# Supplementary material for: Genome-resolved metatranscriptomics reveals conserved root colonization determinants in a synthetic microbiota
Source: Nat Commun. 2023 Dec 13;14:8274. doi: 10.1038/s41467-023-43688-z (PMC10719396; doi:10.1038/s41467-023-43688-z)
Supplement: Supplementary file 4 — Supplementary Data 1 [file 41467_2023_43688_MOESM4_ESM.xlsx]

## Sheet: Class_DNA_FUNGI
Supplementary Data 1: RNA-based and DNA-based differential microbial enrichment between roots and matrix at class- and genus-level resolution.
Class	baseMean	log2FoldChange	lfcSE	stat	pvalue	padj
Dothideomycetes	1797.23781759947	0.172615716755241	0.501676330757619	0.344077856921335	0.730787734981318	0.730787734981318
Leotiomycetes	79.2026643239556	0.335196858660927	0.658570731645075	0.508976245913059	0.610768874423896	0.730787734981318
Mortierellomycetes	25408.2179655556	2.2177064739592	1.27630691273343	1.73759653875853	0.0822819301544098	0.16456386030882
Sordariomycetes	563996.08642516	-2.72007892164063	1.03029119230344	-2.64010693477762	0.00828798714019333	0.0331519485607733

## Sheet: Class_RNA_FUNGI
Class	baseMean	log2FoldChange	lfcSE	stat	pvalue	padj
Dothideomycetes	3872.69741954789	-0.766034680892497	0.652623666463207	-1.17377704833155	0.240484339472226	0.240484339472226
Leotiomycetes	3559.29116987769	0.799766546762183	0.6707428502871	1.1923594063207	0.233120350120976	0.240484339472226
Mortierellomycetes	10831.6931605958	2.39710337226388	1.10656465485969	2.16625694823755	0.030291557566385	0.105576484884896
Sordariomycetes	256480.378657118	-1.36481744692151	0.704731380496721	-1.93664917540572	0.0527882424424478	0.105576484884896

## Sheet: Class_RNA_BACTERIA
Class	baseMean	log2FoldChange	lfcSE	stat	pvalue	padj
Actinobacteria	2494950.91336605	0.0126355075252331	0.196358024683787	0.064349331001782	0.948692074357814	0.948692074357814
Alphaproteobacteria	1614939.62016296	-0.281445530238219	0.221058044412303	-1.27317479436887	0.202956022712031	0.243547227254437
Bacilli	1054.93808163036	2.98812079026701	1.05124389985237	2.84246195453467	0.00447665737844707	0.00895331475689415
Betaproteobacteria	213100.475778234	-0.906490422611643	0.431829138166132	-2.0991877168393	0.0358003563643108	0.0537005345464662
Flavobacteriia	266108.227510991	12.4494632246366	1.62094175498684	7.68038899999686	1.58606224584134e-14	9.51637347504803e-14
Gammaproteobacteria	5951895.862941	-1.83732300916217	0.275870358644969	-6.66009577174877	2.73649206376742e-11	8.20947619130227e-11

## Sheet: Class_DNA__BACTERIA
Class	baseMean	log2FoldChange	lfcSE	stat	pvalue	padj
Actinobacteria	3565.89763628449	1.2520552140838	0.446268281730421	2.80561103116922	0.00502212757137463	0.0301327654282478
Alphaproteobacteria	8146.53726987691	0.461118985254567	0.333840893401334	1.38125374802488	0.167200953962229	0.250801430943343
Bacilli	22.3483202293691	2.1489557855309	1.33838388128559	1.60563483734331	0.108354166375687	0.250801430943343
Betaproteobacteria	1696.61300877715	0.00965696545691927	0.729898435599481	0.0132305605628375	0.98944384796879	0.98944384796879
Flavobacteriia	64.1976767847894	2.22297359236338	1.55171152076164	1.43259463026495	0.151973717205362	0.250801430943343
Gammaproteobacteria	16745.6881674088	-0.637031527762897	0.553211572996947	-1.15151518669768	0.249520351111812	0.299424421334174

## Sheet: Orders_DNA_BACTERIA
Order	baseMean	log2FoldChange	lfcSE	stat	pvalue	padj
Actinomycetales	3427.00686628071	0.948648576941808	0.429266862444861	2.20992734342186	0.0271102052006624	0.121995923402981
Bacillales	21.6287152031729	1.81535961042938	2.18483201125553	0.830892078236332	0.406034599211478	0.522044484700472
Burkholderiales	1609.80588199336	-0.170151594117498	0.624969430796591	-0.272255866819952	0.785425288030228	0.883603449034007
Caulobacterales	17.1461770842185	0.105612229188033	2.18615371089897	0.0483096081769129	0.961469497278161	0.961469497278161
Flavobacteriales	65.939428996031	2.02379202999658	1.29838784120658	1.55869607352137	0.119068331560565	0.341446361440772
Pseudomonadales	8357.76338998038	-2.51660586297574	0.817045170340811	-3.08013063944311	0.00206909816790555	0.01862188351115
Rhizobiales	7288.38759158187	0.272334229026237	0.279876412263687	0.973051736741772	0.330527589343606	0.495791384015409
Sphingomonadales	574.280063908191	-0.708309564035437	0.494159008369906	-1.43336365833328	0.151753938418121	0.341446361440772
Xanthomonadales	7926.07277252204	0.466991523947717	0.418379319675575	1.1161916996993	0.264340086662509	0.475812155992516

## Sheet: Orders_RNA_BACTERIA
Order	baseMean	log2FoldChange	lfcSE	stat	pvalue	padj
Actinomycetales	2397404.88174803	0.635790859027467	0.395746454593228	1.60656109902733	0.108150681810965	0.139050876614098
Bacillales	1189.78067058663	3.89819064464293	1.35237027021687	2.88248768143787	0.00394548562673551	0.00710187412812392
Burkholderiales	180708.475531795	-0.119202276999454	0.378455338990245	-0.314970525498456	0.75278403293907	0.75278403293907
Caulobacterales	56050.0991677015	-1.05582079691058	0.323712479337587	-3.26160053845038	0.00110785138870112	0.00249266562457752
Flavobacteriales	319409.238976927	13.2230348049059	1.33811034380826	9.88187175003309	4.98921461462582e-23	2.24514657658162e-22
Pseudomonadales	1916989.14947174	-3.02237624861649	0.277446015783511	-10.8935651502555	1.23700961583245e-27	1.11330865424921e-26
Rhizobiales	1173955.18365498	0.82734485291381	0.352465676798403	2.34730615596088	0.0189097097744508	0.0283645646616761
Sphingomonadales	252121.289569155	-1.21290856224994	0.333413151943008	-3.63785458126519	0.000274918564589284	0.000824755693767851
Xanthomonadales	2809343.37687775	-0.217085666775022	0.404941172402501	-0.536091861163588	0.59189506476834	0.665881947864383

## Sheet: Orders_DNA_FUNGI
Order	baseMean	log2FoldChange	lfcSE	stat	pvalue	padj
Glomerellales	222485.624790279	-1.77979024706975	0.912862441658501	-1.94968065926362	0.0512141929306198	0.119499783504779
Helotiales	106.162769899643	1.24873207897571	0.894229238726387	1.39643396222899	0.162583853872299	0.236567933829355
Hypocreales	236778.199517103	-1.9944190621816	0.908177896495206	-2.19606650842127	0.0280871833439811	0.098305141703934
Mortierellales	43151.3745042619	3.11383652814721	1.2807057459655	2.43134423184753	0.0150429150518604	0.098305141703934
Pleosporales	1992.7092223107	0.749751149426329	0.630080531890325	1.18992908283799	0.234074266574475	0.273086644336887
Sordariales	0.212200239707855	-2.46820767502047	1.79441018348223	-1.37549803146495	0.168977095592396	0.236567933829355
Xylariales	44.9133989778959	-0.21436549618322	0.671545650870885	-0.319212098098205	0.749565683538071	0.749565683538071

## Sheet: Orders_RNA_FUNGI
Order	baseMean	log2FoldChange	lfcSE	stat	pvalue	padj
Glomerellales	171090.909557399	-1.14101746996941	0.657798783528635	-1.73459954402566	0.0828117603164928	0.247335234638817
Helotiales	3503.20464335354	0.669245329318927	0.495338967701208	1.35108556555684	0.176668024742012	0.247335234638817
Hypocreales	87301.1314290625	-2.19201131069153	0.539487487716542	-4.06313651493481	4.8417693494211e-05	0.000338923854459477
Mortierellales	9951.23137379014	1.82325147331179	1.24815334913275	1.46075918842715	0.144081539451915	0.247335234638817
Pleosporales	4076.16413233045	-0.871135803642353	0.588755503629643	-1.47962235303424	0.138974057709496	0.247335234638817
Sordariales	292.834340388727	0.468356199917895	0.80119098889203	0.584574972024569	0.558833540533886	0.635254265055178
Xylariales	148.599638099704	-0.368378243403054	0.776604862766651	-0.474344497523114	0.635254265055178	0.635254265055178
