# Supplementary material for: Genome-resolved metatranscriptomics reveals conserved root colonization determinants in a synthetic microbiota
Source: Nat Commun. 2023 Dec 13;14:8274. doi: 10.1038/s41467-023-43688-z (PMC10719396; doi:10.1038/s41467-023-43688-z)
Supplement: Supplementary file 5 — Supplementary Data 2 [file 41467_2023_43688_MOESM5_ESM.xlsx]

## Sheet: de_genes_all_strains
Supplementary Data 2: Bacterial genes differentially regulated between roots and matrix.
gene	top20 abundant strains	baseMean	log2FoldChange	lfcSE	pvalue	padj	Taxonomy	Protein_name	Function	Strain	OG
Root102|4013	yes	841.395919083878	12.5229485242244	3.10068519769432	4.13299405565709e-07	4.25698387732681e-05	Phyllobacteriaceae	gabD	Aldehyde dehydrogenase family	Root102	OG0000018
Root102|413	yes	759.743293332537	10.8836356246348	3.02940573701798	3.53204081912901e-06	0.000272850153277716	Phyllobacteriaceae	arcE	Belongs to the membrane fusion protein (MFP) (TC 8.A.1) family	Root102	OG0000045
Root102|4030	yes	168.550469672783	0.256691965248309	1.06818163082475	1.13042115553829e-11	3.49300137061332e-09	Phyllobacteriaceae		COG0665 Glycine D-amino acid	Root102	OG0000353
Root102|3801	yes	96.0450076936751	0.450785918498691	1.17656053276888	0.000325866786667484	0.015114876813921	Bacteria		Domain of unknown function (DUF1127)	Root102	OG0000638
Root102|5080	yes	1724.64154317754	5.13754132956886	3.58338812928337	0.00126834353718153	0.0435464614432327	Phyllobacteriaceae	pnp	Involved in mRNA degradation. Catalyzes the phosphorolysis of single-stranded polyribonucleotides processively in the 3'- to 5'-direction	Root102	OG0001043
Root102|6456	yes	1422.64129196868	7.73124645084133	2.75088448776562	5.95823861044115e-05	0.00368219146125263	Phyllobacteriaceae	rpsG	One of the primary rRNA binding proteins, it binds directly to 16S rRNA where it nucleates assembly of the head domain of the 30S subunit. Is located at the subunit interface close to the decoding center, probably blocks exit of the E-site tRNA	Root102	OG0001082
Root102|5986	yes	1040.46785214348	7.08173059612492	3.71039608224966	0.000347937600068204	0.015114876813921	Phyllobacteriaceae	ald	Belongs to the AlaDH PNT family	Root102	OG0001199
Root102|4018	yes	78.7940988590613	0.370228359530915	1.12335860229116	0.000391323671557824	0.015114876813921	Phyllobacteriaceae	hadL	Haloacid dehalogenase-like hydrolase	Root102	OG0002616
Root102|1333	yes	1412.74012681282	12.5507788834428	2.84012618996402	1.51814970281814e-07	2.34554129085403e-05	Phyllobacteriaceae			Root102	OG0002631
Root123D2|1718	yes	323.753284232038	4.15523737591147	3.03695489250646	0.00220205360756641	0.0203120462077246	Bradyrhizobiaceae	MA20_27855	ATPases associated with a variety of cellular activities	Root123D2	OG0000021
Root123D2|4296	yes	651.191017890182	0.834733608792066	1.62146220658901	0.00414169777129047	0.0290974898434926	Bradyrhizobiaceae	MA20_15570	Major facilitator Superfamily	Root123D2	OG0000023
Root123D2|2564	yes	58.991703467266	0.401552796210451	1.14252140893634	2.39877730606321e-14	4.27781952914606e-12	Bradyrhizobiaceae	MA20_14955	helix_turn_helix ASNC type	Root123D2	OG0000030
Root123D2|2624	yes	141.529158610146	0.635468762851487	1.33836564892593	0.00695536870810937	0.0395864070089203	Bradyrhizobiaceae	ygaV	helix_turn_helix, Arsenical Resistance Operon Repressor	Root123D2	OG0000033
Root123D2|241	yes	673.956272524812	12.3003945226525	2.41580155597648	4.1051739202316e-09	3.66044674553984e-07	Bradyrhizobiaceae	MA20_44875	Belongs to the membrane fusion protein (MFP) (TC 8.A.1) family	Root123D2	OG0000045
Root123D2|4129	yes	719.344693883658	4.79828363014239	2.80091996944287	0.00118888988908374	0.0127211218131961	Bradyrhizobiaceae	MA20_16810	Belongs to the membrane fusion protein (MFP) (TC 8.A.1) family	Root123D2	OG0000045
Root123D2|2647	yes	610.368531312353	5.63818534113606	2.71215457700219	0.000508020759398137	0.00650613881506872	Bradyrhizobiaceae	serA	D-isomer specific 2-hydroxyacid dehydrogenase	Root123D2	OG0000052
Root123D2|439	yes	443.006452581426	0.507289221822523	1.22079527267847	0.000851507032624455	0.00990339700987138	Bradyrhizobiaceae	MA20_09930	Belongs to the binding-protein-dependent transport system permease family	Root123D2	OG0000065
Root123D2|1677	yes	1135.76982271317	5.98752564624944	2.6853187187262	0.000350422406651051	0.00512912349661159	Bradyrhizobiaceae	fabF	Catalyzes the condensation reaction of fatty acid synthesis by the addition to an acyl acceptor of two carbons from malonyl-ACP	Root123D2	OG0000081
Root123D2|4167	yes	249.965174031924	8.17419542497098	2.60592761654108	2.56818134981629e-05	0.000858735638844823	Bradyrhizobiaceae	MA20_16480	Receptor family ligand binding region	Root123D2	OG0000093
Root123D2|1557	yes	899.85547116235	3.46647426061738	2.0349188695378	0.00258557707053131	0.0219568846465754	Bradyrhizobiaceae	rhlE	Belongs to the DEAD box helicase family	Root123D2	OG0000133
Root123D2|3336	yes	294.950393201408	0.745745377571356	1.48648920222125	0.00276939045686216	0.0224570144558793	Bradyrhizobiaceae	rhlE2	Belongs to the DEAD box helicase family	Root123D2	OG0000133
Root123D2|1224	yes	572.828309891078	0.851157854222536	1.62549830973699	0.00905351829988297	0.0483227811103965	Bradyrhizobiaceae	glnA	glutamine synthetase	Root123D2	OG0000135
Root123D2|2405	yes	677.725728958808	2.90217764871129	2.28148983391252	0.00581380946588448	0.0334450329489053	Bradyrhizobiaceae	MA20_01325	L,D-transpeptidase catalytic domain	Root123D2	OG0000142
Root123D2|2426	yes	516.498991085792	5.60446781074663	2.38134643045939	0.000322346836733453	0.00507222228389404	Bradyrhizobiaceae	dapE	Peptidase dimerisation domain	Root123D2	OG0000158
Root123D2|604	yes	31.034439522093	-0.819120618032993	1.57169056088103	0.00566295146030969	0.0334450329489053	Bradyrhizobiaceae		Flagellin is the subunit protein which polymerizes to form the filaments of bacterial flagella	Root123D2	OG0000179
Root123D2|2982	yes	554.260509178157	2.7355539626784	3.03573666186773	0.00717504518510759	0.0399859288961725	Bradyrhizobiaceae	bfrD	Function proposed based on presence of conserved amino acid motif, structural feature or limited homology	Root123D2	OG0000207
Root123D2|3899	yes	216.702967963871	3.56969036313215	4.33568409394073	0.00360690495894433	0.0260769480139894	Bradyrhizobiaceae		OsmC-like protein	Root123D2	OG0000224
Root123D2|863	yes	1607.51937419017	3.86007144112377	1.89257545269155	0.00128969756024688	0.0130186451836242	Bradyrhizobiaceae	tuf	This protein promotes the GTP-dependent binding of aminoacyl-tRNA to the A-site of ribosomes during protein biosynthesis	Root123D2	OG0000301
Root123D2|1356	yes	567.704155842773	5.22799653142924	1.99991744376801	0.000216487605463317	0.00426117262527412	Bradyrhizobiaceae	secD	Part of the Sec protein translocase complex. Interacts with the SecYEG preprotein conducting channel. SecDF uses the proton motive force (PMF) to complete protein translocation after the ATP-dependent function of SecA	Root123D2	OG0000309
Root123D2|2772	yes	295.22071481027	10.5765311665254	3.26153667832249	1.02069511909175e-05	0.000455059907261738	Bradyrhizobiaceae		Flavin containing amine oxidoreductase	Root123D2	OG0000311
Root123D2|163	yes	911.035402356147	6.61145520676746	1.96492237863223	1.83359801725292e-05	0.000700696385164508	Bradyrhizobiaceae	msrA	Has an important function as a repair enzyme for proteins that have been inactivated by oxidation. Catalyzes the reversible oxidation-reduction of methionine sulfoxide in proteins to methionine	Root123D2	OG0000313
Root123D2|3918	yes	515.655588508095	5.90592966896823	2.52629941561251	0.000296605560219077	0.00491019827259146	Bradyrhizobiaceae	citE	Belongs to the HpcH HpaI aldolase family	Root123D2	OG0000319
Root123D2|3460	yes	456.154091402514	0.901896444512696	1.74612506477528	0.00409900316279588	0.0290974898434926	Bradyrhizobiaceae	def	Removes the formyl group from the N-terminal Met of newly synthesized proteins. Requires at least a dipeptide for an efficient rate of reaction. N-terminal L-methionine is a prerequisite for activity but the enzyme has broad specificity at other positions	Root123D2	OG0000322
Root123D2|862	yes	3389.00493240764	6.81296206337834	1.74837955629682	2.89085055036497e-06	0.000171845004938362	Bradyrhizobiaceae	fusA	Catalyzes the GTP-dependent ribosomal translocation step during translation elongation. During this step, the ribosome changes from the pre-translocational (PRE) to the post- translocational (POST) state as the newly formed A-site-bound peptidyl-tRNA and P-site-bound deacylated tRNA move to the P and E sites, respectively. Catalyzes the coordinated movement of the two tRNA molecules, the mRNA and…	Root123D2	OG0000355
Root123D2|1225	yes	1185.32403437691	0.765401153738473	1.51053814545959	0.00424645470923892	0.0291263239672157	Bradyrhizobiaceae	glnB	Belongs to the P(II) protein family	Root123D2	OG0000402
Root123D2|3173	yes	708.724641496219	0.964210555901743	1.87250079138106	0.00475298883211307	0.0306367352431385	Bradyrhizobiaceae	etfA	Electron transfer flavoprotein	Root123D2	OG0000420
Root123D2|2161	yes	41.7258390378223	0.39868390054737	1.14056332887229	8.62256306783264e-14	1.15326781032262e-11	Sphingomonadales		NAD(P)H-binding	Root123D2	OG0000472
Root123D2|3109	yes	191.626530184385	12.6376943590943	4.11793581452952	1.52129708282809e-06	0.000101736742414129	Bradyrhizobiaceae	MA20_06530	Acetyltransferase (GNAT) domain	Root123D2	OG0000512
Root123D2|2622	yes	190.652630175666	0.522967960266009	1.23621566122998	1.0370126140245e-16	2.77400874251554e-14	Bradyrhizobiaceae		Sulfite exporter TauE/SafE	Root123D2	OG0000583
Root123D2|3449	yes	1127.19341897085	5.02468842223154	2.32605366078349	0.000588350077249851	0.00721844633488266	Bradyrhizobiaceae	yidC	Required for the insertion and or proper folding and or complex formation of integral membrane proteins into the membrane. Involved in integration of membrane proteins that insert both dependently and independently of the Sec translocase complex, as well as at least some lipoproteins. Aids folding of multispanning membrane proteins	Root123D2	OG0000591
Root123D2|3401	yes	32.385987323466	-0.91436452765016	1.74384056159846	0.00418786302420361	0.0290974898434926	Bradyrhizobiaceae		Belongs to the short-chain dehydrogenases reductases (SDR) family	Root123D2	OG0000636
Root123D2|454	yes	595.670260904989	4.7333786854314	2.91813042458973	0.00133842890851634	0.013260360482523	Bradyrhizobiaceae	metK	Catalyzes the formation of S-adenosylmethionine (AdoMet) from methionine and ATP. The overall synthetic reaction is composed of two sequential steps, AdoMet formation and the subsequent tripolyphosphate hydrolysis which occurs prior to release of AdoMet from the enzyme	Root123D2	OG0000822
Root123D2|1050	yes	144.930734519223	0.713758489201346	1.44086195817722	0.00303242301888519	0.0235122654362837	Bradyrhizobiaceae	rnr	3'-5' exoribonuclease that releases 5'-nucleoside monophosphates and is involved in maturation of structured RNAs	Root123D2	OG0000837
Root123D2|2883	yes	605.294739236047	4.71940337870758	2.4577862345114	0.000958927886215705	0.0104699269209266	Bradyrhizobiaceae	atpF	F(1)F(0) ATP synthase produces ATP from ADP in the presence of a proton or sodium gradient. F-type ATPases consist of two structural domains, F(1) containing the extramembraneous catalytic core and F(0) containing the membrane proton channel, linked together by a central stalk and a peripheral stalk. During catalysis, ATP synthesis in the catalytic domain of F(1) is coupled via a rotary mechanism…	Root123D2	OG0000856
Root123D2|852	yes	736.06550272269	2.43814367873979	2.20143978853114	0.00970008152297299	0.0494379685633893	Bradyrhizobiaceae	rplL	Forms part of the ribosomal stalk which helps the ribosome interact with GTP-bound translation factors. Is thus essential for accurate translation	Root123D2	OG0000872
Root123D2|1272	yes	239.744637581573	0.597608503526851	1.29669343577559	0.00912261849000008	0.0483227811103965	Bradyrhizobiaceae	pyrH	Catalyzes the reversible phosphorylation of UMP to UDP	Root123D2	OG0000887
Root123D2|3724	yes	2505.57227796162	4.19705356537417	1.95802571168945	0.000914609220853356	0.0103830772084131	Bradyrhizobiaceae	rpsA	thus facilitating recognition of the initiation point. It is needed to translate mRNA with a short Shine-Dalgarno (SD) purine-rich sequence	Root123D2	OG0000900
Root123D2|686	yes	451.522797294079	0.722018390546544	1.43867427208141	0.00851071121995248	0.0459922272997432	Bradyrhizobiaceae	alaS	Catalyzes the attachment of alanine to tRNA(Ala) in a two-step reaction alanine is first activated by ATP to form Ala- AMP and then transferred to the acceptor end of tRNA(Ala). Also edits incorrectly charged Ser-tRNA(Ala) and Gly-tRNA(Ala) via its editing domain	Root123D2	OG0000904
Root123D2|2695	yes	589.101857289073	4.28500104348964	2.76116421702596	0.00181273461537881	0.0170142634952221	Bradyrhizobiaceae	ctc	This is one of the proteins that binds to the 5S RNA in the ribosome where it forms part of the central protuberance	Root123D2	OG0000923
Root123D2|4577	yes	1715.84738754109	5.91329480792537	1.94938091615854	6.05881496650885e-05	0.0017060347405696	Bradyrhizobiaceae	rplU	This protein binds to 23S rRNA in the presence of protein L20	Root123D2	OG0000926
Root123D2|1271	yes	242.901159258934	0.682759178591939	1.39663859662249	0.00486435849775677	0.0309813309083318	Bradyrhizobiaceae	tsf	Associates with the EF-Tu.GDP complex and induces the exchange of GDP to GTP. It remains bound to the aminoacyl-tRNA.EF- Tu.GTP complex up to the GTP hydrolysis stage on the ribosome	Root123D2	OG0000935
Root123D2|81	yes	212.495679951251	1.17530366947699	2.40901315267465	0.00708569220246475	0.039903635034933	Bradyrhizobiaceae	pntAA	Alanine dehydrogenase/PNT, C-terminal domain	Root123D2	OG0000941
Root123D2|700	yes	369.07963858279	1.19982187205314	2.4766106904446	0.0075492622395347	0.0416376834860935	Bradyrhizobiaceae	purL	Part of the phosphoribosylformylglycinamidine synthase complex involved in the purines biosynthetic pathway. Catalyzes the ATP-dependent conversion of formylglycinamide ribonucleotide (FGAR) and glutamine to yield formylglycinamidine ribonucleotide (FGAM) and glutamate. The FGAM synthase complex is composed of three subunits. PurQ produces an ammonia molecule by converting glutamine to glutamate.…	Root123D2	OG0000956
Root123D2|59	yes	185.757740475514	0.647728723233014	1.35584012988592	0.00444197565022802	0.0293389749737283	Bacteria	rpmJ	Belongs to the bacterial ribosomal protein bL36 family	Root123D2	OG0000971
Root123D2|4578	yes	1881.69677728761	3.40018509227643	2.32531398852064	0.0034950520560879	0.025614422602836	Bradyrhizobiaceae	rpmA	Belongs to the bacterial ribosomal protein bL27 family	Root123D2	OG0000975
Root123D2|4591	yes	122.200055844486	0.603187403700564	1.30733713877661	0.00439990128947677	0.0293389749737283	Bradyrhizobiaceae	atpC	Produces ATP from ADP in the presence of a proton gradient across the membrane	Root123D2	OG0000976
Root123D2|4596	yes	543.246470372613	4.74510396576784	2.83471304935617	0.00126562774629942	0.0130186451836242	Bradyrhizobiaceae	atpH	F(1)F(0) ATP synthase produces ATP from ADP in the presence of a proton or sodium gradient. F-type ATPases consist of two structural domains, F(1) containing the extramembraneous catalytic core and F(0) containing the membrane proton channel, linked together by a central stalk and a peripheral stalk. During catalysis, ATP synthesis in the catalytic domain of F(1) is coupled via a rotary mechanism…	Root123D2	OG0000980
Root123D2|3877	yes	951.388093836821	5.64251687753028	2.24484712614551	0.000233944742741289	0.00431587715057205	Bradyrhizobiaceae	typA	GTP-binding protein TypA	Root123D2	OG0000983
Root123D2|3925	yes	447.206495987331	0.729523430655065	1.45765032806898	0.00474409850286039	0.0306367352431385	Bradyrhizobiaceae	rplS	This protein is located at the 30S-50S ribosomal subunit interface and may play a role in the structure and function of the aminoacyl-tRNA binding site	Root123D2	OG0000985
Root123D2|3926	yes	41.9274597086456	10.066986409141	3.93998509472495	3.759559121943e-05	0.00111742451679973	Bradyrhizobiaceae	trmD	Belongs to the RNA methyltransferase TrmD family	Root123D2	OG0000986
Root123D2|865	yes	181.445779026017	1.02248112610371	2.01875409581345	0.00430273690184121	0.0291387878795576	Bradyrhizobiaceae	rplC	One of the primary rRNA binding proteins, it binds directly near the 3'-end of the 23S rRNA, where it nucleates assembly of the 50S subunit	Root123D2	OG0000990
Root123D2|868	yes	1398.52485181111	4.10595733231796	3.22983998197698	0.00245630921911584	0.0211955714875318	Bradyrhizobiaceae	rplB	One of the primary rRNA binding proteins. Required for association of the 30S and 50S subunits to form the 70S ribosome, for tRNA binding and peptide bond formation. It has been suggested to have peptidyltransferase activity	Root123D2	OG0000993
Root123D2|887	yes	1412.87037933977	3.7811323550892	2.03355729118882	0.00175681147941419	0.0167838239551177	Bradyrhizobiaceae	rpsM	Located at the top of the head of the 30S subunit, it contacts several helices of the 16S rRNA. In the 70S ribosome it contacts the 23S rRNA (bridge B1a) and protein L5 of the 50S subunit (bridge B1b), connecting the 2 subunits	Root123D2	OG0001009
Root123D2|888	yes	1328.55671464616	4.38963494172882	1.91639282772789	0.000617397791388629	0.00734017374206482	Bradyrhizobiaceae	rpsK	Located on the platform of the 30S subunit, it bridges several disparate RNA helices of the 16S rRNA. Forms part of the Shine-Dalgarno cleft in the 70S ribosome	Root123D2	OG0001010
Root123D2|889	yes	3148.65769435366	4.62659824633357	1.90684158771504	0.000431702834824197	0.00577402541577364	Bradyrhizobiaceae	rpoA	DNA-dependent RNA polymerase catalyzes the transcription of DNA into RNA using the four ribonucleoside triphosphates as substrates	Root123D2	OG0001011
Root123D2|890	yes	917.0725659067	4.52230199222369	1.92127770624553	0.000510762299500722	0.00650613881506872	Bradyrhizobiaceae	rplQ	Ribosomal protein L17	Root123D2	OG0001012
Root123D2|1277	yes	659.876167725133	2.34258634499823	3.37890209065841	0.00970277887692687	0.0494379685633893	Bradyrhizobiaceae	rseP	zinc metalloprotease	Root123D2	OG0001017
Root123D2|1270	yes	1096.32743077785	4.00472047494813	2.0632820456225	0.00136514157856893	0.0132791044460796	Bradyrhizobiaceae	rpsB	Belongs to the universal ribosomal protein uS2 family	Root123D2	OG0001018
Root123D2|3691	yes	431.393327267558	3.37040315274209	2.18198670473052	0.00325933126220756	0.0245597496518457	Bradyrhizobiaceae	rpsO	Forms an intersubunit bridge (bridge B4) with the 23S rRNA of the 50S subunit in the ribosome	Root123D2	OG0001044
Root123D2|3690	yes	1129.83013484096	5.42387179658601	1.84923838941939	9.27846619069453e-05	0.00236379972001027	Bradyrhizobiaceae	truB	Responsible for synthesis of pseudouridine from uracil- 55 in the psi GC loop of transfer RNAs	Root123D2	OG0001045
Root123D2|3688	yes	1327.73168855089	3.69428779802699	2.26331056426913	0.00242915085500298	0.0211955714875318	Bradyrhizobiaceae	infB	One of the essential components for the initiation of protein synthesis. Protects formylmethionyl-tRNA from spontaneous hydrolysis and promotes its binding to the 30S ribosomal subunits. Also involved in the hydrolysis of GTP during the formation of the 70S ribosomal complex	Root123D2	OG0001047
Root123D2|3718	yes	551.852327045327	6.28437493608917	2.56322874138901	0.000206860463502936	0.00425655184515656	Bradyrhizobiaceae	trpA	The alpha subunit is responsible for the aldol cleavage of indoleglycerol phosphate to indole and glyceraldehyde 3- phosphate	Root123D2	OG0001060
Root123D2|3752	yes	462.495537780966	0.922400961056123	1.74819023420987	0.00938696217626271	0.0492355369049073	Bradyrhizobiaceae	rpmI	Belongs to the bacterial ribosomal protein bL35 family	Root123D2	OG0001061
Root123D2|1228	yes	1251.24342419365	3.42316552059416	2.07930071601395	0.00289933075707255	0.0231513724631913	Bradyrhizobiaceae	tig	Involved in protein export. Acts as a chaperone by maintaining the newly synthesized protein in an open conformation. Functions as a peptidyl-prolyl cis-trans isomerase	Root123D2	OG0001069
Root123D2|712	yes	996.000209493117	5.31129208222602	1.95099158700101	0.000164688557861705	0.00367118243566717	Bradyrhizobiaceae	rpsD	One of the primary rRNA binding proteins, it binds directly to 16S rRNA where it nucleates assembly of the body of the 30S subunit	Root123D2	OG0001071
Root123D2|3928	yes	631.082417782707	7.19763953084063	2.88602029036851	0.000137452947960665	0.00319727509386763	Bradyrhizobiaceae	rpsP	Belongs to the bacterial ribosomal protein bS16 family	Root123D2	OG0001080
Root123D2|3929	yes	579.189038311248	4.71312492738453	1.91281731163245	0.000371273168262874	0.00520741154322521	Bradyrhizobiaceae	ffh	Involved in targeting and insertion of nascent membrane proteins into the cytoplasmic membrane. Binds to the hydrophobic signal sequence of the ribosome-nascent chain (RNC) as it emerges from the ribosomes. The SRP-RNC complex is then targeted to the cytoplasmic membrane where it interacts with the SRP receptor FtsY. Interaction with FtsY leads to the transfer of the RNC complex to the Sec transl…	Root123D2	OG0001081
Root123D2|861	yes	2389.11835284242	5.9663036262007	1.78179958235357	2.37247461546891e-05	0.000846182612850579	Bradyrhizobiaceae	rpsG	One of the primary rRNA binding proteins, it binds directly to 16S rRNA where it nucleates assembly of the head domain of the 30S subunit. Is located at the subunit interface close to the decoding center, probably blocks exit of the E-site tRNA	Root123D2	OG0001082
Root123D2|860	yes	1250.42782251909	4.59008656486325	2.02829658317073	0.000593666614457639	0.00721844633488266	Bradyrhizobiaceae	rpsL	Interacts with and stabilizes bases of the 16S rRNA that are involved in tRNA selection in the A site and with the mRNA backbone. Located at the interface of the 30S and 50S subunits, it traverses the body of the 30S subunit contacting proteins on the other side and probably holding the rRNA structure together. The combined cluster of proteins S8, S12 and S17 appears to hold together the shoulder…	Root123D2	OG0001083
Root123D2|853	yes	6928.71350529906	4.79189778256539	1.86258601971442	0.000302872042982277	0.00491019827259146	Bradyrhizobiaceae	rpoB	DNA-dependent RNA polymerase catalyzes the transcription of DNA into RNA using the four ribonucleoside triphosphates as substrates	Root123D2	OG0001085
Root123D2|851	yes	9558.04837690832	5.43363643134735	1.87043004807588	0.00010437615962022	0.00253823842712807	Bradyrhizobiaceae	rplJ	Forms part of the ribosomal stalk, playing a central role in the interaction of the ribosome with GTP-bound translation factors	Root123D2	OG0001086
Root123D2|1812	yes	408.377320877929	0.724321213302221	1.44791769929812	0.00576345385652123	0.0334450329489053	Bradyrhizobiaceae	kup	Transport of potassium into the cell	Root123D2	OG0001093
Root123D2|2343	yes	1477.68057649659	3.1367835382295	2.93682246687699	0.00514146149537552	0.0319846732561152	Bradyrhizobiaceae	petA	Component of the ubiquinol-cytochrome c reductase complex (complex III or cytochrome b-c1 complex), which is a respiratory chain that generates an electrochemical potential coupled to ATP synthesis	Root123D2	OG0001205
Root123D2|3685	yes	422.462104474978	0.50441634051607	1.21713395625095	0.00231398513559315	0.0206330341257056	Bradyrhizobiaceae	rimP	Required for maturation of 30S ribosomal subunits	Root123D2	OG0001242
Root123D2|4021	yes	238.393403960869	5.3460965118553	3.18044870524225	0.000931565805614634	0.0103830772084131	Bradyrhizobiaceae	MA20_30080	Function proposed based on presence of conserved amino acid motif, structural feature or limited homology	Root123D2	OG0001273
Root123D2|1830	yes	659.747455640116	1.71485189493998	4.61627626155006	0.00948585479452089	0.0492711875249386	Bradyrhizobiaceae	aroH	phospho-2-dehydro-3-deoxyheptonate aldolase	Root123D2	OG0001277
Root123D2|3289	yes	487.49465124292	0.600880236573625	1.30089997011964	0.00830337799347825	0.0453296655766415	Bradyrhizobiaceae	hisE	phosphoribosyl-ATP diphosphatase activity	Root123D2	OG0001286
Root123D2|2653	yes	33.0929068231004	0.395030222876057	1.13814317710125	2.23135397108021e-13	2.38754874905583e-11	Bradyrhizobiaceae	fsr	Major Facilitator Superfamily	Root123D2	OG0001338
Root123D2|4077	yes	347.029289548497	6.13403313579649	2.78113982952242	0.000338096961627975	0.00512912349661159	Bradyrhizobiaceae		AhpC/TSA family	Root123D2	OG0001404
Root123D2|3898	yes	116.373847897549	0.574184910222547	1.28547199511217	2.75521893465245e-05	0.00086708360590533	Bradyrhizobiaceae		Alpha/beta hydrolase family	Root123D2	OG0001563
Root123D2|4281	yes	411.72317682787	3.09821439006203	3.22861040955337	0.00522543125096443	0.0321333990720227	Bradyrhizobiaceae	sufE	Fe-S metabolism associated domain	Root123D2	OG0001615
Root123D2|279	yes	340.994607946173	3.86063788381068	2.87514094528487	0.00270769784428205	0.0224570144558793	Bradyrhizobiaceae	bamD	Part of the outer membrane protein assembly complex, which is involved in assembly and insertion of beta-barrel proteins into the outer membrane	Root123D2	OG0001726
Root123D2|1832	yes	761.691196498416	3.65538002934186	3.09544870309391	0.003364228075607	0.0249980836173576	Bradyrhizobiaceae	gor	Belongs to the class-I pyridine nucleotide-disulfide oxidoreductase family	Root123D2	OG0001761
Root123D2|2583	yes	348.081010900416	13.7649859079916	4.04942248516332	8.26102487350945e-08	6.31378329618223e-06	Bradyrhizobiaceae	rskA	Anti-sigma-K factor rskA	Root123D2	OG0001769
Root123D2|3108	yes	533.781630673301	2.97888451726624	2.32923373587829	0.00540022351516171	0.0328309043251309	Bradyrhizobiaceae	speF	Belongs to the Orn Lys Arg decarboxylase class-II family	Root123D2	OG0001906
Root123D2|1212	yes	116.755489640588	0.645484967106485	1.36493746186931	7.00331210395287e-05	0.00187338598780739	Bradyrhizobiaceae	efeU_1	Iron permease FTR1 family	Root123D2	OG0002167
Root123D2|1315	yes	473.370967947387	4.05501033385532	2.81690345150777	0.00225572989508119	0.0204544998960752	Bradyrhizobiaceae	ppiD	Peptidylprolyl isomerase	Root123D2	OG0002190
Root123D2|1833	yes	831.339032825754	5.93867591745195	2.66287335270661	0.000354724428737624	0.00512912349661159	Bradyrhizobiaceae		Uncharacterized protein conserved in bacteria (DUF2059)	Root123D2	OG0002191
Root123D2|3650	yes	36.5935818343598	-0.979266778638415	1.89437008465779	0.00297192380601555	0.0233820475914459	Bradyrhizobiaceae	nthA	Nitrile hydratase, alpha chain	Root123D2	OG0002381
Root123D2|2884	yes	550.116388748029	6.64766077812123	2.8414953293753	0.000223014642070421	0.00426117262527412	Bradyrhizobiaceae	atpF	F(1)F(0) ATP synthase produces ATP from ADP in the presence of a proton or sodium gradient. F-type ATPases consist of two structural domains, F(1) containing the extramembraneous catalytic core and F(0) containing the membrane proton channel, linked together by a central stalk and a peripheral stalk. During catalysis, ATP synthesis in the catalytic domain of F(1) is coupled via a rotary mechanism…	Root123D2	OG0002499
Root123D2|1085	yes	1360.44774999654	4.19873257805824	2.15912543738073	0.00122808498581897	0.0128828523022186	Bradyrhizobiaceae		NYN domain	Root123D2	OG0002503
Root123D2|3815	yes	166.73852994982	0.563491997554675	1.27473826855491	1.3778754526039e-05	0.00056704874395622	Bradyrhizobiaceae	holA	DNA polymerase III, delta' subunit	Root123D2	OG0002515
Root123D2|2835	yes	258.126509436724	10.3910955006718	2.98232158057657	5.82264929233152e-06	0.000283192488308851	Bradyrhizobiaceae		Disulphide bond corrector protein DsbC	Root123D2	OG0002575
Root123D2|1023	yes	514.660301539568	3.13393198007984	2.9529317592702	0.00511859878441092	0.0319846732561152	Bradyrhizobiaceae	MA20_36110	Phasin protein	Root123D2	OG0002858
Root123D2|2643	yes	144.094098696327	3.96346310162269	4.97465454118264	0.00277039804502436	0.0224570144558793	Bradyrhizobiaceae		Peptidase C14 caspase catalytic subunit p20	Root123D2	OG0002923
Root123D2|4193	yes	798.513732775887	7.10189228858829	3.29197245452276	0.000258051242991356	0.00460191383334585	Bradyrhizobiaceae	MA20_16665	Phasin protein	Root123D2	OG0003107
Root123D2|4235	yes	65.5801606799354	0.5751934163677	1.28502757497749	0.000379605701281837	0.00520741154322521	Bradyrhizobiaceae	MA20_27280	Tripartite ATP-independent periplasmic transporter, DctM component	Root123D2	OG0003704
Root123D2|1687	yes	515.628069488766	0.555041663236484	1.25902493673031	0.00577332238052494	0.0334450329489053	Bradyrhizobiaceae			Root123D2	OG0006449
Root123D2|532	yes	326.084584848357	2.85311009820549	4.91654237030682	0.00574758339629959	0.0334450329489053	Bradyrhizobiaceae	wbpB	Oxidoreductase family, C-terminal alpha/beta domain	Root123D2	OG0009465
Root123D2|453	yes	569.858386522273	6.35247589636093	2.77629374253112	0.00027131609554745	0.00468239068122213	Bradyrhizobiaceae	MA20_07810	ribosomal rna small subunit methyltransferase	Root123D2	OG0012504
Root123D2|1229	yes	154.488176204697	12.2097474841378	4.15906011557603	4.02664413752372e-06	0.000215425461357519	NA	NA	NA	Root123D2	OG0025206
Root123D2|2220	yes	178.806191036061	0.540375221149669	1.25227504532616	2.4572246837296e-19	1.31461520579534e-16	NA	NA	NA	Root123D2	OG0025307
Root123D2|2314	yes	69.9157303383979	-1.24521856124582	2.76230779216304	0.00316912760116673	0.0242211895232029	Bradyrhizobiaceae		Protein of unknown function (DUF3551)	Root123D2	OG0025317
Root123D2|2687	yes	517.777532289691	6.17761807006011	2.44248146730643	0.000183651708719209	0.00393014656659107	Bradyrhizobiaceae			Root123D2	OG0025351
Root1277|4084	yes	100.639164917063	0.396811691034825	1.13966806397252	8.20662696932071e-16	1.2040121006673e-13	Caulobacterales		DJ-1/PfpI family	Root1277	OG0000005
Root1277|4059	yes	257.154142803343	13.8827892973231	4.35800514404234	8.61307894406377e-07	5.93225812272392e-05	Sphingomonadales	Echdc	Enoyl-CoA hydratase/isomerase	Root1277	OG0000025
Root1277|69	yes	21.4125882802261	0.394460356160451	1.13781326825563	0.00160902114804241	0.0406686815107553	Caulobacterales		regulatory protein, arsR	Root1277	OG0000033
Root1277|3004	yes	1435.3166266404	6.52274858094528	2.03423841520465	3.05379917444264e-05	0.001529675768289	Caulobacterales	ethE1	Metallo-beta-lactamase superfamily	Root1277	OG0000117
Root1277|67	yes	184.148259209945	0.388568131793705	1.1345238585114	1.75200415768552e-16	4.8267714544236e-14	Caulobacterales		Metallo-beta-lactamase superfamily	Root1277	OG0000117
Root1277|142	yes	10.6768596391423	0.537051701954733	1.24702847811188	0.00169760376542173	0.0406686815107553	Caulobacterales		Complex I intermediate-associated protein 30 (CIA30)	Root1277	OG0000295
Root1277|1626	yes	130.738198603198	0.553447273887491	1.26487664246579	7.2337483924007e-06	0.000398579536421279	Caulobacterales	secD	Part of the Sec protein translocase complex. Interacts with the SecYEG preprotein conducting channel. SecDF uses the proton motive force (PMF) to complete protein translocation after the ATP-dependent function of SecA	Root1277	OG0000309
Root1277|4057	yes	1228.50612424985	13.1855643086149	2.19393913913403	6.75183431120968e-11	7.44052141095306e-09	Cetartiodactyla		Amine oxidase flavin-containing A	Root1277	OG0000488
Root1277|481	yes	1156.78958062017	16.3000680255896	4.55292680863827	4.58163052319669e-08	4.20746403046896e-06	Caulobacterales	glmS	Catalyzes the first step in hexosamine metabolism, converting fructose-6P into glucosamine-6P using glutamine as a nitrogen source	Root1277	OG0000630
Root1277|3961	yes	285.499202865978	4.49327665964041	2.73306167895768	0.00146445991574796	0.0403458706788564	Caulobacterales	sucC	Succinyl-CoA synthetase functions in the citric acid cycle (TCA), coupling the hydrolysis of succinyl-CoA to the synthesis of either ATP or GTP and thus represents the only step of substrate-level phosphorylation in the TCA. The beta subunit provides nucleotide specificity of the enzyme and binds the substrate succinate, while the binding sites for coenzyme A and phosphate are found in the alpha …	Root1277	OG0000711
Root1277|1617	yes	1790.94895869164	6.09210477020628	2.18422348807605	0.000107841762981478	0.00495173428356619	Caulobacterales	uvrA	The UvrABC repair system catalyzes the recognition and processing of DNA lesions. UvrA is an ATPase and a DNA-binding protein. A damage recognition complex composed of 2 UvrA and 2 UvrB subunits scans DNA for abnormalities. When the presence of a lesion has been verified by UvrB, the UvrA molecules dissociate	Root1277	OG0000782
Root1277|2820	yes	388.41454286468	5.39260636105236	3.46243796374281	0.000996760896740968	0.029711281446138	Caulobacterales	metK	Belongs to the AdoMet synthase family	Root1277	OG0000822
Root1277|2958	yes	403.442270206223	12.1013174999188	2.9884509556127	4.54915144275202e-07	3.58083206422338e-05	Caulobacterales	dnaA	it binds specifically double-stranded DNA at a 9 bp consensus (dnaA box) 5'-TTATC CA A CA A-3'. DnaA binds to ATP and to acidic phospholipids	Root1277	OG0000896
Root1277|4117	yes	1040.97729575796	4.61203826039517	2.27268730335288	0.000871171445251197	0.0282362039019653	Caulobacterales	rplK	Forms part of the ribosomal stalk which helps the ribosome interact with GTP-bound translation factors	Root1277	OG0000953
Root1277|839	yes	1013.39253349143	4.92213409736049	2.00581131564107	0.000350281755052721	0.0120628279396281	Caulobacterales	rpoA	DNA-dependent RNA polymerase catalyzes the transcription of DNA into RNA using the four ribonucleoside triphosphates as substrates	Root1277	OG0001011
Root1277|1213	yes	2013.09681474139	6.37207706017052	2.40564666466949	0.00013622956839334	0.00577403786036388	Caulobacterales	rplM	This protein is one of the early assembly proteins of the 50S ribosomal subunit, although it is not seen to bind rRNA by itself. It is important during the early stages of 50S assembly	Root1277	OG0001074
Root1277|4113	yes	898.943367750369	4.43210955694037	2.79755593473296	0.00163435304684696	0.0406686815107553	Caulobacterales	rplJ	Forms part of the ribosomal stalk, playing a central role in the interaction of the ribosome with GTP-bound translation factors	Root1277	OG0001086
Root1277|1008	yes	865.2933670642	7.06283642655532	3.50727618558038	0.000305831163870101	0.0112341980861617	Caulobacterales	prfB	Peptide chain release factor 2 directs the termination of translation in response to the peptide chain termination codons UGA and UAA	Root1277	OG0001088
Root1277|3750	yes	199.137071006103	0.387396408600882	1.13380069383801	1.43811918403341e-16	4.8267714544236e-14	Caulobacterales	nagA	Belongs to the metallo-dependent hydrolases superfamily. NagA family	Root1277	OG0001135
Root1277|877	yes	27.534824815354	0.589491966789683	1.30079779458931	0.000179621658530549	0.00706939527502375	Caulobacterales	MA20_36110	phasin family	Root1277	OG0002858
Root1277|1896	yes	98.4979060890402	0.397066425085774	1.13982827665596	8.74055971446316e-16	1.2040121006673e-13	Pseudonocardiales		DNA alkylation repair enzyme	Root1277	OG0003460
Root1277|897	yes	241.815075061702	13.7554207694305	4.38367884591003	1.23409354772459e-06	7.55539494218055e-05	Burkholderiaceae	DR1793	Predicted periplasmic protein (DUF2271)	Root1277	OG0004312
Root1277|2626	yes	27.5696246111047	0.398315649296239	1.14036314916696	0.00102452694641855	0.029711281446138	Alphaproteobacteria		Barstar (barnase inhibitor)	Root1277	OG0026481
Root1280|4315	yes	284.162344915195	3.67849380930829	1.53989446948854	0.000532725277709481	0.0078386719434395	Moraxellaceae	cycA	Amino acid permease	Root1280	OG0000071
Root1280|2836	yes	2585.564588166	3.08928452109786	1.32884164185512	0.000849632788158984	0.0109713443275761	Moraxellaceae		Oxidoreductase NAD-binding domain	Root1280	OG0000083
Root1280|747	yes	1248.42920091017	2.48915833649598	1.99083608082541	0.00580188078531845	0.0376439292267485	Moraxellaceae	metZ	Catalyzes the formation of L-homocysteine from O- succinyl-L-homoserine (OSHS) and hydrogen sulfide	Root1280	OG0000098
Root1280|2395	yes	794.687490412293	3.11810386269546	1.58580347071769	0.00163145896610048	0.0168040273508349	Moraxellaceae	glnA	glutamine synthetase	Root1280	OG0000135
Root1280|640	yes	833.058795680126	2.51803118815597	1.83532374522853	0.00516877648347713	0.0371430682184752	Cetartiodactyla		methylcrotonoyl-CoA carboxylase subunit alpha	Root1280	OG0000151
Root1280|563	yes	1074.51456215761	2.4549940608477	1.37058189645287	0.00349425049608223	0.0276852154689592	Moraxellaceae	dadA	FAD dependent oxidoreductase	Root1280	OG0000196
Root1280|3194	yes	435.623014442716	4.00947447040136	1.97560407891085	0.000915054467354383	0.0109713443275761	Moraxellaceae	ada	6-O-methylguanine DNA methyltransferase, DNA binding domain	Root1280	OG0000205
Root1280|625	yes	1239.44997150289	2.80364138988636	1.14088364476053	0.000745561302776677	0.0104717473889997	Eukaryota		metalloaminopeptidase activity	Root1280	OG0000208
Root1280|4142	yes	329.942967838579	3.74542436310755	1.75371091765641	0.000856178739364049	0.0109713443275761	Moraxellaceae	pta	belongs to the CobB CobQ family	Root1280	OG0000236
Root1280|1952	yes	375.89053211804	3.03618517493066	1.68406751935581	0.00215480425072109	0.0194759432912496	Moraxellaceae		Rhodanese Homology Domain	Root1280	OG0000266
Root1280|3518	yes	980.004126936365	6.20300311117403	1.63692702969235	4.27720598143936e-06	0.000244017122339171	Moraxellaceae	dhaT	alcohol dehydrogenase	Root1280	OG0000282
Root1280|3341	yes	698.01236849006	4.02372587677865	1.98812182039591	0.000923155186139093	0.0109713443275761	Bilateria		Adenylosuccinate lyase C-terminal	Root1280	OG0000378
Root1280|2747	yes	597.593990342667	2.36643950192481	2.16905365931416	0.00681514941228078	0.0421176233678952	Moraxellaceae	etfA	Electron transfer flavoprotein	Root1280	OG0000420
Root1280|3902	yes	437.900189487161	2.24637298539587	3.02151118482526	0.00749844400864436	0.0444931963065139	Moraxellaceae	lldD	Catalyzes the conversion of L-lactate to pyruvate. Is coupled to the respiratory chain	Root1280	OG0000421
Root1280|211	yes	419.183001001018	2.40672931981428	1.78671333451684	0.00573702832630001	0.0376439292267485	Moraxellaceae	surA	Chaperone involved in the correct folding and assembly of outer membrane proteins. Recognizes specific patterns of aromatic residues and the orientation of their side chains, which are found more frequently in integral outer membrane proteins. May act in both early periplasmic and late outer membrane-associated steps of protein maturation	Root1280	OG0000461
Root1280|853	yes	678.571557235721	2.64509480779916	1.77029513631404	0.00415544670820695	0.0308597476616375	Moraxellaceae	prs	Involved in the biosynthesis of the central metabolite phospho-alpha-D-ribosyl-1-pyrophosphate (PRPP) via the transfer of pyrophosphoryl group from ATP to 1-hydroxyl of ribose-5-phosphate (Rib-5-P)	Root1280	OG0000588
Root1280|1328	yes	1048.47587713277	3.75847486643629	1.35800150200785	0.000214856560961234	0.00368837096316785	Moraxellaceae	pilL	Signal transducing histidine kinase, homodimeric domain	Root1280	OG0000597
Root1280|3247	yes	1109.12854059941	4.15126552056798	1.16738289726453	1.6203373094022e-05	0.00055631580956142	Bilateria		Histidyl-tRNA synthetase	Root1280	OG0000599
Root1280|922	yes	676.764532673865	4.66055557261559	1.24902414131266	7.43417523932996e-06	0.000328165735564708	Moraxellaceae	intB	Pfam:DUF4102	Root1280	OG0000648
Root1280|1699	yes	1130.6165309624	2.45855295838333	1.34183316948594	0.00319644286638704	0.0259921275187788	Moraxellaceae	nusG	Participates in transcription elongation, termination and antitermination	Root1280	OG0000687
Root1280|1373	yes	2121.90036883506	2.62030783718624	1.37649775286967	0.00252638151550604	0.0216847746747602	Moraxellaceae	ddc	Pyridoxal-dependent decarboxylase conserved domain	Root1280	OG0000713
Root1280|2774	yes	575.522651430266	5.26854226581587	1.36649218574119	4.08652611000766e-06	0.000244017122339171	Moraxellaceae	sbp	sulfate ABC transporter	Root1280	OG0000745
Root1280|1628	yes	469.12466376851	5.52444325289198	1.90378189960998	8.1726948855015e-05	0.00194258670739997	Moraxellaceae	moaE	Molybdopterin converting factor, large subunit	Root1280	OG0000859
Root1280|1156	yes	2479.50570899527	2.43751323166433	1.4516553321335	0.00419427124798638	0.0308597476616375	Moraxellaceae	rho	Facilitates transcription termination by a mechanism that involves Rho binding to the nascent RNA, activation of Rho's RNA-dependent ATPase activity, and release of the mRNA from the DNA template	Root1280	OG0000867
Root1280|3534	yes	214.828860738905	1.00044683090769	2.07805044811058	0.00853425113660344	0.0488348815038975	Moraxellaceae	murB	Cell wall formation	Root1280	OG0000877
Root1280|40	yes	1213.70415522072	3.67012663616527	1.40617485762683	0.000335503619657047	0.00518353092370138	Moraxellaceae	purA	Plays an important role in the de novo pathway of purine nucleotide biosynthesis. Catalyzes the first committed step in the biosynthesis of AMP from IMP	Root1280	OG0000881
Root1280|3057	yes	585.714516213019	2.97414535421323	1.56316008137411	0.00195876981702685	0.0189143710456655	Moraxellaceae	purL	Phosphoribosylformylglycinamidine synthase involved in the purines biosynthetic pathway. Catalyzes the ATP-dependent conversion of formylglycinamide ribonucleotide (FGAR) and glutamine to yield formylglycinamidine ribonucleotide (FGAM) and glutamate	Root1280	OG0000956
Root1280|3131	yes	2940.87019257469	2.56131426004964	1.13066636786093	0.00142881014716038	0.0152242184645709	Moraxellaceae	rplP	Binds 23S rRNA and is also seen to make contacts with the A and possibly P site tRNAs	Root1280	OG0000997
Root1280|3150	yes	873.048653928244	2.36759478067253	1.76738288350877	0.00615285550685103	0.038800660237081	Moraxellaceae	rplQ	Ribosomal protein L17	Root1280	OG0001012
Root1280|4132	yes	664.802975186826	2.21576238770834	1.77580409849434	0.00747201823756535	0.0444931963065139	Metazoa		Trigger factor-like protein TIG-like	Root1280	OG0001069
Root1280|672	yes	453.896732342028	3.18802896502388	1.8507802894464	0.00219740301613174	0.0194759432912496	Moraxellaceae	frr	Responsible for the release of ribosomes from messenger RNA at the termination of protein biosynthesis. May increase the efficiency of translation by recycling ribosomes from one round of translation to another	Root1280	OG0001103
Root1280|852	yes	218.056936780841	2.4994063491728	1.93861794696961	0.00549764302312822	0.0376439292267485	Moraxellaceae	ispE	Catalyzes the phosphorylation of the position 2 hydroxy group of 4-diphosphocytidyl-2C-methyl-D-erythritol	Root1280	OG0001125
Root1280|1292	yes	521.034518925931	2.63388242207394	1.75973557235286	0.00419452880837792	0.0308597476616375	Moraxellaceae	rpoN	Sigma factors are initiation factors that promote the attachment of RNA polymerase to specific initiation sites and are then released	Root1280	OG0001489
Root1280|2647	yes	1002.78629866648	5.30545552350303	1.56975209542099	2.1825404324065e-05	0.000674404993613608	Moraxellaceae	mreB	Rod shape-determining protein MreB	Root1280	OG0001629
Root1280|137	yes	528.118658125679	3.2582473326655	2.1948598071119	0.00271175782279982	0.0226468423579769	Moraxellaceae	ytfM	Surface antigen	Root1280	OG0001727
Root1280|1852	yes	270.647270612831	2.26538392810123	1.5293036704786	0.0058476006565823	0.0376439292267485	Moraxellaceae	glyS	Glycyl-tRNA synthetase beta subunit	Root1280	OG0001765
Root1280|1005	yes	818.291187376932	4.53031987460819	1.53903662241996	0.000100313963667022	0.00221407248379357	Moraxellaceae	minC	Cell division inhibitor that blocks the formation of polar Z ring septums. Rapidly oscillates between the poles of the cell to destabilize FtsZ filaments that have formed before they mature into polar Z rings. Prevents FtsZ polymerization	Root1280	OG0002230
Root1280|2376	yes	259.321082344653	6.70228960343999	2.26779490051681	4.91377942786412e-05	0.0013803253120091	Moraxellaceae		Esterase-like activity of phytase	Root1280	OG0002312
Root1280|1970	yes	1630.1747077585	2.86909699133164	0.971595375655148	0.000189421991808763	0.00344302326287692	Moraxellaceae		YadA-like membrane anchor domain	Root1280	OG0003288
Root1280|4391	yes	1310.48840010977	3.78739189325892	1.04936167706888	1.49996974685363e-05	0.00055631580956142	Moraxellaceae		YadA-like membrane anchor domain	Root1280	OG0003288
Root1280|523	yes	371.175999546433	4.49706952529485	1.57697702986157	0.00012884827877876	0.00265427454284246	Moraxellaceae	iutA	TonB dependent receptor	Root1280	OG0003503
Root1280|1674	yes	756.93416843393	4.51651720452383	1.60960850541549	0.00014601283203451	0.00281987281866647	Moraxellaceae	mrkC	usher protein	Root1280	OG0003511
Root1280|4006	yes	691.954078002219	2.55892660617766	2.06173640912731	0.00541100756472338	0.0376439292267485	Moraxellaceae	hlyC	alpha/beta hydrolase fold	Root1280	OG0004849
Root1280|3033	yes	231.538435350827	3.85996445902975	3.18096960528817	0.00220601299415448	0.0194759432912496	Moraxellaceae	tetR7	Bacterial regulatory proteins, tetR family	Root1280	OG0005825
Root1280|888	yes	398.110470650584	4.72870851484102	1.53161310769056	6.19921114695035e-05	0.00159629687033972	Moraxellaceae	gcr	Site-specific recombinase	Root1280	OG0006547
Root1280|425	yes	869.535262621993	2.24401995172121	1.94851668224289	0.00763151910758976	0.0444931963065139	Moraxellaceae	ycaO	YcaO cyclodehydratase, ATP-ad Mg2+-binding	Root1280	OG0007686
Root1280|1509	yes	332.832871999335	3.25393624094918	1.52875558753517	0.00111011184897303	0.0127046133826914	Moraxellaceae	ubiC	Removes the pyruvyl group from chorismate, with concomitant aromatization of the ring, to provide 4- hydroxybenzoate (4HB) for the ubiquinone pathway	Root1280	OG0007692
Root1280|1676	yes	645.316759948644	16.8115665620253	3.66433924290702	4.24106421559365e-19	1.31048884261844e-16	Moraxellaceae		Type-1 fimbrial protein, A	Root1280	OG0008487
Root1280|243	yes	1360.74194155547	8.1112195673579	1.08822288666568	3.66754543570657e-15	5.66635769816665e-13	Moraxellaceae		Type-1 fimbrial protein, A	Root1280	OG0008487
Root1280|1941	yes	884.201384392578	2.71301678334416	1.33231422145655	0.00192876490440578	0.0189143710456655	Moraxellaceae		Gram-negative bacterial TonB protein C-terminal	Root1280	OG0010690
Root1280|2171	yes	1059.82813375528	5.02975475393872	1.31296936483289	4.73819655027517e-06	0.000244017122339171	Gammaproteobacteria		Protein of unknown function (DUF4007)	Root1280	OG0012724
Root1280|2172	yes	538.828620143166	3.9668185964624	1.5529824728903	0.000329209332698636	0.00518353092370138	unclassified Burkholderiales		DNA polymerase III	Root1280	OG0012725
Root1280|4111	yes	397.696841624457	7.2238304582074	1.75331203029447	9.83327867642809e-07	0.000101282770367209	Moraxellaceae		COG3209 Rhs family protein	Root1280	OG0015713
Root1280|3029	yes	489.086722378557	3.1653557449567	1.54121198613044	0.00134994676350424	0.0148976267829575	Moraxellaceae	lptC	Lipopolysaccharide-assembly, LptC-related	Root1280	OG0027113
Root149|2708	yes	199.964107653418	7.94131430967896	2.70326929598386	6.18911452925397e-05	0.00315540182370349	Rhizobiaceae	smoK	Belongs to the ABC transporter superfamily	Root149	OG0000000
Root149|3445	yes	139.828082995453	-6.28627456130674	2.24798425481592	5.78458748983938e-05	0.0031388273546057	Rhizobiaceae		Belongs to the ABC transporter superfamily	Root149	OG0000000
Root149|557	yes	41.2584969769717	9.16798126275354	3.87692582882273	9.15939789363694e-05	0.00358137036697515	Rhizobiaceae	nocP1	ABC-type histidine transport system, ATPase component	Root149	OG0000000
Root149|1891	yes	14.5558602461296	-0.438616991881366	1.16539415038397	0.0117110883342274	0.0488756928609485	Rhizobiaceae	sdh	COG1028 Dehydrogenases with different specificities (related to short-chain alcohol dehydrogenases)	Root149	OG0000001
Root149|2405	yes	227.338390759223	-4.22356757444133	2.4082735095951	0.00132605869613071	0.0115788803390111	Rhizobiaceae		Dehydrogenases with different specificities (related to short-chain alcohol dehydrogenases)	Root149	OG0000001
Root149|4050	yes	12.5930008517426	-0.528561448035095	1.23496855337688	0.00892107155575285	0.0414920858684913	Rhizobiaceae		Enoyl-(Acyl carrier protein) reductase	Root149	OG0000001
Root149|5051	yes	131.872307699707	-6.92756885570624	2.09822377268891	1.10813104235903e-05	0.00126271532276811	Rhizobiaceae		Dehydrogenases with different specificities (related to short-chain alcohol dehydrogenases)	Root149	OG0000001
Root149|2748	yes	151.164191814479	1.31543173801455	2.82927289257721	0.00906192649350758	0.0418907311941253	Rhizobiaceae	MA20_44865	Bacterial regulatory proteins, tetR family	Root149	OG0000002
Root149|451	yes	84.9545610353293	5.37667919770294	2.49845356758975	0.000602576944569715	0.00758714285455459	Rhizobiaceae	betI	Repressor involved in choline regulation of the bet genes	Root149	OG0000002
Root149|1233	yes	26.5940268147915	-3.38232306413378	4.36746930786179	0.00255927284690804	0.0170543357254486	Rhizobiaceae		Diguanylate cyclase	Root149	OG0000003
Root149|40	yes	17.3050154145581	-0.817496941905772	1.60596795483164	0.0018103824645237	0.013707181517108	Rhizobiaceae	pleD	Response regulator containing a CheY-like receiver domain and a GGDEF domain	Root149	OG0000003
Root149|4080	yes	31.84679288557	-0.827561096418921	1.59582654556525	0.00185070611415254	0.0139660901793167	Rhizobiaceae		Diguanylate cyclase	Root149	OG0000003
Root149|4203	yes	21.1434051903783	0.62564381797415	1.33216293440927	0.0053893848694341	0.0291052325057827	Bradyrhizobiaceae		Diguanylate cyclase	Root149	OG0000003
Root149|1699	yes	17.5814537346555	0.482585135859804	1.19903790599517	0.00518045706139585	0.0281772354246328	Rhizobiaceae		transcriptional	Root149	OG0000004
Root149|2290	yes	25.8857527769118	-0.685232866361112	1.38357715992328	0.00423969990478048	0.0240954515785404	Burkholderiaceae		AraC-like ligand binding domain	Root149	OG0000005
Root149|2367	yes	108.827124371939	3.23086859596975	1.92093901024293	0.00310288044670903	0.0190605513154983	Rhizobiaceae		Response regulators consisting of a CheY-like receiver domain and a winged-helix DNA-binding domain	Root149	OG0000006
Root149|3348	yes	13.0413493399075	-0.522306574322024	1.22979692070668	0.00875035636228806	0.04120260774722	Rhizobiaceae		Transcriptional regulatory protein, C terminal	Root149	OG0000006
Root149|41	yes	23.6655051045803	-0.875082182800582	1.72487819401958	0.000848877171973215	0.00906709590013907	Rhizobiaceae	divK	response regulator	Root149	OG0000006
Root149|3752	yes	85.0815532562495	0.639736408295452	1.35787945028369	0.000104139265426512	0.00371101371741083	Alphaproteobacteria	oppD	Belongs to the ABC transporter superfamily	Root149	OG0000009
Root149|1278	yes	12.2920676856829	-0.737777122976848	1.45785765038011	0.0104687463099169	0.0456181125053549	Rhizobiaceae	MA20_32265	Alpha beta hydrolase	Root149	OG0000010
Root149|2654	yes	19.6575209488833	-1.12331299872397	2.37872103731788	0.00279085279226824	0.017916488770646	Rhizobiaceae		transcriptional regulator	Root149	OG0000011
Root149|435	yes	10.7958680587281	-0.582192552190495	1.28327618324608	0.00884254928909495	0.0413802255233006	Rhizobiaceae		helix_turn_helix multiple antibiotic resistance protein	Root149	OG0000011
Root149|2323	yes	561.493653388351	-5.13949895067772	2.29646415596534	0.000397763599282726	0.00612502191057657	Rhizobiaceae	ecfR	Belongs to the sigma-70 factor family. ECF subfamily	Root149	OG0000012
Root149|2721	yes	170.274022823509	-4.62104426469716	1.71560050732235	0.000214983100402203	0.00441393230465425	Rhizobiaceae	sigH	Belongs to the sigma-70 factor family. ECF subfamily	Root149	OG0000012
Root149|2752	yes	18.7807532769963	-0.940632154606564	1.83358425762276	0.00390499303067444	0.0224734321134016	Rhizobiaceae	ecfR	Belongs to the sigma-70 factor family. ECF subfamily	Root149	OG0000012
Root149|3174	yes	53.0433941160647	-7.29564183005358	2.57206960067873	8.62518940210656e-05	0.00346127702730758	Rhizobiaceae		Belongs to the sigma-70 factor family. ECF subfamily	Root149	OG0000012
Root149|2709	yes	51.5898793356797	6.68074085750221	3.21273327539051	0.000419926948533788	0.00615340386729441	Rhizobiaceae	smoG	ABC-type sugar transport system, permease component	Root149	OG0000013
Root149|3443	yes	38.5544524537928	-8.98099320791507	3.98982390181659	0.000108288060282713	0.00371101371741083	Rhizobiaceae		Sugar ABC transporter permease	Root149	OG0000013
Root149|1393	yes	28.0796454727523	-3.67593269077585	3.74702242962653	0.00213116345175264	0.0152254592681639	Rhizobiaceae		LysR substrate binding domain	Root149	OG0000017
Root149|5171	yes	152.457586476437	-4.49749889621173	1.70759800924243	0.000246549348512066	0.00468833655371796	Rhizobiaceae		LysR substrate binding domain	Root149	OG0000017
Root149|5192	yes	22.1769276794064	-0.48078893728441	1.19834557901394	0.005004115858878	0.0273712429458749	Rhizobiaceae		LysR substrate binding domain	Root149	OG0000017
Root149|452	yes	92.6020686302144	2.44261328145139	3.16705818514712	0.00918653321963792	0.0422098975958767	Rhizobiaceae	betB	Involved in the biosynthesis of the osmoprotectant glycine betaine. Catalyzes the reversible oxidation of betaine aldehyde to the corresponding acid	Root149	OG0000018
Root149|3756	yes	22.0200038391785	0.741086094702973	1.48987843589034	0.00097942033265585	0.00983303496970344	Rhizobiaceae	purR	Bacterial regulatory proteins, lacI family	Root149	OG0000019
Root149|2359	yes	20.3263660145422	0.551616528419882	1.25973524886999	0.0027466958930763	0.0178339599439342	Rhizobiaceae	livF	ABC transporter	Root149	OG0000021
Root149|4390	yes	23.6274677103336	-0.845963830308267	1.60777617331067	0.00295937258518256	0.0185530299630704	Rhodovulum		ATPases associated with a variety of cellular activities	Root149	OG0000021
Root149|4415	yes	33.5649075798156	-1.10469912720744	2.26967303748788	0.000931683834144293	0.00952155810768988	Bradyrhizobiaceae		Branched-chain amino acid ATP-binding cassette transporter	Root149	OG0000021
Root149|4653	yes	38.927934299277	0.924772472460054	1.81761989529522	0.00200320744445238	0.0144725429619532	Cyanobacteria		Glycosyl transferases group 1	Root149	OG0000022
Root149|4674	yes	57.6240275060034	0.746699451236313	1.47301559818534	0.00788894131678395	0.0383288859196789	Legionellales	wbpY	Glycosyl transferases group 1	Root149	OG0000022
Root149|2684	yes	38.0868256455846	-5.66318941808861	2.67557739592229	0.000706801013740634	0.00813535106219649	Rhizobiaceae	emrB	Major facilitator Superfamily	Root149	OG0000023
Root149|3754	yes	50.1163764593262	7.44749117844286	2.69003591951657	0.000154991458797412	0.0041548233074506	Alphaproteobacteria	oppB	ABC-type dipeptide oligopeptide nickel transport systems, permease components	Root149	OG0000024
Root149|4845	yes	11.4914874601547	-0.599867999996028	1.30186119678005	0.00751134333296414	0.0370527087788426	Rhizobiaceae	Z012_01815	Belongs to the binding-protein-dependent transport system permease family	Root149	OG0000026
Root149|1066	yes	75.4937025279109	1.22834371003309	2.4619185663461	0.0105268431360695	0.0456965247754332	Rhizobiaceae		methyl-accepting chemotaxis protein	Root149	OG0000029
Root149|569	yes	75.914445203466	0.612331596662145	1.32577948129077	0.000161273821053885	0.0041548233074506	Rhizobiaceae		methyl-accepting chemotaxis protein	Root149	OG0000029
Root149|997	yes	87.8477622843545	0.601558719482533	1.3049729205664	0.00530720400427272	0.0287294962606592	Rhizobiaceae		chemotaxis protein	Root149	OG0000029
Root149|4930	yes	25.9655058277118	-0.977597013543653	1.87455647377013	0.0018609537013575	0.0139970742092203	Rhizobiaceae		ATPases associated with a variety of cellular activities	Root149	OG0000031
Root149|1869	yes	128.398954077651	7.74179777150257	2.0319768885354	5.59136827719237e-06	0.000975273579615062	Rhizobiaceae	msbA	ABC-type multidrug transport system, ATPase and permease	Root149	OG0000034
Root149|3989	yes	57.0682312207302	-5.65487693470859	2.49303727472007	0.000181778175903175	0.00427653699760395	Rhizobiaceae	tctC4	Tripartite tricarboxylate transporter family receptor	Root149	OG0000036
Root149|718	yes	26.0986741413416	-1.01550263435077	1.96592315128753	0.00171781827455625	0.0134707423683521	Rhizobiaceae		protein conserved in bacteria	Root149	OG0000036
Root149|3553	yes	69.6333738521696	-4.77962575520556	2.66209928737687	0.000831746396469156	0.00898364946707681	Rhodobiaceae	ycjS	Oxidoreductase family, C-terminal alpha/beta domain	Root149	OG0000037
Root149|181	yes	41.9180124744795	0.797981900000629	1.57896801955927	0.000840553806665237	0.0090359534216513	Rhizobiaceae	tas	Aldo keto reductase	Root149	OG0000038
Root149|447	yes	47.215455231676	-2.37606430932385	3.28251812239687	0.00959297546330642	0.0429325644131899	Rhizobiaceae	qor	NADPH quinone reductase and related Zn-dependent oxidoreductases	Root149	OG0000039
Root149|2154	yes	41.3781430078867	0.391759247232031	1.13591255613138	5.71962286955348e-13	1.30350205197124e-09	Rhizobiaceae	MA20_22110	ABC-type amino acid transport signal transduction systems, periplasmic component domain	Root149	OG0000040
Root149|3781	yes	53.033831716493	-5.70538013894247	3.00469103394145	0.000178760238577624	0.00427653699760395	Rhizobiaceae		Bacterial periplasmic substrate-binding proteins	Root149	OG0000040
Root149|4063	yes	37.6394631673803	-6.63006611295068	2.69183086304277	0.000271151703662363	0.00494363786117221	Rhizobiaceae		belongs to the bacterial solute-binding protein 3 family	Root149	OG0000040
Root149|556	yes	66.0579245221915	7.18105298520317	3.09246716809064	0.000238568083265576	0.00460759882849363	Rhizobiaceae	hisJ	ABC-type amino acid transport signal transduction systems, periplasmic component domain	Root149	OG0000040
Root149|4736	yes	16.7603671717826	-0.743997993149237	1.48653275753216	0.00238465941562821	0.0161745202625497	Brucellaceae		helix_turn_helix, mercury resistance	Root149	OG0000044
Root149|4721	yes	26.2721472926079	-0.57885053160318	1.27876617534234	0.0116093157869279	0.0487249183764431	Rhizobiaceae	cusB	Belongs to the membrane fusion protein (MFP) (TC 8.A.1) family	Root149	OG0000045
Root149|618	yes	90.2347663664793	-4.23505506368556	2.52786053115651	0.00139326775358071	0.0118923491026608	Rhizobiaceae	kdgR	transcriptional regulator	Root149	OG0000046
Root149|3495	yes	29.5737455521081	-0.793178027375941	1.57452474215653	0.000687700720243959	0.00801376712701198	Rhizobiaceae	thuE	ABC-type sugar transport system, periplasmic component	Root149	OG0000047
Root149|3903	yes	155.189381354622	-2.27875294508329	2.2401587871866	0.011003811263642	0.0468741791959628	Rhizobiaceae		ABC-type sugar transport system, periplasmic component	Root149	OG0000047
Root149|1132	yes	27.4561084230276	0.860052814099698	1.70259729280529	0.000421207109827963	0.00615340386729441	Rhizobiaceae	tdh	Catalyzes the NAD( )-dependent oxidation of L-threonine to 2-amino-3-ketobutyrate	Root149	OG0000048
Root149|3564	yes	180.858178789656	-5.05225300131598	1.76224268592634	0.000113311087833596	0.00374255027786616	Rhizobiaceae		alcohol dehydrogenase	Root149	OG0000048
Root149|3259	yes	44.5956934097853	-4.33861068545749	2.65796584738044	0.00159462113943736	0.012988149237798	Rhizobiaceae	frcR	ROK family	Root149	OG0000054
Root149|333	yes	49.6941684505431	9.46548956972078	3.92916629047941	7.41212400079965e-05	0.00318721332034385	Rhizobiaceae	ampC	beta-lactamase	Root149	OG0000056
Root149|1247	yes	167.27036538835	0.970315639889772	1.86392059694249	0.00688785200231323	0.0345245790672951	Rhizobiaceae		NUDIX domain	Root149	OG0000059
Root149|2533	yes	27.8498355605592	-3.73453269140811	3.83824010532714	0.00191589625374052	0.0141316859471114	Rhizobiaceae	mutT	NTP pyrophosphohydrolases including oxidative damage repair enzymes	Root149	OG0000059
Root149|821	yes	11.2937720090536	-0.580419701430186	1.28205471865256	0.00833606368883832	0.0395980626318619	Rhizobiaceae		Hydrolase protein, MutT nudix family	Root149	OG0000059
Root149|2118	yes	23.4335846666677	-1.02754962120721	2.11816315665493	0.000627366999983754	0.00768693222023105	Rhizobiaceae	fnrL	cAMP-binding proteins - catabolite gene activator and regulatory subunit of cAMP-dependent protein kinases	Root149	OG0000060
Root149|2131	yes	40.7800788076838	-6.81435481642323	2.63238621940044	0.000190660271244673	0.00427653699760395	Rhizobiaceae		Cyclic nucleotide-monophosphate binding domain	Root149	OG0000060
Root149|2362	yes	78.0300951145782	0.670973690249671	1.39126588493519	0.00123512892147758	0.0111454691750287	Rhizobiaceae	livH	Belongs to the binding-protein-dependent transport system permease family	Root149	OG0000065
Root149|1879	yes	116.073820395872	8.03592604900466	2.1268982378603	6.87529263587652e-06	0.000979299494822661	Rhizobiaceae	cspA1	Cold shock	Root149	OG0000067
Root149|810	yes	279.869118335798	3.32801360744076	3.95315006152762	0.00436603432256833	0.0246291886661713	Alphaproteobacteria		Cold shock	Root149	OG0000067
Root149|2361	yes	100.243006607413	0.833849771329572	1.59709164173891	0.00906069716580658	0.0418907311941253	Rhizobiaceae	livM	Belongs to the binding-protein-dependent transport system permease family	Root149	OG0000069
Root149|4417	yes	48.3110496748727	-5.4935774921169	3.07267226405632	0.000233484280179009	0.00460759882849363	Rhizobiaceae	catB	Belongs to the mandelate racemase muconate lactonizing enzyme family	Root149	OG0000078
Root149|3243	yes	26.3815113087267	-0.984201037529143	1.89181801423377	0.00178545259657778	0.0137004931569049	Rhizobiaceae	pbpC	penicillin-binding protein	Root149	OG0000084
Root149|1222	yes	59.7385202439805	-4.49513677174846	2.7148032666239	0.00113716604127513	0.0104923133929798	Rhizobiaceae	suhB2	inositol mono-phosphatase	Root149	OG0000087
Root149|3844	yes	15.0204027984248	-0.725361399912626	1.45764192279547	0.00307455350669022	0.0189375876803973	Rhizobiaceae	llpE	Esterase	Root149	OG0000088
Root149|1703	yes	19.4147704111677	-0.848266425933142	1.66571097787685	0.00134197489969206	0.0116287482752783	Rhizobiaceae	ytfQ	ABC transporter	Root149	OG0000091
Root149|3185	yes	222.827392746773	8.8841598466406	2.39216699328584	6.66790480845673e-06	0.000979299494822661	Rhizobiaceae	uup	ATPase components of ABC transporters with duplicated ATPase domains	Root149	OG0000095
Root149|417	yes	15.4089961736556	-0.441047937303814	1.16732202586255	0.0107026178124249	0.0461012117444796	Phyllobacteriaceae		amino acid adenylation domain	Root149	OG0000096
Root149|3696	yes	13.8383829200834	-0.682158317707923	1.3986288001946	0.00410301855902455	0.0234944203417511	Rhizobiaceae		Isochorismatase family	Root149	OG0000099
Root149|4943	yes	26.1901083144958	-1.21897835925446	3.02019048500588	0.000391520953666626	0.00606990648575675	Paenibacillaceae		Isochorismatase family	Root149	OG0000099
Root149|1131	yes	10.0190461792696	-0.537063277100528	1.24037754195735	0.0118701656787813	0.0490074412716351	Rhizobiaceae	ycgM	2-keto-4-pentenoate hydratase 2-oxohepta-3-ene-1,7-dioic acid hydratase (catechol pathway)	Root149	OG0000100
Root149|2812	yes	198.780630414599	-3.33365252733523	1.99040238227642	0.0027001198765857	0.0176952414801768	Rhizobiaceae	yhjE	Permeases of the major facilitator superfamily	Root149	OG0000104
Root149|3873	yes	37.970303606773	-4.5992643142235	2.94257052892173	0.000897241141968226	0.00933704366459172	Alphaproteobacteria		NMT1-like family	Root149	OG0000110
Root149|384	yes	23.0097607108126	-1.04209922598899	2.16443099221333	0.000636626081883747	0.00775866759686128	Rhizobiaceae		#NAME?	Root149	OG0000112
Root149|3679	yes	139.34757091965	-8.14923657674404	2.17714952488502	4.30244945304475e-06	0.00089138930031718	Rhizobiaceae		[2Fe-2S] binding domain	Root149	OG0000113
Root149|201	yes	14.4015284814175	-0.656883621028546	1.36819688267468	0.00421178515448174	0.0239966459176597	Rhizobiaceae		Glutathione-dependent formaldehyde-activating	Root149	OG0000116
Root149|5050	yes	54.4165370941384	-5.74234585027793	3.00648388231183	0.000172226808171363	0.00427653699760395	Rhizobiaceae		Glutathione-dependent formaldehyde-activating enzyme	Root149	OG0000116
Root149|3556	yes	42.7241120927154	-4.25996565813231	3.13082169842195	0.00174375191141351	0.0135590776450018	Rhizobiaceae	rfbE	Male sterility protein	Root149	OG0000120
Root149|1050	yes	19.3732271850353	-0.757358741982013	1.50934638064089	0.00174891254481279	0.0135590776450018	Rhizobiaceae	dld	Dehydrogenase	Root149	OG0000121
Root149|664	yes	28.0196848424741	-3.36605731673342	4.74474224067997	0.00253979237569344	0.0169906425029874	Rhizobiaceae	glcD	Glycolate oxidase subunit	Root149	OG0000121
Root149|3532	yes	23.355244075255	-1.01397988733585	2.07545562689893	0.000647176322784633	0.00784529170013925	Rhizobiaceae	MA20_14290	NAD-binding of NADP-dependent 3-hydroxyisobutyrate dehydrogenase	Root149	OG0000129
Root149|727	yes	22.2305299756579	-0.918737727161495	1.81894617494104	0.000866095167985276	0.00913810596221501	Rhizobiaceae		PFAM Integrase catalytic region	Root149	OG0000132
Root149|1248	yes	1812.80091159509	2.41985291930665	1.82868745676058	0.00922073486350233	0.0422238732327726	Rhizobiaceae	rhlE	Belongs to the DEAD box helicase family	Root149	OG0000133
Root149|743	yes	2640.80965900983	3.43208667288897	1.69316944396858	0.0016882016112381	0.0134056148850579	Rhizobiaceae	rhlE2	RNA helicase	Root149	OG0000133
Root149|2557	yes	235.500642571878	-2.41253871352858	2.54939093869263	0.00925805605714064	0.0422238732327726	Rhizobiaceae	tlyC	Hemolysins and related proteins containing CBS domains	Root149	OG0000139
Root149|427	yes	81.0739818902439	0.75233708319726	1.48204396697339	0.00734226394613908	0.0363761294201108	Rhizobiaceae		L,D-transpeptidase catalytic domain	Root149	OG0000142
Root149|3339	yes	21.8935090313222	-0.863070147440286	1.63068529996567	0.00321544768025527	0.0194104437595499	Alphaproteobacteria		Histidine kinase	Root149	OG0000144
Root149|3363	yes	34.8089219896493	-1.26852098955811	2.62516326460615	0.00691338370889645	0.0345517576152961	Methylobacteriaceae		PFAM HWE histidine kinase	Root149	OG0000144
Root149|453	yes	65.6263344916077	0.631589643866947	1.34775523486307	0.000191402708975692	0.00427653699760395	Rhizobiaceae	betA	Involved in the biosynthesis of the osmoprotectant glycine betaine. Catalyzes the oxidation of choline to betaine aldehyde and betaine aldehyde to glycine betaine at the same rate	Root149	OG0000146
Root149|2135	yes	39.5835787076642	0.639244010020678	1.35569975953299	0.00050396950639264	0.00687752398244807	Rhizobiaceae	cyaA	Adenylyl- / guanylyl cyclase, catalytic domain	Root149	OG0000147
Root149|2126	yes	43.3467239564204	0.565412597470619	1.27512059509335	0.000677435686094506	0.0080064183518041	Rhizobiaceae	frk	Sugar kinases, ribokinase family	Root149	OG0000149
Root149|2835	yes	91.0773643670274	0.625929478280784	1.34159609862751	9.91837270675716e-05	0.00371101371741083	Rhizobiaceae	iolC	Uncharacterized protein conserved in bacteria (DUF2090)	Root149	OG0000149
Root149|4959	yes	14.9552887832553	-0.432669308225139	1.16139618198707	0.0117041173349197	0.0488756928609485	Alphaproteobacteria		COG1593 TRAP-type C4-dicarboxylate transport system, large permease component	Root149	OG0000150
Root149|3023	yes	273.727530748096	2.62013034813755	2.41471449626442	0.00802530340877073	0.0385045609865021	Rhizobiaceae	pccA	propionyl-CoA carboxylase	Root149	OG0000151
Root149|318	yes	125.331859584988	-7.38499066807211	2.17477727417261	1.90139213582882e-05	0.00154759738484067	Rhizobiaceae		Cation transport ATPase	Root149	OG0000152
Root149|223	yes	14.8146331150606	-0.440588890984051	1.16685033548615	0.0112945666540193	0.0477556909174581	Rhizobiaceae	mscS	mechanosensitive ion channel	Root149	OG0000155
Root149|371	yes	51.0500008279418	-1.04515721575241	2.06121423770283	0.00355967528071485	0.0209085050637865	Rhizobiaceae		permease	Root149	OG0000156
Root149|2685	yes	135.666374971213	-3.06849802465616	1.89062308708944	0.00346364916740233	0.0204498871826682	Rhizobiaceae	vceA	Multidrug resistance efflux pump	Root149	OG0000157
Root149|2628	yes	55.6655667102449	0.601835955665277	1.31364604107871	0.00032674103148566	0.00556710336115931	Rhizobiaceae		Transglutaminase-like	Root149	OG0000161
Root149|2317	yes	176.238171627966	-3.58078763360451	1.87356351342428	0.00170806155179626	0.0134694542440958	Rhizobiaceae	rirA	Transcriptional regulator	Root149	OG0000166
Root149|5049	yes	761.466025382547	-5.05487695867656	2.2736374568525	0.000431982274504228	0.00626664899723115	Rhizobiaceae	ligD	DNA ligase	Root149	OG0000167
Root149|2636	yes	40.1759102152665	-6.21090567878571	2.29996204415936	0.000189755957604984	0.00427653699760395	Oceanospirillales	MA20_15105	Activator of Hsp90 ATPase homolog 1-like protein	Root149	OG0000168
Root149|1662	yes	286.94416128832	-2.38728790516585	2.65677732423717	0.00938097966044619	0.0424191520757081	Rhizobiaceae	ilvD	Belongs to the IlvD Edd family	Root149	OG0000171
Root149|622	yes	32.2298360832872	-5.06726176281988	3.14790574749724	0.00172004652443637	0.0134707423683521	Rhizobiaceae		gluconolactonase	Root149	OG0000174
Root149|1448	yes	72.9246321563977	6.04983085263054	2.64185478479977	0.000386732038415601	0.00603672818869285	Rhizobiaceae	dacA1	Belongs to the peptidase S11 family	Root149	OG0000176
Root149|3014	yes	92.1910366139728	2.64726600938288	3.96925917741004	0.00723803870937172	0.0360951645922498	Rhizobiaceae	dacA3	Belongs to the peptidase S11 family	Root149	OG0000176
Root149|2122	yes	115.032163816878	-7.07381018544277	2.22281173088468	8.80908174832286e-06	0.00118093513555458	Rhizobiaceae		Sel1-like repeats.	Root149	OG0000181
Root149|986	yes	34.3350548363315	0.38203416511608	1.12981313238977	8.5414511943155e-11	9.73298363592252e-08	Rhizobiaceae	parA	Cobyrinic acid a,c-diamide synthase	Root149	OG0000185
Root149|1385	yes	23.3102623700008	-5.7598243925616	3.14341770064312	0.00128246741077406	0.0114169657388831	Rhizobiaceae	dnaJ2	molecular chaperone	Root149	OG0000188
Root149|535	yes	44.1876070492967	-7.26761627297724	2.55850953566452	0.000101864845604113	0.00371101371741083	Rhizobiaceae	dnaJ3	molecular chaperone	Root149	OG0000188
Root149|3555	yes	132.81593988283	-6.04532344254281	2.15305847662463	6.78432160427692e-05	0.00315540182370349	Rhizobiaceae	galE3	GDP-mannose 4,6 dehydratase	Root149	OG0000192
Root149|3776	yes	130.293620479846	6.95050723546558	2.07988123315403	2.04352597710984e-05	0.0016045664844931	Rhizobiaceae	wbpA	Belongs to the UDP-glucose GDP-mannose dehydrogenase family	Root149	OG0000193
Root149|4059	yes	16.1397984742802	-0.681871449304072	1.40060911074534	0.00317198479778915	0.0192772089444306	Rhizobiaceae	hydA	Catalyzes the hydrolytic cleavage of imides that range from linear to heterocyclic and that include hydantoins, dihydropyrimidines, and phthalimides	Root149	OG0000194
Root149|3746	yes	182.62488110057	1.03818425319222	2.0349320482722	0.00597636470827578	0.0313106555635874	Rhizobiaceae	dadA	Oxidative deamination of D-amino acids	Root149	OG0000196
Root149|3249	yes	34.7949492225846	-8.77162083240455	3.99931072828648	0.000144327849333851	0.00410923931037664	Rhizobiaceae	yuiH	Oxidoreductase	Root149	OG0000211
Root149|2784	yes	338.188509916984	-5.04163825568178	2.24115434254968	0.000404363719108083	0.00614335009442784	Rhizobiaceae		Phospholipase D. Active site motifs.	Root149	OG0000217
Root149|3567	yes	146.845720276226	-4.15685980810912	2.69041826013139	0.00165232322854861	0.0132127882030256	Rhizobiaceae		ABC transporter substrate-binding protein	Root149	OG0000221
Root149|4412	yes	17.6174923501292	-0.891543679342996	1.63574803978763	0.0109581332769391	0.046854757482447	Bradyrhizobiaceae		Receptor family ligand binding region	Root149	OG0000221
Root149|2141	yes	317.61905220112	9.35330972327714	2.17363798367176	4.87432675536751e-07	0.000206712373359829	Rhizobiaceae	pstC	probably responsible for the translocation of the substrate across the membrane	Root149	OG0000232
Root149|2142	yes	78.3345784001181	7.49485331107207	2.02905248217697	1.10012206869505e-05	0.00126271532276811	Rhizobiaceae	pstA	Phosphate transport system permease	Root149	OG0000232
Root149|638	yes	520.020804673395	4.31454250688333	1.6928270157289	0.000367226982456197	0.00589373445787094	Rhizobiaceae	rluB	Belongs to the pseudouridine synthase RsuA family	Root149	OG0000234
Root149|1715	yes	400.557449845107	5.13826162679883	2.53078851896042	0.00069390366912209	0.00802744396918398	Rhizobiaceae	dctA	Responsible for the transport of dicarboxylates such as succinate, fumarate, and malate	Root149	OG0000240
Root149|3031	yes	132.602510738493	2.74258519945022	3.60148276177348	0.00681473212875283	0.0343601206226276	Rhizobiaceae	hemA	5-aminolevulinic acid synthase	Root149	OG0000251
Root149|1315	yes	548.929679433115	2.62044687873877	3.00190420905627	0.00796973181453341	0.0383787647182333	Rhizobiaceae	pdhB	The pyruvate dehydrogenase complex catalyzes the overall conversion of pyruvate to acetyl-CoA and CO(2)	Root149	OG0000259
Root149|1524	yes	275.224371356876	-5.94933508577825	2.06911035855368	6.67139542447095e-05	0.00315540182370349	Rhizobiaceae	ku	With LigD forms a non-homologous end joining (NHEJ) DNA repair enzyme, which repairs dsDNA breaks with reduced fidelity. Binds linear dsDNA with 5'- and 3'- overhangs but not closed circular dsDNA nor ssDNA. Recruits and stimulates the ligase activity of LigD	Root149	OG0000264
Root149|1525	yes	150.297876950096	-5.58077169457208	2.11263154213887	0.000151913007022277	0.00412154455956868	Rhizobiaceae	ku	With LigD forms a non-homologous end joining (NHEJ) DNA repair enzyme, which repairs dsDNA breaks with reduced fidelity. Binds linear dsDNA with 5'- and 3'- overhangs but not closed circular dsDNA nor ssDNA. Recruits and stimulates the ligase activity of LigD	Root149	OG0000264
Root149|2753	yes	125.80242700456	-5.24562480444593	2.27983952614165	0.000300999612986136	0.0052767547538108	Rhizobiaceae	ku	With LigD forms a non-homologous end joining (NHEJ) DNA repair enzyme, which repairs dsDNA breaks with reduced fidelity. Binds linear dsDNA with 5'- and 3'- overhangs but not closed circular dsDNA nor ssDNA. Recruits and stimulates the ligase activity of LigD	Root149	OG0000264
Root149|2755	yes	94.4121849120874	-5.37243047451319	2.28218441593923	0.000261164629357625	0.00483897715695958	Rhizobiaceae	ku	With LigD forms a non-homologous end joining (NHEJ) DNA repair enzyme, which repairs dsDNA breaks with reduced fidelity. Binds linear dsDNA with 5'- and 3'- overhangs but not closed circular dsDNA nor ssDNA. Recruits and stimulates the ligase activity of LigD	Root149	OG0000264
Root149|5055	yes	141.490410185451	-1.16398769700359	2.50713879645581	0.0025422593653	0.0169906425029874	Rhizobiaceae	ku	With LigD forms a non-homologous end joining (NHEJ) DNA repair enzyme, which repairs dsDNA breaks with reduced fidelity. Binds linear dsDNA with 5'- and 3'- overhangs but not closed circular dsDNA nor ssDNA. Recruits and stimulates the ligase activity of LigD	Root149	OG0000264
Root149|5056	yes	124.668189064935	-3.22893146583263	2.01578686398831	0.00326848868258111	0.0195508811223159	Rhizobiaceae	ku	With LigD forms a non-homologous end joining (NHEJ) DNA repair enzyme, which repairs dsDNA breaks with reduced fidelity. Binds linear dsDNA with 5'- and 3'- overhangs but not closed circular dsDNA nor ssDNA. Recruits and stimulates the ligase activity of LigD	Root149	OG0000264
Root149|3554	yes	51.6897059580146	-1.19427385336946	2.57675651540455	0.00283895592599731	0.0181185214288325	Rhizobiaceae		Zinc-binding dehydrogenase	Root149	OG0000276
Root149|259	yes	82.2029064548017	-1.44561930033331	3.08294120164989	0.00995989413717627	0.0439895324391952	Rhizobiaceae	bmrU	Diacylglycerol kinase	Root149	OG0000279
Root149|4420	yes	43.6620737212848	-3.10686173980676	5.04217803217021	0.00386863113300212	0.022320532536992	Rhizobiaceae	benA	Ring hydroxylating alpha subunit (catalytic domain)	Root149	OG0000281
Root149|3167	yes	26.5653755002763	-1.41361568849327	3.3614542525523	0.00553775075666893	0.0295562856544461	Rhizobiaceae	nadB	Catalyzes the oxidation of L-aspartate to iminoaspartate	Root149	OG0000290
Root149|1067	yes	15.7431523845275	-0.733188641907168	1.46960287675948	0.00276416065746073	0.0178963697112301	Rhizobiaceae	yeaE	Aldo keto reductases, related to diketogulonate reductase	Root149	OG0000292
Root149|3172	yes	63.8954553481127	-4.24339213374403	2.62527703427807	0.00149766573602056	0.0124568620890177	Metazoa		Citrate synthase, C-terminal domain	Root149	OG0000304
Root149|3694	yes	34.0409969308597	-8.74328806771156	3.98404958494312	0.000143567068373119	0.00410923931037664	Rhizobiaceae		Polysaccharide deacetylase	Root149	OG0000310
Root149|3695	yes	45.2161936461619	-7.05774625385722	2.5472298818293	0.000110727921361973	0.00371101371741083	Rhizobiaceae		Polysaccharide deacetylase	Root149	OG0000310
Root149|749	yes	23.0800977868711	-1.0135877373566	2.07357883540897	0.000663423914351378	0.00797227973883373	Rhizobiaceae		deacetylase	Root149	OG0000310
Root149|750	yes	55.7435427249767	-9.81435193787118	3.87590263277741	2.11219809279478e-05	0.0016045664844931	Rhizobiaceae	uraD	OHCU decarboxylase	Root149	OG0000310
Root149|1913	yes	588.645854658096	-3.2190287869958	1.87469249436032	0.00271756670384461	0.0176952414801768	Rhizobiaceae	msrA	Has an important function as a repair enzyme for proteins that have been inactivated by oxidation. Catalyzes the reversible oxidation-reduction of methionine sulfoxide in proteins to methionine	Root149	OG0000313
Root149|1386	yes	150.316253172921	-4.09965490189571	2.0557561778606	0.00113103198361628	0.0104923133929798	Rhizobiaceae	dinB	Poorly processive, error-prone DNA polymerase involved in untargeted mutagenesis. Copies undamaged DNA at stalled replication forks, which arise in vivo from mismatched or misaligned primer ends. These misaligned primers can be extended by PolIV. Exhibits no 3'-5' exonuclease (proofreading) activity. May be involved in translesional synthesis, in conjunction with the beta clamp from PolIII	Root149	OG0000317
Root149|5046	yes	82.8189239282196	-2.32139361301654	3.00052531916391	0.0101547369273898	0.0445050874183102	Rhizobiaceae	dinB	Poorly processive, error-prone DNA polymerase involved in untargeted mutagenesis. Copies undamaged DNA at stalled replication forks, which arise in vivo from mismatched or misaligned primer ends. These misaligned primers can be extended by PolIV. Exhibits no 3'-5' exonuclease (proofreading) activity. May be involved in translesional synthesis, in conjunction with the beta clamp from PolIII	Root149	OG0000317
Root149|4864	yes	148.497449491109	-3.96837899545486	1.91516209644182	0.00103868256232445	0.0100730108916486	Rhizobiaceae	groL	Prevents misfolding and promotes the refolding and proper assembly of unfolded polypeptides generated under stress conditions	Root149	OG0000334
Root149|235	yes	228.914436226965	2.70550109730635	3.01031306565245	0.00731931673913228	0.0363414441143409	Rhizobiaceae	lepB	Belongs to the peptidase S26 family	Root149	OG0000335
Root149|672	yes	27.681203232116	-0.725681388522224	1.4671257009929	0.00100345708721993	0.00989990779988844	Rhizobiaceae	dlhH	dienelactone hydrolase	Root149	OG0000343
Root149|2543	yes	42.7406771639866	0.670306862651786	1.37288706003034	0.0106515878464101	0.0459986631378843	Rhizobiaceae	ycaD	Major facilitator superfamily	Root149	OG0000346
Root149|421	yes	71.911764089854	-4.57690597877817	2.44597226276369	0.00091923778911513	0.00947937973481168	Rhizobiaceae		Virulence factor BrkB	Root149	OG0000352
Root149|5136	yes	3620.09153301485	4.00494374338674	1.59515847184851	0.000482083901345242	0.00671159862281851	Rhizobiaceae	fusA	Catalyzes the GTP-dependent ribosomal translocation step during translation elongation. During this step, the ribosome changes from the pre-translocational (PRE) to the post- translocational (POST) state as the newly formed A-site-bound peptidyl-tRNA and P-site-bound deacylated tRNA move to the P and E sites, respectively. Catalyzes the coordinated movement of the two tRNA molecules, the mRNA and…	Root149	OG0000355
Root149|166	yes	30.7779324993609	-1.14239538863516	2.29053758121706	0.0088609582518558	0.04138140134422	Rhizobiaceae	pepA	Presumably involved in the processing and regular turnover of intracellular proteins. Catalyzes the removal of unsubstituted N-terminal amino acids from various peptides	Root149	OG0000361
Root149|4113	yes	20.3278567305569	-0.886245588598164	1.74371210793382	0.00111554642973844	0.0104622646640902	Rhizobiaceae		Helix-turn-helix domain, rpiR family	Root149	OG0000365
Root149|1384	yes	38.1125860899099	0.853731764735215	1.69349083277528	0.000210862168444718	0.00441097660859777	Rhizobiaceae	ybjJ	Major Facilitator Superfamily	Root149	OG0000367
Root149|2403	yes	81.3525083545634	-5.23618050839463	2.43503232495218	0.000381623244340079	0.00600610493429098	Rhizobiaceae		NADH dehydrogenase, FAD-containing subunit	Root149	OG0000375
Root149|4268	yes	26.7525991747825	-1.35010809229429	3.18928825765486	0.00311697353749165	0.019085762373833	Rhizobiaceae	aroE	Involved in the biosynthesis of the chorismate, which leads to the biosynthesis of aromatic amino acids. Catalyzes the reversible NADPH linked reduction of 3-dehydroshikimate (DHSA) to yield shikimate (SA)	Root149	OG0000377
Root149|1236	yes	85.5860137693396	7.76780489328482	2.15120440853614	1.79620321451401e-05	0.00154759738484067	Rhizobiaceae	purB	Belongs to the lyase 1 family. Adenylosuccinate lyase subfamily	Root149	OG0000378
Root149|1839	yes	126.479185062725	3.14653957134596	3.97711483066327	0.0050082528777665	0.0273712429458749	Rhizobiaceae	mltB	Lytic murein transglycosylase	Root149	OG0000380
Root149|1522	yes	33.1689589990827	-1.22393390521538	2.75613364913286	0.000828537975284948	0.00898364946707681	Rhizobiaceae	xthA	exodeoxyribonuclease III	Root149	OG0000383
Root149|5058	yes	212.548764538866	-5.31494799753616	2.12710682076451	0.00021987116489131	0.004473985578458	Rhizobiaceae	xthA	exodeoxyribonuclease III	Root149	OG0000383
Root149|2697	yes	36.3027693454012	-0.835418871712358	1.61607512960476	0.00142451997121246	0.0120240037570118	Rhizobiaceae		transcriptional regulator	Root149	OG0000384
Root149|1720	yes	179.012199714141	-3.78107431389004	2.93254781926422	0.00246421517440943	0.0166152259836659	Rhizobiaceae		Histidine kinase	Root149	OG0000392
Root149|2770	yes	53.2099007905788	-7.34014631927574	2.52908491849748	7.07913597153695e-05	0.00316340213316327	Rhizobiaceae	ctaC	Cytochrome C oxidase subunit II, periplasmic domain	Root149	OG0000393
Root149|1719	yes	21.492545753889	-0.917881436446324	1.81571110419713	0.000928402443405864	0.00952155810768988	Rhizobiaceae	arcB_2	cheY-homologous receiver domain	Root149	OG0000400
Root149|3	yes	57.8522047812545	-5.72849416145738	2.44503311211179	0.000149656368039167	0.00410923931037664	Alphaproteobacteria		response regulator	Root149	OG0000400
Root149|3186	yes	305.112383292037	-5.8321021549232	2.14131023765376	0.00010098594964905	0.00371101371741083	Rhizobiaceae		response regulator	Root149	OG0000400
Root149|3384	yes	40.4993892740565	-5.0283926885258	3.2968742844552	0.000403522439303072	0.00614335009442784	Rhizobiaceae		response regulator	Root149	OG0000400
Root149|226	yes	15.9734061217077	-0.445923997465295	1.17091369560689	0.00990168653054348	0.0438173662196283	Rhizobiaceae		ABC-type nitrate sulfonate bicarbonate transport systems, periplasmic components	Root149	OG0000410
Root149|5147	yes	15.7096244299056	-0.73293310386825	1.46921636792102	0.00277409041391178	0.0179097791878327	Rhizobiaceae		NMT1/THI5 like	Root149	OG0000410
Root149|147	yes	601.113761691334	5.35937069965344	1.86080920410732	0.000110068586689846	0.00371101371741083	Rhizobiaceae	ropB	OmpA-like transmembrane domain	Root149	OG0000411
Root149|1181	yes	137.30627866233	-4.71343641088803	1.70980229973902	0.000183787233440719	0.00427653699760395	Rhizobiaceae	moaA	Catalyzes the cyclization of GTP to (8S)-3',8-cyclo-7,8- dihydroguanosine 5'-triphosphate	Root149	OG0000413
Root149|1890	yes	47.8127367969982	-4.77806948265417	2.64825786151414	0.000856547723305944	0.00907940586704301	Rhizobiaceae	rihA	Nucleoside	Root149	OG0000419
Root149|1184	yes	46.4043413518369	-1.17894094722864	2.6421682214198	0.000440947115684032	0.00630014194404936	Rhizobiaceae	MA20_21430	flavin-nucleotide-binding protein structurally related to pyridoxine 5'-phosphate oxidase	Root149	OG0000428
Root149|3577	yes	32.4085390727765	-1.06526474507583	2.26908384881168	0.000292444359560671	0.00520688043311539	Rhizobiaceae		Oxidoreductase NAD-binding domain	Root149	OG0000428
Root149|2294	yes	122.802107106703	4.21539952820334	2.19287621057631	0.00129018099539174	0.0114241659076659	Rhizobiaceae	zwf	Catalyzes the oxidation of glucose 6-phosphate to 6- phosphogluconolactone	Root149	OG0000436
Root149|1441	yes	21.0361343127872	-0.776958695044515	1.54180018109598	0.00141659555252675	0.0120240037570118	Rhizobiaceae	rssA	esterase of the alpha-beta hydrolase superfamily	Root149	OG0000440
Root149|2646	yes	591.45435674428	4.92864628463765	1.98212755513767	0.000330097051072911	0.00556710336115931	Rhizobiaceae		GlcNAc transferase	Root149	OG0000441
Root149|2849	yes	30.8083506165814	0.627299054063503	1.34077593832159	0.000882894631398223	0.00922989387594748	Rhizobiaceae		Copper chaperone PCu(A)C	Root149	OG0000442
Root149|20	yes	58.8937833173296	-2.84131193220237	3.58727295079464	0.00677405861312325	0.0342307751204166	Rhizobiaceae		Acetyltransferase (GNAT) domain	Root149	OG0000444
Root149|3923	yes	123.615519399492	-5.20216358586427	2.29606242674414	0.000328948190538115	0.00556710336115931	Rhizobiaceae	ribA	RibD C-terminal domain	Root149	OG0000455
Root149|3745	yes	279.291096734011	3.83833940368795	2.10336090419914	0.00174917456236531	0.0135590776450018	Rhizobiaceae	alr	Catalyzes the interconversion of L-alanine and D- alanine. May also act on other amino acids	Root149	OG0000486
Root149|1946	yes	2336.50647640428	-5.17256635573222	1.65768591572719	5.07494326553243e-05	0.00304363044793379	Rhizobiaceae		PRC-barrel domain	Root149	OG0000490
Root149|2983	yes	133.443574039281	4.21569137458725	2.53760241560871	0.00176647727562338	0.0136467854615108	Rhizobiaceae	lysA	Specifically catalyzes the decarboxylation of meso- diaminopimelate (meso-DAP) to L-lysine	Root149	OG0000499
Root149|823	yes	56.3333513040148	9.67025154348235	3.95984679004787	6.30470869993345e-05	0.00315540182370349	Rhizobiaceae		#NAME?	Root149	OG0000512
Root149|2538	yes	45.9478213882163	-4.68684672956361	2.68289502976413	0.000964200876115835	0.00977153783125767	Rhizobiaceae	yhbW	Coenzyme F420-dependent N5,N10-methylene tetrahydromethanopterin reductase and related flavin-dependent oxidoreductases	Root149	OG0000517
Root149|2314	yes	812.322539588554	2.24537230469453	2.60223070132117	0.0118281670511741	0.0490074412716351	Rhizobiaceae	mmsA	Methylmalonate-semialdehyde dehydrogenase	Root149	OG0000520
Root149|2601	yes	24.3310053140389	-1.07677018898725	2.29160986064173	0.000537094273305682	0.00703470028082557	Rhizobiaceae	qmcA	Membrane protease subunits, stomatin prohibitin homologs	Root149	OG0000528
Root149|4717	yes	224.47107674004	-4.84422654833861	1.72094268209562	0.000146313071091018	0.00410923931037664	Rhizobiaceae		Domain of unknown function (DUF305)	Root149	OG0000532
Root149|881	yes	39.3331317259876	-6.70613052430282	2.68881216921794	0.000246862828629292	0.00468833655371796	Rhizobiaceae	yliI	Glucose sorbosone	Root149	OG0000534
Root149|1327	yes	19.9481779889063	0.533519843517851	1.24281734249382	0.00314237250802392	0.0191483073416752	Rhizobiaceae	glnL	Signal transduction histidine kinase, nitrogen specific	Root149	OG0000542
Root149|1534	yes	16.5755948580756	-0.665848836141802	1.38093314254961	0.00321945929842468	0.0194104437595499	Rhizobiaceae	dnaE2	DNA polymerase involved in damage-induced mutagenesis and translesion synthesis (TLS). It is not the major replicative DNA polymerase	Root149	OG0000547
Root149|4863	yes	31.5782801245547	-1.22300793438523	2.73211810253301	0.000911544398066764	0.00944277128724616	Rhizobiaceae	groS	Binds to Cpn60 in the presence of Mg-ATP and suppresses the ATPase activity of the latter	Root149	OG0000554
Root149|645	yes	25.4113425190006	-4.52845400811351	2.85412831727377	0.00231999940170496	0.0158921566451179	Rhizobiaceae	chrA	Chromate	Root149	OG0000563
Root149|1399	yes	157.670735369447	1.23599893623871	2.63548001147936	0.00672648164734829	0.0341949315062257	Rhizobiaceae	ycfH	TatD family	Root149	OG0000565
Root149|4	yes	13.1865592823088	-0.61932353967429	1.32417807548129	0.00562139551618496	0.0298480337593667	Rhizobiaceae	rpfG	Response regulator containing a CheY-like receiver domain and an HD-GYP domain	Root149	OG0000584
Root149|373	yes	53.8178321950849	-1.11247265325331	2.2777463325534	0.00291370163390816	0.0184018192461476	Rhizobiaceae	ptrB	Protease II	Root149	OG0000590
Root149|2106	yes	510.14563350643	4.3727811260771	1.76334434994397	0.000418878127115993	0.00615340386729441	Rhizobiaceae	yidC	Required for the insertion and or proper folding and or complex formation of integral membrane proteins into the membrane. Involved in integration of membrane proteins that insert both dependently and independently of the Sec translocase complex, as well as at least some lipoproteins. Aids folding of multispanning membrane proteins	Root149	OG0000591
Root149|1282	yes	79.9752521884121	-7.19048118947691	2.27376006104147	3.80351623509877e-05	0.00247663242851145	Rhizobiaceae	clpS	Involved in the modulation of the specificity of the ClpAP-mediated ATP-dependent protein degradation	Root149	OG0000598
Root149|855	yes	115.943911769104	-2.92290048911998	2.43982849439223	0.00548770308298654	0.0294247395544943	Rhizobiaceae	clpS	Involved in the modulation of the specificity of the ClpAP-mediated ATP-dependent protein degradation	Root149	OG0000598
Root149|2966	yes	84.1430788922819	-4.09936984400485	2.0610038403979	0.0011488452238808	0.0105573317146143	Rhizobiaceae	MA20_20605	endonuclease	Root149	OG0000605
Root149|1225	yes	11.9050928061473	-0.613632104452495	1.3167583493033	0.00674331170106707	0.0341949315062257	Rhizobiaceae	MA20_09125	Belongs to the BolA IbaG family	Root149	OG0000608
Root149|1241	yes	85.8117655315682	-4.55863485719431	1.95570811352739	0.000556269989048788	0.00723651598473132	Rhizobiaceae	coxD	AAA domain (dynein-related subfamily)	Root149	OG0000610
Root149|4860	yes	421.369323958001	-5.26694836692225	1.56266033424044	2.37641284000346e-05	0.00174704672979609	Rhizobiaceae	ibpB	Hsp20/alpha crystallin family	Root149	OG0000631
Root149|2563	yes	113.266136397159	3.78965464101146	2.23545179345759	0.0020960322523926	0.0150215644754803	Rhizobiaceae	rpmE	50S ribosomal protein L31	Root149	OG0000639
Root149|2689	yes	172.665277205718	5.07158046031403	1.96252210806424	0.00026404847337934	0.00485295540993158	Rhizobiaceae	gltX	Catalyzes the attachment of glutamate to tRNA(Glu) in a two-step reaction glutamate is first activated by ATP to form Glu-AMP and then transferred to the acceptor end of tRNA(Glu)	Root149	OG0000641
Root149|2068	yes	48.7272184845901	0.582601296244493	1.29286090293217	0.000482975943019849	0.00671159862281851	Rhizobiaceae	murJ	Involved in peptidoglycan biosynthesis. Transports lipid-linked peptidoglycan precursors from the inner to the outer leaflet of the cytoplasmic membrane	Root149	OG0000644
Root149|2706	yes	15.1546866310083	0.454338092716904	1.17700084042557	0.00768698829061696	0.037593661618704	Rhizobiaceae	mtlK	Belongs to the mannitol dehydrogenase family	Root149	OG0000654
Root149|2762	yes	430.946742801783	-4.31499548323147	1.71413887637379	0.000346407919407369	0.00563902605949567	Rhizobiaceae	glgX	Belongs to the glycosyl hydrolase 13 family	Root149	OG0000661
Root149|4190	yes	103.050010154269	1.86192680955813	6.3178920944098	0.00821989046264557	0.0392195957287827	Rhizobiaceae	efp	Involved in peptide bond synthesis. Stimulates efficient translation and peptide-bond synthesis on native or reconstituted 70S ribosomes in vitro. Probably functions indirectly by altering the affinity of the ribosome for aminoacyl-tRNA, thus increasing their reactivity as acceptors for peptidyl transferase	Root149	OG0000668
Root149|2828	yes	155.526993631907	-4.84449561348751	2.96369047532439	0.000969451845540304	0.0097760210441874	Rhizobiaceae	asnB	Asparagine synthase	Root149	OG0000680
Root149|1557	yes	103.588600896963	6.53249580276335	2.11933289211858	5.68135311240996e-05	0.0031388273546057	Rhizobiaceae	hom	homoserine dehydrogenase	Root149	OG0000685
Root149|5126	yes	600.196009627021	2.54653871970201	1.86564387438248	0.00767506965411095	0.037593661618704	Rhizobiaceae	nusG	Participates in transcription elongation, termination and antitermination	Root149	OG0000687
Root149|95	yes	26.8361809744356	-1.27269129740302	3.45387759348881	0.000357065615140646	0.0057712945879825	Rhizobiaceae		Protein conserved in bacteria	Root149	OG0000691
Root149|2143	yes	377.569039454624	4.96042713586125	2.05597672335877	0.000382134802752169	0.00600610493429098	Rhizobiaceae	pstB	Part of the ABC transporter complex PstSACB involved in phosphate import. Responsible for energy coupling to the transport system	Root149	OG0000709
Root149|3065	yes	364.386050984287	2.147079972062	3.62062186249695	0.0107664499619904	0.0462085488952469	Rhizobiaceae	sucC	Succinyl-CoA synthetase functions in the citric acid cycle (TCA), coupling the hydrolysis of succinyl-CoA to the synthesis of either ATP or GTP and thus represents the only step of substrate-level phosphorylation in the TCA. The beta subunit provides nucleotide specificity of the enzyme and binds the substrate succinate, while the binding sites for coenzyme A and phosphate are found in the alpha …	Root149	OG0000711
Root149|1677	yes	443.191491293492	3.50025905181326	1.79722706833995	0.00180278483497371	0.0137054460241366	Rhizobiaceae	rpsN	Binds 16S rRNA, required for the assembly of 30S particles and may also be responsible for determining the conformation of the 16S rRNA at the A site	Root149	OG0000712
Root149|1099	yes	86.8369169372997	-4.43119085993601	2.53432241344434	0.00108817329877918	0.0103331122829906	Rhizobiaceae	ydaS	membrane	Root149	OG0000714
Root149|1553	yes	202.942902530968	-3.46230610806331	1.91303641696976	0.00205665686271678	0.0147858706313298	Rhizobiaceae	gloA	Lactoylglutathione lyase	Root149	OG0000732
Root149|867	yes	36.6628909093725	-3.9629918851711	3.23363239240825	0.0022312104389913	0.015654346580337	Rhizobiaceae	lgt	Transfers the N-acyl diglyceride group on what will become the N-terminal cysteine of membrane lipoproteins	Root149	OG0000764
Root149|316	yes	21.5702852080078	-0.594429389225983	1.29665614897574	0.00822596171933222	0.0392195957287827	Rhizobiaceae	copZ	Heavy-metal-associated domain	Root149	OG0000765
Root149|3441	yes	1248.82199939606	-2.32357128381951	1.98323308252476	0.00978215007816284	0.0434571540509418	Rhizobiaceae		ABC transporter substrate-binding protein	Root149	OG0000775
Root149|1467	yes	182.644342673905	-2.84561258107624	2.13181977223449	0.00550019265037936	0.0294247395544943	Rhizobiaceae	uvrA	The UvrABC repair system catalyzes the recognition and processing of DNA lesions. UvrA is an ATPase and a DNA-binding protein. A damage recognition complex composed of 2 UvrA and 2 UvrB subunits scans DNA for abnormalities. When the presence of a lesion has been verified by UvrB, the UvrA molecules dissociate	Root149	OG0000782
Root149|542	yes	14.6604791879299	-0.715149240417992	1.44301098802454	0.00332092665018343	0.0197608141926058	Rhizobiaceae		protein conserved in bacteria	Root149	OG0000789
Root149|597	yes	24.6947108036981	-1.06989100910851	2.26721104941438	0.0005253260900267	0.00700127578462484	Rhizobiaceae	sohB	Periplasmic serine proteases (ClpP class)	Root149	OG0000798
Root149|367	yes	15.978851666122	-0.455108341223719	1.17754786551912	0.00936159883785687	0.0424156734621785	Rhizobiaceae	yqfA	protein, hemolysin III	Root149	OG0000813
Root149|4254	yes	19.795739072746	-0.900492333974604	1.77351833568883	0.00113471861723792	0.0104923133929798	Rhizobiaceae	yggS	Pyridoxal 5'-phosphate (PLP)-binding protein, which is involved in PLP homeostasis	Root149	OG0000835
Root149|1642	yes	67.3483866823145	-4.11350388735862	2.68958189174085	0.0018041394503032	0.0137054460241366	Rhizobiaceae		Universal stress protein	Root149	OG0000838
Root149|2050	yes	1142.26969895708	-3.26654133481168	1.93337122729614	0.00271079007060383	0.0176952414801768	Rhizobiaceae	hpf	Required for dimerization of active 70S ribosomes into 100S ribosomes in stationary phase	Root149	OG0000841
Root149|1238	yes	34.1451486448162	0.609962268004323	1.32151068659	0.000792367422809363	0.00872678731303072	Rhizobiaceae	rpe	Belongs to the ribulose-phosphate 3-epimerase family	Root149	OG0000847
Root149|896	yes	389.865714622644	2.50360401988194	2.45003276772392	0.00913085402882954	0.0421239196998027	Rhizobiaceae	carB	Belongs to the CarB family	Root149	OG0000851
Root149|3248	yes	75.0924956463584	-5.65162304638336	2.37174783613664	0.000415316776240526	0.00615340386729441	Rhizobiaceae	modA	Molybdenum ABC transporter	Root149	OG0000855
Root149|609	yes	115.10990039882	11.2983362023427	3.66908188355777	5.44218622272476e-07	0.000206712373359829	Rhizobiaceae	atpF	Component of the F(0) channel, it forms part of the peripheral stalk, linking F(1) to F(0)	Root149	OG0000856
Root149|3914	yes	26.943666504012	-5.77384993097679	3.06972850163586	0.00105396274421588	0.0101349413251814	Rhizobiaceae		Bacterial extracellular solute-binding protein	Root149	OG0000860
Root149|3968	yes	32.5437171522084	-1.08214804662392	2.18949771191905	0.00102327455932209	0.0100087670416097	Rhizobiaceae		PhoQ Sensor	Root149	OG0000865
Root149|2822	yes	37.8415186546701	-0.682117603112561	1.40487280643261	0.00225918748504595	0.0156689388129146	Rhizobiaceae		aldo keto reductase	Root149	OG0000874
Root149|1022	yes	167.332546170882	4.89784014830728	2.76824311242394	0.00112969815022155	0.0104923133929798	Rhizobiaceae	murB	Cell wall formation	Root149	OG0000877
Root149|125	yes	262.911090108953	-4.38027020783913	1.77748387038577	0.000417314097754501	0.00615340386729441	Rhizobiaceae		Protein of unknown function (DUF1236)	Root149	OG0000879
Root149|1294	yes	62.39932560434	0.637314338086253	1.35446381362085	0.000204638002515211	0.00440296200484417	Rhizobiaceae	pyrH	Catalyzes the reversible phosphorylation of UMP to UDP	Root149	OG0000887
Root149|603	yes	286.43641761035	5.36664075671679	3.25141782978742	0.000994335248247802	0.00988637838561606	Rhizobiaceae	moaB	May be involved in the biosynthesis of molybdopterin	Root149	OG0000888
Root149|5169	yes	14.6569028261097	-0.437827298106172	1.16487402503589	0.0116573786796596	0.0488367022260004	Rhizobiaceae		Molybdopterin-binding domain of aldehyde dehydrogenase	Root149	OG0000892
Root149|3006	yes	93.943664163153	8.17673920062215	3.09640371999429	0.000162255056763099	0.0041548233074506	Rhizobiaceae	aroB	Catalyzes the conversion of 3-deoxy-D-arabino- heptulosonate 7-phosphate (DAHP) to dehydroquinate (DHQ)	Root149	OG0000907
Root149|2751	yes	149.252437687106	-2.308037176235	2.5618454970085	0.010502559581052	0.0456781169565219	Rhizobiaceae	gcd	Glucose dehydrogenase	Root149	OG0000908
Root149|1293	yes	302.920131895913	3.57618361500522	1.6928301447112	0.00129760369770655	0.0114241659076659	Rhizobiaceae	tsf	Associates with the EF-Tu.GDP complex and induces the exchange of GDP to GTP. It remains bound to the aminoacyl-tRNA.EF- Tu.GTP complex up to the GTP hydrolysis stage on the ribosome	Root149	OG0000935
Root149|2326	yes	371.685209365598	-5.58582352679178	2.16591833319396	0.000160677373089415	0.0041548233074506	Rhizobiaceae	rpsU	Belongs to the bacterial ribosomal protein bS21 family	Root149	OG0000940
Root149|812	yes	20.6269122905058	0.719135489742815	1.45701310996452	0.00120930141966411	0.011023991741658	Rhizobiaceae	rpsU	Belongs to the bacterial ribosomal protein bS21 family	Root149	OG0000940
Root149|3671	yes	15.2405650464151	-0.573599095842038	1.27833208133238	0.0054384407914469	0.0293007247368971	Rhizobiaceae	bhuR	Outer membrane receptor proteins, mostly Fe transport	Root149	OG0000955
Root149|2576	yes	123.316568788646	0.805467739182853	1.55746846113934	0.00788801946759077	0.0383288859196789	Rhizobiaceae	purE	Catalyzes the conversion of N5-carboxyaminoimidazole ribonucleotide (N5-CAIR) to 4-carboxy-5-aminoimidazole ribonucleotide (CAIR)	Root149	OG0000969
Root149|2577	yes	75.0386068862704	3.32801172036705	5.64438705079083	0.0042765017220971	0.0242441478225356	Rhizobiaceae	purK	Catalyzes the ATP-dependent conversion of 5- aminoimidazole ribonucleotide (AIR) and HCO(3)(-) to N5- carboxyaminoimidazole ribonucleotide (N5-CAIR)	Root149	OG0000970
Root149|3050	yes	376.701323756473	2.93679805767581	1.95713237123428	0.00475595643170416	0.0264361578240336	Rhizobiaceae	atpD	Produces ATP from ADP in the presence of a proton gradient across the membrane. The catalytic sites are hosted primarily by the beta subunits	Root149	OG0000977
Root149|3051	yes	1291.0370748578	3.93737251996698	1.59454393084139	0.000530449678341506	0.00702845823802496	Rhizobiaceae	atpG	Produces ATP from ADP in the presence of a proton gradient across the membrane. The gamma chain is believed to be important in regulating ATPase activity and the flow of protons through the CF(0) complex	Root149	OG0000978
Root149|3052	yes	887.38246557366	3.93878085261987	1.64578703131011	0.000619981211337291	0.00763749827371722	Rhizobiaceae	atpA	Produces ATP from ADP in the presence of a proton gradient across the membrane. The alpha chain is a regulatory subunit	Root149	OG0000979
Root149|3053	yes	456.41788898066	3.94394932357403	1.74678452573019	0.000807627739083213	0.00884895969889732	Rhizobiaceae	atpH	F(1)F(0) ATP synthase produces ATP from ADP in the presence of a proton or sodium gradient. F-type ATPases consist of two structural domains, F(1) containing the extramembraneous catalytic core and F(0) containing the membrane proton channel, linked together by a central stalk and a peripheral stalk. During catalysis, ATP synthesis in the catalytic domain of F(1) is coupled via a rotary mechanism…	Root149	OG0000980
Root149|4255	yes	116.930460174109	5.26175945711028	2.47103420683382	0.000616634010593275	0.00763749827371722	Rhizobiaceae	leuS	Belongs to the class-I aminoacyl-tRNA synthetase family	Root149	OG0000982
Root149|3091	yes	1358.14392605317	3.10292762413412	1.78550345742231	0.00324294622794704	0.0195004602994493	Rhizobiaceae	typA	GTP-binding protein TypA	Root149	OG0000983
Root149|1691	yes	4298.00442586061	3.79128183658461	1.64343945423958	0.00085140786425176	0.00906709590013907	Rhizobiaceae	rpsJ	Involved in the binding of tRNA to the ribosomes	Root149	OG0000989
Root149|1690	yes	2025.8456019326	3.27680545375541	1.66755788270275	0.00214654406603359	0.015287418520283	Rhizobiaceae	rplC	One of the primary rRNA binding proteins, it binds directly near the 3'-end of the 23S rRNA, where it nucleates assembly of the 50S subunit	Root149	OG0000990
Root149|1689	yes	341.693130317406	2.88581946515827	1.80820002082409	0.00449925530534902	0.0252556720218976	Rhizobiaceae	rplD	One of the primary rRNA binding proteins, this protein initially binds near the 5'-end of the 23S rRNA. It is important during the early stages of 50S assembly. It makes multiple contacts with different domains of the 23S rRNA in the assembled 50S subunit and ribosome	Root149	OG0000991
Root149|1688	yes	327.827004237313	2.48537599227784	2.55777460154339	0.00926368434242487	0.0422238732327726	Rhizobiaceae	rplW	One of the early assembly proteins it binds 23S rRNA. One of the proteins that surrounds the polypeptide exit tunnel on the outside of the ribosome. Forms the main docking site for trigger factor binding to the ribosome	Root149	OG0000992
Root149|1687	yes	636.217459516458	3.70656641645244	2.18908607745287	0.00223927906326892	0.015654346580337	Rhizobiaceae	rplB	One of the primary rRNA binding proteins. Required for association of the 30S and 50S subunits to form the 70S ribosome, for tRNA binding and peptide bond formation. It has been suggested to have peptidyltransferase activity	Root149	OG0000993
Root149|1686	yes	434.303472595648	2.42643110336999	1.89668172917206	0.00915594434607878	0.042154337706492	Rhizobiaceae	rpsS	Protein S19 forms a complex with S13 that binds strongly to the 16S ribosomal RNA	Root149	OG0000994
Root149|1683	yes	1117.99407797846	2.81396730920348	1.77658571819256	0.00507599142866255	0.0276750824543588	Rhizobiaceae	rplP	Binds 23S rRNA and is also seen to make contacts with the A and possibly P site tRNAs	Root149	OG0000997
Root149|1681	yes	310.985443689188	2.85134907119357	1.93497357520354	0.00523332222939771	0.0283970032399938	Rhizobiaceae	rpsQ	One of the primary rRNA binding proteins, it binds specifically to the 5'-end of 16S ribosomal RNA	Root149	OG0000999
Root149|1680	yes	1581.99318316592	4.36947438170024	1.60654771513618	0.000237434016608853	0.00460759882849363	Rhizobiaceae	rplN	Binds to 23S rRNA. Forms part of two intersubunit bridges in the 70S ribosome	Root149	OG0001000
Root149|1679	yes	1598.83499775566	5.44811337822424	1.63694316621012	2.92104916558538e-05	0.00201729425708154	Rhizobiaceae	rplX	One of the proteins that surrounds the polypeptide exit tunnel on the outside of the subunit	Root149	OG0001001
Root149|1678	yes	1841.40596033887	3.62071467336355	1.68139565622917	0.00121606636795711	0.0110414950301763	Rhizobiaceae	rplE	This is 1 of the proteins that binds and probably mediates the attachment of the 5S RNA into the large ribosomal subunit, where it forms part of the central protuberance. In the 70S ribosome it contacts protein S13 of the 30S subunit (bridge B1b), connecting the 2 subunits	Root149	OG0001002
Root149|1676	yes	399.387913472747	5.27607257473778	1.85838381273334	0.000123178505531016	0.00393790410897856	Rhizobiaceae	rpsH	One of the primary rRNA binding proteins, it binds directly to 16S rRNA central domain where it helps coordinate assembly of the platform of the 30S subunit	Root149	OG0001003
Root149|1675	yes	3123.30003313563	3.5042371324029	1.8452119415761	0.00200567567709803	0.0144725429619532	Rhizobiaceae	rplF	This protein binds to the 23S rRNA, and is important in its secondary structure. It is located near the subunit interface in the base of the L7 L12 stalk, and near the tRNA binding site of the peptidyltransferase center	Root149	OG0001004
Root149|1673	yes	173.121110883628	3.63440668851612	2.52773169949214	0.00296956569967296	0.0185530299630704	Rhizobiaceae	rpsE	Located at the back of the 30S subunit body where it stabilizes the conformation of the head with respect to the body	Root149	OG0001006
Root149|1672	yes	494.70286110971	3.96019277291955	1.87967824113135	0.00106042272928665	0.0101542159665726	Rhizobiaceae	rpmD	Ribosomal protein L30	Root149	OG0001007
Root149|1668	yes	817.563332730772	5.09316744406674	1.67669191065756	7.80084175625614e-05	0.00329224414120514	Rhizobiaceae	rpsM	Located at the top of the head of the 30S subunit, it contacts several helices of the 16S rRNA. In the 70S ribosome it contacts the 23S rRNA (bridge B1a) and protein L5 of the 50S subunit (bridge B1b), connecting the 2 subunits	Root149	OG0001009
Root149|1667	yes	350.955528334615	2.5928423503376	3.55357471747689	0.00771763917109586	0.0376627401947055	Rhizobiaceae	rpsK	Located on the platform of the 30S subunit, it bridges several disparate RNA helices of the 16S rRNA. Forms part of the Shine-Dalgarno cleft in the 70S ribosome	Root149	OG0001010
Root149|1666	yes	2702.79564496147	3.8155159233605	1.6336643549983	0.000756458506909292	0.00849245781894718	Rhizobiaceae	rpoA	DNA-dependent RNA polymerase catalyzes the transcription of DNA into RNA using the four ribonucleoside triphosphates as substrates	Root149	OG0001011
Root149|1665	yes	122.533741815094	11.4266076518452	3.66360508855973	3.6351835782873e-07	0.000206712373359829	Rhizobiaceae	rplQ	Ribosomal protein L17	Root149	OG0001012
Root149|242	yes	77.3402421596787	-2.35553180490912	2.18699007022088	0.0101844035929247	0.0445494352941947	Rhizobiaceae	smpB	Required for rescue of stalled ribosomes mediated by trans-translation. Binds to transfer-messenger RNA (tmRNA), required for stable association of tmRNA with ribosomes. tmRNA and SmpB together mimic tRNA shape, replacing the anticodon stem-loop with SmpB. tmRNA is encoded by the ssrA gene	Root149	OG0001028
Root149|173	yes	44.643561425467	0.674976514806229	1.4007580656306	0.000325611200171553	0.00556710336115931	Rhizobiaceae	ksgA	Specifically dimethylates two adjacent adenosines (A1518 and A1519) in the loop of a conserved hairpin near the 3'-end of 16S rRNA in the 30S particle. May play a critical role in biogenesis of 30S subunits	Root149	OG0001035
Root149|1809	yes	693.053778025536	3.78690397744176	1.63741148434664	0.000783993781131707	0.00872678731303072	Rhizobiaceae	pnp	Involved in mRNA degradation. Catalyzes the phosphorolysis of single-stranded polyribonucleotides processively in the 3'- to 5'-direction	Root149	OG0001043
Root149|2044	yes	82.1619986187078	7.45532641194991	3.2414027415544	0.000232893633493912	0.00460759882849363	Rhizobiaceae	yggW	Involved in the biosynthesis of porphyrin-containing compound	Root149	OG0001055
Root149|1961	yes	475.879255283571	3.50073747980962	1.76370542491529	0.00170653153473905	0.0134694542440958	Rhizobiaceae	rpmI	Belongs to the bacterial ribosomal protein bL35 family	Root149	OG0001061
Root149|1090	yes	4041.8719986176	3.92246633943282	1.6440427685113	0.000670307891524336	0.00799807164808357	Rhizobiaceae	tig	Involved in protein export. Acts as a chaperone by maintaining the newly synthesized protein in an open conformation. Functions as a peptidyl-prolyl cis-trans isomerase	Root149	OG0001069
Root149|81	yes	594.940549955281	3.8560218659417	1.76115166607089	0.000964719619145668	0.00977153783125767	Rhizobiaceae	rplM	This protein is one of the early assembly proteins of the 50S ribosomal subunit, although it is not seen to bind rRNA by itself. It is important during the early stages of 50S assembly	Root149	OG0001074
Root149|3142	yes	474.484826903166	3.0857006713435	1.86646338995078	0.00357846585609318	0.0209648423805562	Rhizobiaceae	ffh	Involved in targeting and insertion of nascent membrane proteins into the cytoplasmic membrane. Binds to the hydrophobic signal sequence of the ribosome-nascent chain (RNC) as it emerges from the ribosomes. The SRP-RNC complex is then targeted to the cytoplasmic membrane where it interacts with the SRP receptor FtsY. Interaction with FtsY leads to the transfer of the RNC complex to the Sec transl…	Root149	OG0001081
Root149|5135	yes	1505.96090162828	6.92546465532634	1.6741650749752	1.14211461021372e-06	0.00037183988523958	Rhizobiaceae	rpsG	One of the primary rRNA binding proteins, it binds directly to 16S rRNA where it nucleates assembly of the head domain of the 30S subunit. Is located at the subunit interface close to the decoding center, probably blocks exit of the E-site tRNA	Root149	OG0001082
Root149|5134	yes	510.395112836552	4.10293126046318	2.10330447722944	0.00127007331413212	0.0113509689525769	Rhizobiaceae	rpsL	Interacts with and stabilizes bases of the 16S rRNA that are involved in tRNA selection in the A site and with the mRNA backbone. Located at the interface of the 30S and 50S subunits, it traverses the body of the 30S subunit contacting proteins on the other side and probably holding the rRNA structure together. The combined cluster of proteins S8, S12 and S17 appears to hold together the shoulder…	Root149	OG0001083
Root149|5129	yes	3098.99833693933	2.84972643968174	1.75873896418707	0.00462291649440542	0.0258226144381127	Rhizobiaceae	rplJ	Forms part of the ribosomal stalk, playing a central role in the interaction of the ribosome with GTP-bound translation factors	Root149	OG0001086
Root149|5128	yes	546.01488880008	3.19660159771688	1.73443026407828	0.00258507742235148	0.0171261379230786	Rhizobiaceae	rplA	Binds directly to 23S rRNA. The L1 stalk is quite mobile in the ribosome, and is involved in E site tRNA release	Root149	OG0001087
Root149|614	yes	55.2204831392815	0.572579300683054	1.2827437327554	0.00040704074780983	0.00614335009442784	Rhizobiaceae	kup	Transport of potassium into the cell	Root149	OG0001093
Root149|3507	yes	22.7972397480192	-0.857056995372584	1.63731618159087	0.0095927083044625	0.0429325644131899	Rhizobiaceae		NTP pyrophosphohydrolases including oxidative damage repair enzymes	Root149	OG0001096
Root149|2536	yes	75.421315163408	-3.82437004479144	2.70187653543199	0.00226382153192752	0.0156689388129146	Rhizobiaceae	ruvC	Nuclease that resolves Holliday junction intermediates in genetic recombination. Cleaves the cruciform structure in supercoiled DNA by nicking to strands with the same polarity at sites symmetrically opposed at the junction in the homologous arms and leaves a 5'-terminal phosphate and a 3'-terminal hydroxyl group	Root149	OG0001097
Root149|2524	yes	26.0576208686797	0.974408943901371	1.9442185961948	0.00137923219282949	0.0118613968583336	Rhizobiaceae	tilS	Ligates lysine onto the cytidine present at position 34 of the AUA codon-specific tRNA(Ile) that contains the anticodon CAU, in an ATP-dependent manner. Cytidine is converted to lysidine, thus changing the amino acid specificity of the tRNA from methionine to isoleucine	Root149	OG0001098
Root149|1295	yes	120.697685132107	2.3706617573072	2.57236143973386	0.0102968074504845	0.0449548355932073	Rhizobiaceae	frr	Responsible for the release of ribosomes from messenger RNA at the termination of protein biosynthesis. May increase the efficiency of translation by recycling ribosomes from one round of translation to another	Root149	OG0001103
Root149|2019	yes	38.5914124538034	0.708790920915473	1.43958878630443	0.00135812405495461	0.0117241087925816	Rhizobiaceae	MA20_24645	Belongs to the UPF0102 family	Root149	OG0001128
Root149|1187	yes	138.444390861671	5.03564163581814	2.24660293551953	0.000507024654610806	0.00687803088010731	Rhizobiaceae	ycbB	protein conserved in bacteria	Root149	OG0001144
Root149|1161	yes	14.8970677131227	-0.885009157968691	1.70053194680954	0.00643782667684878	0.0332694036202684	Rhizobiaceae	exoI	biosynthesis protein	Root149	OG0001146
Root149|1183	yes	22.559735472138	-0.867759271831505	1.64128693183646	0.00302460801427551	0.0187822388679397	Rhizobiaceae	ltrA	Low temperature requirement A	Root149	OG0001148
Root149|649	yes	216.102167043126	-3.85209406449892	1.9099899565035	0.00125775754428851	0.0112851552891083	Rhizobiaceae		membrane	Root149	OG0001149
Root149|3718	yes	37.8605187121876	-8.99617076519835	3.94161539000194	9.27164772494662e-05	0.00358137036697515	Alphaproteobacteria	pntB	The transhydrogenation between NADH and NADP is coupled to respiration and ATP hydrolysis and functions as a proton pump across the membrane	Root149	OG0001150
Root149|1632	yes	13.0690720554353	-0.796659762920486	1.54076081054053	0.00954987558579971	0.0429273500197979	Rhizobiaceae		Transcriptional regulator	Root149	OG0001174
Root149|236	yes	86.98611475322	0.687181279178305	1.41083857295589	0.00151207071908314	0.0124855404666321	Rhizobiaceae	acpS	Transfers the 4'-phosphopantetheine moiety from coenzyme A to a Ser of acyl-carrier-protein	Root149	OG0001181
Root149|1615	yes	58.0546461252456	-6.01334603572614	2.85402851821675	0.000107344197852349	0.00371101371741083	Rhizobiaceae		BA14K-like protein	Root149	OG0001190
Root149|574	yes	86.0316886625721	-3.37157111667157	2.12284038151321	0.00284226032814707	0.0181185214288325	Rhizobiaceae		BA14K-like protein	Root149	OG0001190
Root149|1451	yes	90.6041469902535	0.770739904546406	1.52227543142814	0.00326266945440709	0.0195508811223159	Rhizobiaceae	sdaA	L-serine dehydratase	Root149	OG0001207
Root149|246	yes	1268.52837296247	2.84086355260903	2.12505382887544	0.00599292526320143	0.0313254052175139	Rhizobiaceae	dcaP	Forms passive diffusion pores that allow small molecular weight hydrophilic materials across the outer membrane	Root149	OG0001210
Root149|4921	yes	19.7274372270051	-0.554528374217078	1.25664919505493	0.0110876216190898	0.0470552880258951	Methylocystaceae	repA	Cellulose biosynthesis protein BcsQ	Root149	OG0001215
Root149|662	yes	18.2695786133519	-0.82661642808268	1.6237059290043	0.00159573575541178	0.012988149237798	Rhizobiaceae	glcF	Glycolate oxidase, iron-sulfur subunit	Root149	OG0001257
Root149|3258	yes	38.9287185758094	-4.84527899887763	3.46654449392515	0.000497931610060531	0.00683606108028885	Rhizobiaceae	fucU	Belongs to the RbsD FucU family	Root149	OG0001258
Root149|3166	yes	11.109782328804	-0.579286242960191	1.2807777195738	0.00856744052867344	0.0405087073959477	Rhizobiaceae	nadA	Catalyzes the condensation of iminoaspartate with dihydroxyacetone phosphate to form quinolinate	Root149	OG0001263
Root149|2980	yes	47.959192816865	0.606029615124065	1.30810287344025	0.00631163991012686	0.0326914258072253	Rhizobiaceae	hpt	Belongs to the purine pyrimidine phosphoribosyltransferase family	Root149	OG0001265
Root149|5198	yes	14.6197405898263	-0.436834679709792	1.16417511877689	0.0117657057379988	0.0489307360892323	Rhizobiaceae		Transposase	Root149	OG0001272
Root149|431	yes	10.4593404351715	-0.568735223454331	1.26985768200332	0.00978179616338154	0.0434571540509418	Rhizobiaceae	lig	DNA ligase	Root149	OG0001303
Root149|4807	yes	41.512115221246	-0.873451207359145	1.71321557484648	0.00200672381569864	0.0144725429619532	Rhizobiaceae		Belongs to the 'phage' integrase family	Root149	OG0001307
Root149|505	yes	122.052254173688	-2.57281337509311	2.37934402675456	0.00798224417570977	0.0383787647182333	Rhizobiaceae	MA20_18155	Belongs to the UPF0301 (AlgH) family	Root149	OG0001317
Root149|1842	yes	33.6289175023861	0.916773187018364	1.80665398079651	0.00195278856318585	0.0143099843585226	Rhizobiaceae	ybaB	Binds to DNA and alters its conformation. May be involved in regulation of gene expression, nucleoid organization and DNA protection	Root149	OG0001324
Root149|4922	yes	18.99512913075	-0.86605138621592	1.69992640647022	0.00133608338813194	0.0116218856547812	Rhizobiaceae		Belongs to the ParB family	Root149	OG0001347
Root149|3162	yes	38.0585991485232	-5.62109023468236	2.72960558613319	0.000786214107564224	0.00872678731303072	Rhizobiaceae	lonD	to the N-terminal domain of Lon protease	Root149	OG0001349
Root149|4750	yes	92.7879002037253	1.21414161489704	2.51486044277256	0.00790459692068849	0.0383288859196789	Brucellaceae	yafK	ErfK YbiS YcfS YnhG family protein	Root149	OG0001357
Root149|2773	yes	28.7250674933613	-1.34083631699672	4.30522371499404	0.000296048569060449	0.0052301913867346	Rhizobiaceae	MA20_25110	Topoisomerase IB	Root149	OG0001365
Root149|1388	yes	207.757616398534	-5.40831690095378	2.16986866838441	0.000206917935580886	0.00440715864662466	Rhizobiaceae	yehZ	Periplasmic glycine betaine choline-binding (lipo)protein of an ABC-type transport system (osmoprotectant binding protein)	Root149	OG0001366
Root149|800	yes	172.739578713963	-5.60181651681805	2.14738474523254	0.000144749851277191	0.00410923931037664	Rhizobiaceae		protein conserved in bacteria	Root149	OG0001377
Root149|2696	yes	1724.3402986383	-3.85555341896071	1.86773990003864	0.0010747287997102	0.0102481461696215	Rhizobiaceae	tal	Transaldolase is important for the balance of metabolites in the pentose-phosphate pathway	Root149	OG0001379
Root149|4193	yes	167.519013615306	-3.39868986974536	2.44314004740271	0.00348865387153866	0.0205442950212832	Rhizobiaceae	gabT	Aminotransferase	Root149	OG0001382
Root149|1713	yes	96.8997518000178	-5.7113507980203	2.20050324065135	0.000177629834040349	0.00427653699760395	Rhizobiaceae	putA	Oxidizes proline to glutamate for use as a carbon and nitrogen source	Root149	OG0001392
Root149|2058	yes	61.2323973224451	-3.37737784015402	3.72479014700846	0.00340136931658003	0.0201407443286807	Rhizobiaceae	coxG	carbon monoxide dehydrogenase	Root149	OG0001401
Root149|5004	yes	136.781214909889	7.26102815489981	2.09707894527853	1.53238053459701e-05	0.00145512301597775	Rhizobiaceae		Lysozyme inhibitor LprI	Root149	OG0001408
Root149|605	yes	59.8043794945111	-3.35480252606911	2.30820084669014	0.00367819450665808	0.0214938596940353	Rhizobiaceae	splB	Radical SAM	Root149	OG0001411
Root149|286	yes	92.9598751917861	1.54602576938008	3.41523299036583	0.0117310241311711	0.0488756928609485	Rhizobiaceae	feuQ	Histidine kinase	Root149	OG0001412
Root149|1351	yes	31.1455397328331	-3.99090412283443	3.47495225219705	0.00379351882066377	0.0219985480719917	Alphaproteobacteria		dienelactone hydrolase	Root149	OG0001416
Root149|3920	yes	56.425442229381	-5.9290250810802	2.88849372332404	0.000123703741638261	0.00393790410897856	Rhizobiaceae		Belongs to the prokaryotic molybdopterin-containing oxidoreductase family	Root149	OG0001418
Root149|2679	yes	25.0849201627525	-1.14370313353416	2.58067817141763	0.000462758286531463	0.00653677369813829	Rhizobiaceae		Sugar phosphate isomerases epimerases	Root149	OG0001428
Root149|3112	yes	468.313007398197	-4.83225680452583	2.24158617371808	0.000562028665773341	0.00723651598473132	Rhizobiaceae	ybhL	Belongs to the BI1 family	Root149	OG0001443
Root149|2750	yes	73.6780221230849	-2.03772180776606	4.32103925732388	0.00948946968963177	0.0427401213886775	Rhizobiaceae		BON domain	Root149	OG0001452
Root149|390	yes	511.770015132965	-4.7880501715279	2.38805228369414	0.00068920507103745	0.00801376712701198	Alphaproteobacteria		Domain of unknown function (DUF4142)	Root149	OG0001453
Root149|5001	yes	140.888610974003	7.77080752088767	2.59911646187576	5.74831050838769e-05	0.0031388273546057	Rhizobiaceae	ureD	Required for maturation of urease via the functional incorporation of the urease nickel metallocenter	Root149	OG0001467
Root149|1332	yes	18.304864624115	0.502436267308919	1.2153785273186	0.00432201503260546	0.0244413703704909	Rhizobiaceae	hfq	RNA chaperone that binds small regulatory RNA (sRNAs) and mRNAs to facilitate mRNA translational regulation in response to envelope stress, environmental stress and changes in metabolite concentrations. Also binds with high specificity to tRNAs	Root149	OG0001523
Root149|3897	yes	20.7237260606814	-0.76800955725261	1.4804394684513	0.00456657997549402	0.0255706038431225	Alphaproteobacteria		Putative Ig domain	Root149	OG0001541
Root149|5177	yes	13.5943542128841	-0.569922059426874	1.27371627587442	0.00659459222302236	0.0339256787274672	Rhizobiaceae		Antitoxin component of a toxin-antitoxin (TA) module	Root149	OG0001552
Root149|3220	yes	1070.08687705972	4.1524692443	1.61383645666691	0.000373457356981276	0.00595181340251977	Rhizobiaceae	ndvB	carbohydrate binding	Root149	OG0001553
Root149|3066	yes	81.5077389843735	1.02798971429558	1.93814471696954	0.0118587361659408	0.0490074412716351	Rhizobiaceae	mdh	Catalyzes the reversible oxidation of malate to oxaloacetate	Root149	OG0001571
Root149|741	yes	16.1164076636652	-0.899812609557972	1.73500381549075	0.00549223783697699	0.0294247395544943	Rhizobiaceae	gcs2	Circularly permuted ATP-grasp type 2	Root149	OG0001573
Root149|107	yes	42.2643755087184	7.19117453137789	2.65786693558176	0.000194316768693871	0.00427761375261389	Rhizobiaceae		Major facilitator Superfamily	Root149	OG0001581
Root149|1822	yes	20.1097922196508	-0.780596974352724	1.54683839877103	0.0015253850075032	0.0125500087801436	Rhizobiaceae	mpg	Belongs to the DNA glycosylase MPG family	Root149	OG0001605
Root149|2719	yes	963.14634260492	-3.41598697123164	1.69748532213178	0.00154915984795668	0.0126997672427816	Rhizobiaceae	phyR	response regulator	Root149	OG0001639
Root149|1299	yes	693.420568931266	3.15478685291182	1.74962135870392	0.0028713092387672	0.0182276149168536	Rhizobiaceae	bamA	Part of the outer membrane protein assembly complex, which is involved in assembly and insertion of beta-barrel proteins into the outer membrane	Root149	OG0001643
Root149|2310	yes	19.7685286433311	-0.97043497070417	1.80071610939946	0.00674483521682377	0.0341949315062257	Rhizobiaceae	fbpB	ABC-type Fe3 transport system, permease component	Root149	OG0001646
Root149|2603	yes	26.7807378073828	0.582309274394224	1.29113046254821	0.00144420690456587	0.0121005424099471	Rhizobiaceae	kdsD	Belongs to the SIS family. GutQ KpsF subfamily	Root149	OG0001652
Root149|2031	yes	68.8274142037784	-4.82517451209902	2.58755597725084	0.000736975502568699	0.00839783585177032	Rhizobiaceae	otsA	Probably involved in the osmoprotection via the biosynthesis of trehalose. Catalyzes the transfer of glucose from UDP-glucose (UDP-Glc) to D-glucose 6-phosphate (Glc-6-P) to form trehalose-6-phosphate. Acts with retention of the anomeric configuration of the UDP-sugar donor	Root149	OG0001660
Root149|312	yes	47.8408413140953	-1.74530903616457	5.17786352577845	0.00923405970814561	0.0422238732327726	Rhizobiaceae	MA20_28420	Belongs to the UPF0061 (SELO) family	Root149	OG0001670
Root149|86	yes	98.4854370508056	-2.36628069783374	2.32340766326404	0.0100726463122428	0.0442948321178448	Rhizobiaceae	ygiD	Catalytic LigB subunit of aromatic ring-opening dioxygenase	Root149	OG0001674
Root149|1981	yes	18.3292947655335	-0.854273615545827	1.67560771616449	0.00147397088839944	0.0123046873797154	Rhizobiaceae	yffB	Belongs to the ArsC family	Root149	OG0001678
Root149|3206	yes	68.097043114079	7.29064151457364	3.05201382261761	0.000212530857487322	0.00441097660859777	Rhizobiaceae	gst8	Glutathione S-transferase	Root149	OG0001695
Root149|2756	yes	545.014110516395	-5.91508688833313	2.05397548754416	7.28981376967063e-05	0.00318721332034385	Rhizobiaceae			Root149	OG0001709
Root149|2843	yes	72.9887107806	-2.87434027394108	5.04321326149414	0.00489757633732242	0.0269603296443425	Rhizobiaceae	rhaS	ABC transporter	Root149	OG0001722
Root149|1074	yes	93.1184915195169	0.774038918965049	1.53183276981428	0.00230796806969706	0.0158908133862223	Rhizobiaceae	pdxJ	Catalyzes the complicated ring closure reaction between the two acyclic compounds 1-deoxy-D-xylulose-5-phosphate (DXP) and 3-amino-2-oxopropyl phosphate (1-amino-acetone-3-phosphate or AAP) to form pyridoxine 5'-phosphate (PNP) and inorganic phosphate	Root149	OG0001725
Root149|526	yes	75.0108853950136	10.1613971771631	3.9957765042354	3.69896233762088e-05	0.00247663242851145	Rhizobiaceae	ialB	Invasion associated locus B (IalB) protein	Root149	OG0001733
Root149|1860	yes	39.1917126057639	-1.1877788378653	2.6387763194436	0.000617107414691876	0.00763749827371722	Rhizobiaceae		Bacterial protein of unknown function (DUF924)	Root149	OG0001744
Root149|878	yes	23.2942455516512	0.578426452979202	1.28667082446417	0.0018796951658153	0.0140457771166169	Rhizobiaceae	ydeD	permeases of the drug metabolite transporter (DMT) superfamily	Root149	OG0001745
Root149|591	yes	163.360703175949	4.93489429142142	1.92909789241705	0.000282101218097653	0.00510244980987738	Rhizobiaceae	glyS	Glycyl-tRNA synthetase beta subunit	Root149	OG0001765
Root149|907	yes	32.7923103720294	-1.30604944301207	3.22673296598388	0.000792648079770671	0.00872678731303072	Rhizobiaceae	rnfB	Domain of Unknown Function (DUF930)	Root149	OG0001768
Root149|2102	yes	42.6299698961832	-2.58081972543017	2.85762492183233	0.00792701498040203	0.0383559811896735	Rhizobiaceae		Anti-sigma-K factor rskA	Root149	OG0001769
Root149|370	yes	25.3044628325219	-1.07956100684917	2.17018417782334	0.00583002968145775	0.0307561056575051	Rhizobiaceae	catE	Glyoxalase bleomycin resistance protein dioxygenase	Root149	OG0001790
Root149|2525	yes	189.860379891316	2.29404880629656	2.10701751577929	0.0113490345159239	0.0477703972916095	Rhizobiaceae	cpoB	Mediates coordination of peptidoglycan synthesis and outer membrane constriction during cell division	Root149	OG0001798
Root149|1189	yes	37.5960497851988	8.9036416572638	3.9641677057557	0.000160440473983889	0.0041548233074506	Rhizobiaceae	rpiA	Catalyzes the reversible conversion of ribose-5- phosphate to ribulose 5-phosphate	Root149	OG0001803
Root149|1155	yes	22.1111554188389	-0.959978535731844	1.7651386901135	0.0118663130404389	0.0490074412716351	Rhizobiaceae	RSC1457	Protein of unknown function (DUF1289)	Root149	OG0001804
Root149|231	yes	45.9682752038499	-5.95806585528047	2.69231679927787	0.000536778631931208	0.00703470028082557	Rhizobiaceae	recO	Involved in DNA repair and RecF pathway recombination	Root149	OG0001809
Root149|868	yes	10.9371398037886	-0.562130217330548	1.26409316012606	0.00942928131718523	0.0425531329145844	Rhizobiaceae	yqiC	protein conserved in bacteria	Root149	OG0001836
Root149|4315	yes	22.0105338090927	-0.51174303675182	1.22377317416026	0.0042056604129131	0.0239966459176597	Rhizobiaceae	regB	Histidine kinase	Root149	OG0001850
Root149|846	yes	109.334547140385	1.10153853249867	2.15154970719238	0.00888523587326719	0.0414099234257176	Rhizobiaceae	petC	Cytochrome c1	Root149	OG0001871
Root149|2810	yes	43.6967696571973	-1.62331584272145	6.08582449840176	0.00405797989067738	0.0232950533270876	Rhizobiaceae	treZ	4-alpha-D-((1- 4)-alpha-D-glucano)trehalose trehalohydrolase	Root149	OG0001928
Root149|2760	yes	524.608448776813	-5.02603035857152	1.62785780550736	5.9762862974717e-05	0.00315540182370349	NA	NA	NA	Root149	OG0001932
Root149|157	yes	19.5140158477317	-0.791094726364829	1.50935465661026	0.00468559306694146	0.0261087202923217	Xanthobacteraceae		Zinc-binding dehydrogenase	Root149	OG0001948
Root149|2105	yes	20.9384229350952	0.552916934867468	1.26107875758652	0.00259685559726284	0.0171543011772812	Rhizobiaceae		EamA-like transporter family	Root149	OG0001949
Root149|4139	yes	16.1133540424675	-0.769652563778306	1.52471786067755	0.0023622226188966	0.0161091536695679	Rhizobiaceae	nnrS	NnrS protein	Root149	OG0001978
Root149|3203	yes	188.064830709548	-2.19790453742635	2.1431666000944	0.0119253594911592	0.0491462826046145	Rhizobiaceae	phaR	synthesis repressor, PhaR	Root149	OG0001983
Root149|5070	yes	38.4784233201164	-1.69415869315647	6.2499957714524	0.00486988397796906	0.0268775567053775	Rhizobiaceae	betT	Belongs to the BCCT transporter (TC 2.A.15) family	Root149	OG0002001
Root149|864	yes	12.0111714135947	-0.610146315209746	1.31316264051966	0.00674472948873711	0.0341949315062257	Rhizobiaceae	pepQ	Xaa-Pro dipeptidase	Root149	OG0002022
Root149|2140	yes	483.124600101577	3.61721934419916	2.62398968036677	0.00312373381546279	0.019085762373833	Rhizobiaceae	pstS	ABC-type phosphate transport system, periplasmic component	Root149	OG0002025
Root149|3927	yes	37.409095919996	-3.93156432798883	3.35362705417149	0.00232210976868111	0.0158921566451179	Rhizobiaceae		COG1063 Threonine dehydrogenase and related Zn-dependent dehydrogenases	Root149	OG0002051
Root149|2284	yes	357.791207696122	-4.98662858620185	1.62966334062986	6.52862579422941e-05	0.00315540182370349	Rhizobiaceae	aglE	Alpha-glucoside ABC transporter substrate-binding protein	Root149	OG0002071
Root149|1338	yes	172.92528239455	4.39473834308821	3.15925562308881	0.00192225653514898	0.0141316859471114	Rhizobiaceae	MA20_18215	protein conserved in bacteria	Root149	OG0002072
Root149|2846	yes	23.2870186332778	-0.614082223735552	1.3183182691563	0.00675196102580148	0.0341949315062257	Rhizobiaceae	rhaI	sugar isomerase	Root149	OG0002090
Root149|5040	yes	16.3146715085422	-0.705046029494793	1.41932592327042	0.0085882426931072	0.0405229919204789	Rhizobiaceae	kaiC	KaiC	Root149	OG0002094
Root149|2146	yes	53.3636865025282	0.70760070812061	1.44576918176043	0.000188271722155752	0.00427653699760395	Rhizobiaceae	gcrA	GcrA cell cycle regulator	Root149	OG0002112
Root149|1095	yes	182.886519509594	-5.33503510695237	2.18097278959085	0.000250023287142233	0.00470911629253843	Rhizobiaceae	glgE	Maltosyltransferase that uses maltose 1-phosphate (M1P) as the sugar donor to elongate linear or branched alpha-(1- 4)- glucans. Is involved in a branched alpha-glucan biosynthetic pathway from trehalose, together with TreS, Mak and GlgB	Root149	OG0002120
Root149|2845	yes	64.5680601082781	-0.769152018407363	1.53781264880773	0.000560151596934221	0.00723651598473132	Rhizobiaceae	rhaD	Short chain dehydrogenase	Root149	OG0002131
Root149|1872	yes	105.926025461296	3.95224170311776	5.68404211396247	0.00291489984548455	0.0184018192461476	Rhizobiaceae		Protein of unknown function (DUF1045)	Root149	OG0002161
Root149|2829	yes	45.0397897188123	-7.02006087666973	2.58270157882877	0.000128947744933432	0.00393790410897856	Rhizobiaceae	cphA	FR47-like protein	Root149	OG0002165
Root149|958	yes	14.9407671050488	-0.438065451464565	1.16512563152759	0.0113320560117472	0.0477703972916095	Bacteria		regulation of methylation-dependent chromatin silencing	Root149	OG0002189
Root149|1190	yes	203.683133606265	11.929248199383	4.06295793885614	3.34055442671762e-06	0.000761312353848947	Rhizobiaceae		Uncharacterized protein conserved in bacteria (DUF2059)	Root149	OG0002191
Root149|1859	yes	50.831649333836	-3.90304229735757	3.23032418250982	0.0022688678403957	0.0156689388129146	Rhizobiaceae	slyX	Belongs to the SlyX family	Root149	OG0002195
Root149|1269	yes	18.1872301486006	-0.824333015874858	1.61945316136045	0.00162008056649466	0.0130390234773144	Rhizobiaceae			Root149	OG0002218
Root149|3345	yes	34.9907842400706	8.74004327700803	3.99214980701177	0.000204788930457869	0.00440296200484417	Rhizobiaceae	eptA	membrane-associated, metal-dependent hydrolase	Root149	OG0002219
Root149|1920	yes	131.500661687799	4.52469285567459	2.56424373138812	0.00129831459854562	0.0114241659076659	Bacteria		AAA domain, putative AbiEii toxin, Type IV TA system	Root149	OG0002223
Root149|1400	yes	26.6584822007815	0.591161321415261	1.30036652242443	0.00138541744350641	0.0118697983223726	Rhizobiaceae	phnP	Metal-dependent hydrolases of the beta-lactamase superfamily I	Root149	OG0002224
Root149|3937	yes	164.839790874169	8.64431523031293	3.15254783130995	6.48833758997116e-05	0.00315540182370349	Rhizobiaceae	minC	Cell division inhibitor that blocks the formation of polar Z ring septums. Rapidly oscillates between the poles of the cell to destabilize FtsZ filaments that have formed before they mature into polar Z rings. Prevents FtsZ polymerization	Root149	OG0002230
Root149|1584	yes	280.679974999453	2.37358129138251	1.90217211861676	0.00986150872270758	0.0437244715545731	Rhizobiaceae	icd	Belongs to the isocitrate and isopropylmalate dehydrogenases family	Root149	OG0002231
Root149|1363	yes	89.2441441203808	1.29354640006555	2.75937888428945	0.00883915997451845	0.0413802255233006	Rhizobiaceae		Protein of unknown function (DUF779)	Root149	OG0002264
Root149|3199	yes	77.9037691945088	-4.12192692537626	2.71691127152045	0.00165881414435594	0.0132183127097454	NA	NA	NA	Root149	OG0002266
Root149|2098	yes	29.4163725322747	0.599916403637311	1.31004372331157	0.00110291376738487	0.0103865308920253	Rhizobiaceae	ssm	hydrolase	Root149	OG0002271
Root149|2222	yes	40.4436679099538	-0.97569676841536	1.8539180978274	0.00603046901475981	0.0314495168984842	Rhizobiaceae		HI0933-like protein	Root149	OG0002293
Root149|1867	yes	20.7440077631345	0.527513340886784	1.23751219031609	0.00305800084028408	0.0189375876803973	Rhizobiaceae	mgsA	methylglyoxal synthase	Root149	OG0002311
Root149|1873	yes	28.9299851087294	0.542472002643015	1.25208573970061	0.00162357394186657	0.0130390234773144	Rhizobiaceae	phnM	Phosphonate metabolism	Root149	OG0002317
Root149|1144	yes	47.0523956989078	0.819117142986945	1.58064260395542	0.00761428676915251	0.0374793942697593	Rhizobiaceae		Protein of unknown function (DUF1800)	Root149	OG0002320
Root149|459	yes	363.812006787521	-3.40151143775181	1.92473062873955	0.00226011455522234	0.0156689388129146	Rhizobiaceae		Protein of unknown function (DUF1800)	Root149	OG0002320
Root149|3832	yes	172.175679714472	-3.74013100793518	2.02244812733886	0.0016248717277566	0.0130390234773144	Rhizobiaceae	yesR	Glycosyl Hydrolase Family 88	Root149	OG0002330
Root149|1078	yes	54.0484832910319	9.8756125341479	3.68925505840512	1.3849056357563e-05	0.00143463633813118	Rhizobiaceae		Transcriptional regulator	Root149	OG0002339
Root149|5187	yes	19.8053908049103	-0.813395199774342	1.60210177783582	0.00142243125261843	0.0120240037570118	Rhizobiaceae	vapC	PIN domain	Root149	OG0002380
Root149|658	yes	55.0759763554589	-1.58262361997386	4.53415248878094	0.00585294168457229	0.0308056676654509	Rhizobiaceae		hydrolase	Root149	OG0002392
Root149|3680	yes	37.6923209706917	-4.78069391472415	3.48805475999007	0.00052362490705729	0.00700127578462484	Sulfitobacter		3-hydroxyacyl-CoA dehydrogenase, NAD binding domain	Root149	OG0002396
Root149|3831	yes	371.280646621247	-3.92898850281111	1.89729963319776	0.00104777128486537	0.0101180964330855	Rhizobiaceae	yesO	ABC-type sugar transport system, periplasmic component	Root149	OG0002417
Root149|1069	yes	51.4731164948237	0.565770645605812	1.27576798637276	0.000489020271939343	0.00675440727121069	Rhizobiaceae	nthB	NHase catalyzes the hydration of various nitrile compounds to the corresponding amides	Root149	OG0002429
Root149|1901	yes	20.1813598979981	-0.729485640367773	1.45778280675885	0.00566791658504671	0.0299702596225556	Rhizobiaceae	yxxB	Domain of Unknown Function (DUF1206)	Root149	OG0002451
Root149|2402	yes	58.7421006310496	-5.74538129104103	2.45177004881861	0.000148678934652074	0.00410923931037664	Rhizobiaceae	treY	Alpha amylase, catalytic domain	Root149	OG0002456
Root149|3517	yes	56.8759003250179	-5.29142047855663	2.3868578729886	0.000345699540301069	0.00563902605949567	Rhizobiaceae			Root149	OG0002468
Root149|3548	yes	246.87219650936	-4.67640741505586	2.27238705465551	0.000684386307770858	0.00801376712701198	Rhizobiaceae			Root149	OG0002468
Root149|4948	yes	17.4410679459494	-0.891522954569718	1.6342233115871	0.0111281301983809	0.0471394214165614	Alphaproteobacteria	mhpE	Catalyzes the retro-aldol cleavage of 4-hydroxy-2- oxopentanoate to pyruvate and acetaldehyde. Is involved in the meta-cleavage pathway for the degradation of aromatic compounds	Root149	OG0002470
Root149|559	yes	1563.81516947975	8.50507751740325	1.57524076962606	2.41285807865263e-09	1.83296785374978e-06	Rhizobiaceae	deaD	Belongs to the DEAD box helicase family	Root149	OG0002477
Root149|829	yes	14.0399156667508	-0.805317017382526	1.55786961031151	0.00837544530289242	0.0396832429216046	Rhizobiaceae	MA20_44640	protein conserved in bacteria	Root149	OG0002478
Root149|2720	yes	196.633759523779	-5.97213275162503	2.11314621052598	7.01950471507891e-05	0.00316340213316327	Rhizobiaceae			Root149	OG0002479
Root149|1450	yes	52.5749261065215	0.712937373389535	1.42875159605923	0.00796882257864634	0.0383787647182333	Rhizobiaceae	MA20_36070	Protein of unknown function (DUF1489)	Root149	OG0002493
Root149|610	yes	120.10706407455	10.9697871442956	4.05891283054898	1.52576038478785e-05	0.00145512301597775	Rhizobiaceae	atpE	F(1)F(0) ATP synthase produces ATP from ADP in the presence of a proton or sodium gradient. F-type ATPases consist of two structural domains, F(1) containing the extramembraneous catalytic core and F(0) containing the membrane proton channel, linked together by a central stalk and a peripheral stalk. During catalysis, ATP synthesis in the catalytic domain of F(1) is coupled via a rotary mechanism…	Root149	OG0002498
Root149|608	yes	13.5428640303518	0.456087428301521	1.1779893549758	0.00883809462291969	0.0413802255233006	Rhizobiaceae	atpF	Component of the F(0) channel, it forms part of the peripheral stalk, linking F(1) to F(0)	Root149	OG0002499
Root149|1196	yes	26.5595135562127	-5.78659009825649	3.01942398411064	0.00099774770894765	0.00988637838561606	Rhizobiaceae		Protein of unknown function (DUF2865)	Root149	OG0002571
Root149|1630	yes	233.783187537947	-5.84075992465928	2.05421771426392	8.06417611369161e-05	0.00334150133874603	Rhizobiaceae		Crp-like helix-turn-helix domain	Root149	OG0002614
Root149|3727	yes	27.0952201437375	-1.11399640811975	2.16427298441383	0.00689279661062714	0.0345245790672951	Alphaproteobacteria		oxidoreductase	Root149	OG0002617
Root149|2726	yes	53.9702374304188	-0.627083327906495	1.34308290116826	0.000434458333287636	0.00626664899723115	Rhizobiaceae	MA20_18275	Bacterial protein of unknown function (DUF883)	Root149	OG0002637
Root149|773	yes	57.0880703594306	0.736611505028739	1.4854821024234	0.000584722508082673	0.00740323664400229	Rhizobiaceae		polysaccharide deacetylase	Root149	OG0002643
Root149|883	yes	157.138609493639	-3.67636694019592	1.76805438852529	0.00116608587890202	0.0106727297912358	Rhizobiaceae		Uncharacterized protein conserved in bacteria (DUF2188)	Root149	OG0002656
Root149|18	yes	116.763989871372	2.49204544411375	2.2262856145993	0.0090141027229764	0.0418393892172367	Rhizobiaceae		protein conserved in bacteria	Root149	OG0002657
Root149|96	yes	146.899333794928	-4.42030949983968	2.42546492068	0.00103593431922048	0.0100730108916486	Rhizobiaceae			Root149	OG0002692
Root149|1158	yes	35.9694478139988	-1.20189813503429	2.95933921527185	0.000195204839961318	0.00427761375261389	Methylocystaceae		ParE toxin of type II toxin-antitoxin system, parDE	Root149	OG0002711
Root149|4776	yes	28.4590742176999	-0.531429004704305	1.24216650867885	0.00247398324652913	0.0166318814715041	Rhizobiaceae		Proposed nucleic acid binding domain	Root149	OG0002720
Root149|1474	yes	592.660371360909	6.34357467152849	1.8503162262393	1.70400944663871e-05	0.00154759738484067	Rhizobiaceae	MA20_13025	Invasion associated locus B (IalB) protein	Root149	OG0002928
Root149|1982	yes	99.016887336894	5.00505405119684	2.54194918457018	0.000882696787292368	0.00922989387594748	Rhizobiaceae			Root149	OG0002933
Root149|832	yes	102.811484157596	-5.68280240894113	2.35731085463511	0.000187824710551607	0.00427653699760395	Rhizobiaceae		small metal-binding protein	Root149	OG0002983
Root149|2568	yes	13.7486270151801	-0.662708880041192	1.3745171815738	0.00444862241671272	0.0250331123152797	Rhizobiaceae	MA20_18055	MotA TolQ ExbB proton channel family	Root149	OG0002985
Root149|1957	yes	146.052237910409	-3.23591881804041	1.94461864599061	0.00307234798477035	0.0189375876803973	Rhizobiaceae	MA20_19235	Rubrerythrin	Root149	OG0003006
Root149|1214	yes	17.2835290887077	-0.804223707193896	1.58291586705526	0.00188258628701114	0.0140457771166169	Rhizobiaceae	ycjX	Amino acid regulated cytosolic protein	Root149	OG0003027
Root149|1898	yes	3579.92738686096	-2.78335139000326	2.39733884251567	0.00594103108003868	0.0311972576760556	Rhizobiaceae			Root149	OG0003052
Root149|2312	yes	2829.59445077259	6.35139398437257	1.57645539100969	1.94480082503198e-06	0.000554025135030985	Rhizobiaceae		Phasin protein	Root149	OG0003107
Root149|171	yes	613.273550737191	3.3398615923976	2.3283510473008	0.0037307936422427	0.0216899967108957	Rhizobiaceae	surA	Parvulin-like peptidyl-prolyl isomerase	Root149	OG0003114
Root149|3173	yes	44.9055758434077	-9.36781381154103	3.91193705502059	4.99616483853013e-05	0.00304363044793379	Rhizobiaceae		citrate synthase	Root149	OG0003189
Root149|1084	yes	93.3379213920784	-4.46344767350353	2.4652875121566	0.00102031396265098	0.0100087670416097	Rhizobiaceae			Root149	OG0003214
Root149|1045	yes	252.053825068611	3.69132020256819	2.66771306257717	0.00298783565621774	0.0186045832254651	Rhizobiaceae		Protein of unknown function (DUF2778)	Root149	OG0003326
Root149|751	yes	177.627531113951	-2.96387440212112	2.18711840173457	0.00494838255477819	0.0271743707044325	Rhizobiaceae		Nucleotidyltransferase domain	Root149	OG0003348
Root149|1527	yes	183.810914756392	-3.47773185252235	3.39287253785241	0.00329477949623168	0.0196565509735916	Rhizobiaceae		Domain of unknown function (DUF2383)	Root149	OG0003374
Root149|159	yes	16.9231642034459	-0.799929120668805	1.57508746271948	0.00198197870946694	0.0144310845970452	Rhizobiaceae	ligE	Glutathione S-transferase	Root149	OG0003535
Root149|4808	yes	447.11853498492	-3.01792629660254	1.95295599213413	0.00385005235544619	0.0222697190813753	Rhizobiaceae		PIN domain	Root149	OG0003536
Root149|4120	yes	57.9715803564408	5.05802287468109	2.50049445589706	0.000813324775004473	0.00886874240303921	Rhizobiaceae	dapA	Belongs to the DapA family	Root149	OG0003562
Root149|4718	yes	77.8779277464594	-10.4737023676201	3.85537284170856	5.56807492218354e-06	0.000975273579615062	Rhizobiaceae		4 iron, 4 sulfur cluster binding	Root149	OG0003634
Root149|2308	yes	14.8976483735865	-0.442996623706451	1.16856313565943	0.0110561610348888	0.0470093115643874	Rhizobiaceae	asmA	AsmA-like C-terminal region	Root149	OG0003656
Root149|288	yes	485.691588625855	2.33014855400546	2.49740401158216	0.0109035116846819	0.0467088404687783	Rhizobiaceae			Root149	OG0003657
Root149|218	yes	88.8747129651387	8.24803558860371	2.40319667759556	1.01421922828096e-05	0.00126271532276811	Rhizobiaceae			Root149	OG0003658
Root149|1896	yes	56.1546995942338	-3.93491903496752	2.27104153667635	0.00219162718469892	0.0154635243155692	Rhizobiaceae	chrR	ChrR Cupin-like domain	Root149	OG0003736
Root149|1861	yes	80.9444489442279	-5.11679135965152	2.54849741157679	0.000520069484660888	0.00700127578462484	Rhizobiaceae			Root149	OG0003775
Root149|2763	yes	117.546534266452	-0.999012010928911	1.86185891415949	0.0113609281843143	0.0477703972916095	NA	NA	NA	Root149	OG0003775
Root149|2157	yes	28.65367691289	-0.639382307884863	1.32896830186975	0.0109971083802471	0.0468741791959628	Rhizobiaceae			Root149	OG0003791
Root149|1532	yes	24.6534238118186	-1.01575916565285	2.08415758240201	0.000575508339304933	0.00732728215237956	Rhizobiaceae			Root149	OG0003866
Root149|2542	yes	98.534110542381	-3.82343581891875	2.08764534841284	0.00178474887547932	0.0137004931569049	Rhizobiaceae		Zn-dependent hydrolases of the beta-lactamase fold	Root149	OG0003894
Root149|2321	yes	197.760966060719	-3.36542035988518	2.03422484211431	0.00271319769135292	0.0176952414801768	Rhizobiaceae	ydbD	Catalase	Root149	OG0003979
Root149|1430	yes	56.2869549839306	7.25426828488352	2.72776512058443	0.000126204612001967	0.00393790410897856	Rhizobiaceae			Root149	OG0004172
Root149|4662	yes	50.1692375981044	-3.17628875256628	2.60463695680896	0.00484470678876342	0.026863958081732	Rhizobiaceae		relaxase mobilization nuclease domain protein	Root149	OG0004188
Root149|2325	yes	77.1098833920092	-4.2928228309053	2.5384989193123	0.00143750791719853	0.0120888580933412	NA	NA	NA	Root149	OG0004191
Root149|1046	yes	18.3835265267798	-0.773724150534417	1.505764536321	0.0107212120335999	0.0461012117444796	Rhizobiaceae	celE	COG1473 Metal-dependent amidase aminoacylase carboxypeptidase	Root149	OG0004243
Root149|3204	yes	34.1941992962634	-0.716569211376997	1.43220416966091	0.00236795369868594	0.0161091536695679	Rhizobiaceae	CP_0775	Domain of unknown function (DUF378)	Root149	OG0004285
Root149|4167	yes	29.405659294207	-1.10486408876162	2.42028755379922	0.000344018853013362	0.00563902605949567	Rhizobiaceae	MA20_31445	carboxypeptidase	Root149	OG0004362
Root149|3931	yes	11.7321550861265	-0.6155773244888	1.31866238655453	0.00683843624896393	0.0344035236454499	Aurantimonadaceae		sulfuric ester hydrolase activity	Root149	OG0004367
Root149|5140	yes	94.4420327415928	-6.72582338232921	2.25530659738274	1.88373103068018e-05	0.00154759738484067	Rhizobiaceae		Catalase	Root149	OG0004400
Root149|2112	yes	713.974342448377	4.59326146789134	2.08875732914203	0.000664648157252483	0.00797227973883373	Aurantimonadaceae		Curlin associated repeat	Root149	OG0004410
Root149|3541	yes	18.9894750335091	-0.698775651543769	1.42498302885548	0.00223703964468242	0.015654346580337	NA	NA	NA	Root149	OG0004496
Root149|4663	yes	92.7735511324632	-2.17093245614516	3.41723098918894	0.0106569961109271	0.0459986631378843	Alphaproteobacteria		Bacterial mobilisation protein (MobC)	Root149	OG0004600
Root149|2276	yes	10.1194149666622	0.522360693428922	1.22988736046776	0.00930235338777427	0.0422363206945108	Rhizobiaceae			Root149	OG0004612
Root149|577	yes	18.1859760002976	-0.466871295812188	1.18682218095603	0.00728699275747119	0.0362599486774604	Rhizobiaceae			Root149	OG0004615
Root149|272	yes	114.25859415078	0.665067758447326	1.38981020604289	4.51055137479383e-05	0.00285542960643199	Rhizobiaceae			Root149	OG0004618
Root149|237	yes	111.295783438719	3.93195859092655	2.76830249368102	0.00257074539699787	0.0170808418651841	Rhizobiaceae		Protein of unknown function (DUF3563)	Root149	OG0004630
Root149|1108	yes	208.068804563353	-4.37061125454287	1.73851603081141	0.000345828583654151	0.00563902605949567	Rhizobiaceae	ecnB		Root149	OG0004691
Root149|3373	yes	17.3527970569772	-0.470082921523543	1.18907243473952	0.00763913638728321	0.0375206720401259	Rhizobiaceae		BA14K-like protein	Root149	OG0004716
Root149|2764	yes	152.489712003947	-7.18069857325534	2.07510441965276	5.99114967731938e-06	0.000975273579615062	Rhizobiaceae			Root149	OG0004813
Root149|4784	yes	24.4365371596831	-1.41659771602595	4.41131286186387	0.00297141550527455	0.0185530299630704	Rhizobiaceae		TraH_2	Root149	OG0004820
Root149|2404	yes	18.0952658432534	-1.08088732605149	2.21358608157289	0.0034024513236253	0.0201407443286807	Rhizobiaceae			Root149	OG0004891
Root149|429	yes	75.3605237790282	-4.9517356122406	1.93539533734227	0.000287630708352999	0.00516149908926365	Rhizobiaceae		X-Pro dipeptidyl-peptidase (S15 family)	Root149	OG0005018
Root149|4164	yes	19.5489350874047	-1.07814005262848	2.21633069234019	0.00297059976240604	0.0185530299630704	Rhizobiaceae		membrane	Root149	OG0005048
Root149|1318	yes	68.681480346933	7.77580549070065	2.46099752554538	2.71442358545818e-05	0.0019331785472685	Rhizobiaceae	ydcH	Protein of unknown function (DUF465)	Root149	OG0005130
Root149|1900	yes	3057.62354728608	-4.69810403311169	1.64218897111008	0.000131321067258609	0.00393790410897856	Rhizobiaceae	ndiB	Protein of unknown function (DUF3618)	Root149	OG0005205
Root149|1899	yes	3007.78917724917	-4.57722279360131	1.59520322348396	0.000130859148958169	0.00393790410897856	Rhizobiaceae		nutrient deprivation-induced protein	Root149	OG0005206
Root149|811	yes	274.449435321998	3.23979321818136	2.15621063781976	0.00370050508047877	0.0215689285892867	Rhizobiaceae			Root149	OG0005249
Root149|97	yes	30.2626573518811	-3.84424551644741	3.61944997202101	0.001885918296483	0.0140457771166169	NA	NA	NA	Root149	OG0005328
Root149|400	yes	176.500153975045	-3.38618963271998	1.93237176947934	0.00240609044369017	0.0162714543654893	Rhizobiaceae	yefM	Antitoxin Phd_YefM, type II toxin-antitoxin system	Root149	OG0005333
Root149|1495	yes	105.881163922523	-6.21783643209215	2.10509236271255	5.67251545538813e-05	0.0031388273546057	NA	NA	NA	Root149	OG0005399
Root149|900	yes	15.9609688729864	-0.895205242110314	1.72512779345878	0.00563170448289939	0.0298480337593667	Rhizobiaceae	lytT	LytTr DNA-binding domain	Root149	OG0005485
Root149|4711	yes	127.370411188104	8.84750347550993	2.36968518258953	2.97519174467444e-06	0.000753384665123671	Rhizobiaceae			Root149	OG0005489
Root149|232	yes	179.886087975812	-5.78983722397344	2.15562085287678	0.000107758153505274	0.00371101371741083	Rhizobiaceae			Root149	OG0005507
Root149|5057	yes	81.7525526076199	-4.8517642169205	2.3665822750408	0.000612635070566037	0.00763749827371722	Rhizobiaceae			Root149	OG0005509
Root149|3901	yes	39.1830689923632	-4.78447614694013	2.77640878340174	0.000678033673496354	0.0080064183518041	Rhizobiaceae	mca	GlcNAc-PI de-N-acetylase	Root149	OG0005662
Root149|1540	yes	12.1020241060498	-0.514678731460751	1.22274740138364	0.0100873268403517	0.0442948321178448	Rhizobiaceae		SIR2-like domain	Root149	OG0005767
Root149|4342	yes	45.6233264504177	-5.44878977772134	2.5662291279664	0.000732448726140514	0.00838819420539815	NA	NA	NA	Root149	OG0006090
Root149|3329	yes	26.5354477066338	0.547965404829306	1.25707656904901	0.00179704559067987	0.0137054460241366	Rhizobiaceae	ycsG	Mn2 and Fe2 transporters of the NRAMP family	Root149	OG0006133
Root149|4392	yes	15.9552793593436	-0.456629409884129	1.17865070249412	0.0093034809076983	0.0422363206945108	Alphaproteobacteria		Belongs to the binding-protein-dependent transport system permease family	Root149	OG0006175
Root149|1858	yes	1192.68826330562	-2.30363939314152	2.02273424224114	0.0100854808994873	0.0442948321178448	Rhizobiaceae			Root149	OG0006198
Root149|1721	yes	21.6981729266438	0.530665173744533	1.24048506599071	0.00279043996869178	0.017916488770646	Rhizobiaceae		Belongs to the MT-A70-like family	Root149	OG0006374
Root149|4440	yes	38.1291441795126	-0.918856298850103	1.72980078663273	0.00746208487253539	0.03688956925056	Rhizobiaceae		Helix-turn-helix domain	Root149	OG0006425
Root149|2782	yes	38.0541211638489	-1.22817523370457	3.15711219667972	0.0001676068082862	0.00424417684538056	Rhizobiaceae	yciE	Domain of unknown function (DUF892)	Root149	OG0006719
Root149|3547	yes	942.325061271746	-5.65814205405962	2.14489993023037	0.00014477050905172	0.00410923931037664	Rhizobiaceae		protein conserved in bacteria	Root149	OG0006719
Root149|1637	yes	61.8100189071687	-0.964246960926892	1.83725702703997	0.00611688689780169	0.0317548638726425	Methylobacteriaceae	VPA0983	Domain of unknown function (DUF4174)	Root149	OG0006863
Root149|2400	yes	24.2811136695112	-0.603278111013238	1.30728648591214	0.00661411774306681	0.0339494917487596	Rhizobiaceae			Root149	OG0007244
Root149|3849	yes	21.0587236450873	-5.17884364469639	3.34540868906781	0.00196264814756608	0.0143361382317407	Alphaproteobacteria		Belongs to the UPF0753 family	Root149	OG0008212
Root149|1521	yes	141.022071752404	-4.27603359183547	1.79824329877296	0.00046465877099535	0.00653677369813829	Alphaproteobacteria			Root149	OG0008281
Root149|833	yes	273.969810804725	-4.68942114850284	1.70267345971538	0.000179049602634144	0.00427653699760395	Rhizobiaceae			Root149	OG0008282
Root149|5048	yes	343.057551564797	-5.12954068986711	2.1478283522887	0.000312335112098151	0.00543367725550906	Rhizobiaceae			Root149	OG0008283
Root149|413	yes	30.6298097532092	-1.06702906932162	2.27204500338139	0.000332218541955974	0.00556710336115931	Rhizobiaceae		COG1403 Restriction endonuclease	Root149	OG0008363
Root149|3698	yes	33.4793996702593	-1.3110112475961	3.95205833756375	0.000212903653771722	0.00441097660859777	Alphaproteobacteria	ydhS	FAD-NAD(P)-binding	Root149	OG0008367
Root149|3436	yes	16.0194344212156	-0.450244976284496	1.17402481583148	0.00960755061462346	0.0429325644131899	Rhizobiaceae		helix_turn_helix, Lux Regulon	Root149	OG0008770
Root149|1614	yes	400.157982567129	-4.95587611129508	2.2191804895207	0.000442309219415488	0.00630014194404936	NA	NA	NA	Root149	OG0009327
Root149|1874	yes	44.8850967580199	-2.51395873561505	5.65363760200999	0.00606471604791795	0.0315559083863128	Rhizobiaceae			Root149	OG0009337
Root149|2324	yes	322.380676672016	-5.42186382158774	2.28785487187264	0.000259944468533144	0.00483897715695958	Rhizobiaceae			Root149	OG0010012
Root149|653	yes	25.0227718312002	-0.933174850869187	1.77427317271797	0.00217681268505191	0.0154467728568899	Bacteria		CopG domain protein DNA-binding domain protein	Root149	OG0010349
Root149|562	yes	12.1382069122056	-0.522093499587245	1.22906820548425	0.00970202175135189	0.0432698778303933	Alphaproteobacteria		DNA polymerase III is a complex, multichain enzyme responsible for most of the replicative synthesis in bacteria. The epsilon subunit contain the editing function and is a proofreading 3'-5' exonuclease	Root149	OG0010384
Root149|4162	yes	216.840289956925	-5.42126640040318	2.0941461670729	0.00018453854559244	0.00427653699760395	Rhizobiaceae			Root149	OG0010391
Root149|2759	yes	2751.09371493719	-5.56196710481692	1.58331939222403	1.29524059067813e-05	0.0014056444315026	Rhizobiaceae			Root149	OG0010574
Root149|3030	yes	58.3345201608317	-1.40848089456728	4.15521243798928	0.00190394323792474	0.0141316859471114	Rhizobiaceae		PIN domain	Root149	OG0010578
Root149|700	yes	115.437295511817	-5.75720531019512	2.21613136326107	0.000129394131651037	0.00393790410897856	Alphaproteobacteria		UBA THIF-type NAD FAD binding	Root149	OG0011288
Root149|701	yes	20.962682151339	-0.913453595091918	1.80460461313756	0.000985533008114225	0.00985100756794876	Alphaproteobacteria		Multiubiquitin	Root149	OG0011289
Root149|2469	yes	26.2041564895958	-5.1875821666544	2.96220995730955	0.00160692868453012	0.0130327063062069	Rhizobiaceae			Root149	OG0015285
Root149|4991	yes	21.6928927328494	-0.872409197714094	1.64604850163022	0.00318878569787017	0.0193277728868248	Rhizobiaceae			Root149	OG0015464
Root149|98	yes	88.9968036520075	-1.17872965564573	2.39430711253121	0.0081972164851645	0.0392195957287827	NA	NA	NA	Root149	OG0015528
Root149|5083	yes	20.3762764444131	-0.889461687487836	1.75063502262637	0.00110183492058795	0.0103865308920253	Proteobacteria		SEFIR domain	Root149	OG0017016
Root149|262	yes	42.2314456835506	-0.906171024292561	1.71632650912802	0.00649165972063921	0.033471702496237	Rhizobiaceae		Neurotransmitter-gated ion-channel ligand binding domain	Root149	OG0031483
Root149|315	yes	131.210622501725	-4.77799053519046	1.85497339120567	0.000224610217073652	0.00452997066115799	NA	NA	NA	Root149	OG0031486
Root149|457	yes	16.5010546297495	-0.782626109763335	1.54590386350273	0.00218247514695856	0.0154467728568899	Rhizobiaceae			Root149	OG0031502
Root149|879	yes	221.449217758466	3.92082093734635	2.91588780424374	0.00264691740669835	0.0174344646527906	NA	NA	NA	Root149	OG0031525
Root149|919	yes	14.2909720035272	-0.438114579737474	1.16497141262175	0.0120291835673319	0.0494846739168761	NA	NA	NA	Root149	OG0031527
Root149|1518	yes	20.1556744393972	-0.831111052573692	1.63445412420076	0.00130854959046272	0.0114699404487097	NA	NA	NA	Root149	OG0031576
Root149|1556	yes	50.8676648858942	-5.00968144301115	2.497061389802	0.000571294395931209	0.00731449397936644	NA	NA	NA	Root149	OG0031586
Root149|1618	yes	299.338341818722	-4.90525224056338	1.64869995083948	8.65698949348539e-05	0.00346127702730758	NA	NA	NA	Root149	OG0031587
Root149|2160	yes	52.9611985393708	-5.31608473211471	2.50222553873358	0.000752300884850416	0.00848759265630741	NA	NA	NA	Root149	OG0031642
Root149|2468	yes	14.9728627872577	-0.655377019063724	1.32795783442217	0.0106267316678274	0.0459986631378843	NA	NA	NA	Root149	OG0031675
Root149|2630	yes	19.0082573086581	-0.638537382377442	1.34987961660938	0.00284617405507767	0.0181185214288325	NA	NA	NA	Root149	OG0031702
Root149|2771	yes	324.226345431838	-3.91704408127885	1.97440791239264	0.00123729868419582	0.0111454691750287	Rhizobiaceae			Root149	OG0031703
Root149|2780	yes	26.6495008539531	-0.831453204023258	1.57964985488787	0.00669432543010437	0.0341949315062257	Rhizobiaceae			Root149	OG0031704
Root149|3539	yes	61.9191714577077	-1.24977566244455	2.92327205794317	0.0019161047870125	0.0141316859471114	NA	NA	NA	Root149	OG0031734
Root149|3540	yes	62.3512252259606	-1.53493757850835	4.53889989190552	0.00487074634459013	0.0268775567053775	NA	NA	NA	Root149	OG0031735
Root149|3591	yes	18.5704528654397	-0.83579623907242	1.64096266305011	0.00150937001338536	0.0124855404666321	NA	NA	NA	Root149	OG0031742
Root149|3732	yes	456.379790203374	-5.36968119993226	2.18935644080398	0.000237603223954053	0.00460759882849363	NA	NA	NA	Root149	OG0031746
Root149|3950	yes	33.8594930015772	-1.37003783807417	2.90871498311223	0.00834009217345051	0.0395980626318619	NA	NA	NA	Root149	OG0031750
Root149|4666	yes	160.863142628047	-2.89403911710947	2.35309093723197	0.00555730749301806	0.029591363963991	Rhizobiaceae			Root149	OG0031773
Root149|4727	yes	125.199136040587	-4.18903060864295	1.88351558640404	0.00075128636565774	0.00848759265630741	Rhizobiaceae			Root149	OG0031779
Root154|1585	yes	546.323981241557	6.00671917595446	2.07724518371329	8.30141266729417e-05	0.00120963441723429	Sphingomonadales		UTRA	Root154	OG0000004
Root154|3947	yes	71.1015162719137	-3.14312913003688	3.31390706205125	0.00233155630243678	0.0162149142851285	Sphingomonadales	MA20_22780	Acyl-CoA dehydrogenase, middle domain	Root154	OG0000014
Root154|721	yes	921.911437677957	7.69252496205733	1.65847950526459	1.06144646253649e-07	3.2987107582417e-06	Sphingomonadales		helix_turn _helix lactose operon repressor	Root154	OG0000019
Root154|2268	yes	549.638398746412	6.86121267261892	2.22013473181476	3.73876187876304e-05	0.000618411424271076	Sphingomonadales	msbA	ABC-type multidrug transport system, ATPase and permease	Root154	OG0000034
Root154|743	yes	422.277624301943	6.60905535533051	3.00508380961869	0.000278850829627478	0.00303763688414333	Sphingomonadales		Glycosyltransferase like family 2	Root154	OG0000041
Root154|311	yes	1581.59101809758	7.06509721902534	1.99101225565306	9.05887791074464e-06	0.000198001188620561	Sphingomonadales	adhC	Belongs to the zinc-containing alcohol dehydrogenase family. Class-III subfamily	Root154	OG0000048
Root154|3411	yes	427.514127841766	5.00750081084586	1.81865721115496	0.000167083476827646	0.00217564016635148	Sphingomonadales	tacA	Response regulator containing CheY-like receiver, AAA-type ATPase, and DNA-binding domains	Root154	OG0000061
Root154|2017	yes	1424.06123725456	14.291412798968	2.36210475735606	1.12819657411603e-11	6.90456303359009e-10	Sphingomonadales		Mycolic acid cyclopropane synthetase	Root154	OG0000068
Root154|243	yes	156.286486217133	1.39806639980548	3.54984518272554	0.00560793521290814	0.0339807559435622	Sphingomonadales		TonB dependent receptor	Root154	OG0000075
Root154|2552	yes	708.137187742798	3.88480204111413	2.1218663134919	0.00169265534380816	0.0127889514865505	Sphingomonadales	btuB	receptor	Root154	OG0000075
Root154|380	yes	90.7396480951383	12.559751562163	3.78599995689043	1.07801005171297e-07	3.2987107582417e-06	Sphingomonadales		PFAM TonB-dependent Receptor	Root154	OG0000075
Root154|382	yes	838.358490264097	16.1301155100423	4.07194215264166	1.03783751150728e-32	6.35156557042452e-30	Sphingomonadales		TonB dependent receptor	Root154	OG0000075
Root154|302	yes	299.801790867363	3.650838687775	1.87132900614013	0.00161029525514331	0.0124753243955762	Sphingomonadales	namA	NADH flavin oxidoreductase NADH oxidase	Root154	OG0000089
Root154|402	yes	399.55837839895	5.52018524913189	2.60799687825449	0.000494803905633382	0.00445323515070044	Moraxellaceae	yddQ	Isochorismatase family	Root154	OG0000099
Root154|1686	yes	326.444458455245	14.6354007103449	3.93843962651401	1.98996434555905e-09	8.698986996301e-08	Sphingomonadales	rhlE2	DEAD DEAH box helicase	Root154	OG0000133
Root154|4297	yes	1029.49961234137	3.74800693212725	1.8784901245108	0.00145272597633766	0.0115463415262162	Sphingomonadales	glnA	highly regulated protein controlled by the addition removal of adenylyl groups by adenylyltransferase from specific tyrosine residues	Root154	OG0000135
Root154|289	yes	1061.40228113304	4.78150861665971	1.65719967637632	0.000131129411650308	0.00186630697511602	Sphingomonadales	fdsA	NADH-ubiquinone oxidoreductase-G iron-sulfur binding region	Root154	OG0000143
Root154|41	yes	548.822392738123	3.09774906982066	2.06095399191222	0.00416604255784318	0.0265585213062503	Sphingomonadales	wcaJ	Bacterial sugar transferase	Root154	OG0000190
Root154|3346	yes	1270.70102863712	8.15664840333324	1.60283486147099	1.13651391068516e-08	4.63697675559544e-07	Sphingomonadales	pstA	phosphate transport system permease	Root154	OG0000232
Root154|2834	yes	113.449442883278	0.614085511848305	1.32880274128604	6.73006887032843e-21	1.42587245078878e-18	Sphingomonadales		conserved protein (some members contain a von Willebrand factor type A (vWA) domain)	Root154	OG0000233
Root154|381	yes	2868.45251121992	13.3664385803097	1.6551048719748	2.65552593012902e-17	3.25036373847792e-15	Hyphomonadaceae		COG0346 Lactoylglutathione lyase and related lyases	Root154	OG0000239
Root154|256	yes	997.914909113332	7.51507235171558	2.41501477576545	2.93947086050602e-05	0.00050769966276088	Comamonadaceae		Rieske 2Fe-2S domain protein	Root154	OG0000281
Root154|2949	yes	2213.9527336234	3.16444841965324	1.47182552373948	0.00164272309594297	0.0125668316839637	Sphingomonadales	tuf	This protein promotes the GTP-dependent binding of aminoacyl-tRNA to the A-site of ribosomes during protein biosynthesis	Root154	OG0000301
Root154|3710	yes	706.132550815121	4.44080972303	2.51363288049928	0.00134502568058276	0.0108309962699559	Sphingomonadales	gltA	Belongs to the citrate synthase family	Root154	OG0000304
Root154|2535	yes	639.488040582081	5.32801952384173	2.34822552853393	0.000421070072183681	0.00405774851058556	Sphingomonadales	MA20_01895	Oxidoreductase	Root154	OG0000311
Root154|3378	yes	2953.69557161455	2.53236987751553	1.95326953619569	0.00826551657381572	0.0468379272516224	Sphingomonadales	aceA	Isocitrate lyase	Root154	OG0000350
Root154|4336	yes	1890.45841032816	4.42942402764732	1.62436552607287	0.000228731578772764	0.0026412023813006	Sphingomonadales	etfA	Electron transfer flavoprotein	Root154	OG0000420
Root154|2696	yes	5802.68068050802	10.5600288486887	1.57057854255002	6.00970851769294e-13	4.0866017920312e-11	Alphaproteobacteria		Beta-lactamase superfamily domain	Root154	OG0000425
Root154|946	yes	112.113841642335	3.59028741739401	1.87198550293637	0.00172945587710143	0.0129076463022692	Sphingomonadales	zwf	Catalyzes the oxidation of glucose 6-phosphate to 6- phosphogluconolactone	Root154	OG0000436
Root154|814	yes	40.9056181119205	0.917247074776722	1.78445646088411	0.00313689324476581	0.0208671594108335	Sphingomonadales		Flp/Fap pilin component	Root154	OG0000468
Root154|2498	yes	431.394937693623	4.68404822418802	1.92408942721558	0.000396717587259607	0.00398018300660459	Sphingomonadales	yidC	Required for the insertion and or proper folding and or complex formation of integral membrane proteins into the membrane. Involved in integration of membrane proteins that insert both dependently and independently of the Sec translocase complex, as well as at least some lipoproteins. Aids folding of multispanning membrane proteins	Root154	OG0000591
Root154|3296	yes	1709.18329138164	5.79276705338388	1.56203926426793	7.24904341539707e-06	0.000164311650749	Sphingomonadales		Peptidase, M28	Root154	OG0000606
Root154|2392	yes	1947.12069270895	5.24382075377224	1.49846627477625	1.75073190649594e-05	0.000351701031518259	Sphingomonadales	hppD	4-hydroxyphenylpyruvate dioxygenase	Root154	OG0000616
Root154|2509	yes	250.501703066823	0.618008227008301	1.32740516707604	0.00161037684191262	0.0124753243955762	Sphingomonadales	trpS	Tryptophanyl-tRNA synthetase	Root154	OG0000634
Root154|1603	yes	540.145941717795	4.9314669597745	1.9257308642133	0.000272584430221909	0.00303312129628743	Sphingomonadales	gcvT	Glycine cleavage system T protein	Root154	OG0000653
Root154|1584	yes	236.188693718417	0.77007145255269	1.50805889141271	0.00683186851481874	0.0396102301348886	Sphingomonadales	chb	Putative carbohydrate binding domain	Root154	OG0000658
Root154|4073	yes	266.544944851587	3.44647487363289	2.83211558983042	0.00376714387498577	0.0245265111860776	Sphingomonadales	dps	Belongs to the Dps family	Root154	OG0000718
Root154|765	yes	950.912237300771	7.4724870625259	1.793781817666	8.44911761414764e-07	2.15452499160765e-05	Sphingomonadales	hutU	Catalyzes the conversion of urocanate to 4-imidazolone- 5-propionate	Root154	OG0000801
Root154|3812	yes	492.744829966511	4.30109785132827	1.54384136156673	0.000202746471208453	0.00244259914809925	Sphingomonadales	atpF	Component of the F(0) channel, it forms part of the peripheral stalk, linking F(1) to F(0)	Root154	OG0000856
Root154|2695	yes	3095.56594503884	9.627378450193	1.73078931435766	7.63185645559297e-10	3.89224679235242e-08	Bacilli		SnoaL-like polyketide cyclase	Root154	OG0000861
Root154|1874	yes	219.448955624294	2.84854499818504	2.24031327815998	0.00596307267465867	0.0357281862470213	Sphingomonadales	purA	Plays an important role in the de novo pathway of purine nucleotide biosynthesis. Catalyzes the first committed step in the biosynthesis of AMP from IMP	Root154	OG0000881
Root154|3171	yes	522.108999202719	3.63224321608235	2.07227869205846	0.00217085280870664	0.0156301402226878	Sphingomonadales	rplK	Forms part of the ribosomal stalk which helps the ribosome interact with GTP-bound translation factors	Root154	OG0000953
Root154|4166	yes	894.932264970878	3.12309286088172	2.26748954090854	0.00455650122748651	0.0287482345486778	Sphingomonadales	atpA	Produces ATP from ADP in the presence of a proton gradient across the membrane. The alpha chain is a regulatory subunit	Root154	OG0000979
Root154|2213	yes	1405.66307073538	3.08466469833251	1.60741722490772	0.00252241929327404	0.0171524511942634	Sphingomonadales	sucA	E1 component of the oxoglutarate dehydrogenase complex which catalyzes the formation of succinyl-CoA from 2-oxoglutarate	Root154	OG0000988
Root154|2947	yes	3866.31039490169	6.43140911759298	1.46195744219228	4.09981368648013e-07	1.09090694614167e-05	Sphingomonadales	rplC	One of the primary rRNA binding proteins, it binds directly near the 3'-end of the 23S rRNA, where it nucleates assembly of the 50S subunit	Root154	OG0000990
Root154|2946	yes	1484.12374887061	5.75311779121416	1.44093265753615	2.49216131505922e-06	5.86616432621631e-05	Sphingomonadales	rplD	Forms part of the polypeptide exit tunnel	Root154	OG0000991
Root154|2945	yes	901.872497959498	3.62983018343864	1.4332422747015	0.0005314250394431	0.00471350904549532	Sphingomonadales	rplW	One of the early assembly proteins it binds 23S rRNA. One of the proteins that surrounds the polypeptide exit tunnel on the outside of the ribosome. Forms the main docking site for trigger factor binding to the ribosome	Root154	OG0000992
Root154|2944	yes	2462.57521816579	4.89113033062163	1.56358849169608	6.4288550117028e-05	0.000959624211502954	Sphingomonadales	rplB	One of the primary rRNA binding proteins. Required for association of the 30S and 50S subunits to form the 70S ribosome, for tRNA binding and peptide bond formation. It has been suggested to have peptidyltransferase activity	Root154	OG0000993
Root154|2942	yes	3186.52340489117	5.03494157839467	1.48219841334782	2.65423341311766e-05	0.000477762014361178	Sphingomonadales	rplV	The globular domain of the protein is located near the polypeptide exit tunnel on the outside of the subunit, while an extended beta-hairpin is found that lines the wall of the exit tunnel in the center of the 70S ribosome	Root154	OG0000995
Root154|2935	yes	1151.11732643756	3.70031084914644	1.48570971253027	0.000561443972123879	0.00490862444199734	Sphingomonadales	rplE	This is 1 of the proteins that binds and probably mediates the attachment of the 5S RNA into the large ribosomal subunit, where it forms part of the central protuberance. In the 70S ribosome it contacts protein S13 of the 30S subunit (bridge B1b), connecting the 2 subunits	Root154	OG0001002
Root154|2930	yes	1175.66478463896	2.78426792131393	2.12585838324958	0.00635463056137014	0.0373945567649858	Sphingomonadales	rpsE	Located at the back of the 30S subunit body where it stabilizes the conformation of the head with respect to the body	Root154	OG0001006
Root154|2929	yes	423.06944142352	5.19767121945934	1.94742355620623	0.000190286753780161	0.00237664272068282	Sphingomonadales	rpmD	Ribosomal protein L30	Root154	OG0001007
Root154|996	yes	1918.74731016855	3.69990106856488	1.4472846142246	0.000485219200266144	0.00443215150093851	Sphingomonadales	rpoA	DNA-dependent RNA polymerase catalyzes the transcription of DNA into RNA using the four ribonucleoside triphosphates as substrates	Root154	OG0001011
Root154|1634	yes	1126.4901021503	3.93521552669075	2.24346440116461	0.00184655139645552	0.0134534458884616	Sphingomonadales	rplI	Binds to the 23S rRNA	Root154	OG0001033
Root154|1632	yes	624.850391521905	4.56808833639043	1.59899244254187	0.000151619733927733	0.00210889266281301	Sphingomonadales	rpsF	Binds together with S18 to 16S ribosomal RNA	Root154	OG0001034
Root154|1086	yes	6361.40696688279	4.89620510164431	1.50931136183564	4.57428262333074e-05	0.000736700254073266	Sphingomonadales	pnp	Involved in mRNA degradation. Catalyzes the phosphorolysis of single-stranded polyribonucleotides processively in the 3'- to 5'-direction	Root154	OG0001043
Root154|1097	yes	1885.23335784318	4.05299473166073	1.59946204288475	0.00043097002154912	0.00405774851058556	Sphingomonadales	nusA	Participates in both transcription termination and antitermination	Root154	OG0001048
Root154|638	yes	663.022803325436	4.60503654995185	2.06733212852045	0.000623014005876664	0.00529561904995164	Sphingomonadales	miaB	Catalyzes the methylthiolation of N6- (dimethylallyl)adenosine (i(6)A), leading to the formation of 2- methylthio-N6-(dimethylallyl)adenosine (ms(2)i(6)A) at position 37 in tRNAs that read codons beginning with uridine	Root154	OG0001051
Root154|1501	yes	401.482536720766	3.15096481951126	4.2752382522278	0.00481932477768509	0.0297921895347806	Sphingomonadales	yajC	Preprotein translocase subunit YajC	Root154	OG0001068
Root154|3298	yes	1249.39269254052	4.72158026497576	1.47426312898319	5.34087725601564e-05	0.000817154220170393	Sphingomonadales	rpsD	One of the primary rRNA binding proteins, it binds directly to 16S rRNA where it nucleates assembly of the body of the 30S subunit	Root154	OG0001071
Root154|2233	yes	1090.5533260966	5.06926469742252	2.44363965438177	0.000659879517689832	0.00553214061405723	Sphingomonadales	rplM	This protein is one of the early assembly proteins of the 50S ribosomal subunit, although it is not seen to bind rRNA by itself. It is important during the early stages of 50S assembly	Root154	OG0001074
Root154|4234	yes	53.4591300310024	11.6376198456037	3.77144935123933	9.15576714293609e-07	2.24133179659075e-05	Sphingomonadales	rpsP	Belongs to the bacterial ribosomal protein bS16 family	Root154	OG0001080
Root154|4233	yes	1112.33987340173	5.48529551342323	2.0570347023565	0.000176131948552411	0.00224568234404324	Sphingomonadales	ffh	Involved in targeting and insertion of nascent membrane proteins into the cytoplasmic membrane. Binds to the hydrophobic signal sequence of the ribosome-nascent chain (RNC) as it emerges from the ribosomes. The SRP-RNC complex is then targeted to the cytoplasmic membrane where it interacts with the SRP receptor FtsY. Interaction with FtsY leads to the transfer of the RNC complex to the Sec transl…	Root154	OG0001081
Root154|2951	yes	674.447685152431	4.66510827674683	1.96423806577839	0.000456118165934055	0.00422945935684305	Sphingomonadales	rpsG	One of the primary rRNA binding proteins, it binds directly to 16S rRNA where it nucleates assembly of the head domain of the 30S subunit. Is located at the subunit interface close to the decoding center, probably blocks exit of the E-site tRNA	Root154	OG0001082
Root154|2952	yes	1637.09073360644	4.00852099420557	1.41360327539463	0.000203549929008271	0.00244259914809925	Sphingomonadales	rpsL	Interacts with and stabilizes bases of the 16S rRNA that are involved in tRNA selection in the A site and with the mRNA backbone. Located at the interface of the 30S and 50S subunits, it traverses the body of the 30S subunit contacting proteins on the other side and probably holding the rRNA structure together. The combined cluster of proteins S8, S12 and S17 appears to hold together the shoulder…	Root154	OG0001083
Root154|3194	yes	3441.81639512164	3.26576144243675	1.58696381412887	0.00182204683828785	0.0134348513859297	Sphingomonadales	rpoB	DNA-dependent RNA polymerase catalyzes the transcription of DNA into RNA using the four ribonucleoside triphosphates as substrates	Root154	OG0001085
Root154|3185	yes	1528.06051931182	4.86810946493677	1.52129144956063	5.16604968940365e-05	0.000810672412798727	Sphingomonadales	rplJ	Forms part of the ribosomal stalk, playing a central role in the interaction of the ribosome with GTP-bound translation factors	Root154	OG0001086
Root154|3172	yes	2451.05039081977	5.02591205837733	1.49568841510436	2.98646860447576e-05	0.00050769966276088	Sphingomonadales	rplA	Binds directly to 23S rRNA. The L1 stalk is quite mobile in the ribosome, and is involved in E site tRNA release	Root154	OG0001087
Root154|369	yes	180.611893603102	13.5744776987732	3.96671255104484	5.89319170430238e-08	2.12154901354886e-06	Nocardiaceae		Xylose isomerase-like TIM barrel	Root154	OG0001126
Root154|1063	yes	2325.86913814408	7.70563532430514	1.58431502995979	3.78221626738391e-08	1.44669772227435e-06	Sphingomonadales	ald	Belongs to the AlaDH PNT family	Root154	OG0001199
Root154|4125	yes	539.214632860873	5.42478637225797	3.16592444444787	0.000864298113939538	0.00714797899636483	Sphingomonadales		taurine catabolism dioxygenase	Root154	OG0001203
Root154|962	yes	439.254925659533	2.53089584694137	2.39819696769187	0.00878771510531891	0.0493401985729832	Sphingomonadales	bfr	Iron-storage protein, whose ferroxidase center binds Fe(2 ) ions, oxidizes them by dioxygen to Fe(3 ), and participates in the subsequent Fe(3 ) oxide mineral core formation within the central cavity of the protein complex	Root154	OG0001216
Root154|2964	yes	1259.19743644433	4.64022169570548	1.8705780587268	0.000372522167173983	0.00379972610517463	Sphingomonadales	cwlJ	COG3773 Cell wall hydrolyses involved in spore germination	Root154	OG0001235
Root154|3652	yes	787.654675098528	3.97681025850783	1.85275633345523	0.000978779180023955	0.00798683810899547	Sphingomonadales		Secretory lipase	Root154	OG0001271
Root154|1701	yes	584.883404449079	3.10557204342069	1.95973675582083	0.00384427828610079	0.0247652453799335	Sphingomonadales	pssA	Belongs to the CDP-alcohol phosphatidyltransferase class-I family	Root154	OG0001298
Root154|1277	yes	2029.87089008115	3.77023209092626	2.26806447366372	0.00227396816064739	0.0159961898197265	Sphingomonadales	carD	CarD family transcriptional regulator	Root154	OG0001355
Root154|119	yes	574.877394670885	4.74683507256023	1.9882387765519	0.000427858307764791	0.00405774851058556	Sphingomonadales	mreB	rod shape-determining protein MreB	Root154	OG0001629
Root154|3697	yes	1569.68327145489	2.70529595432545	2.02645491447245	0.00686059541551992	0.0396102301348886	Sphingomonadales	secG	Preprotein translocase subunit SecG	Root154	OG0001706
Root154|2425	yes	581.587702708521	3.10236257527366	3.16659254532684	0.00523851050744595	0.0320596843055692	Sphingomonadales	hflC	HflC and HflK could regulate a protease	Root154	OG0001755
Root154|2732	yes	366.78516838156	2.60034084283934	2.14938904854306	0.00782782276032781	0.0447722199001927	Sphingomonadales	lolA	Participates in the translocation of lipoproteins from the inner membrane to the outer membrane. Only forms a complex with a lipoprotein if the residue after the N-terminal Cys is not an aspartate (The Asp acts as a targeting signal to indicate that the lipoprotein should stay in the inner membrane)	Root154	OG0001799
Root154|3223	yes	528.44080604648	0.937743574292402	1.80332208356742	0.0060130770971294	0.0357281862470213	Sphingomonadales	plsX	Catalyzes the reversible formation of acyl-phosphate (acyl-PO(4)) from acyl- acyl-carrier-protein (acyl-ACP). This enzyme utilizes acyl-ACP as fatty acyl donor, but not acyl-CoA	Root154	OG0001958
Root154|3348	yes	2038.90607309037	5.00939345000525	1.41290118411514	1.59759851534957e-05	0.000337148376342738	Sphingomonadales	pstS	Phosphate ABC transporter substrate-binding protein	Root154	OG0002025
Root154|985	yes	135.262926603504	13.0968374581763	3.92891836316951	1.27436123319343e-07	3.71385273673515e-06	Sphingomonadales	filA	Membrane-bound metallopeptidase	Root154	OG0002026
Root154|1491	yes	938.326021584084	4.20680377087403	1.57254782534391	0.000282917160778055	0.00303763688414333	Sphingomonadales	ldh	Belongs to the Glu Leu Phe Val dehydrogenases family	Root154	OG0002144
Root154|465	yes	1093.55887470502	5.48275368594376	2.17342299968345	0.000243097999863966	0.00275511066512495	Sphingomonadales	qoxA	ubiquinol oxidase subunit	Root154	OG0002172
Root154|3825	yes	969.402091189135	4.33273651600152	1.57364097786241	0.000220124262339969	0.00259069324138579	Sphingomonadales	pyrF	Catalyzes the decarboxylation of orotidine 5'- monophosphate (OMP) to uridine 5'-monophosphate (UMP)	Root154	OG0002196
Root154|3	yes	1654.65721173689	3.00283069470266	1.51933119301614	0.00248054456421903	0.0170572277899106	Sphingomonadales		PEP-CTERM motif	Root154	OG0002426
Root154|2405	yes	714.056494570973	2.75353271223364	1.63994458328178	0.00464154611042726	0.0289859818324641	Sphingomonadales	Otg1	Domain of unknown function (DUF4167)	Root154	OG0002450
Root154|449	yes	1946.09986513604	3.10218362071742	1.76662937468538	0.00317737896352454	0.0209092035019034	Sphingomonadales	MA20_24185	Protein of unknown function (FYDLN_acid)	Root154	OG0002517
Root154|1883	yes	17566.4434103633	10.3631497507112	1.3072917387114	8.98230214040087e-17	9.16194818320888e-15	Sphingomonadales	MA20_36110	Phasin protein	Root154	OG0002858
Root154|4155	yes	1060.10791810562	5.5485615226863	1.60166300474661	1.78149215311537e-05	0.000351701031518259	Sphingomonadales	JD73_00810	COG0318 Acyl-CoA synthetases (AMP-forming) AMP-acid ligases II	Root154	OG0003079
Root154|1654	yes	849.919079782913	4.35775712783619	1.75009811703342	0.000408796513243278	0.0040352171952401	Sphingomonadales	exeA	Type II secretory pathway, component ExeA	Root154	OG0003349
Root154|3396	yes	350.089079460307	5.15538095020172	2.48010582074441	0.00061317844771158	0.00528542549295052	Sphingomonadales		amidohydrolase	Root154	OG0003406
Root154|4018	yes	258.963830675193	4.29240432094014	4.54027994032837	0.00225386036654625	0.0159961898197265	Sphingomonadales	arr	Rifampin ADP-ribosyl transferase	Root154	OG0004001
Root154|2797	yes	1995.32463336332	4.89819593943066	1.75544227899429	0.000163761647299441	0.00217564016635148	Sphingomonadales	vag8	Autotransporter beta-domain	Root154	OG0004685
Root154|386	yes	438.111355613568	6.58516961585617	1.97250379750845	1.97660054415781e-05	0.000378024854070181	Alphaproteobacteria		Cupin domain	Root154	OG0005201
Root154|249	yes	1789.4970359784	5.79469645579678	1.71621688140449	2.24922015920944e-05	0.000417128102253387	Sphingomonadales		zinc finger	Root154	OG0005682
Root154|2831	yes	117.67500025557	0.641469592061094	1.35896687843908	0.00016591142921866	0.00217564016635148	Sphingomonadales			Root154	OG0008475
Root154|2300	yes	118.644334388376	0.608017862143912	1.32196903384087	6.98957083719992e-21	1.42587245078878e-18	Sphingomonadales		Endonuclease/Exonuclease/phosphatase family	Root154	OG0009590
Root154|818	yes	1235.41861599661	4.58930929194359	1.80926670413393	0.00033568965407354	0.00348206895411876	Sphingomonadales			Root154	OG0010775
Root154|3744	yes	748.477725549956	3.78919340996399	3.03262320879637	0.00298439136864583	0.0200708518418818	Sphingomonadales			Root154	OG0010807
Root154|1224	yes	870.595214726006	10.106845408578	2.26693925273283	1.46894508411921e-07	4.08633814309527e-06	Sphingomonadales		P pilus assembly protein porin PapC	Root154	OG0011274
Root154|1225	yes	1095.9713766741	14.1495801003735	2.05951219276158	3.63394146468696e-14	2.77996522048552e-12	Sphingomonadales		Pili and flagellar-assembly chaperone, PapD N-terminal domain	Root154	OG0011275
Root154|1228	yes	1686.01233846225	7.4310874243035	1.57644554160039	8.02626476912062e-08	2.72893002150101e-06	Sphingomonadales			Root154	OG0013416
Root154|1227	yes	3781.44866173117	13.7844130972727	1.65007541019104	2.72163266197617e-18	4.16409797282354e-16	Sphingomonadales			Root154	OG0013417
Root154|1230	yes	856.618024755086	16.4263618480242	3.78743250605012	6.86118490576754e-15	5.99863594618533e-13	Sphingomonadales			Root154	OG0013418
Root154|383	yes	2186.42240608752	9.83091929971666	1.8194319402894	1.72451735825375e-09	8.11849710193303e-08	Bacteria		Cupin 2, conserved barrel domain protein	Root154	OG0013468
Root154|768	yes	1251.10920390214	14.0574795075474	2.58373382423334	6.39895716011155e-10	3.56014707453479e-08	NA	NA	NA	Root154	OG0032112
Root154|2356	yes	4522.67125755416	4.33460022196003	1.6349924042859	0.000299188272042568	0.00315695211189745	NA	NA	NA	Root154	OG0032223
Root172|4240	yes	30.8268510517596	0.352597274204387	1.11314973619022	0.00188204754114313	0.0246880353926422	Phyllobacteriaceae	acrD	Belongs to the resistance-nodulation-cell division (RND) (TC 2.A.6) family	Root172	OG0000049
Root172|2847	yes	130.701021932325	0.243692045939364	1.06324234896736	4.94128132702021e-11	1.10190573592551e-08	Phyllobacteriaceae		ABC-type nitrate sulfonate bicarbonate transport system permease component	Root172	OG0000057
Root172|1505	yes	582.54915064066	0.48020467525354	1.19678138666296	0.00374468968104852	0.0397650380416105	Phyllobacteriaceae	mglB	ABC-type sugar transport system periplasmic component	Root172	OG0000091
Root172|690	yes	148.472033285211	0.492092403916093	1.20921833565258	7.67658912193475e-05	0.00190208819354606	Phyllobacteriaceae	frcB	ABC-type sugar transport system periplasmic component	Root172	OG0000091
Root172|4216	yes	156.164300510163	0.282714828329031	1.0788109931238	0.00129136023886491	0.0179983333291797	Phyllobacteriaceae	uup	of ABC transporters with duplicated ATPase	Root172	OG0000095
Root172|6313	yes	354.720432127833	0.516301910004823	1.22635442938636	0.0034329400110613	0.0382772811233335	Phyllobacteriaceae	rhlE	DEAD DEAH box helicase	Root172	OG0000133
Root172|5423	yes	186.165047964095	0.275796493694639	1.07581468305911	0.00241037177784442	0.0298618281366281	Phyllobacteriaceae	zntA	heavy metal translocating P-type ATPase	Root172	OG0000152
Root172|5760	yes	2121.12124491854	5.39933624728982	3.19001112679386	0.000930552425886478	0.0148223707837632	Phyllobacteriaceae	tuf	GTP-dependent binding of aminoacyl-tRNA to the A-site of ribosomes during protein biosynthesis	Root172	OG0000301
Root172|6466	yes	992.404521855164	0.678521356074969	1.39562298714976	0.00303158044214106	0.0355811809788135	Phyllobacteriaceae	fusA	Catalyzes the GTP-dependent ribosomal translocation step during translation elongation. During this step, the ribosome changes from the pre-translocational (PRE) to the post- translocational (POST) state as the newly formed A-site-bound peptidyl-tRNA and P-site-bound deacylated tRNA move to the P and E sites, respectively. Catalyzes the coordinated movement of the two tRNA molecules, the mRNA and…	Root172	OG0000355
Root172|1563	yes	827.426363951768	0.434312650830272	1.1650130139425	1.01810203521386e-06	9.61407723984716e-05	Phyllobacteriaceae		Phospholipid methyltransferase	Root172	OG0000665
Root172|4276	yes	47.884983308368	0.333756064939114	1.10312668479442	0.00126580051466809	0.0179983333291797	Phyllobacteriaceae	rpmF	Belongs to the bacterial ribosomal protein bL32 family	Root172	OG0000814
Root172|4099	yes	1396.66857012275	0.640066407986982	1.34691400070643	0.00483950675797397	0.0472722971402343	Phyllobacteriaceae	rplU	This protein binds to 23S rRNA in the presence of protein L20	Root172	OG0000926
Root172|6362	yes	54.4335599793159	0.348754794549656	1.11115244630768	0.000836918140207789	0.0143563650204875	Phyllobacteriaceae	rpsJ	Involved in the binding of tRNA to the ribosomes	Root172	OG0000989
Root172|498	yes	598.634175929721	0.605358646773924	1.30893788495371	0.0050876014859445	0.0472722971402343	Phyllobacteriaceae	rpsF	Binds together with S18 to 16S ribosomal RNA	Root172	OG0001034
Root172|6467	yes	2106.98165116709	0.434754791126339	1.16486284085167	0.000335972447604469	0.00749218558157967	Phyllobacteriaceae	rpsG	One of the primary rRNA binding proteins, it binds directly to 16S rRNA where it nucleates assembly of the head domain of the 30S subunit. Is located at the subunit interface close to the decoding center, probably blocks exit of the E-site tRNA	Root172	OG0001082
Root172|6468	yes	503.30631214078	0.477736885497753	1.19775595591451	6.81044784932077e-06	0.000379682467599633	Phyllobacteriaceae	rpsL	Interacts with and stabilizes bases of the 16S rRNA that are involved in tRNA selection in the A site and with the mRNA backbone. Located at the interface of the 30S and 50S subunits, it traverses the body of the 30S subunit contacting proteins on the other side and probably holding the rRNA structure together. The combined cluster of proteins S8, S12 and S17 appears to hold together the shoulder…	Root172	OG0001083
Root172|6475	yes	822.073735720548	5.67972677805505	3.45920035829643	0.000827382984416961	0.0143563650204875	Phyllobacteriaceae	rpoB	DNA-dependent RNA polymerase catalyzes the transcription of DNA into RNA using the four ribonucleoside triphosphates as substrates	Root172	OG0001085
Root172|5191	yes	325.122314204304	0.390581284557932	1.13435900982889	0.00491834478329323	0.0472722971402343	Phyllobacteriaceae	leuA	Catalyzes the condensation of the acetyl group of acetyl-CoA with 3-methyl-2-oxobutanoate (2-oxoisovalerate) to form 3-carboxy-3-hydroxy-4-methylpentanoate (2-isopropylmalate)	Root172	OG0001308
Root172|3503	yes	426.769144740609	0.37795731260374	1.12801032814481	4.5402739637117e-05	0.00126560136738464	Phyllobacteriaceae	rnpA	RNaseP catalyzes the removal of the 5'-leader sequence from pre-tRNA to produce the mature 5'-terminus. It can also cleave other RNA substrates such as 4.5S RNA. The protein component plays an auxiliary but essential role in vivo by binding to the 5'-leader sequence and broadening the substrate specificity of the ribozyme	Root172	OG0001384
Root172|728	yes	192.366915336855	0.336171941981503	1.10441603366972	0.000373647304002555	0.00757484989023362	Phyllobacteriaceae	bioY	BioY protein	Root172	OG0001396
Root172|1536	yes	608.484710853542	0.363371660420046	1.11945807168962	3.55541186402446e-05	0.00113265263668208	Phyllobacteriaceae	xylA	Belongs to the xylose isomerase family	Root172	OG0001488
Root172|3693	yes	19.4704639004493	0.413614096950594	1.14883673112819	0.00531634686379542	0.0474218140250552	Phyllobacteriaceae	secB	One of the proteins required for the normal export of preproteins out of the cell cytoplasm. It is a molecular chaperone that binds to a subset of precursor proteins, maintaining them in a translocation-competent state. It also specifically binds to its receptor SecA	Root172	OG0001815
Root172|3292	yes	927.923395524254	0.311421864820477	1.09206199590896	1.59354064211231e-05	0.000710719126382092	Phyllobacteriaceae	cobH	Precorrin-8X	Root172	OG0001941
Root172|6329	yes	260.949684034107	0.404285861117975	1.14453251530497	2.19014197542798e-05	0.000814002767534065	Phyllobacteriaceae		Protein of unknown function (DUF779)	Root172	OG0002264
Root172|4049	yes	559.040285533259	12.0969410493363	3.16661229191522	1.29337361971038e-06	9.61407723984716e-05	Phyllobacteriaceae		von Willebrand factor (vWF) type A domain	Root172	OG0003239
Root172|6551	yes	1101.74351100951	0.538412803543051	1.24424997808704	0.00555734476487871	0.0476649185603059	Bacteria		reverse transcriptase	Root172	OG0008968
Root179|2543	yes	368.636523737949	3.23036552980245	1.95924887683756	0.00319556858625519	0.0166714547174398	Xanthomonadales		short chain dehydrogenase	Root179	OG0000001
Root179|3264	yes	1120.57237525469	3.21343998738118	1.77643832114658	0.00273308735002921	0.0150499737351918	Xanthomonadales		Catalyzes the first of the two reduction steps in the elongation cycle of fatty acid synthesis	Root179	OG0000001
Root179|3103	yes	461.039633379683	2.13181438572896	2.04685990559917	0.0139306710250692	0.0471122693460883	Xanthomonadales		GGDEF domain	Root179	OG0000003
Root179|3071	yes	1019.78285209841	3.11651063767931	1.39337294318363	0.00139372158331606	0.00893309167211151	Xanthomonadales	acdA	acyl-CoA dehydrogenase	Root179	OG0000014
Root179|1532	yes	825.697691890652	2.21430158673459	2.02284712949841	0.0125836203461262	0.0436534870770255	Xanthomonadales	amnC	Belongs to the aldehyde dehydrogenase family	Root179	OG0000018
Root179|388	yes	484.337874852384	5.02563844558728	1.98857049208	0.000280404524705968	0.00290326530964795	Xanthomonadales	emrY	Major facilitator superfamily	Root179	OG0000023
Root179|2612	yes	2198.14108761676	5.32021545056523	1.3929533738283	5.45405071612028e-06	0.000215794285337186	Xanthomonadales		Activates fatty acids by binding to coenzyme A	Root179	OG0000027
Root179|363	yes	1002.9902625329	3.16405261881462	1.61857845268148	0.00226300965029025	0.0128882085589987	Xanthomonadales	acsf	AMP-binding enzyme C-terminal domain	Root179	OG0000027
Root179|457	yes	234.981246617945	3.3356215831664	2.07819740340321	0.00311259756606127	0.0164943162358995	Xanthomonadales	mexE	Belongs to the membrane fusion protein (MFP) (TC 8.A.1) family	Root179	OG0000045
Root179|438	yes	862.305352283498	2.00149493507466	1.47231449801865	0.0146868875219968	0.0484523299132542	Xanthomonadales	btuB	receptor	Root179	OG0000075
Root179|1213	yes	526.220108083994	4.36799331750334	1.60416701040567	0.000233435339725613	0.00253390296186028	Xanthomonadales	nlpD_1	Membrane proteins related to metalloendopeptidases	Root179	OG0000077
Root179|820	yes	590.079776605559	3.4522426061342	1.47292033274725	0.000883401959425371	0.00606662774176811	Xanthomonadales	yebA	membrane	Root179	OG0000077
Root179|1430	yes	557.850250794396	2.30865576158103	2.38725221852298	0.0112506589401309	0.0396423741712467	Xanthomonadales	fabB	catalyzes a condensation reaction in fatty acid biosynthesis addition of an acyl acceptor of two carbons from malonyl-ACP	Root179	OG0000081
Root179|3266	yes	2146.68281604632	5.16855586135599	1.30047863601282	3.09227405436589e-06	0.000148650031327732	Xanthomonadales	fabF	Catalyzes the condensation reaction of fatty acid synthesis by the addition to an acyl acceptor of two carbons from malonyl-ACP	Root179	OG0000081
Root179|416	yes	354.265655483038	2.42438548370875	1.48857762115914	0.00665374371670984	0.0274722056524277	Xanthomonadales	mrcB	Cell wall formation. Synthesis of cross-linked peptidoglycan from the lipid intermediates. The enzyme has a penicillin-insensitive transglycosylase N-terminal domain (formation of linear glycan strands) and a penicillin-sensitive transpeptidase C-terminal domain (cross-linking of the peptide subunits)	Root179	OG0000084
Root179|2033	yes	521.979449051442	3.94737934602035	1.74945557625827	0.000809547684511615	0.00570895824585466	Xanthomonadales	namA	Oxidoreductase	Root179	OG0000089
Root179|1805	yes	2005.66220679253	4.13707930877264	1.17405239445056	2.29753589165335e-05	0.000458911141593302	Xanthomonadales	yjjK	abc transporter atp-binding protein	Root179	OG0000095
Root179|1707	yes	886.376324400459	2.71346868156577	1.89303764594515	0.00628153177265628	0.0265878671886646	Xanthomonadales	metC	cystathionine	Root179	OG0000098
Root179|1201	yes	705.019791564889	2.04790265416516	1.68381728920619	0.0149628702172902	0.0488835517293024	Xanthomonadales	visC	Catalyzes the formation of 2-octaprenyl-3-methyl-5-hydroxy-6-methoxy-1,4-benzoquinol from 2-octaprenyl-3-methyl-6-methoxy-1,4-benzoquinol	Root179	OG0000130
Root179|1543	yes	637.04300237586	5.1508866196247	2.5640822796946	0.000693622981465351	0.00536561225892163	Xanthomonadales	rhlE2	Belongs to the DEAD box helicase family	Root179	OG0000133
Root179|466	yes	2692.64211086039	5.32430550727099	1.01180903189224	7.64302728199534e-09	1.02875147215657e-06	Xanthomonadales	glnA	highly regulated protein controlled by the addition removal of adenylyl groups by adenylyltransferase from specific tyrosine residues	Root179	OG0000135
Root179|128	yes	1295.50303746279	5.09131563343941	1.17195704171165	6.67047239999422e-07	5.61153490649514e-05	Xanthomonadales	mccA	carboxylase	Root179	OG0000151
Root179|2373	yes	730.35155782412	2.26632790048415	1.40649144268116	0.00816288273540622	0.0313763231594982	Xanthomonadales	accC	An AccC homodimer forms the biotin carboxylase subunit of the acetyl CoA carboxylase, an enzyme that catalyzes the formation of malonyl-CoA, which in turn controls the rate of fatty acid metabolism	Root179	OG0000151
Root179|2017	yes	679.880148282239	5.69837209530449	1.03828031051218	1.97215980148083e-09	3.31815886599149e-07	Xanthomonadales	emrA	Multidrug resistance efflux pump	Root179	OG0000157
Root179|387	yes	954.83907524785	4.20368329964701	1.37801031716845	0.000101960868020359	0.00139371618304697	Xanthomonadales		COG1566 Multidrug resistance efflux pump	Root179	OG0000157
Root179|1496	yes	741.197559927341	2.84622243722898	1.83319377252776	0.00494278049851658	0.0226531506363227	Xanthomonadales	argE	Acetylornithine deacetylase	Root179	OG0000158
Root179|3265	yes	6859.2839296406	4.86473763748547	1.5469114799144	6.38107375494805e-05	0.000913715454697881	Xanthomonadales	acpP	Carrier of the growing fatty acid chain in fatty acid biosynthesis	Root179	OG0000226
Root179|687	yes	1415.32248341554	3.20189474994974	1.0663132573476	0.00018632494460105	0.00223837761597405	Xanthomonadales	ctaD	Cytochrome c oxidase is the component of the respiratory chain that catalyzes the reduction of oxygen to water. Subunits 1- 3 form the functional core of the enzyme complex. CO I is the catalytic subunit of the enzyme. Electrons originating in cytochrome c are transferred via the copper A center of subunit 2 and heme A of subunit 1 to the bimetallic center formed by heme A3 and copper B	Root179	OG0000231
Root179|2154	yes	1906.61965875158	4.87179902545834	1.32086996122743	1.00426002860393e-05	0.000270346799700177	Xanthomonadales	pilI	chemotaxis signal transduction protein	Root179	OG0000238
Root179|1511	yes	183.277574179487	2.91202987155317	1.74783881798796	0.00403707624847659	0.0194068022516053	Xanthomonadales	mtaD	Catalyzes the hydrolytic cleavage of a carbon-halogen bond in N-ethylammeline	Root179	OG0000245
Root179|1917	yes	244.008840892214	2.50230158496353	1.89768721912796	0.00809420798818989	0.0313763231594982	Xanthomonadales	kbl	Catalyzes the cleavage of 2-amino-3-ketobutyrate to glycine and acetyl-CoA	Root179	OG0000251
Root179|2441	yes	772.853494639189	2.38107447008395	1.75035532862418	0.0091715084819121	0.0341017967310875	Xanthomonadales	pdhB	Pyruvate 2-oxoglutarate dehydrogenase complex dehydrogenase (E1) component eukaryotic type beta subunit	Root179	OG0000259
Root179|2209	yes	1747.05973622478	3.80540007451026	1.27770903976482	0.000154005871907494	0.00191936947766191	Xanthomonadales	pilA	Belongs to the N-Me-Phe pilin family	Root179	OG0000285
Root179|2662	yes	2082.91165837805	2.50768211206763	1.3930266680781	0.00526668463694109	0.0237884480581299	Xanthomonadales	sdhA	Belongs to the FAD-dependent oxidoreductase 2 family. FRD SDH subfamily	Root179	OG0000290
Root179|3398	yes	981.590495717017	5.69305135412262	1.51198654979517	5.97738961115241e-06	0.000215794285337186	Xanthomonadales		in Yersinia the HmsR protein is an inner membrane protein	Root179	OG0000294
Root179|2257	yes	1387.54081215794	4.95906838153818	1.40754674262237	1.73927044700387e-05	0.000390176336944536	Xanthomonadales	sufS	Catalyzes the removal of elemental sulfur and selenium atoms from L-cysteine, L-cystine, L-selenocysteine, and L- selenocystine to produce L-alanine	Root179	OG0000300
Root179|1056	yes	2731.43906133056	2.67123683844062	1.01866776467289	0.000779441928541289	0.00558047253093923	Xanthomonadales	exbD1	Biopolymer transport protein	Root179	OG0000307
Root179|1057	yes	5628.99330248029	3.31332052255021	1.34149672267263	0.000754699516148105	0.00551177786645936	Xanthomonadales	exbD1	Biopolymer	Root179	OG0000307
Root179|2265	yes	1974.47047881275	5.95216179447838	1.43130460205773	1.23587574383437e-06	8.3174437560053e-05	Xanthomonadales	secD	Part of the Sec protein translocase complex. Interacts with the SecYEG preprotein conducting channel. SecDF uses the proton motive force (PMF) to complete protein translocation after the ATP-dependent function of SecA	Root179	OG0000309
Root179|1550	yes	1104.81667100337	2.34235452713486	2.56030243768537	0.0108784002877453	0.0388309093546857	Xanthomonadales		FecR protein	Root179	OG0000320
Root179|1716	yes	1172.86005908377	3.80080986858165	1.50230989646831	0.000494440411618004	0.00403831184646491	Xanthomonadales	etfB	electron transfer flavoprotein beta subunit	Root179	OG0000321
Root179|1757	yes	835.178149108314	4.54056493637627	1.83752678974344	0.000389591956994255	0.00354318090617749	Xanthomonadales	aceA	Catalyzes the reversible formation of glyoxylate and succinate from isocitrate	Root179	OG0000350
Root179|182	yes	8190.99397871929	3.75973852105184	1.04732995134548	2.12910351638645e-05	0.000447777083290026	Xanthomonadales	fusA	Catalyzes the GTP-dependent ribosomal translocation step during translation elongation. During this step, the ribosome changes from the pre-translocational (PRE) to the post- translocational (POST) state as the newly formed A-site-bound peptidyl-tRNA and P-site-bound deacylated tRNA move to the P and E sites, respectively. Catalyzes the coordinated movement of the two tRNA molecules, the mRNA and…	Root179	OG0000355
Root179|3339	yes	3102.04016066328	2.97963174699992	1.60685075489332	0.00318537785051627	0.0166714547174398	Xanthomonadales	fkpA	peptidylprolyl	Root179	OG0000359
Root179|2163	yes	925.285429055126	2.56636388147825	1.67000195341939	0.00656029429871631	0.0272535682903461	Xanthomonadales	nudE	ADP-ribose diphosphatase	Root179	OG0000368
Root179|1992	yes	1377.778234304	3.05994584755801	1.31044273283526	0.00117195914743004	0.00773263241392562	Xanthomonadales		receptor	Root179	OG0000379
Root179|1753	yes	605.915171689116	2.30445153635967	1.83805348408574	0.0106679755684	0.0385997180512538	Xanthomonadales	glnK	at high nitrogen levels P-II prevents the phosphorylation of NR-I, the transcriptional activator of the glutamine synthetase gene (glnA)	Root179	OG0000402
Root179|226	yes	533.765509900226	2.44083382665336	1.87312296163551	0.00892826949355804	0.0333818076064698	Xanthomonadales	trpE	Part of a heterotetrameric complex that catalyzes the two-step biosynthesis of anthranilate, an intermediate in the biosynthesis of L-tryptophan. In the first step, the glutamine- binding beta subunit (TrpG) of anthranilate synthase (AS) provides the glutamine amidotransferase activity which generates ammonia as a substrate that, along with chorismate, is used in the second step, catalyzed by the…	Root179	OG0000406
Root179|1207	yes	844.080005945859	2.29118135264223	1.10136331640314	0.00376848314625174	0.0186765812407045	Xanthomonadales	surA	Chaperone involved in the correct folding and assembly of outer membrane proteins. Recognizes specific patterns of aromatic residues and the orientation of their side chains, which are found more frequently in integral outer membrane proteins. May act in both early periplasmic and late outer membrane-associated steps of protein maturation	Root179	OG0000461
Root179|1975	yes	601.511900001273	2.62432310636873	3.7286179101408	0.00742961454942971	0.0298582511703374	Bacteria		Flp Fap pilin component	Root179	OG0000468
Root179|2157	yes	884.32205340066	2.18127434232454	2.03111985001669	0.0131803275124498	0.0447998000801955	Xanthomonadales	chpB	COG2201 Chemotaxis response regulator containing a CheY-like receiver domain and a methylesterase domain	Root179	OG0000494
Root179|940	yes	907.152919570531	3.03058563677366	1.82587713487221	0.00376612666812655	0.0186765812407045	Xanthomonadales	lysA	Belongs to the Orn Lys Arg decarboxylase class-II family	Root179	OG0000499
Root179|2301	yes	762.534605110887	3.88187806539396	2.50520885013672	0.00232866799147309	0.0130599463188449	Xanthomonadales	uppS	Catalyzes the sequential condensation of isopentenyl diphosphate (IPP) with (2E,6E)-farnesyl diphosphate (E,E-FPP) to yield (2Z,6Z,10Z,14Z,18Z,22Z,26Z,30Z,34E,38E)-undecaprenyl diphosphate (di-trans,octa-cis-UPP). UPP is the precursor of glycosyl carrier lipid in the biosynthesis of bacterial cell wall polysaccharide components such as peptidoglycan and lipopolysaccharide	Root179	OG0000515
Root179|1922	yes	1300.63078307025	3.79420995569839	1.32094328202457	0.00020491359171665	0.00230954107164376	Xanthomonadales	acnD	aconitate hydratase	Root179	OG0000521
Root179|2783	yes	2131.83578059532	2.11385799428667	2.31864303468644	0.0142697297022998	0.048017640448239	Xanthomonadales	acnA	Catalyzes the isomerization of citrate to isocitrate via cis-aconitate	Root179	OG0000521
Root179|1890	yes	769.545906311826	1.92186648093206	1.35976418232826	0.0154747170336546	0.0498300696825339	Xanthomonadales	gcvP	The glycine cleavage system catalyzes the degradation of glycine. The P protein binds the alpha-amino group of glycine through its pyridoxal phosphate cofactor	Root179	OG0000529
Root179|893	yes	692.783109153105	2.95510880451552	1.90037377700241	0.00452164903484481	0.0211324291697955	Xanthomonadales		COG0553 Superfamily II DNA RNA helicases, SNF2 family	Root179	OG0000530
Root179|1595	yes	721.713813833	2.06577496903952	1.93582810000718	0.0152504106847812	0.0495111379100757	Xanthomonadales		PhoQ Sensor	Root179	OG0000542
Root179|2998	yes	714.590221144098	3.99385615707847	1.75083779990751	0.000753065269205574	0.00551177786645936	Xanthomonadales	galU	UTP-glucose-1-phosphate uridylyltransferase	Root179	OG0000568
Root179|272	yes	1161.85552827577	3.47668887305449	1.85586442624625	0.00207023715331458	0.0122216631945677	Xanthomonadales	prs	Involved in the biosynthesis of the central metabolite phospho-alpha-D-ribosyl-1-pyrophosphate (PRPP) via the transfer of pyrophosphoryl group from ATP to 1-hydroxyl of ribose-5-phosphate (Rib-5-P)	Root179	OG0000588
Root179|521	yes	423.044158043613	2.46994003801915	1.72447764724861	0.00788956884959873	0.0311264678709675	Xanthomonadales	pcnB	Adds poly(A) tail to the 3' end of many RNAs, which usually targets these RNAs for decay. Plays a significant role in the global control of gene expression, through influencing the rate of transcript degradation, and in the general RNA quality control	Root179	OG0000619
Root179|1677	yes	1542.1297258617	4.01497840986172	1.75342623100626	0.00074913492176677	0.00551177786645936	Xanthomonadales	glmS	Catalyzes the first step in hexosamine metabolism, converting fructose-6P into glucosamine-6P using glutamine as a nitrogen source	Root179	OG0000630
Root179|2855	yes	919.750074584658	3.50332176335223	1.44992913526536	0.00074577931009031	0.00551177786645936	Xanthomonadales	rpmE2	Ribosomal protein L31	Root179	OG0000639
Root179|3034	yes	2043.03675432783	2.97881925324283	1.0769671002141	0.000439138966936793	0.00378898108651874	Xanthomonadales	rne	Endoribonuclease that plays a central role in RNA processing and decay. Required for the maturation of 5S and 16S rRNAs and the majority of tRNAs. Also involved in the degradation of most mRNAs	Root179	OG0000645
Root179|1136	yes	1184.60382363557	2.40632875913606	1.63298125202524	0.00813658941471041	0.0313763231594982	Xanthomonadales	leuC	Catalyzes the isomerization between 2-isopropylmalate and 3-isopropylmalate, via the formation of 2-isopropylmaleate	Root179	OG0000659
Root179|1512	yes	852.898040307614	2.43803821176985	1.70316046884837	0.00820539803279596	0.0313763231594982	Xanthomonadales	efp	Involved in peptide bond synthesis. Alleviates ribosome stalling that occurs when 3 or more consecutive Pro residues or the sequence PPG is present in a protein, possibly by augmenting the peptidyl transferase activity of the ribosome. Modification of Lys-34 is required for alleviation	Root179	OG0000668
Root179|1872	yes	530.135632434308	5.7596520159677	1.82362183292005	4.35398142160563e-05	0.000681448720172229	Xanthomonadales	infA	One of the essential components for the initiation of protein synthesis. Stabilizes the binding of IF-2 and IF-3 on the 30S subunit to which N-formylmethionyl-tRNA(fMet) subsequently binds. Helps modulate mRNA selection, yielding the 30S pre- initiation complex (PIC). Upon addition of the 50S ribosomal subunit IF-1, IF-2 and IF-3 are released leaving the mature 70S translation initation complex	Root179	OG0000675
Root179|2931	yes	583.334416793724	2.36316740100752	1.64406566376506	0.00875962662240868	0.0329342386417935	Xanthomonadales	lysS	Belongs to the class-II aminoacyl-tRNA synthetase family	Root179	OG0000689
Root179|3276	yes	959.896261646041	4.22802168424678	1.28230793843755	4.64824441608807e-05	0.00071097011182438	Xanthomonadales	nuoB	NDH-1 shuttles electrons from NADH, via FMN and iron- sulfur (Fe-S) centers, to quinones in the respiratory chain. The immediate electron acceptor for the enzyme in this species is believed to be ubiquinone. Couples the redox reaction to proton translocation (for every two electrons transferred, four hydrogen ions are translocated across the cytoplasmic membrane), and thus conserves the redox ene…	Root179	OG0000707
Root179|1883	yes	263.762592879758	4.35715696597098	1.49854493733505	0.000139685315776005	0.00180785033687022	Xanthomonadales	pstB	Part of the ABC transporter complex PstSACB involved in phosphate import. Responsible for energy coupling to the transport system	Root179	OG0000709
Root179|1594	yes	2704.43021207891	3.19701616780023	1.39422562240973	0.00122703056899939	0.00801739391200574	Xanthomonadales	sucC	Succinyl-CoA synthetase functions in the citric acid cycle (TCA), coupling the hydrolysis of succinyl-CoA to the synthesis of either ATP or GTP and thus represents the only step of substrate-level phosphorylation in the TCA. The beta subunit provides nucleotide specificity of the enzyme and binds the substrate succinate, while the binding sites for coenzyme A and phosphate are found in the alpha …	Root179	OG0000711
Root179|2776	yes	414.577127336196	4.65657109377109	1.63253282387576	0.000148302521780029	0.00188316221052754	Xanthomonadales		arsenate reductase	Root179	OG0000715
Root179|2778	yes	755.550569617939	2.37804974171311	1.49571078920353	0.00745347131740964	0.0298582511703374	Xanthomonadales	scpB	Participates in chromosomal partition during cell division. May act via the formation of a condensin-like complex containing Smc and ScpA that pull DNA away from mid-cell into both cell halves	Root179	OG0000737
Root179|896	yes	3211.67615238236	3.19632857656336	1.17068452727121	0.000415913438550694	0.0036931740945052	Xanthomonadales	rpmB	Belongs to the bacterial ribosomal protein bL28 family	Root179	OG0000740
Root179|3278	yes	1394.74854686983	3.60629919683945	1.23742138373037	0.000198163926648295	0.00229938487300521	Xanthomonadales	nuoD	NDH-1 shuttles electrons from NADH, via FMN and iron- sulfur (Fe-S) centers, to quinones in the respiratory chain. The immediate electron acceptor for the enzyme in this species is believed to be ubiquinone. Couples the redox reaction to proton translocation (for every two electrons transferred, four hydrogen ions are translocated across the cytoplasmic membrane), and thus conserves the redox ene…	Root179	OG0000763
Root179|1212	yes	3028.5214399422	2.43108150271798	1.20516531623656	0.00377416797731919	0.0186765812407045	Xanthomonadales	secA	Part of the Sec protein translocase complex. Interacts with the SecYEG preprotein conducting channel. Has a central role in coupling the hydrolysis of ATP to the transfer of proteins into and across the cell membrane, serving both as a receptor for the preprotein-SecB complex and as an ATP-driven molecular motor driving the stepwise translocation of polypeptide chains across the membrane	Root179	OG0000807
Root179|1525	yes	309.051825756586	3.84600290342632	1.41866965569437	0.000301024751183997	0.00302372623204224	Xanthomonadales	rpsR	Binds as a heterodimer with protein S6 to the central domain of the 16S rRNA, where it helps stabilize the platform of the 30S subunit	Root179	OG0000817
Root179|1237	yes	3615.00409139157	4.3464621099317	1.06941299955678	2.75649302576449e-06	0.000142701523564577	Xanthomonadales	metK	Catalyzes the formation of S-adenosylmethionine (AdoMet) from methionine and ATP. The overall synthetic reaction is composed of two sequential steps, AdoMet formation and the subsequent tripolyphosphate hydrolysis which occurs prior to release of AdoMet from the enzyme	Root179	OG0000822
Root179|1624	yes	731.781890445096	2.53925019586571	1.1482250272082	0.00226740955434837	0.0128882085589987	Xanthomonadales	petB	Component of the ubiquinol-cytochrome c reductase complex (complex III or cytochrome b-c1 complex), which is a respiratory chain that generates an electrochemical potential coupled to ATP synthesis	Root179	OG0000834
Root179|2292	yes	2510.45735966059	3.98872410928271	1.164838086459	3.520118645727e-05	0.000574207336375745	Xanthomonadales	thrS	Catalyzes the attachment of threonine to tRNA(Thr) in a two-step reaction L-threonine is first activated by ATP to form Thr-AMP and then transferred to the acceptor end of tRNA(Thr)	Root179	OG0000846
Root179|1225	yes	2740.01053998485	4.24623951180135	1.74488942819059	0.000498038459519447	0.00403831184646491	Xanthomonadales	murE	Catalyzes the addition of meso-diaminopimelic acid to the nucleotide precursor UDP-N-acetylmuramoyl-L-alanyl-D-glutamate (UMAG) in the biosynthesis of bacterial cell-wall peptidoglycan	Root179	OG0000849
Root179|2011	yes	809.46607227647	2.50591774583483	1.72697389526503	0.00755005521026961	0.0300661961923754	Xanthomonadales		Bacterial extracellular solute-binding protein	Root179	OG0000855
Root179|871	yes	1987.36444605068	4.57475587538062	1.12862917892654	2.66396013594516e-06	0.000142701523564577	Xanthomonadales	atpF	Component of the F(0) channel, it forms part of the peripheral stalk, linking F(1) to F(0)	Root179	OG0000856
Root179|1417	yes	777.652930544383	2.26634827359182	1.60248612210756	0.00994509249159036	0.036375256776306	Xanthomonadales	rho	Facilitates transcription termination by a mechanism that involves Rho binding to the nascent RNA, activation of Rho's RNA-dependent ATPase activity, and release of the mRNA from the DNA template	Root179	OG0000867
Root179|2787	yes	1347.59128270809	2.43380806441597	1.43892348586655	0.00642347911131983	0.027018759011989	Xanthomonadales	ahcY	May play a key role in the regulation of the intracellular concentration of adenosylhomocysteine	Root179	OG0000868
Root179|177	yes	726.392325969335	2.89664012659188	1.32955668185565	0.00179493300523137	0.0107856242189349	Xanthomonadales	rplL	Forms part of the ribosomal stalk which helps the ribosome interact with GTP-bound translation factors. Is thus essential for accurate translation	Root179	OG0000872
Root179|842	yes	376.590336782776	3.67872670572166	3.00000281371942	0.00322143150127793	0.0166771030796927	Xanthomonadales		COG0810 Periplasmic protein TonB, links inner and outer membranes	Root179	OG0000875
Root179|1157	yes	1034.69046954283	3.28874414290764	1.1933209292375	0.000362066307283396	0.00339077233593077	Xanthomonadales	alaS	Catalyzes the attachment of alanine to tRNA(Ala) in a two-step reaction alanine is first activated by ATP to form Ala- AMP and then transferred to the acceptor end of tRNA(Ala). Also edits incorrectly charged Ser-tRNA(Ala) and Gly-tRNA(Ala) via its editing domain	Root179	OG0000904
Root179|1132	yes	1599.45536701164	2.51877779556418	1.19617658035199	0.00290596146709431	0.0157718715109232	Xanthomonadales	ilvC	Involved in the biosynthesis of branched-chain amino acids (BCAA). Catalyzes an alkyl-migration followed by a ketol- acid reduction of (S)-2-acetolactate (S2AL) to yield (R)-2,3- dihydroxy-isovalerate. In the isomerase reaction, S2AL is rearranged via a Mg-dependent methyl migration to produce 3- hydroxy-3-methyl-2-ketobutyrate (HMKB). In the reductase reaction, this 2-ketoacid undergoes a metal-…	Root179	OG0000919
Root179|271	yes	825.457006898409	2.59851856205869	1.49718702723478	0.00495477656788111	0.0226531506363227	Xanthomonadales	ctc	This is one of the proteins that binds to the 5S RNA in the ribosome where it forms part of the central protuberance	Root179	OG0000923
Root179|545	yes	1847.43163034984	3.31099802132507	1.04168705603139	0.000104405263643127	0.00139371618304697	Xanthomonadales	rplU	This protein binds to 23S rRNA in the presence of protein L20	Root179	OG0000926
Root179|493	yes	622.879697608829	4.35424557158117	1.64234668839357	0.000278663175267205	0.00290326530964795	Xanthomonadales	secY	The central subunit of the protein translocation channel SecYEG. Consists of two halves formed by TMs 1-5 and 6-10. These two domains form a lateral gate at the front which open onto the bilayer between TMs 2 and 7, and are clamped together by SecE at the back. The channel is closed by both a pore ring composed of hydrophobic SecY resides and a short helix (helix 2A) on the extracellular side of …	Root179	OG0000931
Root179|1236	yes	520.048699622118	3.30930586909362	1.96063186270352	0.00293058126658125	0.0157782495392734	Xanthomonadales	dusB	Catalyzes the synthesis of 5,6-dihydrouridine (D), a modified base found in the D-loop of most tRNAs, via the reduction of the C5-C6 double bond in target uridines	Root179	OG0000934
Root179|2298	yes	2589.13543538556	3.53256051847215	1.40715306526286	0.000596893115713955	0.00472598902206461	Xanthomonadales	tsf	Associates with the EF-Tu.GDP complex and induces the exchange of GDP to GTP. It remains bound to the aminoacyl-tRNA.EF- Tu.GTP complex up to the GTP hydrolysis stage on the ribosome	Root179	OG0000935
Root179|2291	yes	9219.04334479261	2.54758885427179	1.36358814429838	0.00432737197303142	0.0205093051961278	Xanthomonadales	infC	IF-3 binds to the 30S ribosomal subunit and shifts the equilibrum between 70S ribosomes and their 50S and 30S subunits in favor of the free subunits, thus enhancing the availability of 30S subunits on which protein synthesis initiation begins	Root179	OG0000945
Root179|174	yes	1432.27270041511	2.85168617568735	1.03279420499575	0.000475835070241992	0.00397398595479096	Xanthomonadales	rplK	Forms part of the ribosomal stalk which helps the ribosome interact with GTP-bound translation factors	Root179	OG0000953
Root179|1787	yes	1239.59653435259	2.57486753649543	1.0971086776361	0.00162657071647695	0.0100429549742109	Xanthomonadales	purL	Phosphoribosylformylglycinamidine synthase involved in the purines biosynthetic pathway. Catalyzes the ATP-dependent conversion of formylglycinamide ribonucleotide (FGAR) and glutamine to yield formylglycinamidine ribonucleotide (FGAM) and glutamate	Root179	OG0000956
Root179|766	yes	992.133512165669	4.98818989286707	1.36627243946455	1.09212954326296e-05	0.00027222340096888	Xanthomonadales	obg	An essential GTPase which binds GTP, GDP and possibly (p)ppGpp with moderate affinity, with high nucleotide exchange rates and a fairly low GTP hydrolysis rate. Plays a role in control of the cell cycle, stress response, ribosome biogenesis and in those bacteria that undergo differentiation, in morphogenesis control	Root179	OG0000974
Root179|873	yes	5560.47106026158	3.29334427049534	1.07747817575262	0.000159692886527353	0.00195406022968925	Xanthomonadales	atpA	Produces ATP from ADP in the presence of a proton gradient across the membrane. The alpha chain is a regulatory subunit	Root179	OG0000979
Root179|2785	yes	1433.48442317045	4.26969857651734	1.21923186693737	2.31842181488444e-05	0.000458911141593302	Xanthomonadales	typA	gtp-binding protein	Root179	OG0000983
Root179|1515	yes	796.964585313179	2.30314938647022	1.90497768471702	0.0109153055405747	0.0388309093546857	Xanthomonadales	rplS	This protein is located at the 30S-50S ribosomal subunit interface and may play a role in the structure and function of the aminoacyl-tRNA binding site	Root179	OG0000985
Root179|1516	yes	1512.46490924779	3.24000221579207	1.1771110899826	0.000375703671415079	0.00346367905290888	Xanthomonadales	trmD	Belongs to the RNA methyltransferase TrmD family	Root179	OG0000986
Root179|1517	yes	4775.04862912939	5.3667582159017	1.43119219734619	7.13925256893177e-06	0.000215794285337186	Xanthomonadales	rimM	An accessory protein needed during the final step in the assembly of 30S ribosomal subunit, possibly for assembly of the head region. Probably interacts with S19. Essential for efficient processing of 16S rRNA. May be needed both before and after RbfA during the maturation of 16S rRNA. It has affinity for free ribosomal 30S subunits but not for 70S ribosomes	Root179	OG0000987
Root179|473	yes	3797.35123560909	3.60094833269536	1.01575373735518	2.72943851816814e-05	0.000506366034674236	Xanthomonadales	rplC	One of the primary rRNA binding proteins, it binds directly near the 3'-end of the 23S rRNA, where it nucleates assembly of the 50S subunit	Root179	OG0000990
Root179|474	yes	3176.89907938648	5.14839394270518	1.21903972275484	1.12011185634973e-06	8.3174437560053e-05	Xanthomonadales	rplD	Forms part of the polypeptide exit tunnel	Root179	OG0000991
Root179|475	yes	1267.86274468312	4.54643994923016	1.19683527712899	7.24284964727421e-06	0.000215794285337186	Xanthomonadales	rplW	One of the early assembly proteins it binds 23S rRNA. One of the proteins that surrounds the polypeptide exit tunnel on the outside of the ribosome. Forms the main docking site for trigger factor binding to the ribosome	Root179	OG0000992
Root179|476	yes	3415.48075380764	4.42516996987098	0.9181190492499	9.00938996721373e-08	1.01055324132247e-05	Xanthomonadales	rplB	One of the primary rRNA binding proteins. Required for association of the 30S and 50S subunits to form the 70S ribosome, for tRNA binding and peptide bond formation. It has been suggested to have peptidyltransferase activity	Root179	OG0000993
Root179|477	yes	4403.03181302482	4.86713438244315	1.06556215305391	2.66530189525354e-07	2.56249739357948e-05	Xanthomonadales	rpsS	Protein S19 forms a complex with S13 that binds strongly to the 16S ribosomal RNA	Root179	OG0000994
Root179|478	yes	466.297079894396	2.02318270101584	1.52148379791593	0.0146199234356175	0.0484523299132542	Xanthomonadales	rplV	The globular domain of the protein is located near the polypeptide exit tunnel on the outside of the subunit, while an extended beta-hairpin is found that lines the wall of the exit tunnel in the center of the 70S ribosome	Root179	OG0000995
Root179|479	yes	4378.02255524526	4.48359526940212	1.19668462668099	9.4741245650901e-06	0.000265670243012735	Xanthomonadales	rpsC	Binds the lower part of the 30S subunit head. Binds mRNA in the 70S ribosome, positioning it for translation	Root179	OG0000996
Root179|480	yes	1266.7974745994	3.49666989754608	0.890049383717175	6.30295814045045e-06	0.000215794285337186	Xanthomonadales	rplP	Binds 23S rRNA and is also seen to make contacts with the A and possibly P site tRNAs	Root179	OG0000997
Root179|481	yes	484.459231096336	2.17193484365244	1.50202647626001	0.010876741189084	0.0388309093546857	Xanthomonadales	rpmC	Belongs to the universal ribosomal protein uL29 family	Root179	OG0000998
Root179|482	yes	665.845416129129	2.95740207409632	1.34798313054299	0.00169713462937206	0.0102936060301786	Xanthomonadales	rpsQ	One of the primary rRNA binding proteins, it binds specifically to the 5'-end of 16S ribosomal RNA	Root179	OG0000999
Root179|483	yes	2803.7574407676	3.84499043838501	0.971268775479404	4.87197673472106e-06	0.000215794285337186	Xanthomonadales	rplN	Binds to 23S rRNA. Forms part of two intersubunit bridges in the 70S ribosome	Root179	OG0001000
Root179|485	yes	2188.77362499553	2.93206022929396	1.03182014148404	0.000355329849792697	0.00339077233593077	Xanthomonadales	rplE	This is 1 of the proteins that binds and probably mediates the attachment of the 5S RNA into the large ribosomal subunit, where it forms part of the central protuberance. In the 70S ribosome it contacts protein S13 of the 30S subunit (bridge B1b), connecting the 2 subunits	Root179	OG0001002
Root179|488	yes	1972.47546145648	4.48297660415003	1.16798020278213	6.34157262541763e-06	0.000215794285337186	Xanthomonadales	rplF	This protein binds to the 23S rRNA, and is important in its secondary structure. It is located near the subunit interface in the base of the L7 L12 stalk, and near the tRNA binding site of the peptidyltransferase center	Root179	OG0001004
Root179|489	yes	767.698040104046	3.48344407956515	1.5691318899758	0.00113876918233998	0.00758803623480005	Xanthomonadales	rplR	This is one of the proteins that binds and probably mediates the attachment of the 5S RNA into the large ribosomal subunit, where it forms part of the central protuberance	Root179	OG0001005
Root179|492	yes	1550.38373054077	3.84922445473078	1.11128729396589	3.08416177261085e-05	0.000546221282359763	Xanthomonadales	rplO	Binds to the 23S rRNA	Root179	OG0001008
Root179|494	yes	1108.41398003958	3.75244947556064	1.55327863822945	0.000659279901965703	0.00515924853515021	Xanthomonadales	rpsM	Located at the top of the head of the 30S subunit, it contacts several helices of the 16S rRNA. In the 70S ribosome it contacts the 23S rRNA (bridge B1a) and protein L5 of the 50S subunit (bridge B1b), connecting the 2 subunits	Root179	OG0001009
Root179|495	yes	959.627357030364	3.07003501734587	1.21837735435046	0.000761657268322021	0.00551177786645936	Xanthomonadales	rpsK	Located on the platform of the 30S subunit, it bridges several disparate RNA helices of the 16S rRNA. Forms part of the Shine-Dalgarno cleft in the 70S ribosome	Root179	OG0001010
Root179|497	yes	3154.01380786984	3.47733679855817	1.30255634084115	0.00043265090058352	0.00378148124795726	Xanthomonadales	rpoA	DNA-dependent RNA polymerase catalyzes the transcription of DNA into RNA using the four ribonucleoside triphosphates as substrates	Root179	OG0001011
Root179|2297	yes	779.749968084945	2.29704620418688	1.61143786953325	0.00979608271083491	0.0360260309529612	Xanthomonadales	rpsB	Belongs to the universal ribosomal protein uS2 family	Root179	OG0001018
Root179|1526	yes	6196.40046224851	3.78164967878632	1.15183499782932	6.23990173666447e-05	0.000912924754081563	Xanthomonadales	rpsF	Binds together with S18 to 16S ribosomal RNA	Root179	OG0001034
Root179|1342	yes	1053.43864523198	4.58786536750677	1.43863070358707	5.80387565049596e-05	0.000868001847285285	Xanthomonadales	purM	Phosphoribosylformylglycinamidine cyclo-ligase	Root179	OG0001038
Root179|3295	yes	2709.73192796129	2.56126126275031	1.04000247899018	0.00127933082902894	0.00827874661477383	Xanthomonadales	pnp	Involved in mRNA degradation. Catalyzes the phosphorolysis of single-stranded polyribonucleotides processively in the 3'- to 5'-direction	Root179	OG0001043
Root179|3291	yes	3706.93710597089	2.87062341381549	1.62301404739177	0.00391932794409763	0.0191138239592587	Xanthomonadales	infB	One of the essential components for the initiation of protein synthesis. Protects formylmethionyl-tRNA from spontaneous hydrolysis and promotes its binding to the 30S ribosomal subunits. Also involved in the hydrolysis of GTP during the formation of the 70S ribosomal complex	Root179	OG0001047
Root179|3290	yes	1416.60612382207	2.78305466935452	1.19415865623499	0.0014521705011992	0.00921991271044396	Xanthomonadales	nusA	Participates in both transcription termination and antitermination	Root179	OG0001048
Root179|3349	yes	1108.34401851646	2.2759497854184	2.05673816664951	0.0116727543217985	0.0407034386454423	Xanthomonadales	lepA	Required for accurate and efficient protein synthesis under certain stress conditions. May act as a fidelity factor of the translation reaction, by catalyzing a one-codon backward translocation of tRNAs on improperly translocated ribosomes. Back- translocation proceeds from a post-translocation (POST) complex to a pre-translocation (PRE) complex, thus giving elongation factor G a second chance to…	Root179	OG0001053
Root179|3005	yes	2097.58162500059	3.74594784653625	1.72445251677428	0.00109117544805285	0.00734361076539568	Xanthomonadales	cmk	Belongs to the cytidylate kinase family. Type 1 subfamily	Root179	OG0001065
Root179|1851	yes	2125.50896131412	3.13630090570523	1.32020307805862	0.00104345498587982	0.00709338591411229	Xanthomonadales	valS	amino acids such as threonine, to avoid such errors, it has a posttransfer editing activity that hydrolyzes mischarged Thr-tRNA(Val) in a tRNA-dependent manner	Root179	OG0001067
Root179|496	yes	2144.90274874769	3.92416744090127	1.3750952028648	0.000205902621543277	0.00230954107164376	Xanthomonadales	rpsD	One of the primary rRNA binding proteins, it binds directly to 16S rRNA where it nucleates assembly of the body of the 30S subunit	Root179	OG0001071
Root179|3323	yes	2517.72782484099	2.34628769400419	1.13714644911519	0.00385729937241328	0.0189486312236068	Xanthomonadales	clpX	ATP-dependent specificity component of the Clp protease. It directs the protease to specific substrates. Can perform chaperone functions in the absence of ClpP	Root179	OG0001073
Root179|2892	yes	2160.86027283174	4.20285706634451	1.47586536595331	0.000189580273566896	0.00223837761597405	Xanthomonadales	rplM	This protein is one of the early assembly proteins of the 50S ribosomal subunit, although it is not seen to bind rRNA by itself. It is important during the early stages of 50S assembly	Root179	OG0001074
Root179|2891	yes	1345.71776638691	3.94983563465596	1.1523398901736	3.37368605574801e-05	0.000567622678879603	Xanthomonadales	rpsI	Belongs to the universal ribosomal protein uS9 family	Root179	OG0001075
Root179|2956	yes	534.172813521234	2.53553344604697	1.64895095466608	0.00676187020736829	0.0277484063997492	Xanthomonadales	rlmN	Specifically methylates position 2 of adenine 2503 in 23S rRNA and position 2 of adenine 37 in tRNAs	Root179	OG0001079
Root179|181	yes	2186.86974485817	4.88474902703938	1.29592834123649	7.3748418465903e-06	0.000215794285337186	Xanthomonadales	rpsG	One of the primary rRNA binding proteins, it binds directly to 16S rRNA where it nucleates assembly of the head domain of the 30S subunit. Is located at the subunit interface close to the decoding center, probably blocks exit of the E-site tRNA	Root179	OG0001082
Root179|178	yes	3915.25026771628	2.76625351481326	0.811540958841127	6.83681320398203e-05	0.000958578184641648	Xanthomonadales	rpoB	DNA-dependent RNA polymerase catalyzes the transcription of DNA into RNA using the four ribonucleoside triphosphates as substrates	Root179	OG0001085
Root179|176	yes	1697.48957935207	2.79956275126897	1.57630768703912	0.0039734350643065	0.0192382863185488	Xanthomonadales	rplJ	Forms part of the ribosomal stalk, playing a central role in the interaction of the ribosome with GTP-bound translation factors	Root179	OG0001086
Root179|2403	yes	1241.61296287453	4.97393396272673	1.45460516582885	2.44671543455233e-05	0.000470468424986776	Xanthomonadales	ppa	Catalyzes the hydrolysis of inorganic pyrophosphate (PPi) forming two phosphate ions	Root179	OG0001122
Root179|2796	yes	312.521865698565	2.20137483748584	2.07812240994823	0.0127095507221975	0.0438642442873791	Xanthomonadales	trmB	Catalyzes the formation of N(7)-methylguanine at position 46 (m7G46) in tRNA	Root179	OG0001127
Root179|2890	yes	226.089968481608	5.48725885316741	1.52466357446549	1.07389031722856e-05	0.00027222340096888	Xanthomonadales	clcA_1	COG0038 Chloride channel protein EriC	Root179	OG0001130
Root179|172	yes	437.517580692407	2.2535995781778	1.90515352804437	0.0115858227109937	0.0406107223150979	Xanthomonadales	secE	Essential subunit of the Sec protein translocation channel SecYEG. Clamps together the 2 halves of SecY. May contact the channel plug during translocation	Root179	OG0001137
Root179|2999	yes	725.710037857283	3.6602912032075	1.57872846543003	0.000836451308847335	0.00580341990571398	Xanthomonadales	capD	Multidrug MFS transporter	Root179	OG0001157
Root179|1846	yes	853.436761511136	2.83234739229727	2.06446838517662	0.0059028930071307	0.0257674643057481	Xanthomonadales	proS	Catalyzes the attachment of proline to tRNA(Pro) in a two-step reaction proline is first activated by ATP to form Pro- AMP and then transferred to the acceptor end of tRNA(Pro). As ProRS can inadvertently accommodate and process non-cognate amino acids such as alanine and cysteine, to avoid such errors it has two additional distinct editing activities against alanine. One activity is designated a…	Root179	OG0001160
Root179|2541	yes	597.748584871198	2.88136529739133	2.62935188581896	0.00626627288107178	0.0265878671886646	Xanthomonadales	pyrD	Catalyzes the conversion of dihydroorotate to orotate with quinone as electron acceptor	Root179	OG0001185
Root179|1138	yes	961.308779276077	2.96408928761936	1.45531627207914	0.00227889571845593	0.0128882085589987	Xanthomonadales	leuA	Catalyzes the condensation of the acetyl group of acetyl-CoA with 3-methyl-2-oxobutanoate (2-oxoisovalerate) to form 3-carboxy-3-hydroxy-4-methylpentanoate (2-isopropylmalate)	Root179	OG0001211
Root179|597	yes	1003.11049758667	2.3769465909149	1.73346552738158	0.00931304267176401	0.0344377896598746	Xanthomonadales	ybaY	Type III secretion system lipoprotein chaperone (YscW)	Root179	OG0001233
Root179|2295	yes	596.971957887848	3.42104060148337	1.30869996328608	0.000478295486386431	0.00397398595479096	Xanthomonadales	glnD	Modifies, by uridylylation and deuridylylation, the PII regulatory proteins (GlnB and homologs), in response to the nitrogen status of the cell that GlnD senses through the glutamine level. Under low glutamine levels, catalyzes the conversion of the PII proteins and UTP to PII-UMP and PPi, while under higher glutamine levels, GlnD hydrolyzes PII-UMP to PII and UMP (deuridylylation). Thus, control…	Root179	OG0001348
Root179|1658	yes	627.166048756371	4.07490384529167	2.34802131097141	0.00169775671523005	0.0102936060301786	Xanthomonadales		Belongs to the glycosyl hydrolase 31 family	Root179	OG0001368
Root179|1880	yes	4056.48525580652	7.37758770329383	0.889611742917898	5.80627880898754e-18	3.90762563844862e-15	Xanthomonadales	pstS	Part of the ABC transporter complex PstSACB involved in phosphate import	Root179	OG0001369
Root179|1501	yes	4318.75510151276	3.76578895883028	1.09350337793278	3.58346331764953e-05	0.000574207336375745	Xanthomonadales		Outer membrane lipoprotein	Root179	OG0001425
Root179|2800	yes	1101.45768407372	2.69354427763164	1.79217476058605	0.00606533434103222	0.0261664744327865	Xanthomonadales	wecA	COG0472 UDP-N-acetylmuramyl pentapeptide phosphotransferase UDP-N-acetylglucosamine-1-phosphate transferase	Root179	OG0001445
Root179|667	yes	1399.71101231435	4.89747047298367	1.44468606136126	2.78388458884795e-05	0.000506366034674236	Xanthomonadales	purC	Belongs to the SAICAR synthetase family	Root179	OG0001449
Root179|2183	yes	506.575203579601	3.03301696846186	2.57282454242467	0.00544652780449399	0.0241504926612551	Xanthomonadales	dtpA	amino acid peptide transporter	Root179	OG0001455
Root179|3335	yes	2372.81540844177	3.05285790418805	1.6037586301786	0.00275058955338572	0.0150499737351918	Xanthomonadales	ppsA	Catalyzes the phosphorylation of pyruvate to phosphoenolpyruvate	Root179	OG0001517
Root179|2098	yes	565.166287699187	2.78888648335879	1.6493019293272	0.00444407886812986	0.0209151404073524	Xanthomonadales	minD	Belongs to the ParA family	Root179	OG0001529
Root179|1350	yes	425.462989522727	2.05640596004837	1.88608380039033	0.0153021050301571	0.0495111379100757	Xanthomonadales	MA20_27875	Pit accessory protein	Root179	OG0001538
Root179|2234	yes	1910.3353831303	3.26162162630463	1.22465283038063	0.000476144231462452	0.00397398595479096	Xanthomonadales		peptidase	Root179	OG0001560
Root179|3075	yes	3313.60368334812	2.16664677404732	1.0725992013414	0.00498167354260885	0.0226531506363227	Xanthomonadales	gdhB	glutamate dehydrogenase	Root179	OG0001570
Root179|2434	yes	775.911057075582	2.61163836053998	1.76474901045329	0.00650553642256756	0.0271939503875029	Xanthomonadales	hmgA	Involved in the catabolism of homogentisate (2,5- dihydroxyphenylacetate or 2,5-OH-PhAc), a central intermediate in the degradation of phenylalanine and tyrosine. Catalyzes the oxidative ring cleavage of the aromatic ring of homogentisate to yield maleylacetoacetate	Root179	OG0001583
Root179|2545	yes	2107.37107436969	2.84878472625667	1.31506164727517	0.00204078729377299	0.0121544234399046	Xanthomonadales	pcd	belongs to the aldehyde dehydrogenase family	Root179	OG0001717
Root179|853	yes	778.687774639766	2.62596079696117	1.30182134092318	0.00304106771315458	0.016243163261532	Xanthomonadales	glyS	Glycyl-tRNA synthetase beta subunit	Root179	OG0001765
Root179|1206	yes	1161.43611499185	3.32292439830269	1.34153093745307	0.0007165796086155	0.00548020541588899	Xanthomonadales	lptD	Together with LptE, is involved in the assembly of lipopolysaccharide (LPS) at the surface of the outer membrane	Root179	OG0001811
Root179|870	yes	276.29074266295	2.57950559159144	2.0855408499108	0.00790880535800214	0.0311264678709675	Xanthomonadales	atpE	F(1)F(0) ATP synthase produces ATP from ADP in the presence of a proton or sodium gradient. F-type ATPases consist of two structural domains, F(1) containing the extramembraneous catalytic core and F(0) containing the membrane proton channel, linked together by a central stalk and a peripheral stalk. During catalysis, ATP synthesis in the catalytic domain of F(1) is coupled via a rotary mechanism…	Root179	OG0001828
Root179|1910	yes	698.419571263142	2.99851517612073	1.75874090013165	0.00364364632292632	0.0184373983107475	Xanthomonadales	hflK	HflC and HflK could encode or regulate a protease	Root179	OG0001835
Root179|901	yes	6160.42106065874	3.05634276391201	1.50887977522944	0.00240600237565254	0.0133821454447451	Xanthomonadales	desA	desaturase	Root179	OG0001899
Root179|718	yes	1750.86974854453	3.33759896681021	1.19855858264652	0.000327497044077875	0.00324125750977073	Xanthomonadales	sphX	ABC-type phosphate transport system, periplasmic component	Root179	OG0002025
Root179|532	yes	515.771025338089	2.00723837664324	2.61054595192366	0.0148006101532888	0.0485893201617724	Xanthomonadales		Protein of unknown function (DUF1684)	Root179	OG0002027
Root179|2415	yes	902.771913735564	2.72183549471217	1.82592390288117	0.00593455715808463	0.0257674643057481	Xanthomonadales		integral membrane protein	Root179	OG0002097
Root179|786	yes	1930.72315717348	4.87560310408716	1.40260468201675	2.12181721909215e-05	0.000447777083290026	Xanthomonadales	ldh	Belongs to the Glu Leu Phe Val dehydrogenases family	Root179	OG0002144
Root179|3326	yes	1405.34301785165	2.43908176829611	1.73356214502496	0.00836253241672515	0.031689747020875	Xanthomonadales	ppiD	peptidylprolyl isomerase	Root179	OG0002190
Root179|2952	yes	671.151898166947	3.14179970606582	1.57578675406011	0.00212915644994733	0.012352778369091	Xanthomonadales	bamB	Part of the outer membrane protein assembly complex, which is involved in assembly and insertion of beta-barrel proteins into the outer membrane	Root179	OG0002374
Root179|2552	yes	134.836554668797	-1.86553688025482	1.0293460400304	0.00838153784504568	0.031689747020875	Xanthomonadales		Antioxidant protein with alkyl hydroperoxidase activity. Required for the reduction of the AhpC active site cysteine residues and for the regeneration of the AhpC enzyme activity	Root179	OG0002397
Root179|2383	yes	895.127708966445	3.34017538227203	1.20694604853934	0.000339979647268473	0.0033160333711838	Xanthomonadales	wcbQ	COG1368 Phosphoglycerol transferase and related proteins, alkaline phosphatase superfamily	Root179	OG0002505
Root179|122	yes	1828.7995416633	3.27737953783654	1.34380127810751	0.000814353627937663	0.00570895824585466	Xanthomonadales	icd	NADP-specific, catalyzes the formation of 2-oxoglutarate from isocitrate or oxalosuccinate	Root179	OG0002535
Root179|2040	yes	480.456886455305	3.43370446393839	1.64985965184558	0.00149450234717585	0.00940000074438639	Xanthomonadales	slyD	Peptidyl-prolyl cis-trans	Root179	OG0002626
Root179|2093	yes	1270.26206860265	2.9358801001306	1.03669853520354	0.000362757218702846	0.00339077233593077	Xanthomonadales	glsA	Polyketide cyclase	Root179	OG0002789
Root179|1453	yes	823.774613456296	6.4968901047184	2.04001930890847	3.22314081641055e-05	0.000556198402421616	Xanthomonadales	impH2	Type VI secretion, TssG	Root179	OG0002989
Root179|2821	yes	917.150771718718	2.27220160484237	1.32122464672588	0.00696417055090863	0.0284053744288576	Xanthomonadales	wza	COG1596 Periplasmic protein involved in polysaccharide export	Root179	OG0003087
Root179|2081	yes	1243.17517787617	2.4861197918742	1.3638694947769	0.00484111534687899	0.022469452609997	Xanthomonadales	purT	Involved in the de novo purine biosynthesis. Catalyzes the transfer of formate to 5-phospho-ribosyl-glycinamide (GAR), producing 5-phospho-ribosyl-N-formylglycinamide (FGAR). Formate is provided by PurU via hydrolysis of 10-formyl-tetrahydrofolate	Root179	OG0003220
Root179|2894	yes	508.01675135311	2.55283657520101	1.4887485167239	0.00535215419811204	0.0240133318355294	Xanthomonadales	speD	Catalyzes the decarboxylation of S-adenosylmethionine to S-adenosylmethioninamine (dcAdoMet), the propylamine donor required for the synthesis of the polyamines spermine and spermidine from the diamine putrescine	Root179	OG0003298
Root179|2333	yes	707.455091210383	6.45111464376879	1.13066469034587	5.24167662196418e-10	1.17588278886063e-07	Xanthomonadales	fimC	outer membrane usher protein	Root179	OG0003511
Root179|1466	yes	480.816366032373	2.05120727829111	1.4353987614018	0.0130101672921449	0.0446726662633342	Xanthomonadales	impM	Uncharacterized protein conserved in bacteria (DUF2094)	Root179	OG0003526
Root179|2863	yes	434.322953331807	2.12769993470574	0.884938189763903	0.00209151577062764	0.0122399140315861	Xanthomonadales	mlaC	ABC-type transport system involved in resistance to organic solvents auxiliary component	Root179	OG0003753
Root179|1560	yes	817.519895723706	2.06706904903442	1.70609110120092	0.0145678383179045	0.0484523299132542	Xanthomonadales	glnS	glutaminyl-tRNA synthetase	Root179	OG0003878
Root179|3327	yes	240.658313857966	1.26458785929906	2.72418925936699	0.0072085526334451	0.0292250356765576	Xanthomonadales	mltD	COG0741 Soluble lytic murein transglycosylase and related regulatory proteins (some contain LysM invasin domains)	Root179	OG0004151
Root179|3260	yes	1797.19425396521	2.97187211493406	1.32345238268083	0.00155216619522638	0.00967229490173474	Xanthomonadales	yceD	ACR protein	Root179	OG0004465
Root179|1764	yes	856.454961809232	1.95707502625147	4.40163194148272	0.010520846384483	0.0382731330635517	Xanthomonadales	yigP	Sterol-binding protein	Root179	OG0004466
Root179|1914	yes	1735.61301354112	4.31458429344663	1.17814512092649	1.28965161211291e-05	0.000309976976768568	Xanthomonadales	dpp7	Peptidase S46	Root179	OG0004684
Root179|1340	yes	892.763155818541	2.81540001041253	1.51478550485268	0.00344187183993524	0.0175483314263365	Xanthomonadales		Protein of unknown function (DUF3108)	Root179	OG0004871
Root179|3086	yes	634.183314719292	4.76217818355166	1.60575864342988	0.000105615936605343	0.00139371618304697	Xanthomonadales	pdhB	MFS transporter	Root179	OG0005099
Root179|1609	yes	4208.59399654189	3.10751739242421	1.0696137773884	0.000267893141777464	0.00286177911771798	Xanthomonadales		Oar protein	Root179	OG0005295
Root179|3065	yes	692.432646557048	8.54876583024108	2.42342031377682	6.58392863584914e-06	0.000215794285337186	Xanthomonadales		Domain of unknown function (DUF802)	Root179	OG0005523
Root179|1231	yes	1397.99512726891	4.0325202612299	1.4915477328737	0.000294086576996277	0.00299879191391658	Xanthomonadales	lpoA	(Lipo)protein	Root179	OG0005573
Root179|1713	yes	794.678206052529	2.51568990397231	1.88601290376516	0.00819477836271886	0.0313763231594982	Betaproteobacteria	cps1D	glycosyl transferase family 8	Root179	OG0006066
Root179|2915	yes	3084.75267937317	2.55075046490131	1.35921635864652	0.00432736386527419	0.0205093051961278	Xanthomonadales	hup	Belongs to the bacterial histone-like protein family	Root179	OG0006194
Root179|1847	yes	1482.31732365102	3.0940216905093	1.1273919823077	0.000417059778874288	0.0036931740945052	Xanthomonadales		Domain of unknown function (DUF4124)	Root179	OG0006235
Root179|2984	yes	287.171804702227	2.12360155379939	1.68559753515342	0.0131464428962768	0.0447998000801955	Xanthomonadales	ypdC	DUF1237	Root179	OG0006272
Root179|1060	yes	5758.51514145099	2.53315246230378	1.52805735248175	0.00591947105363083	0.0257674643057481	Xanthomonadales		COG0457 FOG TPR repeat	Root179	OG0007255
Root179|2012	yes	2457.66556354154	3.58304734174166	1.39180679219186	0.000514623131883729	0.00412311152092559	Xanthomonadales		DsrE/DsrF-like family	Root179	OG0007359
Root179|826	yes	403.54052419629	2.04727120976799	1.60327731301775	0.0144208836244725	0.0482848491505969	Xanthomonadales		Pfam Transposase IS66	Root179	OG0008807
Root179|867	yes	5142.10179616585	6.05903685003034	0.943386886827168	7.27805723428227e-12	2.44906625933598e-09	Xanthomonadales		Phasin protein	Root179	OG0008809
Root179|1542	yes	477.605590943592	3.72084710023388	3.51074806086598	0.00328029383942771	0.0168521965949225	Xanthomonadales		Methyltransferase domain	Root179	OG0008816
Root179|1768	yes	200.55680391032	2.83572118654116	2.25592580042963	0.00613019929087172	0.0262778606545011	Xanthomonadales		Domain of unknown function (DUF4156)	Root179	OG0008819
Root179|1878	yes	333.047605786457	4.92843714763286	1.18457471283303	1.53845432772942e-06	9.41254329601729e-05	Xanthomonadales			Root179	OG0009807
Root179|2447	yes	339.648625953847	5.63018845253961	2.20699026091098	0.000212573160141719	0.00234527437336683	Xanthomonadales		WYL domain	Root179	OG0011363
Root179|2073	yes	3137.15606504317	2.1510567119145	1.42411955355804	0.0109626638594209	0.0388309093546857	Xanthomonadales			Root179	OG0017307
Root179|2051	yes	3042.65772317288	2.25306988657616	1.16926394057226	0.00545449462780204	0.0241504926612551	NA	NA	NA	Root179	OG0033202
Root179|2818	yes	1788.9999739981	4.49097767754975	1.25101234571649	1.59869767919873e-05	0.000371008116586464	NA	NA	NA	Root179	OG0033238
Root181|2516	yes	140.036442507831	0.244692812286704	1.06359915105552	1.24452146811261e-10	2.022347385683e-07	Intrasporangiaceae	dop	Pup deamidase depupylase	Root181	OG0004060
Root22|3832	yes	82.3975086201727	0.613103252423811	1.32573762960578	0.000374540680064086	0.0378991295900441	Cellulomonadaceae	mutT2	Belongs to the Nudix hydrolase family	Root22	OG0000059
Root22|2076	yes	95.9164136946258	0.712240244131335	1.44877330757679	0.000609625399052424	0.0484652192246677	Cellulomonadaceae	fabH	Catalyzes the condensation reaction of fatty acid synthesis by the addition to an acyl acceptor of two carbons from malonyl-ACP. Catalyzes the first condensation reaction which initiates fatty acid synthesis and may therefore play a role in governing the total rate of fatty acid production. Possesses both acetoacetyl-ACP synthase and acetyl transacylase activities. Its substrate specificity deter…	Root22	OG0000302
Root22|1617	yes	519.522002221524	9.99202495979756	2.89486074347809	8.60841903900718e-06	0.00136873862720214	Cellulomonadaceae	slpD	TAP-like protein	Root22	OG0000787
Root22|2002	yes	125.95675765476	0.24755489395847	1.06465172762327	2.18930452389357e-10	1.04429825789723e-07	Microbacteriaceae	rafA	Glycosyl hydrolases family 31	Root22	OG0001368
Root22|1127	yes	209.161496199875	0.33532247325308	1.10402655450211	0.000397265509329603	0.0378991295900441	Actinobacteria		Protein of unknown function DUF262	Root22	OG0004009
Root22|396	yes	431.719836471546	9.80794360688579	2.75891241020275	6.89894394614667e-06	0.00136873862720214	Cellulomonadaceae			Root22	OG0007535
Root322|1607	yes	97.4562397657036	-3.74821744592558	2.35438133513786	0.00208116748410474	0.0363923070869125	Microbacteriaceae		KR domain	Root322	OG0000001
Root322|2487	yes	1087.08775145366	-4.24710189144565	1.5143124234864	0.000184992210114957	0.00608593016666324	Microbacteriaceae		KR domain	Root322	OG0000001
Root322|3079	yes	174.708287322769	-5.04794408481461	1.53083091468936	3.23281325067185e-05	0.00232403352576076	Microbacteriaceae		Bacterial regulatory proteins, tetR family	Root322	OG0000002
Root322|3051	yes	26.1242282486862	-0.545679126359752	1.25511113764665	0.00188376621821445	0.0338554650884653	Microbacteriaceae		helix_turn_helix, arabinose operon control protein	Root322	OG0000005
Root322|512	yes	72.1086512770097	5.13297873770152	2.35589866450429	0.00069900748273405	0.0167758861768683	Microbacteriaceae		helix_turn_helix, arabinose operon control protein	Root322	OG0000005
Root322|877	yes	91.8318176844771	0.713348644538379	1.45442131485416	0.000109462529304511	0.00456000582685861	Microbacteriaceae	sapF	ATPases associated with a variety of cellular activities	Root322	OG0000009
Root322|152	yes	180.920174762583	-3.67709885688477	2.17742854733446	0.0022625330476627	0.0381896815057452	Microbacteriaceae	aldA	Aldehyde dehydrogenase family	Root322	OG0000018
Root322|1153	yes	30.7396863573537	-9.03603925541518	4.20367431163063	0.000138092671955409	0.0051474981740498	Microbacteriaceae		Bacterial extracellular solute-binding proteins, family 5 Middle	Root322	OG0000020
Root322|2906	yes	46.6790068450533	-5.34095172322055	2.55578663883989	0.000209255658821804	0.006551052157631	Microbacteriaceae		Histidine kinase	Root322	OG0000035
Root322|3212	yes	94.5078515704285	9.9261407903328	4.2730594763051	8.92617040551109e-05	0.00433142418927425	Microbacteriaceae	tcsS2	Histidine kinase	Root322	OG0000035
Root322|444	yes	303.446643996765	-4.88363162388032	1.5281811849508	5.1360155948607e-05	0.00302091099079534	Actinobacteria		Histidine kinase	Root322	OG0000035
Root322|2489	yes	119.415991437205	8.52173393605685	2.15756097495007	8.82578953341705e-07	0.000131775826802788	Actinobacteria		ABC transporter substrate-binding protein	Root322	OG0000047
Root322|2669	yes	283.305018526019	-4.56014623324016	1.43281757279316	6.04571076606611e-05	0.00335277845626695	Microbacteriaceae		Bacterial extracellular solute-binding protein	Root322	OG0000047
Root322|1193	yes	154.606368228146	11.5445844489733	3.60565134861864	7.5357869411274e-08	1.93245208190271e-05	Microbacteriaceae		Major facilitator Superfamily	Root322	OG0000072
Root322|1790	yes	17.1152532305904	-0.645389453997333	1.35716525129332	0.00235623777986631	0.0394263580234526	Microbacteriaceae		Mandelate racemase / muconate lactonizing enzyme, C-terminal domain	Root322	OG0000078
Root322|2421	yes	42.8504083740395	-1.08286219579961	2.24062560734869	0.00268889871627163	0.0427799377728134	Microbacteriaceae	eno	Mandelate racemase / muconate lactonizing enzyme, C-terminal domain	Root322	OG0000078
Root322|2503	yes	15.7968417399453	-0.281919860780632	1.0786029477066	1.51592232617305e-10	1.47120261755094e-07	Gordoniaceae		FecCD transport family	Root322	OG0000082
Root322|1098	yes	70.5839575408719	-6.43627686501181	2.33793472435436	0.000123343637824459	0.00494038359326225	Microbacteriaceae	llpE	alpha/beta hydrolase fold	Root322	OG0000088
Root322|2352	yes	571.087941374859	-3.06844807262946	1.83377288652916	0.00332924605635537	0.0482243775775058	Actinobacteria		peptidase S8 and S53, subtilisin, kexin, sedolisin	Root322	OG0000122
Root322|2692	yes	92.8701563435648	-4.15702279087305	1.95718907705527	0.000979098141728104	0.0215957896942528	Microbacteriaceae	yhfW	Rieske [2Fe-2S] domain	Root322	OG0000127
Root322|449	yes	22.0256294814584	-0.69829790087728	1.42669276806498	0.0011795286831302	0.0245758210683642	Microbacteriaceae		Universal stress protein family	Root322	OG0000131
Root322|848	yes	222.969332435351	-4.29904179281217	1.76571837336102	0.000470567875621252	0.0126857256469562	Microbacteriaceae	cadA	E1-E2 ATPase	Root322	OG0000152
Root322|1668	yes	331.51172499712	-5.14796655429393	1.40680758476268	9.29840249805588e-06	0.000859438059463165	Actinobacteria	aslA	Pfam Sulfatase	Root322	OG0000159
Root322|1078	yes	237.976864701177	12.3486757904981	3.58385058671276	3.08207371269023e-09	1.49557626908293e-06	Microbacteriaceae	ilvA	Pyridoxal-phosphate dependent enzyme	Root322	OG0000164
Root322|1363	yes	47.2613463686246	0.776919475380297	1.55000055387504	0.000338345866185999	0.00951781632271048	Microbacteriaceae	pstA	Binding-protein-dependent transport system inner membrane component	Root322	OG0000232
Root322|743	yes	25.3755182408244	-0.534058250696086	1.24424611622836	0.00212792028928791	0.0367235973807623	Microbacteriaceae	trzA	Amidohydrolase family	Root322	OG0000245
Root322|2041	yes	627.861575824659	3.12229334366194	1.65495129252184	0.00255606675596134	0.0410026906886029	Microbacteriaceae	pdhB	Transketolase, pyrimidine binding domain	Root322	OG0000259
Root322|2731	yes	344.53474925684	10.2955364599736	2.02732354457434	1.72471154924959e-09	1.11588837236448e-06	Microbacteriaceae		Glycosyl hydrolase family 3 N terminal domain	Root322	OG0000269
Root322|3044	yes	44.0601349133438	-5.35486464082291	3.14579266414874	0.000175001951742501	0.00585653083331369	Microbacteriaceae	rraA	Catalyzes the aldol cleavage of 4-hydroxy-4-methyl-2- oxoglutarate (HMG) into 2 molecules of pyruvate. Also contains a secondary oxaloacetate (OAA) decarboxylase activity due to the common pyruvate enolate transition state formed following C-C bond cleavage in the retro-aldol and decarboxylation reactions	Root322	OG0000283
Root322|511	yes	98.9729624061359	6.99638017987528	3.08180873752733	0.000153668446936783	0.00542309919098719	Microbacteriaceae	dnaQ	Exonuclease	Root322	OG0000286
Root322|2501	yes	56.6543358135427	7.43604483750444	2.68213788923512	0.00014055507636509	0.0051474981740498	Gordoniaceae		Periplasmic binding protein	Root322	OG0000362
Root322|201	yes	79.7121770647431	-3.60695459748892	2.29511865535486	0.00226265500935636	0.0381896815057452	Microbacteriaceae	pabB	chorismate binding enzyme	Root322	OG0000406
Root322|2265	yes	144.784666579522	3.44610264754238	2.43686660775408	0.00357513175262787	0.0499232426751849	Microbacteriaceae	pstP	Protein phosphatase 2C	Root322	OG0000418
Root322|2684	yes	36.0766377392141	-0.968072288565025	1.96202954899509	0.000173649355980595	0.00585653083331369	Actinobacteria	iunH2	Inosine-uridine preferring nucleoside hydrolase	Root322	OG0000419
Root322|3290	yes	21.3395932276454	-0.322875528321146	1.09776174548842	5.87984885399064e-12	1.14127866255958e-08	Actinobacteria	kdgA	2-dehydro-3-deoxyphosphogluconate aldolase 4-hydroxy-2-oxoglutarate aldolase	Root322	OG0000422
Root322|1779	yes	85.2291647517139	-3.99204355922886	1.93002169516299	0.00108108899451085	0.0230592718499513	Microbacteriaceae	xylB	FGGY family of carbohydrate kinases, N-terminal domain	Root322	OG0000434
Root322|3178	yes	32.0807569182748	0.882643288344528	1.7463974592742	0.000536289885160126	0.0142468745226772	Microbacteriaceae		Membrane dipeptidase (Peptidase family M19)	Root322	OG0000492
Root322|1328	yes	341.639363153434	3.59246608851698	1.65009267697459	0.00117472981887128	0.0245758210683642	Microbacteriaceae	yedK	SOS response associated peptidase (SRAP)	Root322	OG0000498
Root322|208	yes	86.4104058330398	-3.52043254918637	2.53102609274061	0.00337751475578576	0.0485611565998531	Microbacteriaceae	bglC3	Glycosyl hydrolase family 1	Root322	OG0000506
Root322|1770	yes	1768.55567677221	-4.69698993125834	1.52188712184062	6.93751679573218e-05	0.00358063912577079	Microbacteriaceae	mmsA	Aldehyde dehydrogenase family	Root322	OG0000520
Root322|2520	yes	35.5262291288247	-1.14053854069203	2.40792767385702	0.000543157503698152	0.0142468745226772	Microbacteriaceae	gcvPA	Glycine cleavage system P-protein	Root322	OG0000529
Root322|3057	yes	53.277609547187	4.56704774829576	3.42945993393706	0.00251729617261037	0.0410026906886029	Microbacteriaceae	ydiB	Threonylcarbamoyl adenosine biosynthesis protein TsaE	Root322	OG0000550
Root322|31	yes	37.210528941895	0.649862501180383	1.36352784333869	0.00273392071510874	0.0428367651995708	Microbacteriaceae	pnbA	Belongs to the type-B carboxylesterase lipase family	Root322	OG0000586
Root322|952	yes	68.6366089824212	6.13283631031457	2.6064565970318	0.000393168123280411	0.0107484412293983	Microbacteriaceae	wzt	ATPases associated with a variety of cellular activities	Root322	OG0000607
Root322|2034	yes	70.1654770767014	4.72747377072166	2.8303505655658	0.00172955044048346	0.0316703528771548	Microbacteriaceae	psaA	Zinc-uptake complex component A periplasmic	Root322	OG0000614
Root322|3337	yes	791.671816866684	2.98204725222718	1.5606542774274	0.0027366094202714	0.0428367651995708	Microbacteriaceae	ptsI	General (non sugar-specific) component of the phosphoenolpyruvate-dependent sugar phosphotransferase system (sugar PTS). This major carbohydrate active-transport system catalyzes the phosphorylation of incoming sugar substrates concomitantly with their translocation across the cell membrane. Enzyme I transfers the phosphoryl group from phosphoenolpyruvate (PEP) to the phosphoryl carrier protein (…	Root322	OG0000615
Root322|3334	yes	585.158845163058	4.35521980385573	1.9585122340371	0.000714696195986864	0.0167758861768683	Microbacteriaceae	mtlD	Mannitol dehydrogenase Rossmann domain	Root322	OG0000654
Root322|3338	yes	50.5878141692676	6.38672070162618	2.59483380048868	0.000127263874118038	0.00494038359326225	Microbacteriaceae	ptsH	PTS HPr component phosphorylation site	Root322	OG0000655
Root322|2895	yes	49.6148293727216	-10.2127958461758	3.95565167309435	1.11099808504748e-05	0.000937585775250938	Micromonosporales		FAD binding domain	Root322	OG0000667
Root322|731	yes	608.161677386774	3.6668869177069	1.76898157270625	0.0013363180168475	0.0264672782724592	Microbacteriaceae		FAD binding domain	Root322	OG0000667
Root322|3089	yes	696.286009517971	2.95751149740061	1.54594353409542	0.00277460834957422	0.0430841184521885	Microbacteriaceae	trxB	Pyridine nucleotide-disulphide oxidoreductase	Root322	OG0000690
Root322|1046	yes	110.844256036754	-1.64638205786264	9.16267866787229	0.00326940249707028	0.0477136108782963	Microbacteriaceae	dps	Ferritin-like domain	Root322	OG0000718
Root322|550	yes	2056.39498049981	2.87874501184427	1.41810619827182	0.00254381236490648	0.0410026906886029	Microbacteriaceae	ligA	DNA ligase that catalyzes the formation of phosphodiester linkages between 5'-phosphoryl and 3'-hydroxyl groups in double-stranded DNA using NAD as a coenzyme and as the energy source for the reaction. It is essential for DNA replication and repair of damaged DNA	Root322	OG0000780
Root322|135	yes	3548.54421172709	3.05894580576421	1.43975425514998	0.00183574594836591	0.0333007746334414	Microbacteriaceae	uvrA	The UvrABC repair system catalyzes the recognition and processing of DNA lesions. UvrA is an ATPase and a DNA-binding protein. A damage recognition complex composed of 2 UvrA and 2 UvrB subunits scans DNA for abnormalities. When the presence of a lesion has been verified by UvrB, the UvrA molecules dissociate	Root322	OG0000782
Root322|1390	yes	595.493607547725	4.86786456761363	1.68132550233755	0.000125216579355485	0.00494038359326225	Microbacteriaceae	ykuE	Calcineurin-like phosphoesterase	Root322	OG0000829
Root322|2595	yes	148.53191184934	-5.83429893322095	1.90153974212115	4.30039776972238e-05	0.00272775357350775	Microbacteriaceae	modA	Bacterial extracellular solute-binding protein	Root322	OG0000855
Root322|1890	yes	32.3787979693616	-0.874259286441701	1.73161315993141	0.000284191363171694	0.00835780963509482	Microbacteriaceae	pyrE	Catalyzes the transfer of a ribosyl phosphate group from 5-phosphoribose 1-diphosphate to orotate, leading to the formation of orotidine monophosphate (OMP)	Root322	OG0000858
Root322|455	yes	722.234861926597	3.1607805412895	1.46382077784668	0.00157949120233514	0.0297649749876943	Microbacteriaceae	polA	In addition to polymerase activity, this DNA polymerase exhibits 5'-3' exonuclease activity	Root322	OG0000863
Root322|429	yes	444.654448562774	3.67169794194768	1.76098101719505	0.00131214874141287	0.0263343621255975	Microbacteriaceae	trpB	The beta subunit is responsible for the synthesis of L- tryptophan from indole and L-serine	Root322	OG0000899
Root322|451	yes	250.338881933587	-3.19704696029049	1.94388173947751	0.00318364548483447	0.0472030400492918	Peptococcaceae		domain protein	Root322	OG0000912
Root322|803	yes	4220.39298741375	3.03233725506074	1.36273572310539	0.00155049603825123	0.0295050275514277	Microbacteriaceae	atpG	Produces ATP from ADP in the presence of a proton gradient across the membrane. The gamma chain is believed to be important in regulating ATPase activity and the flow of protons through the CF(0) complex	Root322	OG0000978
Root322|804	yes	5178.54414362042	3.2516238980716	1.35903493404258	0.000978615012118319	0.0215957896942528	Microbacteriaceae	atpA	Produces ATP from ADP in the presence of a proton gradient across the membrane. The alpha chain is a regulatory subunit	Root322	OG0000979
Root322|805	yes	1412.85771127318	3.28540458338039	1.48190650627433	0.00130469073079649	0.0263343621255975	Microbacteriaceae	atpH	F(1)F(0) ATP synthase produces ATP from ADP in the presence of a proton or sodium gradient. F-type ATPases consist of two structural domains, F(1) containing the extramembraneous catalytic core and F(0) containing the membrane proton channel, linked together by a central stalk and a peripheral stalk. During catalysis, ATP synthesis in the catalytic domain of F(1) is coupled via a rotary mechanism…	Root322	OG0000980
Root322|1701	yes	232.589709410566	4.04228383118084	1.73849736942846	0.000700116190981986	0.0167758861768683	Microbacteriaceae	radA	DNA-dependent ATPase involved in processing of recombination intermediates, plays a role in repairing DNA breaks. Stimulates the branch migration of RecA-mediated strand transfer reactions, allowing the 3' invading strand to extend heteroduplex DNA faster. Binds ssDNA in the presence of ADP but not other nucleotides, has ATPase activity that is stimulated by ssDNA and various branched DNA structu…	Root322	OG0001032
Root322|2659	yes	156.210186319755	-12.4999914765583	3.82935127760332	9.86414983244695e-09	3.82926296495591e-06	Microbacteriaceae	purM	AIR synthase related protein, C-terminal domain	Root322	OG0001038
Root322|821	yes	379.656011816345	3.23548246030034	1.49328978366581	0.00144537064222571	0.0277768754114863	Microbacteriaceae	prfA	Peptide chain release factor 1 directs the termination of translation in response to the peptide chain termination codons UAG and UAA	Root322	OG0001089
Root322|436	yes	75.8630963748978	-11.1450478355618	3.84032151132779	7.14207212039302e-07	0.000126025108960753	Microbacteriaceae		Secretory lipase	Root322	OG0001271
Root322|1058	yes	154.047714387462	3.83381196185693	2.98254966780688	0.00303334343780411	0.0459978094748264	Microbacteriaceae	rmuC	RmuC family	Root322	OG0001284
Root322|3218	yes	541.115903009998	3.05825763497461	1.50888784801399	0.00213795286142511	0.0367235973807623	Microbacteriaceae	lig	DNA ligase N terminus	Root322	OG0001303
Root322|1455	yes	72.0041619810538	-3.77234280593813	2.73901442947087	0.00318577962207997	0.0472030400492918	Microbacteriaceae		Pyridoxamine 5'-phosphate oxidase	Root322	OG0001356
Root322|2307	yes	38.128282726777	-0.582770392881266	1.28050436055225	0.00292616277037155	0.0450768407721522	Bacteria		pyridoxamine 5'-phosphate	Root322	OG0001356
Root322|1396	yes	36.9579142377915	0.587017387627301	1.29574818297413	0.00137936878473712	0.0269908059775766	Microbacteriaceae	tdk	Thymidine kinase	Root322	OG0001378
Root322|3228	yes	3195.86492283969	-6.06901113253946	1.33633639822242	1.96402334425389e-07	4.23574367910756e-05	Microbacteriaceae	dhaK	Dak1 domain	Root322	OG0001422
Root322|440	yes	71.1344113639122	-4.92252078395303	1.96661391303059	0.000317797169698326	0.00907123979977135	Actinobacteria		SMART Transport-associated and nodulation	Root322	OG0001452
Root322|2634	yes	41.6313250913904	0.709905125967714	1.44616289428466	0.000584109390114874	0.0151167510161729	Microbacteriaceae	lamB	LamB/YcsF family	Root322	OG0001537
Root322|2248	yes	87.901452864648	-3.37052734317565	2.20874375666006	0.00349712291301394	0.0495468290084676	Actinobacteria		Alpha-1,2-mannosidase	Root322	OG0001566
Root322|1230	yes	137.500168915468	3.67316252628082	2.14850988583581	0.00238407954179068	0.0395512682958608	Microbacteriaceae		Xylose isomerase-like TIM barrel	Root322	OG0001597
Root322|2594	yes	154.897296098807	-4.2351632722509	1.69490069623669	0.00035740115105884	0.0099102233457887	Microbacteriaceae		TOBE domain	Root322	OG0001619
Root322|2936	yes	320.723104746767	6.23076160704112	1.63263472600188	5.57960253950865e-06	0.000547620284499506	Microbacteriaceae	sbcD	SbcCD cleaves DNA hairpin structures. These structures can inhibit DNA replication and are intermediates in certain DNA recombination reactions. The complex acts as a 3'- 5' double strand exonuclease that can open hairpins. It also has a 5' single-strand endonuclease activity	Root322	OG0001693
Root322|1487	yes	25.2224383953506	-1.38025453360252	4.34135172019349	0.00170259385496688	0.0314736635475306	Microbacteriaceae		Single cache domain 3	Root322	OG0001746
Root322|2077	yes	136.251231841333	11.1804451845788	3.72842626294943	8.10682433269886e-07	0.000131127883581404	Microbacteriaceae	yigZ	Uncharacterized protein family UPF0029	Root322	OG0001770
Root322|35	yes	76.5384835571222	-6.91083039517892	2.62189666428472	9.90593677373385e-06	0.000873973785355336	Microbacteriaceae		Domain of unknown function DUF87	Root322	OG0001794
Root322|1252	yes	35.0258466385359	0.993491688734665	1.97528417555237	0.00131603973528231	0.0263343621255975	Microbacteriaceae	yhgE	ABC-2 family transporter protein	Root322	OG0001855
Root322|2978	yes	256.344164952218	4.88218604653987	2.20333885370422	0.000611577928671153	0.0154165293448144	Microbacteriaceae	yhgE	YhgE Pip domain protein	Root322	OG0001855
Root322|702	yes	811.035156704537	3.32318740444315	1.38909351181073	0.00087716042348132	0.0202686712140148	Microbacteriaceae	recX	Modulates RecA activity	Root322	OG0001894
Root322|1060	yes	666.352320086623	-3.05212788040485	1.89984061628305	0.00353993733645648	0.0497899881888552	Microbacteriaceae	glpX	Bacterial fructose-1,6-bisphosphatase, glpX-encoded	Root322	OG0001919
Root322|448	yes	39.3019297101541	-6.97493347560578	2.62663423570063	0.000110417451758039	0.00456000582685861	Microbacteriaceae		Beta-Casp domain	Root322	OG0002029
Root322|2835	yes	126.994956767169	-1.13925176812229	2.63794325964926	7.01000962283823e-05	0.00358063912577079	Microbacteriaceae		Uncharacterized protein conserved in bacteria (DUF2252)	Root322	OG0002176
Root322|3231	yes	157.319459269362	-12.4057906960507	3.92782460960416	4.8756688602038e-08	1.57727887627593e-05	Microbacteriaceae	paaI	Thioesterase superfamily	Root322	OG0002246
Root322|1741	yes	22.6704171683554	-0.831968685661842	1.63977804511733	0.000689685646662755	0.0167758861768683	Microbacteriaceae		MFS/sugar transport protein	Root322	OG0002257
Root322|209	yes	152.473432445511	-4.58288821343971	1.60523456310521	0.000132749293141561	0.00505228192132884	Microbacteriaceae		MFS/sugar transport protein	Root322	OG0002257
Root322|2730	yes	200.687888668809	11.4984547996102	4.09815229900295	5.64266135496658e-06	0.000547620284499506	Microbacteriaceae		MFS/sugar transport protein	Root322	OG0002257
Root322|2663	yes	72.6476213967967	-8.26052215644031	2.33221648529522	3.55459725826651e-06	0.00042061232991818	Microbacteriaceae	bgaC	Glycosyl hydrolases family 35	Root322	OG0002285
Root322|1576	yes	73.6652520747348	-4.3389539311883	2.30382294215784	0.00119017371479971	0.0245758210683642	Microbacteriaceae		helix_turn_helix, Arsenical Resistance Operon Repressor	Root322	OG0002375
Root322|2940	yes	697.879228809093	4.38875156320395	1.45381417991735	0.000106983787026627	0.00456000582685861	Microbacteriaceae		RNase_H superfamily	Root322	OG0002557
Root322|3223	yes	209.4039366696	-3.51024657016987	1.78422562981368	0.00164920671677804	0.0307799061275594	Microbacteriaceae	paaB	Phenylacetic acid degradation B	Root322	OG0002609
Root322|127	yes	58.6134792646314	9.45706570471257	3.85627167006591	4.49706926080617e-05	0.00272775357350775	Actinobacteria		TfoX N-terminal domain	Root322	OG0002666
Root322|3229	yes	1099.36995793362	-5.82615716671285	1.43621307390022	1.8210470082874e-06	0.000252475160220417	Microbacteriaceae	dhaL	Dak2	Root322	OG0002681
Root322|2806	yes	37.6123398064271	-6.85743236179428	2.6726386932837	0.000145558598977019	0.00523202297434062	Microbacteriaceae		Protein of unknown function (DUF1211)	Root322	OG0002685
Root322|2937	yes	1003.27930571297	6.69131355944261	1.55478558428992	5.83423783503759e-07	0.00011324255637808	Microbacteriaceae	sbcC	Putative exonuclease SbcCD, C subunit	Root322	OG0002946
Root322|986	yes	705.00708711316	3.05887892986359	1.48273836729816	0.00201520186343949	0.0355591528812367	Microbacteriaceae	uvrD	PD-(D/E)XK nuclease superfamily	Root322	OG0003143
Root322|2239	yes	93.1618150894158	10.0308325517741	4.14381742597119	5.58266787969538e-05	0.00318704657484963	Microbacteriaceae		Transmembrane domain of unknown function (DUF3566)	Root322	OG0003170
Root322|2574	yes	51.9490093582361	-7.48377083230053	2.56740551620363	4.46686840639907e-05	0.00272775357350775	Actinobacteria		SnoaL-like domain	Root322	OG0003205
Root322|2735	yes	323.326116615738	4.76723315435595	2.46620942217796	0.000947344627600278	0.0213813479322342	Microbacteriaceae	acx	Acyl-CoA oxidase	Root322	OG0003272
Root322|336	yes	82.029885198656	-3.65959265026053	2.12076246796711	0.00242291696614715	0.0398549307736578	Microbacteriaceae		Protein of unknown function (DUF3093)	Root322	OG0003303
Root322|3384	yes	235.051271927152	6.5472138962913	1.68493875127036	4.71772368383717e-06	0.000508727870573775	Microbacteriaceae		Lysin motif	Root322	OG0003568
Root322|964	yes	308.192131805666	4.30641109876265	1.90914983586915	0.000717361438784166	0.0167758861768683	Microbacteriaceae		Cell envelope-related transcriptional attenuator domain	Root322	OG0003575
Root322|2834	yes	33.649476163448	-1.14796929731378	2.42398819100543	0.000597806229672467	0.0152676564709771	Microbacteriaceae		Major Facilitator Superfamily	Root322	OG0003622
Root322|2514	yes	26.5363762535421	-5.84081261656664	3.18935203265111	0.000903244655059471	0.0206258573584757	Microbacteriaceae		Glycogen debranching enzyme	Root322	OG0003977
Root322|36	yes	99.5350199445211	-4.60943617260364	2.96294681069182	0.00107723568653092	0.0230592718499513	Microbacteriaceae			Root322	OG0004682
Root322|2843	yes	94.2056481816639	10.5394883273868	3.68647703343741	2.51235715338166e-06	0.000325099015647587	Microbacteriaceae		SnoaL-like domain	Root322	OG0005189
Root322|1662	yes	28.7144564299575	-1.26699478578562	3.43403831806605	0.000189681500912928	0.00613619655453321	Microbacteriaceae		Alpha/beta hydrolase family	Root322	OG0005711
Root322|2314	yes	19.288559436439	-0.555368381798696	1.26265107130953	0.00299287825176245	0.0457415487139443	Microbacteriaceae			Root322	OG0005858
Root322|2441	yes	485.895109169362	3.36380789075025	1.47823355248651	0.00107857249581604	0.0230592718499513	Microbacteriaceae		beta-keto acid cleavage enzyme	Root322	OG0005977
Root322|467	yes	1121.82221778423	3.88309374727492	1.35431297846141	0.000197377334453183	0.00628048206842013	Actinobacteria	thiF	UBA ThiF-type NAD FAD binding protein	Root322	OG0006192
Root322|2309	yes	23.0033028288578	-0.749064606121248	1.45917306273715	0.00315375780350889	0.0472030400492918	Actinobacteria		PucR C-terminal helix-turn-helix domain	Root322	OG0006429
Root322|3128	yes	73.4421845575801	-6.66019376800876	2.14953070464614	4.42378648909213e-05	0.00272775357350775	Microbacteriaceae			Root322	OG0006637
Root322|2664	yes	108.071683726037	-4.84883236564209	1.61222523729489	8.42759957564314e-05	0.00419435148110855	Microbacteriaceae		Glycosyl hydrolase 101 beta sandwich domain	Root322	OG0006645
Root322|1314	yes	21.8481886765853	-0.495044589402459	1.20991439310323	0.0034762831682757	0.0495468290084676	Microbacteriaceae			Root322	OG0007154
Root322|2052	yes	70.5647263616805	-4.83019779167186	2.95044676998071	0.00066509645545205	0.0165506694875952	Actinobacteria			Root322	OG0007162
Root322|1673	yes	1656.010603927	-4.29836366800811	1.43426133259649	0.000104176881896543	0.00456000582685861	Microbacteriaceae			Root322	OG0007232
Root322|2423	yes	171.740589878935	4.61774458047365	3.28355124263656	0.00190544112602566	0.0339308369322552	Microbacteriaceae		Probable Zinc-ribbon domain	Root322	OG0007714
Root322|360	yes	219.197041572717	5.18128674917955	1.85000105267791	0.000164872445721857	0.00571459673475223	Microbacteriaceae		T5orf172	Root322	OG0008514
Root322|2124	yes	1445.8143223957	-5.9851699664811	1.57061548191387	3.68387924194181e-06	0.00042061232991818	Microbacteriaceae		Small secreted domain (DUF320)	Root322	OG0008518
Root322|1909	yes	68.7759224921879	9.47901574817631	4.12982385909403	0.000103779463823153	0.00456000582685861	Microbacteriaceae		Glycosyltransferase Family 4	Root322	OG0008739
Root322|1750	yes	267.370172715486	-4.93937440249112	1.58133424131819	6.73336001110347e-05	0.00358063912577079	NA	NA	NA	Root322	OG0009773
Root322|229	yes	52.1989579685877	-8.21803583798458	2.57875955488323	2.11269066556002e-05	0.00158285571088507	Bacteria			Root322	OG0009779
Root322|938	yes	86.8899546864328	6.83123704370099	2.01287728470235	1.63660338092045e-05	0.00132360298431941	NA	NA	NA	Root322	OG0010235
Root322|2123	yes	361.821206252615	-4.24815304295871	1.58257011140568	0.000252979759880309	0.00767240178012	Microbacteriaceae			Root322	OG0011228
Root322|1966	yes	93.6537819978808	-3.42429959277704	3.20535793400835	0.00321794812805359	0.0473184645193334	Actinobacteria		Polymer-forming cytoskeletal	Root322	OG0012010
Root322|2557	yes	121.135377215112	-4.39541250888806	2.39045373361179	0.00139056187416675	0.0269908059775766	Microbacteriaceae	ykiI		Root322	OG0013330
Root322|1684	yes	32.9585647822075	-6.50693114888894	2.81575642669832	0.000300649236638934	0.00870985325845031	NA	NA	NA	Root322	OG0016530
Root322|1781	yes	27.4019003503404	-1.21174713528426	2.98845998438121	0.000220724504630665	0.00680041688076381	Microbacteriaceae	aroE	Involved in the biosynthesis of the chorismate, which leads to the biosynthesis of aromatic amino acids. Catalyzes the reversible NADPH linked reduction of 3-dehydroshikimate (DHSA) to yield shikimate (SA)	Root322	OG0016536
Root322|1981	yes	50.7767150477785	0.797966184941298	1.58667594670289	0.000267521774773695	0.00798861176670373	Microbacteriaceae			Root322	OG0016547
Root322|2774	yes	236.363802494598	-5.40717622674072	1.60674184303854	2.12026009701246e-05	0.00158285571088507	Bacteria	irtA	cellular response to nickel ion	Root322	OG0016601
Root322|2143	yes	78.7119096975583	7.16712403741797	2.52803677925273	3.70056225694455e-05	0.00256528262168906	NA	NA	NA	Root322	OG0016626
Root322|1563	yes	136.359156518782	11.35737261046	3.56279913296137	7.96476901350936e-08	1.93245208190271e-05	NA	NA	NA	Root322	OG0038147
Root322|1565	yes	117.316861951913	7.76681302063794	2.96266108447678	0.000106829537570716	0.00456000582685861	NA	NA	NA	Root322	OG0038149
Root322|2450	yes	38.148198262335	-1.16052818031319	2.71870791667896	0.000108050126570369	0.00456000582685861	NA	NA	NA	Root322	OG0038157
Root491|1656	yes	52.46168	0.5436496	1.24621	0.005991999	0.04587119	Rhizobiaceae		Belongs to the short-chain dehydrogenases reductases (SDR) family	Root491	OG0000001
Root491|3331	yes	34.6516	-0.4590059	1.184245	0.0005282038	0.01346451	Rhizobiaceae		Dehydrogenases with different specificities (related to short-chain alcohol dehydrogenases)	Root491	OG0000001
Root491|4463	yes	52.55162	-0.4728099	1.19522	0.0002089984	0.007891958	Rhizobiaceae		Dehydrogenases with different specificities (related to short-chain alcohol dehydrogenases)	Root491	OG0000001
Root491|2152	yes	44.29087	-0.369994	1.123836	0.004228273	0.03789183	Rhizobiaceae	ameR	transcriptional regulator	Root491	OG0000002
Root491|3671	yes	176.583	-0.9581039	1.891228	0.002145462	0.02777181	Rhizobiaceae	ytrP	Diguanylate cyclase	Root491	OG0000003
Root491|667	yes	55.15196	-0.6574441	1.377926	0.0004747813	0.01252348	Rhizobiaceae	yjcC	EAL domain	Root491	OG0000003
Root491|3251	yes	18.88018	-0.231934	1.060052	8.374993e-10	1.109682e-07	Rhizobiaceae		FCD domain	Root491	OG0000004
Root491|4696	yes	12.63159	-0.4118124	1.149685	0.004226094	0.03789183	Rhizobiaceae		FCD domain	Root491	OG0000004
Root491|3646	yes	24.12697	-0.4650634	1.188564	0.0009565734	0.01807148	Rhizobiaceae		Belongs to the ABC transporter superfamily	Root491	OG0000009
Root491|1655	yes	60.64338	0.5667969	1.271826	0.00443529	0.0392439	Rhizobiaceae	cpoF	Serine aminopeptidase, S33	Root491	OG0000010
Root491|3417	yes	43.38225	-0.532183	1.244514	0.001128007	0.01971192	Rhizobiaceae	pcaD	hydrolases or acyltransferases (alpha beta hydrolase superfamily)	Root491	OG0000010
Root491|2486	yes	32.94963	-0.3242126	1.099482	0.002484165	0.02993847	Rhizobiaceae	MA20_18635	Transcriptional regulator, MarR family protein	Root491	OG0000011
Root491|2794	yes	37.88626	-0.3236311	1.099228	0.002046907	0.0276089	Rhizobiaceae	MA20_07455	Belongs to the sigma-70 factor family. ECF subfamily	Root491	OG0000012
Root491|4531	yes	92.16797	-0.4790674	1.20045	6.219179e-05	0.003835188	Rhizobiaceae	sigH	Belongs to the sigma-70 factor family. ECF subfamily	Root491	OG0000012
Root491|3717	yes	20.80673	-0.2316668	1.059982	7.698587e-10	1.109682e-07	Rhizobiaceae		Binding-protein-dependent transport system inner membrane component	Root491	OG0000013
Root491|3718	yes	14.26857	-0.2350787	1.06108	1.329318e-09	1.38449e-07	Rhizobiaceae		Binding-protein-dependent transport system inner membrane component	Root491	OG0000015
Root491|3686	yes	25.43044	-0.2309243	1.059763	4.616834e-10	1.109682e-07	Rhizobiaceae	csgD	helix_turn_helix, Lux Regulon	Root491	OG0000016
Root491|3694	yes	17.70357	-0.4548793	1.180445	0.001768642	0.02596105	Rhizobiaceae	csgD	regulator	Root491	OG0000016
Root491|5100	yes	36.39591	-0.3643515	1.120769	0.003484849	0.03435723	Rhizobiaceae		Transcriptional regulator	Root491	OG0000017
Root491|1110	yes	18.36997	-0.3164254	1.09538	0.006020995	0.04587119	Rhizobiaceae	MA20_15895	Belongs to the enoyl-CoA hydratase isomerase family	Root491	OG0000025
Root491|1511	yes	12.79791	-0.427373	1.160202	0.003669821	0.03538213	Rhizobiaceae		chemotaxis protein	Root491	OG0000029
Root491|1668	yes	40.05165	-0.6370457	1.351034	0.001021491	0.01854604	Alphaproteobacteria	bkdR	helix_turn_helix ASNC type	Root491	OG0000030
Root491|3644	yes	18.50429	-0.3118615	1.093167	0.00629084	0.04603072	Rhizobiaceae		Transcriptional	Root491	OG0000030
Root491|2789	yes	32.41784	-0.4676039	1.190068	0.001671137	0.02539402	Rhizobiaceae		helix_turn_helix, Arsenical Resistance Operon Repressor	Root491	OG0000033
Root491|3781	yes	722.9717	-0.991851	2.045798	6.30968e-05	0.003835188	Rhizobiaceae		COG0604 NADPH quinone reductase and related Zn-dependent oxidoreductases	Root491	OG0000039
Root491|1424	yes	17.33894	-0.2321122	1.060093	1.248721e-09	1.38449e-07	Alphaproteobacteria		ABC-type amino acid transport signal transduction systems periplasmic component domain	Root491	OG0000040
Root491|607	yes	30.82478	-0.2300147	1.059478	3.199184e-10	1.109682e-07	Rhizobiaceae		Transcriptional regulator	Root491	OG0000044
Root491|778	yes	18.39245	-0.3245538	1.099412	0.005522	0.04512071	Rhizobiaceae	kdgR	helix_turn_helix isocitrate lyase regulation	Root491	OG0000046
Root491|1603	yes	348.3682	-0.9955032	2.019148	0.0007718913	0.01565657	Rhizobiaceae	y4uB	Belongs to the class-III pyridoxal-phosphate-dependent aminotransferase family	Root491	OG0000053
Root491|1745	yes	18.88018	-0.231934	1.060052	8.374993e-10	1.109682e-07	Proteobacteria		ROK family	Root491	OG0000054
Root491|2613	yes	169.0157	-0.5991582	1.312361	0.0002243972	0.007891958	Rhizobiaceae	acoR	Transcriptional activator of acetoin glycerol metabolism	Root491	OG0000061
Root491|1194	yes	16.58715	-0.3173707	1.095784	0.006832751	0.04803896	Rhizobiaceae	norG	COG1167 Transcriptional regulators containing a DNA-binding HTH domain and an aminotransferase domain (MocR family) and their eukaryotic orthologs	Root491	OG0000064
Root491|2030	yes	61.28132	0.8226517	1.590515	0.006466123	0.04668118	Rhizobiaceae	ansP	Amino acid permease	Root491	OG0000071
Root491|2227	yes	32.93642	-0.4494465	1.177031	0.0006352976	0.01455977	Rhizobiaceae	xerC	Belongs to the 'phage' integrase family. XerC subfamily	Root491	OG0000079
Root491|1266	yes	25.95776	-0.4932945	1.21026	0.001998867	0.0276089	Rhizobiaceae	MA20_34190	ABC-type nitrate sulfonate bicarbonate transport systems, periplasmic components	Root491	OG0000110
Root491|2781	yes	29.86614	-0.3148294	1.094796	0.003204567	0.03393928	Rhizobiaceae	degP	Belongs to the peptidase S1C family	Root491	OG0000115
Root491|4051	yes	17.91591	-0.3225987	1.098417	0.005836527	0.04587119	Rhizobiaceae	rutA	Catalyzes the pyrimidine ring opening between N-3 and C- 4 by an unusual flavin hydroperoxide-catalyzed mechanism to yield ureidoacrylate peracid. It cleaves pyrmidine rings directly by adding oxygen atoms, making a toxic ureidoacrylate peracid product which can be spontaneously reduced to ureidoacrylate	Root491	OG0000119
Root491|2162	yes	15.97338	-0.3210838	1.097596	0.006884803	0.04803896	Rhizobiaceae	puuB1	Oxidoreductase	Root491	OG0000127
Root491|592	yes	200.6574	-0.690308	1.425765	1.82396e-05	0.001416609	Rhizobiaceae	uspF	Universal stress protein	Root491	OG0000131
Root491|984	yes	930.7695	-0.6089884	1.323883	0.0001057225	0.005474077	Rhizobiaceae		Universal stress protein	Root491	OG0000131
Root491|4367	yes	31.44881	-0.3059623	1.090555	0.003358698	0.03434522	Rhizobiaceae		HWE histidine kinase	Root491	OG0000144
Root491|594	yes	27.76006	-0.4087322	1.148442	0.001270417	0.02114337	Rhizobiaceae		permease	Root491	OG0000156
Root491|3812	yes	35.13284	-0.3598922	1.118198	0.00383308	0.03613936	Rhizobiaceae	yagR	Aerobic-type carbon monoxide dehydrogenase, large subunit CoxL	Root491	OG0000169
Root491|1442	yes	13.13615	-0.2350538	1.061043	1.485505e-09	1.38449e-07	Rhizobiaceae	yfcG	Belongs to the GST superfamily	Root491	OG0000172
Root491|4225	yes	23.67406	-0.5135221	1.223874	0.002183625	0.02800649	Rhizobiaceae		helix_turn_helix, Lux Regulon	Root491	OG0000184
Root491|3272	yes	21.90164	-0.322008	1.098223	0.00449165	0.03949262	Rhizobiaceae	dadA1	Glycine D-amino acid oxidases (deaminating)	Root491	OG0000196
Root491|4390	yes	62.58966	0.4932545	1.208773	0.00223867	0.02819513	Rhizobiaceae	rocF	Belongs to the arginase family	Root491	OG0000197
Root491|3106	yes	148.8193	-0.832381	1.642119	0.0008974337	0.01733036	Rhizobiaceae		Domain in cystathionine beta-synthase and other proteins.	Root491	OG0000209
Root491|720	yes	58.45822	0.3705622	1.122819	0.006555621	0.04699876	Rhizobiaceae	ctaD	Cytochrome c oxidase is the component of the respiratory chain that catalyzes the reduction of oxygen to water. Subunits 1- 3 form the functional core of the enzyme complex. CO I is the catalytic subunit of the enzyme. Electrons originating in cytochrome c are transferred via the copper A center of subunit 2 and heme A of subunit 1 to the bimetallic center formed by heme A3 and copper B	Root491	OG0000231
Root491|1664	yes	27.52906	-0.361296	1.117301	0.005799385	0.04587119	Rhizobiaceae	bkdA2	Pyruvate 2-oxoglutarate dehydrogenase complex, dehydrogenase (E1) component, eukaryotic type, beta subunit	Root491	OG0000259
Root491|4738	yes	20.60751	-0.3247773	1.099583	0.004732363	0.04083854	Rhizobiaceae	ku	With LigD forms a non-homologous end joining (NHEJ) DNA repair enzyme, which repairs dsDNA breaks with reduced fidelity. Binds linear dsDNA with 5'- and 3'- overhangs but not closed circular dsDNA nor ssDNA. Recruits and stimulates the ligase activity of LigD	Root491	OG0000264
Root491|604	yes	24.88631	-0.2845289	1.080753	0.005890093	0.04587119	Rhizobiaceae	czcD	cation diffusion facilitator family transporter	Root491	OG0000272
Root491|3419	yes	25.90885	-0.3608281	1.116884	0.006321815	0.04603072	Rhizobiaceae	pcaH	protocatechuate 3,4-dioxygenase	Root491	OG0000296
Root491|2097	yes	18.34156	-0.3069821	1.090838	0.006678801	0.04739575	Rhizobiaceae	nifA	response regulator	Root491	OG0000299
Root491|1297	yes	189.2108	-0.6925553	1.428745	2.098175e-05	0.001543815	Rhizobiaceae	msrA	Has an important function as a repair enzyme for proteins that have been inactivated by oxidation. Catalyzes the reversible oxidation-reduction of methionine sulfoxide in proteins to methionine	Root491	OG0000313
Root491|657	yes	45.15836	-0.5113165	1.224822	0.0007142485	0.01538979	Rhizobiaceae	gstB	Glutathione S-transferase	Root491	OG0000315
Root491|159	yes	44.67815	-0.5780787	1.29019	0.0004058114	0.0113498	Rhizobiaceae	dinB	Poorly processive, error-prone DNA polymerase involved in untargeted mutagenesis. Copies undamaged DNA at stalled replication forks, which arise in vivo from mismatched or misaligned primer ends. These misaligned primers can be extended by PolIV. Exhibits no 3'-5' exonuclease (proofreading) activity. May be involved in translesional synthesis, in conjunction with the beta clamp from PolIII	Root491	OG0000317
Root491|980	yes	55.08013	0.592621	1.29719	0.004569665	0.03986976	Rhizobiaceae	acd	acyl-CoA dehydrogenase	Root491	OG0000325
Root491|743	yes	18.34354	-0.4503879	1.177152	0.001729679	0.02596105	Rhizobiaceae		Belongs to the pirin family	Root491	OG0000326
Root491|706	yes	317.2367	-0.9518948	1.922026	0.0001968938	0.0078645	Rhizobiaceae	MA20_44945	Belongs to the UPF0337 (CsbD) family	Root491	OG0000341
Root491|109	yes	21.96266	-0.2314886	1.059931	6.147761e-10	1.109682e-07	Rhizobiaceae	phzF	Phenazine biosynthesis protein PhzF	Root491	OG0000354
Root491|3068	yes	27.43417	-0.5194836	1.229877	0.001631767	0.02506824	Rhizobiaceae	erpA	Belongs to the HesB IscA family	Root491	OG0000385
Root491|1262	yes	298.8888	-0.6949223	1.425757	0.0007284202	0.01542673	Rhizobiaceae	exbB	Biopolymer transport proteins	Root491	OG0000387
Root491|458	yes	20.30202	-0.3993947	1.142142	0.002295688	0.0286551	Rhizobiaceae	exsF	response regulator	Root491	OG0000400
Root491|370	yes	198.3091	0.6475128	1.358012	0.00303989	0.03343315	Rhizobiaceae	ropB	OmpA-like transmembrane domain	Root491	OG0000411
Root491|3050	yes	56.47138	-0.5506151	1.262458	0.0005945213	0.01455977	Rhizobiaceae	moaA	Catalyzes the cyclization of GTP to (8S)-3',8-cyclo-7,8- dihydroguanosine 5'-triphosphate	Root491	OG0000413
Root491|4658	yes	50.63888	-0.3652964	1.121538	0.002109749	0.02777181	Rhizobiaceae		pyridoxamine 5-phosphate	Root491	OG0000428
Root491|2976	yes	43.86644	0.5646345	1.263863	0.007105111	0.049173	Rhizobiaceae	fumC	Involved in the TCA cycle. Catalyzes the stereospecific interconversion of fumarate to L-malate	Root491	OG0000453
Root491|3228	yes	27.27436	-0.509107	1.220896	0.001769833	0.02596105	Rhizobiaceae	katE	serves to protect cells from the toxic effects of hydrogen peroxide	Root491	OG0000471
Root491|4867	yes	26.90305	-0.3246089	1.099613	0.003291175	0.03434522	Rhizobiaceae	gstch8	Glutathione S-transferase	Root491	OG0000473
Root491|2078	yes	64.45359	0.5377928	1.242659	0.004591581	0.03986976	Rhizobiaceae	yciA	Acyl-CoA hydrolase	Root491	OG0000474
Root491|2819	yes	204.8024	-0.6099967	1.322957	0.0005297197	0.01346451	Rhizobiaceae		PRC-barrel domain	Root491	OG0000490
Root491|3899	yes	35.46072	-0.4358922	1.167228	0.0006351955	0.01455977	Rhizobiaceae		PRC-barrel domain	Root491	OG0000490
Root491|4536	yes	167.4848	-0.6215988	1.329865	0.003414868	0.03434522	Rhizobiaceae		PRC-barrel domain	Root491	OG0000490
Root491|605	yes	23.88921	-0.2311803	1.05984	5.215609e-10	1.109682e-07	Rhizobiaceae	rcnR	protein conserved in bacteria	Root491	OG0000548
Root491|349	yes	39.43959	0.4641059	1.184718	0.005386347	0.0448221	Rhizobiaceae	rnd	Exonuclease involved in the 3' processing of various precursor tRNAs. Initiates hydrolysis at the 3'-terminus of an RNA molecule and releases 5'-mononucleotides	Root491	OG0000580
Root491|3716	yes	66.09944	-0.371774	1.125691	0.0004567812	0.01228039	Rhizobiaceae		Bacterial extracellular solute-binding protein	Root491	OG0000587
Root491|599	yes	18.76456	-0.3246163	1.099454	0.005374571	0.0448221	Rhizobiaceae	ptrB	Protease II	Root491	OG0000590
Root491|335	yes	55.6025	0.4862578	1.202831	0.002821276	0.03180761	Rhizobiaceae	glyA	Catalyzes the reversible interconversion of serine and glycine with tetrahydrofolate (THF) serving as the one-carbon carrier. This reaction serves as the major source of one-carbon groups required for the biosynthesis of purines, thymidylate, methionine, and other important biomolecules. Also exhibits THF- independent aldolase activity toward beta-hydroxyamino acids, producing glycine and aldehyd…	Root491	OG0000592
Root491|91	yes	304.0982	-0.8664527	1.69706	0.001801303	0.02596105	Rhizobiaceae	clpS	Involved in the modulation of the specificity of the ClpAP-mediated ATP-dependent protein degradation	Root491	OG0000598
Root491|4740	yes	73.22878	-0.6785046	1.406536	0.0002258071	0.007891958	Rhizobiaceae	ibpB	Belongs to the small heat shock protein (HSP20) family	Root491	OG0000631
Root491|1670	yes	23.63929	-0.3187802	1.096651	0.004211087	0.03789183	Rhizobiaceae	accD1	Acetyl-CoA carboxylase, carboxyltransferase component (subunits alpha and beta)	Root491	OG0000651
Root491|4103	yes	45.29414	-0.5398066	1.251044	0.001487317	0.02417755	Rhizobiaceae		Bacterial transglutaminase-like cysteine proteinase BTLCP	Root491	OG0000662
Root491|2938	yes	32.08708	-0.3974732	1.141228	0.001125209	0.01971192	Rhizobiaceae	cysE	serine acetyltransferase	Root491	OG0000664
Root491|254	yes	70.22631	-0.6277433	1.343324	0.0003445578	0.01047156	Rhizobiaceae		protein conserved in bacteria	Root491	OG0000746
Root491|4295	yes	23.17112	-0.3207652	1.097628	0.004222473	0.03789183	Rhizobiaceae		protein conserved in bacteria	Root491	OG0000746
Root491|639	yes	16.10319	-0.4647045	1.18234	0.005513856	0.04512071	Rhizobiaceae		protein conserved in bacteria	Root491	OG0000773
Root491|737	yes	18.7976	-0.4836587	1.197897	0.003851763	0.03613936	Rhizobiaceae	ycaQ	protein conserved in bacteria	Root491	OG0000789
Root491|875	yes	72.20506	-0.572953	1.285659	0.0001562827	0.007047848	Rhizobiaceae		transcriptional	Root491	OG0000797
Root491|4514	yes	67.46127	-0.547883	1.259641	0.0006826673	0.01538979	Rhizobiaceae	pfpI	DJ-1/PfpI family	Root491	OG0000828
Root491|2656	yes	93.35967	0.482744	1.200734	0.001171073	0.01972483	Rhizobiaceae	carB	Belongs to the CarB family	Root491	OG0000851
Root491|2023	yes	21.85175	-0.3801849	1.129523	0.006214602	0.04603072	Rhizobiaceae		PhoQ Sensor	Root491	OG0000865
Root491|5217	yes	210.7888	0.5354061	1.244387	0.002322359	0.02873148	Rhizobiaceae	rplL	Forms part of the ribosomal stalk which helps the ribosome interact with GTP-bound translation factors. Is thus essential for accurate translation	Root491	OG0000872
Root491|2731	yes	19.6508	-0.2318317	1.060026	7.774839e-10	1.109682e-07	Rhizobiaceae	murB	Cell wall formation	Root491	OG0000877
Root491|850	yes	56.4105	0.4555399	1.179009	0.003461485	0.03435723	Rhizobiaceae	lemA	LemA family	Root491	OG0000883
Root491|2275	yes	26.88816	-0.3610642	1.117113	0.005999734	0.04587119	Rhizobiaceae	MA20_25305	Protein of unknown function (DUF1232)	Root491	OG0000906
Root491|4511	yes	129.6979	-0.6871757	1.418479	0.000320819	0.01021215	Rhizobiaceae	gcd	Glucose dehydrogenase	Root491	OG0000908
Root491|2611	yes	150.1116	3.871246	5.373991	0.003139917	0.03350843	Rhizobiaceae	ctc	This is one of the proteins that binds to the 5S RNA in the ribosome where it forms part of the central protuberance	Root491	OG0000923
Root491|76	yes	133.6692	0.6718075	1.388753	0.002555956	0.03013409	Rhizobiaceae	tsf	Associates with the EF-Tu.GDP complex and induces the exchange of GDP to GTP. It remains bound to the aminoacyl-tRNA.EF- Tu.GTP complex up to the GTP hydrolysis stage on the ribosome	Root491	OG0000935
Root491|2223	yes	129.4666	4.245515	4.40926	0.002635516	0.03070376	Rhizobiaceae	atpA	Produces ATP from ADP in the presence of a proton gradient across the membrane. The alpha chain is a regulatory subunit	Root491	OG0000979
Root491|2224	yes	110.4608	0.7030842	1.430062	0.002073861	0.02761197	Rhizobiaceae	atpH	F(1)F(0) ATP synthase produces ATP from ADP in the presence of a proton or sodium gradient. F-type ATPases consist of two structural domains, F(1) containing the extramembraneous catalytic core and F(0) containing the membrane proton channel, linked together by a central stalk and a peripheral stalk. During catalysis, ATP synthesis in the catalytic domain of F(1) is coupled via a rotary mechanism…	Root491	OG0000980
Root491|4815	yes	79.85547	0.6908242	1.409175	0.003851626	0.03613936	Rhizobiaceae	rplX	One of the proteins that surrounds the polypeptide exit tunnel on the outside of the subunit	Root491	OG0001001
Root491|4820	yes	60.18105	0.4726056	1.192132	0.002771441	0.03149979	Rhizobiaceae	rplR	This is one of the proteins that binds and probably mediates the attachment of the 5S RNA into the large ribosomal subunit, where it forms part of the central protuberance	Root491	OG0001005
Root491|4827	yes	76.80115	0.5475834	1.252848	0.003310192	0.03434522	Rhizobiaceae	rpsK	Located on the platform of the 30S subunit, it bridges several disparate RNA helices of the 16S rRNA. Forms part of the Shine-Dalgarno cleft in the 70S ribosome	Root491	OG0001010
Root491|4828	yes	602.433	5.203287	3.057007	0.001008672	0.01854604	Rhizobiaceae	rpoA	DNA-dependent RNA polymerase catalyzes the transcription of DNA into RNA using the four ribonucleoside triphosphates as substrates	Root491	OG0001011
Root491|196	yes	282.5501	0.6604684	1.374436	0.002565062	0.03013409	Rhizobiaceae	rplM	This protein is one of the early assembly proteins of the 50S ribosomal subunit, although it is not seen to bind rRNA by itself. It is important during the early stages of 50S assembly	Root491	OG0001074
Root491|2273	yes	53.20089	0.4268026	1.158375	0.004796701	0.0411398	Rhizobiaceae	rlmN	Specifically methylates position 2 of adenine 2503 in 23S rRNA and position 2 of adenine 37 in tRNAs	Root491	OG0001079
Root491|2298	yes	126.2394	0.7113209	1.442321	0.001783231	0.02596105	Rhizobiaceae	ffh	Involved in targeting and insertion of nascent membrane proteins into the cytoplasmic membrane. Binds to the hydrophobic signal sequence of the ribosome-nascent chain (RNC) as it emerges from the ribosomes. The SRP-RNC complex is then targeted to the cytoplasmic membrane where it interacts with the SRP receptor FtsY. Interaction with FtsY leads to the transfer of the RNC complex to the Sec transl…	Root491	OG0001081
Root491|5212	yes	178.6726	0.972859	1.871488	0.006659998	0.04739575	Rhizobiaceae	rpsL	Interacts with and stabilizes bases of the 16S rRNA that are involved in tRNA selection in the A site and with the mRNA backbone. Located at the interface of the 30S and 50S subunits, it traverses the body of the 30S subunit contacting proteins on the other side and probably holding the rRNA structure together. The combined cluster of proteins S8, S12 and S17 appears to hold together the shoulder…	Root491	OG0001083
Root491|1963	yes	281.0836	-0.6446931	1.366203	4.627866e-05	0.003080836	Rhizobiaceae		stress protein (general stress protein 26)	Root491	OG0001094
Root491|2260	yes	62.75027	0.4676105	1.18832	0.002690506	0.03108535	Rhizobiaceae	ppa	Catalyzes the hydrolysis of inorganic pyrophosphate (PPi) forming two phosphate ions	Root491	OG0001122
Root491|3063	yes	25.29888	-0.3762025	1.127333	0.005249828	0.0442124	Rhizobiaceae	scpA	Participates in chromosomal partition during cell division. May act via the formation of a condensin-like complex containing Smc and ScpB that pull DNA away from mid-cell into both cell halves	Root491	OG0001131
Root491|742	yes	24.77834	-0.3604623	1.118186	0.006223534	0.04603072	Rhizobiaceae	xseB	Bidirectionally degrades single-stranded DNA into large acid-insoluble oligonucleotides, which are then degraded further into small acid-soluble oligonucleotides	Root491	OG0001147
Root491|3159	yes	140.0949	-0.4592179	1.184958	3.272992e-05	0.002287821	Rhizobiaceae		Protein of unknown function (DUF982)	Root491	OG0001152
Root491|2777	yes	39.25371	-0.5714697	1.283133	0.0005489904	0.01370515	Rhizobiaceae	thyA	Catalyzes the reductive methylation of 2'-deoxyuridine- 5'-monophosphate (dUMP) to 2'-deoxythymidine-5'-monophosphate (dTMP) while utilizing 5,10-methylenetetrahydrofolate (mTHF) as the methyl donor and reductant in the reaction, yielding dihydrofolate (DHF) as a by-product. This enzymatic reaction provides an intracellular de novo source of dTMP, an essential precursor for DNA biosynthesis	Root491	OG0001161
Root491|1104	yes	22.91566	-0.3871969	1.133847	0.005482538	0.04512071	Rhizobiaceae	hrcA	Negative regulator of class I heat shock genes (grpE- dnaK-dnaJ and groELS operons). Prevents heat-shock induction of these operons	Root491	OG0001184
Root491|666	yes	113.2308	-0.9084668	1.780606	0.002024997	0.0276089	Bacteria		positive regulation of growth	Root491	OG0001225
Root491|3102	yes	98.15357	-0.4492821	1.17739	7.866154e-05	0.004582035	Rhizobiaceae	iscU	NifU homolog involved in Fe-S cluster formation	Root491	OG0001246
Root491|1068	yes	106.7123	-0.5727889	1.279444	0.003323799	0.03434522	Rhizobiaceae	rmuC	protein conserved in bacteria	Root491	OG0001284
Root491|1879	yes	27.20189	-0.4532197	1.179685	0.0008612579	0.01704032	Rhizobiaceae	lonD	to the N-terminal domain of Lon protease	Root491	OG0001349
Root491|3152	yes	357.7631	-0.8669046	1.724338	0.0001140416	0.005693935	Rhizobiaceae		Pyridoxamine 5'-phosphate oxidase	Root491	OG0001356
Root491|1225	yes	50.37679	-0.4741128	1.19623	0.0002238174	0.007891958	Rhizobiaceae	yehZ	Periplasmic glycine betaine choline-binding (lipo)protein of an ABC-type transport system (osmoprotectant binding protein)	Root491	OG0001366
Root491|2549	yes	42.47642	-0.519759	1.228643	0.005551331	0.04512071	Rhizobiaceae		protein conserved in bacteria	Root491	OG0001377
Root491|3493	yes	271.9971	-0.8868973	1.761284	0.0003214125	0.01021215	Rhizobiaceae	tal	Transaldolase is important for the balance of metabolites in the pentose-phosphate pathway	Root491	OG0001379
Root491|3092	yes	51.16731	-0.3091161	1.092164	0.001608986	0.02499291	Rhizobiaceae	ydiK	permease	Root491	OG0001387
Root491|522	yes	57.92955	0.8390352	1.615737	0.006846739	0.04803896	Rhizobiaceae	feuQ	Histidine kinase	Root491	OG0001412
Root491|4935	yes	17.95072	-0.3245141	1.099379	0.005706066	0.04587119	Rhizobiaceae		transposase IS4 IS5 family	Root491	OG0001417
Root491|292	yes	66.30423	-0.5205497	1.235218	0.0002879259	0.00981757	Rhizobiaceae		Protein of unknown function (DUF982)	Root491	OG0001462
Root491|2278	yes	38.22014	-0.4773603	1.197987	0.001161776	0.01972483	Rhizobiaceae	ligT	Hydrolyzes RNA 2',3'-cyclic phosphodiester to an RNA 2'- phosphomonoester	Root491	OG0001473
Root491|4192	yes	73.33978	-0.3512806	1.113253	0.001570517	0.02466947	Phyllobacteriaceae		VIT family	Root491	OG0001524
Root491|2328	yes	90.14722	0.5589601	1.264601	0.002378759	0.02891744	Rhizobiaceae	ndvB	carbohydrate binding	Root491	OG0001553
Root491|194	yes	20.80673	-0.2316668	1.059982	7.698587e-10	1.109682e-07	Rhizobiaceae	yccU	CoA-binding protein	Root491	OG0001555
Root491|2499	yes	20.42142	-0.2317226	1.059997	2.01523e-09	1.65723e-07	Rhizobiaceae	MA20_32425	protein conserved in bacteria	Root491	OG0001572
Root491|4533	yes	93.91074	-0.5639706	1.276422	0.0001884193	0.007747357	Rhizobiaceae	phyR	response regulator	Root491	OG0001639
Root491|70	yes	98.32498	0.4898676	1.20662	0.001043561	0.01870382	Rhizobiaceae	bamA	Part of the outer membrane protein assembly complex, which is involved in assembly and insertion of beta-barrel proteins into the outer membrane	Root491	OG0001643
Root491|552	yes	365.6198	-0.8331735	1.640581	0.001149095	0.01972483	Rhizobiaceae	MA20_28420	Belongs to the UPF0061 (SELO) family	Root491	OG0001670
Root491|1679	yes	92.32737	-0.4906398	1.208855	0.000218849	0.007891958	Rhizobiaceae	rhaS	ABC transporter	Root491	OG0001722
Root491|120	yes	33.07576	-0.5523452	1.263766	0.0008654238	0.01704032	Rhizobiaceae	ydfF	transcriptional regulator	Root491	OG0001738
Root491|2667	yes	20.29644	-0.3903632	1.136445	0.002508132	0.02996897	Rhizobiaceae	rnfB	Domain of Unknown Function (DUF930)	Root491	OG0001768
Root491|1052	yes	19.55378	-0.4717379	1.191094	0.00627902	0.04603072	Bacteria		Anti-sigma-K factor rskA	Root491	OG0001769
Root491|688	yes	55.52469	0.4544183	1.178148	0.003569869	0.03465748	Rhizobiaceae	ppdK	Belongs to the PEP-utilizing enzyme family	Root491	OG0001879
Root491|487	yes	54.1915	-0.3055549	1.090479	0.00155701	0.02466947	Rhizobiaceae	amn	Catalyzes the hydrolysis of the N-glycosidic bond of AMP to form adenine and ribose 5-phosphate. Involved in regulation of AMP concentrations	Root491	OG0001880
Root491|288	yes	80.37514	-0.4398845	1.168459	0.002848016	0.03185221	Proteobacteria		Protein of unknown function (DUF2934)	Root491	OG0001932
Root491|997	yes	35.71847	-0.5891613	1.292839	0.004981639	0.04220807	Rhizobiaceae	c1	repressor	Root491	OG0002075
Root491|3466	yes	28.49527	-0.4796943	1.199373	0.001889333	0.02667967	Rhizobiaceae	cyaA	protein conserved in bacteria	Root491	OG0002110
Root491|2816	yes	75.27771	-0.5032934	1.217309	0.003108948	0.03343315	Rhizobiaceae		Putative lumazine-binding	Root491	OG0002220
Root491|3075	yes	55.98263	-0.4755169	1.197404	0.0001791616	0.007684889	NA	NA	NA	Root491	OG0002266
Root491|53	yes	36.17321	0.4590031	1.180702	0.006477931	0.04668118	Rhizobiaceae		Lysophospholipase L1 and related esterases	Root491	OG0002300
Root491|4933	yes	15.55147	-0.3241896	1.09913	0.006906888	0.04803896	Rhizobiaceae		DNA breaking-rejoining enzyme, catalytic core	Root491	OG0002329
Root491|3578	yes	19.17719	-0.4117703	1.150153	0.00222747	0.02819513	Rhizobiaceae		sugar ABC transporter substrate-binding protein	Root491	OG0002417
Root491|222	yes	102.3673	-0.5452396	1.258497	9.385977e-05	0.005046768	Rhizobiaceae	exoD	ABC-type transport system, permease components	Root491	OG0002427
Root491|1151	yes	18.49487	-0.2319821	1.060064	8.731401e-10	1.109682e-07	Rhizobiaceae		2'-5' RNA ligase superfamily	Root491	OG0002438
Root491|4075	yes	658.6478	-0.5756793	1.287272	0.0003320358	0.01031525	NA	NA	NA	Root491	OG0002458
Root491|1996	yes	24.43908	-0.4483165	1.175036	0.0030837	0.03343315	Rhizobiaceae	MA20_03865	protein conserved in bacteria	Root491	OG0002481
Root491|1979	yes	128.2051	-0.5165908	1.230765	0.0007727491	0.01565657	Rhizobiaceae	MA20_18080	Protein of unknown function (DUF1465)	Root491	OG0002483
Root491|2283	yes	33.07949	-0.3535923	1.11343	0.004868752	0.04150314	Rhizobiaceae	MA20_43795	Protein of unknown function (DUF2794)	Root491	OG0002525
Root491|2898	yes	25.4276	-0.3101146	1.092463	0.004221387	0.03789183	Rhizobiaceae		transcriptional	Root491	OG0002582
Root491|2968	yes	458.1275	-0.9611691	1.950463	0.0001310513	0.006133871	Rhizobiaceae		Putative Tad-like Flp pilus-assembly	Root491	OG0002645
Root491|2642	yes	59.65981	-0.3712674	1.125107	0.001531656	0.02461212	Rhizobiaceae		Uncharacterized protein conserved in bacteria (DUF2188)	Root491	OG0002656
Root491|3126	yes	174.2603	-0.6034543	1.316221	0.00040593	0.0113498	Rhizobiaceae	hspQ	DNA-binding protein	Root491	OG0002703
Root491|384	yes	24.11569	-0.2847618	1.080845	0.006109581	0.04603072	Rhizobiaceae	gal	dehydrogenases and related proteins	Root491	OG0002829
Root491|479	yes	488.7388	-0.5711065	1.281653	0.000693788	0.01538979	Rhizobiaceae			Root491	OG0002844
Root491|1881	yes	20.52856	-0.3044402	1.089689	0.005967725	0.04587119	Rhizobiaceae	proX	Aminoacyl-tRNA editing domain	Root491	OG0002872
Root491|211	yes	40.4974	-0.6703284	1.390335	0.002138246	0.02777181	Rhizobiaceae		membrane	Root491	OG0002903
Root491|2253	yes	299.2272	-0.8845663	1.755317	0.0003596343	0.01069721	Rhizobiaceae		transferase activity, transferring acyl groups other than amino-acyl groups	Root491	OG0002925
Root491|1969	yes	20.42142	-0.2317226	1.059997	2.01523e-09	1.65723e-07	Rhizobiaceae	MA20_17985	Domain of unknown function (DUF4164)	Root491	OG0002984
Root491|1298	yes	56.88073	-0.4202556	1.154557	0.004387249	0.03906608	Rhizobiaceae	MA20_23660		Root491	OG0003007
Root491|696	yes	107.1417	-0.6840874	1.415608	9.081536e-05	0.005046768	Rhizobiaceae		von Willebrand factor, type A	Root491	OG0003338
Root491|3854	yes	30.72792	-0.3141231	1.094461	0.003107696	0.03343315	Rhizobiaceae			Root491	OG0003384
Root491|4510	yes	25.52806	-0.3189858	1.096784	0.003762028	0.03602271	Rhizobiaceae			Root491	OG0003775
Root491|2132	yes	19.70908	-0.3087763	1.09172	0.005995502	0.04587119	Rhizobiaceae	ybiB	glycosyl transferase family	Root491	OG0003895
Root491|475	yes	529.5271	-0.8508404	1.631833	0.007153654	0.04926507	Rhizobiaceae		ribosome binding	Root491	OG0003912
Root491|5096	yes	246.0458	-0.5952736	1.304081	0.002000476	0.0276089	Rhizobiaceae		Adenylate cyclase, family 3 (some proteins contain HAMP domain)	Root491	OG0004089
Root491|2560	yes	42.65109	-0.5766275	1.288595	0.0004497	0.01228039	Rhizobiaceae	MA20_06625	Protein of unknown function (DUF3095)	Root491	OG0004254
Root491|570	yes	35.38659	-0.5830101	1.294795	0.0006220793	0.01455977	NA	NA	NA	Root491	OG0004295
Root491|236	yes	25.81291	-0.3099806	1.092404	0.004143575	0.03789183	NA	NA	NA	Root491	OG0004509
Root491|760	yes	24.5509	-0.3191509	1.09685	0.003980848	0.0371015	Rhizobiaceae			Root491	OG0004615
Root491|4885	yes	19.21484	-0.3150129	1.094713	0.005770592	0.04587119	NA	NA	NA	Root491	OG0004888
Root491|1411	yes	30.88876	-0.3413195	1.106691	0.00603741	0.04587119	Rhizobiaceae			Root491	OG0004958
Root491|4264	yes	28.25439	-0.3168405	1.095763	0.003389272	0.03434522	Rhizobiaceae	dinJ	RelB antitoxin	Root491	OG0004975
Root491|651	yes	26.19362	-0.3223682	1.098477	0.003504	0.03435723	Rhizobiaceae		X-Pro dipeptidyl-peptidase (S15 family)	Root491	OG0005018
Root491|1715	yes	396.6693	-0.8609416	1.698622	0.0007393356	0.01542673	Rhizobiaceae			Root491	OG0005135
Root491|2856	yes	13.36263	-0.235065	1.061053	1.429712e-09	1.38449e-07	Alphaproteobacteria		Gluconate 2-dehydrogenase subunit 3	Root491	OG0005875
Root491|4121	yes	267.3456	-0.6286418	1.345756	0.000181403	0.007684889	Rhizobiaceae		Protein of unknown function (DUF1059)	Root491	OG0006286
Root491|4313	yes	25.63623	-0.3250357	1.09981	0.003514366	0.03435723	Rhizobiaceae		HlyD family secretion protein	Root491	OG0007617
Root491|1835	yes	24.65983	-0.231053	1.059802	4.8849e-10	1.109682e-07	Alphaproteobacteria		Phage tail tube protein	Root491	OG0008531
Root491|1518	yes	32.87266	-0.5083296	1.221086	0.001293472	0.0212738	Rhizobiaceae			Root491	OG0009323
Root491|1193	yes	204.7089	-0.6014594	1.312324	0.001013957	0.01854604	Rhizobiaceae			Root491	OG0009330
Root491|276	yes	20.13861	-0.5088564	1.218873	0.002935477	0.03256982	Rhizobiaceae			Root491	OG0009358
Root491|243	yes	19.65834	-0.4291373	1.161984	0.001840669	0.02625771	Alphaproteobacteria		IMG reference gene	Root491	OG0010353
Root491|2998	yes	193.844	-0.8822508	1.739994	0.0009049474	0.01733036	Rhizobiaceae			Root491	OG0010584
Root491|17	yes	109.585	-0.8925173	1.747181	0.002053881	0.0276089	Rhizobiaceae			Root491	OG0012551
Root491|3158	yes	50.27478	-0.5563688	1.267803	0.0007155484	0.01538979	NA	NA	NA	Root491	OG0012591
Root491|4605	yes	18.91403	-0.310508	1.092528	0.006205219	0.04603072	Rhizobiaceae			Root491	OG0018532
Root491|221	yes	31.86808	-0.4329236	1.161997	0.005888649	0.04587119	NA	NA	NA	Root491	OG0018843
Root491|2997	yes	14.10418	-0.4473247	1.174521	0.002712973	0.031088	Rhizobiaceae			Root491	OG0018860
Root491|2999	yes	139.0257	-0.6525659	1.373641	0.0002986176	0.009939699	NA	NA	NA	Root491	OG0018861
Root491|3090	yes	35.99745	-0.3182758	1.096543	0.002360715	0.02891744	NA	NA	NA	Root491	OG0018864
Root491|1718	yes	63.79046	-0.4799397	1.201015	0.0001316281	0.006133871	NA	NA	NA	Root491	OG0040511
Root491|3316	yes	45.89347	-0.5115222	1.226786	0.0006314948	0.01455977	NA	NA	NA	Root491	OG0040576
Root491|3555	yes	57.55696	-0.5243632	1.238498	0.0003695952	0.01076446	NA	NA	NA	Root491	OG0040582
Root491|3596	yes	16.98749	-0.3237987	1.098988	0.006179037	0.04603072	Rhizobiaceae			Root491	OG0040586
Root491|4797	yes	33.93477	-0.3771814	1.128232	0.00341098	0.03434522	Rhizobiaceae			Root491	OG0040649
Root53|2380	yes	72.60645	-0.3974834	1.141507	0.000384509	0.04806363	Micrococcaceae		KR domain	Root53	OG0000001
Root53|1664	yes	16.2208	-0.2207401	1.056183	3.969843e-09	9.924608e-07	Microbacteriaceae	metY	Cys/Met metabolism PLP-dependent enzyme	Root53	OG0000098
Root559|2080	yes	234.4135	-2.546095	1.118995	0.001903328	0.02011738	Xanthomonadales	cysA	Part of the ABC transporter complex CysAWTP involved in sulfate thiosulfate import. Responsible for energy coupling to the transport system	Root559	OG0000000
Root559|2857	yes	651.7877	2.342418	1.134788	0.003610947	0.03213859	Xanthomonadales		COG1028 Dehydrogenases with different specificities (related to short-chain alcohol dehydrogenases)	Root559	OG0000001
Root559|3587	yes	856.2395	-3.134569	0.9452544	6.780164e-05	0.001513508	Xanthomonadales		Dehydrogenases with different specificities (related to short-chain alcohol dehydrogenases)	Root559	OG0000001
Root559|1095	yes	66.47676	-0.925934	1.860806	0.0001056249	0.002165701	unclassified Gammaproteobacteria	rrp-1	COG3706 Response regulator containing a CheY-like receiver domain and a GGDEF domain	Root559	OG0000003
Root559|1325	yes	109.6614	-3.017511	1.833823	0.003941224	0.03409159	Xanthomonadales		UTRA	Root559	OG0000004
Root559|1119	yes	45.06592	-2.765293	2.080007	0.006765594	0.04904152	Xanthomonadales		Transcriptional regulator	Root559	OG0000005
Root559|3209	yes	463.1323	-3.985161	0.905116	6.292639e-07	3.529121e-05	Xanthomonadales		Response regulators consisting of a CheY-like receiver domain and a winged-helix DNA-binding domain	Root559	OG0000006
Root559|1096	yes	515.7902	-2.40281	1.213976	0.003705537	0.03257941	Pseudomonas aeruginosa group	barA_1	PhoQ Sensor	Root559	OG0000007
Root559|1404	yes	190.1801	-2.727862	1.217469	0.001741442	0.01866188	Proteobacteria		PAS domain containing protein	Root559	OG0000007
Root559|2722	yes	419.0028	3.799014	0.9724829	6.397679e-06	0.0002213597	Xanthomonadales	phoR	Histidine kinase	Root559	OG0000007
Root559|1882	yes	153.9145	-2.611134	1.773466	0.006146832	0.04610957	Xanthomonadales	cpo	Alpha beta hydrolase	Root559	OG0000010
Root559|280	yes	282.7056	4.408171	1.650244	0.000289866	0.004775888	Xanthomonadales	yybA	MarR family transcriptional regulator	Root559	OG0000011
Root559|1034	yes	56.07094	-6.232342	2.489163	4.113005e-05	0.001025658	Xanthomonadales		Belongs to the sigma-70 factor family. ECF subfamily	Root559	OG0000012
Root559|3341	yes	91.042	-6.156201	1.645219	1.414075e-05	0.000444791	Xanthomonadales	narP	regulator	Root559	OG0000016
Root559|1941	yes	58.61556	-6.244435	2.104147	7.029539e-05	0.001556621	Alcaligenaceae		Transcriptional regulator	Root559	OG0000017
Root559|2821	yes	143.8132	-3.850718	1.722931	0.0009417571	0.01163743	Xanthomonadales		belongs to the aldehyde dehydrogenase family	Root559	OG0000018
Root559|246	yes	60.9734	-2.801839	1.991877	0.004918663	0.03912316	Xanthomonadales		Glycosyl transferases group 1	Root559	OG0000022
Root559|3033	yes	77.48613	-2.953248	1.541747	0.002787825	0.02679409	Xanthomonadales	echA3	Belongs to the enoyl-CoA hydratase isomerase family	Root559	OG0000025
Root559|1476	yes	281.1917	-3.167039	1.094661	0.0002540867	0.004211449	Xanthomonadales	yccK	oxidoreductases (related to aryl-alcohol dehydrogenases)	Root559	OG0000038
Root559|1352	yes	1732.613	2.458503	1.101525	0.002318437	0.02327867	Xanthomonadales	mexE	Belongs to the membrane fusion protein (MFP) (TC 8.A.1) family	Root559	OG0000045
Root559|884	yes	1428.19	1.923495	0.8605915	0.004030308	0.03443177	Xanthomonadales		Belongs to the membrane fusion protein (MFP) (TC 8.A.1) family	Root559	OG0000045
Root559|54	yes	36.62432	-8.698254	3.997264	0.0001305713	0.00249256	Xanthomonadales	malE	ABC transporter substrate-binding protein	Root559	OG0000047
Root559|1351	yes	2583.462	4.88229	1.036962	1.391041e-07	1.013263e-05	Xanthomonadales	mexF	Efflux pump membrane transporter	Root559	OG0000049
Root559|2061	yes	83.06213	-2.703399	1.698242	0.005374305	0.04148278	Xanthomonadales		Belongs to the resistance-nodulation-cell division (RND) (TC 2.A.6) family	Root559	OG0000049
Root559|2277	yes	54.22899	5.771118	3.206713	0.001004628	0.01225026	Xanthomonadales	czcA	Belongs to the resistance-nodulation-cell division (RND) (TC 2.A.6) family	Root559	OG0000049
Root559|883	yes	879.3446	1.851573	0.9040331	0.006401572	0.04735572	Xanthomonadales	czcA	Belongs to the resistance-nodulation-cell division (RND) (TC 2.A.6) family	Root559	OG0000049
Root559|3782	yes	23.23556	-0.8269265	1.60299	0.005051732	0.03983816	Alphaproteobacteria		LysR substrate binding domain	Root559	OG0000050
Root559|342	yes	999.7509	2.054344	0.9597875	0.004200522	0.03524729	Xanthomonadales		Protein tyrosine kinase	Root559	OG0000051
Root559|1295	yes	76.58852	3.461224	2.799131	0.004271975	0.03561694	Caulobacterales		D-isomer specific 2-hydroxyacid dehydrogenase, catalytic domain	Root559	OG0000052
Root559|163	yes	240.8927	4.1668	1.581103	0.0003516103	0.00549863	Xanthomonadales	gyaR	Belongs to the D-isomer specific 2-hydroxyacid dehydrogenase family	Root559	OG0000052
Root559|2853	yes	400.8474	-4.112224	1.028012	4.057017e-06	0.0001541407	Proteobacteria		Belongs to the class-III pyridoxal-phosphate-dependent aminotransferase family	Root559	OG0000053
Root559|489	yes	35.52075	-0.4799926	1.198724	0.003045309	0.02838187	Xanthomonadales		COG1680 Beta-lactamase class C and other penicillin binding proteins	Root559	OG0000056
Root559|1813	yes	616.705	2.074587	0.8963416	0.002775193	0.02676563	Xanthomonadales	fadA	Catalyzes the synthesis of acetoacetyl coenzyme A from two molecules of acetyl coenzyme A. It can also act as a thiolase, catalyzing the reverse reaction and generating two-carbon units from the four-carbon product of fatty acid oxidation	Root559	OG0000058
Root559|1396	yes	131.6105	-3.596306	1.094348	5.781008e-05	0.001344692	Xanthomonadales	zraR	Sigma-54 interaction domain	Root559	OG0000061
Root559|3757	yes	29.64934	-3.379289	3.458114	0.005153568	0.04029683	Acidobacteriia	maa	Hexapeptide repeat of succinyl-transferase	Root559	OG0000070
Root559|1615	yes	1965.752	1.608586	0.6889204	0.004664935	0.03797806	Xanthomonadales		TonB dependent receptor	Root559	OG0000075
Root559|959	yes	262.3313	3.078365	1.078544	0.0002982127	0.00482721	Xanthomonadales	btuB	receptor	Root559	OG0000075
Root559|2414	yes	2122.82	2.821087	0.8365493	7.184253e-05	0.001578255	Xanthomonadales	nlpD_1	Membrane proteins related to metalloendopeptidases	Root559	OG0000077
Root559|1671	yes	527.4132	-4.452692	0.9395501	1.324984e-07	9.912316e-06	Xanthomonadales		Oxidoreductase FAD-binding domain	Root559	OG0000083
Root559|1590	yes	1111.86	3.722207	0.9503648	6.135557e-06	0.0002149775	Xanthomonadales	uup	mutations in this gene affect RecA-independent excision of transposons and affects Mu bacteriophage growth	Root559	OG0000095
Root559|1982	yes	199.5192	3.481158	1.543854	0.001027619	0.01247566	Xanthomonadales	araJ	Major facilitator Superfamily	Root559	OG0000102
Root559|2028	yes	1376.316	1.85675	0.8859453	0.005849543	0.04448224	Xanthomonadales	mtbA	COG0477 Permeases of the major facilitator superfamily	Root559	OG0000104
Root559|2663	yes	1410.047	5.243154	0.8841633	1.816411e-10	3.313481e-08	Xanthomonadales	yhjE	Sugar (and other) transporter	Root559	OG0000104
Root559|2831	yes	146.9577	4.760391	1.717963	0.0002115401	0.003729572	Xanthomonadales		EamA-like transporter family	Root559	OG0000105
Root559|1652	yes	652.135	2.302724	1.115194	0.003738231	0.03274501	Xanthomonadales	lolC	Lipoprotein releasing system transmembrane protein	Root559	OG0000107
Root559|3598	yes	395.3513	-4.361119	0.9661857	3.520121e-07	2.265976e-05	Sphingomonadales	yagT	aerobic-type carbon monoxide dehydrogenase, small subunit CoxS	Root559	OG0000113
Root559|2037	yes	56.88938	-9.929272	3.667929	3.728724e-06	0.0001474444	Xanthomonadales		Glutathione-dependent formaldehyde-activating enzyme	Root559	OG0000116
Root559|353	yes	1081.669	10.4464	1.036136	2.939704e-26	8.1371e-23	Xanthomonadales	rhlE2	Belongs to the DEAD box helicase family	Root559	OG0000133
Root559|1289	yes	6889.879	5.621405	0.7111066	1.601219e-16	1.108043e-13	Xanthomonadales	glnA	highly regulated protein controlled by the addition removal of adenylyl groups by adenylyltransferase from specific tyrosine residues	Root559	OG0000135
Root559|916	yes	540.9378	2.040213	0.8511182	0.002412607	0.02376546	Xanthomonadales	accC	An AccC homodimer forms the biotin carboxylase subunit of the acetyl CoA carboxylase, an enzyme that catalyzes the formation of malonyl-CoA, which in turn controls the rate of fatty acid metabolism	Root559	OG0000151
Root559|282	yes	729.1116	2.139746	1.023406	0.004242505	0.03547811	Xanthomonadales	emrA	Multidrug resistance efflux pump	Root559	OG0000157
Root559|3791	yes	533.8212	-2.788407	1.434214	0.002847835	0.02718209	Xanthomonadales	dpaL	Threonine dehydratase	Root559	OG0000164
Root559|1438	yes	42.66328	-4.929565	3.269223	0.0004845582	0.007022288	Alphaproteobacteria		Antioxidant protein with alkyl hydroperoxidase activity. Required for the reduction of the AhpC active site cysteine residues and for the regeneration of the AhpC enzyme activity	Root559	OG0000175
Root559|1288	yes	2545.198	6.378545	0.8018516	1.089379e-16	1.005134e-13	Xanthomonadales	ysnE	Acetyltransferase (GNAT) domain	Root559	OG0000180
Root559|642	yes	199.1883	-5.53515	1.484386	4.485205e-06	0.0001633559	Xanthomonadales		Belongs to the cysteine synthase cystathionine beta- synthase family	Root559	OG0000183
Root559|5	yes	2523.608	-3.662802	0.9088226	3.617407e-06	0.0001472497	Xanthomonadales		Domain in cystathionine beta-synthase and other proteins.	Root559	OG0000209
Root559|2270	yes	29.11609	-0.7895093	1.518224	0.006332769	0.04724826	Xanthomonadales		LysR substrate binding domain	Root559	OG0000212
Root559|3778	yes	30.37847	-1.279646	3.12877	0.003664609	0.03251166	Methylocystaceae		LysR substrate binding domain	Root559	OG0000212
Root559|913	yes	388.4039	7.188185	1.470796	3.659049e-08	3.069166e-06	Xanthomonadales	tlpA	COG0526 Thiol-disulfide isomerase and thioredoxins	Root559	OG0000214
Root559|3589	yes	46.29404	-2.811597	3.142364	0.006103602	0.0460348	Rhodocyclales	cls	Catalyzes the reversible phosphatidyl group transfer from one phosphatidylglycerol molecule to another to form cardiolipin (CL) (diphosphatidylglycerol) and glycerol	Root559	OG0000217
Root559|600	yes	3066.945	-4.129469	0.8036704	1.755816e-08	1.625157e-06	Xanthomonadales	osmC	OsmC-like protein	Root559	OG0000224
Root559|2092	yes	46.11294	0.6780598	1.403466	0.0002978626	0.00482721	Xanthomonadales	acpC	acyl carrier protein	Root559	OG0000226
Root559|641	yes	239.3703	-3.739449	1.505645	0.0005478817	0.007698156	Xanthomonadales	cysG	Multifunctional enzyme that catalyzes the SAM-dependent methylations of uroporphyrinogen III at position C-2 and C-7 to form precorrin-2 via precorrin-1. Then it catalyzes the NAD- dependent ring dehydrogenation of precorrin-2 to yield sirohydrochlorin. Finally, it catalyzes the ferrochelation of sirohydrochlorin to yield siroheme	Root559	OG0000227
Root559|2665	yes	1173.989	5.914039	1.443472	1.319016e-06	6.755856e-05	Xanthomonadales	cyoB	Cytochrome c oxidase is the component of the respiratory chain that catalyzes the reduction of oxygen to water. Subunits 1- 3 form the functional core of the enzyme complex. CO I is the catalytic subunit of the enzyme. Electrons originating in cytochrome c are transferred via the copper A center of subunit 2 and heme A of subunit 1 to the bimetallic center formed by heme A3 and copper B	Root559	OG0000231
Root559|2662	yes	266.3695	-4.974065	0.9638498	1.146946e-08	1.221056e-06	Alphaproteobacteria		glyoxalase bleomycin resistance protein dioxygenase	Root559	OG0000239
Root559|2267	yes	199.4712	2.849225	1.644338	0.004055807	0.03444233	Xanthomonadales	dedA_2	Catalyzes, although with low efficiency, the sulfur transfer reaction from thiosulfate to cyanide	Root559	OG0000250
Root559|3795	yes	213.6334	-3.949611	1.057416	1.180763e-05	0.0003890896	Xanthomonadales	leuB	Catalyzes the oxidation of 3-carboxy-2-hydroxy-4- methylpentanoate (3-isopropylmalate) to 3-carboxy-4-methyl-2- oxopentanoate. The product decarboxylates to 4-methyl-2 oxopentanoate	Root559	OG0000253
Root559|2822	yes	263.6765	-2.880891	1.273466	0.001504666	0.01652744	Xanthomonadales	alsS	Belongs to the TPP enzyme family	Root559	OG0000255
Root559|2571	yes	355.1155	-2.950418	1.279438	0.001282476	0.01458309	Xanthomonadales	pdhB	Pyruvate 2-oxoglutarate dehydrogenase complex dehydrogenase (E1) component eukaryotic type beta subunit	Root559	OG0000259
Root559|11	yes	1090.317	-2.108141	1.069736	0.00507263	0.03988932	Xanthomonadales	ku	With LigD forms a non-homologous end joining (NHEJ) DNA repair enzyme, which repairs dsDNA breaks with reduced fidelity. Binds linear dsDNA with 5'- and 3'- overhangs but not closed circular dsDNA nor ssDNA. Recruits and stimulates the ligase activity of LigD	Root559	OG0000264
Root559|3731	yes	1393.009	6.782517	0.9073319	1.952421e-15	7.720429e-13	Xanthomonadales		receptor	Root559	OG0000275
Root559|2951	yes	362.0348	-2.600079	1.21101	0.002329549	0.02327867	Xanthomonadales	mtnB	Catalyzes the dehydration of methylthioribulose-1- phosphate (MTRu-1-P) into 2,3-diketo-5-methylthiopentyl-1- phosphate (DK-MTP-1-P)	Root559	OG0000277
Root559|3351	yes	105.1307	-3.672507	1.254613	0.0001904163	0.003467582	Xanthomonadales		COG4638 Phenylpropionate dioxygenase and related ring-hydroxylating dioxygenases, large terminal subunit	Root559	OG0000281
Root559|2463	yes	145.1352	-3.479206	1.190257	0.0002096597	0.003720116	Xanthomonadales	xpsG	General secretion pathway protein	Root559	OG0000285
Root559|1715	yes	3727.132	2.354023	0.8286207	0.0005592019	0.007739354	Xanthomonadales	gyrA	A type II topoisomerase that negatively supercoils closed circular double-stranded (ds) DNA in an ATP-dependent manner to modulate DNA topology and maintain chromosomes in an underwound state. Negative supercoiling favors strand separation, and DNA replication, transcription, recombination and repair, all of which involve strand separation. Also able to catalyze the interconversion of other topol…	Root559	OG0000289
Root559|619	yes	492.2901	1.908946	0.9466145	0.006468769	0.04752728	Xanthomonadales	sufS	Catalyzes the removal of elemental sulfur and selenium atoms from L-cysteine, L-cystine, L-selenocysteine, and L- selenocystine to produce L-alanine	Root559	OG0000300
Root559|3314	yes	23406.39	2.288967	0.7987397	0.0005418403	0.007652111	Xanthomonadales	tuf	GTP-dependent binding of aminoacyl-tRNA to the A-site of ribosomes during protein biosynthesis	Root559	OG0000301
Root559|2780	yes	1637.567	3.593394	1.02753	3.111658e-05	0.0008202924	Xanthomonadales	fabH	Catalyzes the condensation reaction of fatty acid synthesis by the addition to an acyl acceptor of two carbons from malonyl-ACP. Catalyzes the first condensation reaction which initiates fatty acid synthesis and may therefore play a role in governing the total rate of fatty acid production. Possesses both acetoacetyl-ACP synthase and acetyl transacylase activities. Its substrate specificity deter…	Root559	OG0000302
Root559|372	yes	665.9404	2.778989	0.9702407	0.000360977	0.005613395	Xanthomonadales	secF	Part of the Sec protein translocase complex. Interacts with the SecYEG preprotein conducting channel. SecDF uses the proton motive force (PMF) to complete protein translocation after the ATP-dependent function of SecA	Root559	OG0000309
Root559|373	yes	1815.363	2.247977	0.7727463	0.0004989816	0.007156378	Xanthomonadales	secD	Part of the Sec protein translocase complex. Interacts with the SecYEG preprotein conducting channel. SecDF uses the proton motive force (PMF) to complete protein translocation after the ATP-dependent function of SecA	Root559	OG0000309
Root559|3599	yes	447.7146	-3.09958	0.9986289	0.0001387201	0.002612089	Bradyrhizobiaceae		Function proposed based on presence of conserved amino acid motif, structural feature or limited homology	Root559	OG0000324
Root559|2689	yes	636.1999	2.215878	0.9581176	0.00239283	0.02373962	Xanthomonadales	yhhW	Belongs to the pirin family	Root559	OG0000326
Root559|1852	yes	186.4018	-3.896723	1.080463	1.766848e-05	0.0005148037	Xanthomonadales	copA	multicopper	Root559	OG0000332
Root559|1360	yes	375.1268	3.908245	1.067412	1.557766e-05	0.0004686844	Xanthomonadales	mlaE	ABC-type transport system involved in resistance to organic solvents permease component	Root559	OG0000333
Root559|441	yes	877.6967	3.525919	1.093133	8.070352e-05	0.001745214	Xanthomonadales		Forkhead associated domain	Root559	OG0000342
Root559|2987	yes	2001.004	2.274946	0.8977802	0.001348564	0.01511266	Xanthomonadales	pgaC	in Yersinia the HmsR protein is an inner membrane protein	Root559	OG0000345
Root559|3869	yes	16556.63	2.907185	0.8048926	3.009602e-05	0.000808794	Xanthomonadales	fusA	Catalyzes the GTP-dependent ribosomal translocation step during translation elongation. During this step, the ribosome changes from the pre-translocational (PRE) to the post- translocational (POST) state as the newly formed A-site-bound peptidyl-tRNA and P-site-bound deacylated tRNA move to the P and E sites, respectively. Catalyzes the coordinated movement of the two tRNA molecules, the mRNA and…	Root559	OG0000355
Root559|601	yes	3307.076	-2.550423	0.7717693	9.612228e-05	0.002046665	Xanthomonadales	fusA2	elongation factor G	Root559	OG0000355
Root559|1770	yes	21.63256	-0.6379149	1.348948	0.002937757	0.02778569	Xanthomonadales	can	Carbonic anhydrase	Root559	OG0000374
Root559|3649	yes	382.851	-3.061326	1.024569	0.0002010008	0.003589486	Xanthomonadales		receptor	Root559	OG0000379
Root559|1788	yes	29.55572	-1.023759	2.110989	0.0005269131	0.007479464	Xanthomonadales	iscA	Belongs to the HesB IscA family	Root559	OG0000385
Root559|3238	yes	689.7704	2.555558	1.025033	0.001167204	0.01357614	Xanthomonadales	MA20_07590	acetoin utilization protein	Root559	OG0000395
Root559|1286	yes	31.2018	0.4673014	1.187561	0.002385085	0.02373962	Xanthomonadales	glnB	at high nitrogen levels P-II prevents the phosphorylation of NR-I, the transcriptional activator of the glutamine synthetase gene (glnA)	Root559	OG0000402
Root559|2440	yes	464.8087	2.339697	0.9672599	0.001686492	0.01823519	Xanthomonadales	ribB	Catalyzes the conversion of D-ribulose 5-phosphate to formate and 3,4-dihydroxy-2-butanone 4-phosphate	Root559	OG0000405
Root559|706	yes	218.6008	12.87098	3.811535	1.361143e-08	1.395424e-06	Xanthomonadales		Belongs to the UPF0312 family	Root559	OG0000407
Root559|894	yes	829.7855	2.399734	0.9595677	0.001290772	0.01458309	Xanthomonadales	yceI	Belongs to the UPF0312 family	Root559	OG0000407
Root559|3494	yes	279.8171	3.192584	1.30758	0.0008711898	0.01096115	Xanthomonadales		MatE	Root559	OG0000414
Root559|3402	yes	191.6566	5.039601	1.725124	0.000133759	0.002535923	Xanthomonadales	ispD	Catalyzes the formation of 4-diphosphocytidyl-2-C- methyl-D-erythritol from CTP and 2-C-methyl-D-erythritol 4- phosphate (MEP)	Root559	OG0000427
Root559|1571	yes	81.06767	-4.796658	1.968887	0.0002487743	0.004148237	Betaproteobacteria		Baseplate assembly protein	Root559	OG0000435
Root559|2121	yes	66.10743	-10.23935	3.645213	1.453063e-06	7.182285e-05	Xanthomonadales	BH1582	Acetyltransferase (GNAT) family	Root559	OG0000444
Root559|2746	yes	1244.294	1.755627	0.7827571	0.004812577	0.03872134	Xanthomonadales	ppiD	peptidylprolyl isomerase	Root559	OG0000461
Root559|1578	yes	48.02213	0.8409485	1.663256	0.0003652092	0.005619333	Xanthomonadales	guaA2	Glutamine amidotransferase class-I	Root559	OG0000495
Root559|1883	yes	162.5577	-3.489237	1.639615	0.001388768	0.01543819	Xanthomonadales		Hydrolase	Root559	OG0000504
Root559|3455	yes	87.60712	-3.197302	1.860257	0.003064006	0.0284603	Xanthomonadales	MA20_09500	Protein of unknown function DUF72	Root559	OG0000509
Root559|1416	yes	832.2006	-2.339733	0.9153915	0.001136459	0.01350094	Xanthomonadales		peptidase	Root559	OG0000519
Root559|2914	yes	291.3698	-4.23657	1.045091	2.183214e-06	9.442401e-05	Xanthomonadales	qmcA	membrane	Root559	OG0000528
Root559|2781	yes	790.6925	2.862282	0.8320809	5.428915e-05	0.001284379	Xanthomonadales	fabD	malonyl CoA-acyl carrier protein transacylase	Root559	OG0000579
Root559|3309	yes	1504.473	2.517891	0.8660524	0.0003920366	0.005897594	Xanthomonadales	prs	Involved in the biosynthesis of the central metabolite phospho-alpha-D-ribosyl-1-pyrophosphate (PRPP) via the transfer of pyrophosphoryl group from ATP to 1-hydroxyl of ribose-5-phosphate (Rib-5-P)	Root559	OG0000588
Root559|1424	yes	1850.207	4.420768	0.8467334	1.087256e-08	1.20381e-06	Xanthomonadales	yidC	Required for the insertion and or proper folding and or complex formation of integral membrane proteins into the membrane. Involved in integration of membrane proteins that insert both dependently and independently of the Sec translocase complex, as well as at least some lipoproteins. Aids folding of multispanning membrane proteins	Root559	OG0000591
Root559|150	yes	1825.035	2.175667	0.8952087	0.001971558	0.02067149	Xanthomonadales	tpiA	Involved in the gluconeogenesis. Catalyzes stereospecifically the conversion of dihydroxyacetone phosphate (DHAP) to D-glyceraldehyde-3-phosphate (G3P)	Root559	OG0000621
Root559|3460	yes	1815.341	6.971593	0.898217	6.42773e-16	2.965326e-13	Acidobacteria		NmrA-like family	Root559	OG0000623
Root559|346	yes	270.4353	-2.829805	1.220009	0.001356033	0.01513508	Xanthomonadales		protein conserved in bacteria	Root559	OG0000656
Root559|989	yes	641.1087	1.81602	0.7930671	0.003984053	0.0343547	Xanthomonadales	atpB	it plays a direct role in the translocation of protons across the membrane	Root559	OG0000676
Root559|3067	yes	637.5734	-4.036512	0.9550204	1.508154e-06	7.323809e-05	Xanthomonadales	asnB	converts glutamine, aspartate, ATP, and water to glutamate, asparagine, pyrophosphate and AMP	Root559	OG0000680
Root559|528	yes	38.16198	-8.797666	3.977504	0.0001087942	0.002206724	Rhodospirillales	cydB	oxidase, subunit	Root559	OG0000705
Root559|3046	yes	484.6574	3.682569	0.8629984	1.342385e-06	6.755856e-05	Xanthomonadales	pstB	Part of the ABC transporter complex PstSACB involved in phosphate import. Responsible for energy coupling to the transport system	Root559	OG0000709
Root559|874	yes	2442.005	2.118647	0.7955625	0.001111823	0.0132652	Xanthomonadales	sucC	Succinyl-CoA synthetase functions in the citric acid cycle (TCA), coupling the hydrolysis of succinyl-CoA to the synthesis of either ATP or GTP and thus represents the only step of substrate-level phosphorylation in the TCA. The beta subunit provides nucleotide specificity of the enzyme and binds the substrate succinate, while the binding sites for coenzyme A and phosphate are found in the alpha …	Root559	OG0000711
Root559|3794	yes	265.8225	-4.695338	1.041505	3.439125e-07	2.265976e-05	Xanthomonadales	leuD	Catalyzes the isomerization between 2-isopropylmalate and 3-isopropylmalate, via the formation of 2-isopropylmaleate	Root559	OG0000725
Root559|62	yes	1307.664	2.615083	0.8157338	0.0001415288	0.002646971	Xanthomonadales	scpB	Participates in chromosomal partition during cell division. May act via the formation of a condensin-like complex containing Smc and ScpA that pull DNA away from mid-cell into both cell halves	Root559	OG0000737
Root559|139	yes	375.2022	2.511102	0.8887155	0.0004916344	0.00708773	Xanthomonadales	nuoJ	Belongs to the complex I subunit 6 family	Root559	OG0000743
Root559|2083	yes	125.5467	-4.292269	1.319379	5.521888e-05	0.001295304	Xanthomonadales	sbp	ABC-type sulfate transport system, periplasmic component	Root559	OG0000745
Root559|3674	yes	194.0779	3.408298	1.364258	0.0006729058	0.008869539	Xanthomonadales	folK	2-amino-4-hydroxy-6-hydroxymethyldihydropteridine pyrophosphokinase	Root559	OG0000751
Root559|50	yes	473.8313	2.937191	0.8719769	6.401993e-05	0.001452518	Xanthomonadales	azoR	Catalyzes the reductive cleavage of azo bond in aromatic azo compounds to the corresponding amines. Requires NADH, but not NADPH, as an electron donor for its activity	Root559	OG0000761
Root559|143	yes	1617.674	2.010324	0.78688	0.001680979	0.01823519	Xanthomonadales	nuoF	NDH-1 shuttles electrons from NADH, via FMN and iron- sulfur (Fe-S) centers, to quinones in the respiratory chain	Root559	OG0000762
Root559|145	yes	5210.411	1.785989	0.8149355	0.005220544	0.04047749	Xanthomonadales	nuoD	NDH-1 shuttles electrons from NADH, via FMN and iron- sulfur (Fe-S) centers, to quinones in the respiratory chain. The immediate electron acceptor for the enzyme in this species is believed to be ubiquinone. Couples the redox reaction to proton translocation (for every two electrons transferred, four hydrogen ions are translocated across the cytoplasmic membrane), and thus conserves the redox ene…	Root559	OG0000763
Root559|636	yes	468.9551	-5.567889	0.9590457	3.058118e-10	4.979336e-08	Xanthomonadales	cysI	Component of the sulfite reductase complex that catalyzes the 6-electron reduction of sulfite to sulfide. This is one of several activities required for the biosynthesis of L- cysteine from sulfate	Root559	OG0000803
Root559|727	yes	32.69429	-0.4642922	1.186316	0.003851979	0.03352917	Xanthomonadales	hly3	hemolysin III	Root559	OG0000813
Root559|2698	yes	915.3853	3.657768	1.211931	0.0001467539	0.002726273	Xanthomonadales	mfd	Couples transcription and DNA repair by recognizing RNA polymerase (RNAP) stalled at DNA lesions. Mediates ATP-dependent release of RNAP and its truncated transcript from the DNA, and recruitment of nucleotide excision repair machinery to the damaged site	Root559	OG0000816
Root559|29	yes	1179.157	2.344018	0.7871178	0.0003654191	0.005619333	Xanthomonadales	rpsR	Binds as a heterodimer with protein S6 to the central domain of the 16S rRNA, where it helps stabilize the platform of the 30S subunit	Root559	OG0000817
Root559|915	yes	357.0292	2.316302	1.040718	0.002615745	0.02540485	Xanthomonadales	accB	first, biotin carboxylase catalyzes the carboxylation of the carrier protein and then the transcarboxylase transfers the carboxyl group to form malonyl-CoA	Root559	OG0000843
Root559|3562	yes	2603.612	1.872363	0.7592573	0.002480785	0.0243504	Xanthomonadales	carB	Four CarB-CarA dimers form the carbamoyl phosphate synthetase holoenzyme that catalyzes the production of carbamoyl phosphate	Root559	OG0000851
Root559|228	yes	112.3696	-4.04045	1.294423	9.728664e-05	0.002055645	Xanthomonadales		PhoQ Sensor	Root559	OG0000865
Root559|3380	yes	904.8475	1.986661	0.7946301	0.00194644	0.02048573	Xanthomonadales	purA	Plays an important role in the de novo pathway of purine nucleotide biosynthesis. Catalyzes the first committed step in the biosynthesis of AMP from IMP	Root559	OG0000881
Root559|231	yes	6806.31	3.994385	0.8368469	1.221154e-07	9.389319e-06	Xanthomonadales	alaS	Catalyzes the attachment of alanine to tRNA(Ala) in a two-step reaction alanine is first activated by ATP to form Ala- AMP and then transferred to the acceptor end of tRNA(Ala). Also edits incorrectly charged Ser-tRNA(Ala) and Gly-tRNA(Ala) via its editing domain	Root559	OG0000904
Root559|3818	yes	5570.789	1.99252	0.681943	0.0006034143	0.008068844	Xanthomonadales	secY	The central subunit of the protein translocation channel SecYEG. Consists of two halves formed by TMs 1-5 and 6-10. These two domains form a lateral gate at the front which open onto the bilayer between TMs 2 and 7, and are clamped together by SecE at the back. The channel is closed by both a pore ring composed of hydrophobic SecY resides and a short helix (helix 2A) on the extracellular side of …	Root559	OG0000931
Root559|3077	yes	1864.115	2.064548	0.7639935	0.00106188	0.01279683	Xanthomonadales	tsf	Associates with the EF-Tu.GDP complex and induces the exchange of GDP to GTP. It remains bound to the aminoacyl-tRNA.EF- Tu.GTP complex up to the GTP hydrolysis stage on the ribosome	Root559	OG0000935
Root559|164	yes	631.1413	2.041187	0.819301	0.001887542	0.02009506	Xanthomonadales	aroC	Catalyzes the anti-1,4-elimination of the C-3 phosphate and the C-6 proR hydrogen from 5-enolpyruvylshikimate-3-phosphate (EPSP) to yield chorismate, which is the branch point compound that serves as the starting substrate for the three terminal pathways of aromatic amino acid biosynthesis. This reaction introduces a second double bond into the aromatic ring system	Root559	OG0000937
Root559|419	yes	1663.169	2.267335	0.7919227	0.0005510221	0.007703177	Xanthomonadales	infC	IF-3 binds to the 30S ribosomal subunit and shifts the equilibrum between 70S ribosomes and their 50S and 30S subunits in favor of the free subunits, thus enhancing the availability of 30S subunits on which protein synthesis initiation begins	Root559	OG0000945
Root559|2469	yes	2084.336	2.254619	0.8111829	0.0007049011	0.009247233	Xanthomonadales	purL	Phosphoribosylformylglycinamidine synthase involved in the purines biosynthetic pathway. Catalyzes the ATP-dependent conversion of formylglycinamide ribonucleotide (FGAR) and glutamine to yield formylglycinamidine ribonucleotide (FGAM) and glutamate	Root559	OG0000956
Root559|2326	yes	127.5255	0.8660346	1.673889	0.005045413	0.03983816	Xanthomonadales	acm	Glycosyl hydrolases family 25	Root559	OG0000963
Root559|3311	yes	995.4361	4.447016	1.117237	3.868821e-06	0.0001508295	Xanthomonadales	pth	The natural substrate for this enzyme may be peptidyl- tRNAs which drop off the ribosome during protein synthesis	Root559	OG0000965
Root559|3312	yes	455.4447	4.438151	1.149436	6.507161e-06	0.0002223682	Xanthomonadales	ychF	ATPase that binds to both the 70S ribosome and the 50S ribosomal subunit in a nucleotide-independent manner	Root559	OG0000966
Root559|3023	yes	652.0677	2.076588	0.9479359	0.003707556	0.03257941	Xanthomonadales	obg	An essential GTPase which binds GTP, GDP and possibly (p)ppGpp with moderate affinity, with high nucleotide exchange rates and a fairly low GTP hydrolysis rate. Plays a role in control of the cell cycle, stress response, ribosome biogenesis and in those bacteria that undergo differentiation, in morphogenesis control	Root559	OG0000974
Root559|982	yes	373.9389	2.620334	0.9335906	0.0004732534	0.006931034	Xanthomonadales	atpC	Produces ATP from ADP in the presence of a proton gradient across the membrane	Root559	OG0000976
Root559|983	yes	2759.801	2.494405	0.7162372	6.321368e-05	0.001446078	Xanthomonadales	atpD	Produces ATP from ADP in the presence of a proton gradient across the membrane. The catalytic sites are hosted primarily by the beta subunits	Root559	OG0000977
Root559|984	yes	2397.833	2.288704	0.8276429	0.0007120738	0.009297266	Xanthomonadales	atpG	Produces ATP from ADP in the presence of a proton gradient across the membrane. The gamma chain is believed to be important in regulating ATPase activity and the flow of protons through the CF(0) complex	Root559	OG0000978
Root559|985	yes	8491.354	2.72895	0.7375481	2.297711e-05	0.0006489861	Xanthomonadales	atpA	Produces ATP from ADP in the presence of a proton gradient across the membrane. The alpha chain is a regulatory subunit	Root559	OG0000979
Root559|3830	yes	4160.427	2.947657	0.8405361	4.230605e-05	0.001041363	Xanthomonadales	typA	gtp-binding protein	Root559	OG0000983
Root559|273	yes	301.5851	2.771835	1.406967	0.002992343	0.02799954	Xanthomonadales	rimM	An accessory protein needed during the final step in the assembly of 30S ribosomal subunit, possibly for assembly of the head region. Probably interacts with S19. Essential for efficient processing of 16S rRNA. May be needed both before and after RbfA during the maturation of 16S rRNA. It has affinity for free ribosomal 30S subunits but not for 70S ribosomes	Root559	OG0000987
Root559|3797	yes	6539.119	3.442202	0.7753057	7.653201e-07	4.153737e-05	Xanthomonadales	rpsJ	Involved in the binding of tRNA to the ribosomes	Root559	OG0000989
Root559|3798	yes	16987.74	3.02699	0.8022245	1.517299e-05	0.0004686844	Xanthomonadales	rplC	One of the primary rRNA binding proteins, it binds directly near the 3'-end of the 23S rRNA, where it nucleates assembly of the 50S subunit	Root559	OG0000990
Root559|3799	yes	10867.46	2.88481	0.7826475	2.28621e-05	0.0006489861	Xanthomonadales	rplD	Forms part of the polypeptide exit tunnel	Root559	OG0000991
Root559|3801	yes	14805.16	3.499568	0.7787946	5.873891e-07	3.459347e-05	Xanthomonadales	rplB	One of the primary rRNA binding proteins. Required for association of the 30S and 50S subunits to form the 70S ribosome, for tRNA binding and peptide bond formation. It has been suggested to have peptidyltransferase activity	Root559	OG0000993
Root559|3802	yes	4085.869	2.813206	0.7894211	3.575872e-05	0.0009164828	Xanthomonadales	rpsS	Protein S19 forms a complex with S13 that binds strongly to the 16S ribosomal RNA	Root559	OG0000994
Root559|3804	yes	10950.32	3.057381	0.7152506	1.88968e-06	8.574812e-05	Xanthomonadales	rpsC	Binds the lower part of the 30S subunit head. Binds mRNA in the 70S ribosome, positioning it for translation	Root559	OG0000996
Root559|3805	yes	5737.888	3.021531	0.7067523	1.985876e-06	8.865978e-05	Xanthomonadales	rplP	Binds 23S rRNA and is also seen to make contacts with the A and possibly P site tRNAs	Root559	OG0000997
Root559|3807	yes	3656.7	2.517523	0.6983326	3.900775e-05	0.0009815769	Xanthomonadales	rpsQ	One of the primary rRNA binding proteins, it binds specifically to the 5'-end of 16S ribosomal RNA	Root559	OG0000999
Root559|3813	yes	6669.543	2.537567	0.6804186	2.570006e-05	0.0007113775	Xanthomonadales	rplF	This protein binds to the 23S rRNA, and is important in its secondary structure. It is located near the subunit interface in the base of the L7 L12 stalk, and near the tRNA binding site of the peptidyltransferase center	Root559	OG0001004
Root559|3814	yes	1789.545	2.511547	0.7632717	0.0001154232	0.002298499	Xanthomonadales	rplR	This is one of the proteins that binds and probably mediates the attachment of the 5S RNA into the large ribosomal subunit, where it forms part of the central protuberance	Root559	OG0001005
Root559|3816	yes	1054.763	2.093901	0.8749791	0.002321628	0.02327867	Bacteria	rpmD	maturation of LSU-rRNA from tricistronic rRNA transcript (SSU-rRNA, 5.8S rRNA, LSU-rRNA)	Root559	OG0001007
Root559|3817	yes	4342.689	1.984415	0.7077782	0.0008643443	0.01092874	Xanthomonadales	rplO	Binds to the 23S rRNA	Root559	OG0001008
Root559|3822	yes	6028.552	2.5996	0.7159617	3.455944e-05	0.0009024579	Xanthomonadales	rpoA	DNA-dependent RNA polymerase catalyzes the transcription of DNA into RNA using the four ribonucleoside triphosphates as substrates	Root559	OG0001011
Root559|2532	yes	290.3546	4.563468	1.244469	1.368056e-05	0.0004403231	Xanthomonadales	trpC	Belongs to the TrpC family	Root559	OG0001016
Root559|1832	yes	1172.313	3.109649	1.015948	0.0001665735	0.00305348	Xanthomonadales	guaA	Catalyzes the synthesis of GMP from XMP	Root559	OG0001023
Root559|3579	yes	628.66	1.854361	0.8603797	0.005197273	0.04047749	Xanthomonadales	smpB	Required for rescue of stalled ribosomes mediated by trans-translation. Binds to transfer-messenger RNA (tmRNA), required for stable association of tmRNA with ribosomes. tmRNA and SmpB together mimic tRNA shape, replacing the anticodon stem-loop with SmpB. tmRNA is encoded by the ssrA gene	Root559	OG0001028
Root559|28	yes	1828.35	2.364015	0.7785286	0.0002925029	0.004790817	Xanthomonadales	rplI	binds to the 23S rRNA	Root559	OG0001033
Root559|30	yes	3154.03	1.927174	0.8143377	0.002994171	0.02799954	Xanthomonadales	rpsF	Binds together with S18 to 16S ribosomal RNA	Root559	OG0001034
Root559|133	yes	3065.534	2.420971	0.8127856	0.0003479018	0.005471547	Xanthomonadales	nusA	Participates in both transcription termination and antitermination	Root559	OG0001048
Root559|2795	yes	2190.94	1.961281	0.7979477	0.002210221	0.02265885	Xanthomonadales	lepA	Required for accurate and efficient protein synthesis under certain stress conditions. May act as a fidelity factor of the translation reaction, by catalyzing a one-codon backward translocation of tRNAs on improperly translocated ribosomes. Back- translocation proceeds from a post-translocation (POST) complex to a pre-translocation (PRE) complex, thus giving elongation factor G a second chance to…	Root559	OG0001053
Root559|415	yes	5939.359	3.243339	0.8650213	1.53766e-05	0.0004686844	Xanthomonadales	rplT	Binds directly to 23S ribosomal RNA and is necessary for the in vitro assembly process of the 50S ribosomal subunit. It is not involved in the protein synthesizing functions of that subunit	Root559	OG0001062
Root559|414	yes	452.1333	1.839775	0.8606974	0.005380173	0.04148278	Xanthomonadales	pheS	Belongs to the class-II aminoacyl-tRNA synthetase family. Phe-tRNA synthetase alpha subunit type 1 subfamily	Root559	OG0001063
Root559|413	yes	1545.457	2.986079	0.9086123	8.469612e-05	0.001817356	Xanthomonadales	pheT	Belongs to the phenylalanyl-tRNA synthetase beta subunit family. Type 1 subfamily	Root559	OG0001064
Root559|233	yes	1238.778	1.992882	0.8764042	0.003374726	0.03062702	Xanthomonadales	recA	Can catalyze the hydrolysis of ATP in the presence of single-stranded DNA, the ATP-dependent uptake of single-stranded DNA by duplex DNA, and the ATP-dependent hybridization of homologous single-stranded DNAs. It interacts with LexA causing its activation and leading to its autocatalytic cleavage	Root559	OG0001072
Root559|3868	yes	5129.112	2.334234	0.8006394	0.0004491379	0.006648202	Xanthomonadales	rpsG	One of the primary rRNA binding proteins, it binds directly to 16S rRNA where it nucleates assembly of the head domain of the 30S subunit. Is located at the subunit interface close to the decoding center, probably blocks exit of the E-site tRNA	Root559	OG0001082
Root559|3867	yes	4052.13	2.228832	0.7445558	0.0003886703	0.005878903	Xanthomonadales	rpsL	Interacts with and stabilizes bases of the 16S rRNA that are involved in tRNA selection in the A site and with the mRNA backbone. Located at the interface of the 30S and 50S subunits, it traverses the body of the 30S subunit contacting proteins on the other side and probably holding the rRNA structure together. The combined cluster of proteins S8, S12 and S17 appears to hold together the shoulder…	Root559	OG0001083
Root559|3862	yes	3169.6	2.195931	0.827818	0.001086501	0.0130192	Xanthomonadales	rplA	Binds directly to 23S rRNA. The L1 stalk is quite mobile in the ribosome, and is involved in E site tRNA release	Root559	OG0001087
Root559|1587	yes	527.7046	-5.447308	0.9216591	1.093597e-10	2.171049e-08	Xanthomonadales	yhbW	Coenzyme F420-dependent N5,N10-methylene tetrahydromethanopterin reductase and related flavin-dependent oxidoreductases	Root559	OG0001094
Root559|2986	yes	1349.199	3.67254	0.7312454	4.029427e-08	3.280428e-06	Xanthomonadales	pgaB	Hypothetical glycosyl hydrolase family 13	Root559	OG0001095
Root559|1376	yes	42.85029	-3.105816	2.101815	0.00415156	0.03503511	Xanthomonadales	ygeA	Belongs to the aspartate glutamate racemases family	Root559	OG0001101
Root559|1534	yes	41.71308	-3.038393	2.392299	0.006013182	0.04547674	Xanthomonadales		Glutamine	Root559	OG0001110
Root559|2852	yes	287.5743	-2.353628	1.154627	0.003573776	0.03191036	Rhodospirillales		dioxygenase of extradiol dioxygenase family	Root559	OG0001111
Root559|3729	yes	383.7595	2.17172	1.175163	0.006488858	0.04752728	Xanthomonadales	ppa	Catalyzes the hydrolysis of inorganic pyrophosphate (PPi) forming two phosphate ions	Root559	OG0001122
Root559|3308	yes	1166.981	3.902522	0.8680424	4.703243e-07	2.830125e-05	Xanthomonadales	ispE	Catalyzes the phosphorylation of the position 2 hydroxy group of 4-diphosphocytidyl-2C-methyl-D-erythritol	Root559	OG0001125
Root559|61	yes	1084.047	2.511735	0.8842226	0.0004809	0.007005953	Xanthomonadales	scpA	Participates in chromosomal partition during cell division. May act via the formation of a condensin-like complex containing Smc and ScpB that pull DNA away from mid-cell into both cell halves	Root559	OG0001131
Root559|3859	yes	585.3763	2.714556	0.9011046	0.0002463644	0.004132949	Xanthomonadales	secE	Essential subunit of the Sec protein translocation channel SecYEG. Clamps together the 2 halves of SecY. May contact the channel plug during translocation	Root559	OG0001137
Root559|146	yes	833.1193	1.764281	0.7731516	0.004394819	0.03640015	Xanthomonadales	nuoC	NDH-1 shuttles electrons from NADH, via FMN and iron- sulfur (Fe-S) centers, to quinones in the respiratory chain. The immediate electron acceptor for the enzyme in this species is believed to be ubiquinone. Couples the redox reaction to proton translocation (for every two electrons transferred, four hydrogen ions are translocated across the cytoplasmic membrane), and thus conserves the redox ene…	Root559	OG0001140
Root559|637	yes	135.6384	-5.047817	1.13777	6.086668e-07	3.509979e-05	Xanthomonadales	cysH	Belongs to the PAPS reductase family. CysH subfamily	Root559	OG0001151
Root559|2222	yes	3588.998	5.057351	0.9112197	1.65777e-09	2.415109e-07	Methylobacteriaceae	ald	Alanine dehydrogenase/PNT, C-terminal domain	Root559	OG0001199
Root559|1282	yes	263.4243	-3.509651	1.048143	5.422412e-05	0.001284379	Xanthomonadales		AraC-type transcriptional regulator N-terminus	Root559	OG0001201
Root559|1075	yes	229.5416	3.329416	2.430218	0.004004501	0.03442379	Xanthomonadales	cynX	MFS transporter	Root559	OG0001204
Root559|447	yes	1036.864	1.949719	0.8378851	0.003100482	0.02870279	Xanthomonadales	petA	Component of the ubiquinol-cytochrome c reductase complex (complex III or cytochrome b-c1 complex), which is a respiratory chain that generates an electrochemical potential coupled to ATP synthesis	Root559	OG0001205
Root559|3792	yes	845.8887	-3.275537	0.9750488	5.40164e-05	0.001284379	Xanthomonadales	leuA	Catalyzes the condensation of the acetyl group of acetyl-CoA with 3-methyl-2-oxobutanoate (2-oxoisovalerate) to form 3-carboxy-3-hydroxy-4-methylpentanoate (2-isopropylmalate)	Root559	OG0001211
Root559|948	yes	1300.037	2.768305	0.8518124	0.0001121952	0.002250408	Xanthomonadales	bfr	Iron-storage protein, whose ferroxidase center binds Fe(2 ) ions, oxidizes them by dioxygen to Fe(3 ), and participates in the subsequent Fe(3 ) oxide mineral core formation within the central cavity of the protein complex	Root559	OG0001216
Root559|3601	yes	114.9368	-2.744097	1.461322	0.003488319	0.03134957	NA	NA	NA	Root559	OG0001230
Root559|3846	yes	307.321	4.950024	1.272543	5.694778e-06	0.0002020916	Xanthomonadales	cwlJ	Cell Wall	Root559	OG0001235
Root559|134	yes	1385.038	2.67006	0.9786636	0.0005804119	0.007836976	Xanthomonadales	rimP	Required for maturation of 30S ribosomal subunits	Root559	OG0001242
Root559|2396	yes	810.3045	-2.379586	1.226976	0.004023385	0.03443177	Xanthomonadales	sndH	sorbosone dehydrogenase	Root559	OG0001251
Root559|893	yes	922.0393	2.316368	0.8470841	0.000750005	0.009746544	Xanthomonadales		Belongs to the pirin family	Root559	OG0001269
Root559|3166	yes	463.077	3.408736	1.446499	0.0009062882	0.01130003	Xanthomonadales	ybgC	Acyl-CoA thioesterase	Root559	OG0001275
Root559|3089	yes	262.5117	2.371247	1.380386	0.006399867	0.04735572	Xanthomonadales	dxr	Catalyzes the NADP-dependent rearrangement and reduction of 1-deoxy-D-xylulose-5-phosphate (DXP) to 2-C-methyl-D-erythritol 4-phosphate (MEP)	Root559	OG0001290
Root559|1728	yes	155.3856	2.947245	2.380732	0.00591822	0.04488119	Xanthomonadales	VM57_08315	Belongs to the LOG family	Root559	OG0001331
Root559|3042	yes	1417.116	5.224353	0.783321	1.372972e-12	4.222651e-10	Xanthomonadales	pstS	Part of the ABC transporter complex PstSACB involved in phosphate import	Root559	OG0001369
Root559|3043	yes	1008.497	5.463539	0.9043144	1.098074e-10	2.171049e-08	Xanthomonadales	pstS	Part of the ABC transporter complex PstSACB involved in phosphate import	Root559	OG0001369
Root559|1423	yes	89.62911	11.25243	3.826561	1.136982e-06	5.93805e-05	Xanthomonadales	rnpA	RNaseP catalyzes the removal of the 5'-leader sequence from pre-tRNA to produce the mature 5'-terminus. It can also cleave other RNA substrates such as 4.5S RNA. The protein component plays an auxiliary but essential role in vivo by binding to the 5'-leader sequence and broadening the substrate specificity of the ribozyme	Root559	OG0001384
Root559|2602	yes	453.601	5.01373	1.219423	2.153998e-06	9.442401e-05	Xanthomonadales	phoQ	Signal transduction histidine kinase	Root559	OG0001412
Root559|3452	yes	366.507	-2.521288	1.029478	0.001274824	0.01458146	Xanthomonadales	ydeP	Belongs to the prokaryotic molybdopterin-containing oxidoreductase family	Root559	OG0001418
Root559|635	yes	299.8154	-5.383214	1.4213	4.065127e-06	0.0001541407	Xanthomonadales	cysJ	Component of the sulfite reductase complex that catalyzes the 6-electron reduction of sulfite to sulfide. This is one of several activities required for the biosynthesis of L- cysteine from sulfate. The flavoprotein component catalyzes the electron flow from NADPH - FAD - FMN to the hemoprotein component	Root559	OG0001423
Root559|598	yes	2248.263	2.074254	0.7261957	0.0006657278	0.008816911	Xanthomonadales		Glycine zipper 2TM domain	Root559	OG0001425
Root559|2053	yes	155.1899	-2.78281	1.251578	0.001746181	0.01866188	Xanthomonadales		bacterial OsmY and nodulation domain	Root559	OG0001452
Root559|7	yes	1969.48	-3.23074	1.071073	0.0001574994	0.002906389	Xanthomonadales	osmY	bacterial OsmY and nodulation domain	Root559	OG0001452
Root559|1595	yes	116.7283	-6.376382	1.616399	1.620787e-06	7.735066e-05	Xanthomonadales		Bacteriocin-protection, YdeI or OmpD-Associated	Root559	OG0001507
Root559|1535	yes	51.2945	-0.9534692	1.854472	0.002644471	0.02559404	Xanthomonadales	ybdK	ATP-dependent carboxylate-amine ligase which exhibits weak glutamate--cysteine ligase activity	Root559	OG0001543
Root559|2909	yes	114.8209	-5.088492	1.63873	4.251228e-05	0.001041363	Xanthomonadales		peptidase	Root559	OG0001560
Root559|359	yes	848.3653	-1.747205	0.7433681	0.003532431	0.03164326	Xanthomonadales		peptidase	Root559	OG0001560
Root559|632	yes	87.53303	-4.927529	1.765015	0.0001222974	0.002417994	Xanthomonadales		Transglycosylase associated protein	Root559	OG0001602
Root559|2437	yes	238.8951	5.219789	1.617381	4.709324e-05	0.001143457	Xanthomonadales	thiL	Catalyzes the ATP-dependent phosphorylation of thiamine- monophosphate (TMP) to form thiamine-pyrophosphate (TPP), the active form of vitamin B1	Root559	OG0001624
Root559|3613	yes	66.61732	-0.9435659	1.861574	0.002173679	0.02236708	Xanthomonadales	ysdA	Protein of unknown function (DUF1294)	Root559	OG0001663
Root559|149	yes	1757.183	2.265695	0.872282	0.001142295	0.01351227	Xanthomonadales	secG	Preprotein translocase subunit SecG	Root559	OG0001706
Root559|2125	yes	174.9012	2.936447	1.38326	0.002044735	0.02119785	Xanthomonadales	hemF	Involved in the heme biosynthesis. Catalyzes the aerobic oxidative decarboxylation of propionate groups of rings A and B of coproporphyrinogen-III to yield the vinyl groups in protoporphyrinogen-IX	Root559	OG0001729
Root559|1792	yes	1100.68	5.063067	0.9518337	5.38312e-09	6.772944e-07	Xanthomonadales		Serine aminopeptidase, S33	Root559	OG0001762
Root559|1160	yes	420.1739	2.866244	1.067562	0.0005541505	0.007707983	Xanthomonadales	ampG	COG0477 Permeases of the major facilitator superfamily	Root559	OG0001787
Root559|3120	yes	311.1057	1.87579	0.9256699	0.006496483	0.04752728	Xanthomonadales	yicC	stress-induced protein	Root559	OG0001810
Root559|645	yes	129.9199	6.870673	2.349849	3.627794e-05	0.0009212601	Xanthomonadales	hda	Belongs to the DnaA family. HdA subfamily	Root559	OG0001812
Root559|988	yes	792.4318	3.673552	0.8829424	2.279315e-06	9.55931e-05	Xanthomonadales	atpE	F(1)F(0) ATP synthase produces ATP from ADP in the presence of a proton or sodium gradient. F-type ATPases consist of two structural domains, F(1) containing the extramembraneous catalytic core and F(0) containing the membrane proton channel, linked together by a central stalk and a peripheral stalk. During catalysis, ATP synthesis in the catalytic domain of F(1) is coupled via a rotary mechanism…	Root559	OG0001828
Root559|3690	yes	755.8508	1.821013	0.8726053	0.006164	0.04611338	Xanthomonadales	ctaG	cytochrome c oxidase assembly protein	Root559	OG0001878
Root559|3441	yes	776.663	2.489084	1.179475	0.002948997	0.02778569	Xanthomonadales	phaZ	de-polymerase	Root559	OG0001886
Root559|181	yes	806.5666	2.28468	1.093822	0.003679513	0.03253959	Xanthomonadales	rimO	Catalyzes the methylthiolation of an aspartic acid residue of ribosomal protein S12	Root559	OG0001910
Root559|96	yes	245.9306	3.977025	1.752184	0.0008261349	0.01058677	Xanthomonadales	ccmF	Cytochrome C biogenesis	Root559	OG0001912
Root559|2701	yes	341.9783	-4.912424	0.9310834	7.378663e-09	8.510058e-07	Proteobacteria		Methyltransferase domain	Root559	OG0001930
Root559|2268	yes	432.6904	-4.04046	1.017129	4.29942e-06	0.0001586773	Gammaproteobacteria	tcmP	Leucine carboxyl methyltransferase	Root559	OG0001935
Root559|1670	yes	656.2512	-2.108064	0.9322761	0.002882242	0.02741596	Xanthomonadales	desA3	desaturase	Root559	OG0001965
Root559|2451	yes	428.9657	3.027655	1.868514	0.003809901	0.03326752	Xanthomonadales	pyrF	Belongs to the OMP decarboxylase family. Type 2 subfamily	Root559	OG0001968
Root559|831	yes	238.2202	2.946992	1.114865	0.0005637972	0.007764133	Xanthomonadales	ompW	Outer membrane protein W	Root559	OG0002017
Root559|3408	yes	50.26233	-2.95862	2.549859	0.006507528	0.04752728	Xanthomonadales	yeaO	Protein of unknown function, DUF488	Root559	OG0002021
Root559|1076	yes	310.9407	-3.119812	1.142826	0.0004042904	0.006049059	Xanthomonadales		Peptidase propeptide and YPEB domain	Root559	OG0002044
Root559|2919	yes	1254.852	2.482527	0.7993376	0.0002198214	0.003802911	Xanthomonadales	ldh	Belongs to the Glu Leu Phe Val dehydrogenases family	Root559	OG0002144
Root559|520	yes	88.08199	-2.496501	1.574727	0.006415605	0.04735572	Xanthomonadales		COG3957 Phosphoketolase	Root559	OG0002149
Root559|2664	yes	608.1107	7.53025	1.131906	4.278767e-12	1.184363e-09	Xanthomonadales	cyoA	ubiquinol oxidase subunit	Root559	OG0002172
Root559|2667	yes	147.0045	9.641744	2.115968	2.09665e-08	1.872106e-06	Xanthomonadales	cyoD	Prokaryotic Cytochrome C oxidase subunit IV	Root559	OG0002209
Root559|578	yes	19.24825	-0.504056	1.215844	0.006768013	0.04904152	Xanthomonadales	glpF	Belongs to the MIP aquaporin (TC 1.A.8) family	Root559	OG0002234
Root559|792	yes	49.95032	-3.328249	2.464647	0.004115187	0.03483437	Xanthomonadales	yncA	FR47-like protein	Root559	OG0002242
Root559|2327	yes	856.3885	2.362367	0.9532167	0.001426282	0.0157918	Xanthomonadales	adoK	Sugar kinase	Root559	OG0002280
Root559|1089	yes	145.5538	-2.809906	1.320744	0.002096359	0.02165195	Xanthomonadales	MA20_05265	Protein of unknown function (DUF1501)	Root559	OG0002319
Root559|108	yes	32.42031	-5.571309	2.987686	0.0008899382	0.01114637	Xanthomonadales		Protein of unknown function (DUF1800)	Root559	OG0002320
Root559|8	yes	470.3581	-2.343108	1.434798	0.006405215	0.04735572	Alphaproteobacteria	osmB	Plasmid stabilization	Root559	OG0002376
Root559|1385	yes	2441.696	5.229108	0.7818036	1.248353e-12	4.222651e-10	Proteobacteria			Root559	OG0002443
Root559|586	yes	2872.96	2.827371	0.9879122	0.000375803	0.005715509	Gammaproteobacteria		Domain of unknown function DUF11	Root559	OG0002461
Root559|587	yes	3546.588	4.56496	0.8364465	2.990319e-09	3.941526e-07	Methanobacteria		Domain of unknown function DUF11	Root559	OG0002461
Root559|588	yes	1671.51	4.705431	1.013138	1.755667e-07	1.214922e-05	Flavobacteriia		Domain of unknown function DUF11	Root559	OG0002461
Root559|1689	yes	99.94358	-2.910292	1.465267	0.002605018	0.02538975	Xanthomonadales	msrQ	Part of the MsrPQ system that repairs oxidized periplasmic proteins containing methionine sulfoxide residues (Met-O), using respiratory chain electrons. Thus protects these proteins from oxidative-stress damage caused by reactive species of oxygen and chlorine generated by the host defense mechanisms. MsrPQ is essential for the maintenance of envelope integrity under bleach stress, rescuing a wid…	Root559	OG0002494
Root559|269	yes	421.8903	-2.508402	1.373198	0.004418516	0.03640015	Xanthomonadales		Bacterial protein of unknown function (DUF937)	Root559	OG0002496
Root559|1337	yes	33.20717	-2.85367	4.933077	0.005405412	0.04156161	Xanthomonadales		Peptidase inhibitor I78 family	Root559	OG0002558
Root559|1849	yes	112.1933	-3.807546	1.335774	0.0002319854	0.003984061	Xanthomonadales	copG	Copper amine oxidase	Root559	OG0002562
Root559|1269	yes	188.188	-2.527654	1.227065	0.002951226	0.02778569	Xanthomonadales	sodC	Destroys radicals which are normally produced within the cells and which are toxic to biological systems	Root559	OG0002624
Root559|895	yes	1234.862	4.193415	0.9243228	3.654679e-07	2.277769e-05	Xanthomonadales	rutE	NADH dehydrogenase NAD(P)H nitroreductase	Root559	OG0002675
Root559|1836	yes	29.03084	-0.9662204	1.86881	0.005790151	0.04427386	Xanthomonadales		Protein of unknown function (DUF2721)	Root559	OG0002694
Root559|2577	yes	446.5627	-8.043881	1.342308	8.609309e-11	1.985881e-08	Gammaproteobacteria		Protein of unknown function (DUF4242)	Root559	OG0002742
Root559|943	yes	102.8514	-5.077432	1.685721	0.0001257468	0.002451177	Xanthomonadales		Domain of unknown function (DUF4126)	Root559	OG0002951
Root559|3409	yes	66.29023	-10.27721	3.612931	1.010597e-06	5.379487e-05	Betaproteobacteria	yigE	Pfam:DUF2233	Root559	OG0002958
Root559|3856	yes	85.21246	-4.796089	2.304743	0.0005054989	0.007212479	Xanthomonadales	prpD	2-methylcitrate dehydratase	Root559	OG0003212
Root559|2528	yes	2790.298	2.08875	0.7166462	0.0005795477	0.007836976	Xanthomonadales	speD	Catalyzes the decarboxylation of S-adenosylmethionine to S-adenosylmethioninamine (dcAdoMet), the propylamine donor required for the synthesis of the polyamines spermine and spermidine from the diamine putrescine	Root559	OG0003298
Root559|737	yes	1313.764	-1.921966	0.8939993	0.004505151	0.03689425	Xanthomonadales		Putative adhesin	Root559	OG0003355
Root559|230	yes	595.6788	2.439049	1.16601	0.003138723	0.02895995	Xanthomonadales	csrA	Could accelerate the degradation of some genes transcripts potentially through selective RNA binding	Root559	OG0003373
Root559|3041	yes	644.1106	8.215913	1.001858	1.31543e-17	1.820555e-14	Xanthomonadales	oprP	Phosphate-selective porin O and P	Root559	OG0003412
Root559|3472	yes	222.5569	-2.319379	1.210141	0.004708192	0.03810607	Cytophagia			Root559	OG0003711
Root559|1597	yes	1598.332	3.086465	0.828289	1.699588e-05	0.0005004744	Xanthomonadales		Carboxypeptidase	Root559	OG0003756
Root559|1384	yes	1283.661	4.135056	0.8248405	3.645979e-08	3.069166e-06	Xanthomonadales		NIPSNAP	Root559	OG0003824
Root559|1617	yes	76.359	-4.986995	2.012338	0.0003749703	0.005715509	Xanthomonadales		Acyltransferase family	Root559	OG0003843
Root559|1952	yes	1081.942	1.714779	0.7482479	0.004441716	0.0364827	Xanthomonadales		Pkd domain containing protein	Root559	OG0003844
Root559|2352	yes	552.7661	2.78393	1.15305	0.001156985	0.01357614	Xanthomonadales		Conserved repeat domain	Root559	OG0003844
Root559|589	yes	1595.439	3.771204	1.034893	1.626083e-05	0.0004839783	Proteobacteria		amine dehydrogenase activity	Root559	OG0003844
Root559|1814	yes	1988.217	1.834429	0.7829972	0.003463206	0.03122526	Xanthomonadales	fadB	3-hydroxyacyl-coa dehydrogenase	Root559	OG0003860
Root559|1773	yes	129.9604	-11.66082	3.525912	1.747068e-09	2.417942e-07	Xanthomonadales	tldD3	Putative modulator of DNA gyrase	Root559	OG0003973
Root559|3540	yes	1887.355	2.490047	0.7457089	9.957088e-05	0.002075443	Xanthomonadales	acnB	Belongs to the aconitase IPM isomerase family	Root559	OG0004008
Root559|66	yes	775.9701	-4.547511	0.8870323	1.451087e-08	1.434503e-06	Gammaproteobacteria		Aminoacyl-tRNA editing domain	Root559	OG0004024
Root559|624	yes	111.5172	4.709838	2.625766	0.00134281	0.01510934	Xanthomonadales	PD1554	protein conserved in bacteria	Root559	OG0004311
Root559|1496	yes	75.52462	-2.65669	1.581139	0.00479111	0.03866412	Betaproteobacteria			Root559	OG0004334
Root559|991	yes	132.6286	-3.742936	1.493236	0.0005722556	0.007806155	Xanthomonadales	VP2647	Predicted membrane protein (DUF2061)	Root559	OG0004390
Root559|2778	yes	1134.719	2.641252	0.90465	0.0003457992	0.005469555	Xanthomonadales	yceD	ACR protein	Root559	OG0004465
Root559|1556	yes	91.32938	-3.485514	1.395433	0.000648602	0.008631396	Xanthomonadales	hpf	Sigma 54 modulation protein / S30EA ribosomal protein	Root559	OG0004686
Root559|653	yes	279.529	2.632	1.434806	0.00420217	0.03524729	Xanthomonadales		Protein of unknown function (DUF3108)	Root559	OG0004871
Root559|491	yes	70.26885	-3.494958	1.995684	0.002411397	0.02376546	Xanthomonadales		Outer membrane receptor	Root559	OG0004882
Root559|3483	yes	581.1048	-5.382316	1.161276	1.729562e-07	1.214922e-05	Proteobacteria			Root559	OG0004998
Root559|2797	yes	715.0944	2.041952	0.9679188	0.00453057	0.03699298	Xanthomonadales		Domain of unknown function (DUF4845)	Root559	OG0005068
Root559|1902	yes	378.3838	-5.220154	1.470355	1.069485e-05	0.0003566669	Xanthomonadales		Papain-like cysteine protease AvrRpt2	Root559	OG0005104
Root559|1900	yes	753.7798	-4.790758	1.075445	3.703021e-07	2.277769e-05	Xanthomonadales		Tfp pilus assembly protein FimV	Root559	OG0005105
Root559|431	yes	4307.052	1.802301	0.7241096	0.002511315	0.02456296	Xanthomonadales		Oar protein	Root559	OG0005295
Root559|2405	yes	276.4816	3.775611	1.380224	0.0003081585	0.004959203	Xanthomonadales		Tetratricopeptide repeat	Root559	OG0005320
Root559|2736	yes	540.2735	4.426228	1.291469	3.042125e-05	0.0008096732	Burkholderiaceae		Domain of unknown function (DUF802)	Root559	OG0005523
Root559|2029	yes	1380.118	2.045924	1.027346	0.005808752	0.04429373	Xanthomonadales	ropAch1	Forms passive diffusion pores that allow small molecular weight hydrophilic materials across the outer membrane	Root559	OG0005569
Root559|3457	yes	41.91659	-5.149123	2.997422	0.0003422724	0.005444886	Xanthomonadales		Major Facilitator Superfamily	Root559	OG0005592
Root559|594	yes	784.3843	1.877812	0.8674586	0.004853368	0.03882695	Xanthomonadales			Root559	OG0005698
Root559|451	yes	25.0222	-0.7250018	1.427176	0.005216846	0.04047749	Xanthomonadales	VPA0970	Protein of unknown function (DUF1501)	Root559	OG0006156
Root559|2709	yes	39.33947	-0.8874619	1.711529	0.001478603	0.01630587	Xanthomonadales		COG0454 Histone acetyltransferase HPA2 and related acetyltransferases	Root559	OG0006197
Root559|3725	yes	113.6734	3.154973	1.916082	0.003220317	0.02951602	Xanthomonadales			Root559	OG0006274
Root559|2619	yes	1565.706	-2.977871	1.06004	0.0003415176	0.005444886	Xanthomonadales			Root559	OG0006278
Root559|2010	yes	144.634	-4.105747	1.099016	1.197959e-05	0.0003901117	Xanthomonadales		COG0790 FOG TPR repeat, SEL1 subfamily	Root559	OG0006282
Root559|2002	yes	1019.879	2.261049	0.941406	0.001904174	0.02011738	Xanthomonadales	ecpD	Pili and flagellar-assembly chaperone, PapD N-terminal domain	Root559	OG0006535
Root559|2336	yes	26.05257	-0.9160027	1.78047	0.003389908	0.03066427	Nitrosomonadales		Transposase IS200 like	Root559	OG0006568
Root559|1901	yes	145.1007	-5.398901	2.020346	0.0001092201	0.002206724	Burkholderiaceae			Root559	OG0006607
Root559|1943	yes	79.83797	3.828287	3.192814	0.003220019	0.02951602	Xanthomonadales		Outer membrane protein beta-barrel family	Root559	OG0006613
Root559|1889	yes	29.127	-1.076062	2.162411	0.004873144	0.0388728	Sphingomonadales		Predicted Zn-dependent protease (DUF2268)	Root559	OG0006644
Root559|2207	yes	2618.811	4.990954	0.8419434	1.915307e-10	3.313481e-08	Xanthomonadales		SnoaL-like domain	Root559	OG0006754
Root559|1623	yes	118.3815	-2.365541	1.278928	0.005096479	0.03996332	Xanthomonadales		abc transporter atp-binding protein	Root559	OG0006772
Root559|3106	yes	7291.841	-1.87732	0.7666099	0.002246517	0.02290608	Sphingomonadales		COG1629 Outer membrane receptor proteins, mostly Fe transport	Root559	OG0007100
Root559|2084	yes	84.65348	-5.483294	1.524969	2.167638e-05	0.0006250023	Xanthomonadales		Phosphate-selective porin O and P	Root559	OG0007118
Root559|1812	yes	409.0146	8.941957	1.180332	2.150507e-16	1.190521e-13	NA	NA	NA	Root559	OG0007178
Root559|3588	yes	1659.932	-2.345933	0.8963459	0.0009466281	0.01164563	Xanthomonadales		Catalyzes the formation of the isocyclic ring in chlorophyll biosynthesis. Mediates the cyclase reaction, which results in the formation of divinylprotochlorophyllide (Pchlide) characteristic of all chlorophylls from magnesium-protoporphyrin IX 13-monomethyl ester (MgPMME)	Root559	OG0007218
Root559|2617	yes	57.50126	-4.463846	1.581266	0.0001945485	0.003519675	Xanthomonadales		Cysteine-rich CPXCG	Root559	OG0007264
Root559|260	yes	68.30256	-2.822849	1.838806	0.004996811	0.03963087	Gammaproteobacteria			Root559	OG0007384
Root559|1903	yes	265.5956	-3.965813	1.011345	4.931521e-06	0.0001772786	Xanthomonadales			Root559	OG0007831
Root559|1904	yes	7975.703	-2.973607	1.010106	0.0002331712	0.003984061	Burkholderiaceae			Root559	OG0007832
Root559|1174	yes	682.139	2.492608	0.978335	0.00106332	0.01279683	Nocardiaceae		YCII-related domain	Root559	OG0007853
Root559|1469	yes	2088.646	-2.598301	0.8599675	0.000242918	0.004125136	Xanthomonadales			Root559	OG0007889
Root559|90	yes	142.6363	-2.283477	1.251721	0.005595714	0.04290564	Xanthomonadales		Protein of unknown function (DUF3293)	Root559	OG0007890
Root559|2993	yes	78.16616	-3.571373	1.631013	0.001188145	0.01376061	Intrasporangiaceae	smuG	Uracil DNA glycosylase superfamily	Root559	OG0008181
Root559|1278	yes	84.29923	-1.411991	7.523063	3.002008e-05	0.000808794	Xanthomonadales		Glyoxalase/Bleomycin resistance protein/Dioxygenase superfamily	Root559	OG0008397
Root559|3702	yes	1617.75	-2.80764	1.126107	0.0008646654	0.01092874	Xanthomonadales			Root559	OG0008796
Root559|3624	yes	117.397	-3.223157	1.445907	0.001258477	0.01445421	Xanthomonadales			Root559	OG0008803
Root559|952	yes	5220.968	4.012356	0.9063852	6.374856e-07	3.529121e-05	Xanthomonadales		Phasin protein	Root559	OG0008809
Root559|990	yes	415.6707	3.082996	1.346197	0.001288435	0.01458309	Xanthomonadales			Root559	OG0008810
Root559|2868	yes	377.4069	2.504054	0.9029769	0.000572489	0.007806155	Xanthomonadales	crtB	Phytoene synthase	Root559	OG0008815
Root559|1048	yes	64.51423	10.42639	4.024936	1.548393e-05	0.0004686844	Xanthomonadales	VV2343	Uncharacterized protein conserved in bacteria (DUF2219)	Root559	OG0008860
Root559|2902	yes	283.6282	5.205704	1.302784	3.38352e-06	0.0001397848	Xanthomonadales		RHS Repeat	Root559	OG0008876
Root559|2253	yes	1420.294	-1.611056	0.7377799	0.00614496	0.04610957	NA	NA	NA	Root559	OG0008884
Root559|3266	yes	223.3196	-6.376382	1.417488	1.072318e-07	8.480506e-06	Alphaproteobacteria			Root559	OG0009001
Root559|845	yes	367.401	6.101404	1.796886	2.451597e-05	0.0006854565	Gammaproteobacteria		PFAM TPR repeat-containing protein	Root559	OG0009050
Root559|3182	yes	150.0417	7.980905	1.525222	1.76137e-08	1.625157e-06	Xanthomonadales			Root559	OG0009727
Root559|602	yes	58.04652	-3.191133	2.37044	0.004393757	0.03640015	Xanthomonadales		COG0526, thiol-disulfide isomerase and thioredoxins	Root559	OG0009862
Root559|1735	yes	335.1361	2.30162	1.161123	0.004418247	0.03640015	Bacteria		Family of unknown function (DUF695)	Root559	OG0009864
Root559|3447	yes	391.754	-3.517144	1.802843	0.001530917	0.01674933	Xanthomonadales			Root559	OG0009896
Root559|1123	yes	55.14179	-3.796773	2.003934	0.002000595	0.02081822	Xanthomonadales			Root559	OG0009963
Root559|2985	yes	3471.309	4.69624	0.7679413	6.09411e-11	1.5335e-08	Xanthomonadales		Exports the biofilm adhesin polysaccharide poly-beta- 1,6-N-acetyl-D-glucosamine (PGA) across the outer membrane. The PGA transported seems to be partially N-deacetylated since N- deacetylation of PGA by PgaB is needed for PGA export through the PgaA porin	Root559	OG0009968
Root559|3611	yes	52.76142	-9.521191	3.89118	2.760237e-05	0.0007564688	Proteobacteria			Root559	OG0010473
Root559|650	yes	98.5355	11.22636	4.007316	3.704968e-06	0.0001474444	NA	NA	NA	Root559	OG0010496
Root559|3453	yes	30.04584	-5.318414	3.153938	0.001247117	0.01438342	Xanthomonadales	fdhD	Required for formate dehydrogenase (FDH) activity. Acts as a sulfur carrier protein that transfers sulfur from IscS to the molybdenum cofactor prior to its insertion into FDH	Root559	OG0010532
Root559|2027	yes	79.70021	-10.6738	3.567369	1.919786e-07	1.29609e-05	Betaproteobacteria		Tetratricopeptide repeat	Root559	OG0011121
Root559|1899	yes	245.2067	-2.498095	1.247854	0.003310436	0.03014239	Xanthomonadales			Root559	OG0011366
Root559|36	yes	371.724	3.434726	1.105361	0.0001244933	0.002443953	Xanthomonadales		Interacts with outer membrane receptor proteins that carry out high-affinity binding and energy dependent uptake into the periplasmic space of specific substrates. It could act to transduce energy from the cytoplasmic membrane to specific energy- requiring processes in the outer membrane, resulting in the release into the periplasm of ligands bound by these outer membrane proteins	Root559	OG0011505
Root559|738	yes	792.3953	-3.817602	1.336953	0.000198515	0.003568115	Xanthomonadales			Root559	OG0011514
Root559|767	yes	22.25674	-0.7472929	1.476912	0.00663925	0.04836169	Xanthomonadales			Root559	OG0011518
Root559|919	yes	798.9702	1.875019	0.8621068	0.004826178	0.03872134	Xanthomonadales			Root559	OG0011523
Root559|1252	yes	2419.149	3.69024	0.8726547	1.711601e-06	8.030021e-05	Xanthomonadales	ax21	Has lipid A 3-O-deacylase activity. Hydrolyzes the ester bond at the 3 position of lipid A, a bioactive component of lipopolysaccharide (LPS), thereby releasing the primary fatty acyl moiety	Root559	OG0011528
Root559|1353	yes	996.0182	3.673978	1.126751	6.662547e-05	0.001499344	Xanthomonadales		short chain dehydrogenase	Root559	OG0011531
Root559|1446	yes	528.1262	-2.771088	1.037594	0.0005905204	0.007934759	Xanthomonadales			Root559	OG0011533
Root559|1651	yes	87.7803	4.333951	2.229541	0.001167312	0.01357614	Xanthomonadales			Root559	OG0011536
Root559|2399	yes	114.711	-2.85852	1.386927	0.00231703	0.02327867	Pseudomonas syringae group			Root559	OG0011557
Root559|2877	yes	162.6842	2.949166	1.187001	0.0009301135	0.01154509	Xanthomonadales		Outer membrane lipoprotein	Root559	OG0011569
Root559|3037	yes	4106.396	2.474383	0.7091118	6.104063e-05	0.001408004	Xanthomonadales	ppiC	Peptidyl-prolyl cis-trans	Root559	OG0011575
Root559|3767	yes	33.16318	-3.787245	3.334561	0.002250887	0.02290608	NA	NA	NA	Root559	OG0011592
Root559|262	yes	31.02278	-1.06457	2.253628	0.0004427025	0.006588175	Xanthomonadales			Root559	OG0013901
Root559|308	yes	360.2902	-4.663778	0.8791437	6.088501e-09	7.327378e-07	Xanthomonadales		Conserved Protein	Root559	OG0013905
Root559|567	yes	130.0572	-2.793113	1.257751	0.001720085	0.01852605	NA	NA	NA	Root559	OG0013931
Root559|668	yes	76.13486	-4.039919	2.054666	0.001160475	0.01357614	NA	NA	NA	Root559	OG0013934
Root559|1253	yes	505.0478	2.672187	0.9548433	0.0004720402	0.006931034	Xanthomonadales			Root559	OG0013979
Root559|1277	yes	22.86819	-0.5573042	1.264414	0.003900086	0.0338415	Xanthomonadales			Root559	OG0013982
Root559|1437	yes	208.0045	-3.672053	1.287792	0.0002171054	0.003779545	Xanthomonadales			Root559	OG0013993
Root559|1486	yes	204.34	-3.733806	1.339515	0.0002448505	0.004132599	NA	NA	NA	Root559	OG0013998
Root559|1502	yes	188.6801	3.415676	1.844214	0.002277839	0.02309545	Bacteria		positive regulation of growth rate	Root559	OG0013999
Root559|1695	yes	53.00698	-9.734253	3.723866	8.249326e-06	0.0002784651	Chromatiales		PFAM O-Antigen	Root559	OG0014015
Root559|2118	yes	64.38767	-5.53443	1.640536	3.500013e-05	0.000905424	Xanthomonadales			Root559	OG0014035
Root559|2271	yes	723.355	4.780755	1.175765	2.25602e-06	9.55931e-05	NA	NA	NA	Root559	OG0014046
Root559|2628	yes	146.9171	-3.706578	1.557211	0.0007701824	0.009961986	NA	NA	NA	Root559	OG0014060
Root559|2659	yes	157.8836	2.533229	1.119691	0.001990407	0.02079037	NA	NA	NA	Root559	OG0014062
Root559|3227	yes	118.838	3.829798	3.692158	0.003297574	0.03012437	NA	NA	NA	Root559	OG0014085
Root559|3245	yes	566.0051	-2.515887	0.9568187	0.0007830352	0.01008112	NA	NA	NA	Root559	OG0014086
Root559|3691	yes	373.2726	3.254492	1.864567	0.002833169	0.02713568	NA	NA	NA	Root559	OG0014117
Root559|290	yes	267.4822	-2.697648	1.076593	0.0009834761	0.01204541	NA	NA	NA	Root559	OG0018899
Root559|469	yes	59.42441	-5.191604	1.772982	9.972324e-05	0.002075443	Pseudomonas stutzeri group			Root559	OG0018906
Root559|510	yes	88.10842	-4.140664	1.896641	0.0008389103	0.01070094	NA	NA	NA	Root559	OG0018907
Root559|1205	yes	153.152	-4.790038	1.179156	1.783566e-06	8.228187e-05	Xanthomonadales			Root559	OG0018925
Root559|1945	yes	39.97676	-8.807324	4.051796	0.0001302092	0.00249256	NA	NA	NA	Root559	OG0018940
Root559|2371	yes	95.06215	3.376578	3.860345	0.004700956	0.03810607	NA	NA	NA	Root559	OG0018950
Root559|2543	yes	573.4772	6.398529	1.120145	6.725255e-10	1.034195e-07	NA	NA	NA	Root559	OG0018955
Root559|2850	yes	174.9698	-3.934589	1.280697	0.0001053944	0.002165701	Gammaproteobacteria	queC	Catalyzes the ATP-dependent conversion of 7-carboxy-7- deazaguanine (CDG) to 7-cyano-7-deazaguanine (preQ(0))	Root559	OG0018965
Root559|2851	yes	196.8125	-3.594237	1.12156	7.654537e-05	0.001668328	Cyanobacteria		Iron-containing redox enzyme	Root559	OG0018966
Root559|2888	yes	63.09084	-6.62542	2.360956	1.393206e-05	0.0004432638	NA	NA	NA	Root559	OG0018967
Root559|2923	yes	3925.004	2.856991	0.6962131	4.20206e-06	0.0001571798	NA	NA	NA	Root559	OG0018970
Root559|1134	yes	93.71853	-2.791476	1.580939	0.004056431	0.03444233	Proteobacteria		Domain of unknown function (DUF4297)	Root559	OG0041369
Root559|2401	yes	412.8022	-3.088436	1.044294	0.0002168521	0.003779545	Proteobacteria		Nacht domain	Root559	OG0041394
Root559|2608	yes	109.3841	-3.091928	1.420803	0.001601031	0.01744745	Xanthomonadales			Root559	OG0041398
Root559|3217	yes	670.004	-2.904877	0.9175978	0.0001274024	0.002466083	NA	NA	NA	Root559	OG0041408
Root569|1137	yes	276.0557	3.470072	1.612708	0.001261351	0.009807001	Gammaproteobacteria	betI	Repressor involved in choline regulation of the bet genes	Root569	OG0000002
Root569|2917	yes	567.4744	3.029447	1.709514	0.003251428	0.01857387	Pseudomonas fluorescens group	mhpC	Alpha beta	Root569	OG0000010
Root569|4071	yes	344.1436	2.704971	3.475915	0.007061031	0.0319803	Gammaproteobacteria		Transcriptional regulator	Root569	OG0000017
Root569|3562	yes	250.5313	3.638415	1.924276	0.001757349	0.01188121	Pseudomonas fluorescens group	aer-2	Methyl-accepting chemotaxis-like domains (chemotaxis sensory transducer).	Root569	OG0000029
Root569|1409	yes	429.1854	3.132136	1.64667	0.002456837	0.01545064	Proteobacteria	puuR	Transcriptional regulator	Root569	OG0000043
Root569|1994	yes	709.8612	2.855122	1.548766	0.003367421	0.01892653	Gammaproteobacteria	fadA	Catalyzes the final step of fatty acid oxidation in which acetyl-CoA is released and the CoA ester of a fatty acid two carbons shorter is formed	Root569	OG0000058
Root569|3275	yes	573.8332	3.168502	1.498165	0.001682508	0.01166318	Gammaproteobacteria	fleR	COG2204 Response regulator containing CheY-like receiver, AAA-type ATPase, and DNA-binding domains	Root569	OG0000061
Root569|5125	yes	793.6555	2.966841	1.764709	0.003918626	0.0211334	Pseudomonas fluorescens group		Bacterial transferase hexapeptide (six repeats)	Root569	OG0000070
Root569|2802	yes	896.504	7.758211	2.300685	1.280418e-05	0.0003143764	Gammaproteobacteria	aroP	amino acid	Root569	OG0000071
Root569|365	yes	328.8748	3.024762	1.613942	0.002768881	0.0167751	Gammaproteobacteria	gatA	Allows the formation of correctly charged Gln-tRNA(Gln) through the transamidation of misacylated Glu-tRNA(Gln) in organisms which lack glutaminyl-tRNA synthetase. The reaction takes place in the presence of glutamine and ATP through an activated gamma-phospho-Glu-tRNA(Gln)	Root569	OG0000076
Root569|4807	yes	2463.409	2.786613	1.136536	0.001096921	0.008899371	Gammaproteobacteria	fabB	Catalyzes the condensation reaction of fatty acid synthesis by the addition to an acyl acceptor of two carbons from malonyl-ACP	Root569	OG0000081
Root569|753	yes	1157.186	3.433452	1.395491	0.0006946333	0.006231662	Gammaproteobacteria	fadH	COG1902 NADH flavin oxidoreductases, Old Yellow Enzyme family	Root569	OG0000089
Root569|1966	yes	1248.798	2.215113	1.205684	0.006388613	0.02992048	Gammaproteobacteria	rsbP	Regulates the turnover of the sigma S factor (RpoS) by promoting its proteolysis in exponentially growing cells. Acts by binding and delivering RpoS to the ClpXP protease. RssB is not co- degraded with RpoS, but is released from the complex and can initiate a new cycle of RpoS recognition and degradation	Root569	OG0000092
Root569|4075	yes	362.2167	4.117675	1.666595	0.00046632	0.004579753	Gammaproteobacteria	ybiT	COG0488 ATPase components of ABC transporters with duplicated ATPase domains	Root569	OG0000095
Root569|3623	yes	8943.931	2.090431	1.154732	0.008399965	0.03595031	Gammaproteobacteria	oprF	Belongs to the ompA family	Root569	OG0000097
Root569|4707	yes	794.4936	3.511755	1.892197	0.002054939	0.0134074	Pseudomonas fluorescens group		Histidine kinase	Root569	OG0000108
Root569|2397	yes	667.2182	3.376888	1.529591	0.001243916	0.009752716	Pseudomonas fluorescens group	rubB	Pyridine nucleotide-disulphide oxidoreductase	Root569	OG0000123
Root569|1630	yes	1013.11	3.137778	1.169493	0.0004779447	0.004625107	Gammaproteobacteria	aceF	The pyruvate dehydrogenase complex catalyzes the overall conversion of pyruvate to acetyl-CoA and CO(2)	Root569	OG0000125
Root569|1327	yes	500.8857	3.432665	1.553416	0.001164355	0.009284985	Gammaproteobacteria	ubiH	hydroxylase	Root569	OG0000130
Root569|5323	yes	1802.022	6.700986	1.211332	1.388026e-09	2.158381e-07	Gammaproteobacteria	deaD	DEAD-box RNA helicase involved in	Root569	OG0000133
Root569|1744	yes	2669.63	5.485387	1.176125	1.474941e-07	9.254246e-06	Gammaproteobacteria	glnA	glutamine synthetase	Root569	OG0000135
Root569|1995	yes	1788.871	3.02245	1.297657	0.001234121	0.009752716	Gammaproteobacteria	fadB	Involved in the aerobic and anaerobic degradation of long-chain fatty acids via beta-oxidation cycle. Catalyzes the formation of 3-oxoacyl-CoA from enoyl-CoA via L-3-hydroxyacyl-CoA. It can also use D-3-hydroxyacyl-CoA and cis-3-enoyl-CoA as substrate	Root569	OG0000136
Root569|5124	yes	914.7759	2.165209	1.601007	0.01186447	0.04730576	Pseudomonas fluorescens group	hbd	3-hydroxybutyryl-CoA dehydrogenase	Root569	OG0000136
Root569|1481	yes	767.4529	4.610312	1.130928	2.188895e-06	8.8793e-05	Pseudomonas fluorescens group	accC	Biotin carboxylase	Root569	OG0000151
Root569|3578	yes	671.8634	1.661338	3.858676	0.0112179	0.04570436	Gammaproteobacteria	fixI	P-type atpase	Root569	OG0000152
Root569|3268	yes	625.4063	2.288778	1.373921	0.007392886	0.03284554	Gammaproteobacteria	fliC	Flagellin is the subunit protein which polymerizes to form the filaments of bacterial flagella	Root569	OG0000179
Root569|2491	yes	455.2795	4.190275	1.567441	0.0002833026	0.003184594	Pseudomonas fluorescens group	parA	Chromosome partitioning protein	Root569	OG0000185
Root569|1412	yes	2163.179	2.428152	1.294032	0.004715427	0.02365319	Gammaproteobacteria	dadA	Oxidative deamination of D-amino acids	Root569	OG0000196
Root569|4254	yes	1396.881	6.584101	1.309466	2.012775e-08	1.707199e-06	Pseudomonas fluorescens group	cyoC	Cytochrome O ubiquinol oxidase	Root569	OG0000216
Root569|715	yes	1053.553	3.301694	1.318939	0.0006892049	0.006231662	Pseudomonas fluorescens group	ppiB	PPIases accelerate the folding of proteins. It catalyzes the cis-trans isomerization of proline imidic peptide bonds in oligopeptides	Root569	OG0000229
Root569|4253	yes	489.7775	3.764763	1.604484	0.0007317451	0.006502078	Gammaproteobacteria	cyoB	Cytochrome c oxidase is the component of the respiratory chain that catalyzes the reduction of oxygen to water. Subunits 1- 3 form the functional core of the enzyme complex. CO I is the catalytic subunit of the enzyme. Electrons originating in cytochrome c are transferred via the copper A center of subunit 2 and heme A of subunit 1 to the bimetallic center formed by heme A3 and copper B	Root569	OG0000231
Root569|2410	yes	1007.287	5.25668	1.460398	1.219453e-05	0.0003075	Gammaproteobacteria	pstA	phosphate transport system permease	Root569	OG0000232
Root569|2962	yes	466.8632	13.38262	2.086503	1.017795e-12	3.165342e-10	Pseudomonas fluorescens group	pstC	probably responsible for the translocation of the substrate across the membrane	Root569	OG0000232
Root569|3309	yes	1173.184	3.586481	1.374017	0.0004508031	0.004522573	Pseudomonas fluorescens group	cheW	Chemotaxis protein CheW	Root569	OG0000238
Root569|445	yes	627.0213	2.962793	1.796225	0.004034673	0.021384	Pseudomonas fluorescens group	rluD	Responsible for synthesis of pseudouridine from uracil	Root569	OG0000249
Root569|3260	yes	933.6222	5.556907	1.430515	3.937558e-06	0.0001412977	Gammaproteobacteria	flgF	flagellar basal body	Root569	OG0000254
Root569|3261	yes	1459.41	7.043107	1.08751	4.336671e-12	1.011529e-09	Pseudomonas fluorescens group	flgG	Flagellar basal-body rod protein FlgG	Root569	OG0000254
Root569|3700	yes	1005.247	2.923416	1.51059	0.002806655	0.01678595	Pseudomonas fluorescens group	ilvI	Acetolactate synthase	Root569	OG0000255
Root569|5099	yes	4051.555	3.803245	1.282	0.0001585384	0.00217524	Pseudomonas fluorescens group	gyrA	A type II topoisomerase that negatively supercoils closed circular double-stranded (ds) DNA in an ATP-dependent manner to modulate DNA topology and maintain chromosomes in an underwound state. Negative supercoiling favors strand separation, and DNA replication, transcription, recombination and repair, all of which involve strand separation. Also able to catalyze the interconversion of other topol…	Root569	OG0000289
Root569|4918	yes	8886.441	1.929126	1.152079	0.01138151	0.04592299	Gammaproteobacteria	tuf	This protein promotes the GTP-dependent binding of aminoacyl-tRNA to the A-site of ribosomes during protein biosynthesis	Root569	OG0000301
Root569|5510	yes	2030.234	4.119449	1.502412	0.0002556481	0.002981496	Pseudomonas fluorescens group	gltA	Belongs to the citrate synthase family	Root569	OG0000304
Root569|3354	yes	690.0155	2.847306	1.651648	0.00407508	0.021384	Pseudomonas fluorescens group	uraD	OHCU decarboxylase	Root569	OG0000310
Root569|3686	yes	1205.378	2.140195	1.427815	0.01072517	0.04418838	Pseudomonas fluorescens group	etfB	Electron transfer flavoprotein	Root569	OG0000321
Root569|1070	yes	1267.598	2.495885	1.031657	0.001483201	0.01072734	Pseudomonas fluorescens group	acd	Acyl-CoA dehydrogenase N terminal	Root569	OG0000325
Root569|4917	yes	28349.4	2.967349	1.196641	0.000959319	0.008021215	Pseudomonas fluorescens group	fusA	Catalyzes the GTP-dependent ribosomal translocation step during translation elongation. During this step, the ribosome changes from the pre-translocational (PRE) to the post- translocational (POST) state as the newly formed A-site-bound peptidyl-tRNA and P-site-bound deacylated tRNA move to the P and E sites, respectively. Catalyzes the coordinated movement of the two tRNA molecules, the mRNA and…	Root569	OG0000355
Root569|1161	yes	2017.333	3.216347	1.257754	0.0006464606	0.005913213	Pseudomonas fluorescens group	tkt	Catalyzes the transfer of a two-carbon ketol group from a ketose donor to an aldose acceptor, via a covalent intermediate with the cofactor thiamine pyrophosphate	Root569	OG0000356
Root569|177	yes	731.4474	3.657578	1.754928	0.001305137	0.009820105	Gammaproteobacteria	pepA	Presumably involved in the processing and regular turnover of intracellular proteins. Catalyzes the removal of unsubstituted N-terminal amino acids from various peptides	Root569	OG0000361
Root569|1328	yes	413.3416	3.194012	1.865192	0.00308131	0.01796789	Pseudomonas fluorescens group	pepP	Exopeptidase able to cleave the peptide bond of the last amino acid if linked to a proline residue	Root569	OG0000363
Root569|2173	yes	478.2503	3.109679	2.142962	0.004302526	0.02227724	Pseudomonas fluorescens group	pcaB	3-carboxy-cis,cis-muconate cycloisomerase	Root569	OG0000378
Root569|4950	yes	1272.096	2.682171	1.745294	0.005920829	0.02818435	Pseudomonas fluorescens group	ssb	Plays an important role in DNA replication, recombination and repair. Binds to ssDNA and to an array of partner proteins to recruit them to their sites of action during DNA metabolism	Root569	OG0000394
Root569|4976	yes	401.8889	2.634891	1.583839	0.005227986	0.02548408	Gammaproteobacteria	ribB	Catalyzes the conversion of D-ribulose 5-phosphate to formate and 3,4-dihydroxy-2-butanone 4-phosphate	Root569	OG0000405
Root569|2241	yes	215.1119	3.987408	2.338426	0.00181128	0.01200231	Pseudomonas fluorescens group	ispF	Involved in the biosynthesis of isopentenyl diphosphate (IPP) and dimethylallyl diphosphate (DMAPP), two major building blocks of isoprenoid compounds. Catalyzes the conversion of 4- diphosphocytidyl-2-C-methyl-D-erythritol 2-phosphate (CDP-ME2P) to 2-C-methyl-D-erythritol 2,4-cyclodiphosphate (ME-CPP) with a corresponding release of cytidine 5-monophosphate (CMP)	Root569	OG0000427
Root569|2421	yes	1684.566	11.26313	1.378786	1.211462e-17	1.130294e-14	Gammaproteobacteria	aspA	Aspartate ammonia-lyase	Root569	OG0000453
Root569|1037	yes	623.7258	2.336604	1.494032	0.007924877	0.03446139	Gammaproteobacteria	surA	Chaperone involved in the correct folding and assembly of outer membrane proteins. Recognizes specific patterns of aromatic residues and the orientation of their side chains, which are found more frequently in integral outer membrane proteins. May act in both early periplasmic and late outer membrane-associated steps of protein maturation	Root569	OG0000461
Root569|1410	yes	345.4765	4.366975	1.329438	4.514356e-05	0.0007946969	Pseudomonas fluorescens group	alr	Catalyzes the interconversion of L-alanine and D- alanine. May also act on other amino acids	Root569	OG0000486
Root569|1053	yes	3653.84	2.513541	1.235368	0.003476894	0.01939418	Pseudomonas fluorescens group	rpoD	Sigma factors are initiation factors that promote the attachment of RNA polymerase to specific initiation sites and are then released. This sigma factor is the primary sigma factor during exponential growth	Root569	OG0000489
Root569|3300	yes	1284.69	3.405552	1.150711	0.0001963407	0.002544249	Pseudomonas fluorescens group	fliA	Sigma factors are initiation factors that promote the attachment of RNA polymerase to specific initiation sites and are then released. This sigma factor controls the expression of flagella-related genes	Root569	OG0000507
Root569|104	yes	851.5381	5.317255	1.659436	4.359478e-05	0.000782191	Gammaproteobacteria	glpK	Key enzyme in the regulation of glycerol uptake and metabolism. Catalyzes the phosphorylation of glycerol to yield sn- glycerol 3-phosphate	Root569	OG0000511
Root569|3640	yes	1415.094	3.001551	1.369733	0.001700099	0.01166318	Pseudomonas fluorescens group	acnD	Aconitase C-terminal domain	Root569	OG0000521
Root569|2777	yes	2160.153	5.60278	1.15623	6.006309e-08	4.669905e-06	Pseudomonas fluorescens group	gcvP	The glycine cleavage system catalyzes the degradation of glycine. The P protein binds the alpha-amino group of glycine through its pyridoxal phosphate cofactor	Root569	OG0000529
Root569|2191	yes	563.3452	2.383926	2.216777	0.01027737	0.04280709	Gammaproteobacteria	rapA	Transcription regulator that activates transcription by stimulating RNA polymerase (RNAP) recycling in case of stress conditions such as supercoiled DNA or high salt concentrations. Probably acts by releasing the RNAP, when it is trapped or immobilized on tightly supercoiled DNA. Does not activate transcription on linear DNA. Probably not involved in DNA repair	Root569	OG0000530
Root569|677	yes	431.2762	2.340122	1.76514	0.009746379	0.04096113	Pseudomonas fluorescens group	nuoL	Catalyzes the transfer of electrons from NADH to ubiquinone	Root569	OG0000560
Root569|5514	yes	2826.366	4.613621	1.274817	1.416663e-05	0.0003304367	Pseudomonas fluorescens group	sdhB	succinate dehydrogenase	Root569	OG0000575
Root569|3935	yes	1409.868	5.01932	1.28525	4.193457e-06	0.0001449072	Gammaproteobacteria		COG0639 Diadenosine tetraphosphatase and related serine threonine protein phosphatases	Root569	OG0000576
Root569|1189	yes	432.1627	3.204706	1.662432	0.002240735	0.01441797	Gammaproteobacteria	mdcH	malonyl CoA-acyl carrier protein transacylase	Root569	OG0000579
Root569|5460	yes	434.9539	3.257202	1.409773	0.001060338	0.008703622	Pseudomonas fluorescens group	fabD	Malonyl CoA-acyl carrier protein transacylase	Root569	OG0000579
Root569|492	yes	2255.172	4.94467	1.186164	1.474895e-06	6.552746e-05	Gammaproteobacteria	prs	Involved in the biosynthesis of the central metabolite phospho-alpha-D-ribosyl-1-pyrophosphate (PRPP) via the transfer of pyrophosphoryl group from ATP to 1-hydroxyl of ribose-5-phosphate (Rib-5-P)	Root569	OG0000588
Root569|2498	yes	982.8766	5.394897	1.216665	4.184044e-07	2.261657e-05	Gammaproteobacteria	yidC	Required for the insertion and or proper folding and or complex formation of integral membrane proteins into the membrane. Involved in integration of membrane proteins that insert both dependently and independently of the Sec translocase complex, as well as at least some lipoproteins. Aids folding of multispanning membrane proteins	Root569	OG0000591
Root569|1107	yes	1221.686	4.507579	1.433459	6.853892e-05	0.001141907	Gammaproteobacteria	glyA	Catalyzes the reversible interconversion of serine and glycine with tetrahydrofolate (THF) serving as the one-carbon carrier. This reaction serves as the major source of one-carbon groups required for the biosynthesis of purines, thymidylate, methionine, and other important biomolecules. Also exhibits THF- independent aldolase activity toward beta-hydroxyamino acids, producing glycine and aldehyd…	Root569	OG0000592
Root569|4302	yes	679.081	3.147903	1.453515	0.001547825	0.01094031	Pseudomonas fluorescens group	hisS	Catalyzes a two-step reaction, first charging a histidine molecule by linking its carboxyl group to the alpha-phosphate of ATP, followed by transfer of the aminoacyl-adenylate to its tRNA	Root569	OG0000599
Root569|1689	yes	454.1062	4.715868	1.425733	3.745095e-05	0.0006905306	Pseudomonas fluorescens group	rpmE	Binds the 23S rRNA	Root569	OG0000639
Root569|5334	yes	1920.742	3.183018	1.525915	0.001813854	0.01200231	Pseudomonas fluorescens group	efp	Involved in peptide bond synthesis. Stimulates efficient translation and peptide-bond synthesis on native or reconstituted 70S ribosomes in vitro. Probably functions indirectly by altering the affinity of the ribosome for aminoacyl-tRNA, thus increasing their reactivity as acceptors for peptidyl transferase	Root569	OG0000668
Root569|2257	yes	983.2513	7.770601	1.430252	1.985301e-09	2.646122e-07	Gammaproteobacteria	fabZ	Involved in unsaturated fatty acids biosynthesis. Catalyzes the dehydration of short chain beta-hydroxyacyl-ACPs and long chain saturated and unsaturated beta-hydroxyacyl-ACPs	Root569	OG0000673
Root569|1992	yes	1242.913	3.885774	1.482638	0.0003748409	0.004011049	Pseudomonas fluorescens group	topA	Releases the supercoiling and torsional tension of DNA, which is introduced during the DNA replication and transcription, by transiently cleaving and rejoining one strand of the DNA duplex. Introduces a single-strand break via transesterification at a target site in duplex DNA. The scissile phosphodiester is attacked by the catalytic tyrosine of the enzyme, resulting in the formation of a DNA-(5'…	Root569	OG0000674
Root569|653	yes	360.3628	3.069062	4.528353	0.0050033	0.02469883	Pseudomonas aeruginosa group	infA	One of the essential components for the initiation of protein synthesis. Stabilizes the binding of IF-2 and IF-3 on the 30S subunit to which N-formylmethionyl-tRNA(fMet) subsequently binds. Helps modulate mRNA selection, yielding the 30S pre- initiation complex (PIC). Upon addition of the 50S ribosomal subunit IF-1, IF-2 and IF-3 are released leaving the mature 70S translation initation complex	Root569	OG0000675
Root569|2488	yes	934.2026	4.92137	1.243665	3.482517e-06	0.0001299676	Gammaproteobacteria	atpB	it plays a direct role in the translocation of protons across the membrane	Root569	OG0000676
Root569|2661	yes	620.456	3.014777	1.747524	0.0034922	0.01939418	Gammaproteobacteria	hom	homoserine dehydrogenase	Root569	OG0000685
Root569|4908	yes	2077.276	3.316759	1.250292	0.0004808525	0.004625107	Gammaproteobacteria	nusG	Participates in transcription elongation, termination and antitermination	Root569	OG0000687
Root569|2341	yes	2204.039	2.997624	1.335627	0.001540964	0.01094031	Gammaproteobacteria	rpmB	Belongs to the bacterial ribosomal protein bL28 family	Root569	OG0000740
Root569|2579	yes	967.5414	2.348022	1.40993	0.006925586	0.03151986	Gammaproteobacteria	cc4	cytochrome	Root569	OG0000777
Root569|4729	yes	723.8534	2.184885	1.650128	0.01179318	0.04722332	Pseudomonas fluorescens group	sohB	peptidase	Root569	OG0000798
Root569|3288	yes	90.17713	2.158024	1.230548	0.007860611	0.03443169	Gammaproteobacteria	fliN	FliN is one of three proteins (FliG, FliN, FliM) that form the rotor-mounted switch complex (C ring), located at the base of the basal body. This complex interacts with the CheY and CheZ chemotaxis proteins, in addition to contacting components of the motor that determine the direction of flagellar rotation	Root569	OG0000820
Root569|1678	yes	1979.758	2.021326	1.07631	0.007280516	0.03267551	Gammaproteobacteria	gltB	Glutamate synthase	Root569	OG0000821
Root569|4812	yes	442.8496	2.707027	1.788856	0.005735804	0.02758508	Pseudomonas fluorescens group	gpsA	NAD(P)H-dependent glycerol-3-phosphate dehydrogenase	Root569	OG0000836
Root569|3744	yes	1794.794	2.530677	1.604011	0.006445891	0.02992048	Pseudomonas fluorescens group	carA	Carbamoyl-phosphate synthetase glutamine chain	Root569	OG0000850
Root569|3743	yes	1989.146	2.118617	1.477502	0.01219008	0.04839723	Pseudomonas fluorescens group	carB	Carbamoyl-phosphate synthetase ammonia chain	Root569	OG0000851
Root569|2486	yes	2061.809	3.458333	1.439868	0.0007918127	0.006789535	Gammaproteobacteria	atpF	Component of the F(0) channel, it forms part of the peripheral stalk, linking F(1) to F(0)	Root569	OG0000856
Root569|1389	yes	947.4765	3.014678	1.583834	0.002708854	0.0165187	Pseudomonas fluorescens group	dapF	Catalyzes the stereoinversion of LL-2,6- diaminoheptanedioate (L,L-DAP) to meso-diaminoheptanedioate (meso- DAP), a precursor of L-lysine and an essential component of the bacterial peptidoglycan	Root569	OG0000871
Root569|1572	yes	822.0269	3.474606	1.173272	0.0001804	0.002403088	Gammaproteobacteria	purA	Plays an important role in the de novo pathway of purine nucleotide biosynthesis. Catalyzes the first committed step in the biosynthesis of AMP from IMP	Root569	OG0000881
Root569|2266	yes	484.4903	3.462036	1.754539	0.001749392	0.01188121	Gammaproteobacteria	pyrH	Catalyzes the reversible phosphorylation of UMP to UDP	Root569	OG0000887
Root569|2954	yes	325.7732	4.440572	3.302887	0.001873551	0.01231002	Pseudomonas fluorescens group	moaB	May be involved in the biosynthesis of molybdopterin	Root569	OG0000888
Root569|5101	yes	237.3481	3.734257	1.605458	0.0007494217	0.006596325	Gammaproteobacteria	pheA	chorismate mutase	Root569	OG0000895
Root569|2500	yes	1373.241	3.774785	1.316182	0.0002101982	0.002650201	Pseudomonas fluorescens group	dnaA	it binds specifically double-stranded DNA at a 9 bp consensus (dnaA box) 5'-TTATC CA A CA A-3'. DnaA binds to ATP and to acidic phospholipids	Root569	OG0000896
Root569|1680	yes	1202.481	2.569665	1.657924	0.006444564	0.02992048	Gammaproteobacteria	aroB	Catalyzes the conversion of 3-deoxy-D-arabino- heptulosonate 7-phosphate (DAHP) to dehydroquinate (DHQ)	Root569	OG0000907
Root569|493	yes	856.6926	4.191639	1.526184	0.0002371925	0.002837188	Gammaproteobacteria	ctc	This is one of the proteins that binds to the 5S RNA in the ribosome where it forms part of the central protuberance	Root569	OG0000923
Root569|4940	yes	3106.502	2.6268	1.223238	0.002467466	0.01545064	Pseudomonas fluorescens group	secY	The central subunit of the protein translocation channel SecYEG. Consists of two halves formed by TMs 1-5 and 6-10. These two domains form a lateral gate at the front which open onto the bilayer between TMs 2 and 7, and are clamped together by SecE at the back. The channel is closed by both a pore ring composed of hydrophobic SecY resides and a short helix (helix 2A) on the extracellular side of …	Root569	OG0000931
Root569|2267	yes	3484.46	2.043831	1.234983	0.01096474	0.04486888	Pseudomonas fluorescens group	tsf	Associates with the EF-Tu.GDP complex and induces the exchange of GDP to GTP. It remains bound to the aminoacyl-tRNA.EF- Tu.GTP complex up to the GTP hydrolysis stage on the ribosome	Root569	OG0000935
[truncated: 1,149 more rows]
