# Supplementary material for: Genome-resolved metatranscriptomics reveals conserved root colonization determinants in a synthetic microbiota
Source: Nat Commun. 2023 Dec 13;14:8274. doi: 10.1038/s41467-023-43688-z (PMC10719396; doi:10.1038/s41467-023-43688-z)
Supplement: Supplementary file 6 — Supplementary Data 3 [file 41467_2023_43688_MOESM6_ESM.xlsx]

## Sheet: annotated_DESEQ_genes_fungi_cor
Supplementary Data 3: Fungal genes differentially regulated between roots and matrix.
genes	baseMean	log2FoldChange	lfcSE	stat	pvalue	padj	Protein name	Detailed name	Function			BUSCO gene	CAZyme annotation	Encodes secreted protein	EffectorP prediction	PHIBase blast hit	Evalue	% identity	Score	Function of homolog
Fusarium13|14275001024	74.0679140342068	2.8114291898426	1.84078842319343	6.42869437197249	1.28704604123038e-10	3.64491438876444e-08	-	Glyco_transf_90	Putative lipopolysaccharide-modifying enzyme.				GT90	No
Fusarium13|300510	84.6490446105221	2.81238732016668	1.84079702451961	6.47738633686504	9.33250244319459e-11	3.30370586489088e-08	-	Afi1,SPA	Docking domain of Afi1 for Arf3 in vesicle trafficking					No		Mes1 (Fusarium graminareum)	0	82.17	604.75	cell-surface organization and virulence (https://doi.org/10.1016/j.fgb.2008.01.007)
Fusarium13|300750	84.6490446105221	2.81238732016668	1.84079702451961	6.47738633686504	9.33250244319459e-11	3.30370586489088e-08	utp13	Utp13,WD40	Utp13 specific WD40 associated domain			Yes		No
Fusarium13|14273001380	85.8247257856682	2.812479157537	1.84079783901526	6.4823421736894	9.030953519568e-11	3.30370586489088e-08	-	Fasciclin	FAS1 domain-containing protein					Yes	Cytoplasmic effector
Fusarium13|3800243	97.5815375371296	2.81327738566092	1.84080482883092	6.52924137645002	6.61036469388602e-11	3.30370586489088e-08	-	Anth_synt_I_N,Chorismate_bind,GATase	Anthranilate synthase component I, N terminal region					No
Fusarium216|100826	355.141101187385	5.46589173234558	1.88381362718034	4.43654412155828	9.14146049553215e-06	0.00285518282810454	ACS2	ACAS_N,AMP-binding,AMP-binding_C	Acetyl-coenzyme A synthetase				GH1	No		BbAcs1 (Beauveria bassiana)	0	76.78	1079.7	lipid metabolism in germlings, blastospore formation, and virulence (https://doi.org/10.1007/s00203-022-03269-y)
Fusarium216|3568200475	114.300531766107	3.25680986940491	1.97757124033858	6.46500248669447	1.01297143425997e-10	9.49154233901593e-08	-	Abhydrolase_3	Carboxylesterase family					No
Fusarium216|100335	148.028557533155	3.25855442600042	1.97750897341371	6.279466890789	3.39735932778437e-10	1.59166284506698e-07	NA	NA	NA					No
Fusarium226|207001470	168.313786830624	-4.00746900556138	2.21395927681659	-6.78697942399565	1.1450553180449e-11	6.88350930115424e-10	-	HET,NACHT,NACHT_N,WD40	Conserved hypothetical protein			Yes		No
Fusarium226|700618	187.549648182695	-4.02323528426458	2.21354527062752	-6.82529549140965	8.77445177518169e-12	6.88350930115424e-10	SST2	DEP,RGS				Yes		No		FLBA2 (Fusarium verticillioides)	0	97.81	995.73	G-protein signalling, response to host and environments (https://doi.org/10.1111/j.1364-3703.2010.00686.x)
Fusarium226|500801	314.334676949406	4.09881328303254	2.21161913117972	6.76488147090636	1.33418380022324e-11	6.88350930115424e-10	-	Aldo_ket_red	aldo-keto reductase					No
Fusarium226|3400843	202.072292324618	4.05157853741568	2.21287086183106	6.60599929994627	3.94844753773693e-11	8.93784942633178e-10	-	Cupin_1	Cupin				CE8	Yes
Fusarium226|5001002	168.365043825282	-4.0075272307036	2.21395759183078	-6.71819849453846	1.83984959562868e-11	6.88350930115424e-10	-	Zn_clus	Conserved hypothetical protein					No		FgEBR1 (Fusarium graminearum)	0	90.17	1986.07	general metabolism and virulence (https://doi.org/10.1111/1462-2920.12331 )
Fusarium226|3700734	117.819650781437	-3.91015069043163	2.21513894007354	-6.66109217985226	2.71800091733979e-11	6.88350930115424e-10	-	DUF3433	Protein of unknown function (DUF3433)					No
Fusarium226|1800399	134.651029464499	-3.97172221549345	2.21490089175273	-6.70481357773487	2.01663653124619e-11	6.88350930115424e-10	-	-	-					Yes
Fusarium226|30001071	158.695856154588	-3.99847789864845	2.21419599340773	-6.76572063231555	1.32647282539673e-11	6.88350930115424e-10	-	-	-					No
Fusarium226|3700429	116.317276560305	-3.90243878710492	2.21514440014554	-6.65650530277002	2.80415020918896e-11	6.88350930115424e-10	-	Acyl-CoA_dh_1,Acyl-CoA_dh_M,Acyl-CoA_dh_N	acyl-CoA dehydrogenase				CE8	No
Fusarium226|5001394	163.534056488602	-4.00309928020118	2.21407412699722	-6.77490703817506	1.24486277860485e-11	6.88350930115424e-10	-	Aa_trans	neutral amino acid permease					No
Fusarium226|4000758	125.033098788463	-3.9460862802569	2.21511422980606	-6.68214282546769	2.35473356586137e-11	6.88350930115424e-10	-	His_Phos_2	Belongs to the histidine acid phosphatase family					Yes		FGSG_07783 (Fusarium graminareum)	0	90.83	876.7	no impact on virulence towards maize (https://doi.org/10.1371/journal.ppat.1005485)
Fusarium226|3400619	115.415168112428	-3.8976793704313	2.21514780575801	-6.65377925263434	2.85661028561957e-11	6.88350930115424e-10	-	Lactamase_B	Metallo-beta-lactamase superfamily					No
Fusarium226|21000235	128.790744129289	-3.96405824118435	2.21510232342552	-6.69221732985026	2.1981407721748e-11	6.88350930115424e-10	-	-	-					No
Fusarium226|700593	127.437581457472	-3.95760247566778	2.21510656552036	-6.68724276159191	2.27414464712557e-11	6.88350930115424e-10	-	ADH_zinc_N	Zinc-binding dehydrogenase					No
Fusarium226|3000802	178.275324461278	-4.01598639234156	2.21373541903551	-6.80743320734662	9.935541261551e-12	6.88350930115424e-10	SKS1	Pkinase	Serine/Threonine protein kinases, catalytic domain					No		FGSG_04054 (Fusarium graminareum)	0	94.86	984.94	essential gene (https://doi.org/10.1371/journal.ppat.1002460)
Fusarium226|21000481	218.911650018336	4.06124161850037	2.21261401498869	6.51197141622786	7.41708358082399e-11	1.62957689261045e-09	-	Putative_PNPOx	pyridoxamine phosphate oxidase family protein					No
Fusarium226|10001520	144.268960140535	-3.98324206804852	2.21459690856115	-6.73275549188617	1.6647969814287e-11	6.88350930115424e-10	-	FA_hydroxylase	Belongs to the sterol desaturase family					No
Fusarium226|7001550	113.069155435411	-3.88526065463343	2.21515678642643	-6.60869810682977	3.87714449852895e-11	8.93784942633178e-10	OSM2	Cyt-b5,FAD_binding_2	soluble fumarate reductase					No
Fusarium226|210001429	115.415168112428	-3.8976793704313	2.21514780575801	-6.65377925263434	2.85661028561957e-11	6.88350930115424e-10	HIS4	Histidinol_dh,PRA-CH,PRA-PH	Histidine biosynthesis trifunctional protein			Yes		No
Fusarium226|20700654	115.415168112428	-3.8976793704313	2.21514780575801	-6.65377925263434	2.85661028561957e-11	6.88350930115424e-10	PAB1	PABP,RRM_1	Binds the poly(A) tail of mRNA					No
Fusarium226|210001900	254.904397910941	-4.06263058755109	2.21251475224387	-6.93205369328295	4.14774458244157e-12	6.88350930115424e-10	BPH1	Beach,DUF4704,Laminin_G_3,PH_BEACH,WD40	Beige/BEACH domain			Yes	GH18	No
Fusarium226|3000706	122.628616119454	-3.93434423901701	2.2151221696081	-6.6748712604151	2.474492892029e-11	6.88350930115424e-10	-	HR1,RICTOR_M,RICTOR_N,RICTOR_V,RasGEF_N_2	Rapamycin-insensitive companion of mTOR, domain 5			Yes		No
Fusarium226|10001220	214.320542497749	-4.04132166948709	2.21307165090244	-6.87078108594226	6.38513158641115e-12	6.88350930115424e-10	-	Fungal_trans,Zn_clus	Fungal Zn(2)-Cys(6) binuclear cluster domain					No		FGSG_07368 (Fusarium graminareum)	0	85.12	1552.34	transcription factor involved in reproduction and zearalenone production (https://doi.org/10.1371%2Fjournal.pgen.1005486)
Fusarium226|21000386	122.628616119454	-3.93434423901701	2.2151221696081	-6.6748712604151	2.474492892029e-11	6.88350930115424e-10	RRP12	NUC173	NUC173 domain			Yes		No
Fusarium226|1000671	226.021370886838	-4.0481084954667	2.21289410005192	-6.89012042893176	5.57451756534111e-12	6.88350930115424e-10	ubp10	UCH,zf-UBP	snRNP assembly factor			Yes		No
Fusarium226|3000550	163.504821492606	-4.00362230429826	2.21407675420288	-6.77631578370888	1.23279072690814e-11	6.88350930115424e-10	-	TRAPPC-Trs85	ER-Golgi trafficking TRAPP I complex 85 kDa subunit			Yes		No
Fusarium226|1000884	117.819650781437	-3.91015069043163	2.21513894007354	-6.66109217985226	2.71800091733979e-11	6.88350930115424e-10	-	-	-					No
Fusarium226|3000406	317.141236565026	4.09961835671563	2.21159787919259	6.7676925322899	1.30852461387729e-11	6.88350930115424e-10	-	GRAB	GRIP-related Arf-binding domain					No
Fusarium226|1800258	180.336200175668	-4.01763749550138	2.21369215723918	-6.81094187415369	9.69618054490956e-12	6.88350930115424e-10	-	-	-					No
Fusarium226|7001141	161.100338823597	-4.00090187339352	2.2141350307955	-6.77008954467183	1.2870271369632e-11	6.88350930115424e-10	-	Fungal_trans,Zn_clus	GAL4-like Zn(II)2Cys6 (or C6 zinc) binuclear cluster DNA-binding domain					No		GzZC072 (Fusarium graminareum)	0	89.06	1322.38	putative transcription factor (https://doi.org/10.1371/journal.ppat.1002310)
Fusarium226|500943	143.217640143342	-3.98205538092794	2.21462818524584	-6.73017294807675	1.69461540961757e-11	6.88350930115424e-10	-	-	-					No
Fusarium226|3000217	173.122752168642	-4.01167103178841	2.21384886203929	-6.79572030063924	1.07772690572123e-11	6.88350930115424e-10	PMU1	His_Phos_1	Histidine phosphatase superfamily (branch 1)					Yes
Fusarium226|700989	137.70703490142	-3.97552327102942	2.21480052374808	-6.71620499070095	1.86518356513457e-11	6.88350930115424e-10	-	DUF1479	Protein of unknown function (DUF1479)					No		GzAra004 (Fusarium graminareum)	0	85.58	1388.63	putative transcription factor (https://doi.org/10.1371/journal.ppat.1002310)
Fusarium226|2140052	117.819650781437	-3.91015069043163	2.21513894007354	-6.66109217985226	2.71800091733979e-11	6.88350930115424e-10	NA	NA	NA					No
Fuseq1|409720	228.983715775414	2.71919676929969	1.80844828373071	6.54431089021283	5.97703437254718e-11	2.57306662380947e-08	-	-	gpi anchored					Yes
Fuseq1|353491	188.642379667771	2.71841137112913	1.80843615590217	6.52517231644916	6.79233996029284e-11	2.57306662380947e-08	YPK2	Pkinase,Pkinase_C	Serine threonine-protein kinase gad8			Yes		No		FGSG_05845 (Fusarium graminareum)	0	97.78	1283.47	essential gene (https://doi.org/10.1371/journal.ppat.1002460)
Fuseq1|290622	272.461636492265	2.71978262952194	1.80845727296945	6.43429218524553	1.24050030444211e-10	3.38656583112695e-08	TIM50	NIF	Mitochondrial import inner membrane translocase subunit TIM50			Yes		No
Fuseq1|361775	185.505795058563	2.71833617435965	1.80843498619393	6.51918877898571	7.06886435112491e-11	2.57306662380947e-08	-	Esterase	Serine hydrolase involved in the detoxification of formaldehyde			Yes	CE1	No
Fusven1|577936	63.2745800745942	-3.09749761948376	1.95098817839807	-7.04505953771353	1.85382223175741e-12	1.26059911759504e-10	-	DJ-1_PfpI	DJ-1/PfpI family					No
Fusven1|456709	96.2510209174451	3.05543464924258	1.95115404708033	5.48251754138993	4.19315408329101e-08	9.50448258879296e-07	-	Peptidase_M28	Belongs to the peptidase M28 family			Yes		No
Fusven1|470124	79.3160229104069	3.03417153031559	1.95128726277479	5.41446871813242	6.1470948381524e-08	1.04500612248591e-06	RPL30	Ribosomal_L7Ae	Ribosomal protein L7Ae/L30e/S12e/Gadd45 family					No
Fusven1|470447	38.3212245522191	-3.05774398609489	1.95130682709	-6.9413203650054	3.88451959036425e-12	1.32073666072385e-10	-	DUF3405	Protein of unknown function (DUF3405)					No
Plecto143|742300136	17.8254817206761	-2.08404198513199	1.72830731271536	-5.90007540078206	3.63335490126429e-09	1.76252051280335e-07	-	Rieske,Ring_hydroxyl_A	Ring hydroxylating alpha subunit (catalytic domain)					No
Plecto143|6610039	16.9899122650194	-2.06334738325727	1.72829325814379	-5.88451609863023	3.99220281330734e-09	1.76252051280335e-07	-	Peptidase_M14	Zinc carboxypeptidase			Yes		Yes
Plecto143|4759008	137.214270233696	2.49210759441467	1.7303718900462	6.107342097766	1.01303952459847e-09	1.02316991984446e-07	-	Ribonuclease	ribonuclease					Yes
Plecto143|4759009	137.214270233696	2.49210759441467	1.7303718900462	6.107342097766	1.01303952459847e-09	1.02316991984446e-07	-	Ribonuclease	ribonuclease					Yes
Plecto143|5840020	137.214270233696	2.49210759441467	1.7303718900462	6.107342097766	1.01303952459847e-09	1.02316991984446e-07	-	Ribonuclease	ribonuclease					Yes
Plecto143|5840032	137.214270233696	2.49210759441467	1.7303718900462	6.107342097766	1.01303952459847e-09	1.02316991984446e-07	-	Ribonuclease	ribonuclease					Yes
Plecto143|5840033	137.214270233696	2.49210759441467	1.7303718900462	6.107342097766	1.01303952459847e-09	1.02316991984446e-07	-	Ribonuclease	ribonuclease					Yes
Plecto143|85798001	137.214270233696	2.49210759441467	1.7303718900462	6.107342097766	1.01303952459847e-09	1.02316991984446e-07	-	Ribonuclease	ribonuclease					Yes
Plecto143|74340022	15.8758196574771	-2.03411327908144	1.72827242747646	-5.86023422657004	4.62214748202587e-09	1.76252051280335e-07	HXT5	Sugar_tr	Belongs to the major facilitator superfamily. Sugar transporter (TC 2.A.1.1) family					No
Plecto143|857280065	16.7113891131338	-2.05622349802589	1.72828828862929	-5.87865628879636	4.1361018069767e-09	1.76252051280335e-07	-	zf-NOSIP,zf-RING_UBOX	RING finger domain-containing protein					No
Plecto143|31600139	18.1040048725617	-2.09072430035341	1.72831173383497	-5.90626498198513	3.49950931595927e-09	1.76252051280335e-07	-	Cation_efflux,ZT_dimer	Cation efflux family protein					No
Plecto143|75090030	16.7113891131338	-2.05622349802589	1.72828828862929	-5.87865628879636	4.1361018069767e-09	1.76252051280335e-07	-	-	-					No
Plecto143|2450042	296.551922367793	4.07152256645654	1.70899400755505	3.69763244506461	0.000217619681899117	0.00659387636154323	-	zf-C2H2	zinc finger					No
Plecto143|12720051	462.589093413305	4.61010514385682	1.67017260177183	3.384743052416	0.000712449124036867	0.0205592461507782	RPS25	Ribosomal_S25	S25 ribosomal protein					No
Plecto143|160093	15.5972965055916	-2.02648436173999	1.72826679598136	-5.84782539993783	4.98040908068389e-09	1.76252051280335e-07	SEC5	Sec5	Exocyst complex component sec5			Yes		No
Plecto143|742300103	18.6610511763328	-2.10378689550813	1.72832021390438	-5.74811348709905	9.02446622432178e-09	2.8783297536521e-07	DOT1	DOT1	Histone methyltransferase that specifically methylates histone H3 to form H3K79me. This methylation is required for telomere silencing and for the pachytene checkpoint during the meiotic cell cycle by allowing the recruitment of RAD9 to double strand breaks. Nucleosomes are preferred as substrate compared to free histones					No
Plecto143|2175009	141.520730332941	4.7205687837014	1.64627648176621	3.1777243253576	0.00148435812386165	0.0408873192300073	-	Amidohydro_1	Conserved hypothetical protein					No
Plecto143|1418002	148.382506651436	2.49298552017343	1.73039097289969	5.83951789182727	5.23520944397034e-09	1.76252051280335e-07	NA	NA	NA					No
Plecto143|700125	17.268435416905	-2.07035601299135	1.72829808097396	-5.87427796403763	4.24690266301376e-09	1.76252051280335e-07	-	Ank,Ank_2,Ank_3,Ank_4,NACHT	Ankyrin repeats (many copies)					No
Plecto143|96300155	17.268435416905	-2.07035601299135	1.72829808097396	-5.87427796403763	4.24690266301376e-09	1.76252051280335e-07	-	Fungal_trans_2,Zn_clus	c6 zinc finger domain protein					No
Plecto143|3549004	15.5972965055916	-2.02648436173999	1.72826679598136	-5.84782539993783	4.98040908068389e-09	1.76252051280335e-07	SNF2	Bromodomain,HSA,Helicase_C,QLQ,SNF2_N,SnAC	SNF2 family			Yes		No
Plecto143|85773002	15.5972965055916	-2.02648436173999	1.72826679598136	-5.84782539993783	4.98040908068389e-09	1.76252051280335e-07	-	PP2C	Serine/threonine phosphatases, family 2C, catalytic domain					No
Plecuc1|272658	16.8446080657945	3.00719050580654	1.92438580772194	5.59632654561421	2.18941152456125e-08	3.08934391104077e-06	-	MFS_1	Major facilitator superfamily transporter					No
Plecuc1|352780	52.3188631937504	4.5789508519172	1.87241042858669	3.15389559854696	0.00161106709257547	0.0476624082483525	-	FMN_dh	FMN-dependent dehydrogenase					Yes
Plecuc1|143887	14.0371733881621	2.99391068647895	1.92447189416942	5.52846206962121	3.23050252047376e-08	3.08934391104077e-06	LSC2	ATP-grasp_2,Ligase_CoA	Succinyl-CoA synthetase functions in the citric acid cycle (TCA), coupling the hydrolysis of succinyl-CoA to the synthesis of ATP and thus represents the only step of substrate- level phosphorylation in the TCA. The beta subunit provides nucleotide specificity of the enzyme and binds the substrate succinate, while the binding sites for coenzyme A and phosphate are found in the alpha subunit			Yes		No
Plecuc1|280659	13.5692676085567	2.99121842670724	1.92448789940229	5.5158403360859	3.47117293375367e-08	3.08934391104077e-06	-	FAD_binding_8,Ferric_reduct,NAD_binding_6	ferric reductase transmembrane component 5					No
Plecuc1|66562	16.3767022861891	3.00526570613229	1.92439901774837	5.58588345138115	2.32515138484386e-08	3.08934391104077e-06	-	-	-					No
Plecuc1|60992	388.146488858039	4.17626451649216	1.89218612540516	3.83926523155124	0.000123403064581217	0.00599065786239728	-	Cerato-platanin	Cerato-platanin					Yes	Apoplastic effector
Plecuc1|275970	153.12261318854	5.58320441274225	1.78027673300986	3.49469404499713	0.000474605469728273	0.0181028086310641	-	Peptidase_S8,fn3_5	Belongs to the peptidase S8 family					Yes
Plecuc1|276858	1104.24831923444	4.86448571195297	1.8573882621836	3.94444074590726	7.99864277737741e-05	0.00427127524311954	-	DnaJ	DnaJ domain-containing protein			Yes		Yes	Cytoplasmic effector
Plecuc1|224464	53.7343214545116	4.45671390552827	1.87851628934185	3.12383440141403	0.00178510892315927	0.0476624082483525	-	-	Allomyces macrogynus ATCC 38327					Yes	Cytoplasmic effector
Plecuc1|18716	54.4523653273566	4.6987912773452	1.86638107577018	3.21244319880706	0.00131611170673469	0.046853576759755	-	HMG_box,SAM_1	Hmg box protein			Yes		No
Plecuc1|303006	430.728632247963	3.42369232475082	1.917716147199	3.55204077440824	0.000382255620619221	0.0157018847238972	PRP43	DEAD,HA2,Helicase_C,OB_NTP_bind	factor atp-dependent rna helicase				GH5_12	No
Plecuc1|284743	55.692903152068	4.76763584842884	1.8294773069544	3.10101124210582	0.00192860968290331	0.0490417890795413	RPL21A	Ribosomal_L21e	ribosomal protein					No
Plecuc1|53367	206.403676028897	3.40532707742778	1.91815008175366	6.81379894475302	9.50545284734235e-12	5.07591182048081e-09	UTP5	Utp12	Dip2/Utp12 Family					No
Plecuc1|15167	558.121343004784	4.58162266339936	1.85700991654347	3.12580065671921	0.00177321706572448	0.0476624082483525	TCB2	C2	C2 domain-containing protein					No
Plecuc1|107778	64.9404113941363	4.79905037139029	1.83222296058209	3.15682317448987	0.0015949803505984	0.0476624082483525	-	Cation_ATPase,Cation_ATPase_C,Cation_ATPase_N,E1-E2_ATPase,Hydrolase,Hydrolase_3	This magnesium-dependent enzyme catalyzes the hydrolysis of ATP coupled with the transport of calcium				CBM50	No		Eca1 (Beauveria_bassiana)	0	82.64	1586.24	calcium ATPase sustaining Ca2+ homeostasis (https://doi.org/10.1038/s41598-017-01570-1)
Plecuc1|301141	123.78111073614	4.93080034791225	1.85602009497547	3.6335839560568	0.000279511439391273	0.0124382590529117	-	MA3,MIF4G,eIF_4G1	Initiation factor					No
Plecuc1|287315	804.88518963893	6.54196092096388	1.76161686616103	4.59081138372231	4.41526209175787e-06	0.0002619722174443	SSB1	HSP70	Belongs to the heat shock protein 70 family			Yes		No
Plecuc1|105270	18.014372514808	3.01160102772808	1.92435461189454	5.21902095792129	1.79871410952521e-07	1.20064166810808e-05	-	rhaM	Duf718 domain protein					No
Plecuc1|7306	87.9036279143978	3.92668063571039	1.90186092699611	3.13522511861973	0.00171722277899282	0.0476624082483525	-	-	-					No
Plecuc1|113941	18.014372514808	3.01160102772808	1.92435461189454	5.21902095792129	1.79871410952521e-07	1.20064166810808e-05	-	NACHT	NACHT domain					No
Plecuc1|353364	14.9729849473729	2.99883816601044	1.92444133398508	5.55249462861619	2.81621372834779e-08	3.08934391104077e-06	-	-	-					No
Verdah1|198179	3405.13457345019	6.96110327776753	1.68441776299251	4.4701941355601	7.81486297195158e-06	0.020334273453018	NA	NA	NA					No
