# Supplementary material for: Genome-resolved metatranscriptomics reveals conserved root colonization determinants in a synthetic microbiota
Source: Nat Commun. 2023 Dec 13;14:8274. doi: 10.1038/s41467-023-43688-z (PMC10719396; doi:10.1038/s41467-023-43688-z)
Supplement: Supplementary file 7 — Supplementary Data 4 [file 41467_2023_43688_MOESM7_ESM.xlsx]

## Sheet: Permanova
Supplementary Data 4: PERMANOVA partitioning of transcriptomes based on orthogroups expression distance matrices (Bray Curtis dissimilarities, 999 permutations, with Adonis function in R).
	Global model
	Phylum
	df	F	R2	P			Model based on roots samples						Model based on Matrix samples
Compartment	1	9.2103	0.06792	0.001			Phylum						Phylum
Phylum	1	8.6083	0.06348	0.001			df	F	R2	P			df	F	R2	P
Compartment:Phylum	1	1.7799	0.01313	0.01		Phylum	1	6.3103	0.09812	0.001		Phylum	1	4.1751	0.06715	0.001
Residuals	116	NA	0.49943	NA		Residuals	58	NA	0.90188	NA		Residuals	58	NA	0.93285	NA
Total	119	NA	1.0	NA		Total	59	NA	1.0	NA		Total	59	NA	1.0	NA
	Global model
	Class
	df	F	R2	P			Model based on roots samples						Model based on Matrix samples
Compartment	1	9.9424	0.06792	0.001			Class						Class
Class	3	6.6101	0.13547	0.001			df	F	R2	P			df	F	R2	P
Compartment:Class	3	1.5351	0.03146	0.002		Class	3	5.0749	0.21375	0.001		Class	3	3.2008	0.14637	0.001
Residuals	112	NA	0.76514	NA		Residuals	56	NA	0.78625	NA		Residuals	56	NA	0.85363	NA
Total	119	NA	1.0	NA		Total	59	NA	1.0	NA		Total	59	NA	1.0	NA
	Global model
	Order
	df	F	R2	P			Model based on roots samples						Model based on Matrix samples
Compartment	1	11.3121	0.06792	0.001			Order						Order
Order	6	6.6201	0.23850	0.001			df	F	R2	P			df	F	R2	P
Compartment:Order	6	1.5849	0.05710	0.001		Order	6	5.2147	0.37121	0.001		Order	6	3.2027	0.26609	0.001
Residuals	106	NA	0.63647	NA		Residuals	53	NA	0.62879	NA		Residuals	53	NA	0.73391	NA
Total	119	NA	1.0	NA		Total	59	NA	1.0	NA		Total	59	NA	1.0	NA
	Global model
	Family
	df	F	R2	P			Model based on roots samples						Model based on Matrix samples
Compartment	1	15.374	0.06792	0.001			Family						Family
Family	13	7.097	0.40760	0.001			df	F	R2	P			df	F	R2	P
Compartment:Family	13	2.055	0.11803	0.001		Family	13	6.6734	0.6535	0.001		Family	13	3.2578	0.47935	0.001
Residuals	92	NA	0.40645	NA		Residuals	46	NA	0.3465	NA		Residuals	46	NA	0.52065	NA
Total	119	NA	1.0	NA		Total	59	NA	1.0	NA		Total	59	NA	1.0	NA
	Global model
	Genus
	df	F	R2	P			Model based on roots samples						Model based on Matrix samples
Compartment	1	11.5649	0.06792	0.001			Genus						Genus
Genus	9	5.0513	0.26701	0.001			df	F	R2	P			df	F	R2	P
Compartment:Genus	9	1.4709	0.07775	0.001		Genus	9	4.2958	0.43606	0.001		Genus	9	2.4655	0.30738	0.001
Residuals	100	NA	0.58732	NA		Residuals	50	NA	0.56394	NA		Residuals	50	NA	0.69262	NA
Total	119	NA	1.0	NA		Total	59	NA	1.0	NA		Total	59	NA	1.0	NA
	Global model
	Species
	df	F	R2	P			Model based on roots samples						Model based on Matrix samples
Compartment	1	25.1152	0.06792	0.001			Species						Species
Species	19	10.8924	0.5597	0.001			df	F	R2	P			df	F	R2	P
Compartment:Species	19	3.0363	0.15602	0.001		Species	19	19.43	0.90224	0.001		Species	19	3.7588	0.64099	0.001
Residuals	80	NA	0.21636	NA		Residuals	40	NA	0.09776	NA		Residuals	40	NA	0.35901	NA
Total	119	NA	1.0	NA		Total	59	NA	1.0	NA		Total	59	NA	1.0	NA
