# Supplementary material for: Genome-resolved metatranscriptomics reveals conserved root colonization determinants in a synthetic microbiota
Source: Nat Commun. 2023 Dec 13;14:8274. doi: 10.1038/s41467-023-43688-z (PMC10719396; doi:10.1038/s41467-023-43688-z)
Supplement: Supplementary file 8 — Supplementary Data 5 [file 41467_2023_43688_MOESM8_ESM.xlsx]

## Sheet: Sheet1
Supplementary Table 5: GO terms analysis of the top 200 orthologous genes having highest cumulative Log2FC across strains.
og	cog	description	go	ko	representative_sequence	short_name
OG0001082	F	Phosphorylase superfamily	-	ko:K01243	Root1471|3608	pfs
OG0001081	E	Catalyzes the NAD( )-dependent oxidation of L-threonine to 2-amino-3-ketobutyrate	-	ko:K00060	Root423|1786	tdh
OG0001011	-	-	-	-	Root564|3570	-
OG0000993	-	-	-	-	Root278|3946	-
OG0000983	H	Catalyzes the cleavage of 2-amino-3-ketobutyrate to glycine and acetyl-CoA	GO:0003674;GO:0003824;GO:0005488;GO:0005575;GO:0005622;GO:0005623;GO:0005737;GO:0005829;GO:0008144;GO:0016874;GO:0019842;GO:0030170;GO:0036094;GO:0043167;GO:0043168;GO:0043169;GO:0044424;GO:0044444;GO:0044464;GO:0046872;GO:0048037;GO:0050662;GO:0070279;GO:0097159;GO:1901363	ko:K00639	Root1298|1917	kbl
OG0000979	H	Catalyzes the cleavage of 2-amino-3-ketobutyrate to glycine and acetyl-CoA	GO:0003674;GO:0003824;GO:0005488;GO:0005575;GO:0005622;GO:0005623;GO:0005737;GO:0005829;GO:0008144;GO:0016874;GO:0019842;GO:0030170;GO:0036094;GO:0043167;GO:0043168;GO:0043169;GO:0044424;GO:0044444;GO:0044464;GO:0046872;GO:0048037;GO:0050662;GO:0070279;GO:0097159;GO:1901363	ko:K00639	Root1298|1868	kbl
OG0000856	H	Catalyzes the cleavage of 2-amino-3-ketobutyrate to glycine and acetyl-CoA	GO:0003674;GO:0003824;GO:0005488;GO:0005575;GO:0005622;GO:0005623;GO:0005737;GO:0005829;GO:0008144;GO:0016874;GO:0019842;GO:0030170;GO:0036094;GO:0043167;GO:0043168;GO:0043169;GO:0044424;GO:0044444;GO:0044464;GO:0046872;GO:0048037;GO:0050662;GO:0070279;GO:0097159;GO:1901363	ko:K00639	Root1298|3566	kbl
OG0001085	H	Catalyzes the cleavage of 2-amino-3-ketobutyrate to glycine and acetyl-CoA	GO:0003674;GO:0003824;GO:0005488;GO:0005575;GO:0005622;GO:0005623;GO:0005737;GO:0005829;GO:0008144;GO:0016874;GO:0019842;GO:0030170;GO:0036094;GO:0043167;GO:0043168;GO:0043169;GO:0044424;GO:0044444;GO:0044464;GO:0046872;GO:0048037;GO:0050662;GO:0070279;GO:0097159;GO:1901363	ko:K00639	Root1298|6980	kbl
OG0001043	L	insertion sequence ATP-binding protein y4iQ y4nD y4sD	-	-	Root491|1335	-
OG0000923	H	Catalyzes the cleavage of 2-amino-3-ketobutyrate to glycine and acetyl-CoA	GO:0003674;GO:0003824;GO:0005488;GO:0005575;GO:0005622;GO:0005623;GO:0005737;GO:0005829;GO:0008144;GO:0016874;GO:0019842;GO:0030170;GO:0036094;GO:0043167;GO:0043168;GO:0043169;GO:0044424;GO:0044444;GO:0044464;GO:0046872;GO:0048037;GO:0050662;GO:0070279;GO:0097159;GO:1901363	ko:K00639	Root1298|5335	kbl
OG0001086	J	This protein promotes the GTP-dependent binding of aminoacyl-tRNA to the A-site of ribosomes during protein biosynthesis	GO:0005575;GO:0005622;GO:0005623;GO:0005737;GO:0044424;GO:0044464	ko:K02358	Root149|5129	tuf
OG0000980	L	DDE superfamily endonuclease	-	-	Root1304|4242	-
OG0000989	L	Transposase	-	ko:K07483	Root123D2|864	-
OG0000994	L	transposase activity	-	-	Root102|5935	-
OG0000990	-	-	-	-	Root278|3943	-
OG0000301	L	Function proposed based on presence of conserved amino acid motif, structural feature or limited homology	-	ko:K07497	Root1203|3719	-
OG0000135	-	-	-	-	Root278|2226	-
OG0000977	H	Catalyzes the cleavage of 2-amino-3-ketobutyrate to glycine and acetyl-CoA	GO:0003674;GO:0003824;GO:0005488;GO:0005575;GO:0005622;GO:0005623;GO:0005737;GO:0005829;GO:0008144;GO:0016874;GO:0019842;GO:0030170;GO:0036094;GO:0043167;GO:0043168;GO:0043169;GO:0044424;GO:0044444;GO:0044464;GO:0046872;GO:0048037;GO:0050662;GO:0070279;GO:0097159;GO:1901363	ko:K00639	Root1298|1866	kbl
OG0000935	H	Catalyzes the cleavage of 2-amino-3-ketobutyrate to glycine and acetyl-CoA	GO:0003674;GO:0003824;GO:0005488;GO:0005575;GO:0005622;GO:0005623;GO:0005737;GO:0005829;GO:0008144;GO:0016874;GO:0019842;GO:0030170;GO:0036094;GO:0043167;GO:0043168;GO:0043169;GO:0044424;GO:0044444;GO:0044464;GO:0046872;GO:0048037;GO:0050662;GO:0070279;GO:0097159;GO:1901363	ko:K00639	Root1298|4037	kbl
OG0000133	C	Aldehyde oxidase and xanthine dehydrogenase, a/b hammerhead domain	-	ko:K11177	Root122|702	xdhA
OG0001369	S	Domain of unknown function (DU1801)	-	-	Root1257|1823	-
OG0000978	H	Catalyzes the cleavage of 2-amino-3-ketobutyrate to glycine and acetyl-CoA	GO:0003674;GO:0003824;GO:0005488;GO:0005575;GO:0005622;GO:0005623;GO:0005737;GO:0005829;GO:0008144;GO:0016874;GO:0019842;GO:0030170;GO:0036094;GO:0043167;GO:0043168;GO:0043169;GO:0044424;GO:0044444;GO:0044464;GO:0046872;GO:0048037;GO:0050662;GO:0070279;GO:0097159;GO:1901363	ko:K00639	Root1298|1867	kbl
OG0000355	J	This protein promotes the GTP-dependent binding of aminoacyl-tRNA to the A-site of ribosomes during protein biosynthesis	GO:0005575;GO:0005622;GO:0005623;GO:0005737;GO:0044424;GO:0044464	ko:K02358	Root149|5136	tuf
OG0001074	J	This protein promotes the GTP-dependent binding of aminoacyl-tRNA to the A-site of ribosomes during protein biosynthesis	GO:0005575;GO:0005622;GO:0005623;GO:0005737;GO:0044424;GO:0044464	ko:K02358	Root1240|201	tuf
OG0001001	J	D-Tyr-tRNA(Tyr) deacylase	-	ko:K07560	Root157|3166	dtd
OG0000991	-	-	-	-	Root278|3944	-
OG0000591	H	Catalyzes the cleavage of 2-amino-3-ketobutyrate to glycine and acetyl-CoA	GO:0003674;GO:0003824;GO:0005488;GO:0005575;GO:0005622;GO:0005623;GO:0005737;GO:0005829;GO:0008144;GO:0016874;GO:0019842;GO:0030170;GO:0036094;GO:0043167;GO:0043168;GO:0043169;GO:0044424;GO:0044444;GO:0044464;GO:0046872;GO:0048037;GO:0050662;GO:0070279;GO:0097159;GO:1901363	ko:K00639	Root1298|928	kbl
OG0001004	J	D-Tyr-tRNA(Tyr) deacylase	-	ko:K07560	Root157|3162	dtd
OG0001012	-	-	-	-	Root278|3968	-
OG0000232	H	Catalyzes the cleavage of 2-amino-3-ketobutyrate to glycine and acetyl-CoA	GO:0003674;GO:0003824;GO:0005488;GO:0005575;GO:0005622;GO:0005623;GO:0005737;GO:0005829;GO:0008144;GO:0016874;GO:0019842;GO:0030170;GO:0036094;GO:0043167;GO:0043168;GO:0043169;GO:0044424;GO:0044444;GO:0044464;GO:0046872;GO:0048037;GO:0050662;GO:0070279;GO:0097159;GO:1901363	ko:K00639	Root1298|3274	kbl
OG0000953	L	COG4584 Transposase and inactivated derivatives	-	-	Root172|6479	MA20_10900
OG0000928	H	Catalyzes the cleavage of 2-amino-3-ketobutyrate to glycine and acetyl-CoA	GO:0003674;GO:0003824;GO:0005488;GO:0005575;GO:0005622;GO:0005623;GO:0005737;GO:0005829;GO:0008144;GO:0016874;GO:0019842;GO:0030170;GO:0036094;GO:0043167;GO:0043168;GO:0043169;GO:0044424;GO:0044444;GO:0044464;GO:0046872;GO:0048037;GO:0050662;GO:0070279;GO:0097159;GO:1901363	ko:K00639	Root1298|2095	kbl
OG0000926	L	transposase activity	-	-	Root102|1126	-
OG0001034	L	Integrase core domain	-	-	Root1212|174	-
OG0000997	C	FMN-dependent dehydrogenase	-	ko:K16422	Root151|651	-
OG0001069	NT	methyl-accepting chemotaxis protein	-	ko:K03406	Root1252|4974	-
OG0000872	-	-	-	-	Root564|4773	-
OG0000992	-	-	-	-	Root278|3945	-
OG0000996	-	-	-	-	Root278|3949	-
OG0000676	L	Integrase core domain	-	-	Root1212|542	-
OG0000095	H	Catalyzes the cleavage of 2-amino-3-ketobutyrate to glycine and acetyl-CoA	GO:0003674;GO:0003824;GO:0005488;GO:0005575;GO:0005622;GO:0005623;GO:0005737;GO:0005829;GO:0008144;GO:0016874;GO:0019842;GO:0030170;GO:0036094;GO:0043167;GO:0043168;GO:0043169;GO:0044424;GO:0044444;GO:0044464;GO:0046872;GO:0048037;GO:0050662;GO:0070279;GO:0097159;GO:1901363	ko:K00639	Root1298|146	kbl
OG0001005	H	Catalyzes the cleavage of 2-amino-3-ketobutyrate to glycine and acetyl-CoA	GO:0003674;GO:0003824;GO:0005488;GO:0005575;GO:0005622;GO:0005623;GO:0005737;GO:0005829;GO:0008144;GO:0016874;GO:0019842;GO:0030170;GO:0036094;GO:0043167;GO:0043168;GO:0043169;GO:0044424;GO:0044444;GO:0044464;GO:0046872;GO:0048037;GO:0050662;GO:0070279;GO:0097159;GO:1901363	ko:K00639	Root1298|6923	kbl
OG0001036	H	Catalyzes the cleavage of 2-amino-3-ketobutyrate to glycine and acetyl-CoA	GO:0003674;GO:0003824;GO:0005488;GO:0005575;GO:0005622;GO:0005623;GO:0005737;GO:0005829;GO:0008144;GO:0016874;GO:0019842;GO:0030170;GO:0036094;GO:0043167;GO:0043168;GO:0043169;GO:0044424;GO:0044444;GO:0044464;GO:0046872;GO:0048037;GO:0050662;GO:0070279;GO:0097159;GO:1901363	ko:K00639	Root1298|2891	kbl
OG0001774	-	-	-	-	Root278|3104	-
OG0000687	V	HNH endonuclease	GO:0005575;GO:0005618;GO:0005623;GO:0005886;GO:0016020;GO:0030312;GO:0044464;GO:0071944	-	Root190|297	-
OG0000309	J	This protein promotes the GTP-dependent binding of aminoacyl-tRNA to the A-site of ribosomes during protein biosynthesis	GO:0005575;GO:0005622;GO:0005623;GO:0005737;GO:0044424;GO:0044464	ko:K02358	Root149|1590	tuf
OG0001087	NT	methyl-accepting chemotaxis protein	-	ko:K03406	Root1252|7312	-
OG0000822	L	DDE superfamily endonuclease	-	-	Root1304|790	-
OG0000630	L	COG4584 Transposase and inactivated derivatives	-	-	Root172|2862	MA20_10900
OG0000512	L	DDE superfamily endonuclease	-	-	Root1304|2530	-
OG0001770	H	Catalyzes the cleavage of 2-amino-3-ketobutyrate to glycine and acetyl-CoA	GO:0003674;GO:0003824;GO:0005488;GO:0005575;GO:0005622;GO:0005623;GO:0005737;GO:0005829;GO:0008144;GO:0016874;GO:0019842;GO:0030170;GO:0036094;GO:0043167;GO:0043168;GO:0043169;GO:0044424;GO:0044444;GO:0044464;GO:0046872;GO:0048037;GO:0050662;GO:0070279;GO:0097159;GO:1901363	ko:K00639	Root1298|937	kbl
OG0001008	-	-	-	-	Root278|3962	-
OG0002025	E	Catalyzes the NAD( )-dependent oxidation of L-threonine to 2-amino-3-ketobutyrate	-	ko:K00060	Root423|980	tdh
OG0000711	L	Transposase	-	ko:K07483	Root123D2|1870	-
OG0001815	-	-	-	-	Root278|1480	-
OG0000712	F	Phosphorylase superfamily	-	ko:K01243	Root1471|738	pfs
OG0001412	H	Catalyzes the cleavage of 2-amino-3-ketobutyrate to glycine and acetyl-CoA	GO:0003674;GO:0003824;GO:0005488;GO:0005575;GO:0005622;GO:0005623;GO:0005737;GO:0005829;GO:0008144;GO:0016874;GO:0019842;GO:0030170;GO:0036094;GO:0043167;GO:0043168;GO:0043169;GO:0044424;GO:0044444;GO:0044464;GO:0046872;GO:0048037;GO:0050662;GO:0070279;GO:0097159;GO:1901363	ko:K00639	Root1298|3316	kbl
OG0000588	L	Integrase core domain	-	-	Root1212|1757	-
OG0000887	H	GTP cyclohydrolase I	-	ko:K01495	Root1455|3382	-
OG0001006	NT	methyl-accepting chemotaxis protein	-	ko:K03406	Root1252|6503	-
OG0002499	H	Catalyzes the cleavage of 2-amino-3-ketobutyrate to glycine and acetyl-CoA	GO:0003674;GO:0003824;GO:0005488;GO:0005575;GO:0005622;GO:0005623;GO:0005737;GO:0005829;GO:0008144;GO:0016874;GO:0019842;GO:0030170;GO:0036094;GO:0043167;GO:0043168;GO:0043169;GO:0044424;GO:0044444;GO:0044464;GO:0046872;GO:0048037;GO:0050662;GO:0070279;GO:0097159;GO:1901363	ko:K00639	Root1298|3565	kbl
OG0000966	H	Catalyzes the cleavage of 2-amino-3-ketobutyrate to glycine and acetyl-CoA	GO:0003674;GO:0003824;GO:0005488;GO:0005575;GO:0005622;GO:0005623;GO:0005737;GO:0005829;GO:0008144;GO:0016874;GO:0019842;GO:0030170;GO:0036094;GO:0043167;GO:0043168;GO:0043169;GO:0044424;GO:0044444;GO:0044464;GO:0046872;GO:0048037;GO:0050662;GO:0070279;GO:0097159;GO:1901363	ko:K00639	Root1298|5345	kbl
OG0002209	L	Function proposed based on presence of conserved amino acid motif, structural feature or limited homology	-	ko:K07497	Root1203|4119	-
OG0001033	F	Phosphorylase superfamily	-	ko:K01243	Root1471|488	pfs
OG0001075	L	Integrase core domain	-	-	Root1212|65	-
OG0000709	NT	methyl-accepting chemotaxis protein	-	ko:K03406	Root1252|475	-
OG0001137	J	GTP-dependent binding of aminoacyl-tRNA to the A-site of ribosomes during protein biosynthesis	-	ko:K02358	Root189|5552	tuf
OG0000814	L	Function proposed based on presence of conserved amino acid motif, structural feature or limited homology	-	ko:K07497	Root1203|2053	-
OG0000783	-	-	-	-	Root564|3495	-
OG0001706	H	Catalyzes the cleavage of 2-amino-3-ketobutyrate to glycine and acetyl-CoA	GO:0003674;GO:0003824;GO:0005488;GO:0005575;GO:0005622;GO:0005623;GO:0005737;GO:0005829;GO:0008144;GO:0016874;GO:0019842;GO:0030170;GO:0036094;GO:0043167;GO:0043168;GO:0043169;GO:0044424;GO:0044444;GO:0044464;GO:0046872;GO:0048037;GO:0050662;GO:0070279;GO:0097159;GO:1901363	ko:K00639	Root1298|3966	kbl
OG0001384	NT	methyl-accepting chemotaxis protein	-	ko:K03406	Root1252|525	-
OG0001077	L	Transposase	-	ko:K07483	Root1220|2349	-
OG0000999	S	Domain of unknown function (DU1801)	-	-	Root1257|1689	-
OG0001199	E	Catalyzes the NAD( )-dependent oxidation of L-threonine to 2-amino-3-ketobutyrate	-	ko:K00060	Root423|5924	tdh
OG0002353	H	Catalyzes the cleavage of 2-amino-3-ketobutyrate to glycine and acetyl-CoA	GO:0003674;GO:0003824;GO:0005488;GO:0005575;GO:0005622;GO:0005623;GO:0005737;GO:0005829;GO:0008144;GO:0016874;GO:0019842;GO:0030170;GO:0036094;GO:0043167;GO:0043168;GO:0043169;GO:0044424;GO:0044444;GO:0044464;GO:0046872;GO:0048037;GO:0050662;GO:0070279;GO:0097159;GO:1901363	ko:K00639	Root1298|4083	kbl
OG0001731	-	-	-	-	Root278|4112	-
OG0001303	S	Methyltransferase domain	-	-	Root552|1587	-
OG0000975	H	Catalyzes the cleavage of 2-amino-3-ketobutyrate to glycine and acetyl-CoA	GO:0003674;GO:0003824;GO:0005488;GO:0005575;GO:0005622;GO:0005623;GO:0005737;GO:0005829;GO:0008144;GO:0016874;GO:0019842;GO:0030170;GO:0036094;GO:0043167;GO:0043168;GO:0043169;GO:0044424;GO:0044444;GO:0044464;GO:0046872;GO:0048037;GO:0050662;GO:0070279;GO:0097159;GO:1901363	ko:K00639	Root1298|1929	kbl
OG0002858	C	NAD(P) transhydrogenase subunit alpha	-	ko:K00324	Root1294|52	pntAA
OG0000985	H	Catalyzes the cleavage of 2-amino-3-ketobutyrate to glycine and acetyl-CoA	GO:0003674;GO:0003824;GO:0005488;GO:0005575;GO:0005622;GO:0005623;GO:0005737;GO:0005829;GO:0008144;GO:0016874;GO:0019842;GO:0030170;GO:0036094;GO:0043167;GO:0043168;GO:0043169;GO:0044424;GO:0044444;GO:0044464;GO:0046872;GO:0048037;GO:0050662;GO:0070279;GO:0097159;GO:1901363	ko:K00639	Root1298|1979	kbl
OG0000289	NT	methyl-accepting chemotaxis protein	-	ko:K03406	Root1252|1734	-
OG0001242	H	Catalyzes the cleavage of 2-amino-3-ketobutyrate to glycine and acetyl-CoA	GO:0003674;GO:0003824;GO:0005488;GO:0005575;GO:0005622;GO:0005623;GO:0005737;GO:0005829;GO:0008144;GO:0016874;GO:0019842;GO:0030170;GO:0036094;GO:0043167;GO:0043168;GO:0043169;GO:0044424;GO:0044444;GO:0044464;GO:0046872;GO:0048037;GO:0050662;GO:0070279;GO:0097159;GO:1901363	ko:K00639	Root1298|651	kbl
OG0002477	E	Catalyzes the NAD( )-dependent oxidation of L-threonine to 2-amino-3-ketobutyrate	-	ko:K00060	Root423|908	tdh
OG0001726	-	-	-	-	Root278|2278	-
OG0000904	-	-	-	-	Root278|4971	-
OG0013418	Q	Haemolysin-type calcium-binding repeat (2 copies)	-	-	Root241|3764	-
OG0001062	S	Methyltransferase domain	-	-	Root552|1660	-
OG0001125	S	Methyltransferase domain	-	-	Root552|2169	-
OG0001805	-	-	-	-	Root278|1984	-
OG0001910	T	C4-dicarboxylate transport transcriptional regulatory protein DctD	GO:0003674;GO:0003676;GO:0003677;GO:0005488;GO:0006355;GO:0008150;GO:0009889;GO:0009890;GO:0009891;GO:0009892;GO:0009893;GO:0010468;GO:0010556;GO:0010557;GO:0010558;GO:0010604;GO:0010605;GO:0010628;GO:0010629;GO:0019219;GO:0019222;GO:0031323;GO:0031324;GO:0031325;GO:0031326;GO:0031327;GO:0031328;GO:0043565;GO:0045892;GO:0045893;GO:0045934;GO:0045935;GO:0048518;GO:0048519;GO:0048522;GO:0048523;GO:…	ko:K10126,ko:K10941	Root170|4868	dctD
OG0001906	H	Catalyzes the cleavage of 2-amino-3-ketobutyrate to glycine and acetyl-CoA	GO:0003674;GO:0003824;GO:0005488;GO:0005575;GO:0005622;GO:0005623;GO:0005737;GO:0005829;GO:0008144;GO:0016874;GO:0019842;GO:0030170;GO:0036094;GO:0043167;GO:0043168;GO:0043169;GO:0044424;GO:0044444;GO:0044464;GO:0046872;GO:0048037;GO:0050662;GO:0070279;GO:0097159;GO:1901363	ko:K00639	Root1298|4439	kbl
OG0000816	E	Catalyzes the NAD( )-dependent oxidation of L-threonine to 2-amino-3-ketobutyrate	-	ko:K00060	Root423|5946	tdh
OG0001053	-	-	-	-	Root278|161	-
OG0002638	H	Catalyzes the cleavage of 2-amino-3-ketobutyrate to glycine and acetyl-CoA	GO:0003674;GO:0003824;GO:0005488;GO:0005575;GO:0005622;GO:0005623;GO:0005737;GO:0005829;GO:0008144;GO:0016874;GO:0019842;GO:0030170;GO:0036094;GO:0043167;GO:0043168;GO:0043169;GO:0044424;GO:0044444;GO:0044464;GO:0046872;GO:0048037;GO:0050662;GO:0070279;GO:0097159;GO:1901363	ko:K00639	Root1298|3373	kbl
OG0000425	H	Catalyzes the cleavage of 2-amino-3-ketobutyrate to glycine and acetyl-CoA	GO:0003674;GO:0003824;GO:0005488;GO:0005575;GO:0005622;GO:0005623;GO:0005737;GO:0005829;GO:0008144;GO:0016874;GO:0019842;GO:0030170;GO:0036094;GO:0043167;GO:0043168;GO:0043169;GO:0044424;GO:0044444;GO:0044464;GO:0046872;GO:0048037;GO:0050662;GO:0070279;GO:0097159;GO:1901363	ko:K00639	Root1298|1987	kbl
OG0000776	L	COG1943 Transposase and inactivated derivatives	-	-	Root667|1348	-
OG0000551	F	Phosphorylase superfamily	-	ko:K01243	Root1471|2717	pfs
OG0002230	H	Catalyzes the cleavage of 2-amino-3-ketobutyrate to glycine and acetyl-CoA	GO:0003674;GO:0003824;GO:0005488;GO:0005575;GO:0005622;GO:0005623;GO:0005737;GO:0005829;GO:0008144;GO:0016874;GO:0019842;GO:0030170;GO:0036094;GO:0043167;GO:0043168;GO:0043169;GO:0044424;GO:0044444;GO:0044464;GO:0046872;GO:0048037;GO:0050662;GO:0070279;GO:0097159;GO:1901363	ko:K00639	Root1298|2503	kbl
OG0000302	L	Transposase IS116/IS110/IS902 family	-	ko:K07486	Root105|2882	-
OG0000537	C	NAD(P) transhydrogenase subunit alpha	-	ko:K00324	Root1294|4385	pntAA
OG0000638	J	This protein promotes the GTP-dependent binding of aminoacyl-tRNA to the A-site of ribosomes during protein biosynthesis	GO:0005575;GO:0005622;GO:0005623;GO:0005737;GO:0044424;GO:0044464	ko:K02358	Root149|4325	tuf
OG0001355	NT	methyl-accepting chemotaxis protein	-	ko:K03406	Root1252|3811	-
OG0000084	-	-	-	-	Root564|3277	-
OG0000782	-	-	-	-	Root278|5929	-
OG0001409	E	Catalyzes the NAD( )-dependent oxidation of L-threonine to 2-amino-3-ketobutyrate	-	ko:K00060	Root423|5854	tdh
OG0032112	M	UTP-glucose-1-phosphate uridylyltransferase	-	ko:K00963	Root154|768	galU
OG0008487	S	Helix-turn-helix of DDE superfamily endonuclease	-	-	Root1280|1676	-
OG0001885	-	-	-	-	Root11|6601	-
OG0013417	Q	Haemolysin-type calcium-binding repeat (2 copies)	-	-	Root241|3765	-
OG0001235	H	Catalyzes the cleavage of 2-amino-3-ketobutyrate to glycine and acetyl-CoA	GO:0003674;GO:0003824;GO:0005488;GO:0005575;GO:0005622;GO:0005623;GO:0005737;GO:0005829;GO:0008144;GO:0016874;GO:0019842;GO:0030170;GO:0036094;GO:0043167;GO:0043168;GO:0043169;GO:0044424;GO:0044444;GO:0044464;GO:0046872;GO:0048037;GO:0050662;GO:0070279;GO:0097159;GO:1901363	ko:K00639	Root1298|3570	kbl
OG0002928	H	Catalyzes the cleavage of 2-amino-3-ketobutyrate to glycine and acetyl-CoA	GO:0003674;GO:0003824;GO:0005488;GO:0005575;GO:0005622;GO:0005623;GO:0005737;GO:0005829;GO:0008144;GO:0016874;GO:0019842;GO:0030170;GO:0036094;GO:0043167;GO:0043168;GO:0043169;GO:0044424;GO:0044444;GO:0044464;GO:0046872;GO:0048037;GO:0050662;GO:0070279;GO:0097159;GO:1901363	ko:K00639	Root1298|4148	kbl
OG0000889	L	Putative transposase of IS4/5 family (DUF4096)	-	-	Root482|1126	-
OG0001597	H	Catalyzes the cleavage of 2-amino-3-ketobutyrate to glycine and acetyl-CoA	GO:0003674;GO:0003824;GO:0005488;GO:0005575;GO:0005622;GO:0005623;GO:0005737;GO:0005829;GO:0008144;GO:0016874;GO:0019842;GO:0030170;GO:0036094;GO:0043167;GO:0043168;GO:0043169;GO:0044424;GO:0044444;GO:0044464;GO:0046872;GO:0048037;GO:0050662;GO:0070279;GO:0097159;GO:1901363	ko:K00639	Root1298|1100	kbl
OG0001089	L	Integrase core domain	-	-	Root1212|4624	-
OG0005523	T	C4-dicarboxylate transport transcriptional regulatory protein DctD	GO:0003674;GO:0003676;GO:0003677;GO:0005488;GO:0006355;GO:0008150;GO:0009889;GO:0009890;GO:0009891;GO:0009892;GO:0009893;GO:0010468;GO:0010556;GO:0010557;GO:0010558;GO:0010604;GO:0010605;GO:0010628;GO:0010629;GO:0019219;GO:0019222;GO:0031323;GO:0031324;GO:0031325;GO:0031326;GO:0031327;GO:0031328;GO:0043565;GO:0045892;GO:0045893;GO:0045934;GO:0045935;GO:0048518;GO:0048519;GO:0048522;GO:0048523;GO:…	ko:K10126,ko:K10941	Root170|1119	dctD
OG0003239	L	transposase activity	-	-	Root102|2588	-
OG0000939	E	Catalyzes the NAD( )-dependent oxidation of L-threonine to 2-amino-3-ketobutyrate	-	ko:K00060	Root423|2765	tdh
OG0000082	-	-	-	-	Root11|3228	-
OG0001733	-	-	-	-	Root278|774	-
OG0000787	EI	Catalyzes the reversible interconversion of isobutyryl- CoA and n-butyryl-CoA, using radical chemistry. Also exhibits GTPase activity, associated with its G-protein domain (MeaI) that functions as a chaperone that assists cofactor delivery and proper holo-enzyme assembly	-	ko:K01848,ko:K11942	Root431|5097	bhbA
OG0009590	IQ	AMP-binding enzyme C-terminal domain	-	ko:K01897	Root1472|3902	-
OG0002631	-	-	-	-	Root278|2639	-
OG0032147	M	UTP-glucose-1-phosphate uridylyltransferase	-	ko:K00963	Root154|1226	galU
OG0002946	EI	Catalyzes the reversible interconversion of isobutyryl- CoA and n-butyryl-CoA, using radical chemistry. Also exhibits GTPase activity, associated with its G-protein domain (MeaI) that functions as a chaperone that assists cofactor delivery and proper holo-enzyme assembly	-	ko:K01848,ko:K11942	Root431|886	bhbA
OG0003017	E	Catalyzes the NAD( )-dependent oxidation of L-threonine to 2-amino-3-ketobutyrate	-	ko:K00060	Root423|5822	tdh
OG0000094	L	Belongs to the DNA glycosylase MPG family	GO:0003674;GO:0003824;GO:0003905;GO:0006139;GO:0006259;GO:0006281;GO:0006284;GO:0006725;GO:0006807;GO:0006950;GO:0006974;GO:0008150;GO:0008152;GO:0009987;GO:0016787;GO:0016798;GO:0016799;GO:0019104;GO:0033554;GO:0034641;GO:0043170;GO:0044237;GO:0044238;GO:0044260;GO:0046483;GO:0050896;GO:0051716;GO:0071704;GO:0090304;GO:0140097;GO:1901360	ko:K03652	Root1310|5323	alkA
OG0000790	H	Catalyzes the cleavage of 2-amino-3-ketobutyrate to glycine and acetyl-CoA	GO:0003674;GO:0003824;GO:0005488;GO:0005575;GO:0005622;GO:0005623;GO:0005737;GO:0005829;GO:0008144;GO:0016874;GO:0019842;GO:0030170;GO:0036094;GO:0043167;GO:0043168;GO:0043169;GO:0044424;GO:0044444;GO:0044464;GO:0046872;GO:0048037;GO:0050662;GO:0070279;GO:0097159;GO:1901363	ko:K00639	Root1298|3272	kbl
OG0025206	L	Transposase	-	ko:K07483	Root123D2|1229	-
OG0001029	H	Catalyzes the cleavage of 2-amino-3-ketobutyrate to glycine and acetyl-CoA	GO:0003674;GO:0003824;GO:0005488;GO:0005575;GO:0005622;GO:0005623;GO:0005737;GO:0005829;GO:0008144;GO:0016874;GO:0019842;GO:0030170;GO:0036094;GO:0043167;GO:0043168;GO:0043169;GO:0044424;GO:0044444;GO:0044464;GO:0046872;GO:0048037;GO:0050662;GO:0070279;GO:0097159;GO:1901363	ko:K00639	Root1298|2798	kbl
OG0009774	M	Rhamnan synthesis protein F	-	ko:K07272	Root1433D1|880	-
OG0003170	G	Glycosyl hydrolases family 16	-	-	Root495|3117	-
OG0001693	EI	Catalyzes the reversible interconversion of isobutyryl- CoA and n-butyryl-CoA, using radical chemistry. Also exhibits GTPase activity, associated with its G-protein domain (MeaI) that functions as a chaperone that assists cofactor delivery and proper holo-enzyme assembly	-	ko:K01848,ko:K11942	Root431|885	bhbA
OG0000034	S	Alpha/beta hydrolase family	-	-	Root1295|5417	-
OG0038147	S	Tetratricopeptide repeat	-	-	Root322|1563	-
OG0001032	-	-	-	-	Root278|1859	-
OG0002498	L	Putative transposase of IS4/5 family (DUF4096)	-	-	Root482|1206	-
OG0005189	S	Tetratricopeptide repeat	-	-	Root322|2843	-
OG0001055	J	This protein promotes the GTP-dependent binding of aminoacyl-tRNA to the A-site of ribosomes during protein biosynthesis	GO:0005575;GO:0005622;GO:0005623;GO:0005737;GO:0044424;GO:0044464	ko:K02358	Root1240|1409	tuf
OG0002788	H	Catalyzes the cleavage of 2-amino-3-ketobutyrate to glycine and acetyl-CoA	GO:0003674;GO:0003824;GO:0005488;GO:0005575;GO:0005622;GO:0005623;GO:0005737;GO:0005829;GO:0008144;GO:0016874;GO:0019842;GO:0030170;GO:0036094;GO:0043167;GO:0043168;GO:0043169;GO:0044424;GO:0044444;GO:0044464;GO:0046872;GO:0048037;GO:0050662;GO:0070279;GO:0097159;GO:1901363	ko:K00639	Root1298|5284	kbl
OG0001095	L	COG1943 Transposase and inactivated derivatives	-	-	Root667|3576	-
OG0000389	H	Catalyzes the cleavage of 2-amino-3-ketobutyrate to glycine and acetyl-CoA	GO:0003674;GO:0003824;GO:0005488;GO:0005575;GO:0005622;GO:0005623;GO:0005737;GO:0005829;GO:0008144;GO:0016874;GO:0019842;GO:0030170;GO:0036094;GO:0043167;GO:0043168;GO:0043169;GO:0044424;GO:0044444;GO:0044464;GO:0046872;GO:0048037;GO:0050662;GO:0070279;GO:0097159;GO:1901363	ko:K00639	Root1298|1503	kbl
OG0001828	V	Domain of unknown function (DUF222)	-	ko:K07451	Root180|1644	-
OG0000763	J	This protein promotes the GTP-dependent binding of aminoacyl-tRNA to the A-site of ribosomes during protein biosynthesis	GO:0005575;GO:0005622;GO:0005623;GO:0005737;GO:0044424;GO:0044464	ko:K02358	Root149|65	tuf
OG0004618	H	Catalyzes the cleavage of 2-amino-3-ketobutyrate to glycine and acetyl-CoA	GO:0003674;GO:0003824;GO:0005488;GO:0005575;GO:0005622;GO:0005623;GO:0005737;GO:0005829;GO:0008144;GO:0016874;GO:0019842;GO:0030170;GO:0036094;GO:0043167;GO:0043168;GO:0043169;GO:0044424;GO:0044444;GO:0044464;GO:0046872;GO:0048037;GO:0050662;GO:0070279;GO:0097159;GO:1901363	ko:K00639	Root1298|3301	kbl
OG0002299	E	Catalyzes the NAD( )-dependent oxidation of L-threonine to 2-amino-3-ketobutyrate	-	ko:K00060	Root423|1741	tdh
OG0001275	H	Catalyzes the cleavage of 2-amino-3-ketobutyrate to glycine and acetyl-CoA	GO:0003674;GO:0003824;GO:0005488;GO:0005575;GO:0005622;GO:0005623;GO:0005737;GO:0005829;GO:0008144;GO:0016874;GO:0019842;GO:0030170;GO:0036094;GO:0043167;GO:0043168;GO:0043169;GO:0044424;GO:0044444;GO:0044464;GO:0046872;GO:0048037;GO:0050662;GO:0070279;GO:0097159;GO:1901363	ko:K00639	Root1298|5216	kbl
OG0000675	M	RHS Repeat	-	-	Root559|1917	-
OG0005233	S	Tetratricopeptide repeat	-	-	Root322|3154	-
OG0000407	L	DDE superfamily endonuclease	-	-	Root1304|1392	-
OG0007535	C	FMN-dependent dehydrogenase	-	ko:K16422	Root151|4532	-
OG0002443	L	COG1943 Transposase and inactivated derivatives	-	-	Root667|1494	-
OG0001063	L	Function proposed based on presence of conserved amino acid motif, structural feature or limited homology	-	ko:K07497	Root1203|3525	-
OG0008809	M	RHS Repeat	-	-	Root559|952	-
OG0004784	J	GTP-dependent binding of aminoacyl-tRNA to the A-site of ribosomes during protein biosynthesis	-	ko:K02358	Root916|3464	tuf
OG0000836	S	Alpha/beta hydrolase family	-	-	Root1295|3085	-
OG0011275	Q	Haemolysin-type calcium-binding repeat (2 copies)	-	-	Root241|3771	-
OG0002450	H	Catalyzes the cleavage of 2-amino-3-ketobutyrate to glycine and acetyl-CoA	GO:0003674;GO:0003824;GO:0005488;GO:0005575;GO:0005622;GO:0005623;GO:0005737;GO:0005829;GO:0008144;GO:0016874;GO:0019842;GO:0030170;GO:0036094;GO:0043167;GO:0043168;GO:0043169;GO:0044424;GO:0044444;GO:0044464;GO:0046872;GO:0048037;GO:0050662;GO:0070279;GO:0097159;GO:1901363	ko:K00639	Root1298|5027	kbl
OG0008860	J	alpha-ribazole phosphatase activity	-	-	Root186|4025	-
OG0011830	E	Selenocysteine lyase	-	-	Root685|1845	-
OG0000829	H	Catalyzes the cleavage of 2-amino-3-ketobutyrate to glycine and acetyl-CoA	GO:0003674;GO:0003824;GO:0005488;GO:0005575;GO:0005622;GO:0005623;GO:0005737;GO:0005829;GO:0008144;GO:0016874;GO:0019842;GO:0030170;GO:0036094;GO:0043167;GO:0043168;GO:0043169;GO:0044424;GO:0044444;GO:0044464;GO:0046872;GO:0048037;GO:0050662;GO:0070279;GO:0097159;GO:1901363	ko:K00639	Root1298|7012	kbl
OG0000818	-	-	-	-	Root278|1839	-
OG0001068	H	Catalyzes the cleavage of 2-amino-3-ketobutyrate to glycine and acetyl-CoA	GO:0003674;GO:0003824;GO:0005488;GO:0005575;GO:0005622;GO:0005623;GO:0005737;GO:0005829;GO:0008144;GO:0016874;GO:0019842;GO:0030170;GO:0036094;GO:0043167;GO:0043168;GO:0043169;GO:0044424;GO:0044444;GO:0044464;GO:0046872;GO:0048037;GO:0050662;GO:0070279;GO:0097159;GO:1901363	ko:K00639	Root1298|4078	kbl
OG0003272	G	Involved in the regulation of the intracellular balance of NAD and NADP, and is a key enzyme in the biosynthesis of NADP. Catalyzes specifically the phosphorylation on 2'-hydroxyl of the adenosine moiety of NAD to yield NADP	GO:0000166;GO:0003674;GO:0003824;GO:0003951;GO:0005488;GO:0005524;GO:0006082;GO:0006139;GO:0006725;GO:0006732;GO:0006733;GO:0006739;GO:0006741;GO:0006753;GO:0006793;GO:0006796;GO:0006797;GO:0006807;GO:0008144;GO:0008150;GO:0008152;GO:0009058;GO:0009108;GO:0009117;GO:0009165;GO:0009987;GO:0016301;GO:0016310;GO:0016740;GO:0016772;GO:0016773;GO:0017076;GO:0018130;GO:0019359;GO:0019362;GO:0019363;GO:…	ko:K00858	Root61|2361	nadK
OG0001049	L	COG1943 Transposase and inactivated derivatives	-	-	Root667|2794	-
OG0008739	M	Rhamnan synthesis protein F	-	ko:K07272	Root1433D1|977	-
OG0001958	H	Catalyzes the cleavage of 2-amino-3-ketobutyrate to glycine and acetyl-CoA	GO:0003674;GO:0003824;GO:0005488;GO:0005575;GO:0005622;GO:0005623;GO:0005737;GO:0005829;GO:0008144;GO:0016874;GO:0019842;GO:0030170;GO:0036094;GO:0043167;GO:0043168;GO:0043169;GO:0044424;GO:0044444;GO:0044464;GO:0046872;GO:0048037;GO:0050662;GO:0070279;GO:0097159;GO:1901363	ko:K00639	Root1298|2955	kbl
OG0000965	-	-	-	-	Root278|2053	-
OG0002339	H	Catalyzes the cleavage of 2-amino-3-ketobutyrate to glycine and acetyl-CoA	GO:0003674;GO:0003824;GO:0005488;GO:0005575;GO:0005622;GO:0005623;GO:0005737;GO:0005829;GO:0008144;GO:0016874;GO:0019842;GO:0030170;GO:0036094;GO:0043167;GO:0043168;GO:0043169;GO:0044424;GO:0044444;GO:0044464;GO:0046872;GO:0048037;GO:0050662;GO:0070279;GO:0097159;GO:1901363	ko:K00639	Root1298|330	kbl
OG0000861	H	Catalyzes the cleavage of 2-amino-3-ketobutyrate to glycine and acetyl-CoA	GO:0003674;GO:0003824;GO:0005488;GO:0005575;GO:0005622;GO:0005623;GO:0005737;GO:0005829;GO:0008144;GO:0016874;GO:0019842;GO:0030170;GO:0036094;GO:0043167;GO:0043168;GO:0043169;GO:0044424;GO:0044444;GO:0044464;GO:0046872;GO:0048037;GO:0050662;GO:0070279;GO:0097159;GO:1901363	ko:K00639	Root1298|55	kbl
OG0002194	H	Catalyzes the cleavage of 2-amino-3-ketobutyrate to glycine and acetyl-CoA	GO:0003674;GO:0003824;GO:0005488;GO:0005575;GO:0005622;GO:0005623;GO:0005737;GO:0005829;GO:0008144;GO:0016874;GO:0019842;GO:0030170;GO:0036094;GO:0043167;GO:0043168;GO:0043169;GO:0044424;GO:0044444;GO:0044464;GO:0046872;GO:0048037;GO:0050662;GO:0070279;GO:0097159;GO:1901363	ko:K00639	Root1298|653	kbl
OG0013768	M	PFAM peptidase	-	-	Root217|938	-
OG0011274	Q	Haemolysin-type calcium-binding repeat (2 copies)	-	-	Root241|3772	-
OG0007178	I	Catalyzes the reversible hydration of unsaturated fatty acyl-CoA to beta-hydroxyacyl-CoA	-	-	Root710|2519	-
OG0005489	H	Catalyzes the cleavage of 2-amino-3-ketobutyrate to glycine and acetyl-CoA	GO:0003674;GO:0003824;GO:0005488;GO:0005575;GO:0005622;GO:0005623;GO:0005737;GO:0005829;GO:0008144;GO:0016874;GO:0019842;GO:0030170;GO:0036094;GO:0043167;GO:0043168;GO:0043169;GO:0044424;GO:0044444;GO:0044464;GO:0046872;GO:0048037;GO:0050662;GO:0070279;GO:0097159;GO:1901363	ko:K00639	Root1298|2340	kbl
OG0000251	L	Function proposed based on presence of conserved amino acid motif, structural feature or limited homology	-	ko:K07497	Root1203|6148	-
OG0002557	S	Tetratricopeptide repeat	-	-	Root322|2940	-
OG0000833	H	Catalyzes the cleavage of 2-amino-3-ketobutyrate to glycine and acetyl-CoA	GO:0003674;GO:0003824;GO:0005488;GO:0005575;GO:0005622;GO:0005623;GO:0005737;GO:0005829;GO:0008144;GO:0016874;GO:0019842;GO:0030170;GO:0036094;GO:0043167;GO:0043168;GO:0043169;GO:0044424;GO:0044444;GO:0044464;GO:0046872;GO:0048037;GO:0050662;GO:0070279;GO:0097159;GO:1901363	ko:K00639	Root1298|172	kbl
OG0015422	L	Transposase	-	ko:K07483	Root123D2|1538	-
OG0000780	J	This protein promotes the GTP-dependent binding of aminoacyl-tRNA to the A-site of ribosomes during protein biosynthesis	GO:0005575;GO:0005622;GO:0005623;GO:0005737;GO:0044424;GO:0044464	ko:K02358	Root1240|2025	tuf
OG0008468	S	Domain of unknown function (DU1801)	-	-	Root1257|4128	-
OG0003575	C	FMN-dependent dehydrogenase	-	ko:K16422	Root151|490	-
OG0018642	EP	Binding-protein-dependent transport system inner membrane component	-	ko:K02033	Root381|2856	-
OG0000642	L	Function proposed based on presence of conserved amino acid motif, structural feature or limited homology	-	ko:K07497	Root1203|412	-
OG0002268	E	Catalyzes the NAD( )-dependent oxidation of L-threonine to 2-amino-3-ketobutyrate	-	ko:K00060	Root423|2817	tdh
OG0002280	C	FMN-dependent dehydrogenase	-	ko:K16422	Root151|1784	-
OG0000222	-	-	-	-	Root564|3290	-
OG0003324	H	Catalyzes the cleavage of 2-amino-3-ketobutyrate to glycine and acetyl-CoA	GO:0003674;GO:0003824;GO:0005488;GO:0005575;GO:0005622;GO:0005623;GO:0005737;GO:0005829;GO:0008144;GO:0016874;GO:0019842;GO:0030170;GO:0036094;GO:0043167;GO:0043168;GO:0043169;GO:0044424;GO:0044444;GO:0044464;GO:0046872;GO:0048037;GO:0050662;GO:0070279;GO:0097159;GO:1901363	ko:K00639	Root1298|1069	kbl
OG0001330	H	Catalyzes the cleavage of 2-amino-3-ketobutyrate to glycine and acetyl-CoA	GO:0003674;GO:0003824;GO:0005488;GO:0005575;GO:0005622;GO:0005623;GO:0005737;GO:0005829;GO:0008144;GO:0016874;GO:0019842;GO:0030170;GO:0036094;GO:0043167;GO:0043168;GO:0043169;GO:0044424;GO:0044444;GO:0044464;GO:0046872;GO:0048037;GO:0050662;GO:0070279;GO:0097159;GO:1901363	ko:K00639	Root1298|3406	kbl
OG0000394	L	insertion sequence ATP-binding protein y4iQ y4nD y4sD	-	-	Root491|2886	-
OG0000345	H	GTP cyclohydrolase I	-	ko:K01495	Root1455|1920	-
OG0003658	H	Catalyzes the cleavage of 2-amino-3-ketobutyrate to glycine and acetyl-CoA	GO:0003674;GO:0003824;GO:0005488;GO:0005575;GO:0005622;GO:0005623;GO:0005737;GO:0005829;GO:0008144;GO:0016874;GO:0019842;GO:0030170;GO:0036094;GO:0043167;GO:0043168;GO:0043169;GO:0044424;GO:0044444;GO:0044464;GO:0046872;GO:0048037;GO:0050662;GO:0070279;GO:0097159;GO:1901363	ko:K00639	Root1298|2829	kbl
OG0003107	H	Catalyzes the cleavage of 2-amino-3-ketobutyrate to glycine and acetyl-CoA	GO:0003674;GO:0003824;GO:0005488;GO:0005575;GO:0005622;GO:0005623;GO:0005737;GO:0005829;GO:0008144;GO:0016874;GO:0019842;GO:0030170;GO:0036094;GO:0043167;GO:0043168;GO:0043169;GO:0044424;GO:0044444;GO:0044464;GO:0046872;GO:0048037;GO:0050662;GO:0070279;GO:0097159;GO:1901363	ko:K00639	Root1298|3685	kbl
OG0004274	V	HNH endonuclease	GO:0005575;GO:0005618;GO:0005623;GO:0005886;GO:0016020;GO:0030312;GO:0044464;GO:0071944	-	Root190|1209	-
OG0000761	L	Transposase, IS4 family protein	-	-	Root198D2|5478	-
OG0002881	S	Alpha/beta hydrolase family	-	-	Root1295|5621	-
OG0000964	H	Catalyzes the cleavage of 2-amino-3-ketobutyrate to glycine and acetyl-CoA	GO:0003674;GO:0003824;GO:0005488;GO:0005575;GO:0005622;GO:0005623;GO:0005737;GO:0005829;GO:0008144;GO:0016874;GO:0019842;GO:0030170;GO:0036094;GO:0043167;GO:0043168;GO:0043169;GO:0044424;GO:0044444;GO:0044464;GO:0046872;GO:0048037;GO:0050662;GO:0070279;GO:0097159;GO:1901363	ko:K00639	Root1298|1132	kbl
OG0010661	M	PFAM peptidase	-	-	Root217|3427	-
OG0000621	-	-	-	-	Root278|4033	-
OG0038149	S	Tetratricopeptide repeat	-	-	Root322|1565	-
OG0009727	M	RHS Repeat	-	-	Root559|3182	-
