# Supplementary material for: Genome-resolved metatranscriptomics reveals conserved root colonization determinants in a synthetic microbiota
Source: Nat Commun. 2023 Dec 13;14:8274. doi: 10.1038/s41467-023-43688-z (PMC10719396; doi:10.1038/s41467-023-43688-z)
Supplement: Supplementary file 9 — Supplementary Data 6 [file 41467_2023_43688_MOESM9_ESM.xlsx]

## Sheet: Bacteria
Supplementary Data 6: List of the microbes used in this study.
Strain	Kingdom	Phylum	Class	Order	Family	Genus
Root100	Bacteria	Proteobacteria	Alphaproteobacteria	Rhizobiales	Phyllobacteriaceae
Root101	Bacteria	Actinobacteria	Actinobacteria	Actinomycetales	Intrasporangiaceae	Janibacter
Root102	Bacteria	Proteobacteria	Alphaproteobacteria	Rhizobiales	Phyllobacteriaceae	Mesorhizobium
Root105	Bacteria	Proteobacteria	Alphaproteobacteria	Rhizobiales	Hyphomicrobiaceae
Root107	Bacteria	Actinobacteria	Actinobacteria	Actinomycetales	Streptomycetaceae
Root11	Bacteria	Firmicutes	Bacilli	Bacillales	Bacillaceae	Bacillus
Root1203	Bacteria	Proteobacteria	Alphaproteobacteria	Rhizobiales	Rhizobiaceae	Rhizobium
Root1212	Bacteria	Proteobacteria	Alphaproteobacteria	Rhizobiales	Rhizobiaceae	Rhizobium
Root122	Bacteria	Actinobacteria	Actinobacteria	Actinomycetales	Nocardioidaceae	Nocardioides
Root1220	Bacteria	Proteobacteria	Alphaproteobacteria	Rhizobiales	Rhizobiaceae	Rhizobium
Root1238	Bacteria	Proteobacteria	Betaproteobacteria	Burkholderiales	Comamonadaceae
Root123D2	Bacteria	Proteobacteria	Alphaproteobacteria	Rhizobiales	Bradyrhizobiaceae	Afipia
Root1240	Bacteria	Proteobacteria	Alphaproteobacteria	Rhizobiales	Rhizobiaceae	Agrobacterium
Root1252	Bacteria	Proteobacteria	Alphaproteobacteria	Rhizobiales	Rhizobiaceae	Sinorhizobium
Root1257	Bacteria	Actinobacteria	Actinobacteria	Actinomycetales	Nocardioidaceae	Nocardioides
Root1277	Bacteria	Proteobacteria	Alphaproteobacteria	Caulobacterales	Caulobacteraceae
Root1280	Bacteria	Proteobacteria	Gammaproteobacteria	Pseudomonadales	Moraxellaceae	Acinetobacter
Root1293	Bacteria	Actinobacteria	Actinobacteria	Actinomycetales	Microbacteriaceae
Root1294	Bacteria	Proteobacteria	Alphaproteobacteria	Sphingomonadales	Sphingomonadaceae	Sphingomonas
Root1295	Bacteria	Actinobacteria	Actinobacteria	Actinomycetales	Streptomycetaceae	Streptomyces
Root1298	Bacteria	Proteobacteria	Alphaproteobacteria	Rhizobiales	Rhizobiaceae	Rhizobium
Root1304	Bacteria	Actinobacteria	Actinobacteria	Actinomycetales	Streptomycetaceae	Streptomyces
Root1310	Bacteria	Actinobacteria	Actinobacteria	Actinomycetales	Streptomycetaceae	Streptomyces
Root1312	Bacteria	Proteobacteria	Alphaproteobacteria	Rhizobiales	Rhizobiaceae	Sinorhizobium
Root133	Bacteria	Proteobacteria	Betaproteobacteria	Burkholderiales	Oxalobacteraceae	Massilia
Root136	Bacteria	Actinobacteria	Actinobacteria	Actinomycetales	Nocardiaceae	Nocardia
Root1433D1	Bacteria	Actinobacteria	Actinobacteria	Actinomycetales	Microbacteriaceae	Microbacterium
Root1455	Bacteria	Proteobacteria	Alphaproteobacteria	Caulobacterales	Caulobacteraceae	Caulobacter
Root1464	Bacteria	Actinobacteria	Actinobacteria	Actinomycetales	Microbacteriaceae	Agromyces
Root1471	Bacteria	Proteobacteria	Alphaproteobacteria	Rhizobiales	Phyllobacteriaceae	Mesorhizobium
Root1472	Bacteria	Proteobacteria	Alphaproteobacteria	Caulobacterales	Caulobacteraceae	Caulobacter
Root149	Bacteria	Proteobacteria	Alphaproteobacteria	Rhizobiales	Rhizobiaceae	Rhizobium
Root151	Bacteria	Actinobacteria	Actinobacteria	Actinomycetales	Nocardioidaceae	Nocardioides
Root154	Bacteria	Proteobacteria	Alphaproteobacteria	Sphingomonadales	Sphingomonadaceae
Root157	Bacteria	Proteobacteria	Alphaproteobacteria	Rhizobiales	Phyllobacteriaceae	Mesorhizobium
Root170	Bacteria	Proteobacteria	Betaproteobacteria	Burkholderiales	Alcaligenaceae	Achromobacter
Root172	Bacteria	Proteobacteria	Alphaproteobacteria	Rhizobiales	Phyllobacteriaceae	Mesorhizobium
Root179	Bacteria	Proteobacteria	Gammaproteobacteria	Xanthomonadales	Xanthomonadaceae	Rhodanobacter
Root180	Bacteria	Actinobacteria	Actinobacteria	Actinomycetales	Microbacteriaceae
Root181	Bacteria	Actinobacteria	Actinobacteria	Actinomycetales	Intrasporangiaceae
Root186	Bacteria	Bacteroidetes	Flavobacteriia	Flavobacteriales	Flavobacteriaceae	Flavobacterium
Root189	Bacteria	Proteobacteria	Betaproteobacteria	Burkholderiales	Oxalobacteraceae	Herbaspirillum
Root190	Bacteria	Actinobacteria	Actinobacteria	Actinomycetales	Nocardioidaceae	Nocardioides
Root198D2	Bacteria	Proteobacteria	Betaproteobacteria	Burkholderiales	Oxalobacteraceae
Root217	Bacteria	Proteobacteria	Betaproteobacteria	Burkholderiales	Comamonadaceae	Acidovorax
Root22	Bacteria	Actinobacteria	Actinobacteria	Actinomycetales	Promicromonosporaceae
Root236	Bacteria	Actinobacteria	Actinobacteria	Actinomycetales	Nocardioidaceae	Aeromicrobium
Root240	Bacteria	Actinobacteria	Actinobacteria	Actinomycetales	Nocardioidaceae	Nocardioides
Root241	Bacteria	Proteobacteria	Alphaproteobacteria	Sphingomonadales	Sphingomonadaceae	Sphingomonas
Root265	Bacteria	Actinobacteria	Actinobacteria	Actinomycetales	Mycobacteriaceae	Mycobacterium
Root278	Bacteria	Proteobacteria	Alphaproteobacteria	Rhizobiales	Rhizobiaceae	Sinorhizobium
Root318D1	Bacteria	Proteobacteria	Betaproteobacteria	Burkholderiales	Comamonadaceae	Variovorax
Root322	Bacteria	Actinobacteria	Actinobacteria	Actinomycetales	Microbacteriaceae	Microbacterium
Root332	Bacteria	Actinobacteria	Actinobacteria	Actinomycetales	Microbacteriaceae
Root381	Bacteria	Proteobacteria	Alphaproteobacteria	Rhizobiales	Methylobacteriaceae
Root423	Bacteria	Proteobacteria	Alphaproteobacteria	Rhizobiales	Rhizobiaceae	Sinorhizobium
Root431	Bacteria	Actinobacteria	Actinobacteria	Actinomycetales	Streptomycetaceae	Streptomyces
Root444D2	Bacteria	Firmicutes	Bacilli	Bacillales	Paenibacillaceae	Paenibacillus
Root456	Bacteria	Actinobacteria	Actinobacteria	Actinomycetales	Intrasporangiaceae
Root480	Bacteria	Proteobacteria	Gammaproteobacteria	Xanthomonadales	Xanthomonadaceae
Root482	Bacteria	Proteobacteria	Alphaproteobacteria	Rhizobiales	Rhizobiaceae	Rhizobium
Root491	Bacteria	Proteobacteria	Alphaproteobacteria	Rhizobiales	Rhizobiaceae	Agrobacterium
Root495	Bacteria	Actinobacteria	Actinobacteria	Actinomycetales	Nocardioidaceae	Aeromicrobium
Root53	Bacteria	Actinobacteria	Actinobacteria	Actinomycetales	Microbacteriaceae	Microbacterium
Root552	Bacteria	Proteobacteria	Alphaproteobacteria	Rhizobiales	Phyllobacteriaceae	Mesorhizobium
Root558	Bacteria	Proteobacteria	Alphaproteobacteria	Rhizobiales	Rhizobiaceae	Sinorhizobium
Root559	Bacteria	Proteobacteria	Gammaproteobacteria	Xanthomonadales	Xanthomonadaceae
Root564	Bacteria	Proteobacteria	Alphaproteobacteria	Rhizobiales	Rhizobiaceae	Agrobacterium
Root569	Bacteria	Proteobacteria	Gammaproteobacteria	Pseudomonadales	Pseudomonadaceae	Pseudomonas
Root61	Bacteria	Actinobacteria	Actinobacteria	Actinomycetales	Microbacteriaceae	Microbacterium
Root614	Bacteria	Actinobacteria	Actinobacteria	Actinomycetales	Nocardioidaceae
Root630	Bacteria	Proteobacteria	Gammaproteobacteria	Xanthomonadales	Xanthomonadaceae	Pseudoxanthomonas
Root635	Bacteria	Proteobacteria	Alphaproteobacteria	Rhizobiales	Hyphomicrobiaceae
Root667	Bacteria	Proteobacteria	Gammaproteobacteria	Xanthomonadales	Xanthomonadaceae
Root670	Bacteria	Proteobacteria	Alphaproteobacteria	Rhizobiales	Methylobacteriaceae
Root68	Bacteria	Proteobacteria	Gammaproteobacteria	Pseudomonadales	Pseudomonadaceae	Pseudomonas
Root685	Bacteria	Proteobacteria	Alphaproteobacteria	Rhizobiales	Hyphomicrobiaceae
Root70	Bacteria	Proteobacteria	Betaproteobacteria	Burkholderiales	Comamonadaceae	Acidovorax
Root710	Bacteria	Proteobacteria	Alphaproteobacteria	Sphingomonadales	Sphingomonadaceae	Sphingomonas
Root74	Bacteria	Proteobacteria	Alphaproteobacteria	Rhizobiales	Rhizobiaceae	Sinorhizobium
Root916	Bacteria	Proteobacteria	Gammaproteobacteria	Xanthomonadales	Xanthomonadaceae
Root920	Bacteria	Firmicutes	Bacilli	Bacillales	Bacillaceae	Bacillus
Root935	Bacteria	Bacteroidetes	Flavobacteriia	Flavobacteriales	Flavobacteriaceae	Flavobacterium
Root954	Bacteria	Proteobacteria	Alphaproteobacteria	Rhizobiales	Rhizobiaceae	Rhizobium

## Sheet: fungi
	MPI	phylum	class	order	species
Morel_U14_1	MPI-CAGE-AA-0104	Mucoromycota	Mortierellomycetes	Mortierellales	Mortierella elongata
Denna1	MPI-CAGE-CH-0243	Ascomycota	Dothideomycetes	Pleosporales	Dendryphion nanum
Zalva1	MPI-CAGE-AT-0135	Ascomycota	Leotiomycetes	Helotiales	Zalerion varium
Mictri1	MPI-CAGE-CH-0230	Ascomycota	Sordariomycetes	Xylariales	Microdochium trichocladiopsis
Chame1	MPI-CAGE-AT-0009	Ascomycota	Sordariomycetes	Sordariales	Chaetomium megalocarpum
Chafu1	MPI-SDFR-AT-0129	Ascomycota	Sordariomycetes	Sordariales	Chaetomium funicola
Verdah1	MPI-CAGE-AT-0001	Ascomycota	Sordariomycetes	Glomerellales	Verticillium dahliae
Plecto143	MPI-CAGE-AT-0143	Ascomycota	Sordariomycetes	Glomerellales	Plectosphaerella cucumerina
Plecuc1	MPI-CAGE-AT-0016	Ascomycota	Sordariomycetes	Glomerellales	Plectosphaerella cucumerina
Stael1	MPI-CAGE-CH-0235	Ascomycota	Sordariomycetes	Hypocreales	Stachybotrys elegans
Cylol1	MPI-CAGE-CH-0241	Ascomycota	Sordariomycetes	Hypocreales	Cylindrocarpon olidum
Dacma1	MPI-CAGE-AT-0147	Ascomycota	Sordariomycetes	Hypocreales	Dactylonectria macrodidyma
Daces1	MPI-CAGE-AT-0021	Ascomycota	Sordariomycetes	Hypocreales	Dactylonectria estremocensis
Neora1	MPI-CAGE-AT-0134	Ascomycota	Sordariomycetes	Hypocreales	Neonectria radicicola
Ilyeu1	MPI-CAGE-AT-0026	Ascomycota	Sordariomycetes	Hypocreales	Ilyonectria europaea
Fusven1	MPI-CAGE-CH-0201	Ascomycota	Sordariomycetes	Hypocreales	Fusarium venenatum
Fusarium233	MPI-CAGE-CH-0233	Ascomycota	Sordariomycetes	Hypocreales	Fusarium cf equiseti MY_2011 / Gibberella intricans
Fuseq1	MPI-CAGE-AA-0113	Ascomycota	Sordariomycetes	Hypocreales	Fusarium equiseti
Fusarium226	MPI-CAGE-CH-0226	Ascomycota	Sordariomycetes	Hypocreales	Fusarium oxysporum
Fusarium13	MPI-CAGE-AT-0013	Ascomycota	Sordariomycetes	Hypocreales	Fusarium oxysporum
Fusarium216	MPI-CAGE-CH-0216	Ascomycota	Sordariomycetes	Hypocreales	Fusarium redolens
Fusre1	MPI-CAGE-AT-0023	Ascomycota	Sordariomycetes	Hypocreales	Fusarium redolens
