# Supplementary material for: Genome-resolved metatranscriptomics reveals conserved root colonization determinants in a synthetic microbiota
Source: Nat Commun. 2023 Dec 13;14:8274. doi: 10.1038/s41467-023-43688-z (PMC10719396; doi:10.1038/s41467-023-43688-z)
Supplement: Supplementary file 11 — Source Data [file 41467_2023_43688_MOESM11_ESM.zip]

Archive with 476 entries (450 files):
- Source Data/
- __MACOSX/._Source Data
- Source Data/Main_figures/
- __MACOSX/Source Data/._Main_figures
- Source Data/.DS_Store
- __MACOSX/Source Data/._.DS_Store
- Source Data/Supplementary_information/
- __MACOSX/Source Data/._Supplementary_information
- Source Data/Main_figures/figure5/
- __MACOSX/Source Data/Main_figures/._figure5
- Source Data/Main_figures/figure2/
- __MACOSX/Source Data/Main_figures/._figure2
- Source Data/Main_figures/figure3/
- __MACOSX/Source Data/Main_figures/._figure3
- Source Data/Main_figures/figure4/
- __MACOSX/Source Data/Main_figures/._figure4
- Source Data/Main_figures/figure1/
- __MACOSX/Source Data/Main_figures/._figure1
- Source Data/Main_figures/figure6/
- __MACOSX/Source Data/Main_figures/._figure6
- Source Data/Supplementary_information/.DS_Store
- __MACOSX/Source Data/Supplementary_information/._.DS_Store
- Source Data/Supplementary_information/figureS4/
- __MACOSX/Source Data/Supplementary_information/._figureS4
- Source Data/Supplementary_information/figureS3/
- __MACOSX/Source Data/Supplementary_information/._figureS3
- Source Data/Supplementary_information/figureS2/
- __MACOSX/Source Data/Supplementary_information/._figureS2
- Source Data/Supplementary_information/figureS5/
- __MACOSX/Source Data/Supplementary_information/._figureS5
- Source Data/Supplementary_information/figureS10/
- __MACOSX/Source Data/Supplementary_information/._figureS10
- Source Data/Supplementary_information/figureS9/
- __MACOSX/Source Data/Supplementary_information/._figureS9
- Source Data/Supplementary_information/figureS8/
- __MACOSX/Source Data/Supplementary_information/._figureS8
- Source Data/Supplementary_information/figureS6/
- __MACOSX/Source Data/Supplementary_information/._figureS6
- Source Data/Supplementary_information/figureS1/
- __MACOSX/Source Data/Supplementary_information/._figureS1
- Source Data/Main_figures/figure5/Root11OG_deseq.csv
- __MACOSX/Source Data/Main_figures/figure5/._Root11OG_deseq.csv
- Source Data/Main_figures/figure5/Root61OG_deseq.csv
- __MACOSX/Source Data/Main_figures/figure5/._Root61OG_deseq.csv
- Source Data/Main_figures/figure5/Root53OG_deseq.csv
- __MACOSX/Source Data/Main_figures/figure5/._Root53OG_deseq.csv
- Source Data/Main_figures/figure5/Root1277OG_deseq.csv
- __MACOSX/Source Data/Main_figures/figure5/._Root1277OG_deseq.csv
- Source Data/Main_figures/figure5/Root423OG_deseq.csv
- __MACOSX/Source Data/Main_figures/figure5/._Root423OG_deseq.csv
- Source Data/Main_figures/figure5/Root480OG_deseq.csv
- __MACOSX/Source Data/Main_figures/figure5/._Root480OG_deseq.csv
- Source Data/Main_figures/figure5/Root68OG_deseq.csv
- __MACOSX/Source Data/Main_figures/figure5/._Root68OG_deseq.csv
- Source Data/Main_figures/figure5/Root154OG_deseq.csv
- __MACOSX/Source Data/Main_figures/figure5/._Root154OG_deseq.csv
- Source Data/Main_figures/figure5/Root74OG_deseq.csv
- __MACOSX/Source Data/Main_figures/figure5/._Root74OG_deseq.csv
- Source Data/Main_figures/figure5/top200_annotation.csv
- __MACOSX/Source Data/Main_figures/figure5/._top200_annotation.csv
- Source Data/Main_figures/figure5/Root935OG_deseq.csv
- __MACOSX/Source Data/Main_figures/figure5/._Root935OG_deseq.csv
- Source Data/Main_figures/figure5/Root1433D1OG_deseq.csv
- __MACOSX/Source Data/Main_figures/figure5/._Root1433D1OG_deseq.csv
- Source Data/Main_figures/figure5/Root569OG_deseq.csv
- __MACOSX/Source Data/Main_figures/figure5/._Root569OG_deseq.csv
- Source Data/Main_figures/figure5/Root670OG_deseq.csv
- __MACOSX/Source Data/Main_figures/figure5/._Root670OG_deseq.csv
- Source Data/Main_figures/figure5/Root181OG_deseq.csv
- __MACOSX/Source Data/Main_figures/figure5/._Root181OG_deseq.csv
- Source Data/Main_figures/figure5/Root179OG_deseq.csv
- __MACOSX/Source Data/Main_figures/figure5/._Root179OG_deseq.csv
- Source Data/Main_figures/figure5/Root1280OG_deseq.csv
- __MACOSX/Source Data/Main_figures/figure5/._Root1280OG_deseq.csv
- Source Data/Main_figures/figure5/Root100OG_deseq.csv
- __MACOSX/Source Data/Main_figures/figure5/._Root100OG_deseq.csv
- Source Data/Main_figures/figure5/Root322OG_deseq.csv
- __MACOSX/Source Data/Main_figures/figure5/._Root322OG_deseq.csv
- Source Data/Main_figures/figure5/Root559OG_deseq.csv
- __MACOSX/Source Data/Main_figures/figure5/._Root559OG_deseq.csv
- Source Data/Main_figures/figure5/abundance_bacteria.csv
- __MACOSX/Source Data/Main_figures/figure5/._abundance_bacteria.csv
- Source Data/Main_figures/figure5/Root70OG_deseq.csv
- __MACOSX/Source Data/Main_figures/figure5/._Root70OG_deseq.csv
- Source Data/Main_figures/figure5/Root667OG_deseq.csv
- __MACOSX/Source Data/Main_figures/figure5/._Root667OG_deseq.csv
- Source Data/Main_figures/figure5/Root491OG_deseq.csv
- __MACOSX/Source Data/Main_figures/figure5/._Root491OG_deseq.csv
- Source Data/Main_figures/figure5/Root149OG_deseq.csv
- __MACOSX/Source Data/Main_figures/figure5/._Root149OG_deseq.csv
- Source Data/Main_figures/figure5/Root172OG_deseq.csv
- __MACOSX/Source Data/Main_figures/figure5/._Root172OG_deseq.csv
- Source Data/Main_figures/figure5/Root22OG_deseq.csv
- __MACOSX/Source Data/Main_figures/figure5/._Root22OG_deseq.csv
- Source Data/Main_figures/figure5/Root102OG_deseq.csv
- __MACOSX/Source Data/Main_figures/figure5/._Root102OG_deseq.csv
- Source Data/Main_figures/figure5/Root916OG_deseq.csv
- __MACOSX/Source Data/Main_figures/figure5/._Root916OG_deseq.csv
- Source Data/Main_figures/figure5/Root123D2OG_deseq.csv
- __MACOSX/Source Data/Main_figures/figure5/._Root123D2OG_deseq.csv
- Source Data/Main_figures/figure5/Root101OG_deseq.csv
- __MACOSX/Source Data/Main_figures/figure5/._Root101OG_deseq.csv
- Source Data/Main_figures/figure5/tax_table_DNA_bact.txt
- __MACOSX/Source Data/Main_figures/figure5/._tax_table_DNA_bact.txt
- Source Data/Main_figures/figure5/read_me.txt
- __MACOSX/Source Data/Main_figures/figure5/._read_me.txt
- Source Data/Main_figures/figure5/Root685OG_deseq.csv
- __MACOSX/Source Data/Main_figures/figure5/._Root685OG_deseq.csv
- Source Data/Main_figures/figure5/Root180OG_deseq.csv
- __MACOSX/Source Data/Main_figures/figure5/._Root180OG_deseq.csv
- Source Data/Main_figures/figure2/abundance_fungi_RNA.csv
- __MACOSX/Source Data/Main_figures/figure2/._abundance_fungi_RNA.csv
- Source Data/Main_figures/figure2/abundance_bacteria_DNA.txt
- __MACOSX/Source Data/Main_figures/figure2/._abundance_bacteria_DNA.txt
- Source Data/Main_figures/figure2/abundance_bacteria_RNA.csv
- __MACOSX/Source Data/Main_figures/figure2/._abundance_bacteria_RNA.csv
- Source Data/Main_figures/figure2/taxonomic_information_fungi.csv
- __MACOSX/Source Data/Main_figures/figure2/._taxonomic_information_fungi.csv
- Source Data/Main_figures/figure2/taxonomic_information_bacteria.txt
- __MACOSX/Source Data/Main_figures/figure2/._taxonomic_information_bacteria.txt
- Source Data/Main_figures/figure2/abundance_fungi_DNA.csv
- __MACOSX/Source Data/Main_figures/figure2/._abundance_fungi_DNA.csv
- Source Data/Main_figures/figure3/figures_d-e/
- __MACOSX/Source Data/Main_figures/figure3/._figures_d-e
- Source Data/Main_figures/figure3/figure_a/
- __MACOSX/Source Data/Main_figures/figure3/._figure_a
- Source Data/Main_figures/figure3/figures_b-c/
- __MACOSX/Source Data/Main_figures/figure3/._figures_b-c
- Source Data/Main_figures/figure4/figure4_a_b_c.xlsx
- __MACOSX/Source Data/Main_figures/figure4/._figure4_a_b_c.xlsx
- Source Data/Main_figures/figure1/figures_a-b/
- __MACOSX/Source Data/Main_figures/figure1/._figures_a-b
- Source Data/Main_figures/figure6/figure_b.txt
- __MACOSX/Source Data/Main_figures/figure6/._figure_b.txt
- Source Data/Main_figures/figure6/figure_e.txt
- __MACOSX/Source Data/Main_figures/figure6/._figure_e.txt
- Source Data/Main_figures/figure6/figure_d.txt
- __MACOSX/Source Data/Main_figures/figure6/._figure_d.txt
- Source Data/Main_figures/figure6/figure_c.csv
- __MACOSX/Source Data/Main_figures/figure6/._figure_c.csv
- Source Data/Main_figures/figure6/figures_f-g.csv
- __MACOSX/Source Data/Main_figures/figure6/._figures_f-g.csv
- Source Data/Supplementary_information/figureS4/figure_S4.xlsx
- __MACOSX/Source Data/Supplementary_information/figureS4/._figure_S4.xlsx
- Source Data/Supplementary_information/figureS3/figure_a.csv
- __MACOSX/Source Data/Supplementary_information/figureS3/._figure_a.csv
- Source Data/Supplementary_information/figureS3/figure_b.csv
- __MACOSX/Source Data/Supplementary_information/figureS3/._figure_b.csv
- Source Data/Supplementary_information/figureS2/abundance_fungi_RNA.csv
- __MACOSX/Source Data/Supplementary_information/figureS2/._abundance_fungi_RNA.csv
- Source Data/Supplementary_information/figureS2/abundance_bacteria_DNA.txt
- __MACOSX/Source Data/Supplementary_information/figureS2/._abundance_bacteria_DNA.txt
- Source Data/Supplementary_information/figureS2/abundance_bacteria_RNA.csv
- __MACOSX/Source Data/Supplementary_information/figureS2/._abundance_bacteria_RNA.csv
- Source Data/Supplementary_information/figureS2/taxonomic_information_fungi.csv
- __MACOSX/Source Data/Supplementary_information/figureS2/._taxonomic_information_fungi.csv
- Source Data/Supplementary_information/figureS2/taxonomic_information_bacteria.txt
- __MACOSX/Source Data/Supplementary_information/figureS2/._taxonomic_information_bacteria.txt
- Source Data/Supplementary_information/figureS2/abundance_fungi_DNA.csv
- __MACOSX/Source Data/Supplementary_information/figureS2/._abundance_fungi_DNA.csv
- Source Data/Supplementary_information/figureS5/Root172unfiltered_deseq_LFC.csv
- __MACOSX/Source Data/Supplementary_information/figureS5/._Root172unfiltered_deseq_LFC.csv
- Source Data/Supplementary_information/figureS5/Root480unfiltered_deseq_LFC.csv
- __MACOSX/Source Data/Supplementary_information/figureS5/._Root480unfiltered_deseq_LFC.csv
- Source Data/Supplementary_information/figureS5/Root123D2unfiltered_deseq_LFC.csv
- __MACOSX/Source Data/Supplementary_information/figureS5/._Root123D2unfiltered_deseq_LFC.csv
- Source Data/Supplementary_information/figureS5/Root179unfiltered_deseq_LFC.csv
- __MACOSX/Source Data/Supplementary_information/figureS5/._Root179unfiltered_deseq_LFC.csv
- Source Data/Supplementary_information/figureS5/Root322unfiltered_deseq_LFC.csv
- __MACOSX/Source Data/Supplementary_information/figureS5/._Root322unfiltered_deseq_LFC.csv
- Source Data/Supplementary_information/figureS5/Root154unfiltered_deseq_LFC.csv
- __MACOSX/Source Data/Supplementary_information/figureS5/._Root154unfiltered_deseq_LFC.csv
- Source Data/Supplementary_information/figureS5/Root11unfiltered_deseq_LFC.csv
- __MACOSX/Source Data/Supplementary_information/figureS5/._Root11unfiltered_deseq_LFC.csv
- Source Data/Supplementary_information/figureS5/Root935unfiltered_deseq_LFC.csv
- __MACOSX/Source Data/Supplementary_information/figureS5/._Root935unfiltered_deseq_LFC.csv
- Source Data/Supplementary_information/figureS5/Root70unfiltered_deseq_LFC.csv
- __MACOSX/Source Data/Supplementary_information/figureS5/._Root70unfiltered_deseq_LFC.csv
- Source Data/Supplementary_information/figureS5/Root1277unfiltered_deseq_LFC.csv
- __MACOSX/Source Data/Supplementary_information/figureS5/._Root1277unfiltered_deseq_LFC.csv
- Source Data/Supplementary_information/figureS5/Root68unfiltered_deseq_LFC.csv
- __MACOSX/Source Data/Supplementary_information/figureS5/._Root68unfiltered_deseq_LFC.csv
- Source Data/Supplementary_information/figureS5/Root180unfiltered_deseq_LFC.csv
- __MACOSX/Source Data/Supplementary_information/figureS5/._Root180unfiltered_deseq_LFC.csv
- Source Data/Supplementary_information/figureS5/Root559unfiltered_deseq_LFC.csv
- __MACOSX/Source Data/Supplementary_information/figureS5/._Root559unfiltered_deseq_LFC.csv
- Source Data/Supplementary_information/figureS5/Root74unfiltered_deseq_LFC.csv
- __MACOSX/Source Data/Supplementary_information/figureS5/._Root74unfiltered_deseq_LFC.csv
- Source Data/Supplementary_information/figureS5/Root100unfiltered_deseq_LFC.csv
- __MACOSX/Source Data/Supplementary_information/figureS5/._Root100unfiltered_deseq_LFC.csv
- Source Data/Supplementary_information/figureS5/Root61unfiltered_deseq_LFC.csv
- __MACOSX/Source Data/Supplementary_information/figureS5/._Root61unfiltered_deseq_LFC.csv
- Source Data/Supplementary_information/figureS5/Root149unfiltered_deseq_LFC.csv
- __MACOSX/Source Data/Supplementary_information/figureS5/._Root149unfiltered_deseq_LFC.csv
- Source Data/Supplementary_information/figureS5/Root1433D1unfiltered_deseq_LFC.csv
- __MACOSX/Source Data/Supplementary_information/figureS5/._Root1433D1unfiltered_deseq_LFC.csv
- Source Data/Supplementary_information/figureS5/Root423unfiltered_deseq_LFC.csv
- __MACOSX/Source Data/Supplementary_information/figureS5/._Root423unfiltered_deseq_LFC.csv
- Source Data/Supplementary_information/figureS5/Root1280unfiltered_deseq_LFC.csv
- __MACOSX/Source Data/Supplementary_information/figureS5/._Root1280unfiltered_deseq_LFC.csv
- Source Data/Supplementary_information/figureS5/Root102unfiltered_deseq_LFC.csv
- __MACOSX/Source Data/Supplementary_information/figureS5/._Root102unfiltered_deseq_LFC.csv
- Source Data/Supplementary_information/figureS5/Root101unfiltered_deseq_LFC.csv
- __MACOSX/Source Data/Supplementary_information/figureS5/._Root101unfiltered_deseq_LFC.csv
- Source Data/Supplementary_information/figureS5/Root491unfiltered_deseq_LFC.csv
- __MACOSX/Source Data/Supplementary_information/figureS5/._Root491unfiltered_deseq_LFC.csv
- Source Data/Supplementary_information/figureS5/Root685unfiltered_deseq_LFC.csv
- __MACOSX/Source Data/Supplementary_information/figureS5/._Root685unfiltered_deseq_LFC.csv
- Source Data/Supplementary_information/figureS5/Root569unfiltered_deseq_LFC.csv
- __MACOSX/Source Data/Supplementary_information/figureS5/._Root569unfiltered_deseq_LFC.csv
- Source Data/Supplementary_information/figureS5/Root667unfiltered_deseq_LFC.csv
- __MACOSX/Source Data/Supplementary_information/figureS5/._Root667unfiltered_deseq_LFC.csv
- Source Data/Supplementary_information/figureS5/Root181unfiltered_deseq_LFC.csv
- __MACOSX/Source Data/Supplementary_information/figureS5/._Root181unfiltered_deseq_LFC.csv
- Source Data/Supplementary_information/figureS5/read_me.txt
- __MACOSX/Source Data/Supplementary_information/figureS5/._read_me.txt
- Source Data/Supplementary_information/figureS5/Root53unfiltered_deseq_LFC.csv
- __MACOSX/Source Data/Supplementary_information/figureS5/._Root53unfiltered_deseq_LFC.csv
- Source Data/Supplementary_information/figureS5/Root22unfiltered_deseq_LFC.csv
- __MACOSX/Source Data/Supplementary_information/figureS5/._Root22unfiltered_deseq_LFC.csv
- Source Data/Supplementary_information/figureS5/Root670unfiltered_deseq_LFC.csv
- __MACOSX/Source Data/Supplementary_information/figureS5/._Root670unfiltered_deseq_LFC.csv
- Source Data/Supplementary_information/figureS5/Root916unfiltered_deseq_LFC.csv
- __MACOSX/Source Data/Supplementary_information/figureS5/._Root916unfiltered_deseq_LFC.csv
- Source Data/Supplementary_information/figureS10/figure_a.csv
- __MACOSX/Source Data/Supplementary_information/figureS10/._figure_a.csv
- Source Data/Supplementary_information/figureS9/Root11OG_deseq.csv
- __MACOSX/Source Data/Supplementary_information/figureS9/._Root11OG_deseq.csv
- Source Data/Supplementary_information/figureS9/Root61OG_deseq.csv
- __MACOSX/Source Data/Supplementary_information/figureS9/._Root61OG_deseq.csv
- Source Data/Supplementary_information/figureS9/Root53OG_deseq.csv
- __MACOSX/Source Data/Supplementary_information/figureS9/._Root53OG_deseq.csv
- Source Data/Supplementary_information/figureS9/Root1277OG_deseq.csv
- __MACOSX/Source Data/Supplementary_information/figureS9/._Root1277OG_deseq.csv
- Source Data/Supplementary_information/figureS9/Root423OG_deseq.csv
- __MACOSX/Source Data/Supplementary_information/figureS9/._Root423OG_deseq.csv
- Source Data/Supplementary_information/figureS9/Root480OG_deseq.csv
- __MACOSX/Source Data/Supplementary_information/figureS9/._Root480OG_deseq.csv
- Source Data/Supplementary_information/figureS9/Root68OG_deseq.csv
- __MACOSX/Source Data/Supplementary_information/figureS9/._Root68OG_deseq.csv
- Source Data/Supplementary_information/figureS9/Root154OG_deseq.csv
- __MACOSX/Source Data/Supplementary_information/figureS9/._Root154OG_deseq.csv
- Source Data/Supplementary_information/figureS9/Root74OG_deseq.csv
- __MACOSX/Source Data/Supplementary_information/figureS9/._Root74OG_deseq.csv
- Source Data/Supplementary_information/figureS9/top200_annotation.csv
- __MACOSX/Source Data/Supplementary_information/figureS9/._top200_annotation.csv
- Source Data/Supplementary_information/figureS9/Root935OG_deseq.csv
- __MACOSX/Source Data/Supplementary_information/figureS9/._Root935OG_deseq.csv
- Source Data/Supplementary_information/figureS9/Root1433D1OG_deseq.csv
- __MACOSX/Source Data/Supplementary_information/figureS9/._Root1433D1OG_deseq.csv
- Source Data/Supplementary_information/figureS9/Root569OG_deseq.csv
- __MACOSX/Source Data/Supplementary_information/figureS9/._Root569OG_deseq.csv
- Source Data/Supplementary_information/figureS9/Root670OG_deseq.csv
- __MACOSX/Source Data/Supplementary_information/figureS9/._Root670OG_deseq.csv
- Source Data/Supplementary_information/figureS9/Root181OG_deseq.csv
- __MACOSX/Source Data/Supplementary_information/figureS9/._Root181OG_deseq.csv
- Source Data/Supplementary_information/figureS9/Root179OG_deseq.csv
- __MACOSX/Source Data/Supplementary_information/figureS9/._Root179OG_deseq.csv
- Source Data/Supplementary_information/figureS9/Root1280OG_deseq.csv
- __MACOSX/Source Data/Supplementary_information/figureS9/._Root1280OG_deseq.csv
- Source Data/Supplementary_information/figureS9/Root100OG_deseq.csv
- __MACOSX/Source Data/Supplementary_information/figureS9/._Root100OG_deseq.csv
- Source Data/Supplementary_information/figureS9/Root322OG_deseq.csv
- __MACOSX/Source Data/Supplementary_information/figureS9/._Root322OG_deseq.csv
- Source Data/Supplementary_information/figureS9/Root559OG_deseq.csv
- __MACOSX/Source Data/Supplementary_information/figureS9/._Root559OG_deseq.csv
- Source Data/Supplementary_information/figureS9/abundance_bacteria.csv
- __MACOSX/Source Data/Supplementary_information/figureS9/._abundance_bacteria.csv
- Source Data/Supplementary_information/figureS9/Root70OG_deseq.csv
- __MACOSX/Source Data/Supplementary_information/figureS9/._Root70OG_deseq.csv
- Source Data/Supplementary_information/figureS9/Root667OG_deseq.csv
- __MACOSX/Source Data/Supplementary_information/figureS9/._Root667OG_deseq.csv
- Source Data/Supplementary_information/figureS9/Root491OG_deseq.csv
- __MACOSX/Source Data/Supplementary_information/figureS9/._Root491OG_deseq.csv
- Source Data/Supplementary_information/figureS9/Root149OG_deseq.csv
- __MACOSX/Source Data/Supplementary_information/figureS9/._Root149OG_deseq.csv
- Source Data/Supplementary_information/figureS9/Root172OG_deseq.csv
- __MACOSX/Source Data/Supplementary_information/figureS9/._Root172OG_deseq.csv
- Source Data/Supplementary_information/figureS9/Root22OG_deseq.csv
- __MACOSX/Source Data/Supplementary_information/figureS9/._Root22OG_deseq.csv
- Source Data/Supplementary_information/figureS9/Root102OG_deseq.csv
- __MACOSX/Source Data/Supplementary_information/figureS9/._Root102OG_deseq.csv
- Source Data/Supplementary_information/figureS9/Root916OG_deseq.csv
- __MACOSX/Source Data/Supplementary_information/figureS9/._Root916OG_deseq.csv
- Source Data/Supplementary_information/figureS9/Root123D2OG_deseq.csv
- __MACOSX/Source Data/Supplementary_information/figureS9/._Root123D2OG_deseq.csv
- Source Data/Supplementary_information/figureS9/Root101OG_deseq.csv
- __MACOSX/Source Data/Supplementary_information/figureS9/._Root101OG_deseq.csv
- Source Data/Supplementary_information/figureS9/tax_table_DNA_bact.txt
- __MACOSX/Source Data/Supplementary_information/figureS9/._tax_table_DNA_bact.txt
- Source Data/Supplementary_information/figureS9/read_me.txt
- __MACOSX/Source Data/Supplementary_information/figureS9/._read_me.txt
- Source Data/Supplementary_information/figureS9/Root685OG_deseq.csv
- __MACOSX/Source Data/Supplementary_information/figureS9/._Root685OG_deseq.csv
- Source Data/Supplementary_information/figureS9/Root180OG_deseq.csv
- __MACOSX/Source Data/Supplementary_information/figureS9/._Root180OG_deseq.csv
- Source Data/Supplementary_information/figureS8/figure_S8_a.xlsx
- __MACOSX/Source Data/Supplementary_information/figureS8/._figure_S8_a.xlsx
- Source Data/Supplementary_information/figureS6/figure_a/
- __MACOSX/Source Data/Supplementary_information/figureS6/._figure_a
[truncated: 176 more entries]
