# Supplementary material for: Genome-resolved metatranscriptomics reveals conserved root colonization determinants in a synthetic microbiota
Source: Nat Commun. 2023 Dec 13;14:8274. doi: 10.1038/s41467-023-43688-z (PMC10719396; doi:10.1038/s41467-023-43688-z)
Supplement: Supplementary file 11 — Source Data [file 41467_2023_43688_MOESM11_ESM.zip › Source Data/Main_figures/figure5/Root11OG_deseq.csv]

	baseMean	log2FoldChange	lfcSE	pvalue	padj
OG0000000	0.110039439193157	1.23907072046951e-07	0.00144269500027322	0.573860177204735	0.750353249483874
OG0000001	0.482480618000766	1.82332337577127e-07	0.0014426950187522	0.393020763206652	0.750353249483874
OG0000002	0	NA	NA	NA	NA
OG0000003	0	NA	NA	NA	NA
OG0000004	0	NA	NA	NA	NA
OG0000005	0	NA	NA	NA	NA
OG0000006	0.143897728175667	1.11425593119135e-07	0.00144269500293605	0.543378650502412	0.750353249483874
OG0000007	0.363976606561982	1.74227133723817e-07	0.00144269501451109	0.428765475391104	0.750353249483874
OG0000008	0	NA	NA	NA	NA
OG0000009	0	NA	NA	NA	NA
OG0000010	0.397834895544491	1.76195705497941e-07	0.00144269501584327	0.41746745959525	0.750353249483874
OG0000011	0	NA	NA	NA	NA
OG0000012	0	NA	NA	NA	NA
OG0000013	0	NA	NA	NA	NA
OG0000014	0	NA	NA	NA	NA
OG0000015	0	NA	NA	NA	NA
OG0000016	0	NA	NA	NA	NA
OG0000018	0	NA	NA	NA	NA
OG0000019	0	NA	NA	NA	NA
OG0000020	0	NA	NA	NA	NA
OG0000021	0	NA	NA	NA	NA
OG0000022	0	NA	NA	NA	NA
OG0000023	0	NA	NA	NA	NA
OG0000024	0	NA	NA	NA	NA
OG0000025	0	NA	NA	NA	NA
OG0000026	0	NA	NA	NA	NA
OG0000027	0.262401739614452	1.71426496975904e-07	0.00144269501015007	0.470165947713958	0.750353249483874
OG0000028	0	NA	NA	NA	NA
OG0000029	0.304724600842589	1.68974347717412e-07	0.0014426950118715	0.451304342780903	0.750353249483874
OG0000030	0.262401739614452	1.71426496975904e-07	0.00144269501015007	0.470165947713958	0.750353249483874
OG0000031	0	NA	NA	NA	NA
OG0000032	0	NA	NA	NA	NA
OG0000033	0	NA	NA	NA	NA
OG0000034	0.110039439193157	1.23907072046951e-07	0.00144269500027322	0.573860177204735	0.750353249483874
OG0000035	0	NA	NA	NA	NA
OG0000036	0	NA	NA	NA	NA
OG0000037	0	NA	NA	NA	NA
OG0000038	0	NA	NA	NA	NA
OG0000039	0.118504011438785	1.30956606077165e-07	0.00144269500077455	0.565616405463383	0.750353249483874
OG0000040	0.0253937167368824	7.11580491550986e-08	0.00144269500144577	0.700039414426416	0.750353249483874
OG0000041	0	NA	NA	NA	NA
OG0000042	0.186220589403805	1.56521225209619e-07	0.00144269500548259	0.512627234652629	0.750353249483874
OG0000043	0.211614306140687	1.55429658347678e-07	0.00144269500675818	0.496967667373038	0.750353249483874
OG0000044	0	NA	NA	NA	NA
OG0000045	0	NA	NA	NA	NA
OG0000046	0	NA	NA	NA	NA
OG0000047	0	NA	NA	NA	NA
OG0000048	0	NA	NA	NA	NA
OG0000049	0	NA	NA	NA	NA
OG0000051	0	NA	NA	NA	NA
OG0000052	0	NA	NA	NA	NA
OG0000053	0	NA	NA	NA	NA
OG0000054	0	NA	NA	NA	NA
OG0000055	0	NA	NA	NA	NA
OG0000056	0.0338582889825099	8.22892075435628e-08	0.00144269499962277	0.68138675314749	0.750353249483874
OG0000057	0	NA	NA	NA	NA
OG0000058	0	NA	NA	NA	NA
OG0000059	0	NA	NA	NA	NA
OG0000060	0	NA	NA	NA	NA
OG0000061	0.0592520057193923	1.07182071163918e-07	0.0014426949980878	0.636341399839471	0.750353249483874
OG0000062	0	NA	NA	NA	NA
OG0000063	0	NA	NA	NA	NA
OG0000064	0.126968583684412	1.15643467437919e-07	0.00144269500159849	0.557816274762737	0.750353249483874
OG0000065	0	NA	NA	NA	NA
OG0000066	0	NA	NA	NA	NA
OG0000067	0	NA	NA	NA	NA
OG0000068	0	NA	NA	NA	NA
OG0000069	0	NA	NA	NA	NA
OG0000070	0	NA	NA	NA	NA
OG0000071	0	NA	NA	NA	NA
OG0000072	0.296260028596962	1.71891273891191e-07	0.00144269501168555	0.454867834505738	0.750353249483874
OG0000074	4.73061200715235	-1.70449360860882e-07	0.00144269503033169	0.245511111570469	0.750353249483874
OG0000076	0	NA	NA	NA	NA
OG0000077	0	NA	NA	NA	NA
OG0000078	0	NA	NA	NA	NA
OG0000079	0	NA	NA	NA	NA
OG0000080	0	NA	NA	NA	NA
OG0000081	0	NA	NA	NA	NA
OG0000082	0	NA	NA	NA	NA
OG0000083	0	NA	NA	NA	NA
OG0000084	0	NA	NA	NA	NA
OG0000085	0	NA	NA	NA	NA
OG0000086	0	NA	NA	NA	NA
OG0000087	0	NA	NA	NA	NA
OG0000088	0	NA	NA	NA	NA
OG0000089	0	NA	NA	NA	NA
OG0000090	0.0592520057193923	1.07182071163918e-07	0.0014426949980878	0.636341399839471	0.750353249483874
OG0000091	0	NA	NA	NA	NA
OG0000092	0	NA	NA	NA	NA
OG0000094	0	NA	NA	NA	NA
OG0000095	0	NA	NA	NA	NA
OG0000096	0.457086901263884	1.80817241508355e-07	0.00144269501794081	0.39985902740787	0.750353249483874
OG0000097	0	NA	NA	NA	NA
OG0000098	0	NA	NA	NA	NA
OG0000099	0	NA	NA	NA	NA
OG0000100	0	NA	NA	NA	NA
OG0000102	0	NA	NA	NA	NA
OG0000103	0	NA	NA	NA	NA
OG0000104	0	NA	NA	NA	NA
OG0000106	0	NA	NA	NA	NA
OG0000107	0	NA	NA	NA	NA
OG0000108	0.16929144491255	1.64761473068331e-07	0.00144269500410903	0.524137429154181	0.750353249483874
OG0000109	0	NA	NA	NA	NA
OG0000110	0	NA	NA	NA	NA
OG0000111	0	NA	NA	NA	NA
OG0000112	0	NA	NA	NA	NA
OG0000115	0	NA	NA	NA	NA
OG0000117	0.550197195965786	1.85582223923127e-07	0.00144269502068644	0.376480956419822	0.750353249483874
OG0000118	0	NA	NA	NA	NA
OG0000119	0	NA	NA	NA	NA
OG0000120	0.211614306140687	1.55429658347678e-07	0.00144269500675818	0.496967667373038	0.750353249483874
OG0000121	0	NA	NA	NA	NA
OG0000122	0	NA	NA	NA	NA
OG0000123	0.203149733895059	1.55065911909786e-07	0.00144269500629987	0.501993493536962	0.750353249483874
OG0000124	0	NA	NA	NA	NA
OG0000125	0.262401739614452	1.71426496975904e-07	0.00144269501015007	0.470165947713958	0.750353249483874
OG0000127	0	NA	NA	NA	NA
OG0000128	0	NA	NA	NA	NA
OG0000129	0	NA	NA	NA	NA
OG0000130	0	NA	NA	NA	NA
OG0000131	0	NA	NA	NA	NA
OG0000132	0.160826872666922	1.46358047670542e-07	0.00144269500357181	0.530265766586139	0.750353249483874
OG0000133	0.143897728175667	1.11425593119135e-07	0.00144269500293605	0.543378650502412	0.750353249483874
OG0000134	0.0507874334737649	9.9635180472635e-08	0.00144269499820894	0.649898000299616	0.750353249483874
OG0000135	0	NA	NA	NA	NA
OG0000136	0	NA	NA	NA	NA
OG0000137	0	NA	NA	NA	NA
OG0000138	0	NA	NA	NA	NA
OG0000139	0	NA	NA	NA	NA
OG0000140	0	NA	NA	NA	NA
OG0000141	0	NA	NA	NA	NA
OG0000142	0	NA	NA	NA	NA
OG0000143	0	NA	NA	NA	NA
OG0000145	0	NA	NA	NA	NA
OG0000148	0	NA	NA	NA	NA
OG0000149	0	NA	NA	NA	NA
OG0000151	0	NA	NA	NA	NA
OG0000152	0.0677165779650198	1.14443697166309e-07	0.00144269499818395	0.623917617913	0.750353249483874
OG0000153	0	NA	NA	NA	NA
OG0000155	0	NA	NA	NA	NA
OG0000156	0	NA	NA	NA	NA
OG0000157	0	NA	NA	NA	NA
OG0000158	0	NA	NA	NA	NA
OG0000160	0	NA	NA	NA	NA
OG0000161	0	NA	NA	NA	NA
OG0000162	0	NA	NA	NA	NA
OG0000163	0	NA	NA	NA	NA
OG0000164	0	NA	NA	NA	NA
OG0000165	0	NA	NA	NA	NA
OG0000166	0	NA	NA	NA	NA
OG0000170	0	NA	NA	NA	NA
OG0000171	0	NA	NA	NA	NA
OG0000173	0.0846457224562748	1.28815037469014e-07	0.0014426949987777	0.601815289283533	0.750353249483874
OG0000174	0	NA	NA	NA	NA
OG0000176	0	NA	NA	NA	NA
OG0000177	0.355512034316354	1.71811090188403e-07	0.00144269501414841	0.431754108437511	0.750353249483874
OG0000178	0	NA	NA	NA	NA
OG0000179	0	NA	NA	NA	NA
OG0000180	0	NA	NA	NA	NA
OG0000182	0	NA	NA	NA	NA
OG0000183	0	NA	NA	NA	NA
OG0000185	0	NA	NA	NA	NA
OG0000188	0	NA	NA	NA	NA
OG0000189	0	NA	NA	NA	NA
OG0000190	0	NA	NA	NA	NA
OG0000191	0	NA	NA	NA	NA
OG0000192	0	NA	NA	NA	NA
OG0000193	0	NA	NA	NA	NA
OG0000194	0	NA	NA	NA	NA
OG0000196	0	NA	NA	NA	NA
OG0000197	0.245472595123197	1.92266442316053e-07	0.00144269501066504	0.47852538201948	0.750353249483874
OG0000200	0	NA	NA	NA	NA
OG0000201	0	NA	NA	NA	NA
OG0000202	0	NA	NA	NA	NA
OG0000203	0	NA	NA	NA	NA
OG0000204	0	NA	NA	NA	NA
OG0000205	0	NA	NA	NA	NA
OG0000206	0	NA	NA	NA	NA
OG0000209	0	NA	NA	NA	NA
OG0000210	0.00846457224562748	3.44105369186862e-08	0.00144269501184105	0.746340665262035	0.750353249483874
OG0000213	0	NA	NA	NA	NA
OG0000214	0	NA	NA	NA	NA
OG0000216	0	NA	NA	NA	NA
OG0000217	0	NA	NA	NA	NA
OG0000218	0	NA	NA	NA	NA
OG0000219	0	NA	NA	NA	NA
OG0000220	0	NA	NA	NA	NA
OG0000224	0	NA	NA	NA	NA
OG0000225	0	NA	NA	NA	NA
OG0000226	0	NA	NA	NA	NA
OG0000227	0	NA	NA	NA	NA
OG0000228	0	NA	NA	NA	NA
OG0000229	0	NA	NA	NA	NA
OG0000230	0	NA	NA	NA	NA
OG0000231	0	NA	NA	NA	NA
OG0000232	0	NA	NA	NA	NA
OG0000233	0	NA	NA	NA	NA
OG0000234	0	NA	NA	NA	NA
OG0000235	0	NA	NA	NA	NA
OG0000236	0	NA	NA	NA	NA
OG0000237	0	NA	NA	NA	NA
OG0000238	0	NA	NA	NA	NA
OG0000239	0	NA	NA	NA	NA
OG0000240	0	NA	NA	NA	NA
OG0000241	0	NA	NA	NA	NA
OG0000242	0	NA	NA	NA	NA
OG0000243	0	NA	NA	NA	NA
OG0000244	0	NA	NA	NA	NA
OG0000245	0	NA	NA	NA	NA
OG0000247	0	NA	NA	NA	NA
OG0000248	0	NA	NA	NA	NA
OG0000249	0.16929144491255	1.64761473068331e-07	0.00144269500410903	0.524137429154181	0.750353249483874
OG0000250	0	NA	NA	NA	NA
OG0000251	0	NA	NA	NA	NA
OG0000253	0	NA	NA	NA	NA
OG0000254	0	NA	NA	NA	NA
OG0000255	0	NA	NA	NA	NA
OG0000257	0	NA	NA	NA	NA
OG0000258	0	NA	NA	NA	NA
OG0000259	0	NA	NA	NA	NA
OG0000260	0	NA	NA	NA	NA
OG0000261	0	NA	NA	NA	NA
OG0000262	0	NA	NA	NA	NA
OG0000264	0	NA	NA	NA	NA
OG0000265	0	NA	NA	NA	NA
OG0000266	0.0253937167368824	7.11580491550986e-08	0.00144269500144577	0.700039414426416	0.750353249483874
OG0000268	0	NA	NA	NA	NA
OG0000270	0	NA	NA	NA	NA
OG0000271	0	NA	NA	NA	NA
OG0000272	0	NA	NA	NA	NA
OG0000273	0	NA	NA	NA	NA
OG0000274	0	NA	NA	NA	NA
OG0000276	0	NA	NA	NA	NA
OG0000277	0	NA	NA	NA	NA
OG0000278	0	NA	NA	NA	NA
OG0000279	0	NA	NA	NA	NA
OG0000280	0	NA	NA	NA	NA
OG0000282	0	NA	NA	NA	NA
OG0000283	0	NA	NA	NA	NA
OG0000284	0	NA	NA	NA	NA
OG0000285	0	NA	NA	NA	NA
OG0000286	0	NA	NA	NA	NA
OG0000287	0	NA	NA	NA	NA
OG0000288	0.220078878386314	1.57893722516852e-07	0.00144269500732497	0.492118736029403	0.750353249483874
OG0000289	0.296260028596962	1.71891273891191e-07	0.00144269501168555	0.454867834505738	0.750353249483874
OG0000290	0	NA	NA	NA	NA
OG0000292	0	NA	NA	NA	NA
OG0000294	0	NA	NA	NA	NA
OG0000297	0.490945190246394	1.83110064808116e-07	0.00144269501902462	0.390824268423674	0.750353249483874
OG0000298	0	NA	NA	NA	NA
OG0000299	0	NA	NA	NA	NA
OG0000300	0	NA	NA	NA	NA
OG0000301	0	NA	NA	NA	NA
OG0000302	0	NA	NA	NA	NA
OG0000304	0	NA	NA	NA	NA
OG0000305	0	NA	NA	NA	NA
OG0000306	0	NA	NA	NA	NA
OG0000309	0	NA	NA	NA	NA
OG0000312	0	NA	NA	NA	NA
OG0000313	0	NA	NA	NA	NA
OG0000316	0	NA	NA	NA	NA
OG0000317	0	NA	NA	NA	NA
OG0000321	0	NA	NA	NA	NA
OG0000322	0	NA	NA	NA	NA
OG0000323	0.380905751053237	1.74813675970129e-07	0.00144269501518828	0.422990505520693	0.750353249483874
OG0000327	0	NA	NA	NA	NA
OG0000328	0.0846457224562748	1.28815037469014e-07	0.0014426949987777	0.601815289283533	0.750353249483874
OG0000329	0	NA	NA	NA	NA
OG0000331	0	NA	NA	NA	NA
OG0000332	0	NA	NA	NA	NA
OG0000334	0	NA	NA	NA	NA
OG0000335	0	NA	NA	NA	NA
OG0000336	0	NA	NA	NA	NA
OG0000337	0	NA	NA	NA	NA
OG0000338	0	NA	NA	NA	NA
OG0000339	0	NA	NA	NA	NA
OG0000340	0	NA	NA	NA	NA
OG0000341	0	NA	NA	NA	NA
OG0000342	0	NA	NA	NA	NA
OG0000343	0	NA	NA	NA	NA
OG0000344	0	NA	NA	NA	NA
OG0000345	0	NA	NA	NA	NA
OG0000346	0	NA	NA	NA	NA
OG0000347	0	NA	NA	NA	NA
OG0000348	0	NA	NA	NA	NA
OG0000349	0	NA	NA	NA	NA
OG0000350	0	NA	NA	NA	NA
OG0000351	0	NA	NA	NA	NA
OG0000352	0	NA	NA	NA	NA
OG0000354	0	NA	NA	NA	NA
OG0000355	0	NA	NA	NA	NA
OG0000356	0.00846457224562748	3.44105369186862e-08	0.00144269501184105	0.746340665262035	0.750353249483874
OG0000358	0	NA	NA	NA	NA
OG0000360	0	NA	NA	NA	NA
OG0000361	0	NA	NA	NA	NA
OG0000362	0	NA	NA	NA	NA
OG0000363	0	NA	NA	NA	NA
OG0000364	0	NA	NA	NA	NA
OG0000365	0	NA	NA	NA	NA
OG0000367	0	NA	NA	NA	NA
OG0000368	0	NA	NA	NA	NA
OG0000369	0	NA	NA	NA	NA
OG0000370	0	NA	NA	NA	NA
OG0000371	0	NA	NA	NA	NA
OG0000372	0	NA	NA	NA	NA
OG0000373	0	NA	NA	NA	NA
OG0000374	0	NA	NA	NA	NA
OG0000375	0.00846457224562748	3.44105369186862e-08	0.00144269501184105	0.746340665262035	0.750353249483874
OG0000376	0	NA	NA	NA	NA
OG0000377	0	NA	NA	NA	NA
OG0000378	0	NA	NA	NA	NA
OG0000381	0	NA	NA	NA	NA
OG0000383	0	NA	NA	NA	NA
OG0000384	0	NA	NA	NA	NA
OG0000385	0	NA	NA	NA	NA
OG0000386	0	NA	NA	NA	NA
OG0000388	0	NA	NA	NA	NA
OG0000390	0	NA	NA	NA	NA
OG0000391	0	NA	NA	NA	NA
OG0000393	0	NA	NA	NA	NA
OG0000394	0	NA	NA	NA	NA
OG0000395	0	NA	NA	NA	NA
OG0000396	0	NA	NA	NA	NA
OG0000397	0	NA	NA	NA	NA
OG0000399	0	NA	NA	NA	NA
OG0000401	0	NA	NA	NA	NA
OG0000403	0	NA	NA	NA	NA
OG0000405	0	NA	NA	NA	NA
OG0000406	0	NA	NA	NA	NA
OG0000408	0.287795456351334	1.6751072328422e-07	0.00144269501106304	0.458530319087402	0.750353249483874
OG0000410	0	NA	NA	NA	NA
OG0000412	0	NA	NA	NA	NA
OG0000413	0	NA	NA	NA	NA
OG0000414	0.194685161649432	4.68108339038186e-07	0.00144269503966107	0.507208767934666	0.750353249483874
OG0000415	0	NA	NA	NA	NA
OG0000418	0	NA	NA	NA	NA
OG0000419	0	NA	NA	NA	NA
OG0000420	0	NA	NA	NA	NA
OG0000423	0	NA	NA	NA	NA
OG0000424	0	NA	NA	NA	NA
OG0000425	0	NA	NA	NA	NA
OG0000426	0	NA	NA	NA	NA
OG0000427	0	NA	NA	NA	NA
OG0000428	0	NA	NA	NA	NA
OG0000430	0	NA	NA	NA	NA
OG0000432	0	NA	NA	NA	NA
OG0000433	0	NA	NA	NA	NA
OG0000434	0.237008022877569	2.36097686009837e-08	0.00144269500394446	0.48290739289436	0.750353249483874
OG0000436	0	NA	NA	NA	NA
OG0000437	0	NA	NA	NA	NA
OG0000439	0	NA	NA	NA	NA
OG0000440	0	NA	NA	NA	NA
OG0000441	0	NA	NA	NA	NA
OG0000442	0	NA	NA	NA	NA
OG0000444	0	NA	NA	NA	NA
OG0000446	0	NA	NA	NA	NA
OG0000447	0	NA	NA	NA	NA
OG0000449	0	NA	NA	NA	NA
OG0000450	0	NA	NA	NA	NA
OG0000452	0	NA	NA	NA	NA
OG0000453	0.00846457224562748	3.44105369186862e-08	0.00144269501184105	0.746340665262035	0.750353249483874
OG0000454	0	NA	NA	NA	NA
OG0000455	0	NA	NA	NA	NA
OG0000458	0	NA	NA	NA	NA
OG0000459	0	NA	NA	NA	NA
OG0000461	0	NA	NA	NA	NA
OG0000465	0	NA	NA	NA	NA
OG0000470	0	NA	NA	NA	NA
OG0000471	0.0338582889825099	8.22892075435628e-08	0.00144269499962277	0.68138675314749	0.750353249483874
OG0000474	0	NA	NA	NA	NA
OG0000476	0.0677165779650198	1.14443697166309e-07	0.00144269499818395	0.623917617913	0.750353249483874
OG0000477	0	NA	NA	NA	NA
OG0000479	0	NA	NA	NA	NA
OG0000480	0.160826872666922	1.46358047670542e-07	0.00144269500357181	0.530265766586139	0.750353249483874
OG0000481	0	NA	NA	NA	NA
OG0000482	0	NA	NA	NA	NA
OG0000486	0	NA	NA	NA	NA
OG0000487	0	NA	NA	NA	NA
OG0000488	0	NA	NA	NA	NA
OG0000489	0	NA	NA	NA	NA
OG0000492	0	NA	NA	NA	NA
OG0000493	0	NA	NA	NA	NA
OG0000496	0	NA	NA	NA	NA
OG0000497	0	NA	NA	NA	NA
OG0000499	0	NA	NA	NA	NA
OG0000501	0	NA	NA	NA	NA
OG0000502	0	NA	NA	NA	NA
OG0000503	0.880315513545258	1.79507232382427e-07	0.00144269502677883	0.318701476973753	0.750353249483874
OG0000504	0	NA	NA	NA	NA
OG0000505	0	NA	NA	NA	NA
OG0000507	0	NA	NA	NA	NA
OG0000508	0	NA	NA	NA	NA
OG0000509	0	NA	NA	NA	NA
OG0000510	0	NA	NA	NA	NA
OG0000511	0	NA	NA	NA	NA
OG0000512	0.0253937167368824	7.11580491550986e-08	0.00144269500144577	0.700039414426416	0.750353249483874
OG0000515	0	NA	NA	NA	NA
OG0000516	0	NA	NA	NA	NA
OG0000517	0	NA	NA	NA	NA
OG0000520	0	NA	NA	NA	NA
OG0000521	0	NA	NA	NA	NA
OG0000522	0	NA	NA	NA	NA
OG0000525	0.00846457224562748	3.44105369186862e-08	0.00144269501184105	0.746340665262035	0.750353249483874
OG0000526	0	NA	NA	NA	NA
OG0000527	0	NA	NA	NA	NA
OG0000528	0	NA	NA	NA	NA
OG0000529	0	NA	NA	NA	NA
OG0000530	0	NA	NA	NA	NA
OG0000533	0	NA	NA	NA	NA
OG0000536	0	NA	NA	NA	NA
OG0000537	0	NA	NA	NA	NA
OG0000538	0	NA	NA	NA	NA
OG0000539	0	NA	NA	NA	NA
OG0000540	0	NA	NA	NA	NA
OG0000541	0	NA	NA	NA	NA
OG0000542	0.160826872666922	1.46358047670542e-07	0.00144269500357181	0.530265766586139	0.750353249483874
OG0000543	0	NA	NA	NA	NA
OG0000544	0	NA	NA	NA	NA
OG0000545	0	NA	NA	NA	NA
OG0000546	0	NA	NA	NA	NA
OG0000547	0	NA	NA	NA	NA
OG0000548	0	NA	NA	NA	NA
OG0000550	0	NA	NA	NA	NA
OG0000551	0	NA	NA	NA	NA
OG0000552	0	NA	NA	NA	NA
OG0000553	0	NA	NA	NA	NA
OG0000554	0	NA	NA	NA	NA
OG0000555	0	NA	NA	NA	NA
OG0000557	0	NA	NA	NA	NA
OG0000558	0	NA	NA	NA	NA
OG0000560	0.10157486694753	1.05720600359046e-07	0.00144269499999147	0.582598789903673	0.750353249483874
OG0000561	0	NA	NA	NA	NA
OG0000563	0	NA	NA	NA	NA
OG0000564	0	NA	NA	NA	NA
OG0000565	0	NA	NA	NA	NA
OG0000566	0	NA	NA	NA	NA
OG0000567	0	NA	NA	NA	NA
OG0000568	0	NA	NA	NA	NA
OG0000569	0	NA	NA	NA	NA
OG0000570	0	NA	NA	NA	NA
OG0000571	0	NA	NA	NA	NA
OG0000572	0	NA	NA	NA	NA
OG0000573	0	NA	NA	NA	NA
OG0000574	0	NA	NA	NA	NA
OG0000575	0	NA	NA	NA	NA
OG0000576	0	NA	NA	NA	NA
OG0000577	0	NA	NA	NA	NA
OG0000578	0	NA	NA	NA	NA
OG0000579	0	NA	NA	NA	NA
OG0000582	0	NA	NA	NA	NA
OG0000583	0	NA	NA	NA	NA
OG0000585	0	NA	NA	NA	NA
OG0000588	0	NA	NA	NA	NA
OG0000591	0	NA	NA	NA	NA
OG0000592	0	NA	NA	NA	NA
OG0000593	0	NA	NA	NA	NA
OG0000594	0	NA	NA	NA	NA
OG0000595	0	NA	NA	NA	NA
OG0000597	0	NA	NA	NA	NA
OG0000599	0	NA	NA	NA	NA
OG0000601	0.524803479228904	1.84555788855176e-07	0.00144269502000446	0.38241828639562	0.750353249483874
OG0000602	0	NA	NA	NA	NA
OG0000603	0	NA	NA	NA	NA
OG0000605	0.110039439193157	1.23907072046951e-07	0.00144269500027322	0.573860177204735	0.750353249483874
OG0000606	0	NA	NA	NA	NA
OG0000609	0	NA	NA	NA	NA
OG0000611	0	NA	NA	NA	NA
OG0000612	0	NA	NA	NA	NA
OG0000613	0	NA	NA	NA	NA
OG0000614	0	NA	NA	NA	NA
OG0000615	0.00846457224562748	3.44105369186862e-08	0.00144269501184105	0.746340665262035	0.750353249483874
OG0000616	0	NA	NA	NA	NA
OG0000618	0	NA	NA	NA	NA
OG0000619	0	NA	NA	NA	NA
OG0000620	0	NA	NA	NA	NA
OG0000621	0	NA	NA	NA	NA
OG0000623	0	NA	NA	NA	NA
OG0000626	0	NA	NA	NA	NA
OG0000629	0	NA	NA	NA	NA
OG0000630	0	NA	NA	NA	NA
OG0000633	0	NA	NA	NA	NA
OG0000634	0	NA	NA	NA	NA
OG0000635	0	NA	NA	NA	NA
OG0000639	0	NA	NA	NA	NA
OG0000640	0	NA	NA	NA	NA
OG0000641	0	NA	NA	NA	NA
OG0000642	0	NA	NA	NA	NA
OG0000643	0.253937167368824	3.04294826531894e-07	0.00144269502070314	0.474280836357056	0.750353249483874
OG0000645	0	NA	NA	NA	NA
OG0000646	0	NA	NA	NA	NA
OG0000650	0	NA	NA	NA	NA
OG0000652	0.0253937167368824	7.11580491550986e-08	0.00144269500144577	0.700039414426416	0.750353249483874
OG0000653	0	NA	NA	NA	NA
OG0000655	0	NA	NA	NA	NA
OG0000657	0	NA	NA	NA	NA
OG0000659	0	NA	NA	NA	NA
OG0000660	0	NA	NA	NA	NA
OG0000661	0	NA	NA	NA	NA
OG0000663	0	NA	NA	NA	NA
OG0000664	0	NA	NA	NA	NA
OG0000667	0.347047462070727	1.7433782672108e-07	0.00144269501388125	0.434814115947951	0.750353249483874
OG0000668	0	NA	NA	NA	NA
OG0000669	0	NA	NA	NA	NA
OG0000670	0	NA	NA	NA	NA
OG0000671	0	NA	NA	NA	NA
OG0000672	0	NA	NA	NA	NA
OG0000673	0	NA	NA	NA	NA
OG0000674	0	NA	NA	NA	NA
OG0000675	0	NA	NA	NA	NA
OG0000676	0	NA	NA	NA	NA
OG0000677	0	NA	NA	NA	NA
OG0000680	0	NA	NA	NA	NA
OG0000683	0	NA	NA	NA	NA
OG0000685	0	NA	NA	NA	NA
OG0000687	0	NA	NA	NA	NA
OG0000689	0	NA	NA	NA	NA
OG0000690	0	NA	NA	NA	NA
OG0000692	0	NA	NA	NA	NA
OG0000694	0	NA	NA	NA	NA
OG0000697	0	NA	NA	NA	NA
OG0000698	0	NA	NA	NA	NA
OG0000699	0	NA	NA	NA	NA
OG0000700	0	NA	NA	NA	NA
OG0000701	0	NA	NA	NA	NA
OG0000703	0	NA	NA	NA	NA
OG0000704	0	NA	NA	NA	NA
OG0000705	0	NA	NA	NA	NA
OG0000706	0	NA	NA	NA	NA
OG0000707	0	NA	NA	NA	NA
OG0000708	0	NA	NA	NA	NA
OG0000709	0	NA	NA	NA	NA
OG0000710	0	NA	NA	NA	NA
OG0000711	0.313189173088217	1.6849369148062e-07	0.00144269501219215	0.447835016814249	0.750353249483874
OG0000712	0	NA	NA	NA	NA
OG0000713	0	NA	NA	NA	NA
OG0000714	0	NA	NA	NA	NA
OG0000715	0	NA	NA	NA	NA
OG0000718	0	NA	NA	NA	NA
OG0000719	0	NA	NA	NA	NA
OG0000721	0	NA	NA	NA	NA
OG0000722	0	NA	NA	NA	NA
OG0000724	0	NA	NA	NA	NA
OG0000725	0	NA	NA	NA	NA
OG0000728	0	NA	NA	NA	NA
OG0000730	0	NA	NA	NA	NA
OG0000731	0	NA	NA	NA	NA
OG0000733	0	NA	NA	NA	NA
OG0000736	0	NA	NA	NA	NA
OG0000737	0	NA	NA	NA	NA
OG0000738	0	NA	NA	NA	NA
OG0000740	0	NA	NA	NA	NA
OG0000741	0	NA	NA	NA	NA
OG0000742	0	NA	NA	NA	NA
OG0000743	0	NA	NA	NA	NA
OG0000744	0	NA	NA	NA	NA
OG0000748	0	NA	NA	NA	NA
OG0000750	0	NA	NA	NA	NA
OG0000751	0	NA	NA	NA	NA
OG0000752	0	NA	NA	NA	NA
OG0000753	0	NA	NA	NA	NA
OG0000754	0	NA	NA	NA	NA
OG0000756	0	NA	NA	NA	NA
OG0000757	0	NA	NA	NA	NA
OG0000758	0	NA	NA	NA	NA
OG0000761	0	NA	NA	NA	NA
OG0000763	0	NA	NA	NA	NA
OG0000764	0	NA	NA	NA	NA
OG0000765	0	NA	NA	NA	NA
OG0000766	0	NA	NA	NA	NA
OG0000767	0	NA	NA	NA	NA
OG0000771	0	NA	NA	NA	NA
OG0000774	0	NA	NA	NA	NA
OG0000776	0	NA	NA	NA	NA
OG0000778	0	NA	NA	NA	NA
OG0000780	0	NA	NA	NA	NA
OG0000781	0	NA	NA	NA	NA
OG0000782	0	NA	NA	NA	NA
OG0000783	0	NA	NA	NA	NA
OG0000785	0	NA	NA	NA	NA
OG0000786	0	NA	NA	NA	NA
OG0000790	0	NA	NA	NA	NA
OG0000791	0	NA	NA	NA	NA
OG0000793	0	NA	NA	NA	NA
OG0000794	0	NA	NA	NA	NA
OG0000795	0	NA	NA	NA	NA
OG0000796	0	NA	NA	NA	NA
OG0000799	0	NA	NA	NA	NA
OG0000801	0	NA	NA	NA	NA
OG0000803	0	NA	NA	NA	NA
OG0000805	0	NA	NA	NA	NA
OG0000806	0	NA	NA	NA	NA
OG0000807	0	NA	NA	NA	NA
OG0000809	0	NA	NA	NA	NA
OG0000810	0	NA	NA	NA	NA
OG0000811	0	NA	NA	NA	NA
OG0000812	0	NA	NA	NA	NA
OG0000813	0	NA	NA	NA	NA
OG0000814	0	NA	NA	NA	NA
OG0000815	0	NA	NA	NA	NA
OG0000816	0	NA	NA	NA	NA
OG0000817	0	NA	NA	NA	NA
OG0000818	0	NA	NA	NA	NA
OG0000819	0	NA	NA	NA	NA
OG0000820	0	NA	NA	NA	NA
OG0000821	0	NA	NA	NA	NA
OG0000822	0	NA	NA	NA	NA
OG0000823	0	NA	NA	NA	NA
OG0000825	0	NA	NA	NA	NA
OG0000826	0	NA	NA	NA	NA
OG0000827	0.016929144491255	5.63136673835306e-08	0.00144269500484319	0.721378411844604	0.750353249483874
OG0000828	0	NA	NA	NA	NA
OG0000829	0	NA	NA	NA	NA
OG0000833	0	NA	NA	NA	NA
OG0000834	0	NA	NA	NA	NA
OG0000835	0	NA	NA	NA	NA
OG0000836	0	NA	NA	NA	NA
OG0000837	0	NA	NA	NA	NA
OG0000840	0	NA	NA	NA	NA
OG0000841	0	NA	NA	NA	NA
OG0000843	0	NA	NA	NA	NA
OG0000845	0	NA	NA	NA	NA
OG0000846	0	NA	NA	NA	NA
OG0000847	0	NA	NA	NA	NA
OG0000848	0.237008022877569	2.36097686009837e-08	0.00144269500394446	0.48290739289436	0.750353249483874
OG0000849	0	NA	NA	NA	NA
OG0000850	0	NA	NA	NA	NA
OG0000851	0	NA	NA	NA	NA
OG0000852	0	NA	NA	NA	NA
OG0000853	0	NA	NA	NA	NA
OG0000854	0	NA	NA	NA	NA
OG0000855	0	NA	NA	NA	NA
OG0000856	0	NA	NA	NA	NA
OG0000858	0	NA	NA	NA	NA
OG0000859	0	NA	NA	NA	NA
OG0000861	0	NA	NA	NA	NA
OG0000862	0	NA	NA	NA	NA
OG0000863	0	NA	NA	NA	NA
OG0000864	0	NA	NA	NA	NA
OG0000865	0	NA	NA	NA	NA
OG0000866	0	NA	NA	NA	NA
OG0000867	0.262401739614452	1.71426496975904e-07	0.00144269501015007	0.470165947713958	0.750353249483874
OG0000871	0	NA	NA	NA	NA
OG0000872	0	NA	NA	NA	NA
OG0000877	0	NA	NA	NA	NA
OG0000878	0	NA	NA	NA	NA
OG0000880	0	NA	NA	NA	NA
OG0000881	0	NA	NA	NA	NA
OG0000882	0	NA	NA	NA	NA
OG0000884	0	NA	NA	NA	NA
OG0000885	0	NA	NA	NA	NA
OG0000886	0	NA	NA	NA	NA
OG0000887	0	NA	NA	NA	NA
OG0000888	0	NA	NA	NA	NA
OG0000889	0	NA	NA	NA	NA
OG0000890	0	NA	NA	NA	NA
OG0000891	0	NA	NA	NA	NA
OG0000893	0	NA	NA	NA	NA
OG0000894	0	NA	NA	NA	NA
OG0000895	0	NA	NA	NA	NA
OG0000896	0	NA	NA	NA	NA
OG0000898	0	NA	NA	NA	NA
OG0000899	0	NA	NA	NA	NA
OG0000900	0	NA	NA	NA	NA
OG0000902	0	NA	NA	NA	NA
OG0000904	0	NA	NA	NA	NA
OG0000905	0	NA	NA	NA	NA
OG0000906	0	NA	NA	NA	NA
OG0000907	0	NA	NA	NA	NA
OG0000909	0	NA	NA	NA	NA
OG0000910	0	NA	NA	NA	NA
OG0000911	0	NA	NA	NA	NA
OG0000913	0	NA	NA	NA	NA
OG0000914	0	NA	NA	NA	NA
OG0000916	0	NA	NA	NA	NA
OG0000917	0	NA	NA	NA	NA
OG0000918	0	NA	NA	NA	NA
OG0000919	0	NA	NA	NA	NA
OG0000920	0	NA	NA	NA	NA
OG0000921	0	NA	NA	NA	NA
OG0000924	0	NA	NA	NA	NA
OG0000925	0	NA	NA	NA	NA
OG0000926	0	NA	NA	NA	NA
OG0000928	0	NA	NA	NA	NA
OG0000931	0	NA	NA	NA	NA
OG0000932	0	NA	NA	NA	NA
OG0000933	0	NA	NA	NA	NA
OG0000934	0	NA	NA	NA	NA
OG0000935	0	NA	NA	NA	NA
OG0000936	0	NA	NA	NA	NA
OG0000937	0	NA	NA	NA	NA
OG0000938	0	NA	NA	NA	NA
OG0000939	0	NA	NA	NA	NA
OG0000940	0	NA	NA	NA	NA
OG0000942	0	NA	NA	NA	NA
OG0000943	0	NA	NA	NA	NA
OG0000944	0	NA	NA	NA	NA
OG0000945	0	NA	NA	NA	NA
OG0000947	0	NA	NA	NA	NA
OG0000948	0	NA	NA	NA	NA
OG0000950	0	NA	NA	NA	NA
OG0000951	0	NA	NA	NA	NA
OG0000952	0	NA	NA	NA	NA
OG0000953	0	NA	NA	NA	NA
OG0000954	0	NA	NA	NA	NA
OG0000956	0	NA	NA	NA	NA
OG0000957	0.0338582889825099	8.22892075435628e-08	0.00144269499962277	0.68138675314749	0.750353249483874
OG0000958	0	NA	NA	NA	NA
OG0000959	0	NA	NA	NA	NA
OG0000960	0	NA	NA	NA	NA
OG0000961	0	NA	NA	NA	NA
OG0000962	0	NA	NA	NA	NA
OG0000963	0	NA	NA	NA	NA
OG0000964	0	NA	NA	NA	NA
OG0000965	0	NA	NA	NA	NA
OG0000966	0	NA	NA	NA	NA
OG0000968	0	NA	NA	NA	NA
OG0000969	0	NA	NA	NA	NA
OG0000970	0	NA	NA	NA	NA
OG0000971	0	NA	NA	NA	NA
OG0000972	0	NA	NA	NA	NA
OG0000973	0	NA	NA	NA	NA
OG0000974	0	NA	NA	NA	NA
OG0000975	0	NA	NA	NA	NA
OG0000976	0	NA	NA	NA	NA
OG0000977	0	NA	NA	NA	NA
OG0000978	0.0253937167368824	7.11580491550986e-08	0.00144269500144577	0.700039414426416	0.750353249483874
OG0000979	0	NA	NA	NA	NA
OG0000980	0	NA	NA	NA	NA
OG0000981	0	NA	NA	NA	NA
OG0000982	0.016929144491255	5.63136673835306e-08	0.00144269500484319	0.721378411844604	0.750353249483874
OG0000983	0	NA	NA	NA	NA
OG0000984	0	NA	NA	NA	NA
OG0000985	0	NA	NA	NA	NA
OG0000986	0	NA	NA	NA	NA
OG0000987	0	NA	NA	NA	NA
OG0000988	0	NA	NA	NA	NA
OG0000989	0	NA	NA	NA	NA
OG0000990	0	NA	NA	NA	NA
OG0000991	0	NA	NA	NA	NA
OG0000992	0	NA	NA	NA	NA
OG0000993	0	NA	NA	NA	NA
OG0000994	0	NA	NA	NA	NA
OG0000995	0	NA	NA	NA	NA
OG0000996	0	NA	NA	NA	NA
OG0000997	0	NA	NA	NA	NA
OG0000998	0	NA	NA	NA	NA
OG0000999	0	NA	NA	NA	NA
OG0001000	0	NA	NA	NA	NA
OG0001001	0	NA	NA	NA	NA
OG0001002	0	NA	NA	NA	NA
OG0001003	0	NA	NA	NA	NA
OG0001004	0	NA	NA	NA	NA
OG0001005	0	NA	NA	NA	NA
OG0001006	0	NA	NA	NA	NA
OG0001007	0	NA	NA	NA	NA
OG0001008	0	NA	NA	NA	NA
OG0001009	0	NA	NA	NA	NA
OG0001010	0	NA	NA	NA	NA
OG0001011	0	NA	NA	NA	NA
OG0001012	0	NA	NA	NA	NA
OG0001013	0	NA	NA	NA	NA
OG0001014	0	NA	NA	NA	NA
OG0001015	0	NA	NA	NA	NA
OG0001016	0	NA	NA	NA	NA
OG0001017	0	NA	NA	NA	NA
OG0001018	0	NA	NA	NA	NA
OG0001020	0	NA	NA	NA	NA
OG0001022	0	NA	NA	NA	NA
OG0001023	0	NA	NA	NA	NA
OG0001024	0	NA	NA	NA	NA
OG0001025	0	NA	NA	NA	NA
OG0001026	0	NA	NA	NA	NA
OG0001027	0	NA	NA	NA	NA
OG0001028	0	NA	NA	NA	NA
OG0001029	0	NA	NA	NA	NA
OG0001030	0	NA	NA	NA	NA
OG0001031	0	NA	NA	NA	NA
OG0001032	0	NA	NA	NA	NA
OG0001033	0	NA	NA	NA	NA
OG0001034	0	NA	NA	NA	NA
OG0001035	0	NA	NA	NA	NA
OG0001036	0	NA	NA	NA	NA
OG0001037	0	NA	NA	NA	NA
OG0001038	0	NA	NA	NA	NA
OG0001039	0	NA	NA	NA	NA
OG0001040	0	NA	NA	NA	NA
OG0001041	0	NA	NA	NA	NA
OG0001042	0	NA	NA	NA	NA
OG0001043	0	NA	NA	NA	NA
OG0001044	0	NA	NA	NA	NA
OG0001045	0	NA	NA	NA	NA
OG0001046	0	NA	NA	NA	NA
OG0001047	0	NA	NA	NA	NA
OG0001048	0	NA	NA	NA	NA
OG0001050	0	NA	NA	NA	NA
OG0001051	0	NA	NA	NA	NA
OG0001052	0	NA	NA	NA	NA
OG0001053	0	NA	NA	NA	NA
OG0001054	0	NA	NA	NA	NA
OG0001055	0	NA	NA	NA	NA
OG0001056	0	NA	NA	NA	NA
OG0001057	0	NA	NA	NA	NA
OG0001058	0	NA	NA	NA	NA
OG0001059	0	NA	NA	NA	NA
OG0001060	0	NA	NA	NA	NA
OG0001061	0	NA	NA	NA	NA
OG0001062	0	NA	NA	NA	NA
OG0001063	0	NA	NA	NA	NA
OG0001064	0.00846457224562748	3.44105369186862e-08	0.00144269501184105	0.746340665262035	0.750353249483874
OG0001065	0	NA	NA	NA	NA
OG0001066	0	NA	NA	NA	NA
OG0001067	0.541732623720159	1.85334227370842e-07	0.00144269502046793	0.378427207462584	0.750353249483874
OG0001068	0	NA	NA	NA	NA
OG0001069	0	NA	NA	NA	NA
OG0001070	0	NA	NA	NA	NA
OG0001071	0	NA	NA	NA	NA
OG0001072	0	NA	NA	NA	NA
OG0001073	0	NA	NA	NA	NA
OG0001074	0	NA	NA	NA	NA
OG0001075	0	NA	NA	NA	NA
OG0001076	0	NA	NA	NA	NA
OG0001077	0	NA	NA	NA	NA
OG0001078	0	NA	NA	NA	NA
OG0001079	0	NA	NA	NA	NA
OG0001080	0	NA	NA	NA	NA
OG0001081	0	NA	NA	NA	NA
OG0001082	0	NA	NA	NA	NA
OG0001083	0	NA	NA	NA	NA
OG0001084	0	NA	NA	NA	NA
OG0001085	0	NA	NA	NA	NA
OG0001086	0	NA	NA	NA	NA
OG0001087	0	NA	NA	NA	NA
OG0001088	0	NA	NA	NA	NA
OG0001089	0	NA	NA	NA	NA
OG0001092	0	NA	NA	NA	NA
OG0001094	0	NA	NA	NA	NA
OG0001095	0	NA	NA	NA	NA
OG0001097	0	NA	NA	NA	NA
OG0001098	0	NA	NA	NA	NA
OG0001099	0.0677165779650198	1.14443697166309e-07	0.00144269499818395	0.623917617913	0.750353249483874
OG0001101	0	NA	NA	NA	NA
OG0001102	0	NA	NA	NA	NA
OG0001103	0	NA	NA	NA	NA
OG0001104	0	NA	NA	NA	NA
OG0001105	0	NA	NA	NA	NA
OG0001106	0	NA	NA	NA	NA
OG0001107	0	NA	NA	NA	NA
OG0001108	0	NA	NA	NA	NA
OG0001109	0	NA	NA	NA	NA
OG0001112	0	NA	NA	NA	NA
OG0001113	0	NA	NA	NA	NA
OG0001114	0	NA	NA	NA	NA
OG0001116	0	NA	NA	NA	NA
OG0001117	0	NA	NA	NA	NA
OG0001118	0	NA	NA	NA	NA
OG0001119	0	NA	NA	NA	NA
OG0001120	0	NA	NA	NA	NA
OG0001121	0	NA	NA	NA	NA
OG0001124	0	NA	NA	NA	NA
OG0001125	0	NA	NA	NA	NA
OG0001127	0	NA	NA	NA	NA
OG0001129	0	NA	NA	NA	NA
OG0001131	0	NA	NA	NA	NA
OG0001133	0	NA	NA	NA	NA
OG0001134	0.431693184527001	1.79418310711154e-07	0.00144269501708006	0.407101642116933	0.750353249483874
OG0001135	0	NA	NA	NA	NA
OG0001136	0	NA	NA	NA	NA
OG0001137	0	NA	NA	NA	NA
OG0001138	0.0253937167368824	7.11580491550986e-08	0.00144269500144577	0.700039414426416	0.750353249483874
OG0001140	0.16929144491255	1.64761473068331e-07	0.00144269500410903	0.524137429154181	0.750353249483874
OG0001142	0	NA	NA	NA	NA
OG0001145	0	NA	NA	NA	NA
OG0001147	0	NA	NA	NA	NA
OG0001151	0	NA	NA	NA	NA
OG0001153	0	NA	NA	NA	NA
OG0001155	0	NA	NA	NA	NA
OG0001157	0	NA	NA	NA	NA
OG0001160	0	NA	NA	NA	NA
OG0001161	0	NA	NA	NA	NA
OG0001162	0	NA	NA	NA	NA
OG0001167	0	NA	NA	NA	NA
OG0001168	0	NA	NA	NA	NA
OG0001169	0	NA	NA	NA	NA
OG0001170	0	NA	NA	NA	NA
OG0001175	0	NA	NA	NA	NA
OG0001177	0	NA	NA	NA	NA
OG0001180	0	NA	NA	NA	NA
OG0001181	0	NA	NA	NA	NA
OG0001183	0	NA	NA	NA	NA
OG0001184	0	NA	NA	NA	NA
OG0001186	0	NA	NA	NA	NA
OG0001187	0	NA	NA	NA	NA
OG0001188	0	NA	NA	NA	NA
OG0001189	0.126968583684412	1.15643467437919e-07	0.00144269500159849	0.557816274762737	0.750353249483874
OG0001191	0	NA	NA	NA	NA
OG0001192	0	NA	NA	NA	NA
OG0001193	0	NA	NA	NA	NA
OG0001195	0	NA	NA	NA	NA
OG0001196	0	NA	NA	NA	NA
OG0001197	0	NA	NA	NA	NA
OG0001199	0	NA	NA	NA	NA
OG0001200	0	NA	NA	NA	NA
OG0001206	0	NA	NA	NA	NA
OG0001207	0	NA	NA	NA	NA
OG0001211	0	NA	NA	NA	NA
OG0001212	0	NA	NA	NA	NA
OG0001213	0	NA	NA	NA	NA
OG0001214	0	NA	NA	NA	NA
OG0001216	0	NA	NA	NA	NA
OG0001217	0	NA	NA	NA	NA
OG0001218	0	NA	NA	NA	NA
OG0001219	0	NA	NA	NA	NA
OG0001220	0	NA	NA	NA	NA
OG0001221	0	NA	NA	NA	NA
OG0001223	0	NA	NA	NA	NA
OG0001228	0	NA	NA	NA	NA
OG0001229	0	NA	NA	NA	NA
OG0001231	0	NA	NA	NA	NA
OG0001232	0	NA	NA	NA	NA
OG0001235	0	NA	NA	NA	NA
OG0001237	0.228543450631942	1.469030408401e-07	0.00144269500790108	0.487435397460681	0.750353249483874
OG0001239	0	NA	NA	NA	NA
OG0001241	0	NA	NA	NA	NA
OG0001242	0	NA	NA	NA	NA
OG0001243	0	NA	NA	NA	NA
OG0001244	0	NA	NA	NA	NA
OG0001245	0.380905751053237	1.74813675970129e-07	0.00144269501518828	0.422990505520693	0.750353249483874
OG0001246	0	NA	NA	NA	NA
OG0001247	0	NA	NA	NA	NA
OG0001248	0.0253937167368824	7.11580491550986e-08	0.00144269500144577	0.700039414426416	0.750353249483874
OG0001249	0	NA	NA	NA	NA
OG0001250	0	NA	NA	NA	NA
OG0001253	0	NA	NA	NA	NA
OG0001256	0	NA	NA	NA	NA
OG0001257	0	NA	NA	NA	NA
OG0001258	0	NA	NA	NA	NA
OG0001259	0	NA	NA	NA	NA
OG0001261	0.0592520057193923	1.07182071163918e-07	0.0014426949980878	0.636341399839471	0.750353249483874
OG0001263	0	NA	NA	NA	NA
OG0001264	0	NA	NA	NA	NA
OG0001265	0	NA	NA	NA	NA
OG0001266	0	NA	NA	NA	NA
OG0001269	0	NA	NA	NA	NA
OG0001273	0	NA	NA	NA	NA
OG0001274	0	NA	NA	NA	NA
OG0001275	0	NA	NA	NA	NA
OG0001278	0	NA	NA	NA	NA
OG0001279	0	NA	NA	NA	NA
OG0001280	0	NA	NA	NA	NA
OG0001286	0	NA	NA	NA	NA
OG0001287	0	NA	NA	NA	NA
OG0001288	0	NA	NA	NA	NA
OG0001290	0	NA	NA	NA	NA
OG0001291	0	NA	NA	NA	NA
OG0001293	0.194685161649432	4.68108339038186e-07	0.00144269503966107	0.507208767934666	0.750353249483874
OG0001296	0	NA	NA	NA	NA
OG0001298	0	NA	NA	NA	NA
OG0001299	0	NA	NA	NA	NA
OG0001302	0	NA	NA	NA	NA
OG0001304	0	NA	NA	NA	NA
OG0001305	0	NA	NA	NA	NA
OG0001306	0	NA	NA	NA	NA
OG0001314	0	NA	NA	NA	NA
OG0001315	0	NA	NA	NA	NA
OG0001316	0	NA	NA	NA	NA
OG0001322	0	NA	NA	NA	NA
OG0001324	0	NA	NA	NA	NA
OG0001325	0	NA	NA	NA	NA
OG0001326	0	NA	NA	NA	NA
OG0001328	0	NA	NA	NA	NA
OG0001330	0	NA	NA	NA	NA
OG0001331	0	NA	NA	NA	NA
OG0001333	0	NA	NA	NA	NA
OG0001334	0	NA	NA	NA	NA
OG0001335	0	NA	NA	NA	NA
OG0001336	0	NA	NA	NA	NA
OG0001337	0	NA	NA	NA	NA
OG0001338	0	NA	NA	NA	NA
OG0001342	0	NA	NA	NA	NA
OG0001343	0	NA	NA	NA	NA
OG0001344	0	NA	NA	NA	NA
OG0001345	0	NA	NA	NA	NA
OG0001346	0	NA	NA	NA	NA
OG0001351	0	NA	NA	NA	NA
OG0001353	0	NA	NA	NA	NA
OG0001354	0	NA	NA	NA	NA
OG0001355	0	NA	NA	NA	NA
OG0001360	0	NA	NA	NA	NA
OG0001364	0	NA	NA	NA	NA
OG0001369	0	NA	NA	NA	NA
OG0001370	0	NA	NA	NA	NA
OG0001371	0	NA	NA	NA	NA
OG0001372	0	NA	NA	NA	NA
OG0001378	0	NA	NA	NA	NA
OG0001379	0	NA	NA	NA	NA
OG0001381	0	NA	NA	NA	NA
OG0001383	0	NA	NA	NA	NA
OG0001384	0	NA	NA	NA	NA
OG0001385	0	NA	NA	NA	NA
OG0001388	0	NA	NA	NA	NA
OG0001389	0	NA	NA	NA	NA
OG0001393	0	NA	NA	NA	NA
OG0001394	0	NA	NA	NA	NA
OG0001395	0	NA	NA	NA	NA
OG0001396	0	NA	NA	NA	NA
OG0001397	0	NA	NA	NA	NA
OG0001399	0.16929144491255	1.64761473068331e-07	0.00144269500410903	0.524137429154181	0.750353249483874
OG0001402	0	NA	NA	NA	NA
OG0001409	0	NA	NA	NA	NA
OG0001410	0	NA	NA	NA	NA
OG0001413	0	NA	NA	NA	NA
OG0001414	0	NA	NA	NA	NA
OG0001416	0	NA	NA	NA	NA
OG0001420	0	NA	NA	NA	NA
OG0001421	0	NA	NA	NA	NA
OG0001422	0	NA	NA	NA	NA
OG0001423	0	NA	NA	NA	NA
OG0001424	0	NA	NA	NA	NA
OG0001426	0	NA	NA	NA	NA
OG0001432	0	NA	NA	NA	NA
OG0001434	0	NA	NA	NA	NA
OG0001435	0	NA	NA	NA	NA
OG0001445	0	NA	NA	NA	NA
OG0001447	0	NA	NA	NA	NA
OG0001450	0	NA	NA	NA	NA
OG0001455	0	NA	NA	NA	NA
OG0001456	0	NA	NA	NA	NA
OG0001457	0	NA	NA	NA	NA
OG0001460	0	NA	NA	NA	NA
OG0001461	0.0338582889825099	8.22892075435628e-08	0.00144269499962277	0.68138675314749	0.750353249483874
OG0001463	0.338582889825099	1.7234263919769e-07	0.00144269501343177	0.437948686898291	0.750353249483874
OG0001464	0	NA	NA	NA	NA
OG0001465	0	NA	NA	NA	NA
OG0001466	0	NA	NA	NA	NA
OG0001469	0	NA	NA	NA	NA
OG0001470	0.186220589403805	1.56521225209619e-07	0.00144269500548259	0.512627234652629	0.750353249483874
OG0001473	0	NA	NA	NA	NA
OG0001474	0	NA	NA	NA	NA
OG0001475	0	NA	NA	NA	NA
OG0001476	0	NA	NA	NA	NA
OG0001484	0	NA	NA	NA	NA
OG0001487	0	NA	NA	NA	NA
OG0001489	0	NA	NA	NA	NA
OG0001491	0	NA	NA	NA	NA
OG0001495	0	NA	NA	NA	NA
OG0001496	0	NA	NA	NA	NA
OG0001499	0	NA	NA	NA	NA
OG0001502	0	NA	NA	NA	NA
OG0001505	0	NA	NA	NA	NA
OG0001506	0	NA	NA	NA	NA
OG0001509	0	NA	NA	NA	NA
OG0001510	0	NA	NA	NA	NA
OG0001514	0	NA	NA	NA	NA
OG0001515	0	NA	NA	NA	NA
OG0001516	0	NA	NA	NA	NA
OG0001517	0	NA	NA	NA	NA
OG0001520	0	NA	NA	NA	NA
OG0001523	0	NA	NA	NA	NA
OG0001526	0	NA	NA	NA	NA
OG0001527	0	NA	NA	NA	NA
OG0001528	0	NA	NA	NA	NA
OG0001529	0	NA	NA	NA	NA
OG0001531	0	NA	NA	NA	NA
OG0001532	0	NA	NA	NA	NA
OG0001534	0	NA	NA	NA	NA
OG0001536	0	NA	NA	NA	NA
OG0001537	0	NA	NA	NA	NA
OG0001538	0	NA	NA	NA	NA
OG0001539	0	NA	NA	NA	NA
OG0001546	0	NA	NA	NA	NA
OG0001549	0	NA	NA	NA	NA
OG0001550	0	NA	NA	NA	NA
OG0001551	0	NA	NA	NA	NA
OG0001554	0	NA	NA	NA	NA
OG0001555	0	NA	NA	NA	NA
OG0001558	0	NA	NA	NA	NA
OG0001559	0.10157486694753	1.05720600359046e-07	0.00144269499999147	0.582598789903673	0.750353249483874
OG0001561	0	NA	NA	NA	NA
OG0001562	0	NA	NA	NA	NA
OG0001564	0	NA	NA	NA	NA
OG0001565	0	NA	NA	NA	NA
OG0001568	0	NA	NA	NA	NA
OG0001571	0	NA	NA	NA	NA
OG0001575	0	NA	NA	NA	NA
OG0001577	0	NA	NA	NA	NA
OG0001580	0	NA	NA	NA	NA
OG0001581	0	NA	NA	NA	NA
OG0001582	0	NA	NA	NA	NA
OG0001583	0	NA	NA	NA	NA
OG0001584	0	NA	NA	NA	NA
OG0001586	0	NA	NA	NA	NA
OG0001591	0	NA	NA	NA	NA
OG0001598	0	NA	NA	NA	NA
OG0001599	0	NA	NA	NA	NA
OG0001601	0	NA	NA	NA	NA
OG0001603	0	NA	NA	NA	NA
OG0001605	0	NA	NA	NA	NA
OG0001606	0	NA	NA	NA	NA
OG0001609	0	NA	NA	NA	NA
OG0001612	0	NA	NA	NA	NA
OG0001613	0	NA	NA	NA	NA
OG0001614	0	NA	NA	NA	NA
OG0001616	0	NA	NA	NA	NA
OG0001617	0	NA	NA	NA	NA
OG0001620	0	NA	NA	NA	NA
OG0001621	0	NA	NA	NA	NA
OG0001623	0	NA	NA	NA	NA
OG0001625	8.24760030560877	-5.20806790278682e-08	0.00144269495258986	0.616223240698135	0.750353249483874
OG0001626	0	NA	NA	NA	NA
OG0001627	0	NA	NA	NA	NA
OG0001628	0	NA	NA	NA	NA
OG0001629	0	NA	NA	NA	NA
OG0001630	0	NA	NA	NA	NA
OG0001631	0	NA	NA	NA	NA
OG0001633	0	NA	NA	NA	NA
OG0001637	0	NA	NA	NA	NA
OG0001638	0	NA	NA	NA	NA
OG0001642	0	NA	NA	NA	NA
OG0001644	0	NA	NA	NA	NA
OG0001645	0	NA	NA	NA	NA
OG0001648	0	NA	NA	NA	NA
OG0001649	0	NA	NA	NA	NA
OG0001651	0	NA	NA	NA	NA
OG0001654	0	NA	NA	NA	NA
OG0001656	0	NA	NA	NA	NA
OG0001657	0	NA	NA	NA	NA
OG0001661	0	NA	NA	NA	NA
OG0001662	0	NA	NA	NA	NA
OG0001663	0	NA	NA	NA	NA
OG0001670	0	NA	NA	NA	NA
OG0001674	0	NA	NA	NA	NA
OG0001678	0	NA	NA	NA	NA
OG0001680	0	NA	NA	NA	NA
OG0001681	0	NA	NA	NA	NA
OG0001682	0	NA	NA	NA	NA
OG0001683	0	NA	NA	NA	NA
OG0001684	0	NA	NA	NA	NA
OG0001686	0	NA	NA	NA	NA
OG0001688	0	NA	NA	NA	NA
OG0001691	0.541732623720159	1.85334227370842e-07	0.00144269502046793	0.378427207462584	0.750353249483874
OG0001693	0	NA	NA	NA	NA
OG0001700	0	NA	NA	NA	NA
OG0001701	0	NA	NA	NA	NA
OG0001704	0	NA	NA	NA	NA
OG0001706	0	NA	NA	NA	NA
OG0001708	0	NA	NA	NA	NA
OG0001710	0	NA	NA	NA	NA
OG0001713	0	NA	NA	NA	NA
OG0001715	0	NA	NA	NA	NA
OG0001718	0	NA	NA	NA	NA
OG0001719	0.0931102947019023	1.36128565032114e-07	0.00144269499920292	0.591892927611786	0.750353249483874
OG0001722	0	NA	NA	NA	NA
OG0001730	0	NA	NA	NA	NA
OG0001732	0	NA	NA	NA	NA
OG0001738	0	NA	NA	NA	NA
OG0001739	0	NA	NA	NA	NA
OG0001740	0	NA	NA	NA	NA
OG0001742	0	NA	NA	NA	NA
OG0001743	0	NA	NA	NA	NA
OG0001745	0	NA	NA	NA	NA
OG0001746	0.0761811502106473	1.21612787629593e-07	0.00144269499842856	0.612454036405548	0.750353249483874
OG0001748	0	NA	NA	NA	NA
OG0001750	0	NA	NA	NA	NA
OG0001759	0	NA	NA	NA	NA
OG0001760	0	NA	NA	NA	NA
OG0001762	0	NA	NA	NA	NA
OG0001763	0	NA	NA	NA	NA
OG0001766	0	NA	NA	NA	NA
OG0001770	0	NA	NA	NA	NA
OG0001772	0	NA	NA	NA	NA
OG0001778	0	NA	NA	NA	NA
OG0001780	0	NA	NA	NA	NA
OG0001783	0	NA	NA	NA	NA
OG0001786	0	NA	NA	NA	NA
OG0001790	0.194685161649432	4.68108339038186e-07	0.00144269503966107	0.507208767934666	0.750353249483874
OG0001791	0	NA	NA	NA	NA
OG0001792	0	NA	NA	NA	NA
OG0001793	0	NA	NA	NA	NA
OG0001803	0	NA	NA	NA	NA
OG0001806	0.0253937167368824	7.11580491550986e-08	0.00144269500144577	0.700039414426416	0.750353249483874
OG0001810	0.126968583684412	1.15643467437919e-07	0.00144269500159849	0.557816274762737	0.750353249483874
OG0001820	0	NA	NA	NA	NA
OG0001823	0	NA	NA	NA	NA
OG0001828	0.00846457224562748	3.44105369186862e-08	0.00144269501184105	0.746340665262035	0.750353249483874
OG0001830	0	NA	NA	NA	NA
OG0001832	0	NA	NA	NA	NA
OG0001838	0	NA	NA	NA	NA
OG0001846	0	NA	NA	NA	NA
OG0001854	0	NA	NA	NA	NA
OG0001855	0	NA	NA	NA	NA
OG0001858	0	NA	NA	NA	NA
OG0001859	0.016929144491255	5.63136673835306e-08	0.00144269500484319	0.721378411844604	0.750353249483874
OG0001860	0	NA	NA	NA	NA
OG0001862	0	NA	NA	NA	NA
OG0001863	0	NA	NA	NA	NA
OG0001865	0	NA	NA	NA	NA
OG0001869	0	NA	NA	NA	NA
OG0001870	0	NA	NA	NA	NA
OG0001873	0	NA	NA	NA	NA
OG0001875	0	NA	NA	NA	NA
OG0001885	0	NA	NA	NA	NA
OG0001889	0	NA	NA	NA	NA
OG0001890	0	NA	NA	NA	NA
OG0001894	0	NA	NA	NA	NA
OG0001896	0	NA	NA	NA	NA
OG0001917	0	NA	NA	NA	NA
OG0001919	0	NA	NA	NA	NA
OG0001923	0	NA	NA	NA	NA
OG0001927	0	NA	NA	NA	NA
OG0001929	0	NA	NA	NA	NA
OG0001933	0	NA	NA	NA	NA
OG0001934	0	NA	NA	NA	NA
OG0001935	0	NA	NA	NA	NA
OG0001948	0	NA	NA	NA	NA
OG0001951	0	NA	NA	NA	NA
OG0001952	0	NA	NA	NA	NA
OG0001958	0	NA	NA	NA	NA
OG0001962	0	NA	NA	NA	NA
OG0001964	0	NA	NA	NA	NA
OG0001970	0	NA	NA	NA	NA
OG0001972	0	NA	NA	NA	NA
OG0001973	0	NA	NA	NA	NA
OG0001976	0	NA	NA	NA	NA
OG0001980	0	NA	NA	NA	NA
OG0001988	0	NA	NA	NA	NA
OG0001989	0	NA	NA	NA	NA
OG0001992	0	NA	NA	NA	NA
OG0001993	0	NA	NA	NA	NA
OG0001994	0	NA	NA	NA	NA
OG0001996	0	NA	NA	NA	NA
OG0001998	0	NA	NA	NA	NA
OG0002000	0.160826872666922	1.46358047670542e-07	0.00144269500357181	0.530265766586139	0.750353249483874
OG0002001	0	NA	NA	NA	NA
OG0002004	0	NA	NA	NA	NA
OG0002007	0	NA	NA	NA	NA
OG0002008	0	NA	NA	NA	NA
OG0002011	0	NA	NA	NA	NA
OG0002015	0	NA	NA	NA	NA
OG0002025	0	NA	NA	NA	NA
OG0002028	0	NA	NA	NA	NA
OG0002029	0	NA	NA	NA	NA
OG0002031	0	NA	NA	NA	NA
OG0002040	0	NA	NA	NA	NA
OG0002042	0	NA	NA	NA	NA
OG0002049	0	NA	NA	NA	NA
OG0002051	0	NA	NA	NA	NA
OG0002053	0	NA	NA	NA	NA
OG0002055	0	NA	NA	NA	NA
OG0002059	0	NA	NA	NA	NA
OG0002060	0	NA	NA	NA	NA
OG0002061	0	NA	NA	NA	NA
OG0002063	0	NA	NA	NA	NA
OG0002064	0	NA	NA	NA	NA
OG0002068	0	NA	NA	NA	NA
OG0002069	0	NA	NA	NA	NA
OG0002070	0	NA	NA	NA	NA
OG0002073	0	NA	NA	NA	NA
OG0002080	0	NA	NA	NA	NA
OG0002081	0	NA	NA	NA	NA
OG0002082	0	NA	NA	NA	NA
OG0002085	0	NA	NA	NA	NA
OG0002096	0	NA	NA	NA	NA
OG0002106	0	NA	NA	NA	NA
OG0002107	0	NA	NA	NA	NA
OG0002114	0	NA	NA	NA	NA
OG0002121	0	NA	NA	NA	NA
OG0002123	0	NA	NA	NA	NA
OG0002125	0	NA	NA	NA	NA
OG0002127	0	NA	NA	NA	NA
OG0002129	0	NA	NA	NA	NA
OG0002135	0	NA	NA	NA	NA
OG0002141	0	NA	NA	NA	NA
OG0002142	0	NA	NA	NA	NA
OG0002144	0	NA	NA	NA	NA
OG0002153	0	NA	NA	NA	NA
OG0002154	0	NA	NA	NA	NA
OG0002155	0	NA	NA	NA	NA
OG0002163	0	NA	NA	NA	NA
OG0002164	0	NA	NA	NA	NA
OG0002172	0	NA	NA	NA	NA
OG0002174	0	NA	NA	NA	NA
OG0002177	0	NA	NA	NA	NA
OG0002187	0	NA	NA	NA	NA
OG0002194	0	NA	NA	NA	NA
OG0002196	0	NA	NA	NA	NA
OG0002198	0	NA	NA	NA	NA
OG0002209	0	NA	NA	NA	NA
OG0002210	0	NA	NA	NA	NA
OG0002211	0	NA	NA	NA	NA
OG0002226	0	NA	NA	NA	NA
OG0002230	0	NA	NA	NA	NA
OG0002242	0	NA	NA	NA	NA
OG0002244	0	NA	NA	NA	NA
OG0002256	0.00846457224562748	3.44105369186862e-08	0.00144269501184105	0.746340665262035	0.750353249483874
OG0002258	0	NA	NA	NA	NA
OG0002263	0	NA	NA	NA	NA
OG0002274	0	NA	NA	NA	NA
OG0002277	0	NA	NA	NA	NA
OG0002278	0	NA	NA	NA	NA
OG0002279	0	NA	NA	NA	NA
OG0002281	0	NA	NA	NA	NA
OG0002287	0	NA	NA	NA	NA
OG0002288	0	NA	NA	NA	NA
OG0002292	0	NA	NA	NA	NA
OG0002301	0	NA	NA	NA	NA
OG0002306	0	NA	NA	NA	NA
OG0002309	0	NA	NA	NA	NA
OG0002311	0	NA	NA	NA	NA
OG0002322	0	NA	NA	NA	NA
OG0002323	0	NA	NA	NA	NA
OG0002329	0	NA	NA	NA	NA
OG0002333	0	NA	NA	NA	NA
OG0002335	0	NA	NA	NA	NA
OG0002353	0	NA	NA	NA	NA
OG0002355	0	NA	NA	NA	NA
OG0002356	0	NA	NA	NA	NA
OG0002358	0	NA	NA	NA	NA
OG0002359	0.0846457224562748	1.28815037469014e-07	0.0014426949987777	0.601815289283533	0.750353249483874
OG0002360	0	NA	NA	NA	NA
OG0002362	0	NA	NA	NA	NA
OG0002366	0	NA	NA	NA	NA
OG0002367	0	NA	NA	NA	NA
OG0002370	0	NA	NA	NA	NA
OG0002378	0	NA	NA	NA	NA
OG0002385	0	NA	NA	NA	NA
OG0002386	0	NA	NA	NA	NA
OG0002391	0	NA	NA	NA	NA
OG0002392	0	NA	NA	NA	NA
OG0002397	0	NA	NA	NA	NA
OG0002400	0	NA	NA	NA	NA
OG0002401	0	NA	NA	NA	NA
OG0002407	0	NA	NA	NA	NA
OG0002410	0	NA	NA	NA	NA
OG0002412	0	NA	NA	NA	NA
OG0002413	0	NA	NA	NA	NA
OG0002423	0	NA	NA	NA	NA
OG0002428	0	NA	NA	NA	NA
OG0002433	0	NA	NA	NA	NA
OG0002435	0	NA	NA	NA	NA
OG0002436	0	NA	NA	NA	NA
OG0002437	0	NA	NA	NA	NA
OG0002439	0	NA	NA	NA	NA
OG0002449	0.016929144491255	5.63136673835306e-08	0.00144269500484319	0.721378411844604	0.750353249483874
OG0002455	0	NA	NA	NA	NA
OG0002457	0	NA	NA	NA	NA
OG0002482	0	NA	NA	NA	NA
OG0002484	0	NA	NA	NA	NA
OG0002486	0	NA	NA	NA	NA
OG0002505	0	NA	NA	NA	NA
OG0002533	0	NA	NA	NA	NA
OG0002534	0	NA	NA	NA	NA
OG0002538	0	NA	NA	NA	NA
OG0002541	0	NA	NA	NA	NA
OG0002543	0	NA	NA	NA	NA
OG0002544	0	NA	NA	NA	NA
OG0002547	0	NA	NA	NA	NA
OG0002550	0	NA	NA	NA	NA
OG0002555	0	NA	NA	NA	NA
OG0002556	0	NA	NA	NA	NA
OG0002557	0	NA	NA	NA	NA
OG0002560	0	NA	NA	NA	NA
OG0002570	0	NA	NA	NA	NA
OG0002574	0	NA	NA	NA	NA
OG0002576	0	NA	NA	NA	NA
OG0002584	0	NA	NA	NA	NA
OG0002591	0	NA	NA	NA	NA
OG0002595	0	NA	NA	NA	NA
OG0002604	0.279330884105707	1.66023874600601e-07	0.0014426950106029	0.462296999516087	0.750353249483874
OG0002611	0	NA	NA	NA	NA
OG0002612	0	NA	NA	NA	NA
OG0002615	0	NA	NA	NA	NA
OG0002622	0.262401739614452	1.71426496975904e-07	0.00144269501015007	0.470165947713958	0.750353249483874
OG0002623	0	NA	NA	NA	NA
OG0002624	0	NA	NA	NA	NA
OG0002638	0	NA	NA	NA	NA
OG0002654	0	NA	NA	NA	NA
OG0002670	0	NA	NA	NA	NA
OG0002671	0	NA	NA	NA	NA
OG0002675	0	NA	NA	NA	NA
OG0002676	0	NA	NA	NA	NA
OG0002677	0	NA	NA	NA	NA
OG0002678	0	NA	NA	NA	NA
OG0002679	0	NA	NA	NA	NA
OG0002681	0	NA	NA	NA	NA
OG0002695	0	NA	NA	NA	NA
OG0002702	0	NA	NA	NA	NA
OG0002714	0	NA	NA	NA	NA
OG0002723	0	NA	NA	NA	NA
OG0002725	0	NA	NA	NA	NA
OG0002733	0	NA	NA	NA	NA
OG0002738	0	NA	NA	NA	NA
OG0002739	0	NA	NA	NA	NA
OG0002746	0	NA	NA	NA	NA
OG0002752	0	NA	NA	NA	NA
OG0002762	0	NA	NA	NA	NA
OG0002763	0	NA	NA	NA	NA
OG0002764	0	NA	NA	NA	NA
OG0002765	0	NA	NA	NA	NA
OG0002779	0	NA	NA	NA	NA
OG0002788	0	NA	NA	NA	NA
OG0002790	0.0423228612281374	9.15020844493414e-08	0.00144269499865818	0.664812581730062	0.750353249483874
OG0002794	0	NA	NA	NA	NA
OG0002796	0	NA	NA	NA	NA
OG0002803	0	NA	NA	NA	NA
OG0002804	0	NA	NA	NA	NA
OG0002809	0	NA	NA	NA	NA
OG0002815	0	NA	NA	NA	NA
OG0002817	0	NA	NA	NA	NA
OG0002818	0	NA	NA	NA	NA
OG0002820	0	NA	NA	NA	NA
OG0002830	0	NA	NA	NA	NA
OG0002835	0	NA	NA	NA	NA
OG0002840	0	NA	NA	NA	NA
OG0002841	0	NA	NA	NA	NA
OG0002842	0	NA	NA	NA	NA
OG0002843	0	NA	NA	NA	NA
OG0002851	0	NA	NA	NA	NA
OG0002852	0	NA	NA	NA	NA
OG0002867	0.00846457224562748	3.44105369186862e-08	0.00144269501184105	0.746340665262035	0.750353249483874
OG0002872	0	NA	NA	NA	NA
OG0002878	384.53705254661	1.58785885539551e-07	0.00144269504201021	NA	NA
OG0002882	0	NA	NA	NA	NA
OG0002883	0	NA	NA	NA	NA
OG0002884	0	NA	NA	NA	NA
OG0002885	0	NA	NA	NA	NA
OG0002887	0	NA	NA	NA	NA
OG0002890	0	NA	NA	NA	NA
OG0002893	0	NA	NA	NA	NA
OG0002897	0	NA	NA	NA	NA
OG0002898	0	NA	NA	NA	NA
OG0002902	0	NA	NA	NA	NA
OG0002904	0	NA	NA	NA	NA
OG0002908	0	NA	NA	NA	NA
OG0002909	0	NA	NA	NA	NA
OG0002910	0	NA	NA	NA	NA
OG0002911	0	NA	NA	NA	NA
OG0002924	0	NA	NA	NA	NA
OG0002937	0	NA	NA	NA	NA
OG0002940	0.160826872666922	1.46358047670542e-07	0.00144269500357181	0.530265766586139	0.750353249483874
OG0002946	0	NA	NA	NA	NA
OG0002948	0	NA	NA	NA	NA
OG0002956	0	NA	NA	NA	NA
OG0002961	0	NA	NA	NA	NA
OG0002962	0	NA	NA	NA	NA
OG0002973	0	NA	NA	NA	NA
OG0002974	0	NA	NA	NA	NA
OG0002980	0	NA	NA	NA	NA
OG0002999	0	NA	NA	NA	NA
OG0003004	0	NA	NA	NA	NA
OG0003011	0	NA	NA	NA	NA
OG0003049	0	NA	NA	NA	NA
OG0003050	0	NA	NA	NA	NA
OG0003053	0	NA	NA	NA	NA
OG0003055	0	NA	NA	NA	NA
OG0003058	0	NA	NA	NA	NA
OG0003071	0	NA	NA	NA	NA
OG0003075	0	NA	NA	NA	NA
OG0003077	0.330118317579472	1.71392115502508e-07	0.0014426950130454	0.441161225328396	0.750353249483874
OG0003081	0	NA	NA	NA	NA
OG0003082	0	NA	NA	NA	NA
OG0003096	0	NA	NA	NA	NA
OG0003113	0.0592520057193923	1.07182071163918e-07	0.0014426949980878	0.636341399839471	0.750353249483874
OG0003118	0	NA	NA	NA	NA
OG0003134	0	NA	NA	NA	NA
OG0003137	0	NA	NA	NA	NA
OG0003154	0	NA	NA	NA	NA
OG0003166	0	NA	NA	NA	NA
OG0003185	0	NA	NA	NA	NA
OG0003186	0	NA	NA	NA	NA
OG0003206	0	NA	NA	NA	NA
OG0003209	0	NA	NA	NA	NA
OG0003210	0	NA	NA	NA	NA
OG0003211	0	NA	NA	NA	NA
OG0003212	0	NA	NA	NA	NA
OG0003213	0	NA	NA	NA	NA
OG0003231	0	NA	NA	NA	NA
OG0003240	0	NA	NA	NA	NA
OG0003245	0	NA	NA	NA	NA
OG0003246	0	NA	NA	NA	NA
OG0003247	0	NA	NA	NA	NA
OG0003248	0	NA	NA	NA	NA
OG0003254	0	NA	NA	NA	NA
OG0003257	0	NA	NA	NA	NA
OG0003259	0	NA	NA	NA	NA
OG0003263	0	NA	NA	NA	NA
OG0003271	0	NA	NA	NA	NA
OG0003277	0	NA	NA	NA	NA
OG0003279	0	NA	NA	NA	NA
OG0003280	0	NA	NA	NA	NA
OG0003281	0	NA	NA	NA	NA
OG0003282	0	NA	NA	NA	NA
OG0003285	0	NA	NA	NA	NA
OG0003292	0	NA	NA	NA	NA
OG0003293	0	NA	NA	NA	NA
OG0003294	0	NA	NA	NA	NA
OG0003298	0	NA	NA	NA	NA
OG0003301	0	NA	NA	NA	NA
OG0003302	0	NA	NA	NA	NA
OG0003305	0	NA	NA	NA	NA
OG0003306	0.0338582889825099	8.22892075435628e-08	0.00144269499962277	0.68138675314749	0.750353249483874
OG0003327	0	NA	NA	NA	NA
OG0003347	0	NA	NA	NA	NA
OG0003364	0	NA	NA	NA	NA
OG0003365	0	NA	NA	NA	NA
OG0003375	0	NA	NA	NA	NA
OG0003380	0	NA	NA	NA	NA
OG0003382	0	NA	NA	NA	NA
OG0003390	0	NA	NA	NA	NA
OG0003402	0	NA	NA	NA	NA
OG0003403	0	NA	NA	NA	NA
OG0003404	0	NA	NA	NA	NA
OG0003405	0.550197195965786	1.85582223923127e-07	0.00144269502068644	0.376480956419822	0.750353249483874
OG0003406	0	NA	NA	NA	NA
OG0003407	0	NA	NA	NA	NA
OG0003408	0	NA	NA	NA	NA
OG0003423	0.0677165779650198	1.14443697166309e-07	0.00144269499818395	0.623917617913	0.750353249483874
OG0003426	0	NA	NA	NA	NA
OG0003432	0	NA	NA	NA	NA
OG0003440	0	NA	NA	NA	NA
OG0003446	0	NA	NA	NA	NA
OG0003447	0	NA	NA	NA	NA
OG0003451	0	NA	NA	NA	NA
OG0003458	0	NA	NA	NA	NA
OG0003460	0	NA	NA	NA	NA
OG0003463	0	NA	NA	NA	NA
OG0003466	0	NA	NA	NA	NA
OG0003467	0	NA	NA	NA	NA
OG0003468	0	NA	NA	NA	NA
OG0003470	0	NA	NA	NA	NA
OG0003472	0.0761811502106473	1.21612787629593e-07	0.00144269499842856	0.612454036405548	0.750353249483874
OG0003479	0	NA	NA	NA	NA
OG0003490	0	NA	NA	NA	NA
OG0003491	0	NA	NA	NA	NA
OG0003495	0	NA	NA	NA	NA
OG0003496	0	NA	NA	NA	NA
OG0003499	0	NA	NA	NA	NA
OG0003500	0	NA	NA	NA	NA
OG0003501	0	NA	NA	NA	NA
OG0003572	0	NA	NA	NA	NA
OG0003573	0	NA	NA	NA	NA
OG0003576	0	NA	NA	NA	NA
OG0003580	0	NA	NA	NA	NA
OG0003582	0	NA	NA	NA	NA
OG0003590	0	NA	NA	NA	NA
OG0003591	0	NA	NA	NA	NA
OG0003596	0	NA	NA	NA	NA
OG0003599	0	NA	NA	NA	NA
OG0003612	0	NA	NA	NA	NA
OG0003624	0	NA	NA	NA	NA
OG0003669	0	NA	NA	NA	NA
OG0003689	0	NA	NA	NA	NA
OG0003695	0	NA	NA	NA	NA
OG0003700	0	NA	NA	NA	NA
OG0003705	0	NA	NA	NA	NA
OG0003717	0	NA	NA	NA	NA
OG0003720	0	NA	NA	NA	NA
OG0003723	0	NA	NA	NA	NA
OG0003724	0	NA	NA	NA	NA
OG0003726	0	NA	NA	NA	NA
OG0003727	0	NA	NA	NA	NA
OG0003730	0	NA	NA	NA	NA
OG0003731	0	NA	NA	NA	NA
OG0003732	0	NA	NA	NA	NA
OG0003733	0	NA	NA	NA	NA
OG0003771	0	NA	NA	NA	NA
OG0003772	0	NA	NA	NA	NA
OG0003773	0	NA	NA	NA	NA
OG0003776	0	NA	NA	NA	NA
OG0003781	0	NA	NA	NA	NA
OG0003795	0	NA	NA	NA	NA
OG0003797	0	NA	NA	NA	NA
OG0003813	0	NA	NA	NA	NA
OG0003818	0	NA	NA	NA	NA
OG0003819	0	NA	NA	NA	NA
OG0003820	0	NA	NA	NA	NA
OG0003826	0	NA	NA	NA	NA
OG0003832	0	NA	NA	NA	NA
OG0003835	0	NA	NA	NA	NA
OG0003839	0	NA	NA	NA	NA
OG0003842	0	NA	NA	NA	NA
OG0003845	0	NA	NA	NA	NA
OG0003856	0	NA	NA	NA	NA
OG0003857	0	NA	NA	NA	NA
OG0003858	0	NA	NA	NA	NA
OG0003859	0	NA	NA	NA	NA
OG0003860	0.126968583684412	1.15643467437919e-07	0.00144269500159849	0.557816274762737	0.750353249483874
OG0003897	0	NA	NA	NA	NA
OG0003905	0	NA	NA	NA	NA
OG0003917	0	NA	NA	NA	NA
OG0003920	0.110039439193157	1.23907072046951e-07	0.00144269500027322	0.573860177204735	0.750353249483874
OG0003921	0	NA	NA	NA	NA
OG0003924	0	NA	NA	NA	NA
OG0003936	0	NA	NA	NA	NA
OG0003937	0	NA	NA	NA	NA
OG0003940	0	NA	NA	NA	NA
OG0003957	0	NA	NA	NA	NA
OG0003959	0	NA	NA	NA	NA
OG0003965	0.220078878386314	1.57893722516852e-07	0.00144269500732497	0.492118736029403	0.750353249483874
OG0003966	0	NA	NA	NA	NA
OG0003974	0	NA	NA	NA	NA
OG0003979	0	NA	NA	NA	NA
OG0003980	0	NA	NA	NA	NA
OG0003981	0	NA	NA	NA	NA
OG0003982	0.00846457224562748	3.44105369186862e-08	0.00144269501184105	0.746340665262035	0.750353249483874
OG0003983	0	NA	NA	NA	NA
OG0003984	0	NA	NA	NA	NA
OG0003985	0	NA	NA	NA	NA
OG0003986	0	NA	NA	NA	NA
OG0003987	0	NA	NA	NA	NA
OG0003988	0	NA	NA	NA	NA
OG0004031	0	NA	NA	NA	NA
OG0004035	0	NA	NA	NA	NA
OG0004036	0	NA	NA	NA	NA
OG0004039	0	NA	NA	NA	NA
OG0004040	0	NA	NA	NA	NA
OG0004050	0	NA	NA	NA	NA
OG0004064	0	NA	NA	NA	NA
OG0004068	0.016929144491255	5.63136673835306e-08	0.00144269500484319	0.721378411844604	0.750353249483874
OG0004069	0	NA	NA	NA	NA
OG0004073	0	NA	NA	NA	NA
OG0004074	0	NA	NA	NA	NA
OG0004082	0	NA	NA	NA	NA
OG0004102	0	NA	NA	NA	NA
OG0004112	0	NA	NA	NA	NA
OG0004113	0	NA	NA	NA	NA
OG0004114	0	NA	NA	NA	NA
OG0004121	0	NA	NA	NA	NA
OG0004122	0	NA	NA	NA	NA
OG0004127	0	NA	NA	NA	NA
OG0004131	0	NA	NA	NA	NA
OG0004132	0	NA	NA	NA	NA
OG0004133	0	NA	NA	NA	NA
OG0004174	0	NA	NA	NA	NA
OG0004181	0	NA	NA	NA	NA
OG0004185	0	NA	NA	NA	NA
OG0004202	0	NA	NA	NA	NA
OG0004208	0	NA	NA	NA	NA
OG0004210	0	NA	NA	NA	NA
OG0004216	0	NA	NA	NA	NA
OG0004228	0	NA	NA	NA	NA
OG0004253	0	NA	NA	NA	NA
OG0004256	0	NA	NA	NA	NA
OG0004263	0	NA	NA	NA	NA
OG0004264	0	NA	NA	NA	NA
OG0004266	0	NA	NA	NA	NA
OG0004267	0	NA	NA	NA	NA
OG0004280	0	NA	NA	NA	NA
OG0004284	0	NA	NA	NA	NA
OG0004285	0	NA	NA	NA	NA
OG0004286	0	NA	NA	NA	NA
OG0004287	0	NA	NA	NA	NA
OG0004288	0	NA	NA	NA	NA
OG0004289	0	NA	NA	NA	NA
OG0004290	0	NA	NA	NA	NA
OG0004291	0	NA	NA	NA	NA
OG0004292	0	NA	NA	NA	NA
OG0004293	0	NA	NA	NA	NA
OG0004294	0	NA	NA	NA	NA
OG0004384	0	NA	NA	NA	NA
OG0004385	0	NA	NA	NA	NA
OG0004394	0	NA	NA	NA	NA
OG0004402	0	NA	NA	NA	NA
OG0004406	0	NA	NA	NA	NA
OG0004416	0	NA	NA	NA	NA
OG0004418	0	NA	NA	NA	NA
OG0004423	0	NA	NA	NA	NA
OG0004431	0	NA	NA	NA	NA
OG0004434	0	NA	NA	NA	NA
OG0004437	0	NA	NA	NA	NA
OG0004438	0	NA	NA	NA	NA
OG0004439	0	NA	NA	NA	NA
OG0004440	0	NA	NA	NA	NA
OG0004441	0	NA	NA	NA	NA
OG0004442	0	NA	NA	NA	NA
OG0004443	0	NA	NA	NA	NA
OG0004444	0	NA	NA	NA	NA
OG0004445	0	NA	NA	NA	NA
OG0004446	0	NA	NA	NA	NA
OG0004447	0	NA	NA	NA	NA
OG0004448	0	NA	NA	NA	NA
OG0004497	0	NA	NA	NA	NA
OG0004499	0	NA	NA	NA	NA
OG0004502	0	NA	NA	NA	NA
OG0004510	0	NA	NA	NA	NA
OG0004525	0	NA	NA	NA	NA
OG0004527	0	NA	NA	NA	NA
OG0004539	0	NA	NA	NA	NA
OG0004543	0.0846457224562748	1.28815037469014e-07	0.0014426949987777	0.601815289283533	0.750353249483874
OG0004550	0	NA	NA	NA	NA
OG0004551	0	NA	NA	NA	NA
OG0004583	0	NA	NA	NA	NA
OG0004587	0.118504011438785	1.30956606077165e-07	0.00144269500077455	0.565616405463383	0.750353249483874
OG0004590	0.016929144491255	5.63136673835306e-08	0.00144269500484319	0.721378411844604	0.750353249483874
OG0004606	0	NA	NA	NA	NA
OG0004607	0	NA	NA	NA	NA
OG0004608	0	NA	NA	NA	NA
OG0004609	0	NA	NA	NA	NA
OG0004610	0	NA	NA	NA	NA
OG0004719	0	NA	NA	NA	NA
OG0004722	0	NA	NA	NA	NA
OG0004729	0	NA	NA	NA	NA
OG0004745	0	NA	NA	NA	NA
OG0004750	0	NA	NA	NA	NA
OG0004762	0	NA	NA	NA	NA
OG0004769	0.507874334737649	1.84080060292484e-07	0.00144269501953512	0.386547653018003	0.750353249483874
OG0004772	0	NA	NA	NA	NA
OG0004783	0	NA	NA	NA	NA
OG0004788	0	NA	NA	NA	NA
OG0004791	0	NA	NA	NA	NA
OG0004796	0	NA	NA	NA	NA
OG0004797	0	NA	NA	NA	NA
OG0004798	0	NA	NA	NA	NA
OG0004799	0	NA	NA	NA	NA
OG0004800	0	NA	NA	NA	NA
OG0004801	0	NA	NA	NA	NA
OG0004802	0	NA	NA	NA	NA
OG0004803	0	NA	NA	NA	NA
OG0004804	0.00846457224562748	3.44105369186862e-08	0.00144269501184105	0.746340665262035	0.750353249483874
OG0004805	0	NA	NA	NA	NA
OG0004806	202.387922392953	7.68539576852343e-09	0.00144269478931916	0.999992483355908	0.999992483355908
OG0004892	0	NA	NA	NA	NA
OG0004903	0	NA	NA	NA	NA
OG0004935	0	NA	NA	NA	NA
OG0004940	0	NA	NA	NA	NA
OG0004957	0	NA	NA	NA	NA
OG0004981	0	NA	NA	NA	NA
OG0004987	0	NA	NA	NA	NA
OG0004988	0.296260028596962	1.71891273891191e-07	0.00144269501168555	0.454867834505738	0.750353249483874
OG0004997	0	NA	NA	NA	NA
OG0005000	0	NA	NA	NA	NA
OG0005004	0	NA	NA	NA	NA
OG0005005	0	NA	NA	NA	NA
OG0005006	0	NA	NA	NA	NA
OG0005007	0	NA	NA	NA	NA
OG0005008	0	NA	NA	NA	NA
OG0005009	0	NA	NA	NA	NA
OG0005010	0	NA	NA	NA	NA
OG0005011	0	NA	NA	NA	NA
OG0005012	0	NA	NA	NA	NA
OG0005013	0	NA	NA	NA	NA
OG0005014	0	NA	NA	NA	NA
OG0005015	0	NA	NA	NA	NA
OG0005141	0	NA	NA	NA	NA
OG0005151	0	NA	NA	NA	NA
OG0005154	0	NA	NA	NA	NA
OG0005177	0	NA	NA	NA	NA
OG0005182	0	NA	NA	NA	NA
OG0005197	0	NA	NA	NA	NA
OG0005198	0	NA	NA	NA	NA
OG0005212	0	NA	NA	NA	NA
OG0005214	0	NA	NA	NA	NA
OG0005222	0	NA	NA	NA	NA
OG0005226	0	NA	NA	NA	NA
OG0005231	0	NA	NA	NA	NA
OG0005232	0	NA	NA	NA	NA
OG0005235	0.0677165779650198	1.14443697166309e-07	0.00144269499818395	0.623917617913	0.750353249483874
OG0005236	0	NA	NA	NA	NA
OG0005237	0	NA	NA	NA	NA
OG0005238	0	NA	NA	NA	NA
OG0005239	0	NA	NA	NA	NA
OG0005240	0	NA	NA	NA	NA
OG0005241	0	NA	NA	NA	NA
OG0005323	0	NA	NA	NA	NA
OG0005358	0	NA	NA	NA	NA
OG0005361	0	NA	NA	NA	NA
OG0005364	0	NA	NA	NA	NA
OG0005415	0	NA	NA	NA	NA
OG0005420	0.0931102947019023	1.36128565032114e-07	0.00144269499920292	0.591892927611786	0.750353249483874
OG0005425	0	NA	NA	NA	NA
OG0005426	0	NA	NA	NA	NA
OG0005431	0	NA	NA	NA	NA
OG0005442	0	NA	NA	NA	NA
OG0005448	0	NA	NA	NA	NA
OG0005453	0	NA	NA	NA	NA
OG0005462	0	NA	NA	NA	NA
OG0005464	0	NA	NA	NA	NA
OG0005466	0	NA	NA	NA	NA
OG0005467	0	NA	NA	NA	NA
OG0005468	0	NA	NA	NA	NA
OG0005469	0	NA	NA	NA	NA
OG0005470	0	NA	NA	NA	NA
OG0005471	0	NA	NA	NA	NA
OG0005472	0	NA	NA	NA	NA
OG0005473	0	NA	NA	NA	NA
OG0005474	0	NA	NA	NA	NA
OG0005618	0	NA	NA	NA	NA
OG0005622	0	NA	NA	NA	NA
OG0005663	0	NA	NA	NA	NA
OG0005669	0	NA	NA	NA	NA
OG0005673	0	NA	NA	NA	NA
OG0005678	0	NA	NA	NA	NA
OG0005681	0	NA	NA	NA	NA
OG0005688	0	NA	NA	NA	NA
OG0005717	0	NA	NA	NA	NA
OG0005719	0	NA	NA	NA	NA
OG0005721	0	NA	NA	NA	NA
OG0005722	0	NA	NA	NA	NA
OG0005733	0	NA	NA	NA	NA
OG0005738	0	NA	NA	NA	NA
OG0005739	0	NA	NA	NA	NA
OG0005740	0	NA	NA	NA	NA
OG0005741	0	NA	NA	NA	NA
OG0005742	0	NA	NA	NA	NA
OG0005743	0	NA	NA	NA	NA
OG0005744	0	NA	NA	NA	NA
OG0005745	0	NA	NA	NA	NA
OG0005746	0	NA	NA	NA	NA
OG0005747	0	NA	NA	NA	NA
OG0005748	0	NA	NA	NA	NA
OG0005749	0	NA	NA	NA	NA
OG0005750	0	NA	NA	NA	NA
OG0005751	0	NA	NA	NA	NA
OG0005752	0	NA	NA	NA	NA
OG0005753	0	NA	NA	NA	NA
OG0005754	0	NA	NA	NA	NA
OG0005755	0	NA	NA	NA	NA
OG0005756	0	NA	NA	NA	NA
OG0005757	0	NA	NA	NA	NA
OG0005758	0	NA	NA	NA	NA
OG0005759	0	NA	NA	NA	NA
OG0005760	0	NA	NA	NA	NA
OG0005761	0	NA	NA	NA	NA
OG0005762	0.00846457224562748	3.44105369186862e-08	0.00144269501184105	0.746340665262035	0.750353249483874
OG0005763	0	NA	NA	NA	NA
OG0005929	0	NA	NA	NA	NA
OG0005952	0	NA	NA	NA	NA
OG0005955	0	NA	NA	NA	NA
OG0005956	0	NA	NA	NA	NA
OG0005978	0	NA	NA	NA	NA
OG0005979	0	NA	NA	NA	NA
OG0005985	0	NA	NA	NA	NA
OG0005994	0	NA	NA	NA	NA
OG0005998	0	NA	NA	NA	NA
OG0006000	0	NA	NA	NA	NA
OG0006007	0	NA	NA	NA	NA
OG0006017	0	NA	NA	NA	NA
OG0006019	0	NA	NA	NA	NA
OG0006032	0	NA	NA	NA	NA
OG0006045	0	NA	NA	NA	NA
OG0006053	0	NA	NA	NA	NA
OG0006054	0	NA	NA	NA	NA
OG0006064	0.0338582889825099	8.22892075435628e-08	0.00144269499962277	0.68138675314749	0.750353249483874
OG0006065	0.00846457224562748	3.44105369186862e-08	0.00144269501184105	0.746340665262035	0.750353249483874
OG0006066	0	NA	NA	NA	NA
OG0006067	0	NA	NA	NA	NA
OG0006068	0	NA	NA	NA	NA
OG0006069	0	NA	NA	NA	NA
OG0006070	0	NA	NA	NA	NA
OG0006071	0	NA	NA	NA	NA
OG0006072	0	NA	NA	NA	NA
OG0006073	0	NA	NA	NA	NA
OG0006074	0	NA	NA	NA	NA
OG0006075	0	NA	NA	NA	NA
OG0006076	6.06752409613019	-1.92494106903039e-07	0.00144269503341681	0.209548586054807	0.750353249483874
OG0006077	0	NA	NA	NA	NA
OG0006078	0	NA	NA	NA	NA
OG0006079	0	NA	NA	NA	NA
OG0006080	0	NA	NA	NA	NA
OG0006081	0	NA	NA	NA	NA
OG0006082	0	NA	NA	NA	NA
OG0006083	0	NA	NA	NA	NA
OG0006084	0	NA	NA	NA	NA
OG0006085	0	NA	NA	NA	NA
OG0006302	0	NA	NA	NA	NA
OG0006304	0	NA	NA	NA	NA
OG0006359	0	NA	NA	NA	NA
OG0006366	0	NA	NA	NA	NA
OG0006384	0	NA	NA	NA	NA
OG0006418	0	NA	NA	NA	NA
OG0006426	0	NA	NA	NA	NA
OG0006430	0	NA	NA	NA	NA
OG0006435	0	NA	NA	NA	NA
OG0006436	0	NA	NA	NA	NA
OG0006437	0	NA	NA	NA	NA
OG0006438	0	NA	NA	NA	NA
OG0006439	0	NA	NA	NA	NA
OG0006440	0	NA	NA	NA	NA
OG0006441	0	NA	NA	NA	NA
OG0006442	0	NA	NA	NA	NA
OG0006443	0	NA	NA	NA	NA
OG0006444	0	NA	NA	NA	NA
OG0006445	0	NA	NA	NA	NA
OG0006446	0	NA	NA	NA	NA
OG0006447	0	NA	NA	NA	NA
OG0006448	0	NA	NA	NA	NA
OG0006449	0	NA	NA	NA	NA
OG0006450	0	NA	NA	NA	NA
OG0006451	0	NA	NA	NA	NA
OG0006452	0	NA	NA	NA	NA
OG0006453	0	NA	NA	NA	NA
OG0006454	0	NA	NA	NA	NA
OG0006455	0	NA	NA	NA	NA
OG0006456	0	NA	NA	NA	NA
OG0006457	0	NA	NA	NA	NA
OG0006458	0	NA	NA	NA	NA
OG0006726	0	NA	NA	NA	NA
OG0006766	0	NA	NA	NA	NA
OG0006820	0	NA	NA	NA	NA
OG0006824	0	NA	NA	NA	NA
OG0006834	0	NA	NA	NA	NA
OG0006835	0	NA	NA	NA	NA
OG0006837	0	NA	NA	NA	NA
OG0006845	0	NA	NA	NA	NA
OG0006846	0	NA	NA	NA	NA
OG0006847	0	NA	NA	NA	NA
OG0006848	0	NA	NA	NA	NA
OG0006849	0	NA	NA	NA	NA
OG0006850	0	NA	NA	NA	NA
OG0006851	0	NA	NA	NA	NA
OG0006852	0	NA	NA	NA	NA
OG0006853	0	NA	NA	NA	NA
OG0006854	0	NA	NA	NA	NA
OG0006855	0	NA	NA	NA	NA
OG0006856	0	NA	NA	NA	NA
OG0006857	0	NA	NA	NA	NA
OG0006858	0	NA	NA	NA	NA
OG0006859	0	NA	NA	NA	NA
OG0006860	0	NA	NA	NA	NA
OG0006861	0	NA	NA	NA	NA
OG0006862	0	NA	NA	NA	NA
OG0007328	0	NA	NA	NA	NA
OG0007345	0	NA	NA	NA	NA
OG0007392	0	NA	NA	NA	NA
OG0007393	0	NA	NA	NA	NA
OG0007469	0	NA	NA	NA	NA
OG0007470	0	NA	NA	NA	NA
OG0007471	0	NA	NA	NA	NA
OG0007472	0	NA	NA	NA	NA
OG0007473	0.380905751053237	1.74813675970129e-07	0.00144269501518828	0.422990505520693	0.750353249483874
OG0007474	0	NA	NA	NA	NA
OG0007475	0	NA	NA	NA	NA
OG0007476	0	NA	NA	NA	NA
OG0007477	0	NA	NA	NA	NA
OG0007478	0	NA	NA	NA	NA
OG0007479	0	NA	NA	NA	NA
OG0007480	0	NA	NA	NA	NA
OG0007481	0	NA	NA	NA	NA
OG0007482	0.0931102947019023	1.36128565032114e-07	0.00144269499920292	0.591892927611786	0.750353249483874
OG0007483	0	NA	NA	NA	NA
OG0007484	0	NA	NA	NA	NA
OG0007485	0	NA	NA	NA	NA
OG0007486	0	NA	NA	NA	NA
OG0007487	0	NA	NA	NA	NA
OG0007488	0	NA	NA	NA	NA
OG0007489	0	NA	NA	NA	NA
OG0007490	0	NA	NA	NA	NA
OG0007491	0	NA	NA	NA	NA
OG0007492	0	NA	NA	NA	NA
OG0007493	0	NA	NA	NA	NA
OG0007974	0	NA	NA	NA	NA
OG0008014	0	NA	NA	NA	NA
OG0008028	0	NA	NA	NA	NA
OG0008060	0	NA	NA	NA	NA
OG0008145	0	NA	NA	NA	NA
OG0008156	0	NA	NA	NA	NA
OG0008169	0	NA	NA	NA	NA
OG0008205	0	NA	NA	NA	NA
OG0008206	0	NA	NA	NA	NA
OG0008207	0	NA	NA	NA	NA
OG0008208	0	NA	NA	NA	NA
OG0008209	0	NA	NA	NA	NA
OG0008210	0.00846457224562748	3.44105369186862e-08	0.00144269501184105	0.746340665262035	0.750353249483874
OG0008211	0	NA	NA	NA	NA
OG0008212	0	NA	NA	NA	NA
OG0008213	0	NA	NA	NA	NA
OG0008214	0	NA	NA	NA	NA
OG0008215	0	NA	NA	NA	NA
OG0008216	0	NA	NA	NA	NA
OG0008217	0	NA	NA	NA	NA
OG0008218	0	NA	NA	NA	NA
OG0008219	0	NA	NA	NA	NA
OG0008220	0.220078878386314	1.57893722516852e-07	0.00144269500732497	0.492118736029403	0.750353249483874
OG0008221	0	NA	NA	NA	NA
OG0008222	0	NA	NA	NA	NA
OG0008223	0	NA	NA	NA	NA
OG0008224	0	NA	NA	NA	NA
OG0008225	0	NA	NA	NA	NA
OG0008226	0	NA	NA	NA	NA
OG0008227	0	NA	NA	NA	NA
OG0008228	0	NA	NA	NA	NA
OG0008229	0.237008022877569	2.36097686009837e-08	0.00144269500394446	0.48290739289436	0.750353249483874
OG0008230	0	NA	NA	NA	NA
OG0008231	0	NA	NA	NA	NA
OG0008232	0	NA	NA	NA	NA
OG0008233	0	NA	NA	NA	NA
OG0008234	0	NA	NA	NA	NA
OG0008235	0	NA	NA	NA	NA
OG0008236	0	NA	NA	NA	NA
OG0008237	0	NA	NA	NA	NA
OG0008238	0	NA	NA	NA	NA
OG0008239	0	NA	NA	NA	NA
OG0008240	0	NA	NA	NA	NA
OG0008241	0.00846457224562748	3.44105369186862e-08	0.00144269501184105	0.746340665262035	0.750353249483874
OG0008242	0	NA	NA	NA	NA
OG0008243	0	NA	NA	NA	NA
OG0008244	0	NA	NA	NA	NA
OG0008245	0	NA	NA	NA	NA
OG0008246	0	NA	NA	NA	NA
OG0008247	0	NA	NA	NA	NA
[truncated: 2,634 more rows]
