# Supplementary material for: Genome-resolved metatranscriptomics reveals conserved root colonization determinants in a synthetic microbiota
Source: Nat Commun. 2023 Dec 13;14:8274. doi: 10.1038/s41467-023-43688-z (PMC10719396; doi:10.1038/s41467-023-43688-z)
Supplement: Supplementary file 11 — Source Data [file 41467_2023_43688_MOESM11_ESM.zip › Source Data/Main_figures/figure5/Root61OG_deseq.csv]

	baseMean	log2FoldChange	lfcSE	pvalue	padj
OG0000000	5624.90808974012	0.317527428219566	0.694580020115924	0.547289463698376	0.696329915436163
OG0000001	1300.2112601263	0.00459719095973756	0.672383749746084	0.99959838052194	0.99959838052194
OG0000002	1384.66900212171	0.553287838908273	0.779099606971078	0.311614251837115	0.501587687339865
OG0000004	1090.26771098006	-0.163169882339023	0.727509027700837	0.742993460081945	0.841894824509058
OG0000005	1321.25130663227	-0.536942083341044	0.720022363826957	0.306211413255755	0.496819575173738
OG0000006	2880.01141743404	1.90773040318731	0.985941430569688	0.00771733997953543	0.0455440110770487
OG0000007	1083.51456863017	0.18090806512254	0.691871795548084	0.73089643750909	0.834478512355282
OG0000008	207.756400083628	-0.958932600034441	1.104602202571	0.109345445542408	0.256827722227673
OG0000009	3163.51637288359	0.476540632685251	0.727307703159341	0.376709825867917	0.562292415408043
OG0000010	1253.44064741161	-0.303602710329834	0.705478952468404	0.550836574668408	0.698065374725315
OG0000011	1639.91764603605	-0.350695100118676	0.714781188951913	0.494258800957367	0.657486244483411
OG0000012	1321.84117282811	-0.147494013853082	0.687733164580236	0.765738677131446	0.861143822162174
OG0000013	1214.64100633158	0.0851414317887966	0.691399254449287	0.874739792834665	0.926321500520247
OG0000014	2149.78428197268	0.545141802121457	0.728558553868635	0.313746916007559	0.502694872859694
OG0000015	1701.8527448735	0.83882006115984	0.843045016784392	0.148852558452574	0.312191983907832
OG0000016	535.847095002556	0.11737505845169	0.775241696709364	0.826009561267733	0.899804896052107
OG0000018	8158.41615685812	1.06712634758199	0.844255789130824	0.0766830380270417	0.202452614944288
OG0000019	1587.85222442873	0.486232959303991	0.746669666087043	0.36704908851422	0.554982882006794
OG0000020	10756.2059031457	1.42487841806164	0.875157346243941	0.0252949852689186	0.0986594175651616
OG0000021	1256.37381048092	-0.0408218039313483	0.664438599773303	0.928384015518166	0.958977856652677
OG0000022	1104.49802621436	0.325435893269953	0.74031431976765	0.54126043574236	0.690187123683305
OG0000023	2988.37093443459	0.581914413995379	0.782593548490627	0.29109795818852	0.481759604444107
OG0000024	833.550491724902	0.681366859334253	0.917508318224019	0.227130122887859	0.41131547464146
OG0000025	1348.71387425295	-0.514038865829798	0.736417553702078	0.329041084864477	0.516166360606331
OG0000026	1160.49159635837	-0.546680600338646	0.810590062139407	0.306686056103902	0.496923647296172
OG0000027	2300.96090141713	0.247419718123997	0.700723648544473	0.639734177993287	0.771799666102469
OG0000028	1311.85233606292	1.52122701893225	0.974988058189299	0.0237039004861404	0.0968377356353225
OG0000030	16.1123193713008	-0.435100245384823	1.08839352966863	0.226381325615451	0.411073825732402
OG0000031	1921.73732939535	-0.10857594236639	0.780761545205583	0.818406355702752	0.895035318711614
OG0000032	222.320241773766	-1.98072690087471	1.18114869826409	0.0102145636985593	0.0545198384406078
OG0000033	307.584417936455	-1.56243796915487	1.19825934993857	0.0282171294787875	0.106447114270087
OG0000034	4729.49006322224	0.559523881926965	0.719463213469063	0.300947117104601	0.492718736836024
OG0000035	1217.94432296401	0.254225601489763	0.763803316458842	0.630956734538224	0.765328695098443
OG0000037	1729.81955553007	0.476113207313609	0.798696816885719	0.378320523035742	0.562747697768437
OG0000038	1142.98110278997	-0.0375972299504181	0.684282737014276	0.933142819647183	0.961586288641834
OG0000039	1011.47309660252	0.30818575053219	0.769904515227082	0.561377581132393	0.706018898379945
OG0000040	1049.37030874335	-0.242009487272573	0.748324386282808	0.631262995609041	0.765328695098443
OG0000041	1275.30757631208	1.52528799623007	0.996829207210493	0.0246372592506922	0.0971959609798477
OG0000042	240.605764905606	0.196031504814412	0.810520872439043	0.704651984688604	0.818811067525538
OG0000043	521.306616777522	0.1051434982326	0.808003083443141	0.842254506420757	0.906619520602465
OG0000044	259.532654031955	0.425383202435201	0.863952705760335	0.419762085277479	0.601477767048461
OG0000046	1055.12942558822	-0.355923255538933	0.713885628272257	0.487951527681482	0.655352671829059
OG0000047	1452.44885404799	0.288709641783869	0.78219086064958	0.584652235299078	0.726705446038652
OG0000048	1077.20952642878	-1.20689912967168	0.957883945834816	0.0547253402387417	0.163121718688224
OG0000049	610.259809132902	1.42051305990862	0.922954760060795	0.028714631662565	0.107856742995128
OG0000051	879.276287150255	0.556771225422423	0.747563329820448	0.306333647569422	0.496819575173738
OG0000052	234.429940780019	0.329661021398387	0.846365692173707	0.523701649042317	0.677315561101992
OG0000053	2915.49593756295	1.72110112526537	0.961241824153347	0.0125747684748428	0.0624752185897091
OG0000054	3422.93577526513	0.597234881235343	0.766375579579984	0.275744037973019	0.464694742390504
OG0000055	367.178098585647	0.583328548640975	0.947518338038793	0.278299046827262	0.468357250871879
OG0000056	629.294080454725	0.367331509651067	0.86646408280685	0.476869995388891	0.646832314752517
OG0000057	334.464479303968	0.327962165742329	0.814120665773265	0.533145074777166	0.683885497705234
OG0000058	4040.45104305226	0.729804591405998	0.797740085324664	0.198687509943006	0.381926434257413
OG0000059	695.206615346942	0.685822074426339	0.834009659584326	0.22336688787515	0.408794601588916
OG0000061	1132.53451995422	-1.09536329687696	0.979659573736977	0.0762126196488464	0.201828811481738
OG0000062	14.6864116824474	-0.464589481245549	1.17856874963644	0.0235374268949428	0.0968377356353225
OG0000063	4.15331262702168	-0.205991654324903	1.04688199523482	0.243160893156415	NA
OG0000064	110.932039555118	-0.734267956410705	1.02421814957393	NA	NA
OG0000065	353.991148505097	-0.0392445198709571	0.729768633905945	0.933428104501042	0.961586288641834
OG0000066	710.327343694968	0.816819704654342	0.906584404594797	0.161454996208602	0.329017037191053
OG0000067	609.116427965454	0.846578295934595	0.811441630360653	0.139855951870635	0.303667079376542
OG0000068	553.697418307342	0.0920320692818323	0.721884140434915	0.864258764320941	0.919174651258052
OG0000069	360.145849720372	-0.434869209528448	0.776422156357054	0.408265913327465	0.589544397593944
OG0000070	635.58536752801	-0.0835257195265552	0.778971657513757	0.859863612196192	0.916195838953174
OG0000071	2177.31567257252	1.44812012512935	1.00304799348086	0.0315931594014073	0.116381638478688
OG0000072	591.495723568355	1.26147226454101	0.978322207796106	0.0509451656596058	0.158251289364253
OG0000073	37.159267786184	-0.370192952214266	0.972536240758632	0.403974542099855	0.586295922567887
OG0000074	524.338524339173	1.02404421465208	0.900664995511399	0.0904183833269788	0.225587978083519
OG0000076	577.127176299049	1.04173242363009	0.857565841617038	0.0818826257895868	0.211788760323557
OG0000077	7498.05743654145	3.06416019919771	0.975979196192646	0.000138319504767662	0.00280544501434646
OG0000078	466.046332721011	0.720977879720207	0.865767038551053	0.205280002233347	0.388477194127651
OG0000079	601.17027802003	-0.18857721441737	0.758419123919089	0.705754053136753	0.818811067525538
OG0000080	185.935969096252	-0.916657438404783	1.04894279222084	0.122619610172933	0.278727897033528
OG0000081	639.373685018334	0.96778271276214	0.868221350844927	0.105187601448255	0.250820781323364
OG0000082	307.663559074461	3.1975455868328	2.10784260333345	0.00378839820442167	0.0275577995967213
OG0000083	873.733164995828	-0.509757686451503	0.838972159471984	0.336891208323316	0.523523423441581
OG0000084	3599.5456426672	2.70780211516925	1.00941510744907	0.000646947654214717	0.00885188695131883
OG0000085	623.626968352011	1.67586204056847	1.1209033602481	0.0202015226353432	0.0870685625583292
OG0000087	439.007141592863	0.0978313016347171	0.770548743893565	0.855574430680201	0.912753909958333
OG0000088	84.8689017372473	-0.581520803471209	0.956041412611805	NA	NA
OG0000089	191.539412927295	1.12193071101503	2.05951981950818	NA	NA
OG0000091	152.71357856922	-1.00835384214518	1.12096148008825	0.0979486250669962	0.239183328067282
OG0000093	4975.37011790417	-0.837231358538101	0.848418974165281	0.137871527156893	0.302020981980285
OG0000094	39.2005929977384	0.439980370530656	1.12538582641823	NA	NA
OG0000095	1194.40767598241	1.36513595023246	0.95156610630323	0.0359108001752122	0.126605765852895
OG0000098	458.503573231417	1.66323266162468	1.13488931142523	0.0211524896370096	0.0891611054626028
OG0000099	39.0179851462393	-0.0783208618151388	0.916834813255962	NA	NA
OG0000100	371.286590547689	-0.227598279212341	0.770595558634596	0.65200659900856	0.781359136934325
OG0000101	327.247929850723	-2.61223812192906	1.1842200516742	0.00211665044610604	0.018281409946009
OG0000102	61.9820873208342	1.1712344849196	2.27411376777465	NA	NA
OG0000103	47.6430663752142	-0.123117791281804	0.897443604231584	NA	NA
OG0000104	225.793376882921	-0.168196116370854	0.799738633000943	0.731378788961039	0.834478512355282
OG0000107	14.94963284352	-0.408677353205086	1.05368201974025	0.286782650605536	0.477693999655984
OG0000109	1024.76727440787	2.88029722320196	0.977948467122943	0.000270428169926901	0.0046160214351879
OG0000110	161.081826339863	-0.690651627986702	1.01671630223569	NA	NA
OG0000111	832.155778972609	4.19730247512686	1.16526413005255	1.65858621641055e-05	0.000680810151688522
OG0000112	85.8051314276997	-0.915637140630718	1.16613550656555	NA	NA
OG0000115	1892.8305643126	2.11602613039359	1.03120386914041	0.00479106059690943	0.0327289749699733
OG0000117	4.98507858449376	-0.208075128141328	1.04811222769772	0.217161442059585	NA
OG0000118	97.1289094331093	-1.15767172696518	1.25866914571333	0.0706995077218616	0.191043810834623
OG0000119	399.216301388544	-0.0312243715871399	0.741813186144313	0.943621940694331	0.968335848664897
OG0000120	434.928294461983	0.217392763383168	0.810511232877241	0.681017516892353	0.805263511057899
OG0000121	469.467087952104	0.83494028029563	0.866481778059832	0.151173829515171	0.315907493435338
OG0000122	3416.42055518853	1.78775449071027	0.893494437533744	0.00787121067482893	0.0456901252639901
OG0000123	363.836876738129	-0.0881498432568181	0.776649995586525	0.853145034128616	0.912753909958333
OG0000124	26.2703082935045	-0.590752021690942	1.087014790436	0.21612011369723	0.400205237394226
OG0000125	5054.19683587442	0.153136758625048	0.702137078734659	0.775045502661902	0.866569796463799
OG0000127	45.0436847871814	-0.118528709401494	0.848454343102571	0.798783408813916	0.881627782839431
OG0000128	1087.49898868775	-1.01717719618461	0.86242427800634	0.0854648416776634	0.216678510371017
OG0000129	90.3120514164432	-1.19140448396339	1.17993269274014	0.0665933342384969	0.184280751568489
OG0000130	557.13253182498	-3.53737965884539	1.02559423169344	3.14864278688428e-05	0.00115494897118904
OG0000131	137.131601303988	-3.40567944958459	1.14656831490126	0.000176538246177119	0.00338168818232615
OG0000133	2554.2064420532	3.1355299090817	0.995291886035254	0.000128533567453087	0.00273570210233483
OG0000134	684.194604685088	2.47013431990784	1.15957756151274	0.00281171422600123	0.0226513800262903
OG0000135	2214.25856148721	1.17902701511067	0.885393183277019	0.0572318552622729	0.167802242299589
OG0000136	4196.6289586476	1.8572613271275	0.90162332192519	0.00632791199791079	0.0386855329233979
OG0000137	497.18768274376	-0.200778668650364	0.737753020461618	0.689731126689612	0.809350415116095
OG0000138	4158.4436301932	1.01760869617413	0.914603410366206	0.0978409451940899	0.239183328067282
OG0000139	1436.92976819275	0.800940821221718	0.817937051867568	0.162164717435121	0.329778203513351
OG0000140	162.404290464763	0.493435081454861	0.86425868101866	0.359145326061302	0.548537688262003
OG0000141	24.5812374295691	-0.657552061455332	1.19557993570945	0.143669266100276	0.306541849946629
OG0000142	8.76986518212053	-0.200807349046706	1.00580874794947	0.493596963396324	NA
OG0000143	1.59754624727749	-0.0958090923913059	0.999463513828257	0.759307028600265	NA
OG0000146	188.9840391599	1.56866789546085	1.70908150291382	0.0308713501454036	0.114950772463663
OG0000148	1263.27994577137	0.833865708163667	0.827145543090128	0.147948527319533	0.311416753856387
OG0000149	237.51704533963	-0.648338591049207	0.884971746254627	0.239721341720474	0.425184766590634
OG0000151	1308.8020427675	0.566223164256811	0.759789405038793	0.300181441463554	0.491932324223542
OG0000152	892.544394791223	1.08186162171905	1.0642950195516	0.0870340739943243	0.220009887927002
OG0000153	42.6769625020932	-0.387503476951854	0.949990162868721	NA	NA
OG0000154	23.6478325444205	-0.129761123771034	0.922904622533684	0.746038410030387	0.844044589196985
OG0000155	401.599363094989	0.176688709099049	0.782524044814252	0.737006158506183	0.838107112701388
OG0000156	543.181224270783	1.12854580858441	0.961567098071023	0.0708577851074082	0.19117186467163
OG0000158	365.926649853054	0.762004939972488	0.960228303368828	0.184912641211947	0.363499878505583
OG0000159	70.3638801347913	0.750491760527542	1.20100289893987	NA	NA
OG0000160	195.58095460926	0.706104264049342	0.884672982753527	0.212710439238936	0.396446267295055
OG0000161	1022.94371630366	0.255434905161736	0.760165786277773	0.629025083888205	0.765328695098443
OG0000162	187.889036098436	0.53031998643635	0.889245190885869	0.325703218880116	0.514492187411564
OG0000163	0	NA	NA	NA	NA
OG0000164	251.44114767692	1.06958550867003	1.26116461395993	0.08296437625802	0.212843131947658
OG0000165	203.60415913261	-0.106086389654214	0.781903549309301	0.827256821486421	0.899804896052107
OG0000167	396.821786981446	-0.409392396593137	0.786906340612476	0.433274974396403	0.613855330418601
OG0000168	380.365865167823	-0.422685186565015	0.841147876556743	0.414671727969355	0.59773750754111
OG0000170	601.172997206325	-0.189307896232686	0.704422826721037	0.705633537077038	0.818811067525538
OG0000171	493.895097459423	0.36547995117418	0.837842320326937	0.486726897834899	0.655352671829059
OG0000173	245.607880060201	4.62854105621137	2.30617435095242	0.000883303520561873	0.0107240511933005
OG0000175	35.3739897406294	-1.19435721661339	1.38912486551238	0.0603186089021819	0.173315469578936
OG0000176	82.8045230275919	-0.451182300799741	0.945586815742562	NA	NA
OG0000177	6.81661463728003	0.109223414285958	0.995781361986568	NA	NA
OG0000178	850.863131027323	0.759191821264915	0.825918165977483	0.183848808062524	0.361821170205241
OG0000180	62.0107898266495	-0.635883503564269	0.992364190647629	0.234636936140228	0.419620412765304
OG0000182	1221.37308143753	0.980375121198176	0.946151357800848	0.106952191895126	0.253974626483743
OG0000183	310.936869572256	-1.30524474814874	1.15103864066025	0.0498465032564355	0.156246130207445
OG0000185	190.798732743871	0.771770081361209	1.04814811648609	0.171740308600581	0.345228027439792
OG0000186	12.5674989885734	-0.663552070689295	1.34845428467922	0.023393958351744	0.0967174681016946
OG0000187	281.405062596184	0.227914294427872	0.825474093376466	0.656777235502082	0.785217721224403
OG0000188	1734.79686615398	-0.70481896606131	0.796195258404023	0.200495774979149	0.382945967958207
OG0000189	332.846429895955	0.844855885224932	1.17678887293009	0.130142072887319	0.289503140203533
OG0000190	185.640546755626	-2.13854794636429	1.23122379082543	0.00783488517035618	0.0456901252639901
OG0000191	152.177602220128	0.147293136476615	0.809669545458688	0.775087370154975	0.866569796463799
OG0000192	455.924884827483	1.4131414512552	1.29839177412742	0.0432170395820356	0.14442672782776
OG0000193	28.4071543664045	-0.403062844148603	0.979952791622432	0.373000518492641	0.558465723491623
OG0000194	1049.5144613592	0.918736176677748	0.840984510394827	0.118496996500763	0.272795755105648
OG0000195	133.591016707718	-0.792711080641296	1.05537719430164	0.15932900591597	0.326227085747187
OG0000197	88.3930375284199	-0.80090740876738	1.13716974525443	0.144597164046558	0.307001860611164
OG0000198	54.0788000445677	-0.828715808167971	1.10838299112433	0.144322129877896	0.306976832737197
OG0000200	859.292568868898	0.0334564740194473	0.783531616209776	0.959073869573091	0.976635174922628
OG0000201	7380.30344481036	-0.570628837151237	0.777487614104872	0.291179528904153	0.481759604444107
OG0000202	122.191949919897	-1.63395421253405	1.29797532643247	0.0268961749315247	0.103042234626552
OG0000203	1301.48206837807	1.9564012200844	1.11216672423124	0.00962216563061028	0.0526622652291178
OG0000204	188.618353135113	4.59211124192362	2.34769940224015	0.000972624817608008	0.011336492294357
OG0000205	69.9291812181293	-0.846918843822028	1.07739660275016	0.137010046221563	0.300626700471632
OG0000206	2122.8685184505	1.21393225375831	0.879773608278824	0.0504677129860735	0.157051150158828
OG0000208	303.899485695488	0.656475555233729	0.907799873344188	0.241260618069942	0.42520458528392
OG0000211	1079.25249589606	-2.56148456207051	1.07788001067387	0.00144178812672135	0.0147954924432595
OG0000214	516.645812139507	1.99158264276868	1.28491670715121	0.0120753207790162	0.0607659568139199
OG0000215	5.16125467826418	0.0874473386739206	0.988374213089928	0.751999039382856	NA
OG0000216	1426.80174580564	1.65653029290589	1.04564383772603	0.0188034952976928	0.0831210920339034
OG0000217	43.8460681997691	-0.0160056763894363	0.835256138615192	0.966835514676789	0.98221828361979
OG0000218	39.4130539227557	-1.32916374399173	1.74287157977447	0.0410443525313379	0.139018592856634
OG0000219	485.405143478584	1.5225457496672	1.41373780044362	0.0351491448698995	0.124881084695256
OG0000220	3586.04676172038	-0.502996443421645	0.749676700602512	0.341875119811662	0.527789583730023
OG0000223	571.114253370438	-0.714256561816297	0.836181690647407	0.200767786532421	0.382945967958207
OG0000224	180.702907691556	0.396919301622673	0.852803752933021	NA	NA
OG0000225	642.56859392227	1.04048676471128	1.06103623798751	NA	NA
OG0000226	1003.65473719223	1.72439565109814	1.08200508797699	0.0165998918033496	0.0755097980711735
OG0000227	356.480833121026	0.148266383274326	0.792756498954349	0.777303607680647	0.867921903912847
OG0000228	503.485892298906	0.677963325808798	0.777721679641212	0.221688872984562	0.407453749494014
OG0000229	547.411591880983	0.914807860101158	0.875733009872771	0.121562315666804	0.277885736328783
OG0000230	27.8882849426436	-0.677639748235462	1.16103063630074	0.157807980355206	0.32504296073163
OG0000231	1036.58604837554	0.387376696600736	0.708189478230627	0.465166696629929	0.639001900390436
OG0000232	694.049194761521	4.85225583604392	1.32946771516966	1.15010935512251e-05	0.000521786454797685
OG0000233	305.07224294567	-1.81607802871648	1.40617855948479	0.0191165431882089	0.084288799121412
OG0000234	36.2127142839479	-0.174535622007202	0.911455028926842	0.682384705016875	0.805519713881671
OG0000235	41.0783923387271	-0.254526332810709	0.907206571754149	0.575432904752631	0.71835360448482
OG0000236	289.838683425293	-2.00531620571064	1.21013296552507	0.0100593919097616	0.0540261422194048
OG0000239	25.4588744850349	0.0501875269649322	0.87422865459575	NA	NA
OG0000241	27.2038794546244	-0.40863580758345	0.966911955997235	0.382044323577691	0.566819633259844
OG0000242	429.87536098868	1.10108322104124	1.16737240297737	0.0822251024869116	0.212062017141397
OG0000243	293.965528668001	-0.255109201751206	0.785674199869368	0.613547129044437	0.752285384923476
OG0000244	558.210975648007	2.86972367113368	1.08849096742329	0.000636005188134908	0.00877178355475665
OG0000246	200.724180288237	-2.18899052816128	1.17039739257131	0.00586038915159874	0.0370963107006737
OG0000247	2362.89862718281	-0.532403239454695	0.723249927584857	0.309247533948478	0.500133910438252
OG0000249	282.155406369635	0.948515566791716	0.905073970067046	0.113040015946042	0.263352685798617
OG0000250	293.733824482518	4.36749885207243	1.83910907006655	0.000527508045091736	0.00790803364989699
OG0000253	289.330471645298	0.987051880210212	1.15453111916116	0.103425669272904	0.247691353829352
OG0000255	885.620387792413	0.125057451044712	0.702850989648436	0.81395276404159	0.892865762639989
OG0000256	299.24928322539	-2.8925154470313	1.27682155785149	0.00154453054538689	0.0155643570482176
OG0000257	239.965153275048	0.0425113558883361	0.775907840621517	0.940614117895143	0.966399725417894
OG0000259	1851.45933484752	-0.0375690243300817	0.674174053591078	0.93614484734651	0.963304939374128
OG0000260	913.253692286587	-0.674420450425604	0.827914958057105	0.220300615718119	0.406111528534711
OG0000261	301.925042420405	0.101393805350124	0.822848772207721	0.844843164405522	0.908048388675261
OG0000262	302.888755675995	-0.449572375709164	0.851768478358282	0.388399487734844	0.571819570328668
OG0000263	62.3088489753409	-0.582630300177708	0.974882680513681	0.265536483983408	0.452804053795644
OG0000264	156.720614260335	-2.66520962717336	1.30837476652743	0.00265668984077901	0.0217424999716285
OG0000265	152.315728284479	-0.360292326728049	0.843931539304315	0.47923280600844	0.648613363168355
OG0000266	397.118358349159	3.16126714583256	1.21148472425841	0.000561886214072152	0.00800571762859827
OG0000268	164.136247812445	0.823672716816807	1.05366285249313	0.153785438982868	0.319814350791875
OG0000269	2423.78153573049	2.22134501453531	0.977417008969934	0.0026818190933224	0.0218087552683388
OG0000270	76.375303908121	0.117059790818155	0.823238824210772	NA	NA
OG0000271	474.60597944592	0.128469595576243	0.781011986949611	0.808105377282081	0.888845639279587
OG0000272	1277.6662244724	0.594593135649794	0.832180902474051	0.283769478860475	0.4745088084922
OG0000277	2.10217722683487	-0.194381920851158	1.04082591350435	0.361401484091907	NA
OG0000278	1502.35776739477	0.960121486638121	0.864356018159471	0.106171285258631	0.252816706886574
OG0000279	33.990424520654	-0.536014380166197	1.00051083782814	0.281605789998109	0.471806007732497
OG0000280	0	NA	NA	NA	NA
OG0000282	0	NA	NA	NA	NA
OG0000283	219.279755803155	-0.194110321296861	0.754588253207741	0.699267979516731	0.814557655382684
OG0000284	1525.40367515456	0.84643261339199	0.789370098283734	0.138445701256423	0.302794321801618
OG0000285	20.233987252294	0.296948710220065	0.997064051557264	0.437234441486049	0.617356410419286
OG0000286	393.175513628794	5.14331036540995	1.12000016370878	2.17113203571833e-07	2.87925509967569e-05
OG0000287	0	NA	NA	NA	NA
OG0000289	2609.27078319168	1.73301041532558	1.00197476652873	0.0136377877425046	0.0661501936258101
OG0000290	930.161321756774	-0.694384599962323	0.84654308690038	0.20972247678651	0.392506337409404
OG0000291	42.8497081532465	-1.17060069407459	1.52868645693844	0.0549950812305933	0.163186781482862
OG0000292	253.603249262213	-1.79404300405579	1.16785436773388	0.0153836753637507	0.0718738653851118
OG0000295	0	NA	NA	NA	NA
OG0000296	79.7606910465156	-0.516834592907348	0.969082421351203	0.303534145516555	0.494437428954043
OG0000297	562.350080171469	-3.0777761601188	1.03495370835744	0.00019879021862336	0.00372141922986749
OG0000300	342.162840120261	-2.51503074132669	1.03914294951796	0.00141175933564214	0.0145740903871081
OG0000301	5789.52523902268	0.978685162674175	0.829409992664129	0.0979070291028573	0.239183328067282
OG0000302	674.936657998123	3.61835302678481	1.10972949896846	6.7463264892225e-05	0.00197129946905417
OG0000303	61.0940207997034	-0.0708791064480583	0.878818296451484	0.866745181798589	0.91954996518201
OG0000304	1259.42317330842	2.1587765566791	1.06771425731128	0.00480303402981627	0.0327289749699733
OG0000306	6.38605165360745	0.0207212034715972	0.963180761593062	0.955672979149284	NA
OG0000309	1385.7820369276	2.63702388288666	0.952698916899438	0.00054341114122289	0.00795152805209613
OG0000311	468.975672578768	0.32628424991023	0.809443761337357	0.535746152388275	0.685691437800584
OG0000312	8.95532279755315	-0.322964632632736	1.09247367837013	0.079786716824203	0.208097276558133
OG0000313	171.994386650913	-1.11142804994072	1.06196380517113	0.0777166119768613	0.204867643804448
OG0000314	118.149309947538	-0.83178121075196	1.11832664266946	0.139638313692205	0.303576863562878
OG0000316	5.14805677331506	-0.202060516718521	1.03030366377775	0.407301792257163	NA
OG0000317	629.349264406142	0.673732734014179	0.86472641148285	0.232692757815835	0.417877410910937
OG0000318	27.7142920182825	-1.19359683866129	1.71844946139744	0.0432274893034362	0.14442672782776
OG0000319	106.693744957379	-0.31080710741997	0.887534002537434	NA	NA
OG0000321	125.630117591068	1.39155336913065	1.43470825993426	0.0442114742535726	0.145157126975672
OG0000322	173.456049730217	-0.0483424888899158	0.75044142823138	0.917756939561651	0.95142090427197
OG0000323	585.986509850103	1.22667479290383	0.925195101596027	0.0516755324481536	0.159405442878451
OG0000325	2257.66300070179	0.732975734647947	0.766539059215202	0.188308918499176	0.366076420571596
OG0000326	609.778733604268	0.53068947567432	0.786741435385928	0.330252649460158	0.516850595808827
OG0000327	472.879770269909	0.112778486364124	0.76427124839353	0.832476958884616	0.902846207861711
OG0000328	1201.85983839608	1.88551546242541	1.18791513754839	0.0134274446206401	0.065763961721544
OG0000329	74.8917826849371	-1.3993655777317	1.43172336201285	0.0435594437631052	0.144514836265912
OG0000330	187.569956905148	-0.0896139806271617	0.792593562256336	0.85057316149801	0.911932916929458
OG0000331	519.840392561559	1.03643585825081	0.970465618910667	0.0928518287387542	0.229995047048293
OG0000332	1.98636690857559	-0.193461171686044	1.04034943597073	0.372104445394477	NA
OG0000334	13217.9723601641	-0.535962447846655	0.736249515290185	0.31535662910289	0.504804854757086
OG0000335	21.2190142924718	0.210329534125074	0.926624343192502	0.63112750290763	0.765328695098443
OG0000336	123.17602843381	0.966403596526101	1.64994235483558	0.0364840399603307	0.127842448966687
OG0000339	225.19869605596	0.371659120901202	0.888180159513736	0.464308313173933	0.639001900390436
OG0000341	4.10600237495593	0.0604275726145347	0.988383085720647	0.82136829172758	NA
OG0000342	1146.74924366706	2.200215961547	1.18576299696458	0.00617085503176575	0.0381091833857216
OG0000344	942.340636231533	2.40554316202132	1.09916387140997	0.0026610600313304	0.0217424999716285
OG0000345	43.0170440936485	0.371974774096302	0.984567719472989	NA	NA
OG0000347	316.1372451711	-0.0387037511866281	0.68896640384875	0.932484479468118	0.961586288641834
OG0000348	3253.9464059817	1.06378903567249	0.832835104022902	0.0751843023233224	0.199719163644696
OG0000349	420.624042858512	0.200147853591133	0.821176450811018	0.697997100459752	0.814557655382684
OG0000350	713.214664798252	1.65844973020035	0.977215369578979	0.0157537181406772	0.0732954545605895
OG0000351	76.506098798883	-0.607808505537929	0.96769925131978	0.254085310026504	0.439361157959572
OG0000355	14473.8111663005	2.1383322991956	0.976121817150092	0.00363286212487603	0.0268800613874948
OG0000356	1508.50380329786	1.5377046856234	0.937666008052233	0.0209268582810164	0.0886434979765903
OG0000359	1038.30144250069	1.18597559296103	0.871639213175124	0.0534365551856575	0.160915184480388
OG0000361	528.680084675194	1.3716407418603	1.08118319838602	0.0418144391733773	0.140797056904106
OG0000362	901.949660351317	3.3013006185345	1.18847112102911	0.000340387361983216	0.00543359085239875
OG0000363	776.061370903747	-0.386637207952968	0.787241683722622	0.456768366320564	0.633522657712512
OG0000364	109.094011461051	0.836122270321729	1.35839196528802	0.0846486792254874	0.215560299829749
OG0000365	525.210315138604	1.70477191165963	1.15757170032462	0.0197555092041129	0.085789667173528
OG0000367	118.749312832898	1.32879957272103	1.48244087108849	0.0481791634413097	0.152926528807834
OG0000368	258.233141407316	1.62417031063482	1.03951958974174	0.0199592116917316	0.0862398018961036
OG0000369	159.04914979236	4.75693813809303	1.48456592282395	5.30958753319215e-05	0.00169513498281912
OG0000370	91.691796092873	-0.803239676025838	1.06211724506981	0.156194872005588	0.323265257308083
OG0000371	158.339493632606	-1.98384353592338	1.41136867961476	0.0138724872907917	0.0669202819942461
OG0000372	0.0601929366235026	-0.079481456619687	1.01326960076017	0.788909311159295	NA
OG0000373	38.5275535453628	-0.631008154270357	1.04014131085225	0.222701429323801	0.408443898036417
OG0000374	27.494745882001	0.0369380137533492	0.887884482371711	NA	NA
OG0000375	1751.71699538888	2.61594848438341	1.02985590708172	0.000989426661874327	0.0113718104338089
OG0000376	56.0839063040432	-3.54385050370047	1.47290220157576	0.000747819273812903	0.00999411184537554
OG0000377	20.8688290367726	0.258009018677283	0.962602761940848	0.529409372932664	0.681996475046548
OG0000378	910.848877048139	1.29057377479794	1.08941073934263	0.0520275285186431	0.159405442878451
OG0000381	9.65698952770645	-0.0418680773912153	0.96299762043492	0.889725476761678	0.934157565126146
OG0000382	291.028948404306	-1.87211747670354	1.19838657191807	0.0135721743229341	0.0660972557421988
OG0000383	16.7698642946228	0.197164934748665	1.00071041348785	NA	NA
OG0000384	13.3263636553897	-0.0211482041693884	0.951625476206414	0.943212654009448	0.968335848664897
OG0000385	537.628600475232	-0.335773046308212	0.74815427252573	0.514568415199908	0.671629278274358
OG0000386	82.7259901138678	-0.748413834912134	1.03331733702324	0.179344254718416	0.354168952044157
OG0000388	24.6859710002444	-0.848839383630067	1.29202728060681	0.107384072344497	0.254445227505762
OG0000389	171.953041154956	0.0997196191210187	0.76776723305119	0.851738556361917	0.912614836027312
OG0000392	146.370192315853	1.02199778342352	1.14818900923299	0.0970876977852281	0.238092732548696
OG0000393	798.387325640121	0.975864208092186	0.927661853799123	0.108131053212164	0.254914625202754
OG0000394	9345.82736649926	2.06314062424941	0.944624752210118	0.00387482193264698	0.0278750727923879
OG0000396	194.222475276803	1.21533543379305	1.32797881346299	0.0623652480970501	0.176547927289515
OG0000398	54.6187983287021	-0.65259258031397	1.07529837277892	0.201979144155373	0.384639664717729
OG0000401	768.715372936764	-0.848803799966651	0.860088170067323	0.138725941870354	0.302794321801618
OG0000403	254.204589039076	-0.640651119756997	0.876609718348322	0.244440405792625	0.427832750849224
OG0000404	10.9113763340577	-0.198342482457636	0.997277939889964	0.520638211128197	0.675380192614756
OG0000405	543.456138837601	1.11796168220196	0.935380400434742	0.0716222353824329	0.192932396561429
OG0000406	49.6953150378145	-2.37898969610376	1.65931259682714	0.00824146875684136	0.047360973789315
OG0000407	1823.96695938403	0.744041383638034	0.783328286976743	0.187760055594333	0.366076420571596
OG0000408	952.745435166567	-0.264096934226869	0.721176065050504	0.605287276801605	0.746968693776641
OG0000410	199.993816509065	-0.415969337578611	0.865518574016155	0.416730674763446	0.59970257369965
OG0000413	235.484113663692	-0.0723117288583106	0.756163792266911	0.879975539016322	0.929582003225575
OG0000414	384.639889641058	6.01470212048669	1.62701620399392	7.04635610383004e-06	0.000361327109889287
OG0000415	638.943573298132	4.76245577134492	1.50787954373919	6.03871090516528e-05	0.00186749237083531
OG0000417	935.327643737385	1.17477610598598	0.937998701819458	0.0615454980656984	0.175794056680477
OG0000418	174.454546902679	-0.0241229567712885	0.810122366536757	0.953063793106578	0.973519041246047
OG0000419	7.40030883754356	0.157428133532895	0.998530801917372	NA	NA
OG0000420	429.27954930245	1.15343611815009	0.995926807733689	0.0689808810271553	0.187280376206009
OG0000421	242.855604115004	-0.492806722800757	0.895830662808426	0.341961116604661	0.527789583730023
OG0000422	0.960980432055471	0.209480517511337	1.04774782188114	0.237070894464197	NA
OG0000423	634.994334240659	0.374098631105846	0.846081505658387	0.475257037847345	0.645660467493162
OG0000424	34.2800228462539	-0.812074219580384	1.3874108409246	0.0679165017960469	0.186570160910519
OG0000427	314.613313241625	-0.382774135208882	0.824112010742479	0.457879654288054	0.634553475878299
OG0000429	44.6722829675118	0.130555178422056	0.891306932384564	0.77835420354369	0.868532457546487
OG0000430	1851.47473686461	-0.343096721193945	0.723048080150406	0.504931149646157	0.66552087308102
OG0000431	53.678588824147	-0.95729963120832	1.41113286619464	0.0783401510731343	0.205568372070142
OG0000433	58.0836132142335	0.0484638163089731	0.856162551901014	NA	NA
OG0000434	53.7408214413355	-0.0858125115762931	0.860972047480246	0.847544544201582	0.909817431010914
OG0000436	593.803180573368	0.076201007563943	0.803136307222189	0.888116329586195	0.933733481810151
OG0000438	519.743286623185	0.835894467448014	0.796018121654667	0.142036578428946	0.30534697708587
OG0000439	37.9122714379998	-0.626542127897005	1.13785553452963	0.177112325287577	0.351762730180473
OG0000440	538.075356054352	5.15477381643418	1.80436753700574	0.000123012477768689	0.00268447483130657
OG0000442	13.3120525074368	0.0176802392360731	0.951490363435669	0.96845235101204	0.982312995510548
OG0000443	497.584719117671	3.31737648157672	1.03250718021972	9.00760170350119e-05	0.00227654045316591
OG0000445	1018.10102338419	0.142347541467511	0.669439854040107	0.785829011809378	0.873501576479073
OG0000447	8.36819999697215	-0.159758474256813	0.991968410539167	0.59039038502546	NA
OG0000449	5.82879035494055	-0.0288033323333962	0.975953787240239	0.913869067964901	NA
OG0000450	1647.83376121056	1.24220003621257	0.973457965995902	0.0537971731379949	0.161578966010284
OG0000451	108.450141051479	-0.636217860390329	0.99327994091946	NA	NA
OG0000452	14.4016034476342	-0.318530845162951	0.979414413299111	0.442254909279207	0.622210962685152
OG0000453	810.203884088312	0.413872608333552	0.711916189491694	0.434460530531857	0.61495070167235
OG0000454	82.8875568114915	-0.211570417275688	0.839622846744671	0.66300600414928	0.791018928133813
OG0000455	2451.46307685323	2.43015944256999	1.20285510632065	0.00367200656576125	0.0269384651888187
OG0000456	98.8578946170784	-0.508940708798792	0.86721252325729	0.339050673644807	0.524706787579575
OG0000457	67.9440793984546	-0.883969411746378	1.13520490023608	0.125252928130471	0.282461592829839
OG0000458	18.3932085859859	0.0893888752572197	0.940804630066292	0.820682288955203	0.895543118429598
OG0000459	4.73595355032492	-0.0998714898896404	0.99590975764281	0.699466721645974	NA
OG0000460	28.71955985802	0.287208308604854	1.02796496207998	NA	NA
OG0000462	772.294750564899	-0.00622297079497174	0.72994463216702	0.983529816144368	0.991582107036778
OG0000463	277.646317765641	0.514474630292704	0.930826394165998	0.326754538187307	0.514492187411564
OG0000464	27.011834935109	-0.586393444938092	1.12992598995798	0.179642673012067	0.354352366444856
OG0000466	7.02221465860549	-0.100613149432231	0.98101596936461	0.728333393771052	NA
OG0000467	30.9113106659715	-0.0573075082344091	0.90635024772891	0.883870212048048	0.931983024813966
OG0000470	390.18589663236	-2.28457577676342	1.22541168443845	0.00530291960937637	0.0350513623079404
OG0000472	36.4173253818522	-0.162410337455606	0.914157952256724	0.698844481998728	0.814557655382684
OG0000474	23.0876179749838	-0.265269213232302	0.973238398978943	0.492919763891847	0.657486244483411
OG0000475	50.6386312580311	-0.40254806693365	0.902136208153155	0.420100236202425	0.601477767048461
OG0000476	168.97173594494	3.78801961593755	2.06876858585844	0.00178742341712562	0.0166286223536942
OG0000477	1146.93063357913	3.24260090505686	1.06239684923076	0.00015957566744032	0.00312623239394446
OG0000478	18.3905192606169	-0.178820359833419	0.969657175810431	0.609583175661097	0.750301225659325
OG0000479	83.1351144728276	1.04345328964792	1.51105558425459	0.0625129738237712	0.176659549499481
OG0000480	229.294736325086	0.210901113306927	0.808476855649133	0.684037622461001	0.805519713881671
OG0000481	62.7655494632021	-0.749300797193833	1.06097023208711	0.173785634502711	0.346766705882725
OG0000482	9.32908597551719	-0.428426982139932	1.14980947725369	0.0463705302551795	0.149425783476504
OG0000486	645.452270135698	1.54913703811021	0.980810205153745	0.0222790381636879	0.0930001496227551
OG0000487	48.7289448421877	-0.113042483932914	0.897694494927061	0.788041373268663	0.875044494024468
OG0000488	506.240341061846	0.661617867911175	0.791720020202535	0.234469679641219	0.419620412765304
OG0000489	6134.48878188097	1.27876247829551	0.96892644801273	0.0484326477546853	0.152926528807834
OG0000491	4522.91302006412	-0.33741894384638	0.695060679506848	0.504903527291034	0.66552087308102
OG0000493	66.1051647508806	-3.88115542932294	2.10046941158041	0.000967667114563605	0.011336492294357
OG0000495	97.4097487600107	-1.38165542979609	1.27562910470608	0.0452871683074262	0.146482323005634
OG0000496	3.66650274923223	0.068460889137814	0.989851669307179	0.795374394908185	NA
OG0000497	1507.18341286381	-0.442980429297153	0.715592954986363	0.396641968641969	0.580370334011749
OG0000498	439.511427446046	4.59638271233917	1.25096859215839	1.12922840444117e-05	0.000521786454797685
OG0000499	647.233428626913	1.55638839904984	1.03266434556468	0.0243165444020223	0.0971773535118896
OG0000500	0.429799079173549	-0.0928113637049179	1.00257678021157	0.909775426555754	NA
OG0000501	87.4985322632557	-1.24300872132113	1.36582412735153	0.0588282307188844	0.17016756671033
OG0000502	224.58494411488	-0.421211866913541	0.844330027287127	0.415851852038656	0.598937838692266
OG0000503	683.286320493766	3.81702700726272	1.10624140690273	3.26194051411342e-05	0.00117158030131907
OG0000505	539.334713636782	1.90052855465308	1.06209700257685	0.00985048798298388	0.0532358660898565
OG0000506	559.703268180783	0.795793619974588	1.16287222001877	0.143069039635005	0.306018640608869
OG0000510	149.857233647319	1.78029433696025	3.11333105487667	NA	NA
OG0000511	364.245002934164	1.0910594201351	1.05340825298593	0.0835821205521485	0.214109325158847
OG0000513	0	NA	NA	NA	NA
OG0000515	128.394962062863	-0.666797859409557	0.959129495767592	0.224230870728623	0.409563299723316
OG0000516	371.574070724584	-0.353485522359646	0.786387375490138	0.49381697405467	0.657486244483411
OG0000517	401.584563202181	1.45701725691103	1.11728411150447	0.0351532246380079	0.124881084695256
OG0000518	377.771727236095	4.19119071179125	1.37830835328755	0.000104760766876532	0.00244979697709943
OG0000520	1240.3844449788	-0.541078121307189	0.745238266830351	0.306303666508391	0.496819575173738
OG0000521	2928.18763570025	-0.00320348259536995	0.710804259704849	0.987006894296798	0.992972334540974
OG0000522	590.15140950555	-2.47839621033505	1.0188783048833	0.0013589311113614	0.0141987711271943
OG0000525	5.394867120124	0.0774846640303145	0.985486809388614	0.783504197148147	NA
OG0000526	4.87127336700602	-0.203953240983103	1.03536463644117	0.35928775659735	NA
OG0000527	37.0954693929306	0.0987706241053389	0.935439897612036	NA	NA
OG0000528	1005.02497922491	0.183159057404507	0.756467455886611	0.729987539512297	0.834478512355282
OG0000529	915.241583966397	1.28001425082302	1.09087225915236	0.053482831036695	0.160915184480388
OG0000530	1077.7761335702	1.28679181724194	0.944123980163707	0.0447319929778662	0.145597649235749
OG0000532	413.444943295004	2.8948862983696	1.78251557666445	0.00430631934658809	0.030057062969708
OG0000533	594.718058531387	3.38412046747278	1.03741044920397	7.44213213767987e-05	0.002103317345141
OG0000534	174.33432016203	-1.23472616426291	1.16425537516527	0.0577413537417787	0.168722192967503
OG0000535	175.434553381558	-3.8317837662568	1.17293540575109	5.29755923001691e-05	0.00169513498281912
OG0000536	26.0524852630539	-0.32838866054342	0.992646388467116	0.412975390164519	0.595790437358686
OG0000537	282.448700202652	0.806908804770727	1.090341808148	0.153692501343593	0.319814350791875
OG0000538	39.6504887433128	-0.351693441432835	0.917830551544392	0.460573783636689	0.635223362391722
OG0000539	451.242187088189	1.35348663898934	1.33431587274422	0.0483027707644707	0.152926528807834
OG0000541	24.4746112485144	-0.391378522995135	0.970084729025465	0.387381953741195	0.571507017724171
OG0000543	15.8568310576517	-0.220895195467699	0.989142361874973	0.51609913042827	0.671629278274358
OG0000544	290.631307280138	3.13191064819699	1.53823799905779	0.00195393341023778	0.0175446937460934
OG0000545	16.9696270224581	-0.551606160393511	1.15048385572657	0.14325200942221	0.306030315048191
OG0000546	61.1545161246858	-0.0683066882340496	0.853799099887126	0.877103317657501	0.9276847359764
OG0000547	18.9515836542921	-0.220739203274316	0.920705737981207	0.612342975153253	0.751908325615533
OG0000548	296.540363013669	3.61529458200308	1.32825038953423	0.000326777438442527	0.00529653266940929
OG0000550	10.8124010345756	-0.226896079187439	1.00799258927522	0.459884863168791	0.635223362391722
OG0000551	21.234999585582	0.314130557529217	1.02465111061427	0.368407018037768	0.555134511022616
OG0000552	513.974849001518	1.10808370459148	1.1936142842235	0.0809323973403178	0.210006934114623
OG0000553	25.2294038856635	-0.314877316840495	0.967940451449259	0.456453052977141	0.633522657712512
OG0000554	3240.13174064359	0.0791858337420418	0.701583215032461	0.886127835033021	0.932652251280176
OG0000555	17.6342064415855	-0.128853267416847	0.933695597161695	0.73982668733086	0.840224775334916
OG0000557	394.906876741038	1.39663198588529	0.976713478602889	0.0341204114310478	0.122549144389847
OG0000558	333.784693608068	1.77300470326987	2.38852939666202	0.0194554855997201	0.0851300943500442
OG0000559	33.0312648570559	-0.676688993168885	1.07049910267777	0.193805387659306	0.374155082110463
OG0000561	289.805829922819	1.37149046702623	1.13526188897063	0.0438505390991992	0.144607191441161
OG0000565	23.1130338927823	-0.30683334991589	0.980059818397177	0.448520784512987	0.626620609805826
OG0000566	416.669574841272	2.37599244860528	1.15231877037922	0.00351218736599463	0.026536621769147
OG0000567	1941.5708872967	2.46098538457472	1.06071754561987	0.00194874377186918	0.0175446937460934
OG0000568	87.0701705336981	-0.142511800203154	0.868438287549814	0.752899268292529	0.84891977667516
OG0000570	6.59379321336437	0.095055219481794	0.992953084877168	0.720738843679576	NA
OG0000571	282.260410215587	0.339829772100325	0.831419557387061	0.516218488755508	0.671629278274358
OG0000574	28.952714931522	-0.297675202789972	0.956414508980539	0.485004770505971	0.654263086347648
OG0000575	396.485082894079	0.329654621069676	0.819388145801995	0.530557499801081	0.681996475046548
OG0000577	602.276049528928	0.371681611362215	0.824203531495311	0.483005490491905	0.652076323890403
OG0000578	238.248859890346	1.54729537369797	1.04121344155966	0.0247613690195442	0.0973561109660586
OG0000579	604.115231667505	1.4052654860942	1.00042821640056	0.0352042964976187	0.124881084695256
OG0000580	8.66111939243314	-0.253372149552921	0.990665935461275	0.48345885544233	NA
OG0000581	97.682664866995	-1.11346913151326	1.29677598408049	0.0747982223914537	0.19900020895504
OG0000582	8.9473657305955	-0.0615548585087285	0.968600704875428	0.837826048709583	0.905336223690994
OG0000583	52.9629323043382	-0.0513311660217675	0.868140815988466	0.903619589039407	0.944971334763606
OG0000585	11.6185064195757	-0.610184841895131	1.29874424121982	0.0174329973585285	0.0782668943908936
OG0000586	808.640527834648	0.321571043719048	0.702577122820927	0.540194804903994	0.690076613979959
OG0000588	177.964605302509	-0.619514583154249	0.967110830208707	0.244784909534669	0.428001200849665
OG0000589	184.415284948221	4.81584991347417	1.91115639200557	0.000323957368138011	0.00529653266940929
OG0000590	80.3762507825104	-0.69632429780187	0.964572561465981	0.209634590046244	0.392506337409404
OG0000591	4231.87220296568	2.57143113331741	1.02098720439352	0.0010866363061551	0.012164681765009
OG0000592	118.546131041798	-0.195546593680461	0.830922940240274	0.686584749101527	0.807416171521851
OG0000593	59.784996217874	-0.560711335011089	0.990451014947066	0.271999197091168	0.46063518250017
OG0000594	417.174657992938	0.0339667447043678	0.814467407090692	0.955467632072057	0.974113659191145
OG0000595	528.398594009841	0.130116064444993	0.718597086910586	0.806083559881798	0.887979589288319
OG0000598	22.5562194049729	0.605715165901454	1.2340575506562	0.0899359844762643	0.225348005481869
OG0000599	167.312023675341	1.29389218984753	1.02817355485309	0.0483264867316771	0.152926528807834
OG0000600	1.15922472111118	0.137482619151771	1.01090568508082	0.523490778326895	NA
OG0000601	336.228347716704	1.9974825997831	1.4367528867404	0.0143284240709277	0.0682381301057442
OG0000602	380.144431673852	1.08312128902989	0.980683114492109	0.0822908871621779	0.212062017141397
OG0000603	953.497683302833	-0.0748269188095772	0.753376144902756	0.876118030206497	0.927211469659914
OG0000604	396.482124352385	1.58607685634095	1.70983228333163	0.030516093897312	0.113873908828931
OG0000605	566.878109471477	-0.0919827906140162	0.770846969127532	0.847515642971891	0.909817431010914
OG0000606	855.152378450328	-1.61288011346335	1.19458052526157	0.0239168659367891	0.0971773535118896
OG0000607	232.813190614747	1.73598470866679	1.52723580990028	0.0242095285134044	0.0971773535118896
OG0000609	588.408234981881	0.140154727019563	0.72678665153238	0.791950821590651	0.876668133088031
OG0000611	87.9615760943107	0.327340917520487	0.905524245602504	0.502489104967277	0.664843604730304
OG0000612	1370.7464883283	1.79366745961318	0.984881985122276	0.0108678785984678	0.0566049024282736
OG0000614	15.5667072127473	-0.501622944630189	1.10664328192051	0.209913482071619	0.392506337409404
OG0000615	1248.24560573798	0.380960027115857	0.724641139508476	0.473249466091755	0.644456618911679
OG0000617	20.8949547074637	-0.382645645506643	0.962950457510659	0.403028831297045	0.585853039760629
OG0000618	137.994986186578	2.29045199256221	1.84168212116504	0.0106710975833569	0.0566049024282736
OG0000619	82.2656101377315	0.327865585678616	0.874172159819134	0.516577971572969	0.671629278274358
OG0000620	331.187193245395	0.254141919678276	0.805529090105707	0.626580875018059	0.763410196841791
OG0000621	207.235515439745	0.630344942305587	0.837788988988099	0.2585202319791	0.444799281369229
OG0000622	252.965293930361	0.984549586890956	1.21386212900433	0.0995443501165124	0.241446813880103
OG0000623	632.776409232172	1.2589891472874	1.0038224716847	0.0523338054925772	0.159405442878451
OG0000624	40.0150243675469	-1.66638835541245	1.68838852696786	0.0280148422069679	0.10614854497761
OG0000627	47.0192597681367	-0.473846984339982	0.968527954120967	NA	NA
OG0000628	41.2494857609651	-0.529032914217496	1.03151727616039	0.264201883377033	0.452317822186698
OG0000629	1544.13723681284	0.739709671613242	0.797175754100427	0.189182951257617	0.366874474654816
OG0000630	1007.6522869725	2.43671267486418	1.11711720818839	0.00261418798868947	0.0215639238875629
OG0000633	699.780932981073	3.00373379761684	1.12545199805825	0.000533084562098369	0.00792273952635853
OG0000634	273.99027540482	1.14676610442345	1.52459081353594	0.0583615589522063	0.169457666334366
OG0000635	61.3016263893894	-0.331233677538393	0.9009355339235	0.490628362954138	0.656237946991175
OG0000636	246.645367241394	0.208004954320375	0.812489662894325	0.687571678058299	0.808025612114865
OG0000637	440.930093775089	1.05715845847246	0.842793145506381	0.0759098202438301	0.201336200154405
OG0000639	375.212173702979	1.11642029792808	1.26997716981338	0.0766516476105534	0.202452614944288
OG0000640	1213.32236868674	1.37745972571964	0.982899664031369	0.0365805414203767	0.127920595149553
OG0000641	447.323029557685	0.573364657289175	0.946581478445313	0.284781735354239	0.47574003076619
OG0000643	44.5740498322952	-0.319593016105772	0.953113579748666	0.464983338709348	0.639001900390436
OG0000644	4.12002443308629	0.192423633831775	1.03455773575597	0.314532796360801	NA
OG0000645	5915.85468360184	1.91238370869492	1.0442136854615	0.0091954994410561	0.0516385701510772
OG0000646	1027.36889553639	2.77144421351806	1.16969929131965	0.00132630750063806	0.0139424032384147
OG0000647	69.3968621881017	-2.22744013304551	1.63139702334793	0.0115931972683762	0.0588623053896783
OG0000649	89.2107705047184	-2.17481662922195	1.454418261397	0.0108660774485774	0.0566049024282736
OG0000650	73.1600491694047	-0.862376579235595	1.05878239388862	0.13942724498874	0.303500720152258
OG0000651	715.19084231992	-0.0295713461764307	0.674441009663133	0.946318915951874	0.969846426246932
OG0000653	554.29578354968	0.555536623366477	0.965027460150177	NA	NA
OG0000654	205.21347370754	-0.748476047058771	1.03036326257992	NA	NA
OG0000655	1423.52552311037	1.97919370795451	1.13799282879141	0.00973051279108938	0.0529192556840318
OG0000656	553.596487482744	-0.21265112801245	0.748625059191775	0.673044551818673	0.797989048443421
OG0000657	5.59078108611451	-0.258895229407193	1.06101892087804	0.20705374805398	NA
OG0000658	456.914181467154	1.71827540294545	1.96965757016693	0.0236728513585974	0.0968377356353225
OG0000659	1741.61466324983	2.14778122069933	0.955498729441335	0.00302347225544478	0.0235858197664561
OG0000660	109.545186420644	-0.444685883084043	0.902849517722416	NA	NA
OG0000661	41.6815296158818	-0.345835671935317	0.933388882234506	NA	NA
OG0000663	130.310802144278	0.420066868267648	0.79349543009234	0.433330589976472	0.613855330418601
OG0000664	124.107684543321	-0.673666937155544	1.05432374536058	NA	NA
OG0000667	4722.14897710684	0.725613491845606	0.78315020814206	0.200110748550521	0.382945967958207
OG0000668	645.131048304528	1.15623029267208	1.2546963160056	0.0717931860742942	0.19309119000325
OG0000669	484.937366402809	0.734941442278215	0.934302480794998	0.198741755135446	0.381926434257413
OG0000671	1429.08454061185	1.15036171696568	1.1058640868925	0.0745848193718767	0.19886412052307
OG0000672	2.05924378297601	0.217721766951715	1.05219104087407	0.154443879482137	NA
OG0000674	1007.14871565695	2.1876853124957	1.02168921673235	0.00365686158720268	0.0269384651888187
OG0000675	3630.34537492407	1.59894105980644	0.95614873670746	0.0185069210207749	0.0823888734686784
OG0000676	416.126652487058	3.54745171248782	1.7334415683326	0.00148378996163668	0.0151364135731457
OG0000677	15.9771282592936	0.25921792741809	1.00778124316695	0.441942107155749	0.622210962685152
OG0000679	11.6546973635542	-0.248452581465028	0.981992475526014	0.503755073386077	0.664987554760794
OG0000681	90.8605749405738	-0.0870322296321135	0.797069880266014	0.855564061037803	0.912753909958333
OG0000682	0	NA	NA	NA	NA
OG0000683	283.065939661061	1.706945643389	1.61075738188885	0.0254088059158537	0.0986594175651616
OG0000685	342.311839811593	1.13594364443099	0.900891545315868	0.0659784554443879	0.183462672880846
OG0000686	44.4234709459339	-0.652367350858803	1.13186270837444	0.177160117032814	0.351762730180473
OG0000687	4042.09613493055	2.31767561109182	0.961161700629342	0.00177418232874298	0.0166286223536942
OG0000689	715.449006712832	2.79773149792308	1.30354332856408	NA	NA
OG0000690	1561.18864285405	1.36833618174015	1.0315711949627	0.0408132142148603	0.13850783721736
OG0000694	73.7937147298195	0.965672053714899	1.4620881604149	0.0685103187407703	0.187233044235012
OG0000695	0.120385873247005	-0.103923005859055	1.01545200323603	0.910908311618132	NA
OG0000698	257.326699356078	1.22042749152949	1.51618547797299	0.0544954273982121	0.16282515915861
OG0000699	12.8806595462732	-0.054036065197387	0.93165120995575	0.881024637256853	0.930120315144405
OG0000700	266.91674554841	0.33317925020183	0.849007193055578	0.51864967270512	0.673307255831045
OG0000701	261.917568425511	1.1341546725772	1.44783201267947	NA	NA
OG0000702	17.0546223480838	-0.185686280458096	0.954688401874292	0.623900944118946	0.761760076247212
OG0000703	165.368865921599	-0.712117776056822	0.975827244154549	NA	NA
OG0000705	315.714477068254	-0.349197490955598	0.804283687965765	0.496399017717197	0.659315798570452
OG0000708	0.077858415808699	-0.0857645432068572	1.01376842081672	0.788909311159295	NA
OG0000709	141.536980389109	2.92428076922248	2.15547878485851	0.00537502049562473	0.0350513623079404
OG0000710	836.531932851653	-0.187480941650135	0.700140947650958	0.708785563547446	0.820648966793685
OG0000711	1345.33928316668	1.78022219097258	1.0961214370252	0.0148627874310413	0.070059008326203
OG0000712	290.46077245835	0.674531725423949	0.841595618902656	0.230973642750778	0.415222690409114
OG0000713	931.427657055675	-0.339073991182137	0.765650633940437	0.510664070316565	0.668985453818965
OG0000716	40.6044323672366	-0.633174204812646	1.03145409381155	0.225058914434312	0.409732071767083
OG0000717	389.15182060108	0.336738384353591	0.809546834902209	0.523141488445453	0.677099043603575
OG0000718	460.873239874009	-3.30956611770248	1.04929969373378	0.000108414069102697	0.00246441733395002
OG0000719	457.65207664816	0.568714520918241	0.937077269712117	0.289635521239335	0.48056284534089
OG0000721	8483.75556985094	-0.645920914479522	0.740831782263993	0.22710321842794	0.41131547464146
OG0000722	594.716029996016	1.00487345963223	0.949834917934904	0.0997158535282097	0.241446813880103
OG0000723	79.8726622796703	-2.1436373427143	1.5012319961966	0.0120897466282915	0.0607659568139199
OG0000724	825.427466000905	2.58953722483995	1.01949897072114	0.000999370102854308	0.0114100268696744
OG0000725	1692.48387273975	2.00214111715535	0.964712322016869	0.00514352750886797	0.034237225580264
OG0000726	88.0611741037467	-2.62908997242636	1.43465171933172	0.00452306915105082	0.0313163502667133
OG0000728	484.902843997696	0.897503908578034	0.898201541721029	0.129650775733882	0.288782864812936
OG0000731	11.0084573463975	-0.305634388362717	1.04742053919637	0.305691878215414	0.496819575173738
OG0000733	245.364006492349	1.53642162510717	1.67002968603936	0.0327146361108723	0.118736910852934
OG0000736	1407.2834420495	0.535161093179683	0.852340376744865	0.331131876812637	0.517562425770613
OG0000737	26.9092073613807	-0.696909210004916	1.23146192955969	0.126063629378735	0.283355537221564
OG0000738	27.3106846871464	-0.662335497885196	1.13671601253004	0.171863388385688	0.345228027439792
OG0000739	21.041224482847	-0.399636230669779	1.04988718741283	0.291787818905137	0.482225062480966
OG0000740	1064.18110408977	2.19670586569637	1.18067381422777	0.00610543867146424	0.037999192309041
OG0000741	763.468806750063	0.884220279593331	0.876421953419471	0.132741165693795	0.294524800072205
OG0000748	353.556335218832	1.00640286005503	1.06712142294032	0.102571863130926	0.246630253888029
OG0000750	463.588160597385	0.779892802653853	0.949200578106388	0.177877923719131	0.351762730180473
OG0000751	97.9554523061456	0.532792578380733	0.909267998732141	0.32009087130824	0.509544471039155
OG0000753	28.3667313080699	-1.17125785595555	1.55683635057944	0.0580157497262324	0.16923714471747
OG0000754	818.522787317104	0.261331993165308	0.706337209020742	0.61811977747363	0.755704923811
OG0000755	987.537895277364	0.507327247792293	0.778703801485476	0.350958108497419	0.53878163762204
OG0000756	280.684124616005	0.133564565997426	0.810072840026767	0.798144262720339	0.881486680928805
OG0000757	155.496565661375	0.106042167241974	0.805645785554326	0.839625953219863	0.905592770182661
OG0000759	185.908436766792	3.9914904844268	2.28481453469408	0.0017346687504366	0.0164316973942456
OG0000764	68.0855489277858	0.0227212965197034	0.836340978497	0.969902092431213	0.982312995510548
OG0000765	0.541736429611523	-0.157877913056141	1.0266655151558	0.681327225911772	NA
OG0000767	100.15726459014	2.69016676487487	4.22838786283202	0.00679690293337607	0.0411153005513697
OG0000771	188.165816235565	-2.10883857977707	1.18076316061657	0.00748572158218338	0.0446553079850663
OG0000773	61.7362649407271	-0.663385894473931	0.992508695180653	0.220487465608173	0.406111528534711
OG0000774	217.996742141352	-2.17695889683928	1.21340909024593	0.00632390486023456	0.0386855329233979
OG0000775	779.688813252672	-0.774590892191826	0.906607726462465	0.172131965635152	0.345228027439792
OG0000776	5468.74763637169	4.47582200099011	1.06276236502822	1.44078445089796e-06	0.000112905108788549
OG0000778	300.744266796904	1.90289333346678	1.41700262941583	0.0170023932354823	0.0769347137479566
OG0000780	950.685028256648	1.97064789291593	1.43416975654737	0.0150782515874342	0.0706383308063495
OG0000781	23.7903530348422	-0.040052266733136	0.938288011553671	0.905154375751242	0.944971334763606
OG0000782	2638.87890138112	4.12127313511891	0.95216040504714	9.47635122823453e-07	7.77963310356016e-05
OG0000783	672.351361778297	-0.204550143954849	0.695228774468033	0.683266565678398	0.805519713881671
OG0000784	271.718060551208	0.85761271309247	1.21469648459952	NA	NA
OG0000785	43.3106142388773	-1.27006225047064	1.51069092159796	0.0542973358565926	0.16251494273744
OG0000786	164.627246978743	0.668622759085866	1.09933132931746	0.189717647266662	0.36749800436823
OG0000787	174.43624450344	1.04725558471782	1.46174251774818	0.0681512051799519	0.186792810381935
OG0000789	805.85799360912	3.2885758687335	1.42573391085816	0.00107235905555813	0.0120833138024982
OG0000790	1333.85367493899	3.93310252296545	0.937370985020361	1.78554707443067e-06	0.000133838398100803
OG0000791	466.588032299189	0.71331964544951	0.808423166032674	0.204851424632098	0.388477194127651
OG0000793	14.7314926254806	0.169589379739386	0.993410924028903	NA	NA
OG0000794	454.934602407186	1.04383817350321	0.952392958069604	0.0898957206576048	0.225348005481869
OG0000795	10.5922220056807	-0.360783413378218	1.11197419073078	0.056106805913603	0.165630365402486
OG0000796	128.840913750561	0.53474245992351	1.07640267455302	0.235639208099985	0.420175711140475
OG0000797	462.610450216973	0.39689363660064	0.830128364607869	0.454844396373666	0.633169244567301
OG0000799	857.121726261651	0.715396038022558	0.8248852547294	0.206137210440258	0.389671656577857
OG0000800	8.2456300945727	0.12006721446069	0.984306490005848	0.691229765186867	NA
OG0000801	237.395035975449	0.48712992093072	0.901856667772195	0.355599084898616	0.544451884871416
OG0000802	859.644086873473	0.125783663798379	0.787531816858503	0.81263209481588	0.892342504116291
OG0000803	5.95604930016742	-0.185407229376529	1.03443785407228	NA	NA
OG0000805	18.9645295614756	-0.0412734862552083	0.899863888554581	NA	NA
OG0000806	79.0287228235748	1.3606714087717	1.5468212373422	0.0444646312215582	0.145459249005629
OG0000807	3195.83413260342	1.14434482999986	0.873967487702934	0.0622436038660569	0.176547927289515
OG0000808	324.147254257521	0.66064986486201	1.0796577734895	NA	NA
OG0000809	37.8373516124255	-0.103042537169456	0.933937875794961	0.782527824672189	0.872039930593797
OG0000813	32.3872810695283	0.285473422188968	0.937687345063936	NA	NA
OG0000814	372.520058793707	1.61501899041571	1.08846669424486	0.0224889555154237	0.0936496601656773
OG0000815	224.077297231458	0.43691631729591	0.880183255083357	0.404013663579263	0.586295922567887
OG0000816	688.19765277387	2.97742818446302	1.11955038106124	0.000555906352855132	0.00798652126935206
OG0000817	996.091363364939	1.37385050365349	0.916568109353204	0.0325074009615774	0.118483634794417
OG0000818	343.512719190799	2.65877759805812	1.01539600295529	0.00077459036223015	0.0100747690724564
OG0000819	376.051345246676	0.0331179963539172	0.68749134452374	0.956112439619892	0.974194944388117
OG0000821	530.001876272943	0.389095946476447	0.824049734878859	0.464463821089566	0.639001900390436
OG0000822	192.505394654689	1.07925657380967	0.99783229157545	0.084952125550977	0.215970259484853
OG0000823	230.607166849186	-0.0617954755237355	0.788364437817718	0.894163175643736	0.937674765699392
OG0000825	929.285306190482	2.60967690367295	1.00349589857189	0.000850030307385249	0.010619219202407
OG0000826	352.596171963735	2.43820613628275	1.65149078439386	0.00777974810035212	0.0456200194728131
OG0000827	288.46230497879	4.39242275070063	2.09310128834967	0.00086717017948162	0.0107237458202081
OG0000829	279.344752011119	5.551150543861	1.44945396547742	5.08668835914907e-06	0.000292315024372433
OG0000831	511.91483420328	2.0529353081558	1.13475621222631	0.00786198075129076	0.0456901252639901
OG0000833	380.544183030003	4.17791662714914	2.43258648565607	NA	NA
OG0000834	1687.50202839903	0.348172934172695	0.704310595803483	0.508866046301441	0.668125534480655
OG0000835	6.03274603369431	-0.079320242483289	0.984382524402362	0.769974639095448	NA
OG0000836	472.652700767335	4.13020605407871	1.24191475923736	4.36008519776431e-05	0.00147387978057758
OG0000837	4.95140203551859	0.215696777718711	1.04983410102378	NA	NA
OG0000840	3.50387426194007	0.0417257318608091	0.985973923423944	0.878906234748799	NA
OG0000841	920.808500627511	-1.56990608648508	1.11799792452547	0.0244644779639578	0.0971773535118896
OG0000842	0	NA	NA	NA	NA
OG0000844	484.667617981796	0.304663138297312	0.79097334644154	0.563626222946737	0.707199132722107
OG0000846	875.047632250201	0.552755400777266	0.943171270538517	0.299771572522628	0.491900654807601
OG0000847	9.748032112641	0.097578527380487	0.971666965143127	NA	NA
OG0000848	23.9731247974315	0.334012215029188	0.941624447059991	0.471263780407027	0.642768004289332
OG0000849	134.402911257359	0.266168015593997	0.835457009963223	0.603287775361004	0.745034473296828
OG0000850	239.391844853307	0.617121536958862	0.917584225118228	0.263580029344099	0.451701760029051
OG0000851	532.991476058801	-0.106226841296967	0.756947611528667	0.826636329179444	0.899804896052107
OG0000852	321.21871885352	0.633370157293051	0.956410818621685	0.247852269260283	0.432367846362239
OG0000854	432.985691017948	-1.0010352110697	1.02913414814123	0.0996397347280732	0.241446813880103
OG0000855	572.21748933839	4.55066046558698	1.92824579755875	NA	NA
OG0000856	2456.10786595832	3.45817464212635	1.09965587260105	0.0001086402072971	0.00246441733395002
OG0000858	21.6848063940507	0.0181185015917162	0.940830849952276	0.970347465982867	0.982312995510548
OG0000859	30.7103003000973	-0.110207994986964	0.90937340365432	0.788250637598607	0.875044494024468
OG0000861	0	NA	NA	NA	NA
OG0000862	272.569359309973	-0.0280400271630342	0.750729460291337	0.948343378384129	0.970293165776997
OG0000863	355.007595657176	0.537749277485041	0.857053345528699	0.324743816441949	0.514103158444371
OG0000864	369.115063348658	-3.61334385383838	1.01754267988108	2.13658734794875e-05	0.000856622462293869
OG0000865	65.3514440661801	-0.132519628521431	0.853349075040123	0.774195314798691	0.866569796463799
OG0000866	116.254415670155	-0.220787169312278	0.842596466835599	0.648275087795237	0.779094528565377
OG0000867	3170.80523012217	3.10187936862243	1.03776097316637	0.000210836273783502	0.00380811827637381
OG0000868	374.212891059154	1.998745018691	1.08955010108012	0.00790972610569126	0.0457596235107776
OG0000870	880.579016996924	-0.278797934133066	0.779917644586466	0.583018782445975	0.725197966043911
OG0000871	44.5441086150522	-0.14517095459723	0.902756156196353	0.733053769168601	0.835247952595701
OG0000872	6563.66851899148	1.48847210495206	1.01174270089042	0.0287159193937144	0.107856742995128
OG0000873	21.2822525357988	-6.8134883148547	4.38576782991166	0.00119905746574573	0.0129198441934103
OG0000876	20.9216220158039	-0.40837367122524	0.985350781126335	0.367305956130947	0.554982882006794
OG0000877	365.712398562329	1.54863824546856	1.06578572147181	0.0260323997627631	0.100477572070375
OG0000878	137.068211850368	0.937553481307026	1.14439654529244	0.114966861206472	0.266760253997251
OG0000880	74.0275905631363	-0.0479294054722348	0.836979772102392	NA	NA
OG0000881	129.623392947838	-0.713201457792082	0.95789094035158	0.200802294103375	0.382945967958207
OG0000882	49.3691147132796	0.512696808999036	1.09149639213629	0.22442617240488	0.409563299723316
OG0000883	1247.46830175246	2.41303576401666	1.00056588184407	0.00162408196160045	0.0159995274388524
OG0000884	44.4986197885755	-0.203079415367813	0.892040974166564	0.653565600961272	0.782463261150857
OG0000885	32.2466102338728	-0.330608947005279	1.01652621901021	0.370704613710636	0.557188102909447
OG0000886	452.957559195668	0.35831243603546	0.749068825821214	0.499746870639423	0.662259906682446
OG0000887	53.4611841586363	-0.661206315795837	0.959898549113005	0.229500074327787	0.413972156941833
OG0000888	44.0842984577128	-0.78501352221991	1.25325872082425	0.11544704793521	0.267155316295707
OG0000889	193.313995148092	0.270523919970824	0.823175634894271	0.600548344557732	0.742246999292476
OG0000890	299.654661934423	0.966290226730364	1.08357156638958	0.111451697333317	0.260709262147407
OG0000891	580.173371869314	0.698358999203395	1.00652213772146	0.207534187480262	0.391026163077565
OG0000893	44.0819424086355	-0.398733050606216	0.987246807410376	0.368694324316065	0.555134511022616
OG0000894	105.03488676785	-0.476792595972996	0.857640360436269	0.366153014500395	0.55421228884871
OG0000895	25.7369551741706	-0.190089407617212	0.939872971342428	0.634444085082301	0.767105772932756
OG0000896	378.434242193932	2.23784555466713	1.17936008025989	0.00541387915073999	0.0350884498341193
OG0000897	102.261809771601	-1.01000137863404	1.1999323920028	0.0948901621187294	0.234035249631888
OG0000898	64.3218896673233	-0.143885829911095	0.829490045437077	0.762908471228123	0.859081779488755
OG0000899	471.794839360083	4.09206698353537	1.356958076097	0.000115158788100248	0.00254530449595933
OG0000900	13536.684793412	0.74171292072285	0.76738659389396	0.185297354423649	0.363841274517508
OG0000901	350.498566555515	0.391988303353533	0.733664570870315	0.460434638774341	0.635223362391722
OG0000902	527.261091354017	0.394463780177653	0.804169394302427	0.459748571042409	0.635223362391722
OG0000903	113.996401457672	-0.242929864930829	0.887856806836601	0.598597093408566	0.740833732258699
OG0000904	498.486889249817	1.80997173403531	1.52258643635711	0.0212534864101556	0.0893683184661176
OG0000905	0	NA	NA	NA	NA
OG0000907	239.114320153145	0.793293864310267	0.993556195841651	0.170053281810028	0.342891061801742
OG0000909	201.689332166971	0.64644701001928	1.00106874793584	0.229980142984119	0.413972156941833
OG0000910	1179.8673934339	3.7768310471713	1.01847154114575	1.32982555705248e-05	0.00058785109239961
OG0000911	0	NA	NA	NA	NA
OG0000914	242.996072560807	0.301244397339958	0.835564810585017	0.559566227330734	0.705184339121481
OG0000916	69.080036405151	-0.367936136043033	0.912448334813468	0.44723602387976	0.626620609805826
OG0000917	86.7946564866683	0.208187452124317	0.827283731044922	0.683333677626221	0.805519713881671
OG0000919	572.075690305875	-0.0791961236007414	0.78108379199132	0.866385179664769	0.91954996518201
OG0000920	404.436076099568	1.45169648911471	1.16523903993702	0.0368238019765246	0.128250979005108
OG0000921	98.5978454619896	1.03577764535106	1.59804520477506	0.0518623163167951	0.159405442878451
OG0000923	3250.60873477528	2.70496047022356	1.01378961461225	0.000677130938581746	0.00912010732902289
OG0000924	12.8828581614646	-0.0586768111461722	0.956466159755205	0.854296357435807	0.912753909958333
OG0000925	743.472580639263	0.484188367604674	0.782948151185014	0.37173500977022	0.557764279237475
OG0000926	14862.5065581518	3.25277498408755	1.08318197409373	0.00020074941321211	0.00372141922986749
OG0000928	349.394458014277	0.570621147462217	0.774241571585873	0.296261065664679	0.488281193502872
OG0000929	39.9157275007442	0.216507396852339	0.935892048562418	0.614395488382978	0.752285384923476
OG0000930	294.927945075303	0.976453454703226	1.40285551947922	NA	NA
OG0000931	189.590605084452	0.322489884613178	0.85111969307304	0.530336703458251	0.681996475046548
OG0000932	354.377246006354	1.08769826293596	1.22250368586571	0.0828233080041744	0.21279788822533
OG0000933	196.25699839369	0.697425147797121	0.95325744453568	0.2152265467001	0.398979103775239
OG0000934	461.568496954155	0.386140530357638	0.719700352887475	0.466417069846536	0.639191596514648
OG0000935	1278.149986847	2.12518880896205	1.05359370803602	0.00502702796766225	0.0338538914697255
OG0000936	22.591422037371	-0.0147587573053959	0.927978265125529	0.960965744801594	0.977984028357703
OG0000937	382.598824777891	2.11345245917775	1.09366228487644	0.00589678571792432	0.0371024035682537
OG0000938	71.8933288310942	-0.976695522800468	1.21605437858851	0.100511586658598	0.24269184229611
OG0000939	965.786925404554	6.96937457302237	0.987869756283373	8.87006337591299e-14	7.64599463003699e-11
OG0000941	293.884830005253	1.35954288091561	1.52609526384183	0.0448984746133158	0.14563574149267
OG0000942	11.3654061047268	-0.282808465818084	1.0317483232886	0.355103375363348	0.544176194779034
OG0000944	117.519306761946	-0.69321946538952	0.927784261431436	0.214793184783875	0.398604360137138
OG0000945	6843.3519241973	3.50611483385082	0.987124095392482	2.695620172408e-05	0.00105619299482532
OG0000948	233.725386111047	0.755021273249909	1.00936993613769	0.182313588994045	0.359209859915124
OG0000949	1606.1061571186	0.48360700157163	0.73134471699137	0.365424393193764	0.55375712866769
OG0000950	259.809263460908	-0.136879651486232	0.734683918866527	0.783086197932258	0.872039930593797
OG0000951	1044.75900752752	3.85049644925869	1.24367310532365	0.000102174481190708	0.00244651118851085
OG0000952	396.631443644201	0.267569048855796	0.820336655242554	0.606383015394529	0.747785635579519
OG0000953	1599.34194881168	2.28739804967211	1.00169380763045	0.0024481333453092	0.0206891268985934
OG0000954	294.839126922877	-0.208532247445957	0.787236716459747	0.676079573696795	0.799973359679667
OG0000956	695.973719303382	1.9545982380369	1.11766804068864	0.00980889068411861	0.0531777595579261
OG0000957	814.102414255992	1.18738759110019	0.880866800790163	0.0551716860322982	0.163429530446189
OG0000958	849.251590977034	0.159631246198875	0.70426637148077	0.762791617751527	0.859081779488755
OG0000959	25.8498841176548	-0.0480031345066134	0.892480933905723	0.905248609580141	0.944971334763606
OG0000960	115.783410281441	-0.384597082615604	0.883953727066885	NA	NA
OG0000961	256.533205194517	0.663345770095462	0.990895387208806	0.224499604546713	0.409563299723316
OG0000962	16.2630595555435	-0.0386363922266793	0.954775141962063	NA	NA
OG0000964	1352.03945824761	3.59709105769552	0.978875258669472	1.60703898390261e-05	0.000676218216177013
OG0000965	194.527930568762	1.27867478945311	1.81000124302444	NA	NA
OG0000966	60.8161232640817	-0.219182883498594	0.890266561212402	0.631113192348185	0.765328695098443
OG0000967	65.0755371331487	0.915722219251378	1.26705463626638	0.103461598095571	0.247691353829352
OG0000968	367.266182284469	0.183210323930523	0.690260510483509	0.726592555940409	0.832523083371257
OG0000969	291.978721419765	1.73393026702471	1.69842662701684	0.0243577528662768	0.0971773535118896
OG0000970	232.399671625846	0.0124263265573902	0.818151018299622	0.989022082108025	0.993632907665639
OG0000971	1189.43659636323	1.14758224340435	0.971757925725176	0.0688518027881887	0.187280376206009
OG0000972	20.3308777801247	-0.514187627384424	1.0889381578666	0.228445256423732	0.412829792530937
OG0000973	1250.46346629026	2.54032305296447	1.22632236138809	0.00298495855821674	0.0233912207016621
OG0000974	1555.50769830201	1.93938319370782	1.04030341563838	0.00838530770047035	0.0478684452834798
OG0000975	2058.85828909494	2.78182025342914	1.09548077763611	0.000877058097824447	0.0107237458202081
OG0000976	94.744903266771	0.606880186923722	1.09374830957092	NA	NA
OG0000977	2019.90347306173	1.81869095421853	0.910093286320952	0.00751418426160626	0.0446705298862386
OG0000978	1913.25015660276	3.49927447138831	0.905869418053226	8.32888687304104e-06	0.000402422141867045
OG0000979	3929.89992473803	3.7660199698534	0.982485450556501	8.40324658191046e-06	0.000402422141867045
OG0000980	3018.20193189323	4.37386122437066	0.922813954079494	1.34579790998454e-07	2.16084619779782e-05
OG0000981	145.131589947806	0.887551718928143	1.12699690762981	0.128067964442172	0.286506215264653
OG0000982	1505.71609344068	2.17140317836865	0.980550683340807	0.0032298079670867	0.0246380041383074
OG0000983	2368.25174071859	4.18992256282007	0.932764284040973	4.45996646456344e-07	5.14058272386982e-05
OG0000984	660.181121393999	1.91832562617	2.08324970147142	0.0181948260213829	0.0812639379815131
OG0000985	5551.64133469233	3.329037565949	1.00448758416659	6.97425390270832e-05	0.00200393562137819
OG0000986	121.939300204635	1.05519326658855	1.72872774913114	0.037818289414525	0.130606769958962
OG0000987	1317.3787327878	4.47653362275	1.40350450444064	6.06610050851376e-05	0.00186749237083531
OG0000988	2770.57718473966	-0.0593531972480139	0.658108437532501	0.898496387654705	0.941646062198609
OG0000989	6001.96608079467	2.41836300918252	0.938453720837902	0.0010959797086463	0.0121901226948788
OG0000990	3397.63193435795	1.92678048129875	0.958021238504088	0.00655900142042904	0.039956602292649
OG0000991	4202.97242701616	2.66742213026068	0.980722140421813	0.000598529251294646	0.00838914170107293
OG0000992	2305.1697708671	1.93353530138493	0.943321574291075	0.00587429978032709	0.0370963107006737
OG0000993	11714.6245378159	1.70592276675128	0.888411035366465	0.0107963473700219	0.0566049024282736
OG0000994	4237.54675202424	2.33868940832155	0.906987550709494	0.00118802088082408	0.0128814339530863
OG0000995	3497.24929866706	1.50175577330582	0.89232861897754	0.0207821290935818	0.0883881249037886
OG0000996	3269.52075502264	1.05982876702287	0.838920062712656	0.0792151058401735	0.207233448358815
OG0000997	3233.94197023396	2.14480747779782	0.944789279503179	0.00295013714751476	0.0233304423959424
OG0000998	2957.47878684655	1.48838255073662	0.919270226169527	0.0235275398290425	0.0968377356353225
OG0000999	1531.81511294237	0.656946274955662	0.898702404381618	0.242069320661951	0.42520458528392
OG0001000	3072.81340652858	0.690603250059748	0.750027409020431	0.212544183514853	0.396446267295055
OG0001001	2334.12860302694	0.412169195105332	0.713253865755866	0.436786396870668	0.617229301807403
OG0001002	2815.27916347069	0.43657790687179	0.771620371099574	0.419851521953381	0.601477767048461
OG0001003	428.042240327044	-0.314841370796255	0.836747670843194	NA	NA
OG0001004	924.287267451455	0.0672825326748864	0.762627744567823	0.904132968715757	0.944971334763606
OG0001005	1007.23436770831	0.556239911114542	0.865406921008953	0.311428673073419	0.501587687339865
OG0001006	843.924319875401	0.184041501431308	0.679007866860729	0.724995482897623	0.832088608163331
OG0001007	1214.40833670347	0.211867588791783	0.672295036690559	0.684012473321991	0.805519713881671
OG0001008	915.13440898755	0.0237447514983129	0.677563110467449	0.969588807976917	0.982312995510548
OG0001009	3067.49857519965	1.3075950218546	0.8712519324777	0.0371243896167209	0.128842666753728
OG0001010	1494.58733670702	1.73135024708278	0.908070338451989	0.0100982352730509	0.054066327983664
OG0001011	1477.4471153008	1.45183729983674	0.902063029065255	0.0249500528168551	0.0975371679280233
OG0001012	4234.7184010166	2.54511577797252	0.961131719738248	0.000798343230864495	0.0102712218657492
OG0001013	558.165199958359	0.571274573637309	0.874279625392788	0.298970379081276	0.491348840358552
OG0001014	2798.92586517242	2.70052456261339	1.03213984524684	0.000777229864638461	0.0100747690724564
OG0001015	51.6496605688423	-0.244612565762872	0.861134961231385	0.611697990717047	0.751651700638766
OG0001016	35.2659038982325	0.305712592944311	1.00101809268996	NA	NA
OG0001017	883.160851624418	1.23194837792805	1.04801261326918	0.0586178982946998	0.169844128840441
OG0001018	2780.21603332111	1.36721972747829	0.871680120488311	0.030318371364432	0.113381501588461
OG0001019	9.39992086955328	-0.0363554439091898	0.945807807598314	0.913050663846575	0.947681724546355
OG0001020	537.290450419105	1.05192148363805	1.28338160545581	0.0846459707525015	0.215560299829749
OG0001021	21.1222868305308	-0.0983117790344097	0.921068703806001	0.802245093280509	0.88435338214334
OG0001022	187.093186880973	0.54871674710387	0.955291778101719	0.297387350666922	0.489213542509326
OG0001023	786.051571766259	0.594122210631433	0.972457261720465	0.266736802698561	0.453952860663691
OG0001024	82.8194490028273	0.248443372462923	0.900033865724661	0.600600095135153	0.742246999292476
OG0001025	65.2286784094864	-0.579524208420763	1.01140192615657	0.253097113850786	0.438091791444533
OG0001026	170.764864944707	0.280680275174977	0.799082992792491	0.592362812299816	0.735758997409857
OG0001027	4.32627216988	-0.00879919531084999	0.982762297844479	0.967090215741089	NA
OG0001028	61.462560740542	-0.362992742150425	0.904698714364785	0.456165470316678	0.633522657712512
OG0001029	540.612328050831	2.3369337347823	1.00025346582076	0.00204624740722022	0.0179072615738459
OG0001030	263.660433867242	0.145905735820902	0.814873633023616	0.77701354779244	0.867921903912847
OG0001031	117.846057437386	-0.364035429792913	0.864077600316481	0.466361540324287	0.639191596514648
OG0001032	1005.13302657492	5.12127932688584	1.03221029353711	3.73773508760804e-08	8.89942791638469e-06
OG0001033	6453.90310541436	1.5233747697136	0.912888616560183	0.0206162192966023	0.0881944468172268
OG0001034	2819.08108652066	1.54207496503126	0.998091163300019	0.0236811375011491	0.0968377356353225
OG0001035	25.5796453123613	-0.422700682238265	1.00223313593732	0.339881659296202	0.525521058857985
OG0001036	143.313584968089	2.23372742328959	2.14985709426467	0.012257051087215	0.0614277792859262
OG0001037	51.2955335278038	-0.246335745705895	0.886492091670694	0.597793885817887	0.740833732258699
OG0001038	1048.53764150788	0.741176076555327	0.899186853677164	0.196612154603942	0.378725535795749
OG0001039	9.6300803762016	-0.276049491075571	1.0455022677488	0.159317001131785	0.326227085747187
OG0001040	25.6844675475376	0.184489758610485	0.962970946058634	0.626192680874748	0.763410196841791
OG0001041	879.166136421562	2.30496843690069	0.99673379216902	0.00225472182705652	0.0193390071136589
OG0001042	1150.79615607215	1.21991780896824	0.979980419155757	0.0569189634700383	0.167169153360044
OG0001043	1934.67084806726	0.598554248702223	0.725998788853707	0.270414327936949	0.458940127512085
OG0001044	17132.4391529932	-0.171391926791853	0.735356469484931	0.725357348732521	0.832088608163331
OG0001045	97.9228331014546	-1.95067282069083	1.36385404855323	0.0141701721752498	0.0676714039615809
OG0001046	351.128019356998	0.704095518061209	0.777749324586417	0.206542422547508	0.390010007088614
OG0001047	10437.8831330373	1.25940871736516	0.934068953396851	0.0495958417519723	0.155790805376557
OG0001048	1062.10145679108	1.43126294263171	0.978583385506379	0.0313865569460277	0.115868145984907
OG0001049	310.637945273261	3.09726243165508	1.88532394131749	0.00356943596041804	0.0266392677641527
OG0001050	71.5539617378959	-0.279369734605969	0.881626234096572	NA	NA
OG0001051	439.364533880132	-0.15623513064113	0.753598127406502	0.752742738940735	0.84891977667516
OG0001052	173.722341438939	0.704056588421671	1.06378027299304	0.190587251074511	0.368768149104891
OG0001053	995.049920037833	2.80166961841461	1.13780060728286	0.00104789733965167	0.0118853619313124
OG0001054	31.2659719090973	-0.279240815276335	0.970570715811234	NA	NA
OG0001055	352.045787160827	2.29179222148677	2.53123535485299	NA	NA
OG0001056	10.4968546012495	0.214041270428451	1.02251155638887	NA	NA
OG0001057	542.696860493435	3.66094171031054	1.8567265102159	0.00156370830737221	0.0155643570482176
OG0001058	284.276401739326	0.732965916872672	1.03518572611268	0.187421935617848	0.366076420571596
OG0001059	42.8025202820955	-0.25891683866551	0.935916913455515	NA	NA
OG0001060	176.062793077513	3.19723173875377	1.70766667652523	0.00243883984277593	0.0206891268985934
OG0001061	805.696461586864	2.80356089892437	1.14887536537492	0.00111263222705101	0.0122960125604869
OG0001062	582.359207467727	1.62625604786657	1.09806601309114	0.0220592123523136	0.0925306133707752
OG0001063	224.486819848894	1.1672780068201	1.45450330167072	0.0616233273221717	0.175794056680477
OG0001064	277.890462188246	0.150936153734853	0.822368815477863	0.770399528837165	0.864693221168798
OG0001065	47.5205882455902	0.277865427486761	0.921404705053393	NA	NA
OG0001066	1.78467794524587	0.216414463995282	1.05149641051614	0.17015240680999	NA
OG0001067	499.287471651101	0.605797556017096	0.794519722146303	0.272537279419107	0.461093493344986
OG0001068	612.339097110134	2.26981244826657	1.25635310179857	0.00618942653596407	0.0381091833857216
OG0001069	5020.98437877491	3.96693358582853	0.984729759168293	3.68333522589524e-06	0.00023518777516457
OG0001070	17.9122268675534	-0.436378243821887	1.03723065204759	0.301393366376347	0.492981179917288
OG0001071	3781.03523310374	3.02204269993478	0.925696966220196	9.11144380907468e-05	0.00227654045316591
OG0001072	1089.29795551935	2.94102960108053	1.02120484563219	0.000315063047650034	0.00522277590527556
OG0001073	330.609498970656	0.00379590695132642	0.750390586335261	0.998025313730482	0.999246753208136
OG0001074	1000.35376801254	0.944375105203853	0.835513994428194	0.106940903689068	0.253974626483743
OG0001075	417.222323732796	2.13141561682539	1.00597176576997	0.0040373363609819	0.0286434892441679
OG0001076	348.0590261519	0.310529754602728	1.08147222253782	0.119515440473381	0.274360345374313
OG0001077	1418.42666004399	1.57203246464299	1.00390606007665	0.0221757833020892	0.0927938116815578
OG0001078	268.292570413343	1.85849957674645	1.18550715381985	0.0141246172881488	0.0676412227910238
OG0001079	896.375145509107	2.56691499708149	1.13521189577304	0.00196925808295215	0.0175906784197384
OG0001080	1807.37201220945	2.87490770298027	1.03489385308737	0.000436347145946781	0.00683874981465682
OG0001081	1057.00376376741	0.783836838132546	0.787739256903919	0.165140224414952	0.334943231636914
OG0001082	3606.04181698833	2.68541488866305	1.05982922280391	0.000979778046322039	0.011336492294357
OG0001083	2169.70482384796	2.1271800846667	0.971711569044721	0.00352487609346558	0.026536621769147
OG0001084	10006.3030161036	0.904325925259021	0.7888057669089	0.118517413326062	0.272795755105648
OG0001085	11834.7182210496	2.28874200299848	1.0102092287921	0.00259700352402853	0.0215251638241596
OG0001086	10424.5435630601	3.35827410704674	1.06612602791129	0.000113289453343529	0.00253650672161355
OG0001087	3425.15699807027	2.3336422558875	1.14722334924766	0.00403565610430678	0.0286434892441679
OG0001088	186.186127281053	0.836977747470262	0.939378184928822	0.154209130586015	0.319923635535848
OG0001089	1539.12174907625	3.61112408311215	1.14635120799847	9.68397774959677e-05	0.00235143347046547
OG0001090	113.498606623492	0.70595934836769	1.12182179836892	0.172601153606033	0.345603239043903
OG0001091	228.036132958628	-0.0545810072207156	0.797973088863772	0.904616476503963	0.944971334763606
OG0001094	44.1819058576794	-0.785290995332207	1.15123762103086	0.147720660502568	0.311333030203456
OG0001095	303.433613764592	2.59674471144617	1.14894310994076	0.00189869544874012	0.0173952288558911
OG0001097	193.902572277197	4.32893919831623	1.88597725284321	0.000629357484316705	0.00875009921743547
OG0001098	132.754529674765	-1.41385645949912	1.2440615729267	0.041522216064276	0.140086693727616
OG0001099	482.76721902214	2.38544148936547	1.21441733220941	0.00420349502372953	0.0294586399223972
OG0001102	99.6210782659413	0.189662226705921	0.831106555898467	0.708769477955372	0.820648966793685
OG0001103	1836.49505058535	0.934948279219693	0.916374128021568	0.120135366969968	0.275050959702821
OG0001104	0	NA	NA	NA	NA
OG0001108	202.795412666221	4.31212781396802	1.90744325756114	0.000672079956915431	0.00912010732902289
OG0001109	331.494430913462	1.13936188137432	1.3831684074927	0.0679617523502353	0.186570160910519
OG0001110	47.4570285383767	0.0697226074173865	0.876438359763538	0.88605614486112	0.932652251280176
OG0001112	207.348373389298	0.750053463511752	1.07221015462847	0.173401010212688	0.346637734572221
OG0001113	149.998889916085	0.20280726496682	0.784627404841717	0.698441462802397	0.814557655382684
OG0001114	56.4717992805498	-0.000871638937898074	0.90833780071501	0.988493766093967	0.993632907665639
OG0001116	1374.25064488828	0.573856405929723	0.759322329148306	0.294013956753573	0.48505269037623
OG0001117	7.68825793572322	-0.0952536195728933	0.976883582167524	0.748828601755964	NA
OG0001119	18.8668534963081	-0.716626913870101	1.30768403265817	0.0888261326298685	0.223230688999844
OG0001120	5.88097977365166	0.0966947569337979	0.995806948427493	0.705998108881964	NA
OG0001121	1337.9125753785	2.90866321977637	0.982126450805568	0.000251523997292463	0.00438007445790107
OG0001122	420.003493981361	-0.100479662912184	0.771507762417573	0.835026158827434	0.904044906846998
OG0001124	95.1044350792184	-0.821987700064865	1.06383304301896	0.150646065787393	0.315186671623137
OG0001125	366.533158273499	0.128087213372881	0.777642015318845	0.808416451502548	0.888845639279587
OG0001127	32.0169492951679	0.0111792728359005	0.900413092297532	0.987212634224611	0.992972334540974
OG0001128	0.722315239482031	-0.167006522816605	1.0295992352671	0.605242900565325	NA
OG0001129	127.180245107649	1.07590797708793	1.4286426416614	0.0698212490885877	0.188966771473666
OG0001131	12.7418779146522	-0.356857244922119	1.05454152819418	0.268245052753334	0.456069497975097
OG0001132	83.6859242114735	-0.379623528053684	0.883818247060053	0.447808607472256	0.626620609805826
OG0001133	63.8771771622882	-1.7189995715284	1.78471376813803	0.0245942827442595	0.0971959609798477
OG0001134	24.548178716108	-0.272594267280952	0.953743097846738	0.514907131969454	0.671629278274358
OG0001135	195.403623586267	-0.564576011715892	0.838286395036263	0.296537360555398	0.488281193502872
OG0001137	2494.55880675181	3.22143262474007	1.06887887105307	0.000182084107899375	0.00344959342877498
OG0001138	153.517075198839	0.266627263397216	0.832728245199918	NA	NA
OG0001142	60.8031356209654	-0.00379753522211687	0.84340871204619	0.986102213669949	0.992972334540974
OG0001145	11.5643752880757	-0.015536172369185	0.958537564046637	NA	NA
OG0001146	145.163235075486	0.0595578795685587	0.827114609423205	0.910434800534923	0.945988384570811
OG0001147	474.022837834626	2.5361412225167	2.0663944848317	0.00838359811811093	0.0478684452834798
OG0001148	15.5661973860233	-0.325849483634996	0.973549719547737	0.432872218534623	0.613855330418601
OG0001150	29.026968052759	-0.0932511676043361	0.883991357157807	0.828928655763685	0.900487084144041
OG0001151	0.0601929366235026	-0.079481456619687	1.01326960076017	0.788909311159295	NA
OG0001153	361.453341693808	-2.33683841107248	1.21904173121623	0.00466102416534915	0.0320143651835137
OG0001155	392.2806136463	-1.73374722898581	1.17345554572044	0.0178158358854493	0.0797779248480899
OG0001156	525.405733106978	-0.172214770225117	0.808908134912434	0.722250595636944	0.830302849010782
OG0001158	1.08347285922305	-0.178861101981782	1.03395898931316	0.50465571767751	NA
OG0001159	269.473509081406	-0.575794432892473	0.916034674036611	0.280691293046395	0.47073131246302
OG0001160	1206.81433420069	2.49506874078007	1.10381903763372	0.00212081321879455	0.018281409946009
OG0001161	198.648098622482	0.928919992214826	1.07216091437865	0.121850689204951	0.277885736328783
OG0001162	13.6439354945226	0.100225339198911	0.947643486743874	0.792255772245448	0.876668133088031
OG0001163	6.61012854791358	-0.122556386313648	0.967517553878118	0.707101040619742	NA
OG0001165	499.079643460053	1.14494093012127	1.12737415070438	0.0746317204051196	0.19886412052307
OG0001167	168.723912304872	0.346818929321333	0.840776138317587	0.505982074695415	0.665887860133508
OG0001169	160.466940774715	0.721473556049272	0.991444282623732	0.199568258179159	0.38270931824346
OG0001171	48.4946586124473	-0.457730771220291	0.962840232295308	NA	NA
OG0001175	191.11831612978	10.5267894443242	2.2029448983398	4.12966492639661e-08	8.89942791638469e-06
OG0001176	8.82982467836115	-0.186157078015872	1.00138717008151	0.524433872977092	0.67775412069903
OG0001179	128.606379710961	1.98438651130373	2.37326649334789	0.015815492515394	0.0732954545605895
OG0001180	2.81402348619962	-0.199990082357441	1.04363344468034	0.306902480245009	NA
OG0001181	121.820010803044	0.66502478141418	1.04707310675634	0.208229194216916	0.391907348067645
OG0001182	163.392069779232	-0.626596254226208	0.935453844290365	NA	NA
OG0001183	194.014085078185	0.654332251007907	0.964198267448894	0.235411873895131	0.420175711140475
OG0001184	607.921531142574	-0.109718447568622	0.797893283975853	0.817236812665304	0.894615206762729
OG0001185	399.138589815006	2.9481051221047	1.85649432273677	0.00432798111079121	0.0300864493346937
OG0001186	25.4911186020774	-1.55171184001111	1.85966234352933	0.0287928109806126	0.107910448109948
OG0001187	36.9676916196424	-0.502495400050585	0.964744058191035	0.316247061826953	0.505760607226036
OG0001189	347.659752113412	0.361449174808917	0.864334025749912	0.482569881937632	0.651998806003509
OG0001191	496.113533567078	0.94267206464871	1.01961980452808	0.11930524132585	0.274242981394355
OG0001192	15.7933407120802	-0.931352333918888	1.78072776112032	0.00465778887671395	0.0320143651835137
OG0001193	31.6207989847636	-0.295490331747229	0.922820377810169	0.515736197991017	0.671629278274358
OG0001194	53.4025526081318	-0.544013120096376	1.02962537294574	0.261369764011001	0.448806248162316
OG0001195	182.189824554747	0.235367790852678	0.816326448681079	0.64894416648485	0.779094528565377
OG0001197	28.5159266011905	-0.115239245488271	0.911184361975769	NA	NA
OG0001198	42.152302820985	0.0853827590938858	0.842109507128581	0.865351715562577	0.91954996518201
OG0001199	81.2115519683956	-0.588679390074533	1.02820091294363	0.242056460632537	0.42520458528392
OG0001202	4.82718673372425	-0.144489119224071	1.00669342683959	0.58252858673738	NA
OG0001204	102.584084670337	0.473677042448823	0.908905174340987	0.365531097693638	0.55375712866769
OG0001207	708.277283624296	-1.26801185828582	1.03537894064953	0.0503378696387205	0.156930356703715
OG0001208	47.4927160268598	-0.645548736167712	0.982453479246975	0.223180486578542	0.408794601588916
OG0001209	36.0116790755322	-0.971737327161541	1.38332388177196	0.0810061549804084	0.210006934114623
OG0001212	195.509851742843	0.679015604122121	0.980004758928382	0.220302653150325	0.406111528534711
OG0001214	17.5016383614599	0.237123626533219	0.954894063624638	0.565026313356733	0.707694507556951
OG0001217	104.764417263406	-0.173647984708058	0.814432497443304	0.721482618425835	0.830302849010782
OG0001219	91.65006350178	-0.497271109747793	0.955444053996263	0.321123876187083	0.510717308622262
OG0001220	30.7585012139485	0.358980121431165	1.03615126850269	0.329026407578802	0.516166360606331
OG0001223	1.029621891488	0.210385938128109	1.04823614464707	0.229640569881883	NA
OG0001231	68.4831080101157	0.443216464413546	0.890200367011874	0.396117073776481	0.58020886592239
OG0001232	17.7008193052464	-0.235253748068425	0.935659986830961	0.580166639663828	0.722171326195263
OG0001234	323.210799093467	0.794186628631438	1.07589596424044	0.159996417554366	0.327205010514505
OG0001236	323.514456210487	0.32792095803155	0.813596708251848	0.531347367308976	0.68208701507124
OG0001237	41.5966623440078	-0.0972519728912431	0.862326504629537	0.828841760361682	0.900487084144041
OG0001238	25.3268415363876	-0.1691205571761	0.932557289531332	0.673476836128293	0.797989048443421
OG0001240	5.99658185379518	-0.0986217181358964	0.986603322030653	0.719752118611153	NA
OG0001241	544.941625322967	1.14838198654238	0.944519802211735	0.0667351823517122	0.184377330728128
OG0001245	651.34289228464	1.48642047614941	1.09852488594592	0.0324800961269447	0.118483634794417
OG0001246	287.519456997604	1.37851093386314	1.6119955926518	NA	NA
OG0001247	717.941051340949	2.69870964081414	1.1609695654924	0.00153833538322636	0.0155643570482176
OG0001248	38.2633541024639	-0.220614975422549	0.879835305205228	0.636545240280271	0.76849019204705
OG0001252	2996.50720097127	1.47938781288077	0.924022001749879	0.0242283292865865	0.0971773535118896
OG0001254	1.47996143733446	-0.186838179001607	1.03730080853891	0.433671550627037	NA
OG0001259	44.449117007697	-0.842481882344643	1.33023366352689	0.0951411375125918	0.23431903010244
OG0001260	7.58393487626228	-0.167191822007184	0.969522820543245	0.625623244244012	NA
OG0001262	1056.84510517749	3.78296739232123	1.16229599138658	6.41447925495106e-05	0.00190664866129925
OG0001263	365.161000598957	-0.53707127557792	0.805410926842632	0.317140797665955	0.506719865779524
OG0001265	20.7630681005538	-0.169164041827932	0.912782647999445	0.690856098366877	0.809677711478243
OG0001271	152.103277126919	-0.968421478286928	1.10513026859733	0.10759313854507	0.254445227505762
OG0001276	11.8239273906864	0.0377547575863941	0.956169049527146	0.920193230368774	0.953373274733033
OG0001277	482.615974062959	1.19238125174729	0.976460706912005	0.0616693391511929	0.175794056680477
OG0001278	702.288138748171	-0.638873847906077	0.903372986109981	0.241924108216551	0.42520458528392
OG0001279	177.434653464329	-0.827668804803339	1.00171516271975	0.151561011764724	0.316333152884242
OG0001281	66.473867365025	-1.19122528231578	1.4453356936994	0.0594514144822645	0.171395047771612
OG0001283	1584.57156945036	-1.06155167774229	0.953368653142514	0.0806048208849732	0.209596849480684
OG0001284	299.995839534749	3.08123312219936	1.7551569499091	0.00313399744892553	0.0243378900988631
OG0001285	133.749903968485	-0.658683447235162	0.998673574840605	NA	NA
OG0001286	145.69925349064	0.609621322086801	0.934559314829635	0.264985972868989	0.452760968509551
OG0001288	7.89376783474137	0.254248113713348	1.0664822943937	NA	NA
OG0001289	269.724039125001	0.697202444102996	1.20305129007799	NA	NA
OG0001290	66.8201582571446	-0.292802670840214	0.897484672339504	0.534196131867539	0.684724261219061
OG0001291	29.590852493049	-0.77608096811347	1.32356908558406	0.087002140392032	0.220009887927002
OG0001294	0	NA	NA	NA	NA
OG0001295	23.7482398194886	-0.530388334554803	1.05589627375816	0.24219889950627	0.42520458528392
OG0001296	46.1079721386998	0.898237930758279	1.50578276202958	0.0530267528920485	0.160382670150687
OG0001297	37.370125332512	-0.509971049278662	0.976152467518219	0.307849373967289	0.498340207248457
OG0001299	24.73060925875	-0.226643977407407	0.938685499129908	NA	NA
OG0001300	730.307599008008	0.103649154666404	0.730857899099115	0.848970655666938	0.910781213671313
OG0001302	0	NA	NA	NA	NA
OG0001303	693.371008095341	2.91222956502247	1.15429631376748	0.000832728873213696	0.0104790115140176
OG0001304	1180.56420702016	1.36552674071111	0.885330083902592	0.0311774761037214	0.115591330758743
OG0001305	1263.65351288807	2.59819235714113	1.06383194788008	0.00128350465270326	0.0137438634860896
OG0001306	6930.11527489099	1.44064436708701	1.00857519520056	0.0333790921682438	0.120299177455109
OG0001308	1379.12846664043	0.817885128599975	0.782841776159708	0.150098735022082	0.314423109572381
OG0001309	125.615837129018	0.47140092115378	0.921442526984191	0.360362334642435	0.549305627695454
OG0001311	17.9642586737761	-0.133553035398344	0.929386244312057	NA	NA
OG0001312	71.1432817880579	-0.90456318411045	1.09442072198496	0.125311513794288	0.282461592829839
OG0001314	13.7845843651809	-0.829409270301696	1.55364745534731	0.0202680252692825	0.0871373455467406
OG0001316	93.6472719668453	-0.300352714378951	0.784167831080233	0.558298801806509	0.704617228634276
OG0001319	15.9148270188683	-0.722727814051873	1.32591053625711	0.0819391549511675	0.211788760323557
OG0001320	99.0021854605155	0.487581834397775	0.951943435450499	0.338458277002405	0.524260619543708
OG0001321	187.744196496612	2.75179627395078	2.30542884987896	0.00671608767545589	0.0407694899735421
OG0001322	663.447816046236	-0.830982108439836	0.887029392967181	0.148824327608281	0.312191983907832
OG0001325	1.60034731058146	-0.188687994695108	1.03812603200883	0.416775755517103	NA
OG0001326	73.8096035548687	0.3231576166401	0.848680236604319	0.530273800839262	0.681996475046548
OG0001328	0	NA	NA	NA	NA
OG0001332	54.4864774646483	-0.840046520578954	1.11347788820418	0.140703984350922	0.304740790227373
OG0001341	230.149293434534	-2.31619039380756	1.23094289259651	0.00495033956971055	0.0335999425912637
OG0001342	0.120385873247005	-0.103923005859055	1.01545200323603	0.910908311618132	NA
OG0001343	1.40145148455658	-0.185336469690279	1.03665176825478	0.44641174510299	NA
OG0001346	200.692100732208	0.355721281518452	0.915445290759668	0.467932476892709	0.640072721041393
OG0001351	35.8465321666291	-0.338989166200589	0.892381668568759	0.487752362776896	0.655352671829059
OG0001352	368.169567373119	0.47178024665729	0.882189236201023	0.373174311753103	0.558465723491623
OG0001354	2.5209068391192	-0.198085905598849	1.04264659469105	0.326511128815216	NA
OG0001355	1334.30344992103	0.519112172858681	0.750550689929395	0.337059713428971	0.523523423441581
OG0001356	107.859680062081	-2.78562278357943	1.41539704538709	0.00286741677383382	0.0229926814794861
OG0001359	123.722091016288	0.529936814057673	0.887477508101337	0.326679661303568	0.514492187411564
OG0001361	45.040291962191	-0.62890947387899	1.0818143475335	0.205088845565811	0.388477194127651
OG0001365	38.726876680586	-1.20993687958582	1.7681413935886	0.0447602981989252	0.145597649235749
OG0001366	660.105288966261	0.423891725803903	0.726630623471763	0.426040404716481	0.606634577630427
OG0001369	3032.53890117044	7.97363907317651	0.91182283726618	1.22606437062767e-19	2.1137349749621e-16
OG0001370	49.0381679850101	-0.448162649252093	0.960906491705377	0.353370478054282	0.542002405841265
OG0001371	94.2972174227078	-0.403557196899693	0.881462122056004	0.42581905743257	0.606634577630427
OG0001373	21.5441085357704	-0.544578015541248	1.07413229989563	0.236185601176432	0.420175711140475
OG0001374	55.0569116349384	-2.86960831079775	1.59353777397853	0.00322962525272604	0.0246380041383074
OG0001378	30.4814981434995	-0.322254656809467	0.961641272029166	0.455788592328876	0.633522657712512
OG0001381	305.343128310902	-4.21293929443289	1.09015508217148	4.49490619935585e-06	0.00027675779598891
OG0001385	1032.86022071158	0.237078017450511	0.700106097308369	0.652190138079172	0.781359136934325
OG0001388	1341.25256749386	2.56935415307949	1.04837860034707	0.00129334070019861	0.0137636997971753
OG0001389	385.255360358354	0.36758664907913	0.784915384383205	0.490382794715038	0.656237946991175
OG0001390	467.818820368882	2.0443009338193	1.54176689052011	0.0141090592434196	0.0676412227910238
OG0001392	642.156939915708	0.296117204452311	0.808626617143842	0.572761617420944	0.715536977125875
OG0001393	21.8372010559219	0.584053217731642	1.2897650934822	NA	NA
OG0001394	1.66534534895915	0.119734271353878	1.00393634889754	0.610736384495731	NA
OG0001396	55.7200240578279	0.403992986871522	0.980183835874901	0.37883858507382	0.563032517816609
OG0001400	5.45616223588638	-0.0419907686119961	0.981189886920943	0.87268075827644	NA
OG0001402	37.0888202098744	-0.215587088413061	0.902554209265227	0.630185561821651	0.765328695098443
OG0001404	12.2509333325552	0.134891993552015	0.970773550049096	0.694216992096002	0.812511944584866
OG0001407	55.2986709256894	-0.42777814878544	0.91345481328875	NA	NA
OG0001411	19.2208389880702	-0.961028757905601	1.70517472051678	0.0242748069287471	0.0971773535118896
OG0001414	515.858230440411	2.08118576631011	1.0772454334948	0.00609635022898278	0.037999192309041
OG0001416	0.077858415808699	-0.0857645432068572	1.01376842081672	0.788909311159295	NA
OG0001418	267.605391960842	-1.82336727405002	1.24209907190917	0.0162264712937178	0.0745984973609853
OG0001420	266.051185269386	2.71025327927944	1.05344238348851	0.000832110850425959	0.0104790115140176
OG0001421	210.354575221886	0.841357450982679	1.2053328846194	0.124471665402701	0.281613059257555
OG0001422	115.00575670177	-1.70996028219133	1.21429045544833	0.0205067531151281	0.0879443840061714
OG0001428	87.0202225318855	-0.687734519223542	1.02553729115942	0.202735667760944	0.385354235082545
OG0001431	1930.01438367712	0.0212910465668574	0.725267026755804	0.972499767639721	0.983477223066902
OG0001432	294.887762965343	0.639222860485269	1.00307828928886	0.233756915163579	0.419351635527587
OG0001435	350.973239643343	-0.811637801432698	0.893289274640391	0.157365605995149	0.324519503272293
OG0001437	1091.40958660989	-0.336915373705215	0.813479321814038	0.508242549173301	0.667843105773453
OG0001444	1.51932906389191	0.190731968794846	1.03594583527032	0.292145454129363	NA
OG0001445	15.6001517329169	-0.0530769311913757	0.938218225282177	0.879786254174139	0.929582003225575
OG0001447	59.6900119415862	-0.378319599852307	0.960497480355097	NA	NA
OG0001448	0.782508176105534	-0.16947121995793	1.03045009050326	0.584720455064295	NA
OG0001449	272.639989041347	1.16760746804011	1.41864287494026	0.063326351483163	0.177808843578132
OG0001455	96.436887800915	-0.978086076317842	1.16440269288243	0.103247458129507	0.247691353829352
OG0001456	79.6753590190166	-0.212650634331089	0.801374838243307	0.670308524540753	0.796424463341322
OG0001457	147.446592760381	-1.2226078095061	1.2488428135254	0.0618952678165291	0.176084887319631
OG0001460	84.2384467114768	-4.11133883706906	1.37101462808805	0.000133935051083647	0.00276621482911371
OG0001467	242.980402313864	-1.82443023613596	1.25054428035048	0.0157912848765338	0.0732954545605895
OG0001472	30.5027210894171	-0.368875401647715	0.979279112389208	0.399283476433332	0.582372853951831
OG0001476	945.1989357248	-0.521407686373853	0.795638031999452	0.327177240952212	0.514492187411564
OG0001477	25.6797666046755	0.17033441390044	0.94612679382406	0.671134582369172	0.796712360675002
OG0001478	277.998048900381	0.889922733588209	1.12890662002079	0.127043035264763	0.28518514687038
OG0001479	21.5478574657826	0.216809421344157	0.977943333439814	NA	NA
OG0001480	1.78467794524587	0.216414463995282	1.05149641051614	0.17015240680999	NA
OG0001484	15.3414950289107	-0.46980031866018	1.08531206940102	0.236048676510524	0.420175711140475
OG0001488	84.5432437808721	-1.29391154722809	1.30051043841985	0.0533634792178811	0.160915184480388
OG0001491	5.29437227499153	-0.208773741627682	1.04852721781763	0.208708005000805	NA
OG0001495	35.0584028377429	-0.409829465438246	0.969454596090966	0.377904435451135	0.562614202692364
OG0001496	157.593574200289	0.660457894176422	1.15959058927721	0.162639834226783	0.330260393647791
OG0001497	17.4951225472962	-1.06086890438267	2.10917569463344	0.00316571711279428	0.0244739744504814
OG0001502	27.832034958214	-0.577126508543886	1.07334880705016	0.227484032810371	0.411524105524742
OG0001504	85.9825379990721	-0.129256820406488	0.825140706695083	0.785847415962322	0.873501576479073
OG0001505	746.990411993376	0.510739045874008	0.908263808645284	0.337071345719347	0.523523423441581
OG0001508	319.42873396105	-2.27328526144193	1.20234367449207	0.00511666968735751	0.0342090482804439
OG0001511	2.6030867665081	-0.0215898010878593	0.984903698198782	0.945463826775458	NA
OG0001513	64.6371154996281	-0.942649594340841	1.17183144651865	0.110090847253798	0.258040489124346
OG0001515	53.3053825039149	-0.29716918973064	0.921020231760424	0.514397063128437	0.671629278274358
OG0001516	818.652444358894	1.46779089401309	1.09890739345503	0.0334241914158916	0.120299177455109
OG0001517	93.2842736121949	0.211324122462831	1.04413071279567	NA	NA
OG0001520	1.0385580384362	-0.177062228184244	1.03326968878705	0.517721462824113	NA
OG0001521	140.393298035509	0.952094978183884	1.11503365187556	NA	NA
OG0001524	856.252241842034	1.23246894844051	0.947505190745726	0.0527044662766009	0.15996918989588
OG0001525	704.287816685139	-0.232180456482422	0.68770804082665	0.644911435830369	0.77641572302483
OG0001528	228.067809244091	0.214677935148822	0.839331210477561	0.671475092842679	0.796712360675002
OG0001530	15.3189215717764	-0.427113629414378	1.11354349311069	0.170885865738224	0.344167327725114
OG0001533	25.4460031163609	-1.29187702375705	2.22902322650865	0.0108047651681758	0.0566049024282736
OG0001534	0.120385873247005	-0.103923005859055	1.01545200323603	0.910908311618132	NA
OG0001536	106.23155420283	-0.0243657172871981	0.808147308309843	0.953302304708908	0.973519041246047
OG0001537	116.382928471976	-3.02563748555391	1.21435227716554	0.000870861114938102	0.0107237458202081
OG0001543	52.9116136651203	-0.668747807942188	0.959696683904471	0.225067443134239	0.409732071767083
OG0001546	31.3403049036625	-0.825637203607271	1.2576131666582	0.11295655280284	0.263352685798617
OG0001551	487.794325448227	0.268365062673648	0.737974056360216	0.611044684602854	0.751384476644308
OG0001557	513.921247280984	1.2097422981502	1.30454220392198	0.0640858608975367	0.178776738167238
OG0001558	87.4944292334669	-0.214790603250967	0.864077392173993	NA	NA
OG0001560	1384.63763023698	1.60136734754207	0.970890027190613	0.0185422754674288	0.0823888734686784
OG0001564	570.010858056352	1.83586739061693	1.26829805618231	0.0167910014566948	0.0761781223982681
OG0001571	167.793720005616	0.636267094955116	0.979951908168313	0.24080902526414	0.42520458528392
OG0001572	44.811872231729	-0.17601134311565	0.877102240306521	0.69907775268638	0.814557655382684
OG0001573	50.8009910841677	-0.330740640622182	0.923913870780516	NA	NA
OG0001575	4.51578811690454	-0.206926354852812	1.04744581528054	0.230978994309294	NA
OG0001576	209.666359965989	0.73468303138545	1.0220381361909	0.18836419560052	0.366076420571596
OG0001577	322.4601103915	-0.627237429559258	0.883031225629561	0.252208755239138	0.437432488966071
OG0001578	181.071328090536	-1.63875792940137	1.4587127801894	0.0276993234161711	0.105184214910747
OG0001579	22.7389569622471	-1.04933675566191	1.75588590188798	0.0170539477596308	0.0769659841298523
OG0001581	15.5391705591231	-0.283099686807746	0.962493741465424	0.495961506982397	0.659242589080688
OG0001584	0	NA	NA	NA	NA
OG0001585	8.02576206167826	0.160679365044668	1.00820324897973	NA	NA
OG0001586	2.39400255732965	0.206437651474052	1.04471718051258	0.219936831804399	NA
OG0001594	57.8213416696113	-1.95337772476213	1.50772302683887	0.0163387930589009	0.0749151043445351
OG0001597	16.2889329524705	-0.362715091668899	0.99069198017778	0.38752419009255	0.571507017724171
OG0001603	261.991793189385	0.31706382242673	0.800139049371643	0.547837686766156	0.696513401168771
OG0001605	125.422142160719	0.261037820136657	1.06966975548205	NA	NA
OG0001607	0	NA	NA	NA	NA
OG0001608	99.3942945975147	0.9547624506038	1.20037318069438	NA	NA
OG0001610	763.201037471808	2.50380375597113	1.22167494360637	0.00322404358101134	0.0246380041383074
OG0001614	74.1989755252973	-1.63262730722334	1.27536690125649	0.0260932269487335	0.100477572070375
OG0001615	1133.47091655072	0.975280084781427	0.947405164733848	0.108471456885044	0.255122498867415
OG0001616	14.6919267149954	-0.333631293856838	1.03270038568347	0.330376656949726	0.516850595808827
OG0001617	230.177590621766	1.05423316328564	1.1743185538278	0.0901695121446211	0.225348005481869
OG0001618	6.19188648959404	-0.175058772439622	1.0143713893512	0.312089212766966	NA
OG0001619	0	NA	NA	NA	NA
OG0001623	61.1819096277277	-0.907681637699966	1.23222582440514	0.110161136888352	0.258040489124346
OG0001624	17.9246724708804	-0.00968303315226949	0.882358483300075	0.976619239643556	0.985191087855758
OG0001626	0.990219783792774	-0.176222948365383	1.03293336806743	0.526877573635459	NA
OG0001627	22.8990565028846	-0.122166441495331	0.920835302434994	NA	NA
OG0001630	42.9283473710751	0.039137055320243	0.915174838893331	0.933698055212547	0.961586288641834
OG0001633	625.849340916019	1.9293917418102	1.14842366618157	0.0112632865205405	0.0578830466699229
OG0001640	15.1125957302695	0.112446547859021	0.932338558353573	0.783520796107768	0.872039930593797
OG0001641	28.096860752714	0.162108570881184	0.924663604661949	0.70577334474649	0.818811067525538
OG0001644	5.62836261577803	-0.173125943665542	1.02760538835868	0.425405385994664	NA
OG0001655	384.156323958159	-3.48672270392091	1.03282918022585	4.1569807545518e-05	0.00143332696416946
OG0001659	80.3193816767885	-2.19139541704372	1.50497959831841	0.0106716690501751	0.0566049024282736
OG0001660	136.866850465081	-0.411511414029599	0.880375532919806	NA	NA
OG0001663	0.0601929366235026	-0.079481456619687	1.01326960076017	0.788909311159295	NA
OG0001673	20.1344733123707	-0.193975489404945	0.928361707427259	0.640872238948003	0.772631985976474
OG0001688	39.8995375765001	-0.504616463889367	0.993558055063167	0.302519126866159	0.494049557871958
OG0001690	112.456350614613	-1.83064318618879	1.41244450538627	0.0197237076649363	0.085789667173528
OG0001691	53.3565049835404	-0.523031469148163	0.964689089943252	NA	NA
OG0001692	30.4579489907611	-0.707229940250613	1.1014839079541	0.177921752156249	0.351762730180473
OG0001693	634.315512123907	5.20658624184497	1.84980586676025	0.000134780768935935	0.00276621482911371
OG0001694	3.51337606170939	-0.0047281686016315	0.983904243136463	0.979936225551553	NA
OG0001713	13.3242996588075	0.202328279921319	0.994211849526543	NA	NA
OG0001714	209.860124385491	0.487324077856315	0.968473789212189	NA	NA
OG0001718	36.6855666903775	-0.0557421169831327	0.867802433114212	NA	NA
OG0001719	39.3178902305796	0.0822054976298408	0.822580171421531	0.873457873801959	0.925532498115905
OG0001720	52.7306186102566	-0.233277289634672	0.947357881995724	0.564557806469593	0.707694507556951
OG0001722	46.2507620953152	0.262299657822221	0.937312013622512	0.55311975181858	0.699542152796356
OG0001731	97.4823788383281	0.694289897527556	1.19496393526937	0.142330616913535	0.30534697708587
OG0001732	2.26516816127361	0.21853064446881	1.05261927612739	0.144593515845918	NA
OG0001736	225.642132191529	0.670738040392153	1.02141286041997	NA	NA
OG0001737	14.6552648783245	-0.460108752580542	1.08419240845706	0.23753128078286	0.421734220463079
OG0001741	430.148822721125	1.26346006913011	1.36333114311204	0.0566864129874438	0.166770266195142
OG0001747	96.8339093147749	-0.977505585205692	1.15301584023017	0.104149669955602	0.248689793633599
OG0001748	38.6530214183009	-0.156145007297082	0.87422585474796	0.731984167025295	0.834616867692862
OG0001752	149.047202896932	2.38101422544208	1.79265218987683	0.00931615601505394	0.0518228611282642
OG0001753	7.31929059085401	0.265803453559062	1.06480683726939	NA	NA
OG0001760	574.302781498616	2.04015930519249	1.04234166543509	0.00614372914515866	0.0380999605980343
OG0001762	6.06719796682667	-0.177380085510119	1.00030983421029	0.547521692715488	NA
OG0001781	33.0284556789095	-1.3851579187974	2.12565432941532	0.024025407056863	0.0971773535118896
OG0001784	67.3676135720608	-2.50832133132479	1.46140641340738	0.00552186033006179	0.035535530742203
OG0001790	1482.02690552069	0.352315657023646	0.752921309325651	0.507574810781277	0.667474426992312
OG0001793	13.6478364395001	-0.617894704190832	1.31000413410622	0.0136597847626383	0.0661501936258101
OG0001807	193.330322130252	0.293947435520862	0.830800265356569	0.570321339488656	0.713005068367253
OG0001822	43.3881276927147	-0.671959714336008	1.01307792895885	0.214705559664773	0.398604360137138
OG0001826	11.7638932619776	-0.472415174952909	1.16091977882503	0.0915302343216533	0.227702920592396
OG0001828	964.873834923641	3.09565595084071	0.956128410036594	9.65185175177416e-05	0.00235143347046547
OG0001829	4.35291734355757	0.0905682765364332	0.99447882252692	0.72447525095148	NA
OG0001830	494.363038772132	0.177722549934888	0.778699682668102	0.73598982601366	0.83752241587297
OG0001832	58.842351025087	-0.530036921340238	0.985261706266608	0.288966799819602	0.480403821493725
OG0001846	1.35012544996706	-0.184160545680156	1.0361498963224	0.456050590070833	NA
OG0001848	15.0476442252069	0.0456687116941896	0.938365452902104	0.910714540899287	0.945988384570811
OG0001852	134.401406644433	-0.632277836883008	0.946106133256853	0.243831519452257	0.42763534032115
OG0001854	0.077858415808699	-0.0857645432068572	1.01376842081672	0.788909311159295	NA
OG0001855	257.291108011479	0.210105293365483	0.877234392982364	NA	NA
OG0001857	389.61809046655	-0.101438405562719	0.756388533573059	0.835874467235565	0.904044906846998
OG0001858	160.544823414831	-0.625518729731139	0.960376869280677	0.244096319166595	0.427664689271555
OG0001860	4.32288356997424	-0.0614903796689904	0.987514072010994	0.809978183724234	NA
OG0001861	30.5741165355998	-0.347581726231833	0.970435936639944	NA	NA
OG0001863	0.782508176105534	-0.16947121995793	1.03045009050326	0.584720455064295	NA
OG0001864	16.4940920196499	-0.396678871979322	1.03468824087672	0.318738431208301	0.508330301020454
OG0001866	494.142502126023	0.609640261857677	0.971886251795599	0.257584339918409	0.443631770249088
OG0001867	9.24843795932482	-0.225394936368217	1.01500625955689	0.43992592039126	0.620140872244098
OG0001877	103.234748889667	0.197806283950347	0.835427343330334	0.696238669627322	0.814325282522051
OG0001887	15.6834364943935	-0.520528074716213	1.11954518974486	0.196413216022616	0.378725535795749
OG0001889	2.89215825254258	0.206888792157675	1.04480010071617	0.195335322916202	NA
OG0001894	794.856720094817	4.42470715835375	1.02035476242496	8.23399264619998e-07	7.47126490634145e-05
OG0001896	588.355252941671	0.350422335342528	0.835878829998849	0.503122568555905	0.664987554760794
OG0001898	2.46791040156361	-0.197702011168788	1.04245098275603	0.330390267221645	NA
OG0001900	0	NA	NA	NA	NA
OG0001901	146.611244541338	0.320208180907082	0.825040843999359	0.539795287473055	0.690076613979959
OG0001908	0	NA	NA	NA	NA
OG0001919	61.5026936272755	0.116168353747507	0.850413734433568	NA	NA
OG0001923	310.533635265582	0.40530257151255	0.767779814897243	0.448380334663408	0.626620609805826
OG0001933	60.8584652133551	-1.93005176414629	1.98372791363864	0.0199253787773726	0.0862398018961036
OG0001936	2.02431881102617	-0.193749428217749	1.04049058349821	0.368856521535133	NA
OG0001938	152.963368084092	0.707263610366941	1.10713431626537	0.177531826916192	0.351762730180473
OG0001952	3.29883946023701	-0.202580211040747	1.04501333185983	0.279722000676216	NA
OG0001960	323.569335352472	0.380497802312284	0.76336692239805	0.476063513391457	0.646246848099899
OG0001961	673.840856391695	2.1478248740111	1.23983892806415	0.00795058797408598	0.0458421861783419
OG0001962	716.170119923078	2.46719046279571	1.04391912024341	0.00170412117226936	0.0163595459851347
OG0001963	66.6024713284265	-1.3150892970799	1.2527228376299	0.0520348387656568	0.159405442878451
OG0001966	70.9931927543538	-0.3468612955879	0.837848851352856	0.497024481328534	0.659638341655422
OG0001968	219.979375763069	-1.31354330873252	1.19929900140334	0.0503339145435523	0.156930356703715
OG0001971	20.2858697932713	0.0701729546457216	0.945633377218293	0.856137719754037	0.912789999292492
OG0001976	57.6352127207967	-2.08044524913705	1.85059193635981	0.0164843054534515	0.0753818106147225
OG0001982	146.213515264911	-0.1015406291193	0.858647311654319	NA	NA
OG0001984	43.4052100432497	-0.0538843025277036	0.905995714982119	0.889393409195983	0.934157565126146
OG0001997	4197.77244345241	-0.608523052374222	0.756417140889665	0.255677450415467	0.441229153669934
OG0001999	87.9452497053899	-2.01897160164698	1.43503067324115	0.0138964390684107	0.0669202819942461
OG0002004	133.186054484721	-0.873787690679972	1.04243483426499	0.135553018642642	0.298459009118665
OG0002008	17.8698527696475	-0.0788768320759436	0.927197495664551	0.835446019970723	0.904044906846998
OG0002010	172.017699537855	-0.858852495473199	1.02399393985106	0.14118311598185	0.304783927527039
OG0002011	0.411848756595202	0.194850185974648	1.04013789437418	0.337550284000372	NA
OG0002014	105.746614521182	0.787984165473266	1.20573499782026	0.130558735229707	0.290055746824762
OG0002015	32.3442674494754	-0.531242164764867	1.03378487471658	0.266621897995071	0.453952860663691
OG0002018	3.72669568585573	0.0642127126222497	0.989082108687486	0.808958023398058	NA
OG0002021	4.21575132129046	0.0736166613877947	0.990777817972698	0.779282716172094	NA
OG0002027	304.650760222622	0.635716913043194	0.978516748119738	0.242198873710688	0.42520458528392
OG0002041	99.6989827635553	-0.35437140078554	0.881095601030775	0.473833457348328	0.644742604947527
OG0002047	477.365877742997	0.716098743986783	1.0640360452962	0.18826449545607	0.366076420571596
OG0002048	828.668361919612	-0.0722163321591433	0.708895270238272	0.882644644934271	0.931260323051826
OG0002049	132.893873918234	-0.201540585637084	0.837573115492802	0.675847436022125	0.799973359679667
OG0002050	7.57061741407762	0.162644237174487	1.0108481325721	NA	NA
OG0002051	11.3734396209037	-0.312163712788079	1.06099478539886	0.120064680239206	0.275050959702821
OG0002064	2.43729844833509	0.171751114262856	1.02518485434634	0.404225020455874	NA
OG0002068	8.43172192379445	-0.269432395935432	1.03463735068494	NA	NA
OG0002069	347.349821528823	-3.45468670209705	1.06149112170584	6.38259426616695e-05	0.00190664866129925
OG0002071	3472.38527317867	-0.464184917986532	0.702133240092544	0.371314441893095	0.557618552111234
OG0002081	7.41690423778869	-0.217940387674632	1.01395863690333	0.382611982578105	NA
OG0002082	0	NA	NA	NA	NA
OG0002083	12.1511782690228	-0.0737192906135478	0.958601790832808	0.820025941106465	0.895543118429598
OG0002085	41.5549712855186	-0.795950903982662	1.10577561110015	0.153783591621207	0.319814350791875
OG0002086	119.99806586094	9.3606476903813	2.31996625892201	NA	NA
OG0002087	279.54304343564	1.09007474621387	1.07933001869248	0.0842105834160282	0.215399177758505
OG0002088	158.147045658573	0.549027959474051	0.903230071274915	0.309852296816281	0.500642324003063
OG0002090	1.2631971389141	0.132471060591071	1.00895099702626	0.545589443210922	NA
OG0002091	35.9414761034471	0.342873973217128	0.995815919473275	0.405251197893002	0.587075075991425
OG0002105	209.280284579185	-4.28054920642501	1.65039772866363	0.000216030190756654	0.00380811827637381
OG0002119	908.516311784386	1.92462852187462	1.06401058068152	0.00931849591053475	0.0518228611282642
OG0002120	120.720761430822	-1.90766857725412	1.44106126014711	0.0173202991141503	0.0779639573702223
OG0002121	340.623308842152	2.49740247065136	1.02485971943098	0.00139433615686704	0.0144809369544504
OG0002122	0	NA	NA	NA	NA
OG0002124	431.368618409451	1.72660253470791	1.16128503511102	0.0187824196997069	0.0831210920339034
OG0002125	4.56223029972241	0.0895867398607603	0.993487368744025	0.72859602779325	NA
OG0002131	29.1076874002585	-0.659221293436708	1.20114115729844	0.139262508447453	0.303500720152258
OG0002132	0.0601929366235026	-0.079481456619687	1.01326960076017	0.788909311159295	NA
OG0002134	11.8273200943731	-0.286689189030222	1.01663895141672	0.396900593851423	0.580370334011749
OG0002136	19.7127381806606	0.150612906609366	0.980022065263193	NA	NA
OG0002141	4.46870051900373	-0.109280275575432	1.003422546764	0.466029765396981	NA
OG0002144	1041.00726279922	-0.687566234586715	0.874833062633172	0.213752030954904	0.397528048938786
OG0002154	404.46106016635	0.300953109579324	0.869345509743318	0.550074971066426	0.697814017747254
OG0002162	261.928661515148	2.72382008559831	2.17769495426987	0.00687376038354554	0.0414348353189948
OG0002163	34.1109171797804	-0.830955775890052	1.31534591344049	0.100397804248492	0.24269184229611
OG0002164	103.912619752552	-0.393247518474467	0.903404364087395	0.426122084402812	0.606634577630427
OG0002167	62.4707783125591	-0.0919233307069113	0.850006932899208	NA	NA
OG0002170	161.063857383493	0.892690531051848	1.15132793743132	0.124145961553218	0.281245253242769
OG0002173	15.0278552000542	0.074341746262621	0.953753259039061	0.840154362259166	0.905592770182661
OG0002174	86.9591820483146	-0.27410169856496	0.919047169885907	0.540723431489822	0.690076613979959
OG0002176	688.346236769912	-0.34998765796392	0.839630105008921	0.488093289227675	0.655352671829059
OG0002178	714.847112913356	-0.435700564141936	0.796731934306769	0.405089095080067	0.587075075991425
OG0002187	0.541736429611523	-0.157877913056141	1.0266655151558	0.681327225911772	NA
OG0002202	0	NA	NA	NA	NA
OG0002203	17.7354633175668	-0.277375513706063	0.972293159926908	0.487963560912221	0.655352671829059
OG0002206	340.170475025134	-0.33487482800777	0.809407241500382	0.511361129137436	0.669389967071328
OG0002214	8.96804118224346	-0.172297879999513	0.989118793867591	0.561866547898657	0.706018898379945
OG0002217	243.906299634655	-0.0983400596023158	0.765100543670817	0.83946135400316	0.905592770182661
OG0002223	129.367824919847	3.61853492827312	2.24750657323754	0.00254111681476905	0.0211636975297673
OG0002225	9.02263125068295	-0.1906759096079	0.961708177592238	0.609728548230112	0.750301225659325
OG0002234	0.24077174649401	-0.129346003539235	1.01956981106067	0.908335948757881	NA
OG0002239	17.6384753392151	-0.435142200123039	1.04864583008985	0.288171668582659	0.479544359687745
OG0002241	236.195392058706	-2.76302241460564	1.09266101333769	0.000904972719450209	0.0109103004778473
OG0002242	85.2869651987353	-0.137802136986275	0.842655434191373	0.769046892228258	0.864288657236415
OG0002244	95.8420527076412	-0.977794698133609	1.0830894950388	0.1077446037709	0.254454379316482
OG0002245	4.6348561200097	-0.207274097546327	1.04764613788836	NA	NA
OG0002246	22.3803682500654	-1.33131163492494	2.16034652487489	0.0149375636368957	0.0701699174659622
OG0002247	31.9432331064173	-0.238340375917726	0.909125485860448	0.595420459775421	0.739024386359126
OG0002257	900.636031671061	1.28125472807394	1.37161494591707	0.054929761556103	0.163186781482862
OG0002264	38.8653814331964	0.627890564269727	1.26906915470084	NA	NA
OG0002265	197.099758440945	0.672826221614028	1.06084169040139	0.20348044735868	0.386343933090709
OG0002278	243.465568154764	0.948875509826919	1.15551381379181	NA	NA
OG0002281	354.024057650331	-0.0432114340795945	0.709531122545333	0.927582731420584	0.958724597703289
OG0002283	92.0322671838393	-1.22371094104864	1.3646176811216	0.0602038109544792	0.173274407488351
OG0002284	65.7959415017718	-0.413340380257166	0.95240859391402	0.384556539935859	0.569566559148987
OG0002285	9.95720241843177	-0.0374113246507392	0.974678078909507	NA	NA
OG0002287	17.0359366385951	-0.102686642189149	0.932030944294459	NA	NA
OG0002290	608.847153536887	-0.0130987607685703	0.717440054258556	0.972638436965817	0.983477223066902
OG0002291	282.88873128788	1.34212529805577	1.03227639599028	0.0431616317161523	0.14442672782776
OG0002308	2.76887508468112	-0.199754655817301	1.04350909270835	0.309551246927463	NA
OG0002316	14.4270141571946	0.0238496300549678	0.949343172766325	0.954350371102994	0.973550319397374
OG0002318	5.28300947185026	0.0737901591974539	0.986151992547609	0.79203601219076	NA
OG0002321	34.9974117681711	-0.851354721027309	1.29873263495024	0.101130001879874	0.243502965420255
OG0002323	42.7913839611466	-0.62926612419723	1.00384831213006	0.234125718929255	0.419576652218332
OG0002324	19.8166457339984	-0.118715518463778	0.951766941648939	0.737475922255223	0.838107112701388
OG0002325	11.896199714041	-0.204453191081048	0.984644776773056	0.540773495062021	0.690076613979959
OG0002332	165.918271482482	0.0198019051933739	0.760048834725506	0.975892622659258	0.985191087855758
OG0002339	13.2343826312366	-0.701839762549036	1.40332537327983	0.0107897037237635	0.0566049024282736
OG0002344	607.584064975521	-0.847590670674913	0.963755707777839	0.144278088947947	0.306976832737197
OG0002356	39.9779327439464	-0.412481812748539	0.990152303361944	NA	NA
OG0002358	16.7795382876167	0.133650677843118	0.960219110934964	NA	NA
OG0002360	941.219080294639	0.40185809102589	0.785563561150764	0.45367579862728	0.6322854299381
OG0002361	57.1283124041447	-0.20718783457842	0.869618844271325	0.658386492312397	0.786596197329572
OG0002362	210.729971173976	0.225425311782999	0.811251957583864	0.663680398892163	0.791275938928139
OG0002364	149.656010731708	3.86298402282982	2.02958935698954	0.00156111942967142	0.0155643570482176
OG0002371	216.450111010411	-0.435473405280274	0.837644190465258	0.401619593762841	0.584297198014462
OG0002383	15.8775611325835	-0.441139119772406	1.12501987744565	0.154052124464714	0.319923635535848
OG0002385	143.881293113793	1.53739203563211	2.04127637852662	0.0275694745633165	0.104922238735447
OG0002391	440.856658264503	1.18886930274407	0.889778044455448	0.054783918283342	0.163121718688224
OG0002411	768.66904408824	0.180593073147169	0.794864698157494	0.730641980450606	0.834478512355282
OG0002413	39.9544362421551	0.285379811540021	0.95963578318296	0.503497272413507	0.664987554760794
OG0002414	111.685025362269	0.461881889028095	0.942066538373406	0.361511982639321	0.550085311624175
OG0002418	66.3621707068755	-1.19877895844272	1.38464758569382	0.0626096199212196	0.176659549499481
OG0002420	291.70750948713	-2.70656341123404	1.21203006253121	0.00179616845351504	0.0166286223536942
OG0002421	219.558974042124	0.543220400380176	0.912144781661841	0.312969613154685	0.501915919142955
OG0002422	24.2048628008009	-0.474439618915159	1.04911350854367	0.275217096335189	0.464260542154468
OG0002437	5.93692381814303	-0.200019820761428	1.01537042431635	0.281808289695553	NA
OG0002451	91.5097006427679	-0.893300369162669	1.11264178784025	0.125338235797464	0.282461592829839
OG0002453	16.3815945337237	-0.838801445283331	1.60978940465293	0.00536283831871025	0.0350513623079404
OG0002457	31.4632613298651	-5.14371472413102	2.53869105211388	0.000572767169068343	0.00809385737273626
OG0002461	2.33380962070614	0.218775468760031	1.05274836993753	0.141604147553617	NA
OG0002464	665.577403487688	0.681032534295899	0.762810332789037	0.217574565654085	0.402034888732736
OG0002465	269.64747331545	-1.47588889319643	1.19912808812929	0.0345846317640242	0.123958222788311
OG0002469	126.068111910645	0.103500706584645	0.846329566155108	0.838118685041083	0.905336223690994
OG0002492	0.601929366235026	-0.161230667303882	1.02770712813387	0.653069250946149	NA
OG0002504	6.07643517341442	-0.187986127298583	1.0351620148754	NA	NA
OG0002512	1.74559516208158	-0.19069298488064	1.03903983356249	0.398411703215517	NA
OG0002532	72.720346298921	-0.566170608722163	0.958926169582563	0.278716721464809	0.468357250871879
OG0002533	36.8339626226535	-0.234993700827139	0.935900211129248	0.575874436358223	0.718384608018507
OG0002535	536.082292157726	0.780837548060326	1.00519918002781	0.17351993325744	0.346637734572221
OG0002536	20.814251554585	-0.975711387766871	1.49110012602022	0.0691114383806819	0.18733981095644
OG0002537	0	NA	NA	NA	NA
OG0002538	90.945094330208	-0.746520241496131	1.08891674525956	0.168246089327994	0.339644330212484
OG0002543	20.2261976827511	-0.243493298498561	0.988289060911335	0.492531288186818	0.657486244483411
OG0002545	139.675203109395	-0.50878680186823	0.917273080556425	0.327320153100134	0.514492187411564
OG0002546	154.963941015455	0.557031564560707	1.02402044540232	NA	NA
OG0002547	82.9053760000515	-0.711374998061638	1.10715402158982	0.172213517168342	0.345228027439792
OG0002549	336.410762425663	0.398792912185146	0.909436739785906	0.428522725260525	0.609046313560714
OG0002551	55.2748378304046	-2.60854198811873	1.67787392493998	0.00575356238271137	0.0366019983313447
OG0002556	67.0301719188036	-0.406124308745582	0.893486944752291	NA	NA
OG0002557	627.809197933008	3.89791353516862	1.01104507434491	7.12594068227132e-06	0.000361327109889287
OG0002559	0	NA	NA	NA	NA
OG0002570	3.42724152683946	-0.20307525664177	1.04528597398577	0.273882420911449	NA
OG0002577	744.558608627655	4.52146652581609	0.955620722756654	1.30473709466564e-07	2.16084619779782e-05
OG0002594	30.7702085856945	-0.137346444252539	0.930932214016814	0.725422957116871	0.832088608163331
OG0002596	276.270988406441	2.95876806142483	1.57500650489446	0.00292001241545686	0.0232498026818095
OG0002597	52.7307502803357	-3.87325722509279	1.67907065851514	0.00116709384081341	0.0127346188706476
OG0002598	508.316230420506	0.444949636061171	0.867464040542538	0.400710804580529	0.583467421534486
OG0002599	164.519808044123	0.0514051800978984	0.80872526642721	0.925718519353829	0.958509962467995
OG0002600	15.0293410169912	0.0645609850886728	0.951714009168457	0.862866964375919	0.918365758068879
OG0002601	474.810958278516	1.48988079662922	1.00610088432477	0.0274550793976446	0.104718046198096
OG0002602	41.6274926079828	-0.353908345227132	0.991943759982147	0.393251108207224	0.576500774276577
OG0002603	181.862376367341	0.987106617291093	1.60624994480723	0.0465560471527179	0.149743703901652
OG0002604	148.439103107172	1.41993213703461	1.96350586280753	0.0312499710889699	0.11561148102443
OG0002605	404.472854687841	0.456535451010265	0.926822697888536	0.372316067363394	0.558150347943036
OG0002606	25.8953244688561	-0.400764417326047	0.980186554422971	0.376657124019437	0.562292415408043
OG0002607	274.904919172458	0.951265515184909	1.43969874390069	NA	NA
OG0002608	988.614993369728	-3.63508872682102	1.09436303413993	4.57467971311888e-05	0.00151668227411864
OG0002609	126.07374346331	-7.04317440906454	1.74737879144765	4.47266478294938e-07	5.14058272386982e-05
OG0002610	1099.60384053648	-4.100103537128	1.02783643552018	3.31874618400567e-06	0.000220058400816376
OG0002611	455.245136083667	1.36460595256226	1.15141960442782	0.0449409596717519	0.14563574149267
OG0002617	0.0601929366235026	-0.079481456619687	1.01326960076017	0.788909311159295	NA
OG0002618	73.5961428304466	0.096637600726439	0.890028434455982	NA	NA
OG0002655	1129.45204031445	-0.506582200757078	0.893343106676496	0.330182479236759	0.516850595808827
OG0002662	362.598692641299	-0.366395398319201	0.781425342115454	0.479804875792592	0.648771455581513
OG0002663	18.2391897836187	-0.446662567677089	1.08966462316908	0.225789285170665	0.410612581892644
OG0002667	2.9342363664419	0.052100321790308	0.988588591142859	0.840163058503761	NA
OG0002669	63.4256232330782	-0.299512859338147	0.840509931054021	0.55108293213524	0.698065374725315
OG0002670	199.447600109054	1.59588781739852	1.87821294638747	0.028097330428554	0.106227626444796
OG0002673	378.250794337321	-2.51193874756572	1.10553792792469	0.00191710758852628	0.0173952288558911
OG0002674	216.355173699674	1.07481413613449	1.77223255829997	0.0351299782395505	0.124881084695256
OG0002676	365.717734751343	0.481364750975862	0.907667337840384	0.359222186802669	0.548537688262003
OG0002677	591.575714807445	-0.546999135659978	0.759890326914556	0.3030659494615	0.494310025422541
OG0002678	32.2507272610772	0.0893707085042261	0.870218018158699	0.853618786174916	0.912753909958333
OG0002679	1420.21897126599	5.52456086654764	1.0226455541053	3.43031024055637e-09	1.18277097094383e-06
OG0002681	1.38443754234056	-0.185220768238754	1.03659582577178	0.448298606751633	NA
OG0002685	298.088126192042	-3.7810952279024	1.10943668945471	2.93679467753856e-05	0.00112511867201699
OG0002688	45.1581788861833	-1.11551483922143	1.48549274189258	0.0633200108271758	0.177808843578132
OG0002691	762.488455098437	0.840054016903079	0.798714167540081	0.142400794418237	0.30534697708587
OG0002699	70.0439887648586	-3.21401400307347	1.87433386853608	0.00207344321160078	0.0180536166505038
OG0002712	26.258449725293	-0.1371012496157	0.909009950799135	0.742248718123798	0.841866309240413
OG0002723	1.8494509659252	-0.191937125368721	1.03962296295854	0.386589829402309	NA
OG0002724	27.3195538241588	-0.121988845050974	0.932567859598458	0.750296691295734	0.848204259536948
OG0002725	454.080504429155	0.00709289540020146	0.800614157983238	0.998087534236897	0.999246753208136
OG0002726	156.386808229859	0.476332556715706	0.944679444842693	0.349809694885877	0.53749724953944
OG0002728	331.919132594673	0.60076163643704	0.958816582360341	0.265490182679555	0.452804053795644
OG0002730	49.2897350764581	0.00758784056758575	0.886727890227987	0.994637828228954	0.997530899282558
OG0002731	137.873253060607	3.07145749884104	4.59094167104653	0.00499531684363031	0.0337722597585045
OG0002733	442.457547254613	1.26113429167523	1.46446747791826	0.0540002683981988	0.161906891684339
OG0002734	0.120385873247005	-0.103923005859055	1.01545200323603	0.910908311618132	NA
OG0002735	24.8869529903468	-0.10523447518865	0.916391098738248	NA	NA
OG0002736	453.605312538773	-0.405264168768724	0.805290252172076	0.435725127999334	0.616234717531462
OG0002738	4.36194376143204	-0.206445680223905	1.04717046036651	0.236311389385514	NA
OG0002753	48.2176461113103	-4.23257103210605	2.30028159084741	0.000544246119575025	0.00795152805209613
OG0002759	207.901326338053	-0.777463587295708	1.04030281237919	0.165499130088807	0.335276733575914
OG0002762	16.2208271479533	-0.0859016231316563	0.913516916428947	0.830817314884351	0.901970435050769
OG0002769	146.215384976419	0.943612919612894	1.44462820460199	NA	NA
OG0002779	108.256017251509	-2.53073661627685	1.42036513591448	0.00399785421602446	0.0285987579602745
OG0002791	0	NA	NA	NA	NA
OG0002802	28.9245577746663	-0.211284591787341	0.894369633244761	0.642464568613404	0.774010423682396
OG0002805	307.055829098336	1.68436429741564	1.10398537419617	0.0192409996863157	0.0846211312734906
OG0002806	347.272036789078	0.318653834532271	0.814093820930235	0.544335562692395	0.693083094595044
OG0002808	905.900644639158	0.448169042850663	0.715672730277016	0.40060378297182	0.583467421534486
OG0002809	627.469573236523	0.825575646866999	0.79931685217964	0.147012252206811	0.310219244558803
OG0002810	62.8360006917422	-0.847997012645985	1.10057069888615	0.137060665064213	0.300626700471632
OG0002811	197.301194483602	0.34177935133173	0.818952364794994	0.515673703219349	0.671629278274358
OG0002812	27.964446480016	-0.812401723728828	1.20174995880322	0.12888764520409	0.287826813901362
OG0002813	18.2535084458566	0.0249202120210349	0.944677638884167	0.95375502358734	0.973519041246047
OG0002814	0	NA	NA	NA	NA
OG0002817	48.8263966369257	-0.0927084933074905	0.870477140972629	0.833279127814181	0.902937282433468
OG0002833	67.3908937730545	-1.16972966713846	1.68606412628788	0.0384698981087015	0.132115745696019
OG0002864	9.26863022157108	-0.350861988243731	1.09342063016005	0.144809992445973	0.307075555937094
OG0002876	23.2373736017392	-0.0952910860045726	0.895706767168904	NA	NA
OG0002878	6259.57261310193	1.9228783184351	1.03172821835956	0.0087207440784982	0.0494557986556937
OG0002879	213.754634961292	0.864386453456074	1.19288395193922	0.123063549435053	0.279159946350041
OG0002880	27.7255214141135	-0.835142421100596	1.26867365217063	0.103587857372948	0.247691353829352
OG0002881	130.713474762254	5.0078692288562	2.12154177904209	0.000429249372262296	0.00678922860348806
OG0002882	1499.43549513397	0.728451359750321	0.934722491962355	0.202136621945628	0.384639664717729
OG0002883	156.659511420494	0.46668531629431	0.979294069659557	0.337737665154667	0.523614869358494
OG0002884	426.59686741115	1.40693947334157	1.01582052970334	0.0350709112022531	0.124881084695256
OG0002885	732.667410048772	3.36531689493284	1.14840621720504	0.000210523469424354	0.00380811827637381
OG0002886	57.1061347341702	-0.597252869563415	0.982934618893692	0.256456923698836	0.442131736456793
OG0002887	151.742121310574	-1.6717582601461	1.34988111193162	0.0253889446650961	0.0986594175651616
OG0002889	12.3556358730163	-0.146661611845749	0.976198986823121	0.648884707342513	0.779094528565377
OG0002893	208.015722475389	-1.19790339203231	1.26312210867564	0.0638085017599992	0.178580936743894
OG0002894	832.663828854699	1.13675517599354	0.986414702979333	0.0727373997248	0.195053599531296
OG0002897	205.203656872952	1.32489828369118	1.78366442179653	0.0388017330676136	0.132990433019018
OG0002902	3.15484363247801	-0.191144258646122	1.03812600549105	0.363850127327342	NA
OG0002905	34.6853454231418	-0.500727115665939	1.06049957621761	0.254905643090532	0.440338004697472
OG0002910	18.6896042904082	-0.554521202092429	1.09250571119944	0.213172585130063	0.396878549421414
OG0002912	0.120385873247005	-0.103923005859055	1.01545200323603	0.910908311618132	NA
OG0002918	210.296777958585	-0.342437227290211	0.857607091129218	0.493176775192464	0.657486244483411
OG0002935	291.852947129308	0.912076425633969	1.08423182697227	0.125708760388396	0.282926766200515
OG0002939	251.138825207175	0.310867025460839	0.837264214091923	0.548432043650179	0.696755227157633
OG0002941	3.19142187305716	0.0824483478831505	0.992982182249884	0.74815154204237	NA
OG0002942	484.630833918131	-0.0530875599871515	0.717529671675876	0.909614875689999	0.945988384570811
OG0002943	21.4857634785263	-0.698624972330021	1.19047037702604	0.14095422904274	0.304783927527039
OG0002944	214.422281196592	-1.31965360482207	1.31664718701549	0.0501349435859351	0.156865050348733
OG0002946	1282.19880936057	4.75282753784574	1.01273635177743	1.49098386686216e-07	2.16084619779782e-05
OG0002948	40.4003550101282	-0.232988536446896	0.886522888217613	NA	NA
OG0002950	113.186824192419	0.469606443713804	0.90061128412154	0.368543518768394	0.555134511022616
OG0002953	12.1223539618423	-0.405600842619161	1.13813656479828	0.0390296852190691	0.133506304201736
OG0002954	376.118269913853	2.09380807897371	1.28240122885792	0.00956378845003474	0.0525094627001908
OG0002955	1043.72053670726	3.16548478190244	0.974652320352196	8.9851209706588e-05	0.00227654045316591
OG0002959	84.6992872881912	0.756564289009351	1.1351036965608	0.157053831863698	0.324264438482652
OG0002966	2.47466699835049	0.141884641676966	1.01184148634608	0.530546019972314	NA
OG0002969	10.0903546449159	0.123460994032594	0.959576586431217	0.73350661266235	0.835247952595701
OG0002974	68.7706130075662	-0.316395333809736	0.886521088418908	NA	NA
OG0003009	26.4464233352891	0.121011330325551	0.937291486090467	0.763546701255636	0.859239238227622
OG0003031	155.795775263334	0.23873466922322	0.760781596712348	0.650259654112371	0.780130580159866
OG0003032	261.057578609956	0.993031063616452	1.27715300850638	0.0923330215572683	0.229039034769396
OG0003033	671.8092681162	-0.924064022777901	0.881916750941394	0.114464209576671	0.265951883167359
OG0003034	5.04883373765222	0.0728176444670465	0.990434890037599	0.783152595517162	NA
OG0003035	1.37282918865067	0.213838289520435	1.05009243629636	0.200094360239808	NA
OG0003037	34.8466754376792	-0.703793887398869	1.21232409683719	0.135073277557122	0.297783031340766
OG0003038	1313.21810734313	0.536384926315036	0.753963212358674	0.322622050013448	0.511683913728781
OG0003040	54.4221335388446	0.370573714816163	0.959371374803715	NA	NA
OG0003041	555.047969859453	1.1807916197549	1.24050621103672	0.0676960575166651	0.186434509838228
OG0003042	7.58300694062298	-0.282799391910044	1.07438542378124	0.108824883410998	NA
OG0003044	339.239650062705	1.16232599062522	0.979157316148007	0.066564804430217	0.184280751568489
OG0003047	991.187921269209	2.21627236623603	1.05851511001904	0.00388052057434634	0.0278750727923879
OG0003048	125.95451497525	-1.24627665047549	1.25498312714885	0.0593696286559049	0.171395047771612
OG0003049	201.429426501015	-1.11182592366464	1.12337481765538	0.0779901793970137	0.204994647963884
OG0003050	511.854858211421	3.14026337459116	1.45180961083713	0.00157088058375282	0.0155643570482176
OG0003051	33.5025331066635	-0.476694639856252	1.00051417399647	0.312066348432433	0.501587687339865
OG0003053	8.40281548220993	-0.311653674771733	1.08706615729965	0.0892212704690355	NA
OG0003056	0	NA	NA	NA	NA
OG0003058	49.6334230011726	-0.709720986090735	1.11244946281456	0.174172045138991	0.34713596048511
OG0003060	35.2265743376537	0.471492893002536	1.01822022466883	0.302619682780039	0.494049557871958
OG0003062	11.0113503945825	0.0128072363982364	0.95664266919251	NA	NA
OG0003076	128.568858680211	0.812945029665956	1.2431712162033	NA	NA
OG0003081	658.246132786426	2.02128195355773	0.996737742757955	0.00552408482535406	0.035535530742203
OG0003128	487.15024451867	2.56567976767394	1.09628305912013	0.00165502274108939	0.0162011477806357
OG0003129	251.50271268922	0.0741198755117644	0.770324197844739	0.891383720455325	0.935328992127194
OG0003130	87.4692783721961	-0.279066917853102	0.845937928976949	NA	NA
OG0003131	446.334750770482	-0.035395789550106	0.754461586435748	0.936484384217539	0.963304939374128
OG0003132	18.9793623901356	0.0782436490446133	0.923540604072289	0.853411374981502	0.912753909958333
OG0003133	336.908701762644	0.259416482661152	0.805272565175299	0.617701953276672	0.755704923811
OG0003135	13.8130459573729	-0.115197399250781	0.946436343304387	0.751909423955408	0.848914110608463
OG0003140	568.66754610792	-1.34271439434404	1.13425600022078	0.0442880793440854	0.145157126975672
OG0003141	4.80990463548478	-0.125592830992717	1.0051003353997	0.424282330615027	NA
OG0003142	161.599100443777	0.378631691769679	0.863164979323632	0.466221461254423	0.639191596514648
OG0003143	361.752311051461	3.43418958556849	1.71949077659719	0.00172370157029822	0.0164180193767632
OG0003144	254.773293050717	-0.0981019809957019	0.754298349704635	0.840457327315695	0.905592770182661
OG0003145	29.6743450189359	0.0577583386405807	0.889594695399385	NA	NA
OG0003146	7.138995696075	-0.1364778538147	0.991448481368668	0.630350694306326	NA
OG0003147	23.445030401215	-1.41069108301404	2.91191760800056	0.0118726523189471	0.0600247876770229
OG0003148	43.9301081100154	-0.41761859084025	0.895050011530387	0.408303950537801	0.589544397593944
OG0003149	17.3608393041376	-0.352686722387831	1.03277542479503	0.334521063203105	0.521913405395614
OG0003150	86.3835743448051	0.177562420823794	0.861597443720011	0.716546776813281	0.826305446973978
OG0003151	190.785223193321	-0.620332484365869	0.947912162410452	0.249458653869063	0.43397247151389
OG0003152	0	NA	NA	NA	NA
OG0003153	542.54060607759	2.55662792205734	1.36323403440743	0.00411542329987164	0.0290778269220439
OG0003154	7.27035127395003	-0.124175315037734	0.989602941064107	0.658149288075214	NA
OG0003155	180.754637158387	-0.333499441946118	0.802097104072356	0.515942744437595	0.671629278274358
OG0003156	260.355744693886	2.69103842395128	1.70405215777246	0.00537514702934607	0.0350513623079404
OG0003157	658.861063744159	0.382008785555578	0.704792682248226	0.468545112502458	0.640072721041393
OG0003159	13.6476735251461	-0.192169208447228	0.95634301204135	0.613964814266727	0.752285384923476
OG0003160	436.747719309889	1.3907273010776	1.52517561913559	0.0431132014874412	0.14442672782776
OG0003161	253.067464571592	-0.0146546163879781	0.751522837358319	0.96983293622972	0.982312995510548
OG0003162	610.957263944366	4.02894551844918	1.35060113654721	0.000131861796459873	0.00276621482911371
OG0003163	411.714986433184	0.934663548959115	0.892582092812281	0.116310609690768	0.268792883521293
OG0003164	2325.01329213815	1.81149564790687	1.00392724497791	0.0107576104460981	0.0566049024282736
OG0003165	63.7030274563939	-0.069316614492716	0.868558865736423	0.872246888267476	0.924817733931813
OG0003167	638.213234675623	-0.110819522839186	0.74430994670429	0.820741373038726	0.895543118429598
OG0003168	18.5288207408016	-0.281493442318908	0.96492925154363	0.490655866398854	0.656237946991175
OG0003169	53.4968852276415	0.846908196727496	1.50474893593059	0.0407777067311787	0.13850783721736
OG0003170	271.600161017189	2.27414205460544	2.84755183671227	0.0109934937362116	0.0570866963892432
OG0003171	4.06299132734364	0.0430372987364714	0.986002620633885	0.875834399124155	NA
OG0003172	464.456096359142	0.870488557146878	0.888182816152492	0.13875145836617	0.302794321801618
OG0003173	104.437487079221	1.10966519781326	1.36019554916349	NA	NA
OG0003174	291.623254500454	1.69572442357531	1.93130104794259	0.024490629531738	0.0971773535118896
OG0003175	186.714378409501	0.347908847085015	0.874456458152494	0.493953577891137	0.657486244483411
OG0003176	298.67510262372	0.908590909419815	0.948350493103351	0.128130099750027	0.286506215264653
OG0003177	539.638379376377	-0.22093796316142	0.775446780083103	0.659282585441768	0.787121313920781
OG0003179	58.6817381876475	0.47980513423825	0.982713678125519	0.323414066316832	0.512468612435862
OG0003180	22.9581434098309	-3.69608171372979	3.76283437900444	0.00387632500124835	0.0278750727923879
OG0003181	6.90902224066705	-0.0544239333473178	0.985169899786332	0.830955793676538	NA
OG0003182	92.0159619972836	-3.29895408224075	1.56483923649509	0.00199332129242593	0.0177138448873314
OG0003183	26.9641412700089	0.0491385893121798	0.92364449814542	0.91019362170874	0.945988384570811
OG0003185	366.192149898969	0.258293844926247	0.820678998852519	0.618503275810511	0.755704923811
OG0003186	37.1018161172629	0.130245495714526	0.862231642767139	0.789218546905432	0.875555196180801
OG0003187	35.291129270402	-0.221288808408899	0.887135962430227	0.632191746517628	0.765916072379755
OG0003188	3.66081677426556	-0.2040493303658	1.04582416120869	0.263202799336924	NA
OG0003207	125.60048669057	12.2616206836631	3.56522693134585	7.17701415162971e-09	2.06219539956827e-06
OG0003208	52.0940718894741	-0.456973088994855	0.938768921828374	NA	NA
OG0003210	45.0413201299538	0.0579677032384938	0.8449747712605	0.909599379753449	0.945988384570811
OG0003211	752.666019753109	0.279171523697893	0.702793722631423	0.597783672232711	0.740833732258699
OG0003212	145.009818118912	0.122931280332453	0.834325452370303	NA	NA
OG0003217	50.5702860730417	-2.31421000433035	1.83088424697773	0.0111416069178553	0.0576820730522
OG0003225	41.8806363395707	-0.139756783776806	0.900618674357689	0.743250535326442	0.841894824509058
OG0003237	19.215816630647	-0.486426012572386	1.16295759783142	0.0356532864119119	0.125955462651918
OG0003251	44.5830222268256	0.353814197424792	0.94366213128281	0.447890716162843	0.626620609805826
OG0003258	283.597760706282	-0.112315747050286	0.754762261249233	0.818718502092933	0.895035318711614
OG0003261	30.6427577825681	-0.32743378472743	0.962421542901314	0.45034099254584	0.628654146679375
OG0003262	2.38632246808775	0.167402209471708	1.02307597342647	0.423875232697551	NA
OG0003264	2.33559685009578	0.176475143568982	1.02777529120171	0.371874127279623	NA
OG0003266	221.263895600566	1.33773477771625	1.62396088734643	0.0435733732390811	0.144514836265912
OG0003267	128.635062827267	-2.30094972398692	1.23700294282545	0.00511945154080889	0.0342090482804439
OG0003268	347.483402994162	-0.576215858785831	0.90068704594428	0.280525377043039	0.47073131246302
OG0003269	505.05909318798	3.11200881626066	1.59760107637893	0.00233870402130189	0.019960028379824
OG0003271	6.91787626270527	0.00279236939803884	0.973904100495053	0.999867153229388	NA
OG0003272	933.478218586442	4.21334175916353	0.956198686265982	6.48237343071027e-07	6.57388929090853e-05
OG0003274	44.0405763209906	0.456046335973798	1.06372230247882	NA	NA
OG0003275	148.654339677839	0.446303230168192	0.910242113728608	0.387224924262166	0.571507017724171
OG0003276	42.7073607578951	-1.35403712742451	1.68916434176659	0.0441754217227203	0.145157126975672
OG0003278	87.7369410012876	-1.48315905209801	1.27172214229349	0.0362393395959791	0.127243628235169
OG0003282	152.233062075876	1.54891654192282	1.67683637088765	0.0323102116043264	0.118264978356388
OG0003285	0.722315239482031	-0.167006522816605	1.0295992352671	0.605242900565325	NA
OG0003303	124.859828241801	0.719730317305089	1.1885329381813	0.144407315168136	0.306976832737197
OG0003330	77.3565910432255	-2.0171446146297	1.41009717144065	0.0135549358810215	0.0660972557421988
OG0003353	26.6779664108874	-0.18826316482255	0.905382013235785	0.666383726105631	0.793949926610994
OG0003355	431.0532604422	-4.34154438577352	1.00540241411656	9.1599429798529e-07	7.77963310356016e-05
OG0003356	10.3743267646425	0.0122240368023187	0.972711520846545	NA	NA
OG0003357	17.6343231339894	0.230031742668056	0.973537824026259	NA	NA
OG0003358	29.5417282728274	-0.176142139935016	0.918076182088384	NA	NA
OG0003359	8.04623341745663	-0.303445813474407	1.08329832826188	0.096423421820697	NA
OG0003361	6.35118658543832	-0.255124774761966	1.05185788611153	0.262725294407408	NA
OG0003362	201.634977225434	0.958268946334334	1.34157422295769	0.0877086067551722	0.221390392453758
OG0003363	92.8229398413588	-0.0744675117148819	0.831521654954361	NA	NA
OG0003365	0	NA	NA	NA	NA
OG0003366	167.593577644196	1.27208547725701	2.16165826248598	NA	NA
OG0003367	11.0793184411767	0.187575863955355	0.970630941682919	NA	NA
OG0003369	26.1178751314884	-0.043287007387266	0.909900769523004	0.909484659073073	0.945988384570811
OG0003370	22.3794945160794	0.203473915589951	0.926883313764838	0.635567911366558	0.767847988224209
OG0003375	3.42314935150256	-0.203147991479938	1.04532481380849	0.273570852247082	NA
OG0003378	359.831932606808	0.490718241490895	0.980581662716865	0.322024879263305	0.511678241336348
OG0003390	0.481543492988021	-0.153856546519251	1.02549199268268	0.71338740629947	NA
OG0003395	115.977294823322	-1.37827298849376	1.35193523123145	0.045773864372421	0.147779292468265
OG0003396	491.896674573418	-2.8574100853888	1.11628592625403	0.000765238301048502	0.0100747690724564
OG0003401	2.00960592308211	0.0403021330435982	0.986374121559107	0.868182248864069	NA
OG0003402	1.30418772921814	0.214283902405794	1.05010184428685	0.205188536911529	NA
OG0003403	553.161059333327	0.753486018668383	1.06566785498046	0.174973716602069	0.348331047831371
OG0003406	256.126497301825	-2.63223318700343	1.17785518136301	0.00200570416038379	0.0177285451951946
OG0003421	1131.87211835935	-0.379782582992826	0.707809689634965	0.458634455825543	0.635088997464446
OG0003426	467.064978701626	-3.67029293189363	1.06429481945644	3.01074364754663e-05	0.00112837435834139
OG0003436	9.83994238808966	-0.145559205185132	0.959723681174692	0.682533712473363	0.805519713881671
OG0003447	22.2827953091685	-0.46871430018522	1.05335040740075	0.272870529926282	0.461204699600893
OG0003448	0	NA	NA	NA	NA
OG0003450	85.632717372275	-1.31301736185907	1.33698705845748	0.0522535737148581	0.159405442878451
OG0003451	277.291701278523	0.680117693835671	0.989404716107333	0.217221362851322	0.401812907248582
OG0003452	15.7433659703311	-0.863802269876059	1.65100318353516	0.00538782541276346	0.0350513623079404
OG0003455	7.48244932152786	-0.0113475801003521	0.979819553867251	0.958654758256421	NA
OG0003457	150.999126626929	0.353336877796534	0.841096852410969	NA	NA
OG0003460	31.9953322254759	-1.22063214112543	1.54458270046331	0.0496108771181726	0.155790805376557
OG0003461	205.066961918527	0.541888043638986	0.914880531635912	0.312710915500775	0.501915919142955
OG0003465	503.726253549636	1.90676029336355	1.01839613899855	0.00844681492348102	0.0480604255052187
OG0003468	7.53641751857649	-0.215945923237228	1.02519380299826	0.238253085981288	NA
OG0003469	212.111348230167	-3.65496035319134	1.22122779329288	0.000105153698552992	0.00244979697709943
OG0003470	4.74152708564625	0.00362465731024854	0.983622110412869	0.996438489660585	NA
OG0003486	39.4069678909748	-1.10194544868167	1.267435189322	0.0780026038656077	0.204994647963884
OG0003488	0	NA	NA	NA	NA
OG0003493	20.4603636410345	-0.456775497463219	1.05123320262383	0.278732331435353	0.468357250871879
OG0003494	13.3871688361379	0.0873658582991507	0.974055299923917	NA	NA
OG0003496	566.671324917128	1.79572779471341	1.00424784978844	0.0112226986619061	0.0578830466699229
OG0003497	88.7658762856567	-2.50410966947351	1.4596052846508	0.00535749224488951	0.0350513623079404
OG0003498	12.9781272132709	0.002686707814943	0.947785978262578	0.997019443365406	0.999246753208136
OG0003499	322.501813724839	0.639000568749153	1.07460514146656	0.208895422488163	0.392304693213064
OG0003509	201.114657983832	-3.50373139997252	1.13946184297613	0.000126784965053423	0.00273221599690126
OG0003519	153.397151022233	0.426903141438515	0.94113240373292	0.38805825898214	0.571805502978811
OG0003565	100.011152921453	0.162541319333349	0.815943445246298	0.751396388137981	0.848890808092974
OG0003568	17.4866528025513	0.191440182267974	0.996755904861575	NA	NA
OG0003571	316.640786940908	0.925447995312791	0.93440582745759	0.121857086232343	0.277885736328783
OG0003572	25.3993304117261	-0.770417435099621	1.21556797592097	0.133508263768221	0.295399965044392
OG0003574	618.9017893086	-0.883432141839664	0.890140003536325	0.129329648682248	0.28844025139482
OG0003575	396.317282714547	4.02368247107751	1.43297610514039	0.000216470760489927	0.00380811827637381
OG0003578	21.2078787308306	-0.687311385660408	1.27175682434514	0.100804153829726	0.243057847835592
OG0003580	7.03626447454459	-0.259342813214967	1.05473316861224	NA	NA
OG0003581	270.213808496672	0.0512482346140067	0.795135026139969	0.926819087838833	0.958509962467995
OG0003583	2.23946014569994	-0.167114754782012	1.02556807465757	0.499805319527623	NA
OG0003590	48.0922708376654	-0.550390130938605	1.02133082302194	0.262939750342005	0.451052865263301
OG0003593	0	NA	NA	NA	NA
OG0003609	7.76927193598333	-0.0876334924142634	0.974687270272527	0.769582203417865	NA
OG0003614	263.951118014012	1.31082216317595	2.47337358042292	0.0162194036919411	0.0745984973609853
OG0003620	26.0147907265266	-0.425794058859211	1.02048415871877	0.322520350017058	0.511683913728781
OG0003622	199.936316621183	-1.86007160979347	1.22023051232061	0.0146008124801437	0.0691532986696917
OG0003630	17.7468945259766	-0.110304005770098	0.934788185812916	0.771478567267226	0.865340956388222
OG0003632	2.28522503777253	-0.0213567006267116	0.985034633717465	0.953944838400742	NA
OG0003634	466.315891266383	-1.03375402317549	1.00519232480136	0.0911359303315132	0.227049629901053
OG0003644	184.910676790091	0.83068075976745	1.10539891619623	0.14532850754768	0.307758443240721
OG0003647	4.06040118324909	0.118969863981068	1.00275334559269	0.625920806069777	NA
OG0003688	20.3802236968625	-0.246036211783939	0.976343144378484	0.510206573593264	0.668894397623412
OG0003693	0	NA	NA	NA	NA
OG0003696	30.8448763202011	-0.292779964347349	0.926665963196875	NA	NA
OG0003698	54.8956915515848	-0.784632376260181	1.16847171189588	0.142335619816445	0.30534697708587
OG0003702	2065.00461076017	3.12415802418667	1.00224993870893	0.000141844125660882	0.00284347991441117
OG0003705	121.665976883139	12.1806979785932	3.59166148060195	NA	NA
OG0003709	1752.5167735413	-1.19278300529264	0.947677202487084	0.0562545261262096	0.165782569301855
OG0003718	126.816694642316	1.17536115790717	1.25530142965485	0.0688981823498758	0.187280376206009
OG0003723	40.0693461898917	-0.483368995344682	0.923188492328621	0.346785363567796	0.533801756063286
OG0003745	125.971155828221	0.730517833391179	1.22691543035003	0.127412466306788	0.285642512240446
OG0003746	14.7118633988071	0.087353499225562	0.937083653453403	0.826985320629641	0.899804896052107
OG0003750	42.7270223901144	-1.35325706469657	1.5202730485645	0.0468409081987291	0.150281631066561
OG0003760	162.70380580343	-1.68220930037866	1.35246914919245	0.0247907962378769	0.0973561109660586
OG0003763	79.6618950890717	-0.924658816938384	1.21295994468294	0.107446678750836	0.254445227505762
OG0003795	213.899105049595	0.239308486243898	1.06163967501254	NA	NA
OG0003797	21.4571605291797	-1.08993962830322	1.54974030557785	0.05219135576699	0.159405442878451
OG0003800	9.56671431595882	-0.109025011548842	0.988818876254372	0.688801260512723	0.808919191501317
OG0003802	9.49468483210913	0.14305168227717	0.996821916849681	NA	NA
OG0003807	126.854623314151	0.685245416979092	1.08723243744891	0.188539926810019	0.366076420571596
OG0003816	203.136169806529	0.731348051768848	1.1032412455077	NA	NA
OG0003817	252.1668544925	0.512802562741561	0.870911956122833	0.343157460856156	0.528689421372666
OG0003820	36.2826619013359	-0.814599165419449	1.33766587807891	0.0919539215621593	0.228427320998794
OG0003821	24.8887923079167	-0.664333039487038	1.09410754214721	0.191278321335554	0.369690387872752
OG0003845	10.0216530771499	0.30157855911442	1.08648463328483	NA	NA
OG0003850	11.0986441882712	-0.506054989602184	1.20625601652615	0.0274270270103306	0.104718046198096
OG0003852	441.211540365889	0.120394206155066	0.816502355140424	0.81729637508776	0.894615206762729
OG0003854	24.7917806254602	-0.566599211011937	1.18056952105616	0.133649636156975	0.295399965044392
OG0003863	158.782530098089	-0.0462760521689471	0.82322083050578	0.915990979340308	0.950161521289224
OG0003871	159.149813469361	-0.17577041950076	0.789655227907987	0.722421272341168	0.830302849010782
OG0003873	3.91256318765442	0.222498560868349	1.05466292529213	0.096932449328403	NA
OG0003874	61.7169422060274	-0.464597577807233	0.920761629292427	0.361464655826772	0.550085311624175
OG0003885	27.7537121424213	-0.239675572091388	0.941427796778124	NA	NA
OG0003890	9.52879456672405	0.184577705143733	1.01282690890217	NA	NA
OG0003918	500.583676473185	4.69686148130712	1.07078136689553	6.07444027559778e-07	6.54520939695661e-05
OG0003919	11.2818795641256	-0.0677759324438231	0.960025345529621	0.832671386600998	0.902846207861711
OG0003925	74.5687246749347	-0.462046201723304	0.938705166587425	NA	NA
OG0003926	2.67701691786881	0.219849616669271	1.05331177522728	0.128463578591058	NA
OG0003927	8.3660159678197	0.114730584647696	0.982575766847608	0.706472841052882	NA
OG0003928	6.72052105549984	0.164023619070313	1.0153147107327	NA	NA
OG0003929	0	NA	NA	NA	NA
OG0003930	0	NA	NA	NA	NA
OG0003931	0	NA	NA	NA	NA
OG0003932	5.8223672434364	-0.233516815768903	1.05612880988679	0.173906808072123	NA
OG0003938	496.258337803736	-0.183633652166121	0.812165193066468	0.705203622406844	0.818811067525538
OG0003941	69.0852362363586	-1.98250721724762	1.42838486986788	0.0134232372502944	0.065763961721544
OG0003946	11.0681082279353	0.173635751401334	0.969601847743368	0.630796204696273	0.765328695098443
OG0003960	14.4863260100824	-0.0469865262669761	0.950634154308665	0.885623474943594	0.932652251280176
OG0003967	539.182503845976	1.23917184259518	1.06325069031708	0.0576995305037088	0.168722192967503
OG0003969	71.8818527968272	-0.694387192924541	1.06238569458088	0.188559084377945	0.366076420571596
OG0003974	2.33380962070614	0.218775468760031	1.05274836993753	0.141604147553617	NA
OG0003979	111.12987478791	-2.83733451527502	1.27228317038144	0.00168598646575632	0.0163294419492353
OG0003980	18.1962750154528	-0.39007935476108	0.970656613693019	0.390854813140559	0.573475487535595
OG0004001	1.64287476801977	-0.189298485237387	1.03840292948031	0.411165299266271	NA
OG0004014	146.196824861364	1.71907716852809	1.95014439857199	0.023768047526901	0.0968702457124761
OG0004045	62.9758539514572	-0.785420797967392	1.08086473889284	0.158142139557335	0.3253425400917
OG0004048	11.7204980119596	-0.265227048011356	0.970163345858952	0.499768061829387	0.662259906682446
OG0004055	4.0597581391388	-0.205611310332926	1.04668135878343	0.246750298199128	NA
OG0004075	18.3364094989296	-0.100890515604899	0.947051734833349	0.772020359498214	0.865385630542862
OG0004077	56.1303310824301	-0.87058839526297	1.2271206311084	0.115295418332695	0.267155316295707
OG0004079	6.38439009631332	-0.2107318751332	1.0496896653451	NA	NA
OG0004080	67.8565292209233	-0.792883196583414	1.15414740831411	0.141600179627276	0.30514838709678
OG0004084	26.8536573405192	-0.999853761354728	1.52436547617622	0.0494764399784964	0.155790805376557
OG0004089	1.98636690857559	-0.193461171686044	1.04034943597073	0.372104445394477	NA
OG0004091	179.35398456267	1.03462615814413	1.15125718126925	0.0944913956072318	0.233385624680326
OG0004111	7.1387117809835	0.235607576815035	1.05961725624562	NA	NA
OG0004116	919.137613511747	3.19201023990062	0.983591031038274	8.87270789152414e-05	0.00227654045316591
OG0004119	2.05924378297601	0.217721766951715	1.05219104087407	0.154443879482137	NA
OG0004122	81.4304870246609	-0.735712264708494	1.01962296136849	0.185726854803694	0.364269735701442
OG0004126	0.421350556364518	-0.14927243468973	1.02422410033849	0.750253059037632	NA
OG0004127	34.3286142630498	-0.842458024288251	1.24276171531091	0.118274479777571	0.272795755105648
OG0004130	8.18436605285329	-0.185456702471152	1.00160961333856	0.525105544273435	NA
OG0004137	98.228865581919	0.491399742911629	0.946576384651225	0.335809994889351	0.523450661111429
OG0004145	5.49129444747594	-0.079000012963007	0.99272936615148	0.748450340801193	NA
OG0004146	247.636951977061	-0.0337516493223717	0.799208809201238	0.937551310140673	0.963827345666381
OG0004181	119.810768856231	2.08737388009789	2.15123191523293	0.0144243987419251	0.0685059598652312
OG0004192	189.363610403048	0.333089134715276	0.811717033901009	0.52682525224208	0.679825400348312
OG0004199	81.719732772568	0.00035469479398276	0.821155000570638	0.993488043541948	0.996957734031617
OG0004200	177.452423013558	-2.72691260241084	1.15473436678172	0.00131933870402252	0.0139424032384147
OG0004203	604.490131161466	0.369956744274105	0.774783889795653	0.487581432255237	0.655352671829059
OG0004207	33.8520712795064	0.237695939082762	0.95751690565947	0.561226300805739	0.706018898379945
OG0004208	19.8677684888568	-0.021153640384372	0.942564387278362	0.944616023893629	0.968779313023567
OG0004209	0	NA	NA	NA	NA
OG0004214	36.9535912620187	-3.42175044517894	2.01151102568889	0.00201554226117062	0.0177285451951946
OG0004219	409.727751686521	-2.03689651332539	1.21180893495995	0.00913563929205293	0.0514700723513048
OG0004222	14.0920780870007	-0.125487097548931	0.939260969025836	0.741275244972931	0.84131568290542
OG0004223	4003.93338999888	-0.785075230552643	0.781418501140162	0.154991395978397	0.321160056089852
OG0004224	21.5007225783914	-0.364674648295622	1.04779697686374	0.299876791300921	0.491900654807601
OG0004225	129.768897727936	0.368825774573046	0.880671470354395	0.468265218227743	0.640072721041393
OG0004234	18.1789693148651	0.0966302693473465	0.950690297813395	0.797460639251759	0.881296244916688
OG0004258	39.8066633214149	-0.319058365680864	0.918251138765023	0.493403273003277	0.657486244483411
OG0004262	7.55650477013251	-0.213746070566922	1.02488661437619	0.240539433044049	NA
OG0004267	173.356506199845	1.32628696093342	1.80287688590214	NA	NA
OG0004276	6.20320230681197	0.00547510054082549	0.983281738004537	0.991730687256879	NA
OG0004306	501.46910894133	-3.33257811618092	1.04562255272477	8.95493488043177e-05	0.00227654045316591
OG0004347	4.68495572030581	-0.0280727450179359	0.985990533516112	0.90415890185033	NA
OG0004358	129.181650574879	1.111291410463	1.76799617372911	NA	NA
OG0004359	27.9184884424046	-1.41584407156674	2.33722513897775	0.0159089631655434	0.073530971842887
OG0004360	11.5465333692364	0.153754313164974	0.994798811362264	NA	NA
OG0004369	75.2328837734416	0.596459553547757	1.22192488327454	NA	NA
OG0004370	0	NA	NA	NA	NA
OG0004371	8.00121997323339	0.0857746137806891	0.986365284192187	NA	NA
OG0004372	47.1373759652577	-2.4315945245435	1.71546104794135	0.00768011032579895	0.0455000350573106
OG0004381	170.643999543526	-0.196315092350645	0.809008516894282	0.690107372517784	0.809350415116095
OG0004421	0	NA	NA	NA	NA
OG0004430	2.41361089006967	-0.197203192706172	1.04220103481341	0.334927452411197	NA
OG0004433	42.4902997751449	-0.360466663337335	0.937330881489709	NA	NA
OG0004434	191.127008589556	-1.84442474915034	1.21362173401998	0.0148733161527786	0.070059008326203
OG0004435	149.595059696763	-2.96930161878492	1.34485704664183	0.0017080732467078	0.0163595459851347
OG0004437	46.7491785309434	-2.4808184750037	2.01964918488716	0.0094594873792534	0.0521027355969101
OG0004452	112.517832100755	0.848331696087334	1.30926935692984	0.0993387165704622	0.241446813880103
OG0004457	111.357999034018	-7.91136363510055	2.02228345466235	1.50406927920962e-07	2.16084619779782e-05
OG0004458	123.022417383962	0.213287226580475	1.04468517529302	NA	NA
OG0004461	123.163262795244	2.43077579531615	1.97120655990813	0.00926542470625228	0.0518228611282642
OG0004481	39.9777636046924	-0.110495790646693	0.900967048383123	0.7914662607486	0.876668133088031
OG0004487	5.51453346198247	0.00549336629403697	0.983539969174168	0.991265783816465	NA
OG0004516	107.349894027255	-3.04561266576405	1.23905844053476	0.000922780821129387	0.0109715457629453
OG0004528	18.2143369396467	-0.5086409129844	1.14427299973809	0.156558255295511	0.323628815502951
OG0004529	32.1004893695348	-0.600759654019263	1.12511495356653	0.188407575348918	0.366076420571596
OG0004532	73.5814183727993	0.899371375759409	1.36921857647951	0.0845216291542186	0.215560299829749
OG0004566	11.4668817632952	-0.390102965297937	1.12859076149936	0.0446730918477231	0.145597649235749
OG0004578	272.691435917903	1.15036039649382	1.15362974964611	0.0734595190932326	0.196347613824392
OG0004582	359.275743013375	0.0640759389910095	0.813537372889696	0.905506174611066	0.944971334763606
OG0004586	248.330103162814	1.44461860738415	3.14747283897528	NA	NA
OG0004605	4.80269144904716	-0.108005310760125	0.994966610517772	0.685163505328006	NA
OG0004628	193.667444949029	1.14752518922902	1.22997386928732	0.0734289859264999	0.196347613824392
OG0004640	63.2121702790681	-6.15225843651015	1.6934802751027	6.51029439833372e-06	0.000350742110710229
OG0004644	23.7257573731311	-1.23678547266736	2.37021337897584	0.0132307263879106	0.0651707779793081
OG0004645	679.450341324816	3.01894551532277	0.971328752308817	0.000148287762954719	0.00293848394636708
OG0004660	0	NA	NA	NA	NA
OG0004672	3.81506237462625	-0.204686082054752	1.04617905821499	0.2563837648928	NA
OG0004677	53.6858991546827	-2.02232353466354	1.70053463407287	0.0165323885788302	0.0754016875923365
OG0004678	4.14217965486799	-0.188490134227361	1.02661735880986	0.435135352620295	NA
OG0004679	331.771009031003	2.4279049104785	1.89526333676629	0.00911349360121847	0.0514700723513048
OG0004680	31.3821184800891	-0.0497648292358173	0.901028123022187	0.899505766092167	0.942131191216826
OG0004682	70.6701139670265	0.420364564850544	0.867683457319704	0.422995909828008	0.604680720185311
OG0004683	0	NA	NA	NA	NA
OG0004709	27.9076075359387	-0.708816299081517	1.21897928961773	0.133386061331911	0.295399965044392
OG0004722	109.93736474347	-1.52126926857737	1.2553067262426	0.0325767212724074	0.11848579635787
OG0004725	53.123586297726	-0.000618003080689996	0.855638396608739	0.99148046597341	0.995522611146278
OG0004731	13.5506736490929	-0.738145250359709	1.450451412655	0.00936226108997842	0.0518988363958932
OG0004736	10.9818652577938	-0.0718787617693643	0.968924504504489	0.811740991011449	0.891932102296838
OG0004740	49.3891801709168	0.243372963572487	0.887229875468429	0.61294355354433	0.752110097018097
OG0004763	0	NA	NA	NA	NA
OG0004764	65.7815395827981	-0.558767292702114	0.943023798183167	0.289280462078658	0.480461962065131
OG0004771	29.4266527127775	-0.280304688534864	0.951282095504603	0.505957575622463	0.665887860133508
OG0004784	571.499540383681	10.2638444264755	1.44993126643748	1.34111172569541e-13	7.70692205032961e-11
OG0004788	53.9358207442888	-0.360185712098238	0.879031239048632	0.467393673145825	0.64002120135298
OG0004795	9.92973237379448	-0.502831021494977	1.20215299094247	0.0317021376472397	0.1165340838035
OG0004796	49.6904754951174	-1.11556174801238	1.49437611740965	0.0642143734270494	0.178845847800053
OG0004800	13.6745781192152	-0.451060175733709	1.08508397667203	0.235939156113375	0.420175711140475
OG0004863	1492.78690273177	2.31220074868416	0.947995951341975	0.00166334289859194	0.0162011477806357
OG0004874	100.453117294165	-0.679863879263064	1.0461337472318	NA	NA
OG0004875	13320.205010472	-0.628499518859759	0.757305294011985	0.245838876834015	0.429408534611795
OG0004928	869.211623606038	0.640480798724944	0.774625935501854	0.248285480219615	0.432367846362239
OG0004929	4.42216778262094	-0.216000273441502	1.04660593944994	0.280580455997663	NA
OG0004933	109.279326494351	0.526676523779443	0.868798115144997	0.331915278916647	0.518316975409691
OG0004941	72.3456046048232	-1.16415987673775	1.27802680109322	0.0685290318516777	0.187233044235012
OG0004955	119.783133351336	-1.08955883603953	1.07101234893091	0.0827734185185253	0.21279788822533
OG0004977	6.22867326469592	-0.210493893165036	1.04954561265427	NA	NA
OG0004981	24.2759127717865	-1.16256702872329	1.76035402754824	0.0382206740230666	0.131521840350832
OG0005002	245.76170656105	-1.63258375242498	1.22545292840304	0.0244241063984077	0.0971773535118896
OG0005009	236.655080744393	0.305425939680952	0.813598484697936	0.559530627553141	0.705184339121481
OG0005012	74.8583342527993	-0.531882219682009	0.945699319452558	0.303717655024554	0.494437428954043
OG0005013	3.60736308956901	0.0201425774595141	0.98424845358986	0.945021259814623	NA
OG0005054	53.1295663153231	-3.62931633669509	2.06563536302515	0.00178078522610802	0.0166286223536942
OG0005111	194.788762653386	0.437692149391731	0.896501806061034	0.398552093334162	0.58179831406274
OG0005152	70.1715635295857	-0.184402984769154	0.877795368962756	0.686230351087036	0.807416171521851
OG0005165	1.04094540178474	-0.177730691447755	1.03351537091363	0.514285462511348	NA
OG0005166	134.098500453368	0.2337735811854	0.793720709339435	0.654544617148334	0.783091547511261
OG0005171	1.79074356360008	-0.191132118500222	1.03924707395783	0.393729543857293	NA
OG0005217	1444.59419425665	-0.00493062651573892	0.726388963205535	0.984546746478783	0.992027230233444
OG0005219	16.664177495052	-0.165528010080758	0.968089492081916	0.633003284905507	0.76636071852324
OG0005220	326.798925161365	0.626213004207697	0.955468512285224	0.251681691760313	0.43695794219011
OG0005233	45.5639188057816	10.3093732924976	3.66655831659391	5.52792196490942e-06	0.000307423789274317
OG0005263	50.9623850822871	-1.21493655918494	1.31392066694567	0.0623350498588118	0.176547927289515
OG0005265	15.364603763809	-0.4391018960376	1.06132680041155	0.27111846180536	0.459595111261004
OG0005266	1859.57542279262	-0.439589482164717	0.712167183402483	0.397312956077244	0.580480962946753
OG0005293	0	NA	NA	NA	NA
OG0005299	418.717288884886	1.21648740986266	1.37125121538856	0.0616910697747613	0.175794056680477
OG0005357	93.4663874152887	-1.20264526079687	1.32167699581686	0.0636351285504758	0.178385303448814
OG0005361	10.0004039021215	-0.285400914642078	1.04903941921894	0.148121657866727	0.311416753856387
OG0005362	60.6251491004836	-0.429908157306686	0.958683899361683	0.367965741099089	0.555134511022616
OG0005363	113.751889240625	-0.467589661460934	0.907901598732192	0.359841734643387	0.548997478340885
OG0005366	6.06313898993041	-0.241638808726687	1.05887530008436	0.162585042928071	NA
OG0005367	14.6514531576614	-0.278708991587727	0.982366215719835	0.472546928780779	0.644008620725741
OG0005377	12.9000313463765	-0.602153884170808	1.24122973489009	0.0787302829013106	0.206278127236869
OG0005383	53.4741352220695	-1.46247821886535	1.33000054942777	0.0392542155882153	0.134008450839769
OG0005384	731.43740264078	-0.466253681237912	0.782192757934286	0.377516865353097	0.562522969635902
OG0005385	103.419767602504	-0.155992785592294	0.901837729256091	0.713612634635067	0.824576529564916
OG0005386	842.897626756139	3.17927460906752	1.1298358603035	0.000328729115792804	0.00529653266940929
OG0005394	214.251130218193	-0.0380462864165246	0.769560139300368	0.932716188374854	0.961586288641834
OG0005414	5.02109677191141	0.190247301641321	1.02601058245792	0.397728776291272	NA
OG0005426	28.0609138554939	-0.265634916753532	0.988003888890037	0.470890137619561	0.64276690202385
OG0005430	17.018729809858	-0.00885390091254044	0.932765134575509	0.973529837199469	0.983801547087857
OG0005437	112.30694051618	-0.439542218788073	0.786931646446022	0.405572166766698	0.587075075991425
OG0005441	209.749840072081	1.3100757143017	1.73332255202545	NA	NA
OG0005443	325.89729241551	0.314041859313925	0.766475536775319	0.55346606520547	0.699542152796356
OG0005448	9.8395979251369	-0.34942465434309	1.10572585772429	0.0639854700341546	0.178776738167238
OG0005513	22.8161997921824	-0.123686958267206	0.902235902248198	0.769537754557945	0.864288657236415
OG0005559	2.51446170945605	-0.197954959151483	1.04258154954546	0.327410028691634	NA
OG0005576	35.5493043520479	-0.415314265594278	0.960865288400025	0.377453831553135	0.562522969635902
OG0005577	93.2355580610297	1.11223894144207	1.40786494054509	0.06869732814834	0.187280376206009
OG0005578	0	NA	NA	NA	NA
OG0005628	34.5301374440584	0.218222126355672	0.947877657658514	0.598222242778956	0.740833732258699
OG0005648	141.093458523004	0.231715502801112	1.05677030319931	NA	NA
OG0005653	5.13738643549768	-0.0422433663052206	0.971422019301657	0.883841446376643	NA
OG0005658	187.01235398708	0.715660966149347	1.19888133377582	NA	NA
OG0005681	74.9343076000146	-0.442781903357898	0.898035713692532	0.385856905801054	0.57051226895456
OG0005709	7.79594288547552	0.236606938412515	1.02779406835003	NA	NA
OG0005711	62.9464814518917	-1.31362552052051	1.39062904089117	0.0525420987641989	0.159757633632238
OG0005713	104.916302513899	-1.76355956699588	1.45694342751924	0.0210771632638648	0.0890613467326051
OG0005725	22.4437869401153	-0.935555793140884	1.33040055730747	0.0886039205413852	0.222997312428245
OG0005727	0	NA	NA	NA	NA
OG0005744	1.39936463791994	0.143252709432421	1.01362803445956	0.493842130143969	NA
OG0005747	10.6515436344833	-0.374828802449858	1.11952452291216	0.0519075731953797	0.159405442878451
OG0005778	118.883984991484	0.322590006713934	0.86052558968556	0.525713028941512	0.678898323516979
OG0005789	436.691646471117	3.00422707910221	1.76077985945632	0.0035748521713616	0.0266392677641527
OG0005794	9.66481130515502	0.0840604204531317	0.955354843302931	0.814662322872797	0.892865762639989
OG0005795	18.3487943012251	0.108161713924079	0.952440378218023	0.772871007638607	0.865776229479505
OG0005799	433.80416708234	1.71130771032038	1.9705681157455	0.024013399780057	0.0971773535118896
OG0005804	266.827038916376	0.0761256268003674	0.780278435844143	0.888238346965573	0.933733481810151
OG0005805	45.5981274236344	-0.344001797991609	0.970087423669966	0.425125818897117	0.606634577630427
OG0005820	20.0240067899408	-0.379262498526812	0.997126546170425	0.374938523629395	0.560619266901194
OG0005827	35.3006245193539	0.0325613774642694	0.950004501221	NA	NA
OG0005879	341.931348226386	0.424790726126712	0.827153211991603	0.427029042406309	0.607424149429437
OG0005880	474.713350705316	2.68257755151375	1.33914090343151	0.00297136114647099	0.0233909891165114
OG0005881	30.0507982535201	-0.610943336985646	1.09248964224136	0.200688924485873	0.382945967958207
OG0005882	1045.36079696637	1.55879102145025	1.04337621028812	0.0245198078756798	0.0971773535118896
OG0005905	2.56932772168707	-0.198365400643643	1.04279095694382	0.323369133801295	NA
OG0005926	8.75192753692633	-0.083905252332418	0.959468161425504	0.799956822714876	NA
OG0005945	3.65934554300885	-0.204089321326922	1.04584826844358	0.262951401320665	NA
OG0005964	34.130180729181	-1.08678229748514	1.50452898649247	0.0583862261036042	0.169457666334366
OG0005984	159.617791638864	0.238252492080619	1.06125015458444	NA	NA
OG0005998	0.601929366235026	-0.161230667303882	1.02770712813387	0.653069250946149	NA
OG0005999	44.3175756573045	-0.284929327045278	0.913042446096281	0.535355784506484	0.685691437800584
OG0006010	46.2884426529777	0.418317801577831	1.03398864323191	0.31218305598357	0.501587687339865
OG0006021	872.601190210955	1.51725399789023	1.01835623082182	0.0266029108954817	0.102145697959489
OG0006023	13.1348614393448	-0.335854830393968	1.01854568371371	0.370344010782679	0.557131827739387
OG0006031	10.8422639598943	-0.113508630198408	0.954545968916854	0.746127583489678	0.844044589196985
OG0006033	14.0885941837274	-0.291405848050437	1.00556010392857	0.420398402471044	0.601477767048461
OG0006044	23.1337419976911	-0.388373030370774	1.01097615559503	0.348590567303902	0.536101818048107
OG0006060	22.2717498487615	-0.58862357458567	1.19984280242911	0.122287880744241	0.278499744257689
OG0006062	19.8393344495621	-0.502836981985712	1.19892882848029	NA	NA
OG0006067	6.96363315069279	-0.278954776148883	1.06066856919229	0.228544499169864	NA
OG0006069	43.1159054583246	-0.93715663554729	1.15839084154721	0.114057320665858	0.265364130671984
OG0006091	28.0171635832076	-0.913979588147402	1.4569580593059	0.0528141583997863	0.160020402603219
OG0006152	1.51011210751574	0.21479339645362	1.05061986466856	0.18989691098434	NA
OG0006203	17.9196340197324	0.306072116675309	1.05374019452253	NA	NA
OG0006222	2292.16330572982	-0.777861959911137	0.953656829691572	0.16757849151879	0.338772015939838
OG0006224	18.4183731229556	-0.247863352903417	0.994969285331575	0.474526630992148	0.645176586617085
OG0006237	5.20498230946628	0.123198915230118	0.987207241003917	0.674585653693904	NA
OG0006238	0.0601929366235026	-0.079481456619687	1.01326960076017	0.788909311159295	NA
OG0006239	22.6585411448166	-0.189000973315543	0.949777161762259	0.624902250079164	0.762442660393828
OG0006240	32.9862697951404	-0.900504522792727	1.31396654182611	0.0988664564019002	0.240742614176379
OG0006241	1826.57384477177	2.23861067972383	0.976780371067723	0.00250233354272636	0.0210440147690744
OG0006243	216.825346287731	1.75354746128314	1.52442829316662	0.0232250381357053	0.0962499176585479
OG0006246	2.70868214805762	-0.199373250271156	1.04331035536123	0.313463166375694	NA
OG0006248	455.590352179148	3.65108873936835	1.45973235115426	0.00055572241911021	0.00798652126935206
OG0006251	659.785533224168	1.66181995379382	1.07483807499775	0.0196103275565194	0.0855903916644036
OG0006254	0	NA	NA	NA	NA
OG0006255	9.84283500501704	-0.33255445594461	1.033514355659	0.342399650629853	0.527993736749433
OG0006268	391.966114047902	4.10231597058612	1.67874191206787	0.000509259832437303	0.00776959248780452
OG0006316	0.138051352432202	-0.107930830240052	1.0160130055467	0.9365057405908	NA
OG0006327	13.0229416560836	-0.13824761124833	0.959171014558872	0.693631541959493	0.812378246153645
OG0006380	6.93397456196193	-0.269405919581014	1.0690899575702	0.12894040590229	NA
OG0006381	5.16465283140905	-0.208501505722128	1.04836528323186	0.212078630547138	NA
OG0006397	14.1005084068225	-0.785748356406844	1.51874599472111	0.00774036847191141	0.0455440110770487
OG0006428	16.5012099929919	-0.451320459343628	1.08393095831814	0.236409767869061	0.420175711140475
OG0006429	214.777427547589	-0.0844996395375503	0.80919492030939	0.855296722608577	0.912753909958333
OG0006454	253.641550006299	-0.401915336443837	0.870364181542841	0.425922260583909	0.606634577630427
OG0006505	15.0495089795467	-0.837211556167232	1.54414172587461	0.0208153008764143	0.0883881249037886
OG0006506	12.3103949974843	-0.315826185377023	1.01846594008856	0.380078439556997	0.564388656155265
OG0006511	25.9338779056032	-0.665924918679656	1.19786342956977	0.14271906636345	0.305649280013153
OG0006553	22.3410071515027	-0.836490562171223	1.41345816398333	0.0727491093379486	0.195053599531296
OG0006608	540.059530087417	0.808268706727096	0.829212732089883	0.15873803971987	0.326179237755728
OG0006612	57.3740587782923	-0.324278727356219	0.915058073620364	0.490045275317673	0.656237946991175
OG0006626	28.1385842962541	-0.532131245236924	1.03693776334255	0.264788261654494	0.452760968509551
OG0006627	90.4984560231323	1.23974036570704	1.2588798897316	0.0606612532912747	0.174009984482791
OG0006628	5.40494070509043	-0.220987427405315	1.0520605700562	0.193973308037353	NA
OG0006629	0	NA	NA	NA	NA
OG0006630	40.1540250683092	-4.58186234072648	2.27872051315773	0.000922312508922965	0.0109715457629453
OG0006631	225.810323856645	2.18828823022132	4.33164160578884	0.00941850803504073	0.0520432943987507
OG0006632	1.6076259424709	-0.0647500832659938	0.991106703194505	0.854834320119032	NA
OG0006635	11.032826957038	-0.0339605302501633	0.958427237014598	0.910870486303681	0.945988384570811
OG0006636	332.904837715271	0.614192845860993	1.0182263949295	0.240411192067024	0.42520458528392
OG0006637	11.5338717385862	0.275297506873322	1.05224510044516	NA	NA
OG0006643	29.8007397385173	-0.387194982779622	0.978711923002587	0.382841595089551	0.567514110003771
OG0006648	229.452266147945	0.472307296880725	0.892466995952543	NA	NA
OG0006674	566.047774031831	-0.289102029517292	0.82356712819419	0.562404054598042	0.70617959950985
OG0006675	144.352692457294	0.726527137719218	1.26558917861422	0.108235212093048	0.254914625202754
OG0006732	15.9403950677724	-0.563136949725982	1.13976642850114	0.177316952449389	0.351762730180473
OG0006733	166.609289174923	0.415489719566285	0.893944114341701	0.420258824680937	0.601477767048461
OG0006735	2.53973399900375	0.219448622983752	1.05310176175434	0.133390779349227	NA
OG0006736	14.854075748503	0.0215115512711072	0.92811438417779	0.963369286087754	0.979851710451497
OG0006738	0	NA	NA	NA	NA
OG0006788	9.43160769103145	-0.420960631937267	1.14525255789348	0.0474488016489132	0.151484692671715
OG0006799	24.3984192256862	-0.253649973863907	0.927844545664304	0.561844435769594	0.706018898379945
OG0006815	37.576725287442	-0.586066203139605	0.97844190457196	0.261238193355978	0.448806248162316
OG0006836	5.33500792907224	-0.0234682596477697	0.984469168886449	0.921252509091324	NA
OG0006846	2.46560566613951	-0.197596301973036	1.04239939293644	0.331006308374839	NA
OG0006870	5.79576540483875	-0.131537769341485	0.99573646216919	0.62964439639001	NA
OG0006891	172.537579794323	0.177350278033762	0.867712447379719	0.715505675527863	0.826210170535858
OG0006947	8.37425805076911	0.265278117979992	1.07081177423381	NA	NA
OG0006956	59.4971723351187	-0.152296784576385	0.904314308326464	NA	NA
OG0007083	258.625774873129	0.00577355825679323	0.802297828275727	0.99933887252212	0.99959838052194
OG0007086	296.775247709376	0.57489138855968	0.991457443059351	NA	NA
OG0007089	30.7096490623072	0.360240446646674	1.01838054101291	NA	NA
OG0007097	8.46336926641982	-0.119210446959868	0.998856163313247	NA	NA
OG0007123	411.206524166815	1.42744943116585	1.76778714453472	0.0371767448565343	0.128842666753728
OG0007130	256.140147018291	2.03795241332274	1.31029484994793	0.0112811506270847	0.0578830466699229
OG0007131	164.546351332568	1.5537171840337	1.55097801552878	0.0330836968199533	0.119824145625209
OG0007132	18.8351680982345	0.0445762123740171	0.919067300133598	NA	NA
OG0007133	1.14366579584655	-0.180299715538038	1.03453882566397	0.491918736005075	NA
OG0007134	257.739597673099	0.573363078104113	0.943902798630138	0.285805744092904	0.476527178739038
OG0007135	6.71278898970016	-0.347638529494613	1.1019678929474	0.0902510517823071	NA
OG0007136	1.14366579584655	-0.180299715538038	1.03453882566397	0.491918736005075	NA
OG0007137	0	NA	NA	NA	NA
OG0007138	216.110223667201	1.14686505645893	1.40321747593916	0.0662759426834815	0.183993116242064
OG0007139	231.064689091298	3.86422030247455	2.00880169764134	NA	NA
OG0007140	1063.76501424234	1.02222353342075	1.04084517821732	0.0963653522708416	0.23665793064805
OG0007141	195.546455930495	-2.18937081439962	1.17514437799847	0.00573394586130563	0.0366019983313447
OG0007142	13.4856500399257	0.0728344607101343	0.922041740714604	0.8629655035218	0.918365758068879
OG0007143	268.58066695686	1.26067368897989	1.7108340430178	0.0436729870617982	0.144514836265912
OG0007144	268.692014587584	0.732586993558539	1.15580775363002	NA	NA
OG0007145	230.550611823547	0.239592773356778	1.06174439795014	NA	NA
OG0007146	7.30241888943429	-0.286283272387316	1.0638594199342	0.216261992573072	NA
OG0007148	176.056034916736	-0.0158540147051103	0.750525811685531	0.970146237654106	0.982312995510548
OG0007149	238.554279520114	1.52879081348066	1.83541968352408	0.0309399502183188	0.114957918483581
OG0007150	4.31016486842089	-0.221189597953618	1.05118243289594	0.222038875882826	NA
OG0007152	375.553185871781	0.186227142742329	0.819197998783057	0.716036793643762	0.826270034967768
OG0007153	38.3996756513592	-2.40619047711668	2.55486344447896	0.0124286461525596	0.0619277051069735
OG0007154	15.5636745491233	-0.817989631044361	1.5205675796725	0.0207676943419112	0.0883881249037886
OG0007155	170.002850869842	5.37597654497809	2.16594376316846	0.000285356831838768	0.00482308998127486
OG0007156	60.0125980201644	-0.509823677264437	0.945963770705765	0.319045537203494	0.508349820830706
OG0007157	158.218543821614	0.633200172764675	0.931828036185733	0.251515776816815	0.43695794219011
OG0007158	55.4791720915346	-0.667746892194328	0.981303953063747	0.222566543081561	0.408443898036417
OG0007159	28.1456971079321	-0.708228235987561	1.23756198300744	0.122711411745039	0.278727897033528
OG0007160	69.8095548861546	-0.245129754435804	0.869149810150737	0.60755331452622	0.748693291095929
OG0007161	25.945631658602	-0.645567554407646	1.0772480521839	0.198938479096959	0.381926434257413
OG0007162	5.36300035932538	-0.118688281758218	0.984760944870607	0.683561173875403	NA
OG0007163	36.1369421655191	-0.683383028116753	1.09752793263068	0.187187203470864	0.366076420571596
OG0007164	38.3835124459939	0.194682588591513	0.909170310822063	0.668100229811141	0.795445301239232
OG0007165	740.442310194145	-1.04799769121031	0.88442395610787	0.0803585170275	0.209272029237779
OG0007166	94.8024249019645	-0.835631040609389	1.05110610332319	0.146694233281328	0.309927522275747
OG0007168	10.5087468700309	-0.198213879509927	0.996556953704878	0.523048085002557	0.677099043603575
OG0007169	33.8190808796408	-0.307949677494025	0.892501576004371	0.522333471346388	0.677069853083589
OG0007170	5.71463450798068	-0.129344352238728	0.995220523405463	0.635658384889369	NA
OG0007172	11.6567519491872	-0.284455979368436	0.997567385775191	0.442477169519719	0.622210962685152
OG0007175	364.986257034674	0.870710193497823	1.02787954326553	0.140561172673318	0.304740790227373
OG0007227	10.3395415431797	-0.299495658479451	1.04351419343301	0.248080893038177	0.432367846362239
OG0007228	90.1287193559185	-0.177461248965865	0.853056580461917	0.70632802012172	0.81890350147266
OG0007231	9.39585014515697	-0.142739377139599	0.981513658424993	0.645890949999405	0.777052336217009
OG0007232	108.417927875041	0.827339347758612	1.10794130367157	0.145489055244309	0.307758443240721
OG0007235	16.9019138181863	0.0876435572396642	0.952065487605796	0.814250524764969	0.892865762639989
OG0007318	33.269325481115	-0.151359785822964	0.890857088773552	0.731244921258041	0.834478512355282
OG0007338	43.9650013235847	-4.65641004538072	2.68681835040521	0.000216088038763131	0.00380811827637381
OG0007466	10.7071177673953	0.0736419148118619	0.951787257305871	0.842461990722244	0.906619520602465
OG0007527	41.7457919294947	-0.62347954368405	1.08047248147889	0.207259507429547	0.390935876158139
OG0007558	408.186452715538	0.525313194009633	0.908106717955514	0.326371730102104	0.514492187411564
OG0007648	122.194628820369	0.360448068663867	0.880865665699266	0.479311731250861	0.648613363168355
OG0007708	0	NA	NA	NA	NA
OG0007709	110.711895236554	2.44395519128772	2.40185244168256	0.00968783966154708	0.0528539100522378
OG0007710	35.1242836287055	-0.341504287782734	0.953959868603892	0.444138249198125	0.624037768229477
OG0007712	15.4401310889747	-0.853533602215047	1.39605251037907	0.0522591972708335	0.159405442878451
OG0007713	17.5849385575886	-0.387507309164969	0.995128601677857	0.362396118674937	0.55094436384091
OG0007715	93.0555339402891	0.575278600184823	1.08368254592763	0.22115193067546	0.406900670741188
OG0007716	27.7717224588568	0.344347521176887	1.04603128653919	NA	NA
OG0007717	42.017700476938	-0.727157737875162	1.12793704800563	0.162211088503087	0.329778203513351
OG0007718	37.9559005778107	-0.370564676597647	0.90828221998621	0.448041056474667	0.626620609805826
OG0007719	10.6411395188311	0.113530520068021	0.972075091762172	NA	NA
OG0007720	22.0453959561865	-0.337499712489236	0.957496596790015	0.448229711946918	0.626620609805826
OG0007721	11.8261415706045	0.208529206490255	0.997581114300796	0.517540645272407	0.672373830029864
OG0007723	0.24077174649401	-0.129346003539235	1.01956981106067	0.908335948757881	NA
OG0007724	0.617773134892803	0.20275078288527	1.04416291036035	0.28753919185103	NA
OG0007725	13.5886067896081	-0.396423659203258	1.05673855797286	0.283034231641757	0.473738849854747
OG0007726	11.6674140764257	-0.390163760910635	1.12874824336358	0.0438686549441572	0.144607191441161
OG0007727	1.51011210751574	0.21479339645362	1.05061986466856	0.18989691098434	NA
OG0007728	19.5543025206893	-0.253242550702225	0.947029706829485	0.543531662687664	0.692571017349249
OG0007730	158.704591087633	-2.69162717421078	1.3795883334544	0.0029264542818751	0.0232498026818095
OG0007731	37.3071770700351	-1.30658700564305	1.93446606406913	0.0372178932966105	0.128842666753728
OG0007733	314.704733101565	0.0271971340996627	0.796967015482566	0.965255090224043	0.981190905392836
OG0007734	73.8905399830841	-0.454772856196807	0.960888767648888	NA	NA
OG0007735	72.9714564473671	-0.0229474618867902	0.893093634767112	0.948212012832599	0.970293165776997
OG0007754	250.929067146097	0.308673774974494	0.89279636161842	0.530881246816977	0.681996475046548
OG0007759	95.6001762929799	-3.34296225134782	1.31406986329657	0.00050498179967599	0.00776959248780452
OG0007812	244.560247930132	0.532778936240814	1.07094875322308	0.241528892643152	0.42520458528392
OG0007815	0.545008910660893	-0.157444149353195	1.02656011464017	0.682227962778172	NA
OG0007816	0.20771160768724	-0.120601229853935	1.01806494133591	0.966694335826038	NA
OG0007818	21.6264238536533	0.243229894509281	0.97283601888326	NA	NA
OG0007843	9.49386959477421	0.064674337759213	0.97866142889601	NA	NA
OG0007859	24.5790276847323	0.0323258447868176	0.839035250168798	0.952089213803956	0.973519041246047
[truncated: 312 more rows]
