# Supplementary material for: Genome-resolved metatranscriptomics reveals conserved root colonization determinants in a synthetic microbiota
Source: Nat Commun. 2023 Dec 13;14:8274. doi: 10.1038/s41467-023-43688-z (PMC10719396; doi:10.1038/s41467-023-43688-z)
Supplement: Supplementary file 11 — Source Data [file 41467_2023_43688_MOESM11_ESM.zip › Source Data/Main_figures/figure5/Root53OG_deseq.csv]

	baseMean	log2FoldChange	lfcSE	pvalue	padj
OG0000000	149.699470918697	0.241296809956632	0.984960712428762	0.514651242405308	0.764988821349938
OG0000001	79.213595147632	-0.383794235744193	1.12456533002635	0.0430753822898882	0.165500153008518
OG0000002	0	NA	NA	NA	NA
OG0000004	38.4591884718896	-0.120389081211171	0.971050097218842	NA	NA
OG0000005	3.84847073270394	-0.218080106423665	1.05436148190018	0.089645084644235	NA
OG0000006	37.7724866249553	0.347688819134424	1.10975811306504	0.0112986341302316	0.0985085005675281
OG0000007	19.2584822702565	-0.105773732283348	0.9897283161554	0.687784736918706	0.86969373208021
OG0000008	2.04222319624896	0.207948037935878	1.04611889096198	0.293387848573265	NA
OG0000009	20.7465195653678	0.0518071628480891	0.977109069921654	0.869588932275963	0.936481656773298
OG0000010	0	NA	NA	NA	NA
OG0000011	108.340461304931	-0.053498412922869	0.928417567679656	0.877065413453079	0.936481656773298
OG0000012	110.578676819731	0.239206059336673	0.984121368269289	0.518344791205468	0.764988821349938
OG0000013	81.6659344709645	-0.438603464599551	1.1478126190011	0.0699334236368835	0.232051814795113
OG0000014	21.2655899354102	-0.200713545573882	1.02955769012171	NA	NA
OG0000015	41.2975771128623	0.0906744971138657	0.973298951162881	0.783060725649064	0.89595120583907
OG0000016	121.545235872688	-0.108938693768802	0.94957712916235	0.751847844665298	0.885240204202689
OG0000017	0	NA	NA	NA	NA
OG0000018	105.747984227492	-0.39569163760625	1.0675588528359	0.248319810167045	0.552629681617615
OG0000019	43.8572658400376	0.252496879518385	1.05182782360132	0.23394060885363	0.537715996964865
OG0000020	63.410413642402	0.162702791657448	0.975133085318508	0.640816239557826	0.858280192324508
OG0000021	13.3026098123248	-0.246167110948199	1.03329656538811	0.341779620742054	NA
OG0000022	5.3130149484673	-0.172950292898864	1.02312902211913	0.417719872731091	NA
OG0000023	9.11289822806013	0.109132619213762	0.979466742983251	0.724005559179655	NA
OG0000024	20.6209510830135	-0.0490007995039225	0.981455276777026	NA	NA
OG0000025	8.33090544625439	0.0442034580795853	0.984841080081938	NA	NA
OG0000026	42.3614360560877	0.147978060801193	0.97741325853195	0.659860492344329	0.865326034870706
OG0000027	11.2386230084707	-0.193698523292758	1.03476483915438	0.313259349930372	NA
OG0000028	3.11525572309164	0.214242048653765	1.04954059602581	NA	NA
OG0000030	0	NA	NA	NA	NA
OG0000031	63.5820436719438	0.640322986659866	1.34249652824021	0.00820658911998836	0.0976188781141629
OG0000032	28.1679806437336	0.320718892254146	1.08319580162388	0.127494022808251	0.349062728234442
OG0000033	3.84847073270394	-0.218080106423665	1.05436148190018	0.089645084644235	NA
OG0000034	40.9677818784908	-0.25518329143498	1.03590092038828	NA	NA
OG0000035	1.10764647932147	0.195448659500898	1.03965884505786	0.409027742233178	NA
OG0000036	136.11953568639	0.274350082213797	1.00630024830407	0.436169947510191	0.711313713956349
OG0000037	13.3126477848787	-0.00998291387156855	0.975266817766327	NA	NA
OG0000038	16.438516351471	-0.309379821495001	1.01564271613654	0.379017796353686	NA
OG0000039	0.0692279049575919	0.0869581335699314	1.00983153780124	0.947997282890222	NA
OG0000040	17.20318119382	-0.256986018872225	1.05351948187773	0.223228289486604	NA
OG0000041	52.1274934379032	0.580271855906829	1.27995453048629	0.00933653725788084	0.0976188781141629
OG0000042	12.4020166103604	-0.220411685486738	1.05595448937808	0.033070504483717	NA
OG0000043	34.86802767369	-0.0513247024351161	0.969650836778493	0.854912992996612	0.936481656773298
OG0000044	38.8192209752634	0.00152695070263726	0.969340784120235	0.990192175894603	0.990192175894603
OG0000046	9.68207231372851	0.126186382313207	1.00366979334186	NA	NA
OG0000047	65.6217385670292	-0.269075827875449	1.03842086766198	0.319466953833199	0.628292840355077
OG0000048	53.8637238300737	0.0588674750781988	0.958694081201055	0.873933437815826	0.936481656773298
OG0000049	15.3560854186933	0.280991262086854	1.07679332292366	0.0487153223279577	NA
OG0000051	141.457981362461	-0.125367917123176	0.952063100117875	0.717773751758997	0.873291397973447
OG0000052	1.79992552889739	0.205715570390592	1.0449289456998	0.31529266690147	NA
OG0000053	20.1090550119867	-0.184097267298006	1.00200554434993	0.51635146195091	0.764988821349938
OG0000054	32.063624849749	0.225000923326442	1.02705873835799	NA	NA
OG0000055	0	NA	NA	NA	NA
OG0000056	1.52301390906702	0.202519558558693	1.04324483386151	0.345852443475488	NA
OG0000057	0	NA	NA	NA	NA
OG0000058	14.1686224575076	-0.0212259912540034	0.984010390664232	NA	NA
OG0000059	8.07528957090775	-0.0912219360956337	0.986853598811034	0.729936941401913	NA
OG0000062	5.84975796891652	0.221071565210308	1.05327094364773	NA	NA
OG0000063	0	NA	NA	NA	NA
OG0000064	0.865348811969899	0.189053290919521	1.03658524373885	0.4622657812004	NA
OG0000065	13.2875997179088	-0.145447240623484	1.01284739923666	0.512126615690256	NA
OG0000066	1.07303252684268	0.194671346991275	1.03927653363427	0.415671362036872	NA
OG0000067	130.479389485071	-0.0298773257710431	0.932101073623904	0.92329165449423	0.945640380190695
OG0000068	7.86426627987326	-0.219805925912971	1.05553529334153	0.049615603022921	NA
OG0000069	6.32370416443532	-0.182494628990519	1.01517710290251	0.463082115867885	NA
OG0000070	18.488932960511	-0.0414411512322535	0.966369861018651	0.883842036767311	NA
OG0000071	0.761506954533511	0.185419772590929	1.03491343139068	0.491212078727491	NA
OG0000072	0.1457186691892	0.105262430582478	1.01262203623411	0.910000416017607	NA
OG0000073	0	NA	NA	NA	NA
OG0000074	5.03183327383405	-0.0822847051321746	0.992072524209463	0.739222313226023	NA
OG0000076	1.21148833675786	0.197570217751039	1.04071464743539	0.39060893809782	NA
OG0000077	173.906689988601	-0.0730139160408805	0.925958638660124	0.840330024706422	0.936481656773298
OG0000078	0	NA	NA	NA	NA
OG0000079	0	NA	NA	NA	NA
OG0000081	3.17299373219205	0.177430387769968	1.02306169133573	NA	NA
OG0000082	14.3467107307375	0.249725230738947	1.06440488269732	NA	NA
OG0000083	12.5980867004671	0.249639265531735	1.06421729959794	NA	NA
OG0000084	62.3604378861677	0.058714600012794	0.959879728059184	0.873774407652455	0.936481656773298
OG0000085	40.3078923414962	0.274635671917088	1.03441874201976	0.352415077227937	0.659648734298446
OG0000087	0	NA	NA	NA	NA
OG0000088	14.2580317154528	-0.220555326029472	1.05605464601909	NA	NA
OG0000089	18.921638416774	0.265874730427865	1.07087733496742	NA	NA
OG0000091	0	NA	NA	NA	NA
OG0000093	118.215937662289	-0.418600043232247	1.13774030451763	0.0674099739386567	0.227119758347166
OG0000094	0	NA	NA	NA	NA
OG0000095	39.8691606230704	0.177870382447501	1.01197292662014	0.498627876139476	0.763632901220596
OG0000098	20.2807340970615	-0.171504347748176	1.02597400983512	0.39094606618836	0.692463525346394
OG0000099	0	NA	NA	NA	NA
OG0000100	20.44281401156	-0.321196649023171	1.07851659031279	0.162454700008168	0.418559756491632
OG0000101	0.927936102742638	0.190439645281735	1.03724984461584	0.449040513773023	NA
OG0000102	2.72763587905707	0.191850690423707	1.03078127901675	NA	NA
OG0000104	10.475008599375	-0.251774836004832	1.04001436494859	0.311033924308677	NA
OG0000107	0	NA	NA	NA	NA
OG0000109	68.7764867131892	0.368490785056636	1.11967038970418	0.0182759911757901	0.125076314609314
OG0000110	25.5055305124074	-0.360571079851977	1.1008482584395	0.113480602824026	0.32700331603239
OG0000111	3.77292082018876	0.216604095472347	1.0508349836732	NA	NA
OG0000112	0.596530351763125	0.176899424932268	1.03124613448434	0.552651981170786	NA
OG0000115	3.91137663010394	0.217022312460303	1.05106319656588	NA	NA
OG0000117	33.150443055236	0.340667851682224	1.1058902361051	0.0140056441863211	0.105766761269114
OG0000118	0.100895102674699	0.100434641373159	1.01131517762819	0.986343919143686	NA
OG0000119	18.3625511316334	-0.341344078845247	1.09625782530184	0.0951787740037835	NA
OG0000120	2.57881159212392	0.131136909962185	1.00479027623869	0.58926173163542	NA
OG0000121	0	NA	NA	NA	NA
OG0000122	18.0250513761989	0.0170881395229827	0.977623502691859	NA	NA
OG0000123	1.33370468413436	0.112409318842624	1.00271986019042	0.574057612879247	NA
OG0000124	10.3079659035493	-0.247183538611461	1.06371908704619	0.0601916339488862	NA
OG0000125	15.3176116937643	0.0343349400480381	0.984458197882543	NA	NA
OG0000127	17.2210988950937	-0.146512851156283	1.01422918727367	NA	NA
OG0000128	11.3663089579747	-0.152234944561346	1.01504102662015	0.490456985717409	NA
OG0000129	0.401634696209938	-0.192817149053118	1.03973421912071	0.395575848590527	NA
OG0000130	11.2015327321083	-0.286359021860708	1.05118650835609	0.270824680537967	NA
OG0000132	0	NA	NA	NA	NA
OG0000133	100.292671769509	0.602257009380446	1.30987273124881	0.00258790291785539	0.0976188781141629
OG0000134	14.4125073246047	0.321168896863131	1.08816892627265	0.070893541564978	NA
OG0000135	48.4469099525045	0.156879238643498	0.991864945624198	0.608422631163915	0.840784361958901
OG0000136	11.6302880328754	0.22570786910971	1.05579660423875	NA	NA
OG0000137	3.84214872514635	0.216816233811052	1.05095075684716	NA	NA
OG0000138	111.848474212659	-0.107596330313221	0.9613574348264	0.737847591126334	0.878199035090583
OG0000139	81.8065924015988	0.225290679561746	0.997314761108618	0.502356060413713	0.763999841879189
OG0000140	10.5239399377192	-0.154841297878143	1.01607690073381	0.480957662684107	NA
OG0000143	0	NA	NA	NA	NA
OG0000148	4.68509480503088	-0.218673334399747	1.05476405924337	0.0766296589459106	NA
OG0000149	11.2631854766902	-0.105134444290708	0.9990051042192	NA	NA
OG0000150	3.81552961399441	-0.218030489215821	1.05432925930827	0.0904362896397334	NA
OG0000151	20.0678564960662	-0.0994672631369044	0.987881194628737	0.70690374821476	0.872192007346545
OG0000152	0.761506954533511	0.185419772590929	1.03491343139068	0.491212078727491	NA
OG0000154	8.60264917778516	-0.165192956195076	1.02003385121188	0.444771945077697	NA
OG0000155	1.82789886719133	0.235965159704785	1.05315125966928	0.28172188351243	NA
OG0000156	5.78194065715774	-0.162819201892109	1.01830704664693	0.460155944642434	NA
OG0000158	0.623051144618327	0.179238027905622	1.03220148007159	0.538409913490535	NA
OG0000160	0	NA	NA	NA	NA
OG0000161	9.04688561208092	-0.151824783602334	1.01442846593464	0.495650185650763	NA
OG0000162	0.519209287181939	0.173140332118417	1.0296858246767	0.582997126501043	NA
OG0000163	0	NA	NA	NA	NA
OG0000164	2.63066038838849	0.21178094709333	1.04822467538303	NA	NA
OG0000165	0	NA	NA	NA	NA
OG0000167	6.15165461605909	-0.264289909047771	1.07133176474438	0.0425690759493252	NA
OG0000168	0	NA	NA	NA	NA
OG0000169	0	NA	NA	NA	NA
OG0000170	0	NA	NA	NA	NA
OG0000171	1.52301390906702	0.202519558558693	1.04324483386151	0.345852443475488	NA
OG0000173	1.31533019419425	0.200938668137226	1.04207905224383	0.374145408252436	NA
OG0000175	0.865348811969899	0.189053290919521	1.03658524373885	0.4622657812004	NA
OG0000176	61.5453852323528	-0.154095386853243	0.993457737339593	0.583841371977	0.8283831892495
OG0000178	2.38836272103692	0.210306992642696	1.04743014448778	0.267666757653673	NA
OG0000180	0	NA	NA	NA	NA
OG0000182	15.8115878947461	-0.200040436261327	1.02462331144314	0.384236530298377	NA
OG0000183	23.2431355004411	-0.166288651901686	1.01358587749588	NA	NA
OG0000185	0	NA	NA	NA	NA
OG0000186	0	NA	NA	NA	NA
OG0000187	1.07303252684268	0.194671346991275	1.03927653363427	0.415671362036872	NA
OG0000188	20.3474686782078	-0.194883437648979	1.02266989592338	0.410142096245648	0.701066065394578
OG0000189	1.52301390906702	0.202519558558693	1.04324483386151	0.345852443475488	NA
OG0000190	48.4728305493079	0.518472663293703	1.21766622910132	0.0225365100009276	0.127808356351008
OG0000191	0	NA	NA	NA	NA
OG0000192	2.97679991317645	0.213640873840749	1.0492111506564	NA	NA
OG0000193	0	NA	NA	NA	NA
OG0000194	4.81133939455264	0.219209411526838	1.05226372682225	NA	NA
OG0000195	0	NA	NA	NA	NA
OG0000197	0	NA	NA	NA	NA
OG0000198	0	NA	NA	NA	NA
OG0000200	5.53748529194588	0.269863319223571	1.07004563625831	0.120178107904004	NA
OG0000201	290.926171539684	-0.149880252067142	0.941439715576805	0.686391078636799	0.86969373208021
OG0000202	11.2261941263202	-0.201003615350392	1.04022839828951	0.251442077020186	NA
OG0000203	16.1454577419362	0.288161285387139	1.07991579503721	0.0442891772368921	NA
OG0000204	1.00380462188508	0.19299438490719	1.03846008708833	0.42982509005272	NA
OG0000205	0	NA	NA	NA	NA
OG0000206	1.59224181402461	0.203370107905149	1.04369642984741	0.337545268372862	NA
OG0000208	7.35358337087894	-0.110231357615463	0.999375652934353	0.646253725960007	NA
OG0000209	42.6411309543853	0.0599994486779789	0.973236791513825	0.856133556457764	0.936481656773298
OG0000211	14.2721609414946	-0.281315061474848	1.07479980047165	NA	NA
OG0000212	0	NA	NA	NA	NA
OG0000214	1.76531157641859	0.205361198578348	1.04474039691025	0.318752351728033	NA
OG0000215	0	NA	NA	NA	NA
OG0000216	6.54389798918302	-0.210578140430438	1.02900723861586	0.370508563484511	NA
OG0000217	1.34994414667304	0.199991730011209	1.04194142357955	0.369032183693557	NA
OG0000219	42.299170807184	0.307050169071803	1.08510458005733	0.0613904730520994	0.213404977752536
OG0000220	10.9622871591791	-0.108428286283144	0.999329380358227	NA	NA
OG0000222	71.3543034234263	-0.0358790496220062	0.951064986349788	0.904464960149454	0.943227744155859
OG0000224	0.034613952478796	0.0584854469845972	1.00908959801381	0.851209138311782	NA
OG0000225	0	NA	NA	NA	NA
OG0000226	11.8268430966853	-0.0157447883013335	0.983787737979079	NA	NA
OG0000227	0.380753477266756	0.161660810381127	1.02538810503577	0.662006971411412	NA
OG0000228	0	NA	NA	NA	NA
OG0000229	4.46519986976468	0.218478895374018	1.05185763252724	NA	NA
OG0000231	15.3740688840622	-0.314544203327489	1.09111349069217	0.0236463019914789	NA
OG0000232	4.56904172720107	0.218716284576377	1.05198766759455	NA	NA
OG0000233	0.899962764448695	0.190121693813294	1.03708759304694	0.453569009684153	NA
OG0000234	0	NA	NA	NA	NA
OG0000235	0	NA	NA	NA	NA
OG0000236	1.31533019419425	0.200938668137226	1.04207905224383	0.374145408252436	NA
OG0000237	0	NA	NA	NA	NA
OG0000239	0	NA	NA	NA	NA
OG0000240	51.2347082603317	0.372149199910441	1.11736353481726	0.0455705201279059	0.16915159166121
OG0000241	0	NA	NA	NA	NA
OG0000242	5.49830629092171	-0.0300240834334432	0.983617422148531	0.901996090331763	NA
OG0000243	3.44960822883284	0.253750083144374	1.06234463497422	0.179918648549359	NA
OG0000244	6.47280911353485	0.221869789891338	1.05371672570186	NA	NA
OG0000247	97.5773984623553	-0.0288231245541968	0.940323286617565	0.924050417172642	0.945640380190695
OG0000249	7.01011883394605	-0.120528948574957	1.00258514454016	0.607980023703965	NA
OG0000250	8.65348811969899	0.225147794277055	1.05526117876917	NA	NA
OG0000252	0	NA	NA	NA	NA
OG0000253	0	NA	NA	NA	NA
OG0000255	18.4523902594244	-0.282734074769722	1.054190579835	0.250373501293981	NA
OG0000256	0	NA	NA	NA	NA
OG0000257	5.96894145539487	-0.189517557995923	1.01662355136242	0.451186532838245	NA
OG0000259	16.4036031458199	0.0310981724298698	0.976909798898701	0.924552148060387	NA
OG0000260	0.830734859491103	0.187920754422074	1.03605758471857	0.471410574495208	NA
OG0000261	0	NA	NA	NA	NA
OG0000262	9.63923270903852	-0.220105967105091	1.0557441595595	0.0415035187291382	NA
OG0000264	3.21307756967951	-0.217398074723631	1.05390457220682	0.103354793014911	NA
OG0000265	0.553823239660736	0.175355306825806	1.03058070058258	0.567040108951265	NA
OG0000266	22.8952834526985	0.295052387176411	1.08084371850029	NA	NA
OG0000267	0	NA	NA	NA	NA
OG0000268	0	NA	NA	NA	NA
OG0000269	10.0238363930675	0.272604923368887	1.07265103805428	0.0746966533560688	NA
OG0000270	1.99611934791298	0.139876619594448	1.00883634879455	0.562616291034171	NA
OG0000271	8.34196254738983	0.22399159782419	1.05481714928647	NA	NA
OG0000272	0	NA	NA	NA	NA
OG0000276	15.8833349416228	0.227993368546471	1.05685268688314	NA	NA
OG0000277	2.20899082915466	-0.21559094945727	1.05271230195149	0.136684023590293	NA
OG0000278	42.1691332862558	-0.295228178188679	1.05300911741699	0.264128038448991	0.561631456235063
OG0000279	0	NA	NA	NA	NA
OG0000280	0	NA	NA	NA	NA
OG0000281	4.85241961949627	-0.218769278528597	1.05482895929456	0.0744797075323496	NA
OG0000283	0.138455809915184	0.118247091892876	1.01384432623305	0.911184888093178	NA
OG0000284	1.52301390906702	0.202519558558693	1.04324483386151	0.345852443475488	NA
OG0000285	0	NA	NA	NA	NA
OG0000286	0	NA	NA	NA	NA
OG0000287	0	NA	NA	NA	NA
OG0000288	46.6989026190862	-0.0550890491772816	0.960829522717793	0.854694410827016	0.936481656773298
OG0000289	43.0547896150717	0.324263977308329	1.06381649721744	0.244974395755848	0.552629681617615
OG0000290	12.1796647087728	-0.104184110353216	0.998397747162301	NA	NA
OG0000292	0	NA	NA	NA	NA
OG0000296	1.48839995658823	0.202055908244211	1.04300308147083	0.350198504406679	NA
OG0000297	0	NA	NA	NA	NA
OG0000300	46.9396788830484	-0.04144393000224	0.967307595287731	0.880891421439723	0.936481656773298
OG0000301	157.333148460496	0.211520430963858	0.963533006114986	0.590081175903753	0.8283831892495
OG0000302	0.865348811969899	0.189053290919521	1.03658524373885	0.4622657812004	NA
OG0000303	0	NA	NA	NA	NA
OG0000304	12.0216364221865	-0.143069004436034	1.00088822928746	0.578013627504229	NA
OG0000306	0	NA	NA	NA	NA
OG0000309	2.83834410326127	0.212879652051762	1.04881934817947	NA	NA
OG0000310	0	NA	NA	NA	NA
OG0000311	0	NA	NA	NA	NA
OG0000312	0	NA	NA	NA	NA
OG0000313	2.82685420740409	0.169151502246875	1.01956118209703	NA	NA
OG0000314	0	NA	NA	NA	NA
OG0000316	0.692279049575919	0.182558254924017	1.03363729066892	0.51337072358203	NA
OG0000317	2.39579332508425	-0.105543899843235	0.997724684832604	0.66745968066302	NA
OG0000318	0	NA	NA	NA	NA
OG0000319	4.21184510127767	-0.126614068262256	1.00372811008411	0.596705297914845	NA
OG0000321	1.38669312655328	0.0333146034778764	0.987349000934959	0.895435354351688	NA
OG0000322	1.07303252684268	0.194671346991275	1.03927653363427	0.415671362036872	NA
OG0000323	0	NA	NA	NA	NA
OG0000326	1.34994414667304	0.199991730011209	1.04194142357955	0.369032183693557	NA
OG0000327	1.14226043180027	0.19618917784845	1.04002532663768	0.402647239024306	NA
OG0000328	12.7853586290843	0.0968480372792226	0.995498899177631	NA	NA
OG0000329	1.62685576650341	0.203744587589288	1.04390273918667	0.333571874008155	NA
OG0000330	3.01141386565525	0.21379633360713	1.04929609041721	NA	NA
OG0000331	10.085448451352	-0.157342147627409	1.01702423571275	0.472188499525584	NA
OG0000334	149.087333063449	-0.280603188698471	1.00248496167605	0.422204274412743	0.701066065394578
OG0000335	1.79992552889739	0.205715570390592	1.0449289456998	0.31529266690147	NA
OG0000337	0	NA	NA	NA	NA
OG0000339	2.63066038838849	0.21178094709333	1.04822467538303	NA	NA
OG0000341	0	NA	NA	NA	NA
OG0000342	51.700687813033	0.476096248501815	1.19113301082872	0.00718114434193364	0.0976188781141629
OG0000344	8.58541433399939	-0.201175471964999	1.03754909887823	0.29254113197119	NA
OG0000347	0.761506954533511	0.185419772590929	1.03491343139068	0.491212078727491	NA
OG0000348	11.5168129535849	-0.0577712157146368	0.971914990074769	NA	NA
OG0000349	58.9031743528077	0.420564367546932	1.1544324334285	0.00339102599206583	0.0976188781141629
OG0000350	14.6763158510095	0.227551403841519	1.05664066259631	NA	NA
OG0000351	0	NA	NA	NA	NA
OG0000352	11.9762807304945	-0.323009031316106	1.09616115745829	0.0351639718746945	NA
OG0000354	0	NA	NA	NA	NA
OG0000355	105.724774457102	0.323469545996341	1.04443457380871	0.316926110098241	0.628292840355077
OG0000356	3.21828585316778	0.166373836867029	1.00832449738657	0.513495893501991	NA
OG0000358	0	NA	NA	NA	NA
OG0000359	13.3951460952383	-0.0805213897027416	0.992809434349065	NA	NA
OG0000361	0	NA	NA	NA	NA
OG0000362	3.14986967557043	0.214384751681829	1.04961903734883	NA	NA
OG0000363	23.4038166940491	-0.217055484082529	1.03348756640701	0.337189078511196	0.647757966613614
OG0000364	0	NA	NA	NA	NA
OG0000367	0	NA	NA	NA	NA
OG0000368	1.31533019419425	0.200938668137226	1.04207905224383	0.374145408252436	NA
OG0000370	3.54343331724582	-0.217713044560315	1.05411581250144	0.0964160043108891	NA
OG0000371	9.44702048525409	-0.199171799733776	1.03749016683505	0.2894776421262	NA
OG0000373	1.10764647932147	0.195448659500898	1.03965884505786	0.409027742233178	NA
OG0000374	0	NA	NA	NA	NA
OG0000375	17.7640009537162	0.00454125530988285	0.983067692855553	NA	NA
OG0000377	0	NA	NA	NA	NA
OG0000378	44.0140001370522	0.0870099551083438	0.974297591309074	0.789926589870239	0.896341570889028
OG0000381	1.59224181402461	0.203370107905149	1.04369642984741	0.337545268372862	NA
OG0000382	0	NA	NA	NA	NA
OG0000383	0	NA	NA	NA	NA
OG0000384	2.10261083692149	0.236179406919436	1.05413130355928	0.260274484405483	NA
OG0000385	1.55762786154582	0.202962653475009	1.04347743507006	0.341636818361375	NA
OG0000386	19.1169572419533	-0.195254172463111	1.02156865179959	0.416636136728274	NA
OG0000388	0	NA	NA	NA	NA
OG0000389	0	NA	NA	NA	NA
OG0000392	2.52681853095211	0.211177073383468	1.04789873986369	NA	NA
OG0000393	16.9895612710021	-0.180702533278487	1.0015818101297	0.522303552780697	NA
OG0000394	157.374232686868	0.338685931373092	1.04603521809106	0.312502765815215	0.628292840355077
OG0000396	0	NA	NA	NA	NA
OG0000397	15.6284382404229	-0.316528908950462	1.09209816829538	0.0229112209402381	NA
OG0000401	0	NA	NA	NA	NA
OG0000403	34.7456520912335	0.2793222833686	1.07686506826292	0.0227378042561809	0.127808356351008
OG0000405	1.07303252684268	0.194671346991275	1.03927653363427	0.415671362036872	NA
OG0000406	4.36135801232829	0.218229444887157	1.05172156441322	NA	NA
OG0000407	1.03841857436388	0.193854317893324	1.03887732913834	0.422596888769635	NA
OG0000408	6.8402989123372	-0.157721955193024	1.01687336089002	0.473246005254181	NA
OG0000410	56.8051321218538	0.157519920640773	0.985047754899526	NA	NA
OG0000413	6.7852002752875	-0.173682352897458	1.02330299405792	0.416277460009616	NA
OG0000414	0	NA	NA	NA	NA
OG0000415	2.18877216578774	0.243338546120502	1.05653090486009	0.247943014096424	NA
OG0000417	4.2575161548919	0.217969465159914	1.05157983717759	NA	NA
OG0000418	0	NA	NA	NA	NA
OG0000420	0	NA	NA	NA	NA
OG0000421	20.1497390586871	-0.28287264232859	1.07141291040286	0.121747630754633	0.341829886349547
OG0000423	0	NA	NA	NA	NA
OG0000424	0	NA	NA	NA	NA
OG0000427	8.17532689651275	-0.214425196653066	1.03296968845365	0.341615419544867	NA
OG0000429	0	NA	NA	NA	NA
OG0000430	0	NA	NA	NA	NA
OG0000433	0.830734859491103	0.187920754422074	1.03605758471857	0.471410574495208	NA
OG0000434	9.82001484968614	0.27599322600665	1.07397278677171	0.0743763892048122	NA
OG0000435	0	NA	NA	NA	NA
OG0000436	1.55762786154582	0.202962653475009	1.04347743507006	0.341636818361375	NA
OG0000438	1.90376738633378	0.206721423142766	1.04546492521272	0.305436498676075	NA
OG0000439	1.18114443908194	-0.210269321156696	1.04935007348102	0.213695307542553	NA
OG0000442	0	NA	NA	NA	NA
OG0000443	0	NA	NA	NA	NA
OG0000444	0	NA	NA	NA	NA
OG0000445	1.38455809915184	0.200587152550323	1.0422357535979	0.364090416789848	NA
OG0000447	0	NA	NA	NA	NA
OG0000449	0	NA	NA	NA	NA
OG0000450	32.2593638437209	-0.413046793589434	1.12355443352071	0.110766421108792	0.325907664686025
OG0000451	0	NA	NA	NA	NA
OG0000452	0	NA	NA	NA	NA
OG0000453	21.4545676825515	-0.111150066616779	0.991008272860188	0.672131109006647	0.86969373208021
OG0000454	18.0437303612954	0.00896219810976254	0.975723951834507	0.987764474492013	NA
OG0000455	19.4506804732869	0.211944927026143	1.01709965336476	0.441729064374719	0.711313713956349
OG0000456	12.9504112961674	-0.332208896235625	1.10104657100976	0.0258254156203906	NA
OG0000459	0	NA	NA	NA	NA
OG0000460	0	NA	NA	NA	NA
OG0000462	14.3432531360584	-0.0991803132518862	0.997362707535182	NA	NA
OG0000463	0	NA	NA	NA	NA
OG0000465	0	NA	NA	NA	NA
OG0000466	0	NA	NA	NA	NA
OG0000467	1.45378600410943	0.201564388938483	1.04274995600433	0.354681843856636	NA
OG0000469	0	NA	NA	NA	NA
OG0000470	6.65362905945525	-0.264469002668166	1.07149095602295	0.0394581953579021	NA
OG0000475	0.761506954533511	0.185419772590929	1.03491343139068	0.491212078727491	NA
OG0000476	0.865348811969899	0.189053290919521	1.03658524373885	0.4622657812004	NA
OG0000477	27.936280836786	0.0630555161419637	0.987782285829349	NA	NA
OG0000478	0	NA	NA	NA	NA
OG0000479	0.726893002054715	0.184037159996325	1.03429247285969	0.501967527204235	NA
OG0000480	18.8802230887301	0.279200391008518	1.07630807262429	0.0411583966330737	NA
OG0000481	6.84877745189241	0.222336153416896	1.05395082150855	0.134751047399727	NA
OG0000482	25.2185198089898	-0.310398184575797	1.06635167971742	0.210520301252564	0.495741354562488
OG0000483	0	NA	NA	NA	NA
OG0000486	3.4267812954008	0.215446044478148	1.05020167234026	NA	NA
OG0000487	0	NA	NA	NA	NA
OG0000488	0	NA	NA	NA	NA
OG0000489	152.554775353723	0.345705251363472	1.06191771021107	0.266710828531719	0.561631456235063
OG0000491	89.0943229850423	0.121073754653923	0.933225008878507	0.770575671221769	0.892889269828399
OG0000493	9.18125865032018	-0.236581748324829	1.05783958801348	0.0695226979147086	NA
OG0000497	21.8736584423476	-0.0242467406935259	0.978781710883259	NA	NA
OG0000498	0	NA	NA	NA	NA
OG0000499	2.24990691112174	0.209354579700839	1.04691814972694	0.277289991181499	NA
OG0000501	9.03553998113098	-0.220017097836589	1.05568289448831	0.0439219904547733	NA
OG0000502	0	NA	NA	NA	NA
OG0000503	1.41917205163063	0.201063373509068	1.04249082699065	0.359309831837512	NA
OG0000505	3.51382110377316	-0.217757894535134	1.05414675550079	0.0962442844600618	NA
OG0000506	10.6302999517375	-0.22022831605641	1.05582849408973	0.0380940008955277	NA
OG0000509	0	NA	NA	NA	NA
OG0000510	0	NA	NA	NA	NA
OG0000511	125.585792024208	0.271986310195527	0.980736953021344	0.489219633976867	0.759851771921517
OG0000513	0	NA	NA	NA	NA
OG0000514	0	NA	NA	NA	NA
OG0000515	0.588437192139531	0.177383385200829	1.03141792327773	0.552222065341395	NA
OG0000516	1.52301390906702	0.202519558558693	1.04324483386151	0.345852443475488	NA
OG0000517	0	NA	NA	NA	NA
OG0000520	7.99007807467328	0.234738942808428	1.05391376315398	NA	NA
OG0000521	18.0138645901088	0.144348824017655	0.988573789689645	0.635477171085929	NA
OG0000525	0	NA	NA	NA	NA
OG0000526	0	NA	NA	NA	NA
OG0000527	0.138455809915184	0.118247091892876	1.01384432623305	0.911184888093178	NA
OG0000528	0	NA	NA	NA	NA
OG0000529	5.61952725705112	-0.0627760390274679	0.987764906644298	0.802241440876359	NA
OG0000530	23.5911734585917	0.113641458084438	0.992035618478607	NA	NA
OG0000532	0	NA	NA	NA	NA
OG0000533	23.7923195457012	0.267879342876581	1.07188308021621	NA	NA
OG0000535	5.61043608563922	-0.219100181911676	1.0550537758803	0.0664809896968959	NA
OG0000536	0	NA	NA	NA	NA
OG0000537	3.73830686770996	0.216495703858287	1.05077581129064	NA	NA
OG0000538	0.899962764448695	0.190121693813294	1.03708759304694	0.453569009684153	NA
OG0000539	2.5614324834309	0.211382589449119	1.0480096327129	NA	NA
OG0000541	0.519209287181939	0.173140332118417	1.0296858246767	0.582997126501043	NA
OG0000543	0	NA	NA	NA	NA
OG0000545	0.0692279049575919	0.0869581335699314	1.00983153780124	0.947997282890222	NA
OG0000546	2.45759062599451	0.210752129940204	1.04766966740108	NA	NA
OG0000547	0	NA	NA	NA	NA
OG0000548	15.800496734847	0.33817047476387	1.10346276842342	0.0322275599754715	NA
OG0000550	0	NA	NA	NA	NA
OG0000551	1.83453948137619	0.206059931139403	1.04511235613187	0.311922608519255	NA
OG0000552	13.2980797594152	0.0918259095799333	0.993796496323004	NA	NA
OG0000553	0	NA	NA	NA	NA
OG0000554	8.09772797962731	-0.193869820156102	1.02171745145623	0.419005472406724	NA
OG0000555	0	NA	NA	NA	NA
OG0000557	0	NA	NA	NA	NA
OG0000558	1.696083671461	0.204618572414267	1.04434638893201	0.325957851840142	NA
OG0000559	0.761506954533511	0.185419772590929	1.03491343139068	0.491212078727491	NA
OG0000561	0.623051144618327	0.179238027905622	1.03220148007159	0.538409913490535	NA
OG0000564	0	NA	NA	NA	NA
OG0000565	0	NA	NA	NA	NA
OG0000566	0.311525572309164	0.153735262570293	1.0227246143143	0.714804419951647	NA
OG0000567	71.8975918085917	0.749512922967407	1.48675437465143	0.0045519966502406	0.0976188781141629
OG0000568	1.45378600410943	0.201564388938483	1.04274995600433	0.354681843856636	NA
OG0000571	0	NA	NA	NA	NA
OG0000575	0	NA	NA	NA	NA
OG0000577	10.9055300582222	0.209719410528327	1.04074407632532	NA	NA
OG0000578	0.761506954533511	0.185419772590929	1.03491343139068	0.491212078727491	NA
OG0000579	57.9805775600762	0.457341221785538	1.17251094311446	0.0257332346128367	0.128081326822983
OG0000580	0	NA	NA	NA	NA
OG0000582	0	NA	NA	NA	NA
OG0000583	0	NA	NA	NA	NA
OG0000585	0	NA	NA	NA	NA
OG0000587	6.35834294968477	-0.219409364125785	1.05526372052876	0.0595315873924454	NA
OG0000588	0.553823239660736	0.175355306825806	1.03058070058258	0.567040108951265	NA
OG0000589	56.4190570117648	-0.140576875356545	0.97356956332595	0.654144987947851	0.865326034870706
OG0000590	0	NA	NA	NA	NA
OG0000591	1.97299529129137	0.207349917001819	1.0457999879597	0.299266414356553	NA
OG0000592	13.6433142010841	0.276801002540228	1.07488283359569	0.0557785396126315	NA
OG0000593	22.0220961018724	-0.284820342685634	1.08077503889777	0.00901058811729652	0.0976188781141629
OG0000594	0	NA	NA	NA	NA
OG0000595	0	NA	NA	NA	NA
OG0000598	0	NA	NA	NA	NA
OG0000599	0	NA	NA	NA	NA
OG0000600	0	NA	NA	NA	NA
OG0000601	14.6445230849283	-0.0724740992756499	0.990975611207146	NA	NA
OG0000602	3.28832548548562	0.214932155730718	1.04991979896748	NA	NA
OG0000603	0.034613952478796	0.0584854469845972	1.00908959801381	0.851209138311782	NA
OG0000604	1.21148833675786	0.197570217751039	1.04071464743539	0.39060893809782	NA
OG0000605	0.830734859491103	0.187920754422074	1.03605758471857	0.471410574495208	NA
OG0000607	0.463968051371319	0.16785190322512	1.02767924699935	0.616219987086145	NA
OG0000609	49.2840340026972	0.236567265148444	1.01270485731643	0.447087321091315	0.714687031525533
OG0000610	0	NA	NA	NA	NA
OG0000611	49.7105911087953	0.420945115032562	1.13998579709543	0.062433270842087	0.213638848662767
OG0000612	12.7101317150851	0.0104348734062964	0.97578267896437	0.981295930479333	NA
OG0000613	0	NA	NA	NA	NA
OG0000614	1.03841857436388	0.193854317893324	1.03887732913834	0.422596888769635	NA
OG0000615	28.9399689352885	0.217099418852242	1.01720509948538	0.440670946151327	0.711313713956349
OG0000618	0	NA	NA	NA	NA
OG0000619	2.24990691112174	0.209354579700839	1.04691814972694	0.277289991181499	NA
OG0000620	1.90376738633378	0.206721423142766	1.04546492521272	0.305436498676075	NA
OG0000621	3.94599058258274	0.21712313608612	1.05111820341971	NA	NA
OG0000622	0	NA	NA	NA	NA
OG0000623	13.0756636196035	-0.277783336653059	1.06615930205543	0.15866173138	NA
OG0000624	0	NA	NA	NA	NA
OG0000627	0.276911619830368	0.148911342353295	1.02122781159135	0.746243119285428	NA
OG0000628	0	NA	NA	NA	NA
OG0000629	3.28832548548562	0.214932155730718	1.04991979896748	NA	NA
OG0000630	3.18448362804923	0.214524980981327	1.04969612118858	NA	NA
OG0000633	3.9425612844527	-0.229116946063182	1.05213317135372	0.185586074025695	NA
OG0000634	0.207683714872776	0.136500978011438	1.01781001317657	0.823875502402423	NA
OG0000635	0	NA	NA	NA	NA
OG0000636	0	NA	NA	NA	NA
OG0000637	3.08064177061284	0.214096633108463	1.04946070562026	NA	NA
OG0000639	11.9414059181808	-0.123844496453325	0.995926798949272	NA	NA
OG0000640	34.3233431238341	0.356977693476558	1.11473729885265	0.0116950731267385	0.0985085005675281
OG0000641	1.41917205163063	0.201063373509068	1.04249082699065	0.359309831837512	NA
OG0000644	0	NA	NA	NA	NA
OG0000645	35.4176193439979	0.278207745749284	1.01789528580038	0.40369428271615	0.701066065394578
OG0000649	0.830734859491103	0.187920754422074	1.03605758471857	0.471410574495208	NA
OG0000650	2.21529295864294	0.209329771314673	1.04685360701716	0.279826100818207	NA
OG0000651	2.83834410326127	0.212879652051762	1.04881934817947	NA	NA
OG0000653	14.2177153979693	-0.22931342717068	1.04250171749624	0.277281911854323	NA
OG0000654	50.345203422998	0.401335186959045	1.10237761010343	0.169964349021177	0.427841292363651
OG0000655	0	NA	NA	NA	NA
OG0000656	0	NA	NA	NA	NA
OG0000657	19.2913517956934	-0.132290385507971	1.00871030977832	NA	NA
OG0000658	0.899962764448695	0.190121693813294	1.03708759304694	0.453569009684153	NA
OG0000659	51.4818163845126	-0.179616748282508	0.989311268927647	0.552977386923846	0.801632680570401
OG0000660	0	NA	NA	NA	NA
OG0000661	8.30261350133318	-0.160722797321679	1.01798120634839	0.46310083338553	NA
OG0000663	0.519209287181939	0.173140332118417	1.0296858246767	0.582997126501043	NA
OG0000664	0	NA	NA	NA	NA
OG0000667	0.588437192139531	0.177383385200829	1.03141792327773	0.552222065341395	NA
OG0000668	42.8349970197198	0.155056539846304	1.00563054014476	0.559320765394046	0.801632680570401
OG0000669	0.761506954533511	0.185419772590929	1.03491343139068	0.491212078727491	NA
OG0000671	29.038589517596	0.196488758978638	1.01288206344338	NA	NA
OG0000672	0	NA	NA	NA	NA
OG0000674	39.0542582921763	0.218839854633474	1.03430382621388	0.34476607732169	0.650894577012501
OG0000675	140.431300960327	0.151782850903889	0.947622896083819	0.703994642091754	0.872192007346545
OG0000676	41.7020798408429	0.460368522975049	1.17942348839113	0.0106979592453877	0.0976188781141629
OG0000681	0	NA	NA	NA	NA
OG0000682	0	NA	NA	NA	NA
OG0000683	0.0692279049575919	0.0869581335699314	1.00983153780124	0.947997282890222	NA
OG0000685	15.1914799578213	-0.0604859599251508	0.989524309079762	NA	NA
OG0000687	41.3324851739386	0.420915912678849	1.15213790271893	0.0137705100233606	0.105766761269114
OG0000689	0.449981382224348	0.167914374474858	1.02767232238312	0.619003870847166	NA
OG0000690	21.8205021729834	-0.0116803035820658	0.975936633411668	0.954986548582157	0.95936722082336
OG0000694	0	NA	NA	NA	NA
OG0000695	0	NA	NA	NA	NA
OG0000698	0.899962764448695	0.190121693813294	1.03708759304694	0.453569009684153	NA
OG0000699	1.66146971898221	0.204228141007263	1.04414009896551	0.329711118864924	NA
OG0000700	0.934576716927491	0.191131844234083	1.03756654186313	0.44528437976283	NA
OG0000701	0	NA	NA	NA	NA
OG0000702	0.501974443396166	-0.198600377825961	1.04267139561477	0.350520838921669	NA
OG0000703	0	NA	NA	NA	NA
OG0000705	0	NA	NA	NA	NA
OG0000708	0	NA	NA	NA	NA
OG0000709	0	NA	NA	NA	NA
OG0000710	14.5178953393285	-0.26228329684451	1.07121381515697	NA	NA
OG0000711	7.23431606806836	0.223278774293054	1.05437185102613	NA	NA
OG0000712	15.5907922447641	0.436265346754347	1.14294766296425	0.0846304074514038	NA
OG0000717	15.501305762572	0.241232642569408	1.05908183448225	NA	NA
OG0000718	26.1984446692076	-0.278290453966386	1.07802730958243	0.00789180669168083	0.0976188781141629
OG0000719	1.55762786154582	0.202962653475009	1.04347743507006	0.341636818361375	NA
OG0000721	52.6444146736265	-0.123399561053242	0.971884049686178	0.690553659639195	0.86969373208021
OG0000722	0	NA	NA	NA	NA
OG0000724	0.692279049575919	0.182558254924017	1.03363729066892	0.51337072358203	NA
OG0000725	9.95128458062596	0.0144189604761525	0.983505089708275	NA	NA
OG0000726	0	NA	NA	NA	NA
OG0000728	5.31514997586874	-0.218966105473575	1.05496300897054	0.069538704079203	NA
OG0000731	0	NA	NA	NA	NA
OG0000733	2.76911619830368	0.212529510705093	1.04862935482017	NA	NA
OG0000736	1.58837964253317	0.2208667289876	1.04787059212271	0.321339407355883	NA
OG0000737	0	NA	NA	NA	NA
OG0000738	0	NA	NA	NA	NA
OG0000739	0	NA	NA	NA	NA
OG0000740	1.97299529129137	0.207349917001819	1.0457999879597	0.299266414356553	NA
OG0000741	9.6008531166489	-0.181892208324458	1.02814098566473	0.373083175755483	NA
OG0000748	1.7306976239398	0.204995889301391	1.04454634743043	0.322305677007647	NA
OG0000750	0.726893002054715	0.184037159996325	1.03429247285969	0.501967527204235	NA
OG0000751	0	NA	NA	NA	NA
OG0000754	36.5284081230626	0.273827252736604	1.07459487117685	0.0227603922268919	0.127808356351008
OG0000755	4.40804432525892	-0.0303928479533186	0.976652095884592	0.909064151089422	NA
OG0000756	0	NA	NA	NA	NA
OG0000757	0	NA	NA	NA	NA
OG0000759	0	NA	NA	NA	NA
OG0000764	4.67346064426645	-0.159442090802674	1.01631076881553	0.477964315331108	NA
OG0000765	0	NA	NA	NA	NA
OG0000771	0	NA	NA	NA	NA
OG0000773	0	NA	NA	NA	NA
OG0000774	0	NA	NA	NA	NA
OG0000776	22.5230986067829	0.280370697618301	1.07697506050145	0.0342425994442676	0.145803629186367
OG0000778	0.449981382224348	0.167914374474858	1.02767232238312	0.619003870847166	NA
OG0000780	0	NA	NA	NA	NA
OG0000781	0	NA	NA	NA	NA
OG0000782	59.9175984062741	0.125108942969163	0.981482570469637	0.694960744812953	0.86969373208021
OG0000783	4.46519986976468	0.218478895374018	1.05185763252724	NA	NA
OG0000784	0	NA	NA	NA	NA
OG0000785	22.9634394767692	0.237128626549317	1.05757802251868	NA	NA
OG0000786	1.52301390906702	0.202519558558693	1.04324483386151	0.345852443475488	NA
OG0000787	2.07683714872776	0.208235497307131	1.04627237700292	0.290550970636059	NA
OG0000789	3.97529238185469	-0.129159112722515	1.00456353732871	0.58825298097105	NA
OG0000790	1.62685576650341	0.203744587589288	1.04390273918667	0.333571874008155	NA
OG0000791	6.73645705490081	-0.164985789055022	1.01999871067951	0.445061351937638	NA
OG0000793	0	NA	NA	NA	NA
OG0000794	1.38455809915184	0.200587152550323	1.0422357535979	0.364090416789848	NA
OG0000795	0	NA	NA	NA	NA
OG0000796	0	NA	NA	NA	NA
OG0000797	10.1854464013857	-0.234247158666806	1.05743128911625	0.0653275695373165	NA
OG0000799	1.91778223850915	0.0766974991625689	0.991304703007809	0.76448313118444	NA
OG0000800	0	NA	NA	NA	NA
OG0000801	10.9721694217226	-0.154221398333574	1.01638570628389	0.47869924565964	NA
OG0000803	22.8116723860877	0.337584927188617	1.10382371642881	NA	NA
OG0000806	6.16128354122568	0.221428908361763	1.05348414743414	NA	NA
OG0000807	29.5339410011572	0.32524661671216	1.09561094758959	0.0365305709324718	0.148909501436954
OG0000808	15.2132075326837	-0.172052399431922	1.02508149619808	0.398753155959789	NA
OG0000809	0	NA	NA	NA	NA
OG0000813	0	NA	NA	NA	NA
OG0000814	1.89179797859798	-0.112724183058715	1.00083921508842	0.638186917134961	NA
OG0000815	18.3605523178392	0.228993509405964	1.05730294497129	NA	NA
OG0000816	2.28452086360053	0.209600561717309	1.04705039596279	0.274807810825722	NA
OG0000817	46.1985784312171	0.245622945315966	1.03261842891332	0.361417632761314	0.665129929199393
OG0000818	2.49220457847331	0.210967016175458	1.04778545897335	NA	NA
OG0000819	9.74444162242602	-0.220113094335806	1.05574898820622	0.041208750062998	NA
OG0000821	47.8851915335707	-0.0169203069833204	0.965317937827974	0.943223335885152	0.956323659994667
OG0000822	2.80373015078247	0.212706604028371	1.04872536623434	NA	NA
OG0000823	2.35374876855813	0.210076620300794	1.04730630754081	0.269997914089846	NA
OG0000824	0	NA	NA	NA	NA
OG0000825	0	NA	NA	NA	NA
OG0000826	0	NA	NA	NA	NA
OG0000827	36.2517850330467	0.202444813636689	1.03934002810703	NA	NA
OG0000829	3.53062315283719	0.215811430733104	1.05040178363204	NA	NA
OG0000830	0	NA	NA	NA	NA
OG0000831	35.4960444956459	-0.114610763902247	0.979972300121165	0.69373812046322	0.86969373208021
OG0000833	0.380753477266756	0.161660810381127	1.02538810503577	0.662006971411412	NA
OG0000834	1.10764647932147	0.195448659500898	1.03965884505786	0.409027742233178	NA
OG0000835	0	NA	NA	NA	NA
OG0000836	52.6595382562171	0.237240789854264	1.0598588057852	NA	NA
OG0000837	0	NA	NA	NA	NA
OG0000840	0	NA	NA	NA	NA
OG0000841	41.271727188442	0.259378455170368	1.04289129172233	0.307708004892349	0.628292840355077
OG0000842	0	NA	NA	NA	NA
OG0000843	0	NA	NA	NA	NA
OG0000844	0	NA	NA	NA	NA
OG0000846	23.9082018506328	0.3430747910373	1.10675334777173	0.0199618545292257	0.126452169258059
OG0000847	0	NA	NA	NA	NA
OG0000848	0	NA	NA	NA	NA
OG0000849	23.0705252121569	0.325189158165356	1.08836666972773	NA	NA
OG0000850	0.761506954533511	0.185419772590929	1.03491343139068	0.491212078727491	NA
OG0000851	4.18828824993431	0.217790298090523	1.05148214125291	NA	NA
OG0000852	5.22884185169963	0.176177074435548	1.02301609434362	NA	NA
OG0000854	10.1414345622315	-0.194625006154936	1.03535812388566	0.307624242241508	NA
OG0000855	1.31533019419425	0.200938668137226	1.04207905224383	0.374145408252436	NA
OG0000856	53.8794309714667	0.171170186419734	1.01131799026773	0.511788181958677	0.764988821349938
OG0000858	0	NA	NA	NA	NA
OG0000859	15.0692234718458	-0.283592070786204	1.08005811401052	0.0142075583818519	NA
OG0000862	5.71130215900133	0.220871855075521	1.05315980854429	NA	NA
OG0000863	7.69090798766479	-0.109166238810761	0.998959154954191	0.650294225487794	NA
OG0000864	6.46076909183781	-0.249447149220471	1.06442270451665	0.0752410011822506	NA
OG0000865	7.51798249017806	-0.187571256656095	1.03022705418287	0.356312747515987	NA
OG0000866	0.623051144618327	0.179238027905622	1.03220148007159	0.538409913490535	NA
OG0000867	99.7688186089996	0.485299900584367	1.14251760530218	0.143911058681131	0.389092862360096
OG0000870	0	NA	NA	NA	NA
OG0000871	2.90757200821886	0.213213780053413	1.04900135323825	NA	NA
OG0000872	3.91852511551151	0.129261719458395	1.00390395672223	NA	NA
OG0000873	0	NA	NA	NA	NA
OG0000877	0	NA	NA	NA	NA
OG0000878	0	NA	NA	NA	NA
OG0000880	2.69988829334609	0.212163215671862	1.04843117035567	NA	NA
OG0000881	2.90757200821886	0.213213780053413	1.04900135323825	NA	NA
OG0000882	3.51779777818044	0.251859947373	1.06177590142626	0.179233412667493	NA
OG0000883	23.3637335982472	-0.210001490288084	1.02997561257385	0.36010658700448	0.665129929199393
OG0000884	0	NA	NA	NA	NA
OG0000885	0	NA	NA	NA	NA
OG0000886	13.685725656547	-0.156380991034598	1.00825655533541	0.524214403890584	NA
OG0000887	1.28071624171545	0.197136679608778	1.04088483902252	0.37943760289629	NA
OG0000888	0	NA	NA	NA	NA
OG0000889	50.3059404532514	0.274860739780135	1.07517658069891	NA	NA
OG0000890	0.726893002054715	0.184037159996325	1.03429247285969	0.501967527204235	NA
OG0000891	4.32703258966399	0.0171910828029342	0.982579833412446	0.955524934167165	NA
OG0000893	0.830734859491103	0.187920754422074	1.03605758471857	0.471410574495208	NA
OG0000895	0	NA	NA	NA	NA
OG0000896	13.5913296495832	0.275882832984263	1.07450510869402	0.0562203761933194	NA
OG0000898	1.00380462188508	0.19299438490719	1.03846008708833	0.42982509005272	NA
OG0000899	6.0574416837893	0.221311059566036	1.05341446803464	NA	NA
OG0000900	138.442177771281	0.216223054566027	0.959100529720926	0.589460037854543	0.8283831892495
OG0000901	8.30256345600185	0.272060031206875	1.07202655869916	0.0872149637596736	NA
OG0000902	9.32968644474713	-0.187169477998323	1.0306533345507	0.351315676181714	NA
OG0000904	53.0070642037757	0.161897871322218	0.981400791279331	0.626513895617415	0.852214553665924
OG0000906	0	NA	NA	NA	NA
OG0000907	1.07303252684268	0.194671346991275	1.03927653363427	0.415671362036872	NA
OG0000909	0	NA	NA	NA	NA
OG0000910	12.7233765630039	-0.128615005555732	1.00688201168936	0.572327624437183	NA
OG0000911	0	NA	NA	NA	NA
OG0000913	0	NA	NA	NA	NA
OG0000914	0	NA	NA	NA	NA
OG0000916	0	NA	NA	NA	NA
OG0000917	0	NA	NA	NA	NA
OG0000919	30.5072593356811	-0.255245929596709	1.03385616068334	0.340347327783547	0.648139693779102
OG0000920	18.4209722777137	-0.372515495399751	1.11030027216496	0.0923680855234278	NA
OG0000921	2.21529295864294	0.209329771314673	1.04685360701716	0.279826100818207	NA
OG0000923	3.4613952478796	0.215569669300458	1.05026940775645	NA	NA
OG0000924	0	NA	NA	NA	NA
OG0000925	55.4212418963841	0.285084144343699	1.05326487764711	0.265929310268848	0.561631456235063
OG0000926	147.815338046254	0.500142280688875	1.17346775684691	0.0952871929369773	0.2981127893314
OG0000927	1.14226043180027	0.19618917784845	1.04002532663768	0.402647239024306	NA
OG0000928	3.18448362804923	0.214524980981327	1.04969612118858	NA	NA
OG0000929	0.969190669406287	0.192088112219349	1.03802358718812	0.437380032773788	NA
OG0000930	0	NA	NA	NA	NA
OG0000931	4.00947353961174	0.215472172558672	1.04272493346155	NA	NA
OG0000932	0	NA	NA	NA	NA
OG0000933	0.865348811969899	0.189053290919521	1.03658524373885	0.4622657812004	NA
OG0000934	0.449981382224348	0.167914374474858	1.02767232238312	0.619003870847166	NA
OG0000935	67.4232193450951	0.166257521271068	1.00938754063919	0.530804384472535	0.774974401329902
OG0000936	0.726893002054715	0.184037159996325	1.03429247285969	0.501967527204235	NA
OG0000937	1.38455809915184	0.200587152550323	1.0422357535979	0.364090416789848	NA
OG0000938	0	NA	NA	NA	NA
OG0000939	3.42721409012255	-0.170261491524909	1.02077868360312	0.439859262235917	NA
OG0000942	0	NA	NA	NA	NA
OG0000943	4.41798165830932	-0.21849344259461	1.05464215298764	0.0804848501785395	NA
OG0000944	0	NA	NA	NA	NA
OG0000945	96.854352771286	0.21732212689312	0.9759741304792	0.560044749439595	0.801632680570401
OG0000948	11.8032122043252	0.226369840414255	1.05603002296047	NA	NA
OG0000949	31.2035025564523	0.325283448500656	1.09580150802524	0.0346200398068085	0.145803629186367
OG0000950	1.52301390906702	0.202519558558693	1.04324483386151	0.345852443475488	NA
OG0000951	2.73450224582488	0.212348373133655	1.04853129406643	NA	NA
OG0000952	0.034613952478796	0.0584854469845972	1.00908959801381	0.851209138311782	NA
OG0000953	52.2215668390734	0.413689453017581	1.14686950816194	0.0104726520704014	0.0976188781141629
OG0000954	0	NA	NA	NA	NA
OG0000956	1.00380462188508	0.19299438490719	1.03846008708833	0.42982509005272	NA
OG0000958	8.09449699173866	-0.0038772200841402	0.982563782284996	NA	NA
OG0000959	2.5960464359097	0.211583820118826	1.04811824898569	NA	NA
OG0000960	0.830734859491103	0.187920754422074	1.03605758471857	0.471410574495208	NA
OG0000961	1.86915343385498	0.206395023054083	1.04529093224364	0.308638402761734	NA
OG0000962	0	NA	NA	NA	NA
OG0000964	5.84975796891652	0.221071565210308	1.05327094364773	NA	NA
OG0000965	0	NA	NA	NA	NA
OG0000966	3.28832548548562	0.214932155730718	1.04991979896748	NA	NA
OG0000967	0	NA	NA	NA	NA
OG0000968	0.311525572309164	0.153735262570293	1.0227246143143	0.714804419951647	NA
OG0000969	0.034613952478796	0.0584854469845972	1.00908959801381	0.851209138311782	NA
OG0000970	0	NA	NA	NA	NA
OG0000971	58.9268544125954	0.328904212185384	1.09793105552245	0.0301818974357323	0.137704907050528
OG0000972	0	NA	NA	NA	NA
OG0000973	0.242297667351572	0.143224940573394	1.01958779316355	0.782169838869621	NA
OG0000974	3.392167342922	0.215320528240059	1.050132870692	NA	NA
OG0000975	0.899962764448695	0.190121693813294	1.03708759304694	0.453569009684153	NA
OG0000976	0.934576716927491	0.191131844234083	1.03756654186313	0.44528437976283	NA
OG0000977	23.247199552451	0.377738517936013	1.11608879840161	0.0726104503203345	0.23733863612169
OG0000978	11.6050549466752	-0.0514180325112895	0.987327250132022	NA	NA
OG0000979	57.7617511332488	0.299488068372014	1.06729149073107	0.19996945634329	0.486305582101324
OG0000980	8.79194392961418	0.224961672723058	1.05522013807466	NA	NA
OG0000981	20.7788825224832	0.34835150020709	1.10041325275113	NA	NA
OG0000982	1.83453948137619	0.206059931139403	1.04511235613187	0.311922608519255	NA
OG0000983	44.9647737205371	0.450596285146795	1.17305620078405	0.0103162039697528	0.0976188781141629
OG0000984	17.844150039712	-0.131914332008797	1.00857220522514	NA	NA
OG0000985	195.30472265854	0.44846621520864	1.10425912399855	0.200054826534959	0.486305582101324
OG0000986	11.4810230849595	0.273099923258093	1.0731018170455	0.0665079397777377	NA
OG0000987	0.899962764448695	0.190121693813294	1.03708759304694	0.453569009684153	NA
OG0000988	43.0742147774552	0.199185546068672	1.00987951426136	0.48918196887782	0.759851771921517
OG0000989	281.737988320627	0.538001739115411	1.15798807428108	0.149855597135103	0.400224094787654
OG0000990	114.061157963628	0.288215074386305	1.04308359925694	0.319248903609547	0.628292840355077
OG0000991	141.849186839454	0.513815467835255	1.22655659947298	0.00118093523923573	0.0976188781141629
OG0000992	44.5640825046745	0.222860600463709	1.02073897785859	0.422232507095948	0.701066065394578
OG0000993	155.524406472736	0.331983070798192	1.08338237655869	0.158557429743755	0.41338187040336
OG0000994	79.8750611599604	0.373970288120611	1.1094323345513	0.0987843983737891	0.302173884540055
OG0000995	76.5732236280838	0.158250985490352	0.971107412460823	0.657025166479176	0.865326034870706
OG0000996	72.258331776092	0.328391813895639	1.08067522117659	0.166577873336039	0.424192491402238
OG0000997	48.6239694818622	0.304906071403273	1.06785544330378	0.204292755951241	0.486305582101324
OG0000998	167.75177258253	0.362223920307495	1.06618916518783	0.258593760981242	0.560713204503881
OG0000999	34.7549209714688	0.337570305744107	1.10227509522443	0.0284947485892465	0.132773403000957
OG0001000	110.785544412932	0.203479526543561	1.02804503170882	0.392079804305721	0.692463525346394
OG0001001	99.5345446516508	0.434891923576888	1.16385546931846	0.00379039345560089	0.0976188781141629
OG0001002	39.8723265008113	0.255742216829146	1.06741704196044	NA	NA
OG0001003	2.45759062599451	0.210752129940204	1.04766966740108	NA	NA
OG0001004	39.6391698891335	0.283906820223902	1.07889811815771	0.0190343925560506	0.126319150599245
OG0001005	57.2468632517067	0.0368984478310445	0.978270830090093	0.912862556023903	0.945071078034809
OG0001006	10.396252699125	0.063856454190321	0.987874939196816	NA	NA
OG0001007	15.9570320927249	0.227297534793313	1.05662383964854	NA	NA
OG0001008	25.8912364541394	0.230358594470746	1.05797793795298	NA	NA
OG0001009	106.761111486876	0.0514536878236481	0.948288531820936	0.899495826600356	0.942533904428125
OG0001010	29.6904130089723	0.30277460735921	1.08115986939122	0.0854172139040343	0.271106809347587
OG0001011	48.6221024367842	0.349843599956985	1.11114138786975	0.0080772832155579	0.0976188781141629
OG0001012	47.8844405558968	0.337790001165209	1.10321601793881	0.0202092507946669	0.126452169258059
OG0001013	19.2162111980339	-0.130799271188013	0.990663191727068	NA	NA
OG0001014	4.63826963215866	0.218865912316966	1.05207043236005	NA	NA
OG0001015	0	NA	NA	NA	NA
OG0001016	1.7306976239398	0.204995889301391	1.04454634743043	0.322305677007647	NA
OG0001017	1.10764647932147	0.195448659500898	1.03965884505786	0.409027742233178	NA
OG0001018	57.7469624780354	0.444561466816974	1.16954257043825	0.00762424495980848	0.0976188781141629
OG0001019	0	NA	NA	NA	NA
OG0001020	0.761506954533511	0.185419772590929	1.03491343139068	0.491212078727491	NA
OG0001021	0	NA	NA	NA	NA
OG0001022	20.7031760556319	0.272196003117038	1.07350704618117	0.039788040776761	0.15842874418383
OG0001023	32.3465114162247	0.330844980394964	1.0986542209578	0.031940332255013	0.141378865637363
OG0001024	3.25371153300682	0.214798595528792	1.04984645992515	NA	NA
OG0001025	24.4997164688062	-0.220949581488424	1.05632863706735	NA	NA
OG0001026	16.616713426478	0.28197375455113	1.07731525655377	0.0451494593583543	NA
OG0001027	0	NA	NA	NA	NA
OG0001028	3.91137663010394	0.217022312460303	1.05106319656588	NA	NA
OG0001029	1.76531157641859	0.205361198578348	1.04474039691025	0.318752351728033	NA
OG0001030	2.80373015078247	0.212706604028371	1.04872536623434	NA	NA
OG0001031	22.3694814323375	-0.127161195804142	0.995480455745074	0.625258213155968	0.852214553665924
OG0001032	0	NA	NA	NA	NA
OG0001033	64.7813138178569	0.336651513194252	1.06414635243064	0.25234232037334	0.552629681617615
OG0001034	54.4951734820752	0.105998596579982	0.976466251114082	0.747047298012385	0.884342477106552
OG0001035	0	NA	NA	NA	NA
OG0001036	0	NA	NA	NA	NA
OG0001037	0	NA	NA	NA	NA
OG0001038	21.5950802056419	-0.0873189365427313	0.973385375901825	0.763158925898591	0.892829281796042
OG0001039	0	NA	NA	NA	NA
OG0001040	0	NA	NA	NA	NA
OG0001041	2.87295805574007	0.213048687308317	1.04891133024574	NA	NA
OG0001042	4.63826963215866	0.218865912316966	1.05207043236005	NA	NA
OG0001043	86.3300556109171	-0.257962977988399	1.04978432091351	0.249895293399336	0.552629681617615
OG0001044	788.905892253143	-0.450743223340355	1.08965303146663	0.213135304902518	0.496559912485654
OG0001045	0	NA	NA	NA	NA
OG0001046	1.10764647932147	0.195448659500898	1.03965884505786	0.409027742233178	NA
OG0001047	152.094463968313	0.203870399653317	0.956691990795823	0.610432481970161	0.840784361958901
OG0001048	0.657665097097123	0.180947851319714	1.03293717625518	0.525492019633455	NA
OG0001049	2.63066038838849	0.21178094709333	1.04822467538303	NA	NA
OG0001050	0	NA	NA	NA	NA
OG0001051	0.934576716927491	0.191131844234083	1.03756654186313	0.44528437976283	NA
OG0001052	1.97299529129137	0.207349917001819	1.0457999879597	0.299266414356553	NA
OG0001053	7.14968945724492	-0.0988026238856495	0.996525439856682	0.681453708851912	NA
OG0001054	1.10764647932147	0.195448659500898	1.03965884505786	0.409027742233178	NA
OG0001055	0.588437192139531	0.177383385200829	1.03141792327773	0.552222065341395	NA
OG0001056	0	NA	NA	NA	NA
OG0001057	4.22290220241311	0.217880478363104	1.0515313178171	NA	NA
OG0001058	0.692279049575919	0.182558254924017	1.03363729066892	0.51337072358203	NA
OG0001059	0	NA	NA	NA	NA
OG0001060	0.726893002054715	0.184037159996325	1.03429247285969	0.501967527204235	NA
OG0001061	8.72271602465658	0.225056940025796	1.05524172401545	NA	NA
OG0001062	14.404967165527	-0.0855660767515985	0.97660963062255	0.765822348606222	NA
OG0001063	2.5614324834309	0.211382589449119	1.0480096327129	NA	NA
OG0001064	32.0241716821132	0.285505045209582	1.07945922927281	0.023445509540295	0.128081326822983
OG0001065	1.38455809915184	0.200587152550323	1.0422357535979	0.364090416789848	NA
OG0001066	5.57155207835755	-0.123842222997121	1.00367600058027	0.599892553508175	NA
OG0001067	11.7984784367843	-0.00652907805649263	0.983149820640858	NA	NA
OG0001068	2.45759062599451	0.210752129940204	1.04766966740108	NA	NA
OG0001069	64.6370081351641	0.282617436154666	1.04633461518985	0.29884711031953	0.623309687237877
OG0001070	0	NA	NA	NA	NA
OG0001071	77.7901250640598	0.0318327559557313	0.968404117815626	0.933970698437633	0.951346897478333
OG0001072	1.10764647932147	0.195448659500898	1.03965884505786	0.409027742233178	NA
OG0001073	31.0951162725689	0.12014253743129	0.993713316199925	NA	NA
OG0001074	13.3521453925302	0.265123572999352	1.0701701382511	NA	NA
OG0001075	27.6363631560946	0.417119322775988	1.15098730301789	0.00992889558902955	0.0976188781141629
OG0001076	3.11525572309164	0.214242048653765	1.04954059602581	NA	NA
OG0001077	31.3094546709637	-0.224491288960796	1.01912972597083	NA	NA
OG0001078	0	NA	NA	NA	NA
OG0001079	7.79752198415644	-0.0107241085269521	0.975270013283246	0.961773748145195	NA
OG0001080	37.2258138925012	0.0522862489378766	0.982373525337297	NA	NA
OG0001081	5.08825101438301	0.219773238758809	1.05256785915506	NA	NA
OG0001082	90.1196056241286	0.517225810634751	1.2126424518652	0.032278279825882	0.141378865637363
OG0001083	10.8704814222332	0.267825888946273	1.07090365235616	0.0713047681045134	NA
OG0001084	250.553344262257	0.277666160397811	0.979778084762789	0.485921538856886	0.759851771921517
OG0001085	288.047199290093	0.274933201188253	0.985874581477652	0.478837865667218	0.759851771921517
OG0001086	144.695655884485	0.0802479898698025	0.926114867846369	0.853529945326133	0.936481656773298
OG0001087	79.231534470363	0.298789377559453	1.04261153908952	0.321318712875656	0.628292840355077
OG0001088	0	NA	NA	NA	NA
OG0001089	28.683550392268	0.278372266607962	1.07633669697933	0.0277317871602356	0.132027421480252
OG0001090	2.73450224582488	0.212348373133655	1.04853129406643	NA	NA
OG0001097	0	NA	NA	NA	NA
OG0001098	0	NA	NA	NA	NA
OG0001099	0.830734859491103	0.187920754422074	1.03605758471857	0.471410574495208	NA
OG0001102	7.89873596744481	-0.162094425854762	1.01845466735191	0.45882073603603	NA
OG0001103	1.03841857436388	0.193854317893324	1.03887732913834	0.422596888769635	NA
OG0001104	0	NA	NA	NA	NA
OG0001105	145.038789479746	-0.149020496774292	0.957293002179745	0.668700159216445	0.86969373208021
OG0001108	0.726893002054715	0.184037159996325	1.03429247285969	0.501967527204235	NA
OG0001109	0.692279049575919	0.182558254924017	1.03363729066892	0.51337072358203	NA
OG0001110	0	NA	NA	NA	NA
OG0001112	0	NA	NA	NA	NA
OG0001113	0	NA	NA	NA	NA
OG0001114	1.00380462188508	0.19299438490719	1.03846008708833	0.42982509005272	NA
OG0001116	56.5528060474446	0.373322163135566	1.12181711075669	0.0221094605235739	0.127808356351008
OG0001118	1.86915343385498	0.206395023054083	1.04529093224364	0.308638402761734	NA
OG0001119	0.242297667351572	0.143224940573394	1.01958779316355	0.782169838869621	NA
OG0001120	0.969190669406287	0.192088112219349	1.03802358718812	0.437380032773788	NA
OG0001121	1.28071624171545	0.197136679608778	1.04088483902252	0.37943760289629	NA
OG0001122	2.87295805574007	0.213048687308317	1.04891133024574	NA	NA
OG0001124	0	NA	NA	NA	NA
OG0001125	0.899962764448695	0.190121693813294	1.03708759304694	0.453569009684153	NA
OG0001126	1.03841857436388	0.193854317893324	1.03887732913834	0.422596888769635	NA
OG0001127	0	NA	NA	NA	NA
OG0001128	0	NA	NA	NA	NA
OG0001129	0	NA	NA	NA	NA
OG0001131	0	NA	NA	NA	NA
OG0001132	0	NA	NA	NA	NA
OG0001133	0	NA	NA	NA	NA
OG0001134	0.311525572309164	0.153735262570293	1.0227246143143	0.714804419951647	NA
OG0001135	0	NA	NA	NA	NA
OG0001136	1.83453948137619	0.206059931139403	1.04511235613187	0.311922608519255	NA
OG0001137	82.1144273970064	0.321953998512017	1.07239486653602	0.203889289382033	0.486305582101324
OG0001138	1.55762786154582	0.202962653475009	1.04347743507006	0.341636818361375	NA
OG0001142	0.449981382224348	0.167914374474858	1.02767232238312	0.619003870847166	NA
OG0001143	0	NA	NA	NA	NA
OG0001145	1.00380462188508	0.19299438490719	1.03846008708833	0.42982509005272	NA
OG0001146	0	NA	NA	NA	NA
OG0001147	0	NA	NA	NA	NA
OG0001148	0	NA	NA	NA	NA
OG0001151	0	NA	NA	NA	NA
OG0001155	15.2070197770619	-0.237626584838458	1.05981378439281	NA	NA
OG0001159	0	NA	NA	NA	NA
OG0001160	4.04983244001913	0.217417077641563	1.05127856455402	NA	NA
OG0001161	0.934576716927491	0.191131844234083	1.03756654186313	0.44528437976283	NA
OG0001162	0	NA	NA	NA	NA
OG0001165	2.00760924377017	0.207652703517568	1.04596140536406	0.296292113785993	NA
OG0001167	0	NA	NA	NA	NA
OG0001168	0	NA	NA	NA	NA
OG0001169	0.291437338378401	0.142976917526727	1.01989625744994	0.762345395708457	NA
OG0001170	5.5097961867789	-0.00421929734172369	0.982349312636783	NA	NA
OG0001171	0	NA	NA	NA	NA
OG0001179	1.21148833675786	0.197570217751039	1.04071464743539	0.39060893809782	NA
OG0001181	31.8329510334416	0.248706986127645	1.06464488852006	NA	NA
OG0001182	7.14297396083989	-0.20372282971117	1.03833619191289	0.28800823934003	NA
OG0001183	1.03841857436388	0.193854317893324	1.03887732913834	0.422596888769635	NA
OG0001184	0.034613952478796	0.0584854469845972	1.00908959801381	0.851209138311782	NA
OG0001185	0	NA	NA	NA	NA
OG0001186	0	NA	NA	NA	NA
OG0001187	0	NA	NA	NA	NA
OG0001189	45.8144042645048	0.185802707687655	0.979472539712883	0.594503854836753	0.829276077765916
OG0001191	0	NA	NA	NA	NA
OG0001192	0	NA	NA	NA	NA
OG0001193	0	NA	NA	NA	NA
OG0001194	0.623051144618327	0.179238027905622	1.03220148007159	0.538409913490535	NA
OG0001195	0	NA	NA	NA	NA
OG0001197	0	NA	NA	NA	NA
OG0001198	0	NA	NA	NA	NA
OG0001199	25.2001223968183	0.378776994698742	1.10566363476	0.127511498898426	0.349062728234442
OG0001200	0	NA	NA	NA	NA
OG0001204	0	NA	NA	NA	NA
OG0001208	1.696083671461	0.204618572414267	1.04434638893201	0.325957851840142	NA
OG0001209	0	NA	NA	NA	NA
OG0001212	0.501974443396166	-0.198600377825961	1.04267139561477	0.350520838921669	NA
OG0001214	1.21148833675786	0.197570217751039	1.04071464743539	0.39060893809782	NA
OG0001217	1.55762786154582	0.202962653475009	1.04347743507006	0.341636818361375	NA
OG0001219	0	NA	NA	NA	NA
OG0001220	16.5722614464929	0.237664104125121	1.05764445441091	NA	NA
OG0001221	0	NA	NA	NA	NA
OG0001231	0	NA	NA	NA	NA
OG0001232	0	NA	NA	NA	NA
OG0001233	0	NA	NA	NA	NA
OG0001234	0	NA	NA	NA	NA
OG0001236	0	NA	NA	NA	NA
OG0001237	0	NA	NA	NA	NA
OG0001238	0	NA	NA	NA	NA
OG0001241	0	NA	NA	NA	NA
OG0001243	0	NA	NA	NA	NA
OG0001245	2.11145110120655	0.208514195966027	1.04642164810667	0.287778017632042	NA
OG0001246	0	NA	NA	NA	NA
OG0001247	2.07853749261904	0.236958865477281	1.0542288416697	0.261959829378687	NA
OG0001248	1.59224181402461	0.203370107905149	1.04369642984741	0.337545268372862	NA
OG0001252	3.4613952478796	0.215569669300458	1.05026940775645	NA	NA
OG0001254	0.623051144618327	0.179238027905622	1.03220148007159	0.538409913490535	NA
OG0001259	0	NA	NA	NA	NA
OG0001262	0	NA	NA	NA	NA
OG0001263	0	NA	NA	NA	NA
OG0001265	0	NA	NA	NA	NA
OG0001266	0	NA	NA	NA	NA
OG0001267	0.830734859491103	0.187920754422074	1.03605758471857	0.471410574495208	NA
OG0001276	0	NA	NA	NA	NA
OG0001277	10.2735782803649	0.225510198080213	1.05559297597522	NA	NA
OG0001279	0.588437192139531	0.177383385200829	1.03141792327773	0.552222065341395	NA
OG0001281	0.795373802350833	0.186061477172833	1.03522014976755	0.483914787952472	NA
OG0001284	25.7368832589925	0.339132306747634	1.10479523769024	NA	NA
OG0001285	0	NA	NA	NA	NA
OG0001286	0	NA	NA	NA	NA
OG0001287	0	NA	NA	NA	NA
OG0001288	0	NA	NA	NA	NA
OG0001290	2.45759062599451	0.210752129940204	1.04766966740108	NA	NA
OG0001294	0	NA	NA	NA	NA
OG0001295	0	NA	NA	NA	NA
OG0001296	0	NA	NA	NA	NA
OG0001303	0	NA	NA	NA	NA
OG0001304	69.5036709801041	-0.0142705459317562	0.957401697416531	0.951595395765196	0.95936722082336
OG0001305	22.5362374103381	0.335243173623746	1.09948524624746	0.0447259475027789	0.168879008674286
OG0001306	66.3832951779072	0.225901432476101	1.02111788372822	0.422560368183033	0.701066065394578
OG0001308	21.6904140804968	0.276548725748343	1.07534445322576	0.0367174113132214	0.148909501436954
OG0001309	0	NA	NA	NA	NA
OG0001312	0.623051144618327	0.179238027905622	1.03220148007159	0.538409913490535	NA
OG0001314	0	NA	NA	NA	NA
OG0001316	0.934576716927491	0.191131844234083	1.03756654186313	0.44528437976283	NA
OG0001319	0	NA	NA	NA	NA
OG0001320	0.588437192139531	0.177383385200829	1.03141792327773	0.552222065341395	NA
OG0001321	0	NA	NA	NA	NA
OG0001322	0.334649628930777	-0.189240349714309	1.03799662764148	0.421613219309674	NA
OG0001326	0	NA	NA	NA	NA
OG0001328	0	NA	NA	NA	NA
OG0001331	47.4391001317157	0.114901427373719	0.999790729661984	NA	NA
OG0001340	0	NA	NA	NA	NA
OG0001346	1.28071624171545	0.197136679608778	1.04088483902252	0.37943760289629	NA
OG0001352	0	NA	NA	NA	NA
OG0001353	0	NA	NA	NA	NA
OG0001354	5.90059798383463	0.266589651132133	1.06900187768064	0.116747539877028	NA
OG0001355	83.3763870038108	-0.0944880541788177	0.945300521127448	0.785491468132884	0.89595120583907
OG0001356	0	NA	NA	NA	NA
OG0001359	9.72905993695704	-0.177384316035966	1.0158010025824	0.462382529251856	NA
OG0001363	0	NA	NA	NA	NA
OG0001365	0.553823239660736	0.175355306825806	1.03058070058258	0.567040108951265	NA
OG0001366	17.4924155985323	-0.14806891576769	1.00131065399766	0.567782435005484	NA
OG0001367	0	NA	NA	NA	NA
OG0001368	0	NA	NA	NA	NA
OG0001369	64.8035699113778	0.425545651080427	1.15792768692082	0.00284120631777955	0.0976188781141629
OG0001370	1.10764647932147	0.195448659500898	1.03965884505786	0.409027742233178	NA
OG0001371	0.034613952478796	0.0584854469845972	1.00908959801381	0.851209138311782	NA
OG0001373	0	NA	NA	NA	NA
OG0001378	0	NA	NA	NA	NA
OG0001384	8.37729782440487	-0.0380991801813615	0.984696320321496	NA	NA
OG0001385	0	NA	NA	NA	NA
OG0001386	0	NA	NA	NA	NA
OG0001389	27.704894325572	-0.175103178216388	1.00083005879863	0.520471846489227	0.764988821349938
OG0001390	6.40358120857725	0.221760238064233	1.05366185270641	NA	NA
OG0001392	0.034613952478796	0.0584854469845972	1.00908959801381	0.851209138311782	NA
OG0001394	0	NA	NA	NA	NA
OG0001396	0	NA	NA	NA	NA
OG0001400	0	NA	NA	NA	NA
OG0001402	0.311525572309164	0.153735262570293	1.0227246143143	0.714804419951647	NA
OG0001407	0.380753477266756	0.161660810381127	1.02538810503577	0.662006971411412	NA
OG0001411	0	NA	NA	NA	NA
OG0001417	0	NA	NA	NA	NA
OG0001419	0	NA	NA	NA	NA
OG0001421	0	NA	NA	NA	NA
OG0001422	22.117241671515	-0.197333149302315	1.02285551149129	0.407872382333252	0.701066065394578
OG0001428	0	NA	NA	NA	NA
OG0001429	0	NA	NA	NA	NA
OG0001431	184.864592445062	-0.119942019371289	0.950586216410266	0.729319090957946	0.878199035090583
OG0001432	1.10764647932147	0.195448659500898	1.03965884505786	0.409027742233178	NA
OG0001434	0	NA	NA	NA	NA
OG0001435	0	NA	NA	NA	NA
OG0001438	36.2500109798958	0.238371013179023	1.02997853527084	0.37237872431889	0.673974715916007
OG0001445	0	NA	NA	NA	NA
OG0001447	3.21909758052803	0.214662894562891	1.04977191293562	NA	NA
OG0001448	0	NA	NA	NA	NA
OG0001449	10.0857632647552	0.302780464167738	1.07677335214928	0.103454128954614	NA
OG0001456	3.32293943796441	0.215063631604812	1.04999196142383	NA	NA
OG0001457	3.35755339044321	0.215193073135094	1.05006297610212	NA	NA
OG0001469	0	NA	NA	NA	NA
OG0001472	0	NA	NA	NA	NA
OG0001474	0	NA	NA	NA	NA
OG0001476	0.934576716927491	0.191131844234083	1.03756654186313	0.44528437976283	NA
OG0001477	0.761506954533511	0.185419772590929	1.03491343139068	0.491212078727491	NA
OG0001480	21.7247158883301	-0.226540923846754	1.03832186056111	0.306881247602174	0.628292840355077
OG0001484	0	NA	NA	NA	NA
OG0001485	1.59224181402461	0.203370107905149	1.04369642984741	0.337545268372862	NA
OG0001488	6.5266383126266	-0.132993665166055	1.00704903397835	0.566366943420427	NA
OG0001493	0	NA	NA	NA	NA
OG0001497	1.66146971898221	0.204228141007263	1.04414009896551	0.329711118864924	NA
OG0001499	0	NA	NA	NA	NA
OG0001502	0	NA	NA	NA	NA
OG0001504	0.242297667351572	0.143224940573394	1.01958779316355	0.782169838869621	NA
OG0001505	0.761506954533511	0.185419772590929	1.03491343139068	0.491212078727491	NA
OG0001511	0	NA	NA	NA	NA
OG0001513	0	NA	NA	NA	NA
OG0001515	0.726893002054715	0.184037159996325	1.03429247285969	0.501967527204235	NA
OG0001516	3.66907896275237	0.216274176183375	1.05065482148906	NA	NA
OG0001521	0.242297667351572	0.143224940573394	1.01958779316355	0.782169838869621	NA
OG0001524	61.6180856181383	0.415443798099935	1.15103498433612	0.00331470113692603	0.0976188781141629
OG0001525	3.51913325698001	0.184221898716306	1.02610233517592	NA	NA
OG0001528	30.4066813418692	-0.400511322024389	1.14302877836812	0.00172717884158331	0.0976188781141629
OG0001530	0	NA	NA	NA	NA
OG0001533	0	NA	NA	NA	NA
OG0001536	0	NA	NA	NA	NA
OG0001537	2.21529295864294	0.209329771314673	1.04685360701716	0.279826100818207	NA
OG0001543	0	NA	NA	NA	NA
OG0001544	0	NA	NA	NA	NA
OG0001551	0	NA	NA	NA	NA
OG0001552	0	NA	NA	NA	NA
OG0001555	0	NA	NA	NA	NA
OG0001556	0	NA	NA	NA	NA
OG0001560	0.167324814465389	-0.166289781055491	1.0288147548378	0.525249704469691	NA
OG0001564	0.830734859491103	0.187920754422074	1.03605758471857	0.471410574495208	NA
OG0001565	0	NA	NA	NA	NA
OG0001571	0	NA	NA	NA	NA
OG0001572	0	NA	NA	NA	NA
OG0001573	0	NA	NA	NA	NA
OG0001575	0	NA	NA	NA	NA
OG0001576	10.2269019297277	-0.172617209659414	1.02453583236805	0.404239176175033	NA
OG0001577	1.03841857436388	0.193854317893324	1.03887732913834	0.422596888769635	NA
OG0001578	1.84057295911927	-0.214529615135528	1.05202108624327	0.155143707639675	NA
OG0001579	0	NA	NA	NA	NA
OG0001581	0	NA	NA	NA	NA
OG0001584	0	NA	NA	NA	NA
OG0001585	0	NA	NA	NA	NA
OG0001586	0	NA	NA	NA	NA
OG0001597	1.62685576650341	0.203744587589288	1.04390273918667	0.333571874008155	NA
OG0001599	0	NA	NA	NA	NA
OG0001602	88.3873100988014	-0.560556097277552	1.22698994364298	0.0605207560710091	0.213404977752536
OG0001603	0	NA	NA	NA	NA
OG0001604	0	NA	NA	NA	NA
OG0001605	0	NA	NA	NA	NA
OG0001608	0	NA	NA	NA	NA
OG0001610	5.8342770904466	0.272837849533091	1.07136731961504	0.113952727257017	NA
OG0001614	0	NA	NA	NA	NA
OG0001615	0	NA	NA	NA	NA
OG0001617	0	NA	NA	NA	NA
OG0001623	0	NA	NA	NA	NA
OG0001624	0.934576716927491	0.191131844234083	1.03756654186313	0.44528437976283	NA
OG0001626	1.24610228923665	0.198215321702007	1.04103921700401	0.384921506509352	NA
OG0001628	0	NA	NA	NA	NA
OG0001630	0.103841857436388	0.105125689136815	1.01174361806518	0.971373187365896	NA
OG0001633	0.380753477266756	0.161660810381127	1.02538810503577	0.662006971411412	NA
OG0001640	0.553823239660736	0.175355306825806	1.03058070058258	0.567040108951265	NA
OG0001646	0	NA	NA	NA	NA
OG0001659	0	NA	NA	NA	NA
OG0001660	18.5079992906342	-0.284717333495772	1.08065422214234	0.0110787724740017	NA
OG0001670	21.9916090896423	0.330609447843435	1.10019933780844	NA	NA
OG0001675	0	NA	NA	NA	NA
OG0001685	0	NA	NA	NA	NA
OG0001688	9.08695598267381	-0.041436506802672	0.985175375118082	NA	NA
OG0001691	0	NA	NA	NA	NA
OG0001693	0.588437192139531	0.177383385200829	1.03141792327773	0.552222065341395	NA
OG0001703	0	NA	NA	NA	NA
OG0001714	3.60013317643454	0.0953942522980802	0.994133334598842	NA	NA
OG0001715	6.19101813521938	-0.219354154315357	1.05522581699938	0.0608852290754433	NA
OG0001719	1.28071624171545	0.197136679608778	1.04088483902252	0.37943760289629	NA
OG0001732	0	NA	NA	NA	NA
OG0001736	0	NA	NA	NA	NA
OG0001737	0	NA	NA	NA	NA
OG0001746	37.2931392574012	0.171611568780007	0.965225304672358	0.641830995872183	0.858280192324508
OG0001747	7.43024187988386	-0.219692588553554	1.05546124209629	0.052177282107624	NA
OG0001748	0	NA	NA	NA	NA
OG0001752	3.84847073270394	-0.218080106423665	1.05436148190018	0.089645084644235	NA
OG0001760	1.59224181402461	0.203370107905149	1.04369642984741	0.337545268372862	NA
OG0001762	0	NA	NA	NA	NA
OG0001770	0	NA	NA	NA	NA
OG0001780	8.67606205048075	-0.0988030084334348	0.996304022241574	0.683166072580299	NA
OG0001784	0	NA	NA	NA	NA
OG0001790	0	NA	NA	NA	NA
OG0001793	0	NA	NA	NA	NA
OG0001795	0	NA	NA	NA	NA
OG0001807	0	NA	NA	NA	NA
OG0001813	0	NA	NA	NA	NA
OG0001822	0	NA	NA	NA	NA
OG0001826	0	NA	NA	NA	NA
OG0001828	2.87295805574007	0.213048687308317	1.04891133024574	NA	NA
OG0001829	0	NA	NA	NA	NA
OG0001830	0.796120907012307	0.186714185964425	1.0355016432866	0.481043972010874	NA
OG0001831	0	NA	NA	NA	NA
OG0001832	0	NA	NA	NA	NA
OG0001846	0	NA	NA	NA	NA
OG0001852	0	NA	NA	NA	NA
OG0001854	0	NA	NA	NA	NA
OG0001855	7.47661373541993	0.223869214819378	1.05462148692615	NA	NA
OG0001857	0.034613952478796	0.0584854469845972	1.00908959801381	0.851209138311782	NA
OG0001858	1.21148833675786	0.197570217751039	1.04071464743539	0.39060893809782	NA
OG0001860	0	NA	NA	NA	NA
OG0001861	2.45787915580901	-0.136478584074243	1.00733101017714	0.563954074787904	NA
OG0001863	0	NA	NA	NA	NA
OG0001864	0	NA	NA	NA	NA
OG0001866	0	NA	NA	NA	NA
OG0001867	0	NA	NA	NA	NA
OG0001877	6.52566776415015	-0.219460948950206	1.0552994557309	0.0582373960590482	NA
OG0001893	30.1031839276075	0.28237539663494	1.0780683059868	0.0255876201165833	0.128081326822983
OG0001894	1.07303252684268	0.194671346991275	1.03927653363427	0.415671362036872	NA
OG0001896	15.0348120261503	-0.153011788070584	1.01687900430193	0.475297446596441	NA
OG0001908	0	NA	NA	NA	NA
OG0001919	0	NA	NA	NA	NA
OG0001923	0.034613952478796	0.0584854469845972	1.00908959801381	0.851209138311782	NA
OG0001927	2.28452086360053	0.209600561717309	1.04705039596279	0.274807810825722	NA
OG0001928	0	NA	NA	NA	NA
OG0001933	0	NA	NA	NA	NA
OG0001952	0	NA	NA	NA	NA
OG0001956	2.80373015078247	0.212706604028371	1.04872536623434	NA	NA
OG0001960	11.3215836469639	-0.168758208460801	1.0226209776092	0.421573650246744	NA
OG0001961	0	NA	NA	NA	NA
OG0001962	13.4219422672051	0.316919284500454	1.08563763253719	0.0769349735151133	NA
OG0001968	2.22255581791696	0.230762171146489	1.05283273332338	0.257305685513378	NA
OG0001972	0.969190669406287	0.192088112219349	1.03802358718812	0.437380032773788	NA
OG0001976	0	NA	NA	NA	NA
OG0001984	0	NA	NA	NA	NA
OG0001986	3.49600920035839	0.215691449567348	1.05033610307911	NA	NA
OG0001987	5.39977658669217	0.220317688805766	1.05286794173395	NA	NA
OG0001988	0	NA	NA	NA	NA
OG0001999	30.5156144241332	-0.351948222750488	1.09787827503756	0.11161221393357	0.325907664686025
OG0002001	6.42615513935901	-0.219424740733378	1.05527424018156	0.0590774843454594	NA
OG0002003	0	NA	NA	NA	NA
OG0002004	2.86312367540571	-0.0891355207260581	0.993773788343412	0.71830688509015	NA
OG0002015	0	NA	NA	NA	NA
OG0002041	2.06997078195995	0.174189238520123	1.02331669147035	0.426085733139908	NA
OG0002048	0.692279049575919	0.182558254924017	1.03363729066892	0.51337072358203	NA
OG0002049	0	NA	NA	NA	NA
OG0002050	24.9178924313533	0.23046504162279	1.05799425721684	NA	NA
OG0002051	19.8516335846517	-0.471034829737378	1.18552831936929	0.0146751733689371	0.107128765593241
OG0002053	0.899962764448695	0.190121693813294	1.03708759304694	0.453569009684153	NA
OG0002054	0	NA	NA	NA	NA
OG0002063	0	NA	NA	NA	NA
OG0002071	74.2827850970492	-0.216735922928858	0.99565569279231	0.497214988805408	0.763632901220596
OG0002080	0	NA	NA	NA	NA
OG0002081	3.04602781813404	0.213948179439064	1.04937924660913	NA	NA
OG0002082	0	NA	NA	NA	NA
OG0002083	0	NA	NA	NA	NA
OG0002086	0	NA	NA	NA	NA
OG0002088	0.610225769961581	0.176318883737537	1.0310459724979	0.552556833656254	NA
OG0002091	0	NA	NA	NA	NA
OG0002093	0.519209287181939	0.173140332118417	1.0296858246767	0.582997126501043	NA
OG0002095	0	NA	NA	NA	NA
OG0002105	8.4343286204087	-0.219909631694505	1.05560870615333	0.0467208410429934	NA
OG0002119	4.81133939455264	0.219209411526838	1.05226372682225	NA	NA
OG0002120	0	NA	NA	NA	NA
OG0002122	0	NA	NA	NA	NA
OG0002124	2.49220457847331	0.210967016175458	1.04778545897335	NA	NA
OG0002125	0.401634696209938	-0.192817149053118	1.03973421912071	0.395575848590527	NA
OG0002132	0	NA	NA	NA	NA
OG0002134	0	NA	NA	NA	NA
OG0002144	8.18599197320799	-0.279024116634864	1.0776364406974	0.0286292175005367	NA
OG0002155	0	NA	NA	NA	NA
OG0002158	7.97272496380311	-0.219803690528069	1.05553692463937	0.0492323170311252	NA
OG0002162	25.8582338553132	-0.241407642605382	1.02784479189069	0.365617378681686	0.667251716094077
OG0002163	0	NA	NA	NA	NA
OG0002164	0	NA	NA	NA	NA
OG0002169	0	NA	NA	NA	NA
OG0002170	1.00380462188508	0.19299438490719	1.03846008708833	0.42982509005272	NA
OG0002174	0.796120907012307	0.186714185964425	1.0355016432866	0.481043972010874	NA
OG0002178	82.9840613836718	-0.129237269668741	0.953464574749924	0.710607323206058	0.872192007346545
OG0002194	27.7288065529337	-0.0370210955025615	0.964430703498432	0.894421049598877	0.941722162798817
OG0002200	0	NA	NA	NA	NA
OG0002206	0	NA	NA	NA	NA
OG0002225	0	NA	NA	NA	NA
OG0002235	23.0235497318936	0.230122798988286	1.05783325340516	NA	NA
OG0002239	4.68509480503088	-0.218673334399747	1.05476405924337	0.0766296589459106	NA
OG0002244	1.03841857436388	0.193854317893324	1.03887732913834	0.422596888769635	NA
OG0002246	0.295286109770485	-0.179417612012868	1.03386932453739	0.525249704469691	NA
OG0002251	0	NA	NA	NA	NA
OG0002254	0	NA	NA	NA	NA
OG0002281	13.2917577518577	0.226848404086428	1.05631372728499	NA	NA
OG0002285	0	NA	NA	NA	NA
OG0002287	2.24990691112174	0.209354579700839	1.04691814972694	0.277289991181499	NA
OG0002291	11.3229871844429	-0.275119145106134	1.06862170202779	0.126688053206402	NA
OG0002315	0	NA	NA	NA	NA
OG0002316	0	NA	NA	NA	NA
OG0002318	0	NA	NA	NA	NA
OG0002321	11.6669072209521	-0.0372105519724301	0.978335162622601	NA	NA
OG0002323	0	NA	NA	NA	NA
OG0002324	0	NA	NA	NA	NA
OG0002325	0	NA	NA	NA	NA
OG0002358	2.63066038838849	0.21178094709333	1.04822467538303	NA	NA
OG0002359	0.761506954533511	0.185419772590929	1.03491343139068	0.491212078727491	NA
OG0002360	11.4295033851892	-0.074657060742352	0.990963746736282	NA	NA
OG0002361	2.36228887816388	-0.215837276322337	1.05287336298127	0.131285128133784	NA
OG0002362	0	NA	NA	NA	NA
OG0002364	0.380753477266756	0.161660810381127	1.02538810503577	0.662006971411412	NA
OG0002367	0.553823239660736	0.175355306825806	1.03058070058258	0.567040108951265	NA
OG0002385	0	NA	NA	NA	NA
OG0002391	1.38455809915184	0.200587152550323	1.0422357535979	0.364090416789848	NA
OG0002411	34.3074876732516	0.100524305821172	0.986966301713331	0.731232070422563	0.878199035090583
OG0002413	0	NA	NA	NA	NA
OG0002414	0	NA	NA	NA	NA
OG0002453	0	NA	NA	NA	NA
OG0002456	0	NA	NA	NA	NA
OG0002464	71.1626288090873	0.0544429547170106	0.955333479355172	0.887218417692377	0.93865136944266
OG0002466	0	NA	NA	NA	NA
OG0002486	0	NA	NA	NA	NA
OG0002492	0	NA	NA	NA	NA
OG0002502	0	NA	NA	NA	NA
OG0002532	0	NA	NA	NA	NA
OG0002533	0.415367429745552	0.165086685728313	1.02660324319867	0.639489923659804	NA
OG0002535	24.429720018096	-0.196268718975804	1.02354799351603	0.403542879988956	0.701066065394578
OG0002536	0	NA	NA	NA	NA
OG0002537	0	NA	NA	NA	NA
OG0002538	8.82196705342237	-0.196889998423925	1.03541030005422	0.310606974198398	NA
OG0002541	6.83521713017407	-0.136635026959146	0.999048069269151	0.596686728895706	NA
OG0002543	32.0581072216241	0.231689266473404	1.05853602411488	NA	NA
OG0002544	0.761506954533511	0.185419772590929	1.03491343139068	0.491212078727491	NA
OG0002545	0	NA	NA	NA	NA
OG0002546	0	NA	NA	NA	NA
OG0002547	0	NA	NA	NA	NA
OG0002549	0	NA	NA	NA	NA
OG0002551	49.5088675777956	0.09522732535454	0.977260450566952	0.766447054692493	0.892829281796042
OG0002553	0	NA	NA	NA	NA
OG0002556	1.07303252684268	0.194671346991275	1.03927653363427	0.415671362036872	NA
OG0002557	12.082682144262	0.31149239888453	1.0846146396672	0.0883681991600345	NA
OG0002560	0	NA	NA	NA	NA
OG0002561	1.48839995658823	0.202055908244211	1.04300308147083	0.350198504406679	NA
OG0002568	0	NA	NA	NA	NA
OG0002594	6.82778983556895	-0.219541579604683	1.05535560500856	0.056108409186497	NA
OG0002596	0	NA	NA	NA	NA
OG0002597	0	NA	NA	NA	NA
OG0002598	0	NA	NA	NA	NA
OG0002600	0	NA	NA	NA	NA
OG0002601	16.4497140229781	-0.090437577971714	0.994541562489793	NA	NA
OG0002603	0	NA	NA	NA	NA
OG0002604	1.86915343385498	0.206395023054083	1.04529093224364	0.308638402761734	NA
OG0002605	0.692279049575919	0.182558254924017	1.03363729066892	0.51337072358203	NA
OG0002607	0	NA	NA	NA	NA
OG0002608	16.7521980894166	-0.254912162905212	1.05296888291796	0.224258542584221	NA
OG0002609	0.484595334703144	0.170720490183412	1.0287307631731	0.600253351965375	NA
OG0002610	1.76531157641859	0.205361198578348	1.04474039691025	0.318752351728033	NA
OG0002611	0.796120907012307	0.186714185964425	1.0355016432866	0.481043972010874	NA
OG0002629	0	NA	NA	NA	NA
OG0002662	0	NA	NA	NA	NA
OG0002666	0	NA	NA	NA	NA
OG0002667	0	NA	NA	NA	NA
OG0002669	0.449981382224348	0.167914374474858	1.02767232238312	0.619003870847166	NA
OG0002670	2.11145110120655	0.208514195966027	1.04642164810667	0.287778017632042	NA
OG0002673	0.899962764448695	0.190121693813294	1.03708759304694	0.453569009684153	NA
OG0002674	0	NA	NA	NA	NA
OG0002676	0.034613952478796	0.0584854469845972	1.00908959801381	0.851209138311782	NA
OG0002677	4.43058591728588	0.218396961024092	1.05181291221413	NA	NA
OG0002678	0	NA	NA	NA	NA
OG0002679	15.0570693282762	0.227345394466169	1.05659204807711	NA	NA
OG0002681	0	NA	NA	NA	NA
OG0002691	37.854771651174	0.137947942470789	0.97636524119627	0.681077044250719	0.86969373208021
OG0002714	0	NA	NA	NA	NA
OG0002724	0.836624072326943	-0.20695929228751	1.04734861882537	0.260337351496729	NA
OG0002725	3.88743781463234	-0.10719894582022	0.998293639203055	0.658745414657328	NA
OG0002726	0.201938766944185	-0.105806473883394	1.00547671860983	0.67145728333413	NA
OG0002728	68.6051950792136	0.430964906938649	1.13021307370777	0.118861103295378	0.33805950158036
OG0002730	0	NA	NA	NA	NA
OG0002733	11.3888601515093	-0.234100102183673	1.0451021203954	0.260676963105582	NA
OG0002734	0	NA	NA	NA	NA
OG0002735	0	NA	NA	NA	NA
OG0002736	0.726893002054715	0.184037159996325	1.03429247285969	0.501967527204235	NA
OG0002749	1.17687438427906	0.196895561028535	1.04037695986213	0.396512805372392	NA
OG0002759	0	NA	NA	NA	NA
OG0002761	0	NA	NA	NA	NA
OG0002762	3.14986967557043	0.214384751681829	1.04961903734883	NA	NA
OG0002802	0	NA	NA	NA	NA
OG0002806	0	NA	NA	NA	NA
OG0002808	6.22477355397452	-0.0716586309340631	0.989649300724996	0.773085605516544	NA
OG0002809	0	NA	NA	NA	NA
OG0002811	0.242297667351572	0.143224940573394	1.01958779316355	0.782169838869621	NA
OG0002812	0	NA	NA	NA	NA
OG0002813	0	NA	NA	NA	NA
OG0002814	2.31913481607933	0.209841141836338	1.04717973687528	0.272377706107535	NA
OG0002843	0	NA	NA	NA	NA
OG0002848	0	NA	NA	NA	NA
OG0002868	4.21716431020435	-0.218362368966488	1.05455033729757	0.0835402131389538	NA
OG0002876	0	NA	NA	NA	NA
OG0002878	33.7561023168241	0.418965998958509	1.14813097786648	0.0174100698192602	0.122993719045741
OG0002879	0	NA	NA	NA	NA
OG0002880	17.1343615706114	-0.317936393082198	1.09310508033912	0.0204804876050422	NA
OG0002881	1.90376738633378	0.206721423142766	1.04546492521272	0.305436498676075	NA
OG0002882	16.058145681596	-0.26425878684546	1.04421486826499	NA	NA
OG0002883	0.103841857436388	0.105125689136815	1.01174361806518	0.971373187365896	NA
OG0002884	0	NA	NA	NA	NA
OG0002885	1.93838133881257	0.207039592005378	1.0456345479058	0.302313552647151	NA
OG0002886	0	NA	NA	NA	NA
OG0002887	0	NA	NA	NA	NA
OG0002889	0	NA	NA	NA	NA
OG0002893	1.41917205163063	0.201063373509068	1.04249082699065	0.359309831837512	NA
OG0002894	11.2883265723436	0.278512477298295	1.07527300863283	0.0650862292881728	NA
OG0002900	0.484595334703144	0.170720490183412	1.0287307631731	0.600253351965375	NA
OG0002917	0.295286109770485	-0.179417612012868	1.03386932453739	0.525249704469691	NA
OG0002935	4.98440915694662	0.2195607306856	1.0524547877005	NA	NA
OG0002938	0	NA	NA	NA	NA
OG0002939	0	NA	NA	NA	NA
OG0002940	0.934576716927491	0.191131844234083	1.03756654186313	0.44528437976283	NA
OG0002941	0	NA	NA	NA	NA
OG0002942	25.5665958645908	-0.256934896962274	1.05638501059959	0.196834668316362	0.486305582101324
OG0002943	0.484595334703144	0.170720490183412	1.0287307631731	0.600253351965375	NA
OG0002944	0	NA	NA	NA	NA
OG0002946	5.95359982635291	0.221195814166739	1.05334468529468	NA	NA
OG0002948	0	NA	NA	NA	NA
OG0002950	1.14226043180027	0.19618917784845	1.04002532663768	0.402647239024306	NA
OG0002951	0	NA	NA	NA	NA
OG0002952	1.24610228923665	0.198215321702007	1.04103921700401	0.384921506509352	NA
OG0002953	1.07303252684268	0.194671346991275	1.03927653363427	0.415671362036872	NA
OG0002954	1.45378600410943	0.201564388938483	1.04274995600433	0.354681843856636	NA
OG0002971	147.957794310261	-0.580697879727124	1.26794031091562	0.024907897318189	0.128081326822983
OG0002974	0	NA	NA	NA	NA
OG0003031	0	NA	NA	NA	NA
OG0003032	1.10764647932147	0.195448659500898	1.03965884505786	0.409027742233178	NA
OG0003033	7.77983964543755	-0.206019496608545	1.04128920910056	0.253017327756514	NA
OG0003034	0	NA	NA	NA	NA
OG0003035	0	NA	NA	NA	NA
OG0003037	0.0692279049575919	0.0869581335699314	1.00983153780124	0.947997282890222	NA
OG0003038	6.16128354122568	0.221428908361763	1.05348414743414	NA	NA
OG0003040	2.83834410326127	0.212879652051762	1.04881934817947	NA	NA
OG0003041	3.34649628930777	-0.217582485966855	1.05402708604368	0.0999421492166769	NA
OG0003044	0	NA	NA	NA	NA
OG0003047	5.52108336675029	0.265724717068081	1.06843339021867	0.123498880156701	NA
OG0003048	7.63105922798883	-0.219741036540972	1.05549394373613	0.0509866524920642	NA
OG0003049	0	NA	NA	NA	NA
OG0003051	0	NA	NA	NA	NA
OG0003052	63.0020532013193	-0.467782061530758	1.18985239263085	0.00197575301746289	0.0976188781141629
OG0003053	0	NA	NA	NA	NA
OG0003056	0	NA	NA	NA	NA
OG0003058	0	NA	NA	NA	NA
OG0003062	0	NA	NA	NA	NA
OG0003076	0	NA	NA	NA	NA
OG0003081	31.7449265137515	-0.403190372372608	1.1263419771462	0.0825067814184122	0.265720369568122
OG0003082	0	NA	NA	NA	NA
OG0003128	0.34613952478796	0.158031951726466	1.02412807521298	0.686946237682637	NA
OG0003129	0	NA	NA	NA	NA
OG0003130	1.62685576650341	0.203744587589288	1.04390273918667	0.333571874008155	NA
OG0003131	13.32481985287	-0.152209538716103	1.00378899172127	0.550989566086043	NA
OG0003132	0	NA	NA	NA	NA
OG0003133	18.9304346854684	-0.192145735079554	1.01092892490455	0.472860697841758	NA
OG0003135	0	NA	NA	NA	NA
OG0003138	0	NA	NA	NA	NA
OG0003139	0	NA	NA	NA	NA
OG0003140	18.7977083254068	0.229127404329773	1.05736508119066	NA	NA
OG0003142	3.91137663010394	0.217022312460303	1.05106319656588	NA	NA
OG0003143	5.39977658669217	0.220317688805766	1.05286794173395	NA	NA
OG0003144	0	NA	NA	NA	NA
OG0003145	0.761506954533511	0.185419772590929	1.03491343139068	0.491212078727491	NA
OG0003146	0.034613952478796	0.0584854469845972	1.00908959801381	0.851209138311782	NA
OG0003147	0	NA	NA	NA	NA
OG0003148	1.21148833675786	0.197570217751039	1.04071464743539	0.39060893809782	NA
OG0003150	17.0424524436231	-0.229975843357271	1.02426477888446	0.389783215772847	NA
OG0003151	0.553823239660736	0.175355306825806	1.03058070058258	0.567040108951265	NA
OG0003152	0	NA	NA	NA	NA
OG0003153	0.830734859491103	0.187920754422074	1.03605758471857	0.471410574495208	NA
OG0003154	0	NA	NA	NA	NA
OG0003155	23.3820816305317	-0.043258773384501	0.96935539272036	0.87660479758953	0.936481656773298
OG0003156	3.01141386565525	0.21379633360713	1.04929609041721	NA	NA
OG0003157	0	NA	NA	NA	NA
OG0003160	0	NA	NA	NA	NA
OG0003161	0	NA	NA	NA	NA
OG0003162	0.17306976239398	0.128369798004685	1.01589078132253	0.863523779424219	NA
OG0003163	0	NA	NA	NA	NA
OG0003164	17.0125599156129	-0.0458190429343586	0.980615088617232	NA	NA
OG0003165	0.588437192139531	0.177383385200829	1.03141792327773	0.552222065341395	NA
OG0003167	113.532841312216	-0.291391239458544	1.00290905233671	0.413946079446497	0.701066065394578
OG0003168	0	NA	NA	NA	NA
OG0003169	2.95286109770485	-0.216960767913984	1.05361435670654	0.111017675552856	NA
OG0003170	0.969190669406287	0.192088112219349	1.03802358718812	0.437380032773788	NA
OG0003171	0	NA	NA	NA	NA
OG0003172	4.55530899366545	0.190119551207893	1.0289797022733	NA	NA
OG0003173	0	NA	NA	NA	NA
OG0003174	0.484595334703144	0.170720490183412	1.0287307631731	0.600253351965375	NA
OG0003175	3.0781278105729	-0.233344740150398	1.05433779715318	0.163706503220088	NA
OG0003176	1.6892173046932	0.158797396495572	1.01760988023787	0.481389768551244	NA
OG0003177	0	NA	NA	NA	NA
OG0003179	9.63109576763728	-0.17049949865094	1.0120167859252	0.490168719910697	NA
OG0003180	0	NA	NA	NA	NA
OG0003181	1.34994414667304	0.199991730011209	1.04194142357955	0.369032183693557	NA
OG0003182	0	NA	NA	NA	NA
OG0003183	0	NA	NA	NA	NA
OG0003185	0.449981382224348	0.167914374474858	1.02767232238312	0.619003870847166	NA
OG0003186	0	NA	NA	NA	NA
OG0003187	0	NA	NA	NA	NA
OG0003188	0	NA	NA	NA	NA
OG0003199	0	NA	NA	NA	NA
OG0003207	6.69299257861554	-0.219509236366293	1.05533320059673	0.0569986328568145	NA
OG0003208	0	NA	NA	NA	NA
OG0003210	31.9525650202964	0.266603926963434	1.07157394018716	NA	NA
OG0003211	0	NA	NA	NA	NA
OG0003212	0.865348811969899	0.189053290919521	1.03658524373885	0.4622657812004	NA
OG0003217	5.33127000627082	-0.208765858686491	1.04024445887357	0.275614788717921	NA
OG0003218	0	NA	NA	NA	NA
OG0003225	0	NA	NA	NA	NA
OG0003251	0	NA	NA	NA	NA
OG0003254	0	NA	NA	NA	NA
OG0003258	17.3484966679071	-0.248392997942515	1.04945841454576	0.242992794270431	NA
OG0003261	1.34994414667304	0.199991730011209	1.04194142357955	0.369032183693557	NA
OG0003266	0	NA	NA	NA	NA
OG0003267	1.74023321193305	-0.247232916769168	1.06238176019054	0.135779945193995	NA
OG0003268	0	NA	NA	NA	NA
OG0003269	2.07683714872776	0.208235497307131	1.04627237700292	0.290550970636059	NA
OG0003271	0	NA	NA	NA	NA
OG0003272	18.173315304496	0.327423923540676	1.07579056804113	0.184660921811453	NA
OG0003274	0	NA	NA	NA	NA
OG0003275	1.86915343385498	0.206395023054083	1.04529093224364	0.308638402761734	NA
OG0003276	0	NA	NA	NA	NA
OG0003278	4.54723793913091	-0.116551222882784	1.00113540453675	0.626584720612365	NA
OG0003282	0	NA	NA	NA	NA
OG0003296	0	NA	NA	NA	NA
OG0003303	0	NA	NA	NA	NA
OG0003314	0.865348811969899	0.189053290919521	1.03658524373885	0.4622657812004	NA
OG0003323	0.484595334703144	0.170720490183412	1.0287307631731	0.600253351965375	NA
OG0003353	0	NA	NA	NA	NA
OG0003355	0	NA	NA	NA	NA
OG0003356	0	NA	NA	NA	NA
OG0003357	0	NA	NA	NA	NA
OG0003358	0	NA	NA	NA	NA
OG0003359	0.276911619830368	0.148911342353295	1.02122781159135	0.746243119285428	NA
OG0003361	0	NA	NA	NA	NA
OG0003362	2.63066038838849	0.21178094709333	1.04822467538303	NA	NA
OG0003363	14.1218044295617	-0.330915034534879	1.10062254771632	0.0237035888171138	NA
OG0003368	0	NA	NA	NA	NA
OG0003369	1.62685576650341	0.203744587589288	1.04390273918667	0.333571874008155	NA
OG0003370	2.73450224582488	0.212348373133655	1.04853129406643	NA	NA
OG0003372	0.311525572309164	0.153735262570293	1.0227246143143	0.714804419951647	NA
OG0003380	0	NA	NA	NA	NA
OG0003389	0	NA	NA	NA	NA
OG0003390	0.692279049575919	0.182558254924017	1.03363729066892	0.51337072358203	NA
OG0003403	4.20610015334908	-0.147042603677726	1.01115749474634	0.524748961041781	NA
OG0003404	0	NA	NA	NA	NA
OG0003421	0.138455809915184	0.118247091892876	1.01384432623305	0.911184888093178	NA
OG0003442	29.5565510053301	0.284063652858338	1.076933154819	NA	NA
OG0003448	0	NA	NA	NA	NA
OG0003451	1.20490408862982	-0.210954943564837	1.04976318532737	0.207779164148129	NA
OG0003455	0	NA	NA	NA	NA
OG0003461	0	NA	NA	NA	NA
OG0003465	15.6394886808285	-0.127254584355315	1.00683799235383	NA	NA
OG0003469	0	NA	NA	NA	NA
OG0003470	0	NA	NA	NA	NA
OG0003473	2.58455654005252	0.162241787689039	1.01680361632893	0.484303105376553	NA
OG0003486	0.934576716927491	0.191131844234083	1.03756654186313	0.44528437976283	NA
OG0003488	0	NA	NA	NA	NA
OG0003491	0	NA	NA	NA	NA
OG0003493	0	NA	NA	NA	NA
OG0003494	0	NA	NA	NA	NA
OG0003497	0	NA	NA	NA	NA
OG0003498	0.623051144618327	0.179238027905622	1.03220148007159	0.538409913490535	NA
OG0003499	0	NA	NA	NA	NA
OG0003509	0.934576716927491	0.191131844234083	1.03756654186313	0.44528437976283	NA
OG0003553	10.3383781253822	-0.184480566698241	1.02984919504896	0.357400264802149	NA
OG0003564	1.07303252684268	0.194671346991275	1.03927653363427	0.415671362036872	NA
OG0003565	1.10764647932147	0.195448659500898	1.03965884505786	0.409027742233178	NA
OG0003568	0.311525572309164	0.153735262570293	1.0227246143143	0.714804419951647	NA
OG0003571	0	NA	NA	NA	NA
OG0003572	0.927936102742638	0.190439645281735	1.03724984461584	0.449040513773023	NA
OG0003573	0	NA	NA	NA	NA
OG0003575	0.934576716927491	0.191131844234083	1.03756654186313	0.44528437976283	NA
OG0003578	0	NA	NA	NA	NA
OG0003593	0	NA	NA	NA	NA
OG0003601	9.2488243790251	-0.151427639463616	1.01431977054333	0.496725888250463	NA
OG0003630	0	NA	NA	NA	NA
OG0003632	0	NA	NA	NA	NA
OG0003634	0	NA	NA	NA	NA
OG0003644	0	NA	NA	NA	NA
OG0003645	2.49220457847331	0.210967016175458	1.04778545897335	NA	NA
OG0003688	0	NA	NA	NA	NA
OG0003693	0	NA	NA	NA	NA
OG0003696	0	NA	NA	NA	NA
OG0003698	28.4489525217942	-0.393669917750615	1.13617502924773	0.00588371716440468	0.0976188781141629
OG0003702	0.276911619830368	0.148911342353295	1.02122781159135	0.746243119285428	NA
OG0003718	2.76911619830368	0.212529510705093	1.04862935482017	NA	NA
OG0003745	0.692279049575919	0.182558254924017	1.03363729066892	0.51337072358203	NA
OG0003746	5.3770853247923	0.00344942152271039	0.982297402669893	NA	NA
OG0003750	0	NA	NA	NA	NA
OG0003754	0	NA	NA	NA	NA
OG0003763	0	NA	NA	NA	NA
OG0003773	0	NA	NA	NA	NA
OG0003795	0	NA	NA	NA	NA
OG0003802	0	NA	NA	NA	NA
OG0003803	0	NA	NA	NA	NA
OG0003805	1.03841857436388	0.193854317893324	1.03887732913834	0.422596888769635	NA
OG0003807	1.03841857436388	0.193854317893324	1.03887732913834	0.422596888769635	NA
OG0003817	18.3433999671285	0.173045863820791	1.00052178110962	NA	NA
OG0003841	0	NA	NA	NA	NA
OG0003850	0	NA	NA	NA	NA
OG0003852	0	NA	NA	NA	NA
OG0003854	11.2166021164756	-0.171895093342612	1.02446635477552	0.404729400152606	NA
OG0003871	0.865348811969899	0.189053290919521	1.03658524373885	0.4622657812004	NA
OG0003874	0	NA	NA	NA	NA
OG0003875	0.830734859491103	0.187920754422074	1.03605758471857	0.471410574495208	NA
OG0003889	0	NA	NA	NA	NA
OG0003905	0	NA	NA	NA	NA
OG0003915	0	NA	NA	NA	NA
OG0003916	0	NA	NA	NA	NA
OG0003918	0	NA	NA	NA	NA
OG0003919	17.0628928476143	0.343962756570376	1.10663771240724	0.0285962487996827	NA
OG0003925	0.311525572309164	0.153735262570293	1.0227246143143	0.714804419951647	NA
OG0003926	0	NA	NA	NA	NA
OG0003927	0	NA	NA	NA	NA
OG0003928	0	NA	NA	NA	NA
OG0003929	0	NA	NA	NA	NA
OG0003930	0	NA	NA	NA	NA
OG0003931	0	NA	NA	NA	NA
OG0003941	1.07303252684268	0.194671346991275	1.03927653363427	0.415671362036872	NA
OG0003967	1.93838133881257	0.207039592005378	1.0456345479058	0.302313552647151	NA
OG0003969	39.712018981807	-0.279910459337436	1.03662282705962	0.328757955774067	0.637150374464785
OG0003974	0	NA	NA	NA	NA
OG0003981	0	NA	NA	NA	NA
OG0004014	10.0397277321965	-0.220153371311285	1.0557769036015	0.0401164029277451	NA
OG0004035	0	NA	NA	NA	NA
OG0004036	0	NA	NA	NA	NA
OG0004040	8.22106161100382	-0.279611063686632	1.07788431592517	0.0284139236338521	NA
OG0004077	0	NA	NA	NA	NA
OG0004080	0.242297667351572	0.143224940573394	1.01958779316355	0.782169838869621	NA
OG0004089	0	NA	NA	NA	NA
OG0004091	0	NA	NA	NA	NA
OG0004099	0	NA	NA	NA	NA
OG0004111	0	NA	NA	NA	NA
OG0004130	0	NA	NA	NA	NA
OG0004137	0	NA	NA	NA	NA
OG0004140	0	NA	NA	NA	NA
OG0004145	4.10757044911954	0.193358567101279	1.03044280027872	NA	NA
OG0004146	0	NA	NA	NA	NA
OG0004147	0	NA	NA	NA	NA
OG0004181	0	NA	NA	NA	NA
OG0004193	1.41917205163063	0.201063373509068	1.04249082699065	0.359309831837512	NA
OG0004197	14.3278888724047	-0.250993756630446	1.04930966284171	0.254850838280563	NA
OG0004199	1.00380462188508	0.19299438490719	1.03846008708833	0.42982509005272	NA
OG0004201	0	NA	NA	NA	NA
OG0004202	0	NA	NA	NA	NA
OG0004203	4.42929164655728	-0.218463183634233	1.05462179724195	0.0807287136184961	NA
OG0004207	0.934576716927491	0.191131844234083	1.03756654186313	0.44528437976283	NA
OG0004210	0	NA	NA	NA	NA
OG0004222	0	NA	NA	NA	NA
OG0004224	0	NA	NA	NA	NA
OG0004225	6.07258501052372	-0.108941219278825	0.998722749246343	0.652260014041557	NA
OG0004232	0	NA	NA	NA	NA
OG0004234	0	NA	NA	NA	NA
OG0004251	0	NA	NA	NA	NA
OG0004258	0	NA	NA	NA	NA
OG0004262	0	NA	NA	NA	NA
OG0004270	0	NA	NA	NA	NA
OG0004276	4.04452028681228	-0.122540789819886	1.00235315037891	0.610927468824475	NA
OG0004305	0	NA	NA	NA	NA
OG0004321	0	NA	NA	NA	NA
OG0004358	0	NA	NA	NA	NA
OG0004360	2.63066038838849	0.21178094709333	1.04822467538303	NA	NA
OG0004369	0	NA	NA	NA	NA
OG0004370	0	NA	NA	NA	NA
OG0004371	0	NA	NA	NA	NA
OG0004375	11.5610601279179	0.225652176751078	1.05577157339201	NA	NA
OG0004382	0	NA	NA	NA	NA
OG0004433	0	NA	NA	NA	NA
OG0004435	5.94283125503197	-0.182060459754949	1.02695953396549	0.385270499807185	NA
OG0004437	0.380753477266756	0.161660810381127	1.02538810503577	0.662006971411412	NA
OG0004447	0	NA	NA	NA	NA
OG0004461	0	NA	NA	NA	NA
OG0004474	0	NA	NA	NA	NA
OG0004481	0	NA	NA	NA	NA
OG0004516	0	NA	NA	NA	NA
OG0004532	1.10764647932147	0.195448659500898	1.03965884505786	0.409027742233178	NA
OG0004550	7.08301786309956	-0.211265625146771	1.04472409349445	0.210095344929742	NA
OG0004582	7.97272496380311	-0.219803690528069	1.05553692463937	0.0492323170311252	NA
OG0004586	0.103841857436388	0.105125689136815	1.01174361806518	0.971373187365896	NA
OG0004598	0	NA	NA	NA	NA
OG0004599	0	NA	NA	NA	NA
OG0004640	0	NA	NA	NA	NA
OG0004672	0	NA	NA	NA	NA
OG0004679	3.59985105779478	0.216046165158403	1.05053019601073	NA	NA
OG0004680	0.830734859491103	0.187920754422074	1.03605758471857	0.471410574495208	NA
OG0004682	0	NA	NA	NA	NA
OG0004707	0	NA	NA	NA	NA
OG0004725	0	NA	NA	NA	NA
OG0004731	0	NA	NA	NA	NA
OG0004736	0.17306976239398	0.128369798004685	1.01589078132253	0.863523779424219	NA
OG0004740	0	NA	NA	NA	NA
OG0004760	5.90572219540971	-0.219217911390025	1.05513463754945	0.0636850043263175	NA
OG0004764	0	NA	NA	NA	NA
OG0004788	0.726893002054715	0.184037159996325	1.03429247285969	0.501967527204235	NA
OG0004831	0	NA	NA	NA	NA
OG0004873	0	NA	NA	NA	NA
OG0004928	6.81894863832281	0.221537603955024	1.05369381959042	NA	NA
OG0004929	0	NA	NA	NA	NA
OG0004944	13.3763532836801	-0.282943841914858	1.0797046226393	0.0163613142976593	NA
OG0004955	0	NA	NA	NA	NA
OG0004961	58.2756194861208	-0.0680953626020958	0.942044054785294	0.841702937252896	0.936481656773298
OG0004964	0	NA	NA	NA	NA
OG0004981	4.85241961949627	-0.218769278528597	1.05482895929456	0.0744797075323496	NA
OG0005009	0	NA	NA	NA	NA
OG0005012	0	NA	NA	NA	NA
OG0005013	0	NA	NA	NA	NA
OG0005045	0.380753477266756	0.161660810381127	1.02538810503577	0.662006971411412	NA
OG0005111	1.28498629651833	-0.174144659885299	1.02646425158858	0.414387968090021	NA
OG0005148	8.30245705862156	-0.162262821743762	1.01885348561308	0.455437432925702	NA
OG0005152	0	NA	NA	NA	NA
OG0005159	0	NA	NA	NA	NA
OG0005165	0	NA	NA	NA	NA
OG0005166	2.48041755942655	0.243887166795411	1.05743548909488	0.229798068227599	NA
OG0005171	0	NA	NA	NA	NA
OG0005194	0	NA	NA	NA	NA
OG0005219	0	NA	NA	NA	NA
OG0005220	20.3322753524897	0.319358251332572	1.09184002872516	0.0541275437079468	0.19432675527935
OG0005223	0	NA	NA	NA	NA
OG0005239	0	NA	NA	NA	NA
OG0005263	1.07303252684268	0.194671346991275	1.03927653363427	0.415671362036872	NA
OG0005266	17.5592780412013	0.21905604957908	1.02946233340245	0.372489757312736	NA
OG0005293	0	NA	NA	NA	NA
OG0005299	1.76531157641859	0.205361198578348	1.04474039691025	0.318752351728033	NA
OG0005300	0	NA	NA	NA	NA
OG0005348	0	NA	NA	NA	NA
OG0005362	0	NA	NA	NA	NA
OG0005367	0.899962764448695	0.190121693813294	1.03708759304694	0.453569009684153	NA
OG0005377	1.79992552889739	0.205715570390592	1.0449289456998	0.31529266690147	NA
OG0005378	0	NA	NA	NA	NA
OG0005380	0	NA	NA	NA	NA
OG0005381	5.31514997586874	-0.218966105473575	1.05496300897054	0.069538704079203	NA
OG0005386	3.69599356229825	-0.0886190774580232	0.993469677682859	0.719773436150267	NA
OG0005398	0.830734859491103	0.187920754422074	1.03605758471857	0.471410574495208	NA
OG0005425	0	NA	NA	NA	NA
OG0005429	0.103841857436388	0.105125689136815	1.01174361806518	0.971373187365896	NA
OG0005437	0	NA	NA	NA	NA
OG0005441	0	NA	NA	NA	NA
OG0005454	22.5718933622945	-0.397109964724584	1.13842858868822	0.0125544519052864	0.101830554342879
OG0005462	0	NA	NA	NA	NA
OG0005576	6.94414076977359	-0.150861168049817	1.01404475295529	0.499269888120458	NA
OG0005577	0	NA	NA	NA	NA
OG0005578	0	NA	NA	NA	NA
OG0005654	0	NA	NA	NA	NA
OG0005664	1.17687438427906	0.196895561028535	1.04037695986213	0.396512805372392	NA
OG0005724	38.762081421057	0.329912879098517	1.10047368168296	NA	NA
OG0005725	0	NA	NA	NA	NA
OG0005735	14.1924413038616	-0.222592597516626	1.0391205345134	0.298698925817147	NA
OG0005755	36.5186332175168	-0.0680548074662573	0.961111848546069	0.823961204534286	0.93014177212891
OG0005778	0	NA	NA	NA	NA
OG0005804	22.2173766726795	0.104017862562211	0.990082028655512	0.712887531118865	0.872192007346545
OG0005805	0	NA	NA	NA	NA
OG0005827	0.623051144618327	0.179238027905622	1.03220148007159	0.538409913490535	NA
OG0005858	0	NA	NA	NA	NA
OG0005879	0	NA	NA	NA	NA
OG0005880	13.6709975686619	-0.176684858887414	1.00474943068494	0.506652858064494	NA
OG0005882	56.6149907045241	0.105898969898509	0.981953761930195	0.735051778695007	0.878199035090583
OG0005937	0	NA	NA	NA	NA
OG0005944	33.7793531132133	-0.483045714787956	1.18926767961969	0.02741875753193	0.132027421480252
OG0005945	0	NA	NA	NA	NA
OG0005953	4.39597196480709	0.218313794255569	1.05176755231408	NA	NA
OG0005995	0.865348811969899	0.189053290919521	1.03658524373885	0.4622657812004	NA
OG0006029	0	NA	NA	NA	NA
OG0006034	6.20100830518019	-0.219325920453291	1.05520841132533	0.0611177852472908	NA
OG0006060	9.45901446123697	-0.19853020301143	1.03670547357286	0.297922678800945	NA
OG0006067	0	NA	NA	NA	NA
OG0006123	7.65432525421841	0.223944794090092	1.03575512632055	NA	NA
OG0006133	0	NA	NA	NA	NA
OG0006139	0.657665097097123	0.180947851319714	1.03293717625518	0.525492019633455	NA
OG0006222	63.1301370524625	-0.493986812877691	1.19885649393889	0.0254629599880702	0.128081326822983
OG0006224	0	NA	NA	NA	NA
OG0006237	0	NA	NA	NA	NA
OG0006238	0	NA	NA	NA	NA
OG0006239	2.21529295864294	0.209329771314673	1.04685360701716	0.279826100818207	NA
OG0006241	11.6691720401571	0.180645288611884	1.02622721825669	NA	NA
OG0006242	35.4864406343941	-0.324591004991034	1.08806091181218	0.104802280242034	0.314406840726103
OG0006243	0	NA	NA	NA	NA
OG0006245	1.696083671461	0.204618572414267	1.04434638893201	0.325957851840142	NA
OG0006246	0	NA	NA	NA	NA
OG0006248	1.21148833675786	0.197570217751039	1.04071464743539	0.39060893809782	NA
OG0006268	0	NA	NA	NA	NA
OG0006270	0	NA	NA	NA	NA
OG0006271	12.1153220364941	-0.247223405461435	1.06405021836067	0.0522739824875884	NA
OG0006308	0	NA	NA	NA	NA
OG0006327	0	NA	NA	NA	NA
OG0006396	0	NA	NA	NA	NA
OG0006425	1.86915343385498	0.206395023054083	1.04529093224364	0.308638402761734	NA
OG0006474	17.1022778538994	-0.285261160913804	1.08085158080746	0.0120761011203869	NA
OG0006503	0	NA	NA	NA	NA
OG0006505	0	NA	NA	NA	NA
OG0006512	1.14226043180027	0.19618917784845	1.04002532663768	0.402647239024306	NA
OG0006559	0	NA	NA	NA	NA
OG0006608	0.865348811969899	0.189053290919521	1.03658524373885	0.4622657812004	NA
OG0006624	0	NA	NA	NA	NA
OG0006626	1.14226043180027	0.19618917784845	1.04002532663768	0.402647239024306	NA
OG0006627	0.899962764448695	0.190121693813294	1.03708759304694	0.453569009684153	NA
OG0006628	0	NA	NA	NA	NA
OG0006629	1.03841857436388	0.193854317893324	1.03887732913834	0.422596888769635	NA
OG0006630	0.969190669406287	0.192088112219349	1.03802358718812	0.437380032773788	NA
OG0006632	0	NA	NA	NA	NA
OG0006636	7.18878927936137	-0.0408647823283877	0.984896748114355	NA	NA
OG0006648	0	NA	NA	NA	NA
OG0006674	2.50987221698083	-0.216320120664454	1.05318980478233	0.124128729200233	NA
OG0006675	0.380753477266756	0.161660810381127	1.02538810503577	0.662006971411412	NA
OG0006735	0	NA	NA	NA	NA
OG0006736	0.726893002054715	0.184037159996325	1.03429247285969	0.501967527204235	NA
OG0006745	31.4924178864602	-0.471978130463418	1.17445077977503	0.0502245500428692	0.183319607656472
OG0006751	23.681874344311	-0.276544734720719	1.07725419297205	0.00908455669050777	0.0976188781141629
OG0006783	13.3622600673099	0.307626811555578	1.08155348505705	0.0809147999475341	NA
OG0006799	0	NA	NA	NA	NA
OG0006906	0	NA	NA	NA	NA
OG0007089	0	NA	NA	NA	NA
OG0007123	2.31913481607933	0.209841141836338	1.04717973687528	0.272377706107535	NA
OG0007130	15.4299528716159	0.271786196826534	1.07301420545168	0.0520147225470698	NA
OG0007131	2.28452086360053	0.209600561717309	1.04705039596279	0.274807810825722	NA
OG0007132	0	NA	NA	NA	NA
OG0007133	0	NA	NA	NA	NA
OG0007134	0.726893002054715	0.184037159996325	1.03429247285969	0.501967527204235	NA
OG0007138	4.58670936570859	-0.0173706601825823	0.982720840956208	0.94099638438212	NA
OG0007139	0	NA	NA	NA	NA
OG0007140	14.2096414921907	-0.072175737859015	0.990960104753754	NA	NA
OG0007141	0	NA	NA	NA	NA
OG0007142	0	NA	NA	NA	NA
OG0007143	0	NA	NA	NA	NA
OG0007144	1.00380462188508	0.19299438490719	1.03846008708833	0.42982509005272	NA
OG0007145	0	NA	NA	NA	NA
OG0007146	0	NA	NA	NA	NA
OG0007148	0	NA	NA	NA	NA
OG0007149	0	NA	NA	NA	NA
OG0007150	0	NA	NA	NA	NA
OG0007152	16.0517985140457	-0.263776488291435	1.07185357208329	0.0162349739824643	NA
OG0007153	0	NA	NA	NA	NA
OG0007154	0	NA	NA	NA	NA
OG0007155	0.726893002054715	0.184037159996325	1.03429247285969	0.501967527204235	NA
OG0007156	0	NA	NA	NA	NA
OG0007157	2.32133446617954	0.246385315638697	1.0578279121074	0.236821117055024	NA
OG0007158	0	NA	NA	NA	NA
OG0007159	0	NA	NA	NA	NA
OG0007161	9.49068165895408	-0.237074015329091	1.04528826634899	0.263961129495929	NA
OG0007162	0	NA	NA	NA	NA
OG0007163	2.73450224582488	0.212348373133655	1.04853129406643	NA	NA
OG0007164	1.52301390906702	0.202519558558693	1.04324483386151	0.345852443475488	NA
OG0007165	6.00363922420589	-0.203694414782712	1.03809345637137	0.291121412172853	NA
OG0007166	0	NA	NA	NA	NA
OG0007168	0.830734859491103	0.187920754422074	1.03605758471857	0.471410574495208	NA
OG0007169	0	NA	NA	NA	NA
OG0007180	0	NA	NA	NA	NA
OG0007227	0	NA	NA	NA	NA
OG0007231	2.07683714872776	0.208235497307131	1.04627237700292	0.290550970636059	NA
OG0007235	0	NA	NA	NA	NA
OG0007335	1.07303252684268	0.194671346991275	1.03927653363427	0.415671362036872	NA
OG0007454	0	NA	NA	NA	NA
OG0007527	6.02452044314908	-0.219288008715527	1.05518081558639	0.0623817166677692	NA
OG0007589	0	NA	NA	NA	NA
OG0007611	0	NA	NA	NA	NA
OG0007644	0	NA	NA	NA	NA
OG0007649	0	NA	NA	NA	NA
OG0007708	0	NA	NA	NA	NA
OG0007709	0.796120907012307	0.186714185964425	1.0355016432866	0.481043972010874	NA
OG0007715	0	NA	NA	NA	NA
OG0007716	13.9889922421632	0.227405127097102	1.05654535770402	NA	NA
OG0007717	3.4613952478796	0.215569669300458	1.05026940775645	NA	NA
OG0007718	0	NA	NA	NA	NA
OG0007719	0	NA	NA	NA	NA
OG0007720	11.0784810298707	0.27317961569459	1.07307093045875	0.0685052227761337	NA
OG0007721	0	NA	NA	NA	NA
OG0007723	0	NA	NA	NA	NA
OG0007724	0	NA	NA	NA	NA
OG0007725	0	NA	NA	NA	NA
OG0007726	0	NA	NA	NA	NA
OG0007730	0	NA	NA	NA	NA
OG0007731	0	NA	NA	NA	NA
OG0007734	0	NA	NA	NA	NA
OG0007818	0	NA	NA	NA	NA
OG0007821	0.934576716927491	0.191131844234083	1.03756654186313	0.44528437976283	NA
OG0007855	0	NA	NA	NA	NA
OG0007863	94.1252578239724	0.311780998490733	1.02158050791229	0.379042740918047	0.680412789025018
OG0007865	0	NA	NA	NA	NA
OG0007877	0.034613952478796	0.0584854469845972	1.00908959801381	0.851209138311782	NA
OG0007897	0	NA	NA	NA	NA
OG0007908	0	NA	NA	NA	NA
OG0007937	0	NA	NA	NA	NA
OG0007952	0	NA	NA	NA	NA
OG0008039	2.80373015078247	0.212706604028371	1.04872536623434	NA	NA
OG0008204	0	NA	NA	NA	NA
OG0008365	32.4988704350596	0.301724433175182	1.08517163557084	NA	NA
OG0008486	0	NA	NA	NA	NA
OG0008512	0	NA	NA	NA	NA
OG0008516	91.5410572974058	-0.15964677012973	0.965911404656482	NA	NA
OG0008517	33.0552242936308	0.221269271269718	1.01829179252609	0.434943057416865	0.711313713956349
OG0008520	0	NA	NA	NA	NA
OG0008521	0	NA	NA	NA	NA
OG0008738	6.69299257861554	-0.219509236366293	1.05533320059673	0.0569986328568145	NA
OG0008739	0.295286109770485	-0.179417612012868	1.03386932453739	0.525249704469691	NA
OG0008740	0.969190669406287	0.192088112219349	1.03802358718812	0.437380032773788	NA
OG0008745	16.9236997315145	-0.322642513468999	1.06341500241466	0.238224932675634	NA
OG0008746	0	NA	NA	NA	NA
OG0008747	0	NA	NA	NA	NA
OG0008774	4.61879900641429	-0.218622653258079	1.0547293425827	0.0776517505299953	NA
OG0008850	0	NA	NA	NA	NA
OG0008906	1.07303252684268	0.194671346991275	1.03927653363427	0.415671362036872	NA
OG0008930	5.42206839883417	-0.21904308211135	1.05501469357532	0.0681067716827572	NA
OG0008937	2.70703677875365	0.0862998142339772	0.99241083306673	0.73771181411222	NA
OG0008958	0	NA	NA	NA	NA
OG0008974	0.657665097097123	0.180947851319714	1.03293717625518	0.525492019633455	NA
OG0009340	6.22533779125404	-0.21935899794011	1.05522914392235	0.0606841791503578	NA
OG0009370	1.9221418762739	0.148222095785776	1.01273875247833	0.458520568015501	NA
OG0009488	0.865348811969899	0.189053290919521	1.03658524373885	0.4622657812004	NA
OG0009504	0	NA	NA	NA	NA
OG0009567	0	NA	NA	NA	NA
OG0009568	0	NA	NA	NA	NA
OG0009569	1.696083671461	0.204618572414267	1.04434638893201	0.325957851840142	NA
OG0009573	0	NA	NA	NA	NA
OG0009591	0	NA	NA	NA	NA
OG0009772	18.0667806651875	0.276055928477854	1.07495026959686	0.0436447890453833	NA
OG0009776	22.3099355722155	0.261222726123508	1.06919514503821	NA	NA
OG0009777	0	NA	NA	NA	NA
OG0009778	8.64662952343891	-0.169799021716311	1.02276671920285	0.42030480210639	NA
OG0009780	0	NA	NA	NA	NA
OG0009784	0	NA	NA	NA	NA
OG0009785	5.23022634200133	-0.241928808616292	1.04528908405722	0.271918657051544	NA
OG0009787	0.796120907012307	0.186714185964425	1.0355016432866	0.481043972010874	NA
OG0009788	0	NA	NA	NA	NA
OG0009790	13.6848678794773	-0.20340790134087	1.040959122722	0.252919233793338	NA
OG0009792	0	NA	NA	NA	NA
OG0009793	0	NA	NA	NA	NA
OG0009794	0	NA	NA	NA	NA
OG0009828	0	NA	NA	NA	NA
OG0009839	0	NA	NA	NA	NA
OG0009842	3.43018198318337	0.256886944718267	1.06336454167433	0.17871832549838	NA
OG0010135	0	NA	NA	NA	NA
OG0010136	0	NA	NA	NA	NA
OG0010257	0	NA	NA	NA	NA
OG0010270	34.0749162561439	0.155283630508658	0.979009889514431	0.642730372334334	0.858280192324508
OG0010284	0	NA	NA	NA	NA
OG0010570	11.7159620205917	-0.245532181909877	1.0516966057608	0.219326427113176	NA
OG0010721	9.47274719477258	-0.172122329783783	1.02366004145753	0.412456501251211	NA
OG0010723	0	NA	NA	NA	NA
OG0010729	0	NA	NA	NA	NA
OG0011190	7.02860718367392	-0.219594067764543	1.05539255373406	0.0547336179824397	NA
OG0011199	0	NA	NA	NA	NA
OG0011259	0	NA	NA	NA	NA
OG0011264	154.2357683716	-0.548042675122522	1.22958790424613	0.0424900289473755	0.165500153008518
OG0011370	0	NA	NA	NA	NA
OG0011409	0	NA	NA	NA	NA
OG0011439	0	NA	NA	NA	NA
OG0011479	0	NA	NA	NA	NA
OG0011504	0	NA	NA	NA	NA
OG0011692	0	NA	NA	NA	NA
OG0012097	0	NA	NA	NA	NA
OG0012358	1.31533019419425	0.200938668137226	1.04207905224383	0.374145408252436	NA
OG0012625	9.44915551265553	-0.220069264123322	1.05571900406936	0.0423612194313591	NA
OG0012815	0	NA	NA	NA	NA
OG0012828	0	NA	NA	NA	NA
OG0012914	0	NA	NA	NA	NA
OG0012984	0	NA	NA	NA	NA
OG0013017	0	NA	NA	NA	NA
OG0013035	0	NA	NA	NA	NA
OG0013051	0	NA	NA	NA	NA
OG0013285	0	NA	NA	NA	NA
OG0013308	0.311525572309164	0.153735262570293	1.0227246143143	0.714804419951647	NA
OG0013310	0.207683714872776	0.136500978011438	1.01781001317657	0.823875502402423	NA
OG0013325	14.1606407118289	0.320671980679204	1.09064279143556	0.0745425172282501	NA
OG0013327	0	NA	NA	NA	NA
OG0013328	0	NA	NA	NA	NA
OG0013330	0	NA	NA	NA	NA
OG0013332	0	NA	NA	NA	NA
OG0013337	26.8122351308129	0.230824612838458	1.05815568230271	NA	NA
OG0013340	0.553823239660736	0.175355306825806	1.03058070058258	0.567040108951265	NA
OG0013344	0	NA	NA	NA	NA
OG0013348	0	NA	NA	NA	NA
OG0013387	0	NA	NA	NA	NA
OG0013459	42.9614068340482	-0.239279232201796	1.04843986847222	0.235711121957201	0.537715996964865
OG0013479	14.8927356098147	-0.286865054039754	1.08147452480299	0.0139302869470705	NA
OG0013559	4.87927302878163	-0.184041281747991	1.02822483300862	0.37406065814256	NA
OG0013562	0	NA	NA	NA	NA
OG0013571	0	NA	NA	NA	NA
OG0013800	0	NA	NA	NA	NA
OG0013842	1.41622529686895	0.211928726877807	1.045069173945	0.347368043136487	NA
OG0013867	4.1340055367868	-0.218248072796601	1.05447643376276	0.0853354055651975	NA
OG0013882	0	NA	NA	NA	NA
OG0013883	0	NA	NA	NA	NA
OG0014190	0	NA	NA	NA	NA
OG0014588	0	NA	NA	NA	NA
OG0014654	0	NA	NA	NA	NA
OG0015543	1.45378600410943	0.201564388938483	1.04274995600433	0.354681843856636	NA
OG0015608	2.80373015078247	0.212706604028371	1.04872536623434	NA	NA
OG0016450	0	NA	NA	NA	NA
OG0016522	4.21716431020435	-0.218362368966488	1.05455033729757	0.0835402131389538	NA
OG0016545	0	NA	NA	NA	NA
OG0016878	0	NA	NA	NA	NA
OG0016888	0	NA	NA	NA	NA
OG0016892	2.17522258805005	-0.215553712458581	1.05268767161169	0.137770296916908	NA
OG0017053	0	NA	NA	NA	NA
OG0017368	0	NA	NA	NA	NA
OG0017374	7.96550815423854	-0.180905333200111	1.01657351046883	0.455949626634683	NA
OG0017375	0.295286109770485	-0.179417612012868	1.03386932453739	0.525249704469691	NA
OG0017377	0	NA	NA	NA	NA
OG0018192	0	NA	NA	NA	NA
OG0018355	46.8747561828124	0.0962185742629391	0.966353859959524	0.781818596107847	0.89595120583907
OG0018503	0	NA	NA	NA	NA
OG0018881	0	NA	NA	NA	NA
OG0018883	66.1998956930201	-0.315565198935085	1.07694352741379	NA	NA
OG0018884	0	NA	NA	NA	NA
OG0018885	0	NA	NA	NA	NA
OG0018886	0	NA	NA	NA	NA
OG0018887	6.79158052472116	-0.219513886703778	1.05533702693411	0.0565631955267852	NA
OG0040921	0	NA	NA	NA	NA
OG0040922	0	NA	NA	NA	NA
OG0040923	0	NA	NA	NA	NA
OG0040924	0	NA	NA	NA	NA
OG0040925	0	NA	NA	NA	NA
OG0040926	0	NA	NA	NA	NA
OG0040927	0	NA	NA	NA	NA
OG0040928	10.5317120056319	-0.282739661000082	1.0794442247129	0.0212676272279401	NA
OG0040929	0	NA	NA	NA	NA
OG0040930	0	NA	NA	NA	NA
OG0040931	0	NA	NA	NA	NA
OG0040932	36.0940652911186	-0.379549777478344	1.09758289205257	0.157649903134558	0.41338187040336
OG0040933	0	NA	NA	NA	NA
OG0040934	0	NA	NA	NA	NA
OG0040935	0	NA	NA	NA	NA
OG0040936	0	NA	NA	NA	NA
OG0040937	0	NA	NA	NA	NA
OG0040938	30.624163097944	-0.277944286953257	1.07792710180627	0.00654824459724205	0.0976188781141629
OG0040939	0	NA	NA	NA	NA
OG0040940	0	NA	NA	NA	NA
OG0040941	0	NA	NA	NA	NA
OG0040942	0	NA	NA	NA	NA
OG0040943	0	NA	NA	NA	NA
OG0040944	1.696083671461	0.204618572414267	1.04434638893201	0.325957851840142	NA
OG0040945	2.00760924377017	0.207652703517568	1.04596140536406	0.296292113785993	NA
OG0040946	0.34613952478796	0.158031951726466	1.02412807521298	0.686946237682637	NA
OG0040947	0	NA	NA	NA	NA
OG0040948	0	NA	NA	NA	NA
OG0040949	0	NA	NA	NA	NA
OG0040950	0	NA	NA	NA	NA
OG0040951	0	NA	NA	NA	NA
OG0040952	0	NA	NA	NA	NA
OG0040953	0	NA	NA	NA	NA
OG0040954	0	NA	NA	NA	NA
OG0040955	0	NA	NA	NA	NA
OG0040956	9.72470014677758	-0.280544751084822	1.07843813108908	0.0236532590679807	NA
OG0040957	0.590572219540971	-0.199494633223314	1.04318406508605	0.331008939276059	NA
OG0040958	0	NA	NA	NA	NA
OG0040959	0	NA	NA	NA	NA
OG0040960	0	NA	NA	NA	NA
OG0040961	0	NA	NA	NA	NA
OG0040962	0	NA	NA	NA	NA
OG0040963	0	NA	NA	NA	NA
OG0040964	0	NA	NA	NA	NA
OG0040965	0	NA	NA	NA	NA
OG0040966	1.38455809915184	0.200587152550323	1.0422357535979	0.364090416789848	NA
OG0040967	7.66612886578466	-0.280112128988297	1.07802381262599	0.0303647728640504	NA
OG0040968	30.3526697291142	-0.326547948929578	1.09979454061338	0.0099183189656616	0.0976188781141629
OG0040969	0	NA	NA	NA	NA
OG0040970	0	NA	NA	NA	NA
OG0040971	0	NA	NA	NA	NA
OG0040972	0	NA	NA	NA	NA
OG0040973	1.696083671461	0.204618572414267	1.04434638893201	0.325957851840142	NA
OG0040974	0	NA	NA	NA	NA
OG0040975	0.132562300391805	0.111809443336323	1.01297146101926	0.932506612170999	NA
OG0040976	0.519209287181939	0.173140332118417	1.0296858246767	0.582997126501043	NA
OG0040977	0	NA	NA	NA	NA
OG0040978	0	NA	NA	NA	NA
OG0040979	0	NA	NA	NA	NA
OG0040980	0	NA	NA	NA	NA
OG0040981	0	NA	NA	NA	NA
OG0040982	0	NA	NA	NA	NA
OG0040983	2.80373015078247	0.212706604028371	1.04872536623434	NA	NA
OG0040984	0	NA	NA	NA	NA
OG0040985	5.82370309504411	-0.219211783621835	1.05512911082998	0.0641783237071746	NA
OG0040986	0.553823239660736	0.175355306825806	1.03058070058258	0.567040108951265	NA
OG0040987	0	NA	NA	NA	NA
OG0040988	4.21716431020435	-0.218362368966488	1.05455033729757	0.0835402131389538	NA
OG0040989	0	NA	NA	NA	NA
OG0040990	0	NA	NA	NA	NA
OG0040991	0	NA	NA	NA	NA
OG0040992	0	NA	NA	NA	NA
OG0040993	0	NA	NA	NA	NA
OG0040994	0	NA	NA	NA	NA
OG0040995	0	NA	NA	NA	NA
OG0040996	0	NA	NA	NA	NA
OG0040997	0	NA	NA	NA	NA
OG0040998	0	NA	NA	NA	NA
OG0040999	17.8427857714952	0.253603283873793	1.06607590437536	NA	NA
OG0041000	28.8268085196361	-0.0255406542805243	0.977319165788437	0.914863326682098	0.945071078034809
OG0041001	0	NA	NA	NA	NA
OG0041002	0	NA	NA	NA	NA
OG0041003	0	NA	NA	NA	NA
OG0041004	0	NA	NA	NA	NA
OG0041005	0	NA	NA	NA	NA
OG0041006	0	NA	NA	NA	NA
OG0041007	29.8985626107895	-0.417585847430676	1.12895877803005	0.0993448387528948	0.302173884540055
OG0041008	0	NA	NA	NA	NA
OG0041009	0.588437192139531	0.177383385200829	1.03141792327773	0.552222065341395	NA
OG0041010	0.311525572309164	0.153735262570293	1.0227246143143	0.714804419951647	NA
OG0041011	0	NA	NA	NA	NA
OG0041012	0	NA	NA	NA	NA
OG0041013	0	NA	NA	NA	NA
OG0041014	0	NA	NA	NA	NA
OG0041015	0.969190669406287	0.192088112219349	1.03802358718812	0.437380032773788	NA
OG0041016	6.83871124780474	-0.233424718489794	1.05542703375208	0.0892438737414096	NA
OG0041017	0	NA	NA	NA	NA
OG0041018	0.969190669406287	0.192088112219349	1.03802358718812	0.437380032773788	NA
