# Supplementary material for: Genome-resolved metatranscriptomics reveals conserved root colonization determinants in a synthetic microbiota
Source: Nat Commun. 2023 Dec 13;14:8274. doi: 10.1038/s41467-023-43688-z (PMC10719396; doi:10.1038/s41467-023-43688-z)
Supplement: Supplementary file 11 — Source Data [file 41467_2023_43688_MOESM11_ESM.zip › Source Data/Main_figures/figure5/Root1277OG_deseq.csv]

	baseMean	log2FoldChange	lfcSE	pvalue	padj
OG0000000	8.79893777464858	-0.235028117398239	0.99120143717227	0.427999461159527	NA
OG0000001	169.980478712039	-0.270393080845847	0.882166629112865	0.565147266431917	0.639091768581888
OG0000002	1101.21907475515	2.96773881711338	2.86556474690695	0.00591846205646323	0.0307285021038642
OG0000003	14.2784505287324	-0.155762271365868	0.938900040516532	0.697930097468792	NA
OG0000004	2.99921819831819	-0.206011136505893	1.03567954027474	0.557229849763353	NA
OG0000005	120.261054776189	0.474970447159742	1.18327456517452	0.0289551903228123	0.0891753543092966
OG0000006	901.809578386854	1.26398157674409	2.6532965667006	NA	NA
OG0000007	513.412300611411	1.1524706480146	2.23506137139782	NA	NA
OG0000008	2.80183241880653	0.15758176333011	1.01425605057638	0.488770798318526	NA
OG0000009	10.9719251571007	-0.0673892054419351	0.96288495230058	0.825435035566371	NA
OG0000010	988.495646209131	0.626329242128028	1.29905590675567	NA	NA
OG0000011	14.8408333179268	0.0332585047270465	0.925616450582599	0.939560448992538	NA
OG0000012	73.8265447305506	-0.977692208446084	1.40757500058002	0.0763057880358415	0.186923745943619
OG0000014	523.006344476407	-0.457746026999936	0.94435070165278	0.34924143044492	0.491374570742271
OG0000016	9.73933997327852	-0.267819335575361	1.00074565486746	0.372724831742488	NA
OG0000017	6.8195715709644	0.100319760254718	0.972305176033218	0.748703333384942	NA
OG0000018	891.527279222951	0.924124778810758	1.60443722320907	NA	NA
OG0000019	12.2041749708525	-0.242851458332259	1.01205025678208	0.368582080410282	NA
OG0000020	4.21969207056222	-0.251497856015801	1.04864805369809	0.429761638023945	NA
OG0000021	0	NA	NA	NA	NA
OG0000022	107.377251490569	-0.412106450816277	0.939546074896531	0.389716882030497	0.523952696952112
OG0000023	34.3714203188275	-0.106466958598076	0.919449819935264	0.783415147032082	NA
OG0000024	0	NA	NA	NA	NA
OG0000025	396.951733600882	0.423472701796271	0.978520144785135	0.367452338292846	0.504622506540811
OG0000027	622.841157750119	0.604189047599209	1.0931760898179	0.210516769959998	0.363893273787997
OG0000028	0.991120070825497	-0.131189394123742	1.01979317058706	0.915402682140736	NA
OG0000029	6.89024013920872	-0.4321831181237	1.12375379767882	0.196014537361072	NA
OG0000030	6.22844087210088	-0.0838354708914912	0.974906434644515	0.722393694255626	NA
OG0000033	487.81270593493	3.86460090568112	3.35786359248993	NA	NA
OG0000034	46.7777363883157	-0.529939039985517	1.10611134002691	0.185380160415458	NA
OG0000035	68.6622053003556	-0.454859849880832	0.97026401647384	0.337101038378845	0.485586019569527
OG0000037	1.45818353685091	-0.145169608070029	1.02273519447948	0.802298399135034	NA
OG0000038	48.5269477726465	-0.243490993939215	0.898594182251575	0.591850184492464	NA
OG0000039	910.248357262188	0.678915101498048	1.38557009118894	NA	NA
OG0000040	0	NA	NA	NA	NA
OG0000041	13.0792364450574	0.153167231671911	0.952229466902307	0.692221889791687	NA
OG0000042	3.35167757684973	0.27379886316285	1.07409679492588	0.0449111298396955	NA
OG0000043	0	NA	NA	NA	NA
OG0000044	28.0157908794915	-0.23256074141216	0.926703545253951	0.589782006129587	NA
OG0000045	9.07627219527803	-0.447366246179508	1.13788898484166	0.153110816619877	NA
OG0000046	0	NA	NA	NA	NA
OG0000048	45.0531721857206	-0.160162572379306	0.891890772107883	0.7134853295551	NA
OG0000049	29.1322463303691	-0.185307347303136	0.892578132576658	0.677832212730344	NA
OG0000050	3.26172076241137	-0.217151012737886	1.03850150340401	0.524936303114329	NA
OG0000052	23.60650947142	0.313963876056642	1.01103317281986	0.400735032281404	NA
OG0000053	24.7770414396002	0.230146968858627	0.988455523928536	0.521237427832083	NA
OG0000054	0.818751362855846	-0.124318706456461	1.01862550269177	0.972092080206935	NA
OG0000055	0.689474831878607	-0.1181543966339	1.01771744411613	0.976840741560921	NA
OG0000056	38.2685555833182	-0.714397917281974	1.32152278086582	0.0389378644483157	NA
OG0000057	0	NA	NA	NA	NA
OG0000058	467.295028253314	-0.367711922119795	0.908968933759646	0.443848662303282	0.548017225905072
OG0000059	4.24601896590638	-0.251037872407176	1.04859601940248	0.429045634866712	NA
OG0000060	2.39369573788449	-0.180319448834531	1.02982447654626	0.640872751864623	NA
OG0000061	11.7308715189741	0.437891132551992	1.16657320778623	NA	NA
OG0000062	0	NA	NA	NA	NA
OG0000063	0	NA	NA	NA	NA
OG0000064	3.81990143090816	-0.234609819713401	1.04365506493108	0.469710217925563	NA
OG0000066	10.6974356876651	0.164527485938086	0.956652276180347	0.667070088635235	NA
OG0000067	439.737278795262	0.646299966254729	1.29846062597058	NA	NA
OG0000068	4.03176784541618	-0.318368153225338	1.06707696870507	0.37097885865133	NA
OG0000070	14.3193470514279	0.0231117909755618	0.889745842104439	0.96337367138611	NA
OG0000071	1.99783852711473	-0.192748597552293	1.03018818549114	0.670549414633967	NA
OG0000072	0.542125441519278	-0.109965007466463	1.01669197729278	0.906818642268989	NA
OG0000073	61.2949771860259	-0.39489376674619	0.950285966869071	0.395803895379843	0.526288696054517
OG0000074	12.6021283164577	0.12208519673581	0.933869631719793	0.766090261929939	NA
OG0000075	31.89912489603	0.109489047305567	0.940706433592035	0.780096073860381	NA
OG0000076	23.6369408911125	0.043578631680857	0.894040037659896	0.92694512599498	NA
OG0000077	40.4398104541209	0.20699158155746	0.923288943098907	0.642178385535835	NA
OG0000079	1.70932525373759	-0.151004810616602	1.02419896659702	0.756756211650993	NA
OG0000080	263.214750761865	-0.395597946739172	0.924244524591714	0.410105437602383	0.527901680317962
OG0000081	11.3083414730056	0.0677693389045442	0.9393278683183	0.864580269572212	NA
OG0000082	0	NA	NA	NA	NA
OG0000083	0	NA	NA	NA	NA
OG0000084	17.4414059764557	0.0928974178166103	0.89201226390545	0.840233508019483	NA
OG0000085	3.3331842447883	-0.17368607882163	1.03131309689578	NA	NA
OG0000086	0	NA	NA	NA	NA
OG0000087	696.696052313809	6.15065093209711	4.78977738567556	NA	NA
OG0000088	7.04414211918575	-0.440874486596565	1.12866487600623	0.188277824199603	NA
OG0000089	10.7219539160599	-0.516890510378028	1.18405965902819	0.108660211593707	NA
OG0000090	0.93134432609664	-0.129056044797074	1.01940824253183	0.933299275964958	NA
OG0000094	0	NA	NA	NA	NA
OG0000095	26.7480474153486	0.123944986988004	0.916889937032882	0.777192403371131	NA
OG0000096	16.8078474040562	-0.686678192941314	1.34075444320804	0.0436029811436985	NA
OG0000097	92.8286290626431	0.18065795976686	0.874694145833478	0.708050953257982	0.76494790485907
OG0000098	4.89333808488876	-0.355166691613526	1.08311198445413	0.302414438835845	NA
OG0000099	0	NA	NA	NA	NA
OG0000100	0	NA	NA	NA	NA
OG0000101	25.7669966140185	-0.164882196201822	0.937165211128295	0.666592507229761	NA
OG0000102	0.818751362855846	-0.124318706456461	1.01862550269177	0.972092080206935	NA
OG0000103	8.56774586799925	-0.165851910126973	0.988786227135801	0.525087869995089	NA
OG0000104	4.34417361906918	0.383859404695196	1.10830174167957	0.13143783455743	NA
OG0000105	1.46513401774204	-0.145337732189359	1.02277560204191	0.800935519877316	NA
OG0000106	0	NA	NA	NA	NA
OG0000107	0.361416961012852	-0.09641824027127	1.01539514914609	0.789772290808393	NA
OG0000108	36.3619934132426	-0.0375609812863952	0.875559383376534	0.92715539292504	NA
OG0000109	0.904935716840672	-0.127912175502293	1.01921464070741	0.942366358461925	NA
OG0000112	1.45123305595978	-0.145000444722209	1.02269466655328	0.803668237774237	NA
OG0000113	20.617012757554	-0.311363295812195	1.00527003418266	0.379237086368907	NA
OG0000114	184.007052495665	-0.0132259621714232	0.868150810680971	0.965680496373968	0.970913710419734
OG0000115	22.7799026951574	0.0841613458030111	0.920892509638661	0.845924947084939	NA
OG0000116	7.54496815337103	-0.175690972910972	0.980320668822893	0.536995018678074	NA
OG0000117	1807.96972988675	6.11232601204239	2.0203293011535	5.81736670779775e-05	0.00087987671455441
OG0000118	4.68998920219529	-0.00848447441841263	0.972938988326229	0.933075454545771	NA
OG0000120	9.05245058284947	-0.502696942256625	1.17014775216236	0.130318243844376	NA
OG0000121	1.71830139496192	-0.151175761819277	1.02424496989813	0.75527970872703	NA
OG0000123	8.81251698102846	-0.506507513865739	1.17177772089489	0.131718837189008	NA
OG0000124	1.06832828358599	-0.133932041294971	1.02030837553916	0.893203083564125	NA
OG0000125	11.9960954307464	0.251373954819606	0.984960185385473	0.503691469156027	NA
OG0000126	24.1342552723425	-0.0966691852961314	0.951599191262574	0.774883854257838	NA
OG0000127	0	NA	NA	NA	NA
OG0000128	36.1229858548746	0.193006636437284	0.907479920820877	0.67418035343281	NA
OG0000129	7.89296623377048	-0.476343576009471	1.15073124361364	0.156487264668273	NA
OG0000130	0	NA	NA	NA	NA
OG0000131	3.95011845734306	-0.241554246643264	1.04556151036512	0.45474249550268	NA
OG0000133	54.9662115269722	0.61978008610475	1.11458251390813	0.195042065608647	0.347060146156564
OG0000134	0	NA	NA	NA	NA
OG0000135	638.797285407049	4.68369234084401	3.22339466507261	NA	NA
OG0000136	279.991880075328	1.10267659034434	2.19978580768395	NA	NA
OG0000137	96.5288922211674	-0.297503705050893	0.908040257316687	0.517169424116022	0.59035377658527
OG0000138	83.5374891402675	-0.331659459657242	0.923057859036027	0.473467878427095	0.567786173197037
OG0000139	12.644566827339	-0.113174616799577	0.961168291657818	0.726970569930631	NA
OG0000140	7.74852082008353	0.157286720708839	0.972555077170058	0.656833143840535	NA
OG0000141	2.89463063455204	0.250865374129835	1.06499207526934	0.0586121417734508	NA
OG0000143	0	NA	NA	NA	NA
OG0000144	84.1638730315743	-0.484767089700231	0.983936658951356	0.310414712908294	0.475445319770932
OG0000145	0	NA	NA	NA	NA
OG0000146	4.89119587028502	-0.319156117430213	1.07013929011167	0.332570761295517	NA
OG0000148	0	NA	NA	NA	NA
OG0000151	61.6454899659645	0.429819158904378	1.01400579787921	0.33370787119607	0.485586019569527
OG0000152	4.37265356378017	-0.30295055501653	1.06345543357474	0.370254261774445	NA
OG0000153	1.91595468429037	-0.155840107640811	1.02536220710696	0.723270962219599	NA
OG0000155	441.901972567535	0.448051453601539	1.17265685992075	NA	NA
OG0000156	3.3313128719738	0.0768818879145609	0.983613977435173	0.785296185674645	NA
OG0000157	36.7348090362778	-0.314947999857762	0.984965519436549	0.417780434759428	NA
OG0000158	33.8255250974642	-0.278690450954128	0.967111701983538	0.476019553473498	NA
OG0000159	260.144946827564	0.454703001576056	1.09073812184663	0.22513708823881	0.378355384401333
OG0000160	6.46652521064308	0.141410404919448	0.987948056705865	0.646825592479927	NA
OG0000161	0	NA	NA	NA	NA
OG0000162	1.07730442481032	-0.134233039493121	1.02036690695274	0.890764137550313	NA
OG0000163	2.31306855048225	-0.161338911493444	1.02719678155548	0.672236527971714	NA
OG0000164	1.15379454627287	-0.136708879290482	1.02086017469424	0.870540130396364	NA
OG0000165	4.1305042879371	0.0128714210602575	0.982512683645084	0.981872595914062	NA
OG0000166	6.10459883923404	-0.133786013814595	0.974000743798701	0.741828242046203	NA
OG0000167	27.8112034090191	-0.263995432973926	0.981469181860723	0.467733489429911	NA
OG0000168	1.59441054871928	-0.148332578714907	1.02351568110163	0.776624256823213	NA
OG0000169	36.1357783409128	-0.231867436435432	0.909616577375444	0.605345222987711	NA
OG0000170	1607.25482161361	0.557797377993683	1.26204921015732	0.00538990268804991	0.0296444647842745
OG0000171	4.23964631163813	-0.0664565399788007	0.968813721544311	0.906803141548564	NA
OG0000172	15.2963250748727	0.147811796592286	0.93099939720798	0.728147709103587	NA
OG0000173	16.2130630368094	-0.417116971920156	1.06946363728817	0.183630885249312	NA
OG0000174	8.39380098657483	-0.181644925368399	0.984669974587965	0.50646422930711	NA
OG0000175	1.20658095578756	-0.138333057779078	1.02119726885005	0.857437679627926	NA
OG0000176	0.0427331313434397	-0.0378902037451282	1.0137197353029	0.310431148288832	NA
OG0000177	1.13568685523064	-0.136151630815051	1.02074659976185	0.875150185466441	NA
OG0000178	2.05285691916934	-0.192126503785889	1.03030191568296	0.664585362560872	NA
OG0000179	10.0702804057704	0.0452920565600415	0.929279060051976	0.916006050586091	NA
OG0000180	0	NA	NA	NA	NA
OG0000181	4.44956860262863	0.0460525901448676	0.96228776891185	0.870383509194511	NA
OG0000182	8.13812455189533	-0.0280949943187762	0.926570778876286	0.939508803961407	NA
OG0000183	11.1477056888963	-0.546829228402009	1.20573540753009	0.0962319080655911	NA
OG0000184	0	NA	NA	NA	NA
OG0000185	3.43753523135712	-0.224718120791347	1.04050547599762	0.504186442491655	NA
OG0000186	1.16348877879515	-0.136992853268293	1.02091870620494	0.868108893992697	NA
OG0000188	28.7719579216813	-0.0836999005246928	0.923549645991366	0.826677438894994	NA
OG0000189	2.87748162596939	-0.201448588276539	1.03453463001633	0.572267524609345	NA
OG0000190	4.49114330515701	-0.120062015106704	0.959157214275572	0.81410550273275	NA
OG0000191	3.29511870688151	-0.215564619327017	1.03829040461099	0.524571523369634	NA
OG0000192	0	NA	NA	NA	NA
OG0000193	0.982862020899114	-0.131055953555559	1.01977034653443	0.917847432211406	NA
OG0000194	8.91426938965208	0.0183422146892096	0.950870178318543	0.962038744050822	NA
OG0000195	0.0430921769924129	-0.0380242558216627	1.01371440084529	0.31043114828883	NA
OG0000196	4.11342248067922	0.304696540260492	1.08777211555621	0.0292662369950628	NA
OG0000198	0	NA	NA	NA	NA
OG0000199	13.3656148786363	0.078130781719108	0.906086390191231	0.861871569334012	NA
OG0000200	0	NA	NA	NA	NA
OG0000201	240.827486130123	-0.493560174335408	0.976159102984585	0.308724833781521	0.475445319770932
OG0000202	0	NA	NA	NA	NA
OG0000204	0	NA	NA	NA	NA
OG0000205	5.32538946075081	-0.0743400825763256	0.966950056047429	0.777323410828485	NA
OG0000206	39.239852889855	0.521382697385375	1.20869007696096	0.0454423543650825	NA
OG0000207	0.0788748274447249	-0.0526480380368069	1.01340319935865	0.418518232764398	NA
OG0000208	8.36688463089053	-0.206798087220797	0.983102412964396	0.465787611934646	NA
OG0000209	1043.39719114047	0.942403672385464	1.59870385258056	NA	NA
OG0000211	4.33475990719846	-0.0618885467161705	0.979987102454896	NA	NA
OG0000212	3.07921303099719	-0.264796689959107	1.04840618769414	0.484063804586371	NA
OG0000213	9.63445443654984	-0.19453172035098	0.996322354478348	0.469939152421291	NA
OG0000214	1.03421224781791	-0.132742554310584	1.02008152577877	0.902816010986487	NA
OG0000215	0	NA	NA	NA	NA
OG0000216	399.447897324728	0.52807685872223	1.2359120712316	NA	NA
OG0000217	2.55153270212367	0.166214997886823	1.01922692393791	0.429470854713222	NA
OG0000218	9.5845450968817	-0.183085704300228	0.992792327032325	0.480096614221229	NA
OG0000219	0	NA	NA	NA	NA
OG0000220	39.0838679309098	-0.0150646606727297	0.872882989467187	0.966274774983575	NA
OG0000224	3.38480374941989	-0.222493635056112	1.03990692946297	0.510215877787255	NA
OG0000225	0	NA	NA	NA	NA
OG0000226	1.49565959702039	-0.146075066953911	1.02295395578005	0.794967848686743	NA
OG0000227	22.1643471949591	-0.31599278816039	0.968167368239239	0.445522098434635	NA
OG0000228	11.8817643237524	0.208784295158886	0.932472426258841	0.625624930781985	NA
OG0000229	8.91494011182747	-0.508683566819326	1.17347144133002	0.129689403375833	NA
OG0000230	0	NA	NA	NA	NA
OG0000231	24.8699666504295	0.0282080068742228	0.912301798152492	0.954191171154489	NA
OG0000232	21.9939430140134	0.516506417870179	1.15746621861501	0.139345662364369	NA
OG0000233	0	NA	NA	NA	NA
OG0000234	12.178324037664	-0.230413729904873	0.961798148684673	0.568274858291929	NA
OG0000235	10.9156450804204	0.158776545039513	0.977739832938156	0.639747727179566	NA
OG0000236	10.1662601351155	0.110867507634617	0.961932444806994	0.758014663401571	NA
OG0000237	6.31322162038306	-0.373440894807193	1.09487720279434	0.245611615122072	NA
OG0000238	0.0430921769924129	-0.0380242558216627	1.01371440084529	0.31043114828883	NA
OG0000239	31.629258814019	-0.175229440796298	0.915140612550187	0.682281245608325	NA
OG0000240	4.37026885779799	-0.25398439330572	1.04964630851194	0.41990649524367	NA
OG0000242	4.12248538871813	0.0288607809638234	0.983148301103838	0.949183258757001	NA
OG0000243	0	NA	NA	NA	NA
OG0000244	454.900442925833	0.828871212699443	1.51394291564855	NA	NA
OG0000246	0.223800657498839	-0.0814260458209955	1.01438417382418	0.65847687002642	NA
OG0000247	224.28005740254	0.632407696088939	1.27496994843455	NA	NA
OG0000248	22.0084226479759	-0.212541221050823	0.928502720182708	0.613020589495344	NA
OG0000249	2.14014226633658	-0.130477742694461	1.01342373306475	0.788053162225664	NA
OG0000250	0.775659185863433	-0.122366174010822	1.0183239999664	0.988162413034917	NA
OG0000251	22.0365019727376	-0.777441393177096	1.45772138952909	0.0255130674875068	NA
OG0000252	193.426409131729	0.501377457954839	1.21064678201623	NA	NA
OG0000253	0	NA	NA	NA	NA
OG0000254	0	NA	NA	NA	NA
OG0000255	47.9580065860116	0.418022062209991	1.02775896364156	0.323604949503341	NA
OG0000256	5.08212665222423	-0.0614526932241009	0.966374755770428	0.814372711404629	NA
OG0000257	0.172009662320679	-0.0733975232198423	1.01398898846588	0.589223525659765	NA
OG0000258	8.99409341064563	0.0349682788665199	0.942002180081799	0.930075837992192	NA
OG0000259	11.78224141884	-0.235290433889677	1.00952182468734	0.383726247102776	NA
OG0000260	7.9474031760164	-0.475142976140092	1.15022371581349	0.15618834543901	NA
OG0000261	0.252991872708996	-0.0852462009892839	1.01460968041358	0.691392743681216	NA
OG0000262	1.12039660180274	-0.135588169827683	1.0206346039973	0.879207020655659	NA
OG0000264	27.1280399651034	-0.815370006263014	1.52190899352328	0.0179980522627767	NA
OG0000265	8.97484092562637	0.017750099215789	0.961259120295267	0.961604097339658	NA
OG0000266	0.108425088303856	-0.061153886014806	1.0135291114179	0.485299188287244	NA
OG0000268	0	NA	NA	NA	NA
OG0000269	0	NA	NA	NA	NA
OG0000270	4.26577146144511	0.310026576896884	1.09029810863231	0.0270854576326315	NA
OG0000271	3.26809673238757	0.115505405522964	0.992642826169425	0.651029681241951	NA
OG0000272	4.71644245633319	-0.264801269242418	1.05331344693135	0.392944590743549	NA
OG0000273	12.297514673613	0.164926591998584	0.942157629587565	0.685417912730285	NA
OG0000274	0	NA	NA	NA	NA
OG0000275	1119.62285298974	1.5332599530619	3.79639388663102	NA	NA
OG0000276	16.0550092649811	-0.119251228558604	0.915611500788373	0.772661437028397	NA
OG0000277	34.8909263094977	-0.465153209551264	1.08904146057963	0.197967668510001	NA
OG0000278	4.60440011650667	-0.257798117901429	1.05119405407666	0.405194735224227	NA
OG0000279	1.32759943683842	-0.141807322158227	1.02195386638655	0.829497742672217	NA
OG0000280	6.54175950690285	0.16567547948286	0.995552577643901	0.583852472086839	NA
OG0000283	4.23093904864951	-0.230467564053091	1.04373713527668	NA	NA
OG0000284	22.1383587928349	-0.348796899047256	0.979279456992073	0.416044654758738	NA
OG0000286	0	NA	NA	NA	NA
OG0000287	0	NA	NA	NA	NA
OG0000288	0	NA	NA	NA	NA
OG0000289	783.458811182452	0.569644955528579	1.27046343492704	NA	NA
OG0000290	24.683669968791	-0.144791921005676	0.912804825861893	0.731438907466932	NA
OG0000291	5.66585561914903	-0.393181774297447	1.10136261369441	0.249435769452057	NA
OG0000292	4.52127180081469	0.239487955887302	1.03440960631437	0.353023706976904	NA
OG0000293	260.358047660941	0.445160831300346	1.16819825851242	NA	NA
OG0000294	0	NA	NA	NA	NA
OG0000295	48.0513333119707	0.236533421073123	0.900660638258365	0.61360865763009	NA
OG0000297	59.2460457166054	-0.128842431196856	0.926804231846207	0.738412366195362	0.79068934787291
OG0000299	0	NA	NA	NA	NA
OG0000300	17.6262031998381	0.203399977858126	0.933264410615696	0.638016055984077	NA
OG0000301	1800.56796578363	1.55209368068171	4.77366414635182	0.00634886407104631	0.0307285021038642
OG0000302	6.32028167504699	0.1981846886	1.00849012969104	0.496875324654346	NA
OG0000303	0.758975618126989	-0.121721241514242	1.01822133058375	0.993822834338444	NA
OG0000304	653.117587576746	0.744617668378891	1.30052727997197	0.0960391194630967	0.215198767685828
OG0000305	0	NA	NA	NA	NA
OG0000306	2.63302485001266	0.277290871771372	1.07139731608396	0.0869917380507702	NA
OG0000307	2782.43388956274	3.22815666262154	2.18111177921791	0.00401039734669955	0.0231075275690784
OG0000308	4.65225506176079	0.122055245929801	0.987571451649774	0.683451631475547	NA
OG0000309	158.049563554533	0.683534965582635	1.38210615253467	0.0138480776858559	0.0558539133329523
OG0000312	4.71359796134122	-0.317218725410877	1.05568062220999	0.40126427504901	NA
OG0000313	15.6011253450335	-0.395472754925691	1.05641232201002	0.196607025306105	NA
OG0000314	0	NA	NA	NA	NA
OG0000315	1.02911040814139	0.169425441983847	1.02505843311516	0.316142778081972	NA
OG0000316	4.56777076119577	-0.202437496473582	1.03857448469204	NA	NA
OG0000317	0	NA	NA	NA	NA
OG0000318	0.397558657114137	-0.0995062348329912	1.01565232810103	0.816881350279135	NA
OG0000319	2.28523471148845	0.221572119706372	1.054579352766	0.0806611346466215	NA
OG0000320	8.79206970705829	-0.224996682757873	0.987034478351839	0.433356693849835	NA
OG0000321	1083.16137706306	6.055325874685	2.54295467203421	NA	NA
OG0000322	8.79503083251296	-0.20198278672317	0.98942716018835	0.587387658836929	NA
OG0000324	30.1306996161436	0.345613098242715	1.02443301734946	0.350422804072382	NA
OG0000325	22.762547876202	-0.0202420532065037	0.888728791796313	0.956940324398839	NA
OG0000326	7.47455435738837	-0.127324201872468	0.980730044117015	0.610571068781076	NA
OG0000328	7.73777099881519	-0.18569269418501	0.977994406290405	0.511203418196604	NA
OG0000329	508.053480934908	0.685514492851727	1.24764755674118	0.112700628316113	0.239241684671047
OG0000332	2.43758369225435	0.225204187115958	1.05582454642329	0.076437823343784	NA
OG0000333	1.59023462845655	-0.148317108918244	1.02350910645916	0.777002799729958	NA
OG0000334	378.320263820559	-0.371124644015021	0.912669706556234	0.436290559361001	0.546155759176087
OG0000335	1.86344559781427	-0.153898293733784	1.02499324227049	0.732227756510069	NA
OG0000336	2.13236006997583	-0.15856720477667	1.0263459648689	0.694534466447733	NA
OG0000338	5.04413323622418	-0.352635699122547	1.08264311800715	0.298847098096349	NA
OG0000339	0	NA	NA	NA	NA
OG0000340	0	NA	NA	NA	NA
OG0000341	5.98225254739965	-0.370202022440364	1.09254001762963	0.256514915812452	NA
OG0000343	17.0781605647475	-0.118358641156816	0.931933542315194	0.751097574936918	NA
OG0000344	4.63600283273194	-0.26274816662	1.0525685833539	0.398536792166873	NA
OG0000346	0	NA	NA	NA	NA
OG0000347	0	NA	NA	NA	NA
OG0000348	1263.38473295101	0.806809942149493	1.30217008446272	0.102179554419495	0.220780822942123
OG0000350	183.955751365046	0.640417426128768	1.25493919102367	0.0901165204259065	0.210101727191474
OG0000351	20.1390580271179	-0.338517811548168	1.00285089827069	0.362433263918634	NA
OG0000352	9.66915013683344	-0.0392026919511471	0.938127896418058	0.90687356730861	NA
OG0000354	0	NA	NA	NA	NA
OG0000355	2194.53834999789	2.58652923718217	3.59587438789517	NA	NA
OG0000356	1.80439722810416	0.227254294995005	1.04327591301494	0.237574658242813	NA
OG0000357	0	NA	NA	NA	NA
OG0000358	138.948083725384	-0.373053841369348	0.921304989767112	0.433158984636108	0.546155759176087
OG0000359	0	NA	NA	NA	NA
OG0000360	2.58993267302025	0.234127926167084	1.05889154931305	0.0697258309691532	NA
OG0000361	13.6323616104635	-0.0911480982836373	0.925212096952877	0.818608326767101	NA
OG0000363	1.50822619473445	-0.146334695799723	1.02301867373202	0.79257866127345	NA
OG0000364	4.12786235483365	0.00705976649935322	0.968574478071475	0.999779574614167	NA
OG0000366	15.3744328783571	0.376502170740648	1.04857635328094	0.303209176990743	NA
OG0000368	0.689474831878607	-0.1181543966339	1.01771744411613	0.976840741560921	NA
OG0000369	0	NA	NA	NA	NA
OG0000370	0.948027893833085	-0.129687092908325	1.01952364148343	0.928569175149302	NA
OG0000371	0	NA	NA	NA	NA
OG0000373	0.215460884962065	-0.0799955264108409	1.01431593510621	0.646633394968046	NA
OG0000374	0	NA	NA	NA	NA
OG0000375	3.35167757684973	0.27379886316285	1.07409679492588	0.0449111298396955	NA
OG0000376	0	NA	NA	NA	NA
OG0000377	0	NA	NA	NA	NA
OG0000378	3.90169150053061	-0.312772599454219	1.0647489419193	0.382415689120908	NA
OG0000379	4.28947018854777	-0.25243260722841	1.04905277794884	0.425420173552848	NA
OG0000380	4.31274674690423	-0.00194579326769928	0.973745031330444	0.972045430757298	NA
OG0000381	0	NA	NA	NA	NA
OG0000382	11.1326953846571	0.21324870533952	0.952982398897628	0.605605588119281	NA
OG0000383	0	NA	NA	NA	NA
OG0000385	14.4576332674259	-0.376228742701711	1.04546858183803	0.217711294398797	NA
OG0000386	7.0816675332275	0.261631958914236	1.02148038362386	0.406547868592377	NA
OG0000387	41.4656811881368	-0.694670249679452	1.24496164097989	0.125987233099153	NA
OG0000388	0	NA	NA	NA	NA
OG0000389	0	NA	NA	NA	NA
OG0000390	2.89463063455204	0.250865374129835	1.06499207526934	0.0586121417734508	NA
OG0000391	0	NA	NA	NA	NA
OG0000392	19.3280771970829	0.212734993019945	0.933753941871691	0.614334683437402	NA
OG0000393	25.1962916770937	0.301680333131198	1.0521868529932	NA	NA
OG0000394	0	NA	NA	NA	NA
OG0000395	3.51632432222715	-0.226491889991242	1.04108416900542	0.497193804195378	NA
OG0000396	0	NA	NA	NA	NA
OG0000397	13.76191396554	0.0965572943815941	0.976850690298117	NA	NA
OG0000398	2.10317010185926	0.136080366697937	1.00884016117087	0.511936989960685	NA
OG0000399	3.08612064360096	-0.210025900868733	1.03667596299378	0.546117135720108	NA
OG0000400	231.124599176871	0.463099172752347	1.17499509577416	0.030032142622951	0.0891753543092966
OG0000401	7.34801981014628	0.092249918725041	0.974344525687232	0.763511578779799	NA
OG0000402	15.0783813297146	0.413227729651815	1.04762827968484	0.296162485706806	NA
OG0000403	0	NA	NA	NA	NA
OG0000404	3.99033826914369	-0.242983179045259	1.0459994860885	0.450985082520146	NA
OG0000405	0	NA	NA	NA	NA
OG0000406	6.50895019079318	0.101649080186553	0.984870002594504	0.72000239444935	NA
OG0000407	6.86231185685046	-0.107566415519933	0.977580801073947	0.660539674310104	NA
OG0000408	9.12896059640977	-0.00236564484974679	0.953640742381844	0.988105411277502	NA
OG0000410	0	NA	NA	NA	NA
OG0000411	40.1555518915654	-0.0781435606139127	0.921098444064405	0.837188444469262	NA
OG0000412	10.6128723433389	-0.302423855057711	1.00254874729852	0.36138282061683	NA
OG0000413	2.75789932751443	-0.167013004710269	1.02906923473565	0.625206339883991	NA
OG0000414	0	NA	NA	NA	NA
OG0000415	179.310823976329	-0.209699216700482	0.868435931931501	0.65224127670226	0.711001752080842
OG0000416	1.75205838508103	-0.151820921005349	1.02441947711418	0.749750808181275	NA
OG0000417	2.16850176607711	-0.159146567088735	1.02652051383206	0.689905170991872	NA
OG0000419	1.41378379082324	-0.144060266956343	1.02247214569293	0.811236271379574	NA
OG0000420	7.98996080284895	-0.475793534572086	1.15073327085807	0.155262307579969	NA
OG0000421	0	NA	NA	NA	NA
OG0000422	2.60220211929253	-0.165223856569804	1.02845724530876	NA	NA
OG0000424	57.2187256161919	0.140903681150417	0.876452532104681	0.768131605430622	0.815297581202678
OG0000425	1189.06667506882	5.965727648798	3.26130107101149	NA	NA
OG0000426	6.09395923063588	0.361093998323449	1.11705632408477	0.0122517152440816	NA
OG0000427	0	NA	NA	NA	NA
OG0000428	5.24664324686672	-0.0762484974835216	0.964379339134859	0.776189808561163	NA
OG0000432	0	NA	NA	NA	NA
OG0000433	5.90410541195652	-0.0826568648088078	0.975738252665192	0.742906200203724	NA
OG0000436	7.49843520024772	0.312315997430528	1.04893439378001	0.298089971868643	NA
OG0000437	0	NA	NA	NA	NA
OG0000438	0	NA	NA	NA	NA
OG0000440	2.421497661449	-0.181771662023036	1.03010966652791	0.636365504155321	NA
OG0000441	5.00167899199577	-0.0610436834307801	0.963645613429287	0.815632699579996	NA
OG0000442	2.38535194268482	-0.162312376797344	1.02751011590482	0.66387412025654	NA
OG0000445	0	NA	NA	NA	NA
OG0000446	0	NA	NA	NA	NA
OG0000447	6.24630821140177	0.364441325814197	1.11897630119518	0.0115791284807096	NA
OG0000448	2.22212282985887	-0.159938851769371	1.02676290321607	0.683440365876816	NA
OG0000449	2.3973639030203	-0.178632936604648	1.02959966007858	0.642677723652514	NA
OG0000450	0	NA	NA	NA	NA
OG0000451	2.20553304402291	-0.169006922938656	1.02776343241806	0.674085514992047	NA
OG0000452	6.89271617720352	-0.120482851899139	0.980005299797133	0.644845888663055	NA
OG0000453	1.06644286536128	0.216561578470784	1.05206030544179	0.110120566015934	NA
OG0000454	0	NA	NA	NA	NA
OG0000455	5.53479414262244	-0.0529765385125323	0.973260811826543	0.80573085929672	NA
OG0000457	0.510155643017827	-0.107671039052662	1.01644650878864	0.887938878767298	NA
OG0000458	14.9090637341937	-0.2231793967565	0.962793068916248	0.539631421113633	NA
OG0000460	0.982862020899114	-0.131055953555559	1.01977034653443	0.917847432211406	NA
OG0000461	827.667349523521	6.29142652550567	2.25898311624174	NA	NA
OG0000463	1.96644213309617	-0.15573382134328	1.02551389004759	0.717280583454571	NA
OG0000464	2.26998441881563	-0.167447363183641	1.02777653210614	0.669231860092406	NA
OG0000466	0.818751362855846	-0.124318706456461	1.01862550269177	0.972092080206935	NA
OG0000467	0	NA	NA	NA	NA
OG0000468	8.4157820525833	0.0287328870714297	0.967747053681641	NA	NA
OG0000469	1.80161338375496	-0.15274056525483	1.02467185724555	0.74187002161935	NA
OG0000470	17.5470013864234	-0.391299696348726	1.06300534601338	0.187598132118039	NA
OG0000471	9.09658662050652	-0.247043195719317	0.994226755483404	0.407637168696141	NA
OG0000473	17.1867469845246	0.112517045866227	0.891854083871302	0.80400844204273	NA
OG0000475	0	NA	NA	NA	NA
OG0000479	11.7524405622755	0.351920045435606	1.03432769289984	0.337510685751037	NA
OG0000480	3.92155155153036	-0.306744431725968	1.06288671017886	0.386785489670006	NA
OG0000481	0.0430921769924129	-0.0380242558216627	1.01371440084529	0.31043114828883	NA
OG0000482	48.6906424670798	-0.404496850849349	0.982575599299663	0.366939375076164	NA
OG0000485	1.89605578766617	-0.154462759274668	1.02515285915261	0.727497548449958	NA
OG0000486	0	NA	NA	NA	NA
OG0000487	4.64421398300949	-0.263681967832327	1.05284447339652	0.397128765393285	NA
OG0000488	1271.46047383408	13.2385875651474	2.11060958015477	1.43197679915063e-11	5.7756397565742e-10
OG0000489	95.3577007448824	-0.323936882440443	0.907112665327751	0.491941364703805	0.577911700283111
OG0000490	1.29276530977239	-0.140831446836946	1.02173659606096	0.837263261539247	NA
OG0000492	0	NA	NA	NA	NA
OG0000493	0.683730101495036	-0.117843073624908	1.01767384863978	0.974402631011955	NA
OG0000494	1.59023462845655	-0.148317108918244	1.02350910645916	0.777002799729958	NA
OG0000495	0	NA	NA	NA	NA
OG0000497	17.3095124920819	-0.158033938482494	0.916982166505007	0.709094889651855	NA
OG0000498	0	NA	NA	NA	NA
OG0000499	1.98053674995666	0.220758248245387	1.05418444386558	0.0859725020997676	NA
OG0000501	14.8253274894787	-0.374716702119377	1.05000302874443	0.221119988023309	NA
OG0000502	0	NA	NA	NA	NA
OG0000503	3.99824058912904	0.260673170757317	1.04916157249898	0.271593932074685	NA
OG0000509	0.903542402532129	-0.127982884954186	1.01922185424664	0.942148658935293	NA
OG0000510	0	NA	NA	NA	NA
OG0000511	5.67195938648299	-0.379270388557617	1.09539416540393	0.258787063045702	NA
OG0000512	0	NA	NA	NA	NA
OG0000513	4.87851025971397	-0.0240435764694142	0.981339544547946	0.901213621533438	NA
OG0000514	3.17145829272721	-0.252507023319743	1.04576911801438	0.490701171720028	NA
OG0000515	1.07371396832059	-0.13411299584938	1.0203435220311	0.891737241225203	NA
OG0000516	0	NA	NA	NA	NA
OG0000517	2.56884302914544	-0.187725981385173	1.03142999414377	0.615123621159101	NA
OG0000518	0.427331313434397	-0.101671836747474	1.01585371711014	0.836309870781958	NA
OG0000519	0.693642706815546	-0.118534370150231	1.01776458912627	0.979452047450082	NA
OG0000520	17.4428507314819	-0.105868383278221	0.905553990808096	0.801579153214631	NA
OG0000521	297.167555521323	0.760258939474913	1.37579687306326	0.0621906927299803	0.167223862673947
OG0000522	3.65083696697653	0.0642449069733669	0.980379047787297	0.79423335062416	NA
OG0000523	4.19489997872868	0.122652102758463	0.979370100367621	0.694813018768236	NA
OG0000524	9.78636440068788	-0.0566762739746397	0.928028976216306	0.882951132158046	NA
OG0000525	0.517106123908955	-0.108120516645185	1.01649513341356	0.891825799544937	NA
OG0000526	2.9824544720478	0.10210912927468	0.99724341817788	0.677570317629129	NA
OG0000527	4.31604626568741	-0.19728540690586	1.03714633755951	NA	NA
OG0000528	1.88025777911135	-0.154178616610252	1.02507277717373	0.729830329934227	NA
OG0000529	632.227527488822	5.48928716984993	2.41607380168204	NA	NA
OG0000531	3.94616895520436	-0.241468787961034	1.04553141908967	0.455050287463108	NA
OG0000533	7.92054463287524	0.105237323579473	0.958646205941806	0.77395189084895	NA
OG0000534	4.29331215779203	0.00120366218609374	0.944812046957389	0.957826867920161	NA
OG0000536	0	NA	NA	NA	NA
OG0000537	1.92299091045479	-0.154952381461449	1.02529128262496	0.723527896660336	NA
OG0000538	225.509013367207	0.621189700747489	1.31413156655285	0.0152337225946318	0.0594606591596917
OG0000539	29.5014270106601	0.254626834205099	0.911135443530767	0.586224205065984	NA
OG0000540	2.44718942650062	0.125208357407044	0.989964046016927	0.611292186842148	NA
OG0000541	4.28273846606397	0.245803442998354	1.03907717790209	0.32706196585115	NA
OG0000542	1.75205838508103	-0.151820921005349	1.02441947711418	0.749750808181275	NA
OG0000543	2.15460884962065	-0.158867454018149	1.0264380346592	0.691939273397738	NA
OG0000545	0	NA	NA	NA	NA
OG0000546	4.02876285269945	-0.243675705254197	1.04626219389781	0.448185008140131	NA
OG0000547	2.89088913798314	0.14274483730444	1.0087441725772	0.5467268646167	NA
OG0000549	6.98044121746326	-0.113175050344063	0.982370827526785	NA	NA
OG0000550	0	NA	NA	NA	NA
OG0000551	3.19932859608384	0.266427756818958	1.07107546746394	0.049243148454034	NA
OG0000552	6.74282063676201	0.146046513694837	0.979339996518543	0.641943618793273	NA
OG0000553	1.96572404179823	-0.155721144172204	1.02551025456986	0.71738189870903	NA
OG0000554	40.8855511391269	-0.520571185656651	1.13360343618853	0.149959632347856	NA
OG0000555	3.6628350443551	-0.182220454470091	1.03329512884205	NA	NA
OG0000557	0	NA	NA	NA	NA
OG0000558	3.0859451303915	-0.200655351179585	1.03500713399169	NA	NA
OG0000560	7.03189795886593	-0.113163149420499	0.978448205724846	0.646137291629786	NA
OG0000561	3.03871991882087	-0.205957928884047	1.03578680692992	0.554345531389214	NA
OG0000562	0.0427331313434397	-0.0378902037451282	1.0137197353029	0.310431148288832	NA
OG0000563	1.84322650116554	-0.153565385379374	1.02489887017287	0.735124007210992	NA
OG0000565	6.39865719216767	0.367709354137697	1.12087090927298	0.0109556346777734	NA
OG0000566	0	NA	NA	NA	NA
OG0000567	0	NA	NA	NA	NA
OG0000568	0.811929495525355	-0.124011455610559	1.01857666049193	0.974539893499071	NA
OG0000570	0	NA	NA	NA	NA
OG0000572	0	NA	NA	NA	NA
OG0000575	0.940128889555674	-0.12927016629299	1.01944905003794	0.931015920068877	NA
OG0000577	47.7434552482211	0.512578370826724	1.03207626623312	0.273212600175812	NA
OG0000578	0	NA	NA	NA	NA
OG0000579	0.0854662626868795	-0.0543812448255383	1.01342606589552	0.432283333719937	NA
OG0000580	29.0375379505851	0.159457704473895	0.887804784267973	0.73440825895735	NA
OG0000582	0	NA	NA	NA	NA
OG0000583	1.27274558256863	-0.0973763370934298	1.0047132065231	0.956822356141114	NA
OG0000586	1.19267597134241	-0.138017223043486	1.02112722450667	0.860329096706709	NA
OG0000588	0	NA	NA	NA	NA
OG0000589	11.291644628112	-0.0701173108672867	0.953821569451155	0.827655337942295	NA
OG0000590	13.607934976902	-0.342897093556142	1.00282587127046	0.412926812464532	NA
OG0000591	20.1529593976445	0.244836877171127	0.993951247386794	0.493632677895953	NA
OG0000592	12.3295637266334	-0.141734396177589	0.932794647236675	0.719498759300162	NA
OG0000593	1.45292646567695	-0.145042420951342	1.02270468794352	0.803330595431598	NA
OG0000595	0.542125441519278	-0.109965007466463	1.01669197729278	0.906818642268989	NA
OG0000596	2.2046434621784	-0.159718558020313	1.02669408166319	0.685363547166931	NA
OG0000597	0	NA	NA	NA	NA
OG0000598	19.1494187924688	-0.410096233340047	1.07799219557367	0.17134193702029	NA
OG0000599	5.98009982888367	-0.0868222390192965	0.975732291296293	0.732450141138605	NA
OG0000600	0	NA	NA	NA	NA
OG0000601	9.33945534413752	0.267007442601098	1.03628599302073	0.346012864074632	NA
OG0000602	0	NA	NA	NA	NA
OG0000603	9.22280971243892	-0.353925505835679	1.09293050368476	0.202486895579277	NA
OG0000604	9.8601295776189	-0.0386867905857254	0.960879308599132	0.905005291269918	NA
OG0000605	1.68023585705513	-0.150205295159958	1.0239976071192	0.761655202344563	NA
OG0000606	837.196634452099	6.12383194775501	2.63025274331619	NA	NA
OG0000607	7.22044662776889	0.189181124947478	0.970426630733482	0.605353528255308	NA
OG0000608	9.71794996648097	-0.249927532506036	0.999063536421889	0.394575800630628	NA
OG0000609	0	NA	NA	NA	NA
OG0000610	44.0168155308963	0.0194434942012448	0.927303603444221	0.96971487819017	NA
OG0000611	0.854662626868795	-0.125829986314761	1.01886677377229	0.959300409860081	NA
OG0000612	0.0861843539848259	-0.0545614345060446	1.01342898853211	0.433730823028655	NA
OG0000613	4.99395795081569	-0.349217691477204	1.08118064763843	0.303417896345489	NA
OG0000615	478.90663547388	0.66921257042814	1.37712905456062	NA	NA
OG0000616	18.3272821920286	-0.259551388225853	0.983441011133542	0.461784480077382	NA
OG0000618	25.5107917637617	0.303340211473267	0.960417123885027	0.487744907291367	NA
OG0000619	11.5943163211144	0.0116956472709968	0.956366306410314	0.980127951776443	NA
OG0000620	0	NA	NA	NA	NA
OG0000621	0.387829592931716	-0.0983456311998274	1.01555634248263	0.808316209127307	NA
OG0000622	0	NA	NA	NA	NA
OG0000624	0	NA	NA	NA	NA
OG0000626	2.8114750557238	0.145274145786305	1.0008321843835	0.565209920456807	NA
OG0000627	1.19652767761631	-0.138036568239277	1.02113476021348	0.859864499404426	NA
OG0000628	8.20519351048958	-0.2033972925294	0.981634197441482	0.473521051541381	NA
OG0000629	17.6850501176209	0.109212514737745	0.908429449469071	0.807293341662747	NA
OG0000630	1242.35603415435	16.4579738930374	4.46268591341502	1.4459555023253e-08	4.37401539453402e-07
OG0000631	106.800746707706	-0.307453938577616	0.970147574529276	0.449205105176232	0.549028461882061
OG0000633	9.94649435328751	-0.536629816870645	1.19504105061979	0.109369754085885	NA
OG0000634	0	NA	NA	NA	NA
OG0000635	0	NA	NA	NA	NA
OG0000636	21.1126994296519	-0.291949069347006	0.999946870383029	0.401990228939402	NA
OG0000639	16.2159858405137	0.213123191990873	0.948831231325902	0.609800653383295	NA
OG0000640	327.218752128841	0.475632790760648	1.19603890078231	NA	NA
OG0000641	515.10460891862	0.627250279699393	1.33172593406444	NA	NA
OG0000642	22.2220977311936	0.159106421383366	0.950862359042729	0.685314597746848	NA
OG0000644	0	NA	NA	NA	NA
OG0000645	25.9833451724784	0.18710218724532	0.898116100762472	0.688028096266568	NA
OG0000647	2.49238773934303	-0.18080582553637	1.03019133777938	0.630640864775877	NA
OG0000649	6.60563751364724	-0.426550955087209	1.12003203736833	0.20515230362828	NA
OG0000650	0.861843539848259	-0.126151541607775	1.01892009288922	0.956852001199954	NA
OG0000651	3.44677418644207	0.0584724240039616	0.98785077766296	0.830916304852266	NA
OG0000652	7.69357086718002	-0.134548541576458	0.981818373385375	0.593214960803357	NA
OG0000653	2.9058529313539	-0.168544808805211	1.0296159670348	0.611431618628967	NA
OG0000655	0	NA	NA	NA	NA
OG0000656	1.73480141286169	-0.151558652247109	1.02434592569146	0.752235770554945	NA
OG0000657	4.37731712585534	-0.250008577510977	1.04868230845644	0.42384311547341	NA
OG0000658	1.06832828358599	-0.133932041294971	1.02030837553916	0.893203083564125	NA
OG0000659	624.432921050394	3.4891562829197	11.0674930084934	NA	NA
OG0000660	6.60675680675715	0.307025777861094	1.06607042897954	0.22009942183073	NA
OG0000663	42.5643940380998	0.5100530660126	1.1077322765307	0.203115442235234	NA
OG0000664	583.272182883634	0.739660494524118	1.30900227015748	0.0902916513550138	0.210101727191474
OG0000666	7.55405506700558	0.0828443609439696	0.951001694451101	0.813251446319386	NA
OG0000668	0	NA	NA	NA	NA
OG0000669	0	NA	NA	NA	NA
OG0000670	0	NA	NA	NA	NA
OG0000671	4.41812044221101	0.315300995804046	1.09284532419195	0.0250867029891637	NA
OG0000672	0	NA	NA	NA	NA
OG0000673	0	NA	NA	NA	NA
OG0000674	24.9818287225331	-0.158739672340957	0.935679368934876	0.678490127362203	NA
OG0000675	0	NA	NA	NA	NA
OG0000676	1.36746020299007	-0.142885518692371	1.02219868942615	0.820890611011712	NA
OG0000677	0.0361416961012852	-0.0352805660043966	1.0138415536415	0.310431148288866	NA
OG0000678	19.1643431150861	-0.130116969887069	0.945276347266426	0.716079033344297	NA
OG0000679	0	NA	NA	NA	NA
OG0000680	0	NA	NA	NA	NA
OG0000681	2.2771492498421	-0.173452343162818	1.02855011277342	0.661000847009812	NA
OG0000682	0	NA	NA	NA	NA
OG0000683	0	NA	NA	NA	NA
OG0000684	0	NA	NA	NA	NA
OG0000685	4.51510717468282	0.00257109889978661	0.973769578712021	0.965757368096398	NA
OG0000686	0	NA	NA	NA	NA
OG0000687	425.782395699303	0.35521832611047	1.11023070476584	NA	NA
OG0000689	1.46513401774204	-0.145337732189359	1.02277560204191	0.800935519877316	NA
OG0000690	29.780517648523	-0.0983669466784359	0.892476879493819	0.813634708031756	NA
OG0000691	5.75391848806555	-0.0768254651227942	0.975063672231418	0.758968480357154	NA
OG0000692	0	NA	NA	NA	NA
OG0000693	0	NA	NA	NA	NA
OG0000694	0	NA	NA	NA	NA
OG0000695	2.63417594045688	-0.190507060456429	1.0320462816368	0.60592879996862	NA
OG0000696	24.327799752315	0.181567894326331	0.942833321993102	0.657726598038363	NA
OG0000698	0	NA	NA	NA	NA
OG0000699	0.775659185863433	-0.122366174010822	1.0183239999664	0.988162413034917	NA
OG0000700	810.996582540934	7.50957054183408	3.25781904778561	NA	NA
OG0000702	0	NA	NA	NA	NA
OG0000703	531.621238311551	1.34812942211526	3.1090725426013	NA	NA
OG0000705	0	NA	NA	NA	NA
OG0000706	6.9163421805053	-0.12122237620608	0.980153227655434	0.642927045903708	NA
OG0000707	1030.42628931549	5.55922014349228	3.83432460776131	NA	NA
OG0000708	0	NA	NA	NA	NA
OG0000709	7.00805311523126	0.379826995521679	1.12807158664477	0.00888274194712257	NA
OG0000710	908.611649206091	7.19086123430739	3.67423878244497	NA	NA
OG0000711	325.246769025885	4.86324251558188	2.4319289584757	0.000790070830829933	0.00682846932360156
OG0000712	3.68321548634509	-0.176956529330271	1.00446235033846	0.680838621896613	NA
OG0000714	2.6377170561085	0.149860916475877	1.01266299378659	0.495885219434149	NA
OG0000715	0	NA	NA	NA	NA
OG0000716	7.16515658627229	-0.318936898644455	1.07537773493511	0.264722696876442	NA
OG0000717	62.263895362002	-0.25369135505437	0.893124361742732	0.582162196387324	0.652237275582094
OG0000718	18.9402272452688	0.366555354925503	1.07842775442403	0.211977943841578	NA
OG0000719	7.62666845505729	-0.14416503830302	0.984017171823275	0.586560748975662	NA
OG0000720	4.44448412843327	-0.335449704010221	1.07436097711441	0.336896303619079	NA
OG0000721	979.076331794385	0.60372870041391	1.11974942305696	0.1947219066797	0.347060146156564
OG0000722	6.09395923063588	0.361093998323449	1.11705632408477	0.0122517152440816	NA
OG0000723	0	NA	NA	NA	NA
OG0000724	0.940128889555674	-0.12927016629299	1.01944905003794	0.931015920068877	NA
OG0000725	0	NA	NA	NA	NA
OG0000727	26.4823546626953	-0.29527272917302	0.977302060551574	0.442208862741229	NA
OG0000729	0	NA	NA	NA	NA
OG0000730	8.06195037707269	-0.110180803129526	0.988744668637833	NA	NA
OG0000732	0.9758257947347	-0.130856682538761	1.01972921306279	0.919382555088403	NA
OG0000733	0	NA	NA	NA	NA
OG0000737	0	NA	NA	NA	NA
OG0000738	6.3636427302751	0.0876577832450462	0.959777062425335	0.807894797222823	NA
OG0000739	4.42533971014502	-0.0031044509556831	0.98154179652654	0.967099500990986	NA
OG0000740	0	NA	NA	NA	NA
OG0000741	928.939219994331	4.34594394372334	4.71179123336942	NA	NA
OG0000742	1.3358574867648	-0.142030598256895	1.02200427657822	0.827710319441968	NA
OG0000743	2.03017139392805	-0.19486941293588	1.0306210379818	0.664166863602812	NA
OG0000744	2.41176859726658	-0.181091018044575	1.02998380245674	0.638187716173878	NA
OG0000745	11.3466795238054	-0.21990681570311	1.00347523329253	0.403103400944812	NA
OG0000747	0	NA	NA	NA	NA
OG0000748	0	NA	NA	NA	NA
OG0000749	0	NA	NA	NA	NA
OG0000750	0.683730101495036	-0.117843073624908	1.01767384863978	0.974402631011955	NA
OG0000751	0	NA	NA	NA	NA
OG0000752	0.948027893833085	-0.129687092908325	1.01952364148343	0.928569175149302	NA
OG0000753	4.12655949045316	0.0287277909428897	0.98326418732894	0.949460388097496	NA
OG0000755	0	NA	NA	NA	NA
OG0000756	11.7478921441491	0.0860800242306857	0.912167050616663	0.844600502503764	NA
OG0000757	2.41316191157512	-0.162627248908033	1.02761434557741	0.660967527500937	NA
OG0000758	0.172368707969652	-0.0734520620656664	1.01399164626885	0.589705562905065	NA
OG0000760	0	NA	NA	NA	NA
OG0000761	0	NA	NA	NA	NA
OG0000762	14.173412822926	0.127438338752956	0.945408793187369	0.745349447537787	NA
OG0000763	25.5930841954902	0.00796890350918886	0.899316670253568	0.992651937813986	NA
OG0000764	8.78874665395414	0.148728194196308	0.986743615851947	0.637021792152407	NA
OG0000765	0.331866700153721	-0.0936943351644107	1.01518729618344	0.765569356116435	NA
OG0000768	2.89088913798314	0.14274483730444	1.0087441725772	0.5467268646167	NA
OG0000769	0	NA	NA	NA	NA
OG0000770	7.84037522086442	0.0637165567163971	0.950040914481916	0.858143818574221	NA
OG0000772	5.08674579063419	-0.3661823706342	1.08807639856901	0.286897687724408	NA
OG0000773	0	NA	NA	NA	NA
OG0000774	0	NA	NA	NA	NA
OG0000776	11.427859606222	0.385024450613467	1.08420774422989	0.218517696333559	NA
OG0000777	0	NA	NA	NA	NA
OG0000778	0.646382654886194	-0.115857663404397	1.01741043613563	0.957691767004951	NA
OG0000779	0.77530014021446	-0.122349571443882	1.01832146780968	0.988297795484748	NA
OG0000780	0	NA	NA	NA	NA
OG0000781	3.13980466288879	-0.25237893684962	1.0456365730341	0.493049767180421	NA
OG0000782	1862.93147206585	6.20292134935102	2.05446707742336	5.75593874287035e-05	0.00087987671455441
OG0000783	680.839203995439	9.29583158754223	2.77129609538693	NA	NA
OG0000784	2.00133922436686	-0.189406186590998	1.02971986698515	0.673996245440829	NA
OG0000785	0	NA	NA	NA	NA
OG0000786	0	NA	NA	NA	NA
OG0000789	0	NA	NA	NA	NA
OG0000790	19.9829143350782	0.451884027569314	1.03074861810943	0.306900029467851	NA
OG0000791	4.6659630441546	-0.344274800632709	1.07827910329209	0.320076035567992	NA
OG0000792	1.77094310896297	-0.152239043510637	1.02453139495877	0.746401953665135	NA
OG0000793	0	NA	NA	NA	NA
OG0000794	2.49100247036028	-0.184796918233848	1.03074795035951	0.625980447472209	NA
OG0000795	0	NA	NA	NA	NA
OG0000796	2.81905229590024	-0.167685801727918	1.02930767443504	NA	NA
OG0000797	5.73101704861248	-0.387438849758962	1.09906888012954	0.251498211703545	NA
OG0000798	329.198000594955	0.554285758697878	1.25602789778202	NA	NA
OG0000799	29.7077068581412	0.251715096656872	0.937815326017341	0.569228052588727	NA
OG0000800	0	NA	NA	NA	NA
OG0000801	2.38113717679764	-0.215816337620646	1.03538779563526	0.600169245532975	NA
OG0000803	28.6613444149848	-0.237122469671319	0.914970454954063	0.593698143386625	NA
OG0000805	2.61892856401491	-0.190280133741099	1.03196169361063	0.607709741017902	NA
OG0000806	0	NA	NA	NA	NA
OG0000807	29.6733530796499	-0.127094763264258	0.907448722051187	0.763555535121375	NA
OG0000811	5.88938924500338	-0.0690468082014103	0.97399431609128	0.761672095242788	NA
OG0000812	0.152348980765897	0.184218220236128	1.03603714862464	0.177656394466301	NA
OG0000813	2.61964665531286	-0.190231546393238	1.03195635497603	0.607705481738697	NA
OG0000814	2.36526303237176	0.219305278031261	1.04426995905157	0.210195529658132	NA
OG0000815	3.88826444696402	0.0118327349372607	0.975766926461145	0.922812159916873	NA
OG0000816	0.0427331313434397	-0.0378902037451282	1.0137197353029	0.310431148288832	NA
OG0000817	0.433700353215422	-0.102381139413292	1.01591116320451	0.841872548301064	NA
OG0000818	0	NA	NA	NA	NA
OG0000819	0	NA	NA	NA	NA
OG0000820	1.03421224781791	-0.132742554310584	1.02008152577877	0.902816010986487	NA
OG0000821	103.327227428322	0.47196441145121	0.998443253813547	0.322301947918783	0.479900006289158
OG0000822	388.299275443656	5.58485065935057	3.01363703952199	0.000687288370339967	0.0063970686777797
OG0000823	17.5780031350586	0.273749193473343	0.946446130089956	0.53322595926623	NA
OG0000824	0	NA	NA	NA	NA
OG0000825	4.06790552755316	-0.24359684802044	1.04634501708111	0.446243638298085	NA
OG0000833	1.88025777911135	-0.154178616610252	1.02507277717373	0.729830329934227	NA
OG0000834	4.50685892927965	-0.344807785269918	1.07793415449101	0.326244661554212	NA
OG0000835	0	NA	NA	NA	NA
OG0000836	1.62637632455783	-0.149119866284838	1.02371378359983	0.770583809734985	NA
OG0000837	4.61110641431551	-0.0256391337202312	0.962121460066926	0.980811370517429	NA
OG0000838	5.10798709665238	-0.36334399109297	1.087012868352	0.288332142508327	NA
OG0000840	0.0430921769924129	-0.0380242558216627	1.01371440084529	0.31043114828883	NA
OG0000841	462.18143504953	0.52443296361307	1.14684535602749	0.160669939252232	0.308588296024129
OG0000842	0	NA	NA	NA	NA
OG0000843	5.37921758235672	0.229425061180759	1.01089436402193	0.462713075939054	NA
OG0000844	0	NA	NA	NA	NA
OG0000845	18.0633212356747	-0.0802844354418547	0.905756130308872	0.843481206836172	NA
OG0000846	616.389303659116	0.696583310430677	1.40113262144081	NA	NA
OG0000847	0.0430921769924129	-0.0380242558216627	1.01371440084529	0.31043114828883	NA
OG0000848	5.53034669857861	-0.387782167528826	1.09855143873428	0.257071430588054	NA
OG0000849	0	NA	NA	NA	NA
OG0000850	5.51963508700252	0.034924244256131	0.957075603054838	0.918352232729784	NA
OG0000851	38.78679570628	0.616985796447331	1.22737404546253	0.101143543979735	NA
OG0000852	5.52648651106725	0.125145091804045	0.970570658400262	0.717214434159555	NA
OG0000853	4.39783019020087	0.137336849011151	0.977471765266362	0.677426475171791	NA
OG0000854	0.897395758212234	-0.127806995546067	1.01919879623676	0.944814363074306	NA
OG0000855	12.5496228818299	0.351340566087321	1.08770942573807	NA	NA
OG0000856	3.84598182090958	-0.186707797082589	1.03439222003334	NA	NA
OG0000857	4.99091634984423	-0.0256711570062281	0.972564241390611	0.882935004603064	NA
OG0000858	1.07730442481032	-0.134233039493121	1.02036690695274	0.890764137550313	NA
OG0000859	0.837850445571714	-0.125273033388178	1.01877250408938	0.964546884096744	NA
OG0000861	19.0205501459485	0.515108261673972	1.22317799598015	NA	NA
OG0000862	2.92858936150975	-0.202528453476073	1.03487188090991	0.566886305001797	NA
OG0000863	9.39625866811121	-0.0259747599466556	0.952642881842224	0.931572560701481	NA
OG0000864	245.746379428701	0.709855215512994	1.39730567336761	0.0232038097332521	0.0779905827145417
OG0000865	12.0764899087269	0.219776388278439	0.986600055682439	0.538242530035122	NA
OG0000866	3.19932859608384	0.266427756818958	1.07107546746394	0.049243148454034	NA
OG0000867	6.4369369708134	-0.423447054790428	1.11795411150368	0.210707663766165	NA
OG0000868	26.0350874848733	0.355683724874467	1.01265791714771	NA	NA
OG0000870	0	NA	NA	NA	NA
OG0000871	3.96762651157469	0.180862623288159	0.993328130153074	0.567775689390484	NA
OG0000872	36.8287328664371	0.490576781236581	1.13459537752603	NA	NA
OG0000877	0	NA	NA	NA	NA
OG0000878	1.23625983020733	-0.1392213961753	1.02138585097345	0.850291174643433	NA
OG0000880	324.630638813107	0.673056249279531	1.21116580901304	0.132937600041566	0.272634739068297
OG0000881	406.205754984812	0.65621814933434	1.36549307045557	NA	NA
OG0000882	3.19932859608384	0.266427756818958	1.07107546746394	0.049243148454034	NA
OG0000883	7.73038484196723	0.0152611429625487	0.95042830763854	0.972433599051716	NA
OG0000884	0	NA	NA	NA	NA
OG0000885	0	NA	NA	NA	NA
OG0000886	0.213665656717199	-0.0797645734544457	1.01430281634002	0.644572486210482	NA
OG0000887	0.861843539848259	-0.126151541607775	1.01892009288922	0.956852001199954	NA
OG0000888	2.56884302914544	-0.187725981385173	1.03142999414377	0.615123621159101	NA
OG0000889	9.80650519056329	-0.0471667758316352	0.937100658525104	0.889790617001766	NA
OG0000890	21.6725491854661	-0.0785105389107299	0.923074870503768	0.833569950843951	NA
OG0000891	4.75218849853077	-0.0124730134160657	0.972637919720492	0.921464024907388	NA
OG0000892	59.9836459930928	-0.205629591966301	0.891013286353498	0.649885900101206	0.711001752080842
OG0000893	1.62996276708325	-0.149123996063249	1.02371735878671	0.770307562905023	NA
OG0000894	0	NA	NA	NA	NA
OG0000895	0	NA	NA	NA	NA
OG0000896	461.286878295201	12.3597443841465	2.87265385299311	1.54274033601391e-07	3.73343161315366e-06
OG0000897	1.50068623610602	-0.146192213061094	1.02298260698771	0.794009606800578	NA
OG0000898	0	NA	NA	NA	NA
OG0000899	5.63691228833819	0.350310466750081	1.11101248504306	0.0146268579778116	NA
OG0000900	777.779625020911	1.90286272763824	4.10420521387486	NA	NA
OG0000901	0	NA	NA	NA	NA
OG0000902	4.68953814254182	-0.352169970496056	1.08128999433817	0.312667186828015	NA
OG0000903	0	NA	NA	NA	NA
OG0000904	9.24771619096374	0.0877003500675323	0.934740857692109	0.831259534799919	NA
OG0000905	0	NA	NA	NA	NA
OG0000906	6.97569992934483	-0.12320427908944	0.980467525041786	0.637928224899455	NA
OG0000907	3.80872451914742	0.293402400792086	1.08258212697764	0.0343984724753098	NA
OG0000908	5.40022346274278	-0.384485263229301	1.09669423872574	0.26332093154492	NA
OG0000909	0	NA	NA	NA	NA
OG0000910	3.10263674345373	-0.170784446184394	1.03039617593528	NA	NA
OG0000911	0.991120070825497	-0.131189394123742	1.01979317058706	0.915402682140736	NA
OG0000913	10.7509419372162	-0.0841660576449335	0.948975567917432	0.802043891579518	NA
OG0000914	0.0427331313434397	-0.0378902037451282	1.0137197353029	0.310431148288832	NA
OG0000915	0.216850176607711	-0.0805551045261122	1.01433335343963	0.650689741177765	NA
OG0000916	0	NA	NA	NA	NA
OG0000917	3.14764226703799	0.0847746159013465	0.99298824361033	0.739720358446713	NA
OG0000918	9.90487074066327	-0.257836158497988	1.00099516379708	0.382151737847719	NA
OG0000919	5.16447038042062	-0.287978477258636	1.02621999922245	0.484698378130414	NA
OG0000920	1.62385899105071	-0.148991680856293	1.02368337350653	0.771370892440625	NA
OG0000921	5.41834568986514	0.106116692056576	0.971062387327635	0.753545785458862	NA
OG0000922	0	NA	NA	NA	NA
OG0000923	47.8296499897222	0.466305440846463	1.05106143192506	0.280318621361605	NA
OG0000924	0	NA	NA	NA	NA
OG0000925	23.7233951448743	-0.137630267967405	0.930422804742053	0.719422696777363	NA
OG0000926	1036.12096624213	3.88713078254796	2.68870518145346	0.00252655284907766	0.0171749532472052
OG0000928	2.75789932751443	-0.167013004710269	1.02906923473565	0.625206339883991	NA
OG0000929	0	NA	NA	NA	NA
OG0000930	3.45646841896434	0.0577065389374695	0.987731016393666	0.83350436621242	NA
OG0000931	15.1083644808923	0.383609089555633	1.04913786537596	NA	NA
OG0000932	4.89935365706156	-0.0355594108922043	0.973505064292468	0.873186781511452	NA
OG0000933	0	NA	NA	NA	NA
OG0000934	3.78863923718959	0.0337570696220873	0.98440865938525	0.913746889106723	NA
OG0000935	267.674948323678	1.48826094667474	2.2619149115957	0.0245463348955677	0.0802731492530728
OG0000936	0	NA	NA	NA	NA
OG0000937	4.17323741928054	0.0104710089253396	0.982352224352402	0.989602732218386	NA
OG0000938	0	NA	NA	NA	NA
OG0000939	4.29100416700846	-0.326631500739318	1.07080506394402	0.351586544671343	NA
OG0000940	80.4497981016046	0.119567072043356	0.87154884050192	0.803583515905397	0.838220736418561
OG0000941	4.30850459278855	0.369230523757496	1.11749968855764	0.0360300570148959	NA
OG0000942	0	NA	NA	NA	NA
OG0000943	1007.8520427996	5.68965345125415	6.08344767813057	NA	NA
OG0000944	2.29297964016919	0.217732368354878	1.05270220707035	0.107943078272388	NA
OG0000945	17.339690481526	-0.665572979773279	1.32150214642774	0.0446648530006196	NA
OG0000946	0	NA	NA	NA	NA
OG0000947	0.897395758212234	-0.127806995546067	1.01919879623676	0.944814363074306	NA
OG0000948	6.82269156257381	-0.0899195652584042	0.985945249701807	NA	NA
OG0000950	1.2906539041659	-0.140839492690266	1.02173599556736	0.837411675272218	NA
OG0000951	0	NA	NA	NA	NA
OG0000952	11.5191435864506	-0.0828751694814003	0.957683648293119	0.795698862163868	NA
OG0000953	1060.76122397614	4.74301761072692	2.0797566116477	0.000533705967077235	0.00538153516802879
OG0000954	14.7196383677863	-0.179341490028885	0.962756837277973	0.605580236861286	NA
OG0000955	0	NA	NA	NA	NA
OG0000956	3.64667799015131	-0.231294579958062	1.04245768487197	0.483647042189378	NA
OG0000958	0	NA	NA	NA	NA
OG0000959	6.30703994058347	0.145009288988483	0.988310500862948	0.620063593345729	NA
OG0000960	2.22410963586903	-0.171805515833376	1.02816813283683	0.668680647918176	NA
OG0000961	0	NA	NA	NA	NA
OG0000962	0	NA	NA	NA	NA
OG0000964	15.5383738400832	-0.0703983750393688	0.938073398337739	0.840891198085874	NA
OG0000965	4.41812044221101	0.315300995804046	1.09284532419195	0.0250867029891637	NA
OG0000966	519.304240996519	0.460129662885541	1.18274403687159	NA	NA
OG0000967	4.02894151838873	0.0393896574525491	0.976437375419227	0.864068120135475	NA
OG0000968	5.79859814768123	0.124978829575745	0.984853936537958	0.685311668379729	NA
OG0000969	0.0427331313434397	-0.0378902037451282	1.0137197353029	0.310431148288832	NA
OG0000970	5.78926126910408	0.354025040992852	1.11307015855675	0.0137696115991121	NA
OG0000971	9.47912327279833	0.227989815511529	1.01655178007629	0.440106220176664	NA
OG0000972	0	NA	NA	NA	NA
OG0000973	8.5083178090183	-0.156769746052953	0.986453610904442	0.539795538709299	NA
OG0000974	0	NA	NA	NA	NA
OG0000975	236.829303778713	0.654011763810011	1.36741067649619	NA	NA
OG0000976	0	NA	NA	NA	NA
OG0000977	5.33966411802156	0.189756581985872	0.994905034424766	0.554856341241765	NA
OG0000978	13.210437434171	0.499060993253395	1.20837635020347	NA	NA
OG0000979	295.13652851482	0.814170570201693	1.52686916145137	0.0213367844161354	0.0779905827145417
OG0000980	562.62667354604	5.42885084922914	5.46204526725951	NA	NA
OG0000981	0.867400706430844	-0.126774975088335	1.01902220673509	0.954239830501537	NA
OG0000982	6.38229343014807	-0.028079371973735	0.954671206897229	0.942527999750991	NA
OG0000983	621.197409641134	5.39445020141864	2.38269283609821	NA	NA
OG0000984	4.26577146144511	0.310026576896884	1.09029810863231	0.0270854576326315	NA
OG0000985	0	NA	NA	NA	NA
OG0000986	37.3449019539195	0.062576956369416	0.895871716861339	0.89554899421059	NA
OG0000987	0	NA	NA	NA	NA
OG0000988	61.2864767145522	-0.0517170205889578	0.867773499100252	0.903420013063442	0.926388318480309
OG0000989	958.668000355511	0.673335000228408	1.390031097502	0.00269689348509833	0.0171749532472052
OG0000990	135.580314378908	0.86491721443317	1.3261531491685	0.095826881097515	0.215198767685828
OG0000991	52.0726352858657	0.549489402151127	1.0558686423945	0.249819472853283	NA
OG0000992	640.499566714136	0.650220907307579	1.36010238405282	0.00373693701148268	0.0226084689194702
OG0000993	389.506238190711	3.83874865225595	2.69818074631998	0.00259469520297047	0.0171749532472052
OG0000994	7.71458351770446	-0.32906023694506	1.08028127295666	0.246028919239875	NA
OG0000995	7.22961293721163	0.0976322389870727	0.960210373756693	0.786978013885075	NA
OG0000996	1685.150804158	4.59156003646298	2.64179882596533	NA	NA
OG0000997	80.865338106907	0.644916626856681	1.18303748632251	0.149300668553476	0.296153785163452
OG0000998	447.818865181361	11.0892850691218	2.93160908364219	NA	NA
OG0000999	8.95583669445063	0.184070586210639	0.964585517559487	0.624145275202572	NA
OG0001000	616.215979315336	4.34467877279831	2.7965360593289	0.00174724542095334	0.0132135434959596
OG0001001	25.1884687487597	0.218176496573614	0.952013071494161	NA	NA
OG0001002	22.1608583365552	0.155068289833494	0.891850106219695	0.73738685343532	NA
OG0001003	25.6802824674385	-0.187497023073955	0.914925270833364	0.665627945203308	NA
OG0001004	57.8627825932698	0.956053763412006	1.41301684364946	0.0772412173320738	0.186923745943619
OG0001005	57.7451948301679	-0.0122147923900044	0.873102338344284	0.970913710419734	0.970913710419734
OG0001006	12.3278312625726	0.064657549951337	0.9235340437575	0.881039689825148	NA
OG0001007	0	NA	NA	NA	NA
OG0001008	355.461539932376	0.868225268022873	1.44005459205113	0.0651117427731107	0.171272192946661
OG0001009	473.186983456496	0.844807448514631	1.39125942959851	0.0766547185571781	0.186923745943619
OG0001010	48.3775839869564	0.329429491585103	0.970238886537587	0.45072001363227	NA
OG0001011	1077.15256346091	5.08448998686855	1.86571855380572	0.000177310151976056	0.00201215698299171
OG0001012	1.98053674995666	0.220758248245387	1.05418444386558	0.0859725020997676	NA
OG0001013	0.646382654886194	-0.115857663404397	1.01741043613563	0.957691767004951	NA
OG0001014	4.65751213293475	0.146775221365069	0.983671245975456	0.649809749637927	NA
OG0001015	2.43758369225435	0.225204187115958	1.05582454642329	0.076437823343784	NA
OG0001016	0	NA	NA	NA	NA
OG0001017	5.20444310160669	-0.373221585632997	1.0913202624144	0.277677830358803	NA
OG0001018	31.7862281795406	-0.258964413487756	0.960439045142467	0.506898741682963	NA
OG0001019	1.21879184612718	0.217576098604628	1.05258532415746	0.104805665807594	NA
OG0001020	2.49934626555995	-0.163759055860765	1.02798384218698	0.651490357294319	NA
OG0001021	0	NA	NA	NA	NA
OG0001022	0	NA	NA	NA	NA
OG0001023	8.11512492660535	0.114384353177673	0.978094275300625	NA	NA
OG0001024	6.57919005006824	-0.308552374925317	1.07051262350357	0.286972954615793	NA
OG0001025	6.61106535454483	0.306334318705606	1.06563588537237	0.221647162849571	NA
OG0001026	7.63141600320833	0.0766183936533824	0.95155060050953	0.826567678707687	NA
OG0001027	0	NA	NA	NA	NA
OG0001028	1.3358574867648	-0.142030598256895	1.02200427657822	0.827710319441968	NA
OG0001029	0	NA	NA	NA	NA
OG0001030	7.12182818663265	-0.111919366670492	0.97970649596291	0.646451450078935	NA
OG0001031	10.6736408457638	-0.551917626373334	1.20793303048854	0.0985259653091056	NA
OG0001032	0	NA	NA	NA	NA
OG0001033	9.57898011569503	-0.0952896145315619	0.931246572727274	0.810051535145696	NA
OG0001034	507.497078848976	4.50492957915813	2.60439897418335	NA	NA
OG0001035	0	NA	NA	NA	NA
OG0001036	595.241252837189	4.2239384248938	3.01693189505031	NA	NA
OG0001037	0	NA	NA	NA	NA
OG0001038	2.58991686727995	-0.237961367057377	1.04041149068339	0.554180031283705	NA
OG0001039	0	NA	NA	NA	NA
OG0001040	0	NA	NA	NA	NA
OG0001041	0	NA	NA	NA	NA
OG0001042	12.3742014512754	0.335862757171664	1.07691872019093	NA	NA
OG0001043	797.474666987365	1.12990556310424	1.89224901184249	0.0302164423692658	0.0891753543092966
OG0001044	38.4775185548318	0.304436925424199	0.934381007622188	0.510198589706774	NA
OG0001045	52.2725288033503	0.220010506365945	0.931484291792362	0.616544220411722	NA
OG0001046	2.58993267302025	0.234127926167084	1.05889154931305	0.0697258309691532	NA
OG0001047	807.136515259959	2.60613254542556	2.38809339649436	0.00817649810820258	0.0366428248552782
OG0001048	17.0023019414554	0.103964689387459	0.953203717428227	0.782654069443245	NA
OG0001049	0	NA	NA	NA	NA
OG0001050	0	NA	NA	NA	NA
OG0001051	7.31913862922743	0.162867151050648	0.971351490778418	0.643707805474149	NA
OG0001052	0	NA	NA	NA	NA
OG0001053	2.61677429012107	-0.190215550879355	1.03194568474924	0.607979852428693	NA
OG0001054	0	NA	NA	NA	NA
OG0001055	0	NA	NA	NA	NA
OG0001056	0	NA	NA	NA	NA
OG0001057	1.28199394030319	-0.140532340537364	1.02167052821389	0.839680360130483	NA
OG0001058	0.170932525373759	-0.0732334907021366	1.01398101393578	0.587773966995441	NA
OG0001059	0.904935716840672	-0.127912175502293	1.01921464070741	0.942366358461925	NA
OG0001060	2.58993267302025	0.234127926167084	1.05889154931305	0.0697258309691532	NA
OG0001061	490.98081572033	3.8898876240021	26.5677460872019	NA	NA
OG0001062	5.04122603937225	-0.368905801272325	1.08900966601005	0.286461809261996	NA
OG0001063	0	NA	NA	NA	NA
OG0001064	6.80820990399748	0.0943391638960485	0.976032208106571	0.768627529554915	NA
OG0001065	0	NA	NA	NA	NA
OG0001066	1.55131837172687	-0.147349044883046	1.02326882207145	0.784479541111343	NA
OG0001067	268.591975493334	3.36677999551864	3.95970503386795	NA	NA
OG0001068	2.61611112640058	-0.187208856801534	1.03149233916504	0.611710994518627	NA
OG0001069	43.7090496115692	0.195746483678174	0.912466991539133	0.665165031808473	NA
OG0001070	2.95025267738157	-0.241520632383552	1.04253564592025	0.519697007605228	NA
OG0001071	7.05243045730697	0.0767965072792002	0.950135950480858	0.834494586706513	NA
OG0001072	20.5587410821468	-0.19980771879493	0.947460014643714	0.598236287500215	NA
OG0001073	374.40898021513	0.53942426309686	1.16701829324436	0.138092597463829	0.278486738218723
OG0001074	2077.75312631264	6.47239116464813	2.26214150679744	8.00219859391013e-05	0.00107585114429236
OG0001075	652.997280587988	5.52746063643495	3.77906655057815	NA	NA
OG0001076	0	NA	NA	NA	NA
OG0001077	547.191577643528	5.63468082477117	2.59612151580853	NA	NA
OG0001078	415.559226884655	0.442417601572977	1.16788995543446	NA	NA
OG0001079	8.54781325209119	-0.486881719286828	1.15896434246255	0.142748285763139	NA
OG0001080	19.8893074573775	0.168044277498853	0.969688761681324	NA	NA
OG0001081	1052.75911801315	16.157637616432	4.48319307988885	NA	NA
OG0001082	9.26230056691334	0.19509757960216	0.980278721954291	0.58371741893312	NA
OG0001083	26.4364525813152	0.428960130056994	1.14695081590317	NA	NA
OG0001084	352.887451822291	0.493287089839622	1.01479508397403	0.299516871819084	0.470669370001417
OG0001085	141.955550884553	0.543481914896358	1.03363390416712	0.26461197399378	0.426907318043298
OG0001086	1020.53846705071	4.77692347112123	2.48688204786789	0.000941697231991018	0.00759635767139421
OG0001087	36.015708888085	0.332732922184845	0.970068759746787	0.448411363024658	NA
OG0001088	888.183170773882	7.27754954258385	3.1475312552612	0.000182923362090156	0.00201215698299171
OG0001089	812.016570294973	6.20450880982499	4.57293262161409	NA	NA
OG0001090	3.04980745695311	-0.209418208931723	1.03645243053201	0.549297753775208	NA
OG0001091	0	NA	NA	NA	NA
OG0001092	2.56309829876186	-0.187464126994137	1.03137220119301	0.615943139807772	NA
OG0001093	3.28587034914695	-0.217341707770731	1.02680932156473	0.584864050356007	NA
OG0001094	882.240038490743	0.802997124267968	1.52335705146572	NA	NA
OG0001095	12.6359544364184	-0.0900624905235904	0.965177460574485	0.770039879510729	NA
OG0001097	0	NA	NA	NA	NA
OG0001098	0	NA	NA	NA	NA
OG0001099	0	NA	NA	NA	NA
OG0001101	5.77256314272094	0.229913970614129	1.02444972400945	0.40590589139727	NA
OG0001102	5.06216948735154	-0.0193410818555834	0.980710136471862	NA	NA
OG0001103	13.2897825773421	-0.179190322395447	0.951651100027595	0.619899081919646	NA
OG0001104	0.0427331313434397	-0.0378902037451282	1.0137197353029	0.310431148288832	NA
OG0001107	0.474013946916542	-0.105144202904188	1.01618612107797	0.866360991780144	NA
OG0001108	0	NA	NA	NA	NA
OG0001109	1.30110105964627	-0.141161376161556	1.0218063330415	0.834926335555466	NA
OG0001111	4.05463691179556	-0.32060586197004	1.06791179329321	0.367981864829707	NA
OG0001112	2.95756220392167	-0.20463173070057	1.03531829906695	0.562112881011324	NA
OG0001113	5.1798653460405	0.338309994351809	1.10453800255181	0.0176866437921243	NA
OG0001114	0	NA	NA	NA	NA
OG0001116	0.180708480506426	-0.0752327398567377	1.01405985056842	0.604224663187259	NA
OG0001119	3.27584166106831	0.0728313243157039	0.990461696712377	0.78156277459898	NA
OG0001120	0.500139119290104	0.175202081863415	1.02905000140089	0.220538791691331	NA
OG0001121	0	NA	NA	NA	NA
OG0001122	2.4785216179195	-0.163484344519384	1.02789425529602	0.653733355307701	NA
OG0001123	3.72883111068845	-0.284333304661873	1.05584178328074	0.421011562360614	NA
OG0001124	0	NA	NA	NA	NA
OG0001125	0	NA	NA	NA	NA
OG0001127	3.96107349991332	0.299161369423927	1.08520106437084	0.0316932488816823	NA
OG0001128	0	NA	NA	NA	NA
OG0001129	6.59005868037401	0.193074237263959	1.00574670036596	0.512735562732947	NA
OG0001131	0	NA	NA	NA	NA
OG0001132	0	NA	NA	NA	NA
OG0001133	3.30138339751307	0.0139724170363225	0.970964493741653	0.899698665902783	NA
OG0001134	1.55131837172687	-0.147349044883046	1.02326882207145	0.784479541111343	NA
OG0001135	228.776965229488	0.42027661016338	1.15519924672617	1.035271753419e-17	1.25267882163699e-15
OG0001136	0.252991872708996	-0.0852462009892839	1.01460968041358	0.691392743681216	NA
OG0001137	481.659645300211	0.451437794442283	1.17235729819374	0.0123421094293036	0.0514963876188186
OG0001139	1.46513401774204	-0.145337732189359	1.02277560204191	0.800935519877316	NA
OG0001140	3.10818586471052	-0.170879028705354	1.03042929476387	NA	NA
OG0001142	0.0427331313434397	-0.0378902037451282	1.0137197353029	0.310431148288832	NA
OG0001143	1.6986597167604	-0.150863382559238	1.02415871417637	0.758206722057159	NA
OG0001144	0	NA	NA	NA	NA
OG0001145	0	NA	NA	NA	NA
OG0001146	0	NA	NA	NA	NA
OG0001147	1.76677925668893	-0.152093722482526	1.02449403551266	0.747398788590517	NA
OG0001150	0	NA	NA	NA	NA
OG0001151	8.62937021317256	-0.43808479042367	1.13176236918654	NA	NA
OG0001154	1.42204184074963	-0.144266436808998	1.02252073554209	0.809565213327777	NA
OG0001156	10.020187133053	-0.528906027310372	1.1900474705114	0.111120459633734	NA
OG0001157	11.6288027616261	-0.572643913306147	1.2259921542732	0.0860370903577131	NA
OG0001159	5.12796906209714	-0.212988440258453	1.04167445189281	NA	NA
OG0001161	0	NA	NA	NA	NA
OG0001165	0	NA	NA	NA	NA
OG0001168	9.34860161941843	-0.512265144887863	1.17709714124496	0.123504328715649	NA
OG0001169	0	NA	NA	NA	NA
OG0001170	10.8423600880022	0.162818766209464	0.971253447379166	0.649386334950858	NA
OG0001171	2.49377703098868	-0.163731965858759	1.02797370240554	0.651867134542145	NA
OG0001173	1.69246006764644	-0.0598269142781859	0.984174925741111	0.973953022814189	NA
OG0001175	0	NA	NA	NA	NA
OG0001176	0.0854662626868795	-0.0543812448255383	1.01342606589552	0.432283333719937	NA
OG0001177	12.9737155323138	0.136255812794158	0.914553999802907	0.75257373748788	NA
OG0001178	0	NA	NA	NA	NA
OG0001179	4.14511374031365	-0.193574936791889	1.03615396106611	NA	NA
OG0001181	0	NA	NA	NA	NA
OG0001182	0	NA	NA	NA	NA
OG0001183	4.26577146144511	0.310026576896884	1.09029810863231	0.0270854576326315	NA
OG0001184	2.18240675052226	-0.169995876933504	1.02781214124871	0.675349189423342	NA
OG0001185	1.11177950622738	-0.135312218206879	1.02057938584189	0.881454248612857	NA
OG0001188	5.13706332166845	-0.0350530817273316	0.981521862025274	0.867925832788292	NA
OG0001189	3.03591051783375	-0.207796063551696	1.03611006655128	0.552299146256745	NA
OG0001193	1.28199394030319	-0.140532340537364	1.02167052821389	0.839680360130483	NA
OG0001194	0	NA	NA	NA	NA
OG0001195	0	NA	NA	NA	NA
OG0001198	0	NA	NA	NA	NA
OG0001199	0	NA	NA	NA	NA
OG0001201	0	NA	NA	NA	NA
OG0001202	5.25126464004357	-0.0394098375929412	0.972679983013114	0.843990625919389	NA
OG0001203	38.4757854616438	-0.242441142623002	0.953022371480997	0.53758951776097	NA
OG0001205	22.7239184316325	0.243027046279192	0.960416839952112	0.555245387129123	NA
OG0001206	21.8760324722791	-0.3751356366724	1.01799337192548	0.318527118897263	NA
OG0001207	0	NA	NA	NA	NA
OG0001208	3.11204159364732	-0.271674458962927	1.05026129975791	0.474333689998678	NA
OG0001209	0	NA	NA	NA	NA
OG0001211	19.6963745891836	0.196573776896294	0.97778499006637	0.584808664760774	NA
OG0001212	5.59873776228823	-0.0562267681731936	0.973250727838872	0.796859392018662	NA
OG0001213	0	NA	NA	NA	NA
OG0001214	0	NA	NA	NA	NA
OG0001215	0.683730101495036	-0.117843073624908	1.01767384863978	0.974402631011955	NA
OG0001216	12.0671407991391	-0.312824652377707	1.01862687106964	0.291296295942613	NA
OG0001219	0.144566784405141	-0.0689370159633521	1.01378513400538	0.550107744631509	NA
OG0001226	0	NA	NA	NA	NA
OG0001228	2.39436292426788	-0.212340443847225	1.03481093169668	0.602992770472072	NA
OG0001229	0	NA	NA	NA	NA
OG0001230	18.6407857506134	-0.455498856420848	1.09059179279634	0.146171619143109	NA
OG0001231	0	NA	NA	NA	NA
OG0001232	3.18741973780422	-0.200656658546882	1.03527856407086	NA	NA
OG0001233	1.70273381849543	-0.150878443616188	1.02416506045925	0.757847174866834	NA
OG0001234	0.430921769924129	-0.101939082180375	1.01587869000517	0.838659961318223	NA
OG0001235	662.233028775701	4.31332429191742	4.89985359256752	NA	NA
OG0001236	399.38211433199	0.400493693283838	1.14106746016894	NA	NA
OG0001237	3.7527326778314	0.0538171487156587	0.986413088851654	0.86625002020566	NA
OG0001238	0	NA	NA	NA	NA
OG0001239	0	NA	NA	NA	NA
OG0001242	7.28403038543437	-0.17934089066151	0.977464251196834	0.537913088934981	NA
OG0001244	346.52593652297	0.740362178584026	1.3345704365029	0.0764708794846992	0.186923745943619
OG0001245	13.2535352525683	-0.600071553988409	1.25217530130457	0.0704142853781015	NA
OG0001246	6.29280842404586	-0.140193218661913	0.975623496199312	0.726258065580718	NA
OG0001247	0	NA	NA	NA	NA
OG0001248	6.91271059349172	0.269231864611839	1.04226216123365	0.318104297183856	NA
OG0001249	0.129276530977239	-0.0653484425090945	1.01367187779711	0.520861334557941	NA
OG0001250	0	NA	NA	NA	NA
OG0001251	5.52766747522856	-0.0676104786629866	0.974139286846975	0.784847534075037	NA
OG0001253	2.52991872708996	-0.164217547699661	1.02813179461578	NA	NA
OG0001254	0	NA	NA	NA	NA
OG0001255	41.3641319954193	-0.348937444465759	0.942042359666774	0.445686342296759	NA
OG0001256	0.0854662626868795	-0.0543812448255383	1.01342606589552	0.432283333719937	NA
OG0001257	0	NA	NA	NA	NA
OG0001260	0	NA	NA	NA	NA
OG0001261	1.26495936354498	-0.140140677730981	1.02158148941142	0.843134314851741	NA
OG0001262	10.0521837265874	-0.541513895471756	1.19872126569991	0.106889375839828	NA
OG0001263	3.3385699295229	-0.217696298820871	1.03882527560972	0.519116092620047	NA
OG0001264	0	NA	NA	NA	NA
OG0001265	0	NA	NA	NA	NA
OG0001266	0	NA	NA	NA	NA
OG0001267	0	NA	NA	NA	NA
OG0001268	0	NA	NA	NA	NA
OG0001269	2.18800679409078	-0.169751803905366	1.02779610910494	0.675120228926064	NA
OG0001274	1.92981277778528	-0.156014112127277	1.02542072373136	0.721450754929297	NA
OG0001275	0	NA	NA	NA	NA
OG0001276	1.62385899105071	-0.148991680856293	1.02368337350653	0.771370892440625	NA
OG0001277	9.80810543907377	-0.333672457239809	1.01476249311263	0.423927067383941	NA
OG0001280	0	NA	NA	NA	NA
OG0001281	0	NA	NA	NA	NA
OG0001284	1.37894966375721	-0.143182278057701	1.02226718157553	0.818484171668354	NA
OG0001285	0.948027893833085	-0.129687092908325	1.01952364148343	0.928569175149302	NA
OG0001286	0	NA	NA	NA	NA
OG0001287	3.96107349991332	0.299161369423927	1.08520106437084	0.0316932488816823	NA
OG0001288	2.13634842643757	-0.197524505277677	1.0314322771045	0.648212719153328	NA
OG0001290	8.34478790139468	-0.220878656090536	0.986854232379087	0.454819898830981	NA
OG0001291	0	NA	NA	NA	NA
OG0001293	0	NA	NA	NA	NA
OG0001294	1.62385899105071	-0.148991680856293	1.02368337350653	0.771370892440625	NA
OG0001295	1.88025777911135	-0.154178616610252	1.02507277717373	0.729830329934227	NA
OG0001296	0	NA	NA	NA	NA
OG0001300	632.933655781589	0.669377439967982	1.32675514656719	NA	NA
OG0001301	1.79479151642447	-0.152616706721619	1.02463759113651	0.742933816016767	NA
OG0001302	8.57463509988264	0.483970771273584	1.19784640424365	0.00828430011421775	NA
OG0001303	0.0861843539848259	-0.0545614345060446	1.01342898853211	0.433730823028655	NA
OG0001304	8.47890275993146	-0.115972920444079	0.9359926283389	0.771808430145308	NA
OG0001305	13.4096107653776	0.268386483998776	0.950728407796005	0.536454564912763	NA
OG0001306	520.187930586539	0.522285760829994	1.21080193693086	NA	NA
OG0001308	1.19267999400531	-0.137921375953234	1.02111060868838	0.860804438005036	NA
OG0001309	0.144566784405141	-0.0689370159633521	1.01378513400538	0.550107744631509	NA
OG0001311	0	NA	NA	NA	NA
OG0001312	0	NA	NA	NA	NA
OG0001315	0	NA	NA	NA	NA
OG0001316	0	NA	NA	NA	NA
OG0001317	2.39987722256312	-0.179764198887527	1.02976132320671	0.64105004534273	NA
OG0001318	31.9249309180204	-0.0834981119190694	0.899513019715219	0.837768666825655	NA
OG0001319	0	NA	NA	NA	NA
OG0001320	0	NA	NA	NA	NA
OG0001321	0	NA	NA	NA	NA
OG0001322	0.0430921769924129	-0.0380242558216627	1.01371440084529	0.31043114828883	NA
OG0001323	0	NA	NA	NA	NA
OG0001324	0	NA	NA	NA	NA
OG0001325	0	NA	NA	NA	NA
OG0001326	4.60093248301867	-0.00287735202643496	0.973429296706597	0.949688787599412	NA
OG0001328	0	NA	NA	NA	NA
OG0001330	4.11342248067922	0.304696540260492	1.08777211555621	0.0292662369950628	NA
OG0001331	2.26485596120231	-0.160590858627486	1.02696368181396	0.678221548727447	NA
OG0001332	4.97366516818379	-0.273428849004741	1.05640075803237	0.374339059620609	NA
OG0001333	0	NA	NA	NA	NA
OG0001334	0	NA	NA	NA	NA
OG0001335	0	NA	NA	NA	NA
OG0001336	0	NA	NA	NA	NA
OG0001337	0	NA	NA	NA	NA
OG0001342	0	NA	NA	NA	NA
OG0001343	0	NA	NA	NA	NA
OG0001344	0	NA	NA	NA	NA
OG0001345	0	NA	NA	NA	NA
OG0001346	3.95957176256334	0.0229138238871262	0.983312833156723	0.949308325199596	NA
OG0001348	8.33227219989659	-0.159739334128862	0.988539271817553	0.54634188769676	NA
OG0001349	18.513594048076	-0.309487186115212	0.990030227424827	0.403626605333716	NA
OG0001350	0	NA	NA	NA	NA
OG0001351	0	NA	NA	NA	NA
OG0001355	1061.67524065424	4.77112273115291	2.6066662142377	NA	NA
OG0001358	14.8822939157147	-0.297210447661431	0.978929242256007	0.474048677164304	NA
OG0001359	0	NA	NA	NA	NA
OG0001360	0	NA	NA	NA	NA
OG0001361	1.11106141492943	-0.135289234643799	1.02057479890361	0.881642317227826	NA
OG0001362	0	NA	NA	NA	NA
OG0001363	0	NA	NA	NA	NA
OG0001364	0	NA	NA	NA	NA
OG0001365	3.31944695930636	0.110860190553312	0.991161037209745	0.665401896724714	NA
OG0001371	1.46513401774204	-0.145337732189359	1.02277560204191	0.800935519877316	NA
OG0001374	503.986922196959	0.493718681670557	1.1126655141572	0.200214835082977	0.351101377464351
OG0001376	8.00605537971898	0.0610708669539827	0.965235612524303	0.85045841218333	NA
OG0001377	0.0427331313434397	-0.0378902037451282	1.0137197353029	0.310431148288832	NA
OG0001379	0	NA	NA	NA	NA
OG0001380	2.8329572803454	-0.200372943865349	1.03422534807514	0.577047953456309	NA
OG0001383	0	NA	NA	NA	NA
OG0001384	9.91570125226345	0.369793984575343	1.10352234748818	0.12296598687679	NA
OG0001386	0	NA	NA	NA	NA
OG0001389	6.06341427626316	-0.410120944697499	1.1103675380492	0.227733108412043	NA
OG0001390	0	NA	NA	NA	NA
OG0001392	0.414148442950088	-0.100668920889188	1.01576163906506	0.827495991528927	NA
OG0001397	14.4097589745482	0.0968340743373467	0.922603134108096	0.822279127088555	NA
OG0001402	0	NA	NA	NA	NA
OG0001403	112.491627102074	-0.516898122656823	1.0169727927006	0.270425196691503	0.430545378943052
OG0001407	0	NA	NA	NA	NA
OG0001409	0	NA	NA	NA	NA
OG0001410	4.7488534087031	0.1908112527968	1.0102989376598	0.496728334367146	NA
OG0001411	0	NA	NA	NA	NA
OG0001412	0	NA	NA	NA	NA
OG0001414	0	NA	NA	NA	NA
OG0001416	0	NA	NA	NA	NA
OG0001418	0	NA	NA	NA	NA
OG0001420	0	NA	NA	NA	NA
OG0001421	0	NA	NA	NA	NA
OG0001424	0	NA	NA	NA	NA
OG0001425	17.5552652009601	-0.111844861591768	0.94935733517643	0.75496863610464	NA
OG0001428	0	NA	NA	NA	NA
OG0001429	0	NA	NA	NA	NA
OG0001430	0	NA	NA	NA	NA
OG0001431	5.32117714475149	-0.280988912419121	1.0591806794645	0.351829599402821	NA
OG0001432	0	NA	NA	NA	NA
OG0001433	9.39577641294539	0.00212547194942444	0.961450317049475	0.998605444620546	NA
OG0001436	0	NA	NA	NA	NA
OG0001439	0.108425088303856	-0.061153886014806	1.0135291114179	0.485299188287244	NA
OG0001441	0.128199394030319	-0.0651452763818907	1.01366425471782	0.519117802445597	NA
OG0001442	0	NA	NA	NA	NA
OG0001443	831.845776346437	0.637468033244634	1.15867048995097	0.166129820620783	0.314089192111167
OG0001444	1.32472707164663	-0.141729289373945	1.02193629765715	0.83012218962636	NA
OG0001448	0	NA	NA	NA	NA
OG0001449	0	NA	NA	NA	NA
OG0001452	110.079570607948	-0.28788639041801	0.961794683015043	0.478629666661965	0.567786173197037
OG0001453	32.6719867512441	-0.154930252506136	0.895935424957392	0.724713417583352	NA
OG0001455	5.73339929600821	-0.0762562015011816	0.974885260061533	0.760724609478595	NA
OG0001456	1.08425088303856	-0.134580372510882	1.02043060200566	0.888308460666344	NA
OG0001457	6.31025773675626	-0.0841575094845288	0.976074467573955	0.719697503164104	NA
OG0001458	0.73256700887102	-0.120320839741161	1.01802225767581	0.994849280042029	NA
OG0001459	7.83597534106412	-0.189200791654512	0.978882671146956	0.50409218707864	NA
OG0001461	0	NA	NA	NA	NA
OG0001463	0	NA	NA	NA	NA
OG0001464	0	NA	NA	NA	NA
OG0001465	0	NA	NA	NA	NA
OG0001466	0	NA	NA	NA	NA
OG0001468	13.5407081674988	0.00847522478860609	0.927026957708611	0.988395721418459	NA
OG0001469	1.89282437682541	-0.154404770335258	1.02513649034459	0.727972952427346	NA
OG0001470	8.94383425725625	0.502782792749095	1.19636325329961	0.0481950720468359	NA
OG0001471	10.1610185703338	-0.0415443082963799	0.954000687515328	0.893683769307655	NA
OG0001473	0.0430921769924129	-0.0380242558216627	1.01371440084529	0.31043114828883	NA
OG0001474	12.1469261777316	-0.133792461287203	0.952516581866157	0.69702954813837	NA
OG0001475	2.31477000552521	-0.175889589864914	1.02897650005066	0.654320555723384	NA
OG0001479	30.194333466733	-0.27493924959711	0.960174907391675	0.51209867994875	NA
OG0001481	0	NA	NA	NA	NA
OG0001486	0.0792338730936981	-0.0527414768130864	1.01340434076614	0.41925964745479	NA
OG0001487	0	NA	NA	NA	NA
OG0001489	1.19267597134241	-0.138017223043486	1.02112722450667	0.860329096706709	NA
OG0001493	0	NA	NA	NA	NA
OG0001495	0	NA	NA	NA	NA
OG0001497	0	NA	NA	NA	NA
OG0001499	0.861843539848259	-0.126151541607775	1.01892009288922	0.956852001199954	NA
OG0001500	0	NA	NA	NA	NA
OG0001502	2.07147721822072	-0.10088344317679	1.00280894778751	0.875119211880257	NA
OG0001503	0	NA	NA	NA	NA
OG0001504	1.6986597167604	-0.150863382559238	1.02415871417637	0.758206722057159	NA
OG0001505	24.6142302768417	-0.15245441795077	0.9342785977663	0.690409059716969	NA
OG0001506	1.42204184074963	-0.144266436808998	1.02252073554209	0.809565213327777	NA
OG0001507	0	NA	NA	NA	NA
OG0001509	0	NA	NA	NA	NA
OG0001511	0	NA	NA	NA	NA
OG0001515	0	NA	NA	NA	NA
OG0001518	0	NA	NA	NA	NA
OG0001521	23.6916468142585	-0.0376561958374669	0.921249245833867	0.916698749240856	NA
OG0001522	0	NA	NA	NA	NA
OG0001523	5.94161024986998	0.357608630196246	1.11507939856464	0.0129795329747451	NA
OG0001525	252.475575358234	-0.408453122094964	1.02205991079517	0.316337904093713	0.478461079941741
OG0001527	0	NA	NA	NA	NA
OG0001529	0	NA	NA	NA	NA
OG0001531	0.0430921769924129	-0.0380242558216627	1.01371440084529	0.31043114828883	NA
OG0001532	8.15209093231185	-0.144666763215663	0.984688030235558	0.566679309982072	NA
OG0001533	0	NA	NA	NA	NA
OG0001538	0	NA	NA	NA	NA
OG0001539	0.180708480506426	-0.0752327398567377	1.01405985056842	0.604224663187259	NA
OG0001540	14.1458974600612	-0.202325947973784	0.9575566891063	0.576447400116913	NA
OG0001542	1.98152205035305	-0.155998129257181	1.02558991057855	0.715162447061211	NA
OG0001545	21.1399274759094	-0.212545619349404	0.950303348691988	0.576532708557889	NA
OG0001546	34.4240355119222	-0.330760041528804	0.961023898563632	0.453258832989694	NA
OG0001549	0.867400706430844	-0.126774975088335	1.01902220673509	0.954239830501537	NA
OG0001550	0	NA	NA	NA	NA
OG0001554	4.83153415790352	-0.077180420613775	0.967074694817664	0.872979319182172	NA
OG0001557	0	NA	NA	NA	NA
OG0001559	1.89605578766617	-0.154462759274668	1.02515285915261	0.727497548449958	NA
OG0001560	12.9557890890179	-0.111375148353019	0.960821738387076	0.73064774410687	NA
OG0001565	1.48180954015269	-0.145824055141007	1.02289014573526	0.797267949037394	NA
OG0001569	0	NA	NA	NA	NA
OG0001570	3.30840339589352	-0.218461334837315	1.03888947508837	0.520214753210125	NA
OG0001572	0	NA	NA	NA	NA
OG0001573	0	NA	NA	NA	NA
OG0001575	0	NA	NA	NA	NA
OG0001576	5.35252420663051	-0.0433008680559385	0.981803421752979	NA	NA
OG0001579	0	NA	NA	NA	NA
OG0001581	0	NA	NA	NA	NA
OG0001583	9.87760806321479	-0.190685741295569	0.994584213422239	0.464430162353956	NA
OG0001585	2.5007315345427	-0.185476476061038	1.0308780828637	0.62420364924545	NA
OG0001586	0	NA	NA	NA	NA
OG0001587	0	NA	NA	NA	NA
OG0001591	0	NA	NA	NA	NA
OG0001592	1.92299091045479	-0.154952381461449	1.02529128262496	0.723527896660336	NA
OG0001593	0.0430921769924129	-0.0380242558216627	1.01371440084529	0.31043114828883	NA
OG0001594	5.89657015798285	-0.0693418941373436	0.974019491206519	0.760862165177223	NA
OG0001597	0.0427331313434397	-0.0378902037451282	1.0137197353029	0.310431148288832	NA
OG0001598	0	NA	NA	NA	NA
OG0001599	14.3487246151793	0.270402662767717	1.03510992523608	NA	NA
OG0001601	14.2962891420824	-0.365281522501759	1.0417570145565	0.22707279144779	NA
OG0001604	10.3853166828669	-0.283747248763949	1.00711477641915	0.346264062386642	NA
OG0001611	0	NA	NA	NA	NA
OG0001612	0	NA	NA	NA	NA
OG0001613	5.78302395800242	-0.0787214063520879	0.974954380504957	0.75427623477611	NA
OG0001615	2.73009338128702	-0.195866725569814	1.03316391279289	0.590994495387879	NA
OG0001616	0	NA	NA	NA	NA
OG0001617	0	NA	NA	NA	NA
OG0001618	2.43578848657606	-0.162923687286308	1.02771115397383	0.658429778752511	NA
OG0001620	0	NA	NA	NA	NA
OG0001621	0	NA	NA	NA	NA
OG0001622	0	NA	NA	NA	NA
OG0001624	0.726463232838475	-0.120028170506927	1.01797985740976	0.992406383320797	NA
OG0001627	0	NA	NA	NA	NA
OG0001629	6.61087605298034	-0.11045148971726	0.978655787567365	0.670281074330698	NA
OG0001630	1.660000687152	-0.149779059841334	1.02388635701789	0.765081501213043	NA
OG0001632	0.0430921769924129	-0.0380242558216627	1.01371440084529	0.31043114828883	NA
OG0001633	2.39772294866928	-0.178851366016354	1.02963037549161	0.642375720929561	NA
OG0001636	1.51795123625398	-0.146648537204189	1.02309278531255	0.790337058402417	NA
OG0001637	0.505983745417992	-0.107576748222624	1.01642928076772	0.886625548792822	NA
OG0001638	0	NA	NA	NA	NA
OG0001639	72.1469997854943	-0.392000684777296	0.94059320243599	0.403628693601842	0.527901680317962
OG0001640	2.52436558317027	-0.185092713707478	1.0308928971278	0.622537622223537	NA
OG0001642	0.387829592931716	-0.0983456311998274	1.01555634248263	0.808316209127307	NA
OG0001643	1.79479151642447	-0.152616706721619	1.02463759113651	0.742933816016767	NA
OG0001645	0	NA	NA	NA	NA
OG0001647	9.86045046833387	-0.0308453806481169	0.953688151747882	0.919277228208062	NA
OG0001648	0	NA	NA	NA	NA
OG0001650	0.73256700887102	-0.120320839741161	1.01802225767581	0.994849280042029	NA
OG0001651	476.181248731964	0.525297543461371	1.23574280997709	NA	NA
OG0001652	0.560198300901368	-0.110882767262696	1.01680267752961	0.915373590312577	NA
OG0001656	10.7737347608633	-0.189821302720048	0.948126632118245	0.63995470410179	NA
OG0001657	0	NA	NA	NA	NA
OG0001658	1.63750272571169	-0.149286698545869	1.02375925534014	0.768999977710117	NA
OG0001660	461.291205296556	0.589182041522006	1.21518158619325	NA	NA
OG0001661	2.59233239095796	-0.229059796784432	1.0386254160642	0.564237972824444	NA
OG0001662	4.08777115659366	0.0153140617610737	0.982688140568057	0.973984829225618	NA
OG0001663	0	NA	NA	NA	NA
OG0001667	5.78308693090567	-0.0702939320188235	0.97797516257221	NA	NA
OG0001670	0.517106123908955	-0.108120516645185	1.01649513341356	0.891825799544937	NA
OG0001671	0	NA	NA	NA	NA
OG0001673	4.10512033793847	-0.246482231243004	1.04712946849048	0.44106526694138	NA
OG0001674	2.2046434621784	-0.159718558020313	1.02669408166319	0.685363547166931	NA
OG0001675	0	NA	NA	NA	NA
OG0001676	0	NA	NA	NA	NA
OG0001677	4.73662268996029	-0.352049851727608	1.0814089767955	0.310871881360147	NA
OG0001678	0	NA	NA	NA	NA
OG0001679	0	NA	NA	NA	NA
OG0001681	8.99945142463696	0.279123140786391	1.04409822580831	0.312120740196657	NA
OG0001682	2.14312340281781	-0.196886340438237	1.03136149121539	0.64812875278409	NA
OG0001683	0	NA	NA	NA	NA
OG0001684	4.8751673845087	0.329617528694819	1.10000929964529	0.0202333835887723	NA
OG0001685	4.05066463728682	-0.191428137407859	1.03559498838487	NA	NA
OG0001688	1.79550960772242	-0.15262976091148	1.02464119955281	0.74282162821679	NA
OG0001689	3.31198335716959	0.0772562793597291	0.985281165424486	0.780896938177879	NA
OG0001694	3.03284657487666	-0.243619707909199	1.04326916493434	0.510812304342859	NA
OG0001695	4.51510247002806	-0.00737447155999415	0.981527950575217	0.953568613424306	NA
OG0001696	3.16225171941454	-0.171382331489164	1.03061344169674	NA	NA
OG0001697	1.89605578766617	-0.154462759274668	1.02515285915261	0.727497548449958	NA
OG0001699	0	NA	NA	NA	NA
OG0001702	0	NA	NA	NA	NA
OG0001704	0	NA	NA	NA	NA
OG0001705	0.470064444777837	-0.104872141269667	1.0161586376518	0.863985765437253	NA
OG0001706	17.3151694546375	0.0741137770888903	0.948186502170613	0.847702589246326	NA
OG0001707	16.7615841093231	-0.106503649682551	0.932487523080812	0.772657956014232	NA
OG0001708	28.8966260389791	-0.486676699358723	1.05528751676332	0.262608097807483	NA
OG0001709	1042.52132935625	1.03651740874945	1.68773363471269	0.0414084772786814	0.11929585120763
OG0001710	1.83824273906586	-0.153411378578472	1.02485810185563	0.736187121877177	NA
OG0001712	0	NA	NA	NA	NA
OG0001714	15.4147351709521	0.340180542215343	1.02512873317479	0.363145819853741	NA
OG0001715	593.824682716993	0.60078089645785	1.30279344441828	NA	NA
OG0001716	0	NA	NA	NA	NA
OG0001717	0	NA	NA	NA	NA
OG0001721	28.1368162863024	0.0818013594453603	0.894203577548899	0.859122136986112	NA
OG0001724	0	NA	NA	NA	NA
OG0001725	0	NA	NA	NA	NA
OG0001726	7.66638584141515	0.331604514533705	1.07925019442486	0.182684290648302	NA
OG0001727	0.0427331313434397	-0.0378902037451282	1.0137197353029	0.310431148288832	NA
OG0001729	0	NA	NA	NA	NA
OG0001730	0	NA	NA	NA	NA
OG0001731	6.61914473878194	0.105026785021904	0.961887730267444	0.769983581914789	NA
OG0001732	0	NA	NA	NA	NA
OG0001735	0	NA	NA	NA	NA
OG0001737	1.3358574867648	-0.142030598256895	1.02200427657822	0.827710319441968	NA
OG0001739	3.00065438091408	-0.206434063434333	1.03575863033131	0.55660905279352	NA
OG0001740	2.43525795038052	-0.213712147615663	1.0352082518508	0.597036243432785	NA
OG0001741	1.72368707969652	-0.151277902658794	1.02427252318148	0.754397843731089	NA
OG0001742	2.24078515827968	-0.160278484114053	1.02686556466327	0.68090671003922	NA
OG0001744	0	NA	NA	NA	NA
OG0001745	0	NA	NA	NA	NA
OG0001755	13.2905071324922	-0.348972368296093	1.03270126673795	0.247938033600125	NA
OG0001757	2.91339288998234	-0.202448092253414	1.03481123926162	0.568207522336202	NA
OG0001759	1.08425088303856	-0.134580372510882	1.02043060200566	0.888308460666344	NA
OG0001761	248.594261297406	0.673838446014123	1.38259249630835	NA	NA
OG0001763	10.111754713186	-0.240648527691966	1.00106342618106	0.400427073853421	NA
OG0001764	29.153416820238	0.33752033977259	1.02057532282625	0.368379662225539	NA
OG0001765	2.13288573072256	0.221184332670352	1.05439221918983	0.08320485433915	NA
OG0001766	0	NA	NA	NA	NA
OG0001767	0	NA	NA	NA	NA
OG0001769	0	NA	NA	NA	NA
OG0001771	0	NA	NA	NA	NA
OG0001772	0	NA	NA	NA	NA
OG0001773	0	NA	NA	NA	NA
OG0001775	4.21508096877946	0.00578797020967028	0.97655617020449	0.994955810311983	NA
OG0001776	11.8403123678549	-0.316859920129752	1.01802051111193	0.28966803265309	NA
OG0001782	0	NA	NA	NA	NA
OG0001783	2.01671522306805	-0.160768326581251	1.02620592730199	0.705314529621274	NA
OG0001785	0	NA	NA	NA	NA
OG0001787	0	NA	NA	NA	NA
OG0001789	2.58993267302025	0.234127926167084	1.05889154931305	0.0697258309691532	NA
OG0001791	0	NA	NA	NA	NA
OG0001793	21.4317372253441	-0.0201320897968391	0.885151013474989	0.957449027825086	NA
OG0001795	0	NA	NA	NA	NA
OG0001797	0	NA	NA	NA	NA
OG0001798	0	NA	NA	NA	NA
OG0001799	0	NA	NA	NA	NA
OG0001800	0	NA	NA	NA	NA
OG0001801	0	NA	NA	NA	NA
OG0001802	0	NA	NA	NA	NA
OG0001803	2.19075054572193	-0.161284955242475	1.02681609159795	0.685095778036133	NA
OG0001804	0	NA	NA	NA	NA
OG0001805	2.71480715052201	-0.166544611938828	1.02890505579459	0.629380567507605	NA
OG0001806	0	NA	NA	NA	NA
OG0001808	12.1757235069341	-0.0971701267264164	0.966214347775159	0.753675047051873	NA
OG0001809	7.58635083869327	-0.139857198579322	0.984175695405719	0.594755627013904	NA
OG0001810	0.982862020899114	-0.131055953555559	1.01977034653443	0.917847432211406	NA
OG0001811	2.50490343214254	-0.185305499308056	1.03086426470372	0.624058171791684	NA
OG0001812	4.25211224672527	0.00372092846635061	0.976602009567691	0.988667580661371	NA
OG0001814	2.27706351326739	-0.173960019388728	1.02860638497404	0.66055320441857	NA
OG0001815	0.772158488611298	-0.122335887311978	1.01831447165732	0.988800350427567	NA
OG0001816	5.97252660267154	0.160456542337108	0.990647571685142	0.586388856171172	NA
OG0001817	15.1707916337673	0.385301664241177	1.03395331641385	0.328339749122772	NA
OG0001818	5.03558066892993	-0.0424786292545229	0.973412409211255	0.852278511632498	NA
OG0001819	0.216850176607711	-0.0805551045261122	1.01433335343963	0.650689741177765	NA
OG0001820	8.39319544428169	-0.180655401637579	0.984629216487505	0.507690936684176	NA
OG0001823	26.9276118852312	-0.453988638375639	1.06097605912672	0.234836537795603	NA
OG0001824	0	NA	NA	NA	NA
OG0001826	0	NA	NA	NA	NA
OG0001835	4.81770672757489	-0.264998889643772	1.05361024447511	0.388541498687786	NA
OG0001836	5.35935922306081	0.00807887096946574	0.95690675956771	0.968295700260706	NA
OG0001838	0	NA	NA	NA	NA
OG0001839	1.79179857429925	-0.152578463405563	1.02462643189328	0.743323311272759	NA
OG0001840	0	NA	NA	NA	NA
OG0001841	0	NA	NA	NA	NA
OG0001842	0	NA	NA	NA	NA
OG0001843	0.9758257947347	-0.130856682538761	1.01972921306279	0.919382555088403	NA
OG0001844	0.948027893833085	-0.129687092908325	1.01952364148343	0.928569175149302	NA
OG0001847	0	NA	NA	NA	NA
OG0001848	0	NA	NA	NA	NA
OG0001850	11.8528620065031	0.0634142116510658	0.951348940300045	0.859994865847804	NA
OG0001851	5.08731517245419	-0.278110809267251	1.05809124971463	0.365961792563476	NA
OG0001859	7.46213423178253	-0.324831427476886	1.07816857778296	0.254075167330704	NA
OG0001861	0	NA	NA	NA	NA
OG0001862	4.46148140624631	-0.00492531889488835	0.98147817373044	0.961342435021072	NA
OG0001866	19.0086680595665	-0.0188267971399895	0.881494634185051	0.960775276610193	NA
OG0001871	5.84932045071535	0.287865994797427	1.05640560073721	0.253891807597314	NA
OG0001872	132.654971454059	-0.305080427772956	0.898051830007399	0.516186337047715	0.59035377658527
OG0001873	3.97791860431299	0.0380564492442948	0.984148883054753	0.919029173031463	NA
OG0001874	0	NA	NA	NA	NA
OG0001875	2.31306855048225	-0.161338911493444	1.02719678155548	0.672236527971714	NA
OG0001876	3.28409971099469	0.0720996239822984	0.990324583945633	0.784076184172034	NA
OG0001878	1.6805949027041	-0.15021280185492	1.02399957386156	0.76159483814415	NA
OG0001879	23.8362896929307	0.239144764037641	0.935852509167522	0.587380851198072	NA
OG0001880	29.1001129525784	0.432976469493382	1.13131570658834	0.113796754329881	NA
OG0001881	1.50822619473445	-0.146334695799723	1.02301867373202	0.79257866127345	NA
OG0001885	0.301645238946891	-0.0903787181725891	1.01495504382141	0.737405202772674	NA
OG0001886	1.56104341324639	-0.147651427280517	1.02334162128806	0.782316391915748	NA
OG0001887	0.505983745417992	-0.107576748222624	1.01642928076772	0.886625548792822	NA
OG0001888	12.4392820435499	0.0510165065832583	0.950402583988972	0.888557102810346	NA
OG0001891	0	NA	NA	NA	NA
OG0001892	0	NA	NA	NA	NA
OG0001898	0	NA	NA	NA	NA
OG0001900	0	NA	NA	NA	NA
OG0001901	18.6444547804366	-0.285861237412229	0.992570574018194	0.421774228946873	NA
OG0001902	0.517106123908955	-0.108120516645185	1.01649513341356	0.891825799544937	NA
OG0001903	6.2393790187633	-0.0966745915929357	0.97693799559068	0.70608589718409	NA
OG0001905	0	NA	NA	NA	NA
OG0001906	176.225572669147	0.689682198341839	1.39271130045024	0.0116531273360911	0.0503581574166793
OG0001907	0.775659185863433	-0.122366174010822	1.0183239999664	0.988162413034917	NA
OG0001908	0	NA	NA	NA	NA
OG0001909	0	NA	NA	NA	NA
OG0001911	6.33349327721561	0.0325635712605118	0.942415421728317	0.936838299114398	NA
OG0001912	0	NA	NA	NA	NA
OG0001915	0	NA	NA	NA	NA
OG0001917	0.948027893833085	-0.129687092908325	1.01952364148343	0.928569175149302	NA
OG0001918	0	NA	NA	NA	NA
OG0001919	8.01942040996048	0.031652081797083	0.973861078650147	NA	NA
OG0001921	0.289133568810281	-0.0893201373713257	1.01487008013646	0.727592286877612	NA
OG0001923	0	NA	NA	NA	NA
OG0001925	4.9176027029464	-0.0129622160176992	0.980766351947118	0.917387502074376	NA
OG0001926	1.19652767761631	-0.138036568239277	1.02113476021348	0.859864499404426	NA
OG0001930	34.0204390704353	-0.355507347389342	1.01980311852218	0.334639064398804	NA
OG0001936	0	NA	NA	NA	NA
OG0001937	1.93914796465858	-0.155240069282412	1.02537312136318	0.721201567977394	NA
OG0001938	1.12698401438199	-0.135908424907542	1.02069506532308	0.876962754833838	NA
OG0001939	0.129276530977239	-0.0653484425090945	1.01367187779711	0.520861334557941	NA
OG0001940	0	NA	NA	NA	NA
OG0001943	681.776406869473	9.21092526804233	3.29177032488308	NA	NA
OG0001944	2.58993267302025	0.234127926167084	1.05889154931305	0.0697258309691532	NA
OG0001945	1.88025777911135	-0.154178616610252	1.02507277717373	0.729830329934227	NA
OG0001946	0	NA	NA	NA	NA
OG0001947	2.32002707669917	-0.167135759879577	1.02789144993382	0.66452500892952	NA
OG0001950	0	NA	NA	NA	NA
OG0001953	0	NA	NA	NA	NA
OG0001954	0	NA	NA	NA	NA
OG0001955	0	NA	NA	NA	NA
OG0001957	0	NA	NA	NA	NA
OG0001958	2.57767448355472	-0.238936232395422	1.04057696353663	0.554378506012453	NA
OG0001959	0	NA	NA	NA	NA
OG0001963	0	NA	NA	NA	NA
OG0001966	0.948027893833085	-0.129687092908325	1.01952364148343	0.928569175149302	NA
OG0001974	0.646382654886194	-0.115857663404397	1.01741043613563	0.957691767004951	NA
OG0001975	0.128199394030319	-0.0651452763818907	1.01366425471782	0.519117802445597	NA
OG0001976	1.92246037425924	-0.155002414155712	1.02530353192806	0.723325839287028	NA
OG0001980	0	NA	NA	NA	NA
OG0001981	0	NA	NA	NA	NA
OG0001983	2.32015569025981	-0.175981919742334	1.02900559385659	0.653661929755047	NA
OG0001984	0.0427331313434397	-0.0378902037451282	1.0137197353029	0.310431148288832	NA
OG0001985	0	NA	NA	NA	NA
OG0001990	5.26995675592034	0.18220074216199	1.00459825024646	0.529848673815439	NA
OG0001991	1.76677925668893	-0.152093722482526	1.02449403551266	0.747398788590517	NA
OG0001992	0.430921769924129	-0.101939082180375	1.01587869000517	0.838659961318223	NA
OG0001993	3.43121710518924	-0.22344683173274	1.04022243604583	0.506168628270293	NA
OG0001994	0	NA	NA	NA	NA
OG0001995	0.555530707464717	-0.11060788147415	1.0167709954466	0.912963232665129	NA
OG0002001	1.73480141286169	-0.151558652247109	1.02434592569146	0.752235770554945	NA
OG0002002	4.11342248067922	0.304696540260492	1.08777211555621	0.0292662369950628	NA
OG0002007	47.3662168140554	-0.523632106454198	1.05228744139448	0.251602218040604	NA
OG0002011	2.93304259611248	-0.204722710457957	1.0352676398041	0.563819774728906	NA
OG0002012	0.474013946916542	-0.105144202904188	1.01618612107797	0.866360991780144	NA
OG0002015	47.4354014425567	-0.266479185520644	0.913978102437865	0.554378108925765	NA
OG0002016	4.7228184037428	0.325023379057301	1.09767081824247	0.0216966681036298	NA
OG0002017	4.1692926217966	0.0261366687514768	0.983014049098833	0.957916314409176	NA
OG0002018	0	NA	NA	NA	NA
OG0002022	0.689474831878607	-0.1181543966339	1.01771744411613	0.976840741560921	NA
OG0002025	2.31585115643644	-0.1761609007737	1.02902255658813	0.653744750741851	NA
OG0002026	2.65152668587813	-0.184168097890494	1.03115045796557	0.612192295006928	NA
OG0002030	30.5689566744334	0.0188548534322927	0.879155723508877	0.973893032446911	NA
OG0002032	1.53839272836383	-0.147052280331711	1.02319502908704	0.78686272839831	NA
OG0002033	0	NA	NA	NA	NA
OG0002034	0	NA	NA	NA	NA
OG0002036	0	NA	NA	NA	NA
OG0002037	3.80380155904872	0.0538322979350305	0.980554828145702	0.875945752018708	NA
OG0002038	0	NA	NA	NA	NA
OG0002039	0	NA	NA	NA	NA
OG0002040	0	NA	NA	NA	NA
OG0002041	3.30494713100518	0.0702693637156091	0.989823810858952	0.790906103766619	NA
OG0002042	0	NA	NA	NA	NA
OG0002043	0.0430921769924129	-0.0380242558216627	1.01371440084529	0.31043114828883	NA
OG0002044	29.8610056076856	-0.330623452268156	0.949408197871315	0.44968716092863	NA
OG0002046	0	NA	NA	NA	NA
OG0002050	0	NA	NA	NA	NA
OG0002057	2.06007667777325	-0.157390574571215	1.02599503672653	0.704068347067587	NA
OG0002059	0.474013946916542	-0.105144202904188	1.01618612107797	0.866360991780144	NA
OG0002061	2.13665656717199	-0.158581806738341	1.02635204955139	0.694233287309353	NA
OG0002064	0	NA	NA	NA	NA
OG0002065	0	NA	NA	NA	NA
OG0002066	0	NA	NA	NA	NA
OG0002067	2.09621837387454	-0.157982233166172	1.02617087178644	0.699254463527564	NA
OG0002069	2.60672101194982	-0.165236721871698	1.02846285613695	0.640192705183879	NA
OG0002070	3.19932859608384	0.266427756818958	1.07107546746394	0.049243148454034	NA
OG0002072	2.75789932751443	-0.167013004710269	1.02906923473565	0.625206339883991	NA
OG0002074	0	NA	NA	NA	NA
OG0002076	4.88952923303421	0.035856467367387	0.960463159504343	0.901627078313346	NA
OG0002077	0.689474831878607	-0.1181543966339	1.01771744411613	0.976840741560921	NA
OG0002079	0	NA	NA	NA	NA
OG0002086	6.33801766541942	0.112102427367227	0.987379332159154	0.689670070836839	NA
OG0002091	0	NA	NA	NA	NA
OG0002096	1.20622191013859	-0.138322489758937	1.02119503502476	0.857523992011511	NA
OG0002097	1.41019333433351	-0.143970248678701	1.02245098668692	0.811966046519165	NA
OG0002102	0	NA	NA	NA	NA
OG0002104	2.02393498167197	-0.156788726323762	1.02581772953957	0.708979467366649	NA
OG0002105	7.94743624847913	-0.179495708099796	0.98045368799146	0.516960551834926	NA
OG0002106	22.1802938676075	0.283064498199887	0.923247691900355	0.537978631630126	NA
OG0002107	498.443593448372	1.10746696808737	2.07912682878112	NA	NA
OG0002108	4.05777610481227	0.0153617653972517	0.974694359929111	0.976266650257365	NA
OG0002111	1.14711736575743	-0.136588141151752	1.0208324211698	0.87182068478278	NA
OG0002112	3.19791535700987	0.0799516546297304	0.991936976557704	0.756671380059886	NA
OG0002113	0	NA	NA	NA	NA
OG0002114	0	NA	NA	NA	NA
OG0002115	0	NA	NA	NA	NA
OG0002123	0	NA	NA	NA	NA
OG0002125	0	NA	NA	NA	NA
OG0002126	0	NA	NA	NA	NA
OG0002134	0.301645238946891	-0.0903787181725891	1.01495504382141	0.737405202772674	NA
OG0002136	4.34489274060701	0.0136268704148386	0.974290643742845	0.998794339938779	NA
OG0002142	0	NA	NA	NA	NA
OG0002143	212.672042568476	-0.312992230632653	0.97581712200275	0.437827344132896	0.546155759176087
OG0002144	1.06832828358599	-0.133932041294971	1.02030837553916	0.893203083564125	NA
OG0002145	0.904935716840672	-0.127912175502293	1.01921464070741	0.942366358461925	NA
OG0002148	0	NA	NA	NA	NA
OG0002152	0	NA	NA	NA	NA
OG0002156	10.6126877096368	-0.29299179010053	1.0098749158144	0.333599637255732	NA
OG0002157	6.55496250973904	-0.430271881822883	1.12170275087407	0.204126471181515	NA
OG0002159	1.20658095578756	-0.138333057779078	1.02119726885005	0.857437679627926	NA
OG0002163	0	NA	NA	NA	NA
OG0002165	0	NA	NA	NA	NA
OG0002166	0	NA	NA	NA	NA
OG0002170	11.048010236474	-0.56619231358106	1.21942710096405	0.0917546611780262	NA
OG0002175	1.62385899105071	-0.148991680856293	1.02368337350653	0.771370892440625	NA
OG0002179	130.683722329294	0.593582524059472	1.28226575357858	0.0211217151111804	0.0779905827145417
OG0002180	2.48126134688776	-0.184595343995504	1.03069019697501	0.627128166947043	NA
OG0002184	0	NA	NA	NA	NA
OG0002185	8.35760614818926	-0.409650178106912	1.11661854302352	0.182421727676783	NA
OG0002186	0.897395758212234	-0.127806995546067	1.01919879623676	0.944814363074306	NA
OG0002190	2.4793265383562	-0.143225801264915	1.01604487196226	0.737991420159007	NA
OG0002194	25.5744690639074	0.105154948100886	0.89947047943753	0.81714407075999	NA
OG0002196	4.09051961287957	0.0318394637675295	0.978116758889271	0.944523660522803	NA
OG0002207	0	NA	NA	NA	NA
OG0002212	0	NA	NA	NA	NA
OG0002220	1.40952614795012	-0.144036477722388	1.02246360965562	0.81170053788625	NA
OG0002221	0	NA	NA	NA	NA
OG0002223	0.0427331313434397	-0.0378902037451282	1.0137197353029	0.310431148288832	NA
OG0002224	0	NA	NA	NA	NA
OG0002227	2.39230242357595	-0.170639225385505	1.02854580018032	0.652821311772069	NA
OG0002229	3.08360732405815	-0.209090247468761	1.0364946866636	0.547395350398276	NA
OG0002230	386.214876785264	0.410747146170621	1.14880153998928	NA	NA
OG0002231	12.5930741270379	0.223918545972999	0.988745473607611	0.52842128333479	NA
OG0002236	14.8584597224188	-0.216898358538542	0.962956813207746	0.548295652405803	NA
OG0002242	0	NA	NA	NA	NA
OG0002246	7.76979801906074	0.39276600699095	1.13607221418076	0.00700230263749305	NA
OG0002250	0	NA	NA	NA	NA
OG0002252	0	NA	NA	NA	NA
OG0002254	0	NA	NA	NA	NA
OG0002258	8.86643339709082	0.283960979647507	1.03106830279926	0.3605508520296	NA
OG0002259	3.80872451914742	0.293402400792086	1.08258212697764	0.0343984724753098	NA
OG0002261	18.1289650943489	0.0882980553132309	0.937664091459074	0.82628058396905	NA
OG0002262	6.90529016472366	-0.100789772036599	0.979637083361924	NA	NA
OG0002263	15.3241314469107	-0.0650168062142519	0.928184226706092	0.856981403451489	NA
OG0002265	1.40952614795012	-0.144036477722388	1.02246360965562	0.81170053788625	NA
OG0002266	0	NA	NA	NA	NA
OG0002267	2.88214921940604	-0.199987454314726	1.03430172366052	0.573680845322724	NA
OG0002269	1.63247608662607	-0.149178321517545	1.0237313347693	0.769870974182798	NA
OG0002271	0	NA	NA	NA	NA
OG0002275	0	NA	NA	NA	NA
OG0002277	2.91518811822721	-0.202967786290323	1.03490563284874	0.567434322611085	NA
OG0002279	0	NA	NA	NA	NA
OG0002282	2.95684411262373	-0.20442803861582	1.03528070657846	0.562415688902468	NA
OG0002283	28.109281034305	0.0470814775519977	0.912753709664048	NA	NA
OG0002288	0.430921769924129	-0.101939082180375	1.01587869000517	0.838659961318223	NA
OG0002293	0	NA	NA	NA	NA
OG0002296	5.78002856598934	0.184415959193416	0.996602274923919	0.531132316717281	NA
OG0002297	1.53839272836383	-0.147052280331711	1.02319502908704	0.78686272839831	NA
OG0002298	0	NA	NA	NA	NA
OG0002299	11.1143562081514	-0.224053981506808	1.00556407855983	0.407432712426557	NA
OG0002302	699.771640534829	11.9338973677791	2.86078652017599	NA	NA
OG0002303	0	NA	NA	NA	NA
OG0002309	0	NA	NA	NA	NA
OG0002310	23.8734976309893	-0.533461696601232	1.14964474130233	0.0991367548738445	NA
OG0002318	0	NA	NA	NA	NA
OG0002322	4.94804990028539	-0.0494962486457763	0.967225149901869	0.841614668735809	NA
OG0002326	0	NA	NA	NA	NA
OG0002327	2.09392343582855	-0.157889304572059	1.02614495140339	0.699817053997131	NA
OG0002331	3.03688583625297	-0.266060784886283	1.04856192148125	0.485928728396185	NA
OG0002332	0	NA	NA	NA	NA
OG0002337	12.76760743673	0.0766320893755347	0.909340048625515	0.862786979374607	NA
OG0002340	0	NA	NA	NA	NA
OG0002341	10.1963100521501	-0.0588659499933749	0.915834578326528	0.88082380611053	NA
OG0002343	0	NA	NA	NA	NA
OG0002344	0	NA	NA	NA	NA
OG0002345	34.8051281096369	0.144982166740498	0.929691929386795	0.726815831230907	NA
OG0002346	0	NA	NA	NA	NA
OG0002347	0	NA	NA	NA	NA
OG0002349	0.0427331313434397	-0.0378902037451282	1.0137197353029	0.310431148288832	NA
OG0002350	1.80708480506426	-0.152906023703359	1.02471532321882	0.740699762909083	NA
OG0002352	0	NA	NA	NA	NA
OG0002353	6.93400979397862	-0.14653833309072	0.971240400744515	0.586149106083361	NA
OG0002365	0	NA	NA	NA	NA
OG0002366	0.603290477893781	-0.113443756292927	1.01710614442662	0.937259726936344	NA
OG0002372	3.02657130829755	-0.208307604326347	1.03617671138747	0.552286461028757	NA
OG0002374	593.937541335469	0.544629546748541	1.25334552603297	NA	NA
OG0002379	7.76368649648169	-0.0819994308378614	0.932901180448439	0.835956822553375	NA
OG0002380	0	NA	NA	NA	NA
OG0002381	9.9593242430345	0.171649504936013	0.973449705133734	0.613879140068428	NA
OG0002386	1.53839272836383	-0.147052280331711	1.02319502908704	0.78686272839831	NA
OG0002387	0	NA	NA	NA	NA
OG0002388	0	NA	NA	NA	NA
OG0002389	0.0722833922025704	-0.0508504104000041	1.01338697410439	0.404423382920417	NA
OG0002390	0	NA	NA	NA	NA
OG0002392	11.464898200846	0.389513301615796	1.13425231881267	0.00473072182884108	NA
OG0002393	0.252991872708996	-0.0852462009892839	1.01460968041358	0.691392743681216	NA
OG0002394	2.51766260106937	0.116123450139391	0.998340446076205	0.606607117786353	NA
OG0002395	2.1905201136336	-0.169729919344137	1.02780144667785	0.674874320157618	NA
OG0002398	0	NA	NA	NA	NA
OG0002399	0	NA	NA	NA	NA
OG0002402	0.299131919404078	-0.0901422825268169	1.01493892926303	0.735181288725189	NA
OG0002403	0	NA	NA	NA	NA
OG0002408	9.89011381379471	0.336824710700173	1.06024539580465	0.270012250260987	NA
OG0002413	12.382440064141	-0.117536203123065	0.950577698450966	0.729523700732247	NA
OG0002422	11.359938981861	-0.0798815473876482	0.956454711013119	0.803656204007497	NA
OG0002425	0	NA	NA	NA	NA
OG0002426	29.5153412197322	-0.347651567226142	0.998485793037704	0.370242663217858	NA
OG0002427	0.108425088303856	-0.061153886014806	1.0135291114179	0.485299188287244	NA
OG0002429	9.85842372209653	0.140635798991971	0.989919229148768	0.628836476649995	NA
OG0002434	0.758975618126989	-0.121721241514242	1.01822133058375	0.993822834338444	NA
OG0002436	1.66659212239415	-0.149918725490628	1.02392271462357	0.763959507844299	NA
OG0002442	0	NA	NA	NA	NA
OG0002443	5.93419668682769	-0.294609633071207	1.06461274392322	0.317792105149253	NA
OG0002444	0	NA	NA	NA	NA
OG0002445	0	NA	NA	NA	NA
OG0002446	2.52714014379867	-0.184574740879767	1.03083323773377	0.622802276859198	NA
OG0002447	1.07730442481032	-0.134233039493121	1.02036690695274	0.890764137550313	NA
OG0002448	4.71173354998705	-0.0262217695915503	0.972964154203746	0.90116390945568	NA
OG0002450	18.9410992655103	-0.114196481042355	0.907834594262923	0.785857618465717	NA
OG0002453	0	NA	NA	NA	NA
OG0002465	0.129276530977239	-0.0653484425090945	1.01367187779711	0.520861334557941	NA
OG0002471	0	NA	NA	NA	NA
OG0002472	0.0430921769924129	-0.0380242558216627	1.01371440084529	0.31043114828883	NA
OG0002473	0	NA	NA	NA	NA
OG0002474	0.945155528641299	-0.129463689781969	1.01948328319424	0.92945656226026	NA
OG0002475	2.35032222388919	-0.161802955186116	1.0273466277166	0.668117018723126	NA
OG0002476	2.80730159404752	-0.251830103280659	1.04431070329927	0.519760972797114	NA
OG0002477	2.52161379491192	-0.175388381777407	1.02952884129358	0.634809400236723	NA
OG0002478	10.9876459939452	0.0286727003614309	0.938609578793264	0.94514582078833	NA
OG0002480	8.16941109075898	-0.0310796796317392	0.950360696070164	0.924867494102937	NA
OG0002482	8.55021158143991	-0.222790842725983	0.988712145347714	0.448625966920703	NA
OG0002483	1.98053674995666	0.220758248245387	1.05418444386558	0.0859725020997676	NA
OG0002484	0.861843539848259	-0.126151541607775	1.01892009288922	0.956852001199954	NA
OG0002485	7.38734469517985	-0.115052120609033	0.965303356602898	0.76139258388129	NA
OG0002487	0	NA	NA	NA	NA
OG0002490	1.55131837172687	-0.147349044883046	1.02326882207145	0.784479541111343	NA
OG0002491	0	NA	NA	NA	NA
OG0002493	0	NA	NA	NA	NA
OG0002495	0.299131919404078	-0.0901422825268169	1.01493892926303	0.735181288725189	NA
OG0002497	0.0427331313434397	-0.0378902037451282	1.0137197353029	0.310431148288832	NA
OG0002498	1.30666224889175	-0.141298195909732	1.02183743162458	0.833776025636506	NA
OG0002499	4.45160690752373	0.0829834765586952	0.980019957579336	0.775017065712335	NA
OG0002500	0	NA	NA	NA	NA
OG0002501	0	NA	NA	NA	NA
OG0002503	0	NA	NA	NA	NA
OG0002506	0.517106123908955	-0.108120516645185	1.01649513341356	0.891825799544937	NA
OG0002507	0.555530707464717	-0.11060788147415	1.0167709954466	0.912963232665129	NA
OG0002509	0	NA	NA	NA	NA
OG0002514	0	NA	NA	NA	NA
OG0002515	0	NA	NA	NA	NA
OG0002516	0	NA	NA	NA	NA
OG0002517	30.7754373602064	0.424811114017587	1.01511299899135	0.335673214421321	NA
OG0002518	6.36770771704471	-0.12284933643818	0.967529036425568	0.644356028248756	NA
OG0002519	0	NA	NA	NA	NA
OG0002520	0	NA	NA	NA	NA
OG0002521	0.164341090131604	-0.0721997615335824	1.01393199002875	0.57868148837898	NA
OG0002522	0	NA	NA	NA	NA
OG0002523	0	NA	NA	NA	NA
OG0002525	0	NA	NA	NA	NA
OG0002526	3.21755144847204	-0.215418085989294	1.03804183753431	0.530050959035635	NA
OG0002527	0	NA	NA	NA	NA
OG0002528	0	NA	NA	NA	NA
OG0002529	17.9744774181168	0.0120628373734657	0.920098464739196	0.982305734987222	NA
OG0002530	3.71778242687926	-0.183621316696518	1.0336321059493	NA	NA
OG0002545	1.30110105964627	-0.141161376161556	1.0218063330415	0.834926335555466	NA
OG0002551	0.0427331313434397	-0.0378902037451282	1.0137197353029	0.310431148288832	NA
OG0002554	0	NA	NA	NA	NA
OG0002558	1.41019333433351	-0.143970248678701	1.02245098668692	0.811966046519165	NA
OG0002564	23.2508063101693	-0.0840987571311125	0.903542894230207	0.837898964331678	NA
OG0002567	2.6377170561085	0.149860916475877	1.01266299378659	0.495885219434149	NA
OG0002569	0	NA	NA	NA	NA
OG0002572	3.77478918032189	0.0345777129714114	0.984374519573494	0.911217235679708	NA
OG0002573	15.1966196353629	-0.603309553913618	1.20891346049033	0.140146501549914	NA
OG0002574	0.129276530977239	-0.0653484425090945	1.01367187779711	0.520861334557941	NA
OG0002578	0.129276530977239	-0.0653484425090945	1.01367187779711	0.520861334557941	NA
OG0002581	286.533941746818	0.481437420143135	1.17386264911588	NA	NA
OG0002583	5.76998244236072	-0.0851025982724903	0.966210358148173	0.732242110849874	NA
OG0002585	1.71673659880539	-0.15114576341705	1.02423689658038	0.755537805079563	NA
OG0002586	0	NA	NA	NA	NA
OG0002587	1.98053674995666	0.220758248245387	1.05418444386558	0.0859725020997676	NA
OG0002588	0	NA	NA	NA	NA
OG0002589	0	NA	NA	NA	NA
OG0002590	0.650550529823133	-0.116275000852508	1.01745934863063	0.960528963886229	NA
OG0002595	0	NA	NA	NA	NA
OG0002602	0.0861843539848259	-0.0545614345060446	1.01342898853211	0.433730823028655	NA
OG0002604	0	NA	NA	NA	NA
OG0002614	0	NA	NA	NA	NA
OG0002615	0	NA	NA	NA	NA
OG0002621	0	NA	NA	NA	NA
OG0002623	0	NA	NA	NA	NA
OG0002624	7.06194323357001	-0.149821197764222	0.977469478750187	0.589621887056996	NA
OG0002628	1.59023462845655	-0.148317108918244	1.02350910645916	0.777002799729958	NA
OG0002629	0	NA	NA	NA	NA
OG0002633	0.650550529823133	-0.116275000852508	1.01745934863063	0.960528963886229	NA
OG0002635	0	NA	NA	NA	NA
OG0002638	3.85518839422224	-0.28272707340535	1.05579765092747	0.415666123686251	NA
OG0002640	0	NA	NA	NA	NA
OG0002645	0	NA	NA	NA	NA
OG0002646	0.128199394030319	-0.0651452763818907	1.01366425471782	0.519117802445597	NA
OG0002647	0	NA	NA	NA	NA
OG0002649	0	NA	NA	NA	NA
OG0002650	0	NA	NA	NA	NA
OG0002653	0.0861843539848259	-0.0545614345060446	1.01342898853211	0.433730823028655	NA
OG0002657	10.6478967517866	0.140850294182034	0.944270970549323	0.708985493979658	NA
OG0002659	3.18643060089748	0.104395099871834	0.996889669877182	0.689985648356258	NA
OG0002660	0	NA	NA	NA	NA
OG0002661	0	NA	NA	NA	NA
OG0002675	0	NA	NA	NA	NA
OG0002680	484.526218002689	0.475968733496486	1.19315775830596	NA	NA
OG0002683	0	NA	NA	NA	NA
OG0002687	25.9976686813999	0.447341539588829	1.09559249206767	0.207434523123122	NA
OG0002689	2.43758369225435	0.225204187115958	1.05582454642329	0.076437823343784	NA
OG0002699	0	NA	NA	NA	NA
OG0002703	0	NA	NA	NA	NA
OG0002706	0	NA	NA	NA	NA
OG0002714	0	NA	NA	NA	NA
OG0002715	0	NA	NA	NA	NA
OG0002717	0	NA	NA	NA	NA
OG0002718	0	NA	NA	NA	NA
OG0002721	0	NA	NA	NA	NA
OG0002724	0	NA	NA	NA	NA
OG0002727	0	NA	NA	NA	NA
OG0002732	51.5538626322362	-0.299363208655172	0.992914345674564	0.42000551149618	NA
OG0002744	0.144566784405141	-0.0689370159633521	1.01378513400538	0.550107744631509	NA
OG0002748	0	NA	NA	NA	NA
OG0002752	0	NA	NA	NA	NA
OG0002767	0.920225970268574	-0.128518522897569	1.01931772118883	0.937290701964693	NA
OG0002768	0	NA	NA	NA	NA
OG0002773	0	NA	NA	NA	NA
OG0002775	0.758975618126989	-0.121721241514242	1.01822133058375	0.993822834338444	NA
OG0002776	0.861843539848259	-0.126151541607775	1.01892009288922	0.956852001199954	NA
OG0002780	11.106211982986	0.270112719307876	1.03668515071554	0.343898980993053	NA
OG0002782	0.122326050086111	-0.0639952130715074	1.01362303037677	0.509319799860444	NA
OG0002785	0	NA	NA	NA	NA
OG0002789	6.29757859003739	-0.0774988139564117	0.978050182364465	NA	NA
OG0002792	25.1968696117969	-0.51446768307973	1.14014343070382	0.0991802760484442	NA
OG0002793	5.18821358594673	0.243663011266668	1.01257015057481	0.447720572519942	NA
OG0002794	3.49251476908869	-0.293331665159981	1.0575620671555	0.426177003814309	NA
OG0002796	0.686692225924418	-0.118174368268086	1.01771415297663	0.97652458704307	NA
OG0002800	1.50786714908548	-0.146326232027747	1.02301660118211	0.792646627663701	NA
OG0002801	0	NA	NA	NA	NA
OG0002822	0	NA	NA	NA	NA
OG0002824	0	NA	NA	NA	NA
OG0002825	0	NA	NA	NA	NA
OG0002827	0	NA	NA	NA	NA
OG0002833	0	NA	NA	NA	NA
OG0002835	0	NA	NA	NA	NA
OG0002840	0	NA	NA	NA	NA
OG0002841	0	NA	NA	NA	NA
OG0002843	7.51097515312282	-0.461017498982916	1.14089503841977	0.16967821750332	NA
OG0002845	0	NA	NA	NA	NA
OG0002847	3.41337624197193	0.0611565840075237	0.988311030862355	0.821742462730477	NA
OG0002852	0	NA	NA	NA	NA
OG0002856	0	NA	NA	NA	NA
OG0002858	27.5080107533496	0.660875914217784	1.38383619967373	0.000117555422611075	NA
OG0002859	0	NA	NA	NA	NA
OG0002864	0	NA	NA	NA	NA
OG0002866	0.861843539848259	-0.126151541607775	1.01892009288922	0.956852001199954	NA
OG0002872	0	NA	NA	NA	NA
OG0002877	0.958787204012178	-0.130086546456975	1.01959112872752	0.924815524076813	NA
OG0002895	0	NA	NA	NA	NA
OG0002899	3.65637553838153	0.287336603336036	1.07988557036155	0.0374415316552549	NA
OG0002905	12.2821387823691	-0.0706553303209749	0.923416037996786	0.857421731634602	NA
OG0002906	0	NA	NA	NA	NA
OG0002908	0	NA	NA	NA	NA
OG0002914	0	NA	NA	NA	NA
OG0002915	0	NA	NA	NA	NA
OG0002925	8.13229315482631	-0.188425762608696	0.985818827430216	0.508555143914471	NA
OG0002929	0	NA	NA	NA	NA
OG0002937	2.43400530892272	-0.179342782882916	1.02981441173856	0.638038030682152	NA
OG0002945	0	NA	NA	NA	NA
OG0002949	12.1433913395098	-0.140757564678397	0.945341415831979	0.693731455343348	NA
OG0002951	0.344737415939303	-0.0945975359503396	1.01525993596636	0.774800506696252	NA
OG0002964	0	NA	NA	NA	NA
OG0002965	1.19688672326529	-0.138047193019437	1.02113699423774	0.859777465818613	NA
OG0002967	0	NA	NA	NA	NA
OG0002968	0.469842049316707	-0.105059060682477	1.01616956795193	0.865041449237356	NA
OG0002971	0	NA	NA	NA	NA
OG0002972	1.75816216111357	-0.151934316964051	1.02445042539788	0.748772962198496	NA
OG0002973	6.39865719216767	0.367709354137697	1.12087090927298	0.0109556346777734	NA
OG0002975	0	NA	NA	NA	NA
OG0002977	0	NA	NA	NA	NA
OG0002994	0.301645238946891	-0.0903787181725891	1.01495504382141	0.737405202772674	NA
OG0002995	0	NA	NA	NA	NA
OG0003001	5.56528489024064	-0.07580942681547	0.964817187925041	0.756936742236003	NA
OG0003002	0	NA	NA	NA	NA
OG0003010	0	NA	NA	NA	NA
OG0003011	0	NA	NA	NA	NA
OG0003013	0.73256700887102	-0.120320839741161	1.01802225767581	0.994849280042029	NA
OG0003016	0	NA	NA	NA	NA
OG0003029	0	NA	NA	NA	NA
OG0003052	0	NA	NA	NA	NA
OG0003064	0	NA	NA	NA	NA
OG0003066	4.44776065362969	0.0101884769579778	0.981650246980503	0.990527418678326	NA
OG0003074	2.56973261098996	-0.1871307767108	1.03133259071732	0.615948203254633	NA
OG0003077	0	NA	NA	NA	NA
OG0003082	0.0427331313434397	-0.0378902037451282	1.0137197353029	0.310431148288832	NA
OG0003089	0	NA	NA	NA	NA
OG0003091	0	NA	NA	NA	NA
OG0003094	0	NA	NA	NA	NA
OG0003109	20.1445475161424	-0.311156275494392	1.00288030013337	0.383484320726766	NA
OG0003115	1.28737962503779	-0.140682034965487	1.02170355153861	0.838469173662136	NA
OG0003121	9.41052515679178	-0.256091376995547	0.997277835295402	0.391512782883792	NA
OG0003123	2.77765353732358	-0.167229485657415	1.02914515042978	0.623308281114596	NA
OG0003134	1.80951238803237	-0.152883589157158	1.02471150443811	0.740643780093963	NA
OG0003149	0	NA	NA	NA	NA
OG0003178	0	NA	NA	NA	NA
OG0003189	10.7418089639834	0.131317119517525	0.918172754165603	0.762124559457146	NA
OG0003193	0	NA	NA	NA	NA
OG0003196	0	NA	NA	NA	NA
OG0003201	0	NA	NA	NA	NA
OG0003213	2.65439660118205	0.147253155827772	1.0114775870011	0.508203096239099	NA
OG0003219	0	NA	NA	NA	NA
OG0003220	0.517106123908955	-0.108120516645185	1.01649513341356	0.891825799544937	NA
OG0003223	0	NA	NA	NA	NA
OG0003230	66.0190284820078	-0.113910401425772	0.876310124444555	0.79620752379076	0.837748785901582
OG0003231	0	NA	NA	NA	NA
OG0003236	0	NA	NA	NA	NA
OG0003237	2.96420454407838	-0.260901970591501	1.04709021786741	0.497561005874498	NA
OG0003238	0	NA	NA	NA	NA
OG0003239	3.87829592931716	-0.187443767002614	1.03457847330979	NA	NA
OG0003240	5.61778771668413	-0.286286442332982	1.06134967800578	0.335856388132826	NA
OG0003242	0	NA	NA	NA	NA
OG0003252	0	NA	NA	NA	NA
OG0003253	0	NA	NA	NA	NA
OG0003254	4.52599686631855	-0.30927543956528	1.06587538426362	0.357025537891278	NA
OG0003257	67.2397766544175	-0.385324306669431	0.9465692069729	0.40664012670641	0.527901680317962
OG0003276	4.57046942297691	0.320256727823255	1.09528414130331	0.0233075029786799	NA
OG0003277	0	NA	NA	NA	NA
OG0003280	21.3439711048631	-0.243218134685851	0.935381328960841	0.562644592358948	NA
OG0003281	0	NA	NA	NA	NA
OG0003287	2.71480715052201	-0.166544611938828	1.02890505579459	0.629380567507605	NA
OG0003293	1.16348877879515	-0.136992853268293	1.02091870620494	0.868108893992697	NA
OG0003305	0.722833922025704	-0.119997315310903	1.01796991394038	0.991716649347865	NA
OG0003309	19.58625943368	-0.463778444633677	1.10092955591763	0.141473448401725	NA
OG0003320	0.818751362855846	-0.124318706456461	1.01862550269177	0.972092080206935	NA
OG0003321	7.58427672333338	-0.327725095507216	1.07952407084958	0.249527215917378	NA
OG0003322	0	NA	NA	NA	NA
OG0003327	10.6452058466531	0.117666780441726	0.934413936245363	0.776480170138229	NA
OG0003330	0	NA	NA	NA	NA
OG0003337	3.91397900731009	0.0457356397022949	0.977300919513715	0.903628419096064	NA
OG0003340	0	NA	NA	NA	NA
OG0003354	2.92814457058749	-0.204565756715772	1.0352259899843	0.564390240865572	NA
OG0003360	0	NA	NA	NA	NA
OG0003375	6.76086619797577	0.0970884301919447	0.948198568038422	0.801969711813	NA
OG0003379	0	NA	NA	NA	NA
OG0003387	5.69759772469687	0.073222043530624	0.963179887554799	0.834838346734237	NA
OG0003388	1.42204184074963	-0.144266436808998	1.02252073554209	0.809565213327777	NA
OG0003389	0	NA	NA	NA	NA
OG0003390	0	NA	NA	NA	NA
OG0003391	3.00388579175484	-0.206873410663443	1.03584613591604	0.555834084012476	NA
OG0003394	0	NA	NA	NA	NA
OG0003401	0	NA	NA	NA	NA
OG0003406	0.0854662626868795	-0.0543812448255383	1.01342606589552	0.432283333719937	NA
OG0003408	3.50591197584034	0.116297204872754	0.991437642520879	0.659824645402705	NA
OG0003412	8.07491284655674	-0.150451316902577	0.987241952583226	0.566667987552557	NA
OG0003414	0	NA	NA	NA	NA
OG0003416	4.41533659786181	0.113321954437356	0.971760128006323	0.729862370300129	NA
OG0003417	0	NA	NA	NA	NA
OG0003419	9.90739856938405	-0.534894049884531	1.19373835062133	0.110281483597165	NA
OG0003431	4.11342248067922	0.304696540260492	1.08777211555621	0.0292662369950628	NA
OG0003434	0	NA	NA	NA	NA
OG0003435	0	NA	NA	NA	NA
OG0003437	1.76677925668893	-0.152093722482526	1.02449403551266	0.747398788590517	NA
OG0003445	0	NA	NA	NA	NA
OG0003460	113.158498930714	0.431811313420489	1.16315186671449	6.84898112711086e-17	4.14363358190207e-15
OG0003462	1.62637632455783	-0.149119866284838	1.02371378359983	0.770583809734985	NA
OG0003470	0.650550529823133	-0.116275000852508	1.01745934863063	0.960528963886229	NA
OG0003480	0	NA	NA	NA	NA
OG0003484	3.53727179286933	0.0707648046287075	0.989297004342453	0.80853304730724	NA
OG0003502	5.0247325209254	0.1484657660842	0.977065577938263	0.662724248833458	NA
OG0003503	0	NA	NA	NA	NA
OG0003508	0	NA	NA	NA	NA
OG0003517	0	NA	NA	NA	NA
OG0003518	6.55372418233824	-0.0720596992321193	0.983446092802726	NA	NA
OG0003519	0.387829592931716	-0.0983456311998274	1.01555634248263	0.808316209127307	NA
OG0003546	0	NA	NA	NA	NA
OG0003548	0	NA	NA	NA	NA
OG0003551	0	NA	NA	NA	NA
OG0003552	6.06784335585111	0.203117740604858	1.01084680408559	0.483207675831166	NA
OG0003553	29.0823922166999	-0.48360158592671	1.07958733500638	0.208609082151056	NA
OG0003554	12.3318463046709	-0.589710189880592	1.24121663694706	0.0776407840108479	NA
OG0003556	0	NA	NA	NA	NA
OG0003557	0	NA	NA	NA	NA
OG0003561	0	NA	NA	NA	NA
OG0003566	0	NA	NA	NA	NA
OG0003599	1.24967313277998	-0.139605295480173	1.02146868890993	0.84716449884691	NA
OG0003621	0	NA	NA	NA	NA
OG0003627	0	NA	NA	NA	NA
OG0003628	6.63070597697471	-0.133641860652784	0.969520339344423	0.618423078362744	NA
OG0003633	3.96107349991332	0.299161369423927	1.08520106437084	0.0316932488816823	NA
OG0003635	0	NA	NA	NA	NA
OG0003638	0	NA	NA	NA	NA
OG0003640	19.1272941733373	-0.260177130377202	0.991007634971621	0.448376672242001	NA
OG0003645	17.4533402825456	0.214716963088719	1.00679775116069	NA	NA
OG0003648	0.474013946916542	-0.105144202904188	1.01618612107797	0.866360991780144	NA
OG0003654	0	NA	NA	NA	NA
OG0003695	0.947668848184111	-0.129678039912978	1.01952205915791	0.928679953051667	NA
OG0003703	0	NA	NA	NA	NA
OG0003706	0.948027893833085	-0.129687092908325	1.01952364148343	0.928569175149302	NA
OG0003720	0.0427331313434397	-0.0378902037451282	1.0137197353029	0.310431148288832	NA
OG0003726	0	NA	NA	NA	NA
OG0003743	0	NA	NA	NA	NA
OG0003755	10.0550327305492	0.422474433019424	1.15568628683671	0.00384241511945011	NA
OG0003759	2.17938969851543	-0.159266249134491	1.02655833992625	0.688776048186483	NA
OG0003762	0	NA	NA	NA	NA
OG0003771	0	NA	NA	NA	NA
OG0003772	1.37338445184884	-0.143126683094053	1.02225119622179	0.819221474822631	NA
OG0003776	0	NA	NA	NA	NA
OG0003779	9.90847618450328	-0.0299337999774651	0.944073733602757	0.925269682929021	NA
OG0003782	0	NA	NA	NA	NA
OG0003783	0	NA	NA	NA	NA
OG0003785	0	NA	NA	NA	NA
OG0003790	0	NA	NA	NA	NA
OG0003794	0.861843539848259	-0.126151541607775	1.01892009288922	0.956852001199954	NA
OG0003795	3.43207586063934	-0.224205985308646	1.04038631953403	0.505130729582682	NA
OG0003814	1.62360176392944	-0.148985474887448	1.02368180231298	0.771418735819332	NA
OG0003838	0	NA	NA	NA	NA
OG0003842	0	NA	NA	NA	NA
OG0003849	0	NA	NA	NA	NA
OG0003855	0	NA	NA	NA	NA
OG0003859	0	NA	NA	NA	NA
OG0003867	0	NA	NA	NA	NA
OG0003871	1.59441054871928	-0.148332578714907	1.02351568110163	0.776624256823213	NA
OG0003873	1.50032719045704	-0.146183852174484	1.02298056036757	0.794077938767179	NA
OG0003882	0	NA	NA	NA	NA
OG0003883	0	NA	NA	NA	NA
OG0003884	0.904935716840672	-0.127912175502293	1.01921464070741	0.942366358461925	NA
OG0003898	0	NA	NA	NA	NA
OG0003905	0	NA	NA	NA	NA
OG0003960	0.831259010329559	-0.12499068415362	1.01872679876062	0.966852930256931	NA
OG0003979	10.1441007516657	-0.537085435078675	1.19596792934584	0.107409702380456	NA
OG0003981	0	NA	NA	NA	NA
OG0003982	0	NA	NA	NA	NA
OG0003983	3.231554228782	-0.201373483576587	1.03550843410989	NA	NA
OG0004000	0	NA	NA	NA	NA
OG0004005	0	NA	NA	NA	NA
OG0004012	0	NA	NA	NA	NA
OG0004013	0	NA	NA	NA	NA
OG0004038	0	NA	NA	NA	NA
OG0004084	2.62166829298317	-0.191089099151726	1.03209726417452	0.606396639531083	NA
OG0004090	4.54035623369103	-0.0135148144104554	0.975875232548048	0.936845891227748	NA
OG0004114	0	NA	NA	NA	NA
OG0004116	0	NA	NA	NA	NA
OG0004137	1.3358574867648	-0.142030598256895	1.02200427657822	0.827710319441968	NA
OG0004144	3.50402655761563	0.28078451569289	1.07704473876634	0.0409292595359634	NA
OG0004148	0	NA	NA	NA	NA
OG0004153	0.129276530977239	-0.0653484425090945	1.01367187779711	0.520861334557941	NA
OG0004161	1.41019333433351	-0.143970248678701	1.02245098668692	0.811966046519165	NA
OG0004174	7.51223025750265	0.22829310008009	1.00273755364754	0.488894862036799	NA
OG0004175	2.41316191157512	-0.162627248908033	1.02761434557741	0.660967527500937	NA
OG0004178	0	NA	NA	NA	NA
OG0004183	0	NA	NA	NA	NA
OG0004184	0	NA	NA	NA	NA
OG0004188	0	NA	NA	NA	NA
OG0004206	0	NA	NA	NA	NA
OG0004256	0	NA	NA	NA	NA
OG0004260	3.52179730761289	0.0525927127206249	0.986780410637046	0.851168194963448	NA
OG0004264	0	NA	NA	NA	NA
OG0004265	0	NA	NA	NA	NA
OG0004268	0	NA	NA	NA	NA
OG0004273	0	NA	NA	NA	NA
OG0004279	25.0628013322178	-0.275026375828732	0.972321145890794	0.470201829936922	NA
OG0004293	0	NA	NA	NA	NA
OG0004306	0	NA	NA	NA	NA
OG0004311	0.775659185863433	-0.122366174010822	1.0183239999664	0.988162413034917	NA
OG0004312	276.340904403986	14.0261796974493	4.29059747977859	4.24372349728043e-07	8.55817571951554e-06
OG0004315	0.758975618126989	-0.121721241514242	1.01822133058375	0.993822834338444	NA
OG0004322	2.6070800575988	-0.178847038830085	1.03026022985779	0.622854403917502	NA
OG0004362	0.0430921769924129	-0.0380242558216627	1.01371440084529	0.31043114828883	NA
OG0004368	0	NA	NA	NA	NA
OG0004383	0	NA	NA	NA	NA
[truncated: 823 more rows]
