# Supplementary material for: Genome-resolved metatranscriptomics reveals conserved root colonization determinants in a synthetic microbiota
Source: Nat Commun. 2023 Dec 13;14:8274. doi: 10.1038/s41467-023-43688-z (PMC10719396; doi:10.1038/s41467-023-43688-z)
Supplement: Supplementary file 11 — Source Data [file 41467_2023_43688_MOESM11_ESM.zip › Source Data/Main_figures/figure5/Root423OG_deseq.csv]

	baseMean	log2FoldChange	lfcSE	pvalue	padj
OG0000000	0.155737091248346	0.0216829792093281	1.01232882876119	0.358227956648987	0.449121617291267
OG0000001	105.900301718881	-0.221441578254199	1.05667247511969	0.000540511225086341	0.00189178928780219
OG0000002	0	NA	NA	NA	NA
OG0000003	167.375843200972	-0.221496666724099	1.05671124859817	1.39724121500249e-13	3.75794938065922e-12
OG0000004	136.633341388549	-0.221495027741508	1.05670999488812	2.43069110120594e-13	4.37105088334155e-12
OG0000005	0.353004073496251	0.0449232828732597	1.0095776280442	0.536448532070571	0.600822355919039
OG0000006	3.41583353471372	-0.220928593943362	1.05631425801398	0.0177257935111152	0.0316801415943335
OG0000007	11.6890538771563	-0.226756647373875	1.02740616924436	0.370806508026851	0.461448098877858
OG0000008	0	NA	NA	NA	NA
OG0000009	71.9505361567359	-0.219771606421161	1.05550773143042	0.0256538255091065	0.0439779865870397
OG0000010	18.8154708691918	-0.265268001288127	1.04563354632048	NA	NA
OG0000011	27.4402139907751	-0.219072055453672	1.05502411391602	0.036289778023192	0.0615826536151137
OG0000012	0	NA	NA	NA	NA
OG0000013	0	NA	NA	NA	NA
OG0000014	0	NA	NA	NA	NA
OG0000015	126.666167548655	-0.220244758612201	1.05583652817353	0.0183965000277397	0.0325327579437923
OG0000016	0	NA	NA	NA	NA
OG0000017	0.0207649454997795	-0.00583354100359169	1.01764075568671	0.103293434367629	0.152221903278612
OG0000018	0	NA	NA	NA	NA
OG0000019	0.436063855495369	0.0524361702908206	1.00910776547621	0.588962378175601	0.630227258175165
OG0000020	23.443623469251	-0.154879143515858	1.01850935804561	NA	NA
OG0000021	78.7010236034923	-0.220503114262261	1.0560166499005	0.0147328202961518	0.0316801415943335
OG0000022	102.475006041412	-0.221491534279774	1.05670754298883	0.000217582060938167	0.00121845954125374
OG0000023	0	NA	NA	NA	NA
OG0000024	0	NA	NA	NA	NA
OG0000025	0	NA	NA	NA	NA
OG0000026	0	NA	NA	NA	NA
OG0000027	0	NA	NA	NA	NA
OG0000028	0.0766372908429361	0.00811035270364262	1.01470747323664	0.24204832899036	0.322731105320479
OG0000029	0	NA	NA	NA	NA
OG0000030	0	NA	NA	NA	NA
OG0000031	6.83166706942745	-0.221267189009528	1.05654995254621	0.00883773141243199	0.020064038882278
OG0000032	0.878167514850048	0.0809598484891531	1.00905287316375	NA	NA
OG0000033	0	NA	NA	NA	NA
OG0000034	0	NA	NA	NA	NA
OG0000035	0	NA	NA	NA	NA
OG0000036	0	NA	NA	NA	NA
OG0000037	0	NA	NA	NA	NA
OG0000038	133.217507853835	-0.221494775194825	1.05670981183624	2.60181600198902e-13	4.37105088334155e-12
OG0000039	0	NA	NA	NA	NA
OG0000040	0	NA	NA	NA	NA
OG0000041	30.7425018124235	-0.221458278074437	1.05668419335591	0.00120774873519878	0.00362324620559635
OG0000042	0	NA	NA	NA	NA
OG0000043	0	NA	NA	NA	NA
OG0000044	0	NA	NA	NA	NA
OG0000045	0	NA	NA	NA	NA
OG0000046	0	NA	NA	NA	NA
OG0000047	0	NA	NA	NA	NA
OG0000048	340.494258701634	-0.231473322057273	1.05871807437429	NA	NA
OG0000049	0.332239127996471	0.0429270226018253	1.00974357851178	0.521837395919782	0.596385595336893
OG0000050	116.304459744265	-0.220686326502236	1.05614427463203	0.0116384382266275	0.0260701016276456
OG0000052	0	NA	NA	NA	NA
OG0000053	0	NA	NA	NA	NA
OG0000054	0	NA	NA	NA	NA
OG0000055	0.145354618498456	0.0200033093709509	1.01257934910285	0.345180777652988	0.436017824403775
OG0000056	0	NA	NA	NA	NA
OG0000057	0	NA	NA	NA	NA
OG0000058	0	NA	NA	NA	NA
OG0000059	0.332239127996471	0.0429270226018253	1.00974357851178	0.521837395919782	0.596385595336893
OG0000060	0.103824727498897	0.0132007679577549	1.01378460256193	0.286139695343151	0.369780529366534
OG0000061	0	NA	NA	NA	NA
OG0000062	0	NA	NA	NA	NA
OG0000063	0	NA	NA	NA	NA
OG0000064	0	NA	NA	NA	NA
OG0000065	0	NA	NA	NA	NA
OG0000067	0	NA	NA	NA	NA
OG0000068	0	NA	NA	NA	NA
OG0000069	0	NA	NA	NA	NA
OG0000070	0	NA	NA	NA	NA
OG0000071	0	NA	NA	NA	NA
OG0000072	30.7425018124235	-0.221458278074437	1.05668419335591	0.00120774873519878	0.00362324620559635
OG0000073	0	NA	NA	NA	NA
OG0000076	0	NA	NA	NA	NA
OG0000077	0	NA	NA	NA	NA
OG0000078	0	NA	NA	NA	NA
OG0000079	0	NA	NA	NA	NA
OG0000080	0	NA	NA	NA	NA
OG0000081	0	NA	NA	NA	NA
OG0000082	0	NA	NA	NA	NA
OG0000083	0	NA	NA	NA	NA
OG0000084	1.21115427269628	0.0955273087473795	1.01008249472995	NA	NA
OG0000085	0	NA	NA	NA	NA
OG0000086	0	NA	NA	NA	NA
OG0000087	0	NA	NA	NA	NA
OG0000088	0	NA	NA	NA	NA
OG0000089	0	NA	NA	NA	NA
OG0000091	0.0103824727498897	-0.0101372114441823	1.01837357111162	0.058287154471224	0.087430731706836
OG0000092	0.218031927747684	0.0301761854827551	1.01110138989428	0.426378394963565	0.519069350390427
OG0000093	0	NA	NA	NA	NA
OG0000094	0	NA	NA	NA	NA
OG0000098	0.425681382745479	0.0514621038110058	1.00914566359211	0.582853411783591	0.630227258175165
OG0000100	0	NA	NA	NA	NA
OG0000102	0	NA	NA	NA	NA
OG0000103	0	NA	NA	NA	NA
OG0000104	0	NA	NA	NA	NA
OG0000105	0	NA	NA	NA	NA
OG0000106	0	NA	NA	NA	NA
OG0000107	0	NA	NA	NA	NA
OG0000108	0	NA	NA	NA	NA
OG0000110	0	NA	NA	NA	NA
OG0000111	0	NA	NA	NA	NA
OG0000112	0	NA	NA	NA	NA
OG0000113	0	NA	NA	NA	NA
OG0000114	0	NA	NA	NA	NA
OG0000115	0	NA	NA	NA	NA
OG0000116	0	NA	NA	NA	NA
OG0000117	71.781671227347	-0.272903409445757	1.06247024374095	0.179269890481053	0.244856435778999
OG0000118	0	NA	NA	NA	NA
OG0000119	0	NA	NA	NA	NA
OG0000120	0	NA	NA	NA	NA
OG0000121	0	NA	NA	NA	NA
OG0000122	0	NA	NA	NA	NA
OG0000123	0	NA	NA	NA	NA
OG0000124	0	NA	NA	NA	NA
OG0000126	0.300171379752352	0.0396357006694253	1.01003831925708	0.497857387795348	0.585726597826515
OG0000127	0.311474182496692	0.0390435032422698	1.00982517116483	0.506515545285006	0.586859390399179
OG0000128	0	NA	NA	NA	NA
OG0000129	0	NA	NA	NA	NA
OG0000130	0	NA	NA	NA	NA
OG0000131	0	NA	NA	NA	NA
OG0000132	0	NA	NA	NA	NA
OG0000134	0	NA	NA	NA	NA
OG0000135	0	NA	NA	NA	NA
OG0000136	0	NA	NA	NA	NA
OG0000137	0	NA	NA	NA	NA
OG0000140	0	NA	NA	NA	NA
OG0000141	0	NA	NA	NA	NA
OG0000142	24.5130181624897	-0.207485240152433	1.04729339277293	0.158620771629848	0.222636718165594
OG0000143	0	NA	NA	NA	NA
OG0000144	48.1019962502391	-0.218170459372276	1.0544021349887	0.0481287552717024	0.0792708910357452
OG0000145	0	NA	NA	NA	NA
OG0000146	0	NA	NA	NA	NA
OG0000147	95.6433389719842	-0.221490203793502	1.05670673038432	0.000240976843980177	0.00125630577488715
OG0000148	0	NA	NA	NA	NA
OG0000149	0	NA	NA	NA	NA
OG0000150	0	NA	NA	NA	NA
OG0000151	0	NA	NA	NA	NA
OG0000152	0	NA	NA	NA	NA
OG0000153	0	NA	NA	NA	NA
OG0000154	0	NA	NA	NA	NA
OG0000155	0	NA	NA	NA	NA
OG0000156	0	NA	NA	NA	NA
OG0000158	0	NA	NA	NA	NA
OG0000160	0	NA	NA	NA	NA
OG0000163	68.5035552037725	-0.219942077963007	1.05562558069356	0.0231689807443427	0.0403865559848723
OG0000164	0	NA	NA	NA	NA
OG0000165	0	NA	NA	NA	NA
OG0000166	0	NA	NA	NA	NA
OG0000167	0	NA	NA	NA	NA
OG0000168	0	NA	NA	NA	NA
OG0000169	0	NA	NA	NA	NA
OG0000171	0	NA	NA	NA	NA
OG0000172	0	NA	NA	NA	NA
OG0000173	0	NA	NA	NA	NA
OG0000174	0	NA	NA	NA	NA
OG0000175	0	NA	NA	NA	NA
OG0000177	0	NA	NA	NA	NA
OG0000179	0.633963564614458	0.06711058847384	1.00873938675255	0.687543287842857	0.708633572746012
OG0000182	0	NA	NA	NA	NA
OG0000183	0.872127710990738	0.0806426860437586	1.00903776830229	NA	NA
OG0000184	0.145354618498456	0.0200033093709509	1.01257934910285	0.345180777652988	0.436017824403775
OG0000186	0	NA	NA	NA	NA
OG0000187	0	NA	NA	NA	NA
OG0000189	0	NA	NA	NA	NA
OG0000190	0	NA	NA	NA	NA
OG0000191	1.02786480223908	0.0881614113083024	1.00948153602882	NA	NA
OG0000192	0	NA	NA	NA	NA
OG0000193	0	NA	NA	NA	NA
OG0000194	0	NA	NA	NA	NA
OG0000195	0	NA	NA	NA	NA
OG0000196	0	NA	NA	NA	NA
OG0000197	0	NA	NA	NA	NA
OG0000198	0	NA	NA	NA	NA
OG0000200	0	NA	NA	NA	NA
OG0000202	75.1483377637019	-0.221486295023156	1.05670391596344	0.000342990879047641	0.00134005738790706
OG0000204	0	NA	NA	NA	NA
OG0000206	0	NA	NA	NA	NA
OG0000207	0	NA	NA	NA	NA
OG0000209	1116.98303994359	-0.392950740788141	1.13887540493327	4.1261552934297e-08	4.95138635211564e-07
OG0000211	0	NA	NA	NA	NA
OG0000212	95.715095951239	-0.250629741309323	1.06696350926478	0.0034647661608351	0.00911836421031557
OG0000213	0	NA	NA	NA	NA
OG0000214	0	NA	NA	NA	NA
OG0000215	0	NA	NA	NA	NA
OG0000217	0	NA	NA	NA	NA
OG0000219	0	NA	NA	NA	NA
OG0000221	88.8211340453122	-0.277628456703053	1.07802766262145	0.00018818533215377	0.00120054092835919
OG0000222	0	NA	NA	NA	NA
OG0000224	0	NA	NA	NA	NA
OG0000225	0	NA	NA	NA	NA
OG0000226	0	NA	NA	NA	NA
OG0000227	0	NA	NA	NA	NA
OG0000228	0	NA	NA	NA	NA
OG0000231	1.56125355464755	0.107692123281507	1.01150305818937	NA	NA
OG0000234	0	NA	NA	NA	NA
OG0000237	0	NA	NA	NA	NA
OG0000239	0	NA	NA	NA	NA
OG0000240	0	NA	NA	NA	NA
OG0000241	0	NA	NA	NA	NA
OG0000243	0	NA	NA	NA	NA
OG0000245	0	NA	NA	NA	NA
OG0000246	3.41583353471372	-0.220928593943362	1.05631425801398	0.0177257935111152	0.0316801415943335
OG0000248	0	NA	NA	NA	NA
OG0000251	0	NA	NA	NA	NA
OG0000252	0	NA	NA	NA	NA
OG0000253	0	NA	NA	NA	NA
OG0000255	2.32500314465272	0.126940032053341	1.01478083034893	NA	NA
OG0000256	0	NA	NA	NA	NA
OG0000257	0	NA	NA	NA	NA
OG0000258	0	NA	NA	NA	NA
OG0000259	5.90357340380776	-0.0275791004093324	0.985931590746571	NA	NA
OG0000261	0	NA	NA	NA	NA
OG0000263	0	NA	NA	NA	NA
OG0000264	44.4058359512784	-0.221472258079511	1.05669430351747	0.000725947816871829	0.00239135751440132
OG0000267	0	NA	NA	NA	NA
OG0000271	0	NA	NA	NA	NA
OG0000274	0	NA	NA	NA	NA
OG0000277	1.49507607598412	0.105521335632741	1.01121250319071	NA	NA
OG0000278	0	NA	NA	NA	NA
OG0000280	0	NA	NA	NA	NA
OG0000281	0	NA	NA	NA	NA
OG0000282	0	NA	NA	NA	NA
OG0000283	0	NA	NA	NA	NA
OG0000287	0	NA	NA	NA	NA
OG0000288	0	NA	NA	NA	NA
OG0000289	0	NA	NA	NA	NA
OG0000292	0	NA	NA	NA	NA
OG0000293	0	NA	NA	NA	NA
OG0000294	0	NA	NA	NA	NA
OG0000296	0	NA	NA	NA	NA
OG0000299	0	NA	NA	NA	NA
OG0000301	0.0218963688122674	-0.00501011119724282	1.01747774082787	0.111255859783766	0.162530299510198
OG0000302	0	NA	NA	NA	NA
OG0000303	0	NA	NA	NA	NA
OG0000304	0	NA	NA	NA	NA
OG0000308	0	NA	NA	NA	NA
OG0000310	0	NA	NA	NA	NA
OG0000313	0.0273704610153343	-0.00326936162756633	1.01713473835423	0.128124416896185	0.183973521697086
OG0000314	0	NA	NA	NA	NA
OG0000315	0.311474182496692	0.0390435032422698	1.00982517116483	0.506515545285006	0.586859390399179
OG0000316	0	NA	NA	NA	NA
OG0000317	0	NA	NA	NA	NA
OG0000318	0	NA	NA	NA	NA
OG0000319	0	NA	NA	NA	NA
OG0000320	0	NA	NA	NA	NA
OG0000321	0	NA	NA	NA	NA
OG0000323	0	NA	NA	NA	NA
OG0000324	0	NA	NA	NA	NA
OG0000326	0	NA	NA	NA	NA
OG0000327	0	NA	NA	NA	NA
OG0000329	0	NA	NA	NA	NA
OG0000330	75.1483377637019	-0.221486295023156	1.05670391596345	0.000342990879047641	0.00134005738790706
OG0000331	0	NA	NA	NA	NA
OG0000332	0	NA	NA	NA	NA
OG0000333	0	NA	NA	NA	NA
OG0000334	0.415298909995589	0.0506507184526191	1.00920156211262	0.576624952916347	0.630227258175165
OG0000336	0	NA	NA	NA	NA
OG0000337	0	NA	NA	NA	NA
OG0000338	106.761353345038	-0.304268872015639	1.07660640131689	0.131735733060352	0.187555958933382
OG0000339	0	NA	NA	NA	NA
OG0000340	0	NA	NA	NA	NA
OG0000341	0	NA	NA	NA	NA
OG0000344	0	NA	NA	NA	NA
OG0000345	0	NA	NA	NA	NA
OG0000348	0	NA	NA	NA	NA
OG0000349	0	NA	NA	NA	NA
OG0000352	0	NA	NA	NA	NA
OG0000353	69.9157728199438	-0.209509351020081	1.04832668874069	NA	NA
OG0000356	0	NA	NA	NA	NA
OG0000357	64.9008371595607	-0.221482812054244	1.05670163608869	0.00042384167579646	0.00154794351160446
OG0000362	0	NA	NA	NA	NA
OG0000363	0	NA	NA	NA	NA
OG0000364	0	NA	NA	NA	NA
OG0000365	0	NA	NA	NA	NA
OG0000366	0	NA	NA	NA	NA
OG0000367	0	NA	NA	NA	NA
OG0000370	0	NA	NA	NA	NA
OG0000375	0	NA	NA	NA	NA
OG0000376	0	NA	NA	NA	NA
OG0000377	0	NA	NA	NA	NA
OG0000378	0	NA	NA	NA	NA
OG0000380	0	NA	NA	NA	NA
OG0000383	0	NA	NA	NA	NA
OG0000384	0	NA	NA	NA	NA
OG0000390	0	NA	NA	NA	NA
OG0000392	174.212984362603	-0.221479353378427	1.05669906652803	0.000153520251921431	0.0011723364692182
OG0000393	310.840851658949	-0.221500701672969	1.05671404334279	NA	NA
OG0000395	0	NA	NA	NA	NA
OG0000396	0	NA	NA	NA	NA
OG0000398	0	NA	NA	NA	NA
OG0000399	0	NA	NA	NA	NA
OG0000400	0	NA	NA	NA	NA
OG0000406	0	NA	NA	NA	NA
OG0000407	81.9800048331293	-0.221487667553987	1.05670496182442	0.000302186122480771	0.00134005738790706
OG0000410	0	NA	NA	NA	NA
OG0000411	0	NA	NA	NA	NA
OG0000412	0	NA	NA	NA	NA
OG0000414	0	NA	NA	NA	NA
OG0000416	2.15338049768787	0.123226163941119	1.01404914049994	NA	NA
OG0000417	0	NA	NA	NA	NA
OG0000419	0	NA	NA	NA	NA
OG0000420	0.477593746494928	0.0558265325854934	1.00895583974745	0.612290433112128	0.634967856560725
OG0000423	0	NA	NA	NA	NA
OG0000426	0	NA	NA	NA	NA
OG0000428	0	NA	NA	NA	NA
OG0000429	0	NA	NA	NA	NA
OG0000432	0	NA	NA	NA	NA
OG0000434	0	NA	NA	NA	NA
OG0000435	0	NA	NA	NA	NA
OG0000439	0	NA	NA	NA	NA
OG0000445	0	NA	NA	NA	NA
OG0000446	81.9800048331293	-0.228022841130312	1.05892721459966	0.000253314176150387	0.00125630577488715
OG0000451	0	NA	NA	NA	NA
OG0000453	0	NA	NA	NA	NA
OG0000454	0.820215347241289	0.0772206748969949	1.00884503363605	NA	NA
OG0000456	0	NA	NA	NA	NA
OG0000463	0	NA	NA	NA	NA
OG0000464	0	NA	NA	NA	NA
OG0000466	0	NA	NA	NA	NA
OG0000467	0	NA	NA	NA	NA
OG0000469	0	NA	NA	NA	NA
OG0000472	0	NA	NA	NA	NA
OG0000476	0	NA	NA	NA	NA
OG0000478	0	NA	NA	NA	NA
OG0000480	0	NA	NA	NA	NA
OG0000481	0	NA	NA	NA	NA
OG0000483	0	NA	NA	NA	NA
OG0000484	2.10205140597767	0.122108946040597	1.01383587589028	NA	NA
OG0000485	0	NA	NA	NA	NA
OG0000490	0	NA	NA	NA	NA
OG0000491	3.41583353471372	-0.220928593943362	1.05631425801398	0.0177257935111152	0.0316801415943335
OG0000492	0	NA	NA	NA	NA
OG0000494	0	NA	NA	NA	NA
OG0000495	0	NA	NA	NA	NA
OG0000496	0	NA	NA	NA	NA
OG0000497	0	NA	NA	NA	NA
OG0000500	0	NA	NA	NA	NA
OG0000503	0	NA	NA	NA	NA
OG0000504	0	NA	NA	NA	NA
OG0000505	0	NA	NA	NA	NA
OG0000509	0	NA	NA	NA	NA
OG0000511	0	NA	NA	NA	NA
OG0000512	0	NA	NA	NA	NA
OG0000514	68.3166706942744	-0.221484496135185	1.05670260873391	0.000393685822842593	0.00146976040527901
OG0000516	0	NA	NA	NA	NA
OG0000517	0	NA	NA	NA	NA
OG0000519	0	NA	NA	NA	NA
OG0000522	0	NA	NA	NA	NA
OG0000523	0	NA	NA	NA	NA
OG0000524	0	NA	NA	NA	NA
OG0000528	118.125390158909	-0.212099680513958	1.05029609866461	NA	NA
OG0000531	0.477593746494928	0.0558265325854934	1.00895583974745	0.612290433112128	0.634967856560725
OG0000538	0	NA	NA	NA	NA
OG0000539	0	NA	NA	NA	NA
OG0000541	0	NA	NA	NA	NA
OG0000542	0	NA	NA	NA	NA
OG0000547	0.936752132788528	0.083937119161101	1.00921020895537	NA	NA
OG0000553	0	NA	NA	NA	NA
OG0000554	51.2375030207058	-0.248924601655678	1.06649166021262	0.000307038546845324	0.00134005738790706
OG0000559	0	NA	NA	NA	NA
OG0000560	0	NA	NA	NA	NA
OG0000563	0	NA	NA	NA	NA
OG0000565	0	NA	NA	NA	NA
OG0000568	0	NA	NA	NA	NA
OG0000572	0	NA	NA	NA	NA
OG0000574	0	NA	NA	NA	NA
OG0000575	0	NA	NA	NA	NA
OG0000581	0	NA	NA	NA	NA
OG0000583	0	NA	NA	NA	NA
OG0000584	0	NA	NA	NA	NA
OG0000590	0	NA	NA	NA	NA
OG0000596	0	NA	NA	NA	NA
OG0000602	0	NA	NA	NA	NA
OG0000607	0	NA	NA	NA	NA
OG0000609	0	NA	NA	NA	NA
OG0000610	0	NA	NA	NA	NA
OG0000613	0	NA	NA	NA	NA
OG0000616	0	NA	NA	NA	NA
OG0000617	0	NA	NA	NA	NA
OG0000625	0	NA	NA	NA	NA
OG0000626	0	NA	NA	NA	NA
OG0000630	0	NA	NA	NA	NA
OG0000631	163.974945901217	-0.34584564947687	1.11111851432192	3.12417359833074e-05	0.000262430582259782
OG0000632	0	NA	NA	NA	NA
OG0000636	0	NA	NA	NA	NA
OG0000638	0	NA	NA	NA	NA
OG0000643	0	NA	NA	NA	NA
OG0000648	0	NA	NA	NA	NA
OG0000651	153.712509062118	-0.221495964956612	1.05671073524856	1.59688635390004e-12	2.23564089546006e-11
OG0000653	0	NA	NA	NA	NA
OG0000654	0	NA	NA	NA	NA
OG0000658	0	NA	NA	NA	NA
OG0000661	0	NA	NA	NA	NA
OG0000665	0	NA	NA	NA	NA
OG0000666	0	NA	NA	NA	NA
OG0000669	0	NA	NA	NA	NA
OG0000670	174.2075102704	-0.221497182257236	1.05671154400007	1.25518470104703e-13	3.75794938065922e-12
OG0000678	252.771681568815	-0.221502151911569	1.05671414233491	5.4426049431458e-05	0.000435408395451664
OG0000679	0	NA	NA	NA	NA
OG0000680	0	NA	NA	NA	NA
OG0000684	0	NA	NA	NA	NA
OG0000686	0	NA	NA	NA	NA
OG0000689	0.0473107137771984	0.00179011040907739	1.01609474851685	0.178059529571181	0.244856435778999
OG0000691	0	NA	NA	NA	NA
OG0000692	0	NA	NA	NA	NA
OG0000694	0	NA	NA	NA	NA
OG0000696	0	NA	NA	NA	NA
OG0000700	0	NA	NA	NA	NA
OG0000702	0	NA	NA	NA	NA
OG0000706	0	NA	NA	NA	NA
OG0000707	0	NA	NA	NA	NA
OG0000708	0	NA	NA	NA	NA
OG0000713	0	NA	NA	NA	NA
OG0000715	0	NA	NA	NA	NA
OG0000717	0	NA	NA	NA	NA
OG0000720	0	NA	NA	NA	NA
OG0000723	170.791676735686	-0.221496905581147	1.05671139119447	1.3340672609754e-13	3.75794938065922e-12
OG0000727	0	NA	NA	NA	NA
OG0000730	109.306673110839	-0.221496338038585	1.05670947266137	0.000197665838924788	0.00120054092835919
OG0000732	0	NA	NA	NA	NA
OG0000734	0	NA	NA	NA	NA
OG0000735	119.55417371498	-0.222147667883615	1.05692834722189	0.000172867831826416	0.00120054092835919
OG0000736	0	NA	NA	NA	NA
OG0000742	0	NA	NA	NA	NA
OG0000743	0	NA	NA	NA	NA
OG0000744	0	NA	NA	NA	NA
OG0000745	0	NA	NA	NA	NA
OG0000746	0	NA	NA	NA	NA
OG0000747	0	NA	NA	NA	NA
OG0000754	0	NA	NA	NA	NA
OG0000760	0	NA	NA	NA	NA
OG0000762	0	NA	NA	NA	NA
OG0000763	0	NA	NA	NA	NA
OG0000766	3.41583353471372	-0.220928593943362	1.05631425801398	0.0177257935111152	0.0316801415943335
OG0000768	0	NA	NA	NA	NA
OG0000769	0	NA	NA	NA	NA
OG0000770	0	NA	NA	NA	NA
OG0000772	0	NA	NA	NA	NA
OG0000773	0	NA	NA	NA	NA
OG0000780	0	NA	NA	NA	NA
OG0000783	0	NA	NA	NA	NA
OG0000784	0	NA	NA	NA	NA
OG0000788	6.83166706942745	-0.221267189009528	1.05654995254621	0.00883773141243199	0.020064038882278
OG0000795	0	NA	NA	NA	NA
OG0000797	0	NA	NA	NA	NA
OG0000801	0	NA	NA	NA	NA
OG0000802	3.41583353471372	-0.220928593943362	1.05631425801398	0.0177257935111152	0.0316801415943335
OG0000804	0	NA	NA	NA	NA
OG0000805	0	NA	NA	NA	NA
OG0000807	0	NA	NA	NA	NA
OG0000811	0	NA	NA	NA	NA
OG0000812	0	NA	NA	NA	NA
OG0000815	0.98255795400519	0.0860880074985738	1.00934084298802	NA	NA
OG0000820	0	NA	NA	NA	NA
OG0000823	1.05901222048875	0.0895439331322635	1.00958316128715	NA	NA
OG0000826	0	NA	NA	NA	NA
OG0000828	0	NA	NA	NA	NA
OG0000830	0	NA	NA	NA	NA
OG0000840	0	NA	NA	NA	NA
OG0000842	0	NA	NA	NA	NA
OG0000848	0	NA	NA	NA	NA
OG0000851	0	NA	NA	NA	NA
OG0000853	0	NA	NA	NA	NA
OG0000857	105.890839576125	-0.221492162378849	1.05670791900719	0.00020723623168105	0.00120054092835919
OG0000860	0	NA	NA	NA	NA
OG0000866	0	NA	NA	NA	NA
OG0000869	0	NA	NA	NA	NA
OG0000874	0	NA	NA	NA	NA
OG0000876	0	NA	NA	NA	NA
OG0000879	0	NA	NA	NA	NA
OG0000890	30.7425018124235	-0.221458278074437	1.05668419335591	0.00120774873519878	0.00362324620559635
OG0000892	0	NA	NA	NA	NA
OG0000903	0	NA	NA	NA	NA
OG0000905	0	NA	NA	NA	NA
OG0000908	0	NA	NA	NA	NA
OG0000910	0	NA	NA	NA	NA
OG0000913	0	NA	NA	NA	NA
OG0000914	0	NA	NA	NA	NA
OG0000918	0	NA	NA	NA	NA
OG0000927	0	NA	NA	NA	NA
OG0000928	0	NA	NA	NA	NA
OG0000929	3.93495717220821	-0.141935578736149	1.01473789214416	0.470311432156459	0.56437371858775
OG0000936	0	NA	NA	NA	NA
OG0000941	0	NA	NA	NA	NA
OG0000948	0	NA	NA	NA	NA
OG0000949	20.4950012082823	-0.221433480185363	1.0566668438	0.00209111123501503	0.00595435063529702
OG0000952	0	NA	NA	NA	NA
OG0000955	0.103824727498897	0.0132007679577549	1.01378460256193	0.286139695343151	0.369780529366534
OG0000958	0	NA	NA	NA	NA
OG0000961	0	NA	NA	NA	NA
OG0000963	0	NA	NA	NA	NA
OG0000984	0	NA	NA	NA	NA
OG0000990	92.2275054372705	-0.221489849318405	1.05670640760653	0.000254252359203352	0.00125630577488715
OG0001013	1.62580538431086	0.109784570838631	1.01179572541333	NA	NA
OG0001019	0	NA	NA	NA	NA
OG0001025	0	NA	NA	NA	NA
OG0001029	1069.1558963654	-0.298728570371198	1.08744487938779	2.27630108018091e-07	2.54945720980262e-06
OG0001031	0	NA	NA	NA	NA
OG0001046	0.0103824727498897	-0.0101372114441823	1.01837357111162	0.058287154471224	0.087430731706836
OG0001056	0	NA	NA	NA	NA
OG0001062	0	NA	NA	NA	NA
OG0001067	0	NA	NA	NA	NA
OG0001077	0.00547409220306686	-0.0124816104912441	1.01868224213003	0.0566709562186786	0.0873460609608991
OG0001091	0	NA	NA	NA	NA
OG0001092	0.00547409220306686	-0.0124816104912441	1.01868224213003	0.0566709562186786	0.0873460609608991
OG0001093	0	NA	NA	NA	NA
OG0001096	0	NA	NA	NA	NA
OG0001099	0	NA	NA	NA	NA
OG0001100	0	NA	NA	NA	NA
OG0001104	0	NA	NA	NA	NA
OG0001105	0	NA	NA	NA	NA
OG0001106	0	NA	NA	NA	NA
OG0001108	0	NA	NA	NA	NA
OG0001110	0	NA	NA	NA	NA
OG0001116	0	NA	NA	NA	NA
OG0001117	0	NA	NA	NA	NA
OG0001126	0	NA	NA	NA	NA
OG0001127	0	NA	NA	NA	NA
OG0001136	0	NA	NA	NA	NA
OG0001139	0	NA	NA	NA	NA
OG0001140	0	NA	NA	NA	NA
OG0001144	0	NA	NA	NA	NA
OG0001148	0.301091709746802	0.0397319964923822	1.01002921387032	0.498564901721379	0.585726597826515
OG0001150	0	NA	NA	NA	NA
OG0001152	0	NA	NA	NA	NA
OG0001153	0	NA	NA	NA	NA
OG0001154	0	NA	NA	NA	NA
OG0001158	0	NA	NA	NA	NA
OG0001163	0	NA	NA	NA	NA
OG0001164	0	NA	NA	NA	NA
OG0001166	0	NA	NA	NA	NA
OG0001174	0	NA	NA	NA	NA
OG0001175	0	NA	NA	NA	NA
OG0001176	0	NA	NA	NA	NA
OG0001183	81.9800048331293	-0.221487667553987	1.05670496182442	0.000302186124684629	0.00134005738790706
OG0001190	0	NA	NA	NA	NA
OG0001194	0	NA	NA	NA	NA
OG0001196	0.145354618498456	0.0200033093709509	1.01257934910285	0.345180777652988	0.436017824403775
OG0001201	0	NA	NA	NA	NA
OG0001203	0	NA	NA	NA	NA
OG0001204	0	NA	NA	NA	NA
OG0001210	0	NA	NA	NA	NA
OG0001211	0	NA	NA	NA	NA
OG0001215	0.238796873247464	0.0326068601180042	1.0107753417558	0.446066661768439	0.539130929331639
OG0001218	0	NA	NA	NA	NA
OG0001223	0	NA	NA	NA	NA
OG0001225	0	NA	NA	NA	NA
OG0001226	0	NA	NA	NA	NA
OG0001233	0	NA	NA	NA	NA
OG0001237	0	NA	NA	NA	NA
OG0001251	0	NA	NA	NA	NA
OG0001252	0	NA	NA	NA	NA
OG0001257	0	NA	NA	NA	NA
OG0001258	0	NA	NA	NA	NA
OG0001262	0	NA	NA	NA	NA
OG0001266	0	NA	NA	NA	NA
OG0001269	0	NA	NA	NA	NA
OG0001272	0	NA	NA	NA	NA
OG0001273	0	NA	NA	NA	NA
OG0001282	0	NA	NA	NA	NA
OG0001283	0	NA	NA	NA	NA
OG0001289	0	NA	NA	NA	NA
OG0001291	6.83166706942745	-0.253824080068275	1.06825964219579	0.00567587898936506	0.0134302488762441
OG0001294	0	NA	NA	NA	NA
OG0001299	0	NA	NA	NA	NA
OG0001307	0	NA	NA	NA	NA
OG0001308	0.00946214275543968	-0.0105071191665131	1.01842747157765	0.0582871537738472	0.087430731706836
OG0001320	0	NA	NA	NA	NA
OG0001329	0	NA	NA	NA	NA
OG0001332	0	NA	NA	NA	NA
OG0001339	0	NA	NA	NA	NA
OG0001340	0	NA	NA	NA	NA
OG0001346	0	NA	NA	NA	NA
OG0001347	75.3559872186997	-0.219927985999888	1.05561636650348	0.0233184281579322	0.0403865559848723
OG0001352	0	NA	NA	NA	NA
OG0001353	0.456828800995148	0.0541527152725468	1.00902513331387	0.600839507344296	0.634849290778879
OG0001357	1.08934434841031	0.0908834658515502	1.00967986089515	NA	NA
OG0001358	109.306673110839	-0.221496338038585	1.05670947266137	0.000197665838924788	0.00120054092835919
OG0001359	0	NA	NA	NA	NA
OG0001365	222.034653848595	-0.289809725420437	1.08337799741939	2.68236910507531e-05	0.000237177899817186
OG0001366	0	NA	NA	NA	NA
OG0001367	0	NA	NA	NA	NA
OG0001372	0	NA	NA	NA	NA
OG0001377	0.467211273745038	0.054996657037277	1.00898908312418	0.606616326394312	0.634967856560725
OG0001382	0	NA	NA	NA	NA
OG0001387	0	NA	NA	NA	NA
OG0001389	0	NA	NA	NA	NA
OG0001390	0	NA	NA	NA	NA
OG0001393	0	NA	NA	NA	NA
OG0001394	0	NA	NA	NA	NA
OG0001395	0	NA	NA	NA	NA
OG0001397	0	NA	NA	NA	NA
OG0001398	0	NA	NA	NA	NA
OG0001399	0	NA	NA	NA	NA
OG0001400	0	NA	NA	NA	NA
OG0001404	0	NA	NA	NA	NA
OG0001407	1.06939469323864	0.0899804585659066	1.00961572135253	NA	NA
OG0001410	0.0662349992880777	0.00607685811502854	1.01520435808666	0.219621894312235	0.295171825955644
OG0001412	0	NA	NA	NA	NA
OG0001415	0	NA	NA	NA	NA
OG0001416	0	NA	NA	NA	NA
OG0001417	0	NA	NA	NA	NA
OG0001419	0	NA	NA	NA	NA
OG0001421	0	NA	NA	NA	NA
OG0001422	37.7506709185991	-0.218803338396415	1.05483761412855	0.0397663267015467	0.0668074288585984
OG0001424	0	NA	NA	NA	NA
OG0001426	0	NA	NA	NA	NA
OG0001428	0	NA	NA	NA	NA
OG0001429	0	NA	NA	NA	NA
OG0001430	3.41583353471372	-0.220928593943362	1.05631425801398	0.0177257935111152	0.0316801415943335
OG0001433	3.41583353471372	-0.220928593943362	1.05631425801398	0.0177257935111152	0.0316801415943335
OG0001434	0	NA	NA	NA	NA
OG0001435	0	NA	NA	NA	NA
OG0001440	0	NA	NA	NA	NA
OG0001446	0	NA	NA	NA	NA
OG0001448	0	NA	NA	NA	NA
OG0001451	0	NA	NA	NA	NA
OG0001452	0	NA	NA	NA	NA
OG0001453	0.78906792899162	0.0762653560027204	1.00887239342258	NA	NA
OG0001459	0	NA	NA	NA	NA
OG0001462	0	NA	NA	NA	NA
OG0001469	0	NA	NA	NA	NA
OG0001470	0	NA	NA	NA	NA
OG0001472	0	NA	NA	NA	NA
OG0001474	0	NA	NA	NA	NA
OG0001475	0	NA	NA	NA	NA
OG0001479	0	NA	NA	NA	NA
OG0001483	0	NA	NA	NA	NA
OG0001487	0	NA	NA	NA	NA
OG0001490	0	NA	NA	NA	NA
OG0001492	0	NA	NA	NA	NA
OG0001495	0	NA	NA	NA	NA
OG0001497	0	NA	NA	NA	NA
OG0001498	0	NA	NA	NA	NA
OG0001503	3.59371657344621	0.147282228792241	1.01968981929154	0.811649641260041	0.821428552600523
OG0001504	0	NA	NA	NA	NA
OG0001505	0	NA	NA	NA	NA
OG0001507	0	NA	NA	NA	NA
OG0001521	5.32629171358406	-0.0479851263806441	0.991152755986478	NA	NA
OG0001522	0	NA	NA	NA	NA
OG0001525	0	NA	NA	NA	NA
OG0001526	0	NA	NA	NA	NA
OG0001529	0	NA	NA	NA	NA
OG0001530	0	NA	NA	NA	NA
OG0001532	0	NA	NA	NA	NA
OG0001533	0	NA	NA	NA	NA
OG0001539	0	NA	NA	NA	NA
OG0001541	0	NA	NA	NA	NA
OG0001542	0	NA	NA	NA	NA
OG0001544	0	NA	NA	NA	NA
OG0001547	0	NA	NA	NA	NA
OG0001548	0	NA	NA	NA	NA
OG0001552	0	NA	NA	NA	NA
OG0001553	0.0934422547490076	0.0113730280657773	1.01414309540478	0.269218426073572	0.353349184221563
OG0001556	0	NA	NA	NA	NA
OG0001557	0	NA	NA	NA	NA
OG0001562	0	NA	NA	NA	NA
OG0001563	0	NA	NA	NA	NA
OG0001567	3.41583353471372	-0.220928593943362	1.05631425801398	0.0177257935111152	0.0316801415943335
OG0001570	0	NA	NA	NA	NA
OG0001577	0	NA	NA	NA	NA
OG0001580	0	NA	NA	NA	NA
OG0001583	0	NA	NA	NA	NA
OG0001588	0	NA	NA	NA	NA
OG0001589	0	NA	NA	NA	NA
OG0001593	0	NA	NA	NA	NA
OG0001595	0.342621600746361	0.0438920136030175	1.00965565207208	0.529227514434947	0.596712902181685
OG0001596	0	NA	NA	NA	NA
OG0001597	0	NA	NA	NA	NA
OG0001609	0	NA	NA	NA	NA
OG0001612	0	NA	NA	NA	NA
OG0001613	0	NA	NA	NA	NA
OG0001621	0	NA	NA	NA	NA
OG0001622	0	NA	NA	NA	NA
OG0001628	0	NA	NA	NA	NA
OG0001632	0	NA	NA	NA	NA
OG0001634	0	NA	NA	NA	NA
OG0001645	0	NA	NA	NA	NA
OG0001650	0	NA	NA	NA	NA
OG0001651	0.425681382745479	0.0514621038110058	1.00914566359211	0.582853411783591	0.630227258175165
OG0001653	0	NA	NA	NA	NA
OG0001671	0	NA	NA	NA	NA
OG0001676	0	NA	NA	NA	NA
OG0001690	3.41583353471372	-0.220928593943362	1.05631425801398	0.0177257935111152	0.0316801415943335
OG0001691	0	NA	NA	NA	NA
OG0001692	0	NA	NA	NA	NA
OG0001698	0	NA	NA	NA	NA
OG0001699	0	NA	NA	NA	NA
OG0001701	0	NA	NA	NA	NA
OG0001709	0	NA	NA	NA	NA
OG0001710	0	NA	NA	NA	NA
OG0001711	0	NA	NA	NA	NA
OG0001712	0	NA	NA	NA	NA
OG0001722	1.48156836205166	0.105087047310755	1.01115543665218	NA	NA
OG0001724	0	NA	NA	NA	NA
OG0001727	0	NA	NA	NA	NA
OG0001728	0	NA	NA	NA	NA
OG0001733	0	NA	NA	NA	NA
OG0001734	0	NA	NA	NA	NA
OG0001737	0	NA	NA	NA	NA
OG0001739	0	NA	NA	NA	NA
OG0001742	0	NA	NA	NA	NA
OG0001745	0	NA	NA	NA	NA
OG0001758	0	NA	NA	NA	NA
OG0001760	0	NA	NA	NA	NA
OG0001761	0	NA	NA	NA	NA
OG0001762	0	NA	NA	NA	NA
OG0001763	272.125099515559	-0.269905182207844	1.07254875649224	0.0404754626244815	0.0673255219892365
OG0001768	0	NA	NA	NA	NA
OG0001769	0	NA	NA	NA	NA
OG0001770	0	NA	NA	NA	NA
OG0001776	0.218031927747684	0.0301761854827551	1.01110138989428	0.426378394963565	0.519069350390427
OG0001778	0	NA	NA	NA	NA
OG0001785	0	NA	NA	NA	NA
OG0001787	0	NA	NA	NA	NA
OG0001788	0	NA	NA	NA	NA
OG0001794	0	NA	NA	NA	NA
OG0001795	0	NA	NA	NA	NA
OG0001821	0.00547409220306686	-0.0124816104912441	1.01868224213003	0.0566709562186786	0.0873460609608991
OG0001823	4580.71738344305	-0.45770255077081	1.18396913187816	8.25916641579752e-09	1.06733842911845e-07
OG0001827	0.747509277679734	0.0740085361446046	1.00881536395421	NA	NA
OG0001831	0	NA	NA	NA	NA
OG0001833	0	NA	NA	NA	NA
OG0001849	0	NA	NA	NA	NA
OG0001860	0	NA	NA	NA	NA
OG0001862	0	NA	NA	NA	NA
OG0001865	0	NA	NA	NA	NA
OG0001868	0	NA	NA	NA	NA
OG0001875	0	NA	NA	NA	NA
OG0001876	0	NA	NA	NA	NA
OG0001877	0	NA	NA	NA	NA
OG0001879	13.6633341388549	-0.221394995189691	1.05663982435949	0.0035822145111954	0.00911836421031557
OG0001882	6.83714116163051	-0.248106332284395	1.06585386089063	0.0123828507461992	0.0273726174389665
OG0001884	0	NA	NA	NA	NA
OG0001887	0	NA	NA	NA	NA
OG0001890	0	NA	NA	NA	NA
OG0001897	0	NA	NA	NA	NA
OG0001898	0	NA	NA	NA	NA
OG0001901	0	NA	NA	NA	NA
OG0001904	0	NA	NA	NA	NA
OG0001905	0	NA	NA	NA	NA
OG0001907	0	NA	NA	NA	NA
OG0001911	0	NA	NA	NA	NA
OG0001912	0	NA	NA	NA	NA
OG0001916	0	NA	NA	NA	NA
OG0001917	0	NA	NA	NA	NA
OG0001921	2.39069225108952	0.128270925169252	1.01505574930251	NA	NA
OG0001923	0.0273704610153343	-0.00326936162756633	1.01713473835423	0.128124416896185	0.183973521697086
OG0001925	0	NA	NA	NA	NA
OG0001926	0	NA	NA	NA	NA
OG0001927	0	NA	NA	NA	NA
OG0001936	0	NA	NA	NA	NA
OG0001937	0	NA	NA	NA	NA
OG0001948	0	NA	NA	NA	NA
OG0001949	0	NA	NA	NA	NA
OG0001959	0	NA	NA	NA	NA
OG0001972	0	NA	NA	NA	NA
OG0001973	0	NA	NA	NA	NA
OG0001992	0	NA	NA	NA	NA
OG0001996	0	NA	NA	NA	NA
OG0002002	0	NA	NA	NA	NA
OG0002003	0	NA	NA	NA	NA
OG0002006	0	NA	NA	NA	NA
OG0002009	0	NA	NA	NA	NA
OG0002012	0	NA	NA	NA	NA
OG0002017	0	NA	NA	NA	NA
OG0002021	0	NA	NA	NA	NA
OG0002022	0	NA	NA	NA	NA
OG0002023	0	NA	NA	NA	NA
OG0002024	0	NA	NA	NA	NA
OG0002037	0	NA	NA	NA	NA
OG0002038	0	NA	NA	NA	NA
OG0002040	0	NA	NA	NA	NA
OG0002042	0	NA	NA	NA	NA
OG0002043	0	NA	NA	NA	NA
OG0002045	0	NA	NA	NA	NA
OG0002048	0	NA	NA	NA	NA
OG0002051	0	NA	NA	NA	NA
OG0002061	0	NA	NA	NA	NA
OG0002062	0	NA	NA	NA	NA
OG0002067	0	NA	NA	NA	NA
OG0002068	0	NA	NA	NA	NA
OG0002075	0	NA	NA	NA	NA
OG0002077	0	NA	NA	NA	NA
OG0002079	0	NA	NA	NA	NA
OG0002091	0	NA	NA	NA	NA
OG0002092	0	NA	NA	NA	NA
OG0002093	75.1483377637019	-0.221486295023156	1.05670391596344	0.000342990879047641	0.00134005738790706
OG0002094	0	NA	NA	NA	NA
OG0002101	13.6633341388549	-0.251550657629595	1.06745173406608	0.00213483575085243	0.00597754010238679
OG0002103	0	NA	NA	NA	NA
OG0002113	0	NA	NA	NA	NA
OG0002114	0	NA	NA	NA	NA
OG0002115	0	NA	NA	NA	NA
OG0002126	0	NA	NA	NA	NA
OG0002129	0	NA	NA	NA	NA
OG0002130	0	NA	NA	NA	NA
OG0002136	0	NA	NA	NA	NA
OG0002137	0	NA	NA	NA	NA
OG0002138	0	NA	NA	NA	NA
OG0002141	0	NA	NA	NA	NA
OG0002146	0	NA	NA	NA	NA
OG0002149	396.236690026792	-0.221501836597601	1.0567147862153	NA	NA
OG0002151	0	NA	NA	NA	NA
OG0002158	0	NA	NA	NA	NA
OG0002160	0.0393346126724528	-0.000137531624575027	1.01649578349216	0.159026227261138	0.222636718165594
OG0002169	0	NA	NA	NA	NA
OG0002171	0	NA	NA	NA	NA
OG0002174	0	NA	NA	NA	NA
OG0002181	0	NA	NA	NA	NA
OG0002184	0	NA	NA	NA	NA
OG0002187	0	NA	NA	NA	NA
OG0002190	0	NA	NA	NA	NA
OG0002193	0	NA	NA	NA	NA
OG0002198	631.929203922039	-0.22150308165054	1.05671569604606	1.2075239672149e-05	0.000119331780289472
OG0002207	0	NA	NA	NA	NA
OG0002212	321.097814405845	-0.285841574800604	1.08161698494388	1.58332407414612e-05	0.000147776913586971
OG0002213	0	NA	NA	NA	NA
OG0002218	0	NA	NA	NA	NA
OG0002226	0	NA	NA	NA	NA
OG0002227	0.00547409220306686	-0.0124816104912441	1.01868224213003	0.0566709562186786	0.0873460609608991
OG0002230	0	NA	NA	NA	NA
OG0002232	0	NA	NA	NA	NA
OG0002237	0	NA	NA	NA	NA
OG0002249	0	NA	NA	NA	NA
OG0002259	0	NA	NA	NA	NA
OG0002261	0	NA	NA	NA	NA
OG0002268	0	NA	NA	NA	NA
OG0002272	0	NA	NA	NA	NA
OG0002273	0	NA	NA	NA	NA
OG0002274	0.00547409220306686	-0.0124816104912441	1.01868224213003	0.0566709562186786	0.0873460609608991
OG0002277	0	NA	NA	NA	NA
OG0002282	0	NA	NA	NA	NA
OG0002289	0	NA	NA	NA	NA
OG0002293	0	NA	NA	NA	NA
OG0002294	0	NA	NA	NA	NA
OG0002300	0	NA	NA	NA	NA
OG0002301	0	NA	NA	NA	NA
OG0002302	0	NA	NA	NA	NA
OG0002304	0	NA	NA	NA	NA
OG0002305	78.5641712984156	-0.221486994630925	1.05670445623173	0.000321531101696671	0.00134005738790706
OG0002315	0	NA	NA	NA	NA
OG0002316	136.633341388549	-0.221495027741508	1.05670999488812	2.43069086277844e-13	4.37105088334155e-12
OG0002321	0	NA	NA	NA	NA
OG0002322	0	NA	NA	NA	NA
OG0002328	13.6633341388549	-0.221394995189691	1.05663982435949	0.0035822145111954	0.00911836421031557
OG0002330	0	NA	NA	NA	NA
OG0002352	0	NA	NA	NA	NA
OG0002354	0	NA	NA	NA	NA
OG0002355	0	NA	NA	NA	NA
OG0002373	0	NA	NA	NA	NA
OG0002381	0	NA	NA	NA	NA
OG0002395	47.8216694859921	-0.22147546132803	1.056696239406	0.000654229995745006	0.00219821278570322
OG0002397	0	NA	NA	NA	NA
OG0002400	0	NA	NA	NA	NA
OG0002417	0	NA	NA	NA	NA
OG0002418	0	NA	NA	NA	NA
OG0002424	0	NA	NA	NA	NA
OG0002429	290.356798635073	-0.221479128944288	1.05669888285993	NA	NA
OG0002430	0	NA	NA	NA	NA
OG0002442	0	NA	NA	NA	NA
OG0002445	0	NA	NA	NA	NA
OG0002455	0	NA	NA	NA	NA
OG0002459	0	NA	NA	NA	NA
OG0002460	0	NA	NA	NA	NA
OG0002463	0	NA	NA	NA	NA
OG0002466	0	NA	NA	NA	NA
OG0002467	0	NA	NA	NA	NA
OG0002468	0	NA	NA	NA	NA
OG0002469	0	NA	NA	NA	NA
OG0002494	0	NA	NA	NA	NA
OG0002501	0	NA	NA	NA	NA
OG0002505	0	NA	NA	NA	NA
OG0002512	0	NA	NA	NA	NA
OG0002514	0	NA	NA	NA	NA
OG0002520	0	NA	NA	NA	NA
OG0002524	0	NA	NA	NA	NA
OG0002531	0	NA	NA	NA	NA
OG0002542	0	NA	NA	NA	NA
OG0002561	0	NA	NA	NA	NA
OG0002562	0	NA	NA	NA	NA
OG0002565	0	NA	NA	NA	NA
OG0002566	0	NA	NA	NA	NA
OG0002576	0	NA	NA	NA	NA
OG0002595	0	NA	NA	NA	NA
OG0002616	0	NA	NA	NA	NA
OG0002617	0	NA	NA	NA	NA
OG0002622	0	NA	NA	NA	NA
OG0002639	0	NA	NA	NA	NA
OG0002645	0	NA	NA	NA	NA
OG0002651	0	NA	NA	NA	NA
OG0002659	0	NA	NA	NA	NA
OG0002660	0	NA	NA	NA	NA
OG0002661	20.4950012082823	-0.221433480185363	1.0566668438	0.00209111123501503	0.00595435063529702
OG0002664	0	NA	NA	NA	NA
OG0002665	0	NA	NA	NA	NA
OG0002683	0	NA	NA	NA	NA
OG0002686	269.850849242384	-0.221500211662374	1.05671362356346	NA	NA
OG0002694	0	NA	NA	NA	NA
OG0002707	0	NA	NA	NA	NA
OG0002710	0	NA	NA	NA	NA
OG0002720	0	NA	NA	NA	NA
OG0002722	0	NA	NA	NA	NA
OG0002739	0	NA	NA	NA	NA
OG0002744	0	NA	NA	NA	NA
OG0002758	0	NA	NA	NA	NA
OG0002760	0	NA	NA	NA	NA
OG0002768	0	NA	NA	NA	NA
OG0002769	0	NA	NA	NA	NA
OG0002770	0	NA	NA	NA	NA
OG0002773	0	NA	NA	NA	NA
OG0002785	0	NA	NA	NA	NA
OG0002798	0	NA	NA	NA	NA
OG0002818	0	NA	NA	NA	NA
OG0002819	0	NA	NA	NA	NA
OG0002820	0	NA	NA	NA	NA
OG0002828	0	NA	NA	NA	NA
OG0002832	0	NA	NA	NA	NA
OG0002836	0	NA	NA	NA	NA
OG0002840	0	NA	NA	NA	NA
OG0002842	0	NA	NA	NA	NA
OG0002844	0	NA	NA	NA	NA
OG0002846	0	NA	NA	NA	NA
OG0002851	0	NA	NA	NA	NA
OG0002853	0	NA	NA	NA	NA
OG0002854	0	NA	NA	NA	NA
OG0002856	0	NA	NA	NA	NA
OG0002870	0	NA	NA	NA	NA
OG0002873	0	NA	NA	NA	NA
OG0002900	0	NA	NA	NA	NA
OG0002902	0	NA	NA	NA	NA
OG0002910	0	NA	NA	NA	NA
OG0002914	0	NA	NA	NA	NA
OG0002921	0	NA	NA	NA	NA
OG0002923	0	NA	NA	NA	NA
OG0002932	0	NA	NA	NA	NA
OG0002933	0	NA	NA	NA	NA
OG0002936	0	NA	NA	NA	NA
OG0002962	0	NA	NA	NA	NA
OG0002964	0	NA	NA	NA	NA
OG0002966	0	NA	NA	NA	NA
OG0002968	0	NA	NA	NA	NA
OG0002972	0	NA	NA	NA	NA
OG0002975	0	NA	NA	NA	NA
OG0002978	0	NA	NA	NA	NA
OG0002979	0	NA	NA	NA	NA
OG0003006	0	NA	NA	NA	NA
OG0003009	0	NA	NA	NA	NA
OG0003019	0	NA	NA	NA	NA
OG0003029	0	NA	NA	NA	NA
OG0003030	0	NA	NA	NA	NA
OG0003067	0	NA	NA	NA	NA
OG0003071	0.38415149174592	0.047918432625244	1.00937490253251	0.557172335885294	0.619900347210129
OG0003081	0	NA	NA	NA	NA
OG0003084	0	NA	NA	NA	NA
OG0003085	0	NA	NA	NA	NA
OG0003086	0	NA	NA	NA	NA
OG0003091	0	NA	NA	NA	NA
OG0003093	0	NA	NA	NA	NA
OG0003098	0	NA	NA	NA	NA
OG0003099	0	NA	NA	NA	NA
OG0003105	1.59694888164483	0.108883727427412	1.01166675393212	NA	NA
OG0003113	0	NA	NA	NA	NA
OG0003119	0	NA	NA	NA	NA
OG0003122	0	NA	NA	NA	NA
OG0003123	0	NA	NA	NA	NA
OG0003124	0	NA	NA	NA	NA
OG0003125	0	NA	NA	NA	NA
OG0003126	0	NA	NA	NA	NA
OG0003127	0	NA	NA	NA	NA
OG0003137	0	NA	NA	NA	NA
OG0003139	0	NA	NA	NA	NA
OG0003189	0	NA	NA	NA	NA
OG0003190	0	NA	NA	NA	NA
OG0003191	0	NA	NA	NA	NA
OG0003197	0	NA	NA	NA	NA
OG0003198	0	NA	NA	NA	NA
OG0003204	0	NA	NA	NA	NA
OG0003216	10.2475006041412	-0.221354058792608	1.05661124884337	0.00522197227959856	0.0129013432790082
OG0003231	0	NA	NA	NA	NA
OG0003236	0	NA	NA	NA	NA
OG0003246	0	NA	NA	NA	NA
OG0003247	0	NA	NA	NA	NA
OG0003248	3.41583353471372	-0.220928593943362	1.05631425801398	0.0177257935111152	0.0316801415943335
OG0003256	0	NA	NA	NA	NA
OG0003270	0	NA	NA	NA	NA
OG0003273	0	NA	NA	NA	NA
OG0003286	0	NA	NA	NA	NA
OG0003290	0	NA	NA	NA	NA
OG0003295	0	NA	NA	NA	NA
OG0003307	0	NA	NA	NA	NA
OG0003309	0	NA	NA	NA	NA
OG0003310	0	NA	NA	NA	NA
OG0003311	0	NA	NA	NA	NA
OG0003312	160.544176131545	-0.221496275602772	1.0567109843885	1.56581224194134e-13	3.75794938065922e-12
OG0003314	0	NA	NA	NA	NA
OG0003326	4.87967379135996	0.186379932180896	1.02558871724775	0.699206513170898	0.71626033056531
OG0003328	0	NA	NA	NA	NA
OG0003329	0	NA	NA	NA	NA
OG0003344	0	NA	NA	NA	NA
OG0003352	0	NA	NA	NA	NA
OG0003379	0	NA	NA	NA	NA
OG0003381	0.39453396449581	0.0488187094337978	1.00931159806922	0.563789768907491	0.623136060371438
OG0003392	0	NA	NA	NA	NA
OG0003394	0	NA	NA	NA	NA
OG0003400	0	NA	NA	NA	NA
OG0003405	0	NA	NA	NA	NA
OG0003409	0	NA	NA	NA	NA
OG0003411	0	NA	NA	NA	NA
OG0003413	0	NA	NA	NA	NA
OG0003418	0	NA	NA	NA	NA
OG0003422	0	NA	NA	NA	NA
OG0003428	0.342621600746361	0.0438920136030175	1.00965565207208	0.529227514434947	0.596712902181685
OG0003435	0	NA	NA	NA	NA
OG0003436	0	NA	NA	NA	NA
OG0003440	0	NA	NA	NA	NA
OG0003444	0	NA	NA	NA	NA
OG0003445	0	NA	NA	NA	NA
OG0003467	0	NA	NA	NA	NA
OG0003472	0	NA	NA	NA	NA
OG0003474	0	NA	NA	NA	NA
OG0003476	0	NA	NA	NA	NA
OG0003479	0	NA	NA	NA	NA
OG0003483	0	NA	NA	NA	NA
OG0003506	0	NA	NA	NA	NA
OG0003507	0	NA	NA	NA	NA
OG0003512	0	NA	NA	NA	NA
OG0003515	0	NA	NA	NA	NA
OG0003521	0	NA	NA	NA	NA
OG0003527	0	NA	NA	NA	NA
OG0003529	0	NA	NA	NA	NA
OG0003546	1.14093122285583	0.0928211448730926	1.00983869872272	NA	NA
OG0003556	0	NA	NA	NA	NA
OG0003557	0	NA	NA	NA	NA
OG0003563	0	NA	NA	NA	NA
OG0003584	0	NA	NA	NA	NA
OG0003594	0	NA	NA	NA	NA
OG0003595	0	NA	NA	NA	NA
OG0003601	0	NA	NA	NA	NA
OG0003603	0	NA	NA	NA	NA
OG0003608	0	NA	NA	NA	NA
OG0003613	0	NA	NA	NA	NA
OG0003617	0	NA	NA	NA	NA
OG0003625	0	NA	NA	NA	NA
OG0003626	3.41583353471372	-0.220928593943362	1.05631425801398	0.0177257935111152	0.0316801415943335
OG0003628	0	NA	NA	NA	NA
OG0003636	0	NA	NA	NA	NA
OG0003638	0	NA	NA	NA	NA
OG0003643	0	NA	NA	NA	NA
OG0003645	0	NA	NA	NA	NA
OG0003646	0	NA	NA	NA	NA
OG0003649	0	NA	NA	NA	NA
OG0003653	0	NA	NA	NA	NA
OG0003667	0	NA	NA	NA	NA
OG0003673	0	NA	NA	NA	NA
OG0003678	0	NA	NA	NA	NA
OG0003679	0	NA	NA	NA	NA
OG0003685	0	NA	NA	NA	NA
OG0003703	0	NA	NA	NA	NA
OG0003708	146.890304135445	-0.221459225607712	1.05668493709068	0.000351052679177871	0.00134038295686096
OG0003709	0	NA	NA	NA	NA
OG0003710	0	NA	NA	NA	NA
OG0003712	0	NA	NA	NA	NA
OG0003715	0	NA	NA	NA	NA
OG0003719	0	NA	NA	NA	NA
OG0003721	0	NA	NA	NA	NA
OG0003733	0	NA	NA	NA	NA
OG0003735	0	NA	NA	NA	NA
OG0003736	0	NA	NA	NA	NA
OG0003738	0	NA	NA	NA	NA
OG0003741	0	NA	NA	NA	NA
OG0003742	0	NA	NA	NA	NA
OG0003747	0	NA	NA	NA	NA
OG0003758	0	NA	NA	NA	NA
OG0003775	0	NA	NA	NA	NA
OG0003777	0	NA	NA	NA	NA
OG0003796	0	NA	NA	NA	NA
OG0003798	0	NA	NA	NA	NA
OG0003814	0	NA	NA	NA	NA
OG0003830	0	NA	NA	NA	NA
OG0003831	0	NA	NA	NA	NA
OG0003846	0	NA	NA	NA	NA
OG0003861	0	NA	NA	NA	NA
OG0003866	3.41583353471372	-0.220928593943362	1.05631425801398	0.0177257935111152	0.0316801415943335
OG0003880	0	NA	NA	NA	NA
OG0003889	0	NA	NA	NA	NA
OG0003910	0	NA	NA	NA	NA
OG0003912	0.455908471000698	0.0540779099992228	1.00902842553828	0.600325590968856	0.634849290778879
OG0003946	0	NA	NA	NA	NA
OG0003952	0	NA	NA	NA	NA
OG0003954	0	NA	NA	NA	NA
OG0003962	0	NA	NA	NA	NA
OG0003977	0	NA	NA	NA	NA
OG0003994	0	NA	NA	NA	NA
OG0003995	0	NA	NA	NA	NA
OG0003996	0	NA	NA	NA	NA
OG0003998	0	NA	NA	NA	NA
OG0003999	0	NA	NA	NA	NA
OG0004010	0	NA	NA	NA	NA
OG0004011	0	NA	NA	NA	NA
OG0004020	0	NA	NA	NA	NA
OG0004033	0	NA	NA	NA	NA
OG0004035	0	NA	NA	NA	NA
OG0004038	0	NA	NA	NA	NA
OG0004040	0	NA	NA	NA	NA
OG0004041	3.41583353471372	-0.220928593943362	1.05631425801398	0.0177257935111152	0.0316801415943335
OG0004043	0	NA	NA	NA	NA
OG0004092	0	NA	NA	NA	NA
OG0004101	13.6633341388549	-0.221394995189691	1.05663982435949	0.0035822145111954	0.00911836421031557
OG0004102	0	NA	NA	NA	NA
OG0004103	0	NA	NA	NA	NA
OG0004104	0	NA	NA	NA	NA
OG0004105	0	NA	NA	NA	NA
OG0004134	0.290709236996912	0.0385105578447527	1.01013079569122	0.490407171153281	0.584314927331569
OG0004136	0	NA	NA	NA	NA
OG0004140	0	NA	NA	NA	NA
OG0004142	0	NA	NA	NA	NA
OG0004144	0	NA	NA	NA	NA
OG0004148	0	NA	NA	NA	NA
OG0004158	0	NA	NA	NA	NA
OG0004163	0	NA	NA	NA	NA
OG0004174	0	NA	NA	NA	NA
OG0004175	0	NA	NA	NA	NA
OG0004176	0	NA	NA	NA	NA
OG0004184	0	NA	NA	NA	NA
OG0004185	0	NA	NA	NA	NA
OG0004190	0	NA	NA	NA	NA
OG0004194	0	NA	NA	NA	NA
OG0004240	0	NA	NA	NA	NA
OG0004243	0	NA	NA	NA	NA
OG0004244	0	NA	NA	NA	NA
OG0004245	0	NA	NA	NA	NA
OG0004248	0	NA	NA	NA	NA
OG0004249	0	NA	NA	NA	NA
OG0004253	0	NA	NA	NA	NA
OG0004254	0	NA	NA	NA	NA
OG0004256	0	NA	NA	NA	NA
OG0004257	0	NA	NA	NA	NA
OG0004260	0	NA	NA	NA	NA
OG0004261	6.83166706942745	-0.253824080068275	1.06825964219579	0.00567587898936504	0.0134302488762441
OG0004271	0	NA	NA	NA	NA
OG0004279	0	NA	NA	NA	NA
OG0004299	0	NA	NA	NA	NA
OG0004302	0	NA	NA	NA	NA
OG0004303	0	NA	NA	NA	NA
OG0004304	0	NA	NA	NA	NA
OG0004318	0	NA	NA	NA	NA
OG0004326	0	NA	NA	NA	NA
OG0004329	0	NA	NA	NA	NA
OG0004330	0	NA	NA	NA	NA
OG0004333	0	NA	NA	NA	NA
OG0004341	0	NA	NA	NA	NA
OG0004343	0	NA	NA	NA	NA
OG0004346	0	NA	NA	NA	NA
OG0004347	0	NA	NA	NA	NA
OG0004349	0	NA	NA	NA	NA
OG0004387	0	NA	NA	NA	NA
OG0004393	167.375843200972	-0.221496666724099	1.05671124859817	1.3972413347309e-13	3.75794938065922e-12
OG0004395	0	NA	NA	NA	NA
OG0004396	0	NA	NA	NA	NA
OG0004398	37.5741688818509	-0.221467446483241	1.05669048349965	0.000916128282707355	0.00295979906720838
OG0004404	0	NA	NA	NA	NA
OG0004405	0	NA	NA	NA	NA
OG0004406	0	NA	NA	NA	NA
OG0004408	13.6633341388549	-0.221394995189691	1.05663982435949	0.00358221451119539	0.00911836421031557
OG0004419	0	NA	NA	NA	NA
OG0004421	0	NA	NA	NA	NA
OG0004423	0	NA	NA	NA	NA
OG0004432	0	NA	NA	NA	NA
OG0004440	0	NA	NA	NA	NA
OG0004449	0	NA	NA	NA	NA
OG0004457	0	NA	NA	NA	NA
OG0004475	0	NA	NA	NA	NA
OG0004480	187.870844409255	-0.221497620409873	1.05671190938381	1.04432517988321e-13	3.75794938065922e-12
OG0004481	0	NA	NA	NA	NA
OG0004482	0	NA	NA	NA	NA
OG0004508	0	NA	NA	NA	NA
OG0004549	0	NA	NA	NA	NA
OG0004554	0	NA	NA	NA	NA
OG0004560	0	NA	NA	NA	NA
OG0004561	0	NA	NA	NA	NA
OG0004563	0	NA	NA	NA	NA
OG0004564	3.41583353471372	-0.220928593943362	1.05631425801398	0.0177257935111152	0.0316801415943335
OG0004566	0	NA	NA	NA	NA
OG0004574	0	NA	NA	NA	NA
OG0004577	0	NA	NA	NA	NA
OG0004584	0	NA	NA	NA	NA
OG0004621	0	NA	NA	NA	NA
OG0004624	0	NA	NA	NA	NA
OG0004639	0	NA	NA	NA	NA
OG0004646	0	NA	NA	NA	NA
OG0004667	0	NA	NA	NA	NA
OG0004669	0	NA	NA	NA	NA
OG0004670	0	NA	NA	NA	NA
OG0004671	0	NA	NA	NA	NA
OG0004674	0	NA	NA	NA	NA
OG0004675	0	NA	NA	NA	NA
OG0004703	0	NA	NA	NA	NA
OG0004711	0	NA	NA	NA	NA
OG0004716	0	NA	NA	NA	NA
OG0004717	0	NA	NA	NA	NA
OG0004749	0	NA	NA	NA	NA
OG0004751	0	NA	NA	NA	NA
OG0004758	0	NA	NA	NA	NA
OG0004759	0	NA	NA	NA	NA
OG0004765	0	NA	NA	NA	NA
OG0004766	0	NA	NA	NA	NA
OG0004767	0	NA	NA	NA	NA
OG0004768	0	NA	NA	NA	NA
OG0004809	0	NA	NA	NA	NA
OG0004811	0	NA	NA	NA	NA
OG0004815	0	NA	NA	NA	NA
OG0004820	0	NA	NA	NA	NA
OG0004821	0	NA	NA	NA	NA
OG0004826	0	NA	NA	NA	NA
OG0004834	0.00547409220306686	-0.0124816104912441	1.01868224213003	0.0566709562186786	0.0873460609608991
OG0004842	0	NA	NA	NA	NA
OG0004844	0	NA	NA	NA	NA
OG0004864	3.41583353471372	-0.220928593943362	1.05631425801398	0.0177257935111152	0.0316801415943335
OG0004865	0	NA	NA	NA	NA
OG0004866	0	NA	NA	NA	NA
OG0004879	0	NA	NA	NA	NA
OG0004888	10.2475006041412	-0.221354058792608	1.05661124884337	0.00522197227959856	0.0129013432790082
OG0004889	0	NA	NA	NA	NA
OG0004893	13.668808231058	-0.242682896366187	1.06402008737987	0.00538830632710563	0.0131193545355615
OG0004897	0	NA	NA	NA	NA
OG0004908	0	NA	NA	NA	NA
OG0004910	0	NA	NA	NA	NA
OG0004912	0	NA	NA	NA	NA
OG0004914	0	NA	NA	NA	NA
OG0004915	0	NA	NA	NA	NA
OG0004925	0	NA	NA	NA	NA
OG0004952	0	NA	NA	NA	NA
OG0004954	0	NA	NA	NA	NA
OG0004963	0	NA	NA	NA	NA
OG0004965	0	NA	NA	NA	NA
OG0004969	0	NA	NA	NA	NA
OG0004974	0	NA	NA	NA	NA
OG0004976	0	NA	NA	NA	NA
OG0005035	0	NA	NA	NA	NA
OG0005037	0	NA	NA	NA	NA
OG0005040	0	NA	NA	NA	NA
OG0005042	0	NA	NA	NA	NA
OG0005043	0	NA	NA	NA	NA
OG0005045	0	NA	NA	NA	NA
OG0005047	0	NA	NA	NA	NA
OG0005060	0	NA	NA	NA	NA
OG0005062	0	NA	NA	NA	NA
OG0005086	0	NA	NA	NA	NA
OG0005089	0	NA	NA	NA	NA
OG0005095	0	NA	NA	NA	NA
OG0005097	0	NA	NA	NA	NA
OG0005112	153.712509062118	-0.221495964956612	1.05671073524856	1.59688635390004e-12	2.23564089546006e-11
OG0005113	0	NA	NA	NA	NA
OG0005174	0	NA	NA	NA	NA
OG0005186	0	NA	NA	NA	NA
OG0005194	0	NA	NA	NA	NA
OG0005197	0	NA	NA	NA	NA
OG0005198	0	NA	NA	NA	NA
OG0005210	0	NA	NA	NA	NA
OG0005212	0	NA	NA	NA	NA
OG0005251	105.890839576125	-0.221492162378849	1.05670791900718	0.000207236152321498	0.00120054092835919
OG0005252	0	NA	NA	NA	NA
OG0005257	0	NA	NA	NA	NA
OG0005259	0	NA	NA	NA	NA
OG0005261	0	NA	NA	NA	NA
OG0005284	0	NA	NA	NA	NA
OG0005287	0	NA	NA	NA	NA
OG0005288	0	NA	NA	NA	NA
OG0005289	0	NA	NA	NA	NA
OG0005307	34.1583353471372	-0.221463319803645	1.05668765703661	0.00104505931531868	0.00331264084855733
OG0005335	0	NA	NA	NA	NA
OG0005337	0	NA	NA	NA	NA
OG0005339	0	NA	NA	NA	NA
OG0005340	0	NA	NA	NA	NA
OG0005344	0	NA	NA	NA	NA
OG0005401	0	NA	NA	NA	NA
OG0005409	13.7775413391037	-0.216491734728598	1.05325377767216	0.0700727243120634	0.104178917561298
OG0005416	0	NA	NA	NA	NA
OG0005418	208.365845617537	-0.221498724587149	1.05671255328674	7.69016832480861e-14	3.75794938065922e-12
OG0005461	0.436063855495369	0.0524361702908206	1.00910776547621	0.588962378175601	0.630227258175165
OG0005470	0	NA	NA	NA	NA
OG0005483	0	NA	NA	NA	NA
OG0005489	0	NA	NA	NA	NA
OG0005490	0	NA	NA	NA	NA
OG0005503	0	NA	NA	NA	NA
OG0005509	0	NA	NA	NA	NA
OG0005521	0.716390619742392	0.0721722465726035	1.00878002208549	0.720902966007428	0.734010292662108
OG0005549	0	NA	NA	NA	NA
OG0005553	0	NA	NA	NA	NA
OG0005554	0	NA	NA	NA	NA
OG0005558	0	NA	NA	NA	NA
OG0005579	0	NA	NA	NA	NA
OG0005599	0	NA	NA	NA	NA
OG0005600	0	NA	NA	NA	NA
OG0005604	0	NA	NA	NA	NA
OG0005613	0	NA	NA	NA	NA
OG0005619	0	NA	NA	NA	NA
OG0005644	0	NA	NA	NA	NA
OG0005674	0	NA	NA	NA	NA
OG0005692	0	NA	NA	NA	NA
OG0005703	0	NA	NA	NA	NA
OG0005715	0	NA	NA	NA	NA
OG0005771	0	NA	NA	NA	NA
OG0005773	0	NA	NA	NA	NA
OG0005774	727.572542894023	-0.221534477422352	1.05672632045705	9.49064516485299e-06	9.96517742309564e-05
OG0005777	0	NA	NA	NA	NA
OG0005779	0	NA	NA	NA	NA
OG0005780	61.485003624847	-0.220533224791388	1.05638392171126	0.000458002384097404	0.00163711490485881
OG0005783	0	NA	NA	NA	NA
OG0005785	0	NA	NA	NA	NA
OG0005786	0	NA	NA	NA	NA
OG0005788	0	NA	NA	NA	NA
OG0005792	0	NA	NA	NA	NA
OG0005839	0	NA	NA	NA	NA
OG0005847	0	NA	NA	NA	NA
OG0005848	0	NA	NA	NA	NA
OG0005850	0	NA	NA	NA	NA
OG0005851	0	NA	NA	NA	NA
OG0005854	0	NA	NA	NA	NA
OG0005855	0	NA	NA	NA	NA
OG0005856	0	NA	NA	NA	NA
OG0005857	0	NA	NA	NA	NA
OG0005919	0	NA	NA	NA	NA
OG0005920	0	NA	NA	NA	NA
OG0005925	0	NA	NA	NA	NA
OG0005927	0	NA	NA	NA	NA
OG0005929	0	NA	NA	NA	NA
OG0005932	0	NA	NA	NA	NA
OG0005933	0	NA	NA	NA	NA
OG0005968	0	NA	NA	NA	NA
OG0005975	0	NA	NA	NA	NA
OG0005989	0	NA	NA	NA	NA
OG0006009	0	NA	NA	NA	NA
OG0006038	0	NA	NA	NA	NA
OG0006048	0	NA	NA	NA	NA
OG0006087	0	NA	NA	NA	NA
OG0006089	0	NA	NA	NA	NA
OG0006090	0	NA	NA	NA	NA
OG0006091	0	NA	NA	NA	NA
OG0006096	0	NA	NA	NA	NA
OG0006109	0	NA	NA	NA	NA
OG0006125	0	NA	NA	NA	NA
OG0006126	0.0492668298276018	0.00254886818268266	1.01593349319702	0.185348452564009	0.251117258312529
OG0006127	0	NA	NA	NA	NA
OG0006129	0	NA	NA	NA	NA
OG0006148	0	NA	NA	NA	NA
OG0006199	0	NA	NA	NA	NA
OG0006202	0	NA	NA	NA	NA
OG0006206	0	NA	NA	NA	NA
OG0006207	0	NA	NA	NA	NA
OG0006208	0	NA	NA	NA	NA
OG0006209	0	NA	NA	NA	NA
OG0006210	0	NA	NA	NA	NA
OG0006211	0	NA	NA	NA	NA
OG0006212	0	NA	NA	NA	NA
OG0006213	0	NA	NA	NA	NA
OG0006214	0	NA	NA	NA	NA
OG0006228	0	NA	NA	NA	NA
OG0006253	0	NA	NA	NA	NA
OG0006257	0	NA	NA	NA	NA
OG0006258	0	NA	NA	NA	NA
OG0006259	0	NA	NA	NA	NA
OG0006287	0	NA	NA	NA	NA
OG0006297	0	NA	NA	NA	NA
OG0006305	0	NA	NA	NA	NA
OG0006345	0	NA	NA	NA	NA
OG0006355	0	NA	NA	NA	NA
OG0006363	0	NA	NA	NA	NA
OG0006462	0	NA	NA	NA	NA
OG0006465	0	NA	NA	NA	NA
OG0006468	0	NA	NA	NA	NA
OG0006477	0	NA	NA	NA	NA
OG0006480	0	NA	NA	NA	NA
OG0006484	0	NA	NA	NA	NA
OG0006486	0	NA	NA	NA	NA
OG0006492	20.4950012082823	-0.221433480185363	1.0566668438	0.00209111123501503	0.00595435063529702
OG0006494	0	NA	NA	NA	NA
OG0006495	0	NA	NA	NA	NA
OG0006496	0	NA	NA	NA	NA
OG0006519	0	NA	NA	NA	NA
OG0006527	0	NA	NA	NA	NA
OG0006561	0	NA	NA	NA	NA
OG0006582	0	NA	NA	NA	NA
OG0006584	0	NA	NA	NA	NA
OG0006587	0	NA	NA	NA	NA
OG0006588	0	NA	NA	NA	NA
OG0006589	1.26792712922892	0.097636909587797	1.01029104431589	NA	NA
OG0006590	0	NA	NA	NA	NA
OG0006592	0	NA	NA	NA	NA
OG0006650	0	NA	NA	NA	NA
OG0006655	4.99886214865103	-0.0715492123170362	0.990606945699822	NA	NA
OG0006659	0	NA	NA	NA	NA
OG0006660	0	NA	NA	NA	NA
OG0006661	0	NA	NA	NA	NA
OG0006742	0	NA	NA	NA	NA
OG0006781	0.0875854752490698	0.0105893423028499	1.01429403410477	0.261675625086146	0.346153582791122
OG0006789	0	NA	NA	NA	NA
OG0006879	0	NA	NA	NA	NA
OG0006880	0	NA	NA	NA	NA
OG0006881	0	NA	NA	NA	NA
OG0006887	0	NA	NA	NA	NA
OG0006919	0	NA	NA	NA	NA
OG0006921	0	NA	NA	NA	NA
OG0006997	0	NA	NA	NA	NA
OG0007001	0	NA	NA	NA	NA
OG0007025	0.176502036748125	0.0246648723403287	1.01186728434867	0.382708295560442	0.472757306280546
OG0007034	0	NA	NA	NA	NA
OG0007035	0	NA	NA	NA	NA
OG0007041	0	NA	NA	NA	NA
OG0007043	0	NA	NA	NA	NA
OG0007044	0	NA	NA	NA	NA
OG0007045	0	NA	NA	NA	NA
OG0007048	0	NA	NA	NA	NA
OG0007051	0	NA	NA	NA	NA
OG0007056	0	NA	NA	NA	NA
OG0007059	0	NA	NA	NA	NA
OG0007060	0	NA	NA	NA	NA
OG0007062	0	NA	NA	NA	NA
OG0007063	0	NA	NA	NA	NA
OG0007065	0	NA	NA	NA	NA
OG0007072	0	NA	NA	NA	NA
OG0007073	0	NA	NA	NA	NA
OG0007129	0	NA	NA	NA	NA
OG0007200	0	NA	NA	NA	NA
OG0007203	0	NA	NA	NA	NA
OG0007207	0	NA	NA	NA	NA
OG0007208	0	NA	NA	NA	NA
OG0007212	92.2275054372705	-0.221489849318405	1.05670640760653	0.000254252359203352	0.00125630577488715
OG0007291	0	NA	NA	NA	NA
OG0007334	0	NA	NA	NA	NA
OG0007345	0	NA	NA	NA	NA
OG0007359	0	NA	NA	NA	NA
OG0007379	0	NA	NA	NA	NA
OG0007389	0	NA	NA	NA	NA
OG0007390	0	NA	NA	NA	NA
OG0007391	0	NA	NA	NA	NA
OG0007509	0	NA	NA	NA	NA
OG0007519	0.00547409220306686	-0.0124816104912441	1.01868224213003	0.0566709562186786	0.0873460609608991
OG0007543	0	NA	NA	NA	NA
OG0007545	0	NA	NA	NA	NA
OG0007620	0	NA	NA	NA	NA
OG0007621	0	NA	NA	NA	NA
OG0007622	0	NA	NA	NA	NA
OG0007628	0	NA	NA	NA	NA
OG0007629	0	NA	NA	NA	NA
OG0007633	0	NA	NA	NA	NA
OG0007636	0	NA	NA	NA	NA
OG0007787	0	NA	NA	NA	NA
OG0007788	0	NA	NA	NA	NA
OG0007794	0	NA	NA	NA	NA
OG0007799	0	NA	NA	NA	NA
OG0007802	0	NA	NA	NA	NA
OG0007808	0	NA	NA	NA	NA
OG0007810	0	NA	NA	NA	NA
OG0007811	0	NA	NA	NA	NA
OG0007934	0	NA	NA	NA	NA
OG0008256	0	NA	NA	NA	NA
OG0008274	0	NA	NA	NA	NA
OG0008284	0	NA	NA	NA	NA
OG0008369	0	NA	NA	NA	NA
OG0008433	0	NA	NA	NA	NA
OG0008434	0	NA	NA	NA	NA
OG0008435	0	NA	NA	NA	NA
OG0008436	0	NA	NA	NA	NA
OG0008592	0	NA	NA	NA	NA
OG0008598	0	NA	NA	NA	NA
OG0008606	0	NA	NA	NA	NA
OG0008607	0	NA	NA	NA	NA
OG0008617	0	NA	NA	NA	NA
OG0008618	0	NA	NA	NA	NA
OG0008619	0	NA	NA	NA	NA
OG0008620	0	NA	NA	NA	NA
OG0008633	78.5641712984156	-0.221486994630925	1.05670445623173	0.000321531101696671	0.00134005738790706
OG0008634	0	NA	NA	NA	NA
OG0008637	0	NA	NA	NA	NA
OG0008639	0	NA	NA	NA	NA
OG0008640	0	NA	NA	NA	NA
OG0008641	0	NA	NA	NA	NA
OG0008642	0	NA	NA	NA	NA
OG0008643	0	NA	NA	NA	NA
OG0008644	0	NA	NA	NA	NA
OG0008645	1.03971146986396	0.0887700976536713	1.00952184231425	0.826367973991491	0.831316285212997
OG0008651	0	NA	NA	NA	NA
OG0008652	0	NA	NA	NA	NA
OG0008654	3.41583353471372	-0.220928593943362	1.05631425801398	0.0177257935111152	0.0316801415943335
OG0008656	13.6633341388549	-0.221394995189691	1.05663982435949	0.00358221451119539	0.00911836421031557
OG0008659	88.8116719025568	-0.221492619577864	1.05670711538989	0.000268762693391345	0.00129006092827846
OG0008660	0	NA	NA	NA	NA
OG0008661	0	NA	NA	NA	NA
OG0008664	0	NA	NA	NA	NA
OG0008666	0	NA	NA	NA	NA
OG0008667	0	NA	NA	NA	NA
OG0008675	0	NA	NA	NA	NA
OG0008676	0	NA	NA	NA	NA
OG0008678	0	NA	NA	NA	NA
OG0008679	3.41583353471372	-0.220928593943362	1.05631425801398	0.0177257935111152	0.0316801415943335
OG0008682	0	NA	NA	NA	NA
OG0008789	0	NA	NA	NA	NA
OG0008873	0	NA	NA	NA	NA
OG0008908	0	NA	NA	NA	NA
OG0009041	0	NA	NA	NA	NA
OG0009395	0	NA	NA	NA	NA
OG0009477	0	NA	NA	NA	NA
OG0009579	0	NA	NA	NA	NA
OG0009657	0	NA	NA	NA	NA
OG0009660	0	NA	NA	NA	NA
OG0009662	0	NA	NA	NA	NA
OG0009670	0	NA	NA	NA	NA
OG0009672	0	NA	NA	NA	NA
OG0009676	0	NA	NA	NA	NA
OG0009681	0	NA	NA	NA	NA
OG0009682	0	NA	NA	NA	NA
OG0009683	51.2375030207058	-0.221476787370789	1.05669742964097	0.000593575217606105	0.00203511503179236
OG0009684	0	NA	NA	NA	NA
OG0009685	0	NA	NA	NA	NA
OG0009688	0	NA	NA	NA	NA
OG0009689	0	NA	NA	NA	NA
OG0009690	0	NA	NA	NA	NA
OG0009697	0	NA	NA	NA	NA
OG0009699	6.83166706942745	-0.221267189009528	1.05654995254621	0.00883773141243196	0.020064038882278
OG0009834	0	NA	NA	NA	NA
OG0009952	0	NA	NA	NA	NA
OG0010376	0	NA	NA	NA	NA
OG0010377	0	NA	NA	NA	NA
OG0010397	0	NA	NA	NA	NA
OG0010582	0	NA	NA	NA	NA
OG0010583	0	NA	NA	NA	NA
OG0010593	0	NA	NA	NA	NA
OG0011341	0	NA	NA	NA	NA
OG0011480	0	NA	NA	NA	NA
OG0011786	0	NA	NA	NA	NA
OG0011787	0	NA	NA	NA	NA
OG0011965	0	NA	NA	NA	NA
OG0012049	0	NA	NA	NA	NA
OG0012336	0	NA	NA	NA	NA
OG0012447	0	NA	NA	NA	NA
OG0012501	0	NA	NA	NA	NA
OG0012558	0	NA	NA	NA	NA
OG0012561	0	NA	NA	NA	NA
OG0012562	0	NA	NA	NA	NA
OG0012589	0	NA	NA	NA	NA
OG0012590	0	NA	NA	NA	NA
OG0013835	0	NA	NA	NA	NA
OG0013857	0	NA	NA	NA	NA
OG0013858	0	NA	NA	NA	NA
OG0013859	0	NA	NA	NA	NA
OG0013860	0	NA	NA	NA	NA
OG0014161	0	NA	NA	NA	NA
OG0014445	0	NA	NA	NA	NA
OG0015125	0	NA	NA	NA	NA
OG0015131	0	NA	NA	NA	NA
OG0015168	0	NA	NA	NA	NA
OG0015495	0	NA	NA	NA	NA
OG0015496	0	NA	NA	NA	NA
OG0015497	0	NA	NA	NA	NA
OG0015508	0	NA	NA	NA	NA
OG0015518	0	NA	NA	NA	NA
OG0017161	20.4950012082823	0.00256534068311777	0.9472221924869	0.999995078669841	0.999995078669841
OG0017215	0	NA	NA	NA	NA
OG0018518	0	NA	NA	NA	NA
OG0018529	112.722506645553	-0.221492911906127	1.05670847097698	0.000188792076118237	0.00120054092835919
OG0018732	0	NA	NA	NA	NA
OG0018733	0	NA	NA	NA	NA
OG0018735	0	NA	NA	NA	NA
OG0018736	0	NA	NA	NA	NA
OG0018741	0	NA	NA	NA	NA
OG0018742	0	NA	NA	NA	NA
OG0018745	0	NA	NA	NA	NA
OG0018747	0	NA	NA	NA	NA
OG0018756	0	NA	NA	NA	NA
OG0018757	0	NA	NA	NA	NA
OG0018758	0	NA	NA	NA	NA
OG0018759	0	NA	NA	NA	NA
OG0018760	0	NA	NA	NA	NA
OG0018762	0	NA	NA	NA	NA
OG0018764	0	NA	NA	NA	NA
OG0038571	0	NA	NA	NA	NA
OG0038572	0	NA	NA	NA	NA
OG0038573	0	NA	NA	NA	NA
OG0038574	0	NA	NA	NA	NA
OG0038575	0	NA	NA	NA	NA
OG0038576	0	NA	NA	NA	NA
OG0038577	0	NA	NA	NA	NA
OG0038578	0	NA	NA	NA	NA
OG0038579	0	NA	NA	NA	NA
OG0038580	0	NA	NA	NA	NA
OG0038581	0	NA	NA	NA	NA
OG0038582	0	NA	NA	NA	NA
OG0038583	0	NA	NA	NA	NA
OG0038584	0	NA	NA	NA	NA
OG0038585	0	NA	NA	NA	NA
OG0038586	0	NA	NA	NA	NA
OG0038587	0	NA	NA	NA	NA
OG0038588	0	NA	NA	NA	NA
OG0038589	0	NA	NA	NA	NA
OG0038590	0	NA	NA	NA	NA
OG0038591	0	NA	NA	NA	NA
OG0038592	0	NA	NA	NA	NA
OG0038593	0	NA	NA	NA	NA
OG0038594	0	NA	NA	NA	NA
OG0038595	0	NA	NA	NA	NA
OG0038596	0	NA	NA	NA	NA
OG0038597	0	NA	NA	NA	NA
OG0038598	0	NA	NA	NA	NA
OG0038599	0	NA	NA	NA	NA
OG0038600	0	NA	NA	NA	NA
OG0038601	0	NA	NA	NA	NA
OG0038602	0	NA	NA	NA	NA
OG0038603	0	NA	NA	NA	NA
OG0038604	0	NA	NA	NA	NA
OG0038605	0	NA	NA	NA	NA
OG0038606	0	NA	NA	NA	NA
OG0038607	0	NA	NA	NA	NA
OG0038608	0	NA	NA	NA	NA
OG0038609	0	NA	NA	NA	NA
OG0038610	0	NA	NA	NA	NA
OG0038611	0	NA	NA	NA	NA
OG0038612	0	NA	NA	NA	NA
OG0038613	0	NA	NA	NA	NA
OG0038614	0	NA	NA	NA	NA
OG0038615	0	NA	NA	NA	NA
OG0038616	0	NA	NA	NA	NA
OG0038617	0	NA	NA	NA	NA
OG0038618	0	NA	NA	NA	NA
OG0038619	0	NA	NA	NA	NA
OG0038620	0	NA	NA	NA	NA
OG0038621	0	NA	NA	NA	NA
OG0038622	0	NA	NA	NA	NA
OG0038623	0	NA	NA	NA	NA
OG0038624	0	NA	NA	NA	NA
OG0038625	0	NA	NA	NA	NA
OG0038626	0	NA	NA	NA	NA
OG0038627	0	NA	NA	NA	NA
OG0038628	0	NA	NA	NA	NA
OG0038629	0	NA	NA	NA	NA
OG0038630	0	NA	NA	NA	NA
OG0038631	0	NA	NA	NA	NA
OG0038632	0.0473107137771984	0.00179011040907739	1.01609474851685	0.178059529571181	0.244856435778999
OG0038633	0	NA	NA	NA	NA
