# Supplementary material for: Genome-resolved metatranscriptomics reveals conserved root colonization determinants in a synthetic microbiota
Source: Nat Commun. 2023 Dec 13;14:8274. doi: 10.1038/s41467-023-43688-z (PMC10719396; doi:10.1038/s41467-023-43688-z)
Supplement: Supplementary file 11 — Source Data [file 41467_2023_43688_MOESM11_ESM.zip › Source Data/Main_figures/figure5/Root480OG_deseq.csv]

	baseMean	log2FoldChange	lfcSE	pvalue	padj
OG0000000	43.7855463642687	-1.10682369979791e-06	0.00144269493918802	0.880330438620125	0.999991596353986
OG0000001	144.234663586871	8.90048900835637e-08	0.00144269472319552	0.860700621883014	0.999991596353986
OG0000002	6.96313374957912	-2.44749412589666e-07	0.00144269475500976	0.736253217930692	0.999991596353986
OG0000003	172.597050450096	-9.61963562771716e-09	0.00144269471985472	0.96603347379681	0.999991596353986
OG0000004	11.7958980098398	2.1592681087314e-07	0.00144269474269015	0.661916214547138	0.999991596353986
OG0000005	9.48667389261198	-4.74293002109235e-08	0.00144269472748046	0.981179217248547	0.999991596353986
OG0000006	147.197844118555	-2.53450972552538e-08	0.00144269470561267	0.935136522004836	0.999991596353986
OG0000007	35.4237308790635	-2.67296016095241e-07	0.00144269474241293	0.785590585404968	0.999991596353986
OG0000008	23.4122495103474	9.84784833614619e-08	0.00144269471437628	0.846279811238228	0.999991596353986
OG0000010	26.7050121149421	-1.31181300869422e-07	0.00144269470387348	0.784365917808454	0.999991596353986
OG0000011	12.1003887553912	7.39020465094044e-08	0.00144269472847319	0.882552220392723	0.999991596353986
OG0000012	80.6706275774114	6.5932038835785e-09	0.00144269472125355	0.996991656549951	0.999991596353986
OG0000014	55.219192007554	5.59788495741595e-08	0.00144269471406767	0.918949456456933	0.999991596353986
OG0000016	23.1181394525594	-4.30680064760671e-07	0.00144269474323776	NA	NA
OG0000017	21.5699627238086	-8.91237380993024e-07	0.00144269486875332	0.81576816380153	0.999991596353986
OG0000018	16.1534643312177	-3.05306613637911e-08	0.00144269477181646	0.935353086530421	0.999991596353986
OG0000019	12.0815027766687	-2.2556924802204e-07	0.00144269477845867	0.609439262566895	0.999991596353986
OG0000021	1.07654756805659	-8.36306923342223e-08	0.00144269493808294	NA	NA
OG0000022	17.8002929944315	7.14942604333213e-07	0.0014426948399101	0.847575513792599	0.999991596353986
OG0000023	2.37650497023475	-1.93238091615359e-08	0.00144269486506139	0.931570303803383	0.999991596353986
OG0000025	5.83796675442225	-1.65353980810427e-07	0.00144269482300752	NA	NA
OG0000026	0.558265774720191	-1.51051429513436e-07	0.00144269500676475	NA	NA
OG0000027	13.4959029427313	3.29458643331883e-08	0.00144269470809072	0.951615085003347	0.999991596353986
OG0000029	68.7457973570321	-5.18538559020635e-07	0.00144269476742483	0.939610122631069	0.999991596353986
OG0000030	2.63069696594902	4.42774360174268e-08	0.001442694852686	0.904280196442343	0.999991596353986
OG0000031	8.03282892604233	-1.12962569175469e-07	0.00144269472667397	NA	NA
OG0000033	3.31197155168984	-5.27911759006201e-08	0.00144269481303493	NA	NA
OG0000034	18.8030461756001	-7.24037563454473e-06	0.00144270385994409	0.881449280621828	0.999991596353986
OG0000035	4.45549105454077	1.61261242161916e-08	0.00144269483358434	0.969227118267047	0.999991596353986
OG0000037	11.9732330050903	-8.34578191348688e-08	0.00144269474115508	0.857760140412831	0.999991596353986
OG0000038	65.3164857221305	4.28805833417967e-09	0.00144269472279689	0.996129740131588	0.999991596353986
OG0000039	0.625123951333388	-1.56557200161427e-07	0.00144269500832713	NA	NA
OG0000041	13.855624924905	1.08704430412297e-07	0.00144269477828916	0.808976687943881	0.999991596353986
OG0000042	5.31854375678664	2.50264977079035e-06	0.0014426958676999	NA	NA
OG0000043	7.13080420599057	7.13639350398074e-07	0.00144269487826185	NA	NA
OG0000044	0.725542140837309	-1.59006373393662e-08	0.00144269494575789	NA	NA
OG0000045	26.0407733578643	-1.68335968918332e-08	0.00144269470455583	0.945027794123793	0.999991596353986
OG0000048	8.55845818635085	1.61576046693567e-05	0.00144274001879184	0.895007684684799	0.999991596353986
OG0000049	46.8572694232369	-1.32638672685261e-08	0.00144269472053753	0.962523028199033	0.999991596353986
OG0000050	4.1398828266282	8.49770160212842e-08	0.00144269484762702	NA	NA
OG0000051	10.0334850111215	2.89342701121868e-06	0.00144269622838756	0.935523810740953	0.999991596353986
OG0000052	36.3372941108657	3.16049795010208e-06	0.00144269643566402	NA	NA
OG0000053	9.65017892679813	3.21057918604224e-09	0.00144269476844708	0.969460411261766	0.999991596353986
OG0000055	1.82785666530921	-8.93512765653658e-08	0.00144269487574469	NA	NA
OG0000056	18.8643356618964	-1.92276837898641e-07	0.00144269469522658	0.686193108869826	0.999991596353986
OG0000057	0.521493777582933	-1.50286736903712e-07	0.00144269500601313	NA	NA
OG0000058	20.7104410640347	-1.34301309606123e-07	0.00144269472479228	NA	NA
OG0000059	3.97493908962665	7.31557413038753e-08	0.00144269484138639	0.788635057257936	0.999991596353986
OG0000060	27.6332206421165	1.0703406019966e-07	0.00144269471804495	0.924933292864183	0.999991596353986
OG0000061	170.173837398384	-3.84779902764107e-09	0.00144269471512548	0.98369729296285	0.999991596353986
OG0000062	3.25859876858043	-1.51883123435326e-07	0.00144269485636819	0.820849302770555	0.999991596353986
OG0000064	4.8595488901021	1.3119184985995e-07	0.00144269484543099	0.729449770176309	0.999991596353986
OG0000066	14.0078377761187	-1.36335038871818e-07	0.001442694734157	0.769331167325391	0.999991596353986
OG0000067	36.3178737470785	1.60423835932378e-08	0.00144269470628027	0.981167993926189	0.999991596353986
OG0000068	2.29937338436431	-2.54280034830633e-07	0.00144269493348817	NA	NA
OG0000070	2.73364832398569	3.28965200667174e-08	0.00144269481588232	0.937589538796134	0.999991596353986
OG0000071	7.47732552007998	-1.13838537768123e-08	0.00144269477923318	NA	NA
OG0000072	0.885436707176339	2.1041303365783e-07	0.00144269501558766	0.44153783552206	0.999991596353986
OG0000073	2.31242464491957	1.38200394996643e-07	0.00144269491280178	NA	NA
OG0000074	35.2750275106125	-3.43824625277497e-08	0.00144269473271862	0.935540761388819	0.999991596353986
OG0000075	11.9375797033219	5.82011499997046e-08	0.00144269476475928	0.904685395994574	0.999991596353986
OG0000076	18.8651934556895	9.62863878427962e-08	0.00144269477359304	0.836758505060442	0.999991596353986
OG0000077	16.6260199529457	-3.46110123019257e-08	0.00144269476329132	0.930638959074858	0.999991596353986
OG0000078	9.87249597906515	3.26886653333674e-08	0.0014426947833342	0.947817548570332	0.999991596353986
OG0000079	4.52475147510259	-1.00995722660446e-07	0.00144269485934422	NA	NA
OG0000081	27.5255872267665	-5.57526601601135e-08	0.00144269473833268	0.894574745180229	0.999991596353986
OG0000083	17.1205510702003	2.93409688338697e-08	0.00144269471565038	0.955849952353187	0.999991596353986
OG0000084	20.4944793515071	6.35459091710375e-08	0.00144269471743571	0.903140085497615	0.999991596353986
OG0000085	3.47132393674742	-1.90768114831032e-07	0.00144269481316626	0.61125510821963	0.999991596353986
OG0000087	5.83932438584982	-3.49542636256825e-07	0.00144269488264189	NA	NA
OG0000089	16.9562477154127	-1.72622156583342e-07	0.00144269474300854	0.708532414062553	0.999991596353986
OG0000090	12.7283134342738	-4.83318744089209e-08	0.00144269471965196	0.91299365182381	0.999991596353986
OG0000092	4.51232050466199	1.6737403550173e-08	0.00144269483282891	0.980614581227099	0.999991596353986
OG0000095	12.3229989523694	-1.45358124212331e-07	0.00144269472241033	NA	NA
OG0000096	88.8211254185747	-1.13057989749193e-08	0.00144269471692475	0.970518684680312	0.999991596353986
OG0000097	830.86918702839	7.27472023374053e-09	0.00144269473445436	0.994185202705669	0.999991596353986
OG0000098	84.8169970383269	-3.61608978748827e-08	0.00144269471246066	0.931657758107162	0.999991596353986
OG0000099	0.274118524114106	-2.55396839962223e-07	0.00144269500885673	NA	NA
OG0000100	4.57889834916199	-2.41434911909405e-08	0.00144269479235694	0.939101622852397	0.999991596353986
OG0000101	2.40672207429481	8.53709628723174e-08	0.00144269486037487	0.818053019709726	0.999991596353986
OG0000102	0.327605065404663	-1.41345805338324e-07	0.00144269500182538	NA	NA
OG0000103	11.6491246493516	-1.80296999614084e-07	0.0014426947523512	0.692313347851323	0.999991596353986
OG0000104	25.7152794432981	1.67482442997527e-07	0.00144269467853512	0.755035579548026	0.999991596353986
OG0000105	0.530546189844948	-1.50193575568987e-07	0.00144269500596726	0.772322239534034	0.999991596353986
OG0000107	9.43624992803889	-4.12026941277434e-07	0.0014426947466811	0.946354416673306	0.999991596353986
OG0000108	113.611325154826	6.27273956909176e-08	0.0014426947382021	0.905590068181062	0.999991596353986
OG0000109	4.36455941024738	-2.05419715314143e-07	0.00144269486017753	0.515718773107581	0.999991596353986
OG0000111	4.64951069130317	6.24177276201146e-08	0.00144269483103829	0.878702718174492	0.999991596353986
OG0000112	3.94239374975726	-3.58520300497225e-07	0.00144269485551399	NA	NA
OG0000113	2.17525733452958	-2.96140412888836e-07	0.00144269501207984	NA	NA
OG0000115	61.671920764245	9.21016728432515e-07	0.00144269485044086	0.92025573049673	0.999991596353986
OG0000116	2.95817110676956	-8.29884683311597e-08	0.00144269486665529	0.774547471624626	0.999991596353986
OG0000117	2.84464313111125	1.46717813839325e-08	0.00144269484871272	NA	NA
OG0000118	2.26106001546444	-1.43922904842591e-07	0.00144269486469136	0.564521040640735	0.999991596353986
OG0000120	9.08483053467884	-3.93221291630106e-07	0.00144269480321225	0.989873090201072	0.999991596353986
OG0000121	23.8528801201707	1.24762634895208e-07	0.00144269478679573	0.782622959300091	0.999991596353986
OG0000122	107.217354794417	3.13221063329062e-09	0.00144269470733937	0.992974159911179	0.999991596353986
OG0000123	4.59548196873116	-9.68841903191187e-08	0.00144269480715594	NA	NA
OG0000125	86.012506107165	-5.05949518337773e-09	0.00144269471667175	0.974689725466782	0.999991596353986
OG0000127	2.38585488101295	-2.41980574606224e-08	0.00144269483427953	0.915773226627791	0.999991596353986
OG0000128	76.0712155385352	5.8146133313168e-08	0.00144269471057392	0.922816914006776	0.999991596353986
OG0000129	18.2928748131017	-1.15784839178969e-07	0.0014426947162907	0.806525198369647	0.999991596353986
OG0000130	9.44732626745669	6.26302063031418e-07	0.00144269487101173	0.668765254585051	0.999991596353986
OG0000131	16.9144760703467	1.52819168623948e-06	0.00144269518436472	0.766040799414809	0.999991596353986
OG0000133	18.9271649348783	-9.72013306156968e-08	0.00144269471105524	0.835937296686539	0.999991596353986
OG0000135	67.7341276272153	-5.75454741422802e-08	0.00144269471193972	0.891793910362481	0.999991596353986
OG0000136	10.7523941500484	-5.13320892812052e-08	0.00144269477259124	NA	NA
OG0000138	45.5071814543079	-5.59808906932259e-06	0.00144270014695125	0.794761481449964	0.999991596353986
OG0000139	9.26002919799269	1.0760256673023e-07	0.00144269474878013	0.717331003092426	0.999991596353986
OG0000140	0.123687626734414	-9.39121900474673e-08	0.00144269499928979	0.878503894025307	0.999991596353986
OG0000141	0.421206512663138	-1.42871486454754e-07	0.00144269500365741	NA	NA
OG0000143	1.53996802227188	2.24902908480269e-09	0.00144269489400219	0.861253357968806	0.999991596353986
OG0000144	1.21263051588368	-1.2237428190514e-07	0.00144269491690785	0.773895676106024	0.999991596353986
OG0000145	1.99541336353953	4.4781992496261e-08	0.001442694872363	0.919881808964294	0.999991596353986
OG0000148	3.44135151545263	-4.16258157904973e-07	0.00144269488706497	NA	NA
OG0000149	7.4039181602378	-1.78040110061258e-07	0.00144269480304061	0.772947701697759	0.999991596353986
OG0000150	2.91471329197098	-7.8002651600846e-08	0.00144269486605668	0.784323733790771	0.999991596353986
OG0000151	15.3360384615086	8.52591929952402e-09	0.00144269471925618	0.992972379973104	0.999991596353986
OG0000152	4.24130020661328	-1.2281460674766e-07	0.00144269482367566	NA	NA
OG0000153	9.44306227697809	1.36129629130398e-07	0.00144269475627421	0.779625553780054	0.999991596353986
OG0000154	0.277461432944766	-2.49610414195253e-07	0.00144269500839323	NA	NA
OG0000155	8.22902870762694	6.6026067095895e-08	0.00144269482188169	0.873936857098831	0.999991596353986
OG0000156	5.50418811313799	-8.2757798329986e-08	0.00144269480180902	0.840965141035333	0.999991596353986
OG0000157	5.50320608905982	1.64781283583026e-07	0.00144269475810252	0.721726683465048	0.999991596353986
OG0000158	4.58334849680674	3.65964077769252e-08	0.00144269482815073	0.930711380009187	0.999991596353986
OG0000160	10.4339552550869	3.22735401738306e-08	0.00144269473313304	0.976051228797707	0.999991596353986
OG0000161	3.96004456548635	-3.00185947242161e-09	0.00144269488848973	NA	NA
OG0000162	0.00334290883065983	-1.16928921591027e-08	0.00144269503043556	0.55062966371812	0.999991596353986
OG0000163	1.73040006743835	-1.99226399663627e-07	0.00144269491906832	0.598604861967144	0.999991596353986
OG0000164	38.2018255216008	5.291611616113e-08	0.00144269471951596	0.919659890737816	0.999991596353986
OG0000165	31.6879126602838	-5.46069706718346e-08	0.00144269469502254	0.904679452346386	0.999991596353986
OG0000166	11.1925865262294	-1.67799089706966e-07	0.00144269480018321	0.685858010204341	0.999991596353986
OG0000167	18.8562735771659	-1.64952466326338e-07	0.00144269473194881	0.723575624602232	0.999991596353986
OG0000168	5.07016931283665	9.92102383876622e-08	0.00144269478986608	0.833601159412091	0.999991596353986
OG0000170	30.0449660104178	4.8591329544416e-08	0.00144269470965661	0.932736833250055	0.999991596353986
OG0000171	100.065327259485	-7.67251459179156e-08	0.00144269471866781	0.862761083332845	0.999991596353986
OG0000172	39.846854040648	-4.34645959509241e-11	0.00144269470227294	0.992973743961362	0.999991596353986
OG0000173	31.9209143785054	2.59512117620623e-08	0.00144269470639465	0.96920836447016	0.999991596353986
OG0000174	1.85488026806769	-4.32029868243234e-08	0.00144269491064587	NA	NA
OG0000175	28.4032847935075	1.03382554013443e-07	0.00144269472487382	0.883366076306207	0.999991596353986
OG0000176	4.80961187422843	-1.93168553213727e-07	0.00144269486008943	NA	NA
OG0000177	4.1602250050316	-8.66130046654148e-08	0.00144269476187642	NA	NA
OG0000178	13.0341319086115	1.2098713949276e-07	0.00144269474113552	0.805107889143341	0.999991596353986
OG0000179	139.420002026915	-1.51418498281014e-09	0.00144269470824584	0.988385053960934	0.999991596353986
OG0000180	3.15361667325061	-2.32367713929729e-07	0.00144269487719803	NA	NA
OG0000182	74.7697463015884	-6.25322620963135e-08	0.00144269470899227	0.887919970536213	0.999991596353986
OG0000183	49.2590914802953	9.91183006626271e-08	0.00144269470441926	0.851479443881195	0.999991596353986
OG0000185	7.22467321226551	-5.0849089205054e-06	0.00144269923515684	0.859826469887642	0.999991596353986
OG0000186	0.414520695001819	-1.42233568943381e-07	0.00144269500349441	NA	NA
OG0000187	0.18720289451695	-1.10207890354925e-07	0.00144269499890442	0.955478970785237	0.999991596353986
OG0000188	116.132776911153	-6.25468209531555e-09	0.00144269472657116	0.976962434803838	0.999991596353986
OG0000189	6.79369982227864	7.93918768437045e-08	0.00144269473915114	0.872054816375708	0.999991596353986
OG0000190	0.648524313148007	-1.58796101135714e-07	0.00144269500887847	NA	NA
OG0000192	9.74770111351665	-2.24983664761087e-09	0.00144269474645367	0.994015924942196	0.999991596353986
OG0000193	12.2221651128619	-1.30253802900943e-07	0.00144269474015817	0.774943131708419	0.999991596353986
OG0000196	0.153773806210352	-1.02313370844296e-07	0.00144269499885976	0.915041576870335	0.999991596353986
OG0000197	9.77037152772937	4.7308668289131e-08	0.0014426948171887	0.912617721345739	0.999991596353986
OG0000199	2.31552287098496	-1.16923604336062e-07	0.00144269488921266	NA	NA
OG0000200	9.89939305054575	-9.4731808282635e-08	0.00144269474615944	0.831018931475817	0.999991596353986
OG0000201	389.660837820475	6.56451088941681e-08	0.00144269473240788	0.901300507514489	0.999991596353986
OG0000202	0.377748697864561	-1.39909537453843e-07	0.0014426950026682	NA	NA
OG0000204	2.30977771820568	1.04761213164159e-07	0.00144269486541318	0.775173914109637	0.999991596353986
OG0000205	3.15428977911619	7.13390299107015e-08	0.00144269482706123	0.773427332490337	0.999991596353986
OG0000206	11.7677516857271	1.29002331357728e-07	0.00144269472756983	NA	NA
OG0000207	11.6048570942551	-2.22966877878105e-07	0.00144269475688902	0.625960659904763	0.999991596353986
OG0000208	13.8417467576488	-1.50114034839223e-08	0.0014426947294421	0.968600129206883	0.999991596353986
OG0000209	60.5096701442949	2.44828762187356e-08	0.00144269471372811	0.978797190186706	0.999991596353986
OG0000213	15.3576201198521	-1.46721842409907e-08	0.00144269477216828	0.964743088551272	0.999991596353986
OG0000214	1.53972333950662	-2.60825201702745e-07	0.00144269500660799	0.414705058804191	0.999991596353986
OG0000215	0	NA	NA	NA	NA
OG0000216	7.61980956014894	7.643819179651e-08	0.00144269478635524	0.864202509073953	0.999991596353986
OG0000217	18.7527245126534	5.54704254105848e-06	0.00144270011889682	0.816202416480723	0.999991596353986
OG0000218	14.5154517772911	7.77894805515308e-08	0.00144269478237021	0.865186168826106	0.999991596353986
OG0000219	0.464664327461716	-1.46769046053788e-07	0.00144269500471292	NA	NA
OG0000220	30.7180487634703	1.83399659117637e-07	0.00144269476980886	0.697285655909814	0.999991596353986
OG0000224	72.3191006545329	-2.16591295760513e-06	0.00144269554242547	0.986305438748641	0.999991596353986
OG0000225	0.20057452983959	-1.13071114765362e-07	0.00144269499902396	0.970932180949993	0.999991596353986
OG0000226	10.2570486460784	3.87759647022401e-07	0.00144269479532296	NA	NA
OG0000227	18.7758203495617	-2.01029817648879e-08	0.00144269472175707	0.962090763312619	0.999991596353986
OG0000228	24.7089581786419	3.77637226055833e-06	0.0014426971853254	0.925252931885727	0.999991596353986
OG0000229	22.7210828325469	6.927448581423e-08	0.00144269472371045	0.893122660180094	0.999991596353986
OG0000231	21.5290691173316	1.30798432518632e-07	0.00144269472894337	0.793895870867651	0.999991596353986
OG0000232	2.15910213806072	-1.33221209105956e-07	0.00144269487916363	NA	NA
OG0000233	10.8239982889598	1.68840445868237e-08	0.0014426947678525	0.977470862364163	0.999991596353986
OG0000234	43.456125379545	-6.01414377988257e-08	0.00144269473689029	0.967972960386644	0.999991596353986
OG0000235	19.9377377821466	5.93339195417577e-08	0.00144269473459501	0.908247597966772	0.999991596353986
OG0000236	24.9982048204276	-6.19218947537403e-08	0.00144269472116524	0.887492765093385	0.999991596353986
OG0000238	15.6831261496726	-5.99636907819821e-08	0.00144269478434606	0.881809309355496	0.999991596353986
OG0000239	4.02483803932128	-1.79568601418142e-07	0.00144269483750548	NA	NA
OG0000240	3.27153627095455	3.3637471193222e-07	0.0014426949526997	0.293311623143623	0.999991596353986
OG0000242	2.16924462273384	1.40406549169052e-08	0.00144269486755641	0.993981032201734	0.999991596353986
OG0000243	7.46885364789079	5.06333201027706e-06	0.00144269917462752	NA	NA
OG0000244	22.29939972745	2.48257911272992e-08	0.00144269471250324	0.966153552389437	0.999991596353986
OG0000245	4.69270665693349	-3.35180221612073e-08	0.00144269484503118	0.858352593671432	0.999991596353986
OG0000246	16.8665199385699	7.24080593763292e-08	0.00144269476671732	0.878895571705534	0.999991596353986
OG0000247	9.59669238550758	7.33037907218681e-08	0.00144269476900059	0.974809229020181	0.999991596353986
OG0000249	4.40256957078286	-7.17836185889299e-08	0.00144269484059839	NA	NA
OG0000250	1.45777009933594	-2.28360926420052e-08	0.00144269490486005	NA	NA
OG0000251	6.15410439051954	-8.83008318625358e-08	0.00144269484305228	NA	NA
OG0000253	44.7605019659385	1.97930107105952e-06	0.00144269539144872	NA	NA
OG0000254	14.1508529082351	-9.01787452419495e-08	0.00144269473436784	0.840347878120289	0.999991596353986
OG0000255	30.858373485458	-3.5719326638637e-08	0.00144269470694128	0.933459283509398	0.999991596353986
OG0000256	3.7508487559285	1.36007922260204e-07	0.00144269476110236	0.765578232138166	0.999991596353986
OG0000257	3.17183693981859	-1.4400278171016e-07	0.0014426948624117	NA	NA
OG0000258	3.37894348648418	-7.13210480464807e-08	0.00144269486355651	0.858567781190911	0.999991596353986
OG0000259	8.43463963503231	-4.23140059345814e-07	0.0014426948155769	0.829298418225307	0.999991596353986
OG0000260	2.58710822656632	-7.30812792480987e-08	0.00144269486566733	0.867336434825675	0.999991596353986
OG0000261	2.95148528910824	-8.80772179456435e-08	0.00144269486675791	0.77603495644869	0.999991596353986
OG0000262	7.65480289646934	-1.9501520304524e-07	0.00144269481982632	0.665277290676825	0.999991596353986
OG0000263	0.770854308454855	-1.75069274887288e-07	0.00144269500748849	0.658911335040755	0.999991596353986
OG0000264	26.1710859345384	7.68544312220376e-08	0.00144269477381588	0.86950315350197	0.999991596353986
OG0000265	2.48291299528322	1.05513415289417e-07	0.00144269490102292	NA	NA
OG0000266	2.69364717619892	1.88457795140421e-07	0.0014426948872571	0.588973909100253	0.999991596353986
OG0000267	7.44474013755641	-9.39097887503103e-09	0.00144269475692597	NA	NA
OG0000268	0.167145441532991	-1.05777259939994e-07	0.00144269499883219	0.931810312369264	0.999991596353986
OG0000269	49.1177505824913	-2.4400662869754e-08	0.0014426947302441	0.950201086929669	0.999991596353986
OG0000270	0.976260303136796	-6.66460776838128e-08	0.00144269493885158	NA	NA
OG0000271	46.3174042876941	-1.54073978182209e-09	0.00144269471197399	0.993159739819896	0.999991596353986
OG0000272	3.42991402564497	-9.0575372474107e-08	0.00144269486027535	0.787781826218987	0.999991596353986
OG0000273	15.1347208436495	1.27671269286669e-06	0.0014426950515556	0.99616593407622	0.999991596353986
OG0000274	1.73703306934876	1.22765067258707e-07	0.00144269486121192	0.75847087557562	0.999991596353986
OG0000277	9.50811891652323	1.7672030732623e-06	0.00144269532487479	0.908524725861688	0.999991596353986
OG0000281	13.0451753081248	-8.15717583581858e-07	0.00144269482104649	0.999980003179904	0.999991596353986
OG0000284	15.0247195171569	-6.9916484506052e-09	0.00144269471569906	0.981358603978334	0.999991596353986
OG0000285	127.265068026423	3.32196191336512e-08	0.00144269471794722	0.958046518814884	0.999991596353986
OG0000286	14.135831852817	-2.0681299886633e-07	0.00144269474878972	NA	NA
OG0000288	8.62154100504767	4.26935223098182e-09	0.00144269481618081	0.99811092486732	0.999991596353986
OG0000289	36.386144054733	-4.39512676702166e-07	0.00144269475024016	0.941946928539296	0.999991596353986
OG0000290	33.6718756845594	-4.77161997380566e-08	0.0014426947301741	0.911862505279189	0.999991596353986
OG0000293	25.777627225529	-2.42820999116484e-08	0.00144269474076854	0.958428816375302	0.999991596353986
OG0000294	3.51254608152943	-5.94940338001822e-08	0.00144269481379875	NA	NA
OG0000296	10.9566829186001	-1.69065424343826e-07	0.00144269478084364	0.693399052681694	0.999991596353986
OG0000297	0.123687626734414	-9.39121900474673e-08	0.00144269499928979	0.878503894025307	0.999991596353986
OG0000298	1.16680610648441	-9.72114238225628e-08	0.00144269493794265	NA	NA
OG0000299	3.06322150039047	2.80075621424848e-08	0.00144269485074472	0.949748211866649	0.999991596353986
OG0000300	7.35194843059585	-3.57277848303975e-08	0.00144269478862222	0.913660496442807	0.999991596353986
OG0000301	5750.8604952157	4.17917762705581e-07	0.00144269458885965	0.50369024404602	0.999991596353986
OG0000302	4.20868085860459	-6.29969309038653e-08	0.0014426948390263	NA	NA
OG0000303	13.1281503224155	4.31250436889669e-08	0.00144269477944866	0.925289277904132	0.999991596353986
OG0000304	20.2078234924823	-1.94017384529443e-08	0.00144269472860233	NA	NA
OG0000305	15.4005128771181	2.14209880520004e-08	0.00144269477260448	0.970702848109091	0.999991596353986
OG0000306	1.04646138858065	-7.83417098979943e-08	0.00144269493822499	NA	NA
OG0000307	61.4303088907464	9.01672394372434e-08	0.00144269472256188	0.855638753796396	0.999991596353986
OG0000309	10.9167244070727	-1.10942263071259e-08	0.00144269471737455	0.975437627884641	0.999991596353986
OG0000312	3.60862788156975	4.05709099188646e-08	0.00144269481250314	0.922761001013831	0.999991596353986
OG0000313	7.75162610066632	-1.3914510564816e-07	0.00144269473248296	0.88590862841192	0.999991596353986
OG0000314	1.68161406640602	-1.60050670581702e-07	0.00144269494257112	NA	NA
OG0000315	10.6456829166356	5.04683068803287e-08	0.00144269476668076	NA	NA
OG0000316	6.27264017764422	6.00653931505657e-06	0.0014427009923892	0.942776420293229	0.999991596353986
OG0000317	5.04023693419603	-1.03461613647212e-07	0.00144269479274938	NA	NA
OG0000318	1.2966144933475	5.65393161893535e-08	0.00144269492617413	NA	NA
OG0000319	0.38443451552588	-1.40223501740413e-07	0.00144269500281122	NA	NA
OG0000320	1.76197480292598	-6.76918941746881e-08	0.0014426949030049	NA	NA
OG0000321	5.337042671605	-2.9265037485514e-07	0.00144269481421747	0.865980678018095	0.999991596353986
OG0000322	40.6511932535652	-9.23530780428062e-08	0.00144269471558586	0.89105651590011	0.999991596353986
OG0000325	3.15051844718522	1.09644328943634e-08	0.00144269485431274	NA	NA
OG0000326	39.2069142575812	-7.16638003694277e-07	0.00144269480667539	0.853949696176154	0.999991596353986
OG0000328	9.42946883514137	-1.6779072449848e-07	0.00144269474712609	0.713644136426369	0.999991596353986
OG0000332	8.87546946773089	3.27093367829113e-07	0.00144269479421772	0.978272394948431	0.999991596353986
OG0000333	0.508122142260294	-1.49625066509156e-07	0.00144269500571711	NA	NA
OG0000334	538.893828887146	-1.89335968664332e-08	0.00144269473024888	0.955398338417458	0.999991596353986
OG0000335	9.29919234984464	-3.80392779346419e-07	0.00144269476683536	0.888018784970395	0.999991596353986
OG0000337	20.7393856718905	-7.96138107057182e-06	0.00144270572127803	0.782885329626714	0.999991596353986
OG0000339	2.86930284871247	-9.07002902676814e-08	0.0014426948300545	0.769126805253642	0.999991596353986
OG0000341	36.4753731327175	1.28427370859486e-07	0.00144269472513686	0.800654922896994	0.999991596353986
OG0000343	14.2743439836876	-2.03733295352923e-07	0.00144269471163026	0.713264411761804	0.999991596353986
OG0000344	7.89296893643607	2.882747827566e-08	0.00144269472263151	0.946173483791785	0.999991596353986
OG0000345	6.20268377496564	1.26354121618842e-07	0.00144269479253578	0.772311937291136	0.999991596353986
OG0000346	1.44761044825983	-1.34306207098206e-07	0.00144269493968747	NA	NA
OG0000348	96.1867432739707	-9.51580957721069e-09	0.00144269473029826	0.980485336955327	0.999991596353986
OG0000350	15.143787712871	3.00281370603042e-08	0.00144269478051027	0.953952610984683	0.999991596353986
OG0000352	4.97056086363064	1.07950750083423e-07	0.00144269483164965	0.823020037790789	0.999991596353986
OG0000354	7.91605631719433	5.82983157718174e-09	0.00144269481694922	0.993501911994645	0.999991596353986
OG0000355	135.463860009897	-2.97789871102236e-08	0.00144269472143434	0.941187381491785	0.999991596353986
OG0000356	44.8719040432548	3.35323215706205e-06	0.00144269666783511	0.762176782470221	0.999991596353986
OG0000358	0.534996337489699	3.9525922603058e-08	0.00144269495162914	0.787960994702664	0.999991596353986
OG0000359	61.5815090464057	-9.31033802149058e-08	0.00144269473116864	0.834778684277424	0.999991596353986
OG0000360	7.12174473048003	-4.21671988101014e-07	0.00144269486556462	NA	NA
OG0000361	19.6431481315201	1.49644101026932e-06	0.00144269512453269	0.671886277478602	0.999991596353986
OG0000363	8.746844011684	-2.89731109177861e-07	0.0014426948527354	NA	NA
OG0000365	0.337633791896643	-1.40398435179958e-07	0.00144269500195336	NA	NA
OG0000366	4.26483149301202	-6.79092970961285e-08	0.00144269480241752	NA	NA
OG0000367	0.0401149059679179	-1.53454528391261e-07	0.00144269501117993	0.718285948656166	0.999991596353986
OG0000368	1.92855518692633	5.95190427010236e-08	0.00144269487496821	0.887738986731708	0.999991596353986
OG0000369	4.80009370565537	-1.05914550547675e-07	0.00144269480507537	0.817284488824245	0.999991596353986
OG0000370	57.6912594727988	2.75754917259397e-07	0.0014426947217925	0.988416290203325	0.999991596353986
OG0000371	3.92355729376854	-3.75031195597309e-08	0.00144269480064531	NA	NA
OG0000373	2.46287270870225	8.48213683505117e-08	0.00144269482464601	0.83020217390874	0.999991596353986
OG0000374	2.16646677143582	-1.42673504634692e-07	0.00144269490853237	NA	NA
OG0000375	6.67491766852588	-1.61965839078612e-06	0.0014426952140504	0.661749083280339	0.999991596353986
OG0000377	0.762314137974567	-2.43664609598798e-08	0.00144269494411869	NA	NA
OG0000378	2.76107041034476	2.03351503674055e-08	0.00144269485046204	0.947932259215678	0.999991596353986
OG0000379	239.900057696627	-1.97208878904161e-09	0.00144269472164393	0.986057621993014	0.999991596353986
OG0000380	0.648524313148007	-1.58796101135714e-07	0.00144269500887847	NA	NA
OG0000381	7.40197830487461	1.57760445728753e-06	0.00144269517594367	0.934232620662404	0.999991596353986
OG0000383	4.28055255653237	-4.12256858569382e-08	0.00144269481040611	0.915913807158258	0.999991596353986
OG0000385	17.2137029019701	6.81278728883059e-08	0.00144269478030769	0.888966887382629	0.999991596353986
OG0000386	1.55377379054304	-2.56568634054366e-07	0.00144269500797234	NA	NA
OG0000387	57.949842180794	3.79886512875659e-08	0.00144269470216917	0.991088270559709	0.999991596353986
OG0000388	1.25304292036778	-1.29830687233446e-07	0.00144269491695628	NA	NA
OG0000389	2.54550476458671	-1.5973373587276e-07	0.0014426948890972	0.525665598946111	0.999991596353986
OG0000390	0.290833068267405	-2.26373539029784e-07	0.00144269500666009	NA	NA
OG0000391	1.71170024588196	-1.6260151426118e-07	0.00144269494295679	NA	NA
OG0000393	14.6164407341759	-2.68025090560003e-08	0.00144269477962626	0.9432114322925	0.999991596353986
OG0000394	13.8610497029169	1.56309789658804e-07	0.00144269479654035	0.70436152680863	0.999991596353986
OG0000395	0.996186831536629	1.80915149807192e-07	0.00144269501529004	NA	NA
OG0000396	5.02849586870314	2.43107125869537e-07	0.00144269484650814	0.542329522514386	0.999991596353986
OG0000397	15.8544111367749	1.47027254694152e-07	0.00144269478850301	0.741887520640222	0.999991596353986
OG0000398	1.6135120165464	-1.2756954232133e-08	0.00144269489188403	0.822964377973752	0.999991596353986
OG0000400	9.85315167460095	-4.97737891296163e-07	0.00144269481089563	NA	NA
OG0000401	5.46369188997248	-8.11244201626064e-08	0.00144269479388042	0.843545454207057	0.999991596353986
OG0000402	6.92144482290543	-4.37469044693561e-08	0.00144269479248014	0.911952171905864	0.999991596353986
OG0000403	0.38109160669522	-1.40055727008052e-07	0.00144269500273905	NA	NA
OG0000405	1.99932132990283	-9.57702114193651e-08	0.00144269490446916	NA	NA
OG0000406	9.65156649772542	7.68602734851558e-08	0.00144269478448912	0.924266501863929	0.999991596353986
OG0000407	20.5194136913733	1.33918072927664e-07	0.00144269472410697	0.790650326603867	0.999991596353986
OG0000408	10.2627709226065	1.07998145886086e-07	0.00144269473956392	0.920210615971398	0.999991596353986
OG0000409	7.35527285648156	1.27197435906778e-07	0.00144269477902497	0.778978868161459	0.999991596353986
OG0000412	3.69640606721572	-4.66254590556351e-09	0.00144269481521395	NA	NA
OG0000413	1.79136500028515	-3.43886970252173e-08	0.0014426949110837	NA	NA
OG0000414	1.81076080395831	-8.81755220091309e-08	0.00144269487142167	0.843727200474426	0.999991596353986
OG0000415	131.81247604136	1.66141953638229e-08	0.00144269471426622	0.985481329049041	0.999991596353986
OG0000417	3.33189808008968	-1.4785316442571e-07	0.00144269484251357	0.669514325169287	0.999991596353986
OG0000418	0.840757895382529	-2.16274541932021e-07	0.00144269499670992	0.596325514607047	0.999991596353986
OG0000419	1.80543261772456	-7.32449330874634e-08	0.00144269490311909	NA	NA
OG0000420	2.55702204709038	-1.90813788611383e-07	0.00144269487405664	0.875913695595556	0.999991596353986
OG0000422	5.93957029157347	1.38778264975579e-07	0.00144269483697544	0.73691549007489	0.999991596353986
OG0000423	25.2941177318256	1.32225080677446e-07	0.00144269472913547	0.792134278336884	0.999991596353986
OG0000424	11.2422247270449	3.90540392872203e-08	0.00144269472064544	0.927075502647058	0.999991596353986
OG0000427	4.04390201167229	-4.43150962885465e-08	0.00144269480051499	NA	NA
OG0000429	1.41989086338459	-1.559065678224e-07	0.00144269491825199	0.695481825931384	0.999991596353986
OG0000430	2.01937878288679	-9.82802116064616e-08	0.00144269490471952	NA	NA
OG0000431	2.49196540754524	1.20018860241769e-07	0.00144269487513731	0.730201120637298	0.999991596353986
OG0000432	4.23138523830244	-1.40064059555789e-08	0.00144269484331674	0.938079378808621	0.999991596353986
OG0000433	3.01239905221679	3.70238854273673e-08	0.0014426948497091	0.931957090195136	0.999991596353986
OG0000434	7.54726475635558	-1.06325035742471e-07	0.00144269479615724	0.796763241268229	0.999991596353986
OG0000435	2.1224438991046	2.23651242130546e-08	0.00144269486854842	0.975223780414849	0.999991596353986
OG0000436	25.6471100834524	-7.59075613336973e-08	0.00144269477164267	0.885544705259663	0.999991596353986
OG0000437	1.48716029669511	1.56243472247925e-08	0.00144269491692688	NA	NA
OG0000440	4.87923073573666	-8.47886248613875e-08	0.00144269481503099	0.809150083294643	0.999991596353986
OG0000441	59.7871384622074	-4.74320031997418e-08	0.00144269471322759	NA	NA
OG0000442	1.5730996120623	-3.58675365664483e-09	0.00144269489337835	0.845566210676385	0.999991596353986
OG0000444	0.585139969949596	2.18861237860776e-08	0.00144269494910313	NA	NA
OG0000445	3.7266060048728	2.70005484836427e-08	0.00144269484472696	0.952928651101355	0.999991596353986
OG0000446	0.531522504074913	-1.51191134755718e-07	0.00144269500625567	NA	NA
OG0000447	15.4669483404792	-8.52346636462717e-08	0.00144269478648748	0.832194689257796	0.999991596353986
OG0000448	30.8100084769566	-9.92213320886871e-08	0.00144269471434094	0.831377659400035	0.999991596353986
OG0000450	9.24003027060785	-1.05957976394351e-07	0.00144269473975424	0.812979508244991	0.999991596353986
OG0000451	3.73276680765566	-2.03012015168604e-07	0.00144269483996365	NA	NA
OG0000452	5.9326226247439	-2.23651505882406e-08	0.00144269482774286	0.942106069581542	0.999991596353986
OG0000453	7.02854883007067	4.9252863418633e-06	0.00144269898931142	0.991585907909441	0.999991596353986
OG0000454	17.5009409849306	1.19463398202036e-07	0.00144269473088752	0.809518622228678	0.999991596353986
OG0000455	1.18952765258524	-1.18965889796429e-07	0.00144269491681756	0.782448095763373	0.999991596353986
OG0000456	20.9906403056233	-6.95613367128298e-09	0.00144269472296827	0.980687657694235	0.999991596353986
OG0000457	9.13820331778826	-6.60478497089049e-08	0.00144269477523558	0.874775161508049	0.999991596353986
OG0000458	4.55010146497238	-1.68488118995043e-08	0.00144269474752212	0.997975042557483	0.999991596353986
OG0000460	4.98229585195448	8.79087468856187e-11	0.00144269483871405	NA	NA
OG0000461	42.1307289009744	-1.0825332590515e-05	0.00144271503832273	0.744928920306304	0.999991596353986
OG0000465	0	NA	NA	NA	NA
OG0000466	6.11995644384498	7.96234258180761e-08	0.00144269482555795	0.872301334098249	0.999991596353986
OG0000467	2.1430664096212	-1.09294122272907e-07	0.0014426949060279	NA	NA
OG0000471	25.7779217236404	1.07931279253795e-08	0.00144269470863921	0.988391610975913	0.999991596353986
OG0000473	3.33882858051626	7.36370956926201e-08	0.00144269485145847	0.846327742755605	0.999991596353986
OG0000474	1.84349391014814	-5.53083282318779e-08	0.00144269488549383	0.723197126706045	0.999991596353986
OG0000479	1.14661772891632	-1.83184355983128e-07	0.0014426950158324	NA	NA
OG0000480	17.7727669225833	-8.45993399676252e-09	0.00144269471127891	0.944530264803866	0.999991596353986
OG0000481	1.54064683798567	5.70129779646629e-09	0.00144269491530408	NA	NA
OG0000482	327.35533466053	-1.33648901093886e-08	0.00144269472508768	0.964871212090249	0.999991596353986
OG0000483	4.95593258196484	7.33605326772646e-08	0.00144269478083286	0.871889305275881	0.999991596353986
OG0000485	5.96837284776115	-5.9020502207507e-06	0.00144270080155935	0.61495838137674	0.999991596353986
OG0000486	2.16590171390318	1.44072341309847e-08	0.0014426948676114	0.992667592717515	0.999991596353986
OG0000489	66.018691406138	8.29445369293496e-09	0.00144269472125009	0.995100127483364	0.999991596353986
OG0000491	8.63673266038331	-8.3496600226209e-07	0.00144269494004405	0.991967407121757	0.999991596353986
OG0000492	4.86944669200995	-1.6799695955962e-07	0.00144269486526749	0.859951601603621	0.999991596353986
OG0000493	1.09647409645642	-1.79267943099074e-07	0.00144269501585055	NA	NA
OG0000494	19.9772950242928	-6.64063771437058e-09	0.00144269478176585	0.981607322466431	0.999991596353986
OG0000495	1.51794245828781	-2.94639027119404e-08	0.00144269490403087	NA	NA
OG0000497	69.2245306569845	2.98072954243563e-06	0.00144269623663155	0.975786552619528	0.999991596353986
OG0000498	1.65028401368366	-2.22555977630135e-08	0.00144269489106794	0.805191059885336	0.999991596353986
OG0000499	18.0305411305078	5.86697870366836e-06	0.00144270068634401	NA	NA
OG0000501	4.62456895772594	4.96311753288871e-07	0.00144269485728882	0.643402130096539	0.999991596353986
OG0000502	0.300861794759385	-2.09930228299109e-07	0.00144269500556571	NA	NA
OG0000503	3.53328235022718	-6.47156863240394e-08	0.00144269484893942	NA	NA
OG0000505	3.51658497247686	-2.47677640164432e-07	0.00144269486093434	NA	NA
OG0000506	8.28950127453844	1.71569892341734e-08	0.00144269471725111	0.99970929260231	0.999991596353986
OG0000507	10.3592868555953	-1.22244054657776e-08	0.00144269477561895	0.996031297114872	0.999991596353986
OG0000508	2.66358387297417	-1.85139433123892e-07	0.00144269488864952	NA	NA
OG0000509	10.7965307805608	2.20033800097451e-07	0.00144269478954139	NA	NA
OG0000510	5.98763037098932	9.12483311100978e-08	0.00144269478210448	0.837605695484255	0.999991596353986
OG0000512	0	NA	NA	NA	NA
OG0000514	4.39787474037284	-5.21875526077928e-07	0.0014426949355902	NA	NA
OG0000515	4.35786788273785	2.08953413949454e-08	0.00144269479711767	0.949912336840556	0.999991596353986
OG0000516	0.68097708722464	-1.59743674254195e-07	0.00144269500932625	0.703426252877774	0.999991596353986
OG0000517	22.7825178771608	-5.56648861785527e-08	0.0014426947056229	0.952436630633599	0.999991596353986
OG0000518	0.0936014472584752	-8.32877848412835e-08	0.0014426950004875	0.834142505377355	0.999991596353986
OG0000519	21.8866707968242	-1.3091322547651e-08	0.00144269472318072	0.970340043412485	0.999991596353986
OG0000520	2.98769222871286	1.67081241106703e-08	0.00144269488582624	NA	NA
OG0000521	73.4052444999958	2.10735422676179e-08	0.00144269473319394	0.979913100716352	0.999991596353986
OG0000522	27.939713831474	-1.03133177858736e-07	0.0014426947289772	0.821389828932247	0.999991596353986
OG0000523	4.99495873206361	-1.06922878724119e-07	0.00144269481063396	0.787831817184862	0.999991596353986
OG0000525	0.590718548796825	-1.5190732308841e-07	0.00144269500721904	0.742383124683363	0.999991596353986
OG0000526	0.517174554522308	-1.49247174369007e-07	0.00144269500565637	0.779497771057602	0.999991596353986
OG0000528	121.895455014478	-4.56993882999244e-08	0.00144269471050617	0.915256163223513	0.999991596353986
OG0000529	9.20784505554768	-1.68323104696328e-07	0.00144269476498338	NA	NA
OG0000530	42.8235018074086	3.54654792385229e-08	0.0014426947871806	0.9151163513023	0.999991596353986
OG0000533	10.2982381040671	-2.76349498797383e-07	0.00144269477868703	0.907716842016953	0.999991596353986
OG0000534	8.8253029590198	1.60791650159039e-07	0.00144269480684541	0.706761307756583	0.999991596353986
OG0000535	0.137059262057053	-9.7712722896297e-08	0.00144269499902297	0.895535353664563	0.999991596353986
OG0000536	6.18129727665351	-5.92108997293819e-07	0.00144269489816694	NA	NA
OG0000537	3.338583897751	-1.48679600606297e-07	0.00144269484263657	0.668237533967462	0.999991596353986
OG0000538	2.36957446980816	-2.544959715615e-07	0.00144269493441061	NA	NA
OG0000540	0.534865412905572	-1.49727096279316e-07	0.00144269500624424	NA	NA
OG0000541	4.94926524724846	-1.08632584606773e-07	0.00144269480713888	0.930367254792169	0.999991596353986
OG0000542	10.8517051007383	1.50447817258929e-06	0.00144269511964031	NA	NA
OG0000543	0.150430897379692	-1.01565671267058e-07	0.00144269499888506	0.911282939563841	0.999991596353986
OG0000545	16.1858144363471	-1.11461188288606e-06	0.00144269493296119	0.998758238555073	0.999991596353986
OG0000546	3.74478081155073	-2.48138666166882e-07	0.00144269483315588	0.583133218875332	0.999991596353986
OG0000547	0.972917394306136	-6.56924720061233e-08	0.00144269493888305	NA	NA
OG0000548	0.076886903105176	-7.65267023878987e-08	0.00144269500172736	0.804598220220473	0.999991596353986
OG0000549	14.803072861312	9.1181891428101e-08	0.00144269478331803	0.842809743085509	0.999991596353986
OG0000550	0.147087988549032	-1.0055232372282e-07	0.00144269499890734	0.907455560027809	0.999991596353986
OG0000551	13.9764209421602	2.3834384642514e-08	0.00144269472249379	0.968550616627587	0.999991596353986
OG0000552	2.971262409979	-2.47389710936513e-07	0.00144269486978879	NA	NA
OG0000553	3.79693801490079	9.43537754692832e-08	0.00144269484329141	0.811360689980279	0.999991596353986
OG0000554	41.5390292789939	7.34145631672442e-08	0.00144269471893898	0.886486077961811	0.999991596353986
OG0000555	1.13281196064517	1.0257681327951e-07	0.00144269494164858	NA	NA
OG0000557	2.39321951438805	-3.80612509340829e-08	0.00144269486545365	0.926026944361386	0.999991596353986
OG0000558	0.257403979960807	-1.23018955106242e-07	0.00144269499988846	NA	NA
OG0000560	2.9474635645638	-1.04778148542247e-07	0.0014426948367023	0.751817366662155	0.999991596353986
OG0000561	11.3918872433228	-2.07948664977552e-07	0.0014426947591131	0.642847715564872	0.999991596353986
OG0000562	1.58801261914754	-1.50697899566508e-07	0.00144269494134233	NA	NA
OG0000563	4.56928087936733	6.26862424827824e-08	0.00144269483273883	0.861037345217561	0.999991596353986
OG0000565	1.52058938500171	9.26200659050646e-09	0.00144269491587414	NA	NA
OG0000566	4.12413182360813	-5.67397345674472e-08	0.00144269480166642	NA	NA
OG0000568	17.1421354379874	1.58953867179687e-07	0.00144269471952246	0.93487288583173	0.999991596353986
OG0000569	1.43033084657389	2.70657303333694e-08	0.00144269491904783	NA	NA
OG0000570	0.979734136551582	7.8679882742508e-08	0.00144269493240527	NA	NA
OG0000571	14.1158669656257	-6.2760518010827e-08	0.0014426947812147	NA	NA
OG0000572	0.294175977098065	-2.20748067964208e-07	0.00144269500627284	NA	NA
OG0000575	13.752373651521	-1.87394554743825e-07	0.00144269474957882	NA	NA
OG0000576	1.48130138573468	9.37562328417274e-08	0.00144269491013803	NA	NA
OG0000577	32.5980023496325	8.63471372885006e-09	0.0014426947093321	0.997294437738336	0.999991596353986
OG0000578	6.26884596946206	1.45086572977057e-07	0.0014426948043977	0.727277093816635	0.999991596353986
OG0000579	4.57416347609779	3.69902354296143e-08	0.00144269484089146	NA	NA
OG0000580	1.18629850193572	8.6073718717054e-08	0.00144269493546028	NA	NA
OG0000582	3.24759372785848	3.7102594452014e-08	0.00144269482542664	0.806911969944162	0.999991596353986
OG0000584	9.15347308195711	7.47582255546314e-08	0.00144269478616349	0.866889947063253	0.999991596353986
OG0000586	17.7401176350749	3.28215395703611e-06	0.00144269657719884	0.922905185882546	0.999991596353986
OG0000588	7.69820050180599	1.46301638800969e-07	0.00144269479479792	0.736888062772073	0.999991596353986
OG0000589	24.5200089796389	7.1666915905396e-08	0.00144269473210007	0.887751145035953	0.999991596353986
OG0000590	24.2126747939418	1.14120378820795e-07	0.0014426947284718	0.819235058747914	0.999991596353986
OG0000591	6.15283764102192	1.31601536680038e-07	0.00144269479342745	0.762702977393931	0.999991596353986
OG0000592	19.9832054344622	-5.62077649349039e-08	0.00144269472675437	0.900583999194233	0.999991596353986
OG0000593	2.21506903213311	3.52491213542008e-09	0.00144269483688862	0.982800804833057	0.999991596353986
OG0000595	2.57640068436056	-5.42771586266883e-08	0.00144269483384798	0.852600544147016	0.999991596353986
OG0000596	4.3642333256318	3.23905607734534e-07	0.00144269493684483	0.333351289785757	0.999991596353986
OG0000597	52.621308449356	-1.24875838657345e-07	0.00144269472693444	0.790844620917089	0.999991596353986
OG0000598	7.2584779079215	1.06750465451079e-07	0.00144269479076028	0.807915310387999	0.999991596353986
OG0000599	3.28370978553315	-2.90557743323318e-07	0.00144269487028495	NA	NA
OG0000601	4.25797910141865	-4.05007796700672e-09	0.00144269479605633	0.995460561596358	0.999991596353986
OG0000602	2.49085985259395	-6.02537904106132e-08	0.00144269488376029	NA	NA
OG0000603	13.1776380154128	-8.42341329524609e-08	0.00144269473307429	0.852554377370316	0.999991596353986
OG0000604	5.18450702879287	6.74361016523074e-08	0.00144269482740654	0.867096627951099	0.999991596353986
OG0000605	6.810580940364	1.47869297580038e-08	0.00144269477618581	0.97783012432716	0.999991596353986
OG0000606	6.74774448829524	1.95449014418448e-08	0.00144269478439695	0.968504244413431	0.999991596353986
OG0000607	1.02918178689471	1.39488210684185e-07	0.0014426949599331	0.714190934102182	0.999991596353986
OG0000608	0.731549142784846	-1.74331419804711e-08	0.00144269492754085	0.955406905265184	0.999991596353986
OG0000609	25.7220403321123	-3.21418424454774e-08	0.0014426947290186	0.938081163933516	0.999991596353986
OG0000611	1.86115482903169	-2.09063466008489e-07	0.00144269492466062	NA	NA
OG0000612	30.6540128741156	1.12697083344584e-07	0.00144269471963101	0.82434996308481	0.999991596353986
OG0000613	5.16824210012826	1.06344494352031e-06	0.00144269494380487	0.87522885121129	0.999991596353986
OG0000615	5.81001965318472	-2.6444752567782e-07	0.00144269487011115	0.373332579832868	0.999991596353986
OG0000616	18.0930928571571	-6.78951346445331e-08	0.0014426947167954	0.881018923241853	0.999991596353986
OG0000618	0.742256684990608	-1.989913225563e-08	0.00144269494500045	NA	NA
OG0000619	15.4122179259422	-5.88422687874112e-08	0.00144269474213842	0.891672737471491	0.999991596353986
OG0000620	0.383755699812098	-1.39183782894601e-07	0.00144269500262651	0.862059036498244	0.999991596353986
OG0000621	9.65616473635728	-2.61133395160058e-08	0.00144269478030622	0.826915600264926	0.999991596353986
OG0000622	11.3644594471156	-7.5017773486103e-08	0.00144269472212511	0.869399830863792	0.999991596353986
OG0000623	3.13560712396278	-8.09300107333085e-08	0.00144269485724912	NA	NA
OG0000624	1.99875627237019	4.39867147798756e-08	0.00144269487225523	0.921429999258566	0.999991596353986
OG0000625	11.0774660469204	3.39448596921938e-07	0.00144269479845652	NA	NA
OG0000626	6.64385114883458	-2.99067195990908e-08	0.00144269472864294	0.943699147811642	0.999991596353986
OG0000627	0.223974891654208	-1.17326421700324e-07	0.00144269499931336	0.999991596353986	0.999991596353986
OG0000628	0.177174168024971	-1.08063958872306e-07	0.00144269499885221	0.94393673877515	0.999991596353986
OG0000629	17.8335541922641	-6.56446927770088e-06	0.00144270218989494	NA	NA
OG0000630	25.4658856047836	3.27575343306826e-08	0.0014426947390821	0.903164686456419	0.999991596353986
OG0000632	13.139589496086	-2.36158909634296e-08	0.00144269491912249	0.969546012098003	0.999991596353986
OG0000633	2.92072029391852	-1.0233229883884e-07	0.00144269483646139	0.758282464132258	0.999991596353986
OG0000634	5.57506230444743	1.34768839606996e-07	0.0014426948349018	0.770874783222518	0.999991596353986
OG0000635	7.89015675233208	1.05746777704792e-08	0.0014426947877374	0.985694306762643	0.999991596353986
OG0000636	4.55078028068616	3.44126600214595e-09	0.00144269475505729	0.997746455427061	0.999991596353986
OG0000639	4.59187150088404	-1.6857417124662e-09	0.00144269479627578	0.998851672072186	0.999991596353986
OG0000641	4.91583615894186	-2.96643584666314e-08	0.0014426947969581	0.936386874161059	0.999991596353986
OG0000644	0.096944356089135	-8.47267580614209e-08	0.00144269500030345	0.839570345924249	0.999991596353986
OG0000645	49.1778028519901	9.33328899089811e-08	0.00144269470568162	0.86071617335563	0.999991596353986
OG0000648	0.351005427219282	-1.39699274298907e-07	0.00144269500215914	NA	NA
OG0000649	4.91669871499069	-2.68577839659465e-07	0.00144269482195465	NA	NA
OG0000650	2.15643804494384	-1.87009139684353e-07	0.00144269491219032	NA	NA
OG0000651	5.66701433161036	-9.58084645673404e-08	0.00144269479641898	0.814633180503538	0.999991596353986
OG0000652	2.1597809537745	-1.67285573031927e-07	0.00144269491047085	NA	NA
OG0000653	11.8012049668268	-5.46162446578102e-08	0.0014426947390866	0.900298558317012	0.999991596353986
OG0000654	8.37797675884315	-1.88668461605202e-06	0.00144269538216978	0.736292467347659	0.999991596353986
OG0000655	4.38140487898481	-1.37224403637033e-07	0.00144269482646638	NA	NA
OG0000656	2.24588684307375	-2.58729186744083e-07	0.00144269493337548	NA	NA
OG0000657	1.24312795205694	7.00728890300732e-08	0.00144269493017812	NA	NA
OG0000658	0.661895948470646	-1.59510241730725e-07	0.0014426950091603	NA	NA
OG0000659	61.6040169495301	-2.67150015034535e-08	0.00144269471891425	0.950376082566435	0.999991596353986
OG0000660	4.36293421980336	-9.87965408726523e-08	0.00144269485049473	0.764088923865535	0.999991596353986
OG0000663	3.37312593471989	-2.6544775530784e-07	0.00144269496912959	NA	NA
OG0000667	2.65409732776364	3.88235456594896e-08	0.00144269485231022	0.912420461727144	0.999991596353986
OG0000668	12.9229550450137	8.31237143735497e-08	0.00144269482221019	0.801509569426966	0.999991596353986
OG0000669	0.347662518388622	-1.39817025936056e-07	0.0014426950021042	NA	NA
OG0000670	4.75259297392397	1.34822595184811e-07	0.00144269479834168	0.757049111562713	0.999991596353986
OG0000671	4.06827868771687	-4.40250027027281e-08	0.00144269483793743	NA	NA
OG0000672	0.180517076855631	-1.08960005962119e-07	0.00144269499887256	0.947846259197888	0.999991596353986
OG0000673	2.22566281615773	-1.41326440367346e-07	0.00144269488032281	NA	NA
OG0000674	42.6437584926915	-2.82372918370352e-07	0.00144269470900472	0.938071204294643	0.999991596353986
OG0000675	0	NA	NA	NA	NA
OG0000676	5.81205039047787	-1.33706394703745e-07	0.00144269479971818	0.748346799006073	0.999991596353986
OG0000678	8.98595203307472	2.39569811980727e-07	0.00144269476083058	0.882046200508768	0.999991596353986
OG0000679	3.57938709173965	-1.34307148492002e-07	0.00144269489601213	NA	NA
OG0000680	31.6760780034175	-3.42321351340507e-08	0.00144269470484089	0.934272239995957	0.999991596353986
OG0000683	0.0468007236292376	-1.85909187928715e-07	0.00144269501156465	0.737088811968159	0.999991596353986
OG0000684	0.825698481172978	-1.66942762730374e-07	0.00144269501236379	NA	NA
OG0000685	12.5855275023825	-1.65771610437225e-08	0.00144269474459246	0.959441330884166	0.999991596353986
OG0000686	8.29119205383012	2.58708012505259e-06	0.00144269590902035	0.82957139351684	0.999991596353986
OG0000687	14.5663327510639	-7.02430986719762e-08	0.00144269478752246	0.858169254235153	0.999991596353986
OG0000689	10.1311764812155	-4.93540873603467e-08	0.00144269471956384	0.912361124221916	0.999991596353986
OG0000690	36.024217367623	-1.33819690221025e-06	0.00144269500482185	0.921781247707901	0.999991596353986
OG0000692	1.97869881938623	4.85914170592266e-08	0.0014426948729398	0.912059449999951	0.999991596353986
OG0000693	2.13483922019728	2.0963742828841e-08	0.00144269483867277	0.982586731645117	0.999991596353986
OG0000694	16.4530903415598	1.6370928715885e-07	0.00144269471676591	0.783414285326513	0.999991596353986
OG0000695	6.7441040809484	2.20819766995681e-08	0.0014426947845618	0.96775444413906	0.999991596353986
OG0000697	2.84342213411602	-2.24715689599686e-07	0.00144269486225858	NA	NA
OG0000698	20.4115302138724	-1.184406358053e-07	0.0014426947292799	0.826736569268772	0.999991596353986
OG0000699	0.613737593413843	-1.53981928132387e-07	0.00144269500768094	0.733628135060911	0.999991596353986
OG0000700	6.20202783550304	-1.19351548602967e-07	0.00144269474573946	0.790965027705677	0.999991596353986
OG0000701	15.8948521273584	-3.97024993323827e-08	0.00144269473038002	0.92542952035782	0.999991596353986
OG0000702	1.02572511988291	-8.79740818556671e-08	0.00144269491768284	0.85909773785995	0.999991596353986
OG0000703	6.95944221034417	-4.53751083673784e-08	0.00144269478551918	0.908974327164758	0.999991596353986
OG0000705	2.22260023944027	-8.65738396638292e-08	0.00144269491097868	NA	NA
OG0000706	5.09497843796694	-1.47744337803824e-07	0.00144269482254304	NA	NA
OG0000707	2.99706501574224	-5.39672848208217e-07	0.00144269495774944	NA	NA
OG0000708	0.100287264919795	-8.61494738674844e-08	0.00144269500013615	0.844858208136809	0.999991596353986
OG0000709	0.240689435807508	-1.20716969606719e-07	0.00144269499960191	0.980850756089634	0.999991596353986
OG0000710	14.5772963947396	2.85486537186481e-08	0.00144269475820612	0.957623956019341	0.999991596353986
OG0000711	23.0353788510718	9.49423995871882e-08	0.00144269470076975	0.854733291487394	0.999991596353986
OG0000712	2.41939772750069	1.1703041226016e-07	0.00144269490487672	NA	NA
OG0000713	1.95907549935079	-1.85531441674792e-07	0.001442694946961	NA	NA
OG0000714	9.86564358747178	5.75343301385902e-08	0.00144269478255279	0.880430801210677	0.999991596353986
OG0000715	3.80450187115111	2.34513157220895e-08	0.00144269476390569	0.982264665235756	0.999991596353986
OG0000717	139.703944640031	-2.70547874209167e-06	0.00144269597772473	0.846843409002778	0.999991596353986
OG0000718	37.7276453693396	4.08811277188898e-06	0.00144269759149127	0.891241256917504	0.999991596353986
OG0000719	33.9143182349903	-3.44652428491611e-08	0.00144269472759244	0.933496313594417	0.999991596353986
OG0000720	10.5397544465755	2.24896535991629e-07	0.00144269476939339	0.916373602932355	0.999991596353986
OG0000721	380.985282404055	9.88007616524819e-09	0.00144269473030436	0.9993455669342	0.999991596353986
OG0000722	7.82427357340689	-9.59299265100225e-07	0.00144269489088259	0.894611471720853	0.999991596353986
OG0000724	7.43873313560888	-4.41220780659833e-09	0.00144269479624371	NA	NA
OG0000725	22.3070675691894	-4.46292878734177e-08	0.00144269472131891	0.918412608931485	0.999991596353986
OG0000728	48.310030064102	5.15843437045183e-08	0.00144269471262246	0.933279643005182	0.999991596353986
OG0000729	0.952859941322177	-6.25780245705293e-08	0.00144269493914872	NA	NA
OG0000730	2.1558729874112	1.66251383295722e-08	0.00144269486782032	0.988703387684998	0.999991596353986
OG0000732	1.67436319121206	-1.68389720519342e-08	0.00144269491247646	NA	NA
OG0000733	5.47410193366206	-2.06140078816967e-07	0.001442694822514	0.845358471395124	0.999991596353986
OG0000737	9.43089644872284	-2.95326358216199e-07	0.00144269480216944	0.501966142619933	0.999991596353986
OG0000738	25.420079387368	5.06990999440498e-08	0.0014426947014326	0.926479807983067	0.999991596353986
OG0000740	65.8435880591901	-1.46442364644965e-07	0.00144269470805138	0.758212685529254	0.999991596353986
OG0000742	1.39690175826729	3.37688475125414e-08	0.00144269492051467	NA	NA
OG0000743	0.407834877340499	-1.41684092796602e-07	0.00144269500333633	NA	NA
OG0000744	4.91972124905397	1.27150053422078e-07	0.00144269484365538	0.744187072211484	0.999991596353986
OG0000745	3.01068133383015	-1.13790345826674e-07	0.00144269483773269	0.737512881888343	0.999991596353986
OG0000747	4.13793188203107	-6.60604001693192e-07	0.00144269486839357	0.968914543099466	0.999991596353986
OG0000748	4.92325360806788	-1.95158920099376e-07	0.00144269483841024	NA	NA
OG0000749	0	NA	NA	NA	NA
OG0000750	12.3145415371397	-2.89711028626084e-07	0.00144269474484271	NA	NA
OG0000751	1.16958395778242	9.08475311780681e-08	0.00144269493725224	NA	NA
OG0000753	0.183859985686291	-1.09607527655518e-07	0.00144269499888752	0.951693014796819	0.999991596353986
OG0000754	31.9185464673628	1.40249176409639e-05	0.00144272879043135	0.951421361990367	0.999991596353986
OG0000755	9.48778113142608	6.91774575916179e-08	0.0014426947349738	0.943314703387674	0.999991596353986
OG0000757	10.2690454835705	-1.34406929892547e-08	0.00144269472521995	0.971535709788179	0.999991596353986
OG0000758	23.5162357082131	-4.38503561037295e-08	0.00144269472030914	0.957717573769791	0.999991596353986
OG0000761	0.715513414345329	-1.36022963271408e-08	0.00144269494627012	NA	NA
OG0000762	11.2634079017879	-6.2635396879214e-07	0.00144269484661787	0.958344732961685	0.999991596353986
OG0000763	15.256087665144	1.17943288014184e-07	0.00144269471388897	NA	NA
OG0000764	1.02249596923339	1.42212426898682e-07	0.00144269496154365	0.705560722265036	0.999991596353986
OG0000769	2.64406860127166	4.08270639325118e-08	0.001442694852563	0.908954620805518	0.999991596353986
OG0000770	5.38691874504844	2.23916876386313e-08	0.00144269480024907	0.960905919737068	0.999991596353986
OG0000771	3.23563253971432	-2.63554442622656e-07	0.00144269488380508	0.717619172639372	0.999991596353986
OG0000772	1.10315991411774	-1.7996893843755e-07	0.00144269501587119	NA	NA
OG0000773	0.523860372183628	-1.49575814139407e-07	0.00144269500580439	0.775884174369971	0.999991596353986
OG0000774	0.434578147985778	-1.43553377759413e-07	0.0014426950039552	NA	NA
OG0000777	19.2801795396815	4.46859640910288e-08	0.00144269479092269	0.925199698607558	0.999991596353986
OG0000778	1.44370248189653	2.40495565394461e-08	0.00144269491850582	NA	NA
OG0000779	2.72348867290959	-7.64011142288935e-08	0.00144269483456647	0.809585089239857	0.999991596353986
OG0000780	8.65818207760081	-3.17684491945056e-08	0.00144269481900828	0.930420770769652	0.999991596353986
OG0000781	3.68327911465835	1.08426893195403e-07	0.00144269484702062	0.777899284010081	0.999991596353986
OG0000782	12.8068386682406	-3.01358420570546e-08	0.00144269477941222	0.936123283883001	0.999991596353986
OG0000783	14.956372784532	3.6089297016266e-07	0.001442694730052	0.936491314245752	0.999991596353986
OG0000786	0.915957019600793	-1.70352937897394e-07	0.00144269501394822	NA	NA
OG0000787	3.05748205745939	-1.1003342141488e-07	0.00144269483774145	0.7268533469121	0.999991596353986
OG0000789	1.24983093612125	2.01338327598427e-08	0.00144269488575547	0.909318269738847	0.999991596353986
OG0000790	4.09013767776889	7.05392031358465e-08	0.00144269479998791	0.883200582990864	0.999991596353986
OG0000791	12.4778416386024	1.29921042637885e-08	0.00144269477562883	NA	NA
OG0000792	23.7871496417917	-9.35078375484775e-08	0.00144269473204558	NA	NA
OG0000793	0.681953401454605	-1.6023098929373e-07	0.00144269500955986	NA	NA
OG0000794	2.13568460984312	-7.73457083798404e-08	0.00144269491055559	NA	NA
OG0000795	2.85733595072011	-3.74501787549568e-08	0.00144269481924982	0.979772223696701	0.999991596353986
OG0000796	0.106973082581114	-8.83685968975304e-08	0.00144269499982945	0.855042717253306	0.999991596353986
OG0000798	3.74318962444198	-4.11509984170326e-08	0.001442694881092	NA	NA
OG0000799	25.1441040936038	-1.12370616124514e-07	0.00144269470574998	0.811421216949737	0.999991596353986
OG0000800	1.52058938500171	9.26200659050646e-09	0.00144269491587414	NA	NA
OG0000801	10.9958241039432	1.06668878199033e-07	0.00144269472775938	0.82629971888079	0.999991596353986
OG0000803	8.58079841525409	-7.0302437958173e-08	0.00144269472646747	0.878410085326906	0.999991596353986
OG0000804	17.673761597089	1.35850892123535e-07	0.00144269474903823	0.777061533962079	0.999991596353986
OG0000806	9.05618745132455	-1.22085503400982e-07	0.00144269473298903	NA	NA
OG0000807	66.1872975169952	-8.22777953607506e-08	0.00144269469846027	0.857161478834464	0.999991596353986
OG0000808	0.464664327461716	-1.46769046053788e-07	0.00144269500471292	NA	NA
OG0000810	9.65133898136314	-8.36027705491992e-08	0.00144269473323676	0.850219888290108	0.999991596353986
OG0000811	2.53881894692539	-1.57220746518643e-07	0.00144269488886378	0.52704845076451	0.999991596353986
OG0000812	0.859258494063702	-4.47923895713438e-08	0.00144269494096174	NA	NA
OG0000813	1.03643266208867	-7.69895938696871e-08	0.00144269493829834	NA	NA
OG0000814	0.453659286739772	-1.42432471551019e-07	0.00144269500406454	0.816698377958891	0.999991596353986
OG0000815	5.01230092219244	-1.41365828901463e-07	0.00144269475533081	0.749151477205622	0.999991596353986
OG0000816	1.62076289174036	-1.8278001512521e-07	0.00144269492075584	NA	NA
OG0000817	2.37235232110618	-1.24538519079784e-07	0.00144269488981006	NA	NA
OG0000818	0.404491968509839	-1.41663086817231e-07	0.00144269500326997	NA	NA
OG0000819	2.21564957220593	-1.30394800609213e-07	0.00144269485758237	0.574779314758465	0.999991596353986
OG0000820	1.48965781587993	2.16958433457335e-07	0.00144269490112681	0.533194674516495	0.999991596353986
OG0000821	210.983549283311	-4.7598146252955e-08	0.00144269472032839	0.903047128720132	0.999991596353986
OG0000822	27.5234720872183	6.83271954591915e-08	0.00144269471191902	0.878333193032624	0.999991596353986
OG0000823	1.9078246280768	-2.80929640384689e-07	0.00144269501012837	NA	NA
OG0000825	2.75803070987848	-2.10346942009824e-07	0.00144269495743502	NA	NA
OG0000828	10.0259709702174	1.65223730023463e-07	0.00144269472393187	NA	NA
OG0000833	7.59304912310068	8.84400106393786e-08	0.00144269483685589	NA	NA
OG0000834	7.12749587826564	3.071107539003e-07	0.00144269485946594	0.442261976866831	0.999991596353986
OG0000835	3.4859165690653	-4.5290798455142e-08	0.00144269485757214	0.889705572710837	0.999991596353986
OG0000836	0.608409407180089	-1.54512217481052e-07	0.00144269500790705	NA	NA
OG0000837	20.8978744753186	-3.35782279455426e-08	0.00144269493378455	0.893471458022656	0.999991596353986
OG0000839	1.64052284620814	-1.84867009596527e-07	0.00144269492105833	NA	NA
OG0000840	10.409352379222	-1.40154873090083e-07	0.00144269475796633	0.751888491173482	0.999991596353986
OG0000841	215.049378146504	6.26989066106968e-08	0.00144269472087907	0.910857760273212	0.999991596353986
OG0000842	0.227317800484868	-1.18199902124846e-07	0.00144269499937504	0.996062192744852	0.999991596353986
OG0000843	3.40303983041557	-4.66740094054015e-08	0.00144269484152889	NA	NA
OG0000844	14.3437279729727	-6.3222883601848e-09	0.00144269471412503	0.981496860542739	0.999991596353986
OG0000845	7.34011816703581	-1.78745502961497e-08	0.00144269482335135	0.958506562474099	0.999991596353986
OG0000846	20.0536683690743	4.00984983801394e-06	0.00144269750841444	NA	NA
OG0000847	2.38963192279212	-2.59653671271141e-07	0.00144269493520969	NA	NA
OG0000848	12.6289311848882	8.37578968618621e-08	0.00144269476625476	0.858828754119682	0.999991596353986
OG0000849	3.57187305083547	7.87314593214693e-09	0.00144269475847842	NA	NA
OG0000850	3.08463658480199	2.19655558310772e-08	0.00144269488301684	NA	NA
OG0000851	24.8939240866003	-1.39276255605551e-08	0.00144269470509999	0.969435808659976	0.999991596353986
OG0000852	1.61809879862348	-1.536250902626e-07	0.00144269494171863	NA	NA
OG0000853	0.67763417839398	-1.59584503787188e-07	0.00144269500925701	0.704761371158486	0.999991596353986
OG0000854	3.77981221405016	-1.91528694909835e-08	0.00144269480006185	NA	NA
OG0000855	0	NA	NA	NA	NA
OG0000856	13.1051783837012	7.32139538259969e-08	0.00144269478067814	0.873815310351251	0.999991596353986
OG0000857	6.43518906440816	-1.39962497071691e-07	0.00144269485037744	0.70833128495469	0.999991596353986
OG0000858	1.89542930698412	-2.34580556113164e-07	0.00144269501837896	NA	NA
OG0000862	4.41180572337991	-1.97515583445568e-07	0.00144269485507611	NA	NA
OG0000863	13.1216310786862	1.7652628509692e-08	0.00144269478022977	0.974202790905631	0.999991596353986
OG0000864	47.1385550038636	-3.54512900854094e-08	0.00144269471734621	0.931731633482089	0.999991596353986
OG0000866	8.03001103209014	-9.28288559785919e-07	0.00144269488967383	0.919034414741441	0.999991596353986
OG0000867	18.045677260649	8.35110608816492e-10	0.00144269492781286	0.989069780756887	0.999991596353986
OG0000868	17.7264673515018	-8.42660516853977e-08	0.00144269471698215	0.855132849647515	0.999991596353986
OG0000870	42.6949413187855	-1.95621601117385e-08	0.00144269471170046	0.959076228453627	0.999991596353986
OG0000871	0.932671563754092	-1.70217273272022e-07	0.00144269501418567	NA	NA
OG0000872	35.7368652338691	6.41284602038084e-08	0.00144269472102878	0.90456569217289	0.999991596353986
OG0000875	22.7783211225343	-1.00781919645135e-07	0.00144269471905789	0.827521207867051	0.999991596353986
OG0000877	0.645181404317347	-1.58436016704811e-07	0.00144269500879776	NA	NA
OG0000878	8.52179423754653	2.20753493701568e-06	0.00144269564081691	0.703525759543747	0.999991596353986
OG0000880	4.19105829851242	-2.49185209425421e-07	0.00144269480693173	0.478599267827129	0.999991596353986
OG0000881	4.02803285716483	-1.05388776100151e-07	0.00144269485442991	NA	NA
OG0000882	5.08037032310889	-2.07118341739159e-07	0.00144269484164657	NA	NA
OG0000883	19.2143118432965	8.87079204945158e-08	0.00144269471947566	0.861809020539123	0.999991596353986
OG0000884	2.24487487949585	-3.84756913830867e-08	0.00144269484787095	0.931153768627879	0.999991596353986
OG0000885	0.150430897379692	-1.01565671267058e-07	0.00144269499888506	0.911282939563841	0.999991596353986
OG0000886	15.8959465930758	2.40926205311425e-06	0.00144269573590654	NA	NA
OG0000887	6.91589889300136	4.67846259088602e-08	0.00144269472489659	0.99755338979754	0.999991596353986
OG0000889	0.511465051090954	-1.49960232246654e-07	0.00144269500580004	NA	NA
OG0000890	8.65847789225418	2.10889705124864e-06	0.00144269551137706	0.998600295304707	0.999991596353986
OG0000891	5.16630963847608	-2.45478774682964e-07	0.00144269481051879	NA	NA
OG0000892	5.9667890543634	-2.55777548574006e-07	0.00144269491366204	NA	NA
OG0000893	5.27589568228597	-7.48649481687919e-08	0.0014426948656626	NA	NA
OG0000895	11.6517560935253	-1.44094926125412e-07	0.00144269480485457	0.724112973754228	0.999991596353986
OG0000896	8.66591250778319	-7.75571833736522e-07	0.00144269488628581	NA	NA
OG0000898	0.0869156295971555	-8.07130391615162e-08	0.00144269500092099	0.822834575774394	0.999991596353986
OG0000899	7.5430592914761	6.96660722190117e-07	0.0014426948701599	0.926574005988944	0.999991596353986
OG0000900	446.107290932494	4.28618909477861e-08	0.00144269472833852	0.939245180163683	0.999991596353986
OG0000902	2.90346356848377	-3.05727120299504e-07	0.00144269492058363	NA	NA
OG0000904	11.2818159346763	-1.05678836062092e-07	0.00144269474097912	0.815645841496159	0.999991596353986
OG0000906	0	NA	NA	NA	NA
OG0000907	12.1405208277622	1.10757458904977e-07	0.00144269471839556	0.91919162790758	0.999991596353986
OG0000909	4.72652851899247	1.17921457159975e-07	0.00144269483706446	0.767330609315777	0.999991596353986
OG0000910	2.40003625663349	8.70328064836368e-08	0.00144269486069539	0.815217355642528	0.999991596353986
OG0000911	1.39759774038406	-1.26601092052989e-08	0.00144269490608675	NA	NA
OG0000913	3.88958602418049	-2.18846486713847e-07	0.00144269487341497	0.59575224094566	0.999991596353986
OG0000914	1.32057991269476	-1.18609185260089e-07	0.00144269493858718	NA	NA
OG0000915	0.00668581766131966	-1.90965475809642e-08	0.00144269502533319	0.575051246968262	0.999991596353986
OG0000916	1.88830935637429	-4.74220700576374e-08	0.00144269491048644	NA	NA
OG0000917	2.67749768957826	3.75065237877051e-08	0.00144269485145108	0.920432676278024	0.999991596353986
OG0000918	20.1015618745581	-1.77081849433314e-08	0.00144269470641569	NA	NA
OG0000919	109.135461682247	-6.20772440124435e-08	0.00144269470182189	0.888967712405581	0.999991596353986
OG0000920	0.936014472584752	-1.7074833964664e-07	0.00144269501426574	NA	NA
OG0000921	4.89884128267537	-6.21818147653689e-08	0.00144269478762581	0.880714777017341	0.999991596353986
OG0000923	7.21731428873861	-2.23634903927525e-06	0.00144269566889754	NA	NA
OG0000924	0.518150868752273	-1.49902564783105e-07	0.00144269500592786	NA	NA
OG0000925	7.6806607348146	6.27726623237391e-08	0.00144269482403284	0.879530470364275	0.999991596353986
OG0000926	34.9346993556368	8.15714903226832e-08	0.00144269473609109	0.875206973938159	0.999991596353986
OG0000928	3.54274601918651	-3.38856630742398e-08	0.00144269485485946	0.905446085784504	0.999991596353986
OG0000929	36.4441019360567	-1.14947103265037e-10	0.00144269471113974	0.900400304338986	0.999991596353986
OG0000930	0.738104035862039	-1.66698220643779e-07	0.00144269500867039	0.67472824191038	0.999991596353986
OG0000931	11.7488811895447	-1.75693582904835e-07	0.00144269472822988	0.70989692899149	0.999991596353986
OG0000932	2.21216025625097	-2.42803755555195e-07	0.00144269493139338	NA	NA
OG0000933	1.51349231064306	-1.68300674320023e-07	0.00144269491926912	NA	NA
OG0000934	0.167145441532991	-1.05777259939994e-07	0.00144269499883219	0.931810312369264	0.999991596353986
OG0000935	10.4326885055893	2.24993680407303e-07	0.00144269481165032	0.603497169050498	0.999991596353986
OG0000936	1.81476536209977	-3.7088556010359e-08	0.00144269491089155	NA	NA
OG0000937	5.50687508250606	-3.32898548731516e-07	0.00144269487862739	NA	NA
OG0000938	1.68843080865147	-5.76304568641282e-08	0.00144269490292617	NA	NA
OG0000939	12.9836052750912	1.40021257733647e-07	0.0014426947292189	0.726704008048828	0.999991596353986
OG0000940	7.5952891864235	-1.20731196546334e-05	0.00144272003288266	0.874309700114914	0.999991596353986
OG0000941	7.3521378807791	-2.32410241517149e-07	0.0014426947949201	0.606006585831012	0.999991596353986
OG0000942	0.163802532702332	-1.04967574729939e-07	0.00144269499883315	0.927628009438216	0.999991596353986
OG0000943	18.0876509127422	-1.04038302340274e-07	0.00144269472886812	0.820995858324004	0.999991596353986
OG0000944	3.44469442428329	-2.25704214995427e-08	0.00144269485255118	NA	NA
OG0000945	146.152757195714	3.31650207973097e-08	0.00144269471902839	0.961361331148317	0.999991596353986
OG0000946	0.952729016738051	-1.00492921212492e-07	0.00144269501147299	NA	NA
OG0000947	62.7117323896833	-5.19870366172496e-08	0.00144269471850331	0.904025440339729	0.999991596353986
OG0000948	15.1106305768872	-7.3486701087456e-08	0.0014426947720209	0.862454491836818	0.999991596353986
OG0000949	174.878888713886	-4.05457372181373e-08	0.0014426947229546	0.931853277476464	0.999991596353986
OG0000950	14.9589514129548	4.02728299250196e-08	0.00144269473850128	0.939149922901376	0.999991596353986
OG0000951	1.75027378008727	-3.72169123276967e-08	0.001442694889595	0.7621885274575	0.999991596353986
OG0000952	1.51794245828781	-2.94639027119404e-08	0.00144269490403087	NA	NA
OG0000953	44.371296597538	5.97188859188648e-08	0.00144269470446165	0.914781118533393	0.999991596353986
OG0000954	3.91992965951843	8.80843275747326e-08	0.00144269488384537	NA	NA
OG0000956	14.2414641777611	1.16921415532621e-07	0.0014426947870274	0.797517778839063	0.999991596353986
OG0000958	4.66888932857335	6.78391662732629e-08	0.00144269479241009	0.876684572480253	0.999991596353986
OG0000959	0.334290883065983	-1.40672326333746e-07	0.00144269500190805	NA	NA
OG0000960	7.07083846362493	-5.34334451775945e-07	0.00144269487652001	0.518114808359593	0.999991596353986
OG0000961	4.98310559225238	6.81531034153153e-08	0.00144269483797165	0.883443645161117	0.999991596353986
OG0000962	2.07218650846356	-1.23287072345949e-07	0.0014426948779609	NA	NA
OG0000964	12.0956202094543	-2.87317453433152e-07	0.00144269476814937	0.540153460369933	0.999991596353986
OG0000965	0.414651619585945	1.01491280932579e-07	0.00144269496995639	0.640877624479699	0.999991596353986
OG0000966	0.966231576644817	-6.50260401589693e-08	0.00144269493897739	NA	NA
OG0000967	6.58030154824607	3.71072198399275e-08	0.00144269478489549	0.942811217344749	0.999991596353986
OG0000968	5.90976883751698	3.46375051369691e-08	0.00144269478316477	0.940723463694316	0.999991596353986
OG0000969	0.551710881642998	3.30835703023472e-08	0.00144269495059262	0.807477963160913	0.999991596353986
OG0000970	0.414520695001819	-1.42233568943381e-07	0.00144269500349441	NA	NA
OG0000972	2.23920102541243	-2.49437952126322e-07	0.00144269493234156	NA	NA
OG0000973	12.4241885233798	4.56167438329687e-08	0.00144269477579819	NA	NA
OG0000974	1.96786035259634	-7.34518632238656e-08	0.00144269488787388	NA	NA
OG0000975	2.11119417561739	-2.66534325104696e-07	0.00144269490545846	NA	NA
OG0000976	5.93876055127557	5.67446369943565e-08	0.00144269479271848	0.831294175693212	0.999991596353986
OG0000977	68.7929887301949	-8.23529389068444e-08	0.00144269470962047	0.856215296406076	0.999991596353986
OG0000978	23.1130657217829	-2.34229870584297e-09	0.00144269472756927	0.961959874849733	0.999991596353986
OG0000979	80.5593524013143	-5.25409947348738e-08	0.00144269471921679	0.903303144999127	0.999991596353986
OG0000980	18.008920746052	4.86218967479056e-06	0.00144269883311527	0.99655381940651	0.999991596353986
OG0000981	1.02974684442735	-7.5720508080294e-08	0.00144269493834175	NA	NA
OG0000982	18.2206299246557	3.62742535420901e-08	0.00144269471554489	0.944876207604366	0.999991596353986
OG0000983	0.707720357869919	-1.63512954490952e-07	0.00144269500910657	0.690446597100284	0.999991596353986
OG0000984	14.3185031978388	7.1177309916651e-08	0.00144269472329943	0.887027902552774	0.999991596353986
OG0000985	14.9598139690036	-1.48179364142086e-09	0.00144269477115664	0.989770766374224	0.999991596353986
OG0000986	8.6768062071551	2.06084445991222e-07	0.0014426948557614	0.596914130088394	0.999991596353986
OG0000987	5.2966245572727	1.94985151964839e-07	0.0014426948099955	0.688549328553712	0.999991596353986
OG0000988	49.1230073953207	-9.61563411993199e-08	0.00144269471536274	0.836661859931748	0.999991596353986
OG0000989	17.0152186606034	1.13658866800595e-08	0.00144269476153787	0.989550355695347	0.999991596353986
OG0000990	38.7623841753947	-2.8471032604036e-08	0.00144269470473631	0.944704136373317	0.999991596353986
OG0000991	15.3049231520517	2.63726888066887e-08	0.00144269472136041	0.86971248358114	0.999991596353986
OG0000992	3.43188784649329	-1.56838222515132e-07	0.00144269484430725	0.651283844038838	0.999991596353986
OG0000993	20.1965680591469	1.26283006907072e-09	0.00144269470984029	NA	NA
OG0000994	9.01812447503816	-9.66545449984871e-08	0.00144269473135552	0.832693464159184	0.999991596353986
OG0000995	6.8032220168371	1.2726255299427e-05	0.00144272283406871	0.651390719638535	0.999991596353986
OG0000996	29.7610055005515	2.89726728329921e-09	0.00144269477090004	0.993495149838651	0.999991596353986
OG0000997	25.9427063172793	1.18011229351002e-07	0.00144269472629617	0.813783960815198	0.999991596353986
OG0000998	10.6067873238001	7.40838046841195e-08	0.00144269474961865	0.716270755676642	0.999991596353986
OG0000999	4.4691658982278	-1.97824552108462e-07	0.00144269488998413	0.541580917984034	0.999991596353986
OG0001000	12.54411759128	-4.79631116891344e-07	0.00144269485821478	0.883821121327137	0.999991596353986
OG0001001	8.95862082864561	1.47050720548138e-07	0.00144269485026398	NA	NA
OG0001002	29.6790909864931	-2.53350901295937e-08	0.00144269471309667	NA	NA
OG0001003	5.60687630546445	-3.7573297048729e-07	0.00144269480563995	NA	NA
OG0001004	13.4521849626272	-6.20332999681565e-08	0.00144269472889413	0.886612892858095	0.999991596353986
OG0001005	8.76952551513066	6.9818870825877e-06	0.00144270323321103	0.798234228850927	0.999991596353986
OG0001006	12.992666764927	-2.40502747465377e-08	0.00144269476905163	0.949732562619065	0.999991596353986
OG0001007	15.2613643521688	1.02028792054834e-07	0.00144269472796891	0.839023386491537	0.999991596353986
OG0001008	14.0914828958702	8.48913718442974e-08	0.00144269471891148	0.867031338283329	0.999991596353986
OG0001009	18.8648649542428	5.10621575379435e-08	0.00144269471859332	0.923252350706411	0.999991596353986
OG0001010	15.3848130059861	7.94919678628711e-07	0.00144269482951411	0.861709273695117	0.999991596353986
OG0001011	26.5625891940775	-1.297441822092e-07	0.00144269472551133	0.779591694566507	0.999991596353986
OG0001012	7.84448043391992	3.6005075620894e-08	0.00144269477871587	0.941568230203471	0.999991596353986
OG0001013	8.84526953007381	-3.54156703652635e-08	0.00144269473429018	0.851950660145681	0.999991596353986
OG0001014	47.331660952689	-3.95081829098091e-09	0.00144269472392953	0.987582480055781	0.999991596353986
OG0001015	7.35906267135748	9.7957811989378e-08	0.00144269478915161	0.824357632780766	0.999991596353986
OG0001016	4.56624117890106	-1.43581510844004e-07	0.0014426948624557	NA	NA
OG0001017	19.4207296443519	6.49718653364241e-08	0.00144269484525899	NA	NA
OG0001018	5.36810516531091	-5.67470004778221e-08	0.00144269483584973	0.876618222935643	0.999991596353986
OG0001019	0.909271201939473	-1.70384931929749e-07	0.00144269501385098	NA	NA
OG0001020	0.434578147985778	-1.43553377759413e-07	0.0014426950039552	NA	NA
OG0001021	0.454766525553863	7.63633834755333e-08	0.00144269496081357	0.696631188663932	0.999991596353986
OG0001022	0.180517076855631	-1.08960005962119e-07	0.00144269499887256	0.947846259197888	0.999991596353986
OG0001023	3.38549837956138	-8.67320288490295e-09	0.00144269488069523	NA	NA
OG0001024	5.60488663475511	2.0097163313413e-08	0.00144269483347776	NA	NA
OG0001025	6.60815205770544	7.33894647876383e-08	0.00144269482427059	0.856378316636258	0.999991596353986
OG0001026	12.0112018064296	1.4134218105649e-07	0.00144269475164115	0.696173856279291	0.999991596353986
OG0001027	1.39357601583962	-1.24420459404968e-08	0.00144269487960893	0.987019638954597	0.999991596353986
OG0001028	8.6853292112324	2.19206874810919e-07	0.00144269482062129	0.604532550575997	0.999991596353986
OG0001029	0.752285411482588	-2.21429305811644e-08	0.00144269494454866	NA	NA
OG0001030	8.4618113287779	1.09599916755126e-07	0.00144269474337049	0.895642680108225	0.999991596353986
OG0001031	7.88920331435331	2.31033989878385e-06	0.00144269572612285	0.672299744527063	0.999991596353986
OG0001032	0.949517032491517	-6.19829215307662e-08	0.0014426949391961	NA	NA
OG0001033	4.2783168865158	3.3417821107126e-08	0.00144269483476091	0.931762590479529	0.999991596353986
OG0001034	28.3507290696985	-1.35891447107647e-07	0.00144269473458457	0.772207056019806	0.999991596353986
OG0001035	1.49384611435643	1.42758260793406e-08	0.00144269491670531	NA	NA
OG0001036	4.56580704595255	6.18750794924059e-09	0.00144269483322256	0.991071309969005	0.999991596353986
OG0001037	0.123687626734414	-9.39121900474673e-08	0.00144269499928979	0.878503894025307	0.999991596353986
OG0001038	3.29482858443624	-1.43931619039545e-07	0.00144269484197534	0.677112335033732	0.999991596353986
OG0001039	12.5434828442058	-1.60502840866366e-07	0.00144269474575401	0.723657812543971	0.999991596353986
OG0001040	30.9139345400689	8.14766407992583e-08	0.00144269472557571	0.874463798123245	0.999991596353986
OG0001041	17.9113618465547	1.51827614578507e-08	0.00144269476142126	0.981064226391103	0.999991596353986
OG0001042	0.244032344638167	-1.21007792198195e-07	0.00144269499964899	0.977168414936722	0.999991596353986
OG0001043	39.9875240615135	-1.87007333322373e-08	0.00144269473981413	0.956272623911549	0.999991596353986
OG0001044	0.956202850152837	-6.31308979806503e-08	0.00144269493910678	NA	NA
OG0001045	0.223974891654208	-1.17326421700324e-07	0.00144269499931336	0.999991596353986	0.999991596353986
OG0001046	0.270775615283446	-2.61068805634627e-07	0.0014426950093228	NA	NA
OG0001047	44.440403547727	-3.74287713615063e-08	0.00144269470791751	0.930075627749937	0.999991596353986
OG0001048	9.62739643826707	-1.17057649483666e-07	0.00144269474724179	NA	NA
OG0001050	0.20391743867025	-1.13692287218535e-07	0.00144269499905797	0.975264838683356	0.999991596353986
OG0001051	5.78096502052077	6.39347431846768e-08	0.00144269478805467	0.796448808194706	0.999991596353986
OG0001052	8.60098679282217	4.72296652691427e-08	0.00144269471843361	0.960851279514247	0.999991596353986
OG0001053	3.20611141777103	-1.84833223522622e-07	0.00144269492332341	NA	NA
OG0001054	0.137059262057053	-9.7712722896297e-08	0.00144269499902297	0.895535353664563	0.999991596353986
OG0001055	0.140402170887713	-9.64546971453204e-07	0.00144269515879888	0.899584741169815	0.999991596353986
OG0001056	0.0668581766131966	-7.16419978353928e-08	0.00144269500276342	0.784546599946935	0.999991596353986
OG0001057	0.137059262057053	-9.7712722896297e-08	0.00144269499902297	0.895535353664563	0.999991596353986
OG0001058	1.57048833469634	-2.57783091424076e-07	0.00144269500805164	NA	NA
OG0001059	0.0133716353226393	-3.14002945799368e-08	0.00144269501892237	0.614785463533097	0.999991596353986
OG0001060	17.9887138855389	1.35004564103302e-08	0.00144269472462085	0.98641239421271	0.999991596353986
OG0001061	30.694270124364	2.25385296463436e-08	0.00144269472387133	0.971744103587979	0.999991596353986
OG0001062	6.60681561866626	-9.91542746857718e-08	0.00144269474396107	NA	NA
OG0001063	0.170488350363651	-1.06594890493589e-07	0.00144269499883638	0.935921027652204	0.999991596353986
OG0001064	7.67564552963721	9.13847929622246e-08	0.00144269480075863	NA	NA
OG0001065	7.05331659600483	2.37954012318587e-07	0.00144269478283001	0.597928985140229	0.999991596353986
OG0001066	5.81771985125504	1.41211100146257e-07	0.00144269481044088	NA	NA
OG0001067	16.8681205688999	2.06004365946964e-07	0.00144269475886286	0.714565062644946	0.999991596353986
OG0001068	2.98145771040304	-1.99365469329954e-07	0.00144269489424981	NA	NA
OG0001069	91.3943612614498	8.35058358621593e-06	0.00144270679621082	0.936284905515431	0.999991596353986
OG0001070	0.123687626734414	-9.39121900474673e-08	0.00144269499928979	0.878503894025307	0.999991596353986
OG0001071	9.45311387972126	-1.35562389833695e-06	0.00144269505217906	0.908659559571026	0.999991596353986
OG0001072	28.4757060664277	4.85585200155008e-08	0.00144269473658645	0.927964134013399	0.999991596353986
OG0001073	62.5270509135402	6.9647618068852e-08	0.00144269471626525	0.901066346639819	0.999991596353986
OG0001074	7.5197117454124	-1.61824396637862e-07	0.00144269480399493	0.707402899538956	0.999991596353986
OG0001075	4.48892014284737	-4.32223864281611e-08	0.00144269483942354	0.975954803643677	0.999991596353986
OG0001076	2.68418350723958	3.71246646070826e-08	0.00144269485145206	0.922698260414084	0.999991596353986
OG0001077	6.45261507321841	-3.62758384733818e-06	0.00144269704414736	0.650603958268277	0.999991596353986
OG0001078	6.93453612611487	-2.37543099429067e-05	0.00144279254740574	0.849294466894315	0.999991596353986
OG0001079	11.7680036874948	-4.06324124485321e-07	0.00144269484071189	0.375064133842906	0.999991596353986
OG0001080	1.90237697381369	-8.49828262555917e-08	0.00144269490366299	NA	NA
OG0001081	7.71717088278361	-1.41395056884052e-08	0.00144269483176479	NA	NA
OG0001082	4.94999687871316	-1.967491643134e-07	0.00144269483894387	NA	NA
OG0001083	3.0609915402221	-1.84421641921255e-07	0.00144269489868758	NA	NA
OG0001084	74.6258767006012	3.98668306160935e-08	0.00144269472111056	0.942915314291594	0.999991596353986
OG0001085	118.154660492393	-6.13940992338469e-09	0.00144269470940635	0.975734357372756	0.999991596353986
OG0001086	17.4790877047268	-7.07575016316151e-09	0.0014426947287693	0.980916446576597	0.999991596353986
OG0001087	29.1804223731793	-4.61299063088101e-08	0.00144269473177581	0.911838601382973	0.999991596353986
OG0001088	2.60303019682469	-1.97527696475049e-07	0.00144269488405394	0.637965169950364	0.999991596353986
OG0001089	6.23654128637254	1.83663414631511e-07	0.00144269480410066	0.670697071481762	0.999991596353986
OG0001090	0	NA	NA	NA	NA
OG0001091	1.69581092456675	-2.66217453596836e-08	0.00144269488838518	0.788835270228103	0.999991596353986
OG0001092	2.95161621369237	-4.0925484550477e-08	0.00144269485230881	NA	NA
OG0001093	11.1518197814928	-1.00379113410259e-07	0.00144269481661268	NA	NA
OG0001094	19.3874572235285	-4.91317134998372e-08	0.00144269470826806	0.911692872770473	0.999991596353986
OG0001095	1.25359081149744	-1.94533919834624e-07	0.00144269501606029	NA	NA
OG0001097	3.30472638634409	-2.05297369813552e-07	0.0014426949029361	NA	NA
OG0001098	1.66837335566751	-5.48185570576083e-08	0.00144269490295813	NA	NA
OG0001099	3.55946056333981	-8.60613274881228e-08	0.00144269486075562	0.909973375619932	0.999991596353986
OG0001102	0	NA	NA	NA	NA
OG0001103	5.0629241474909	-4.28308117278753e-08	0.00144269479772385	0.910490218580923	0.999991596353986
OG0001105	171.956548141174	-3.44544732601905e-09	0.0014426947047506	0.981228420746628	0.999991596353986
OG0001107	4.85318344720815	-1.23758320102588e-07	0.001442694811345	NA	NA
OG0001108	1.88496644754363	-4.69537854632578e-08	0.00144269491049942	NA	NA
OG0001109	13.1659541589771	-8.95537516489621e-08	0.00144269471539925	0.848527747551909	0.999991596353986
OG0001111	4.85990191381264	-1.6157290739411e-07	0.00144269474710301	0.724693695719132	0.999991596353986
OG0001112	1.81519949504829	-2.28003298901882e-07	0.00144269501779807	NA	NA
OG0001113	0.227317800484868	-1.18199902124846e-07	0.00144269499937504	0.996062192744852	0.999991596353986
OG0001114	0.437921056816438	-1.40545712310543e-07	0.00144269500387326	NA	NA
OG0001116	43.3978457322034	-1.85397205957969e-08	0.00144269471273451	0.958776797317837	0.999991596353986
OG0001119	5.59344746108465	1.60177420983549e-07	0.00144269481826284	0.695792661876869	0.999991596353986
OG0001120	1.44774137284396	-2.12029669918237e-08	0.00144269490503658	NA	NA
OG0001121	1.31265022178701	5.92733035023501e-08	0.00144269490595605	0.988340104022455	0.999991596353986
OG0001122	4.42666423085144	-4.48006944933025e-08	0.00144269480416404	0.885211807850843	0.999991596353986
OG0001124	1.37673054710219	-1.48747464338892e-07	0.00144269491772825	NA	NA
OG0001125	4.75809344393798	-4.39673314485325e-06	0.00144269816887629	0.628348928916997	0.999991596353986
OG0001126	1.64761992056678	-1.28835941190143e-08	0.00144269491292382	NA	NA
OG0001127	1.13615486947583	1.01197971670872e-07	0.0014426949412029	NA	NA
OG0001128	0.0133716353226393	-3.14002945799368e-08	0.00144269501892237	0.614785463533097	0.999991596353986
OG0001129	5.15932061245037	1.52611025087244e-08	0.00144269474509685	0.982380037344732	0.999991596353986
OG0001130	1.5236876110671	-2.54264432649297e-07	0.00144269500782759	NA	NA
OG0001131	9.37566360294625	-6.67129241183802e-08	0.00144269477892258	0.960286822991604	0.999991596353986
OG0001133	1.65487079576074	-1.61439510373396e-07	0.00144269494255224	NA	NA
OG0001134	4.17160565310294	2.0104274521935e-07	0.00144269486199725	0.611739783751741	0.999991596353986
OG0001135	1.76462172963987	-3.04879600420777e-08	0.00144269491132947	NA	NA
OG0001136	0	NA	NA	NA	NA
OG0001137	4.33962913322493	1.34978445784004e-07	0.00144269474766501	0.775181457029616	0.999991596353986
OG0001139	7.76323426509994	2.24734222940971e-07	0.00144269487247985	0.552141494758314	0.999991596353986
OG0001140	2.00196825661672	-6.11536073646092e-08	0.00144269491027131	NA	NA
OG0001142	10.5776774585541	5.01479748056924e-08	0.00144269479210021	0.730747258621888	0.999991596353986
OG0001143	3.21848386261251	9.19050682825642e-08	0.00144269485504582	0.807578341040456	0.999991596353986
OG0001144	0.223974891654208	-1.17326421700324e-07	0.00144269499931336	0.999991596353986	0.999991596353986
OG0001145	0	NA	NA	NA	NA
OG0001147	0.19054580334761	-1.11045688294269e-07	0.001442694998934	0.959205911613001	0.999991596353986
OG0001149	0.19388871217827	-1.11672771024435e-07	0.00144269499895892	0.962875826772569	0.999991596353986
OG0001150	14.8625949906495	-2.46199928087577e-06	0.00144269578793793	0.797868918142332	0.999991596353986
OG0001151	6.65495278133468	7.11907037489948e-08	0.00144269482388029	0.863737906706699	0.999991596353986
OG0001153	0.605066498349429	-1.53745028602168e-07	0.00144269500779563	NA	NA
OG0001156	5.64128302454298	-1.89403747078061e-07	0.00144269488390898	NA	NA
OG0001157	11.8492610202572	-4.03108245265337e-09	0.00144269476726608	0.984188500119548	0.999991596353986
OG0001159	4.48809762945272	-1.33394749735681e-07	0.00144269485060601	0.649144560992	0.999991596353986
OG0001160	9.16606930978781	-1.0971828174297e-08	0.00144269471583458	0.976168409902612	0.999991596353986
OG0001161	0.207260347500909	-1.14204238821225e-07	0.00144269499909047	0.979535165603855	0.999991596353986
OG0001162	1.66993020997029	-2.20721499123948e-07	0.00144269489729438	0.588156107423175	0.999991596353986
OG0001165	12.3879926730091	-4.19267106219945e-07	0.0014426947742527	0.821576089962086	0.999991596353986
OG0001167	1.04923923987867	1.31938091121507e-07	0.00144269495541163	0.738572220650548	0.999991596353986
OG0001168	6.3933961522453	4.97630137768145e-08	0.00144269478566533	0.912958193023151	0.999991596353986
OG0001169	0.334290883065983	-1.40672326333746e-07	0.00144269500190805	NA	NA
OG0001170	13.806510422426	4.34065579503592e-08	0.00144269477047168	0.929033456016062	0.999991596353986
OG0001173	1.57811481723969	-4.19582591905595e-08	0.00144269490339255	NA	NA
OG0001174	1.02306102676603	-7.48102545623854e-08	0.00144269493839809	NA	NA
OG0001175	0.802298119358359	-1.6623177578988e-07	0.00144269501194671	NA	NA
OG0001178	0.0601723589518769	-6.8159534489709e-08	0.00144269500362369	0.7699641651456	0.999991596353986
OG0001179	12.7679598744873	-2.63436150025491e-08	0.00144269479060731	NA	NA
OG0001182	2.23784339398486	-2.53109948649375e-07	0.00144269492644108	0.484573738123622	0.999991596353986
OG0001183	2.13928936784203	1.42116700430936e-07	0.00144269487796125	0.688893276908457	0.999991596353986
OG0001184	6.15466776418937	-2.14348833524647e-07	0.00144269482424394	0.598206577812101	0.999991596353986
OG0001185	3.31197155168984	-5.27911759006201e-08	0.00144269481303493	NA	NA
OG0001187	1.39690175826729	3.37688475125414e-08	0.00144269492051467	NA	NA
OG0001188	3.05190347861216	-4.73944967904516e-08	0.00144269485132898	NA	NA
OG0001191	0.284147250606085	-2.37918585031427e-07	0.00144269500749491	NA	NA
OG0001194	14.2643963664336	-1.1631633727539e-07	0.00144269471942467	0.80259655060663	0.999991596353986
OG0001197	0.962209852100374	-7.46341640743768e-08	0.00144269491866327	0.892997389790831	0.999991596353986
OG0001198	1.93133303822435	2.40378943318695e-07	0.00144269496766647	0.379211188484335	0.999991596353986
OG0001200	5.96952554646529	8.65168839480456e-08	0.0014426948278186	0.846351955611039	0.999991596353986
OG0001201	0.123687626734414	-9.39121900474673e-08	0.00144269499928979	0.878503894025307	0.999991596353986
OG0001205	16.3935829996444	8.54332591639953e-08	0.00144269473874269	0.865774694941271	0.999991596353986
OG0001206	4.29767835738299	6.07859742396993e-08	0.00144269487454553	NA	NA
OG0001207	12.0602795592715	-4.97875258069482e-08	0.00144269473305848	0.909983573121864	0.999991596353986
OG0001208	2.2056410125217	-2.95793567350092e-07	0.00144269501212953	NA	NA
OG0001211	51.7090628826867	-1.31577381547345e-07	0.00144269472353093	0.773485609530548	0.999991596353986
OG0001212	2.99439521277716	-7.82481509913461e-09	0.00144269481255937	NA	NA
OG0001213	0.133716353226393	-9.69311226998889e-08	0.00144269499908229	0.891406044780582	0.999991596353986
OG0001216	63.201227071522	-2.20724990304397e-08	0.00144269470557921	0.96128684912499	0.999991596353986
OG0001220	13.9044011532454	-1.80271896969177e-09	0.00144269477755603	0.989558829443211	0.999991596353986
OG0001224	13.7735141505259	-2.36888342782838e-09	0.001442694715701	0.989449878881116	0.999991596353986
OG0001226	1.21972759024232	7.65006472157046e-08	0.0014426949322102	NA	NA
OG0001229	0.835727207664957	-1.67306017607464e-07	0.00144269501254382	NA	NA
OG0001230	25.1767877517683	-9.29451169890473e-08	0.0014426947196726	NA	NA
OG0001231	0	NA	NA	NA	NA
OG0001233	3.13102605173391	-1.20674111598663e-07	0.00144269483894216	0.710698136569801	0.999991596353986
OG0001234	3.16543145427047	-1.06318869194861e-07	0.00144269486904968	0.731193636771808	0.999991596353986
OG0001235	2.98337300565223	3.28962962803401e-08	0.00144269485652554	NA	NA
OG0001236	16.2972433764212	8.71644768629765e-07	0.00144269486533163	0.882270116304042	0.999991596353986
OG0001237	2.02536861843134	-6.44922661176206e-08	0.00144269491029602	NA	NA
OG0001238	0.00334290883065983	-1.16928921591027e-08	0.00144269503043556	0.55062966371812	0.999991596353986
OG0001239	1.73078138463595	-1.95069288541876e-07	0.00144269492245877	NA	NA
OG0001241	4.2071923025929	-1.5151161633476e-07	0.00144269481828622	NA	NA
OG0001242	3.91243603919242	-4.98517739602838e-07	0.00144269497563609	0.286985225366213	0.999991596353986
OG0001243	13.2497332037175	1.06067770415235e-07	0.00144269482116327	0.847327144100923	0.999991596353986
OG0001244	21.7736109195996	-5.89324490997191e-08	0.00144269472478722	0.896286788823651	0.999991596353986
OG0001248	3.87168042253168	7.65593544567902e-07	0.00144269496434126	NA	NA
OG0001249	0.511465051090954	-1.49960232246654e-07	0.00144269500580004	NA	NA
OG0001250	6.73271772302886	2.08557524580235e-08	0.00144269473049353	0.968171914187559	0.999991596353986
OG0001251	26.4755807060752	-5.0413671051479e-09	0.00144269473104939	0.983883836086636	0.999991596353986
OG0001255	101.542612487965	5.95605162363761e-08	0.00144269469893371	0.919793324656053	0.999991596353986
OG0001256	2.07898608430602	3.00465506933283e-08	0.00144269486963485	0.957058498944812	0.999991596353986
OG0001257	3.53942027675884	1.5171733363147e-08	0.00144269480009988	NA	NA
OG0001259	0	NA	NA	NA	NA
OG0001260	1.56404719980028	1.55690233386674e-09	0.00144269491469206	NA	NA
OG0001261	5.49904366723928	-1.41370438019598e-07	0.00144269485483177	NA	NA
OG0001262	2.35979042608145	-1.62204053380515e-08	0.00144269486517228	0.937128233197027	0.999991596353986
OG0001263	0	NA	NA	NA	NA
OG0001264	4.79357614578892	-1.86886630923624e-07	0.00144269486521132	NA	NA
OG0001265	0	NA	NA	NA	NA
OG0001266	0	NA	NA	NA	NA
OG0001268	2.66356099672298	1.97167771224396e-07	0.00144269489049396	0.572949059206994	0.999991596353986
OG0001269	3.44555698033211	-1.56023900122961e-07	0.00144269484435554	0.648427899154671	0.999991596353986
OG0001274	6.82577127915768	8.84646047998991e-07	0.00144269485646686	0.874402359326229	0.999991596353986
OG0001275	0.610394684583183	-1.54003239465904e-07	0.00144269500761919	0.735152997486796	0.999991596353986
OG0001276	0.377748697864561	-1.39909537453843e-07	0.0014426950026682	NA	NA
OG0001277	2.39308858980392	-1.01654806072219e-07	0.0014426949121255	NA	NA
OG0001278	3.55989469628833	-1.40773436102909e-07	0.00144269487484181	0.661080052695603	0.999991596353986
OG0001281	0	NA	NA	NA	NA
OG0001284	4.01366203136103	1.44881903365003e-07	0.00144269486705178	0.632594242717184	0.999991596353986
OG0001287	4.07008022478493	6.56974235382372e-08	0.00144269480091899	0.877867824576587	0.999991596353986
OG0001288	0.69879887019203	-9.55076782735291e-09	0.00144269494718265	NA	NA
OG0001290	0.615226149425535	1.24054482449688e-08	0.0014426949482734	NA	NA
OG0001294	4.98115296379245	7.5797119706327e-08	0.00144269479631752	0.87673100670511	0.999991596353986
OG0001295	3.17100432326949	1.13608443762744e-07	0.00144269482377714	0.77980054433257	0.999991596353986
OG0001296	2.37582615452097	-2.36257915439726e-08	0.0014426948343909	0.919367470219207	0.999991596353986
OG0001297	5.94144752064363	-1.67324608986483e-07	0.00144269476054943	0.7097891900629	0.999991596353986
OG0001298	0.360355337997479	-1.3892300505638e-07	0.00144269500219534	0.88012252712894	0.999991596353986
OG0001302	0	NA	NA	NA	NA
OG0001304	21.6978016831296	-8.7875628215371e-08	0.00144269472637196	0.869042230720177	0.999991596353986
OG0001305	5.45646389102971	1.27241224641044e-06	0.00144269507676711	NA	NA
OG0001306	96.2235990887976	3.23388906185444e-08	0.00144269472040142	0.955756809593164	0.999991596353986
OG0001308	8.63076401722715	-1.09217341560176e-05	0.00144271546622772	0.731636533643088	0.999991596353986
OG0001311	3.76908750544142	1.95108123312291e-08	0.001442694810648	0.966646647019666	0.999991596353986
OG0001312	2.3900246965445	4.36653876955385e-08	0.0014426948445783	NA	NA
OG0001314	0	NA	NA	NA	NA
OG0001317	10.6918886432325	2.18481970304056e-08	0.00144269476660626	NA	NA
OG0001319	0	NA	NA	NA	NA
OG0001320	1.01222255997615	-2.04535359074578e-07	0.00144269500689827	0.5627413457941	0.999991596353986
OG0001321	0	NA	NA	NA	NA
OG0001322	0.414520695001819	-1.42233568943381e-07	0.00144269500349441	NA	NA
OG0001324	4.83590384552221	-1.67547784647287e-08	0.00144269479582527	0.950769820501752	0.999991596353986
OG0001328	0.411177786171159	-1.42021038529998e-07	0.00144269500341836	NA	NA
OG0001331	2.14723454128995	2.08693520967736e-08	0.0014426948345076	0.983395845863722	0.999991596353986
OG0001332	14.3906569117426	6.55547752355829e-08	0.0014426947392905	0.895305728165301	0.999991596353986
OG0001333	3.09800822012463	1.98282979315761e-08	0.00144269488282398	NA	NA
OG0001334	0.0735439942745162	-7.48682568767451e-08	0.00144269500204104	0.798134435496707	0.999991596353986
OG0001335	0	NA	NA	NA	NA
OG0001336	1.65152788693008	-1.57095242564562e-07	0.00144269494215343	NA	NA
OG0001337	0.209626942101604	-1.07449203435171e-07	0.00144269499984011	0.942853587710439	0.999991596353986
OG0001338	1.09326211220989	-8.62806766752279e-08	0.00144269493802327	NA	NA
OG0001344	11.3287418730415	6.2642149756874e-08	0.00144269472435252	0.900563978040584	0.999991596353986
OG0001345	3.04718577195095	2.61407998738169e-08	0.0014426948552159	NA	NA
OG0001348	16.7984337017129	2.04063412134164e-05	0.00144276688544128	NA	NA
OG0001349	0.461452343215182	7.1483107747405e-08	0.00144269495973785	0.704617295629956	0.999991596353986
OG0001350	2.15853708052808	1.4553409910102e-08	0.0014426948376548	0.994697872295827	0.999991596353986
OG0001352	3.45279068912309	-1.72685773188084e-07	0.00144269492482237	NA	NA
OG0001354	17.0894559275513	-4.61098821497471e-07	0.0014426948156617	0.956291493808239	0.999991596353986
OG0001359	0.120344717903754	-9.2772619588378e-08	0.00144269499937392	0.874019175735388	0.999991596353986
OG0001360	1.08601123701593	1.1822369580709e-07	0.00144269494852452	0.78454444984335	0.999991596353986
OG0001363	1.85153735923703	-4.24931053087085e-08	0.00144269491066032	NA	NA
OG0001364	1.51737740075517	1.70520485822626e-07	0.0014426949123544	0.615112404172416	0.999991596353986
OG0001365	2.37874064025132	-1.25652524053926e-07	0.00144269488997848	NA	NA
OG0001368	21.4631101716958	5.41903607232307e-08	0.00144269469393494	0.920638698693434	0.999991596353986
OG0001369	1.22029264777496	-1.04825834186745e-07	0.00144269493805529	NA	NA
OG0001373	0.992409789757454	1.54604793260332e-07	0.0014426949695965	0.669256353873613	0.999991596353986
OG0001376	3.17839183289578	-2.25293718668955e-07	0.00144269489973242	NA	NA
OG0001377	4.11229416633708	2.15518564527858e-07	0.00144269479554146	0.618923970815079	0.999991596353986
OG0001378	3.49513555525937	-2.83554771117813e-08	0.00144269485242579	NA	NA
OG0001381	2.65304290470046	-2.84791516863889e-07	0.0014426949369833	0.420586364225083	0.999991596353986
OG0001384	0	NA	NA	NA	NA
OG0001388	1.66767737355074	-1.55105638405245e-08	0.00144269491258153	NA	NA
OG0001389	4.020912906555	6.47070349624659e-08	0.00144269483828445	0.871227084495419	0.999991596353986
OG0001390	0.518150868752273	-1.49902564783105e-07	0.00144269500592786	NA	NA
OG0001392	14.3107474745742	-5.06544810990115e-08	0.00144269472952853	0.906992670962982	0.999991596353986
OG0001393	3.52268856620255	-1.21813529419528e-08	0.00144269485306411	0.89995379915526	0.999991596353986
OG0001398	16.0539794128848	1.04561277732902e-07	0.00144269477363819	0.822435539367296	0.999991596353986
OG0001402	49.9043589707306	-3.29531083274706e-08	0.00144269471050639	0.934088332375579	0.999991596353986
OG0001403	292.209160524522	4.95705037484578e-08	0.00144269472032872	0.94167902673112	0.999991596353986
OG0001404	3.53972348512323	-2.33440955585829e-07	0.00144269490581684	NA	NA
OG0001407	13.1635061625261	1.77744333152443e-07	0.00144269477312662	0.58917266391257	0.999991596353986
OG0001408	2.39297483162278	-2.58265573210359e-07	0.00144269493507719	NA	NA
OG0001409	1.17349192414573	-9.85695458861635e-08	0.0014426949379628	NA	NA
OG0001410	1.06651884156461	-8.17936013530606e-08	0.00144269493812084	NA	NA
OG0001411	0.177174168024971	-1.08063958872306e-07	0.00144269499885221	0.94393673877515	0.999991596353986
OG0001412	3.07169908242787	-1.52208012498678e-07	0.00144269491979129	NA	NA
OG0001414	0.117001809073094	-9.16720313289542e-08	0.00144269499947001	0.86943556418473	0.999991596353986
OG0001420	1.99375823359578	5.90127709089311e-08	0.00144269481183387	0.91087408311154	0.999991596353986
OG0001423	9.56661897912837	-1.35089179470658e-07	0.00144269476030282	NA	NA
OG0001425	227.252140254202	4.95875999849317e-08	0.00144269471001925	0.941665765378235	0.999991596353986
OG0001428	0.474693053953696	-1.47402131358129e-07	0.00144269500494376	NA	NA
OG0001430	15.8488059114451	-2.19319687418886e-07	0.00144269476768559	NA	NA
OG0001431	1.62380830205484	-1.82582628772682e-07	0.00144269492079249	NA	NA
OG0001433	0.117001809073094	-9.16720313289542e-08	0.00144269499947001	0.86943556418473	0.999991596353986
OG0001436	0.163802532702332	-1.04967574729939e-07	0.00144269499883315	0.927628009438216	0.999991596353986
OG0001439	2.37862688207018	-3.02456517425966e-07	0.00144269491269525	NA	NA
OG0001441	2.24626245042314	1.18144592689366e-07	0.0014426948694859	0.744824053757385	0.999991596353986
OG0001442	2.99146927049203	-1.4319720244837e-07	0.00144269491842474	NA	NA
OG0001445	32.503340439992	3.20576710348265e-08	0.00144269473973341	0.955268724109067	0.999991596353986
OG0001449	14.4380226929045	1.85520408737639e-08	0.00144269473584177	0.975517524754996	0.999991596353986
OG0001452	61.9182201888143	2.04607989484882e-07	0.00144269458941665	0.734044170064253	0.999991596353986
OG0001453	1.8188042530472	-7.50871378020071e-08	0.0014426949031811	NA	NA
OG0001455	4.17859467912865	-5.34892786758243e-08	0.00144269483865726	NA	NA
OG0001458	0.615226149425535	1.24054482449688e-08	0.0014426949482734	NA	NA
OG0001459	2.5730577755299	-5.42203953024448e-08	0.00144269483386214	0.853631928416922	0.999991596353986
OG0001460	3.69238434267128	-1.94090443344048e-07	0.00144269481473159	0.803904546989744	0.999991596353986
OG0001461	1.01971811793537	-7.41632621830425e-08	0.00144269493842262	NA	NA
OG0001463	16.5318915143336	1.8595358626593e-07	0.00144269480461683	0.664644651322876	0.999991596353986
OG0001464	1.31321527931966	-1.39440091239004e-07	0.00144269491726182	NA	NA
OG0001465	2.61997225734027	8.33570335416092e-08	0.00144269489437682	NA	NA
OG0001466	1.5334188390429	-2.54863635484979e-07	0.00144269500785508	NA	NA
OG0001470	14.0665714322551	-1.3672004872394e-07	0.00144269473796641	NA	NA
OG0001471	11.6364204100463	8.3526475657524e-08	0.00144269472460962	0.869676957884865	0.999991596353986
OG0001472	0.869418145139808	1.13942858069223e-07	0.00144269495037993	0.640813726086325	0.999991596353986
OG0001474	0.491407598106995	-1.48815366583355e-07	0.00144269500534649	NA	NA
OG0001475	0.113658900242434	-9.05581467837563e-08	0.00144269499957705	0.864748288403314	0.999991596353986
OG0001479	1.58410465278424	-1.60272598011268e-09	0.00144269491421304	NA	NA
OG0001480	58.743034881615	-1.71774782339068e-09	0.00144269471809003	0.987824472177484	0.999991596353986
OG0001481	0	NA	NA	NA	NA
OG0001486	9.85446794683237	1.70380972032148e-07	0.00144269484014595	NA	NA
OG0001487	0	NA	NA	NA	NA
OG0001488	14.112953505476	-4.83705406677574e-08	0.00144269470238059	0.916402582662178	0.999991596353986
OG0001489	14.2448282789802	4.43894253393728e-08	0.00144269472378684	0.931620157563997	0.999991596353986
OG0001491	0.123687626734414	-9.39121900474673e-08	0.00144269499928979	0.878503894025307	0.999991596353986
OG0001495	1.96451744376568	-7.36745331123787e-08	0.00144269488789695	NA	NA
OG0001497	4.52153949085606	-1.88161473746742e-08	0.00144269481006088	0.86940822250252	0.999991596353986
OG0001499	5.45070157184744	-7.56295258612754e-08	0.00144269480126739	0.848808009176481	0.999991596353986
OG0001500	0.453659286739772	-1.42432471551019e-07	0.00144269500406454	0.816698377958891	0.999991596353986
OG0001503	1.08910946308132	-2.13768079098962e-07	0.00144269500677858	NA	NA
OG0001504	3.41628054115408	-5.26653659391311e-08	0.00144269484789781	NA	NA
OG0001506	1.40402170887713	-2.03611001063512e-07	0.00144269501622262	NA	NA
OG0001509	3.49861509852236	-2.17226402592916e-07	0.00144269490607102	NA	NA
OG0001515	3.76604209512694	1.89874335576022e-08	0.00144269481050064	0.966479747157278	0.999991596353986
OG0001517	26.828831576003	6.21243800649843e-08	0.00144269470055213	0.94502421655363	0.999991596353986
OG0001518	0.748811578067802	-1.63846144406651e-07	0.00144269501092388	NA	NA
OG0001522	0.948707292193608	-1.81363537631587e-07	0.00144269500627789	0.585742694641104	0.999991596353986
OG0001523	3.2215820886779	-1.39584929030756e-07	0.00144269484081116	0.691281939950317	0.999991596353986
OG0001524	2.34935044289215	-1.78466146495078e-07	0.00144269488448614	NA	NA
OG0001527	6.85177314564628	-1.45156773277865e-08	0.00144269478125112	NA	NA
OG0001528	5.47464411494351	8.1965858278691e-08	0.00144269483115363	0.862606679139071	0.999991596353986
OG0001529	11.0068691873194	-7.6366016574251e-08	0.0014426947111619	NA	NA
OG0001530	2.01824866782151	2.11729915103461e-07	0.0014426949493911	NA	NA
OG0001532	0	NA	NA	NA	NA
OG0001534	4.18764709139066	-6.01991886113646e-08	0.00144269480180288	NA	NA
OG0001536	1.56380251703502	-2.57208617799341e-07	0.00144269500801146	NA	NA
OG0001538	3.64121326409331	1.30004423525139e-07	0.00144269487310118	NA	NA
OG0001541	1.61432175684431	1.38921460099392e-07	0.00144269489873566	0.695640210081664	0.999991596353986
OG0001544	6.94274614913581	-1.58050191682025e-07	0.00144269484735118	0.789750325845604	0.999991596353986
OG0001545	49.395193494641	1.06303453869193e-06	0.00144269490141092	0.942157258219098	0.999991596353986
OG0001549	2.4929417217752	1.03796861409353e-07	0.00144269490045705	NA	NA
OG0001550	6.75137043868254	-4.42251300287903e-08	0.00144269473512964	0.920038911224412	0.999991596353986
OG0001553	81.6462727167081	1.75324016511788e-08	0.00144269471206136	0.984466816966207	0.999991596353986
OG0001554	2.05892863132207	3.41160193610621e-08	0.00144269487019988	0.948415682743632	0.999991596353986
OG0001556	0.00334290883065983	-1.16928921591027e-08	0.00144269503043556	0.55062966371812	0.999991596353986
OG0001559	15.309113134391	2.03932640873265e-08	0.00144269477647722	0.972310612027943	0.999991596353986
OG0001560	30.0487090867119	3.98169936432357e-08	0.00144269470544392	0.976875059800953	0.999991596353986
OG0001561	2.99608870151228	-3.60585209403805e-07	0.00144269492297905	NA	NA
OG0001564	1.35735190983202	-1.23685300922943e-07	0.00144269493887781	NA	NA
OG0001565	3.15162568599931	9.07623311750416e-08	0.00144269485811481	0.7846169717965	0.999991596353986
OG0001566	8.09689208495453	-2.67322545038644e-07	0.00144269476204416	0.717147035905927	0.999991596353986
OG0001568	0.357691244880602	-1.39569364613018e-07	0.00144269500227542	NA	NA
OG0001569	3.13200236596387	-1.0549633905119e-07	0.00144269486878039	0.737844664464988	0.999991596353986
OG0001570	40.2887613889138	-1.12233727225872e-07	0.00144269472816395	0.805224201408151	0.999991596353986
OG0001576	4.84455777418364	9.57309843627837e-09	0.00144269483375539	NA	NA
OG0001578	28.1583645997382	1.02254500756514e-08	0.00144269471390812	0.988883361904114	0.999991596353986
OG0001583	6.28675892697174	6.58206041112187e-07	0.00144269481952936	0.699861805893832	0.999991596353986
OG0001587	0.310890521251364	-1.95076972188943e-07	0.00144269500468039	NA	NA
OG0001597	6.20379101377973	1.60277248443295e-07	0.00144269484200707	0.686885748415002	0.999991596353986
OG0001598	1.26040755374288	-1.104040950791e-07	0.00144269493822166	NA	NA
OG0001599	1.57420685087639	1.51301226607507e-07	0.00144269490383037	0.664043599962343	0.999991596353986
OG0001600	0.531522504074913	-1.51191134755718e-07	0.00144269500625567	NA	NA
OG0001601	0.761206899160476	-1.69928301967707e-07	0.0014426950084027	0.664875373962267	0.999991596353986
OG0001602	3.88997440462662	1.2905780413361e-07	0.00144269487741281	0.589145640161928	0.999991596353986
OG0001604	2.81277089710744	-1.01594066443512e-07	0.00144269480146563	0.762169429626986	0.999991596353986
OG0001605	3.39913186405227	5.69920111553512e-08	0.00144269486374322	0.682678875353927	0.999991596353986
OG0001606	0.207260347500909	-1.14204238821225e-07	0.00144269499909047	0.979535165603855	0.999991596353986
OG0001612	0.651188406264884	-1.58178051069938e-07	0.00144269500875334	0.714544770315062	0.999991596353986
OG0001614	4.03516258046664	-2.18137869438392e-08	0.00144269476281246	0.955940310693048	0.999991596353986
OG0001615	1.7981817425306	8.89491027581088e-08	0.00144269488213576	0.8175943800711	0.999991596353986
OG0001616	9.0613049581283	-6.24440833174888e-07	0.00144269487809908	NA	NA
OG0001617	1.2235046320215	-1.8992032987316e-07	0.00144269501587794	NA	NA
OG0001618	0.986158105044649	-1.00881346014775e-07	0.00144269501140521	NA	NA
OG0001621	0	NA	NA	NA	NA
OG0001624	2.39409755297705	-1.89274209379174e-07	0.00144269486343456	0.52611730006385	0.999991596353986
OG0001626	0.304204703590044	-2.04780334035559e-07	0.00144269500524713	NA	NA
OG0001629	32.4433955990534	7.42191706903086e-06	0.00144270424184727	0.857895673270365	0.999991596353986
OG0001633	0.789057408619846	-3.03595872910792e-08	0.00144269494304043	NA	NA
OG0001637	0.982815196213989	-1.00659655472411e-07	0.00144269501140538	NA	NA
OG0001638	4.46471004073484	-4.06485972363528e-08	0.0014426948106659	0.879840766271871	0.999991596353986
OG0001640	1.38366104752878	2.23613939989187e-07	0.00144269494144161	0.473274674862144	0.999991596353986
OG0001641	3.58832574582052	-1.9767748728405e-07	0.00144269481521567	0.590114767995065	0.999991596353986
OG0001642	10.4035715770948	5.00883103755579e-08	0.00144269476907502	0.972173191512898	0.999991596353986
OG0001643	24.4736239060133	5.41900774190295e-08	0.00144269471651776	0.918976084249347	0.999991596353986
OG0001644	0.484721780445675	-1.48206378169432e-07	0.00144269500518322	NA	NA
OG0001645	1.72366143402612	1.27064654403935e-07	0.00144269486259863	0.748741440946389	0.999991596353986
OG0001647	0.77221193988242	-1.64612549727487e-07	0.00144269501135992	NA	NA
OG0001648	0	NA	NA	NA	NA
OG0001649	3.4396809029687	-6.5031148067119e-08	0.00144269484940427	NA	NA
OG0001651	1.16958395778242	9.08475311780681e-08	0.00144269493725224	NA	NA
OG0001652	21.0924332929577	-4.11416500633094e-08	0.00144269475118173	0.989758484049176	0.999991596353986
OG0001656	16.7699228594847	-3.653051831516e-07	0.00144269476421971	0.665703713253677	0.999991596353986
OG0001657	1.47769662773577	-1.3823522436737e-07	0.00144269494002475	NA	NA
OG0001658	1.57005420174782	-3.7744369729208e-09	0.00144269489306132	0.845118035397876	0.999991596353986
OG0001660	5.18062193868076	-8.38481418986827e-08	0.00144269479839805	0.837516788990496	0.999991596353986
OG0001662	7.77108855661792	-6.58969086729388e-08	0.00144269473032724	0.883883421517159	0.999991596353986
OG0001664	2.75091075926865	-5.93977530147374e-08	0.00144269486478391	0.823621036388726	0.999991596353986
OG0001667	0.307547612420704	-1.99825132758427e-07	0.00144269500495209	NA	NA
OG0001668	14.5145326721183	1.99956637953173e-06	0.00144269540230623	0.885271135705503	0.999991596353986
OG0001670	9.53822226240215	3.61328175035656e-08	0.00144269476996907	0.949694178831627	0.999991596353986
OG0001671	0.293497161384282	-2.24956747721499e-07	0.0014426950066244	0.939762950032004	0.999991596353986
OG0001672	1.12786673762167	-2.22759791111705e-07	0.00144269500494728	0.520911483982836	0.999991596353986
OG0001674	3.23923729771324	-1.17615164789477e-07	0.00144269485914366	NA	NA
OG0001677	10.0515073335061	7.81625351361747e-09	0.00144269482422689	NA	NA
OG0001678	0.294175977098065	-2.20748067964208e-07	0.00144269500627284	NA	NA
OG0001679	5.43969653112549	-7.7866017292645e-08	0.00144269479379723	0.847662624289138	0.999991596353986
OG0001681	5.03591331782916	6.74918044360748e-08	0.00144269480212413	0.891026427003239	0.999991596353986
OG0001682	1.2464708608876	6.93655885030632e-08	0.0014426949299073	NA	NA
OG0001683	4.43849617827428	-7.9207727154898e-09	0.00144269479171148	0.966591938272075	0.999991596353986
OG0001684	9.02689216188073	6.36845757219286e-08	0.00144269474217459	NA	NA
OG0001688	0	NA	NA	NA	NA
OG0001689	1.78550608932473	3.29491108950595e-08	0.00144269489128278	NA	NA
OG0001690	9.93877632504897	7.64983009665959e-09	0.00144269477019746	0.991299620708983	0.999991596353986
OG0001696	0.0468007236292376	-1.85909187928715e-07	0.00144269501156465	0.737088811968159	0.999991596353986
OG0001697	0.333314568836018	-1.40290391484525e-07	0.00144269500180031	0.906675853007119	0.999991596353986
OG0001699	0	NA	NA	NA	NA
OG0001700	0.5015672491831	5.26938212505851e-08	0.00144269495449383	0.750394366703426	0.999991596353986
OG0001702	21.5298179151993	6.60310188784139e-08	0.00144269471986492	0.900414543433892	0.999991596353986
OG0001703	4.72281000281242	-1.12903540848905e-07	0.00144269480928672	NA	NA
OG0001704	0	NA	NA	NA	NA
OG0001705	3.33898238135158	-1.58010241786894e-07	0.00144269486559442	NA	NA
OG0001706	12.7104532925151	3.43165183351949e-08	0.00144269478026748	0.94204193087523	0.999991596353986
OG0001707	14.7002924705136	3.99366421207699e-09	0.00144269473278889	NA	NA
OG0001708	0.852441751818256	-1.67938103927493e-07	0.00144269501284266	NA	NA
OG0001709	0.69545596136137	-9.20155629285663e-09	0.00144269494737604	NA	NA
OG0001710	3.51335582182734	-3.40114369722916e-08	0.00144269484275311	NA	NA
OG0001712	6.30425056247978	-6.72445435283089e-08	0.00144269483160875	0.858589883679003	0.999991596353986
OG0001715	12.3265865439653	-4.79727640357115e-08	0.00144269471619349	0.913569480945637	0.999991596353986
OG0001716	1.02319195135016	6.71037506855398e-08	0.00144269492723461	NA	NA
OG0001717	5.6926705302493	-2.46680857096595e-07	0.00144269490947775	NA	NA
OG0001721	2.65075441893298	3.94717744516423e-08	0.00144269485235742	0.911265994471346	0.999991596353986
OG0001723	125.342085964249	-4.39370048392026e-08	0.00144269471388554	0.927479127517665	0.999991596353986
OG0001724	0.29988548052942	-2.16922114773143e-07	0.00144269500610976	0.938402637911075	0.999991596353986
OG0001725	9.79271746648082	-9.155996974166e-08	0.00144269477912605	0.852199267537329	0.999991596353986
OG0001726	1.65178973609833	5.74048812889781e-08	0.00144269489746238	NA	NA
OG0001727	3.84920355919611	-7.10221383443707e-08	0.00144269477945994	NA	NA
OG0001729	0.19723162100893	-1.1179465046126e-07	0.00144269499896746	0.966524686319602	0.999991596353986
OG0001730	0.38777742435654	-1.40411691699888e-07	0.00144269500288461	NA	NA
OG0001731	2.58642941085254	-5.44733760863005e-08	0.0014426948338088	0.849521517586659	0.999991596353986
OG0001735	1.6749282487447	-1.59310528647942e-07	0.00144269494247653	NA	NA
OG0001736	4.4680529495655	-1.66647523125049e-08	0.00144269480979999	0.879219926980019	0.999991596353986
OG0001737	24.993862353795	2.30121192293082e-08	0.0014426947152643	0.982831574308373	0.999991596353986
OG0001738	0.590039733083042	-1.69145978514028e-07	0.00144269500113108	0.730840735262173	0.999991596353986
OG0001739	22.6901934589735	4.94788703733421e-06	0.00144269896592875	0.698127785692434	0.999991596353986
OG0001740	20.7018322648008	2.90792698003095e-07	0.00144269480585048	0.778488154966552	0.999991596353986
OG0001742	2.12510799222148	2.24193968707916e-08	0.00144269483845452	0.979914215780969	0.999991596353986
OG0001743	3.15553365236261	-2.5211731042065e-08	0.00144269484714986	NA	NA
OG0001744	3.66923437347014	-1.75358834935e-07	0.00144269484846649	0.61076880229451	0.999991596353986
OG0001745	0.140402170887713	-9.64546971453204e-07	0.00144269515879888	0.899584741169815	0.999991596353986
OG0001751	9.13847087680472	-1.84044483956192e-07	0.00144269476112199	0.756440450902752	0.999991596353986
OG0001755	3.85098961372399	-2.32652096147529e-08	0.0014426948370844	NA	NA
OG0001756	30.4500190104749	4.79381444550978e-08	0.00144269472466276	0.931244885952052	0.999991596353986
OG0001757	6.16998631812373	-1.62156661193119e-08	0.00144269478421554	0.965389540744201	0.999991596353986
OG0001761	11.1453345032486	-6.23862665914363e-08	0.00144269478625803	0.876093043474638	0.999991596353986
OG0001762	3.08155552513958	1.5748935979961e-07	0.00144269488486431	0.549623750671066	0.999991596353986
OG0001763	8.22292343003844	7.38545015563406e-08	0.00144269473065329	0.945319725852464	0.999991596353986
OG0001764	2.80452822514333	-2.48199129567649e-08	0.00144269485381732	NA	NA
OG0001765	6.03247575671518	1.51536001623981e-07	0.00144269484689652	0.697409879187851	0.999991596353986
OG0001766	3.10204711107206	-1.32909537944416e-07	0.00144269486268809	NA	NA
OG0001767	2.17593044039516	1.29240153720312e-08	0.001442694867421	0.996596098150543	0.999991596353986
OG0001770	0.217289073992889	-1.16585738317207e-07	0.00144269499923749	0.991989251298061	0.999991596353986
OG0001771	5.83192410312678	-8.23766478103718e-08	0.00144269479175691	0.907932771483446	0.999991596353986
OG0001772	7.01827542081342	5.99398684969371e-07	0.00144269485576648	0.756661758851726	0.999991596353986
OG0001773	0.163802532702332	-1.04967574729939e-07	0.00144269499883315	0.927628009438216	0.999991596353986
OG0001775	2.41340789195613	8.42391178363495e-08	0.00144269486007473	0.820871753548225	0.999991596353986
OG0001776	1.58410465278424	-1.60272598011268e-09	0.00144269491421304	NA	NA
OG0001783	5.76202051619911	-4.11237763645229e-08	0.00144269479037035	0.918187245746665	0.999991596353986
OG0001784	12.1601683405907	-3.39876731105572e-08	0.00144269474092927	0.935439256579094	0.999991596353986
OG0001785	0.287490159436745	-2.32107924942817e-07	0.00144269500706811	NA	NA
OG0001786	3.08702034580567	-2.17280705745568e-08	0.00144269477345363	0.942773236922305	0.999991596353986
OG0001787	1.40107157379885	1.13173938045902e-07	0.00144269491876991	NA	NA
OG0001789	1.51737740075517	1.70520485822626e-07	0.0014426949123544	0.615112404172416	0.999991596353986
OG0001791	0.605066498349429	-1.53745028602168e-07	0.00144269500779563	NA	NA
OG0001796	3.95210210148187	8.52264682212836e-08	0.00144269479675635	0.841568481782284	0.999991596353986
OG0001797	288.548765361264	-6.60922707919827e-07	0.00144269481609518	0.193732998518419	0.999991596353986
OG0001798	16.9943430480299	9.99442197913587e-08	0.00144269477983903	0.827063244384654	0.999991596353986
OG0001799	0.110315991411774	-8.9436600931217e-08	0.00144269499969597	0.859952401129737	0.999991596353986
OG0001800	1.08323338571791	-8.46896651103454e-08	0.00144269493805679	NA	NA
OG0001801	0.223974891654208	-1.17326421700324e-07	0.00144269499931336	0.999991596353986	0.999991596353986
OG0001802	5.31824054842225	5.34370772219129e-08	0.00144269478309876	0.947669654540567	0.999991596353986
OG0001803	1.70848826163542	-6.05350210097149e-08	0.00144269490291795	NA	NA
OG0001805	3.84096088723201	-2.22998342579193e-08	0.00144269483707021	NA	NA
OG0001806	0.202941124440285	-1.05480130954549e-07	0.00144269499989878	0.927466084920881	0.999991596353986
OG0001808	18.0660480620102	-5.02328128221295e-09	0.0014426947654265	NA	NA
OG0001809	1.14327482008566	-1.8294935077482e-07	0.00144269501583498	NA	NA
OG0001810	1.13938402012534	-1.09782649724848e-07	0.00144269491686678	0.804449069927363	0.999991596353986
OG0001811	6.52946632697565	-7.08559350136269e-08	0.00144269477736772	0.866669525776844	0.999991596353986
OG0001812	0.0501436324598974	-1.98288308465778e-07	0.00144269501172733	0.745842387781838	0.999991596353986
OG0001814	3.40221292371467	-9.2831637688088e-09	0.00144269488053291	NA	NA
OG0001815	8.04088514822796	8.53346477571072e-10	0.00144269478781501	0.995805776479605	0.999991596353986
OG0001816	0.767213901108013	-2.03464675981346e-07	0.00144269499760782	0.631386210812891	0.999991596353986
OG0001817	4.66691953371043	1.13337412880618e-07	0.00144269480274893	0.801008660127771	0.999991596353986
OG0001818	3.22851258910449	6.8933004278817e-08	0.00144269485600501	0.810930855718523	0.999991596353986
OG0001819	7.76385484782694	-1.26227462300992e-08	0.0014426947083451	0.978111771474146	0.999991596353986
OG0001824	1.08601123701593	1.1822369580709e-07	0.00144269494852452	0.78454444984335	0.999991596353986
OG0001828	5.25331615000319	7.40270593883186e-08	0.00144269487940166	NA	NA
OG0001831	4.48529690190351	-1.19526189816302e-08	0.0014426947917352	0.957246108800831	0.999991596353986
OG0001835	6.34952137090119	-4.52635839294282e-06	0.00144269833879786	0.689634719051139	0.999991596353986
OG0001836	3.63704344856176	-1.32877156028005e-09	0.00144269483721154	NA	NA
OG0001837	3.85001329949402	-2.83888664821174e-08	0.00144269480035991	NA	NA
OG0001838	1.33672939931542	4.72440537116533e-08	0.00144269492366023	NA	NA
OG0001839	1.92842426234221	-5.38337318716879e-08	0.00144269491040978	NA	NA
OG0001841	0	NA	NA	NA	NA
OG0001842	3.1383849752608	2.0327930405273e-07	0.00144269487958212	0.576042749943504	0.999991596353986
OG0001843	4.5077565988361	-1.96103669980032e-07	0.00144269479529289	NA	NA
OG0001846	0.617890242542412	1.75905484798692e-08	0.00144269493763505	0.854523491441579	0.999991596353986
OG0001847	3.65278167848509	1.20688690858111e-09	0.00144269479968692	NA	NA
OG0001850	0.374405789033901	-1.39786309724997e-07	0.00144269500259873	NA	NA
OG0001851	1.83873078144703	-1.74951483334613e-07	0.0014426949448686	NA	NA
OG0001854	0.555053790473658	3.20707961759535e-08	0.00144269495041324	0.811239640245246	0.999991596353986
OG0001858	4.97898727592979	-7.04072711220374e-08	0.00144269478381829	0.86593281694351	0.999991596353986
OG0001859	3.90229161688608	-7.68071728415724e-07	0.00144269495138474	NA	NA
OG0001862	0.217289073992889	-1.16585738317207e-07	0.00144269499923749	0.991989251298061	0.999991596353986
OG0001865	2.98157146858418	-1.98803947947925e-07	0.00144269487391592	0.769387656180252	0.999991596353986
OG0001866	2.16911369814971	-8.04938772431496e-08	0.0014426949107064	NA	NA
OG0001867	0.173831259194311	-1.07349460861999e-07	0.00144269499884285	0.93996238240882	0.999991596353986
OG0001869	1.38062134706251	-2.01971598593591e-07	0.00144269501616483	NA	NA
OG0001871	9.45209920669992	8.25903327571582e-08	0.00144269482373061	0.842330265605161	0.999991596353986
OG0001873	0	NA	NA	NA	NA
OG0001874	6.35006757816805	1.23416036278939e-07	0.00144269481362071	0.679720483751671	0.999991596353986
OG0001880	5.04353980037251	1.80204581166021e-07	0.00144269485400428	0.646893350680152	0.999991596353986
OG0001881	0.514129144207831	-1.49498032290637e-07	0.00144269500567204	0.779459712339167	0.999991596353986
OG0001885	1.0365635866728	6.38392419270508e-08	0.00144269492582673	NA	NA
OG0001886	2.21159519871833	-1.14906785850708e-07	0.00144269488926166	NA	NA
OG0001888	1.92744794811224	-6.73409103811436e-08	0.00144269488815016	NA	NA
OG0001891	0.993105771874221	7.5000579029018e-08	0.00144269493068973	NA	NA
OG0001892	2.84811696452604	1.04810768463384e-07	0.00144269485415718	NA	NA
OG0001894	0.752285411482588	-2.21429305811644e-08	0.00144269494454866	NA	NA
OG0001896	10.7717613307638	-1.75121417313334e-07	0.00144269476938089	0.695424110977698	0.999991596353986
OG0001897	1.38088319623076	-9.3405789057063e-09	0.00144269490649739	NA	NA
OG0001899	21.7156288454827	8.35342785817325e-08	0.00144269472440022	0.871195372372674	0.999991596353986
OG0001902	9.00360724211006	-2.32293243625655e-07	0.00144269478943375	0.961908535192932	0.999991596353986
OG0001909	0.160459623871672	-1.04144245497455e-07	0.00144269499883872	0.923371483037611	0.999991596353986
OG0001910	1.38018721411399	3.76404657446919e-08	0.00144269492132305	NA	NA
OG0001911	2.43599851347284	-1.00438411421021e-07	0.0014426948372412	0.898231369151141	0.999991596353986
OG0001912	6.25992448178418	1.82424501588038e-07	0.00144269485254499	0.6397901862657	0.999991596353986
OG0001913	3.70377070059083	-8.09982659368768e-08	0.00144269485057068	NA	NA
OG0001915	5.41672459241118	-1.668624062141e-08	0.0014426947457636	0.96728377961729	0.999991596353986
OG0001920	1.16958395778242	9.08475311780681e-08	0.00144269493725224	NA	NA
OG0001927	0.140402170887713	-9.64546971453204e-07	0.00144269515879888	0.899584741169815	0.999991596353986
OG0001938	16.8607007029428	-2.11398268120702e-08	0.00144269471588535	0.957587402940659	0.999991596353986
OG0001939	26.4726736140559	-5.73683849011297e-08	0.00144269474845026	0.887194221314331	0.999991596353986
OG0001940	0.133716353226393	-9.69311226998889e-08	0.00144269499908229	0.891406044780582	0.999991596353986
OG0001943	34.9439981345269	1.03169047963439e-07	0.00144269474929902	0.852098800718883	0.999991596353986
OG0001945	0.718725398591863	-1.6210986015672e-07	0.00144269501031069	NA	NA
OG0001947	1.15232723234768	-2.20281298277829e-07	0.00144269500675733	0.517730211078227	0.999991596353986
OG0001948	1.83762354263294	-2.84047957655671e-07	0.00144269501039315	NA	NA
OG0001950	1.13591018671056	-2.18643889196833e-07	0.00144269500677356	NA	NA
OG0001953	0.674422194147447	1.15930254745127e-09	0.00144269493270342	0.903137949837973	0.999991596353986
OG0001954	3.60194206390843	4.06557891626817e-08	0.00144269481260633	0.920843235569659	0.999991596353986
OG0001957	4.09695442001433	1.46851584852942e-07	0.00144269480878882	0.722024795931582	0.999991596353986
OG0001964	0.995638940406972	6.97347790312851e-08	0.00144269491805349	0.874823565560319	0.999991596353986
OG0001968	2.363960241613	3.4854896867525e-08	0.00144269487814883	NA	NA
OG0001969	4.47055046875032	1.35070803099772e-08	0.00144269475524829	0.978980476297109	0.999991596353986
OG0001970	0.665369781885432	-1.22492282336761e-09	0.00144269494767273	NA	NA
OG0001974	3.20498130270574	8.86385143131688e-09	0.00144269488172853	NA	NA
OG0001978	1.41027339358993	3.09611224602814e-08	0.00144269491990546	NA	NA
OG0001981	2.92402755340125	3.50636333028113e-08	0.00144269482036621	NA	NA
OG0001983	3.74054269772808	-8.41970254772883e-08	0.00144269485096689	NA	NA
OG0001985	5.32396853479855	1.02162726939171e-08	0.00144269479915544	0.867745763177043	0.999991596353986
OG0001986	0.912745035354259	-5.51999235146148e-08	0.0014426949397552	NA	NA
OG0001987	2.85731878431712	4.9700091571508e-08	0.00144269488689623	NA	NA
OG0001988	1.22252831779153	-2.27779180311821e-07	0.00144269500684368	0.49716886791811	0.999991596353986
OG0001991	0.324262156574003	-1.41746514667962e-07	0.00144269500178818	NA	NA
OG0001995	3.92703112718332	4.55438447934016e-08	0.0014426947951319	0.916932700120678	0.999991596353986
OG0002000	0	NA	NA	NA	NA
OG0002004	9.07074443429449	1.27225569627749e-07	0.00144269473460535	NA	NA
OG0002005	0.484852705029801	6.013850054732e-08	0.0014426949563878	0.730671644021684	0.999991596353986
OG0002006	12.6367982495029	2.7167667972227e-08	0.00144269470542088	0.886678093460095	0.999991596353986
OG0002007	4.22830417864003	1.10332527668758e-07	0.00144269484024457	0.77776386068903	0.999991596353986
OG0002012	0.357691244880602	-1.39569364613018e-07	0.00144269500227542	NA	NA
OG0002014	3.04478352800233	2.23979684529531e-07	0.00144269488910962	0.531613717351289	0.999991596353986
OG0002021	0.875842113632875	-1.69168616089665e-07	0.00144269501327555	NA	NA
OG0002025	22.0101322237383	-1.00840193537588e-07	0.0014426947492751	0.838555456086926	0.999991596353986
OG0002026	1.09897161564124	-1.01837783839887e-07	0.00144269491715558	0.824546512970349	0.999991596353986
OG0002027	0.922773761846239	-5.72474597510224e-08	0.00144269493957726	NA	NA
OG0002028	3.04412758853973	-1.55577283382846e-07	0.00144269482557147	NA	NA
OG0002029	1.78467918262383	-3.34322431654452e-08	0.00144269491114159	NA	NA
OG0002030	25.6164106771103	-7.45495344630937e-08	0.00144269473601824	0.865653701688073	0.999991596353986
OG0002032	25.6516810525268	5.49880058295109e-08	0.00144269478794951	0.903724005834441	0.999991596353986
OG0002033	0.20391743867025	-1.13692287218535e-07	0.00144269499905797	0.975264838683356	0.999991596353986
OG0002034	2.29213967557333	-1.76483881106512e-07	0.00144269487891425	0.705799202813296	0.999991596353986
OG0002038	3.42617834306193	-1.32558330136552e-07	0.00144269487296154	0.683268423319085	0.999991596353986
OG0002039	0.397127335134737	-1.39856583786278e-07	0.00144269500290737	0.852268182010556	0.999991596353986
OG0002042	4.36470750123449	-1.33507112186352e-07	0.00144269481947764	NA	NA
OG0002043	1.05233746594406	-2.09068479436384e-07	0.00144269500679373	0.548975298549605	0.999991596353986
OG0002044	52.0852783723263	2.30779104269706e-08	0.00144269470636126	0.975123041621816	0.999991596353986
OG0002046	0.441394890231224	8.36386123462275e-08	0.00144269496336507	0.679676585208283	0.999991596353986
OG0002049	9.72820871806533	1.97831834372674e-08	0.00144269474597506	0.884022196677511	0.999991596353986
OG0002053	0	NA	NA	NA	NA
OG0002059	0.280804341775426	-2.43767440522384e-07	0.0014426950079378	NA	NA
OG0002061	1.15009156233111	-9.47739554487174e-08	0.0014426949379353	NA	NA
OG0002067	4.28289627488187	2.4996543977119e-07	0.0014426949015504	0.465235550346846	0.999991596353986
OG0002068	0.0802298119358359	-7.78048390493452e-08	0.00144269500143095	0.81086116156178	0.999991596353986
OG0002070	1.87172573680511	7.18435284314013e-08	0.00144269487773504	0.858488881363962	0.999991596353986
OG0002079	0.605066498349429	-1.53745028602168e-07	0.00144269500779563	NA	NA
OG0002082	12.3568295246813	-1.86116830072041e-07	0.00144269480992289	NA	NA
OG0002083	0.631809768994707	-1.57243180336798e-07	0.00144269500848759	NA	NA
OG0002085	0.752154486898461	-1.61879240249281e-07	0.00144269501086935	NA	NA
OG0002089	0.0735439942745162	-7.48682568767451e-08	0.00144269500204104	0.798134435496707	0.999991596353986
OG0002091	0.257403979960807	-1.23018955106242e-07	0.00144269499988846	NA	NA
OG0002095	1.43436973752132	-1.85864937919502e-08	0.00144269490528935	NA	NA
OG0002097	4.46093299895567	1.31422926645651e-07	0.00144269481518543	0.750328199319985	0.999991596353986
OG0002104	20.8414475716418	3.75199418271888e-08	0.0014426947307965	0.944324069906648	0.999991596353986
OG0002105	30.7062370592148	1.19348039140005e-07	0.00144269473139168	0.752603707455055	0.999991596353986
OG0002107	5.63401366640407	-3.87940421057629e-08	0.00144269474700904	0.92846710552795	0.999991596353986
OG0002110	2.66356099672298	1.97167771224396e-07	0.00144269489049396	0.572949059206994	0.999991596353986
OG0002114	2.89839152157006	2.004965605672e-07	0.00144269487907009	0.58511327997349	0.999991596353986
OG0002123	0.237346526976848	-1.20181712993336e-07	0.00144269499954628	0.984580143441219	0.999991596353986
OG0002124	2.44225590803385	-1.30931195529281e-07	0.00144269489051238	NA	NA
OG0002127	0.443630560247792	-1.43020422958016e-07	0.00144269500389819	0.823105816658691	0.999991596353986
OG0002128	0.869156295971555	-1.68429594944658e-07	0.00144269501312987	NA	NA
OG0002133	3.12544747288668	-1.98469300243312e-08	0.00144269484689842	NA	NA
OG0002137	0.130373444395733	-9.58132422600254e-08	0.00144269499913868	0.887193428477609	0.999991596353986
OG0002142	1.46779882582792	-2.45228397832979e-08	0.0014426949046906	NA	NA
OG0002144	15.7059786203575	-3.87326162132455e-08	0.00144269477283888	0.919847481579454	0.999991596353986
OG0002145	6.26011393196742	-7.81136401585597e-08	0.001442694794692	0.84851396483306	0.999991596353986
OG0002147	0.344319609557962	-1.39971928496905e-07	0.00144269500205153	NA	NA
OG0002150	0.869287220555682	-4.69822124747522e-08	0.00144269494072951	NA	NA
OG0002157	46.0562933228166	1.07176208972847e-07	0.00144269472535302	0.832218278384396	0.999991596353986
OG0002158	1.53396102032435	6.87240249256424e-09	0.00144269491548927	NA	NA
OG0002160	34.6754339217584	1.22183698700741e-08	0.00144269470289604	0.991036761737715	0.999991596353986
OG0002162	1.27655704036354	1.14123166677839e-07	0.00144269492862026	NA	NA
OG0002167	16.1274153588264	-1.78797484479704e-08	0.00144269476421973	0.959574034249921	0.999991596353986
OG0002175	0.918865795482938	1.90389456663712e-07	0.00144269499693899	0.544078806236827	0.999991596353986
OG0002180	7.7255259963869	5.42879850614106e-08	0.00144269472335486	0.921458152380707	0.999991596353986
OG0002182	0	NA	NA	NA	NA
OG0002183	3.45583038958936	5.98801435222416e-08	0.00144269484858828	0.881160235761448	0.999991596353986
OG0002185	3.10347304079072	-2.83554162511546e-07	0.00144269488281931	NA	NA
OG0002186	0.651867221978666	-1.58800914245676e-07	0.00144269500893954	NA	NA
OG0002188	0.50825306684442	4.9851536875549e-08	0.00144269495383358	0.757860431247477	0.999991596353986
OG0002190	4.92015538200249	-1.06884345268181e-08	0.00144269483179807	0.945344518267125	0.999991596353986
OG0002192	1.24940251302094	-1.28727434781514e-07	0.00144269491700137	0.758778689513805	0.999991596353986
OG0002195	3.31000175682693	-1.6221034126149e-07	0.00144269485672744	0.980669612382775	0.999991596353986
OG0002198	0.411177786171159	-1.42021038529998e-07	0.00144269500341836	NA	NA
OG0002211	0	NA	NA	NA	NA
OG0002215	18.9732141511964	1.30801880301068e-08	0.00144269477597601	0.982166159942769	0.999991596353986
OG0002216	4.86743312111979	-2.39480966096312e-07	0.00144269479081683	NA	NA
OG0002222	4.58098021834324	1.19311998628098e-07	0.00144269481151922	0.782384853165256	0.999991596353986
OG0002226	0.976260303136796	-6.66460776838128e-08	0.00144269493885158	NA	NA
OG0002227	15.0818447819315	2.29522619505561e-08	0.00144269471403961	0.96758986856753	0.999991596353986
OG0002230	1.89085969131002	-2.18108440792306e-07	0.00144269492186716	0.558587537549998	0.999991596353986
OG0002237	9.609985911997	-1.76353758551014e-07	0.00144269474985888	0.698913862351847	0.999991596353986
OG0002244	0.133716353226393	-9.69311226998889e-08	0.00144269499908229	0.891406044780582	0.999991596353986
OG0002252	3.51780428560929	1.76977016377033e-07	0.00144269487489992	0.622469217814564	0.999991596353986
OG0002254	1.48716029669511	1.56243472247925e-08	0.00144269491692688	NA	NA
OG0002258	4.18597647890674	-8.61883510110147e-08	0.00144269487029921	NA	NA
OG0002260	0.250718162299487	-1.22178813645263e-07	0.00144269499977272	0.969940513583258	0.999991596353986
OG0002261	4.83203592181309	-2.29987474980617e-07	0.00144269482629042	NA	NA
OG0002266	1.61097884801365	1.39910538587459e-07	0.0014426948991342	0.693089803794504	0.999991596353986
OG0002270	1.17626977544374	8.87455101840955e-08	0.00144269493651515	NA	NA
OG0002280	2.52652461091712	-1.73216802723459e-07	0.0014426948858687	NA	NA
OG0002283	6.42883339420619	-1.5251637451002e-07	0.00144269476171915	0.649825223105135	0.999991596353986
OG0002286	2.58252144448923	1.01365985686821e-07	0.00144269486928113	0.774330331050057	0.999991596353986
OG0002287	0	NA	NA	NA	NA
OG0002288	0.687960403402142	-1.60249965606355e-07	0.00144269500938151	0.699289117818313	0.999991596353986
OG0002291	0.0434578147985778	-1.70861184004899e-07	0.00144269501135929	0.72791851156642	0.999991596353986
OG0002293	24.8322786920271	5.74952867752121e-09	0.00144269471475407	0.998799103676551	0.999991596353986
OG0002294	2.22885192415308	1.56134356473478e-07	0.00144269492054929	NA	NA
OG0002296	0.39780615084852	-1.41093780707525e-07	0.00144269500311187	NA	NA
OG0002311	9.28870661415295	2.06067564608167e-07	0.0014426948066757	0.635579498914615	0.999991596353986
OG0002318	0.560632369320886	-1.50660133363553e-07	0.0014426950065764	0.756897867985211	0.999991596353986
OG0002323	0.695325036777244	-1.6122096489529e-07	0.00144269500985159	NA	NA
OG0002324	0.373726973320118	-1.38911603394937e-07	0.00144269500243117	0.869649420969563	0.999991596353986
OG0002327	2.11187299133117	-2.41808921304199e-07	0.00144269493031007	NA	NA
OG0002331	7.08063063403095	-5.82378352493911e-08	0.00144269478623786	0.8902311663052	0.999991596353986
OG0002333	0	NA	NA	NA	NA
OG0002352	5.99172207768766	-1.5071998816007e-07	0.00144269474448242	0.819693665008882	0.999991596353986
OG0002358	6.13152485823676	4.50914396528454e-08	0.00144269483435513	NA	NA
OG0002359	0.147087988549032	-1.0055232372282e-07	0.00144269499890734	0.907455560027809	0.999991596353986
OG0002360	9.30893466705437	3.81150723334287e-07	0.00144269475658907	0.878720708879861	0.999991596353986
OG0002361	1.32713480577195	-1.98453055807468e-07	0.00144269501606856	NA	NA
OG0002362	2.32959048842437	-1.74103367829425e-07	0.00144269488384096	NA	NA
OG0002363	14.0191218324118	-8.94963958986079e-08	0.00144269472300897	0.845898381956634	0.999991596353986
OG0002366	4.54952663474776	-1.42782048998094e-07	0.00144269486220505	NA	NA
OG0002372	13.5932430729775	5.12248489370803e-08	0.00144269477904383	0.913457060954401	0.999991596353986
OG0002374	11.7999654868866	-9.98148796479798e-08	0.00144269471654296	0.831379748669877	0.999991596353986
OG0002376	8.85824268179586	-5.90954730157146e-08	0.00144269474131475	0.892529542113163	0.999991596353986
OG0002379	0.601854514102895	1.66850550144533e-08	0.00144269494859152	NA	NA
OG0002382	0.210603256331569	-1.14995467582368e-07	0.00144269499913674	0.983744844047563	0.999991596353986
OG0002397	15.0436283721306	1.30286919106111e-07	0.00144269471503069	0.796999672873615	0.999991596353986
OG0002403	0.0100287264919795	-2.53738582826977e-08	0.00144269502172305	0.596138986857429	0.999991596353986
OG0002406	0.337633791896643	-1.40398435179958e-07	0.00144269500195336	NA	NA
OG0002409	0.153773806210352	-1.02313370844296e-07	0.00144269499885976	0.915041576870335	0.999991596353986
OG0002421	4.4643159504405	-2.04344620676882e-07	0.00144269481757668	NA	NA
OG0002422	0.364377062541921	-1.39569803800896e-07	0.00144269500239955	NA	NA
OG0002425	0.320919247743344	-1.4219017853065e-07	0.00144269500175381	NA	NA
OG0002438	2.97935128110779	3.80328049856988e-08	0.00144269482531342	0.927001187645403	0.999991596353986
OG0002444	0.648524313148007	-1.58796101135714e-07	0.00144269500887847	NA	NA
OG0002454	11.3507391813886	-1.6054113081068e-08	0.00144269473227197	NA	NA
OG0002455	2.02885961824911	-4.8717294938954e-09	0.00144269485431602	NA	NA
OG0002475	14.068516667004	5.23971154041461e-09	0.00144269471566124	0.997994483658154	0.999991596353986
OG0002486	5.64862917497313	-1.84448972056627e-07	0.00144269481612808	0.772718502415256	0.999991596353986
OG0002502	0.309914207021399	-1.42878407284706e-07	0.00144269500160952	0.928475123347856	0.999991596353986
OG0002505	4.80970846600659	-8.43120453511749e-08	0.00144269484904635	0.840440513010827	0.999991596353986
OG0002534	3.82189523101819	2.49801728854051e-08	0.00144269477203287	0.987032164806201	0.999991596353986
OG0002535	48.0811254319645	3.4307180313143e-08	0.00144269469957712	0.956723986611587	0.999991596353986
OG0002536	3.36084137140359	-6.46384222167372e-08	0.00144269480709397	0.87926523843998	0.999991596353986
OG0002552	5.97472851796312	-1.96360036630688e-07	0.00144269479837937	NA	NA
OG0002555	6.89203745914327	-3.30220813621458e-08	0.00144269482868087	0.926666962995835	0.999991596353986
OG0002559	5.35139062115761	-4.44905926946224e-08	0.00144269483417049	0.878985660346372	0.999991596353986
OG0002562	2.30744948239635	-3.03785446207968e-07	0.00144269490634381	0.437670709415357	0.999991596353986
OG0002563	1.82826792200654	8.16561460628184e-08	0.0014426948802209	0.834771586626411	0.999991596353986
OG0002564	45.1163724930228	-4.95297818296428e-08	0.00144269470529329	0.982194352396775	0.999991596353986
OG0002565	4.09932101461503	1.04948398636229e-08	0.00144269480942239	0.716300099315204	0.999991596353986
OG0002570	0.120344717903754	-9.2772619588378e-08	0.00144269499937392	0.874019175735388	0.999991596353986
OG0002572	2.10824404053911	1.19565840639578e-07	0.00144269482466413	0.771359145612198	0.999991596353986
OG0002577	4.12373334000754	-2.49470685635658e-08	0.00144269480969608	0.948350682507521	0.999991596353986
OG0002598	35.1442047433405	-1.56251528840743e-07	0.00144269473695156	NA	NA
OG0002613	5.8482458735277	-1.83105870665744e-07	0.00144269487828697	NA	NA
OG0002616	3.1792469952336	7.26565135326857e-09	0.00144269481660212	0.993314494374192	0.999991596353986
OG0002621	0.474823978537822	6.48588301434097e-08	0.00144269495771319	0.719732177585591	0.999991596353986
OG0002625	1.33421339718565	1.30687036245607e-07	0.0014426949277707	NA	NA
OG0002626	18.1022037950182	-3.61512423871451e-08	0.00144269473869482	0.631456294335466	0.999991596353986
OG0002627	16.8934509755356	-2.29321821356065e-08	0.00144269471263009	0.955209148370623	0.999991596353986
OG0002628	2.94468571326578	-2.08105121627113e-07	0.00144269489464291	NA	NA
OG0002629	0.718856323175989	-1.4597366116274e-08	0.00144269494609764	NA	NA
OG0002630	6.91180887016583	-4.12188444919316e-06	0.00144269772759121	0.801465429329527	0.999991596353986
OG0002636	4.10378964520472	6.47440249441408e-08	0.00144269487922036	NA	NA
OG0002637	44.567786081422	-3.63227950003221e-06	0.00144269700430028	NA	NA
OG0002638	6.56108948490795	1.14567464681193e-09	0.00144269482587121	0.967562462820056	0.999991596353986
OG0002640	0.504779233429634	-1.49243426682898e-07	0.00144269500563173	NA	NA
OG0002660	0.244032344638167	-1.21007792198195e-07	0.00144269499964899	0.977168414936722	0.999991596353986
OG0002664	0	NA	NA	NA	NA
OG0002666	0.110315991411774	-8.9436600931217e-08	0.00144269499969597	0.859952401129737	0.999991596353986
OG0002668	1.15286941362913	9.60073124874709e-08	0.00144269493917616	NA	NA
OG0002672	0.956202850152837	-6.31308979806503e-08	0.00144269493910678	NA	NA
OG0002675	2.84785511535778	-1.4514164591651e-07	0.00144269487018067	0.799878329884818	0.999991596353986
OG0002682	1.82826792200654	8.16561460628184e-08	0.0014426948802209	0.834771586626411	0.999991596353986
OG0002685	0.76886903105176	-1.64586136424553e-07	0.00144269501130282	NA	NA
OG0002693	5.03227291048232	5.96291270775937e-08	0.0014426948030691	0.889829075857929	0.999991596353986
OG0002697	6.7530783843772	-1.07335334194957e-06	0.00144269496562773	0.656627796752949	0.999991596353986
OG0002701	0	NA	NA	NA	NA
OG0002720	0.240689435807508	-1.20716969606719e-07	0.00144269499960191	0.980850756089634	0.999991596353986
OG0002723	1.67115120696552	1.21681824699265e-07	0.00144269489252607	0.736938195123452	0.999991596353986
OG0002729	0.645181404317347	-1.58436016704811e-07	0.00144269500879776	NA	NA
OG0002731	0.377069882150778	-1.38977659344635e-07	0.00144269500249466	0.867094883925953	0.999991596353986
OG0002732	9.77557449922721	-1.27918766458858e-07	0.00144269475609532	0.770034463609186	0.999991596353986
OG0002740	6.19233796672338	-4.18227422359906e-07	0.00144269493428678	NA	NA
OG0002743	1.67017489273556	1.45259141571104e-07	0.00144269486881582	0.70767985229125	0.999991596353986
OG0002749	2.70220451308219	4.32873160471896e-08	0.00144269480821482	0.920092476968036	0.999991596353986
OG0002755	1.1023145244719	-1.02526598607573e-07	0.00144269491713725	0.822964287772434	0.999991596353986
OG0002756	1.04646138858065	-7.83417098979943e-08	0.00144269493822499	NA	NA
OG0002757	2.62149514615794	8.47288787223582e-08	0.00144269488047281	NA	NA
OG0002763	4.75899977601405	2.44264478032296e-08	0.00144269486951307	NA	NA
OG0002766	3.2425802065439	-1.01465384593336e-07	0.00144269485687414	NA	NA
OG0002777	0.0668581766131966	-7.16419978353928e-08	0.00144269500276342	0.784546599946935	0.999991596353986
OG0002783	0.00668581766131966	-1.90965475809642e-08	0.00144269502533319	0.575051246968262	0.999991596353986
OG0002789	58.8831688352041	1.35034993390516e-08	0.00144269470653325	0.984497924421791	0.999991596353986
OG0002800	3.67311946358225	2.74780644591482e-08	0.00144269484553753	0.939622422118443	0.999991596353986
OG0002804	0.244032344638167	-1.21007792198195e-07	0.00144269499964899	0.977168414936722	0.999991596353986
OG0002805	0.731251644268664	-1.61608900984955e-08	0.00144269492816274	0.951398233733116	0.999991596353986
OG0002807	7.18968726965612	-8.9540073732599e-09	0.00144269482295207	0.976186133254132	0.999991596353986
OG0002814	0	NA	NA	NA	NA
OG0002815	14.8478428476481	1.52378339103133e-06	0.00144269512213853	0.994242158767302	0.999991596353986
OG0002820	11.4882608320311	-2.17123607067276e-08	0.00144269472370523	0.957354646868088	0.999991596353986
OG0002823	0	NA	NA	NA	NA
OG0002841	2.38555738249676	-2.42700000175984e-08	0.0014426948345943	0.917015972758334	0.999991596353986
OG0002843	32.3690138619552	1.59870601798696e-06	0.00144269515597455	0.73346953537551	0.999991596353986
OG0002848	0.404491968509839	-1.41663086817231e-07	0.00144269500326997	NA	NA
OG0002851	1.22641340790364	7.48593172061394e-08	0.0014426949316161	NA	NA
OG0002855	9.80257961904074	4.16252673394087e-07	0.00144269476679976	0.911159657119002	0.999991596353986
OG0002856	0.300861794759385	-2.09930228299109e-07	0.00144269500556571	NA	NA
OG0002857	5.79204817007593	2.99656146127285e-07	0.00144269490541213	0.405296654504979	0.999991596353986
OG0002867	0.777242627599992	-2.0508588770546e-07	0.00144269499745634	0.626412222353391	0.999991596353986
OG0002895	2.63751370819447	1.49221712406588e-07	0.0014426948669748	NA	NA
OG0002898	0.441263965647097	-1.44506725217389e-07	0.00144269500413509	NA	NA
OG0002899	23.9927872156797	1.15918042744802e-07	0.00144269473368023	0.820534731345203	0.999991596353986
OG0002907	5.03300454194701	-9.44367934129023e-08	0.00144269481670244	0.785776088242882	0.999991596353986
OG0002908	0.745730518405394	1.5519849188999e-07	0.00144269498610546	0.509519951180037	0.999991596353986
OG0002922	2.93352687170852	4.23109641562075e-08	0.00144269485727033	NA	NA
OG0002927	0.758840304559781	-1.66664419092828e-07	0.0014426950112543	NA	NA
OG0002931	3.51923189919075	-7.71638909318631e-08	0.00144269481473138	NA	NA
OG0002934	0.274118524114106	-2.55396839962223e-07	0.00144269500885673	NA	NA
OG0002936	5.09139084637102	-1.84858154917197e-07	0.00144269483377069	NA	NA
OG0002956	2.41928396931954	-3.05028392404064e-08	0.0014426948341047	0.904000712617557	0.999991596353986
OG0002958	0.00334290883065983	-1.16928921591027e-08	0.00144269503043556	0.55062966371812	0.999991596353986
OG0002965	1.3467581258074	4.48164522625372e-08	0.00144269492308488	NA	NA
OG0002973	9.31481813812879	-1.71827762895067e-07	0.00144269476650791	NA	NA
OG0002974	1.7573937306971	-2.72983594091562e-07	0.00144269500929336	NA	NA
OG0002976	0.591825787610916	1.98050594100156e-08	0.00144269494888221	NA	NA
OG0002977	0.745468669237142	-1.63543184570765e-07	0.00144269501085007	NA	NA
OG0002988	1.01303230027405	-7.24821840365202e-08	0.00144269493846477	NA	NA
OG0002989	0.123687626734414	-9.39121900474673e-08	0.00144269499928979	0.878503894025307	0.999991596353986
OG0002990	1.42768391986	-1.72628727393532e-08	0.00144269490542133	NA	NA
OG0003057	0.488195613860461	5.86088122121272e-08	0.00144269495597909	0.734745182785549	0.999991596353986
OG0003064	1.20357810362166	-1.02471873873457e-07	0.0014426949380061	NA	NA
OG0003068	4.06836415241095	5.37735690854458e-06	0.0014426998354315	0.536471652342041	0.999991596353986
OG0003069	0.117001809073094	-9.16720313289542e-08	0.00144269499947001	0.86943556418473	0.999991596353986
OG0003070	0.096944356089135	-8.47267580614209e-08	0.00144269500030345	0.839570345924249	0.999991596353986
OG0003080	0	NA	NA	NA	NA
OG0003082	1.49677776648976	-1.66270011428598e-07	0.0014426949190724	NA	NA
OG0003083	12.3054178261818	3.92491259461052e-09	0.00144269470873455	0.999893342980132	0.999991596353986
OG0003084	4.89898498035623	1.53908351136953e-07	0.00144269480827346	0.721837167474767	0.999991596353986
OG0003087	47.6132652242203	-4.57763536325496e-08	0.00144269471581143	0.912188424632755	0.999991596353986
OG0003088	3.60932386368651	1.06506459007528e-09	0.00144269480046615	NA	NA
OG0003089	0.0434578147985778	-1.70861184004899e-07	0.00144269501135929	0.72791851156642	0.999991596353986
OG0003101	2.57998827595648	2.1802751664784e-07	0.00144269490029528	0.5255501802241	0.999991596353986
OG0003102	0	NA	NA	NA	NA
OG0003103	0.117001809073094	-9.16720313289542e-08	0.00144269499947001	0.86943556418473	0.999991596353986
OG0003121	0.103630173750455	-8.70984805537866e-08	0.00144269499997058	0.850013378018277	0.999991596353986
OG0003136	1.80473663560779	-3.61444718789231e-08	0.00144269491097318	NA	NA
OG0003193	4.28318268416412	2.98817742563411e-08	0.00144269485889684	NA	NA
OG0003194	0.140402170887713	-9.64546971453204e-07	0.00144269515879888	0.899584741169815	0.999991596353986
OG0003195	0	NA	NA	NA	NA
OG0003206	9.9606881308519	-3.94069759210247e-08	0.00144269471831307	0.929372819919936	0.999991596353986
OG0003211	15.5846747546268	-1.81383894651214e-07	0.00144269472796846	NA	NA
OG0003212	5.89641568513929	-4.19257150404996e-08	0.00144269482861163	0.909890070234634	0.999991596353986
OG0003213	3.53649433447371	-1.39050249947312e-07	0.0014426948744813	0.664856955087025	0.999991596353986
OG0003218	0.551710881642998	3.30835703023472e-08	0.00144269495059262	0.807477963160913	0.999991596353986
OG0003220	4.01743907314021	-2.57709333219629e-09	0.00144269484312539	0.980973078790895	0.999991596353986
OG0003221	176.883699611814	4.36114882618638e-09	0.00144269472365354	0.99737553302036	0.999991596353986
OG0003234	13.3000060768987	1.70729318128234e-07	0.00144269479149653	0.728987965587383	0.999991596353986
OG0003250	1.75528898526466	-6.69297372009402e-08	0.00144269490298715	NA	NA
OG0003264	22.753126033789	1.58685913519406e-08	0.00144269471916773	NA	NA
OG0003283	0.754949504599465	-2.40473487580977e-08	0.00144269492609316	0.97343478385801	0.999991596353986
OG0003289	0	NA	NA	NA	NA
OG0003292	5.84572416154973	5.25116569916874e-08	0.00144269478415111	0.983451244119966	0.999991596353986
OG0003293	6.352703415648	3.97185846252117e-08	0.00144269477261431	NA	NA
OG0003298	9.76593986302957	-9.34769382433030e-09	0.00144269492616266	NA	NA
OG0003305	3.03462387692622	1.2113715285252e-07	0.00144269486276322	0.741579036229293	0.999991596353986
OG0003306	3.70307471847406	-3.77912469288226e-08	0.00144269488089063	NA	NA
OG0003314	12.6798192219095	7.14807155582001e-08	0.0014426947724997	0.886765740333849	0.999991596353986
OG0003315	1.44049049765	1.99454321339235e-07	0.0014426949270025	0.538992059194997	0.999991596353986
OG0003316	7.91060697906842	1.47663044546806e-07	0.0014426947936257	0.736106097599191	0.999991596353986
OG0003317	2.2227311640244	4.82500739626914e-09	0.00144269486662494	0.985526248345456	0.999991596353986
OG0003318	3.78859706729572	1.23199198351741e-07	0.00144269476738196	0.785031837606873	0.999991596353986
OG0003319	6.13779941920076	-1.76969899543665e-07	0.00144269479964822	NA	NA
OG0003320	5.8941954976629	3.91336556707067e-08	0.00144269474860758	0.935713921234559	0.999991596353986
OG0003321	2.01243111605722	-2.35572607632459e-07	0.00144269501858307	NA	NA
OG0003336	13.2027433225173	-1.11285883372715e-07	0.00144269471082444	NA	NA
OG0003348	9.73555486849549	8.78407185909322e-07	0.00144269490179728	NA	NA
OG0003355	18.7816409017307	2.27236899560031e-08	0.00144269492621826	0.946605687676769	0.999991596353986
OG0003365	1.3441111990935	-3.2597048932575e-09	0.00144269490751588	NA	NA
OG0003373	21.5149830169473	-4.6357734099648e-06	0.001442698449078	0.723190787547333	0.999991596353986
OG0003374	187.440708517047	3.56714019917469e-08	0.00144269470887954	0.955693842866287	0.999991596353986
OG0003380	2.75704868580031	-1.92035899396449e-09	0.00144269481839394	0.945858463565965	0.999991596353986
OG0003386	0.457978509800396	-1.45949197692956e-07	0.00144269500453886	NA	NA
OG0003388	0.18720289451695	-1.10207890354925e-07	0.00144269499890442	0.955478970785237	0.999991596353986
OG0003398	1.54468572893309	-3.66919285846471e-08	0.00144269490368393	NA	NA
OG0003410	5.56064195590982	-3.36070332259548e-07	0.00144269486129931	0.364874280934382	0.999991596353986
OG0003412	2.36382931702888	-5.12078840057027e-08	0.00144269488360219	NA	NA
OG0003414	3.03505800987474	-9.63133565402834e-08	0.0014426948676409	0.757857532488426	0.999991596353986
OG0003415	1.65558226041769	-2.2362275808389e-07	0.00144269489260155	0.589856889594347	0.999991596353986
OG0003416	0.534865412905572	-1.49727096279316e-07	0.00144269500624424	NA	NA
OG0003417	1.14618359596781	9.80163270785674e-08	0.00144269493998427	NA	NA
OG0003453	1.21026392128298	-1.03812588135982e-07	0.00144269493803855	NA	NA
OG0003468	0	NA	NA	NA	NA
OG0003480	5.38410524440249	2.12551145366971e-08	0.00144269478887577	0.899366924285018	0.999991596353986
OG0003484	1.13949777830649	1.0004863260379e-07	0.00144269494077151	NA	NA
OG0003496	7.33635829165963	7.36553818297162e-08	0.00144269478145327	0.87001185125328	0.999991596353986
OG0003500	14.7710296600699	1.55280188267401e-07	0.00144269480638289	0.717929418575396	0.999991596353986
OG0003503	1.15621232245979	9.50855956492286e-08	0.00144269493878878	NA	NA
OG0003505	3.86379619151398	8.16665722011747e-08	0.00144269484253151	0.83002786635868	0.999991596353986
OG0003511	1.13658900242434	-1.83189553253091e-07	0.00144269501588576	NA	NA
OG0003516	0.18720289451695	-1.10207890354925e-07	0.00144269499890442	0.955478970785237	0.999991596353986
OG0003518	79.4431369475447	-8.31940351962105e-06	0.00144270667047183	0.915338461624353	0.999991596353986
OG0003519	2.14584426091922	1.23344685303154e-08	0.00144269486814262	0.984702887904136	0.999991596353986
OG0003526	0.892122524837659	2.06043710624094e-07	0.00144269501139072	0.467497041397125	0.999991596353986
OG0003556	0	NA	NA	NA	NA
OG0003557	0.00334290883065983	-1.16928921591027e-08	0.00144269503043556	0.55062966371812	0.999991596353986
OG0003585	5.41503681352427	7.4401740884942e-09	0.00144269482520412	0.979984516913285	0.999991596353986
OG0003600	11.0319018028265	7.94653454300127e-08	0.00144269473631429	0.870627993660944	0.999991596353986
OG0003621	1.08644536996444	-1.78377850401179e-07	0.00144269501585946	NA	NA
OG0003625	7.23333453463795	-1.17688937716392e-06	0.00144269508252141	NA	NA
OG0003626	20.4590764423522	-3.4600473186668e-06	0.00144269679984258	0.796387949920959	0.999991596353986
OG0003632	26.0527261267168	9.76988832097657e-08	0.00144269473452397	0.84262048169214	0.999991596353986
OG0003633	2.06396502888784	-3.98700100118638e-07	0.0014426950223827	0.324794359199537	0.999991596353986
OG0003637	0.150430897379692	-1.01565671267058e-07	0.00144269499888506	0.911282939563841	0.999991596353986
OG0003641	1.07320465922593	-8.28099138947138e-08	0.00144269493808878	NA	NA
OG0003681	4.12694532425407	-8.5214131010094e-08	0.00144269485594711	NA	NA
OG0003710	1.80139372677713	-3.50859579950504e-08	0.00144269491099234	NA	NA
OG0003714	4.52167041544019	1.10266064265623e-08	0.00144269479632926	0.986349839096825	0.999991596353986
OG0003732	4.10979664715226	-1.46437974087921e-07	0.00144269485887674	NA	NA
OG0003737	4.71180496209047	-1.34424419624156e-07	0.00144269476984444	NA	NA
OG0003741	0.98086256775406	-1.19218588588906e-07	0.00144269500095298	0.57325676887382	0.999991596353986
OG0003748	3.49943629537505	-1.25832569910245e-07	0.0014426948225552	0.79381476976669	0.999991596353986
OG0003749	2.32864982354233	-3.04067768092076e-07	0.0014426950112368	0.290856458445876	0.999991596353986
OG0003752	0.528179595244253	-1.50918717612789e-07	0.0014426950061764	NA	NA
OG0003753	4.52960010634793	-1.08820852261379e-07	0.00144269484607519	NA	NA
OG0003754	0.541551230566892	-1.50246470988844e-07	0.00144269500640076	NA	NA
OG0003756	3.36834970245956	1.7563103360151e-07	0.00144269491119552	NA	NA
OG0003780	0.675267583793285	-1.60086744014621e-07	0.00144269500943255	NA	NA
OG0003783	1.03630173750455	-1.73885972812915e-07	0.00144269501585317	NA	NA
OG0003784	0.0334290883065983	-6.23725963587838e-08	0.00144269500964759	0.697408301849091	0.999991596353986
OG0003789	0.89603049120096	-5.19464465823314e-08	0.00144269494008123	NA	NA
OG0003795	4.31218010777092	-1.27488256698064e-07	0.00144269485855851	NA	NA
OG0003841	2.8242100707779	-8.88994331971583e-07	0.00144269506631957	NA	NA
OG0003857	1.70779227951866	-2.20379747010204e-08	0.00144269491198916	NA	NA
OG0003859	0.956333774736963	8.57126605672243e-08	0.00144269493551695	NA	NA
OG0003860	7.10506012582645	-1.81315906208638e-07	0.00144269481747986	0.653050311323156	0.999991596353986
OG0003867	24.8886965181301	-1.57553481099318e-08	0.00144269472611681	0.965269885793151	0.999991596353986
OG0003875	0.103630173750455	-8.70984805537866e-08	0.00144269499997058	0.850013378018277	0.999991596353986
OG0003877	10.2759207514151	-2.26594402493209e-07	0.00144269476259703	NA	NA
OG0003878	4.88672629369589	-2.13470885180291e-08	0.00144269483329484	0.950957013250234	0.999991596353986
OG0003879	6.73493791050524	-6.00803460092472e-08	0.00144269478784812	0.888034282409308	0.999991596353986
OG0003883	1.58132680148622	-1.46575564887612e-07	0.00144269494108945	NA	NA
OG0003885	4.34799295708119	4.38597574602323e-06	0.00144269814965759	NA	NA
OG0003942	1.09673594562468	4.94743496675339e-08	0.00144269492039877	NA	NA
OG0003958	25.4712652902263	8.87801732254581e-09	0.00144269469526342	0.952433950558401	0.999991596353986
OG0003959	7.23229969480886	3.19737392695285e-08	0.00144269478117271	0.944684129854154	0.999991596353986
OG0003966	0	NA	NA	NA	NA
OG0003979	172.661633978129	-3.99364654626716e-09	0.00144269470891014	0.981416974773583	0.999991596353986
OG0003981	0.244032344638167	-1.21007792198195e-07	0.00144269499964899	0.977168414936722	0.999991596353986
OG0003984	3.34217148934692	7.31862624416625e-08	0.00144269485136943	0.847360061061198	0.999991596353986
OG0003985	0.0434578147985778	-1.70861184004899e-07	0.00144269501135929	0.72791851156642	0.999991596353986
OG0003986	5.47092559876345	-1.37127104077554e-07	0.00144269482361218	0.726081967813601	0.999991596353986
OG0003987	4.64603685788838	-8.27521435451432e-10	0.0014426948330541	0.993693741970171	0.999991596353986
OG0003988	70.7926280910691	-2.59795421541858e-08	0.00144269471277157	0.9484482275144	0.999991596353986
OG0004002	0.57498031887349	-1.51617430859778e-07	0.00144269500711361	NA	NA
OG0004004	1.92855518692633	5.95190427010236e-08	0.00144269487496821	0.887738986731708	0.999991596353986
OG0004005	4.89512276649531	-3.1074817955586e-07	0.00144269486508884	NA	NA
OG0004006	1.88776146524463	7.81137262703782e-08	0.0014426948483391	0.858983202465429	0.999991596353986
OG0004007	0.0300861794759384	-5.6342742370524e-08	0.00144269501063501	0.686021115914608	0.999991596353986
OG0004012	0.334421807650109	1.71849607812259e-07	0.00144269501403155	0.421924571873048	0.999991596353986
OG0004013	1.46698908553001	-1.62333851823222e-07	0.00144269491868491	NA	NA
OG0004015	8.94428298224746	2.67940207599722e-07	0.00144269478396989	0.855185760643551	0.999991596353986
OG0004021	0.220631982823549	-1.1680271992125e-07	0.00144269499926812	0.996012341889329	0.999991596353986
OG0004040	125.328937414133	-7.94587645815164e-06	0.00144270565197255	0.954646448199374	0.999991596353986
OG0004043	0.157116715041012	-1.0330625485854e-07	0.00144269499884916	0.919038048543597	0.999991596353986
OG0004064	0.320919247743344	-1.4219017853065e-07	0.00144269500175381	NA	NA
OG0004085	1.55110969742616	-2.1401287430062e-07	0.00144269501676656	NA	NA
OG0004102	0.0869156295971555	-8.07130391615162e-08	0.00144269500092099	0.822834575774394	0.999991596353986
OG0004103	0.313257115852059	-1.42483984099408e-07	0.00144269500163168	0.925248143855519	0.999991596353986
OG0004118	1.08657629454857	-8.51506738692927e-08	0.00144269493804283	NA	NA
OG0004128	4.7485413098798	2.69049160329089e-08	0.00144269478017032	0.958935024045218	0.999991596353986
OG0004133	1.46612652948118	2.02274169547443e-08	0.00144269489738747	0.906708038142523	0.999991596353986
OG0004149	7.49294830795937	-4.75201764328937e-08	0.00144269471610702	0.917011151578034	0.999991596353986
OG0004151	0.625254875917514	9.61945142263947e-09	0.00144269494808446	NA	NA
OG0004152	0.257403979960807	-1.23018955106242e-07	0.00144269499988846	NA	NA
OG0004155	3.43214969566154	2.13947764657738e-08	0.0014426948022229	NA	NA
OG0004156	1.39759774038406	-1.26601092052989e-08	0.00144269490608675	NA	NA
OG0004157	1.61407707407904	-1.81720697253571e-07	0.00144269492064205	NA	NA
OG0004163	0.427892330324458	-1.43386201115061e-07	0.00144269500381478	NA	NA
OG0004164	8.27943418925509	1.56893922065376e-06	0.00144269525620201	0.731498504495299	0.999991596353986
OG0004165	0.0468007236292376	-1.85909187928715e-07	0.00144269501156465	0.737088811968159	0.999991596353986
OG0004174	1.30998612867014	5.33732540829074e-08	0.00144269492529415	NA	NA
OG0004175	4.03597803061275	-2.20335488654968e-07	0.00144269485431027	0.550486969067104	0.999991596353986
OG0004206	0	NA	NA	NA	NA
OG0004244	0.320919247743344	-1.4219017853065e-07	0.00144269500175381	NA	NA
OG0004247	6.07636770446227	1.59878229962743e-08	0.00144269482777376	0.964454681540144	0.999991596353986
OG0004253	0	NA	NA	NA	NA
OG0004288	0.183859985686291	-1.09607527655518e-07	0.00144269499888752	0.951693014796819	0.999991596353986
OG0004291	11.7847351054388	-3.09452524860203e-07	0.00144269479453695	0.947925800540157	0.999991596353986
OG0004293	0.334290883065983	-1.40672326333746e-07	0.00144269500190805	NA	NA
OG0004305	0.0802298119358359	-7.78048390493452e-08	0.00144269500143095	0.81086116156178	0.999991596353986
OG0004307	0.501436324598974	-1.49365917671132e-07	0.00144269500557239	NA	NA
OG0004308	20.60233215654	1.31778377498312e-08	0.00144269470769409	0.985656009424749	0.999991596353986
OG0004310	0.177174168024971	-1.08063958872306e-07	0.00144269499885221	0.94393673877515	0.999991596353986
OG0004311	0.845886858741063	-4.21352186987976e-08	0.00144269494129819	NA	NA
OG0004312	3.34205773116578	-5.80411341238575e-08	0.00144269481326878	NA	NA
OG0004313	1.09981700528708	-1.79636753792183e-07	0.00144269501587028	NA	NA
OG0004314	0.207260347500909	-1.14204238821225e-07	0.00144269499909047	0.979535165603855	0.999991596353986
OG0004319	8.22861174108141	1.66618892882505e-07	0.00144269479642669	0.703436979263906	0.999991596353986
OG0004327	0.645181404317347	-1.58436016704811e-07	0.00144269500879776	NA	NA
OG0004388	0.00334290883065983	-1.16928921591027e-08	0.00144269503043556	0.55062966371812	0.999991596353986
OG0004395	0	NA	NA	NA	NA
OG0004396	0.277461432944766	-2.49610414195253e-07	0.00144269500839323	NA	NA
OG0004398	4.00322204817173	1.21894019369973e-07	0.00144269480380364	0.859676790362853	0.999991596353986
OG0004399	0	NA	NA	NA	NA
OG0004442	7.04795034359204	-5.1810458674854e-06	0.00144269942524337	0.59193586979267	0.999991596353986
OG0004463	0.404491968509839	-1.41663086817231e-07	0.00144269500326997	NA	NA
OG0004464	0.551579957058872	-1.50779851632669e-07	0.00144269500662208	NA	NA
OG0004465	15.3159638421216	2.51275084561596e-08	0.00144269472842431	0.964788991339417	0.999991596353986
OG0004466	4.1313598225509	1.25339311885527e-07	0.00144269484344969	0.751235647057021	0.999991596353986
OG0004467	2.00891592344629	1.77071488055573e-07	0.00144269489201874	0.610506121397311	0.999991596353986
OG0004468	9.19963334866393	-1.16673013375935e-07	0.00144269472500228	0.850819592197799	0.999991596353986
OG0004470	0.8926875823703	-5.1439031536006e-08	0.00144269494015307	NA	NA
OG0004471	0.0234003618146188	-4.46394820529475e-08	0.00144269501313302	0.660864786079759	0.999991596353986
OG0004472	0.484721780445675	-1.48206378169432e-07	0.00144269500518322	NA	NA
OG0004473	2.2161762709472	1.24479025584493e-07	0.00144269487165937	0.729758790143552	0.999991596353986
OG0004476	9.5007472198996	3.71734461385726e-07	0.001442694815231	NA	NA
OG0004477	3.48925947789596	-3.67685000888993e-08	0.00144269485653086	0.890644926149693	0.999991596353986
OG0004478	0.110315991411774	-8.9436600931217e-08	0.00144269499969597	0.859952401129737	0.999991596353986
OG0004479	0.361034153711261	-1.39554097780756e-07	0.00144269500233655	NA	NA
OG0004482	0	NA	NA	NA	NA
OG0004484	0.20057452983959	-1.13071114765362e-07	0.00144269499902396	0.970932180949993	0.999991596353986
OG0004500	0.217289073992889	-1.16585738317207e-07	0.00144269499923749	0.991989251298061	0.999991596353986
OG0004536	1.46041702604983	2.13318786431374e-08	0.00144269491787284	NA	NA
OG0004559	0.524967610997719	4.35199065885165e-08	0.00144269495235828	0.7756400835749	0.999991596353986
OG0004596	0.19388871217827	-1.11672771024435e-07	0.00144269499895892	0.962875826772569	0.999991596353986
OG0004636	33.2103937691654	3.37341967345282e-07	0.00144269474785266	NA	NA
OG0004648	0.096944356089135	-8.47267580614209e-08	0.00144269500030345	0.839570345924249	0.999991596353986
OG0004650	0.845886858741063	-4.21352186987976e-08	0.00144269494129819	NA	NA
OG0004651	1.98384326528494	2.65721917780606e-07	0.00144269494444573	0.366567608231427	0.999991596353986
OG0004652	0	NA	NA	NA	NA
OG0004653	5.47676602677893	-2.1437056229626e-08	0.00144269475842198	0.826321153049951	0.999991596353986
OG0004655	0.87152289057225	-1.87339850708456e-07	0.00144269500754979	0.616696404813127	0.999991596353986
OG0004656	16.0467887471528	-3.11735308726423e-08	0.00144269473718535	0.936369161206453	0.999991596353986
OG0004658	4.55855617075859	1.05171693242132e-07	0.00144269484653468	0.789012634569994	0.999991596353986
OG0004659	8.08518535226761	-4.61002899698892e-08	0.00144269471879892	0.925423312408935	0.999991596353986
OG0004660	1.02974684442735	-7.5720508080294e-08	0.00144269493834175	NA	NA
OG0004661	1.00578142508009	1.49185152125081e-07	0.00144269496586752	0.685926486039408	0.999991596353986
OG0004662	0	NA	NA	NA	NA
OG0004664	0	NA	NA	NA	NA
OG0004665	26.0992710783469	5.11798008965326e-10	0.00144269472336246	0.992953966968265	0.999991596353986
OG0004671	16.6667665687246	-9.70754360328564e-06	0.00144271106443705	0.880368459141308	0.999991596353986
OG0004673	4.79536051645398	-8.7506034799317e-08	0.00144269481470689	0.822787670947261	0.999991596353986
OG0004693	0.478035962784355	-1.47675414278232e-07	0.00144269500502386	NA	NA
OG0004745	0.437921056816438	-1.40545712310543e-07	0.00144269500387326	NA	NA
OG0004746	8.39743350494654	2.43885534284596e-08	0.00144269477493653	0.966906421521811	0.999991596353986
OG0004772	0.69545596136137	-9.20155629285663e-09	0.00144269494737604	NA	NA
OG0004779	24.4385282312081	1.81153467452035e-09	0.00144269471350599	0.995166672998303	0.999991596353986
OG0004784	1.41989086338459	-1.559065678224e-07	0.00144269491825199	0.695481825931384	0.999991596353986
OG0004787	0	NA	NA	NA	NA
OG0004801	19.1001962643168	-1.59898601050148e-06	0.00144269520965774	0.99542990579446	0.999991596353986
OG0004802	5.51465097257849	-3.12054030925393e-07	0.00144269486023741	NA	NA
OG0004804	0	NA	NA	NA	NA
OG0004829	5.41099792257684	-1.24845135490145e-07	0.00144269485298998	0.962440619794479	0.999991596353986
OG0004833	2.82111184471251	-1.22139597568016e-07	0.00144269486846167	0.806282943740333	0.999991596353986
OG0004838	0.00334290883065983	-1.16928921591027e-08	0.00144269503043556	0.55062966371812	0.999991596353986
OG0004840	4.81503665224034	-8.49144573145664e-08	0.0014426948077271	0.815633883855235	0.999991596353986
OG0004841	19.2799603846222	-6.57587081807605e-07	0.00144269509034885	0.0110683851876808	0.999991596353986
OG0004845	0	NA	NA	NA	NA
OG0004847	0	NA	NA	NA	NA
OG0004850	2.83739225591729	1.49607513694554e-07	0.00144269487501989	0.659119270187438	0.999991596353986
OG0004851	0.50491015801376	5.12634709722832e-08	0.00144269495415725	0.75415570565103	0.999991596353986
OG0004852	0.70882759668401	-1.22938531645261e-08	0.0014426949466272	NA	NA
OG0004854	3.50890567418259	-7.27755391805277e-07	0.00144269492160269	NA	NA
OG0004855	0.123687626734414	-9.39121900474673e-08	0.00144269499928979	0.878503894025307	0.999991596353986
OG0004870	6.34338915421774	-1.47517881519198e-07	0.00144269479814281	0.838081559374161	0.999991596353986
OG0004871	12.5821661106068	2.9300224917787e-08	0.001442694722994	0.960162752502539	0.999991596353986
OG0004878	3.51309397265909	3.79037088890002e-07	0.0014426948957507	0.668677886167387	0.999991596353986
OG0004880	4.4307158948956	5.16649511498715e-08	0.0014426948423361	NA	NA
OG0004881	17.2323855571235	7.88107079057187e-08	0.00144269477492028	0.865924161689119	0.999991596353986
OG0004882	394.83037127401	1.05525612669703e-08	0.00144269472272932	0.998321391213031	0.999991596353986
OG0004931	0.00334290883065983	-1.16928921591027e-08	0.00144269503043556	0.55062966371812	0.999991596353986
OG0004960	18.1285624554488	2.28906674018171e-07	0.00144269472536256	0.811032202452561	0.999991596353986
OG0004977	5.25735504095062	9.34748371827265e-08	0.00144269483540053	0.819619018817895	0.999991596353986
OG0004990	0.0234003618146188	-4.46394820529475e-08	0.00144269501313302	0.660864786079759	0.999991596353986
OG0005005	3.29386943660926	-1.92289290255882e-07	0.00144269482451276	0.660371600875312	0.999991596353986
OG0005008	0.461321418631056	-1.46574256548217e-07	0.00144269500463679	NA	NA
OG0005010	8.52799068967731	-5.89619641864776e-07	0.00144269479109942	0.88571095936614	0.999991596353986
OG0005014	1.06638791698049	-1.76493069372191e-07	0.00144269501587668	NA	NA
OG0005061	2.39197564114162	1.38717269544198e-07	0.00144269488156248	0.680608514102615	0.999991596353986
OG0005068	0	NA	NA	NA	NA
OG0005070	1.72172897237394	-1.680751273862e-07	0.00144269494349456	NA	NA
OG0005071	5.12641653902224	1.51200420949142e-07	0.00144269487054605	0.59993279244132	0.999991596353986
OG0005072	1.14006283583913	-9.35641418340734e-08	0.00144269493794641	NA	NA
OG0005073	11.6679227465489	-1.36190699979553e-07	0.00144269475548675	0.759719168885184	0.999991596353986
OG0005076	0.598511605272235	1.80620568128737e-08	0.00144269494868527	NA	NA
OG0005077	2.36981915257343	-1.79210356011558e-08	0.00144269486508964	0.93378487652349	0.999991596353986
OG0005078	0	NA	NA	NA	NA
OG0005081	0	NA	NA	NA	NA
OG0005087	1.19020646829902	-1.0057327013935e-07	0.00144269493797574	NA	NA
OG0005099	8.96935124710256	8.01483939349046e-09	0.00144269479486445	NA	NA
OG0005100	0.20057452983959	-1.13071114765362e-07	0.00144269499902396	0.970932180949993	0.999991596353986
OG0005104	12.551453931168	-5.93900155048252e-08	0.00144269471751636	0.895636773183563	0.999991596353986
OG0005105	35.3487478515111	4.5414026752586e-09	0.00144269471881347	0.996226813042277	0.999991596353986
OG0005114	1.41695921125125	2.96498737051442e-08	0.0014426949196126	NA	NA
OG0005116	41.0747590049681	-2.59311254151887e-10	0.00144269472600342	0.98969617869946	0.999991596353986
OG0005117	22.9254017173723	-1.44071445383769e-08	0.00144269470244844	0.9712217785577	0.999991596353986
OG0005118	0.347662518388622	-1.39817025936056e-07	0.0014426950021042	NA	NA
OG0005123	97.0212004407719	2.83910855029408e-08	0.00144269471298983	0.969115255221193	0.999991596353986
OG0005130	152.959507911227	4.80400513760877e-08	0.00144269472132277	0.933974573051658	0.999991596353986
OG0005133	1.01246724274141	1.46108731489297e-07	0.00144269496408307	0.693836565991107	0.999991596353986
OG0005152	0.662026873054772	-3.76554013697112e-10	0.00144269494768846	NA	NA
OG0005211	0.0267432706452786	-5.03556050755121e-08	0.00144269501178457	0.673879868088368	0.999991596353986
OG0005237	1.09647409645642	-1.79267943099074e-07	0.00144269501585055	NA	NA
OG0005273	0	NA	NA	NA	NA
OG0005274	0.130373444395733	-9.58132422600254e-08	0.00144269499913868	0.887193428477609	0.999991596353986
OG0005278	6.77308470547305	4.44901972411419e-07	0.00144269486260359	0.852907196221927	0.999991596353986
OG0005279	0.280804341775426	-2.43767440522384e-07	0.0014426950079378	NA	NA
OG0005280	2.50353550579982	-3.22643975724607e-08	0.0014426948641845	0.891549535681224	0.999991596353986
OG0005281	0	NA	NA	NA	NA
OG0005282	1.6877348265347	-1.89275374831328e-08	0.00144269491227288	NA	NA
OG0005295	60.978366374164	4.7017927223278e-08	0.00144269472418642	0.929062005613979	0.999991596353986
OG0005305	0.38109160669522	-1.40055727008052e-07	0.00144269500273905	NA	NA
OG0005310	0.812326845850338	-1.66381812150917e-07	0.0014426950121174	NA	NA
OG0005314	4.405478346665	8.84780083364086e-08	0.00144269483549869	0.822811112305975	0.999991596353986
OG0005319	1.85085854352325	-5.55886016367103e-08	0.00144269488835833	NA	NA
OG0005320	0.320919247743344	-1.4219017853065e-07	0.00144269500175381	NA	NA
OG0005324	1.6403862117758	1.53847425836673e-07	0.00144269487117555	0.688606321799173	0.999991596353986
OG0005334	1.707244388389	1.31179522221875e-07	0.00144269486309898	0.740923191338183	0.999991596353986
OG0005396	0.0668581766131966	-7.16419978353928e-08	0.00144269500276342	0.784546599946935	0.999991596353986
OG0005401	3.74345147361023	-1.01065751082948e-07	0.0014426948623084	0.795905443358966	0.999991596353986
OG0005424	0.0234003618146188	-4.46394820529475e-08	0.00144269501313302	0.660864786079759	0.999991596353986
OG0005427	6.48296441840456	-9.65613256768469e-08	0.00144269484754851	NA	NA
OG0005428	0	NA	NA	NA	NA
OG0005469	0	NA	NA	NA	NA
OG0005510	0.655210130809326	-1.59222631400068e-07	0.00144269500902345	NA	NA
OG0005522	0	NA	NA	NA	NA
OG0005523	0	NA	NA	NA	NA
OG0005524	0	NA	NA	NA	NA
OG0005530	14.4007085144858	-5.50865155603493e-08	0.00144269473015146	0.901054255094906	0.999991596353986
OG0005538	14.0847957616669	1.18751258441211e-07	0.00144269470154239	NA	NA
OG0005542	2.35911161036767	-3.53034065652436e-08	0.00144269483502307	0.92542377802978	0.999991596353986
OG0005543	0.183181169972508	6.75369371896314e-07	0.00144269507707447	0.927680028130644	0.999991596353986
OG0005546	5.6309739659378	-2.77086203424811e-07	0.00144269482168138	NA	NA
OG0005548	0.691982127946584	-1.6081730738352e-07	0.0014426950097702	NA	NA
OG0005569	4.27790562981848	-6.83936924335529e-08	0.00144269480259496	NA	NA
OG0005571	0	NA	NA	NA	NA
OG0005573	4.11719561333333	2.29823973482314e-08	0.00144269478533586	0.962842679653237	0.999991596353986
OG0005581	5.87789221020692	1.45785908225221e-07	0.00144269480844849	NA	NA
OG0005587	234.496292971333	7.06218229553363e-08	0.00144269473075836	0.887260640781887	0.999991596353986
OG0005588	0.150430897379692	-1.01565671267058e-07	0.00144269499888506	0.911282939563841	0.999991596353986
OG0005589	10.5137738103254	-5.1433134298548e-08	0.00144269472531481	NA	NA
OG0005592	2.17315258909714	-1.29811917131262e-07	0.00144269490762447	NA	NA
OG0005604	1.75404511201824	1.15937289185114e-07	0.00144269485839886	0.774416233913814	0.999991596353986
OG0005697	5.25108487329287	3.78684767426133e-08	0.00144269478556986	0.934725335296511	0.999991596353986
OG0005698	6.65996630264926	6.95753261352312e-06	0.00144270318109305	0.802439261042672	0.999991596353986
OG0005703	4.69717228711843	2.51598146836176e-08	0.00144269480548807	NA	NA
OG0005705	0.655210130809326	-1.59222631400068e-07	0.00144269500902345	NA	NA
OG0005734	0.965666519112175	1.66565319039718e-07	0.00144269497799691	0.63167417825243	0.999991596353986
OG0005748	3.54219812805686	1.54531440750327e-07	0.00144269481775556	0.71450212073782	0.999991596353986
OG0005750	0.501436324598974	-1.49365917671132e-07	0.00144269500557239	NA	NA
OG0005757	0.545025063981678	3.56826806651392e-08	0.00144269495098187	0.799816339334614	0.999991596353986
OG0005818	2.2021086535078	1.62775489856474e-07	0.00144269492341143	NA	NA
OG0005822	8.16149171529996	-3.00647252607291e-07	0.00144269479822829	0.857208079953358	0.999991596353986
OG0005824	11.4750103486006	-1.11432545274196e-07	0.00144269479344009	0.791505891984057	0.999991596353986
OG0005828	15.3086790014425	7.96102439545047e-08	0.00144269478024267	0.863233818615366	0.999991596353986
OG0005859	2.69032143377124	1.64136694636831e-07	0.001442694829988	0.685753681508162	0.999991596353986
OG0005864	5.81338953896049	-3.64627519003217e-08	0.00144269482078561	NA	NA
OG0005875	0	NA	NA	NA	NA
OG0005883	1.26959089058902	1.67196838270689e-08	0.00144269488526736	0.918474365312403	0.999991596353986
OG0005889	12.3144641612748	1.50334733234615e-07	0.00144269473484281	0.774244837451759	0.999991596353986
OG0005897	3.42309728339953	2.54278891641075e-08	0.00144269483866871	NA	NA
OG0005898	3.87035108459118	9.14991528251621e-09	0.00144269484394156	0.986836269974297	0.999991596353986
OG0005900	0.0367719971372581	-1.34206174669578e-07	0.0014426950111061	0.708137289189449	0.999991596353986
OG0005907	0.794933485983256	-1.76652127770572e-07	0.00144269500819199	0.648640301702739	0.999991596353986
OG0005923	1.42030212008191	2.91673111843938e-08	0.00144269491947057	NA	NA
OG0005993	0.845886858741063	-4.21352186987976e-08	0.00144269494129819	NA	NA
OG0006003	0	NA	NA	NA	NA
OG0006030	8.30973101130266	2.06596864548669e-07	0.00144269477153406	0.606924040773383	0.999991596353986
OG0006045	1.17362284872985	3.11426534636382e-08	0.00144269491498714	NA	NA
OG0006070	0.0835727207664957	-7.92227000888876e-08	0.00144269500116336	0.816936098509425	0.999991596353986
OG0006071	0.120344717903754	-9.2772619588378e-08	0.00144269499937392	0.874019175735388	0.999991596353986
OG0006085	6.03985755649327	1.40058765478049e-07	0.00144269483367489	0.756780130460595	0.999991596353986
OG0006151	0.351005427219282	-1.39699274298907e-07	0.00144269500215914	NA	NA
OG0006157	0.528179595244253	-1.50918717612789e-07	0.0014426950061764	NA	NA
OG0006160	1.42630912202945	2.8916678339272e-08	0.00144269489872111	0.929201246665888	0.999991596353986
OG0006163	34.4414905130741	-8.13482257412372e-07	0.00144269482418937	0.86075544187845	0.999991596353986
OG0006167	0.157116715041012	-1.0330625485854e-07	0.00144269499884916	0.919038048543597	0.999991596353986
OG0006171	0.217289073992889	-1.16585738317207e-07	0.00144269499923749	0.991989251298061	0.999991596353986
OG0006182	0.327605065404663	-1.41345805338324e-07	0.00144269500182538	NA	NA
OG0006184	0.615226149425535	1.24054482449688e-08	0.0014426949482734	NA	NA
OG0006194	33.4310507146087	1.26150261904039e-07	0.00144269474646917	0.793855315147453	0.999991596353986
OG0006201	1.4735439786072	-2.48847430361678e-07	0.00144269500747675	NA	NA
OG0006218	0.00334290883065983	-1.16928921591027e-08	0.00144269503043556	0.55062966371812	0.999991596353986
OG0006232	0.608409407180089	-1.54512217481052e-07	0.00144269500790705	NA	NA
OG0006235	4.04030871022816	2.40126856164789e-08	0.001442694785906	0.944161477510575	0.999991596353986
OG0006236	3.01407705841173	-3.08698225078434e-07	0.00144269494427167	0.375079603648919	0.999991596353986
OG0006261	3.02326039525787	-2.5215783946966e-07	0.00144269486148527	NA	NA
OG0006262	0.691982127946584	-1.6081730738352e-07	0.0014426950097702	NA	NA
OG0006263	0.0668581766131966	-7.16419978353928e-08	0.00144269500276342	0.784546599946935	0.999991596353986
OG0006266	0.317576338912684	-1.42676639887262e-07	0.00144269500172231	NA	NA
OG0006275	7.13298874411903	-1.0464052102217e-06	0.00144269501012358	0.932977149496693	0.999991596353986
OG0006276	0.244032344638167	-1.21007792198195e-07	0.00144269499964899	0.977168414936722	0.999991596353986
OG0006277	7.4960138850816	-3.39904087683617e-08	0.0014426947677756	0.688685955731304	0.999991596353986
OG0006278	12.6123889245151	-5.19878288488153e-08	0.00144269476853146	0.902385474684497	0.999991596353986
OG0006282	8.84626301070676	-1.35870560857272e-07	0.00144269473746956	NA	NA
OG0006301	0	NA	NA	NA	NA
OG0006412	0.641838495486687	-1.58159760859139e-07	0.00144269500872155	NA	NA
OG0006413	2.21525277246815	-1.42104432769235e-07	0.00144269487551069	0.724770871377712	0.999991596353986
OG0006441	3.97678198589084	-1.90466753869833e-07	0.00144269485363065	0.564957559972705	0.999991596353986
OG0006450	0.210603256331569	-1.14995467582368e-07	0.00144269499913674	0.983744844047563	0.999991596353986
OG0006451	1.25984249621024	1.15098275115774e-07	0.00144269493115332	NA	NA
OG0006513	3.48648162659794	-1.33652189394709e-07	0.00144269485939751	NA	NA
OG0006520	2.49363770389197	6.90239665236803e-08	0.00144269485677359	0.853441570304809	0.999991596353986
OG0006535	2.26508174000888	-1.11648347476651e-07	0.00144269488897319	NA	NA
OG0006540	0.919561777599705	9.66879288945878e-08	0.00144269494108186	NA	NA
OG0006541	0.167145441532991	-1.05777259939994e-07	0.00144269499883219	0.931810312369264	0.999991596353986
OG0006543	0.106973082581114	-8.83685968975304e-08	0.00144269499982945	0.855042717253306	0.999991596353986
OG0006550	11.6395014697087	8.997337734311e-09	0.00144269472569518	0.99366081799165	0.999991596353986
OG0006556	2.6741547807476	3.99662463206431e-08	0.00144269485155121	0.919297670278568	0.999991596353986
OG0006557	2.18622101605539	2.69971994395842e-07	0.00144269492572814	NA	NA
OG0006571	5.79406203357842	-5.26746844222168e-07	0.00144269480139753	0.729035401427365	0.999991596353986
OG0006594	0.351005427219282	-1.39699274298907e-07	0.00144269500215914	NA	NA
OG0006595	5.30918645229743	1.05663145275287e-07	0.00144269475594059	0.811144804380053	0.999991596353986
OG0006607	8.09396043282119	-5.16297049578607e-06	0.00144269936740876	0.850756515265617	0.999991596353986
OG0006613	0.337633791896643	-1.40398435179958e-07	0.00144269500195336	NA	NA
OG0006616	0.351005427219282	-1.39699274298907e-07	0.00144269500215914	NA	NA
OG0006617	0	NA	NA	NA	NA
OG0006618	13.7509103885916	-2.1248982170329e-08	0.00144269476333049	0.951617074100777	0.999991596353986
OG0006622	0.160459623871672	-1.04144245497455e-07	0.00144269499883872	0.923371483037611	0.999991596353986
OG0006644	0.297518885928725	-2.15259214174496e-07	0.00144269500590776	NA	NA
OG0006668	0.0234003618146188	-4.46394820529475e-08	0.00144269501313302	0.660864786079759	0.999991596353986
OG0006676	0.284147250606085	-2.37918585031427e-07	0.00144269500749491	NA	NA
OG0006678	1.79874680006324	-7.29852822590101e-08	0.00144269490310751	NA	NA
OG0006684	11.3717086384467	-9.58352618438097e-08	0.00144269472080686	0.834609573402469	0.999991596353986
OG0006685	0.213946165162229	-1.15734191515706e-07	0.00144269499918358	0.987909717891102	0.999991596353986
OG0006686	3.58832574582052	-1.9767748728405e-07	0.00144269481521567	0.590114767995065	0.999991596353986
OG0006693	11.697271584712	7.53075038251816e-08	0.00144269473503915	0.87772741274658	0.999991596353986
OG0006703	0.69545596136137	-9.20155629285663e-09	0.00144269494737604	NA	NA
OG0006705	0	NA	NA	NA	NA
OG0006742	13.8147759706413	1.32507583364763e-06	0.00144269502281966	0.804892656257399	0.999991596353986
OG0006769	7.98473451382052	6.21347314478978e-09	0.00144269482475677	0.993694445343346	0.999991596353986
OG0006782	9.17925720477541	-7.84137564118958e-08	0.00144269472476973	0.904515866777365	0.999991596353986
OG0006790	1.24048102534305	1.68571042490934e-08	0.00144269491143493	NA	NA
OG0006854	0	NA	NA	NA	NA
OG0006864	3.84443472064679	5.035511642911e-08	0.00144269483428408	0.902641145262375	0.999991596353986
OG0006866	9.65951167117334	-3.61784183489225e-06	0.00144269704500716	0.993132769098576	0.999991596353986
OG0006889	1.5967974723931	-9.5657101172692e-09	0.00144269489231252	0.831331334549077	0.999991596353986
OG0006938	6.43974557652304	1.85256731006473e-07	0.00144269486412625	NA	NA
OG0006945	0.0601723589518769	-6.8159534489709e-08	0.00144269500362369	0.7699641651456	0.999991596353986
OG0006953	4.313005330609	-1.62348653201446e-08	0.00144269480293412	0.907719339701085	0.999991596353986
OG0006962	0.230660709315528	-1.18818738287389e-07	0.00144269499942842	0.992184657378702	0.999991596353986
OG0006995	0.103630173750455	-8.70984805537866e-08	0.00144269499997058	0.850013378018277	0.999991596353986
OG0007105	0.401149059679179	-1.41363791527753e-07	0.00144269500319011	NA	NA
OG0007122	8.43240096461098	3.07889919573178e-08	0.00144269471055927	0.930603931302602	0.999991596353986
OG0007124	1.07878323807316	-2.1212070792058e-07	0.00144269500674187	0.540794499018062	0.999991596353986
OG0007129	0.844779619926972	-1.83130065247485e-07	0.00144269500769109	0.627780916508857	0.999991596353986
OG0007195	2.38305986331194	-1.00573074874572e-07	0.00144269491203101	NA	NA
OG0007214	27.0199057241046	2.46482438863089e-08	0.00144269471633282	0.969397674873833	0.999991596353986
OG0007224	1.1796126842744	8.78848257369405e-08	0.00144269493615979	NA	NA
OG0007232	3.47979580893662	-1.19265744861511e-07	0.00144269485712509	NA	NA
OG0007240	3.51850026772606	1.53154499099857e-07	0.00144269481975667	0.704590651431174	0.999991596353986
OG0007242	8.77906729292321	1.00700712304468e-07	0.00144269478946773	0.819033448855247	0.999991596353986
OG0007253	2.82625629061122	5.89313412953245e-08	0.00144269486021946	NA	NA
OG0007254	224.906634303565	1.66878649990099e-08	0.00144269472141649	0.986187991778552	0.999991596353986
OG0007255	150.00047216204	-1.27164037286692e-08	0.00144269471792669	0.979609201520847	0.999991596353986
OG0007256	0.768999955635887	-2.57663162005233e-08	0.0014426949438432	NA	NA
OG0007257	2.58068425807325	1.61769021416525e-07	0.00144269487159376	NA	NA
OG0007258	2.17748729469795	-1.24692734351035e-07	0.00144269486357372	0.587904762353262	0.999991596353986
OG0007259	5.51879791185885	3.99632220694079e-08	0.00144269482393766	0.928684925287808	0.999991596353986
OG0007260	0.538208321736232	-1.50010156101278e-07	0.00144269500632375	NA	NA
OG0007261	4.6488147091864	8.45377366066276e-08	0.00144269484490152	0.810715206976747	0.999991596353986
OG0007262	1.64106502748959	1.30333908505693e-07	0.00144269489565729	0.715543013332734	0.999991596353986
OG0007263	7.88989358662187	-1.1909550574296e-06	0.00144269497110564	NA	NA
OG0007264	0.234003618146188	-1.19377543800509e-07	0.00144269499948131	0.988357716521966	0.999991596353986
[truncated: 433 more rows]
