# Supplementary material for: Genome-resolved metatranscriptomics reveals conserved root colonization determinants in a synthetic microbiota
Source: Nat Commun. 2023 Dec 13;14:8274. doi: 10.1038/s41467-023-43688-z (PMC10719396; doi:10.1038/s41467-023-43688-z)
Supplement: Supplementary file 11 — Source Data [file 41467_2023_43688_MOESM11_ESM.zip › Source Data/Main_figures/figure5/Root68OG_deseq.csv]

	baseMean	log2FoldChange	lfcSE	pvalue	padj
OG0000000	1630.68110152038	0.404878167469447	0.724132771659206	0.169524295226686	0.535335349002332
OG0000001	673.550908049236	-0.16799968228563	0.582226664128432	0.552238777249681	0.734000466232453
OG0000002	1460.82463975357	0.144368805163602	0.597675467662866	0.585049437068575	0.734000466232453
OG0000003	2422.88671482009	0.301368903032521	0.679420573252975	0.240887363620685	0.730432650978852
OG0000004	408.95021463213	-0.211002892626604	0.595641583315859	0.452650841423784	0.734000466232453
OG0000005	430.980683644521	-0.143593824457805	0.574557143692584	0.593697613587476	0.734000466232453
OG0000006	1124.31986581921	0.362369007092235	0.728994540889432	0.156237819025859	0.500671192787411
OG0000007	394.136799464682	-0.237576529523542	0.618744929949553	0.384177242479525	0.734000466232453
OG0000008	283.125372509591	-0.197953941454742	0.58997275786242	0.481816127860464	0.734000466232453
OG0000009	132.191511867868	-0.202252608115924	0.603005613845184	0.454268537366409	0.734000466232453
OG0000010	54.817312775779	-0.126525600328046	0.61503533810476	0.557190139992331	NA
OG0000011	921.946570261037	0.380957676635058	0.743023715155049	0.137319815805292	0.461002238774909
OG0000012	775.416647589759	-0.255139132922168	0.621551725332975	0.360810632613249	0.734000466232453
OG0000013	0.879650870176475	-0.0505082486962631	0.643034105411923	0.94958094433744	NA
OG0000014	2804.49067276583	-0.178806802212924	0.609152834429338	0.478354411990066	0.734000466232453
OG0000015	0.0239233770204835	-0.00938359757874868	0.642021983644587	0.248427589218381	NA
OG0000016	176.715402239423	-0.11267341546465	0.56869538618004	0.680998974398111	0.796853571702353
OG0000017	87.8805637531869	-0.151357962253874	0.621805809530106	0.484359553396588	NA
OG0000018	2580.98068232902	0.0237802675127752	0.562637521117624	0.941940409270122	0.962417374689038
OG0000019	22.5667451071634	-0.10135027279824	0.619637572278713	0.596934143680104	NA
OG0000020	140.534013870617	0.0266139146108052	0.562717740198336	0.929687174261659	0.954830770039203
OG0000021	51.9088572117757	0.214923721461727	0.622616022252139	0.416221272116858	NA
OG0000022	114.812853927357	-0.188363572211869	0.634929197977219	0.392542979673368	NA
OG0000023	46.2788538894585	-0.284280708817457	0.690564102084697	0.178319372824006	NA
OG0000024	11.8311950947814	-0.180870472903943	0.655301983148674	0.200866286330062	NA
OG0000025	216.576737325359	-0.143040471390094	0.584609861891893	0.58984407509505	0.734000466232453
OG0000026	5.23172850293288	-0.055573261416472	0.628263170333045	0.693575673387246	NA
OG0000027	145.832902168799	-0.0703753913459443	0.568535555391746	0.789840646649573	0.850133825783128
OG0000028	9.19867503244574	0.0170315264175651	0.623930880639252	0.913691208206656	NA
OG0000029	199.034743867306	-0.198999957315971	0.592616335971226	0.475794409481433	0.734000466232453
OG0000030	59.6727233171289	-0.182511939525532	0.636360697588341	0.38676796655485	NA
OG0000031	3.92111920677164	-0.143354965802583	0.659361713554465	0.345017810233338	NA
OG0000032	46.598495924638	0.152729104069271	0.592174884051891	0.571874517915901	NA
OG0000033	547.463802045459	4.11547255759058	1.87441031456372	NA	NA
OG0000034	107.032844441511	-0.0757459167286131	0.577160317618964	0.763382168262387	NA
OG0000035	46.1404728881976	-0.174436376043456	0.632289636799221	0.41102098059183	NA
OG0000036	36.2612746611042	0.197589701043455	0.626828834957878	0.428066504235098	NA
OG0000037	4.30604756434609	-0.159729087952139	0.664121215757862	0.295028173553437	NA
OG0000038	151.547160929455	-0.275079299004901	0.658267812924822	0.273031440163004	0.734000466232453
OG0000039	665.002267616562	0.152485558405212	0.604790585698943	0.552480632593924	0.734000466232453
OG0000040	708.935948854146	0.422538713665669	0.742723980817064	0.153625174121286	0.500671192787411
OG0000041	31.2652522683793	-0.0523280354198855	0.603402721693764	0.798013956728288	NA
OG0000042	9.70138350286269	-0.000539974571927691	0.623970579390138	0.969834858720826	NA
OG0000043	185.952560143725	-0.100235069994733	0.575280841887732	0.703007857260137	0.810923545531449
OG0000044	58.3743507529619	-0.160645980006262	0.625471292127722	0.456478341490841	NA
OG0000045	73.2796667710676	-0.120631136694246	0.612280712624585	0.579872004934008	NA
OG0000046	63.0694277282729	-0.186485175046898	0.625562767969299	0.423385049500064	NA
OG0000047	5.69089895003875	-0.0445357156701906	0.632086680501107	NA	NA
OG0000048	436.39088411569	-0.161081871426506	0.590860884228818	0.542688748029672	0.734000466232453
OG0000049	112.212952924198	-0.0904265070110186	0.579216165883886	0.721312889807592	NA
OG0000050	156.904594763819	-0.194017684793297	0.598788174637223	0.474681214628462	0.734000466232453
OG0000051	0.287327523929068	-0.034898636298539	0.6418148951981	0.729971074985382	NA
OG0000052	1673.69862621639	2.63892476564725	1.41837356137733	0.00200201283989361	0.0171081097227272
OG0000053	565.333378103624	-0.169426735388694	0.588321323493179	0.52386025309627	0.734000466232453
OG0000055	26.0448079909894	-0.119971101500147	0.61946189850726	0.547965845509387	NA
OG0000056	4.479013968022	0.00755713627265243	0.627263766682604	0.983701229328508	NA
OG0000057	37.4241337052612	-0.228698188038263	0.65842748612345	0.275530743543238	NA
OG0000058	1817.26075556079	0.382756836225912	0.734662852850274	0.151905865248762	0.500671192787411
OG0000059	36.0302500933721	-0.109030824854666	0.590305333552472	0.660789044700617	NA
OG0000060	22.858306660954	-0.250138293817321	0.677461263664127	0.179716646304154	NA
OG0000061	660.926791371085	-0.0858630896583799	0.56539177198144	0.747658061586187	0.832668875198537
OG0000062	45.6283618259704	-0.0356778391687774	0.58125897424058	0.882490083142782	NA
OG0000063	21.7709080861339	-0.16037269049086	0.633247298578171	0.414204474860264	NA
OG0000064	110.817921931701	-0.346276064531034	0.671669113188025	0.230829318292884	NA
OG0000065	9.06273437396079	-0.00582939783794448	0.621862902869949	0.964452236132482	NA
OG0000066	23.5408900838571	-0.118247059416694	0.626222609438219	0.517182298911023	NA
OG0000067	568.040050292199	0.0973511599596724	0.577851911159963	0.725509038507601	0.815987388413157
OG0000068	254.685580371961	-0.218819397701414	0.623539648441571	0.393445581704703	0.734000466232453
OG0000069	2.80732620373008	-0.105827836594932	0.650540916494692	0.506486419345926	NA
OG0000070	66.3801255310042	0.206203565122346	0.611930505913848	0.447764933579001	NA
OG0000071	89.8706917819676	0.156511103751742	0.590722286676315	0.57046081533962	NA
OG0000072	0.0338032381093021	-0.012260953272895	0.641792532415524	0.300282737065077	NA
OG0000073	101.414890062036	-0.22045126493694	0.649412580168247	0.31802324158708	NA
OG0000074	69.640759247823	-0.157326745950666	0.622762459272065	0.474941193327084	NA
OG0000075	1.5493766583747	-0.05878292126062	0.644201608529823	0.783220979671148	NA
OG0000076	31.1369039967654	-0.0417423800211108	0.588820391173829	0.858509837335902	NA
OG0000077	296.492667856596	-0.173166492494964	0.629126820598881	0.431336233929094	0.734000466232453
OG0000078	20.551362045058	-0.217931783476735	0.662086867548713	0.232202740725515	NA
OG0000079	15.3071507000378	0.200946240052769	0.638865653317039	0.390368168338162	NA
OG0000080	0.338032381093021	-0.0370706939410694	0.641922726289696	0.774973414753703	NA
OG0000081	559.003434227971	-0.0677861336728416	0.556207978129405	0.810465398210665	0.862457518095878
OG0000082	3.41432052003755	-0.132735588858817	0.656324170353466	0.397280432455189	NA
OG0000083	144.374154785658	0.0809217523325026	0.570097857648313	0.771848234198297	0.840390741482315
OG0000084	50.9570633886597	0.285721500676444	0.661782278452796	0.282708284917189	NA
OG0000085	13.9709554648929	-0.0844484468263236	0.623676926460767	0.611718738084676	NA
OG0000086	48.3374609604496	-0.0492805707963906	0.57444703554976	0.845321456119842	NA
OG0000087	15.9517715126421	0.052356448737473	0.620912317101605	0.762984869114355	NA
OG0000088	8.28209849065913	-0.105811838932117	0.634459655640498	0.406976799275235	NA
OG0000089	223.902470114956	0.0984117835339202	0.573533452437016	0.721522297912467	0.815987388413157
OG0000090	1.43459106887568	-0.05764670172473	0.644016083564827	0.80418313781782	NA
OG0000091	8.45897070635099	-0.10847767341016	0.635118430049026	0.39614413007395	NA
OG0000092	287.573177567656	0.643298653800023	1.09530364952843	0.0303093214730109	0.133550447740454
OG0000093	171.482072714784	-0.02857686827771	0.574737394604675	0.908456150553144	0.941855273735245
OG0000094	2.72208928772308	-0.0087767097220654	0.629605520407875	0.94869688521342	NA
OG0000095	824.302445064416	3.58820390561685	1.50478568918679	0.000479206540672214	0.00711243391945076
OG0000096	10.8681759173425	-0.0217478133448988	0.620107752116085	0.88582457311062	NA
OG0000097	503.305933197509	0.0177881041328772	0.562406650199991	0.948939317414458	0.962593120542723
OG0000098	40.7587559107743	-0.140243276632339	0.619978655740431	0.508345430094407	NA
OG0000099	99.9820315113812	-0.158997896344094	0.590091717080606	0.551162728580164	NA
OG0000100	53.9959576305552	-0.16659491903522	0.629694936069529	0.432023760246247	NA
OG0000101	23.2298031826256	-0.0222648785142975	0.603640619434808	0.907629317706062	NA
OG0000102	42.0210992088571	-0.22939502504153	0.66162786767895	0.258663798365499	NA
OG0000103	165.964195990001	-0.308638998888445	0.654476818484238	0.2658956032631	0.734000466232453
OG0000104	307.983931937027	-0.142636645530166	0.618740504789163	0.514879054014981	0.734000466232453
OG0000105	5.96845430711958	-0.0799316160728636	0.630506696485191	0.576423774904914	NA
OG0000106	51.4078145569081	-0.0522482977749527	0.580355552324391	0.82944782418505	NA
OG0000107	10.8904559440501	-0.0625508396229194	0.618236553512115	0.705797805216543	NA
OG0000108	155.703232487277	-0.336554533579419	0.662334708258238	0.243938441687819	0.731815325063457
OG0000109	13.5601982244563	-0.160307489605636	0.62836306796812	0.458621510826005	NA
OG0000110	160.940035964662	-0.267298870307976	0.635983088574806	0.323723312136491	0.734000466232453
OG0000111	19.9804690933919	-0.118352415696338	0.610104965810939	0.59319393864071	NA
OG0000112	30.1509801031124	-0.108835856130893	0.613866752810899	0.597240437575189	NA
OG0000113	132.766081119122	-0.222703676603438	0.649564027368225	0.318262728711225	0.734000466232453
OG0000114	2634.04035225241	-0.0780537642286455	0.579761050868959	0.752945259488039	0.832668875198537
OG0000115	475.287570124394	0.745954814159983	1.3983825950304	0.0130198310637831	0.065564149285479
OG0000116	4.37423778596864	-0.121256343116048	0.654821939249722	0.370184597258074	NA
OG0000117	37.6752005880093	-0.210292646957328	0.650624186244959	0.30942844959693	NA
OG0000118	48.7727003800862	-0.186149444689232	0.638001365986987	0.377304847394939	NA
OG0000119	0	NA	NA	NA	NA
OG0000120	13.0344640857089	-0.106190823433224	0.625139640828739	0.535169343046306	NA
OG0000121	328.306968354512	0.261824430526824	0.653397326531397	0.30654035063437	0.734000466232453
OG0000122	10.038818035662	0.203104783928361	0.687880100432682	0.0549147549052165	NA
OG0000123	343.422032757779	-0.180098565557077	0.607242796571801	0.478579206386843	0.734000466232453
OG0000124	24.4881126648027	0.177090672021986	0.647849281240431	0.364037659675374	NA
OG0000125	214.253831776091	-0.0530357734238317	0.5647502495138	0.838196630383983	0.880566557198676
OG0000126	15.8808209283969	-0.152071193567533	0.641483814261811	0.382852357758063	NA
OG0000127	121.120021098197	-0.253543341263489	0.629597746140351	0.344782966380353	0.734000466232453
OG0000128	588.729167704698	0.571894273571752	0.978697975442861	0.0408530524535003	0.174553951392228
OG0000129	114.435046878009	-0.0671055045955098	0.600737497727312	0.75587672216435	NA
OG0000130	80.6727615885631	-0.139739925511915	0.617904867980089	0.51987005982711	NA
OG0000131	1161.7232014206	0.219714665857524	0.664605202700073	0.279296769366545	0.734000466232453
OG0000133	725.096573099811	2.27527254748163	3.04646822584205	0.00551097136324966	0.0345354205430312
OG0000134	839.035055370213	0.426492626639828	0.778904684466714	0.113760746165351	0.391225980714989
OG0000135	1260.85755453602	0.295926253867431	0.643377144209162	0.305533089838116	0.734000466232453
OG0000136	345.578679784776	-0.0562979119913566	0.563994264907005	0.82961443989972	0.876221992703075
OG0000137	71.5505493187016	-0.0966227683259785	0.609292402013102	0.649425249049834	NA
OG0000138	71.5540764399753	-0.167011499830478	0.595452919812946	0.525253280172458	NA
OG0000139	25.2571215995717	-0.0476963521963477	0.592157262256662	0.837228816987443	NA
OG0000140	11.5933804212178	-0.175118416712454	0.653365740009682	0.211838171157989	NA
OG0000141	0	NA	NA	NA	NA
OG0000142	42.0932512093149	-0.0924227416769176	0.593653925944301	0.704384776918134	NA
OG0000143	187.673501385803	-0.17463734033991	0.589713493552163	0.523880528673113	0.734000466232453
OG0000146	65.123508695561	-0.282359577391816	0.687618521662322	0.193292349577986	NA
OG0000149	22.5486360989331	-0.13956657545129	0.628898144330569	0.463308757931456	NA
OG0000150	4.76680115536625	0.000869119586981335	0.628950375838097	0.936004144112161	NA
OG0000151	1566.26065015521	0.417298730352141	0.783851114582058	0.103689018447071	0.360991397556468
OG0000152	172.877346668643	-0.281857469514534	0.636784339184377	0.311181789835367	0.734000466232453
OG0000153	18.8264950152737	-0.152408355516654	0.638899325948232	0.366732856994	NA
OG0000154	11.9569146071696	0.0452513495347697	0.615046263428725	0.805550947657201	NA
OG0000155	389.438262978041	0.390631990915475	0.815570801135697	0.0266972218304803	0.11950185009834
OG0000156	12.8750178239241	-0.0703617012631305	0.620597095189442	0.673829451463823	NA
OG0000157	202.698379634698	-0.193903104722999	0.637377810163155	0.378349480010254	0.734000466232453
OG0000158	42.5415928743561	-0.17358031382657	0.635134470391555	0.397468786031864	NA
OG0000159	108.459877071517	-0.115747741163871	0.611065249809882	0.592696224076142	NA
OG0000161	9.31934822068162	0.111502854843006	0.623481709475825	0.588359562241243	NA
OG0000162	10.1041898882851	-0.040418950762909	0.617590580071697	0.800706077840964	NA
OG0000163	39.000587623279	0.434360520256296	0.765117088194403	0.131078583367321	NA
OG0000164	263.596094421072	-0.231402913805286	0.604905684696559	0.41136383018053	0.734000466232453
OG0000165	126.651559462349	-0.147603468485689	0.596880930746253	0.558580148033509	0.734000466232453
OG0000166	45.2778765415743	-0.035142158781812	0.575600927615454	0.886554417538276	NA
OG0000167	2.17685655269215	-0.0911627050041625	0.647767508182462	0.610294856955213	NA
OG0000169	378.082062317723	-0.113021290526709	0.61070325222899	0.592238684687821	0.734000466232453
OG0000170	369.452143206591	-0.197358756858573	0.599523444686104	0.468966005692552	0.734000466232453
OG0000171	37.0716774075996	0.141123537203254	0.610479304558271	0.562770533674727	NA
OG0000172	47.1670669447343	-0.11454965867463	0.612202573629466	0.592727824996135	NA
OG0000173	0.709868000295344	-0.047585985374965	0.642714137866635	0.989804853176901	NA
OG0000174	20.5640116845519	-0.139904390028797	0.62810400988516	0.468352630779357	NA
OG0000175	0.464424024478006	-0.0413742748906088	0.642190479142967	0.864321983426353	NA
OG0000176	70.5671450214644	0.0464981312506161	0.571054264628621	0.868107595048683	NA
OG0000177	7.03089513807933	-0.0773879477481793	0.62949693021774	0.523794866459753	NA
OG0000178	86.3347257237131	-0.116863128920349	0.611915006979207	0.586399562732352	NA
OG0000179	286.194265870497	3.42370866565048	5.51535453870267	NA	NA
OG0000181	52.9479224479121	-0.0313921762974661	0.599079034684254	0.878439540967269	NA
OG0000182	18.1759469862093	-0.250223154837165	0.672558213543344	0.222605696736937	NA
OG0000183	85.3660989736631	0.168743776506572	0.596745168598455	0.536066453103849	NA
OG0000184	23.1538570152233	-0.0519365438914652	0.594199266401647	0.822601604602186	NA
OG0000185	18.8947400141365	0.211919389905706	0.673596397196702	0.2217322578212	NA
OG0000186	21.8192422911156	-0.0692919436691412	0.609176117314723	0.725368915119448	NA
OG0000187	7.28698651253809	-0.22901569499558	0.692272797299389	0.120747759427814	NA
OG0000188	44.534323168019	-0.310141528279096	0.667833657937084	0.253657459888393	NA
OG0000189	31.0859699365114	-0.181629369771818	0.614688970593395	0.463473778464294	NA
OG0000190	7.79169876794664	-0.0969004468145273	0.632458867315125	0.443229850270072	NA
OG0000191	469.168752150843	0.416436789908937	0.862762893160461	NA	NA
OG0000192	9.60783051142519	-0.0882596527846281	0.636509408308115	0.431889460255045	NA
OG0000193	31.3240276272804	0.0264831302159122	0.581481253662028	0.922447576558894	NA
OG0000194	16.3563583063195	-0.164607152436444	0.625373130019391	0.472138049855667	NA
OG0000196	85.7686885005918	0.0301922278606534	0.574355200707466	0.914800840885712	NA
OG0000197	148.680508604602	-0.155583358538602	0.621401423742579	0.481990849200877	0.734000466232453
OG0000198	68.1238725125706	-0.139145966580432	0.617657299111565	0.52145119647999	NA
OG0000199	143.431718580539	-0.264073344702313	0.628279354052006	0.339284253147292	0.734000466232453
OG0000200	18.4216131093963	-0.307901408395263	0.724272180038102	0.0647253924392586	NA
OG0000201	2689.6836801628	-0.215278989472142	0.613538188178731	0.417922332673362	0.734000466232453
OG0000202	0.81127771462325	-0.0495517708053591	0.642920731500133	0.970759189319073	NA
OG0000204	48.3787491157151	-0.15145067713778	0.625963932746771	0.469722329396601	NA
OG0000205	28.8713684668014	-0.152502747167848	0.627709664424164	0.451422293739737	NA
OG0000206	8.82824603139305	-0.0861447707268175	0.61811017320469	0.677260042709201	NA
OG0000207	15.3991048401374	-0.0492945526184866	0.615894152411142	0.77876468111295	NA
OG0000208	20.7174124430146	0.0469872923020039	0.589599782447349	0.848107134107846	NA
OG0000209	149.214284909344	-0.118225499524076	0.611736478636132	0.586484481851357	0.734000466232453
OG0000210	11.7250314139152	-0.0956178429857107	0.625849348994504	0.581923719659138	NA
OG0000211	8.91527914192883	-0.272074733197319	0.716597781167234	0.0783873163662758	NA
OG0000212	45.9145001804902	-0.0468581044055967	0.600132245722546	0.821770381401235	NA
OG0000213	156.100466889503	-0.128271740334514	0.613201543868635	0.560268174080929	0.734000466232453
OG0000214	7.13543949485233	0.0527448248821778	0.622365875194586	0.748087950789049	NA
OG0000215	9.63484110392369	-0.274704655261445	0.718813095414985	0.0707964515797666	NA
OG0000216	45.5919042901101	0.189095258121563	0.607889335685901	0.476347687878606	NA
OG0000217	356.398811540297	0.33819474670045	0.756419824580519	0.0693156111655489	0.275258340283597
OG0000218	18.9508600355413	-0.0397035732806469	0.608985364794426	0.833383283446654	NA
OG0000219	0	NA	NA	NA	NA
OG0000220	32.6957539612903	-0.13432151216951	0.628277696281944	0.488002042261519	NA
OG0000221	2.36865464699778	0.0601125541109084	0.641043824868746	0.499204045586455	NA
OG0000222	47.5547762224822	0.162036715903459	0.602786155932703	0.535735986708518	NA
OG0000223	28.7033919416339	-0.0760296852882891	0.608335322103429	0.707085996336589	NA
OG0000224	40.6169518451039	-0.31246371372138	0.71150249707036	0.132897513664546	NA
OG0000225	51.265358148824	-0.13921985445555	0.621123103938968	0.507093995253878	NA
OG0000226	122.470566252187	-0.0750629648644313	0.573290665892938	0.771054366944067	0.840390741482315
OG0000227	27.5704910195926	0.16169031674181	0.625070705042246	0.484840672643974	NA
OG0000228	9.64752296030436	-0.0960628147131395	0.637027236172889	0.407932271859096	NA
OG0000229	33.8496940868552	-0.0620834792969183	0.587678992909184	0.792656337268856	NA
OG0000230	0.388737238256974	-0.0389803704072616	0.642031673166747	0.814441130226238	NA
OG0000231	52.0730222227554	-0.102355097704345	0.582349415344815	0.692446991134161	NA
OG0000232	56.2284777153364	0.274624052977874	0.714389293579072	0.100071852200482	NA
OG0000233	5.59453596884642	-0.0309550996664741	0.626727986166705	0.749867553333784	NA
OG0000234	58.2156680686281	-0.122818919825952	0.591561209235356	0.626161482513562	NA
OG0000235	0	NA	NA	NA	NA
OG0000236	18.3657262072576	-0.153110291142846	0.626453893644819	0.494932828543803	NA
OG0000237	8.07543678831584	0.0454708290100507	0.627635399671396	0.754505360689127	NA
OG0000238	52.5926847874765	-0.139458048029555	0.618456141772462	0.518065669593084	NA
OG0000240	895.154632599615	0.640051711652006	1.2334436189165	NA	NA
OG0000241	0	NA	NA	NA	NA
OG0000242	7.37369866922961	0.19495060403885	0.684812793107043	0.0513662009989047	NA
OG0000243	15.1580092052069	-0.0671886059635062	0.617613184446192	0.707376262707587	NA
OG0000244	66.7312147171942	-0.202554849480774	0.609134459065933	0.448328606308025	NA
OG0000245	56.9037226551324	-0.146015711622353	0.612669210008705	0.522989521929279	NA
OG0000246	18.6769121905062	0.259801638244647	0.686537923279318	0.203866996623138	NA
OG0000247	142.764829760899	-0.138827699987898	0.617962532809325	0.524605486754669	0.734000466232453
OG0000248	21.3890207165621	-0.152457120674013	0.635837349787906	0.416459744754378	NA
OG0000249	21.7715847550862	0.262427789479938	0.67229185042227	0.261819849542187	NA
OG0000250	13.8796785534985	-0.00498373051550851	0.603205972224232	0.97653556062831	NA
OG0000251	8.99839432223946	0.130621699126839	0.633649492523449	0.479149250163613	NA
OG0000253	82.6762715393491	-0.0340075654133435	0.600125535298171	0.866552860169053	NA
OG0000254	21.8302282963674	0.202971855096887	0.627974684234512	0.416655923554615	NA
OG0000255	59.8965187332619	0.0725475699085547	0.574688248184188	0.792267649704508	NA
OG0000256	4.23395699507566	-0.15548174669426	0.662857635337313	0.306013284202545	NA
OG0000257	17.2561084128511	-0.139052519218311	0.634632861943459	0.423417195126755	NA
OG0000258	137.556961004441	-0.170057214877956	0.583823663934924	0.54014892062453	0.734000466232453
OG0000259	164.416206912481	-0.153931877826138	0.622021310235358	0.481926529695122	0.734000466232453
OG0000260	219.991739732797	-0.257887680787492	0.633311063944634	0.336334510448421	0.734000466232453
OG0000261	22.9752776035747	-0.0402841615435625	0.61148195992458	0.83938356672907	NA
OG0000262	48.4641507817894	-0.065843949592122	0.602683687425262	0.755434131088751	NA
OG0000263	50.8536740700777	-0.129758271729489	0.615371183461639	0.547782260461958	NA
OG0000264	28.2178678719433	-0.159387328745862	0.630992294859005	0.430748226874542	NA
OG0000265	23.6221991652315	0.0169648059001286	0.605926319668242	0.941345020115739	NA
OG0000266	11.7306757981567	0.127275339830645	0.623930725240367	0.548537131064503	NA
OG0000267	0.0439825435088238	-0.0128521255110569	0.641784993645844	0.248427905406613	NA
OG0000269	16.4733602583886	0.167192912002955	0.652931619048259	0.336143765005502	NA
OG0000270	0	NA	NA	NA	NA
OG0000271	423.477382490278	-0.184115195163436	0.584822681517778	0.50718689814741	0.734000466232453
OG0000272	13.9670290818329	-0.227700532318197	0.677656274820746	0.136666895879668	NA
OG0000273	6.336244502787	-0.0792554320789875	0.632028209287892	0.566053653946817	NA
OG0000274	115.42507085023	-0.199615953573908	0.640796205811619	0.361304426045769	NA
OG0000276	26.9211948491527	-0.053280512515423	0.606452084088356	0.787962284311402	NA
OG0000277	5.95800314878451	-0.202288977626238	0.680181130772958	0.178552060439835	NA
OG0000278	48.9228420963594	-0.153613820316224	0.623616272656495	0.473802735049079	NA
OG0000280	8.83060505710675	-0.267005667409965	0.713693054183296	0.0820982726438984	NA
OG0000281	153.515024786784	-0.0741253430634451	0.56875974818833	0.781342027597717	0.844208627519373
OG0000282	86.4651866318407	-0.17720520161935	0.598197331001126	0.501341441426204	NA
OG0000283	4.95051683242881	-0.0483452521058007	0.627408050519374	0.734088961750925	NA
OG0000284	51.1823824851092	0.115107602633775	0.58366063014855	0.670608672048018	NA
OG0000285	12.10273573976	-0.33303167448486	0.760070469315588	0.0378874078619826	NA
OG0000286	31.3230863136803	0.321026702023824	0.684510555744713	0.226114059358323	NA
OG0000287	26.5861299521698	-0.143590127512158	0.6258716172843	0.477100178737528	NA
OG0000288	481.260009640169	-0.19945020172185	0.645407807709505	0.347284578853661	0.734000466232453
OG0000289	97.2866893618559	-0.113609091270789	0.576167355953897	0.670759187655641	NA
OG0000290	1459.26948545876	4.82680011079981	1.36233685016723	1.27493884076236e-05	0.000635269371752974
OG0000291	2.09922341856978	-0.0724218676614903	0.645761318165088	0.671374650565843	NA
OG0000292	40.1658744994078	-0.135477567851289	0.618664794576853	0.522184456726101	NA
OG0000294	14.9360682714091	0.0381365297343179	0.609148874347227	0.849371973685696	NA
OG0000296	79.7747961633079	-0.227842759739356	0.65269808648725	0.305553930645466	NA
OG0000297	37.0377373581998	-0.269446820009984	0.686265855055536	0.177502628385793	NA
OG0000298	78.5389111846406	0.0163727133055028	0.569213348024998	0.957621934646036	NA
OG0000299	20.5898691217889	-0.0675969983384406	0.610399595366267	0.729056823703796	NA
OG0000300	1.08861760298645	-0.053827958133413	0.643446470962161	0.884505002632454	NA
OG0000301	384.514636066003	0.202549343154521	0.607045989281718	0.463103002711074	0.734000466232453
OG0000302	462.147743647478	3.24755625014923	2.46537129955266	0.00248532945960026	0.0200246545030649
OG0000303	25.7876943427212	-0.120799047027796	0.618634059766961	0.548986586536389	NA
OG0000304	180.999792453221	0.0546806643568382	0.564413643985981	0.844027729621158	0.881540073159876
OG0000306	0.625359905022089	-0.0457378779225739	0.642538415144073	0.952441230321011	NA
OG0000307	5.81775883226897	-0.0641572498223686	0.630552880389668	0.637326867182618	NA
OG0000308	134.579345478917	-0.12143552320213	0.612155236825413	0.579367740071958	0.734000466232453
OG0000309	28.5858429176645	0.221814353274956	0.637706631616219	0.376896899614479	NA
OG0000310	48.3526924415276	-0.10164386395467	0.608907506680237	0.634130851818394	NA
OG0000312	31.0306049922587	0.0325165697382826	0.581621301277594	0.903096157609245	NA
OG0000313	27.0504497842701	0.205772098912075	0.626932407176238	0.419432558081085	NA
OG0000314	7.26220304694188	-0.0820459666562716	0.63030405459216	0.502131656532002	NA
OG0000315	11.0398729866507	0.0835897618940638	0.631312444696553	0.586860293111533	NA
OG0000316	15.3481671211903	-0.11048608813742	0.627703857962096	0.517407204209269	NA
OG0000317	16.8141828804424	-0.172078198953091	0.646112649336029	0.325264659260618	NA
OG0000318	19.3619423387659	0.217088574565503	0.648630272071618	0.337895169491874	NA
OG0000320	106.993891894833	-0.132609737033273	0.61607044022313	0.539136959729085	NA
OG0000321	88.1244879134302	-0.00995556878722366	0.567719505973672	0.964096664709309	NA
OG0000322	15.2551149182546	-0.388136320158204	0.809717561968824	0.0202470513001051	NA
OG0000323	6.86937090598121	-0.0708367761084494	0.629015828599725	0.550539633864956	NA
OG0000325	1058.86561628714	2.62672777728294	2.21006594327271	0.00394988769571908	0.025903914655646
OG0000326	601.299333080474	0.309556138774777	0.731895008047019	0.0955719091108104	0.345529209862161
OG0000327	0.473245333530229	-0.0417347243943711	0.642214195329366	0.870968225106986	NA
OG0000328	151.156923245964	0.197671183566425	0.595666627022676	0.485429087207744	0.734000466232453
OG0000329	2.23404726089533	-0.0831163986347326	0.646905073731953	0.625011623297887	NA
OG0000330	77.9184506129003	-0.221721726861035	0.655985869207354	0.29600623801109	NA
OG0000331	0	NA	NA	NA	NA
OG0000332	19.3837832375534	-0.0267946752309276	0.608281021364431	0.88465972214898	NA
OG0000333	2.27288095581396	-0.0753273456399806	0.646149473693177	0.642940378960307	NA
OG0000334	122.973627864594	-0.104187959716584	0.588556554305399	0.670620882696914	0.787979537168874
OG0000335	10.8677407763758	0.149382537081715	0.625791993294473	0.498844461790999	NA
OG0000336	8.39714255985518	0.0363254060580037	0.626749868114774	0.804016148218546	NA
OG0000337	4.20006994184622	-0.116781917168097	0.653787162231968	0.389128193494263	NA
OG0000338	70.9445506603044	-0.206045320495759	0.645686632598282	0.338853991665674	NA
OG0000339	1.65059470286895	-0.0598173526532788	0.644374963971269	0.764860868780859	NA
OG0000340	7.92370808658618	-0.0874535921051224	0.636853459786815	0.495354299545563	NA
OG0000343	31.775076458145	-0.24811989483629	0.677501154489725	0.201923733478665	NA
OG0000344	40.9312197968418	0.191761662324671	0.666584302863505	NA	NA
OG0000345	7.44982979888208	-0.220283827001969	0.688438129522223	0.124145394877655	NA
OG0000346	20.0850701839036	-0.107937125853019	0.621413497345272	0.566631065711545	NA
OG0000347	2.15514463193236	-0.0635226380927489	0.645071260570843	0.690482261771808	NA
OG0000348	988.893563568786	-0.197798827938746	0.602459677555314	0.436994318521903	0.734000466232453
OG0000349	41.6724178859059	0.0433626360354338	0.578655759155263	0.873380087762398	NA
OG0000350	281.265926629424	-0.127473038480612	0.581897228222158	0.627402788186466	0.752883345823759
OG0000351	20.1206502939505	0.0520306627417746	0.607675548435327	0.801073646461669	NA
OG0000352	29.6363192344759	-0.172160182987295	0.63540547401373	0.393806347349901	NA
OG0000353	29.361343105547	0.209286359857018	0.674477621279573	NA	NA
OG0000354	12.5747902664409	0.171355012783222	0.651339543041994	0.344084491516889	NA
OG0000355	2978.98074807095	2.29083924068387	1.4302878594461	0.00363224629544005	0.0243879394122403
OG0000356	41.173133227606	0.10905784457722	0.608337280719017	0.6409137116483	NA
OG0000357	47.3003617403421	-0.296257902285416	0.697273879665668	0.165734430337539	NA
OG0000359	50.3361242893151	-0.204791507761308	0.622065149081134	0.412010940220558	NA
OG0000360	826.153494158578	4.43351391675921	1.71407349337134	0.000227247057558762	0.00534030585263092
OG0000361	12.067689967303	-0.0894943641407886	0.621546751475127	0.598388183599542	NA
OG0000362	0	NA	NA	NA	NA
OG0000363	5.83466810316882	-0.0653641919597441	0.630550417155469	0.632289395429786	NA
OG0000364	6.72643319568341	-0.223199421130727	0.689674640705655	0.141077784070588	NA
OG0000365	36.5381735151536	-0.0793777250959392	0.610469180427109	0.6847034100511	NA
OG0000367	6.45332840936196	-0.0889737749091397	0.632453760855452	0.530808013135249	NA
OG0000368	60.6087633298422	0.0478067733910961	0.576100460568206	0.86073353434689	NA
OG0000369	49.3805501512992	-0.141241364230367	0.595324523267786	0.582847705270639	NA
OG0000370	5.80911585099733	-0.0736376832673516	0.629986840298823	0.603829626880297	NA
OG0000371	285.477635613797	0.340345373859001	0.722144531495234	0.155511647914572	0.500671192787411
OG0000372	14.2188208590029	0.0728827022537617	0.617448365290176	0.703500994600794	NA
OG0000373	9.83931026051738	-0.137693539442522	0.64203280292961	0.301904270702201	NA
OG0000374	438.732447605109	0.762767829554171	1.48465282239714	0.0109009041551117	0.0591164417642595
OG0000375	14.4932370715973	0.103528094497422	0.61026606664868	0.649096168318764	NA
OG0000377	60.0336254324362	-0.21431052747286	0.647675950857719	0.321948232612734	NA
OG0000378	15.6961137913614	0.00188010757581837	0.603779361917711	0.998706755958729	NA
OG0000380	13.6046827979008	0.14219357706036	0.628033849735956	0.507494781097376	NA
OG0000381	437.178862436951	5.23988336253929	2.37838654997907	NA	NA
OG0000382	0	NA	NA	NA	NA
OG0000383	4.51091354377155	-0.1627810011648	0.665223720767694	0.280776992257279	NA
OG0000385	97.4632198089456	-0.0976658438574681	0.606656921935721	0.651516614422847	NA
OG0000386	21.4258052147023	-0.237588517485095	0.67022619020018	0.201558726750981	NA
OG0000387	434.298705063694	5.24836995026407	3.14783200373936	NA	NA
OG0000388	4.67241319900418	0.00396550456759379	0.629110842218149	0.956404441419493	NA
OG0000389	2.12114972398941	-0.0699601875245041	0.645522493853835	0.675069733455748	NA
OG0000390	22.2153271646307	-0.114417697235125	0.600548502813819	0.633473766758931	NA
OG0000391	261.565355787335	-0.170814143168632	0.631032205052355	0.428465291592836	0.734000466232453
OG0000392	8.65600134845312	-0.265614132377955	0.712768657097585	0.0847782071629321	NA
OG0000393	245.892379866892	-0.187985169734206	0.636381393610175	0.38990738071976	0.734000466232453
OG0000394	7.15980930316087	-0.0563033877817945	0.630842457622024	0.594864195028074	NA
OG0000395	12.031149626687	-0.336075570299203	0.762273892101927	0.0374519612419478	NA
OG0000396	10.9601811467637	0.136366721749817	0.652575826694041	NA	NA
OG0000397	14.456275643296	-0.360253122585291	0.78418066563221	0.0256697965312216	NA
OG0000401	13.4830973763743	-0.0612920097512301	0.624214870632248	0.693202102860545	NA
OG0000402	525.347914619353	-0.112727147768119	0.587322153503251	0.654796159547632	0.775850911732908
OG0000403	82.7737695659612	-0.217450225285612	0.647742703408453	0.328065975001598	NA
OG0000404	4.83228475706732	-0.00358446414592601	0.627600967128247	0.909746460775921	NA
OG0000405	115.521675290761	0.0674467033258676	0.602681625386611	0.768385091464902	NA
OG0000406	29.3910902794964	0.307375437948588	0.69108683538019	0.214586055900212	NA
OG0000407	104.290947371375	-0.132258336786623	0.615169483805836	0.543122672860189	NA
OG0000408	0	NA	NA	NA	NA
OG0000413	309.455695104938	-0.158423600214378	0.592650348647027	0.546053603722834	0.734000466232453
OG0000414	0.405638857311625	-0.0395707263312215	0.642068218628926	0.826582539238824	NA
OG0000415	208.118306210478	-0.275142340405463	0.645235053550572	0.302232142861319	0.734000466232453
OG0000416	82.3024471910822	-0.216524946900306	0.613302495946529	0.421495881919775	NA
OG0000417	51.4191049338646	-0.033037585124067	0.599000279530574	0.871278941271287	NA
OG0000419	0.608458285967438	-0.0453398269884762	0.642502803317578	0.944382485357061	NA
OG0000420	77.282058191761	0.0183274554900816	0.568939911378356	0.951735385116116	NA
OG0000422	7.47931299121262	-0.089761663504859	0.631178821679253	0.472288758599483	NA
OG0000423	3.12922750445708	0.0226945703693309	0.634154324017211	0.821292786762789	NA
OG0000424	136.583318917666	-0.0123203835939365	0.567004490921415	0.959099390808056	0.966506450829188
OG0000425	37.1272588639922	-0.103461206333526	0.61992894213715	0.587791791350101	NA
OG0000426	2.84717463203489	0.0380921623597679	0.634652578965898	0.713423314752087	NA
OG0000427	7.95431217577799	0.0216919082224803	0.623383847246418	0.890389873831026	NA
OG0000432	42.457822003507	-0.0840555958588228	0.615542671507854	0.640503402779745	NA
OG0000433	3.36079111772043	0.0537699264920886	0.637883889684682	0.654879086596616	NA
OG0000434	3.91854454652392	0.0295845518773356	0.633877546253568	NA	NA
OG0000435	5.33035643788568	-0.0601731938276065	0.62838006101635	0.671631036516241	NA
OG0000436	113.498556762923	-0.103618128156557	0.579297457906828	0.687692713678348	NA
OG0000437	13.0728001180573	0.014881571210859	0.611094153539459	0.940288698456481	NA
OG0000438	27.8520340224765	-0.11885630308368	0.620079222625029	0.547244909849137	NA
OG0000439	0	NA	NA	NA	NA
OG0000440	224.416416258398	-0.218116984170885	0.623809401792169	0.393496633605151	0.734000466232453
OG0000441	4.76669044661601	-0.0363318695376862	0.628165078705643	0.79093702173974	NA
OG0000442	0.287327523929068	-0.034898636298539	0.6418148951981	0.729971074985382	NA
OG0000445	0	NA	NA	NA	NA
OG0000446	274.634231071215	-0.0726408531776464	0.602792023304319	0.729328266638556	0.816153060286004
OG0000447	105.045095028405	0.119510438577446	0.591230105019832	0.650470506523576	NA
OG0000448	23.5814031027354	-0.263043229741313	0.683991025240894	0.163484119374574	NA
OG0000449	4.08532617967081	-0.139159009536009	0.658523753302077	0.344905496010217	NA
OG0000450	2.28517556412228	-0.0728245154209151	0.64593824462548	NA	NA
OG0000451	37.7968447158655	0.0124731948623267	0.601688046503259	0.959467595392467	NA
OG0000453	2965.92008696759	5.00962810981382	1.38337185746098	9.38494891821974e-06	0.000635269371752974
OG0000454	67.3703657246661	-0.232316153569334	0.624711945083646	0.372790409291909	NA
OG0000455	34.2822790789585	-0.0278064421865062	0.582224975313912	0.907303022876862	NA
OG0000456	21.7866301525357	0.000512245347909591	0.60322393901234	0.996351724719338	NA
OG0000457	20.1674817336382	-0.215024488066868	0.664397337171527	0.238502984453143	NA
OG0000458	14.414773910074	-0.136159117029315	0.631184798835603	0.438589273507541	NA
OG0000459	10.1751865151993	-0.152186875009588	0.645521389075219	0.270491567562903	NA
OG0000461	40.5515107189215	0.0971149944018366	0.587676904319382	0.71080804500395	NA
OG0000462	11.0096734523723	-0.112857780981488	0.640922958092493	0.341346910192003	NA
OG0000465	0.557753428803485	-0.0441206681507653	0.642399234918082	0.91884988896988	NA
OG0000466	8.33346722052193	0.180440450156665	0.670332029978074	0.182868028600637	NA
OG0000467	2.83821889408895	-0.101886876219441	0.649955310122938	NA	NA
OG0000468	15.3392981519455	0.0283671678526048	0.60859434545348	0.888830699034762	NA
OG0000469	16.3344973647388	-0.239632515157045	0.682680638422207	0.104985297202058	NA
OG0000470	730.084146466185	0.300751193905632	0.64620503635046	0.297622373829473	0.734000466232453
OG0000471	654.046981753164	-0.166086818592335	0.629732982948143	0.438957462153821	0.734000466232453
OG0000472	1.77567033770317	-0.0617994368275162	0.644612235686192	0.74108557705228	NA
OG0000473	5.89410831583875	-0.196273749671085	0.677815372909263	0.187102186561987	NA
OG0000474	418.137065606299	-0.109441373011487	0.610478155753281	0.602355106830486	0.734341321744359
OG0000475	5.78700536711631	-0.0520511189028449	0.631509544533299	0.683994758048536	NA
OG0000476	27.8055262176523	-0.0473828782379023	0.605987366912719	0.809574233776324	NA
OG0000478	10.986597604348	-0.156377869348122	0.64770825156995	0.247400377131431	NA
OG0000479	15.7644328854717	0.0620607907233879	0.617922622699781	0.735539855170736	NA
OG0000480	39.590745954898	0.0546745929341695	0.575495039087681	0.840331522760502	NA
OG0000481	14.9159380984416	-0.248254167710493	0.687910635107433	0.114736316881275	NA
OG0000482	1327.50064735207	0.155888335255189	0.595007225323682	0.566057542231098	0.734000466232453
OG0000483	0	NA	NA	NA	NA
OG0000486	20.9439922172936	0.20042211242382	0.649045782903623	NA	NA
OG0000487	13.5856999066677	-0.236687679625934	0.680672875486736	0.132030993655577	NA
OG0000488	1.81549499681349	-0.0611448348813856	0.644615648346217	NA	NA
OG0000489	1461.81395888953	-0.19444350130654	0.599751025468224	0.471991835640273	0.734000466232453
OG0000492	53.6517702117723	0.415183037441978	0.754588513339597	0.137919879905562	NA
OG0000493	1.71531919684413	-0.0603281142491997	0.644465940891533	0.754345830520511	NA
OG0000494	43.311448614833	0.0763112186723839	0.581354939726847	0.774042878665853	NA
OG0000495	57.4125490530823	-0.1232486014723	0.613641989191765	0.567910682828037	NA
OG0000496	1.20443029379289	-0.055037877210072	0.643620305833278	0.856540055066974	NA
OG0000497	34.010938411666	-0.118200560305584	0.600578492481902	0.623402625140752	NA
OG0000498	27.8114619124428	0.00667243590108247	0.602096707700509	0.980426413876062	NA
OG0000499	11.7807397423738	0.12311954882922	0.632419886224677	0.501567878642725	NA
OG0000501	1.44030727512166	-0.057699630490818	0.644024752425499	0.803010144822456	NA
OG0000502	0.526314294450638	-0.0431627859195399	0.642323512364614	0.900733992939286	NA
OG0000503	18.7007664912276	0.0261474892632712	0.611756123590693	0.893864041060233	NA
OG0000504	19.9477834794944	-0.266169100768024	0.699517575921538	0.0732079564999828	NA
OG0000505	4.53199318290499	0.0107227302567987	0.632295694409507	0.993244743951332	NA
OG0000507	9.14345510340605	-0.264952044379049	0.712862599182211	0.0803467671052332	NA
OG0000508	0.354934000147672	-0.0377304968440004	0.64195874479552	0.788677051713113	NA
OG0000509	25.1455479077049	-0.169763794912504	0.638265348294369	0.379149244302789	NA
OG0000510	1.48734247680929	-0.0581891172493185	0.644103923779692	NA	NA
OG0000511	38.6519957440206	0.353471460143969	0.780755682373554	NA	NA
OG0000513	9.13404855386176	-0.119740249466197	0.637964759623287	0.354305840786341	NA
OG0000514	7.60558920827536	-0.0630382654443801	0.631814255428475	0.558185172831586	NA
OG0000515	710.689808056702	0.11481227044611	0.65824139467746	NA	NA
OG0000516	11.8464563275791	0.113233659694853	0.625261464733013	0.563193002441039	NA
OG0000517	87.3374699398033	-0.054202788447888	0.599462204112031	0.798700087347366	NA
OG0000518	12.6476175594274	-0.213807013369901	0.670706616907303	0.165487043764994	NA
OG0000519	104.48292992161	-0.202221917830663	0.604803145790546	0.45050470188888	NA
OG0000520	84.8215252842186	-0.141864974904472	0.618248343866859	0.512972611834186	NA
OG0000521	163.406887672725	-0.0694521484397597	0.561803126745782	0.796787559731261	0.854350159103481
OG0000522	0.625359905022089	-0.0457378779225739	0.642538415144073	0.952441230321011	NA
OG0000523	14.2634903888904	0.213623899539128	0.670389458231919	0.243915157793477	NA
OG0000524	0	NA	NA	NA	NA
OG0000525	6.87952242385525	-0.219422824748371	0.687623001496716	0.135522082018226	NA
OG0000528	127.678238493715	-0.17558652942126	0.629512179365396	0.425597434181553	0.734000466232453
OG0000529	56.3530690145386	-0.111928639061461	0.598424082811774	0.644797786284247	NA
OG0000530	48.8745844950619	-0.0413235777876198	0.575955808616952	0.867480485594716	NA
OG0000531	94.5683177204236	-0.140456320805138	0.617345688107126	0.519133739164598	NA
OG0000533	50.3818343611461	0.0989126568221477	0.584602161540598	0.710565687483909	NA
OG0000534	5.08320628903762	-0.176429598859783	0.670054972038179	0.237976662816741	NA
OG0000535	3.71708100697475	-0.140871875404429	0.658538129259761	0.361494845672534	NA
OG0000536	0.270425904874417	-0.0341027404432636	0.641779469466951	0.713461393056664	NA
OG0000537	39.6331733372259	0.135708314670178	0.607860159490098	0.581366620725288	NA
OG0000538	857.187447365771	5.49653906545515	2.38284503946645	NA	NA
OG0000540	84.939919920503	0.133696432445516	0.582201322636013	0.624673747531733	NA
OG0000541	4.29818280329775	-0.158981530980878	0.66390463287103	0.29663970768194	NA
OG0000542	2.0890784491216	-0.0672927713536582	0.645300876755929	NA	NA
OG0000543	35.7908808415708	-0.143386940402171	0.623675292836056	0.488431290197355	NA
OG0000545	3.66502026070415	0.0394205770104101	0.6352752606614	0.773341547547464	NA
OG0000546	36.1311608814071	-0.0793946193805963	0.608916240450069	0.687553835150788	NA
OG0000547	0.49014695258488	-0.0422319420432365	0.642250497346927	0.881151147172055	NA
OG0000548	0	NA	NA	NA	NA
OG0000550	50.8992767707001	-0.105190213576932	0.610690637788893	0.619346510759711	NA
OG0000551	11.8057312030113	0.076689295751534	0.617121080708122	0.706618508585476	NA
OG0000552	4.10028902243285	-0.152415860287398	0.661887713083149	0.317939577084681	NA
OG0000553	9.26604172546252	-0.15226718455553	0.647264140740887	0.302081855208457	NA
OG0000554	7.96096273615794	-0.252162277786626	0.704852324239896	0.100434648256211	NA
OG0000555	2.06041820892169	-0.0885100257171135	0.647310345074265	0.631668801240265	NA
OG0000557	0.0507048571639531	-0.0156168018716677	0.641625504385333	0.350846138950816	NA
OG0000558	24.5510311514483	-0.0557075281840893	0.607504387283587	0.778356097661977	NA
OG0000559	3.10906056349169	0.0262607149341633	0.632596272770584	0.804723836110058	NA
OG0000560	758.359526607947	6.78778024294366	1.82864027737137	NA	NA
OG0000561	79.7967161641065	-0.0599281718375742	0.567767756851528	0.820003492986963	NA
OG0000562	42.2504985496014	-0.262543815606206	0.676424645883419	0.212783076269844	NA
OG0000563	2.7259593483788	-0.0860888515564813	0.647710407781359	0.567908598278933	NA
OG0000564	0	NA	NA	NA	NA
OG0000565	45.1673191134839	0.0440324995096635	0.576342767290681	0.871782398407742	NA
OG0000566	43.9209759161088	-0.265407216409358	0.657615103158717	0.281355313109646	NA
OG0000568	92.3437625654865	0.0214951457182569	0.599150126464372	0.926151604523768	NA
OG0000572	31.0445026133135	-0.251966929795146	0.674269671674791	0.212639529720142	NA
OG0000574	92.6176616546747	-0.192523059397293	0.6359897001654	0.383479190289876	NA
OG0000575	516.723465109623	4.57584234999279	1.64729390386067	NA	NA
OG0000576	4.33218816807161	-0.118168615940401	0.654155842576505	0.379531451166699	NA
OG0000577	205.001513142081	-0.0854503040202192	0.562281560600508	0.752676405341547	0.832668875198537
OG0000578	4.31222343400725	-0.159641803139729	0.664103521869192	0.29490301475202	NA
OG0000579	70.5868208376809	-0.0534276298185602	0.572470774621686	0.834098437983744	NA
OG0000580	21.5619101656804	-0.128230396016782	0.611759779716782	0.578644424699014	NA
OG0000581	4.66230811011189	-0.169005760395377	0.667245759605417	0.264237251729785	NA
OG0000582	20.9300984274046	0.00150507313211351	0.594565586801789	0.99961454718731	NA
OG0000583	8.56950203225982	-0.263859836287787	0.711736589625466	0.0867722239304182	NA
OG0000584	3.00308953846871	-0.0934214619413692	0.648880554433776	0.523135369255971	NA
OG0000585	0.016901619054651	-0.0078028380881986	0.642171532668372	0.240050072651647	NA
OG0000588	638.665916845519	0.453181793935219	0.907669744146976	0.00336495023728255	0.0235226735846872
OG0000589	141.490321273415	-0.202192219760463	0.597538248525179	0.463937105861293	0.734000466232453
OG0000590	6.41846775232487	-0.0518187804639396	0.628291739767257	0.634047402455993	NA
OG0000591	38.5835928484057	0.200675500177915	0.617224437607638	0.445627736382879	NA
OG0000592	793.309936005759	2.02275167187827	3.19942764447914	0.00666452774205409	0.0399871664523245
OG0000593	13.0823310057603	0.226584135479193	0.68011966342611	0.201416263397399	NA
OG0000594	30.6724291656947	-0.144391474624816	0.627278564426283	0.465115092602962	NA
OG0000595	2.66015250348305	-0.0848919706148056	0.647510817987816	0.576684682659058	NA
OG0000596	9.96746243265086	-0.132956554237907	0.640055066307279	0.285349722473239	NA
OG0000597	74.3998210415111	-0.0144674008732562	0.596486630751977	0.938828117574387	NA
OG0000598	101.019433912932	0.0163561932113331	0.571451440509411	0.956284346991504	NA
OG0000599	47.7173637835328	0.237849906698503	0.674030335387405	0.240654880808063	NA
OG0000601	35.4937810024683	0.310351142686841	0.673192249337674	0.251286728004697	NA
OG0000602	10.785445326385	-0.0529727465436937	0.616503642990299	0.706124517357458	NA
OG0000603	68.6204481304882	-0.117180156657831	0.578664911365909	0.658848918172597	NA
OG0000604	29.463550792115	0.0756477519307745	0.585526415164027	0.770129582017993	NA
OG0000607	2.17907385963366	-0.0739471637804062	0.645940044453727	0.656762603514601	NA
OG0000608	54.9024680002723	-0.153831663024922	0.595194589085202	0.558690711064785	NA
OG0000609	66.5418475461578	0.0340802306911335	0.592131318387885	0.89245292939154	NA
OG0000610	25.5945087618493	-0.0112426019424688	0.597626662108292	0.952871962517495	NA
OG0000611	3.72411322177148	-0.106329024301529	0.651492636526501	0.441199576860457	NA
OG0000612	449.091079506338	0.093806239963298	0.65321894134198	NA	NA
OG0000614	12.4947583553715	-0.185860484202179	0.657877605295738	0.187451761889252	NA
OG0000615	70.6459852036235	-0.0873693092134299	0.573942733743235	0.738229272545246	NA
OG0000616	104.039728254191	-0.19266626487708	0.636085893352951	0.384385849932227	NA
OG0000618	3.76140318142643	-0.132870234251933	0.656747141101316	0.375505801607646	NA
OG0000619	47.2424505123007	-0.0470386668694782	0.575823303027656	0.849756877556845	NA
OG0000620	4.50534413434053	-0.141987564958305	0.659609487155769	0.319737221607928	NA
OG0000621	380.257661718744	0.621290088257321	1.14478118359571	0.0125420312608635	0.0643064148284272
OG0000622	10.9265516970544	0.0593357964806914	0.609975626261579	0.784785293251379	NA
OG0000623	180.790001794996	-0.180584070388066	0.631358881790777	0.412433220764902	0.734000466232453
OG0000624	23.1057208941107	0.177667093348805	0.635007602324267	0.424151048115381	NA
OG0000626	1.31198731227496	-0.0565513422342186	0.64383925108165	0.830409900832871	NA
OG0000627	3.7771213884742	0.039266878592831	0.63264519332459	0.797683989627381	NA
OG0000629	54.9257585152665	-0.162877137898189	0.593791473779273	0.5403564402369	NA
OG0000630	44.6135562980243	-0.174510870825925	0.616833769741051	0.473180267100155	NA
OG0000631	795.561809424569	-0.128998539729567	0.604450646596068	0.586622744969695	0.734000466232453
OG0000632	0	NA	NA	NA	NA
OG0000633	0.0676064762186042	-0.0182244850927334	0.641545925765933	0.394062416638681	NA
OG0000634	31.9072961487072	0.140933102237576	0.598364868743114	0.582318377942247	NA
OG0000635	7.40052007900247	-0.220946174047257	0.688692828213787	0.124531802341456	NA
OG0000636	55.8880899287142	-0.0520909448508553	0.600081352569653	0.805669633229103	NA
OG0000639	6.53404266893966	0.183201927484971	0.679263542126325	0.0664213644176156	NA
OG0000640	33.6779405757502	-0.0995485401657884	0.617876383184751	0.611971773854896	NA
OG0000641	20.2556208767329	0.171560609930207	0.647416701212089	0.37004669672366	NA
OG0000642	572.720202531322	4.45001792717705	2.86897634792991	NA	NA
OG0000644	1.49070980275273	-0.0644445152093961	0.644474119934073	0.778909371561747	NA
OG0000645	167.111632328671	0.0204008339689522	0.561569212030329	0.947018394494615	0.962593120542723
OG0000646	9.20061731296508	-0.0439051824375685	0.619024453237105	0.79950273402616	NA
OG0000647	2.92877217955772	0.0356213763611302	0.633400120697634	0.73859646563846	NA
OG0000648	744.083100203516	-0.166647496713055	0.629874846848477	0.43483003899734	0.734000466232453
OG0000649	37.8418759956853	0.0183615735187067	0.57788467273717	0.948023305072906	NA
OG0000650	47.8441344618599	0.0813148393322376	0.577573887557803	0.761844230314649	NA
OG0000651	70.9349029439458	-0.231701145741483	0.655261705994766	0.293792750597701	NA
OG0000652	86.6840730194126	-0.0990534273380601	0.60709250933277	0.646516443849774	NA
OG0000653	57.0635353757305	0.19155271515509	0.607740598495307	0.47950028822474	NA
OG0000654	0.827685334311371	-0.0498005541296435	0.642949333149171	0.965361843082744	NA
OG0000655	6.6059427382897	0.211885547352832	0.682745607296583	0.150984697667629	NA
OG0000657	212.739869882146	-0.205910592555519	0.642412375495314	0.3511963709133	0.734000466232453
OG0000659	92.054526356521	-0.189318953138016	0.635064682419831	0.389916098514461	NA
OG0000660	26.1738915018831	0.103207473747235	0.617795321964433	0.611700078865018	NA
OG0000661	20.6136845460476	-0.178769544465592	0.647983549060794	0.310959377615395	NA
OG0000662	5.38123856846191	-0.134446676476001	0.658483056654335	0.301180281485994	NA
OG0000663	690.064726131891	3.52450294485749	2.03672313957171	NA	NA
OG0000664	197.525358708551	0.257677824203704	0.684023919121103	0.21427882463737	0.656811179866721
OG0000665	82.2981849997924	-0.17235177537414	0.628584579727155	0.432959375934468	NA
OG0000666	21.647178477001	-0.00736389422361072	0.590951974602294	0.969790039155731	NA
OG0000668	30.0657236761185	-0.171800729419625	0.613904477202755	0.480486016325718	NA
OG0000669	39.9459670195466	-0.126522995657151	0.589849774744357	0.621079512954468	NA
OG0000670	10.9664071705749	-0.0281565134660198	0.618525221347412	0.858432723791907	NA
OG0000671	0.152114571491859	-0.0269665048685612	0.641556075495356	0.566013512992231	NA
OG0000672	2.24887368343687	-0.0749083301120876	0.646090009574105	0.64658204407349	NA
OG0000673	11.0503589340156	0.13240060583962	0.640720820397237	0.445701249251859	NA
OG0000674	66.5939680946273	0.193411341149579	0.606722645517197	0.477120464184868	NA
OG0000675	1.23381819098953	-0.0556408498904484	0.643702813916548	NA	NA
OG0000676	34.6075961422182	0.159291541360805	0.638074223643414	0.429650190950286	NA
OG0000677	6.82317141048856	0.142913872199638	0.653999879413742	0.305199290757962	NA
OG0000678	92.205032641827	0.454465931553229	0.795487676710532	0.108328340953543	NA
OG0000680	1.69432556030795	-0.0602874018272183	0.64445539179081	NA	NA
OG0000681	98.2965496841837	-0.091530889341764	0.575349871074404	0.724852182083283	NA
OG0000682	4.66348118120172	-0.0331804091524656	0.628020116718973	0.809335459296017	NA
OG0000683	23.2093413529137	0.235280527914297	0.696431280049556	NA	NA
OG0000684	10.2293980706122	0.058481704409173	0.624168979070312	0.721950278335043	NA
OG0000685	481.088481007698	0.491482289829789	0.95906934101604	NA	NA
OG0000687	360.124749030259	0.292113008300591	0.74401746303023	NA	NA
OG0000689	3.46022669662153	-0.120772876397831	0.653890113992492	0.420911869773764	NA
OG0000690	288.053840010438	-0.187479296625505	0.595859549468651	0.488759539205552	0.734000466232453
OG0000691	0.523950190694182	-0.0431822740847036	0.642322916538368	0.900572055019932	NA
OG0000692	38.8919591164391	-0.0371857214597696	0.600171496109787	0.856661766504487	NA
OG0000693	14.8023521476324	0.251978126165116	0.669747788953056	0.267452901864723	NA
OG0000694	16.8102676942409	0.110368007870741	0.607535598071738	0.642414696460917	NA
OG0000695	53.207255893151	-0.0959927922191349	0.584730957376077	0.706374849665125	NA
OG0000696	119.884132958777	-0.239250903349993	0.633527099714325	0.349697950807631	0.734000466232453
OG0000697	32.8930079052897	-0.0979016825120214	0.613954402818079	0.62426105773372	NA
OG0000698	311.316551530779	0.306740618785689	0.731572749628274	0.0925656869496083	0.339006801555708
OG0000699	2.49218818725978	0.0518606813640227	0.639157096166927	0.57418340528314	NA
OG0000700	10.2745932402005	0.0701486310281073	0.62373113546472	0.699146998422404	NA
OG0000701	0.591556666912787	-0.0449318792589451	0.642467114208288	0.936105417807869	NA
OG0000702	4.40420998520288	-0.117956293272653	0.654164715041955	0.376789336054319	NA
OG0000703	710.476513031787	0.492169588466286	0.943024290478065	NA	NA
OG0000705	6.11668957391285	-0.0431043864053466	0.627863876679761	0.678774999325887	NA
OG0000706	1.45435079105332	-0.0578274666575264	0.64404577745684	0.800231745096635	NA
OG0000707	8.98835981717297	-0.0870327164524511	0.635218494131107	0.446936566641879	NA
OG0000708	0	NA	NA	NA	NA
OG0000709	19.7503672250205	0.442883374632283	0.8133899193463	0.0867236987606907	NA
OG0000710	97.9510156974246	0.162457462708998	0.591602652217773	0.554898963066522	NA
OG0000711	413.391343444602	1.01995153823622	2.31755169785415	0.0121228849624439	0.0633083992483184
OG0000712	22.4092589395113	0.0290880792654244	0.606347681094488	0.889710558662283	NA
OG0000715	0.726769619349995	-0.0479341839987485	0.642749244103979	0.996751487264482	NA
OG0000717	786.498763221286	4.24447884580357	2.03229457657364	NA	NA
OG0000719	68.8899701042006	-0.0637870562973987	0.577829070593374	0.798360380446032	NA
OG0000720	88.1043048814091	-0.133160262565823	0.615033334242042	0.540722828894431	NA
OG0000721	1219.13532370953	-0.175511738835282	0.61612502020509	0.432809045242243	0.734000466232453
OG0000723	6.01715534810648	-0.18429219015661	0.673625523416681	0.199789796922404	NA
OG0000724	14.2531621491051	-0.091032744842609	0.624398038282395	0.587667079732704	NA
OG0000725	29.5021705867078	-0.258051426122976	0.686644809611703	0.153817750163769	NA
OG0000727	20.9002232327312	-0.142056965750621	0.614165615129442	0.543877055734538	NA
OG0000728	38.5572587378327	0.00839175206017545	0.598764337392682	0.976097458016162	NA
OG0000729	4.96395471516288	-0.175503825695575	0.669625156550759	0.243217789312861	NA
OG0000730	202.81546320365	3.54547265823378	1.93391680740949	0.00124457274617178	0.0140387805768177
OG0000731	2.38682362246694	-0.0776065078733777	0.64647803828476	0.624379954886302	NA
OG0000732	0.950139328638506	-0.0518165094924824	0.643186810614438	0.92494567278956	NA
OG0000733	3.56450965728988	-0.103952011497499	0.65096917373543	0.456939512169045	NA
OG0000734	9.42481570915117	-0.158396671436025	0.648852424529746	0.287393764919137	NA
OG0000735	175.120679898228	0.0305945658960939	0.560717792643875	0.915145572552194	0.945315206812157
OG0000737	8.74180082636062	-0.147623914769534	0.645162577389036	0.320885203117957	NA
OG0000738	20.8024118126296	0.048573331877857	0.608645540533258	0.820096451784674	NA
OG0000739	1.61986511683673	-0.0595722401280809	0.644331849029702	0.769926328564233	NA
OG0000740	59.6912754897582	0.204038035149035	0.659503072720175	0.298581449618867	NA
OG0000741	10.226972590175	-0.172979777738677	0.653901567830308	0.249177471867007	NA
OG0000742	0	NA	NA	NA	NA
OG0000743	1.89758834486724	-0.0655168712393622	0.644981609340655	0.71507511529551	NA
OG0000744	7.93102839496734	-0.243070007663783	0.700201555328545	0.10683153618478	NA
OG0000745	54.0917150304045	0.163504170782366	0.61096522900187	0.519575595820384	NA
OG0000748	613.69175708247	0.0990263966916178	0.654388276426256	NA	NA
OG0000749	12.2683759843739	-0.0898892930970739	0.622395686595182	0.594566611874201	NA
OG0000750	29.1829091688897	-0.0980570198166725	0.611863042837196	0.632545921882313	NA
OG0000751	0.878884190841855	-0.0507366199994824	0.643055355558417	0.94712628956294	NA
OG0000752	21.7639124438167	-0.0438644244428046	0.608987216475482	0.816198775651797	NA
OG0000754	25.527579059582	-0.180107862113749	0.640744437527841	0.357513544902315	NA
OG0000755	32.9815021249683	-0.10055835267986	0.613789920142874	0.616723573195958	NA
OG0000757	74.3555619774099	-0.183753517940204	0.633368403641255	0.404913111578679	NA
OG0000758	25.2880745937977	0.182143164107294	0.617707686836208	0.475191089472953	NA
OG0000761	18.3294371605725	0.0113591722612678	0.60726777925037	0.958820625191932	NA
OG0000762	8.57698551183047	-0.143952004717611	0.644112195383728	0.331736537079974	NA
OG0000763	22.5310134813269	-0.0476683014340592	0.590567322370975	0.836899891236445	NA
OG0000764	2.40527779292472	-0.0979809915072979	0.6489163152975	0.56611208047861	NA
OG0000765	34.4128217641734	-0.104921852037093	0.613705621435065	0.603114462532053	NA
OG0000766	6.01005097499215	0.0898931170938894	0.636755761394845	0.515229700510902	NA
OG0000769	21.621142007466	0.304812095442815	0.75872616262883	NA	NA
OG0000770	6.42338477563471	-0.0657459606223304	0.632860900943984	0.610668277557165	NA
OG0000771	2.19048816344951	-0.0699629655235208	0.645635598220391	NA	NA
OG0000772	132.083177116347	-0.365013254318543	0.687408492259641	0.203219939503752	0.629758493846792
OG0000773	11.3528768500961	-0.192416209365137	0.68017008036416	0.1119320088432	NA
OG0000774	9.94271697828663	-0.00884200180963387	0.607575126894044	0.961489992616757	NA
OG0000776	169.465487583409	-0.158764256861662	0.580484259206687	0.567129641661768	0.734000466232453
OG0000777	24.7454482817207	0.155068566110469	0.622740232095968	0.503486698760862	NA
OG0000778	13.7074566221766	0.176173230028129	0.646684839534145	0.368607404150878	NA
OG0000779	5.24742379900415	-0.182988062928454	0.672412536310359	0.222762324884804	NA
OG0000780	3.8428947556366	-0.139185984543495	0.658279630144332	0.357951023949673	NA
OG0000781	8.28805571715482	0.232694458409808	0.706583991822921	0.0104683153641735	NA
OG0000782	14.1779902462229	-0.0111835394840682	0.610078384270786	0.947019271834943	NA
OG0000783	49.1144190884028	0.1003377935342	0.622671601400332	0.611000288024367	NA
OG0000784	2.93908216442289	-0.0905818313229297	0.648447494109411	0.536138097034006	NA
OG0000785	0	NA	NA	NA	NA
OG0000786	6.55162267397866	-0.208422609221927	0.683260415657626	0.158948254143314	NA
OG0000789	51.1221475995811	-0.164459528166691	0.628031662715913	0.441623076302321	NA
OG0000790	9.2652515342117	0.168562086064061	0.643193990160833	0.39416731897278	NA
OG0000791	58.4449460172059	-0.117202779869936	0.582136560136856	0.653896083921978	NA
OG0000792	261.809315183457	3.83205124217671	1.94712084092694	NA	NA
OG0000793	38.2379607920942	-0.0185701309822349	0.606076147137049	0.912433788930371	NA
OG0000794	8.13169568502078	-0.112227887635339	0.626895527083972	0.585351117213444	NA
OG0000795	1.45142393579118	-0.0579360312149112	0.6440589643634	0.802216768299256	NA
OG0000796	1.30142466720813	-0.056487903721036	0.643828343729542	NA	NA
OG0000798	169.432075121564	-0.147905369470255	0.620257116068732	0.49827297241071	0.734000466232453
OG0000799	677.121422350246	5.66800992320565	1.85625355549829	NA	NA
OG0000800	109.878863687311	-0.123852428232096	0.611895468832334	0.574004268818045	NA
OG0000801	22.2741082884443	0.17935206727061	0.645091047219241	0.371843740314015	NA
OG0000803	641.229007022846	0.54644057980513	0.933537692311699	0.0500175427761569	0.210521597953377
OG0000804	92.3275274034059	0.0152403876512024	0.568195383274581	0.960434166545996	NA
OG0000805	12.0237627536438	-0.0899399801912852	0.621328288729955	0.597506351519272	NA
OG0000806	31.3430838302852	-0.103965064911863	0.613164500507872	0.61022637308275	NA
OG0000807	127.241973076284	-0.0780568637892866	0.567848920244044	0.768873577225134	0.840390741482315
OG0000808	120.059671379681	-0.078480675456064	0.602980866004864	0.716388328784327	0.815987388413157
OG0000810	24.6103733917901	-0.220851701935329	0.665939685790546	0.217884063507638	NA
OG0000813	0.253524285819766	-0.0332504973898774	0.641743412876341	0.696066169382371	NA
OG0000814	5.25511414067693	-0.0127493359239452	0.628843432878594	0.847189714633505	NA
OG0000815	244.480416289314	0.464905937776209	0.922526233489705	NA	NA
OG0000816	7.67371647938856	-0.0863582191987615	0.636259014346293	0.504809935253302	NA
OG0000817	12.5878770315782	0.172157417793638	0.663346553131287	0.243022544064228	NA
OG0000818	7.50633074409127	0.122940833768649	0.645338332928593	0.403243966555607	NA
OG0000819	2.92474677578925	-0.0900141644237962	0.648361896128993	0.539251655936471	NA
OG0000820	0	NA	NA	NA	NA
OG0000821	479.400432302539	3.30058944947763	1.91077434982714	0.00163834894052734	0.0165005143295968
OG0000822	31.7303607289242	0.136569362369185	0.627597403327291	0.511182268644568	NA
OG0000823	27.5408432655008	-0.0789465528475282	0.608864226608138	0.697243534039778	NA
OG0000824	16.1810620180731	-0.239924697510288	0.682585061272387	0.105531400320753	NA
OG0000825	21.2524146850302	-0.0852202720644959	0.616723008420794	0.6533934104742	NA
OG0000828	15.3061852025601	-0.14735388187268	0.634989135488692	0.402661829479133	NA
OG0000830	0.789471441675957	-0.0490909559997765	0.642871945032862	0.979588074842553	NA
OG0000832	9.58657199386542	0.0791820899398605	0.627762485973889	0.626365631679805	NA
OG0000833	1.05558104421177	-0.0532374491561526	0.643371007109486	0.895443288817909	NA
OG0000834	3.08740307868614	-0.112503155359917	0.651977623094917	0.467607182163869	NA
OG0000835	0.49014695258488	-0.0422319420432365	0.642250497346927	0.881151147172055	NA
OG0000836	55.1639498759755	-0.24270508003543	0.662230736571447	0.263592242125591	NA
OG0000837	122.038507685185	0.130656440393039	0.585421303105899	0.632528183755965	0.755817575505009
OG0000839	2.84247105717199	0.050410826502798	0.629290860896352	0.685543150547659	NA
OG0000840	2.70668702809081	0.040480746540804	0.636771130720671	0.676120348007705	NA
OG0000841	118.045563077588	-0.164273442578408	0.62450128171951	0.458639991294191	NA
OG0000842	5.35735717923796	-0.185628426887737	0.673427742873551	0.215872532908535	NA
OG0000843	5.60665990121936	-0.0225794858564601	0.628751006166934	0.786282783858588	NA
OG0000844	32.811629559543	0.00147311701155062	0.601996233384413	0.998300686162488	NA
OG0000845	43.8454726267278	0.00475824828148909	0.576676196320018	0.99253465873176	NA
OG0000846	108.630680842532	0.192385427034372	0.609365359277522	0.470555820608739	NA
OG0000847	41.7349043481374	0.0879429977842745	0.583075381520295	0.740355062346656	NA
OG0000848	0.953787990216553	-0.051808696479794	0.643187388311487	0.92461631438596	NA
OG0000849	2.64374714394224	-0.0626821036050889	0.642054582326958	NA	NA
OG0000850	28.7193731971732	0.172960698622233	0.613084967079178	0.490623630204502	NA
OG0000851	1125.98981814356	2.83291468574062	1.40325732068214	0.00139185204131341	0.0145371213203845
OG0000852	57.3451252223143	-0.15037665544474	0.592036874502877	0.570059626608821	NA
OG0000853	0	NA	NA	NA	NA
OG0000854	37.1804552863325	-0.0514208764361827	0.602799247968081	0.806610174730081	NA
OG0000855	36.8158718869358	-0.227638071164319	0.660607119143562	0.26905237999577	NA
OG0000856	717.354442621805	2.950635960195	2.72806515274962	0.00328765080363569	0.0235226735846872
OG0000857	21.8065437961251	0.0901749444469656	0.597451621695285	0.704253293931028	NA
OG0000858	51.2475572837796	-0.148333246410986	0.593669270247463	0.565677477860169	NA
OG0000859	24.5728562441904	-0.265992459888919	0.69081757685436	0.15716241088845	NA
OG0000860	14.0862330503383	0.264897035220516	0.707206235253338	0.115371317179214	NA
OG0000861	6.09391230748927	-0.202934598913901	0.680187641483784	0.169277078563129	NA
OG0000862	306.840652013619	0.341660167868961	0.763075302242514	0.0566559430658123	0.231550376008102
OG0000863	3.52071878361471	-0.10300512296485	0.650778074359794	0.462221911720802	NA
OG0000864	659.08746564423	0.324954142884107	0.742512233343145	0.0865638325537025	0.321197378686107
OG0000865	16.6961432528961	-0.281876260814429	0.707036890014329	0.0839032128480793	NA
OG0000866	12.4079786773999	-0.0496618888463564	0.602109986677734	0.820067768809305	NA
OG0000867	79.096124785566	0.39796957040671	0.763984414700921	0.115641811194734	NA
OG0000868	94.673359335861	0.198510802111388	0.660809762746945	NA	NA
OG0000870	79.3621737246599	-0.0749878340931921	0.603930292103166	0.723038021981385	NA
OG0000871	32.6689407642726	0.199211305086524	0.630657309753944	0.415481992741674	NA
OG0000872	461.780779718954	4.43919703347594	1.95588809847443	NA	NA
OG0000875	0.0439825435088238	-0.0128521255110569	0.641784993645844	0.248427905406613	NA
OG0000876	0	NA	NA	NA	NA
OG0000877	3.2673861676286	-0.0974550259344201	0.649701689446341	0.493916128808354	NA
OG0000878	2.31033285550131	-0.0758081107003428	0.64622828908776	0.637682515270264	NA
OG0000880	15.4443231779096	-0.111865813492127	0.628023697595062	0.512432546882032	NA
OG0000881	424.077220547955	4.04686045474953	2.38587239934493	NA	NA
OG0000882	8.51626913998021	-0.144384644820473	0.64401278011735	0.331943405560937	NA
OG0000883	1.64157415237434	-0.0597950911089261	0.64436990679978	0.76563253901745	NA
OG0000884	0.497241524001553	0.00585296489208801	0.636223246131238	0.638704868048196	NA
OG0000885	5.30400328035418	-0.130307622553314	0.657471441729566	0.312203132867238	NA
OG0000886	503.049083984175	0.375627135246586	0.811201422242376	NA	NA
OG0000887	47.8567517079538	0.0480450469610597	0.57849443492477	0.856471108155707	NA
OG0000888	12.8332875423127	-0.118164918220189	0.629948085455768	0.503361028243964	NA
OG0000889	25.9168170120051	-0.265189963775798	0.662838636762255	0.28646896082367	NA
OG0000890	54.293754532072	-0.0515882447892768	0.575473946532977	0.835248483337496	NA
OG0000891	34.9501141552872	0.0248246174251213	0.586034050838956	0.927062793560782	NA
OG0000892	121.425265812069	-0.166930438464488	0.6278392885363	0.442627570956134	0.734000466232453
OG0000893	39.9302000312221	-0.0951813152775917	0.595111822418416	0.689330564369979	NA
OG0000894	50.6269819390499	-0.137010419210586	0.618144593295132	0.524476850904804	NA
OG0000895	3.56883275325568	0.0501200971587506	0.634418256618434	0.71854331604122	NA
OG0000896	27.5299136109139	0.119392519451498	0.623449878213193	0.564531719426139	NA
OG0000898	0.760572857459297	-0.0486084786562284	0.642819093328028	0.989822494680256	NA
OG0000899	115.083085186558	-0.128872678082301	0.6146870381041	0.554972205976869	NA
OG0000900	755.859326959776	0.145286304315243	0.582309983900651	0.596050023997276	0.734000466232453
OG0000901	11.7267850866656	-0.172375232536884	0.652914204254372	0.214618042014505	NA
OG0000902	17.2125217175559	0.187129338606822	0.638187025757091	0.406193427343906	NA
OG0000904	113.591185405184	0.411240006355027	0.729988716559654	0.163224852925887	NA
OG0000905	6.73686209759548	0.164542551839604	0.66927843797021	0.136108740646749	NA
OG0000906	6.36431721846541	-0.213964680389528	0.685329632523786	0.157021757940829	NA
OG0000907	29.8510992584862	-0.0669545508948977	0.609564194129112	0.73318877455498	NA
OG0000908	230.958835483718	0.193003526170134	0.597944324877145	0.493016823602685	0.734000466232453
OG0000909	4.50218198075675	-0.123588190124527	0.655414501817597	0.359196202266267	NA
OG0000910	10.4919286516166	-0.1439866523842	0.648290158735781	0.299767652702446	NA
OG0000911	0	NA	NA	NA	NA
OG0000913	28.2755134769386	-0.161877489895064	0.631320373778036	0.425406233220158	NA
OG0000914	0	NA	NA	NA	NA
OG0000915	17.9853756219049	-0.193557251138322	0.650550086110024	0.292366469318446	NA
OG0000916	12.6483342565025	0.0525008627857644	0.618168398423573	0.767309582573299	NA
OG0000917	6.53656650221197	-0.0444815382544199	0.629662378984807	0.65952909934761	NA
OG0000918	19.6971151463716	0.153964655487735	0.628481521057328	0.484959434444281	NA
OG0000919	36.2839800816861	-0.0352320676576214	0.58599472824304	0.881615325553263	NA
OG0000920	14.2822637353304	0.141699848133361	0.63851518181984	0.440901660321768	NA
OG0000921	1.44365937761117	-0.0577435218241067	0.6440316433016	NA	NA
OG0000923	661.453516926324	4.27083570594687	1.87401489229971	0.00045842345875268	0.00711243391945076
OG0000924	5.75697492162483	-0.0266619894361044	0.628755772625249	0.762135748233329	NA
OG0000925	1.41973600059069	-0.0575317493593775	0.643996754746492	NA	NA
OG0000926	1445.22005222354	5.00950508467384	1.63557427823925	5.64623220866925e-05	0.00176915275871637
OG0000928	417.198827468485	5.03626027823018	2.6687086120188	NA	NA
OG0000929	140.706996070739	-0.0826358133058947	0.566931350871565	0.756880494226868	0.833751169421785
OG0000930	32.1939588689746	-0.270746001115925	0.683547759620006	0.189526306309508	NA
OG0000931	456.485236431817	0.674841511314671	1.19786173101243	0.0199927117612914	0.0939657452780697
OG0000932	18.0508648097886	-0.0491317394104389	0.597603519377367	0.825947296644753	NA
OG0000933	14.9458003303656	-0.027236593985077	0.610409177194422	0.878897988063059	NA
OG0000934	15.0108602705627	0.161386522937274	0.657135336463277	0.29675265499848	NA
OG0000935	168.440839574216	0.169333964170786	0.590310396006847	0.542888800717369	0.734000466232453
OG0000936	0.49014695258488	-0.0422319420432365	0.642250497346927	0.881151147172055	NA
OG0000937	12.3227373451235	-0.188021439284074	0.658193708857851	0.186129481559635	NA
OG0000938	7.78561348916726	-0.00393422017348269	0.619970590440492	0.985017032283821	NA
OG0000939	594.317639266414	5.39688888617927	3.07353468886112	NA	NA
OG0000940	0.929589048005808	-0.0515556353332396	0.643153312974682	0.930583389950994	NA
OG0000941	65.6453361601272	-0.238554713592427	0.621489702653811	0.375935794627544	NA
OG0000942	0.191387016163868	-0.0295387419458906	0.641620736889515	0.620002431183752	NA
OG0000943	2.28824633097719	-0.076486614694818	0.646282472148737	0.637440340262406	NA
OG0000944	14.3621144827648	0.0100413190217701	0.606357992303555	0.967702767070163	NA
OG0000945	126.147834418108	0.0044082366207576	0.568791905216794	0.993441326643988	0.993441326643988
OG0000946	1.36345884877354	-0.0570255172091236	0.643914381212386	0.820338957571269	NA
OG0000947	11.7624023455101	-0.143821620220389	0.62867256735187	0.48734651327594	NA
OG0000948	45.8830243818792	-0.0284653298289092	0.577780984765819	0.905037247266562	NA
OG0000949	75.2338897886121	0.411610652076575	0.751990470916045	0.140757843481211	NA
OG0000950	36.5585809376067	0.135067162804634	0.61017566239379	0.574439450917226	NA
OG0000951	47.1807967055737	-0.181252316752037	0.616955559139584	0.467788836642462	NA
OG0000952	182.535375169908	3.63781493078747	2.49123928900914	0.00178404661809677	0.0168410844835768
OG0000953	60.797048485802	0.26145192984141	0.661083069738221	0.289698968343454	NA
OG0000954	171.443170226406	-0.0619057321890965	0.562183938878024	0.816821555783051	0.865953679439174
OG0000955	0.666184901097223	-0.046657360624712	0.642623749535478	0.971035685286885	NA
OG0000956	98.3638369296615	0.129034563466977	0.584011173291002	0.63773176597718	NA
OG0000958	24.3502149195736	0.00933757521454743	0.591905053488208	0.974485680419081	NA
OG0000959	9.69086060906426	-0.170661020152052	0.652376793176348	0.263403787421446	NA
OG0000960	31.2313219824312	-0.09121272169761	0.599382447218207	0.695664391376069	NA
OG0000961	13.0575737902031	-0.047990856579934	0.607193104559076	0.819432509443494	NA
OG0000962	11.7332453688419	-0.139999827197307	0.649523270413254	0.290681137833041	NA
OG0000964	28.4614164984496	-0.0740108946239252	0.607761585840635	0.714972571121004	NA
OG0000965	1.16832881884411	-0.0547741447631595	0.643578867001536	0.863849341266959	NA
OG0000966	9.65604400333431	0.237346403345095	0.711107175955269	0.000355538890794029	NA
OG0000967	47.5018303079927	0.200883521762973	0.616997349773804	0.447650768957516	NA
OG0000968	13.3952535102772	0.114478079240788	0.62017252852275	0.592578592667497	NA
OG0000969	11.2162509087237	-0.179954718367088	0.657695094265069	0.225460748084845	NA
OG0000970	18.5525825047737	0.0855058765442411	0.617965570639343	0.67085630748983	NA
OG0000972	8.42340150631057	0.00902490387526829	0.621804720151776	0.958257997044021	NA
OG0000973	7.60046642628272	0.0506557992794725	0.632418480322435	NA	NA
OG0000974	84.2316530804311	0.12835777100304	0.587445395638085	0.634348735162023	NA
OG0000975	4.93264168980298	0.000116459406837908	0.631520327118488	NA	NA
OG0000976	2.004762023682	-0.0676830651977673	0.645252533003754	0.694976410089409	NA
OG0000977	552.89841029076	5.17624304353561	1.5756100849571	2.72637194305586e-05	0.000961046109927192
OG0000978	48.6285242074203	0.166226320654711	0.625718810531238	NA	NA
OG0000979	798.109610655401	2.55129536114373	2.804405905958	0.00447282558842461	0.0286667458167213
OG0000980	123.496420661072	0.257384888044777	0.654439195071595	0.30649839528826	0.734000466232453
OG0000981	4.8901925049634	-0.00206084366783076	0.629189848780881	0.91650129642381	NA
OG0000982	34.9468961673567	0.206077025406801	0.666607204351112	0.259976966801808	NA
OG0000983	43.6407827443659	-0.264334144095697	0.646635121742381	0.306070837457817	NA
OG0000984	725.33694685281	0.116112660819334	0.658445114777593	NA	NA
OG0000985	5.10859823624914	-0.104562286856697	0.64618215408887	NA	NA
OG0000986	702.980124141594	3.39352294791047	2.15629988588253	0.00191104504778177	0.0168410844835768
OG0000987	995.084589497861	4.0943728972485	1.90992040298555	0.000629011655124342	0.00886906433725322
OG0000988	642.502338361803	3.76411481255681	2.05313616897089	0.00115536333423038	0.013575519177207
OG0000989	21.179147717232	-0.0466946985208885	0.612815758965024	0.797817204436638	NA
OG0000990	654.290032902796	0.749501982055024	1.42518545383283	NA	NA
OG0000991	48.2531161042498	0.0135258262649628	0.576933075112387	0.965070807603997	NA
OG0000992	833.186889903633	0.111542327128441	0.656919483358374	0.0719358367747456	0.277889122883264
OG0000993	54.1282644188906	0.287112702244221	0.671539415517223	0.261058551783582	NA
OG0000994	424.053006298662	2.93246393132819	4.08865558606704	0.0034199631807524	0.0235226735846872
OG0000995	1693.41555829106	4.9721722360162	1.90616183142404	NA	NA
OG0000996	36.0194299766009	0.317273038479894	0.694873887954271	0.210153146790979	NA
OG0000997	404.448313423945	3.13739902784808	2.13990351137818	NA	NA
OG0000998	38.2022724812339	0.216451336178213	0.641447816068049	0.368556954761704	NA
OG0000999	32.5707190440107	0.193858919806655	0.63506238470138	0.410511025386291	NA
OG0001000	105.700267202643	0.417574213078643	0.733776472947336	0.159927683145225	NA
OG0001001	734.974943270688	3.53673826609508	1.81198409257294	0.00108633181133731	0.0133193726433531
OG0001002	1691.3460714614	3.63202008686499	1.48600079002835	0.000427677093282288	0.00711243391945076
OG0001003	652.139903615194	0.573324421594081	0.933276153581879	0.0583964637116668	0.235254325238429
OG0001004	1966.16788759583	3.82403815638472	1.50855649886588	0.000316027754787045	0.00685537129614974
OG0001005	22.6708329428223	-0.0600499927883229	0.608873037164556	0.757043235509332	NA
OG0001006	447.698198480493	0.389077096304787	0.821718803574824	NA	NA
OG0001007	28.7993494832854	0.296093068097334	0.714343052261534	0.141436760985615	NA
OG0001008	1432.56637612086	3.46962723952845	1.67500938897597	0.000922217726882128	0.0118211544991255
OG0001009	684.491235405185	3.30388233002836	2.25357202347103	NA	NA
OG0001010	825.753232227553	4.00710370962819	1.70705124435016	0.00044035343745953	0.00711243391945076
OG0001011	1508.83523271307	3.02530468967133	1.71009019549867	0.00184305947128787	0.0168410844835768
OG0001012	27.2931932974928	0.041240685865867	0.589834639632072	0.871306102846422	NA
OG0001013	49.1601786296536	-0.0204329697301347	0.574355022753413	0.930126276773212	NA
OG0001014	87.3656124514146	-0.0561912582016955	0.567309598069983	0.829692112181402	NA
OG0001015	26.1671772138764	-0.0783677362350394	0.609218877275978	0.698903718580258	NA
OG0001016	20.2326328352854	-0.0654736774108891	0.610738651182745	0.752973555321231	NA
OG0001017	207.0964784437	-0.127512722384612	0.613838729896699	0.559833537065253	0.734000466232453
OG0001018	188.542060694017	0.0248656113245132	0.557929787259824	0.931129297024046	0.954830770039203
OG0001019	0.236622666765115	-0.032391889841669	0.641711018117631	0.677686821499643	NA
OG0001020	0.382014924601845	-0.0386929179683749	0.642015495046875	0.808811367759327	NA
OG0001021	0.405638857311625	-0.0395707263312215	0.642068218628926	0.826582539238824	NA
OG0001022	0.970414044080942	-0.0521911654425084	0.643231930225582	0.91793786492619	NA
OG0001023	14.3925158023455	-0.0385137901176576	0.61198359449249	0.83102602256599	NA
OG0001024	54.4986158346319	0.406422503589241	0.742430407748096	0.151408526251611	NA
OG0001025	16.5574673828301	0.217501634396328	0.687873459782971	NA	NA
OG0001026	10.296802970812	-0.293236037339742	0.730692523527122	0.0584963174620511	NA
OG0001027	8.94383177261657	0.0222386644511533	0.618978072919907	0.894773886293046	NA
OG0001028	20.140186931133	0.256954310274631	0.679803272935628	0.229883976719626	NA
OG0001029	124.496059057428	6.48321879188729	2.36717725249062	8.76748596694991e-05	0.00224766458425443
OG0001030	10.6608800046053	-0.0241336071518444	0.60537624641304	0.8997114966833	NA
OG0001031	142.438474544109	-0.154572012713311	0.622038132056188	0.482982721591152	0.734000466232453
OG0001032	2.36915532407767	-0.0788024303785533	0.646587412921727	0.62243060314163	NA
OG0001033	680.620627676641	4.45188413822852	1.89159942522234	NA	NA
OG0001034	116.092119318408	0.189127704627651	0.655446712401921	0.319274209232341	NA
OG0001035	3.42507303377365	-0.1005574662249	0.650315189065877	0.474671876662809	NA
OG0001036	3.49291893806679	-0.0982456303368853	0.650018783515882	NA	NA
OG0001037	22.0192151502075	0.302363546877019	0.715648454576342	NA	NA
OG0001038	47.0045086486497	0.279571205957391	0.684679775774124	NA	NA
OG0001039	1.32581527925253	-0.0566717249825397	0.643858432228312	0.827829006710522	NA
OG0001040	31.3733898945099	0.0274798632225228	0.604190799741407	0.900181606720416	NA
OG0001041	47.8623804022592	0.341592065607566	0.722846941156334	0.159507950567648	NA
OG0001042	0.49014695258488	-0.0422319420432365	0.642250497346927	0.881151147172055	NA
OG0001043	701.20208889753	3.22427236030693	2.2544117235202	NA	NA
OG0001044	123.237148791547	0.0450464152332893	0.574640682667402	0.866775489187225	0.901958258121023
OG0001045	24.0825872974607	0.170369493120641	0.633938778910225	0.434888451042766	NA
OG0001046	0.118311333382557	-0.0240553175007413	0.64151419629808	0.507798108631692	NA
OG0001047	1686.60154516925	5.06369050071348	1.44127540114673	1.35163696117654e-05	0.000635269371752974
OG0001048	770.889146225797	3.35390416608461	2.08360303569023	NA	NA
OG0001049	9.7868569056395	0.134473635933471	0.642485323456267	0.43016735088684	NA
OG0001050	23.2404779627142	0.0364001885432826	0.593677421082306	0.884002878191148	NA
OG0001051	1.72396514357441	-0.0605483863953739	0.644501489171388	NA	NA
OG0001052	40.4718652745593	-0.0791015228112509	0.606419407906416	0.704324157774381	NA
OG0001053	35.8334304652093	0.117550708427119	0.632027605145987	0.524487409550096	NA
OG0001054	12.1930169384106	0.223145035352567	0.654596554459092	0.320800234231716	NA
OG0001055	4.57802524264211	0.00714695753366118	0.629311195543669	0.977675164302537	NA
OG0001056	43.9606758876329	-0.107790501210654	0.611253307043636	0.610324859672486	NA
OG0001057	2.85118466525014	-0.0888066518094061	0.648154920894894	0.54952875555723	NA
OG0001058	3.13258628465995	-0.0965280578177241	0.64945203172797	0.505463540545872	NA
OG0001059	11.9576134222725	-0.163408347000915	0.651200996553839	0.226419460303417	NA
OG0001060	29.168475648951	-0.154754294336584	0.628562098775885	0.444184154541248	NA
OG0001061	41.2916452418443	0.0146670061379587	0.586439416455929	0.957986935876861	NA
OG0001062	544.951834853016	0.404959478798325	0.837374908001346	NA	NA
OG0001063	3.96304286127906	-0.111192865525103	0.652530100605614	0.414691333773719	NA
OG0001064	157.770062933524	2.96066977810991	2.23573238075572	0.00286716271598835	0.0224594412752421
OG0001065	135.365930409312	0.0776332884437563	0.569911728607544	0.780255983314666	0.844208627519373
OG0001066	17.9944187823551	0.256640034075106	0.684059507181191	0.21103389484256	NA
OG0001067	32.0355462241304	0.138320117057693	0.640944663592394	0.431569226560884	NA
OG0001068	5.34852162086366	-0.0427990404322818	0.630663559951645	0.738516721164284	NA
OG0001069	78.5826029067949	0.183066439076487	0.623994017114553	0.448371646367877	NA
OG0001070	68.8765276259512	-0.0650573915587239	0.569701533735478	0.803872595956636	NA
OG0001071	855.030701599423	3.51249826361339	1.9546365225065	0.0013889236856196	0.0145371213203845
OG0001072	47.3552975896364	-0.229721781263432	0.656741896650214	0.280585999858497	NA
OG0001073	763.093927641756	0.105818130635514	0.575677872240521	0.693943682741893	0.805317360218987
OG0001074	219.176889127148	0.844452310473953	1.46564784584713	0.0216832204438462	0.10024046172401
OG0001075	32.3115949572077	0.0817075920923202	0.597866990826391	0.738150730501879	NA
OG0001076	11.3616224490489	0.0331954315621759	0.613000426614211	0.860199363002355	NA
OG0001077	673.511698136603	0.304145389962976	0.752671926358521	NA	NA
OG0001078	19.9241921554271	0.19299628605002	0.649388358149696	0.354841305280253	NA
OG0001079	783.712118083316	6.66650571138038	2.01131658658661	1.76359535541845e-05	0.000710476986040005
OG0001080	460.274626111085	7.00346263803191	1.94649203845604	NA	NA
OG0001081	854.900240545703	4.68942834661547	1.72749893817187	NA	NA
OG0001082	67.1334780986593	0.128740087255488	0.601947355966139	0.607656756617091	NA
OG0001083	192.885204042149	0.245196626923565	0.63622504796963	NA	NA
OG0001084	1560.12499279057	2.07882515914324	1.531920503168	0.005714457980087	0.0350321119648812
OG0001085	1417.39988589483	2.88033712320876	2.06354402775201	0.00310156567001099	0.02301688207745
OG0001086	50.9322038133727	0.208043875650537	0.624026144568888	0.424110267148448	NA
OG0001087	175.117027995851	0.302346537313427	0.654033132280571	0.284190328072017	0.734000466232453
OG0001088	22.2738749745463	0.0927612279227382	0.600086439753479	0.702758884027686	NA
OG0001089	5.37299440733675	-0.0585720997037868	0.628802917796268	0.675590477578368	NA
OG0001090	5.18473345669195	-0.0151887719745472	0.627301202082058	0.837968163779191	NA
OG0001092	3.26525868696097	-0.0977489771424357	0.649752017366674	0.49296655253397	NA
OG0001093	35.045200327977	-0.366429754778732	0.759760327691527	0.0668886870335493	NA
OG0001097	4.77571099711062	-0.0403276872548825	0.627418554367963	0.774497375324466	NA
OG0001098	27.1346097281447	0.0608507778331875	0.585978353128032	0.814977105901647	NA
OG0001099	16.6246040888971	-0.129481416400788	0.632172642387365	0.453017383807752	NA
OG0001102	88.8496088121736	-0.213728869764393	0.648084614606171	0.325706958930141	NA
OG0001103	70.5637443418413	0.00788560059834934	0.571601816359989	0.98243080985366	NA
OG0001104	11.6860861267436	0.134971023680845	0.618437101349042	0.54864147978638	NA
OG0001107	39.9018200121926	-0.0173141901763437	0.576520006528175	0.939353070873548	NA
OG0001108	4.8516694891679	-0.172106939599457	0.668409068030739	0.25232999895645	NA
OG0001109	14.038428578663	0.0119644180090473	0.598012018493693	0.962433404120165	NA
OG0001110	7.08382573201151	-0.218593619082669	0.687416458214904	0.132175548090592	NA
OG0001111	8.93467277489727	-0.124632064529014	0.6380582138499	0.346340027784196	NA
OG0001112	18.6070625255674	0.0597601253582522	0.61120751145735	0.774848555103789	NA
OG0001113	8.77843357090046	-0.119742925022457	0.637065544128672	0.361013126372255	NA
OG0001114	0.371835619202323	-0.0383670755694335	0.641995129881894	0.801818668137047	NA
OG0001115	4.77428046950662	-0.170287383940773	0.667759688077309	0.257965082950367	NA
OG0001116	107.615370432011	-0.0731750893562509	0.567887549164805	0.783343332382121	NA
OG0001117	0	NA	NA	NA	NA
OG0001118	28.593497251362	0.129224877344207	0.609089916280724	0.591287870019759	NA
OG0001119	2.40705166372628	-0.0742902490140452	0.646180520433172	NA	NA
OG0001120	358.536863138348	3.50669412704963	3.45502491463052	0.00240860282678704	0.0199772352104101
OG0001121	8.81613152732468	-0.267680321822029	0.714047334677206	0.0817509956469503	NA
OG0001122	68.8233225361477	0.196640237841342	0.632970781602575	0.4092953733026	NA
OG0001123	6.04660629386076	0.0483869563819032	0.629138243312244	0.728728776056681	NA
OG0001124	1.12439871996273	-0.0542747726009322	0.643508199014093	0.875231283972687	NA
OG0001125	40.9110164195501	0.228714978700318	0.642157392327309	0.356714354689565	NA
OG0001127	4.87341672001087	-0.0451474669606447	0.627339540631309	0.750440105510633	NA
OG0001128	0	NA	NA	NA	NA
OG0001129	31.0837552640589	-0.117613413825657	0.615922149249443	0.567146603271543	NA
OG0001131	8.99622516604041	-0.144026371809342	0.645139790504168	0.323996674064925	NA
OG0001133	15.8771638372513	0.329093867848832	0.727052174893485	0.143351261445726	NA
OG0001134	4.40387069152174	-0.0170231926334027	0.630636723160909	NA	NA
OG0001135	1.97650143066111	-0.068721790476456	0.645304833302716	0.695545874333001	NA
OG0001136	3.00640247723339	0.132965930174632	0.662266152891347	0.08150544397971	NA
OG0001137	42.1864700441738	0.170379508650314	0.636036445939536	0.415327953026943	NA
OG0001139	13.3181484926644	-0.225893926164109	0.675914948626534	0.143418165223532	NA
OG0001141	4.10464146188718	-0.153837502734354	0.662268450299489	0.315176024597972	NA
OG0001142	0.912687428951157	-0.051041811146211	0.643091842063484	0.935993047174539	NA
OG0001143	0.753850543804168	-0.0484679897523268	0.642804729273813	0.992626523028268	NA
OG0001144	81.105812949794	-0.149038044777596	0.621779599677653	0.491437795041011	NA
OG0001145	1.36903114342673	-0.0570784914057353	0.643923020311406	NA	NA
OG0001146	8.46142201970413	0.0673234183819298	0.621208164150415	0.716247462243608	NA
OG0001147	0.219721047710464	-0.0314344725885997	0.641675978990043	0.658206931739935	NA
OG0001149	0	NA	NA	NA	NA
OG0001150	63.7541981539766	-0.233357354081413	0.634937383009036	0.347504306527439	NA
OG0001151	23.0725084396954	0.237202141393716	0.657067096407739	0.313363359560435	NA
OG0001153	22.968249248132	0.019734917798701	0.605369978813138	0.927311972943175	NA
OG0001155	0	NA	NA	NA	NA
OG0001156	8.12009149400691	-0.256356429234535	0.707253025583315	0.0961421731974153	NA
OG0001157	66.2441426410786	0.100474228236341	0.5802171736025	0.70746530909549	NA
OG0001159	5.59686388643613	-0.0367446741912291	0.632977783999525	NA	NA
OG0001160	234.166927149875	0.373560651207303	0.810700981868231	0.0094331031266159	0.0554194808688684
OG0001161	5.24640817771049	-0.0175496571846231	0.627145937654237	0.824312692467348	NA
OG0001162	0.270425904874417	-0.0341027404432636	0.641779469466951	0.713461393056664	NA
OG0001163	9.10012342124082	0.0192890497572227	0.624097912279074	0.901374119276169	NA
OG0001164	22.1479068868461	0.149967044654317	0.623354346065749	0.508707366278935	NA
OG0001165	21.3266382541821	-0.145107900815146	0.609085470039072	0.544207011601288	NA
OG0001166	1.92439370413115	-0.078715379705888	0.646147628399758	0.67655531490323	NA
OG0001167	558.879425665628	0.0948711471921638	0.653620128292464	NA	NA
OG0001168	4.37008458795669	-0.158199095732914	0.663768465974767	0.294722051792788	NA
OG0001169	25.2022245343505	-0.00550834672207204	0.603955528189049	0.972371274560478	NA
OG0001170	426.46842039806	0.827743431738599	1.65486845018691	0.0118156685129893	0.0628682739747732
OG0001171	0	NA	NA	NA	NA
OG0001172	20.1753696626883	0.00951430869854196	0.605464622294994	0.967857509749126	NA
OG0001173	74.3473753678825	-0.00563484927427294	0.567621585219236	0.977267801720151	NA
OG0001174	26.5458008107445	-0.113246976180413	0.601725891445826	0.63837228745572	NA
OG0001175	0	NA	NA	NA	NA
OG0001176	6.09622233041877	0.106664207645155	0.647227467344741	0.345997657262388	NA
OG0001178	3.27160983870761	-0.0889226306847474	0.648515894252392	NA	NA
OG0001179	6.96299007576801	-0.220189647090796	0.688019279967587	0.133204307172151	NA
OG0001180	0.016901619054651	-0.0078028380881986	0.642171532668372	0.240050072651647	NA
OG0001182	7.33420210019594	-0.0835573936368836	0.635315748934599	0.52270032082351	NA
OG0001183	3.8804363211249	-0.146472448408704	0.660095465474276	0.340875322460039	NA
OG0001185	4.49812704923805	0.0897640728425002	0.64217946866924	0.475686483928994	NA
OG0001187	0	NA	NA	NA	NA
OG0001191	1.94866139848105	-0.0679955049478182	0.645222776258776	0.70104767646895	NA
OG0001193	7.19748143818887	-0.083038065900776	0.630107742984242	0.500764558939516	NA
OG0001194	12.5547270504586	-0.0768064129242808	0.624522264871503	0.632483733029455	NA
OG0001197	3.15579714790117	-0.0949372476538579	0.649230057501431	0.508377436560012	NA
OG0001198	43.9624320919741	-0.172001751911368	0.631612089111679	0.417444205464745	NA
OG0001200	5.69405649747243	-0.0445812302445227	0.632093149287498	NA	NA
OG0001201	42.2677438908344	-0.042324693099499	0.609189699287709	0.811446677891609	NA
OG0001202	0	NA	NA	NA	NA
OG0001203	9.88988138042728	0.28171786754648	0.740106466810592	0.000622676273559812	NA
OG0001204	4.67036664823452	0.0068006421352693	0.631905635780044	NA	NA
OG0001205	619.982400243909	5.18129537195321	1.86325955647602	NA	NA
OG0001206	35.8422172057533	-0.0848287598333678	0.590622139858634	0.729391067422053	NA
OG0001207	38.9696851555811	0.22165090111951	0.619214266275596	0.412467296431381	NA
OG0001209	0	NA	NA	NA	NA
OG0001212	13.6650669572347	0.149569857544749	0.657300967347351	NA	NA
OG0001213	17.1327132825417	0.190116127787795	0.665528099514054	0.253002923760087	NA
OG0001214	7.09363312870646	-0.10617746398117	0.635409283589159	0.460045471703923	NA
OG0001216	72.7283727655906	-0.314677793786189	0.707049420450834	0.157280537252834	NA
OG0001217	0.0439825435088238	-0.0128521255110569	0.641784993645844	0.248427905406613	NA
OG0001219	15.8024884822759	0.0829773152316728	0.601817754935396	0.724906209591874	NA
OG0001220	15.9029472837276	0.212657513836843	0.669895077874327	0.241158111385991	NA
OG0001222	0.111589019727428	-0.0230518531793728	0.641515643368963	0.489191315793073	NA
OG0001223	17.1005835900872	0.274602437824139	0.710198672418222	0.123129322485764	NA
OG0001226	38.0436438813914	-0.261195938886773	0.654542040583897	0.281445804788919	NA
OG0001228	3.93648169671271	-0.141865252741581	0.659020571070868	0.347050626975648	NA
OG0001229	0	NA	NA	NA	NA
OG0001230	9.93888709162887	-0.114212640953504	0.639117274762927	0.354200050331792	NA
OG0001231	6.37577336869086	0.00670596664637001	0.622372518767583	0.966336970395315	NA
OG0001232	0.395758996222807	-0.0392220886427403	0.642046628785299	0.819452211404755	NA
OG0001233	14.5027688416759	0.270405821351932	0.72565205938331	0.0277563962915126	NA
OG0001234	66.1140801423642	-0.13464844218525	0.592895343101867	0.595558794617185	NA
OG0001235	16.2991990746875	-0.16637365939204	0.644813639655897	0.351250533640011	NA
OG0001236	46.5396615373767	-0.211509475420879	0.658745474947057	0.270044916863387	NA
OG0001237	19.8600189393957	0.106954503630806	0.618022806051947	0.616655780228917	NA
OG0001238	0	NA	NA	NA	NA
OG0001239	7.69949370233827	-0.0948821591730481	0.632073027895675	0.451388099416056	NA
OG0001240	0.287327523929068	-0.034898636298539	0.6418148951981	0.729971074985382	NA
OG0001242	3.69859646984559	-0.0999413994514899	0.650440463948029	NA	NA
OG0001243	0	NA	NA	NA	NA
OG0001244	14.9208720102303	-0.0141236984402106	0.618146665981165	0.926483939322208	NA
OG0001245	59.6601640454455	0.358674289626164	0.722047999666503	0.167932107394045	NA
OG0001246	100.910749120408	-0.0584143006044603	0.56862863610787	0.821800701590248	NA
OG0001248	0	NA	NA	NA	NA
OG0001249	0	NA	NA	NA	NA
OG0001250	15.036192000608	-0.369928494136041	0.79307366388502	0.0229812413998403	NA
OG0001251	40.5862280355039	-0.135930434141956	0.619639747607798	0.517992987055935	NA
OG0001254	9.38581234211848	-0.14710060080363	0.645051978807453	0.286790199376605	NA
OG0001255	343.762080911157	-0.230573895703536	0.606566478210247	0.410558642850914	0.734000466232453
OG0001256	25.0475150688824	-0.107353039062737	0.616913242432331	0.587971167435633	NA
OG0001257	23.6470394812197	-0.204487559523489	0.659514550574094	0.248133489892568	NA
OG0001258	0.813394818696441	-0.0495307201698273	0.642919856838202	0.970747453845132	NA
OG0001260	0.61548004393327	-0.045503494931683	0.642517422533397	0.947717893627187	NA
OG0001262	20.0422434119755	-0.135620289395915	0.631343297873548	0.467736187224281	NA
OG0001263	79.8732207876236	-0.17213137909165	0.596808650324032	0.513591422891612	NA
OG0001264	0.0408249960751346	-0.0135053972741857	0.641723014583867	0.319909487583587	NA
OG0001265	0.949913322853509	-0.0518263728147186	0.643187722013088	0.924846915421585	NA
OG0001266	2.18508951019033	-0.0873639150991076	0.647329709379088	0.618983574705255	NA
OG0001267	14.8456827097907	-0.227510632845967	0.675385609762717	0.121471300546653	NA
OG0001268	12.6444943167596	-0.175920904934472	0.655423844239938	0.20006474266574	NA
OG0001269	2.93723485509562	-0.118366121305935	0.652863978888409	0.465383049059745	NA
OG0001272	525.166249585631	0.291512630554476	0.716672147708744	0.123536283010662	0.419725684445862
OG0001273	8.95639795896963	-0.0242162533495324	0.624356139867266	0.872203039984565	NA
OG0001275	15.2876077701245	0.0534869936527973	0.616997210048414	0.778241673068067	NA
OG0001277	20.6700629781408	-0.0498970969515708	0.599376663513323	0.822719372980432	NA
OG0001278	0	NA	NA	NA	NA
OG0001279	61.2927525927539	-0.084407001863201	0.581608661201173	0.735447395709334	NA
OG0001281	0	NA	NA	NA	NA
OG0001283	4.44041848783264	-0.0299664905643211	0.626750746995513	0.835311940827482	NA
OG0001284	1.62678963739288	-0.059661666037269	0.644346739304151	0.768388234872574	NA
OG0001285	1.04790038138836	-0.0533100704193	0.64337629620457	0.895337174155952	NA
OG0001286	16.0767240217538	0.0952057921353033	0.61951522914062	0.624851263974278	NA
OG0001287	7.84995833717859	0.090150192890531	0.630467584131128	0.599419797707477	NA
OG0001288	12.7828866067509	0.216095333788507	0.663733488132918	0.28326320958754	NA
OG0001290	16.4350212611551	-0.160397333527067	0.639042048868489	0.353441163747936	NA
OG0001293	0.896597362249835	-0.0509588735656153	0.643082690234956	0.941770478445163	NA
OG0001295	4.78932638059273	-0.0296202724937242	0.62987399764072	0.818189489125369	NA
OG0001296	10.8878951779971	-0.182198151182232	0.657634460876764	0.225886420103699	NA
OG0001297	1286.99317368354	-0.120529828962491	0.616064453168465	0.56738073306957	0.734000466232453
OG0001298	0.806867060097139	-0.0494560268189288	0.642910575416483	0.972572701569256	NA
OG0001299	1.49362323572533	-0.0582345560863667	0.644111708706773	0.7926285466953	NA
OG0001300	10.2296180295661	-0.163902303603894	0.651802973542491	0.265121714409361	NA
OG0001301	17.13643486864	-0.418376547181363	0.841761297722112	0.0145228606096525	NA
OG0001302	3.16850662684244	-0.0968217285265514	0.649528044022024	0.502186717642942	NA
OG0001307	25.2527011804405	-0.177772311904234	0.643734755736656	0.349955997668355	NA
OG0001308	215.857297822122	-0.166402182715399	0.588855544585459	0.536353783975965	0.734000466232453
OG0001311	6.95721690347291	0.0851106786273288	0.635306840519875	0.539614331704681	NA
OG0001312	2.86539597189502	-0.0870734546483438	0.647949165309784	0.553566202837903	NA
OG0001317	24.9457190137511	-0.272565514183777	0.690435936880522	0.149066838839712	NA
OG0001319	0	NA	NA	NA	NA
OG0001320	4.06489515352892	0.0265428924848798	0.631375938604495	0.886795061980724	NA
OG0001321	0	NA	NA	NA	NA
OG0001322	0.439825435088238	-0.0403267243230682	0.642126498738555	0.844542480924838	NA
OG0001323	1.75930174035295	-0.0606851998497924	0.644530143687026	0.747168419380786	NA
OG0001324	74.7215670642667	-0.0390270664334355	0.567320713564295	0.879373528278062	NA
OG0001325	1.15167419947273	-0.0546107998517359	0.643555035649425	0.867921186573303	NA
OG0001326	8.57559408680084	-0.25221074221295	0.705601505970631	0.094059237370146	NA
OG0001328	0.702599242646246	-0.0474071795915255	0.642696955360098	0.986440021644696	NA
OG0001329	17.8304958094349	0.118293291193988	0.63370030189659	0.51366393608836	NA
OG0001330	1.67441030541238	-0.0600099605377867	0.644409010099776	0.760916561871619	NA
OG0001331	301.672066147482	-0.113182078593477	0.611645777035715	0.598970203299709	0.734341321744359
OG0001333	0	NA	NA	NA	NA
OG0001334	0	NA	NA	NA	NA
OG0001335	0	NA	NA	NA	NA
OG0001336	0.709868000295344	-0.047585985374965	0.642714137866635	0.989804853176901	NA
OG0001337	0.354934000147672	-0.0377304968440004	0.64195874479552	0.788677051713113	NA
OG0001338	5.70503210058591	-0.0378142240459321	0.626279789804082	0.716911515807342	NA
OG0001339	0	NA	NA	NA	NA
OG0001340	10.7754890256344	-0.310893226331896	0.742801139180577	0.049752734384781	NA
OG0001341	0.765548064655473	-0.048640840969059	0.642824027223897	0.988701640235865	NA
OG0001342	1.6566762203426	-0.0599201323475031	0.644391898796272	0.763129840428474	NA
OG0001343	3.06148551528697	-0.120166758034519	0.653344487236408	0.451366010621726	NA
OG0001344	25.3831648957892	-0.375662644395852	0.781560623050201	0.0303303335770341	NA
OG0001345	2.70252708550267	-0.0852226394626338	0.647580308964682	0.572351591725971	NA
OG0001346	57.8799666870546	-0.0209286014785892	0.569441479709225	0.931187888408254	NA
OG0001348	20.175190293913	-0.221871710055652	0.662584776745504	0.229249721661878	NA
OG0001349	2.64008279992734	-0.108062260746957	0.650709634787042	0.516547074195811	NA
OG0001350	2.45993750055361	0.0647113951133897	0.639220493429094	0.516215183744648	NA
OG0001351	0.016901619054651	-0.0078028380881986	0.642171532668372	0.240050072651647	NA
OG0001352	0	NA	NA	NA	NA
OG0001354	84.9782324014246	-0.25640658209772	0.631126743286758	0.340573205643582	NA
OG0001357	5.23290059989087	-0.040235122812912	0.630487085240758	0.753800926944575	NA
OG0001359	9.06346208000853	0.0201429191599951	0.624170888889247	0.896700215362974	NA
OG0001360	4.00516974587036	0.0288601521980753	0.631244390891335	0.872232960229136	NA
OG0001361	31.682389992919	-0.0711770824958106	0.605841342027766	0.730050919996085	NA
OG0001362	22.6232289249323	-0.248329652320965	0.680312855246024	0.183942849291976	NA
OG0001363	12.0419731647678	0.0578478572413606	0.626019038033808	0.713994351129098	NA
OG0001364	0	NA	NA	NA	NA
OG0001365	0.236622666765115	-0.032391889841669	0.641711018117631	0.677686821499643	NA
OG0001366	1.58337156631766	-0.0591529894379155	0.644262223229367	0.777176237612425	NA
OG0001371	1.73702823238174	-0.0609849178882704	0.644521154848574	0.748845625496973	NA
OG0001372	0.0239233770204835	-0.00938359757874868	0.642021983644587	0.248427589218381	NA
OG0001374	2.24384026116891	-0.09134815120954	0.647865432657909	0.602166400042622	NA
OG0001376	0.709868000295344	-0.047585985374965	0.642714137866635	0.989804853176901	NA
OG0001379	105.888034722876	-0.224714966226409	0.612162772624546	0.408492656722064	NA
OG0001380	27.3579525630812	-0.056944023444523	0.607602791569284	0.772675642066322	NA
OG0001381	47.6784963430504	-0.185077413303183	0.636133952455917	0.385146343215786	NA
OG0001382	18.5846859415827	0.10907759296666	0.624953001553309	0.577772657492241	NA
OG0001383	0.669342448530913	-0.0467378266723688	0.642632081432843	0.972232987624117	NA
OG0001384	19.5178699016072	0.0498079562640735	0.610503280253993	0.807871800512543	NA
OG0001386	2.54785014294382	0.0559827062214794	0.637846162045332	0.5761421443704	NA
OG0001387	23.9921960828429	-0.259480400686571	0.687069285981855	0.165658607880745	NA
OG0001388	1.75776838168371	-0.060671393252019	0.644529820974583	NA	NA
OG0001389	27.7127206033695	-0.113191143059856	0.619942785248525	0.561385547105118	NA
OG0001392	22.7061056818225	-0.0137098564128799	0.603984880826335	0.940453313315311	NA
OG0001393	71.3920272956879	0.0784497244924729	0.575837455846181	0.775753798536399	NA
OG0001394	2.35380625642614	-0.0785211384569619	0.646544684817899	0.624805631217529	NA
OG0001395	0.358850655307253	-0.0377678245783118	0.641963630590253	0.790148660114258	NA
OG0001399	22.9909350038953	-0.154087439029285	0.635505009683922	0.413004341822257	NA
OG0001400	7.09720160718262	-0.224758748713711	0.690747634890626	0.133302631179729	NA
OG0001402	0.338032381093021	-0.0370706939410694	0.641922726289696	0.774973414753703	NA
OG0001403	2.42539228926267	-0.101062503349359	0.649376289370862	0.555694033114444	NA
OG0001404	21.8219410021666	-0.138109957383116	0.626853266372867	0.474297081411283	NA
OG0001405	0.794376095568599	-0.0492427882603872	0.642886891570612	0.976977799700746	NA
OG0001408	5.9862991009396	-0.0300903904904211	0.629325089761654	0.739342004134506	NA
OG0001409	16.7300272234213	0.252300674102147	0.711607764188882	0.0513593754765176	NA
OG0001411	15.4495689087822	-0.265254522071899	0.696744613659384	0.100429583416775	NA
OG0001412	10.6756789276974	0.10737242890621	0.633576743247147	0.506766269353908	NA
OG0001413	0	NA	NA	NA	NA
OG0001414	17.2880737377148	0.236634685672445	0.69359792834029	0.128015503565777	NA
OG0001415	2.30687586375691	-0.075895019933535	0.646233884151003	0.637765809296203	NA
OG0001416	59.5802843938799	-0.115310681587687	0.612057108213002	0.590409880572722	NA
OG0001418	32.0614896610801	-0.340491110919471	0.738088142661577	0.0835837766496501	NA
OG0001420	16.7347326485221	0.139287882624637	0.630214515988715	0.490430336490112	NA
OG0001421	2.94527239931999	0.0956133236158793	0.646469499367101	0.361491332997479	NA
OG0001423	6.39887199269188	-0.213386215664116	0.68513190406755	0.156866680553574	NA
OG0001424	2.50386759943499	0.0513881348520976	0.638955948007412	0.580720795531674	NA
OG0001425	1619.39652423846	-0.125661509042133	0.617538516218043	0.54546522141389	0.734000466232453
OG0001426	42.6741262639171	-0.0463676321291125	0.601134161591833	0.822715161008725	NA
OG0001427	61.3145305567293	0.171776787028274	0.606854639364621	0.513119095055093	NA
OG0001430	4.88942386548743	0.0818916100352053	0.640988851587566	0.477609040144454	NA
OG0001431	2.68661643063972	-0.0862171662527362	0.647694542892311	0.570474187110184	NA
OG0001436	0	NA	NA	NA	NA
OG0001437	0	NA	NA	NA	NA
OG0001438	8.09929230260061	-0.130104030836938	0.640760009868547	0.372983246263591	NA
OG0001439	6.53937859920744	-0.0915967000362586	0.632831339070105	0.519774837558266	NA
OG0001441	4.24064126052474	-0.0148920270502682	0.629561344973449	0.913490395467724	NA
OG0001442	758.411422701702	5.48874547176618	2.69299386168257	NA	NA
OG0001443	114.117354309918	-0.137088787133417	0.583602396867293	0.604069378003698	NA
OG0001444	7.98898116298143	-0.011354410748882	0.618328898053325	0.950899982095028	NA
OG0001445	2.24586878349893	-0.0756346011754724	0.646160692647486	0.644462207340258	NA
OG0001448	0	NA	NA	NA	NA
OG0001452	232.52388097375	-0.181060068331819	0.632266423632949	0.411653501598495	0.734000466232453
OG0001453	64.5292639467787	-0.35398205122106	0.744447541634369	0.0982108573179379	NA
OG0001458	0.33492727828677	-0.0368291568386039	0.641912879372024	0.770670451996031	NA
OG0001459	19.1191422108277	-0.0224018755381556	0.60601489536482	0.892121830402881	NA
OG0001461	0.540851809748834	-0.043650026012472	0.642360320529961	0.909845834468238	NA
OG0001463	9.25311762224399	0.274347346061077	0.734889716348252	0.000746217602921221	NA
OG0001464	0	NA	NA	NA	NA
OG0001465	1.95160051173847	-0.0667015484513945	0.645122453974876	0.704653489984079	NA
OG0001466	0.826626782274776	-0.0498099798854423	0.642949687490433	0.965374258830217	NA
OG0001467	11.9808931490748	-0.20803605297202	0.667364320281688	0.176483730523254	NA
OG0001469	26.0143764888233	-0.276941815155258	0.69414241486955	0.141165985533861	NA
OG0001470	16.2284596457663	-0.247171205777443	0.685826265078673	0.100430383221457	NA
OG0001473	11.2240490560589	-0.0876159784671263	0.624121473636775	0.614617330493708	NA
OG0001474	9.1685288857412	-0.123458491100808	0.638486514217329	0.344815818323397	NA
OG0001475	19.0475639268301	0.03757711982767	0.595017381743368	0.875733277734126	NA
OG0001477	2.31794978983383	0.0638699285284307	0.642033096510186	0.462784938646587	NA
OG0001478	18.0377266961586	-0.010316072312514	0.593751392719252	0.960115661620778	NA
OG0001480	17.2306559467004	0.185654508554968	0.623720650787191	0.445077974370695	NA
OG0001481	6.71724800231952	0.199469747952877	0.690473368206807	0.00155770104868654	NA
OG0001484	0	NA	NA	NA	NA
OG0001485	53.5472920112642	0.0143823708061494	0.57440156333186	0.961980997487262	NA
OG0001486	0	NA	NA	NA	NA
OG0001489	26.1293477628316	-0.0452728976677887	0.604690171452198	0.819861139805972	NA
OG0001490	0	NA	NA	NA	NA
OG0001492	16.1122120288831	-0.412419322844991	0.834369193638145	0.0163767849741381	NA
OG0001497	42.4223695152993	-0.0868412459932744	0.608501013643438	0.677797967742149	NA
OG0001498	0.879650870176475	-0.0505082486962631	0.643034105411923	0.94958094433744	NA
OG0001500	899.409051795201	0.110028902601067	0.657289589621461	NA	NA
OG0001501	0	NA	NA	NA	NA
OG0001503	18.0159923598929	0.242667604740866	0.673936836706828	0.248606308106905	NA
OG0001504	47.5021620939708	-0.115912413277457	0.612873086061404	0.587414767484963	NA
OG0001506	0.861982571787203	-0.0504454868231598	0.643021636118061	0.952857460868438	NA
OG0001508	0.454544163389187	-0.0410706052222153	0.642169699210252	0.857984845110616	NA
OG0001509	91.3366464946608	0.139471352173645	0.581714174945739	0.615587647602428	NA
OG0001512	8.17688730828046	-0.0160848798995401	0.618639787473831	0.927522078177329	NA
OG0001514	37.6968010101597	-0.0379328934039238	0.600658110587835	0.853627616609741	NA
OG0001515	0	NA	NA	NA	NA
OG0001517	80.0158059696022	-0.0284734932238251	0.571218600037503	0.90774197166059	NA
OG0001518	18.2030489587515	0.2003469081802	0.683128087665066	NA	NA
OG0001519	318.074907877706	6.96767274529659	2.04534936931071	1.23418426282593e-05	0.000635269371752974
OG0001522	25.6154957992205	0.163612667427883	0.639244885877783	0.415879406196612	NA
OG0001523	17.0076614538986	0.0941384014699845	0.598595056037863	0.693617724748148	NA
OG0001525	2406.79673641925	-0.121031820425116	0.617441453276517	0.55256644889971	0.734000466232453
OG0001527	4.12283060422206	-0.115825168529221	0.653540081830533	0.395269424747255	NA
OG0001529	340.689681150141	0.543477587776317	0.964292887311266	0.0334705540162412	0.145210711270462
OG0001530	0	NA	NA	NA	NA
OG0001531	1.77908534165103	-0.0624059636498069	0.644651968858283	0.739207647672508	NA
OG0001532	0.118311333382557	-0.0240553175007413	0.64151419629808	0.507798108631692	NA
OG0001534	35.9838263691648	-0.0989242582919132	0.598028080213606	0.672698039636382	NA
OG0001537	31.0365658900979	0.00186202674037888	0.600397522937407	0.999220366565439	NA
OG0001542	9.82649339341179	-0.00306734203382998	0.617483022239069	0.980361084841281	NA
OG0001544	9.11116750160263	-0.12778889683092	0.638903120260226	0.335847735614601	NA
OG0001545	30.9649527176196	0.114810667090454	0.624403897948498	0.555664165058389	NA
OG0001547	1.13036192589196	-0.0543615382433823	0.643519948801978	0.873494372046628	NA
OG0001548	6.78613683146217	-0.070313026099673	0.628692732957799	0.555010520239717	NA
OG0001550	9.50861830562023	-0.115477605837259	0.642222317957558	0.381722306525419	NA
OG0001554	25.8026893219513	0.213951498818903	0.626330534972648	0.404406538370622	NA
OG0001557	58.4155978539632	-0.148579478328612	0.623869362116167	0.484675002814986	NA
OG0001559	19.139750779484	-0.0373129929716555	0.602028984639535	0.859398999969378	NA
OG0001561	82.1817691656946	0.286182154434959	0.65396447549641	0.295224338107366	NA
OG0001563	1.49492878744519	-0.0582461095594265	0.644113624800796	0.792409947118999	NA
OG0001564	1.51788039300786	-0.0585454115405828	0.644160977495432	0.787909744127148	NA
OG0001565	19.9023202175205	0.137731383878379	0.623821318509272	0.530860862669331	NA
OG0001568	24.7572761656784	-0.187063947208983	0.648454234352507	0.324925696794615	NA
OG0001569	7.53146823677003	0.00493667700003787	0.622253947191163	0.971180026796864	NA
OG0001570	319.626126109078	0.143563785906506	0.625234296737888	0.507019596129045	0.734000466232453
OG0001572	6.92332106528947	0.0467019293866984	0.630418568217364	0.733477821605745	NA
OG0001573	3.0315713409621	0.0302660429952815	0.632959712496591	0.775871632864178	NA
OG0001576	15.3506763320193	-0.14067278741842	0.63439653532134	0.417656452840265	NA
OG0001577	80.3832264544075	-0.0918038951545049	0.607182212982006	0.664959194767731	NA
OG0001578	52.4220555017667	-0.146072559449791	0.590722219198699	0.577180813775039	NA
OG0001579	0	NA	NA	NA	NA
OG0001580	0	NA	NA	NA	NA
OG0001583	21.2672765588201	-0.187817595008382	0.651270788684528	0.290900374162702	NA
OG0001585	6.61188601706398	0.0343305547213869	0.622011025949396	0.823839493558908	NA
OG0001586	2.28709226245884	-0.0642395753677217	0.645222752341242	0.67419373440426	NA
OG0001587	2.35535880782927	-0.0785944497089087	0.646553831815849	0.624418205504407	NA
OG0001588	6.97864147295241	-0.220285100502824	0.68807142083307	0.132763574523524	NA
OG0001589	0.388737238256974	-0.0389803704072616	0.642031673166747	0.814441130226238	NA
OG0001590	3.97516102320766	-0.138349536607607	0.658239351813246	0.352467004373043	NA
OG0001591	3.75891885503523	-0.00086271605932363	0.628360128900634	0.991728498909959	NA
OG0001598	11.7872448097436	0.193274947097359	0.674798321516558	0.173604510576066	NA
OG0001599	5.94633336640766	-0.0656974867039894	0.631007118894925	0.627066260365755	NA
OG0001601	419.714011705542	-0.192744736163422	0.603847854802585	0.474845136669383	0.734000466232453
OG0001602	2.65013045172938	-0.106759939281368	0.650513404763716	0.519451870991543	NA
OG0001604	0	NA	NA	NA	NA
OG0001605	0	NA	NA	NA	NA
OG0001606	22.4584805361794	-0.00816746974220921	0.60582131837513	0.961360593529676	NA
OG0001607	0	NA	NA	NA	NA
OG0001608	8.26208599835389	-0.108765506234294	0.634624694370243	0.39954885323046	NA
OG0001609	0.460507369318425	-0.0413296689961746	0.642185632662676	0.862867445244296	NA
OG0001611	7.50625655249989	-0.217206170746332	0.687121867652088	0.125465113058468	NA
OG0001612	335.798672923956	0.0938028741447301	0.653302897128231	NA	NA
OG0001613	24.6732831483984	-0.042818104702197	0.604755984550325	0.829122721270773	NA
OG0001615	0	NA	NA	NA	NA
OG0001616	2.53024557304542	-0.0808995624899178	0.646946274590916	0.600997627701299	NA
OG0001617	5.43628540824929	-0.17989833756789	0.671555841834835	0.221618668397062	NA
OG0001618	6.12402171643267	0.154044438011019	0.664946003624574	0.165642916193345	NA
OG0001619	8.61830938980901	0.106579942123211	0.637976064747181	0.475849561726144	NA
OG0001621	0.845080952732552	-0.0498240623474538	0.642950292832906	0.958703736106972	NA
OG0001623	12.4158655478653	-0.0934414752059737	0.628532309775628	0.572637449240947	NA
OG0001624	8.76496094173205	0.100203474548167	0.626765483156791	0.597557291921228	NA
OG0001626	0.287327523929068	-0.034898636298539	0.6418148951981	0.729971074985382	NA
OG0001627	0	NA	NA	NA	NA
OG0001629	51.6399709608956	0.206338463331636	0.668986785376441	0.243763137428714	NA
OG0001631	0	NA	NA	NA	NA
OG0001632	28.5549741013933	-0.226201269760208	0.661232806146304	0.254133117365375	NA
OG0001633	1055.48303619688	0.498423985884682	0.822270822164096	0.0980440778695223	0.347001368965351
OG0001634	2.73142195746462	0.0391513107560641	0.636621769849365	0.686049033879425	NA
OG0001635	8.58187687272106	-0.113592845265914	0.63592484638092	0.380242411161242	NA
OG0001636	6.09353454810389	-0.0567875327882646	0.632253863232534	0.655202827904364	NA
OG0001637	1.40283438153604	-0.0573839623851953	0.643972490840797	NA	NA
OG0001638	797.949930820519	5.17075741410415	2.61796255392016	NA	NA
OG0001640	7.29918771160531	-0.0853566786705133	0.630481631556567	0.490663320490301	NA
OG0001641	18.5905167291533	-0.192964781368178	0.655473629521015	0.284592089563503	NA
OG0001642	16.8844096114262	0.0227040942406483	0.611600592317335	0.913609055616961	NA
OG0001643	22.8166169322403	-0.111005425151289	0.606528459194945	0.632334467212688	NA
OG0001646	16.3271778466791	0.173233592911538	0.622345279707875	0.464507187260564	NA
OG0001647	0.929589048005808	-0.0515556353332396	0.643153312974682	0.930583389950994	NA
OG0001648	31.659265506132	-0.231961307570915	0.664575631827917	0.240462151517252	NA
OG0001649	2.76686823981054	-0.0863883705859871	0.647767263588584	0.563035253623287	NA
OG0001651	5.57059744860848	-0.0302544013453763	0.626775693619762	0.753510365927452	NA
OG0001652	12.0544877079656	0.0362499161567044	0.618651789471971	0.846999015626964	NA
OG0001655	3.11419598979236	0.0232251826303898	0.634295300596319	0.816522693493158	NA
OG0001656	19.9088854192148	-0.212963372219936	0.659383647561217	0.243403956756377	NA
OG0001657	0.584834353257657	-0.0447445496556961	0.642451534534201	0.932451542591445	NA
OG0001658	1.75552727585823	-0.0732831327117601	0.64543265356565	0.713483562930974	NA
OG0001662	5.4415918165616	-0.0293931269218646	0.62604112866865	0.763060065018276	NA
OG0001663	0	NA	NA	NA	NA
OG0001664	1.03138210200102	-0.0530060080524924	0.643338121613058	0.900979009981034	NA
OG0001665	0	NA	NA	NA	NA
OG0001667	10.4788195933578	0.0470674227180344	0.619975827447745	0.799595250368348	NA
OG0001668	24.5728118065354	-0.172107677566083	0.637363021070004	0.379956450722249	NA
OG0001670	18.3653858230607	-0.197750620799143	0.651962901227679	0.277467508332237	NA
OG0001672	1.67764238160582	-0.00702318784480601	0.634992910844054	0.895541515045607	NA
OG0001674	21.0459293622038	-0.149369550983162	0.630138700316827	0.443490980193783	NA
OG0001678	0.371835619202323	-0.0383670755694335	0.641995129881894	0.801818668137047	NA
OG0001679	5.54157192836634	-0.0485880180112293	0.630831832026888	0.707287043945535	NA
OG0001680	43.1809291659966	-0.216504868222746	0.650495474579415	0.308483151254905	NA
OG0001681	12.9550067669948	0.202505662367179	0.647360137148541	0.361338527351595	NA
OG0001682	6.60731241718817	-0.0570393573600987	0.628687806551271	0.607915685576126	NA
OG0001683	16.9874344167361	0.038616772231803	0.611579705332712	0.842803333147192	NA
OG0001684	18.8761691702974	-0.109330914641357	0.621579121247356	0.55110442173102	NA
OG0001686	10.5036221720025	-0.154409564701343	0.646459449108159	0.259209811208351	NA
OG0001687	12.3698440251955	-0.106171175046311	0.628140424825913	0.541343220008764	NA
OG0001688	0.523950190694182	-0.0431822740847036	0.642322916538368	0.900572055019932	NA
OG0001689	0.992537870015035	-0.052499295248707	0.643271455278419	0.911601584754193	NA
OG0001691	10.183473968483	0.173742006300427	0.659972548780035	0.283048786611678	NA
OG0001693	0	NA	NA	NA	NA
OG0001694	6.50806058138472	-0.0934527749168057	0.632757660372926	0.514961281973598	NA
OG0001695	17.0260104783579	0.071721023194672	0.603562943665108	0.755889051490941	NA
OG0001696	10.9376761021806	-0.191182050642924	0.660242491808099	0.211796198097694	NA
OG0001698	0	NA	NA	NA	NA
OG0001700	0.294648726205603	-0.0351442476115731	0.641828716243337	0.735481084199892	NA
OG0001701	0.439442095420927	-0.0406900892288181	0.642141335112818	0.84955478446794	NA
OG0001702	12.6361078490557	-0.336084823303952	0.762942303506336	0.0353040015487033	NA
OG0001704	2.19912717544119	-0.0637915552246733	0.645126004904035	0.684927800246843	NA
OG0001705	3.95234778463322	0.0283723734015327	0.633727333045984	NA	NA
OG0001707	41.6862284603916	-0.128392178791754	0.618459743217124	0.537000491344468	NA
OG0001708	35.6197708172675	0.239596988062642	0.634013059565836	0.365534342101339	NA
OG0001712	28.1531767824802	0.0198801490349485	0.583963567301932	0.942290097864383	NA
OG0001715	7.3759245709852	0.0370033597845999	0.626593630531637	0.802110951791568	NA
OG0001716	7.33536628828349	-0.226244533163372	0.691032085359619	0.121943882135964	NA
OG0001717	40.5582640090506	-0.283329602026258	0.66051176866936	0.270489255956711	NA
OG0001718	35.0178041343608	0.169631181725617	0.606322051107339	0.518194750149432	NA
OG0001720	7.33776570212313	-0.11250069967475	0.636628255073962	0.43604570282818	NA
OG0001721	11.1326687377577	-0.285230652746186	0.726500599440103	0.0564443585895201	NA
OG0001723	104.294254430944	-0.12385380935167	0.576416972356601	0.644724618379656	NA
OG0001725	8.99428283647005	-0.125647707765045	0.638333430302046	0.342876780577288	NA
OG0001726	30.153929800512	0.343712869526685	0.714577865620035	0.176374202942272	NA
OG0001727	1.38593276248139	-0.0572335525048485	0.643947999927771	NA	NA
OG0001728	0	NA	NA	NA	NA
OG0001729	2.47006436132569	0.0534509415457735	0.639419946466715	0.562061680215772	NA
OG0001730	20.1079139347528	-0.115131638829097	0.62109840473497	0.546907307592097	NA
OG0001731	980.556237464938	6.61065016361882	2.23436984655366	NA	NA
OG0001734	21.0239925375824	-0.0892714054380093	0.620315648653779	0.619485450912439	NA
OG0001735	0.909088326778375	-0.0511326572471146	0.643103700663295	0.937836091359961	NA
OG0001738	5.94901701447771	-0.145995948356113	0.6618073882857	0.26078933483778	NA
OG0001739	39.3067126981481	-0.113314247764287	0.614656384885683	0.594117843921255	NA
OG0001740	27.8225060239901	-0.0819628404792508	0.609411300603832	0.686452981127337	NA
OG0001741	11.7852681995776	0.0870512452249318	0.609051398573476	0.699016584142013	NA
OG0001742	41.5377813405293	-0.152066237627085	0.632278676508733	0.441157896680985	NA
OG0001743	24.1018572656757	0.0937260606113517	0.603331513331167	0.692625407283877	NA
OG0001744	13.3495885699637	-0.11551850427342	0.626399966893643	0.504778581502097	NA
OG0001745	1.18917854378751	-0.0549460513356064	0.643605045034322	0.85927075064774	NA
OG0001750	6.49014528331218	-0.0945329679836126	0.632736961952137	0.512119866941685	NA
OG0001752	501.693303090656	-0.0768324615373484	0.60408922338107	0.716430508467078	0.815987388413157
OG0001753	2.96373203414584	-0.0834426741686613	0.647585436954338	0.555992848248702	NA
OG0001754	2.42769349156078	-0.07833428154081	0.646592457892651	0.617906894039894	NA
OG0001755	23.5866595044548	-0.158577269816265	0.633227158004623	0.414357700602403	NA
OG0001756	10.3978790519772	-0.0719245988627453	0.621530826021386	0.679432066191598	NA
OG0001757	10.9931970003086	-0.164219220490302	0.649586406945802	0.236066639311466	NA
OG0001758	1.8472668273706	-0.0612831443241702	0.644643389888011	0.733399615782011	NA
OG0001760	296.585965828573	-0.0391546417543289	0.598579773454991	0.839973063427106	0.880566557198676
OG0001761	39.3843705132195	0.32652495257523	0.680875430892825	0.228054734713609	NA
OG0001762	619.392507641993	-0.16584489736504	0.628948647865501	0.442036476746687	0.734000466232453
OG0001763	65.8885772247123	0.0371418366992955	0.599083399402317	0.874264930064436	NA
OG0001764	19.09448591917	0.184953389729917	0.662555378411939	0.270597823614097	NA
OG0001765	26.0851858497856	0.192288849388101	0.628680443654244	0.430495326682675	NA
OG0001766	7.30878709527751	-0.155913709583552	0.665483565646828	0.211375421815131	NA
OG0001767	0.781391131673529	-0.0489728987323426	0.642858451993411	0.98220760130788	NA
OG0001770	1.89124937087942	-0.0616417039127756	0.644709092476972	0.726789747854277	NA
OG0001771	32.4307527060149	0.219108016432592	0.63255708493474	0.3909451171938	NA
OG0001773	1.03099876233371	-0.0530775455653936	0.64334563255325	0.900112192157042	NA
OG0001774	0.0239233770204835	-0.00938359757874868	0.642021983644587	0.248427589218381	NA
OG0001775	53.5051817110541	-0.221185194431372	0.616487533258999	0.411697208321671	NA
OG0001776	6.30694346640561	-0.087570440051073	0.631889841800583	0.539930148316468	NA
OG0001777	0.49014695258488	-0.0422319420432365	0.642250497346927	0.881151147172055	NA
OG0001778	2.21593444230833	-0.0898598078116053	0.647652222063545	0.609247355622404	NA
OG0001780	0	NA	NA	NA	NA
OG0001783	11.2605539515694	-0.0414948337153348	0.607999566503603	0.840862205551285	NA
OG0001785	6.31371353830162	-0.0865964533085715	0.631938532432552	0.542763240174435	NA
OG0001786	36.7858595045876	0.223056903007652	0.645175051256109	0.346381751801486	NA
OG0001787	8.62827051148987	0.128251192156935	0.636090965362185	0.486047297194543	NA
OG0001788	14.1917950630105	-0.141463819046404	0.635844170789863	0.42842451349318	NA
OG0001789	2.45918210508243	-0.0793229263037878	0.646715182787408	0.612406954512652	NA
OG0001791	0.287327523929068	-0.034898636298539	0.6418148951981	0.729971074985382	NA
OG0001792	0.0647483730956181	-0.0175700671188966	0.64156594863907	0.382423474847124	NA
OG0001795	0.574655047858136	-0.0445128675331063	0.64243128567429	0.927598649123812	NA
OG0001796	0	NA	NA	NA	NA
OG0001798	50.1822732015878	0.253104481162496	0.692564855882121	0.166988614956709	NA
OG0001799	0.716889758261177	-0.0477301712577037	0.642728659512377	0.992681905191922	NA
OG0001800	268.419475535757	5.66689526581614	2.67345320966097	0.000362750066137328	0.00711243391945076
OG0001801	0.676064762186042	-0.0468827954986765	0.642645330172899	0.975409423855614	NA
OG0001802	6.9866568901697	-0.106718571978471	0.635075582256591	0.461418556416263	NA
OG0001803	9.63035313277826	0.149547418344051	0.64322818008703	0.40655480586341	NA
OG0001804	2.36865464699778	0.0601125541109084	0.641043824868746	0.499204045586455	NA
OG0001805	1.53804733397325	-0.0588132903475425	0.644203543697929	NA	NA
OG0001806	50.8513193255759	0.244574543038457	0.627869517954276	0.374688051630885	NA
OG0001808	41.9715519173941	-0.0029479510494185	0.575219270671894	0.984482436550094	NA
OG0001809	0	NA	NA	NA	NA
OG0001810	31.4986172338935	-0.0394194364989719	0.602645194371966	0.844738493059891	NA
OG0001811	374.650597995603	3.18625776469472	2.48744308985771	NA	NA
OG0001812	1.46410188376682	-0.0578931760989867	0.644057147568398	0.798637611321886	NA
OG0001813	21.4014928184585	0.232961826706821	0.675604929462551	0.233092491361128	NA
OG0001814	30.7770791074914	0.14022707620056	0.627914846020133	0.504912088622067	NA
OG0001815	10.4329518206045	0.126976869677193	0.647450307282672	0.360959910703478	NA
OG0001816	4.67764292844133	-0.0380348854197297	0.627115943497004	0.78878596651412	NA
OG0001817	6.29289312004228	-0.16167809279326	0.658435051698289	0.347311098691408	NA
OG0001818	59.1253340892392	-0.147004923817489	0.621982279046308	0.493377564458315	NA
OG0001819	5.73053550400694	-0.00964780546163345	0.615662135791853	0.970815944001634	NA
OG0001820	5.1796866433199	-0.0548970733822726	0.628037126881975	0.698405224417369	NA
OG0001821	0.439442095420927	-0.0406900892288181	0.642141335112818	0.84955478446794	NA
OG0001822	6.01406655281194	-0.201323786058169	0.679857745842636	0.178300846952699	NA
OG0001824	0	NA	NA	NA	NA
OG0001825	0.68414507218847	-0.0470043006100013	0.642658017598347	0.978349076108424	NA
OG0001827	9.8897081017619	-0.130704659601475	0.639451764959191	0.289439779784299	NA
OG0001828	11.1586184802242	0.106515445105329	0.641242777526384	NA	NA
OG0001831	0.774209154603211	-0.0488260509540277	0.642843059214628	0.985092174146289	NA
OG0001835	96.3263804818297	-0.100659584637452	0.581860507229374	0.692602008671564	NA
OG0001836	0	NA	NA	NA	NA
OG0001837	5.4083035717171	-0.0238139177541138	0.626976878354131	0.78832163957639	NA
OG0001839	8.5804614392835	-0.259234285825013	0.709281850184603	0.0895934257770691	NA
OG0001841	0	NA	NA	NA	NA
OG0001842	54.2666743161969	0.0168068356948613	0.575091930433986	0.954231739038565	NA
OG0001844	22.1662789151915	-0.0727531289041514	0.610161412574743	0.711329062959958	NA
OG0001845	112.497830167303	-0.178985568962658	0.634273948063844	0.403937719295007	NA
OG0001847	9.98581085563577	-0.00182287200391828	0.620927297321365	0.985293091967111	NA
OG0001848	4.82802200166716	0.165237885198563	0.675253891144493	0.00539733488947696	NA
OG0001850	7.6956131352434	-0.122633404108377	0.638696526766843	0.40052892880708	NA
OG0001851	0.598084425512089	-0.0450140703990182	0.642476139585169	0.93830674497928	NA
OG0001852	15.146226722813	0.0890016331922098	0.610778608978668	0.688215972122711	NA
OG0001853	169.723326406315	-0.169343164857026	0.586056991052427	0.538207165510645	0.734000466232453
OG0001854	2.1577615860529	-0.0730622504269567	0.645840265849489	0.661724354902064	NA
OG0001858	6.59181167617273	0.067416001712846	0.629914380239437	0.646288832887092	NA
OG0001859	2.48350224405976	-0.101616521478632	0.649523535353341	0.548467127204492	NA
OG0001861	8.6895227170393	0.21325134342368	0.677310969543695	0.193447119981208	NA
OG0001862	21.406767544042	-0.0304356904576318	0.609546623877146	0.845212383071077	NA
OG0001865	0.625359905022089	-0.0457378779225739	0.642538415144073	0.952441230321011	NA
OG0001867	7.88214829726935	0.051757774352246	0.628088488381897	0.722798684109778	NA
OG0001869	2.73012308345811	-0.0823831278792639	0.647285192504083	NA	NA
OG0001871	6.48349543405091	-0.217479710386653	0.686938532596603	0.151097647418337	NA
OG0001873	0.0239233770204835	-0.00938359757874868	0.642021983644587	0.248427589218381	NA
OG0001874	512.275417495141	7.69948035703266	2.30057552617599	NA	NA
OG0001875	6.57353871871771	0.0697922410193849	0.629661779575554	0.638902946662777	NA
OG0001878	8.38581323545372	0.036924971146574	0.626308852464472	0.802928091836711	NA
OG0001880	282.996902447464	-0.128513949488886	0.61468105855113	0.555173614383765	0.734000466232453
OG0001881	0	NA	NA	NA	NA
OG0001884	20.0150785921647	-0.133665255733902	0.631079468086898	0.471187696423265	NA
OG0001887	15.700539608489	-0.154204659051132	0.636301040529766	0.374333085395033	NA
OG0001888	18.0446316872989	-0.305007712616013	0.721984037644175	0.0672082065182063	NA
OG0001892	650.323079007917	5.14576462658076	2.56906329056638	NA	NA
OG0001894	13.8787789959769	-0.123547520310149	0.628547680583355	0.4768026817217	NA
OG0001896	33.2424649623455	0.238369797343234	0.6827816009427	0.192175735948094	NA
OG0001898	6.71724800231952	0.199469747952877	0.690473368206807	0.00155770104868654	NA
OG0001899	62.0187743259827	-0.0675639944813692	0.575373287762602	0.791225722620158	NA
OG0001900	0	NA	NA	NA	NA
OG0001902	5.07012697295504	-0.177114024267801	0.670257371566649	0.237121750084578	NA
OG0001903	0	NA	NA	NA	NA
OG0001905	0.81127771462325	-0.0495517708053591	0.642920731500133	0.970759189319073	NA
OG0001906	31.3379790195413	0.0406246828804341	0.611469676169581	0.845972513768916	NA
OG0001910	31.7977054236516	0.364713238637318	0.728647821707549	0.159965438184365	NA
OG0001911	12.4108569476641	0.00430032312184757	0.61046631165045	0.986239209701197	NA
OG0001912	47.8497639122508	0.00703697751243353	0.579344280623441	0.985724975778666	NA
OG0001913	1.46839430698498	-0.0579634184726898	0.644067976837983	0.797482111275002	NA
OG0001915	6.01772309207499	-0.0457670328549302	0.627011741589019	0.671898869873426	NA
OG0001916	71.1134626226963	-0.415226455788842	0.754186619840212	0.12321768176427	NA
OG0001920	6.41787432807154	-0.190781011628425	0.676317568744536	0.181998984722854	NA
OG0001921	0.557753428803485	-0.0441206681507653	0.642399234918082	0.91884988896988	NA
OG0001926	0.0478467540409671	-0.0146948758228432	0.641668182392124	0.338338554288819	NA
OG0001927	14.316730694657	-0.0387913842668376	0.611090104512617	0.83155946574995	NA
OG0001928	25.2216780676413	-0.0636534982549243	0.608582795512424	0.748447439702928	NA
OG0001930	114.920892542239	-0.0888019975163066	0.604833579649527	0.682059892505487	NA
OG0001932	3.87859575637382	-0.00422370425946664	0.628807552477177	0.984932169854348	NA
OG0001934	9.05805541977688	-0.153225431501127	0.646947346127417	0.303628191625121	NA
OG0001936	0.74162468763499	-0.0481666048635512	0.642774591588761	0.998104186142883	NA
OG0001937	31.0634645412375	0.265844265023674	0.709619348937661	0.0983642073513006	NA
OG0001938	48.3535051761528	-0.0679095634641549	0.578206723124107	0.789194839822441	NA
OG0001940	2.60267288803653	-0.0842505730261933	0.647394660918859	0.584098649676551	NA
OG0001941	0.456343714475578	-0.0412195873057305	0.642177656761974	0.860443609746639	NA
OG0001942	0	NA	NA	NA	NA
OG0001943	116.482166289384	0.0249278356891601	0.564447945949696	0.931345149100267	NA
OG0001945	2.99115644889689	0.0315038625341475	0.633359943071268	0.76582256225326	NA
OG0001946	0	NA	NA	NA	NA
OG0001947	11.3128647980043	-0.0889593949225206	0.624426287183709	0.608930743907683	NA
OG0001948	12.2349431301916	0.0358958708951527	0.617715842001781	0.839350661535963	NA
OG0001949	0.287327523929068	-0.034898636298539	0.6418148951981	0.729971074985382	NA
OG0001950	12.2734484163292	0.140230866511234	0.638308286993827	0.454311453037432	NA
OG0001952	0	NA	NA	NA	NA
OG0001953	0.877331639438729	-0.050729227099834	0.643055374170391	0.947781791007406	NA
OG0001954	7.59949437993408	-0.122996635804346	0.638465279617771	0.401796178536267	NA
OG0001958	36.8303080128434	0.0820439686850513	0.649064227064272	NA	NA
OG0001962	22.4595733884899	-0.168732264195281	0.636097527988259	0.391727231471399	NA
OG0001967	28.4495854721682	0.297437506850891	0.744617232290731	0.0198938947133275	NA
OG0001969	0.838358639077423	-0.0499405523768943	0.642964152467716	0.96120926251623	NA
OG0001972	111.113358480883	0.085217530959401	0.649976329658654	0.217377115250157	NA
OG0001973	47.8137823051174	-0.156023922966688	0.625074382862757	0.46557131924034	NA
OG0001978	0	NA	NA	NA	NA
OG0001979	0	NA	NA	NA	NA
OG0001980	1.63405839504198	-0.059730610799871	0.644358617114	0.767059796536984	NA
OG0001984	18.5887351324337	0.173162737899703	0.616348273965049	0.478404587541402	NA
OG0001988	0.794376095568599	-0.0492427882603872	0.642886891570612	0.976977799700746	NA
OG0001989	113.396334125268	-0.0390105242107507	0.598343628577569	0.851794834207897	NA
OG0001992	26.7710176638194	-0.128717774286815	0.621452973731244	0.521232035767677	NA
OG0001994	0	NA	NA	NA	NA
OG0001995	5.83509106496415	0.0436246621378853	0.626456582303797	0.786842286767143	NA
OG0001996	0.598084425512089	-0.0450140703990182	0.642476139585169	0.93830674497928	NA
OG0001997	37.8349858495566	0.0875017552076494	0.58441564833371	0.739993432279785	NA
OG0002000	1.29892602463201	-0.0563496778904071	0.643809898000425	0.83405859305799	NA
OG0002001	18.8692301745794	-0.118961867868424	0.627281306658743	0.516588434614101	NA
OG0002003	9.40426664186375	-0.0916080966148853	0.636286811702617	0.425303785662595	NA
OG0002004	17.6878793653211	0.00112295458720712	0.606027835345179	0.999294787309512	NA
OG0002007	31.385845189336	-0.25783166531872	0.677061344145608	0.205296727893881	NA
OG0002008	0.135212952437208	-0.0255761487869297	0.641531769528215	0.538212662996017	NA
OG0002011	1.09956358772059	-0.0538285884535738	0.643450026662597	0.883380952583202	NA
OG0002012	9.21098068540408	-0.00828659610980628	0.622155019544107	0.951386197949519	NA
OG0002015	0	NA	NA	NA	NA
OG0002017	3.20867654622857	0.0625619844560403	0.639826037446128	0.579344834634068	NA
OG0002018	0.253524285819766	-0.0332504973898774	0.641743412876341	0.696066169382371	NA
OG0002019	4.67118860836774	-0.0371169900131575	0.627251989197269	0.792797347771015	NA
OG0002020	0.236622666765115	-0.032391889841669	0.641711018117631	0.677686821499643	NA
OG0002021	0.0239233770204835	-0.00938359757874868	0.642021983644587	0.248427589218381	NA
OG0002025	0.828179333677901	-0.049846141836501	0.642953439675208	0.964669451235376	NA
OG0002026	24.1281830647758	-0.0983311014031554	0.60132928539673	0.675287458718191	NA
OG0002028	0.608458285967438	-0.0453398269884762	0.642502803317578	0.944382485357061	NA
OG0002030	118.16707762963	-0.291613398799536	0.691311953218421	0.192170411818797	NA
OG0002031	51.1474057782598	-0.19796592641773	0.613255327959035	0.446709841443682	NA
OG0002032	71.661112395428	-0.19494202623665	0.637504897152546	0.376853527598941	NA
OG0002033	24.9442960889413	-0.375272558998749	0.780656821454161	0.0309982620209328	NA
OG0002034	3.12416845095532	0.068139193916216	0.64119711906474	0.530045187741532	NA
OG0002035	19.0196429816152	0.0580704633473739	0.609407251622907	0.788743098495848	NA
OG0002037	167.072510619318	-0.00899686879845726	0.560338501943896	0.967550470703645	0.970993710812911
OG0002038	3.25086788824126	-0.0959885361061741	0.649468038937364	0.499069619660607	NA
OG0002039	4.60791939720055	0.00120091051531405	0.626316282251006	0.945396587583209	NA
OG0002040	0	NA	NA	NA	NA
OG0002041	9.3600694432962	-0.0237808993904342	0.615953148142912	0.877605362100077	NA
OG0002042	9.32289127644928	0.0145119160087712	0.624180960392472	0.926779625533497	NA
OG0002043	0.253524285819766	-0.0332504973898774	0.641743412876341	0.696066169382371	NA
OG0002046	1.18752867473824	-0.054865849984089	0.643595205257593	0.860717383080491	NA
OG0002049	277.754879555804	-0.156952832769141	0.578874892830851	0.569589758377278	0.734000466232453
OG0002050	27.9259178147341	0.0286331225024249	0.595646047991214	0.904427850255026	NA
OG0002055	3.17609574246405	-0.117441281844895	0.652961696483277	0.449139525865814	NA
OG0002057	0	NA	NA	NA	NA
OG0002059	28.7122955894478	-0.385184817978874	0.788765270075448	0.0224451206546843	NA
OG0002061	3.09542426634778	0.0239492471932949	0.634301977944381	0.811398739463754	NA
OG0002064	0	NA	NA	NA	NA
OG0002065	0	NA	NA	NA	NA
OG0002066	51.9984906881451	-0.0804111916982398	0.604609068080407	0.705717179746658	NA
OG0002067	0.933011703798858	-0.051556852376345	0.643154727488998	0.930160389935345	NA
OG0002070	45.9130093602632	-0.17684002649741	0.632149775114823	0.408561072833617	NA
OG0002072	33.6579435299835	0.218229304146338	0.639617024741715	0.373596955368389	NA
OG0002073	1.75572183091405	-0.0625869931748273	0.644646929254739	0.741410880436379	NA
OG0002074	13.6876239655664	-0.0521180905191368	0.626400740917354	0.720326405359187	NA
OG0002075	39.3497181306266	-0.154267274197487	0.628490858098877	0.459159353755476	NA
OG0002080	2.12265279622373	-0.0728158306471035	0.64582426502861	0.667846058879431	NA
OG0002082	7.84943403874295	-0.0935882027084687	0.632500337310711	0.451412013925274	NA
OG0002083	1.00478183486031	-0.0526548243805465	0.643291909084401	0.908294404622546	NA
OG0002085	11.709831285887	0.210877975234662	0.68524645758248	0.123109635741121	NA
OG0002086	12.1101180042068	0.225110459430112	0.700040566040945	0.0321967590164931	NA
OG0002091	7.09969357204538	-0.110366985521305	0.635713924071817	0.448053102249612	NA
OG0002092	0.453485611352592	-0.0411222409104308	0.642171158295714	0.858490072762186	NA
OG0002093	0	NA	NA	NA	NA
OG0002094	38.032823706583	-0.15271959625091	0.628679720075369	0.452878977395472	NA
OG0002095	5.70735210930518	-0.181141271535785	0.672242270814109	0.212166164747609	NA
OG0002098	11.4795963440337	0.150503087700548	0.65290917329716	0.323233624964965	NA
OG0002102	2.48424035788738	-0.101376365060958	0.649487187321223	0.549101425479203	NA
OG0002104	31.379802124193	-0.132200164679181	0.620667072379933	0.517537865533259	NA
OG0002105	2.60476603275281	-0.0822585999448809	0.647162190621049	0.590175029019797	NA
OG0002107	76.3326355011643	-0.182938799842475	0.63323295628494	0.406308152416101	NA
OG0002108	15.9210555135849	0.321955566205957	0.748823563495537	0.0667788039632911	NA
OG0002109	2.67611848819561	-0.0842329522653819	0.647445660272543	0.577722284135588	NA
OG0002111	5.30938376406233	-0.0197128639513282	0.627145618416905	0.811359979560011	NA
OG0002114	3.50784916580541	-0.101575781988789	0.650535576480016	0.466966174905446	NA
OG0002120	19.1395356294833	-0.201285822463655	0.658423388553528	0.264703905872812	NA
OG0002121	20.0784907586584	-0.218910267415476	0.66148194773401	0.233922690414409	NA
OG0002123	6.72137559354962	0.105263427904051	0.639734449368617	NA	NA
OG0002124	2.13482620776547	-0.0729463925793031	0.645850569992896	0.666002219451408	NA
OG0002129	0	NA	NA	NA	NA
OG0002130	0	NA	NA	NA	NA
OG0002132	0	NA	NA	NA	NA
OG0002136	2.9738018441404	-0.112407316016917	0.651838024767002	0.476691842783209	NA
OG0002137	8.59561426662867	-0.00189837453147687	0.615580174488444	0.980250299071356	NA
OG0002144	95.9353301585389	-0.208670056102492	0.644446061989107	0.341790192478631	NA
OG0002148	0.659163143131391	-0.0465051212760948	0.642609276061674	0.96794522799866	NA
OG0002150	0.743671238404646	-0.0482924550034566	0.642786208358427	0.996459809937388	NA
OG0002151	4.19835631312062	0.0208958343759376	0.630382894043986	0.928196857270567	NA
OG0002152	3.58622337921404	-0.133345152438179	0.656650450186704	0.385278562255314	NA
OG0002158	0.0439825435088238	-0.0128521255110569	0.641784993645844	0.248427905406613	NA
OG0002162	38.615686128466	0.052505707489151	0.577079413241076	0.846861077306801	NA
OG0002163	0.219912717544119	-0.0308318249345304	0.641670972580787	0.64902053944914	NA
OG0002164	1.23283019225647	-0.055567393932771	0.643693299300834	0.848282827488217	NA
OG0002165	7.14917970711927	-0.0800331149226159	0.629895688550517	0.511809710157394	NA
OG0002166	17.7626944670388	-0.192036882020123	0.649651489894576	0.296397884502872	NA
OG0002167	5.59323993101107	-0.187690074913938	0.674412467655238	0.206136146740039	NA
OG0002169	1.55590730219617	-0.0588954827972075	0.644219144957214	0.781755461237175	NA
OG0002171	0	NA	NA	NA	NA
OG0002172	25.7480648682396	0.0651034707168365	0.621024008414727	0.723159789872911	NA
OG0002173	1.24099728283767	-0.056195834592439	0.643733520638784	0.84548020589365	NA
OG0002175	2.46334204767056	0.0620856597035193	0.63921785978266	0.527285288673796	NA
OG0002182	0.0507048571639531	-0.0156168018716677	0.641625504385333	0.350846138950816	NA
OG0002185	0	NA	NA	NA	NA
OG0002188	0	NA	NA	NA	NA
OG0002191	73.8349501542466	-0.0746538760901103	0.571983823587985	0.775721147571513	NA
OG0002195	11.7737898429414	-0.0997472941801919	0.625906740046688	0.570122712303682	NA
OG0002196	16.3548289716936	0.177436213800549	0.643384375881735	0.384166311777657	NA
OG0002207	6.19763204474668	0.101184809812852	0.645329637039365	0.380104380421576	NA
OG0002208	3.52213507527025	-0.104758277885032	0.65107208352904	0.457244064969296	NA
OG0002209	5.30794421891845	0.05580940524327	0.626367233872084	0.745725482804065	NA
OG0002211	1.74540041508614	-0.0701651674695963	0.645159892828776	0.722839292822264	NA
OG0002216	322.381690440219	0.624263111072275	1.12155420397755	0.0184014591874732	0.0894139492860667
OG0002219	0.902807567862338	-0.051058648850302	0.643093649001283	0.939220956583622	NA
OG0002223	0.855772366174701	-0.0502247154761187	0.64299724215395	0.955555477035742	NA
OG0002224	295.749671850555	4.78183761300943	2.5712439748037	0.000718933162128556	0.00965424532001204
OG0002226	7.65362849036797	-0.238154275416974	0.697031847254247	0.1096608756231	NA
OG0002227	12.7574386432114	0.0781494219521018	0.620737283824502	0.684232542484244	NA
OG0002229	5.39600716224439	-0.0139207017472251	0.62981632551625	NA	NA
OG0002230	1.26762142909883	-0.0561121724677065	0.643771428255831	NA	NA
OG0002235	0.0717701310614506	-0.0184943490703102	0.641547199517014	0.400142473095553	NA
OG0002239	156.385843390488	-0.134243574680314	0.615715360289023	0.539423996757602	0.734000466232453
OG0002243	101.886823875222	-0.241751844534696	0.660769821774166	0.274979580956038	NA
OG0002246	0	NA	NA	NA	NA
OG0002247	7.35133074821845	0.0395759764793041	0.625372989654931	0.794376609384507	NA
OG0002251	0.270425904874417	-0.0341027404432636	0.641779469466951	0.713461393056664	NA
OG0002258	482.799758154173	0.0944429776005768	0.653472408156932	0.0164135498619017	0.0812038782641453
OG0002260	0.956935080819342	-0.0519345557842905	0.643201117106954	0.922684318315324	NA
OG0002261	4.09186150987884	-0.147600627958935	0.660613139620796	0.327777978568848	NA
OG0002263	17.710376164909	0.0375971495015051	0.597245320284282	0.87292888488737	NA
OG0002266	0	NA	NA	NA	NA
OG0002274	82.490322674107	0.082216351669949	0.571002858750576	0.767311310153656	NA
OG0002276	0.405638857311625	-0.0395707263312215	0.642068218628926	0.826582539238824	NA
OG0002287	5.48373828555558	-0.167332351820225	0.667562250463661	0.239046597699722	NA
OG0002288	6.15724946162863	-0.0472111766610331	0.627568892237906	0.660930676681911	NA
OG0002289	0.253524285819766	-0.0332504973898774	0.641743412876341	0.696066169382371	NA
OG0002293	1.17224547400369	-0.0548036145188144	0.643583447188589	0.863029745955572	NA
OG0002294	3.91800653235667	-0.144775974361241	0.659715291240709	0.342171357628657	NA
OG0002296	19.8274745550507	-0.0542442691415257	0.609473559197418	0.776148738524535	NA
OG0002302	0.463365472441411	-0.0414230483095533	0.642191877942315	0.864792507069124	NA
OG0002303	4.09760628163181	-0.14801509158909	0.660721026006817	0.326804884798147	NA
OG0002304	25.7105155422894	-0.278343833685829	0.69432887957012	0.141249551986673	NA
OG0002305	31.2126802114092	0.0148868472239147	0.602016532297787	0.949585456539731	NA
OG0002307	41.2948140739578	0.153197304952041	0.61208612263083	0.534852389189006	NA
OG0002308	0.311003901266286	-0.0358584345991886	0.641864690155075	0.7499365571557	NA
OG0002311	0.439442095420927	-0.0406900892288181	0.642141335112818	0.84955478446794	NA
OG0002317	125.562416768739	-0.0751420940096627	0.602953630077998	0.726286647133697	0.815987388413157
OG0002324	1.82537485790231	-0.0612270029770751	0.644630588773834	NA	NA
OG0002327	22.0694810034305	-0.356204143570619	0.761884980258279	0.0398022029341064	NA
OG0002331	79.9242504063915	-0.151293916934292	0.593313225600532	0.566160629311034	NA
OG0002333	11.0442690679129	0.0138568677475247	0.616994810353111	0.940991792847864	NA
OG0002335	0.956935080819342	-0.0519345557842905	0.643201117106954	0.922684318315324	NA
OG0002340	0.202819428655813	-0.0304321102873648	0.64164314646387	0.637487565707205	NA
OG0002341	12.0935550548893	-0.0525432348170199	0.619436278706014	0.747787482849885	NA
OG0002343	0	NA	NA	NA	NA
OG0002348	0	NA	NA	NA	NA
OG0002349	6.23712628072238	-0.193186802932652	0.676956912732521	0.182068477329312	NA
OG0002351	17.3497675791077	-0.181365686481971	0.645885657599565	0.314197308431313	NA
OG0002352	5.8931758727951	-0.0258419305036401	0.629802641257153	NA	NA
OG0002357	19.8808851872918	-0.1102246969301	0.621186474913625	0.568968622477145	NA
OG0002362	16.3330011046666	0.0541734222722598	0.608300888694006	0.804753530931725	NA
OG0002363	1.76382009585314	0.0836723802980233	0.649357162414797	0.211284139505936	NA
OG0002365	8.32758335201744	0.211125836604573	0.681055568696585	0.166090398488119	NA
OG0002366	3.49600407015764	0.0469621537345594	0.636561061435736	0.711801185705248	NA
OG0002367	4.4666344411742	-0.120018091104704	0.654638121267361	0.368921946300664	NA
OG0002368	0	NA	NA	NA	NA
OG0002369	41.5529794257544	0.276428277568848	0.723051660960355	0.0562683485399551	NA
OG0002374	17.5783498887858	0.13115275894986	0.637960199025695	0.466214401237333	NA
OG0002376	89.3426478879085	-0.219181222025696	0.649687334493168	0.317515942896976	NA
OG0002377	39.7873821630684	-0.0856052976012151	0.607568754665685	0.682280248903807	NA
OG0002378	6.91575824746128	-0.0706233467529557	0.63419002005532	0.578303266591993	NA
OG0002379	52.5036766221866	0.0546708088793848	0.59143513758614	0.825706986487955	NA
OG0002383	2.99246200061675	0.0320762547881218	0.633061895503789	0.763763986445077	NA
OG0002384	12.7053318853764	-0.191768932022539	0.659943601585881	0.177762661324278	NA
OG0002389	15.6986372442029	-0.0140020206619364	0.612724297297138	0.932441014904461	NA
OG0002390	0.311003901266286	-0.0358584345991886	0.641864690155075	0.7499365571557	NA
OG0002396	0	NA	NA	NA	NA
OG0002400	0.388737238256974	-0.0389803704072616	0.642031673166747	0.814441130226238	NA
OG0002406	94.7778624792739	-0.158714814187714	0.625048674241956	0.460307882834251	NA
OG0002408	77.9001714359332	-0.115639399145066	0.610616184406516	0.593336562532037	NA
OG0002409	0.0439825435088238	-0.0128521255110569	0.641784993645844	0.248427905406613	NA
OG0002410	0	NA	NA	NA	NA
OG0002415	5.34871996841066	-0.186597083870259	0.673758371547181	0.214752116122503	NA
OG0002418	1.91794695566628	-0.0659274183603272	0.645030399958165	0.711353607688661	NA
OG0002425	9.93346559423354	0.16511191666123	0.642499974719329	0.409423631609601	NA
OG0002433	4.75536874287431	0.00133682388903954	0.629011780491011	0.938912495827197	NA
OG0002436	10.7947396409055	-0.0590978826324677	0.618275953531968	0.7197703409826	NA
OG0002437	5.00039679518636	-0.0479267852765814	0.627808749008314	0.733282657131877	NA
OG0002440	25.451436353386	-0.28466224454645	0.696913349216397	0.137297702944663	NA
OG0002452	47.6573446006383	-0.0128932711543174	0.59979948865568	0.942882921085338	NA
OG0002454	2.45154631527773	-0.0805928550644371	0.646851284425479	0.608884370984264	NA
OG0002456	2.27230594631299	-0.0753868770912772	0.646158396155502	0.642567216413224	NA
OG0002459	1.31497418377327	-0.0566260812666115	0.643849768015468	0.829313664257948	NA
OG0002460	0.899702465056087	-0.0509689771208686	0.643083487704799	0.940491813838796	NA
OG0002465	5.62445111730314	-0.0212989488403822	0.629159309799307	0.792417307844602	NA
OG0002470	0.253524285819766	-0.0332504973898774	0.641743412876341	0.696066169382371	NA
OG0002475	15.6791945905973	-0.150136555765902	0.640748004485414	0.389272093957317	NA
OG0002478	12.2756086851437	-0.0948928790084299	0.622250392010559	0.578704248135647	NA
OG0002481	13.8012342474474	-0.355043924270134	0.779158654829694	0.0281334664555816	NA
OG0002484	1.01159850070295	-0.0526140971230598	0.643290049131579	0.908045504948134	NA
OG0002494	0.338032381093021	-0.0370706939410694	0.641922726289696	0.774973414753703	NA
OG0002503	3.59246137825273	0.160842824234242	0.672921519036888	0.021058816895933	NA
OG0002511	0.656305040008405	-0.0464365319646419	0.642602947803445	0.966596700161503	NA
OG0002535	1373.91759420015	5.37625960649995	2.0502280828051	NA	NA
OG0002538	19.4159909623312	-0.108454837732793	0.619629738395266	0.57996418497196	NA
OG0002539	35.3938185176467	-0.274906879313042	0.69365576130119	0.163511245866276	NA
OG0002545	6.83184268254598	-0.0715750980579415	0.628849597640655	0.549209438158326	NA
OG0002550	0.0915298532390877	-0.021182583804625	0.641508898263905	0.451688995457036	NA
OG0002553	0	NA	NA	NA	NA
OG0002554	401.226859321919	0.758796274480178	1.47366239317542	0.0107711889044082	0.0591164417642595
OG0002555	11.046933870512	0.235775270751478	0.699883168703472	0.0794806385409064	NA
OG0002558	0.016901619054651	-0.0078028380881986	0.642171532668372	0.240050072651647	NA
OG0002559	2.50672941481269	-0.0944179083190301	0.64853630177888	0.565255451806573	NA
OG0002562	1.35961851736183	-0.0570404514361987	0.643915442092177	0.820491965536079	NA
OG0002563	8.17070000765655	-0.136425929966502	0.641823243845651	0.356548108583057	NA
OG0002565	1.9510255022375	-0.0679711991281543	0.645222376447214	0.700886521006784	NA
OG0002566	7.31933837624443	-0.111153073658191	0.636494348424409	0.440146013272352	NA
OG0002568	9.502641646216	-0.135739441742716	0.640964498444358	0.311438889408566	NA
OG0002569	8.24715790762885	0.20118523531392	0.68760154112525	0.0487807616986059	NA
OG0002580	35.6170872812117	-0.0973071668989043	0.594369719205873	0.686633311013236	NA
OG0002600	0	NA	NA	NA	NA
OG0002606	0.16901619054651	-0.0282017143944664	0.641581906364891	0.591621478442605	NA
OG0002608	0	NA	NA	NA	NA
OG0002609	0	NA	NA	NA	NA
OG0002610	2.18975859536246	0.0891506386955613	0.646771385941072	0.306751745485957	NA
OG0002613	0.946490667060459	-0.0518242548898284	0.643186239822589	0.925273636439985	NA
OG0002620	2.37361842323122	-0.0927653661004062	0.648200021553568	0.583291715707786	NA
OG0002621	9.93331497526043	0.0407943851979546	0.620856620489123	0.810611705783633	NA
OG0002623	0	NA	NA	NA	NA
OG0002626	92.716396988895	-0.112200947668057	0.574528699459499	0.676071726765498	NA
OG0002628	4.00231164274738	0.0289820126500784	0.631271943086222	0.871313829870897	NA
OG0002632	4.0097348000056	-0.00749406011616065	0.629688743753328	0.960606201333866	NA
OG0002634	24.9925941612992	-0.0819279370262241	0.614432400992517	0.668328696189254	NA
OG0002640	1.64679635925378	-0.0598320355890434	0.644376540623723	0.764835091222867	NA
OG0002642	0.825297351434474	-0.0496462520239724	0.642934981249352	0.967693375725319	NA
OG0002645	2.14324029802995	-0.0704566310200479	0.645626729938948	NA	NA
OG0002646	36.3621605803665	-0.0427224556560776	0.602620172579097	0.837492396906112	NA
OG0002648	0.905224116246231	-0.0510262601753837	0.643091258098015	0.939189327048587	NA
OG0002652	35.361178609407	-0.291030396479389	0.69737580192949	0.159244087769226	NA
OG0002665	72.5656243271928	-0.250935447525022	0.66868374411182	0.244815586846648	NA
OG0002671	62.7565330150356	-0.213612680383682	0.648093032685553	0.319938915678673	NA
OG0002673	0	NA	NA	NA	NA
OG0002680	9.62426575367391	-0.269320842511859	0.715717427701875	0.0736560339749145	NA
OG0002684	2.15229237949019	-0.0732128568288564	0.64584869055693	0.66189811418833	NA
OG0002689	1.77498755372516	-0.0629115285667331	0.644686872976283	0.737949617115498	NA
OG0002693	18.4654899856687	-0.199125765407454	0.652536012798783	0.274532555738464	NA
OG0002695	0.304229142983719	-0.0356820639191749	0.641852762161497	0.745679475620399	NA
OG0002696	0	NA	NA	NA	NA
OG0002698	136.791804397231	-0.389472198541753	0.710880849277322	0.170851707128404	0.535335349002332
OG0002699	0	NA	NA	NA	NA
OG0002700	4.68372441472954	0.0042504000174303	0.629395905815318	0.958144782744598	NA
OG0002710	3.79302236448778	-0.131643383209675	0.656488960596985	0.376934506832482	NA
OG0002713	5.71002439327532	-0.198482112137144	0.678508691961314	0.189932746710831	NA
OG0002722	87.0438921989762	-0.0672973879041299	0.601365040811697	0.751500711305245	NA
OG0002727	15.2565649016057	0.09349323116738	0.628603374263364	0.585505216471832	NA
OG0002742	257.284620322058	-0.155284582513607	0.622194124165185	0.481831549170967	0.734000466232453
OG0002743	0	NA	NA	NA	NA
OG0002748	23.316058265888	0.27866305559465	0.731206742776071	NA	NA
OG0002751	80.6109895161196	-0.0187981239220038	0.567608532143279	0.937834298135771	NA
OG0002758	12.7375721152517	-0.193443882812941	0.660500047154157	0.175342890926728	NA
OG0002762	6.95108537941249	0.238919322141699	0.711427645224273	0.00235327001488326	NA
OG0002763	5.57317607813617	-0.159518413660424	0.665325983222392	0.248900965386826	NA
OG0002767	3.60210843402864	-0.121616160391821	0.654190011432233	0.410499615808892	NA
OG0002771	5.88762809441417	0.0869982740237089	0.632257304179436	0.593434118827962	NA
OG0002772	0.0478467540409671	-0.0146948758228432	0.641668182392124	0.338338554288819	NA
OG0002775	0.0608841625634748	-0.0163195675969434	0.641615319418309	0.351034941044333	NA
OG0002781	0	NA	NA	NA	NA
OG0002786	4.04420173928497	-0.132274182385341	0.656897614358127	0.361790020208696	NA
OG0002787	0	NA	NA	NA	NA
OG0002796	11.3568453683336	0.174066157823183	0.647067770999034	0.364969577310197	NA
OG0002797	13.1616360260356	0.108971471843622	0.614739054561863	0.610085769414266	NA
OG0002798	3.02275873662741	0.0758673475386058	0.643263819751265	0.460967581291012	NA
OG0002799	8.18664600282692	0.220292575427026	0.701307037986876	0.000703235263459927	NA
OG0002800	13.6697856087503	-0.204904510406433	0.66532384285837	0.150468501926247	NA
OG0002804	0	NA	NA	NA	NA
OG0002815	50.0530027894822	-0.122972037819192	0.614169055485811	0.566464515454107	NA
OG0002817	0.463365472441411	-0.0414230483095533	0.642191877942315	0.864792507069124	NA
OG0002818	3.75356035722276	0.0403581316849881	0.633086717394153	0.787427625478499	NA
OG0002820	8.71902450288343	-0.138261778493034	0.643518283629668	0.341648007652415	NA
OG0002823	0	NA	NA	NA	NA
OG0002830	6.68523844719537	0.0789910255248509	0.638830294272173	0.516934143485593	NA
OG0002835	2.80092901467047	-0.112581566022715	0.651659956519015	0.490878255833663	NA
OG0002837	1.27875908366663	-0.0561010111194788	0.643772906889084	0.838834796318369	NA
OG0002840	0.574655047858136	-0.0445128675331063	0.64243128567429	0.927598649123812	NA
OG0002842	0.0956935080819342	-0.0214596824617657	0.641512509134992	0.45775280699466	NA
OG0002843	259.060415315826	-0.163508296148434	0.596653465956696	0.526266236666482	0.734000466232453
OG0002847	0	NA	NA	NA	NA
OG0002849	9.86477401118217	-0.0982176622281718	0.637585095807	0.398090740132497	NA
OG0002851	4.65982295668815	0.109945613904193	0.646609805206673	0.356806512267651	NA
OG0002854	133.831099066692	-0.171620713484678	0.602361814594181	0.503570803305367	0.734000466232453
OG0002857	11.0406384838255	0.0432676521407191	0.614025642843727	0.816606986957199	NA
OG0002862	2.30104817077918	0.0652029902587566	0.642396454548613	0.44969706381407	NA
OG0002863	0	NA	NA	NA	NA
OG0002869	11.1214957434172	-0.293856363026891	0.731909242220462	0.0534615366187386	NA
OG0002871	43.1622520963239	-0.284386438852297	0.689983684553374	0.181773270809329	NA
OG0002873	4.69244637913143	-0.163493683640123	0.665617300037981	0.272368834734499	NA
OG0002875	1.39124643632616	-0.0571698759187619	0.643940573613992	0.814415153946753	NA
OG0002879	8.64362589048329	-0.209925302640709	0.685702687957123	0.124378513475219	NA
OG0002888	6.48563071366303	0.0394482751751275	0.622191094465785	0.797461143769851	NA
OG0002890	15.8805969986508	0.283715759426849	0.717587881596857	0.108867528197089	NA
OG0002892	10.0014753690334	-0.141951529924321	0.643089797242731	0.29063236963684	NA
OG0002895	0.867204778666645	-0.0506887763677107	0.643054447054596	0.951466181234581	NA
OG0002896	173.879647691375	-0.216540490894108	0.649149027396033	0.324457712732174	0.734000466232453
OG0002898	19.3799837236561	-0.289458818226608	0.711004001969663	0.0637207553168999	NA
OG0002901	33.9596263848314	-0.102427854670256	0.612617796999966	0.612873209359216	NA
OG0002904	0	NA	NA	NA	NA
OG0002907	65.9199241515525	-0.0453949304259433	0.577139102048415	0.852123653389786	NA
OG0002909	14.4084767945952	-0.142756620586694	0.63659701341878	0.42239306950572	NA
OG0002916	0.101409714327906	-0.0223475476570068	0.641505451884973	0.474208569329064	NA
OG0002926	8.70505270454955	-0.143897272057186	0.644426992622034	0.329489356880292	NA
OG0002927	0.0879650870176475	-0.0197923243042278	0.641545984537023	0.427268100595239	NA
OG0002936	30.4259935799301	0.127920238061202	0.597502889970791	0.620339167097811	NA
OG0002946	0	NA	NA	NA	NA
OG0002952	10.8827991603471	-0.0587477565821423	0.617118509349451	0.697058993095602	NA
OG0002956	25.7022452833813	-0.267109688870301	0.689154912176167	0.15046291386358	NA
OG0002961	0.439442095420927	-0.0406900892288181	0.642141335112818	0.84955478446794	NA
OG0002962	0	NA	NA	NA	NA
OG0002963	40.6808541397324	-0.247290559574717	0.668767414497399	0.235182529370539	NA
OG0002965	2.2126300980597	-0.0743944119399719	0.646012186234448	0.651765017920656	NA
OG0002972	0.354934000147672	-0.0377304968440004	0.64195874479552	0.788677051713113	NA
OG0002977	0	NA	NA	NA	NA
OG0002988	0.0717701310614506	-0.0184943490703102	0.641547199517014	0.400142473095553	NA
OG0002989	0	NA	NA	NA	NA
OG0002990	0.456343714475578	-0.0412195873057305	0.642177656761974	0.860443609746639	NA
OG0002992	2.47281840222634	-0.0792959261248842	0.646723989093873	0.611184237074519	NA
OG0003001	12.4179494415071	0.0877663171871082	0.615875910940873	0.678095089295591	NA
OG0003004	45.988066860006	-0.160568987760116	0.627497308110794	0.446441333894074	NA
OG0003012	6.5481695906393	-0.063340084919104	0.628020918840952	0.586816839113971	NA
OG0003016	4.6522433237656	-0.0265524187783091	0.629632263806393	0.838319847535404	NA
OG0003054	0.0507048571639531	-0.0156168018716677	0.641625504385333	0.350846138950816	NA
OG0003064	3.4498889732819	-0.133282898307837	0.65648707234061	0.393811702499434	NA
OG0003066	7.58533934608521	0.0442685615740388	0.620779359028322	0.837412625071294	NA
OG0003068	0	NA	NA	NA	NA
OG0003069	5.54722991954053	-0.0608680841743797	0.629497434962858	0.659922800702033	NA
OG0003074	16.4140609076979	-0.169700207909069	0.644781735852659	0.33421940354852	NA
OG0003080	23.8123160322543	-0.128827351669483	0.608750472810129	0.585372191666391	NA
OG0003082	8.53804767445305	-0.261542391279594	0.710464698254141	0.0885359773053529	NA
OG0003084	2.10693841734453	-0.0715010515870695	0.645667067469943	0.67287932368233	NA
OG0003085	9.32064435112844	-0.0223115889095675	0.616018096298348	0.884362870954206	NA
OG0003087	0	NA	NA	NA	NA
OG0003089	0.0439825435088238	-0.0128521255110569	0.641784993645844	0.248427905406613	NA
OG0003092	0	NA	NA	NA	NA
OG0003093	1.2525899144341	-0.0558785867080338	0.643737829150889	0.843625183920084	NA
OG0003100	0.354934000147672	-0.0377304968440004	0.64195874479552	0.788677051713113	NA
OG0003101	0.709868000295344	-0.047585985374965	0.642714137866635	0.989804853176901	NA
OG0003102	0.909088326778375	-0.0511326572471146	0.643103700663295	0.937836091359961	NA
OG0003103	0.348211686492543	-0.0374167351813784	0.641942710163294	0.782502633307907	NA
OG0003104	15.4745757401426	-0.137089181782351	0.634310981383632	0.424759752845919	NA
OG0003113	5.67091973931653	-0.19449419140872	0.676936679106711	0.19538862208463	NA
OG0003118	22.2411085292444	-0.00693140241571884	0.603289486499011	0.967247751584193	NA
OG0003119	9.54584153928493	0.260295839379431	0.716099360408517	0.0520672399845211	NA
OG0003136	11.064402419723	-0.0843126549484636	0.62359666237661	0.627539204330686	NA
OG0003137	0	NA	NA	NA	NA
OG0003190	393.786830339953	0.339058575749604	0.779708777162661	NA	NA
OG0003191	0	NA	NA	NA	NA
OG0003197	5.26774518862968	-0.184418872763376	0.672919012562857	0.220186981050163	NA
OG0003205	1.71440283547239	-0.061102263875773	0.644511330759395	0.751299089851946	NA
OG0003212	50.893182504307	0.210834010477264	0.611936100655041	0.443721134274935	NA
OG0003218	0	NA	NA	NA	NA
OG0003220	13.584527257568	0.00803847728637884	0.6188453506592	0.967299965564432	NA
OG0003221	0.152114571491859	-0.0269665048685612	0.641556075495356	0.566013512992231	NA
OG0003222	6.4984675693496	-0.175597345030594	0.671085473099313	0.200102894798893	NA
OG0003224	134.401153241767	0.0699184237045918	0.572426477481021	0.801685033422792	0.85634537661071
OG0003234	74.6818698094317	-0.126239071586776	0.613940723256789	0.562006980591705	NA
OG0003235	0	NA	NA	NA	NA
OG0003242	9.70896224695778	0.046850636108215	0.620754756591494	0.798182024699098	NA
OG0003245	0.507048571639531	-0.04271173791548	0.642286502537718	0.891012860138107	NA
OG0003246	404.919746510257	-0.169992162294302	0.62901734427797	0.435802300405751	0.734000466232453
OG0003247	115.786644082282	-0.168662904631693	0.626227366418193	0.446950675088986	NA
OG0003248	258.61007288623	-0.112642440623702	0.609902526060622	0.606258832250497	0.734341321744359
OG0003250	0.263157147225319	-0.0335942008857249	0.641760914364263	0.70399486788484	NA
OG0003255	5.04657351331233	-0.127205620048934	0.656577194454136	0.328623322659617	NA
OG0003264	16.2774525906406	-0.408160874572173	0.830273695087982	0.0165281679944978	NA
OG0003273	66.1376358450281	-0.206391365939585	0.643975345576745	0.341328072983755	NA
OG0003291	9.2923723271448	-0.12698954107881	0.639231067278333	0.334473525764827	NA
OG0003292	20.0697039014714	-0.045677751972164	0.607352490019231	0.830232815887973	NA
OG0003293	23.0208140597953	-0.356130164473217	0.763194761500565	0.0381151840650948	NA
OG0003298	46.6101794652095	0.326550202142429	0.67917362928336	0.232651436388907	NA
OG0003299	0	NA	NA	NA	NA
OG0003300	0	NA	NA	NA	NA
OG0003301	1.02870521188079	-0.0529983760394168	0.643336416137801	0.90136375361886	NA
OG0003305	16.5078902779846	0.00302338907577803	0.607731760461922	0.992950494147838	NA
OG0003306	0	NA	NA	NA	NA
OG0003308	24.9135750486497	-0.248648075944596	0.683786151787619	0.169738099230437	NA
OG0003312	5.82456298309107	-0.195968375164955	0.677678648089161	0.190124360973994	NA
OG0003313	29.03788504064	-0.21510527408786	0.655106985641152	0.276155224853638	NA
OG0003314	1.96705735386704	-0.0668838680125081	0.645152515796052	0.702171202951268	NA
OG0003315	4.36703290390972	-0.0180666169824231	0.629686300552384	0.891171854554148	NA
OG0003317	0.980858457839825	-0.0522995990207966	0.643246749378114	0.915398553872846	NA
OG0003318	4.9296595849277	-0.00174777560530039	0.630067395249184	NA	NA
OG0003320	20.8755007036784	-0.225110434308476	0.668919424075616	0.22088613200535	NA
OG0003329	3.32919550770326	-0.100660394263746	0.650251185070023	0.480724570785932	NA
OG0003336	0	NA	NA	NA	NA
OG0003347	5.47683023298407	-0.1379030217211	0.65938986598271	0.290606261329518	NA
OG0003349	27.5897351189325	-0.0381357031495329	0.592704014793113	0.867482778000095	NA
OG0003373	109.582675348294	-0.245760977103695	0.633317752230472	0.34441313675725	NA
OG0003374	77.9918943441681	-0.120980531801264	0.61300666745976	0.575128755655069	NA
OG0003380	39.8994655872048	-0.308597250268749	0.712216037284984	0.130870759988413	NA
OG0003385	83.1042077088182	-0.100104097023266	0.606340868164976	0.646105718564869	NA
OG0003390	4.08346256283182	-0.108021922330521	0.652060407149214	NA	NA
OG0003399	3.95721896079251	-0.133206105458123	0.657024006608528	0.364188739615794	NA
OG0003403	151.51831389913	-0.0117493109382873	0.559693833922912	0.959651795149548	0.966506450829188
OG0003408	0.743671238404646	-0.0482924550034566	0.642786208358427	0.996459809937388	NA
OG0003413	6.02573550815625	-0.198217260419522	0.678255128318847	0.175545056350752	NA
OG0003414	18.7933543764111	-0.316645026935832	0.730154083944623	0.0600138711350234	NA
OG0003415	7.1313729615053	-0.223596749137981	0.689659134524248	0.12737436427595	NA
OG0003419	4.37252302413423	-0.0255143054556922	0.627195310478646	0.858131595169085	NA
OG0003420	0.016901619054651	-0.0078028380881986	0.642171532668372	0.240050072651647	NA
OG0003434	1.75989305736563	-0.0772464384815274	0.64577439028267	0.703102321669469	NA
OG0003436	0.0239233770204835	-0.00938359757874868	0.642021983644587	0.248427589218381	NA
OG0003444	0	NA	NA	NA	NA
OG0003447	0.405638857311625	-0.0395707263312215	0.642068218628926	0.826582539238824	NA
OG0003463	0	NA	NA	NA	NA
OG0003475	0	NA	NA	NA	NA
OG0003476	2.89079385564283	-0.107523633814845	0.65091744655057	0.495540882186525	NA
OG0003483	1.6901619054651	-0.0602507883888657	0.644448968179729	NA	NA
OG0003484	0	NA	NA	NA	NA
OG0003485	16.0637302862783	-0.0803328001685866	0.619743763770532	0.65486169949855	NA
OG0003495	4.98646180052782	-0.148313062495672	0.661656333199706	0.288274117883289	NA
OG0003500	32.1961220442551	0.498030521254967	0.892109672021441	0.0493508401136561	NA
OG0003501	304.001136446471	-0.110122818874515	0.60998614133347	0.606743006973176	0.734341321744359
OG0003502	13.2941871031153	0.0828992057893235	0.617192012584195	0.66716911088226	NA
OG0003503	12.9468811428788	-0.0588018060166055	0.622419841899015	0.711109035375712	NA
OG0003504	665.710829812201	5.7309136608083	1.98461793880707	7.34576090834598e-05	0.00207150457615357
OG0003509	0	NA	NA	NA	NA
OG0003510	29.0668471932496	0.000371683279035602	0.580953958183017	0.994834272334677	NA
OG0003512	25.9474260075225	-0.0965003270208068	0.615836564025853	0.620172381129988	NA
OG0003514	5.45369362192747	-0.0559335465498147	0.629536146348302	0.682683485258523	NA
OG0003518	16.9220204253922	-0.0664501799547392	0.612516661407941	0.722467742229715	NA
OG0003519	8.00030681819127	-0.249305715770538	0.70344435028043	0.10182311023014	NA
OG0003521	0.016901619054651	-0.0078028380881986	0.642171532668372	0.240050072651647	NA
OG0003523	0.608458285967438	-0.0453398269884762	0.642502803317578	0.944382485357061	NA
OG0003526	0	NA	NA	NA	NA
OG0003548	0.0338032381093021	-0.012260953272895	0.641792532415524	0.300282737065077	NA
OG0003563	82.5331136629336	-0.146133139361704	0.620126034747118	0.500565908221331	NA
OG0003576	0.597025873475494	-0.0450405362530466	0.642477144836711	0.938481327005681	NA
OG0003577	2.12753068577376	-0.0716141234009655	0.645706557399631	0.670551641948904	NA
OG0003585	8.70099890023895	0.0300993821087765	0.620163162918715	0.854711302141066	NA
OG0003596	1.33995611283034	-0.0568877048034593	0.643890376706779	0.824003687207023	NA
OG0003597	0	NA	NA	NA	NA
OG0003599	0.49014695258488	-0.0422319420432365	0.642250497346927	0.881151147172055	NA
OG0003605	0	NA	NA	NA	NA
OG0003606	1.19144064351127	-0.0550304355928287	0.643615715355832	0.857831493274156	NA
OG0003607	399.860051175573	5.06281154626485	2.46626340142078	NA	NA
OG0003610	48.868043095922	-0.199043363457238	0.609824547211521	0.450255029896431	NA
OG0003614	0.239233770204835	-0.0323782859948239	0.641713980065645	0.678330559783305	NA
OG0003618	18.3325803427703	-0.084809963668914	0.615042644682165	0.635135304778811	NA
OG0003623	0.371835619202323	-0.0383670755694335	0.641995129881894	0.801818668137047	NA
OG0003624	6.77733729428974	-0.222557307977714	0.689441629382667	0.140814910878715	NA
OG0003625	0.64226152407674	-0.0461262022391489	0.642573912350984	0.960292207924659	NA
OG0003626	480.270928285607	0.660582386478075	1.13992466478937	0.0266779974811288	0.11950185009834
[truncated: 1,430 more rows]
