# Supplementary material for: Genome-resolved metatranscriptomics reveals conserved root colonization determinants in a synthetic microbiota
Source: Nat Commun. 2023 Dec 13;14:8274. doi: 10.1038/s41467-023-43688-z (PMC10719396; doi:10.1038/s41467-023-43688-z)
Supplement: Supplementary file 11 — Source Data [file 41467_2023_43688_MOESM11_ESM.zip › Source Data/Main_figures/figure5/Root154OG_deseq.csv]

	baseMean	log2FoldChange	lfcSE	pvalue	padj
OG0000000	74.5911480862808	-0.363334479118435	0.856961610114051	0.472519822227199	0.55590567320847
OG0000001	1626.12881601091	0.677059665403795	0.963560091203262	0.224143770596607	0.33083951379573
OG0000002	537.281076621753	0.857400053465991	1.1715993605731	0.128954115827099	0.237703439312626
OG0000003	545.454203774844	0.739496700183812	1.05193506449853	0.182206139715645	0.291529823545032
OG0000004	1249.23905539648	1.9398820700408	1.63463780913207	0.018069438612	0.0539386227223882
OG0000005	531.11740215082	0.67802299452065	1.04088995173317	0.204398770918364	0.312001978823006
OG0000006	218.57756964463	-0.186580056418545	0.789851288785763	0.707021713875171	0.766419202032706
OG0000007	315.788615842727	0.941703231284269	1.25239877965246	0.102087660012797	0.202153782203558
OG0000008	46.4282656151053	0.435708695209486	0.957304457833751	0.369386615678944	NA
OG0000010	152.838202107136	-0.501351894397317	0.870283051617523	0.342302063701614	0.451433457603714
OG0000011	337.14827085126	1.76722285280687	2.06239975526453	0.021662181711738	0.0605935152775889
OG0000012	1285.93051093556	0.450417760173305	0.869358502475237	0.397044518926052	0.49851332209801
OG0000013	0.692414903138067	-0.121018425969937	1.01826026131172	0.998118674129024	NA
OG0000014	3264.95592140592	0.105962576340632	0.815337752768241	0.84105579315248	0.862621326310236
OG0000015	477.797188597971	6.1624001653333	3.446045656633	NA	NA
OG0000016	190.129001340226	0.336188698339883	0.985663035088852	0.425511639767703	0.515865627346354
OG0000017	38.2856889097853	-0.431566456398628	0.90657935579101	0.392798895436578	NA
OG0000018	828.219223619856	0.141708970729216	0.805772499732643	0.784269489313377	0.822401491644146
OG0000019	966.799432601435	4.18907489343179	1.5886680022311	0.000314027605088116	0.00216570762129735
OG0000020	9.64968917603511	-0.0158393541901114	0.956630592927671	NA	NA
OG0000021	23.8715678354649	-0.369527742743022	0.954384761189436	0.435469526789183	NA
OG0000022	51.8477411922431	-0.219346572723099	0.873984401882519	0.6445868761062	NA
OG0000023	45.4112824087516	-0.22436933191023	0.850157855466511	0.640635335333058	NA
OG0000025	728.671690424272	0.23476674940063	0.855128661809012	0.640016797251301	0.704592849864251
OG0000027	343.2964544727	-0.623635914204617	0.903713215362346	0.251415215202358	0.364369877104867
OG0000029	10.5509360130372	-0.383009866422341	1.03546322412449	0.248065576574451	NA
OG0000030	83.8420282697405	-0.544286764542575	0.918190118050219	0.300752360735312	0.407799811166525
OG0000033	436.691170645092	3.31586025911666	2.09011013563965	NA	NA
OG0000034	626.74479484993	2.32417442828363	2.16329462612221	0.0110190147693106	0.0373525924383411
OG0000035	5.25574331759476	-0.406169970945485	1.10729721073858	0.240883571318257	NA
OG0000037	678.183201065036	3.31183023808571	2.31109089001268	NA	NA
OG0000038	60.8997999903846	-0.0437811152785342	0.849613439047054	0.919199220649489	NA
OG0000039	560.057352961479	0.697321147902584	1.09315862470999	0.183554866896386	0.292517716169539
OG0000040	3.22487483414566	-0.17406854590002	1.03165660390711	NA	NA
OG0000041	430.890993373675	5.1349090145185	2.059006239081	0.00029041608271976	0.0020380075980334
OG0000042	14.8734713470928	0.0072730859879232	0.917640154453993	0.992636379047128	NA
OG0000043	35.4866216657672	-0.822624575531211	1.29956080978492	0.0769638829923181	NA
OG0000044	73.8922909638201	-0.31257961348672	0.844808369652421	0.528155576081392	0.608824871563564
OG0000045	77.283056169072	-0.0365185644989212	0.844348374134565	0.931465657522184	0.941993689639657
OG0000047	7.00429011968469	0.272792107961776	1.0336346930691	0.357895508523703	NA
OG0000048	1802.43957703079	1.96723440221405	1.82248338741677	0.0175085259721704	0.0534611480066273
OG0000049	1051.47136738132	1.85071607956931	2.31977518233146	0.0187256885616243	0.0542773581496355
OG0000050	47.5534632098736	-0.26765108983013	0.874552977893469	0.578516396820383	NA
OG0000052	31.1022656433133	0.142499170999279	0.87509789151801	0.768336476530805	NA
OG0000053	64.6462130760338	0.135711500986937	0.835219545936353	0.7901357775084	NA
OG0000054	14.6863267162378	-0.298286895446295	0.978744639002786	0.434950333978078	NA
OG0000055	523.909657030697	0.681575171880925	1.16347517867772	0.160209111572685	0.267015185954476
OG0000056	185.975048481693	0.212560949090712	0.796356185181217	0.685338851180829	0.746963325537688
OG0000057	0	NA	NA	NA	NA
OG0000058	895.282309143496	0.244614649839549	0.844720535905049	0.628132678278922	0.701824221540695
OG0000059	4.692476808876	-0.283948988455482	1.05958748827823	0.360775234253419	NA
OG0000060	67.1285458363855	-0.166873391624269	0.890101922052171	0.701912404464922	NA
OG0000061	1018.65385582568	4.49111449900112	1.48410310977812	9.77220093821029e-05	0.00102754586657717
OG0000062	41.1257597674204	-0.0727441573163363	0.823529552965278	0.876852363681429	NA
OG0000063	36.4349932212789	-0.454819356679357	1.00367643279642	0.301302383470532	NA
OG0000064	39.6110439573452	0.502315692615584	1.11482680471988	0.191987489878716	NA
OG0000066	1.59794510584212	-0.150936610437121	1.02426854783553	0.75665021767552	NA
OG0000067	1003.82085081702	0.834825011464377	1.10607851433103	0.144828125012063	0.250797601071692
OG0000068	1419.9018433545	7.09374944317497	2.15041268184247	1.97350997450107e-05	0.000272208272344975
OG0000070	88.0767756181053	-0.150226866788076	0.798915461056269	0.759911250913768	0.80627188425864
OG0000071	1006.4002741836	2.3704284622284	3.77895850318811	NA	NA
OG0000072	3.32563647883786	-0.225066067276947	1.04100634243789	0.495950297010913	NA
OG0000073	79.9568195391167	-0.10018346583785	0.881946029530657	0.814358900198889	0.839803166223836
OG0000074	41.396835209035	0.447040561671439	0.936006982801241	0.379866149946984	NA
OG0000075	3187.40571940918	1.21173875424019	1.17474654619761	0.0653558083354543	0.144432725603214
OG0000076	42.1736708317782	0.30807095873407	0.898585948534883	0.531516132243522	NA
OG0000077	121.925169812214	0.477187386929467	0.987869474742007	0.328092424514601	0.436003221946313
OG0000078	5.15536660703213	-0.376314875295762	1.0938471190869	0.264519455237442	NA
OG0000079	678.233893723979	0.555479549502204	0.960503506359322	0.290224006724459	0.400308974792357
OG0000080	169.33494244017	-0.891786837529839	1.06532518884487	0.125824123527251	0.23629713373527
OG0000081	551.916789008791	1.82213597688108	2.8795569337355	NA	NA
OG0000082	359.400400797208	5.45256369551915	2.52021982792255	NA	NA
OG0000083	709.587632006313	6.60036445265868	2.27345106482923	NA	NA
OG0000084	114.827144505477	-0.117170653548714	0.800872256635508	0.808572846941964	0.839803166223836
OG0000085	27.3669246076164	-0.285332483021559	0.874768875870068	0.554208242096925	NA
OG0000086	7.60833839498183	-0.191534653985876	0.977704752353289	0.484970775239016	NA
OG0000087	173.430834792542	2.29897080505988	2.53553296848834	0.0109928739145349	0.0373525924383411
OG0000088	23.3032067589101	-0.323792009839832	0.963270173072357	0.429097922877645	NA
OG0000089	688.4322919914	2.45380659235325	1.5917196055374	0.00716353625324053	0.0270222283227411
OG0000090	619.650568441538	4.14847223065409	3.80922990073551	NA	NA
OG0000094	248.247501293867	5.7799392217672	3.43876223241178	NA	NA
OG0000095	59.972484248341	0.193060224316818	0.829760042557531	0.70642567925053	NA
OG0000097	10516.5194095592	-0.0327383824503681	0.803920179402096	0.932762752866864	0.941993689639657
OG0000098	29.9767522280947	-0.0273799364067099	0.86110260090308	0.947220996587418	NA
OG0000099	435.225676385172	5.52061758472982	1.87386069835766	8.46053347670372e-05	0.000966918111623282
OG0000100	20.7865323132986	-0.223594762926981	0.949704626953705	0.560807415289339	NA
OG0000101	582.576340962663	1.34297686806042	3.02842129124559	NA	NA
OG0000102	4.45719462151655	-0.363938027352792	1.08634835728085	0.299309988847874	NA
OG0000103	9.82595791149615	-0.268350790858901	0.999331147391894	0.34677912167219	NA
OG0000104	57.1140222630473	-0.361869707865951	0.867122965350333	0.475039737378532	NA
OG0000105	3.30463880543684	0.218240895134039	1.03134715859005	0.362783501529357	NA
OG0000106	2.46906261130858	-0.18047362730841	1.0306623635502	0.617696517025269	NA
OG0000107	6.00053726552774	-0.118984580677363	0.963837581123368	0.64009613143138	NA
OG0000108	853.565333626873	0.755756567718019	1.13767678628235	0.158904251931566	0.267015185954476
OG0000109	50.5155837133432	-0.414268037791746	0.927970794491365	0.398052561452478	NA
OG0000110	1.13842720405312	-0.138870040908515	1.02141145517495	0.854740064597378	NA
OG0000111	5.52840146998573	0.155202293845308	0.975662133741157	0.654373819990867	NA
OG0000112	12.8507184984131	-0.132514958665543	0.953541509591322	0.696150121803517	NA
OG0000113	29.8993469330861	-0.286088588524854	0.900591557038031	0.548900832613726	NA
OG0000114	480.056424519054	1.84905891608478	2.35063155723689	0.0183764680474297	0.0541318871503104
OG0000115	153.915214697006	-0.144387837355452	0.817061251788563	0.765053083987925	0.807443888113905
OG0000116	80.7793977874697	-0.408468059620716	0.96516229295223	0.369768668760338	0.474961416213334
OG0000117	12.9940733827404	-0.195663476962244	0.908303190792873	0.660253541294772	NA
OG0000118	0.0413445491557135	-0.0399947808984625	1.01372382475255	0.323913325653435	NA
OG0000119	0.74435624880396	-0.123630623135888	1.01865035982201	0.980433560916763	NA
OG0000120	55.9328765809495	-0.139479837569649	0.828298097322885	0.773207344164005	NA
OG0000121	4.6048524491335	-0.0408663489698764	0.963791491606179	0.942772217925956	NA
OG0000122	43.5560907895515	-0.545348392016555	1.05864773372559	0.223205246590169	NA
OG0000123	22.7924606943245	0.00332648792986288	0.86924434284553	0.999719796472341	NA
OG0000124	23.746962936433	0.00401085808187776	0.883484940021043	NA	NA
OG0000125	1159.29958572468	3.44721039483246	1.53856940385546	0.00112827650048347	0.00609879189450525
OG0000126	38.4102026246663	-0.231377077133993	0.847474190917313	0.637761703378965	NA
OG0000127	2.0177677838566	-0.159055471994804	1.0265577564453	0.691158451297657	NA
OG0000128	698.912818356727	1.75438981282655	1.77365488507423	0.0236212138864761	0.0642754119359894
OG0000129	7.55776959113744	-0.517988275788546	1.17687605352135	0.13550577080477	NA
OG0000130	13.1675523531367	0.344546439341223	0.974355013515333	0.439790639847407	NA
OG0000133	389.626284438326	2.63587612066079	1.74363018238296	0.0061910196295891	0.0240427946780159
OG0000135	1111.26453966218	3.69650959900904	1.70962966817306	0.00111648137446666	0.00609879189450525
OG0000136	993.532310446079	1.7956706188488	1.8145954037869	0.0222533989053423	0.0618149969592841
OG0000137	196.493342104054	-0.384517831958714	0.954221381499567	0.398749041358569	0.49851332209801
OG0000138	70.3519999584206	-0.777486997131002	1.1405487409292	0.137291876161114	0.249621593020206
OG0000139	54.2212207711672	-0.0998738042191945	0.842805549659112	0.829976377229507	NA
OG0000140	2.28142790518127	-0.170050381942532	1.02868672530766	0.649066267403024	NA
OG0000141	22.2878829414703	0.700075480601938	1.11607791734613	0.179129613499562	NA
OG0000143	1078.50509275847	4.90226595137513	1.51595266719951	4.56501328001726e-05	0.000553334943032395
OG0000144	31.3146183822306	0.0154364185415292	0.856595361242574	0.980182998920512	NA
OG0000145	47.8603294360076	-0.500675234963398	0.931133672572684	0.332202085090231	NA
OG0000146	13.8149337123174	0.0808908863675008	0.899744332201448	0.86170139598658	NA
OG0000147	1.94807603539581	-0.157855484060548	1.02619864198499	0.701008242831947	NA
OG0000148	16.4495498255938	0.0091891235966475	0.905134427302007	0.98953207671529	NA
OG0000149	16.5214429671643	-0.534478101231086	1.11703354297536	0.112019848415655	NA
OG0000151	5598.38900924576	0.946191011853488	1.10058449943605	0.117642643808745	0.225153385279895
OG0000152	1.57109286791711	-0.150344701308205	1.02411335581555	0.761430723389555	NA
OG0000153	17.2364713534674	-0.386269839579636	0.979507231354324	0.404490910374643	NA
OG0000154	27.8439101079942	0.208776741946007	0.861822520555954	0.66783835701875	NA
OG0000155	23.0494391160852	0.0887622483527944	0.850462054138119	0.856653834407078	NA
OG0000156	47.9506846187846	-0.611716828644163	0.977000585203692	0.249798757841628	NA
OG0000157	85.9492340331129	-0.428387420204862	0.870768752898797	0.405793571354372	0.502530738519346
OG0000158	308.773615952103	0.815045903518284	1.28596688677463	0.106284559532195	0.208401097121951
OG0000159	14.8857152194638	-0.475501402195662	1.08259204372981	0.144131829399502	NA
OG0000160	15.0747887594367	-0.227692676340571	0.961461679066126	0.532623898380752	NA
OG0000161	6.47938849399421	-0.143522854960298	0.980918415770886	0.611365630970473	NA
OG0000162	26.4194006013356	0.177377095237445	0.859751356858781	0.720648598815026	NA
OG0000163	1.68092070081027	-0.152729591064958	1.02474729021125	0.742263445423285	NA
OG0000164	19.1781637423694	-0.312873906836327	0.921881941067177	0.507263396185298	NA
OG0000165	9.76382702632687	-0.0889682471599346	0.930286488643095	0.805004749722385	NA
OG0000166	680.678835808861	1.28602712144047	2.76945129476048	NA	NA
OG0000167	56.7631723492805	-0.610033447294461	1.08754527974001	0.191576883842712	NA
OG0000168	548.187184904037	4.10570252705567	2.19236222408075	NA	NA
OG0000169	71.5494027720632	-0.680295888920634	0.99834039295966	0.215167661285469	0.32356039291048
OG0000170	122.883179545776	-0.409054257778872	0.855433686029398	0.422750690226012	0.515666551162463
OG0000171	68.358145570577	-0.791016608977146	1.06536334570296	0.157224794728075	0.265358303338522
OG0000172	78.9128007719965	-0.404448288893825	0.886273261797008	0.41641344444056	0.512508854696074
OG0000173	1160.77209365701	2.80282543866337	1.62316613526323	0.0041841035409225	0.0178046959188192
OG0000174	24.6405186799761	-0.0902675046378276	0.84537109546935	0.845125852536506	NA
OG0000175	37.4112770801517	-0.465558931148397	1.01071806395765	0.290135913427652	NA
OG0000176	5.57472814478968	-0.431343355203349	1.12047665220819	0.216128221218484	NA
OG0000177	2.1397046937165	-0.162373052694109	1.02731428410598	0.673488543373759	NA
OG0000178	29.3572582409377	-0.646337281289069	1.17153119943378	0.131308416129625	NA
OG0000179	34.5452999294174	1.07862614248631	2.06458456689854	0.0100322469919384	NA
OG0000180	3.55325095364999	-0.280681313551822	1.05522598847982	0.419990224418702	NA
OG0000181	22.2344517578315	0.234335642531869	0.919717537545645	0.608528222405988	NA
OG0000182	34.7701739249115	-0.585086204571888	1.03150450484431	0.232500701026901	NA
OG0000183	42.8129580804525	-0.294400835351086	0.880873625640155	0.545647327362002	NA
OG0000184	0	NA	NA	NA	NA
OG0000185	18.4117819690314	-0.019577628587222	0.903173427328514	0.955597488476286	NA
OG0000187	13.5286252735643	-0.495301908107235	1.09296319417814	0.153787039943562	NA
OG0000188	1336.77037660842	1.93870478620158	2.81951777203442	NA	NA
OG0000189	7.42135984384245	0.0581491992772202	0.953751372381237	0.866292463219142	NA
OG0000190	595.873553904042	2.87563129495736	1.80412545573939	0.00454633985487894	0.0189430827286623
OG0000191	33.3039069611895	-0.560104653828049	0.973784356375983	0.281055565802614	NA
OG0000192	5.41050032915994	0.178613860713217	0.985453651922969	0.595549402223328	NA
OG0000193	52.6052324579912	-0.0830851577629691	0.849317542642536	0.854667270855067	NA
OG0000194	401.296375123327	8.7971254553226	2.47672362715718	NA	NA
OG0000195	1.92412800201279	-0.15743082392382	1.026072903132	0.704535606201057	NA
OG0000196	9.97137830649992	0.117234352397178	0.951542683723255	0.745925924139618	NA
OG0000197	22.19918374878	-0.294782702491498	0.954902222521678	0.467355902848768	NA
OG0000198	1.66385514438532	-0.152343584801488	1.02464381349421	0.745278249339666	NA
OG0000199	47.1011797350891	-0.148236284944587	0.856492376243171	0.75308500003509	NA
OG0000200	1.90184926116282	-0.157071138319384	1.02596577217224	0.70766715479446	NA
OG0000201	1614.34510092356	0.441488686473321	0.886781867090542	0.398810657678408	0.49851332209801
OG0000202	4.04617039355527	0.086319164662106	0.980507294006179	0.762997226532551	NA
OG0000204	10.7101833646402	-0.0974929850010504	0.965631257947809	NA	NA
OG0000205	36.8319246033955	-0.575421370783094	1.00752331985607	0.256860922667091	NA
OG0000206	19.7082232274851	0.121304761446878	0.876137314259791	0.801503985108502	NA
OG0000207	29.6321261275224	-0.275993407992117	0.879912632346422	0.562869734102018	NA
OG0000208	510.994541829877	1.98967560667599	2.76195587672445	NA	NA
OG0000209	22.4599631748144	-0.557686268751136	1.03476372973226	0.259689374061129	NA
OG0000210	0	NA	NA	NA	NA
OG0000211	0	NA	NA	NA	NA
OG0000212	25.7073911048134	0.158714558784886	0.855717546592326	0.747499979939651	NA
OG0000213	24.8039236914759	-0.242796391618544	0.909552509796481	0.599843220444001	NA
OG0000214	7.67331524140391	0.471882755132499	1.19129828516522	0.00408856413411054	NA
OG0000215	429.183329236065	5.2897771426759	2.23665578101429	NA	NA
OG0000216	663.486769257562	2.55026023082501	2.49453589308954	NA	NA
OG0000217	12.8316720245119	0.0313843954207572	0.897145247697381	0.948212291735849	NA
OG0000218	17.479310229529	-0.761839941053365	1.26874070529913	0.129487062419698	NA
OG0000219	0.0437856616943506	-0.040930545428318	1.01370043174214	0.32391332565342	NA
OG0000220	94.9485298817562	-0.70978165002852	1.15684705195256	0.144017967453489	0.250797601071692
OG0000223	5.31106811499671	-0.0910071310687411	0.974741789211612	0.741403861701961	NA
OG0000224	76.8557999074848	-0.582228406780786	0.946267902155767	0.271984631598638	0.380398086151942
OG0000225	1.61243741707283	-0.151263898594132	1.0243546227859	0.754047519010877	NA
OG0000226	20.9794422231753	-0.0086119637010984	0.862207355993857	0.979696957616181	NA
OG0000227	42.874356720232	-0.0714875437650176	0.822331991984493	0.87897316151019	NA
OG0000228	2.97955737975224	-0.207387778641089	1.03655102198801	0.541589527283367	NA
OG0000229	21.7909308070703	-0.078665604361733	0.872039473223511	0.860407800948711	NA
OG0000230	8.40992475624911	-0.156022527623981	0.928927729622484	0.716061189099978	NA
OG0000231	1507.39868505491	3.65797584329733	2.03221447366216	NA	NA
OG0000232	1874.28494969758	8.28590361913901	1.49312403590861	1.00103618281321e-09	4.00414473125286e-08
OG0000233	112.467367511449	12.5170630368551	4.18477386985681	4.02707168570212e-22	8.05414337140423e-20
OG0000234	8.21857265183803	-0.396126432103591	1.11119493616371	0.182460102548185	NA
OG0000235	27.6258574368974	-0.456762132640173	0.960462594454581	0.356915521169648	NA
OG0000236	36.9044428289246	0.244326696666874	0.874472210787625	0.621975407967991	NA
OG0000237	13.5913695491083	0.252453440387896	0.979314502930221	0.516183089437312	NA
OG0000238	0	NA	NA	NA	NA
OG0000239	3376.91606638188	5.48709211493616	1.51311435856847	1.06158585643934e-05	0.000169853737030295
OG0000240	33.8253466182354	-0.577973189080923	1.01848792690616	0.251565216239451	NA
OG0000241	1.93992035142427	-0.157719749985817	1.02615809758471	0.70216330283929	NA
OG0000242	231.611950677149	3.47351793666697	4.0027163197358	NA	NA
OG0000243	17.7717239142805	-0.286809459093046	0.91698274096147	0.524199693592384	NA
OG0000244	38.0721039331081	-0.412424023902266	0.930377272613854	0.401515802141862	NA
OG0000246	24.4794308896246	-0.0995385313072671	0.847650808915991	0.83191688236311	NA
OG0000247	85.4542767445346	0.489476706959507	0.93990674453902	0.343089427778823	0.451433457603714
OG0000248	5.81740438096129	0.21656150546834	0.989345744495034	0.537728762247136	NA
OG0000249	48.4368259715661	-0.192460602052786	0.860549823641993	0.687166945516374	NA
OG0000250	22.081176763283	-0.766536492236379	1.30872962614389	0.0510659950972367	NA
OG0000251	49.0015853699182	0.168095606505211	0.879681761964967	0.726875710452216	NA
OG0000252	25.0979344195758	0.163335292010468	0.911879332918517	0.714796036930868	NA
OG0000253	7.5520453066075	-0.203405836633541	0.976787128244015	0.467908625471266	NA
OG0000254	3.36537798416748	0.102198018374522	0.988286016200962	0.697462678473276	NA
OG0000255	62.4180517355513	-0.251716109127641	0.841879778816538	0.607822069469282	NA
OG0000256	18.071460959133	-0.590004718573006	1.15363111912891	0.0888355677313865	NA
OG0000257	0	NA	NA	NA	NA
OG0000258	60.1905827870588	-0.311077110474552	0.937500270816107	0.47884524461834	NA
OG0000259	1009.46988898512	3.34856853441412	2.06366520386763	0.00309505388607051	0.0139103545441371
OG0000260	27.0807866386607	-0.520115871030905	0.968296090695558	0.302455084995368	NA
OG0000261	3.14214554930034	-0.00868869309240807	0.979734460184372	0.953693650105891	NA
OG0000262	63.3673441928126	-0.0664384487845418	0.819316631848537	0.886313971678954	NA
OG0000263	9.33765861843596	0.0743774179851061	0.92691335722699	0.860994405257919	NA
OG0000264	128.355023187573	-0.614453828598376	1.08254442516017	0.198125676081016	0.307171590823281
OG0000265	7.03049946541217	-0.178403674257747	0.97166887797086	0.515776822542242	NA
OG0000266	3.1421254560334	0.08200914512883	0.98593481124321	0.737480319031785	NA
OG0000268	0	NA	NA	NA	NA
OG0000269	531.547605378108	1.96816917867293	2.16630020673388	0.0168436243449415	0.0518265364459739
OG0000270	6.52255786356988	-0.443490718057694	1.13005505107296	0.187071909233865	NA
OG0000271	7.89416040262012	0.0297673930510533	0.953437243558806	NA	NA
OG0000272	0	NA	NA	NA	NA
OG0000273	359.8045711682	4.75388002208815	2.00585103360067	NA	NA
OG0000274	164.434946291372	-1.24070078321276	1.24555501350968	0.0597216989867843	0.134206065138841
OG0000275	7836.39159885692	1.87729334978424	1.56266747354025	0.0194798631714234	0.055262023181343
OG0000276	4.29983311219421	-0.207390068595301	1.03965642448863	NA	NA
OG0000277	43.00989688237	-0.667067141389597	1.17766440702227	0.133045773725735	NA
OG0000278	3.70435908205706	0.296697150953432	1.08400727255769	0.0347863819793512	NA
OG0000279	8.21549606788948	-0.526557516349543	1.1848322223916	0.123660566318526	NA
OG0000280	3.14685307056034	-0.20107826366874	1.03587613858279	0.537334160303312	NA
OG0000281	1079.65482900794	3.49927152165416	1.99974452769435	0.00241281545389341	0.0116280262838237
OG0000282	0	NA	NA	NA	NA
OG0000284	302.288183496176	0.631350445260097	1.06834959098879	0.214060819849482	0.323110671470917
OG0000285	5.56604139578722	0.185286654786244	0.999434363534198	0.545257329743803	NA
OG0000286	19.6254550253179	-0.404626715417348	1.02811169154776	0.295413877261276	NA
OG0000287	7.62773256045657	-0.180155977308589	0.988522743066073	0.519528410862751	NA
OG0000289	84.2295484269808	-0.414051063646863	0.923042090326265	0.403879321307484	0.501713442617993
OG0000290	87.6205646452333	0.182042091050417	0.847265153975359	0.717405079188916	0.773482565163251
OG0000291	22.1654525794953	-0.31899972508545	0.974949952964226	0.424826711516172	NA
OG0000293	7103.22327966704	0.818649606858243	1.04336749414858	0.156919085382249	0.265358303338522
OG0000294	3.35991049185164	-0.226296506509008	1.04135349721883	0.492230652377445	NA
OG0000295	931.080551071265	1.19226715951815	1.5361181085382	0.0566868305926129	0.128833705892302
OG0000297	34.0160350505392	-0.221641489115243	0.882846898544498	0.632163024555749	NA
OG0000298	13.4434203784636	-0.00826575550584705	0.930026665959917	0.975603874194632	NA
OG0000299	56.3228694849867	-0.493503129228126	0.926759170966028	0.331668349537817	NA
OG0000300	33.2441308119095	-0.162379992080712	0.882520779151928	0.716992282954472	NA
OG0000301	2236.36918380926	3.28551527320599	1.36020668109156	0.000876242483010412	0.00515436754712007
OG0000302	11.8632163341978	-0.0764014303135564	0.888963109388057	0.860773470755838	NA
OG0000303	53.057839598677	0.00422127598703006	0.844488204517096	0.999848407151671	NA
OG0000304	700.566510040966	4.55071234486882	2.30040423353461	0.000963090821605121	0.00558313519771085
OG0000305	634.264221887978	3.31806108083481	2.42581804207384	NA	NA
OG0000306	4.07360665797464	-0.201062336621938	1.03798210094527	NA	NA
OG0000307	4418.8553681314	1.01138788498555	1.15919123035229	0.101099695200863	0.2011934232853
OG0000308	25.0856435499961	0.262110530415248	0.962165282484629	0.520065657114362	NA
OG0000309	854.407227529131	2.67501148389524	2.28674899873747	NA	NA
OG0000311	660.168919887116	4.87989864923703	2.02238984248436	0.000386000012760219	0.00257333341840146
OG0000312	5.96974830325169	-0.121194225991596	0.978012020933327	0.66465599218899	NA
OG0000313	34.438913104009	-0.543520243544204	1.08630346343096	0.202534826536117	NA
OG0000314	19.2933377566112	0.139249092693742	0.929961846512054	0.729961456980951	NA
OG0000315	7.70840884274211	-0.375958074921808	1.10083258731327	0.203627543973949	NA
OG0000316	0	NA	NA	NA	NA
OG0000317	11.1932911230033	-0.110174800936893	0.907598658859579	0.798743766091716	NA
OG0000318	3.4633320429265	-0.227386708621701	1.04187086771362	0.484399663212893	NA
OG0000319	29.9084302710256	-0.461485368731378	0.954024480001192	0.352833261058119	NA
OG0000320	1124.45245463353	0.716275106554091	1.06629777673632	0.190193364854661	0.29834253310535
OG0000321	63.1216851142927	0.131016872661619	0.840076594858886	0.792484668689792	NA
OG0000322	148.336002242339	-0.406862032476611	0.966141220951393	0.370530055404506	0.474961416213334
OG0000324	21.1843961243204	-0.125896523054382	0.875952860684401	0.783606742883172	NA
OG0000325	795.863933132689	0.858910281012987	1.32039413322879	0.0976825212758589	0.195365042551718
OG0000326	25.2213703963988	-0.220976273208727	0.912965503119035	0.601598983677536	NA
OG0000328	24.0290901094356	-0.0594501098961906	0.880499277395987	0.889100225266521	NA
OG0000329	103.752459179403	-0.744465876203876	0.999438468774746	0.180491396280383	0.289946018121097
OG0000332	1.75142646777402	-0.154338523216882	1.0251791167489	0.730812229260533	NA
OG0000333	13.5476361204464	-0.493479946483935	1.07060995222851	0.170203938738578	NA
OG0000334	3570.67594570684	0.0134551673407855	0.800620682080509	0.989258815309768	0.989258815309768
OG0000335	18.0462141406703	-0.178395857273252	0.901939268157075	0.693904656975364	NA
OG0000336	11.0119259485318	-0.392192528769477	1.04120433919418	0.2364675365971	NA
OG0000337	14.7473898238787	-0.22522821477	0.906449545944062	0.621702626295211	NA
OG0000338	96.7630950136554	-1.13771792842757	1.26705816478842	0.0682198094596273	0.149921161264805
OG0000339	2.38383490141369	0.130714612470698	0.996267787954761	0.588624297822748	NA
OG0000340	0	NA	NA	NA	NA
OG0000341	77.9870320069361	-0.603600077449604	1.07642678345125	0.201786931512481	0.311549947807212
OG0000342	14.6788789979717	0.261061301291342	0.92792247194905	0.568942561455232	NA
OG0000343	52.109106810354	-0.222785276985248	0.842657178710142	0.650383395457799	NA
OG0000344	12.0706247721982	0.0170324556174964	0.941254618332823	0.968330967148382	NA
OG0000348	1102.37914665923	0.209272523221066	0.830126292268543	0.691016975232034	0.751105407860906
OG0000349	2.17920990656075	-0.163545340196824	1.027572637926	0.667799932389676	NA
OG0000350	2939.59157784723	2.69426159428783	1.77009925041872	0.00599337043619841	0.0237361205393996
OG0000351	17.665143536888	0.277074176912215	0.940826832431347	NA	NA
OG0000352	3.45046691726317	0.0252476960464151	0.971285592482896	0.928220617975858	NA
OG0000354	4.43644931893321	-0.233719166220994	1.01944833156301	0.55087257349196	NA
OG0000355	1255.42007630218	1.39395079707394	1.44513814178248	0.0456269090059139	0.107992684037666
OG0000356	24.2916242192871	-0.0622537983068629	0.83898139990391	0.892270639960971	NA
OG0000357	855.455501128727	5.61181783103446	2.54093891498909	NA	NA
OG0000358	5.64618311496629	-0.107161531943092	0.976214606325417	0.700142609123021	NA
OG0000359	15.6150412234485	0.064740792538246	0.922429862437162	0.880705526393603	NA
OG0000360	621.426842608608	3.30625908013902	2.67827826417717	NA	NA
OG0000361	45.7631292143165	0.271516530180628	0.899442884268326	0.574459116946487	NA
OG0000363	9.32420757500592	-0.517192023797665	1.11327540044241	0.241337652538565	NA
OG0000364	4.94864316714969	-0.301640726374411	1.05559516497008	0.387210196961466	NA
OG0000365	5.76576844246686	-0.406605431967404	1.10931523194322	0.226204923487504	NA
OG0000366	24.443931479009	-0.349614199413692	0.972465382840715	0.396341588904379	NA
OG0000368	0.481642278637856	-0.108452833731898	1.0166981277713	0.890671814205906	NA
OG0000369	16.9703501925022	0.477930705891773	1.0015338350774	0.321461668997825	NA
OG0000370	60.4132883462676	0.0535210111787939	0.843164345619016	0.919113845834854	NA
OG0000371	3.41787002367743	0.0810725928178693	0.991038245781677	0.790880242038629	NA
OG0000373	621.322559707904	6.95177814796558	2.05831756250354	NA	NA
OG0000374	12.5794367654466	0.0622387508063279	0.919378442542022	0.887376064973508	NA
OG0000377	0	NA	NA	NA	NA
OG0000378	10.8258350807519	0.24953112302809	0.987056240022062	0.505419705630547	NA
OG0000379	1420.06849803275	3.10661966169183	1.69346408498863	0.00286292043137097	0.0131628525580275
OG0000380	20.6685556325922	-0.203947901772603	0.938360948157837	0.625386387704684	NA
OG0000381	22.4221785541795	-0.0381733536909014	0.84939046738037	0.93120192181159	NA
OG0000382	25.6593155547513	0.0426036138716384	0.841112898633956	0.935015115143913	NA
OG0000383	12.828192246705	0.0438280328091234	0.89663884628919	0.927302606423884	NA
OG0000385	15.6113202142098	-0.186080876815254	0.89221903162206	0.685375334056367	NA
OG0000386	628.729051597909	1.05033513723188	1.41121582234389	0.0738967536063415	0.158583852640114
OG0000387	1681.69094695531	1.05483546232506	1.30744534135444	0.0831470123801814	0.174129868859019
OG0000388	2.32233650594816	-0.163768502803255	1.02803198307627	0.652850500405054	NA
OG0000389	11.8330807145415	-0.0812209791800495	0.905008763226913	0.848613667322077	NA
OG0000390	2.89411844089995	-0.170589232503675	1.03039035978565	NA	NA
OG0000391	12.2889924715428	0.4389495346242	1.10153869159178	NA	NA
OG0000392	35.476289515259	0.140789044205483	0.870426031785193	0.766126904713812	NA
OG0000393	72.3209444008536	0.264052156302046	0.892541508234854	0.586840326417079	0.663096414030597
OG0000394	5.93699724667107	-0.451913281769955	1.13234333307534	0.195444506970512	NA
OG0000395	17.5936623269399	0.212893809748981	0.894272820807759	0.651248884852467	NA
OG0000396	6.49458602272566	0.0658010412245163	0.967205967249995	0.837020526720899	NA
OG0000397	3.29334470229944	-0.222589668078	1.04039866630617	0.501066075782009	NA
OG0000398	10.4996876353993	-0.294360749153545	1.01028133939957	0.363453646205668	NA
OG0000399	562.124483407153	3.51929994911706	1.84425948229434	NA	NA
OG0000400	12.3209272243354	0.154715889500822	0.917088004775624	0.728695992537697	NA
OG0000401	27.1423512147086	-0.252958051315422	0.931338708371481	0.543310273609048	NA
OG0000402	38.401711430429	-0.247957468904542	0.878719063670572	0.603620062073162	NA
OG0000403	4.44583677250908	-0.264846894278408	1.05351874728818	0.390691604020845	NA
OG0000404	1.28671761290551	-0.143277215668185	1.02238134804948	0.818956287442811	NA
OG0000405	69.8552453317276	0.0631373022599913	0.79635440742047	0.906283270985184	0.922425721104513
OG0000406	54.5353583737807	-0.238969364696846	0.836048857490852	0.624590341150406	NA
OG0000407	339.015279976523	1.42993557047004	1.94006170983253	0.0322524562644335	0.081651788011224
OG0000408	26.3676333715881	0.0802412591761087	0.839024174326609	0.87446327956172	NA
OG0000411	122.144580206745	-0.253194932744576	0.810086081885423	0.612927399880333	0.688682471775655
OG0000412	64.3655157623672	-0.896777840732022	1.14757091241527	0.11798120261901	NA
OG0000413	11.0324885784324	-0.734408825740665	1.37048035511507	0.0548355959322275	NA
OG0000414	2.68731532205361	0.273257401469868	1.07004197586721	0.0901068606913919	NA
OG0000415	2022.01798368862	1.57181023228875	1.7065486163364	0.0314835190013257	0.0802127872645241
OG0000420	1922.40431706046	4.51603217957533	1.53249743078683	0.000122912613136864	0.0011433731454592
OG0000421	1.70764080607967	-0.15325501784253	1.02489138215116	0.737941031818119	NA
OG0000422	4.49815031392643	0.339199760870795	1.10482273995654	0.020830709150887	NA
OG0000423	42.4334846012281	-0.0708038593291722	0.845107015576979	0.874346354416339	NA
OG0000424	11.9076442397858	-0.255469211528493	0.947596934425323	0.557487557689562	NA
OG0000425	5976.671622214	10.6042757559015	1.50528314835979	6.60230080968087e-14	4.40153387312058e-12
OG0000426	2.17920990656075	-0.163545340196824	1.027572637926	0.667799932389676	NA
OG0000427	1.33248815915058	-0.144593734651107	1.02268484761555	0.808510135457781	NA
OG0000428	5.3868564084974	-0.0943076303138562	0.975173429649127	0.732769243039284	NA
OG0000432	31.1761701081224	-0.337506724294713	0.88171532920736	0.493561984259654	NA
OG0000433	5.42783621159092	-0.419837749391995	1.11433167839931	0.227137950680123	NA
OG0000436	115.847265221523	3.74344865890157	1.74747909873244	0.00108105484150144	0.00600586023056358
OG0000437	0	NA	NA	NA	NA
OG0000440	6.48454269983669	-0.344916058422101	1.08488441974306	0.249851246619642	NA
OG0000441	103.1468371307	-0.522787331246529	0.896068282329013	0.317696363181599	0.423595150908799
OG0000442	27.0979804096673	-0.173734656615007	0.917718025952446	0.680026609038759	NA
OG0000444	6.60346895524049	0.0911763342919874	0.959635261901619	0.80058724115243	NA
OG0000445	0	NA	NA	NA	NA
OG0000446	9.20249737964179	-0.20274231151079	0.935466579735238	0.594676878200123	NA
OG0000447	19.2881883259646	0.10264863534432	0.92041606073452	0.809717452190597	NA
OG0000448	851.738303690684	6.07423503107429	2.15202891437753	NA	NA
OG0000449	0	NA	NA	NA	NA
OG0000450	8.2178819502288	-0.39861647374546	1.11238859503124	0.181038820449575	NA
OG0000452	0.0826890983114271	-0.0565237782047676	1.01361072401586	0.441169558922611	NA
OG0000453	25.1590580371133	0.00283689866117857	0.910857455712266	0.997463512425828	NA
OG0000454	742.658607906526	6.21229095536054	1.73850044453278	NA	NA
OG0000455	4.83518477895109	-0.289665236001695	1.06177428639824	0.350259438624846	NA
OG0000456	16.4722336755938	-0.174330226823614	0.937993890108492	0.650104930370758	NA
OG0000457	9.40939536832399	-0.0437161214581239	0.947415600344785	0.892485473798181	NA
OG0000458	40.4330109339429	-0.290867881816365	0.951720543979814	0.485644824015475	NA
OG0000461	897.259524305217	1.56592532483224	2.11463743147296	0.0262435609219362	0.0695193666806256
OG0000462	19.2662538497446	-0.00818473332660229	0.884068412878995	0.97945108848649	NA
OG0000463	2.21005414493272	-0.164264858353044	1.02775668213504	0.663566205620591	NA
OG0000464	60.8316407521915	-0.641031344618075	0.971344962146582	0.232480009084214	NA
OG0000466	1.50562369003175	-0.148764525793215	1.02371090822331	0.773481411740547	NA
OG0000467	5.85665452591204	-0.0770313886837948	0.971667496817623	0.725470735305272	NA
OG0000468	45.2726572977827	1.22574896160951	2.28440292407032	0.0160215971216176	NA
OG0000469	6.64734033292792	0.084649778267434	0.95098191114026	0.823400611570607	NA
OG0000470	33.2651704283341	0.720324817564959	1.09032666331316	0.175649605348631	NA
OG0000471	190.757891038108	-0.876982419406273	1.08311505446025	0.127009709382708	0.23629713373527
OG0000473	30.6130569757192	-0.0673201348296838	0.833580485113914	0.882980840873779	NA
OG0000474	1.14784727927626	-0.139245775444544	1.02148813880305	0.851909898778801	NA
OG0000475	2.10171176132883	-0.160386704437098	1.02696475199227	0.680187366863887	NA
OG0000478	1.44705922044997	-0.147479988390549	1.02338337922078	0.784943705143279	NA
OG0000479	10.1770970864232	-0.220744692962307	0.998033355237076	0.400938058559828	NA
OG0000480	29.1856755938167	0.156382301969762	0.873464911056918	0.748121510103008	NA
OG0000481	0	NA	NA	NA	NA
OG0000482	44.0918272094355	-0.292501078003615	0.868616639088759	0.554907975539247	NA
OG0000484	35.5714129549127	-0.4058118504538	0.984681457443246	0.346430663462325	NA
OG0000485	61.8067063393267	0.0246927742433577	0.816204664538914	0.96686571623742	NA
OG0000486	11.373403868053	-0.558450934678616	1.21718976004266	0.0851452362863501	NA
OG0000487	3.87983610302674	-0.241356074292007	1.04611601586276	0.444156593473701	NA
OG0000488	24.380749423113	0.328330727164395	0.931054757457724	0.49042305280663	NA
OG0000489	481.783130650608	-0.180300055673714	0.790052076328612	0.716588916105984	0.773482565163251
OG0000490	5.65431156379161	-0.423155526057318	1.11676691820931	0.218911975773686	NA
OG0000492	31.1877709027512	-0.347475082968711	0.896498767917339	0.480959691332506	NA
OG0000493	0	NA	NA	NA	NA
OG0000494	4.1536061184306	-0.0715034647713342	0.968161012522604	0.892547215195426	NA
OG0000495	0	NA	NA	NA	NA
OG0000496	2.30095680549037	-0.171410710690142	1.0289212186735	0.645402610296094	NA
OG0000497	88.6540630961734	-0.579821247354765	0.945910971917003	0.276365645431282	0.385178599904226
OG0000498	11.0103493752112	-0.0764193726558977	0.945668379749455	0.820110438556706	NA
OG0000499	0.950924630581411	-0.132480521589941	1.02014417832522	0.907522304624709	NA
OG0000500	21.0390603026067	-0.176222656703611	0.866451675318384	0.707391913930633	NA
OG0000501	32.1767667051855	0.234367227711143	0.88311328143723	0.626912444913433	NA
OG0000502	6.59975356215292	0.151715293269711	0.964143472867709	0.681297424385157	NA
OG0000503	9.36179050751099	-0.629878796915845	1.26581724324268	0.0832223309202188	NA
OG0000504	17.5194011884811	-0.619990258391217	1.17958586686642	0.0902916808187662	NA
OG0000506	15.2069257731744	0.405417574259312	1.03119572651681	0.32660258563889	NA
OG0000507	9.67775642802581	-0.293930397924533	1.00130119362273	0.320685702884495	NA
OG0000509	6.44130584836384	-0.412003333828989	1.11407019749413	0.206589868824675	NA
OG0000510	18.4191446506947	-0.0108411464825582	0.896529655572633	0.97388359231011	NA
OG0000511	2.92855828175207	-0.205471023102509	1.03606076869474	0.547740059831342	NA
OG0000512	9.1274736795988	-0.542748155382296	1.13751532575554	0.215117787552474	NA
OG0000513	2.24820339306793	-0.168612114620303	1.02840423485147	0.654225975884319	NA
OG0000514	35.0959897783016	-0.1967915893657	0.906947528101575	0.643764884429183	NA
OG0000515	7.19084793697206	-0.134462480477142	0.977592701534123	0.584251050184366	NA
OG0000516	9.13601752595531	0.165546463237608	0.970757376483122	0.643185784155586	NA
OG0000517	12.2089095249611	-0.357663895580807	0.985780141712135	0.424690330450339	NA
OG0000518	22.6642105773788	-0.19874967002033	0.933466106401413	0.618836512521062	NA
OG0000519	104.185949730845	-0.765075882057637	1.12170547111987	0.146614764802058	0.25197929594925
OG0000520	498.051906844424	1.48226653163237	2.06533592272242	0.0284159189804244	0.0742899842625476
OG0000521	412.24171790819	1.4812700971567	1.61370073684871	0.0364007566733553	0.0893270102413626
OG0000522	2.1499165560971	-0.161161062340658	1.02720473932538	0.673891755933828	NA
OG0000523	31.2658675456126	-0.192600892853247	0.871429624307214	0.685376798522252	NA
OG0000524	27.6465838053012	0.285607582952979	0.931355009735585	NA	NA
OG0000525	51.6642476953125	-0.909016471732437	1.44182374065994	0.0524415003035323	NA
OG0000526	0	NA	NA	NA	NA
OG0000528	21.8452341610654	-0.230071201600666	0.947413354174049	0.553429440862835	NA
OG0000529	541.365214124705	4.69701964627938	2.20874881109345	0.000707703956667063	0.00422509824875858
OG0000533	111.623544075144	0.138528067126404	0.865082959650943	0.777942212717273	0.818886539702393
OG0000534	48.0434795669853	-0.420376864985986	0.897514132650074	0.403919391502732	NA
OG0000535	9.78234218213923	-0.433777565491815	1.13375073686089	0.142191960891422	NA
OG0000536	3.95576604127383	-0.253340104642605	1.04923170232755	0.42666821510091	NA
OG0000537	17.756469405721	0.380753820089018	1.05380428014724	0.285699397359759	NA
OG0000538	1.13842720405312	-0.138870040908515	1.02141145517495	0.854740064597378	NA
OG0000539	6656.19696904953	0.17834802992019	0.800598491013625	0.738889646155791	0.793767905654481
OG0000540	14.0235328295444	0.0475956968964196	0.896484087660856	0.92086433539545	NA
OG0000541	1.21948530483602	-0.141420668361913	1.02196058103973	0.834320724647307	NA
OG0000542	0.0875713233887012	-0.0577594525893838	1.01364307757529	0.451254879617887	NA
OG0000543	16.8908359295371	-0.611126491356913	1.17058268180144	0.0947931540526621	NA
OG0000544	6.66000728919375	-0.156629054222669	0.968266439384647	0.556805091107446	NA
OG0000545	0	NA	NA	NA	NA
OG0000546	12.1229275106003	-0.457555934114567	1.04306319027078	0.316425691003222	NA
OG0000547	6.5372769329679	-0.19550153552407	0.977183777328113	0.526216570745266	NA
OG0000548	1.5989857909807	-0.15100432070314	1.02428489397204	0.756253228974554	NA
OG0000549	41.0731075489771	-0.116351600675324	0.831259822801094	0.807371362710193	NA
OG0000550	1.26978418913617	-0.142710744471673	1.02225455583776	0.822863236784205	NA
OG0000551	0.0761421805228905	-0.0547752697031014	1.01357111326171	0.427108963484214	NA
OG0000552	22.7962349651178	0.322019602493226	1.02118934712269	0.375804799926502	NA
OG0000553	9.8178207563835	-0.66811454194863	1.30074818132481	0.0720900965407139	NA
OG0000554	470.043510272879	-0.783015049025404	0.959991763958077	0.168908835720341	0.277397202905913
OG0000555	0.0875713233887012	-0.0577594525893838	1.01364307757529	0.451254879617887	NA
OG0000556	46.521669854468	-0.0941938047645948	0.8616064830973	0.835695994218309	NA
OG0000557	0.454790040712849	-0.106594460102173	1.0165026075266	0.874327816750219	NA
OG0000558	1.44705922044997	-0.147479988390549	1.02338337922078	0.784943705143279	NA
OG0000560	41.7471529593455	0.11247959360617	0.833541053067422	0.825601337474328	NA
OG0000561	226.366065409	-0.335328426723409	0.825571261010748	0.509567059046758	0.592519836100881
OG0000562	17.7866527618902	-0.292356181886221	0.982154279676478	0.427722305811002	NA
OG0000563	0	NA	NA	NA	NA
OG0000564	4.87219218373421	0.191259087657315	0.992484262553581	0.560181053529815	NA
OG0000565	0.0413445491557135	-0.0399947808984625	1.01372382475255	0.323913325653435	NA
OG0000566	1.98453835947425	-0.158469675738261	1.0263824168868	0.6958736962091	NA
OG0000567	66.7776927762587	0.310575853992963	0.891136709891124	0.530708377948566	NA
OG0000568	133.968000978174	0.489265340637542	0.999007944042718	NA	NA
OG0000569	17.1971444932195	0.357702239931561	0.978030589172808	0.414487205105837	NA
OG0000571	29.311615299489	0.212716910990054	0.845068445131082	0.672463089911117	NA
OG0000575	39.3512050677163	0.302586453480721	0.923831192082455	0.511731137327719	NA
OG0000576	2.29286081865756	0.23928483908677	1.05687678066695	0.116542349970494	NA
OG0000577	34.9876503532538	-0.597099309334427	1.09750903319631	0.182263008763574	NA
OG0000578	2.45570255867387	-0.180304381055178	1.03060068650169	0.61914903469654	NA
OG0000579	5.23575818929775	-0.35208105484549	1.08432438565702	0.279845559307769	NA
OG0000580	38.5682346507992	-0.294533287489858	0.867153620015422	0.553435250787973	NA
OG0000582	3.25520382237143	0.0920073892620915	0.987035913955032	0.71758994266053	NA
OG0000583	2.56351641165536	-0.18503390689243	1.03161108769789	0.60334553200409	NA
OG0000584	9.31839361986114	-0.0630963242311546	0.960037557827788	NA	NA
OG0000586	36.1578500312123	0.228373549982679	0.880073092812265	0.640402348400966	NA
OG0000588	16.8092109914657	0.477659196339036	1.05787065079396	NA	NA
OG0000590	120.633139582938	-0.560831790810984	0.935361021703288	0.281298249604514	0.389340137860919
OG0000591	428.160568074547	4.7610823165949	1.80660334624286	0.000245129063287944	0.00185003066632411
OG0000592	54.2645723879095	-0.160286836733526	0.821800333864811	0.74315199525332	NA
OG0000593	18.6730335731417	-0.231411632290401	0.950869619437366	0.551429190106997	NA
OG0000596	18.4273808472216	0.495416810251031	0.996670140360723	0.31291387187803	NA
OG0000597	6.12866412288088	0.0705766971942271	0.951299600084725	0.851850961188128	NA
OG0000598	2.94315910608511	-0.210237198082781	1.01270892992396	0.6440743567483	NA
OG0000599	10.9142872472454	0.215980386525955	0.969702455879338	0.576254514066888	NA
OG0000600	9.42649973320692	-0.337199940365445	1.01667858495254	0.300771277543845	NA
OG0000601	87.440984830626	0.740630246297452	1.35325770363039	0.0646798922572829	0.144062615540169
OG0000602	0	NA	NA	NA	NA
OG0000603	32.5772831892473	-0.997668652181742	1.3923215731214	0.0807959077164361	NA
OG0000604	6.9559693041328	-0.161796868636893	0.984168188237456	0.569025757949609	NA
OG0000605	8.88122249971992	-0.0205304419557204	0.94716960096966	0.946267031907766	NA
OG0000606	1765.14962330228	5.64514607379863	1.47269195441387	4.75093450654076e-06	9.50186901308152e-05
OG0000608	18.6974540731906	-0.402761946969238	1.01124791093477	0.306024548100999	NA
OG0000609	400.620723418109	5.35834500875617	1.78668437118392	NA	NA
OG0000610	60.6117691452363	-0.383382749946891	0.964891234625118	0.388699160204926	NA
OG0000611	6.08992078161338	-0.0855097695319116	0.97315633396634	0.702234302295241	NA
OG0000612	65.0657718854876	0.269826497607003	0.880683128136303	0.583301052224034	NA
OG0000613	54.9723603318128	-0.130628146546881	0.845334727627128	0.78188536344267	NA
OG0000615	42.5141884660465	-0.129149336572045	0.856929803084139	0.78221106353039	NA
OG0000616	1989.1322617375	5.34299626914443	1.41640316013267	6.45503986728829e-06	0.000117364361223423
OG0000618	7.95000925684276	-0.000717177092272547	0.941310315911487	0.992444302596615	NA
OG0000619	5.96529702276253	-0.389698396538543	1.10227694477702	0.231959370775296	NA
OG0000620	5.78321411228407	-0.113130042222301	0.976951385034768	0.68489390178687	NA
OG0000621	12.5255323212451	0.133691761515994	0.893201613433763	0.773109135367739	NA
OG0000622	74.2500584466408	-0.594315187019907	0.945183939236584	0.262224661942884	0.373446652652512
OG0000624	0	NA	NA	NA	NA
OG0000625	1.36681123467718	-0.145466201944819	1.02289284341514	0.801375563311723	NA
OG0000626	21.0415169108156	-0.234207576744184	0.874215896736743	0.622284209497241	NA
OG0000627	4.55584120074886	-0.276542593450743	1.0570486880313	0.373773132787216	NA
OG0000628	80.0956485646017	-0.903124719536606	1.13467244693243	0.115029336077314	0.222278910294327
OG0000629	90.0292436389879	0.840391777667397	1.17885233519774	0.131954215741814	0.241034905148726
OG0000630	11.6278249374071	-0.0787292729456414	0.928469895727002	0.837448678937725	NA
OG0000631	3685.98582600012	0.209343461067695	0.830009128147321	0.680500855941478	0.745754362675592
OG0000633	15.8315967195305	-0.673239384584764	1.21485866025274	0.151638354941651	NA
OG0000634	260.298037615923	5.51537974155691	4.25621648980683	0.00107947356732895	0.00600586023056358
OG0000635	547.741771134292	5.06523197908954	1.9028235731474	NA	NA
OG0000636	112.550554726812	-0.586820462915116	0.960907654446144	0.259041900682154	0.37164574425597
OG0000639	0	NA	NA	NA	NA
OG0000640	1.3706374072858	-0.145562899935944	1.02291606294679	0.800587266533106	NA
OG0000641	248.222373094494	2.71597480089753	2.93284298979593	0.00722044156293734	0.0270222283227411
OG0000642	6.74456620516109	0.0766701267073771	0.951122582705567	0.839419247517283	NA
OG0000643	6.88333956441558	-0.512784490200855	1.17095643560119	0.147997555842146	NA
OG0000644	0.620168237335703	-0.117209527242161	1.01773354574536	0.965671090189755	NA
OG0000645	647.989075834342	1.38753735103063	1.67100369581899	0.0407081414280852	0.0975045303666712
OG0000647	131.297479163893	-0.820804861085033	1.03906456475453	0.147407888130311	0.25197929594925
OG0000648	476.207450010557	1.52931421867603	2.30827929035874	0.0236138753244648	0.0642754119359894
OG0000649	13.7044813486191	-0.244911166897572	0.958113373988959	0.513886192345199	NA
OG0000650	7.65625422458368	0.341981025518177	1.04214823795321	0.326148934805147	NA
OG0000651	409.777520635483	4.04142040653413	2.03027830876818	NA	NA
OG0000652	123.576431969742	-0.0363529672135255	0.79679374556566	0.93492873696736	0.941993689639657
OG0000653	559.775192581791	5.04312557362944	1.82723881542871	0.000162606219419942	0.0014139671253908
OG0000654	6.27230795770059	-0.103517590574731	0.985494555112503	NA	NA
OG0000655	7.01182254817943	0.448127443125725	1.17325625577931	0.00548529666073505	NA
OG0000656	80.688483772241	0.234322542642283	0.857409251387264	0.641179493376469	0.704592849864251
OG0000657	26.2404582886656	-0.227535960355623	0.862357189514267	0.634103438758521	NA
OG0000658	245.270115515146	0.863428148301776	1.66788500317707	0.00474593199971612	0.0193711510192495
OG0000659	21.7770177632102	-1.57074306986917	3.7379703323591	0.00859621866386351	NA
OG0000660	12.1583001883373	0.11136834321833	0.928972120164691	0.788407401859173	NA
OG0000662	5.40936827601949	-0.278752954395859	1.05967119078929	NA	NA
OG0000663	16.0097780366516	0.213508061128014	0.962654480466836	0.58809928683754	NA
OG0000664	107.194944288223	-0.288186535754416	0.825147058199921	0.563864913717761	0.640755583770183
OG0000665	0	NA	NA	NA	NA
OG0000667	7.2950798473812	0.0705150268254348	0.959252337131631	0.839728184140842	NA
OG0000668	20.1036197899897	0.0527348791113954	0.900581171668766	0.9102614827352	NA
OG0000670	355.498570087535	1.63288691850603	1.85974961461282	0.0272290192790455	0.071655313892225
OG0000671	18.1671041364435	-0.215478693422393	0.935597449909216	0.587944123294572	NA
OG0000672	6.29733162682242	-0.134916168385055	0.979921365287903	0.631083961545042	NA
OG0000673	31.5488857209333	-0.139756839785724	0.863936123396713	0.765119293289923	NA
OG0000674	47.5883253393033	-0.125448479394879	0.829170884219893	0.794438636383848	NA
OG0000675	16.0299098526213	0.0707103926417081	0.91920379691064	0.870473807469916	NA
OG0000676	934.299443521002	6.06750956670852	1.86871695728047	NA	NA
OG0000678	611.227105844631	2.78142702357976	2.38952627907111	NA	NA
OG0000679	6.7523250025175	-0.506379726043405	1.16648547973791	0.152883126952048	NA
OG0000680	3.12752369327233	-0.214827878584676	1.03838160755738	0.52166620902831	NA
OG0000681	10.4002664627576	0.367955316272891	1.081853873948	0.212846652543469	NA
OG0000682	19.7390121653096	0.15357700298388	0.944859048007037	0.701863465456535	NA
OG0000683	5.7126184890634	0.0916726229669083	0.968186231627887	0.782425815007852	NA
OG0000685	3.29582146176725	-0.22260671775648	1.04040756465729	0.50090263550979	NA
OG0000686	14.9556563376557	0.256415267901505	0.975798757301537	0.514600239584749	NA
OG0000687	26.7869010727383	-0.142774282967138	0.868197334134127	0.75925878168319	NA
OG0000690	101.516915410634	-0.496990270934577	0.887643283930231	0.344369665525783	0.451632348230535
OG0000691	0.79949289549035	-0.12629114130641	1.01906541611643	0.95856537079729	NA
OG0000693	7.29205708542203	0.0668154678777023	0.953548312514532	0.846458999481768	NA
OG0000694	0	NA	NA	NA	NA
OG0000695	0	NA	NA	NA	NA
OG0000696	1.7164725206593	-0.153732113886044	1.0250071904233	0.736211205417798	NA
OG0000698	2.45670482269285	-0.0611132984667338	0.991525417977955	0.944535184044083	NA
OG0000699	0	NA	NA	NA	NA
OG0000700	9.32278128049949	-0.0366346431800011	0.912574795696131	0.919896074982062	NA
OG0000701	1.39542660278631	-0.146179921587308	1.0230652726885	0.795534988244861	NA
OG0000702	0.0413445491557135	-0.0399947808984625	1.01372382475255	0.323913325653435	NA
OG0000703	760.862893076349	4.5961878946792	2.07501753427383	NA	NA
OG0000706	14.3751057010227	-0.23146803009057	0.930631008046938	0.601589749261694	NA
OG0000707	298.979658101673	2.19381182516674	3.12578836355585	0.0112847503084928	0.0379319338100598
OG0000708	0	NA	NA	NA	NA
OG0000709	45.7974516467069	0.825820799208719	1.42761751178421	0.0614154248436476	NA
OG0000710	59.9721511843175	0.0116805608903653	0.857166529426392	0.988507951827169	NA
OG0000711	49.4394278568184	0.361430959532119	0.916857291619428	0.464001629259013	NA
OG0000712	57.6606766535558	0.744686225997015	1.08868176052574	0.175226434885595	NA
OG0000714	67.4287932919979	-0.828762461528252	1.28498228394604	0.0918524135058096	0.187453905113897
OG0000715	6.89282789131682	0.174806042718753	0.990302357309047	0.586965756846884	NA
OG0000716	11.4362009134916	-0.371830226986157	0.993018973623437	0.410275582080622	NA
OG0000717	7.73839646664429	0.162950272112759	0.930714177929602	0.696861723322511	NA
OG0000718	276.536156125395	3.71260751484282	2.44727702708043	0.00260052337195962	0.0122097704977463
OG0000719	35.7758590702749	-0.386910374363779	0.951001745157985	0.419797296320276	NA
OG0000720	16.500347601619	0.0134684305067116	0.895741900152894	0.981495256132496	NA
OG0000721	1992.75349397812	0.132189825653746	0.782851098661085	0.811293426419158	0.839803166223836
OG0000722	11.0046808489169	0.0307301329167812	0.934830082700726	0.943655013269072	NA
OG0000723	1.70504532953992	-0.153213514989136	1.02487964030548	0.738314618566977	NA
OG0000724	19.3998556725107	0.418981312997401	1.07389165550538	NA	NA
OG0000725	36.0820118031555	-0.261909706296916	0.866881148096942	0.58376680936613	NA
OG0000727	2.59587293048389	-0.225663162347672	1.03877817622715	0.551446666705366	NA
OG0000728	0	NA	NA	NA	NA
OG0000730	13.5083121005455	-0.433450273255396	1.05943306361282	0.174227463859593	NA
OG0000732	14.2543777276361	0.475207191988288	1.10419439461894	NA	NA
OG0000733	605.873347374668	3.40947376507606	2.39968366830633	NA	NA
OG0000735	0	NA	NA	NA	NA
OG0000737	3.13333670217809	-0.214633435949054	1.03835961363552	0.521506740549113	NA
OG0000738	15.2833898943097	-0.0834948362594903	0.893167380303487	0.848378772545435	NA
OG0000739	1.35735551252487	-0.145184896128029	1.02282697910033	0.803529965766362	NA
OG0000740	69.0499132823218	0.166715246966111	0.834960920341109	0.744157411551076	0.793767905654481
OG0000742	1.77781561369568	-0.154853207988937	1.0253239432091	0.726497332012768	NA
OG0000743	529.282239531124	1.06472215775622	1.48950161710425	0.0648281769930762	0.144062615540169
OG0000744	32.8148222237236	0.194234695835443	0.882267602647408	0.686577913549058	NA
OG0000747	17.036750417567	-0.29549925301148	0.976785628988906	0.431338321998159	NA
OG0000748	3.01541792760351	-0.208770093951779	1.03690757521925	0.537199844313873	NA
OG0000749	6.53229811373415	0.157814542031021	0.986199160218835	0.624262244816682	NA
OG0000750	21.1345954734061	-0.0539426734987772	0.864026033520239	0.90368825283368	NA
OG0000751	0	NA	NA	NA	NA
OG0000755	6.54350613834522	0.0301375214481571	0.963453131322206	NA	NA
OG0000757	23.93416857617	-0.458450945955356	1.0464617269023	0.245487646793967	NA
OG0000758	0.175142646777402	-0.0767163565843171	1.01435336655941	0.610740448967993	NA
OG0000760	2.86599002867159	0.0576035390359728	0.976673636210585	0.793354942667004	NA
OG0000761	11.8144266546343	0.308041710303674	1.00768133749205	0.415665913278478	NA
OG0000762	515.890477821216	1.61547906851129	2.70629461748245	0.0184048416311055	0.0541318871503104
OG0000763	25.1210030173731	0.014958121939258	0.854332899395018	0.980507590680468	NA
OG0000764	1.06035411376133	-0.136334933379034	1.02088903923016	0.875503380483291	NA
OG0000766	568.179019986808	0.663301533700731	1.37947775104159	NA	NA
OG0000767	31.8245728704432	-0.153587612420176	0.901309029050242	0.715205917605741	NA
OG0000768	6.41734899921896	-0.431329883595489	1.12347984155793	0.195912110393046	NA
OG0000769	20.974053415725	-0.189015699791019	0.891267027561124	0.672240250542097	NA
OG0000770	56.4080281575441	0.527841856574382	1.07196649943497	NA	NA
OG0000772	11.7254715626149	-0.784018362369186	1.42770440712249	0.0459751665605517	NA
OG0000773	657.288727814325	1.15236512517055	1.58913647953395	0.0544237863725987	0.125112152580687
OG0000774	0	NA	NA	NA	NA
OG0000776	775.663901471491	6.0114614265312	1.93656957697954	NA	NA
OG0000778	3.54105104518985	0.0703141058629031	0.988822648290868	0.828423283820716	NA
OG0000780	19.3818786391011	-0.309605820918629	0.916958897094057	0.511520241212274	NA
OG0000781	11.0009725129442	-0.000258326164248588	0.900640747756826	0.994138153630738	NA
OG0000782	10.7060526339815	0.386144234890819	1.00296117281203	0.373785010387764	NA
OG0000783	36.6412648229974	-0.204333364173427	0.851137718962731	0.670066209393681	NA
OG0000784	19.1843992446011	0.613451635086096	1.02591358516334	0.240660689997924	NA
OG0000786	0	NA	NA	NA	NA
OG0000789	6.81208135971016	-0.161875040516814	0.969869838627449	0.545348181724017	NA
OG0000790	13.0091228219618	0.299702906220762	1.01562396670754	NA	NA
OG0000791	6.11454535905794	-0.333071732897694	1.07941555010635	0.268101252299797	NA
OG0000792	402.641791950411	1.7188217626858	1.86652421848824	0.0243244035269614	0.064865076071897
OG0000793	3.02763230828362	-0.207113075695786	1.02625926474024	0.59601954816565	NA
OG0000794	1.05085588066441	-0.135986898424764	1.0208200933653	0.878253511247874	NA
OG0000795	4.2603347633654	-0.266283766794542	1.053423098012	0.397633503786767	NA
OG0000796	3.47605281219014	0.0239176668023879	0.976696193174474	0.931290351551238	NA
OG0000797	160.224491974373	-0.33666440066797	0.829347241114345	0.508097249012815	0.592519836100881
OG0000798	69.6229512607824	-0.550567696288662	0.93387573361273	0.29150340118512	0.400691960391917
OG0000799	65.1857658212307	-0.276664248157572	0.851296094263045	0.578563298148469	NA
OG0000800	0	NA	NA	NA	NA
OG0000801	986.12119713284	7.55968782354366	1.72490928642001	3.37445164032878e-07	7.93988621253831e-06
OG0000802	1267.32111786861	1.56756955460391	1.62096645501341	0.0327213844915659	0.0823179484064552
OG0000803	54.5443099068784	-0.124693195760526	0.833351162662604	0.79432871419266	NA
OG0000806	4.49194298714042	0.315017450065344	1.05666281572955	0.275598227710698	NA
OG0000807	439.413195387448	0.8352246585906	1.10157691569081	0.144835614618902	0.250797601071692
OG0000812	4.80413212690581	0.147162735218626	0.990592679748259	0.628970172128602	NA
OG0000814	672.666807295629	7.4229115000367	1.889192216742	NA	NA
OG0000815	6.89790032042302	-0.12229752016768	0.976085349018445	0.61240835572711	NA
OG0000816	639.937353216208	6.47002515672314	2.59045885139689	NA	NA
OG0000817	997.570026025513	5.87515561179206	2.6668970125513	NA	NA
OG0000818	15.3857851233442	-0.123646735579416	0.922868070069848	0.748360949766328	NA
OG0000819	2.24907515696321	0.221448165278735	1.05451418576698	0.083617434857329	NA
OG0000820	0	NA	NA	NA	NA
OG0000821	542.561938832464	1.61766947052273	1.74013189543569	0.0289174009752742	0.0746255509039333
OG0000822	39.0813652646369	0.355025749900214	1.03855872418349	0.327302962511412	NA
OG0000823	9.089128737045	-0.0138001787575768	0.938428653763846	0.964789103471608	NA
OG0000824	16.5864678943524	-1.08051214751254	1.9159550118754	0.0182101686942137	NA
OG0000825	33.6575535599	-0.0492684822980428	0.845746042335917	0.912297102583426	NA
OG0000829	2.0639742784905	-0.18752802959989	1.03033564463701	0.651574636696638	NA
OG0000832	1.42206855018195	-0.146839364696889	1.02322631422594	0.79006008767033	NA
OG0000833	9.31855508533955	0.147193190240743	0.938095454986619	0.723207515941649	NA
OG0000834	8.58546532208343	-0.596009207194347	1.23556839141721	0.0983617542428562	NA
OG0000835	440.41375010456	6.44667674787283	2.39277287978425	NA	NA
OG0000836	0.0875713233887012	-0.0577594525893838	1.01364307757529	0.451254879617887	NA
OG0000837	37.1798618961689	0.324027517914226	0.885752127966265	0.507708495356794	NA
OG0000838	3.68166215944942	-0.00205043994691936	0.964591953187146	0.953547429497657	NA
OG0000840	1.27186064714431	-0.142809630627806	1.02227561056703	0.822202594134595	NA
OG0000841	66.7305715837471	-0.239244955084913	0.841312266442627	0.626993749762154	NA
OG0000842	705.032575831505	6.93539920019274	3.4424296534612	NA	NA
OG0000843	8.42174535813533	-0.212960879063111	0.995544278870558	0.461047489678984	NA
OG0000844	7.75892957516562	-0.201645851309926	0.982623339976898	0.527764377182701	NA
OG0000845	8.55093585952031	-0.601713485529415	1.23979147627097	0.0972236127073626	NA
OG0000846	161.491794667063	0.0382357460005382	0.790345889422377	0.947245127454788	0.952005153220893
OG0000847	12.3555308800186	0.317036946723394	0.990974421101457	0.43280972338575	NA
OG0000848	2.53956837827233	-0.166534452562821	1.02896189160433	0.629118415106312	NA
OG0000849	388.456304812985	3.95859473717023	1.9469354465825	NA	NA
OG0000850	9.90179677960822	-0.129608335319499	0.950486227063761	0.729312518800064	NA
OG0000851	620.811891172375	3.77078314323777	2.16030071326251	NA	NA
OG0000852	418.732688179705	4.40916407190826	1.96294666239873	NA	NA
OG0000854	7.16414840383968	-0.197241486703949	0.984303025686433	0.509048731109219	NA
OG0000855	1.52292176833158	-0.149238091185089	1.02382797196342	0.770310826370595	NA
OG0000856	495.958702972742	4.37854743902578	1.4499873295113	0.000103059523491677	0.00102754586657717
OG0000857	10.1059233400691	0.200154865551004	0.917462153336928	0.655045178489168	NA
OG0000858	2.86550993680625	-0.202210029911757	1.03529817728151	0.556649194456276	NA
OG0000859	7.30036741230302	0.206250142226576	0.987110021085896	0.554161956702289	NA
OG0000861	3095.37444210398	9.6564587410546	1.66102578522547	1.85056526800524e-10	8.88887532315058e-09
OG0000862	5.40226108417223	-0.307473690693517	1.06863815433944	0.311093226779852	NA
OG0000863	15.5390837768294	-0.127451868032435	0.898882858377122	0.773726004996377	NA
OG0000864	28.9249199728802	-0.179323483228877	0.907854315622058	0.668772894569938	NA
OG0000865	4.43057665620663	0.00570838874929908	0.973370732601849	0.95591704478907	NA
OG0000866	27.245288159906	-0.103616799695007	0.863620690900422	0.821960540856097	NA
OG0000867	13.4712630894491	0.349038592592829	0.980882171022382	0.424099700308744	NA
OG0000868	84.8484128174598	0.446286041925297	0.950929244483979	0.371657308186934	0.474961416213334
OG0000869	4.62874536830042	-0.00860419615912576	0.971262524117447	0.913969357675001	NA
OG0000870	12.1810329098798	-0.397907957159541	1.04037847663276	0.206079452930445	NA
OG0000871	268.422141675507	1.14965610430918	1.79267239012014	NA	NA
OG0000872	1166.92146515378	4.89094183389727	1.90451617358804	NA	NA
OG0000875	1402.88947261206	1.83366580673348	1.41129779705543	0.0192728846392581	0.055262023181343
OG0000876	0.124033647467141	-0.0672190588739224	1.01392467821886	0.528400837684806	NA
OG0000877	4.61920092177228	-0.281290597352754	1.05859740639083	0.366287759159844	NA
OG0000878	3.46446921379152	-0.181852341564935	1.0333759435254	NA	NA
OG0000880	343.039050735987	0.876539764635006	1.19403693734523	0.121143737442068	0.22965637429776
OG0000881	226.705296839409	3.09726098211483	2.00714145065056	0.00393458891691731	0.0170132954362301
OG0000882	0.612999263720908	-0.116742613151622	1.01767472189351	0.96187810519176	NA
OG0000883	21.4700423657268	-0.691962277289594	1.23501318504714	0.0581976163857748	NA
OG0000884	1.73647106453997	-0.154080524797772	1.02510576436861	0.733106531107545	NA
OG0000885	0	NA	NA	NA	NA
OG0000886	10.4082839694904	-0.376456116979898	1.03277439500342	0.254820171561318	NA
OG0000887	6.37524508808987	-0.0107800886544768	0.964046834347396	NA	NA
OG0000888	2.47848268653172	-0.180418056005602	1.03068519592299	0.616812089946037	NA
OG0000889	14.8837323567507	0.453964367679252	0.969383494867651	0.356456590647051	NA
OG0000890	34.4335471531367	-0.150928649701286	0.864176448572939	0.748322627470304	NA
OG0000891	17.9910021682926	-0.1332611456707	0.894677033967585	0.765986500379632	NA
OG0000892	14.3810527605338	0.69593165751729	1.30401481598632	NA	NA
OG0000893	9.73256036462426	-0.671341333248683	1.30322900130152	0.0720993403868661	NA
OG0000894	4.25781363273826	-0.0285798897549558	0.975797241723757	0.910767527568333	NA
OG0000895	5.02734446850601	0.365048942912699	1.11904261943071	0.0152111890760091	NA
OG0000896	26.415455441698	-0.0719538507239321	0.884995813271625	0.867708369250666	NA
OG0000897	0	NA	NA	NA	NA
OG0000898	4.37277157991366	-0.0276784719442758	0.981221220105354	0.908124219274846	NA
OG0000899	9.0599865991855	0.12674089079195	0.918967737547173	0.77338014087127	NA
OG0000900	1463.94669260358	2.33759199846419	1.90285845668071	0.010485056875213	0.036469763044219
OG0000901	3.17959912334025	-0.280366745585595	1.05380379625705	0.444518575390736	NA
OG0000902	9.48500307145349	-0.246340666019213	0.99490760036106	0.377526008802129	NA
OG0000903	1.70764080607967	-0.15325501784253	1.02489138215116	0.737941031818119	NA
OG0000904	80.3812881849758	-0.399181035719497	0.877814911758164	0.435339763007927	0.520616640224706
OG0000905	0.494924173398788	-0.109526207800319	1.01680616498039	0.899653155417923	NA
OG0000906	0	NA	NA	NA	NA
OG0000907	390.028570224157	4.88498249387842	5.26019910092041	NA	NA
OG0000908	37.3671209266304	-1.15439375348756	1.82522525115861	0.0129715403981156	NA
OG0000909	6.73103515342078	0.18969266975292	0.985760403850081	0.570150304308381	NA
OG0000910	26.0599578076028	-0.580517921996346	1.06553862323652	0.246055943897402	NA
OG0000911	0.74435624880396	-0.123630623135888	1.01865035982201	0.980433560916763	NA
OG0000913	12.401927680345	0.119840210608345	0.898599094541759	0.785794275604688	NA
OG0000914	15.8616366244218	-0.146358147295986	0.922101765758196	0.709162023790529	NA
OG0000915	38.104020587008	-0.512526681803544	0.951200015260208	0.307353777762838	NA
OG0000916	6.45147059997805	-0.344807846479131	1.08476493479965	0.250721816820637	NA
OG0000917	2.45293860844548	-0.143384906051455	1.01777283155232	0.720978721851121	NA
OG0000918	40.045577950016	0.185467432232298	0.883363997720007	0.699450594740068	NA
OG0000919	6.06882192357927	-0.463979921614205	1.13930947768806	0.186083715948114	NA
OG0000920	2.98443960482952	-0.20760156786991	1.03660409173043	0.540963131067657	NA
OG0000921	4.41632462820142	-0.269287671153873	1.05465809783595	0.387304496459745	NA
OG0000923	93.7653823690412	0.685029121455861	1.07427646606422	0.196011660433644	0.306268219427568
OG0000924	4.84468115183328	-0.0651203198362582	0.974051111843335	0.809568899922476	NA
OG0000925	17.359814964174	0.0902648760224084	0.876749039782699	0.851311592791934	NA
OG0000926	362.670986965095	1.01792527117045	1.2687984704694	0.0902498750036552	0.185127948725446
OG0000928	2.22524666986345	-0.202415684841833	1.03322644882242	0.615642556641979	NA
OG0000929	42.5942177050487	-0.409904823159614	0.890928494875423	0.417271517102821	NA
OG0000930	2.11677661831832	0.221104116292546	1.05434768566903	0.0859356458979107	NA
OG0000931	344.519749900001	0.974523732414824	1.35930614505948	0.0846714143031982	0.175484796483312
OG0000932	687.637886597321	12.2718729514048	2.17501624332166	NA	NA
OG0000933	752.514094952683	4.65476143665016	2.99349835982191	NA	NA
OG0000934	308.656812317296	5.60705504114536	1.75895388945677	NA	NA
OG0000935	31.3196353360658	0.374119926104564	0.895577983611909	0.462641841318357	NA
OG0000936	0	NA	NA	NA	NA
OG0000937	13.0816007778864	-0.301321642850141	1.023022209861	0.278017188827584	NA
OG0000938	5.06541555876745	0.436564086839916	1.16052968549225	0.0214514640651964	NA
OG0000939	12.7927398967706	-0.840902433167894	1.50207451750625	0.0370788666549242	NA
OG0000940	21.7599508449971	-0.0779031533754222	0.871054171766726	0.861945246132898	NA
OG0000941	13.6320531247623	-0.024698007682556	0.910203958803466	0.945625336597692	NA
OG0000942	6.08573277766517	0.411905238785764	1.14796943933952	0.00857620802638514	NA
OG0000943	24.2034156154026	0.0351924124886838	0.841756857002035	0.946910070221525	NA
OG0000944	2.06722745778568	-0.159850867022924	1.02679962728065	0.684629762964125	NA
OG0000945	401.554028987887	-0.704342875006202	0.942687690960508	0.202878532803284	0.311549947807212
OG0000947	4.56957912249148	-0.00452443214100272	0.971670853711192	0.92589241335138	NA
OG0000948	6.68366718439658	0.0836364164410386	0.968645528963404	0.804319181333402	NA
OG0000950	10.2980778809376	0.367716206454945	1.01600021307769	0.369215334977572	NA
OG0000951	10.5628802784958	0.187059082217099	0.961600934210297	0.629328880627257	NA
OG0000952	20.8763666240546	-0.666008725170955	1.21433691297354	0.0640009368465098	NA
OG0000953	538.852123580844	3.83089764445467	1.90279534382856	0.00132702340170815	0.00703998535421598
OG0000954	19.8427255796314	-0.239586933895479	0.885603002357306	0.608152143851947	NA
OG0000955	2.45901166449731	-0.18015870348902	1.03058764824253	0.619052782386649	NA
OG0000956	33.8073193695227	0.440963881511033	1.0388659208431	0.300888395287542	NA
OG0000957	7.66387211461549	0.377041098442349	1.07687350622771	0.230231906676428	NA
OG0000958	2.64605114596567	-0.167924650032515	1.02943171284286	0.618180719936811	NA
OG0000959	0	NA	NA	NA	NA
OG0000960	7.17988013759448	-0.531218393335251	1.16582650732981	0.177032450709022	NA
OG0000961	1.38389902244764	-0.145905147186404	1.0229982430662	0.797824070509811	NA
OG0000962	2.10857200694139	-0.160515582359152	1.02700395148896	0.67920004522721	NA
OG0000963	10.5646432144401	0.0961493716028583	0.906972180872992	0.821509998674671	NA
OG0000964	54.3576768404854	-1.08954485886297	1.36507003018113	0.0756573073443639	NA
OG0000965	1.05838830915916	0.216456169578421	1.05199742919491	0.113902247749281	NA
OG0000966	369.869666080438	6.82592838110975	2.58275614464586	NA	NA
OG0000967	1.58758246373874	0.219338915194637	1.05347740043904	0.0972683697992039	NA
OG0000968	723.097986890826	5.10942163966528	2.20745816373057	NA	NA
OG0000969	7.69533665807353	0.0951563918714955	0.948255046936039	0.805256272917725	NA
OG0000970	0	NA	NA	NA	NA
OG0000971	0	NA	NA	NA	NA
OG0000972	4.61276893354686	0.0496455542641042	0.958850083306518	0.87541185128194	NA
OG0000973	556.491342944551	1.3188311875755	1.4023885993279	0.0506838800987649	0.11855878385676
OG0000974	6.98536496424753	-0.205448565329908	0.986235805784859	0.602517702146434	NA
OG0000975	38.6774882479402	0.345797002841803	0.929507117421868	0.473168888223724	NA
OG0000976	0	NA	NA	NA	NA
OG0000977	83.8694831105981	0.771693644417863	1.17556721375906	0.144581439665411	0.250797601071692
OG0000978	42.6476570999545	0.590563331851265	1.12066494542507	NA	NA
OG0000979	888.50124433664	3.26690794096601	2.04756479764901	0.0033711829542115	0.0149830353520511
OG0000980	3.08659786496063	0.062235346608384	0.977487325316881	0.817232436235119	NA
OG0000981	11.3284092749572	0.112805799060462	0.942554265041634	0.777204762163744	NA
OG0000982	49.2121955513864	0.231885859160305	0.861580704555326	0.642787299152685	NA
OG0000983	119.500825414951	0.791621426980862	1.21398265265673	NA	NA
OG0000984	1.66385514438532	-0.152343584801488	1.02464381349421	0.745278249339666	NA
OG0000985	38.9633213556455	-0.104101613415563	0.851281452707742	0.821732308540149	NA
OG0000986	455.177901195472	1.95840382976911	1.52949707465958	0.0161941462243084	0.0502144068970803
OG0000987	0	NA	NA	NA	NA
OG0000988	1420.32395794868	3.21902866340329	1.48368628379451	0.00148296899530393	0.00770373504053991
OG0000989	882.354002287615	1.61012790731518	1.80176794423317	0.0287689781090684	0.0746255509039333
OG0000990	3914.33963190112	6.48732745826758	1.38872153794225	1.19577667555608e-07	2.9894416888902e-06
OG0000991	1488.85398775509	5.81406173771601	1.35913137212417	7.66274430935794e-07	1.70283206874621e-05
OG0000992	916.342526170792	3.75711185948805	1.32939977416004	0.000234898963538695	0.00180691510414381
OG0000993	2451.53853753074	4.95243379458372	1.4711904179641	2.9755262676943e-05	0.000371940783461788
OG0000994	320.546709077909	2.53849703540095	2.61730585945719	0.0086931368137637	0.0310469171920132
OG0000995	3203.34537783723	5.10583421950786	1.39521992473638	1.05104677801852e-05	0.000169853737030295
OG0000996	104.219399368518	0.472025633353636	0.995021765979792	NA	NA
OG0000997	119.359707275466	0.387854746144877	0.943631025628882	0.42284657195322	0.515666551162463
OG0000998	32.2379791334115	0.432456818436456	1.00224984264872	0.346012022493738	NA
OG0000999	92.0534911625737	0.614261383744352	1.03212881080096	0.236917116533163	0.346874544284234
OG0001000	198.127226868034	0.858750899957715	1.05571334703637	0.143166108402834	0.250797601071692
OG0001001	329.904602144635	2.21714146004977	1.79635375020816	0.0120292675740628	0.0400975585802093
OG0001002	1174.08212045425	3.80474934984309	1.38979849813789	0.000289173546183714	0.0020380075980334
OG0001003	27.6879726910321	0.259113620648075	0.897180543908842	0.592159123310743	NA
OG0001004	121.272665616223	0.47229680955627	0.904592194028145	0.369697206569776	0.474961416213334
OG0001005	782.570620367606	2.14287677255735	1.9051633790446	0.0137640688154112	0.0447611993997113
OG0001006	1168.31963339931	2.94651207635747	1.91337769876281	0.00465742144653733	0.0192058616352055
OG0001007	438.605030304622	5.32682746701993	1.84611281432235	0.000105639480961398	0.00102754586657717
OG0001008	79.380361172562	0.127631398839035	0.831270113278306	0.801623876319128	0.835024871165759
OG0001009	89.7646153782627	0.302271722177015	0.847728630051776	0.55779797015111	0.635667202451408
OG0001010	387.643546932787	3.6517872719492	2.49359383791026	NA	NA
OG0001011	1957.38267372233	3.81379515866674	1.34982327301661	0.000230067729070369	0.00180691510414381
OG0001012	642.279787504185	4.84600028191504	1.99130591227667	NA	NA
OG0001013	21.287668648637	0.0142578262150566	0.848349869844034	0.980978157709973	NA
OG0001014	9.92914929642147	-0.0970711151192632	0.931010220247189	0.788231857477923	NA
OG0001015	16.1957309753153	0.401731507054105	1.03063656706191	0.328505054727033	NA
OG0001016	15.4941655204262	0.423982112485256	1.01293741575355	NA	NA
OG0001017	59.9979364901731	-0.287477764187575	0.843008265547826	0.559983022698006	NA
OG0001018	872.076428661537	2.6888648592674	2.29208471562316	0.0074650409520483	0.0276482998224011
OG0001019	7.03129616483863	-0.17045839231341	0.972096255607451	0.527844138151881	NA
OG0001020	22.2093333340703	-0.517478532613639	1.06383570564356	0.209221944127778	NA
OG0001022	11.377674323461	0.579186308150773	1.2886370950548	NA	NA
OG0001023	13.3240607546225	-0.439318802708452	1.06026718339872	0.171890847373379	NA
OG0001024	11.460223046238	-0.412790287112039	1.05015852823142	0.217348029380626	NA
OG0001025	7.64004300153572	0.141478746716093	0.939586026315558	0.731550685430294	NA
OG0001026	0.992269179737125	-0.133954148246946	1.02042177906709	0.894953652077368	NA
OG0001027	5.10962591046896	-0.173816309177762	0.962154628057469	0.706946922164007	NA
OG0001028	36.1422037491197	-0.184400657336201	0.842937393850738	0.700475061482397	NA
OG0001029	0.571066353921678	-0.114464675661434	1.017381636119	0.941749384761039	NA
OG0001030	7.9143461519252	-0.221725119307926	0.980595050024904	0.435392377029695	NA
OG0001031	83.6353042933512	-0.588906185937867	0.957921487597496	0.26912657113346	0.379051508638676
OG0001032	2.75849668674409	-0.16916848270353	1.02986348575941	0.607328820299026	NA
OG0001033	1117.92956983139	4.03552797764727	2.0700756305657	0.00133759721730104	0.00703998535421598
OG0001034	644.128769296948	4.69473840910533	1.50861142795659	7.02089047338877e-05	0.000825987114516326
OG0001035	3.86248014645223	-0.249265212836572	1.0479695515498	0.436128844447058	NA
OG0001036	14.5219304735069	0.26680792259051	0.982702584228078	0.495247442208866	NA
OG0001037	2.56336204765424	-0.166861654252337	1.02907157424685	0.626569079490755	NA
OG0001038	20.4136825495351	0.668476006306254	1.23353352965562	0.115753981352324	NA
OG0001039	0.74435624880396	-0.123630623135888	1.01865035982201	0.980433560916763	NA
OG0001040	9.1230688324127	-0.28019697926963	0.995159065532849	0.342626588288292	NA
OG0001041	11.7425437117009	-0.185001890368434	0.917024198499005	0.664705257354973	NA
OG0001042	19.5850265269821	0.519063441428985	1.14090318529981	NA	NA
OG0001043	6387.77088967707	4.97263781313395	1.41909519249096	1.90166296133354e-05	0.000271666137333363
OG0001044	832.785473774718	3.82048854928045	2.02487542775709	NA	NA
OG0001045	62.5625481614459	0.197351254728686	0.845909913791119	0.696040435577967	NA
OG0001046	4.73054789913744	-0.285625986446767	1.06020723212925	0.357749234150149	NA
OG0001047	482.94942146257	2.15912615501693	1.88798205767814	0.0133536163401414	0.0437823486562014
OG0001048	1896.72388706418	4.15078042121755	1.49520545785405	0.000225706894384806	0.00180691510414381
OG0001049	5.05494541688013	0.374305580436729	1.09089654634948	0.1893090627751	NA
OG0001050	30.9210103147341	-0.932198754003292	1.50100052944632	0.0236331173003352	NA
OG0001051	657.922522930998	4.6730232932998	1.94000340266942	0.000424012768523971	0.00270432294783867
OG0001052	3.07291229524618	0.0192232784729273	0.972609858148688	0.887280911226008	NA
OG0001053	22.5403792086907	0.353342502573688	0.90499631019225	0.480499078656661	NA
OG0001054	2.58335403996668	-0.167106106211348	1.02915436437878	0.62458661862622	NA
OG0001055	8.51866045908813	-0.403808426258181	1.11557701639538	0.173544528678376	NA
OG0001056	16.0197852126506	0.327585980777388	0.931910966615468	0.492427969623346	NA
OG0001057	3.70435908205706	0.296697150953432	1.08400727255769	0.0347863819793512	NA
OG0001058	12.5867290292777	0.0132928860316375	0.881128436260503	0.98178706185538	NA
OG0001059	2.88710383128627	-0.202706962854656	1.03544449679739	0.554412653836787	NA
OG0001060	0.289411844089995	-0.0919451072455924	1.01525983663531	0.745259469377145	NA
OG0001061	97.5664190496859	0.565331232980266	0.914189981595171	0.298061203804995	0.40690949324914
OG0001062	65.3330141247848	0.911097908150231	1.08216491442204	0.126111542314388	NA
OG0001063	10.8199118513216	0.342337632743513	1.06265350330932	0.263764571598216	NA
OG0001064	10.7460088779135	0.241807700598674	0.944864645272943	0.579169062910904	NA
OG0001065	0	NA	NA	NA	NA
OG0001066	10.2183346970172	-0.0361646422084027	0.936620932153489	0.919245231418279	NA
OG0001067	25.632971742966	0.420083477526882	0.966385341248979	0.38483460236301	NA
OG0001068	398.147317084153	3.57290044098377	3.00087174797727	0.0034962120053241	0.0153679648585675
OG0001069	302.011446333167	0.843954631426337	1.09381066545007	0.143283112798593	0.250797601071692
OG0001070	16.5214067887985	0.292838796437533	0.944214262861333	NA	NA
OG0001071	1261.81776572456	4.80852486276709	1.38548724023978	2.17762812312332e-05	0.000280984273951396
OG0001072	52.8856156709601	-0.371519771548474	0.877710432490629	0.452568884230865	NA
OG0001073	1908.38102223826	1.7854169244033	1.61633967063067	0.0227941277016559	0.06288035228043
OG0001074	1129.83263883821	5.21936386313065	2.2738732482125	0.00042593086428459	0.00270432294783867
OG0001075	106.809689195675	1.37794103202039	1.87446474574507	0.0352691461435754	0.0876252078101251
OG0001076	2.99325694849912	0.281021287254775	1.07019624461813	0.125748839379398	NA
OG0001077	35.5839417781409	-0.0633549082025619	0.836210634195808	0.888455807473277	NA
OG0001078	4.53775133529158	-0.329718944831584	1.073871451439	0.324143049046178	NA
OG0001079	41.2413830800501	0.100397378296693	0.856622679169373	0.83963099427952	NA
OG0001080	54.0892225803816	11.7175795036196	3.70554262244266	4.04106883941144e-07	NA
OG0001081	1153.64899545292	5.63097329609174	1.94933896368018	9.68002857255619e-05	0.00102754586657717
OG0001082	669.351468676309	4.75666244479318	1.83920084002022	0.000277580541869431	0.00201876757723222
OG0001083	1658.07715787549	4.10196169429965	1.31932984025866	8.93140277645291e-05	0.000992378086272545
OG0001084	3029.41371061399	2.2948889566922	1.52756269404649	0.00900393288305696	0.0315927469580946
OG0001085	3438.090337038	3.37437355635492	1.46502056540342	0.00104989341075318	0.0059993909185896
OG0001086	1525.44289472129	4.95022995829078	1.42592628383517	2.10623918654106e-05	0.000280831891538808
OG0001087	2481.89895877627	5.09686518638413	1.41296001139585	1.26174043213825e-05	0.000186924508464925
OG0001088	931.846571720151	6.03835055764206	2.02237409567121	NA	NA
OG0001089	1.67335337748224	-0.152551986625596	1.02469980696883	0.743629087843369	NA
OG0001092	1.48477252019636	-0.148428951222756	1.02361925127177	0.777378108744079	NA
OG0001093	13.0138336388136	-0.0130375453182868	0.886764305567849	0.971448850764294	NA
OG0001094	71.9185066511929	-0.546936430384627	1.042704307148	0.238955561996147	0.34757172653985
OG0001097	371.799962891947	4.72726113626947	2.18379604250324	NA	NA
OG0001098	11.6693080021395	0.0630952027387358	0.915049416201877	0.887331632352772	NA
OG0001099	5.74264694806035	-0.081201797848282	0.955166602554973	0.753990505030895	NA
OG0001101	14.0006243219556	-0.183392903907078	0.900341599583891	0.670704174567049	NA
OG0001102	4.88080300447317	-0.0682367589410573	0.973597373963293	0.801924184775443	NA
OG0001103	10.27470948645	-0.69006589496697	1.32297661045839	0.0652767689443888	NA
OG0001104	7.6982706610727	-0.0607408071201693	0.964650768575669	NA	NA
OG0001105	164.922819610149	-0.72251265429489	1.09672084877314	0.165318993860092	0.273254535305937
OG0001107	2.58335403996668	-0.167106106211348	1.02915436437878	0.62458661862622	NA
OG0001108	3.89448277825857	-0.230098208743505	1.04357999305062	NA	NA
OG0001109	7.41178531308648	-0.143467126019767	0.978792466349203	0.564031531717014	NA
OG0001110	7.05489807255006	-0.365530764435917	1.09476673277973	0.222902813956794	NA
OG0001111	1826.81850789638	1.91685885263879	1.55862710902835	0.0179307438984928	0.0539270493187752
OG0001112	1.75127015202648	-0.154390242321187	1.02519181303502	0.730564184583229	NA
OG0001113	3.31576854383401	0.0873037700978585	0.985575281195085	0.732399680847824	NA
OG0001114	20.427259278456	-0.438590194225166	0.986101974934307	0.346930687929889	NA
OG0001115	6.95671653706752	-0.505266237313703	1.16662275671913	0.149837754119285	NA
OG0001116	47.3596766272884	-0.726774671328496	1.18899747794239	0.122141332430259	NA
OG0001117	10.4106372110582	-0.122615338382365	0.932480392874771	0.737288505626745	NA
OG0001119	6.5524738890733	0.0444695282172938	0.947246029782401	0.909620344411296	NA
OG0001121	3377.66607026778	2.18094429332022	1.50925732249217	0.0108943654220747	0.0373525924383411
OG0001122	1.04514130923151	-0.135794856225018	1.02078177934832	0.879841851958016	NA
OG0001123	36.7049357586643	-0.661328944245793	1.05529529742636	0.207839873268853	NA
OG0001124	0.0413445491557135	-0.0399947808984625	1.01372382475255	0.323913325653435	NA
OG0001125	1.91665030039576	-0.157313381566042	1.02603775151755	0.70556905438668	NA
OG0001126	187.518209236962	13.6890273817539	3.90635746311607	2.05704743856142e-08	6.32937673403513e-07
OG0001127	0	NA	NA	NA	NA
OG0001128	2.48067294934281	-0.165795769426381	1.02871190514812	0.635283291375247	NA
OG0001129	15.0632722101505	0.00919637819801994	0.920095681951006	0.989027322070839	NA
OG0001131	9.69686552614525	0.263178279446153	1.0045142064731	0.450770158341203	NA
OG0001133	19.6211750258939	-0.22790845794676	0.93734326823183	0.567429527025406	NA
OG0001134	8.25724782806327	0.051602533752775	0.922144406969207	0.902153162503792	NA
OG0001135	1.40571467129426	-0.146469606347125	1.02313458385486	0.793278770778414	NA
OG0001136	35.3314088084004	0.0146397386093459	0.840635221969199	0.98224521985633	NA
OG0001137	17.5191810162083	-0.0456066909776017	0.893662832154567	0.912626714463709	NA
OG0001139	14.8153039864801	-0.490444619115032	1.08810762718279	0.137388726613264	NA
OG0001140	21.4703567167432	-0.226514991524523	0.880314726551103	0.629614756053642	NA
OG0001142	0.0380710902614452	-0.038676424136682	1.01376369782103	0.323913325653454	NA
OG0001143	6.59335603810448	0.0279886351554113	0.921767455776668	0.951048116285728	NA
OG0001144	94.0869118406936	-0.406111674701544	0.863653609757402	0.428649166749261	0.516444779215977
OG0001145	4.43374992688784	-0.36268914577356	1.08576803312286	0.301274233882094	NA
OG0001146	4.77413668588607	-0.379615282109924	1.09388215196871	0.275215291686202	NA
OG0001147	7.85657281906855	-0.260443144302298	0.992992165044142	0.409705819468975	NA
OG0001149	398.411921653697	0.307386281616763	0.947187297675543	0.497857694330046	0.582289700970814
OG0001150	19.5632300735376	-0.628216896997924	1.18360093269523	0.0750066315664367	NA
OG0001151	20.8474473439742	0.148983802084387	0.898191484699782	NA	NA
OG0001153	30.5466117732319	0.0488065193712097	0.830073168495945	0.92553367692207	NA
OG0001155	0	NA	NA	NA	NA
OG0001157	562.532660267268	6.51619829628542	1.92219697153596	NA	NA
OG0001159	8.20250939598349	0.489746133123512	1.20565864207402	0.00327627382824345	NA
OG0001161	5.76428884841687	-0.319117731942823	1.07349695486203	0.289399249819578	NA
OG0001162	1.63705688124215	-0.151834052645602	1.02450504148123	0.749581943268083	NA
OG0001163	363.551943112945	11.8623209307184	2.87823901497872	NA	NA
OG0001165	3.52581230682789	-0.234437211742515	1.0435816134104	0.472259137357034	NA
OG0001166	27.9375884640079	-0.469363411343521	0.955315636337053	0.331676364745046	NA
OG0001168	44.9350331131996	0.177726090810075	0.850705870969012	0.723422734174823	NA
OG0001169	22.3694219545953	-0.0105449425505928	0.861515894464531	0.976510229055532	NA
OG0001170	46.5843622588212	0.463812373178183	0.979241419449665	0.343094291157252	NA
OG0001171	6.01281533186165	-0.44267209426343	1.12782833182739	0.198690393793909	NA
OG0001173	46.2833988973194	-0.191172837353546	0.839470441395731	0.695487729382069	NA
OG0001175	37.2296655610177	0.627410897159793	1.1529068779609	0.170160661149139	NA
OG0001177	513.42563204314	-0.496070155926446	0.852433557392412	0.346191662669568	0.45253812113669
OG0001178	4.93745684388514	-0.0885822358249773	0.968661004656667	0.764073752335323	NA
OG0001179	134.39940944787	-0.391110388796447	0.850699275709891	0.443152114883641	0.525996575529544
OG0001180	7.80039714645207	-0.202359476331216	0.979476117984612	0.465417871478518	NA
OG0001181	0.190355451307226	-0.0793876679331705	1.01447530353646	0.63419842725689	NA
OG0001182	39.9951470911416	-0.536719874903475	0.95672537760011	0.291001909162315	NA
OG0001184	41.2107534817774	-0.424107479640783	0.987414155806891	0.337087534233116	NA
OG0001185	8.00184919774591	0.159128874622448	0.961792931648776	0.672575976452809	NA
OG0001187	1.48871249760792	-0.14845425983809	1.02362795171991	0.776946790446768	NA
OG0001188	30.2965658919994	0.158882145889191	0.841564327167406	0.752300000172529	NA
OG0001189	0.0437856616943506	-0.040930545428318	1.01370043174214	0.32391332565342	NA
OG0001193	12.386143973411	0.250740081465997	0.960668416604079	0.547886992177586	NA
OG0001194	12.9232971233486	0.273244179525755	0.992551995205651	0.471567048697507	NA
OG0001195	2.38137369560811	0.221763061240895	1.05466581825488	0.0814570517081965	NA
OG0001197	4.10822013365081	-0.258965538801421	1.05107412500586	0.41281515613232	NA
OG0001198	5.42424008444069	0.383333801612726	1.12983846093987	0.0121689890558107	NA
OG0001199	2362.56082651612	7.77333780962021	1.51404266732648	9.82009366849519e-09	3.27336455616506e-07
OG0001202	0.868235532269984	-0.129176101606071	1.01955181881997	0.934452568586554	NA
OG0001203	537.957037778046	5.13333349618404	2.14331198382503	0.000357613402785356	0.00242449764600241
OG0001205	24.3848787966906	0.000464838545550232	0.857036377032607	0.995126717475861	NA
OG0001206	972.721192773323	1.74764415111286	1.59808427927762	0.0240081736614471	0.0644514729166364
OG0001207	23.3922027380365	0.845425251357992	1.40722245196562	NA	NA
OG0001208	21.6359260558231	-0.289299186313318	0.950196268164221	0.477902605053882	NA
OG0001209	2.09179294717316	-0.160237354934496	1.02691843240798	0.681442616594181	NA
OG0001212	10.0398438212853	-0.0282192957836424	0.953033533544428	0.925485531818382	NA
OG0001213	0.906306622531429	-0.130715837890512	1.01982254968351	0.921725668454608	NA
OG0001214	0	NA	NA	NA	NA
OG0001216	453.053899790621	2.79949214708796	2.12106103791903	0.00616515647724872	0.0240427946780159
OG0001217	0	NA	NA	NA	NA
OG0001219	1.51296925899317	-0.148982216997252	1.02376351292997	0.772290812905395	NA
OG0001220	1.42005948253928	-0.146848440935614	1.02322651031672	0.790180773872111	NA
OG0001221	34.2002656832916	-0.431390994528069	0.996840731279149	0.321713592666925	NA
OG0001224	46.9718209354283	-0.432087612093611	0.910194700350451	0.381278728515895	NA
OG0001226	0.82689098311427	-0.127457852306259	1.01926054556165	0.948923121358073	NA
OG0001227	61.0065183531335	-0.134780874481991	0.821702078581238	0.77644335782566	NA
OG0001228	391.938998572813	1.11168345883542	1.59991025427105	NA	NA
OG0001229	4.23355323663664	0.325591564254857	1.0978159764847	0.0245683008971739	NA
OG0001230	93.8445853220377	-0.717958591452034	1.1641162290655	0.140600157215518	0.250797601071692
OG0001231	8.90266909522049	-0.29888300862435	1.00617421618631	0.346913722331661	NA
OG0001232	5.25381631131872	-0.30279289366761	1.06673254254522	0.320409375732878	NA
OG0001233	99.6368260069643	-0.14667892470164	0.800143787027159	0.763864798001675	0.807443888113905
OG0001234	2.06722745778568	-0.159850867022924	1.02679962728065	0.684629762964125	NA
OG0001235	1340.51531674615	4.34187911665738	1.60894457971513	0.000254524911706929	0.00188536971634762
OG0001236	19.7859199038595	-0.448047703562251	1.02827143557141	0.26470719634092	NA
OG0001237	101.824452763195	2.56569669526048	3.02858171928111	0.00820954665719993	0.0298528969352725
OG0001239	0	NA	NA	NA	NA
OG0001242	38.9223920258534	-0.245333448682554	0.857216203681138	0.617824047361633	NA
OG0001243	0	NA	NA	NA	NA
OG0001244	4.09466382305884	0.172584237084105	1.00388775651735	0.543109736252177	NA
OG0001245	14.7116247216622	-0.483596031374021	1.08476499341202	0.141087564224252	NA
OG0001246	0	NA	NA	NA	NA
OG0001247	16.1930102881273	0.405653661698024	1.07724060273323	0.242882068202493	NA
OG0001248	594.034073431337	3.62226984623276	2.29418620406155	NA	NA
OG0001249	29.4099900744134	-0.18845634816901	0.91005158179642	0.653294675404896	NA
OG0001250	7.55966432930709	0.221326770499728	0.983596165129593	0.544331397655734	NA
OG0001251	465.631510311611	0.62505930574828	1.0115775630753	0.237609062834701	0.346874544284234
OG0001253	44.1096160224315	-0.570838474484774	1.06817708027003	0.209422352541469	NA
OG0001254	12.6997753397314	-0.212497318629368	0.949264632534566	0.56868100571168	NA
OG0001255	160.68532594112	-0.884471345511221	1.06295621876049	0.128540172163634	0.237703439312626
OG0001256	18.0019862557424	-0.187766542898365	0.926323855204511	0.636419536186486	NA
OG0001259	0	NA	NA	NA	NA
OG0001260	9.39319624378754	0.52655799284592	1.23749862564368	0.00207115252822115	NA
OG0001261	0	NA	NA	NA	NA
OG0001262	0.919498895581362	-0.131171280925861	1.01990600980414	0.917694114048325	NA
OG0001263	112.814760845778	-0.235105212565087	0.831506064195173	0.633008912901995	0.702442404831989
OG0001264	13.1561137752955	0.00112614869256553	0.930615608165892	0.994782325684232	NA
OG0001266	6.73520419676983	0.227769655924284	0.962604825496975	0.575402983582824	NA
OG0001268	5.96247784010975	-0.438014791226558	1.12525793849211	0.202501011643746	NA
OG0001269	6.36373388163237	-0.0216623519866507	0.947952551855289	0.954226893193236	NA
OG0001271	802.191803035778	4.07872909904554	1.738449044987	0.000634060485860281	0.00390191068221711
OG0001274	7.75090211813176	-0.241429541332911	0.990951327238423	0.436714466304294	NA
OG0001275	871.233985275259	5.70274440756746	2.45516080393662	NA	NA
OG0001277	665.500778616393	1.86320047537865	2.25973346137092	0.0186424195274783	0.0542773581496355
OG0001284	34.0348273182131	-0.375239010359619	0.973860359013365	0.378663136151731	NA
OG0001285	10.9243271889907	-0.344013093800431	1.01894795608101	0.258971004217504	NA
OG0001286	356.544091168673	4.39277293408987	3.35865687152556	NA	NA
OG0001288	1.5297483187614	-0.149397408218413	1.02386871687619	0.76903307131563	NA
OG0001289	4.75103255422761	-0.0606327323696864	0.9733111999591	0.8212199660599	NA
OG0001290	4.76274739121622	0.352345834877146	1.11190391071026	0.0177563213486941	NA
OG0001294	1.56662927215216	-0.150279217432646	1.0240951393239	0.762072309901334	NA
OG0001295	1.4913194379849	-0.148581146075857	1.02365778260106	0.776129654051313	NA
OG0001296	0.785546433958557	-0.125593649220836	1.01895542524783	0.964149433604784	NA
OG0001298	595.824459879852	3.25413192904315	1.80616430297071	0.00262510065701545	0.0122097704977463
OG0001300	0	NA	NA	NA	NA
OG0001301	9.78407908347122	0.343317517459593	1.03306826648283	0.34646319622321	NA
OG0001302	2.72172563466341	-0.194137367049962	1.03350212799658	0.578309539061874	NA
OG0001303	9.74081576943992	0.0981997241169558	0.939104189521923	0.795590372219948	NA
OG0001304	13.591885060477	-0.114381857445218	0.904058279513954	0.792582443546483	NA
OG0001305	37.8738579492993	-0.34049791756017	0.950125822365186	0.433050602247869	NA
OG0001306	138.717607035528	0.635754679683403	0.995179661202592	0.235309752878248	0.346043754232718
OG0001308	20.4487407843867	-0.126427365110352	0.9179552092451	0.748879714542784	NA
OG0001310	7.87885025860442	-0.223025663040771	0.980242140273243	0.434114923859982	NA
OG0001312	0	NA	NA	NA	NA
OG0001313	0	NA	NA	NA	NA
OG0001314	2.39314218515229	-0.175184803875695	1.02970736783736	0.631500036324587	NA
OG0001316	2.64605114596567	-0.167924650032515	1.02943171284286	0.618180719936811	NA
OG0001317	36.889855267639	-0.444888479462231	0.918988331257626	0.375459096164466	NA
OG0001318	25.9056522010631	-0.875066375735971	1.42971472150601	0.0344962440503662	NA
OG0001322	1.61908277233422	-0.154478282539731	1.02468300417505	0.74953017278178	NA
OG0001324	21.3452126238183	-0.722587972545966	1.27057227065752	0.0589724818942326	NA
OG0001325	1.83899779116272	-0.15594441390004	1.02563750561758	0.717139449747219	NA
OG0001326	1.20143303805433	-0.140883603358025	1.0218427126448	0.838813899848568	NA
OG0001330	457.747375429355	5.67151740256195	2.73457344955565	NA	NA
OG0001331	0	NA	NA	NA	NA
OG0001332	6.07691543399557	0.0574447329168849	0.950531841753656	0.880009241525209	NA
OG0001333	0	NA	NA	NA	NA
OG0001334	0	NA	NA	NA	NA
OG0001335	0	NA	NA	NA	NA
OG0001336	2.38137369560811	0.221763061240895	1.05466581825488	0.0814570517081965	NA
OG0001337	0	NA	NA	NA	NA
OG0001338	9.51893340141549	-0.0435262164690344	0.938457231821463	0.903422031713907	NA
OG0001342	1.03361372889284	-0.13543300149474	1.02070895029236	0.882920504550838	NA
OG0001343	4.21736291916778	0.0222010733022357	0.98154772928685	0.989824945319541	NA
OG0001344	0	NA	NA	NA	NA
OG0001345	1.71319906176504	-0.153670458789899	1.02498996598766	0.736744825033924	NA
OG0001346	9.37241835112855	-0.404221844206402	1.11756514000928	0.16154366749025	NA
OG0001348	14.1313679073195	-0.14730759532135	0.893742288160931	0.739989463679096	NA
OG0001349	19.3588838990137	-1.2997404500098	2.50171463028591	0.0118020592446387	NA
OG0001354	1.52284361045781	-0.149274636874906	1.02383603024972	0.770142221726559	NA
OG0001355	2013.94209752973	3.89624725174662	2.07638629841399	0.00161391832539125	0.00817173835641139
OG0001357	0	NA	NA	NA	NA
OG0001360	0	NA	NA	NA	NA
OG0001361	9.96731186860864	-0.314492628572709	1.00658237842288	0.296280917049901	NA
OG0001362	23.8039608767388	0.624534005422571	1.19052208452728	0.135846065292126	NA
OG0001363	7.2241323905483	0.397886449993551	1.09396317975245	0.19277909237062	NA
OG0001364	7.5686617915979	-0.180600333549645	0.988004208597047	0.520408118075064	NA
OG0001365	7.27856676034645	-0.191473205772361	0.974025836090521	0.490795826635681	NA
OG0001368	295.570544856561	4.77253150189576	4.96071097351388	NA	NA
OG0001370	3.93721503555962	-0.298423501358908	1.06148309322457	0.379257897800438	NA
OG0001371	31.5151522550951	-0.312769552017146	0.880388128495145	0.516462166055065	NA
OG0001373	0	NA	NA	NA	NA
OG0001374	730.60706265424	0.290144019803118	0.939567959051159	0.523816469768599	0.605568173142889
OG0001376	0.413445491557135	-0.103417129087911	1.01619324555573	0.846611022667066	NA
OG0001377	6.31613112653883	-0.464171282461138	1.14036845924599	0.180624658417295	NA
OG0001378	2.13978285159027	-0.160985034247307	1.02715039397631	0.675270957352703	NA
OG0001379	5.28930249154247	-0.0444729046231548	0.972272798226501	0.811114244965716	NA
OG0001380	9.58348963245164	-0.638734304715515	1.27419105369617	0.0795649916928297	NA
OG0001383	7.04490468257389	-0.244114547816541	0.967080798868417	0.581965656297474	NA
OG0001384	1.69512651538425	-0.153022999771688	1.02482715375445	0.739895285358509	NA
OG0001386	0.690806136955061	-0.12093589473359	1.01824816664383	0.997443068265815	NA
OG0001388	43.8176739617384	-0.219861950825254	0.837477930934754	0.655112817259015	NA
OG0001389	49.3115209755301	-0.316659541454611	0.915740551472536	0.487412945133862	NA
OG0001390	4.84989303494421	-0.0215603458076951	0.971465847432191	0.876714419918016	NA
OG0001392	285.611560823056	2.50536440163053	2.22078933432864	0.00887000888557309	0.0313982615418517
OG0001397	1.77126869590715	-0.154733255854333	1.02528984844674	0.727525634318005	NA
OG0001398	7.15389393898278	-0.367766572158205	1.09595965244481	0.21941472402968	NA
OG0001399	22.8529725367672	-0.125941793631156	0.884844386811177	0.778579677953376	NA
OG0001400	0	NA	NA	NA	NA
OG0001402	7.10045186822924	-0.165550230335908	0.985343317939889	0.559546749752157	NA
OG0001403	1181.10108878807	0.100995844319484	0.829016113688788	0.8478995226133	0.867241945977088
OG0001404	0	NA	NA	NA	NA
OG0001405	11.4617922014291	0.227289631095729	0.915308218569605	0.620213678725689	NA
OG0001408	188.214935053283	-0.454465104608048	0.853662726034325	0.384482895842224	0.486687209926866
OG0001409	1.48840376960569	-0.148475922372626	1.02363243191602	0.77686644772949	NA
OG0001410	22.7101310427249	-0.521816343772362	1.06852778601081	0.204899153664495	NA
OG0001411	0	NA	NA	NA	NA
OG0001412	20.0267072694576	-0.711622931532616	1.25427183507102	0.0634566702330829	NA
OG0001414	0	NA	NA	NA	NA
OG0001415	0.0437856616943506	-0.040930545428318	1.01370043174214	0.32391332565342	NA
OG0001417	0	NA	NA	NA	NA
OG0001418	32.5793212974038	-0.382352341468979	0.973979082051052	0.37392250863053	NA
OG0001420	19.8962121665257	-0.108188493308204	0.880294202608014	0.809339836652312	NA
OG0001421	2.20248682160469	-0.165833882443005	1.02792144940279	0.6624339699288	NA
OG0001422	11.8952078089324	0.0828481413390955	0.877677958711704	0.858561222414892	NA
OG0001424	3.1694006765433	-0.278165122986782	1.0531696335187	0.447500964955957	NA
OG0001426	12.7292143087832	-0.142840668833936	0.93684605501244	0.715765580053192	NA
OG0001428	2.72172563466341	-0.194137367049962	1.03350212799658	0.578309539061874	NA
OG0001430	4.13751523485465	0.0263995163640328	0.974242169759358	0.982250157007717	NA
OG0001432	5.94013837190351	-0.079841089661791	0.972322794493624	0.717539455476293	NA
OG0001433	47.314057313912	-0.655291028637496	1.0983500899238	0.203532977648225	NA
OG0001436	3.18944348210876	0.10366745735866	0.996690735769907	0.709045372984964	NA
OG0001439	5.30694203014772	-0.0903098999472337	0.974801083559638	0.742576220445929	NA
OG0001441	3.04286638883258	0.256361246958542	1.06709640986798	0.0550539537489676	NA
OG0001442	17.7615852975046	-0.306409524164334	0.911414858990328	0.505623498124638	NA
OG0001443	8271.2993301906	0.178694142741654	0.806509580845286	0.743839117940756	0.793767905654481
OG0001444	0.970851880603739	-0.133206754632833	1.02027945007488	0.901331936034706	NA
OG0001447	0	NA	NA	NA	NA
OG0001452	760.854501990074	0.855747337015441	1.15865197162013	0.131966610568927	0.241034905148726
OG0001453	1074.09256920566	0.246230524282	0.866931131948304	0.619141769913279	0.693716268810396
OG0001455	35.533958011885	-0.359614336472819	0.889358833413254	0.463681189141323	NA
OG0001456	237.163347464743	0.878529733524939	1.62183868443266	0.0194582685956799	0.055262023181343
OG0001457	0.0437856616943506	-0.040930545428318	1.01370043174214	0.32391332565342	NA
OG0001458	7.92849678307527	0.267912386838277	1.02743225120113	0.382262976126974	NA
OG0001459	38.5629118653201	-0.592279398634341	1.02544527142963	0.250580645068303	NA
OG0001461	0.612999263720908	-0.116742613151622	1.01767472189351	0.96187810519176	NA
OG0001463	0	NA	NA	NA	NA
OG0001464	0	NA	NA	NA	NA
OG0001465	3.30746346612237	0.27292553459139	1.07371405438578	0.046089357938356	NA
OG0001466	0	NA	NA	NA	NA
OG0001468	3.50648028146452	-0.233070835260508	1.0432238371711	0.475044249993984	NA
OG0001470	3069.95525203072	0.863092558256328	1.05974668004092	0.14167345841476	0.250797601071692
OG0001471	534.777642063445	0.779955985185989	1.12859306966794	0.154135165387261	0.262357728318742
OG0001472	4.81518132280141	-0.389414891552613	1.09819582685178	0.266713993063173	NA
OG0001473	3.85810626392997	-0.01070947013154	0.968232964063948	0.96836041567601	NA
OG0001474	24.4397504918687	-0.0754316050186001	0.869489331661557	0.866085970364064	NA
OG0001475	30.543167442746	-0.143505671482764	0.887303376820911	0.750567193453053	NA
OG0001479	14.660312295838	-0.484279004563002	1.08473383535589	0.141010760477468	NA
OG0001481	13.4825942936222	0.465904824405899	1.12686141153366	NA	NA
OG0001483	2.78244472012711	-0.19682567280857	1.03411872127371	0.569886887617993	NA
OG0001484	0.612999263720908	-0.116742613151622	1.01767472189351	0.96187810519176	NA
OG0001486	5.21759771172989	0.0445002500653986	0.969277454826969	0.886370892605261	NA
OG0001487	0	NA	NA	NA	NA
OG0001489	7.80543588828312	-0.383864093553707	1.10455233193449	0.196622816101146	NA
OG0001493	1.98453835947425	-0.158469675738261	1.0263824168868	0.6958736962091	NA
OG0001495	390.976231868169	3.56621373128068	2.27985010437702	NA	NA
OG0001497	16.5816919181838	-1.02335178154191	1.70376388780755	0.0413950979247277	NA
OG0001500	7.39159643683676	0.251865322587033	0.997025309733072	0.482952921059865	NA
OG0001502	4.52929769082609	-0.268203778229629	1.05464207203588	0.383532626460202	NA
OG0001503	0	NA	NA	NA	NA
OG0001504	14.4122758211158	0.692178819036872	1.40974971891034	NA	NA
OG0001505	163.012893381013	-0.466457214862746	0.859630235917441	0.371051257469735	0.474961416213334
OG0001506	1.71683031117436	-0.153712093280989	1.02500254059613	0.736287319918497	NA
OG0001507	71.9929855484658	0.0443782879717739	0.871344633713342	0.929976195174384	0.941993689639657
OG0001509	16.8515939351459	-0.431457489122492	1.00733449919744	0.351267305793121	NA
OG0001511	3.19055871416619	0.0437750345453313	0.987124335297372	0.860784012443798	NA
OG0001512	5.67208419793202	-0.428424005381254	1.11940489435899	0.21528160370974	NA
OG0001514	19.405706374105	-0.186297313564017	0.888073318868563	0.685844576548901	NA
OG0001515	15.6722339853159	-0.549176548635798	1.13053880205706	0.119923144754201	NA
OG0001518	199.986843247823	6.39667651572272	3.23944430694101	NA	NA
OG0001521	48.7501364778775	0.245705812581956	0.916634783414312	NA	NA
OG0001523	46.7751538307296	-0.247347112352553	0.843122016225865	0.610822792296241	NA
OG0001524	3.96895615934685	0.311467578812444	1.09088611295292	0.0291368080156232	NA
OG0001525	3186.11338709069	0.604515283461881	0.95298414357549	0.259222906618539	0.37164574425597
OG0001526	3.05115137327728	0.174773660094682	1.01429937782939	0.47777128709475	NA
OG0001527	2.86187868739693	-0.192532036108537	1.03364961480595	0.568924674442373	NA
OG0001531	2.85355717558704	-0.201371112255302	1.03511462511075	0.558645839317049	NA
OG0001532	6.69019871717002	-0.14918724975154	0.982604796773878	0.596364018201902	NA
OG0001533	12.2352571326925	0.715322352187442	1.33774101642633	NA	NA
OG0001534	2.00915782364357	-0.158906452614482	1.0265129653067	0.692361458458716	NA
OG0001538	13.8480275448372	0.133958877973057	0.929967871059953	0.747190431306915	NA
OG0001539	10.8989609593522	0.113995745489194	0.924046234447539	0.790961680766398	NA
OG0001540	2.9430950556738	-0.205511716210157	1.03610544152461	0.546651139337093	NA
OG0001541	55.494987147035	-0.0481956641279376	0.846999221448798	0.913040358958903	NA
OG0001544	21.255892248007	0.296302670586892	0.932395650352436	0.517448487222408	NA
OG0001545	57.6773724551767	-0.193682158848418	0.908601027106804	0.648662527962209	NA
OG0001546	0.0380710902614452	-0.038676424136682	1.01376369782103	0.323913325653454	NA
OG0001549	0.0437856616943506	-0.040930545428318	1.01370043174214	0.32391332565342	NA
OG0001550	0.0413445491557135	-0.0399947808984625	1.01372382475255	0.323913325653435	NA
OG0001555	60.6077105104794	-0.497814638527563	0.906851704461307	0.341669964773237	NA
OG0001559	2.33180444180852	-0.0141024675977407	0.985980976020696	0.936117090014478	NA
OG0001560	185.426535236955	-0.728721257892405	0.994138455992732	0.18518407720226	0.293942979686128
OG0001561	5.13190163280433	-0.39081930473602	1.09996679943121	0.255093661047151	NA
OG0001562	11.020308932673	0.235526446695179	0.924767566597889	0.601356240176877	NA
OG0001563	1.60797382130787	-0.151199600899376	1.02433651028737	0.754674973121627	NA
OG0001565	20.6448162011818	0.171491281926218	0.864668485434562	0.726737950397781	NA
OG0001566	45.0062876486036	0.139595776703944	0.836885432466761	0.783151539650695	NA
OG0001569	2.21811334317782	-0.165469861337811	1.02792267700022	0.661297836552692	NA
OG0001570	102.840805139742	-0.151281429175095	0.8213773084998	0.754851918815235	0.80303395618642
OG0001571	57.5006985853838	-0.0907904915361614	0.826861031571055	0.847670958149526	NA
OG0001572	7.87752428659152	-0.563599872710395	1.20876065592861	0.115535667579283	NA
OG0001573	19.4586152500505	-0.393888066560797	1.02489938925449	0.304487485839133	NA
OG0001575	506.06493958287	15.3636631734568	3.95792074763348	NA	NA
OG0001576	5.01024926785472	-0.292442907475327	1.06297400623397	0.33999828987205	NA
OG0001585	1.69520485959017	-0.0115683146886812	0.986636238654068	0.890684569914009	NA
OG0001587	13.3728312221426	0.124906732288192	0.925667148687568	0.770921061239583	NA
OG0001591	1.36681123467718	-0.145466201944819	1.02289284341514	0.801375563311723	NA
OG0001592	54.0299997233666	-0.54022881421539	0.943418014650626	0.297709322626713	NA
OG0001593	29.7974073920045	0.0134984394470418	0.862933275172861	0.984086107877887	NA
OG0001594	1.77781561369568	-0.154853207988937	1.0253239432091	0.726497332012768	NA
OG0001596	0	NA	NA	NA	NA
OG0001597	0	NA	NA	NA	NA
OG0001598	7.27818321906266	0.0238511687841634	0.958133037145379	0.946745960897366	NA
OG0001599	11.0686140240843	0.108422334206026	0.926765426482501	0.784393892222326	NA
OG0001601	836.724947703634	1.35655676456718	1.79886045010526	0.0379219763486869	0.0919320638756047
OG0001602	0	NA	NA	NA	NA
OG0001603	0	NA	NA	NA	NA
OG0001606	1.03361372889284	-0.13543300149474	1.02070895029236	0.882920504550838	NA
OG0001608	9.70161916930557	0.36888415236285	1.06251341078712	0.27332250562629	NA
OG0001610	15.7485403205813	0.388136281367057	0.968750868050791	0.408176924579778	NA
OG0001612	15.5393711773299	0.0799581669197618	0.863659455039322	0.869327118853528	NA
OG0001613	0	NA	NA	NA	NA
OG0001615	2.24907515696321	0.221448165278735	1.05451418576698	0.083617434857329	NA
OG0001616	6.80762128800727	0.136222868507824	0.9677078581225	0.701574881845625	NA
OG0001617	6.07524972796592	0.224457487529224	1.0132872533899	0.456954574692832	NA
OG0001618	2.93571579152964	-0.251622519022419	1.04562284027771	0.493469132329979	NA
OG0001620	2.7017405063664	-0.234683411584287	1.04100827515874	0.531588048293163	NA
OG0001624	0.861688614481447	-0.128885159056199	1.01950110997484	0.936666968245262	NA
OG0001626	0	NA	NA	NA	NA
OG0001627	682.679206223419	5.13776623526692	2.0254792229941	NA	NA
OG0001629	1251.25932907649	4.66710056658537	2.01715648381374	0.000518084281833017	0.00323802676145636
OG0001630	32.7498021586227	-0.102625007130339	0.840255149802147	0.827130145695445	NA
OG0001632	12.316323618581	0.345526416969481	0.979684184704842	0.433197014657963	NA
OG0001633	0.0380710902614452	-0.038676424136682	1.01376369782103	0.323913325653454	NA
OG0001636	0	NA	NA	NA	NA
OG0001637	1.53249815930227	-0.149432928865217	1.02387876394707	0.768655747693111	NA
OG0001638	18.1164504787054	0.574198317900556	1.1554499580801	0.165340137143385	NA
OG0001639	172.251187309145	-0.782114514190128	1.01438440137195	0.162656463762666	0.269969234460857
OG0001643	58.7518237868838	-0.0178346801682126	0.821225103887903	0.964394164359206	NA
OG0001644	0	NA	NA	NA	NA
OG0001645	0.0380710902614452	-0.038676424136682	1.01376369782103	0.323913325653454	NA
OG0001647	84.7544480782776	0.531468183709676	0.920840667147339	0.315882158793435	0.423595150908799
OG0001648	1.57109286791711	-0.150344701308205	1.02411335581555	0.761430723389555	NA
OG0001649	3.20800790340662	0.114082277788528	0.992750597395655	0.697609864308772	NA
OG0001650	5.48725721062027	-0.425733589429093	1.11738802356339	0.221890143244096	NA
OG0001651	5.56397707581009	-0.0786249152640238	0.982980728534859	NA	NA
OG0001654	6.65648623363245	-0.150155249262087	0.982111286245741	0.595602322311054	NA
OG0001656	4.69869471906321	-0.37660623797148	1.09235043362199	0.280219219862321	NA
OG0001657	10.7595387220957	0.174616318606914	0.927969926500703	0.683819071920076	NA
OG0001658	8.48345956573871	-0.599669758492251	1.23792482441088	0.098432311465797	NA
OG0001659	3.00619932714788	-0.256872020367946	1.04719139359698	0.482843742810476	NA
OG0001662	10.8990685509248	-0.735537882629557	1.37093925383293	0.0553526386926253	NA
OG0001663	0	NA	NA	NA	NA
OG0001668	1.10406161758191	-0.137811098512783	1.02118781746296	0.863280570613729	NA
OG0001670	14.7358797902993	-0.590431335005218	1.14902862023629	0.195064723855236	NA
OG0001673	8.22047751830025	-0.270044047062472	0.996986053622538	0.390551932434633	NA
OG0001674	0	NA	NA	NA	NA
OG0001676	2.12255911920306	0.179370921324982	1.03062139876803	0.308971440096962	NA
OG0001677	4.4018716663865	-0.00187234234660251	0.963687591048049	0.93639776574789	NA
OG0001678	15.3083872174551	0.227803672195085	0.91219302992409	0.617977559749464	NA
OG0001679	8.22011841747955	0.257235160870781	0.96114865747382	0.54206567529656	NA
OG0001681	13.7999399414136	0.241927427940104	1.00292251896316	NA	NA
OG0001682	10.8981376576218	-0.101100977491149	0.950754749074037	0.764303889562493	NA
OG0001683	1.58818065568757	-0.150722656716508	1.02421226945458	0.758378405926848	NA
OG0001684	23.6236800648282	0.229253614985405	0.919743375169739	0.616482362935542	NA
OG0001687	0	NA	NA	NA	NA
OG0001689	4.18163080148549	-0.262497632486544	1.05220342220336	0.405370387182897	NA
OG0001690	22.4533671263892	-0.507938592927243	1.06248154384206	0.213823321341844	NA
OG0001692	0	NA	NA	NA	NA
OG0001694	6.72583916986318	-0.138549425045904	0.971417069385352	0.587112226228868	NA
OG0001695	8.77254128734124	0.0468098397872217	0.939306253592758	0.906738584732668	NA
OG0001696	0	NA	NA	NA	NA
OG0001697	0	NA	NA	NA	NA
OG0001698	71.8736690459457	2.69620116407503	2.45343057742248	0.00722844607633324	0.0270222283227411
OG0001699	0	NA	NA	NA	NA
OG0001700	8.53332606903002	0.183188589292164	0.988671255615346	0.579313639854641	NA
OG0001702	5.56946784959827	-0.427362182722362	1.11850066838551	0.218637513515833	NA
OG0001705	8.57971276018723	-0.0678355017791176	0.943499623223355	0.852430182524589	NA
OG0001706	1590.83609865528	2.88429602910955	1.8370769443895	0.00483212753379586	0.0195237476112964
OG0001707	216.806129736405	1.54281510991986	3.29215103690282	0.0124890122816526	0.0412859910137276
OG0001708	0	NA	NA	NA	NA
OG0001710	47.5073832092583	-0.171144261458064	0.847733364472186	0.715580730947339	NA
OG0001712	3.08423103125524	0.148136412406287	1.00385189683139	0.558667250795682	NA
OG0001716	3.90783401513141	-0.297649956504727	1.06134453644473	0.383275419040258	NA
OG0001717	21.6852986645848	-0.399135600839777	1.01987903646937	0.299819831628318	NA
OG0001718	15.1758602862395	-0.663203296775688	1.20212725654582	0.159545591119983	NA
OG0001720	0	NA	NA	NA	NA
OG0001721	0.707739560724404	-0.121883388715031	1.01838630186349	0.995166842012853	NA
OG0001724	0	NA	NA	NA	NA
OG0001725	6.61333135199452	-0.349227966171226	1.08692331732062	0.243726611569359	NA
OG0001726	22.9595978678207	0.0740768898072157	0.857723338016902	0.881193605332137	NA
OG0001727	51.7693109694612	-0.209854760967729	0.848403665123585	0.6588547301448	NA
OG0001729	23.357761104682	0.363180077680342	1.04305261552806	0.305243386188799	NA
OG0001730	26.7330378097382	0.497253252448825	1.08518359088247	0.226295910778162	NA
OG0001732	6.47171329900463	0.28558656492443	1.02581564826898	0.383729944985305	NA
OG0001735	3.30746346612237	0.27292553459139	1.07371405438578	0.046089357938356	NA
OG0001736	9.84210103248553	0.0910316939867964	0.939223292886785	0.809945511844384	NA
OG0001739	58.0618940319809	-0.389202052240702	0.967432090840327	0.379833034589361	NA
OG0001740	16.8354552971386	-0.611254213609719	1.17029467157423	0.0949376495495461	NA
OG0001741	4.80838651580791	-0.267162596172687	1.05504272569902	NA	NA
OG0001742	0.647208534444569	-0.118819584499891	1.01794812612555	0.978768692982609	NA
OG0001744	7.54915112760976	-0.449818390736664	1.13673444632505	0.164950291557176	NA
OG0001748	7.69441215481171	-0.253010343503687	0.990918747937966	0.422140994887503	NA
OG0001753	10.9407015484837	-0.728986897233321	1.36446362085278	0.0560136962967356	NA
OG0001755	577.092851228111	3.35832460159982	2.60003219234666	0.0039555911889235	0.0170132954362301
OG0001757	131.399756747034	-0.755676802623519	0.989724505740481	0.17939367195003	0.289344632177467
OG0001761	384.068155994046	0.954016102117924	1.46043638497036	0.0685889312786485	0.149921161264805
OG0001763	14.1548700017064	-0.856475039477485	1.46769013447011	0.062678887255701	NA
OG0001764	6.48262839359985	0.427220247330441	1.15834105931427	0.00704728839132977	NA
OG0001765	8.77497518088518	0.150131939748446	0.942149390898965	0.714284610824252	NA
OG0001766	2.93546299005566	-0.171049480472325	1.03055462688401	NA	NA
OG0001767	1.75127015202648	-0.154390242321187	1.02519181303502	0.730564184583229	NA
OG0001771	288.532853755532	14.0903827143713	4.27814308171599	NA	NA
OG0001772	1.73647106453997	-0.154080524797772	1.02510576436861	0.733106531107545	NA
OG0001774	8.46283873834897	-0.0545120348974617	0.935944750171961	0.88079488118069	NA
OG0001775	1.75127015202648	-0.154390242321187	1.02519181303502	0.730564184583229	NA
OG0001776	4.81811736231142	-0.0651965032697906	0.973321110220608	0.810433884979089	NA
OG0001782	4.21546796877608	0.349203944185116	1.1006685370015	0.0905715178833305	NA
OG0001783	13.4070079047579	-0.0203299518928174	0.914715367015763	0.953552133601336	NA
OG0001787	19.9413575927948	-0.335566612668789	0.970826394869343	NA	NA
OG0001789	10.8837918485191	0.350054366329746	1.06824550314295	0.247967111632735	NA
OG0001791	1.26978418913617	-0.142710744471673	1.02225455583776	0.822863236784205	NA
OG0001793	109.267154769291	0.662193778585647	1.10314813602601	0.188202427675221	0.297553245336318
OG0001794	1.57628382099662	-0.150434010793606	1.02413754526391	0.760623150638879	NA
OG0001797	0	NA	NA	NA	NA
OG0001798	27.0174908683523	0.118169295137992	0.840306124844042	0.812045424491131	NA
OG0001799	379.333268925176	2.81829740984758	1.94941983106502	0.00548634223634393	0.0219453689453757
OG0001800	1.03361372889284	-0.13543300149474	1.02070895029236	0.882920504550838	NA
OG0001801	2.68412223622711	-0.181044696497204	1.03136722471876	0.598006451542971	NA
OG0001802	15.2943865270391	-0.308446376092125	0.973218907552553	0.421353515640066	NA
OG0001805	702.055489697789	6.59410035574306	1.90055515089952	NA	NA
OG0001806	0.0437856616943506	-0.040930545428318	1.01370043174214	0.32391332565342	NA
OG0001808	24.228074152265	0.245982591858557	0.91947588486343	NA	NA
OG0001809	6.08514975916029	-0.15513970476149	0.974324762133405	0.602273490912625	NA
OG0001811	46.4821777027186	-0.0661202115833589	0.842571759284469	0.884625247947895	NA
OG0001812	11.1397769528457	-0.406675331940747	1.04610560143955	0.224485065870142	NA
OG0001813	0	NA	NA	NA	NA
OG0001814	15.0887094881426	-0.964840075111588	1.69544223147113	0.0244161536088549	NA
OG0001815	525.594367536958	7.1120719935952	1.90887724885725	NA	NA
OG0001816	2.0177677838566	-0.159055471994804	1.0265577564453	0.691158451297657	NA
OG0001817	19.6377637589748	-0.0558044988422822	0.91437055625182	0.886153643007103	NA
OG0001818	2.53755931062967	-0.18464521801088	1.03147530043945	0.606122292485074	NA
OG0001819	9.06255142272276	-0.417818685513083	1.12378895529251	0.158623273740086	NA
OG0001824	5.42424008444069	0.383333801612726	1.12983846093987	0.0121689890558107	NA
OG0001825	0	NA	NA	NA	NA
OG0001829	0.920440449143205	-0.0819423347953986	1.00190635560777	0.962683611787607	NA
OG0001835	504.86690348935	2.1910176857844	3.52583469621927	NA	NA
OG0001836	765.740058578222	1.14068289874312	1.5589663769924	0.0570513200998417	0.128929536948795
OG0001838	19.0731075482269	-0.237555021966637	0.953911314533804	0.539796704339141	NA
OG0001839	9.65051352462276	-0.0962606396945024	0.944984387567085	0.795483040648128	NA
OG0001840	0	NA	NA	NA	NA
OG0001842	0.785546433958557	-0.125593649220836	1.01895542524783	0.964149433604784	NA
OG0001843	31.0333722911363	-0.682733508689135	1.10118878734788	0.179161840210326	NA
OG0001844	3.70435908205706	0.296697150953432	1.08400727255769	0.0347863819793512	NA
OG0001847	2.513672234253	0.222052387867714	1.05480452619271	0.0794370863139389	NA
OG0001848	4.49815031392643	0.339199760870795	1.10482273995654	0.020830709150887	NA
OG0001850	12.4235752479816	0.170594976187431	0.901269637752013	0.711066502257996	NA
OG0001851	16.7682390087979	0.0438692256297374	0.912689115875866	0.918516127964845	NA
OG0001858	6.51288339089228	0.434820966011008	1.11877760214788	0.161449264665594	NA
OG0001862	110.558970532637	-0.620690812536575	1.092892506534	0.189398838120936	0.298265886804624
OG0001867	8.6289560169925	0.135322072320289	0.950964028238363	0.712643122545617	NA
OG0001869	15.3980143736187	-0.456859816616171	1.0782681788232	0.150889460499786	NA
OG0001870	0.350285293554805	-0.0979106184180551	1.01571601202368	0.798403602158169	NA
OG0001871	29.8577006995093	-0.0379548029571299	0.887157452490271	0.925597278964603	NA
OG0001873	2.79648775891703	0.0775183206207112	0.993778914070409	0.741422691452932	NA
OG0001875	18.6468072030041	-0.407768817656926	1.02234611884446	0.300738910560777	NA
OG0001878	12.1901639518127	0.0729421783036113	0.90954184041265	0.869048597410003	NA
OG0001879	36.7714421425191	0.349777127164505	0.958132327214062	NA	NA
OG0001880	2.11339830549041	-0.192264831831656	1.03121187333938	0.640257370855815	NA
OG0001881	3.1979715819614	-0.173831396087319	1.03156668886904	NA	NA
OG0001885	8.50083385016589	-0.606611629005563	1.24336979406599	0.0964623492102781	NA
OG0001886	3.74448321400388	-0.243898473599828	1.04635502075111	0.448661593034431	NA
OG0001887	282.643770998392	0.550971394901878	1.14062964278665	0.175285828901163	0.283863690528199
OG0001888	14.7102263552253	-0.0469298963898487	0.919944807269848	0.900880306455324	NA
OG0001890	25.4876325402052	0.150996586003468	0.879278535225223	0.753818481989022	NA
OG0001891	1.83899779116272	-0.15594441390004	1.02563750561758	0.717139449747219	NA
OG0001897	13.174769560053	0.35815746828127	1.06926239936471	NA	NA
OG0001898	3.08576737881973	-0.213003387415174	1.03793162528889	0.527115451007868	NA
OG0001899	1.39625894914194	-0.146201007009375	1.02307038058909	0.79536378468527	NA
OG0001900	8.56593236291035	0.0343096341936937	0.955919973186259	0.921821563559904	NA
OG0001902	0.0413445491557135	-0.0399947808984625	1.01372382475255	0.323913325653435	NA
OG0001903	1.48871249760792	-0.14845425983809	1.02362795171991	0.776946790446768	NA
OG0001905	0	NA	NA	NA	NA
OG0001906	74.3891352443402	0.288476827647054	0.849739602330446	0.572135697389514	0.648312404973954
OG0001908	5.32981559167772	-0.304959935944	1.06763224806061	0.315763402946624	NA
OG0001909	17.7690587207395	-0.391183095568274	1.00230565508477	0.321356614003985	NA
OG0001910	40.9505124712579	0.791236853740093	1.46448705448813	0.0348860277801261	NA
OG0001911	4.83614239394689	-0.355027828660182	1.084195115251	0.291543681541746	NA
OG0001912	7.20625994085913	0.30751520912295	1.00187936061365	0.430257567087777	NA
OG0001913	1.78934124228793	-0.155096482658164	1.02539215426282	0.724533059896618	NA
OG0001915	1.41303800891017	-0.14663316870244	1.02317521154689	0.791796683506672	NA
OG0001917	3.48370015360667	-0.23174963784923	1.04286831137406	0.478010770509228	NA
OG0001918	2.29607458041309	-0.171148316397329	1.02887238681372	0.646219449145712	NA
OG0001919	24.0736966055304	0.277284259131407	0.944857704681895	0.528920489578254	NA
OG0001920	684.012709211683	4.34282328691062	2.27906490181724	NA	NA
OG0001921	12.86781739317	-0.717163050653175	1.27970756243006	0.119189282926652	NA
OG0001926	8.50888771535972	0.0758213175162797	0.904129389377584	0.86539535862144	NA
OG0001929	13.4774738548411	-0.254691386774129	0.967367544761645	0.49796796986108	NA
OG0001938	8.46481330827497	0.300070564396195	0.998647067492643	0.440582657899869	NA
OG0001939	14.299558169264	0.0132420671320725	0.89297487695918	0.982241456784151	NA
OG0001940	3.04286638883258	0.256361246958542	1.06709640986798	0.0550539537489676	NA
OG0001944	12.6781146909986	-0.132310667239733	0.895359053102105	0.764950913208766	NA
OG0001945	2.67092536335539	-0.168168047934541	1.02952100315442	0.615789755039277	NA
OG0001946	0	NA	NA	NA	NA
OG0001950	1.32302557298283	-0.144293552028557	1.02261603296684	0.810784161209698	NA
OG0001951	18.980384730649	-0.416056038022559	1.02630000328171	0.292203164942312	NA
OG0001958	524.148418277302	1.12363034183146	2.31669447183745	0.00444045525734661	0.0186966537151436
OG0001959	4.76689520863055	-0.0166418812097648	0.971463265660104	0.890593208302342	NA
OG0001963	2.14549742302318	-0.161072881808335	1.02717782026025	0.674546170074451	NA
OG0001964	3.82065121015062	-0.0134177428161079	0.975629913298066	0.985072986810309	NA
OG0001966	2.42515935730246	0.250660975470704	1.06101333870617	0.107084364666028	NA
OG0001967	9.96146829225226	0.40478515268225	1.11082216216593	0.150159286831558	NA
OG0001970	4.5844032904051	-0.279822718382656	1.05807509183261	0.369199026874886	NA
OG0001974	49.8191765893599	0.275101945186517	0.886900205134971	0.571950269569751	NA
OG0001976	38.3364652659912	-0.701310671390212	1.13835920933889	0.143639995867585	NA
OG0001981	2.73169656338618	0.0840140831947914	0.995259102217263	0.71799265085155	NA
OG0001983	21.2390354368268	-0.179272719554382	0.88174660465853	0.693984630303266	NA
OG0001985	7.85265888496366	-0.569160819842077	1.21260495295833	0.114114327098634	NA
OG0001991	1.13842720405312	-0.138870040908515	1.02141145517495	0.854740064597378	NA
OG0001992	0.661492693224475	0.212193539483366	1.04974480974911	0.133418995652744	NA
OG0001993	330.462457950744	0.926880120043555	1.62318036522271	0.0332954027437635	0.0832385068594088
OG0001997	9.89774855031683	-0.683441833059052	1.31501825643209	0.0688144266924058	NA
OG0002001	0.0380710902614452	-0.038676424136682	1.01376369782103	0.323913325653454	NA
OG0002006	397.049142114931	1.24298331085885	2.63687697838341	NA	NA
OG0002007	37.3717659205365	-0.596015526493082	1.09950675530375	0.179865489805269	NA
OG0002010	5.11936572775185	0.167236456359743	0.954731379368789	0.672488665403413	NA
OG0002012	32.4699760455817	-0.144031964006169	0.866669727437102	0.750805798462162	NA
OG0002014	7.22173146454355	0.235431796225123	0.976340727719925	0.533236074783383	NA
OG0002016	9.67729508676266	-0.0291573965317324	0.937438709871226	0.928986124406687	NA
OG0002017	8.59940501191817	0.502689142461587	1.21650246786613	0.00279557161069365	NA
OG0002018	1.48840376960569	-0.148475922372626	1.02363243191602	0.77686644772949	NA
OG0002021	8.56921358315522	-0.186892762653696	0.98703981443837	0.476977653146903	NA
OG0002025	2053.41037833582	5.07400291442414	1.32841827881804	5.81073696529244e-06	0.000110680704100808
OG0002026	140.397849583988	13.2145000892825	3.86871361634887	4.67053188382955e-08	1.24547516902121e-06
OG0002029	3.58715539986427	-0.225300461565862	1.04176111743834	NA	NA
OG0002030	60.4065344884259	-0.392529459287774	0.87560072658278	0.441647256190456	NA
OG0002032	3.4076495465412	-0.228106022233737	1.04186751923118	0.487072833518023	NA
OG0002033	6.32958986097056	-0.113223936766164	0.961043955561275	0.777272139318104	NA
OG0002036	7.81439973551836	-0.567535170056539	1.21128071448254	0.115088903197863	NA
OG0002037	13.6734717909672	0.326200623011173	0.992392523034622	0.425731649060465	NA
OG0002041	12.0099672854386	-0.37975350135218	1.0344270118592	0.220564019870526	NA
OG0002042	450.590109735148	0.573724798299598	1.2747296875428	NA	NA
OG0002043	0	NA	NA	NA	NA
OG0002046	2.94676491253488	-0.204669862244268	1.03597042603896	0.547331885275822	NA
OG0002050	0	NA	NA	NA	NA
OG0002053	1.05085588066441	-0.135986898424764	1.0208200933653	0.878253511247874	NA
OG0002059	5.41180938855813	-0.278784116468543	1.05968225953005	NA	NA
OG0002061	1.00707021897006	-0.134444240257133	1.0205175284248	0.890798426162826	NA
OG0002064	38.1934640566779	0.762481434338086	1.14238816892812	0.148441916745628	NA
OG0002068	6.61492693224475	0.433000538459638	1.16237640466329	0.00661054523590911	NA
OG0002072	37.3768125529818	-0.274406963629089	0.874631636591771	0.56495752281222	NA
OG0002076	4.89236614020931	-0.393692795085029	1.10034502667623	0.261031461001713	NA
OG0002077	162.083945554588	0.688533943555923	1.38616931335712	0.0149317528197678	0.0470291427394261
OG0002078	0	NA	NA	NA	NA
OG0002085	5.04881675573962	0.140035801597737	0.97428125141935	0.682806304242002	NA
OG0002089	24.4721440350115	-0.243980515648513	0.929472032263025	0.558326191924007	NA
OG0002090	20.0289408906394	0.590583909765158	1.21631497930492	NA	NA
OG0002091	0	NA	NA	NA	NA
OG0002094	97.371884048891	-0.577730856091604	1.05956845996132	0.219891716305324	0.326327228199381
OG0002104	56.7936345023467	-0.489722320980497	0.907773151982063	0.340816619786823	NA
OG0002107	76.9890415497108	-0.11355364273708	0.807879941181911	0.814609071237121	0.839803166223836
OG0002108	3.14981780145237	-0.215809266229151	1.03863054801193	0.518988682528485	NA
OG0002111	5.70122513614098	-0.444381735841178	1.1275258144594	0.20532928689361	NA
OG0002112	295.131681371374	1.10052900358105	1.73842852550799	NA	NA
OG0002115	0.0380710902614452	-0.038676424136682	1.01376369782103	0.323913325653454	NA
OG0002116	0.875713233887012	-0.129434221691657	1.01959829916505	0.932155310391026	NA
OG0002123	10.8484801688814	0.566129337901167	1.27530161922584	NA	NA
OG0002126	0	NA	NA	NA	NA
OG0002127	674.746068550367	4.72587543769046	1.89568018606805	NA	NA
OG0002128	1.13936875761496	-0.0971897967124826	1.00501293657424	0.964342182601515	NA
OG0002131	39.6895615934685	0.849047309605517	1.69047949656644	NA	NA
OG0002134	15.1741231256523	-0.310891565045074	0.972165059761436	0.41940584057106	NA
OG0002137	0.963284557275713	-0.132883902057565	1.02022067424979	0.903928065077244	NA
OG0002142	235.075849089667	-0.261598630713182	0.80167909251844	0.602901373133101	0.679325490854199
OG0002143	63.5677282918108	-0.561013686789359	0.949420928526133	0.280456958585367	NA
OG0002144	952.07917048372	4.10902205227478	1.45903288303186	0.000204380814977717	0.00170317345814764
OG0002145	3.2985490709626	-0.262594307792502	1.04955244976701	0.455254427507867	NA
OG0002150	10.4735642367533	-0.0963292890121929	0.962606711903752	NA	NA
OG0002152	0	NA	NA	NA	NA
OG0002153	0	NA	NA	NA	NA
OG0002154	17.1412935915272	-0.305602724028074	0.940804983741468	0.508082865950259	NA
OG0002157	0	NA	NA	NA	NA
OG0002158	7.62482181190034	0.35949631505332	1.08555585244126	0.1909594753805	NA
OG0002159	9.47460597984722	0.0177828464838518	0.936805339955728	0.969873833730075	NA
OG0002163	4.40928657745984	0.010973358819463	0.98060559219456	0.974250509765465	NA
OG0002165	6.52430611729731	0.140358874531781	0.942582977143548	0.730164545468305	NA
OG0002166	5.5176180773898	-0.408537496974924	1.10934045493481	0.23172835803601	NA
OG0002170	0.661512786491416	-0.119513059259262	1.01804702270938	0.984814290447088	NA
OG0002171	27.8186493331513	-0.89323195548596	1.46129012110944	0.031252905780908	NA
OG0002172	1096.42461181748	5.59748426276354	2.03500312048285	0.000138506048975667	0.00125914589977879
OG0002174	1.52284361045781	-0.149274636874906	1.02383603024972	0.770142221726559	NA
OG0002175	1.22599852744182	-0.14154259059166	1.02198996128617	0.833078767902365	NA
OG0002177	15.860201774983	0.439022563832087	1.10177468592957	NA	NA
OG0002179	22.1378591846025	-0.504724476293982	1.05944400072262	0.216958855935798	NA
OG0002185	12.3665332797243	-0.395566231831372	1.04091884572215	0.206359016423313	NA
OG0002186	43.348094360737	0.190546361030338	0.84906353231464	0.704582452432384	NA
OG0002190	27.9705658130256	-0.133371399225466	0.863445101605881	0.773190839616381	NA
OG0002194	589.568294651998	3.70565546365966	2.2015637046985	NA	NA
OG0002196	980.84234279338	4.43166368193004	1.4768202833037	0.000107892315990602	0.00102754586657717
OG0002202	0	NA	NA	NA	NA
OG0002209	2.35628151136062	-0.174850715870575	1.02955012179046	0.635518016899728	NA
OG0002213	3.97311147466422	0.0181849791223197	0.961598990468149	0.921140559661335	NA
OG0002215	4.1195577030592	-0.25880511857226	1.05106427421637	0.412417313724968	NA
OG0002219	0	NA	NA	NA	NA
OG0002220	10.0876331482701	-0.309845150137147	1.00673927374294	0.299570449728616	NA
OG0002221	6.9547741634614	-0.510015831210767	1.16952865531647	0.147929437203218	NA
OG0002222	67.5757070074571	-0.453264467510465	0.901919838535972	0.380327608727536	0.482955693622267
OG0002224	4.45342309867023	0.374221894011802	1.11655153051962	0.0618109590185439	NA
OG0002225	4.58007231594407	0.203476794786346	1.01283483355414	0.474481401296937	NA
OG0002228	122.146643665068	-0.460699773336555	0.991071667231073	0.317263266141192	0.423595150908799
OG0002231	14.0848563370856	0.0283397617924925	0.90333942045478	0.954182490797398	NA
OG0002236	16.0580879523938	0.298755159404466	0.995209056301041	0.42927759464673	NA
OG0002237	53.7019102079054	-0.370212712224837	0.954699267574117	0.406080398952724	NA
OG0002241	13.1109959104151	-0.246959464815832	0.963862141553908	0.512162011381459	NA
OG0002242	3.70435908205706	0.296697150953432	1.08400727255769	0.0347863819793512	NA
OG0002257	4.16121928252555	0.0257406136708828	0.981981463113165	0.97828883922954	NA
OG0002258	615.943262348001	2.84745434310511	2.83872418131003	0.00652189080397829	0.0250841953999165
OG0002261	7.28614289943634	-0.138673681211273	0.978054366867541	0.574886672654058	NA
OG0002262	14.0049414144127	-0.855942559907833	1.52917823664415	0.0326346655823192	NA
OG0002263	8.88756325138826	0.0239875900931649	0.908760611903369	0.960827906361269	NA
OG0002265	32.4154944973443	0.239929888555227	0.878400675455971	0.625186811832339	NA
OG0002268	19.5959944708115	-0.147876969238221	0.866156043816469	0.749785864971097	NA
OG0002270	24.9218982465528	-0.571268696951527	1.10004105182339	0.17211039555947	NA
OG0002271	7.52653698689221	0.37321215258954	1.07465517193883	0.23485488228354	NA
OG0002272	0	NA	NA	NA	NA
OG0002274	1027.12601504742	3.23013788410532	2.1546988944887	NA	NA
OG0002275	13.5946394237243	0.189563822725791	0.919184420822531	0.673875856815282	NA
OG0002277	1.56746161850779	-0.150297889724646	1.02410000229958	0.761921874273238	NA
OG0002288	17.4903371527284	-0.582378569677041	1.15832429336762	0.101434220647152	NA
OG0002298	3.0913854645262	-0.213046796691605	1.03795453470456	0.526727685212359	NA
OG0002299	153.967396748737	0.993960186022362	1.42144844456856	0.0741379511092535	0.158583852640114
OG0002302	6.79686680444014	-0.506168692959579	1.16653309528965	0.152200679639211	NA
OG0002303	1.75698472345939	-0.154495760703117	1.02522164761025	0.729656289995235	NA
OG0002304	0	NA	NA	NA	NA
OG0002305	0	NA	NA	NA	NA
OG0002306	1.48477252019636	-0.148428951222756	1.02361925127177	0.777378108744079	NA
OG0002309	1.72197875330926	-0.153799267054776	1.02502725201515	0.735498533034349	NA
OG0002310	84.9788595371676	-0.422765611280702	0.86427093490734	0.410932656909098	0.507324267789009
OG0002313	26.7589490007097	-0.289699749596327	0.943928914841205	0.48982454483671	NA
OG0002315	4.38211535747776	-0.270511541251385	1.05490395236199	0.38758015127351	NA
OG0002316	9.73324510151968	-0.0839357301459197	0.931959790219131	0.814558341284915	NA
OG0002318	0	NA	NA	NA	NA
OG0002319	408.035369521572	5.22957571894345	2.2111994259354	NA	NA
OG0002320	4.54556273586342	-0.0689475780963694	0.963803514762948	0.812257546047061	NA
OG0002325	0.0413445491557135	-0.0399947808984625	1.01372382475255	0.323913325653435	NA
OG0002329	21.3040454578699	-0.470682161171442	1.05480109543201	0.241140261947518	NA
OG0002333	1.98447807967342	0.220731755891021	1.05416564757555	0.0884322991756505	NA
OG0002336	137.514001298501	0.428308704863228	0.974706449819444	NA	NA
OG0002340	0.394070955249155	-0.101747706275479	1.01604352370654	0.832219687200348	NA
OG0002341	106.826378288187	-0.329575081371782	0.931595865021742	0.465384716582535	0.549126509241929
OG0002342	0.0413445491557135	-0.0399947808984625	1.01372382475255	0.323913325653435	NA
OG0002343	0.537479139024276	-0.112305851402712	1.01712658339633	0.923355055870538	NA
OG0002346	11.1666164256194	-0.254345240227791	1.00623776832835	0.345911606811586	NA
OG0002347	4.66576053220909	0.158290832089406	0.995021690066034	0.596860671897571	NA
OG0002349	7.18219217708577	0.545217553248151	1.24960651753686	0.00799691930797334	NA
OG0002350	1.57109286791711	-0.150344701308205	1.02411335581555	0.761430723389555	NA
OG0002353	5.44706695039984	-0.0513677693313507	0.97304649765506	0.791419267105217	NA
OG0002359	3.94372825816542	-0.332268668079354	1.07267551427197	0.34879597286359	NA
OG0002365	3.57206054341216	0.288914134817718	1.08053278574052	0.0381452528586629	NA
OG0002366	0.70285733564713	-0.121631708768956	1.01834874747955	0.997185448821401	NA
OG0002374	175.31509585475	1.37996406893335	1.50462994471082	0.0438921457172714	0.104505108850646
OG0002376	93.1148963981951	-0.366475261436892	0.922030398861229	0.435095739651179	0.520616640224706
OG0002378	5.13729876968987	0.279097942519486	1.00970450289668	0.433407061921014	NA
OG0002379	14.4595269302702	-0.207305610150563	0.957425292101545	0.566858602984178	NA
OG0002381	9.33874462679151	-0.134558674301385	0.938108693214021	0.729747076230551	NA
OG0002386	1.21827488836625	-0.141405298412721	1.02195648194835	0.834515487596971	NA
OG0002387	0	NA	NA	NA	NA
OG0002388	2.07226404686407	-0.159925011380133	1.02682252303905	0.684000365681162	NA
OG0002390	20.112616410621	0.396252569303488	0.94551163662883	0.417033118020122	NA
OG0002393	14.3275594447298	-0.0581823372348874	0.912805548661355	0.877152829862687	NA
OG0002395	733.496114615353	5.89250490873667	2.34393340244517	NA	NA
OG0002398	0	NA	NA	NA	NA
OG0002399	9.22771227170136	-0.457590322303369	1.06464876978521	0.306016499940206	NA
OG0002403	7.0690673428597	-0.13032109826376	0.976819437861471	0.594181146035661	NA
OG0002408	11.2157379984173	-0.267749352238022	0.935616238527267	0.541421741570181	NA
OG0002409	0	NA	NA	NA	NA
OG0002414	0	NA	NA	NA	NA
OG0002423	5.07240813013426	-0.0417351970581501	0.967332906837581	0.82301610841857	NA
OG0002425	0	NA	NA	NA	NA
OG0002426	1720.00159286045	2.87495673819597	1.41867103346711	0.00250233190573371	0.0119158662177796
OG0002429	8.22041568386962	0.265854901311293	0.969233004268053	0.521416879001545	NA
OG0002434	2.93463064370003	-0.22553999014828	1.03991108949597	0.52319170192412	NA
OG0002437	0	NA	NA	NA	NA
OG0002438	0.0437856616943506	-0.040930545428318	1.01370043174214	0.32391332565342	NA
OG0002439	1.79734451400478	-0.155208139311207	1.0254252308314	0.723457638554132	NA
OG0002441	7.46827011304687	0.0656681816506489	0.93170248981193	0.874946565447788	NA
OG0002442	0	NA	NA	NA	NA
OG0002443	536.415386681444	5.01023107527368	3.60284927212062	NA	NA
OG0002444	0.831927572192661	-0.127603419913497	1.01928618210902	0.947378784442278	NA
OG0002445	26.8128457470464	-0.349932745937085	0.900023118912942	0.475295183795365	NA
OG0002446	1024.12580300583	0.448098828700952	0.912685734778402	0.386973953278045	0.488295209183653
OG0002447	8.24064573630678	0.340759031792206	1.06998232887596	0.236053304842092	NA
OG0002448	328.058126880531	1.02641255399113	1.31798119030716	0.0844588736052226	0.175484796483312
OG0002450	731.277662742998	2.8835685303025	1.52409187557699	0.00306519620585917	0.0139103545441371
OG0002451	40.4489281856063	-0.631169953510764	1.12838535567227	0.158230277090707	NA
OG0002465	9.28141945139368	-0.21197390521844	0.977777760308199	0.58281637379823	NA
OG0002469	2.86201472354538	-0.238558403776828	1.04240273731529	0.513913189872983	NA
OG0002470	1.74327078380248	-0.15653587338392	1.02537270346746	0.729414693843574	NA
OG0002472	7.13107870515356	0.117558396109402	0.970130604446135	0.71366015995381	NA
OG0002473	12.2957442691644	-0.430610474504809	1.06134128073683	0.198649347257596	NA
OG0002474	4.05276126848818	0.219499132403723	1.02435505319282	0.410020795688926	NA
OG0002476	18.392321513499	0.162682813351193	0.918953316062343	0.698557010437024	NA
OG0002477	34.7353415208115	0.321893010989431	0.954350428474074	NA	NA
OG0002478	6.74713896170701	-0.429718287425103	1.12374519831328	0.189937610494322	NA
OG0002479	144.938318273216	-0.837276615670781	1.04341684657464	0.141997272200867	0.250797601071692
OG0002480	771.869029647941	5.22719461758676	2.40671239834246	NA	NA
OG0002481	10.2519660531661	0.0854110808197754	0.941095428516317	0.830355569256225	NA
OG0002483	0.837563985751795	-0.128013734092385	1.01935174782462	0.944775432238227	NA
OG0002485	16.8165538143508	-0.282974657246454	0.974709152388323	0.44725321089726	NA
OG0002487	0.957569985842808	-0.132661722331524	1.02017924330356	0.905666598467539	NA
OG0002490	0	NA	NA	NA	NA
OG0002491	2.49578271657798	-0.165970916371833	1.02877171029476	0.633743369923455	NA
OG0002493	3.04759980283185	-0.210680661039551	1.03736012561249	0.532558666643718	NA
OG0002495	5.562249365916	-0.0430813021313657	0.955491899856269	0.921007480178051	NA
OG0002496	41.2710552407599	-0.100382456539999	0.887106103454776	0.811564598861163	NA
OG0002497	35.8331718542705	-0.414277035406398	0.941669727146192	0.384702262463077	NA
OG0002498	30.3868071816422	0.396267562759471	1.01775777245654	0.347373942428469	NA
OG0002499	51.0438953230244	1.83104418821036	1.86747581022122	0.0207815231005991	NA
OG0002500	2.19105767873888	-0.165040796173038	1.02779056156256	0.664623917605732	NA
OG0002501	0.0413445491557135	-0.0399947808984625	1.01372382475255	0.323913325653435	NA
OG0002506	7.66630629314338	-0.177502413527927	0.988903879837906	0.522465606848119	NA
OG0002507	6.5942127538842	0.063859842067056	0.966203822745938	0.852092171170065	NA
OG0002514	0.0380710902614452	-0.038676424136682	1.01376369782103	0.323913325653454	NA
OG0002515	8.21691462213597	-0.171515127765787	0.983949316771532	0.502211785368749	NA
OG0002516	25.634870751868	0.297022069588381	0.913586993366502	0.536558283115722	NA
OG0002517	1956.30399344041	3.24239693111771	1.62423168069704	0.00204387235052114	0.010093196792697
OG0002518	532.348181585792	1.06080146400517	2.11577912228413	NA	NA
OG0002519	703.26694959717	4.48768999113397	2.94497773337592	NA	NA
OG0002520	3.20580902583991	-0.218381189711665	1.03929731244079	0.51201667918624	NA
OG0002521	0.831927572192661	-0.127603419913497	1.01928618210902	0.947378784442278	NA
OG0002522	3.90073938742923	-0.00802179755358963	0.974193539628734	0.972598259699396	NA
OG0002523	1.69512651538425	-0.153022999771688	1.02482715375445	0.739895285358509	NA
OG0002525	11.5452248269191	-0.172267238159264	0.939617266904497	0.64163361982352	NA
OG0002526	0	NA	NA	NA	NA
OG0002527	12.5147309053369	-0.154223275409065	0.943508001704493	0.669179058792136	NA
OG0002528	0	NA	NA	NA	NA
OG0002529	27.305722330116	0.0348066612621052	0.853397444558659	0.948241569370717	NA
OG0002530	429.375686066005	3.64120279514752	2.52881910531264	NA	NA
OG0002531	8.76145346735255	-0.153827514389246	0.929212291118156	0.716887638711358	NA
OG0002537	0	NA	NA	NA	NA
OG0002558	4.21709495136996	-0.351077335749745	1.08051688657157	0.319995377034023	NA
OG0002562	10.1710738328846	-0.256830126299893	1.0100726054719	0.375827218368704	NA
OG0002563	4.09845568349626	-0.258760832046669	1.05099496442952	0.413518758935456	NA
OG0002564	85.0442966156519	0.19680678778211	0.868673601082678	0.684343843205677	0.746963325537688
OG0002567	5.9275327087569	-0.457774151914857	1.13541530834583	0.192531064265538	NA
OG0002569	0	NA	NA	NA	NA
OG0002573	7.08964859315084	-0.519029342409963	1.17570305523474	0.142139707983529	NA
OG0002580	6.27624793511215	-0.134696874032987	0.979707251121053	0.632031421792717	NA
OG0002581	39.254263077743	-0.903687041200311	1.38295302626922	0.0608052191135872	NA
OG0002583	8.9192719567587	-0.0311411628145398	0.939151998991651	0.928820931628925	NA
OG0002584	0.963284557275713	-0.132883902057565	1.02022067424979	0.903928065077244	NA
OG0002588	0	NA	NA	NA	NA
OG0002591	1.97020041224466	-0.158214875084456	1.02630651890677	0.69794151709446	NA
OG0002592	0	NA	NA	NA	NA
OG0002593	646.437804079385	2.40913914969384	2.22546361271132	NA	NA
OG0002601	11.1874539118821	0.286692525601159	0.99866131232112	0.448913881138735	NA
OG0002602	5.02734446850601	0.365048942912699	1.11904261943071	0.0152111890760091	NA
OG0002604	1.65378196622854	-0.152156253969427	1.02459254193862	0.74687244667922	NA
OG0002619	0.0380710902614452	-0.038676424136682	1.01376369782103	0.323913325653454	NA
OG0002621	4.92931652724368	-0.0694863902018956	0.974261626053014	0.797596711684167	NA
OG0002624	17.0474574425094	-0.380206180065099	0.97718424681429	0.410991952673507	NA
OG0002625	3.28132915053654	-0.220521302360179	1.03994115180094	0.504363563333994	NA
OG0002627	483.180372113721	3.49195729759722	2.60776044923292	NA	NA
OG0002628	2.24619432542527	-0.16265463116476	1.0276745178176	0.661857502289118	NA
OG0002629	21.8562230001414	0.237076232561322	0.929175708923802	0.592457627548855	NA
OG0002632	0.124033647467141	-0.0672190588739224	1.01392467821886	0.528400837684806	NA
OG0002635	6.88969656280553	-0.195801470219963	0.981349139948949	0.517316488688364	NA
OG0002640	6.34373898002205	0.268773461017775	1.03451756836956	0.354609176352533	NA
OG0002641	875.259099016663	1.3017025790989	1.84032923958981	0.0378525931308888	0.0919320638756047
OG0002644	0	NA	NA	NA	NA
OG0002645	1.67512797150359	-0.15264167599008	1.02472236611408	0.74308169152773	NA
OG0002646	9.09758966827544	0.383490677118531	1.07519546126207	0.239103536912571	NA
OG0002647	0	NA	NA	NA	NA
OG0002652	18.4736097717935	-0.0874303953253888	0.866453076074605	0.846079447473073	NA
OG0002659	5.73022189742008	0.187578124447359	0.999714255113235	0.541254580639257	NA
OG0002661	3.06499631860454	-0.172501892660205	1.03107164344413	NA	NA
OG0002675	24.2234619728478	0.343447896248897	1.01272638397792	NA	NA
OG0002680	0	NA	NA	NA	NA
OG0002682	82.0176452907274	-0.233864089824857	0.838319930847941	0.63571037637295	0.702442404831989
OG0002683	0	NA	NA	NA	NA
OG0002687	26.4093825185285	-0.193438186182744	0.898305433801162	0.671826050896568	NA
OG0002693	508.039266443204	5.01839634669093	1.97725958054321	NA	NA
OG0002694	0.658239327597148	-0.119353101270385	1.01802495248053	0.983367182159167	NA
OG0002698	244.995123053466	-0.125834097873799	0.804656318178685	0.794779025642881	0.830056423647918
OG0002703	20.9979261700963	-0.0447281462239657	0.913267856700244	0.906991238575757	NA
OG0002705	4.20280606665319	-0.261915331338647	1.05210089730891	0.405025171463132	NA
OG0002709	5.48780110857275	-0.429861060159483	1.11941210889662	0.219370688531123	NA
OG0002710	3.88638762063707	-0.195017011150017	1.03648238665696	NA	NA
OG0002713	0	NA	NA	NA	NA
OG0002714	0	NA	NA	NA	NA
OG0002715	0.992269179737125	-0.133954148246946	1.02042177906709	0.894953652077368	NA
OG0002718	0	NA	NA	NA	NA
OG0002721	3.80361814925788	0.122461858117397	0.989956384162772	0.664052462201927	NA
OG0002729	4.49262126425713	-0.04650302066167	0.972963912735084	0.862093447742789	NA
OG0002731	0	NA	NA	NA	NA
OG0002732	5.13045484673376	-0.131323980938839	0.990606974830832	NA	NA
OG0002740	9.91416521974821	-0.440181710729576	1.13753126947034	0.137846406347746	NA
OG0002744	526.901358581919	2.70048469668917	2.36396440913881	NA	NA
OG0002748	0	NA	NA	NA	NA
OG0002752	0.997151404814399	-0.134125333394182	1.02045472752839	0.893524421822797	NA
OG0002766	0.0437856616943506	-0.040930545428318	1.01370043174214	0.32391332565342	NA
OG0002771	0.868235532269984	-0.129176101606071	1.01955181881997	0.934452568586554	NA
OG0002772	0.837563985751795	-0.128013734092385	1.01935174782462	0.944775432238227	NA
OG0002774	6.7672856225618	0.0173826721022464	0.945333037441041	0.968616142264431	NA
OG0002779	165.196897814037	0.714814061132011	1.43079427963375	0.00764524251065475	0.0280559358189165
OG0002784	4.03718563505841	0.0336699061780685	0.982898933329388	0.952376045314271	NA
OG0002794	19.1467711947803	-0.174612180941701	0.934813062176618	0.667398300000809	NA
OG0002795	0	NA	NA	NA	NA
OG0002800	621.679276416242	3.30233424896665	2.38768051227461	NA	NA
OG0002810	1.65378196622854	-0.152156253969427	1.02459254193862	0.74687244667922	NA
OG0002815	0	NA	NA	NA	NA
OG0002818	40.9675727847487	-0.261543411026816	0.927323034209038	0.540207110891313	NA
OG0002822	20.8199149813987	0.717953988944361	1.3840656511292	0.0358106751536507	NA
OG0002825	3.1979715819614	-0.173831396087319	1.03156668886904	NA	NA
OG0002828	1.78934124228793	-0.155096482658164	1.02539215426282	0.724533059896618	NA
OG0002829	0	NA	NA	NA	NA
OG0002835	1.83655667862409	-0.15590116482087	1.02562498516407	0.717508030313371	NA
OG0002848	6.98702787464617	0.390409368621684	1.1115266152282	0.126606807988258	NA
OG0002856	1.40114117421922	-0.146323295550974	1.02310008152792	0.794366542957704	NA
OG0002858	17712.1209030541	10.3920686379262	1.23916564190462	2.19901890375431e-18	2.19901890375431e-16
OG0002860	0.0761421805228905	-0.0547752697031014	1.01357111326171	0.427108963484214	NA
OG0002861	4.84655250035755	0.257820910566243	1.03770307549582	0.338866419205093	NA
OG0002869	35.6981626362969	-0.559919936866637	1.07858775383763	0.200749642413669	NA
OG0002872	17.8044894321223	-0.307876307866872	0.924931101280683	0.509945023327919	NA
OG0002875	1.94319381031854	-0.157774316951948	1.0261743872966	0.701698798501249	NA
OG0002877	86.6138415498734	-0.953201878660986	1.12793927365855	0.108793088642787	0.212279197351779
OG0002899	7.20338055329589	0.0702636127718858	0.955187522380648	0.849024266218103	NA
OG0002905	7.59812087836819	-0.541126891824413	1.19214928838816	0.12655225435891	NA
OG0002910	3.31275488553659	-0.223673548498188	1.04067586602527	0.498509104733866	NA
OG0002937	0	NA	NA	NA	NA
OG0002945	0	NA	NA	NA	NA
OG0002949	72.4819002816473	-0.39787393251729	0.872544505556836	0.436016436188191	0.520616640224706
OG0002951	13.5001311152313	-0.00610108704674077	0.937043663781832	0.978855287297001	NA
OG0002956	0	NA	NA	NA	NA
OG0002964	0	NA	NA	NA	NA
OG0002965	0	NA	NA	NA	NA
OG0002967	0	NA	NA	NA	NA
OG0002971	53.4082298007243	-0.570035272132993	1.0617829914335	0.216273016067281	NA
OG0002973	42.7360020663607	0.0120703875782273	0.811355596213824	0.985759891740829	NA
OG0002978	28.0791369716554	-0.464330254557716	1.02037811231715	0.278615691267772	NA
OG0002994	12.355182176524	-0.469123735222598	1.04814886639883	0.306782613790372	NA
OG0002999	15.1314862081347	-0.973600592834985	1.7099340963612	0.0239710313564324	NA
OG0003001	7.50937238391274	-0.183064389002842	0.94388653047772	0.672831824999495	NA
OG0003002	5.72985010787261	-0.111011429204203	0.976639809373646	0.690402294172646	NA
OG0003009	3.79764643997677	-0.246164008671064	1.0470443775979	0.443104785412292	NA
OG0003010	0	NA	NA	NA	NA
OG0003016	5.96657002876977	-0.0802924465560031	0.972656160842536	0.715950169800327	NA
OG0003052	371.033430721	-0.591175851078289	0.904855152652225	0.270095006416882	0.379080710760537
OG0003062	0.612999263720908	-0.116742613151622	1.01767472189351	0.96187810519176	NA
OG0003065	6.12305001778268	-0.463040798225529	1.1390099148017	0.185360969054528	NA
OG0003066	0.206722745778568	-0.0816394300329505	1.01460646197713	0.654362534802185	NA
OG0003073	7.35621361534644	-0.446509354697809	1.1343689595766	0.169809183337165	NA
OG0003079	1075.23350590797	5.63056337475438	1.51924694179266	7.51058046767341e-06	0.000130618790742146
OG0003088	9.70735164247626	-0.215586732967265	0.99484090602454	0.414417840924878	NA
OG0003089	0.700570587109609	-0.121447181947468	1.01832353283971	0.998458549835715	NA
OG0003095	0	NA	NA	NA	NA
OG0003111	4.10257990813052	-0.0220094587678525	0.973418507161641	0.93212387539906	NA
OG0003112	0	NA	NA	NA	NA
OG0003121	0.415886604095772	-0.103603352133874	1.01621102027442	0.848264516269933	NA
OG0003134	30.0466336698967	-0.402959401172354	0.955281022459344	0.374428406432611	NA
OG0003149	15.6174405236878	-0.251522692411772	0.965027521501889	0.496566890296448	NA
OG0003178	1.49084488214432	-0.148532616002404	1.02364678411078	0.776401390800401	NA
OG0003188	3.45327268433229	0.02495929862647	0.984540994302471	0.924119670439282	NA
OG0003205	8.03989894386435	-0.228683276289334	0.98198549739059	0.423706586864786	NA
OG0003211	23.4160473185358	-0.20401745522117	0.886608065698044	0.647082843710399	NA
OG0003213	1.44670142993492	-0.147511341786786	1.02338978366284	0.784821510173268	NA
OG0003219	0.157998932478686	-0.07404153550593	1.01421384413087	0.586786126218178	NA
OG0003220	8.39681106382166	0.0426875085601678	0.956512849760692	0.901218181688937	NA
OG0003222	0	NA	NA	NA	NA
OG0003223	4.26396210928187	-0.206699649268927	1.0394530171864	NA	NA
OG0003226	5.05611843463605	0.185207786254447	0.997432877058502	0.527757485171862	NA
OG0003230	311.937865419597	0.389447483812912	0.883028102357829	0.448262570173182	0.530488248725659
OG0003236	46.5864214521068	-0.736317889705388	1.20770616638397	0.114694232734064	NA
OG0003237	5.47228152778712	-0.305696153754401	1.06821141680897	0.310277128932306	NA
OG0003252	2.09962453581239	-0.160399982536252	1.02696738650378	0.680241915467331	NA
OG0003256	0.74435624880396	-0.123630623135888	1.01865035982201	0.980433560916763	NA
OG0003280	228.683660703269	1.06968805821983	1.41168103735192	0.0715557669574412	0.154715171799873
OG0003281	33.4716355092065	-0.350918924283489	0.887688291955228	0.482223053861107	NA
OG0003287	235.155303114058	-0.441249878315702	0.980311724241328	0.33816462602994	0.447900166927073
OG0003293	0.0826890983114271	-0.0565237782047676	1.01361072401586	0.441169558922611	NA
OG0003305	0.0413445491557135	-0.0399947808984625	1.01372382475255	0.323913325653435	NA
OG0003306	0	NA	NA	NA	NA
OG0003310	0	NA	NA	NA	NA
OG0003313	2.29607458041309	-0.171148316397329	1.02887238681372	0.646219449145712	NA
OG0003314	8.62461969995976	-0.30012463109376	1.0039582062982	0.349596249770586	NA
OG0003320	30.5099478365254	-0.657011982307591	1.1711696318772	0.124617568539669	NA
OG0003321	3.85496188563702	-0.246339793021786	1.04723797021709	0.439828732232445	NA
OG0003322	0.190355451307226	-0.0793876679331705	1.01447530353646	0.63419842725689	NA
OG0003325	4.50385909487856	0.000234435347873123	0.97236151717609	0.939918746873375	NA
OG0003330	0.74435624880396	-0.123630623135888	1.01865035982201	0.980433560916763	NA
OG0003337	68.1269321914161	-0.54202364465761	0.918646394784216	0.303158130298313	0.409673149051774
OG0003340	0.0380710902614452	-0.038676424136682	1.01376369782103	0.323913325653454	NA
OG0003344	7.22850234966762	-0.13618298130748	0.977751177729831	0.580441096188507	NA
OG0003346	0.0413445491557135	-0.0399947808984625	1.01372382475255	0.323913325653435	NA
OG0003349	857.464335890728	4.45677257209112	1.64390030073907	0.000232166814059701	0.00180691510414381
OG0003350	12.2772078429196	-0.775882400468757	1.42160449540713	0.0446659291698788	NA
OG0003374	445.957051197705	0.765780695954197	1.25485582175769	0.117309485339805	0.225153385279895
OG0003382	0.950924630581411	-0.132480521589941	1.02014417832522	0.907522304624709	NA
OG0003388	26.1183016690187	-5.02255179637349	5.30385691844215	0.00444692879753931	NA
OG0003389	0	NA	NA	NA	NA
OG0003393	0	NA	NA	NA	NA
OG0003401	0	NA	NA	NA	NA
OG0003406	378.802356746061	4.30049366318844	1.92047461284465	0.000692672995017056	0.00419801815161852
OG0003407	44.734011304836	-0.257993327964936	0.85162480236156	0.601236302530958	NA
OG0003412	11.8655641154187	0.363440387827045	1.07499147899956	NA	NA
OG0003413	1.46478669779548	-0.11405260284759	1.00903424602973	0.880909054086533	NA
OG0003416	786.39971552147	5.24888275772763	2.09637273646979	NA	NA
OG0003417	2.88405908230574	0.0692736814509926	0.991903142259589	0.771375570639404	NA
OG0003418	2.97680753921137	-0.171539739387644	1.03072655134054	NA	NA
OG0003420	2.27395020356424	-0.163043495385547	1.02779912219956	0.658649761593152	NA
OG0003430	5.42424008444069	0.383333801612726	1.12983846093987	0.0121689890558107	NA
OG0003431	0.0437856616943506	-0.040930545428318	1.01370043174214	0.32391332565342	NA
OG0003435	1.57628382099662	-0.150434010793606	1.02413754526391	0.760623150638879	NA
OG0003437	1.5989857909807	-0.15100432070314	1.02428489397204	0.756253228974554	NA
OG0003443	0.620168237335703	-0.117209527242161	1.01773354574536	0.965671090189755	NA
OG0003445	8.9572275437865	-0.236903206298534	0.990245716540426	0.397111906612213	NA
OG0003470	4.32588014737811	-0.328514599058234	1.0727740928899	0.334420006158497	NA
OG0003472	2.25274124321381	-0.162897975246369	1.02772283825669	0.660887909573824	NA
OG0003501	2.44056791201782	-0.172072079445379	1.02941744077851	0.631028103811154	NA
OG0003503	26.3862081082982	0.476635674838966	0.980579289652398	0.33626885382777	NA
OG0003504	58.2538505191379	0.0155791703839731	0.815728691638295	0.981490905647642	NA
OG0003507	0	NA	NA	NA	NA
OG0003508	0	NA	NA	NA	NA
OG0003510	22.2352797195999	0.307233504192487	0.956413378592223	NA	NA
OG0003516	13.6067921363958	0.443415057630412	1.0318650884474	NA	NA
OG0003517	2.76681133453854	-0.184734776383387	1.0321434937396	0.586391057682185	NA
OG0003520	5.11299653906168	-0.0381410326631984	0.970510141968551	0.830184164125001	NA
OG0003533	0.124033647467141	-0.0672190588739224	1.01392467821886	0.528400837684806	NA
OG0003551	0.525427940332207	-0.11143410778739	1.01702731295293	0.916270904839988	NA
OG0003584	2.16058237327961	0.101804366262159	0.991628499367874	0.644942792036131	NA
OG0003598	0.656784925415259	-0.119205862979019	1.01800676232584	0.982360586390995	NA
OG0003600	0	NA	NA	NA	NA
OG0003612	881.115580546062	1.66009817656156	2.26892227320188	NA	NA
OG0003615	1.78934124228793	-0.155096482658164	1.02539215426282	0.724533059896618	NA
OG0003619	3.44763813098789	-0.217168808156134	1.03971213798522	0.497641318142526	NA
OG0003628	30.3441023079383	-0.137067778938833	0.919222011366641	0.728519293885902	NA
OG0003631	1.11630282720426	-0.13815298846845	1.02126069895395	0.860304430605839	NA
OG0003633	1.57109286791711	-0.150344701308205	1.02411335581555	0.761430723389555	NA
OG0003635	0	NA	NA	NA	NA
OG0003639	2.31670009238903	-0.172326875762343	1.02909255727433	0.642612055984158	NA
OG0003640	3.83308595698958	0.0484528264959394	0.964338636573435	0.854606919258013	NA
OG0003641	35.0784127779696	-0.085006181378917	0.860175086071167	0.851946073040603	NA
OG0003647	0	NA	NA	NA	NA
OG0003654	0	NA	NA	NA	NA
OG0003678	29.6427870050685	-0.212665073643275	0.938068729399211	0.59541304848546	NA
OG0003679	37.9124775696942	-0.517976256415343	0.94733297796733	0.309961845994573	NA
OG0003731	210.523468649692	0.973145243122363	1.32518369479103	0.0888592288446596	0.18321490483435
OG0003737	96.3007230125179	-0.132116222746693	0.809727342966339	0.785393424520159	0.822401491644146
OG0003740	0.0818567519557958	-0.0562908263677084	1.01360556789652	0.439307160531793	NA
OG0003754	5.82960857457013	-0.450261866004943	1.13107011284762	0.198885394964556	NA
OG0003759	529.628622116278	2.94136371169934	2.57170526452156	NA	NA
OG0003762	1.8856081135426	-0.0768232085226924	0.996204127009258	0.939447105388308	NA
OG0003779	0.656784925415259	-0.119205862979019	1.01800676232584	0.982360586390995	NA
OG0003783	2.28426541568671	-0.163220501125882	1.02785505880865	0.657310302842179	NA
OG0003785	0	NA	NA	NA	NA
OG0003786	0	NA	NA	NA	NA
OG0003787	1.00707021897006	-0.134444240257133	1.0205175284248	0.890798426162826	NA
OG0003790	5.53066480220048	-0.430018328742391	1.11964928122853	0.218122386521198	NA
OG0003794	2.34900426896764	0.0876414284068096	0.994207109996245	0.67737382207726	NA
OG0003801	2.6459707728979	0.229712836237363	1.05739063957171	0.072946712148316	NA
OG0003804	0	NA	NA	NA	NA
OG0003832	11.1335094666922	-0.131755199845447	0.943514861946208	0.71109425510999	NA
OG0003838	12.2719983609812	-0.40296260791458	1.04238267537722	0.201906191267046	NA
OG0003840	11.3632603390082	-0.765688475547512	1.40533201154816	0.0494858152050352	NA
OG0003843	1.09464154235876	-0.137468120135525	1.02111967483702	0.8662476019419	NA
OG0003855	0.481642278637856	-0.108452833731898	1.0166981277713	0.890671814205906	NA
OG0003876	4.49455217402602	-0.0461370676089295	0.9732183865115	0.862783006049935	NA
OG0003882	2721.49316694371	0.40708551780072	0.86860864952672	0.44039143703618	0.524275520281167
OG0003883	14.6396971719396	-0.206874682549952	0.917239435832126	0.645071173426861	NA
OG0003896	5.38308421067061	-0.0944274763024114	0.97509601904047	0.732644028472183	NA
OG0003898	0.0413445491557135	-0.0399947808984625	1.01372382475255	0.323913325653435	NA
OG0003900	0	NA	NA	NA	NA
OG0003903	0.620168237335703	-0.117209527242161	1.01773354574536	0.965671090189755	NA
OG0003904	4.15557745905753	0.00567959115722763	0.960193388097862	0.951906341812419	NA
OG0003936	10.7363344624404	0.051067234814494	0.920390608400722	0.903073574879706	NA
OG0003940	0.0437856616943506	-0.040930545428318	1.01370043174214	0.32391332565342	NA
OG0003945	226.553527084978	-0.977988266749467	1.17440824276024	0.0973785373835486	0.195365042551718
OG0003981	15.5332094639817	-0.0209502291204867	0.879985929690154	0.956721545919418	NA
OG0003982	11.1991793314845	-0.357538912813947	1.02372865715444	0.244910538813022	NA
OG0003983	4.20256383168127	0.0231838118022644	0.981712410520019	0.986581080561671	NA
OG0003988	11.6052769037796	0.297774240204118	1.0025718631418	0.43280222042659	NA
OG0003993	9.20306356016531	0.278180451370692	1.0287960080174	0.374531110951143	NA
OG0004001	268.955805242084	4.7383341123699	3.32827268624278	0.00151699389574313	0.00777945587560577
OG0004003	6.10816426910775	-0.39835317398999	1.10663761217219	0.222762932359876	NA
OG0004006	6.09949817913597	0.152479554341452	0.968432660367638	0.67263873351091	NA
OG0004011	2.4365497767325	-0.16526574726346	1.02853119472178	0.639967127136337	NA
OG0004012	4.29350509969067	0.0176153057839546	0.981106689159044	0.995414540956034	NA
OG0004013	0	NA	NA	NA	NA
OG0004020	5.3110994933219	0.233772517487809	0.989437465319713	0.503717486029563	NA
OG0004032	0	NA	NA	NA	NA
OG0004039	0	NA	NA	NA	NA
OG0004042	8.58855970698951	0.165661441110611	0.944853896998936	0.686093053366554	NA
OG0004043	3.66815297429713	-0.29712426222109	1.06036550347865	0.396822167510661	NA
OG0004064	19.3330689065768	-0.112165691067685	0.874671632597201	0.801730743324492	NA
OG0004097	0	NA	NA	NA	NA
OG0004111	6.27062493713667	-0.180719688411402	0.974239292695284	0.554262036931523	NA
OG0004138	250.882944087953	0.995307826701364	1.90282670176794	0.00831724835598301	0.0299720661476865
OG0004141	9.11914036783883	0.258550360716154	0.991121526277543	0.489126481715073	NA
OG0004161	0	NA	NA	NA	NA
OG0004182	0	NA	NA	NA	NA
OG0004214	4.10125469799174	0.318588322440605	1.0943365770261	0.02673549289243	NA
OG0004242	0	NA	NA	NA	NA
OG0004251	56.6565316726139	0.219015701078618	0.846673859585603	0.665443793421923	NA
OG0004263	61.3770942351332	-0.686481979014688	1.02342789073199	0.200075611754704	NA
OG0004265	18.0751126357685	0.581569617968969	1.29174819708966	0.000498477063631688	NA
OG0004271	0	NA	NA	NA	NA
OG0004272	0	NA	NA	NA	NA
OG0004277	6.23825500272447	-0.133479282641796	0.979417658774253	0.635257461342921	NA
OG0004291	3.35165832215367	-0.225449725055116	1.04114963433919	0.49380633900862	NA
OG0004292	0.0437856616943506	-0.040930545428318	1.01370043174214	0.32391332565342	NA
OG0004293	0	NA	NA	NA	NA
OG0004306	3.96340966226091	-0.012553068907321	0.973793410382392	0.959343095601685	NA
OG0004311	3.54861661777769	-0.234325288670225	1.04361584715359	0.471060264584575	NA
OG0004312	5.68883716173048	0.395021442526796	1.13706677830528	0.010546360851347	NA
OG0004315	1.13842720405312	-0.138870040908515	1.02141145517495	0.854740064597378	NA
OG0004319	2.4660927671413	0.218038746616571	1.05285205941891	0.114127339211257	NA
OG0004322	498.481906231796	1.61665593325173	3.41327023441077	NA	NA
OG0004325	3.19635330368759	-0.173786597545863	1.03155060926166	NA	NA
OG0004329	0	NA	NA	NA	NA
OG0004338	0	NA	NA	NA	NA
OG0004362	9.31035155762914	-0.405075444811381	1.11787695473917	0.161871319992405	NA
OG0004388	45.5250168218095	-0.647885959434574	1.01017945559073	0.221428499086954	NA
OG0004390	0.875713233887012	-0.129434221691657	1.01959829916505	0.932155310391026	NA
OG0004400	14.0111411081883	-0.46520838186454	1.07353251993553	0.153697194221829	NA
OG0004404	5.79250761755296	-0.0904559915948444	0.966468808745554	0.699935164738828	NA
OG0004423	0.70285733564713	-0.121631708768956	1.01834874747955	0.997185448821401	NA
OG0004458	1.48477252019636	-0.148428951222756	1.02361925127177	0.777378108744079	NA
OG0004480	3.45504727835364	0.0247322800678489	0.984414053432152	0.924964926555002	NA
OG0004484	2.58883413777828	-0.167216005615989	1.02919044743693	0.623851505836431	NA
OG0004486	0.868235532269984	-0.129176101606071	1.01955181881997	0.934452568586554	NA
OG0004506	669.122258468444	5.63902718219816	2.92757794407167	NA	NA
OG0004535	3.44689345459683	-0.272032293158486	1.05250901156993	0.435538855199193	NA
OG0004551	0	NA	NA	NA	NA
OG0004567	2.75550461123129	0.163791392987314	1.01776688692791	0.469548058455518	NA
OG0004571	1.53478490783979	-0.1494989983647	1.02389527109039	0.768168062354345	NA
OG0004576	552.507709175857	0.925941314990461	1.80113465585022	NA	NA
OG0004582	1.40571467129426	-0.146469606347125	1.02313458385486	0.793278770778414	NA
OG0004591	1526.37319158854	-0.438088610168235	0.83599842936092	0.4023725680035	0.501398838633644
OG0004598	2.80905102059357	-0.252439412731501	1.04534641491085	0.50261006741805	NA
OG0004604	0	NA	NA	NA	NA
OG0004610	3.6342099206311	-0.186815796978183	1.03453463737645	NA	NA
OG0004636	9.75180670832092	0.290369007869309	1.00726004323742	0.428888438958685	NA
OG0004637	27.827610797631	-0.527615028906918	0.998194083954852	0.293043293345776	NA
OG0004652	0.661512786491416	-0.119513059259262	1.01804702270938	0.984814290447088	NA
OG0004654	0.0437856616943506	-0.040930545428318	1.01370043174214	0.32391332565342	NA
OG0004657	6.86655855290093	-0.499210972924105	1.16259446611158	0.153922292114013	NA
[truncated: 860 more rows]
