# Supplementary material for: Genome-resolved metatranscriptomics reveals conserved root colonization determinants in a synthetic microbiota
Source: Nat Commun. 2023 Dec 13;14:8274. doi: 10.1038/s41467-023-43688-z (PMC10719396; doi:10.1038/s41467-023-43688-z)
Supplement: Supplementary file 11 — Source Data [file 41467_2023_43688_MOESM11_ESM.zip › Source Data/Main_figures/figure5/Root74OG_deseq.csv]

	baseMean	log2FoldChange	lfcSE	pvalue	padj
OG0000000	440.932098913493	0.565090754419952	1.19064291872192	0.120748145216649	0.313945177563287
OG0000001	0	NA	NA	NA	NA
OG0000010	0	NA	NA	NA	NA
OG0000018	4.23560316902314	0.222148187941259	1.05434405817138	0.0999428999894094	0.313945177563287
OG0000029	0	NA	NA	NA	NA
OG0000040	2.4489900537747	0.121850697756251	1.00430351685963	0.610873082135287	0.661779172313227
OG0000048	1.56449298343529	-0.162862580884276	1.0238416449962	0.556989622863019	0.658260463383568
OG0000069	0	NA	NA	NA	NA
OG0000078	4.82415597371272	-0.208781027016034	1.048426291293	NA	NA
OG0000089	8.7474413273304	0.226494115647201	1.0564706712182	NA	NA
OG0000107	20.3493108772634	0.242291760602815	1.06240884076471	NA	NA
OG0000132	0	NA	NA	NA	NA
OG0000163	11.5183563551217	-0.0257704596939061	0.973544050273516	0.920568560442948	0.920568560442948
OG0000179	0	NA	NA	NA	NA
OG0000191	4.32768149878452	0.222298486603403	1.05442031718594	0.098315025737972	0.313945177563287
OG0000231	0	NA	NA	NA	NA
OG0000251	126.532257047798	0.237413384272379	1.06092879185662	NA	NA
OG0000253	7.73457969995531	0.225742823494755	1.05613050366854	NA	NA
OG0000276	1.56533160594334	0.213124546617352	1.0495658368835	0.200877699165173	0.435235014857876
OG0000301	7.14121107031851	-0.212555727736252	1.05076016071238	NA	NA
OG0000321	0	NA	NA	NA	NA
OG0000420	0	NA	NA	NA	NA
OG0000531	0	NA	NA	NA	NA
OG0000602	0	NA	NA	NA	NA
OG0000638	26.0703958337959	0.312894679319657	1.09227808440417	0.00827038727495095	0.107515034574362
OG0000678	190.865310559873	0.453553588426138	1.17875053259515	NA	NA
OG0000779	27.8076555879346	0.245029071478184	1.06350627744939	NA	NA
OG0000947	5.70885644520511	0.224081239341071	1.05531515679246	0.0791744069025935	0.313945177563287
OG0001210	104.895761915371	0.265930687718178	1.03977776188639	0.330254016142436	0.60326584448379
OG0001270	0	NA	NA	NA	NA
OG0001698	0	NA	NA	NA	NA
OG0001823	530.522599665364	-0.260940438663556	0.979388275912101	0.481245931271912	0.630420204427548
OG0001853	280.593046812202	0.448984307726001	1.16587229164556	NA	NA
OG0001897	0	NA	NA	NA	NA
OG0002044	8.84696808246182	-0.178565704553338	1.01035713029363	0.484938618790422	0.630420204427548
OG0002149	5.37431348590981	-0.209898258034692	1.04911345131361	NA	NA
OG0002901	0	NA	NA	NA	NA
OG0003529	0	NA	NA	NA	NA
OG0003636	0	NA	NA	NA	NA
OG0003758	2.11056823849931	-0.195852285982895	1.0412138396137	0.371240519682332	0.60326584448379
OG0004010	0	NA	NA	NA	NA
OG0004669	0	NA	NA	NA	NA
OG0004866	0	NA	NA	NA	NA
OG0005585	0	NA	NA	NA	NA
OG0006258	0	NA	NA	NA	NA
OG0006593	0	NA	NA	NA	NA
OG0007809	0	NA	NA	NA	NA
OG0008600	0	NA	NA	NA	NA
OG0008653	0	NA	NA	NA	NA
OG0008677	0	NA	NA	NA	NA
OG0011018	0	NA	NA	NA	NA
OG0012292	0	NA	NA	NA	NA
OG0015011	0	NA	NA	NA	NA
OG0044099	0	NA	NA	NA	NA
OG0044100	0	NA	NA	NA	NA
OG0044101	0	NA	NA	NA	NA
