# Supplementary material for: Genome-resolved metatranscriptomics reveals conserved root colonization determinants in a synthetic microbiota
Source: Nat Commun. 2023 Dec 13;14:8274. doi: 10.1038/s41467-023-43688-z (PMC10719396; doi:10.1038/s41467-023-43688-z)
Supplement: Supplementary file 11 — Source Data [file 41467_2023_43688_MOESM11_ESM.zip › Source Data/Main_figures/figure5/top200_annotation.csv]

og	cog	description	go	ko	representative_sequence	short_name
OG0001082	J	One of the primary rRNA binding proteins, it binds directly to 16S rRNA where it nucleates assembly of the head domain of the 30S subunit. Is located at the subunit interface close to the decoding center, probably blocks exit of the E-site tRNA	GO:0000028;GO:0003674;GO:0003676;GO:0003723;GO:0003729;GO:0003735;GO:0005198;GO:0005488;GO:0005575;GO:0005622;GO:0005623;GO:0005737;GO:0005829;GO:0005840;GO:0006412;GO:0006518;GO:0006807;GO:0006996;GO:0008150;GO:0008152;GO:0009058;GO:0009059;GO:0009987;GO:0010467;GO:0015935;GO:0016043;GO:0019538;GO:0019843;GO:0022607;GO:0022613;GO:0022618;GO:0022626;GO:0022627;GO:0032991;GO:0034622;GO:0034641;GO:…	ko:K02992	Root1471|3608	rpsG
OG0001081	U	Involved in targeting and insertion of nascent membrane proteins into the cytoplasmic membrane. Binds to the hydrophobic signal sequence of the ribosome-nascent chain (RNC) as it emerges from the ribosomes. The SRP-RNC complex is then targeted to the cytoplasmic membrane where it interacts with the SRP receptor FtsY. Interaction with FtsY leads to the transfer of the RNC complex to the Sec transl…	-0	ko:K03106	Root423|1786	ffh
OG0001011	K	DNA-dependent RNA polymerase catalyzes the transcription of DNA into RNA using the four ribonucleoside triphosphates as substrates	GO:0003674;GO:0003824;GO:0003899;GO:0005575;GO:0005622;GO:0005623;GO:0005737;GO:0006139;GO:0006351;GO:0006354;GO:0006725;GO:0006807;GO:0008150;GO:0008152;GO:0009058;GO:0009059;GO:0009987;GO:0010467;GO:0016070;GO:0016740;GO:0016772;GO:0016779;GO:0018130;GO:0019438;GO:0032774;GO:0034062;GO:0034641;GO:0034645;GO:0034654;GO:0043170;GO:0044237;GO:0044238;GO:0044249;GO:0044260;GO:0044271;GO:0044424;GO:…	ko:K03040	Root564|3570	rpoA
OG0000993	J	One of the primary rRNA binding proteins. Required for association of the 30S and 50S subunits to form the 70S ribosome, for tRNA binding and peptide bond formation. It has been suggested to have peptidyltransferase activity	GO:0002181;GO:0003674;GO:0003676;GO:0003723;GO:0003735;GO:0005198;GO:0005488;GO:0005575;GO:0005622;GO:0005623;GO:0005737;GO:0005829;GO:0005840;GO:0006412;GO:0006518;GO:0006807;GO:0008150;GO:0008152;GO:0009058;GO:0009059;GO:0009987;GO:0010467;GO:0015934;GO:0019538;GO:0022625;GO:0022626;GO:0032991;GO:0034641;GO:0034645;GO:0043043;GO:0043170;GO:0043226;GO:0043228;GO:0043229;GO:0043232;GO:0043603;GO:…	ko:K02886	Root278|3946	rplB
OG0000983	T	GTP-binding protein TypA	GO:0000027;GO:0005575;GO:0005622;GO:0005623;GO:0005737;GO:0005829;GO:0006950;GO:0006996;GO:0008150;GO:0009266;GO:0009408;GO:0009409;GO:0009628;GO:0009987;GO:0016043;GO:0022607;GO:0022613;GO:0022618;GO:0034622;GO:0042254;GO:0042255;GO:0042273;GO:0043933;GO:0044085;GO:0044424;GO:0044444;GO:0044464;GO:0050896;GO:0065003;GO:0070925;GO:0071826;GO:0071840	ko:K06207	Root1298|1917	typA
OG0000979	C	Produces ATP from ADP in the presence of a proton gradient across the membrane. The alpha chain is a regulatory subunit	-0	ko:K02111	Root1298|1868	atpA
OG0000856	C	Component of the F(0) channel, it forms part of the peripheral stalk, linking F(1) to F(0)	-0	ko:K02109	Root1298|3566	atpF2
OG0001085	K	DNA-dependent RNA polymerase catalyzes the transcription of DNA into RNA using the four ribonucleoside triphosphates as substrates	GO:0000428;GO:0005575;GO:0005622;GO:0005623;GO:0030880;GO:0032991;GO:0044424;GO:0044464;GO:0061695;GO:1902494;GO:1990234	ko:K03043	Root1298|6980	rpoB
OG0001043	J	Involved in mRNA degradation. Catalyzes the phosphorolysis of single-stranded polyribonucleotides processively in the 3'- to 5'-direction	GO:0000175;GO:0003674;GO:0003676;GO:0003723;GO:0003729;GO:0003824;GO:0004518;GO:0004527;GO:0004532;GO:0004540;GO:0004654;GO:0005488;GO:0006139;GO:0006401;GO:0006402;GO:0006725;GO:0006807;GO:0008150;GO:0008152;GO:0008408;GO:0009056;GO:0009057;GO:0009892;GO:0009987;GO:0010468;GO:0010605;GO:0010629;GO:0016070;GO:0016071;GO:0016740;GO:0016772;GO:0016779;GO:0016787;GO:0016788;GO:0016796;GO:0016896;GO:…	ko:K00962	Root491|1335	pnp
OG0000923	J	This is one of the proteins that binds to the 5S RNA in the ribosome where it forms part of the central protuberance	GO:0003674;GO:0003676;GO:0003723;GO:0005488;GO:0005575;GO:0005622;GO:0005623;GO:0005737;GO:0005829;GO:0005840;GO:0006412;GO:0006518;GO:0006807;GO:0008097;GO:0008150;GO:0008152;GO:0009058;GO:0009059;GO:0009987;GO:0010467;GO:0015934;GO:0019538;GO:0019843;GO:0022625;GO:0022626;GO:0032991;GO:0034641;GO:0034645;GO:0043043;GO:0043170;GO:0043226;GO:0043228;GO:0043229;GO:0043232;GO:0043603;GO:0043604;GO:…	ko:K02897	Root1298|5335	ctc
OG0001086	J	Forms part of the ribosomal stalk, playing a central role in the interaction of the ribosome with GTP-bound translation factors	GO:0003674;GO:0003735;GO:0005198;GO:0005575;GO:0005622;GO:0005623;GO:0005737;GO:0005829;GO:0005840;GO:0006412;GO:0006518;GO:0006807;GO:0008150;GO:0008152;GO:0009058;GO:0009059;GO:0009987;GO:0010467;GO:0015934;GO:0019538;GO:0022625;GO:0022626;GO:0032991;GO:0034641;GO:0034645;GO:0043043;GO:0043170;GO:0043226;GO:0043228;GO:0043229;GO:0043232;GO:0043603;GO:0043604;GO:0044237;GO:0044238;GO:0044249;GO:…	ko:K02864	Root149|5129	rplJ
OG0000980	C	F(1)F(0) ATP synthase produces ATP from ADP in the presence of a proton or sodium gradient. F-type ATPases consist of two structural domains, F(1) containing the extramembraneous catalytic core and F(0) containing the membrane proton channel, linked together by a central stalk and a peripheral stalk. During catalysis, ATP synthesis in the catalytic domain of F(1) is coupled via a rotary mechanism…	GO:0005575;GO:0005618;GO:0005623;GO:0005886;GO:0008150;GO:0016020;GO:0030312;GO:0040007;GO:0044464;GO:0071944	ko:K02109,ko:K02113	Root1304|4242	atpH
OG0000989	J	Involved in the binding of tRNA to the ribosomes	GO:0003674;GO:0003735;GO:0005198;GO:0005575;GO:0005622;GO:0005623;GO:0005737;GO:0005840;GO:0006412;GO:0006518;GO:0006807;GO:0008150;GO:0008152;GO:0009058;GO:0009059;GO:0009987;GO:0010467;GO:0015935;GO:0019538;GO:0032991;GO:0034641;GO:0034645;GO:0043043;GO:0043170;GO:0043226;GO:0043228;GO:0043229;GO:0043232;GO:0043603;GO:0043604;GO:0044237;GO:0044238;GO:0044249;GO:0044260;GO:0044267;GO:0044271;GO:…	ko:K02946	Root123D2|864	rpsJ
OG0000994	J	Protein S19 forms a complex with S13 that binds strongly to the 16S ribosomal RNA	GO:0000028;GO:0003674;GO:0003735;GO:0005198;GO:0005575;GO:0005622;GO:0005623;GO:0005737;GO:0005829;GO:0005840;GO:0006996;GO:0008150;GO:0009987;GO:0015935;GO:0016043;GO:0022607;GO:0022613;GO:0022618;GO:0022626;GO:0022627;GO:0032991;GO:0034622;GO:0042254;GO:0042255;GO:0042274;GO:0043226;GO:0043228;GO:0043229;GO:0043232;GO:0043933;GO:0044085;GO:0044391;GO:0044422;GO:0044424;GO:0044444;GO:0044445;GO:…	ko:K02965	Root102|5935	rpsS
OG0000990	J	One of the primary rRNA binding proteins, it binds directly near the 3'-end of the 23S rRNA, where it nucleates assembly of the 50S subunit	-0	ko:K02906	Root278|3943	rplC
OG0000301	J	This protein promotes the GTP-dependent binding of aminoacyl-tRNA to the A-site of ribosomes during protein biosynthesis	GO:0005575;GO:0005622;GO:0005623;GO:0005737;GO:0044424;GO:0044464	ko:K02358	Root1203|3719	tuf
OG0000135	E	glutamine synthetase	-0	ko:K01915	Root278|2226	glnA2
OG0000977	C	Produces ATP from ADP in the presence of a proton gradient across the membrane. The catalytic sites are hosted primarily by the beta subunits	-0	ko:K02112	Root1298|1866	atpD
OG0000935	J	Associates with the EF-Tu.GDP complex and induces the exchange of GDP to GTP. It remains bound to the aminoacyl-tRNA.EF- Tu.GTP complex up to the GTP hydrolysis stage on the ribosome	GO:0003674;GO:0003676;GO:0003723;GO:0003746;GO:0005488;GO:0006412;GO:0006414;GO:0006518;GO:0006807;GO:0008135;GO:0008150;GO:0008152;GO:0009058;GO:0009059;GO:0009987;GO:0010467;GO:0019538;GO:0034641;GO:0034645;GO:0043043;GO:0043170;GO:0043603;GO:0043604;GO:0044237;GO:0044238;GO:0044249;GO:0044260;GO:0044267;GO:0044271;GO:0071704;GO:0097159;GO:1901363;GO:1901564;GO:1901566;GO:1901576	ko:K02357	Root1298|4037	tsf
OG0000133	L	helicase	-0	ko:K03580	Root122|702	-0
OG0001369	P	PBP superfamily domain	-0	ko:K02040	Root1257|1823	-0
OG0000978	C	Produces ATP from ADP in the presence of a proton gradient across the membrane. The gamma chain is believed to be important in regulating ATPase activity and the flow of protons through the CF(0) complex	-0	ko:K02115	Root1298|1867	atpG
OG0000355	J	Catalyzes the GTP-dependent ribosomal translocation step during translation elongation. During this step, the ribosome changes from the pre-translocational (PRE) to the post- translocational (POST) state as the newly formed A-site-bound peptidyl-tRNA and P-site-bound deacylated tRNA move to the P and E sites, respectively. Catalyzes the coordinated movement of the two tRNA molecules, the mRNA and…	-0	ko:K02355	Root149|5136	fusA
OG0001074	J	This protein is one of the early assembly proteins of the 50S ribosomal subunit, although it is not seen to bind rRNA by itself. It is important during the early stages of 50S assembly	GO:0003674;GO:0003676;GO:0003723;GO:0003729;GO:0003735;GO:0005198;GO:0005488;GO:0005575;GO:0005622;GO:0005623;GO:0005737;GO:0005829;GO:0005840;GO:0006412;GO:0006518;GO:0006807;GO:0008150;GO:0008152;GO:0009058;GO:0009059;GO:0009987;GO:0010467;GO:0015934;GO:0019538;GO:0022625;GO:0022626;GO:0032991;GO:0034641;GO:0034645;GO:0043043;GO:0043170;GO:0043226;GO:0043228;GO:0043229;GO:0043232;GO:0043603;GO:…	ko:K02871	Root1240|201	rplM
OG0001001	J	One of the proteins that surrounds the polypeptide exit tunnel on the outside of the subunit	GO:0005575;GO:0005622;GO:0005623;GO:0005737;GO:0005829;GO:0005840;GO:0006412;GO:0006518;GO:0006807;GO:0008150;GO:0008152;GO:0009058;GO:0009059;GO:0009987;GO:0010467;GO:0015934;GO:0019538;GO:0022625;GO:0022626;GO:0032991;GO:0034641;GO:0034645;GO:0043043;GO:0043170;GO:0043226;GO:0043228;GO:0043229;GO:0043232;GO:0043603;GO:0043604;GO:0044237;GO:0044238;GO:0044249;GO:0044260;GO:0044267;GO:0044271;GO:…	ko:K02895	Root157|3166	rplX
OG0000991	J	One of the primary rRNA binding proteins, this protein initially binds near the 5'-end of the 23S rRNA. It is important during the early stages of 50S assembly. It makes multiple contacts with different domains of the 23S rRNA in the assembled 50S subunit and ribosome	GO:0003674;GO:0003676;GO:0003723;GO:0003735;GO:0005198;GO:0005488;GO:0005575;GO:0005622;GO:0005623;GO:0005737;GO:0005829;GO:0005840;GO:0006412;GO:0006518;GO:0006807;GO:0008150;GO:0008152;GO:0009058;GO:0009059;GO:0009987;GO:0010467;GO:0019538;GO:0022626;GO:0032991;GO:0034641;GO:0034645;GO:0043043;GO:0043170;GO:0043226;GO:0043228;GO:0043229;GO:0043232;GO:0043603;GO:0043604;GO:0044237;GO:0044238;GO:…	ko:K02926	Root278|3944	rplD
OG0000591	U	Required for the insertion and or proper folding and or complex formation of integral membrane proteins into the membrane. Involved in integration of membrane proteins that insert both dependently and independently of the Sec translocase complex, as well as at least some lipoproteins. Aids folding of multispanning membrane proteins	GO:0002790;GO:0003674;GO:0005215;GO:0005575;GO:0005623;GO:0005886;GO:0005887;GO:0006810;GO:0008104;GO:0008150;GO:0008565;GO:0009306;GO:0009987;GO:0015031;GO:0015833;GO:0016020;GO:0016021;GO:0031224;GO:0031226;GO:0032940;GO:0033036;GO:0042886;GO:0044425;GO:0044459;GO:0044464;GO:0045184;GO:0046903;GO:0051179;GO:0051234;GO:0071702;GO:0071705;GO:0071944	ko:K03217	Root1298|928	yidC
OG0001004	J	Ribosomal protein L6	-0	-0	Root157|3162	-0
OG0001012	J	Ribosomal protein L17	GO:0003674;GO:0003735;GO:0005198;GO:0005575;GO:0005622;GO:0005623;GO:0005737;GO:0005829;GO:0005840;GO:0015934;GO:0022625;GO:0022626;GO:0032991;GO:0043226;GO:0043228;GO:0043229;GO:0043232;GO:0044391;GO:0044422;GO:0044424;GO:0044444;GO:0044445;GO:0044446;GO:0044464;GO:1990904	ko:K02879	Root278|3968	rplQ
OG0000232	P	Phosphate transport system permease	-0	ko:K02038	Root1298|3274	pstA
OG0000953	J	Forms part of the ribosomal stalk which helps the ribosome interact with GTP-bound translation factors	GO:0000027;GO:0003674;GO:0003676;GO:0003723;GO:0003735;GO:0005198;GO:0005488;GO:0005575;GO:0005622;GO:0005623;GO:0005737;GO:0005829;GO:0005840;GO:0006412;GO:0006518;GO:0006807;GO:0006996;GO:0008150;GO:0008152;GO:0009058;GO:0009059;GO:0009987;GO:0010467;GO:0015934;GO:0016043;GO:0019538;GO:0019843;GO:0022607;GO:0022613;GO:0022618;GO:0022625;GO:0022626;GO:0032991;GO:0034622;GO:0034641;GO:0034645;GO:…	ko:K02867	Root172|6479	rplK
OG0000928	F	Bifunctional purine biosynthesis protein PurH	-0	ko:K00602	Root1298|2095	purH
OG0000926	J	This protein binds to 23S rRNA in the presence of protein L20	GO:0003674;GO:0003735;GO:0005198	ko:K02888	Root102|1126	rplU
OG0001034	J	Binds together with S18 to 16S ribosomal RNA	GO:0003674;GO:0003676;GO:0003723;GO:0003735;GO:0005198;GO:0005488;GO:0005575;GO:0005622;GO:0005623;GO:0005737;GO:0005829;GO:0005840;GO:0015935;GO:0019843;GO:0022626;GO:0022627;GO:0032991;GO:0043226;GO:0043228;GO:0043229;GO:0043232;GO:0044391;GO:0044422;GO:0044424;GO:0044444;GO:0044445;GO:0044446;GO:0044464;GO:0070181;GO:0097159;GO:1901363;GO:1990904	ko:K02990	Root1212|174	rpsF
OG0000997	J	Binds 23S rRNA and is also seen to make contacts with the A and possibly P site tRNAs	GO:0003674;GO:0003676;GO:0003723;GO:0003735;GO:0005198;GO:0005488;GO:0005575;GO:0005622;GO:0005623;GO:0005737;GO:0005829;GO:0005840;GO:0005886;GO:0008150;GO:0015934;GO:0016020;GO:0019843;GO:0022625;GO:0022626;GO:0032991;GO:0040007;GO:0043226;GO:0043228;GO:0043229;GO:0043232;GO:0044391;GO:0044422;GO:0044424;GO:0044444;GO:0044445;GO:0044446;GO:0044464;GO:0071944;GO:0097159;GO:1901363;GO:1990904	ko:K02878	Root151|651	rplP
OG0001069	D	Involved in protein export. Acts as a chaperone by maintaining the newly synthesized protein in an open conformation. Functions as a peptidyl-prolyl cis-trans isomerase	GO:0005575;GO:0005622;GO:0005623;GO:0005737;GO:0044424;GO:0044464	ko:K03545	Root1252|4974	tig
OG0000872	J	Forms part of the ribosomal stalk which helps the ribosome interact with GTP-bound translation factors. Is thus essential for accurate translation	-0	ko:K02935	Root564|4773	rplL
OG0000992	J	One of the early assembly proteins it binds 23S rRNA. One of the proteins that surrounds the polypeptide exit tunnel on the outside of the ribosome. Forms the main docking site for trigger factor binding to the ribosome	GO:0000027;GO:0003674;GO:0003676;GO:0003723;GO:0003735;GO:0005198;GO:0005488;GO:0005575;GO:0005622;GO:0005623;GO:0005737;GO:0005829;GO:0005840;GO:0006412;GO:0006518;GO:0006807;GO:0006996;GO:0008150;GO:0008152;GO:0009058;GO:0009059;GO:0009987;GO:0010467;GO:0015934;GO:0016043;GO:0019538;GO:0022607;GO:0022613;GO:0022618;GO:0022625;GO:0022626;GO:0032991;GO:0034622;GO:0034641;GO:0034645;GO:0042254;GO:…	ko:K02892	Root278|3945	rplW
OG0000996	J	Binds the lower part of the 30S subunit head. Binds mRNA in the 70S ribosome, positioning it for translation	GO:0002181;GO:0003674;GO:0003735;GO:0005198;GO:0005575;GO:0005622;GO:0005623;GO:0005737;GO:0005829;GO:0005840;GO:0006412;GO:0006518;GO:0006807;GO:0008150;GO:0008152;GO:0009058;GO:0009059;GO:0009987;GO:0010467;GO:0015935;GO:0019538;GO:0022626;GO:0022627;GO:0032991;GO:0034641;GO:0034645;GO:0043043;GO:0043170;GO:0043226;GO:0043228;GO:0043229;GO:0043232;GO:0043603;GO:0043604;GO:0044237;GO:0044238;GO:…	ko:K02982	Root278|3949	rpsC
OG0000676	C	it plays a direct role in the translocation of protons across the membrane	-0	ko:K02108	Root1212|542	atpB
OG0000095	S	ATPase components of ABC transporters with duplicated ATPase domains	-0	ko:K15738	Root1298|146	chvD
OG0001005	J	This is one of the proteins that binds and probably mediates the attachment of the 5S RNA into the large ribosomal subunit, where it forms part of the central protuberance	GO:0003674;GO:0003676;GO:0003723;GO:0005488;GO:0005575;GO:0005622;GO:0005623;GO:0005737;GO:0005829;GO:0005840;GO:0008097;GO:0015934;GO:0019843;GO:0022625;GO:0022626;GO:0032991;GO:0043226;GO:0043228;GO:0043229;GO:0043232;GO:0044391;GO:0044422;GO:0044424;GO:0044444;GO:0044445;GO:0044446;GO:0044464;GO:0097159;GO:1901363;GO:1990904	ko:K02881	Root1298|6923	rplR
OG0001036	F	Major role in the synthesis of nucleoside triphosphates other than ATP. The ATP gamma phosphate is transferred to the NDP beta phosphate via a ping-pong mechanism, using a phosphorylated active-site intermediate	GO:0003674;GO:0003824;GO:0004550;GO:0005575;GO:0005622;GO:0005623;GO:0006139;GO:0006163;GO:0006165;GO:0006220;GO:0006725;GO:0006753;GO:0006793;GO:0006796;GO:0006807;GO:0008150;GO:0008152;GO:0009117;GO:0009132;GO:0009987;GO:0016301;GO:0016310;GO:0016740;GO:0016772;GO:0016776;GO:0019205;GO:0019637;GO:0034641;GO:0044237;GO:0044238;GO:0044281;GO:0044464;GO:0046483;GO:0046939;GO:0055086;GO:0071704;GO:…	ko:K00940	Root1298|2891	ndk
OG0001774	S	Involved in the import of queuosine (Q) precursors, required for Q precursor salvage	GO:0005575;GO:0005623;GO:0005886;GO:0006139;GO:0006725;GO:0006807;GO:0006810;GO:0008150;GO:0008152;GO:0008616;GO:0009058;GO:0009116;GO:0009119;GO:0009163;GO:0009987;GO:0016020;GO:0018130;GO:0019438;GO:0034404;GO:0034641;GO:0034654;GO:0042455;GO:0043094;GO:0043174;GO:0044237;GO:0044238;GO:0044249;GO:0044271;GO:0044281;GO:0044283;GO:0044464;GO:0046116;GO:0046483;GO:0051179;GO:0051234;GO:0055085;GO:…	ko:K09125	Root278|3104	yhhQ
OG0000687	K	Participates in transcription elongation, termination and antitermination	GO:0005575;GO:0005618;GO:0005622;GO:0005623;GO:0005737;GO:0005829;GO:0005886;GO:0006355;GO:0008150;GO:0009889;GO:0010468;GO:0010556;GO:0016020;GO:0019219;GO:0019222;GO:0030312;GO:0031323;GO:0031326;GO:0044424;GO:0044444;GO:0044464;GO:0050789;GO:0050794;GO:0051171;GO:0051252;GO:0060255;GO:0065007;GO:0071944;GO:0080090;GO:1903506;GO:2000112;GO:2001141	ko:K02601	Root190|297	nusG
OG0000309	U	Part of the Sec protein translocase complex. Interacts with the SecYEG preprotein conducting channel. SecDF uses the proton motive force (PMF) to complete protein translocation after the ATP-dependent function of SecA	-0	ko:K03072,ko:K12257	Root149|1590	secD
OG0001087	J	Binds directly to 23S rRNA. The L1 stalk is quite mobile in the ribosome, and is involved in E site tRNA release	GO:0000470;GO:0003674;GO:0003676;GO:0003723;GO:0005488;GO:0005575;GO:0005622;GO:0005623;GO:0005737;GO:0005829;GO:0005840;GO:0006139;GO:0006364;GO:0006396;GO:0006412;GO:0006518;GO:0006725;GO:0006807;GO:0008150;GO:0008152;GO:0009058;GO:0009059;GO:0009987;GO:0010467;GO:0015934;GO:0016070;GO:0016072;GO:0019538;GO:0022613;GO:0022625;GO:0022626;GO:0032991;GO:0034470;GO:0034641;GO:0034645;GO:0034660;GO:…	ko:K02863	Root1252|7312	rplA
OG0000822	H	Catalyzes the formation of S-adenosylmethionine (AdoMet) from methionine and ATP. The overall synthetic reaction is composed of two sequential steps, AdoMet formation and the subsequent tripolyphosphate hydrolysis which occurs prior to release of AdoMet from the enzyme	GO:0003674;GO:0003824;GO:0004478;GO:0005488;GO:0005515;GO:0005575;GO:0005618;GO:0005622;GO:0005623;GO:0005737;GO:0005829;GO:0005886;GO:0008150;GO:0016020;GO:0016740;GO:0016765;GO:0019899;GO:0030312;GO:0035375;GO:0040007;GO:0044424;GO:0044444;GO:0044464;GO:0071944	ko:K00789	Root1304|790	metK
OG0000630	M	Catalyzes the first step in hexosamine metabolism, converting fructose-6P into glucosamine-6P using glutamine as a nitrogen source	GO:0003674;GO:0003824;GO:0004360;GO:0005575;GO:0005622;GO:0005623;GO:0005737;GO:0005829;GO:0006002;GO:0006040;GO:0006047;GO:0006139;GO:0006464;GO:0006486;GO:0006487;GO:0006725;GO:0006793;GO:0006796;GO:0006807;GO:0008150;GO:0008152;GO:0008483;GO:0009058;GO:0009059;GO:0009100;GO:0009101;GO:0009225;GO:0009987;GO:0016740;GO:0016769;GO:0019538;GO:0019637;GO:0034641;GO:0034645;GO:0036211;GO:0043170;GO:…	ko:K00820	Root172|2862	glmS
OG0000512	Q	acetyltransferase	-0	-0	Root1304|2530	-0
OG0001770	S	Domain of unknown function (DUF1949)	-0	-0	Root1298|937	-0
OG0001008	J	Binds to the 23S rRNA	GO:0003674;GO:0003735;GO:0005198;GO:0005575;GO:0005622;GO:0005623;GO:0005737;GO:0005829;GO:0005840;GO:0015934;GO:0022625;GO:0022626;GO:0032991;GO:0043226;GO:0043228;GO:0043229;GO:0043232;GO:0044391;GO:0044422;GO:0044424;GO:0044444;GO:0044445;GO:0044446;GO:0044464;GO:1990904	ko:K02876	Root278|3962	rplO
OG0002025	P	ABC-type phosphate transport system, periplasmic component	-0	ko:K02040	Root423|980	pstS
OG0000711	C	Succinyl-CoA synthetase functions in the citric acid cycle (TCA), coupling the hydrolysis of succinyl-CoA to the synthesis of either ATP or GTP and thus represents the only step of substrate-level phosphorylation in the TCA. The beta subunit provides nucleotide specificity of the enzyme and binds the substrate succinate, while the binding sites for coenzyme A and phosphate are found in the alpha …	GO:0003674;GO:0003824;GO:0004774;GO:0004775;GO:0006082;GO:0006091;GO:0006099;GO:0006101;GO:0008150;GO:0008152;GO:0009060;GO:0009987;GO:0015980;GO:0016874;GO:0016877;GO:0016878;GO:0016999;GO:0017144;GO:0019752;GO:0043436;GO:0044237;GO:0044238;GO:0044281;GO:0045333;GO:0055114;GO:0071704;GO:0072350	ko:K01903	Root123D2|1870	sucC
OG0001815	U	One of the proteins required for the normal export of preproteins out of the cell cytoplasm. It is a molecular chaperone that binds to a subset of precursor proteins, maintaining them in a translocation-competent state. It also specifically binds to its receptor SecA	-0	ko:K03071	Root278|1480	secB
OG0000712	J	Binds 16S rRNA, required for the assembly of 30S particles and may also be responsible for determining the conformation of the 16S rRNA at the A site	GO:0003674;GO:0003735;GO:0005198;GO:0005575;GO:0005622;GO:0005623;GO:0005737;GO:0005840;GO:0006412;GO:0006518;GO:0006807;GO:0008150;GO:0008152;GO:0009058;GO:0009059;GO:0009987;GO:0010467;GO:0015935;GO:0019538;GO:0032991;GO:0034641;GO:0034645;GO:0043043;GO:0043170;GO:0043226;GO:0043228;GO:0043229;GO:0043232;GO:0043603;GO:0043604;GO:0044237;GO:0044238;GO:0044249;GO:0044260;GO:0044267;GO:0044271;GO:…	ko:K02954	Root1471|738	rpsN
OG0001412	T	Histidine kinase	-0	-0	Root1298|3316	feuQ
OG0000588	F	Involved in the biosynthesis of the central metabolite phospho-alpha-D-ribosyl-1-pyrophosphate (PRPP) via the transfer of pyrophosphoryl group from ATP to 1-hydroxyl of ribose-5-phosphate (Rib-5-P)	-0	ko:K00948	Root1212|1757	prs
OG0000887	F	Catalyzes the reversible phosphorylation of UMP to UDP	-0	ko:K09903	Root1455|3382	pyrH
OG0001006	J	Located at the back of the 30S subunit body where it stabilizes the conformation of the head with respect to the body	GO:0003674;GO:0003735;GO:0005198;GO:0005575;GO:0005622;GO:0005623;GO:0005737;GO:0005829;GO:0005840;GO:0006412;GO:0006518;GO:0006807;GO:0008150;GO:0008152;GO:0009058;GO:0009059;GO:0009987;GO:0010467;GO:0015935;GO:0019538;GO:0022626;GO:0022627;GO:0032991;GO:0034641;GO:0034645;GO:0043043;GO:0043170;GO:0043226;GO:0043228;GO:0043229;GO:0043232;GO:0043603;GO:0043604;GO:0044237;GO:0044238;GO:0044249;GO:…	ko:K02988	Root1252|6503	rpsE
OG0002499	C	Component of the F(0) channel, it forms part of the peripheral stalk, linking F(1) to F(0)	-0	ko:K02109	Root1298|3565	atpF2
OG0000966	J	ATPase that binds to both the 70S ribosome and the 50S ribosomal subunit in a nucleotide-independent manner	GO:0003674;GO:0003824;GO:0005575;GO:0005622;GO:0005623;GO:0005737;GO:0016462;GO:0016787;GO:0016817;GO:0016818;GO:0016887;GO:0017111;GO:0044424;GO:0044464	ko:K06942	Root1298|5345	ychF
OG0002209	C	Heme copper-type cytochrome quinol oxidase, subunit 4	-0	ko:K02300	Root1203|4119	cyoD
OG0001033	J	Binds to the 23S rRNA	GO:0003674;GO:0003676;GO:0003723;GO:0005488;GO:0005575;GO:0005622;GO:0005623;GO:0005737;GO:0005829;GO:0005840;GO:0006412;GO:0006518;GO:0006807;GO:0008150;GO:0008152;GO:0009058;GO:0009059;GO:0009987;GO:0010467;GO:0015934;GO:0019538;GO:0022625;GO:0022626;GO:0032991;GO:0034641;GO:0034645;GO:0043043;GO:0043170;GO:0043226;GO:0043228;GO:0043229;GO:0043232;GO:0043603;GO:0043604;GO:0044237;GO:0044238;GO:…	ko:K02939	Root1471|488	rplI
OG0001075	J	Belongs to the universal ribosomal protein uS9 family	GO:0000462;GO:0003674;GO:0003676;GO:0003723;GO:0003735;GO:0005198;GO:0005488;GO:0005575;GO:0005622;GO:0005623;GO:0005737;GO:0005829;GO:0005840;GO:0006139;GO:0006364;GO:0006396;GO:0006412;GO:0006518;GO:0006725;GO:0006807;GO:0008150;GO:0008152;GO:0009058;GO:0009059;GO:0009987;GO:0010467;GO:0015935;GO:0016070;GO:0016072;GO:0019538;GO:0022613;GO:0022626;GO:0022627;GO:0030490;GO:0032991;GO:0034470;GO:…	ko:K02996	Root1212|65	rpsI
OG0000709	P	Part of the ABC transporter complex PstSACB involved in phosphate import. Responsible for energy coupling to the transport system	-0	ko:K02036	Root1252|475	pstB
OG0001137	U	Essential subunit of the Sec protein translocation channel SecYEG. Clamps together the 2 halves of SecY. May contact the channel plug during translocation	-0	ko:K03073	Root189|5552	secE
OG0000814	J	Belongs to the bacterial ribosomal protein bL32 family	-0	ko:K02911	Root1203|2053	rpmF
OG0000783	G	Catalyzes the reversible conversion of 2- phosphoglycerate into phosphoenolpyruvate. It is essential for the degradation of carbohydrates via glycolysis	-0	ko:K01689	Root564|3495	eno
OG0001706	U	Preprotein translocase subunit SecG	-0	ko:K03075	Root1298|3966	secG
OG0001384	J	RNaseP catalyzes the removal of the 5'-leader sequence from pre-tRNA to produce the mature 5'-terminus. It can also cleave other RNA substrates such as 4.5S RNA. The protein component plays an auxiliary but essential role in vivo by binding to the 5'-leader sequence and broadening the substrate specificity of the ribozyme	-0	ko:K03536	Root1252|525	rnpA
OG0001077	F	Catalyzes the conversion of inosine 5'-phosphate (IMP) to xanthosine 5'-phosphate (XMP), the first committed and rate- limiting step in the de novo synthesis of guanine nucleotides, and therefore plays an important role in the regulation of cell growth	GO:0003674;GO:0003824;GO:0003938;GO:0005575;GO:0005622;GO:0005623;GO:0005737;GO:0006139;GO:0006163;GO:0006164;GO:0006183;GO:0006725;GO:0006753;GO:0006793;GO:0006796;GO:0006807;GO:0008150;GO:0008152;GO:0009058;GO:0009116;GO:0009117;GO:0009119;GO:0009141;GO:0009142;GO:0009144;GO:0009145;GO:0009150;GO:0009152;GO:0009163;GO:0009165;GO:0009199;GO:0009201;GO:0009205;GO:0009206;GO:0009259;GO:0009260;GO:…	ko:K00088,ko:K00364	Root1220|2349	guaB
OG0000999	J	One of the primary rRNA binding proteins, it binds specifically to the 5'-end of 16S ribosomal RNA	GO:0003674;GO:0003735;GO:0005198;GO:0005575;GO:0005622;GO:0005623;GO:0005737;GO:0005829;GO:0005840;GO:0005886;GO:0006412;GO:0006518;GO:0006807;GO:0008150;GO:0008152;GO:0009058;GO:0009059;GO:0009987;GO:0010467;GO:0015935;GO:0016020;GO:0019538;GO:0022626;GO:0022627;GO:0032991;GO:0034641;GO:0034645;GO:0040007;GO:0043043;GO:0043170;GO:0043226;GO:0043228;GO:0043229;GO:0043232;GO:0043603;GO:0043604;GO:…	ko:K02961	Root1257|1689	rpsQ
OG0001199	E	Belongs to the AlaDH PNT family	-0	ko:K00259	Root423|5924	ald
OG0002353	J	Catalyzes the folate-dependent formation of 5-methyl- uridine at position 54 (M-5-U54) in all tRNAs	GO:0000166;GO:0001510;GO:0002097;GO:0002098;GO:0003674;GO:0005488;GO:0005575;GO:0005622;GO:0005623;GO:0005737;GO:0005829;GO:0006139;GO:0006396;GO:0006399;GO:0006400;GO:0006725;GO:0006807;GO:0008033;GO:0008150;GO:0008152;GO:0009451;GO:0009987;GO:0010467;GO:0016070;GO:0030488;GO:0032259;GO:0034470;GO:0034641;GO:0034660;GO:0036094;GO:0043167;GO:0043168;GO:0043170;GO:0043412;GO:0043414;GO:0044237;GO:…	ko:K04094	Root1298|4083	trmFO
OG0001731	M	Involved in the biosynthesis of lipid A, a phosphorylated glycolipid that anchors the lipopolysaccharide to the outer membrane of the cell	-0	ko:K00677	Root278|4112	lpxA
OG0001303	L	DNA ligase	-0	ko:K10747	Root552|1587	lig
OG0000975	J	Belongs to the bacterial ribosomal protein bL27 family	GO:0003674;GO:0003735;GO:0005198;GO:0005575;GO:0005622;GO:0005623;GO:0005737;GO:0005829;GO:0005840;GO:0015934;GO:0022625;GO:0022626;GO:0032991;GO:0043226;GO:0043228;GO:0043229;GO:0043232;GO:0044391;GO:0044422;GO:0044424;GO:0044444;GO:0044445;GO:0044446;GO:0044464;GO:1990904	ko:K02899	Root1298|1929	rpmA
OG0002858	S	Phasin protein	-0	-0	Root1294|52	-0
OG0000985	J	This protein is located at the 30S-50S ribosomal subunit interface and may play a role in the structure and function of the aminoacyl-tRNA binding site	GO:0003674;GO:0003735;GO:0005198;GO:0005575;GO:0005622;GO:0005623;GO:0005737;GO:0005829;GO:0005840;GO:0015934;GO:0022625;GO:0022626;GO:0032991;GO:0043226;GO:0043228;GO:0043229;GO:0043232;GO:0044391;GO:0044422;GO:0044424;GO:0044444;GO:0044445;GO:0044446;GO:0044464;GO:1990904	ko:K02884	Root1298|1979	rplS
OG0000289	L	A type II topoisomerase that negatively supercoils closed circular double-stranded (ds) DNA in an ATP-dependent manner to modulate DNA topology and maintain chromosomes in an underwound state. Negative supercoiling favors strand separation, and DNA replication, transcription, recombination and repair, all of which involve strand separation. Also able to catalyze the interconversion of other topol…	-0	ko:K02469	Root1252|1734	gyrA
OG0001242	S	Required for maturation of 30S ribosomal subunits	GO:0000028;GO:0005575;GO:0005622;GO:0005623;GO:0005737;GO:0005829;GO:0006412;GO:0006518;GO:0006807;GO:0006996;GO:0008150;GO:0008152;GO:0009058;GO:0009059;GO:0009987;GO:0010467;GO:0016043;GO:0019538;GO:0022607;GO:0022613;GO:0022618;GO:0034622;GO:0034641;GO:0034645;GO:0042254;GO:0042255;GO:0042274;GO:0043043;GO:0043170;GO:0043603;GO:0043604;GO:0043933;GO:0044085;GO:0044237;GO:0044238;GO:0044249;GO:…	ko:K09748	Root1298|651	rimP
OG0002477	L	Belongs to the DEAD box helicase family	-0	ko:K05592	Root423|908	deaD
OG0001726	M	Part of the outer membrane protein assembly complex, which is involved in assembly and insertion of beta-barrel proteins into the outer membrane	-0	ko:K05807	Root278|2278	bamD
OG0000904	J	Catalyzes the attachment of alanine to tRNA(Ala) in a two-step reaction alanine is first activated by ATP to form Ala- AMP and then transferred to the acceptor end of tRNA(Ala). Also edits incorrectly charged Ser-tRNA(Ala) and Gly-tRNA(Ala) via its editing domain	GO:0003674;GO:0003824;GO:0004812;GO:0004813;GO:0005488;GO:0005575;GO:0005622;GO:0005623;GO:0005737;GO:0005829;GO:0006082;GO:0006139;GO:0006396;GO:0006399;GO:0006400;GO:0006412;GO:0006418;GO:0006419;GO:0006518;GO:0006520;GO:0006725;GO:0006807;GO:0008033;GO:0008150;GO:0008152;GO:0009058;GO:0009059;GO:0009451;GO:0009987;GO:0010467;GO:0016070;GO:0016597;GO:0016874;GO:0016875;GO:0019538;GO:0019752;GO:…	ko:K01872	Root278|4971	alaS
OG0013418	-0	-0	-0	-0	Root241|3764	-0
OG0001062	J	Binds directly to 23S ribosomal RNA and is necessary for the in vitro assembly process of the 50S ribosomal subunit. It is not involved in the protein synthesizing functions of that subunit	GO:0000027;GO:0003674;GO:0003735;GO:0005198;GO:0006996;GO:0008150;GO:0009987;GO:0016043;GO:0022607;GO:0022613;GO:0022618;GO:0034622;GO:0042254;GO:0042255;GO:0042273;GO:0043933;GO:0044085;GO:0065003;GO:0070925;GO:0071826;GO:0071840	ko:K02887	Root552|1660	rplT
OG0001125	I	Catalyzes the phosphorylation of the position 2 hydroxy group of 4-diphosphocytidyl-2C-methyl-D-erythritol	GO:0003674;GO:0003824;GO:0006793;GO:0006796;GO:0008150;GO:0008152;GO:0009987;GO:0016301;GO:0016310;GO:0016740;GO:0016772;GO:0016773;GO:0044237;GO:0050515	ko:K00919	Root552|2169	ispE
OG0001805	S	protein conserved in bacteria	-0	-0	Root278|1984	-0
OG0001910	J	Catalyzes the methylthiolation of an aspartic acid residue of ribosomal protein S12	-0	ko:K14441	Root170|4868	rimO
OG0001906	E	Belongs to the Orn Lys Arg decarboxylase class-II family	-0	ko:K01581	Root1298|4439	speF
OG0000816	L	Couples transcription and DNA repair by recognizing RNA polymerase (RNAP) stalled at DNA lesions. Mediates ATP-dependent release of RNAP and its truncated transcript from the DNA, and recruitment of nucleotide excision repair machinery to the damaged site	-0	ko:K03723	Root423|5946	mfd
OG0001053	M	Required for accurate and efficient protein synthesis under certain stress conditions. May act as a fidelity factor of the translation reaction, by catalyzing a one-codon backward translocation of tRNAs on improperly translocated ribosomes. Back- translocation proceeds from a post-translocation (POST) complex to a pre-translocation (PRE) complex, thus giving elongation factor G a second chance to…	-0	ko:K03596	Root278|161	lepA
OG0002638	S	ThiJ PfpI family protein	-0	-0	Root1298|3373	-0
OG0000425	S	Zn-dependent hydrolases of the beta-lactamase fold	-0	-0	Root1298|1987	romA
OG0000776	E	homoserine dehydrogenase	-0	ko:K12524	Root667|1348	thrA
OG0000551	P	Ammonium Transporter	GO:0003674;GO:0005215;GO:0005488;GO:0005515;GO:0005575;GO:0005623;GO:0005886;GO:0005887;GO:0006810;GO:0006811;GO:0006812;GO:0008150;GO:0008324;GO:0008519;GO:0015075;GO:0015291;GO:0015292;GO:0015669;GO:0015670;GO:0015696;GO:0015893;GO:0016020;GO:0016021;GO:0019755;GO:0022804;GO:0022857;GO:0031224;GO:0031226;GO:0034220;GO:0042221;GO:0042493;GO:0042802;GO:0044425;GO:0044459;GO:0044464;GO:0050896;GO:…	ko:K03320	Root1471|2717	amtB
OG0002230	D	Cell division inhibitor that blocks the formation of polar Z ring septums. Rapidly oscillates between the poles of the cell to destabilize FtsZ filaments that have formed before they mature into polar Z rings. Prevents FtsZ polymerization	-0	ko:K03610	Root1298|2503	minC
OG0000302	C	Transketolase, pyrimidine binding domain	-0	ko:K11381	Root105|2882	-0
OG0000537	F	Catalyzes the oxidation of 5,10- methylenetetrahydrofolate to 5,10-methenyltetrahydrofolate and then the hydrolysis of 5,10-methenyltetrahydrofolate to 10- formyltetrahydrofolate	-0	ko:K01491	Root1294|4385	folD
OG0000638					Root149|4325
OG0001355	K	to M. xanthus CarD	-0	ko:K07736	Root1252|3811	carD
OG0000084	M	penicillin-binding protein	-0	ko:K05366	Root564|3277	pbpC
OG0000782	L	The UvrABC repair system catalyzes the recognition and processing of DNA lesions. UvrA is an ATPase and a DNA-binding protein. A damage recognition complex composed of 2 UvrA and 2 UvrB subunits scans DNA for abnormalities. When the presence of a lesion has been verified by UvrB, the UvrA molecules dissociate	-0	ko:K03701	Root278|5929	uvrA
OG0001409	J	Transfers and isomerizes the ribose moiety from AdoMet to the 7-aminomethyl group of 7-deazaguanine (preQ1-tRNA) to give epoxyqueuosine (oQ-tRNA)	GO:0002097;GO:0002099;GO:0003674;GO:0003824;GO:0006139;GO:0006396;GO:0006399;GO:0006400;GO:0006725;GO:0006807;GO:0008033;GO:0008150;GO:0008152;GO:0008616;GO:0009058;GO:0009116;GO:0009119;GO:0009163;GO:0009451;GO:0009987;GO:0010467;GO:0016070;GO:0016740;GO:0016853;GO:0018130;GO:0019438;GO:0034404;GO:0034470;GO:0034641;GO:0034654;GO:0034660;GO:0042455;GO:0043170;GO:0043412;GO:0044237;GO:0044238;GO:…	ko:K07568	Root423|5854	queA
OG0032112					Root154|768
OG0008487	NU	Type-1 fimbrial protein, A	-0	ko:K07345	Root1280|1676	-0
OG0001885	G	PTS system mannose fructose sorbose family	-0	ko:K02769,ko:K02793,ko:K02794,ko:K11195	Root11|6601	manL
OG0013417	-0	-0	-0	-0	Root241|3765	-0
OG0001235	M	Cell wall hydrolyses involved in spore germination	-0	-0	Root1298|3570	sleB
OG0002928	S	Invasion associated locus B	-0	-0	Root1298|4148	MA20_13025
OG0000889	O	Converts heme B (protoheme IX) to heme O by substitution of the vinyl group on carbon 2 of heme B porphyrin ring with a hydroxyethyl farnesyl side group	GO:0003674;GO:0003824;GO:0004311;GO:0004659;GO:0005575;GO:0005623;GO:0005886;GO:0006091;GO:0006725;GO:0006778;GO:0006779;GO:0006783;GO:0006807;GO:0008150;GO:0008152;GO:0009058;GO:0009987;GO:0015980;GO:0016020;GO:0016740;GO:0016765;GO:0018130;GO:0019438;GO:0033013;GO:0033014;GO:0034641;GO:0042168;GO:0042440;GO:0044237;GO:0044249;GO:0044271;GO:0044464;GO:0045333;GO:0046148;GO:0046483;GO:0051186;GO:…	ko:K02257	Root482|1126	ctaB
OG0001597	G	Sugar phosphate isomerases epimerases	-0	-0	Root1298|1100	-0
OG0001089	J	Peptide chain release factor 1 directs the termination of translation in response to the peptide chain termination codons UAG and UAA	-0	ko:K02835	Root1212|4624	prfA
OG0005523	D	Domain of unknown function (DUF802)	-0	-0	Root170|1119	-0
OG0003239	U	Putative Flp pilus-assembly TadE/G-like	-0	-0	Root102|2588	-0
OG0000939	L	The UvrABC repair system catalyzes the recognition and processing of DNA lesions. UvrC both incises the 5' and 3' sides of the lesion. The N-terminal half is responsible for the 3' incision and the C-terminal half is responsible for the 5' incision	GO:0005575;GO:0005622;GO:0005623;GO:0006950;GO:0006974;GO:0007154;GO:0008150;GO:0009380;GO:0009432;GO:0009605;GO:0009987;GO:0009991;GO:0031668;GO:0032991;GO:0033554;GO:0044424;GO:0044464;GO:0050896;GO:0051716;GO:0071496;GO:1902494;GO:1905347;GO:1905348;GO:1990391	ko:K03703	Root423|2765	uvrC
OG0000082	P	Belongs to the binding-protein-dependent transport system permease family. FecCD subfamily	-0	ko:K02015	Root11|3228	fhuB5
OG0001733	S	Invasion associated locus B	-0	-0	Root278|774	MA20_19790
OG0000787	NU	Alpha beta hydrolase	-0	-0	Root431|5097	slpD
OG0009590	S	Endonuclease/Exonuclease/phosphatase family	-0	-0	Root1472|3902	-0
OG0002631	-0	-0	-0	-0	Root278|2639	-0
OG0032147					Root154|1226
OG0002946	L	Exonuclease	-0	ko:K03546	Root431|886	-0
OG0003017	S	Protein of unknown function	-0	-0	Root423|5822	MA20_30770
OG0000094	HP	abc transporter	-0	ko:K02013	Root1310|5323	-0
OG0000790	P	Plays a role in the regulation of phosphate uptake	GO:0003674;GO:0005488;GO:0005515;GO:0005575;GO:0005622;GO:0005623;GO:0005737;GO:0008150;GO:0009892;GO:0010563;GO:0010966;GO:0019220;GO:0019222;GO:0031323;GO:0031324;GO:0032879;GO:0034762;GO:0034763;GO:0034765;GO:0034766;GO:0042802;GO:0042803;GO:0043269;GO:0043271;GO:0044070;GO:0044424;GO:0044464;GO:0045936;GO:0046983;GO:0048519;GO:0048523;GO:0050789;GO:0050794;GO:0051049;GO:0051051;GO:0051174;GO:…	ko:K02039	Root1298|3272	phoU
OG0025206					Root123D2|1229
OG0001029	J	Digests double-stranded RNA. Involved in the processing of primary rRNA transcript to yield the immediate precursors to the large and small rRNAs (23S and 16S). Processes some mRNAs, and tRNAs when they are encoded in the rRNA operon. Processes pre- crRNA and tracrRNA of type II CRISPR loci if present in the organism	GO:0003674;GO:0003676;GO:0003723;GO:0003725;GO:0003824;GO:0004518;GO:0004519;GO:0004521;GO:0004525;GO:0004540;GO:0005488;GO:0006139;GO:0006396;GO:0006725;GO:0006807;GO:0008150;GO:0008152;GO:0009987;GO:0010467;GO:0016070;GO:0016787;GO:0016788;GO:0016891;GO:0016893;GO:0032296;GO:0034641;GO:0043170;GO:0044237;GO:0044238;GO:0046483;GO:0071704;GO:0090304;GO:0090305;GO:0090501;GO:0090502;GO:0097159;GO:…	ko:K03685	Root1298|2798	rnc
OG0009774	M	Domain of unknown function (DUF4407)	-0	-0	Root1433D1|880	-0
OG0003170	S	Transmembrane domain of unknown function (DUF3566)	GO:0005575;GO:0005618;GO:0005623;GO:0005886;GO:0005887;GO:0016020;GO:0016021;GO:0030312;GO:0031224;GO:0031226;GO:0044425;GO:0044459;GO:0044464;GO:0071944	-0	Root495|3117	-0
OG0001693	L	SbcCD cleaves DNA hairpin structures. These structures can inhibit DNA replication and are intermediates in certain DNA recombination reactions. The complex acts as a 3'- 5' double strand exonuclease that can open hairpins. It also has a 5' single-strand endonuclease activity	-0	ko:K03547	Root431|885	sbcD
OG0000034	V	ABC transporter transmembrane region	-0	ko:K06147	Root1295|5417	-0
OG0038147					Root322|1563
OG0001032	O	DNA-dependent ATPase involved in processing of recombination intermediates, plays a role in repairing DNA breaks. Stimulates the branch migration of RecA-mediated strand transfer reactions, allowing the 3' invading strand to extend heteroduplex DNA faster. Binds ssDNA in the presence of ADP but not other nucleotides, has ATPase activity that is stimulated by ssDNA and various branched DNA structu…	-0	ko:K04485	Root278|1859	radA
OG0002498	C	F(1)F(0) ATP synthase produces ATP from ADP in the presence of a proton or sodium gradient. F-type ATPases consist of two structural domains, F(1) containing the extramembraneous catalytic core and F(0) containing the membrane proton channel, linked together by a central stalk and a peripheral stalk. During catalysis, ATP synthesis in the catalytic domain of F(1) is coupled via a rotary mechanism…	-0	ko:K02110	Root482|1206	atpE
OG0005189	S	SnoaL-like domain	-0	ko:K06893	Root322|2843	-0
OG0001055	H	Involved in the biosynthesis of porphyrin-containing compound	-0	-0	Root1240|1409	hemN
OG0002788	Q	Homospermidine synthase	-0	ko:K00808	Root1298|5284	hss
OG0001095	G	Hypothetical glycosyl hydrolase family 13	-0	ko:K11931	Root667|3576	hmsF
OG0000389	S	SURF1-like protein	-0	ko:K14998	Root1298|1503	surF
OG0001828	C	F(1)F(0) ATP synthase produces ATP from ADP in the presence of a proton or sodium gradient. F-type ATPases consist of two structural domains, F(1) containing the extramembraneous catalytic core and F(0) containing the membrane proton channel, linked together by a central stalk and a peripheral stalk. During catalysis, ATP synthesis in the catalytic domain of F(1) is coupled via a rotary mechanism…	GO:0003674;GO:0003824;GO:0005215;GO:0005575;GO:0005622;GO:0005623;GO:0006139;GO:0006163;GO:0006164;GO:0006725;GO:0006753;GO:0006754;GO:0006793;GO:0006796;GO:0006807;GO:0006810;GO:0006811;GO:0006812;GO:0008150;GO:0008152;GO:0008324;GO:0009058;GO:0009117;GO:0009123;GO:0009124;GO:0009126;GO:0009127;GO:0009141;GO:0009142;GO:0009144;GO:0009145;GO:0009150;GO:0009152;GO:0009156;GO:0009161;GO:0009165;GO:…	ko:K02110	Root180|1644	atpE
OG0000763	C	NDH-1 shuttles electrons from NADH, via FMN and iron- sulfur (Fe-S) centers, to quinones in the respiratory chain. The immediate electron acceptor for the enzyme in this species is believed to be ubiquinone. Couples the redox reaction to proton translocation (for every two electrons transferred, four hydrogen ions are translocated across the cytoplasmic membrane), and thus conserves the redox ene…	GO:0003674;GO:0003824;GO:0003954;GO:0008150;GO:0008152;GO:0016491;GO:0016651;GO:0016655;GO:0050136;GO:0055114	ko:K00333	Root149|65	nuoD
OG0004618	-0	-0	-0	-0	Root1298|3301	-0
OG0002299	L	Superfamily II DNA and RNA helicases	-0	ko:K17675	Root423|1741	mgpS
OG0001275	S	thioesterase	-0	ko:K07107	Root1298|5216	ybgC
OG0000675	J	One of the essential components for the initiation of protein synthesis. Stabilizes the binding of IF-2 and IF-3 on the 30S subunit to which N-formylmethionyl-tRNA(fMet) subsequently binds. Helps modulate mRNA selection, yielding the 30S pre- initiation complex (PIC). Upon addition of the 50S ribosomal subunit IF-1, IF-2 and IF-3 are released leaving the mature 70S translation initation complex	GO:0003674;GO:0005488;GO:0005575;GO:0005622;GO:0005623;GO:0005737;GO:0005829;GO:0043021;GO:0043022;GO:0044424;GO:0044444;GO:0044464;GO:0044877	ko:K02518	Root559|1917	infA
OG0005233	K	Esterase-like activity of phytase	-0	-0	Root322|3154	-0
OG0000407	S	Belongs to the UPF0312 family	-0	-0	Root1304|1392	-0
OG0007535	-0	-0	-0	-0	Root151|4532	-0
OG0002443	-0	-0	-0	-0	Root667|1494	-0
OG0001063	J	Belongs to the class-II aminoacyl-tRNA synthetase family. Phe-tRNA synthetase alpha subunit type 1 subfamily	GO:0003674;GO:0003824;GO:0004812;GO:0004826;GO:0005575;GO:0005622;GO:0005623;GO:0005737;GO:0006082;GO:0006139;GO:0006399;GO:0006412;GO:0006418;GO:0006432;GO:0006518;GO:0006520;GO:0006725;GO:0006807;GO:0008150;GO:0008152;GO:0009058;GO:0009059;GO:0009987;GO:0010467;GO:0016070;GO:0016874;GO:0016875;GO:0019538;GO:0019752;GO:0034641;GO:0034645;GO:0034660;GO:0043038;GO:0043039;GO:0043043;GO:0043170;GO:…	ko:K01889	Root1203|3525	pheS
OG0008809	S	Phasin protein	-0	-0	Root559|952	-0
OG0004784	Q	Domain of unknown function (DUF4442)	-0	-0	Root916|3464	-0
OG0000836	C	NAD-dependent glycerol-3-phosphate dehydrogenase N-terminus	-0	ko:K00057	Root1295|3085	gpsA
OG0011275	NU	Pili and flagellar-assembly chaperone, PapD N-terminal domain	-0	-0	Root241|3771	-0
OG0002450	K	Domain of unknown function (DUF4167)	-0	-0	Root1298|5027	-0
OG0008860	S	Uncharacterized protein conserved in bacteria (DUF2219)	-0	-0	Root186|4025	-0
OG0011830					Root685|1845
OG0000829	S	Calcineurin-like phosphoesterase superfamily domain	-0	ko:K07098	Root1298|7012	-0
OG0000818	S	Functions as a peptidoglycan terminase that cleaves nascent peptidoglycan strands endolytically to terminate their elongation	-0	ko:K07082	Root278|1839	mltG
OG0001068	U	Preprotein translocase	-0	ko:K03210	Root1298|4078	yajC
OG0003272	I	Acyl-CoA oxidase	-0	ko:K00232	Root61|2361	acx
OG0001049	M	Transfers the fatty acyl group on membrane lipoproteins	-0	ko:K03820	Root667|2794	lnt
OG0008739	M	Glycosyltransferase Family 4	-0	-0	Root1433D1|977	-0
OG0001958	I	Catalyzes the reversible formation of acyl-phosphate (acyl-PO(4)) from acyl- acyl-carrier-protein (acyl-ACP). This enzyme utilizes acyl-ACP as fatty acyl donor, but not acyl-CoA	-0	ko:K03621	Root1298|2955	plsX
OG0000965	J	The natural substrate for this enzyme may be peptidyl- tRNAs which drop off the ribosome during protein synthesis	GO:0003674;GO:0003824;GO:0004045;GO:0016787;GO:0016788;GO:0052689;GO:0140098;GO:0140101	ko:K01056	Root278|2053	pth
OG0002339	K	Transcriptional regulator	-0	-0	Root1298|330	-0
OG0000861	S	SnoaL-like polyketide cyclase	-0	-0	Root1298|55	-0
OG0002194	K	nucleic-acid-binding protein implicated in transcription termination	-0	ko:K07742	Root1298|653	MA20_23920
OG0013768					Root217|938
OG0011274	NU	P pilus assembly protein porin PapC	-0	ko:K07347	Root241|3772	-0
OG0007178	-0	-0	-0	-0	Root710|2519	-0
OG0005489	-0	-0	-0	-0	Root1298|2340	-0
OG0000251	E	5-aminolevulinic acid synthase	-0	ko:K00643	Root1203|6148	hemA
OG0002557	L	RNase_H superfamily	-0	-0	Root322|2940	-0
OG0000833	M	Cell wall formation. Catalyzes the transfer of a GlcNAc subunit on undecaprenyl-pyrophosphoryl-MurNAc-pentapeptide (lipid intermediate I) to form undecaprenyl-pyrophosphoryl-MurNAc- (pentapeptide)GlcNAc (lipid intermediate II)	-0	ko:K02563	Root1298|172	murG
OG0015422	M	COG0739 Membrane proteins related to metalloendopeptidases	-0	-0	Root123D2|1538	-0
OG0000780	L	DNA ligase that catalyzes the formation of phosphodiester linkages between 5'-phosphoryl and 3'-hydroxyl groups in double-stranded DNA using NAD as a coenzyme and as the energy source for the reaction. It is essential for DNA replication and repair of damaged DNA	-0	ko:K01972	Root1240|2025	ligA
OG0008468	M	Glycosyl transferase family group 2	-0	-0	Root1257|4128	-0
OG0003575	K	Cell envelope-related transcriptional attenuator domain	-0	-0	Root151|490	-0
OG0018642	-0	-0	-0	-0	Root381|2856	-0
OG0000642	I	Enoyl- acyl-carrier-protein reductase NADH	-0	ko:K00208	Root1203|412	fabI2
OG0002268	I	Catalyzes the formation of phosphatidylethanolamine (PtdEtn) from phosphatidylserine (PtdSer)	-0	ko:K01613	Root423|2817	psd
OG0002280	G	pfkB family carbohydrate kinase	GO:0000166;GO:0000287;GO:0001882;GO:0001883;GO:0003674;GO:0003824;GO:0004001;GO:0005488;GO:0005524;GO:0005525;GO:0005575;GO:0005622;GO:0005623;GO:0005737;GO:0005886;GO:0005975;GO:0006139;GO:0006163;GO:0006164;GO:0006167;GO:0006725;GO:0006753;GO:0006793;GO:0006796;GO:0006807;GO:0008144;GO:0008150;GO:0008152;GO:0009058;GO:0009117;GO:0009123;GO:0009124;GO:0009126;GO:0009127;GO:0009150;GO:0009152;GO:…	ko:K00856	Root151|1784	adoK
OG0000222	S	protein conserved in bacteria	-0	ko:K07793	Root564|3290	-0
OG0003324	IQ	catalyzes a condensation reaction in fatty acid biosynthesis addition of an acyl acceptor of two carbons from malonyl-ACP	-0	ko:K09458	Root1298|1069	fabF2
OG0001330	S	iron-regulated membrane protein	-0	-0	Root1298|3406	cysJ
OG0000394	L	Plays an important role in DNA replication, recombination and repair. Binds to ssDNA and to an array of partner proteins to recruit them to their sites of action during DNA metabolism	GO:0006950;GO:0006974;GO:0007154;GO:0008150;GO:0009432;GO:0009605;GO:0009987;GO:0009991;GO:0031668;GO:0033554;GO:0050896;GO:0051716;GO:0071496	ko:K03111	Root491|2886	ssb
OG0000345	M	Cellulose synthase	-0	ko:K00694,ko:K20541	Root1455|1920	-0
OG0003658	-0	-0	-0	-0	Root1298|2829	-0
OG0003107	S	Phasin protein	-0	-0	Root1298|3685	-0
OG0004274	S	Rhomboid family	-0	-0	Root190|1209	-0
OG0000761	C	Catalyzes the reductive cleavage of azo bond in aromatic azo compounds to the corresponding amines. Requires NADH, but not NADPH, as an electron donor for its activity	-0	ko:K01118	Root198D2|5478	-0
OG0002881	L	Type III restriction enzyme, res subunit	GO:0005575;GO:0005623;GO:0005886;GO:0016020;GO:0044464;GO:0071944	-0	Root1295|5621	sdrA
OG0000964	L	damaged site, the DNA wraps around one UvrB monomer. DNA wrap is dependent on ATP binding by UvrB and probably causes local melting of the DNA helix, facilitating insertion of UvrB beta-hairpin between the DNA strands. Then UvrB probes one DNA strand for the presence of a lesion. If a lesion is found the UvrA subunits dissociate and the UvrB-DNA preincision complex is formed. This complex is subs…	-0	ko:K03702	Root1298|1132	uvrB
OG0010661	E	peptidase dimerisation domain protein	-0	-0	Root217|3427	-0
OG0000621	G	Involved in the gluconeogenesis. Catalyzes stereospecifically the conversion of dihydroxyacetone phosphate (DHAP) to D-glyceraldehyde-3-phosphate (G3P)	GO:0003674;GO:0003824;GO:0004807;GO:0005575;GO:0005622;GO:0005623;GO:0005737;GO:0005829;GO:0005975;GO:0005996;GO:0006006;GO:0006066;GO:0006071;GO:0006081;GO:0006082;GO:0006090;GO:0006091;GO:0006094;GO:0006096;GO:0006139;GO:0006163;GO:0006164;GO:0006165;GO:0006725;GO:0006732;GO:0006733;GO:0006753;GO:0006754;GO:0006757;GO:0006793;GO:0006796;GO:0006807;GO:0008150;GO:0008152;GO:0009056;GO:0009058;GO:…	ko:K01803	Root278|4033	tpiA
OG0038149					Root322|1565
OG0009727	-0	-0	-0	-0	Root559|3182	-0
