# Supplementary material for: Genome-resolved metatranscriptomics reveals conserved root colonization determinants in a synthetic microbiota
Source: Nat Commun. 2023 Dec 13;14:8274. doi: 10.1038/s41467-023-43688-z (PMC10719396; doi:10.1038/s41467-023-43688-z)
Supplement: Supplementary file 11 — Source Data [file 41467_2023_43688_MOESM11_ESM.zip › Source Data/Main_figures/figure5/Root935OG_deseq.csv]

	baseMean	log2FoldChange	lfcSE	pvalue	padj
OG0000000	0	NA	NA	NA	NA
OG0000001	0	NA	NA	NA	NA
OG0000002	0.00592481585574844	-0.0113093650643942	1.01866565082108	0.0670077521130135	0.0896998356558392
OG0000004	0	NA	NA	NA	NA
OG0000005	0	NA	NA	NA	NA
OG0000006	0.00668440763212645	-0.0108812746235248	1.01861413579393	0.0695382213286558	0.0896998356558392
OG0000007	0.00273453039496082	-0.014110117653031	1.01892409533241	0.0548021362187412	0.0896998356558392
OG0000008	0	NA	NA	NA	NA
OG0000010	0	NA	NA	NA	NA
OG0000011	0	NA	NA	NA	NA
OG0000012	0	NA	NA	NA	NA
OG0000014	0	NA	NA	NA	NA
OG0000016	0	NA	NA	NA	NA
OG0000018	0	NA	NA	NA	NA
OG0000019	0	NA	NA	NA	NA
OG0000021	0	NA	NA	NA	NA
OG0000022	0	NA	NA	NA	NA
OG0000023	0	NA	NA	NA	NA
OG0000025	0	NA	NA	NA	NA
OG0000027	0	NA	NA	NA	NA
OG0000030	0	NA	NA	NA	NA
OG0000033	0	NA	NA	NA	NA
OG0000034	0	NA	NA	NA	NA
OG0000035	0	NA	NA	NA	NA
OG0000037	0	NA	NA	NA	NA
OG0000038	0	NA	NA	NA	NA
OG0000039	0	NA	NA	NA	NA
OG0000041	0	NA	NA	NA	NA
OG0000042	0	NA	NA	NA	NA
OG0000043	0	NA	NA	NA	NA
OG0000044	0	NA	NA	NA	NA
OG0000045	0	NA	NA	NA	NA
OG0000048	0	NA	NA	NA	NA
OG0000049	0.00303836710551202	-0.0117786189177277	1.01885909413456	0.0561078229978545	0.0896998356558392
OG0000050	0	NA	NA	NA	NA
OG0000052	0	NA	NA	NA	NA
OG0000053	0	NA	NA	NA	NA
OG0000054	0	NA	NA	NA	NA
OG0000055	0	NA	NA	NA	NA
OG0000056	0	NA	NA	NA	NA
OG0000058	0	NA	NA	NA	NA
OG0000059	0	NA	NA	NA	NA
OG0000060	0	NA	NA	NA	NA
OG0000061	0	NA	NA	NA	NA
OG0000062	0	NA	NA	NA	NA
OG0000064	0	NA	NA	NA	NA
OG0000066	0	NA	NA	NA	NA
OG0000067	0	NA	NA	NA	NA
OG0000068	0	NA	NA	NA	NA
OG0000070	0	NA	NA	NA	NA
OG0000071	0	NA	NA	NA	NA
OG0000072	0	NA	NA	NA	NA
OG0000073	0	NA	NA	NA	NA
OG0000074	0	NA	NA	NA	NA
OG0000075	0	NA	NA	NA	NA
OG0000077	0	NA	NA	NA	NA
OG0000078	0	NA	NA	NA	NA
OG0000079	0	NA	NA	NA	NA
OG0000081	0	NA	NA	NA	NA
OG0000082	0	NA	NA	NA	NA
OG0000083	0	NA	NA	NA	NA
OG0000084	0	NA	NA	NA	NA
OG0000085	0	NA	NA	NA	NA
OG0000088	0	NA	NA	NA	NA
OG0000089	0.00653248927685085	-0.0109648945918338	1.01862429043202	0.069041016232967	0.0896998356558392
OG0000090	0	NA	NA	NA	NA
OG0000091	0	NA	NA	NA	NA
OG0000093	0	NA	NA	NA	NA
OG0000094	0	NA	NA	NA	NA
OG0000095	0	NA	NA	NA	NA
OG0000096	0	NA	NA	NA	NA
OG0000097	0	NA	NA	NA	NA
OG0000098	0.00668440763212645	-0.0108812746235248	1.01861413579393	0.0695382213286558	0.0896998356558392
OG0000099	0	NA	NA	NA	NA
OG0000100	0	NA	NA	NA	NA
OG0000102	0	NA	NA	NA	NA
OG0000103	0	NA	NA	NA	NA
OG0000104	0	NA	NA	NA	NA
OG0000107	0	NA	NA	NA	NA
OG0000108	0	NA	NA	NA	NA
OG0000109	0	NA	NA	NA	NA
OG0000110	0	NA	NA	NA	NA
OG0000111	0	NA	NA	NA	NA
OG0000112	0	NA	NA	NA	NA
OG0000113	0	NA	NA	NA	NA
OG0000115	0	NA	NA	NA	NA
OG0000117	0	NA	NA	NA	NA
OG0000118	0	NA	NA	NA	NA
OG0000120	0	NA	NA	NA	NA
OG0000121	0	NA	NA	NA	NA
OG0000122	0	NA	NA	NA	NA
OG0000123	0	NA	NA	NA	NA
OG0000124	0	NA	NA	NA	NA
OG0000125	0	NA	NA	NA	NA
OG0000127	0	NA	NA	NA	NA
OG0000128	0	NA	NA	NA	NA
OG0000131	0	NA	NA	NA	NA
OG0000132	0	NA	NA	NA	NA
OG0000133	0	NA	NA	NA	NA
OG0000136	0	NA	NA	NA	NA
OG0000137	0	NA	NA	NA	NA
OG0000138	0	NA	NA	NA	NA
OG0000139	0	NA	NA	NA	NA
OG0000140	0	NA	NA	NA	NA
OG0000141	0.00394987723716563	-0.012668970736449	1.01881239801525	0.0598147563588851	0.0896998356558392
OG0000143	0	NA	NA	NA	NA
OG0000144	0	NA	NA	NA	NA
OG0000145	0	NA	NA	NA	NA
OG0000148	0	NA	NA	NA	NA
OG0000149	0	NA	NA	NA	NA
OG0000151	0	NA	NA	NA	NA
OG0000152	0	NA	NA	NA	NA
OG0000154	0	NA	NA	NA	NA
OG0000155	0	NA	NA	NA	NA
OG0000156	0	NA	NA	NA	NA
OG0000157	0	NA	NA	NA	NA
OG0000158	0	NA	NA	NA	NA
OG0000159	0	NA	NA	NA	NA
OG0000160	0	NA	NA	NA	NA
OG0000162	0	NA	NA	NA	NA
OG0000164	0	NA	NA	NA	NA
OG0000165	0	NA	NA	NA	NA
OG0000166	0	NA	NA	NA	NA
OG0000167	0	NA	NA	NA	NA
OG0000168	0	NA	NA	NA	NA
OG0000169	0	NA	NA	NA	NA
OG0000170	0.0219182983791713	-0.00686891442967825	1.01804651030744	0.0909199635570492	0.097019375464763
OG0000171	0	NA	NA	NA	NA
OG0000173	0	NA	NA	NA	NA
OG0000175	0	NA	NA	NA	NA
OG0000177	0	NA	NA	NA	NA
OG0000178	0	NA	NA	NA	NA
OG0000180	0	NA	NA	NA	NA
OG0000182	0	NA	NA	NA	NA
OG0000183	0	NA	NA	NA	NA
OG0000185	0	NA	NA	NA	NA
OG0000186	0	NA	NA	NA	NA
OG0000188	0	NA	NA	NA	NA
OG0000189	0	NA	NA	NA	NA
OG0000190	0	NA	NA	NA	NA
OG0000191	0	NA	NA	NA	NA
OG0000192	0	NA	NA	NA	NA
OG0000193	0	NA	NA	NA	NA
OG0000194	0	NA	NA	NA	NA
OG0000195	0	NA	NA	NA	NA
OG0000197	0	NA	NA	NA	NA
OG0000199	0	NA	NA	NA	NA
OG0000200	0	NA	NA	NA	NA
OG0000201	0	NA	NA	NA	NA
OG0000202	0	NA	NA	NA	NA
OG0000204	0	NA	NA	NA	NA
OG0000205	0	NA	NA	NA	NA
OG0000206	0	NA	NA	NA	NA
OG0000207	0	NA	NA	NA	NA
OG0000208	0	NA	NA	NA	NA
OG0000209	0	NA	NA	NA	NA
OG0000210	0	NA	NA	NA	NA
OG0000214	0	NA	NA	NA	NA
OG0000216	0	NA	NA	NA	NA
OG0000218	0	NA	NA	NA	NA
OG0000219	0	NA	NA	NA	NA
OG0000220	0	NA	NA	NA	NA
OG0000224	0	NA	NA	NA	NA
OG0000225	0	NA	NA	NA	NA
OG0000226	0.00197493861858281	-0.0149285042035328	1.01899903162658	0.0513519514538254	0.0896998356558392
OG0000227	0	NA	NA	NA	NA
OG0000228	0	NA	NA	NA	NA
OG0000229	0	NA	NA	NA	NA
OG0000230	0	NA	NA	NA	NA
OG0000231	0	NA	NA	NA	NA
OG0000233	0	NA	NA	NA	NA
OG0000234	0	NA	NA	NA	NA
OG0000235	0	NA	NA	NA	NA
OG0000236	0	NA	NA	NA	NA
OG0000240	0	NA	NA	NA	NA
OG0000241	0	NA	NA	NA	NA
OG0000242	0	NA	NA	NA	NA
OG0000243	0	NA	NA	NA	NA
OG0000244	0.00455755065826803	-0.0121889675880078	1.01876453459865	0.0621363417619194	0.0896998356558392
OG0000247	0	NA	NA	NA	NA
OG0000249	0	NA	NA	NA	NA
OG0000250	0	NA	NA	NA	NA
OG0000251	0	NA	NA	NA	NA
OG0000253	0	NA	NA	NA	NA
OG0000255	0	NA	NA	NA	NA
OG0000257	0	NA	NA	NA	NA
OG0000258	0	NA	NA	NA	NA
OG0000259	0	NA	NA	NA	NA
OG0000260	0	NA	NA	NA	NA
OG0000261	0	NA	NA	NA	NA
OG0000262	0	NA	NA	NA	NA
OG0000264	0	NA	NA	NA	NA
OG0000265	0	NA	NA	NA	NA
OG0000266	0	NA	NA	NA	NA
OG0000268	0	NA	NA	NA	NA
OG0000269	0	NA	NA	NA	NA
OG0000270	0	NA	NA	NA	NA
OG0000271	0	NA	NA	NA	NA
OG0000272	0	NA	NA	NA	NA
OG0000273	0	NA	NA	NA	NA
OG0000274	0	NA	NA	NA	NA
OG0000276	0	NA	NA	NA	NA
OG0000277	0	NA	NA	NA	NA
OG0000278	0	NA	NA	NA	NA
OG0000279	0	NA	NA	NA	NA
OG0000280	0	NA	NA	NA	NA
OG0000282	0	NA	NA	NA	NA
OG0000284	0	NA	NA	NA	NA
OG0000286	0	NA	NA	NA	NA
OG0000289	0	NA	NA	NA	NA
OG0000293	0	NA	NA	NA	NA
OG0000294	0	NA	NA	NA	NA
OG0000295	0	NA	NA	NA	NA
OG0000297	0	NA	NA	NA	NA
OG0000298	0	NA	NA	NA	NA
OG0000300	0	NA	NA	NA	NA
OG0000301	0.0153437538828357	-0.00742455228529346	1.01811280290141	0.0929769014870645	0.097019375464763
OG0000302	0	NA	NA	NA	NA
OG0000303	0	NA	NA	NA	NA
OG0000304	0	NA	NA	NA	NA
OG0000306	0	NA	NA	NA	NA
OG0000307	0	NA	NA	NA	NA
OG0000308	0	NA	NA	NA	NA
OG0000309	0	NA	NA	NA	NA
OG0000311	0	NA	NA	NA	NA
OG0000312	0	NA	NA	NA	NA
OG0000313	0	NA	NA	NA	NA
OG0000316	0	NA	NA	NA	NA
OG0000317	0	NA	NA	NA	NA
OG0000318	0	NA	NA	NA	NA
OG0000320	0	NA	NA	NA	NA
OG0000321	0	NA	NA	NA	NA
OG0000322	0	NA	NA	NA	NA
OG0000324	0	NA	NA	NA	NA
OG0000326	0	NA	NA	NA	NA
OG0000328	0	NA	NA	NA	NA
OG0000329	0	NA	NA	NA	NA
OG0000332	0	NA	NA	NA	NA
OG0000333	0	NA	NA	NA	NA
OG0000334	0	NA	NA	NA	NA
OG0000335	273.760162520753	-0.221490304847348	1.05670711870254	1.73720828251269e-14	6.25394981704567e-13
OG0000336	0	NA	NA	NA	NA
OG0000337	0	NA	NA	NA	NA
OG0000339	0	NA	NA	NA	NA
OG0000341	0	NA	NA	NA	NA
OG0000343	0	NA	NA	NA	NA
OG0000344	0	NA	NA	NA	NA
OG0000345	0	NA	NA	NA	NA
OG0000348	0.00486138736881924	-0.0119760965686584	1.01874169361237	0.0632583261236	0.0896998356558392
OG0000349	0	NA	NA	NA	NA
OG0000350	0	NA	NA	NA	NA
OG0000351	0	NA	NA	NA	NA
OG0000352	0	NA	NA	NA	NA
OG0000354	0	NA	NA	NA	NA
OG0000355	0.0263239306821637	-0.00540587886503474	1.01778127131907	0.0985798048419988	0.100782568208019
OG0000356	0	NA	NA	NA	NA
OG0000357	0	NA	NA	NA	NA
OG0000358	0	NA	NA	NA	NA
OG0000359	0	NA	NA	NA	NA
OG0000360	0	NA	NA	NA	NA
OG0000363	0	NA	NA	NA	NA
OG0000367	0	NA	NA	NA	NA
OG0000368	0	NA	NA	NA	NA
OG0000369	0	NA	NA	NA	NA
OG0000370	0	NA	NA	NA	NA
OG0000371	0	NA	NA	NA	NA
OG0000373	0	NA	NA	NA	NA
OG0000374	0	NA	NA	NA	NA
OG0000375	0	NA	NA	NA	NA
OG0000376	0	NA	NA	NA	NA
OG0000377	0	NA	NA	NA	NA
OG0000378	0	NA	NA	NA	NA
OG0000379	0	NA	NA	NA	NA
OG0000382	0	NA	NA	NA	NA
OG0000383	0	NA	NA	NA	NA
OG0000385	0	NA	NA	NA	NA
OG0000386	0	NA	NA	NA	NA
OG0000387	0	NA	NA	NA	NA
OG0000388	0	NA	NA	NA	NA
OG0000391	0	NA	NA	NA	NA
OG0000392	0	NA	NA	NA	NA
OG0000393	0	NA	NA	NA	NA
OG0000394	0	NA	NA	NA	NA
OG0000396	0	NA	NA	NA	NA
OG0000397	0	NA	NA	NA	NA
OG0000398	0	NA	NA	NA	NA
OG0000399	0	NA	NA	NA	NA
OG0000401	0	NA	NA	NA	NA
OG0000403	0	NA	NA	NA	NA
OG0000405	0	NA	NA	NA	NA
OG0000406	0	NA	NA	NA	NA
OG0000407	0	NA	NA	NA	NA
OG0000408	0	NA	NA	NA	NA
OG0000409	0	NA	NA	NA	NA
OG0000412	0	NA	NA	NA	NA
OG0000413	0	NA	NA	NA	NA
OG0000414	0	NA	NA	NA	NA
OG0000415	0	NA	NA	NA	NA
OG0000417	0	NA	NA	NA	NA
OG0000420	0	NA	NA	NA	NA
OG0000422	0	NA	NA	NA	NA
OG0000423	0	NA	NA	NA	NA
OG0000424	0	NA	NA	NA	NA
OG0000425	0	NA	NA	NA	NA
OG0000426	0	NA	NA	NA	NA
OG0000429	0	NA	NA	NA	NA
OG0000430	0	NA	NA	NA	NA
OG0000432	0	NA	NA	NA	NA
OG0000433	0	NA	NA	NA	NA
OG0000434	0	NA	NA	NA	NA
OG0000436	0	NA	NA	NA	NA
OG0000437	0	NA	NA	NA	NA
OG0000440	0	NA	NA	NA	NA
OG0000441	0	NA	NA	NA	NA
OG0000444	0	NA	NA	NA	NA
OG0000447	0	NA	NA	NA	NA
OG0000451	0	NA	NA	NA	NA
OG0000453	0	NA	NA	NA	NA
OG0000454	0	NA	NA	NA	NA
OG0000455	0	NA	NA	NA	NA
OG0000458	0	NA	NA	NA	NA
OG0000460	0	NA	NA	NA	NA
OG0000461	0	NA	NA	NA	NA
OG0000462	0	NA	NA	NA	NA
OG0000463	0	NA	NA	NA	NA
OG0000464	0	NA	NA	NA	NA
OG0000465	0	NA	NA	NA	NA
OG0000466	0	NA	NA	NA	NA
OG0000469	0	NA	NA	NA	NA
OG0000470	0	NA	NA	NA	NA
OG0000471	0	NA	NA	NA	NA
OG0000472	0	NA	NA	NA	NA
OG0000474	0	NA	NA	NA	NA
OG0000475	0	NA	NA	NA	NA
OG0000479	0	NA	NA	NA	NA
OG0000480	0	NA	NA	NA	NA
OG0000481	0	NA	NA	NA	NA
OG0000482	0	NA	NA	NA	NA
OG0000484	0	NA	NA	NA	NA
OG0000485	0	NA	NA	NA	NA
OG0000486	0	NA	NA	NA	NA
OG0000489	0	NA	NA	NA	NA
OG0000492	0	NA	NA	NA	NA
OG0000494	0	NA	NA	NA	NA
OG0000496	0	NA	NA	NA	NA
OG0000497	0	NA	NA	NA	NA
OG0000499	0	NA	NA	NA	NA
OG0000500	0	NA	NA	NA	NA
OG0000502	0	NA	NA	NA	NA
OG0000503	0	NA	NA	NA	NA
OG0000504	0	NA	NA	NA	NA
OG0000505	0	NA	NA	NA	NA
OG0000506	0.00789975447433126	-0.0102427459427897	1.01853520715786	0.0733721579632846	0.0896998356558392
OG0000509	0	NA	NA	NA	NA
OG0000514	0	NA	NA	NA	NA
OG0000515	0.00577289750047284	-0.0113986806306185	1.01867619866872	0.0664877127901186	0.0896998356558392
OG0000516	0	NA	NA	NA	NA
OG0000517	0	NA	NA	NA	NA
OG0000518	0	NA	NA	NA	NA
OG0000519	0.00410179559244123	-0.0125372354204951	1.01880005152243	0.0604054213965452	0.0896998356558392
OG0000521	0.0147360804617333	-0.00761333127444038	1.01814469271528	0.091560404083771	0.097019375464763
OG0000522	0	NA	NA	NA	NA
OG0000523	0	NA	NA	NA	NA
OG0000525	0	NA	NA	NA	NA
OG0000528	0	NA	NA	NA	NA
OG0000529	0	NA	NA	NA	NA
OG0000530	0	NA	NA	NA	NA
OG0000531	0	NA	NA	NA	NA
OG0000533	0	NA	NA	NA	NA
OG0000534	0	NA	NA	NA	NA
OG0000536	0	NA	NA	NA	NA
OG0000537	0	NA	NA	NA	NA
OG0000538	0	NA	NA	NA	NA
OG0000540	0	NA	NA	NA	NA
OG0000541	0	NA	NA	NA	NA
OG0000545	0	NA	NA	NA	NA
OG0000546	0	NA	NA	NA	NA
OG0000550	0	NA	NA	NA	NA
OG0000551	0	NA	NA	NA	NA
OG0000552	0	NA	NA	NA	NA
OG0000553	0	NA	NA	NA	NA
OG0000554	0.00577289750047284	-0.0113986806306185	1.01867619866872	0.0664877127901186	0.0896998356558392
OG0000555	0	NA	NA	NA	NA
OG0000556	0	NA	NA	NA	NA
OG0000557	0	NA	NA	NA	NA
OG0000558	0	NA	NA	NA	NA
OG0000560	0	NA	NA	NA	NA
OG0000561	0	NA	NA	NA	NA
OG0000562	0	NA	NA	NA	NA
OG0000563	0	NA	NA	NA	NA
OG0000565	0	NA	NA	NA	NA
OG0000566	0	NA	NA	NA	NA
OG0000568	0	NA	NA	NA	NA
OG0000570	0	NA	NA	NA	NA
OG0000571	0	NA	NA	NA	NA
OG0000572	0	NA	NA	NA	NA
OG0000573	0	NA	NA	NA	NA
OG0000575	0	NA	NA	NA	NA
OG0000576	0	NA	NA	NA	NA
OG0000577	0	NA	NA	NA	NA
OG0000579	0	NA	NA	NA	NA
OG0000582	0	NA	NA	NA	NA
OG0000583	0	NA	NA	NA	NA
OG0000588	0	NA	NA	NA	NA
OG0000590	0	NA	NA	NA	NA
OG0000591	0	NA	NA	NA	NA
OG0000592	0	NA	NA	NA	NA
OG0000593	0	NA	NA	NA	NA
OG0000595	0	NA	NA	NA	NA
OG0000596	0	NA	NA	NA	NA
OG0000598	0	NA	NA	NA	NA
OG0000599	0	NA	NA	NA	NA
OG0000601	0.00258261203968522	-0.0142303219433833	1.01893767791563	0.0541343740759857	0.0896998356558392
OG0000602	0	NA	NA	NA	NA
OG0000603	0.00303836710551202	-0.0117786189177277	1.01885909413456	0.0561078229978545	0.0896998356558392
OG0000606	0	NA	NA	NA	NA
OG0000607	0	NA	NA	NA	NA
OG0000609	0	NA	NA	NA	NA
OG0000611	0	NA	NA	NA	NA
OG0000612	0	NA	NA	NA	NA
OG0000613	0	NA	NA	NA	NA
OG0000616	0	NA	NA	NA	NA
OG0000619	0	NA	NA	NA	NA
OG0000620	0	NA	NA	NA	NA
OG0000621	0	NA	NA	NA	NA
OG0000622	0	NA	NA	NA	NA
OG0000623	0	NA	NA	NA	NA
OG0000624	0	NA	NA	NA	NA
OG0000625	0	NA	NA	NA	NA
OG0000626	0	NA	NA	NA	NA
OG0000628	0	NA	NA	NA	NA
OG0000629	0	NA	NA	NA	NA
OG0000630	0	NA	NA	NA	NA
OG0000633	0	NA	NA	NA	NA
OG0000634	0	NA	NA	NA	NA
OG0000635	0	NA	NA	NA	NA
OG0000639	0	NA	NA	NA	NA
OG0000641	0	NA	NA	NA	NA
OG0000645	0	NA	NA	NA	NA
OG0000649	0	NA	NA	NA	NA
OG0000650	0	NA	NA	NA	NA
OG0000651	0	NA	NA	NA	NA
OG0000653	0	NA	NA	NA	NA
OG0000654	0	NA	NA	NA	NA
OG0000657	0	NA	NA	NA	NA
OG0000658	0	NA	NA	NA	NA
OG0000659	0	NA	NA	NA	NA
OG0000660	0	NA	NA	NA	NA
OG0000663	0	NA	NA	NA	NA
OG0000664	0	NA	NA	NA	NA
OG0000668	0	NA	NA	NA	NA
OG0000669	0	NA	NA	NA	NA
OG0000670	0	NA	NA	NA	NA
OG0000671	0	NA	NA	NA	NA
OG0000672	0	NA	NA	NA	NA
OG0000673	0	NA	NA	NA	NA
OG0000674	0	NA	NA	NA	NA
OG0000675	0	NA	NA	NA	NA
OG0000676	0	NA	NA	NA	NA
OG0000677	0	NA	NA	NA	NA
OG0000679	0	NA	NA	NA	NA
OG0000680	0	NA	NA	NA	NA
OG0000681	0	NA	NA	NA	NA
OG0000683	0	NA	NA	NA	NA
OG0000685	0	NA	NA	NA	NA
OG0000687	0	NA	NA	NA	NA
OG0000689	0	NA	NA	NA	NA
OG0000690	0	NA	NA	NA	NA
OG0000691	0	NA	NA	NA	NA
OG0000692	0	NA	NA	NA	NA
OG0000694	0	NA	NA	NA	NA
OG0000695	0	NA	NA	NA	NA
OG0000697	0	NA	NA	NA	NA
OG0000698	0	NA	NA	NA	NA
OG0000699	0	NA	NA	NA	NA
OG0000700	0	NA	NA	NA	NA
OG0000701	0	NA	NA	NA	NA
OG0000703	0	NA	NA	NA	NA
OG0000705	0	NA	NA	NA	NA
OG0000706	0	NA	NA	NA	NA
OG0000707	0	NA	NA	NA	NA
OG0000708	0	NA	NA	NA	NA
OG0000710	0	NA	NA	NA	NA
OG0000711	0	NA	NA	NA	NA
OG0000712	0	NA	NA	NA	NA
OG0000713	0	NA	NA	NA	NA
OG0000715	0	NA	NA	NA	NA
OG0000717	0	NA	NA	NA	NA
OG0000718	0	NA	NA	NA	NA
OG0000719	0	NA	NA	NA	NA
OG0000720	0	NA	NA	NA	NA
OG0000721	0	NA	NA	NA	NA
OG0000722	0	NA	NA	NA	NA
OG0000723	0	NA	NA	NA	NA
OG0000724	0	NA	NA	NA	NA
OG0000725	0	NA	NA	NA	NA
OG0000730	0	NA	NA	NA	NA
OG0000733	0	NA	NA	NA	NA
OG0000738	0	NA	NA	NA	NA
OG0000741	0	NA	NA	NA	NA
OG0000742	0	NA	NA	NA	NA
OG0000743	0	NA	NA	NA	NA
OG0000744	0	NA	NA	NA	NA
OG0000746	0	NA	NA	NA	NA
OG0000748	0	NA	NA	NA	NA
OG0000749	0	NA	NA	NA	NA
OG0000750	0	NA	NA	NA	NA
OG0000751	0	NA	NA	NA	NA
OG0000752	0	NA	NA	NA	NA
OG0000753	0	NA	NA	NA	NA
OG0000754	0	NA	NA	NA	NA
OG0000755	0	NA	NA	NA	NA
OG0000756	0	NA	NA	NA	NA
OG0000757	0	NA	NA	NA	NA
OG0000758	0	NA	NA	NA	NA
OG0000760	0	NA	NA	NA	NA
OG0000761	0	NA	NA	NA	NA
OG0000762	0	NA	NA	NA	NA
OG0000763	0	NA	NA	NA	NA
OG0000764	0	NA	NA	NA	NA
OG0000765	0	NA	NA	NA	NA
OG0000767	0	NA	NA	NA	NA
OG0000769	0	NA	NA	NA	NA
OG0000774	0	NA	NA	NA	NA
OG0000776	0	NA	NA	NA	NA
OG0000778	0	NA	NA	NA	NA
OG0000779	0	NA	NA	NA	NA
OG0000780	0	NA	NA	NA	NA
OG0000781	0	NA	NA	NA	NA
OG0000782	0	NA	NA	NA	NA
OG0000783	0	NA	NA	NA	NA
OG0000786	0	NA	NA	NA	NA
OG0000791	0	NA	NA	NA	NA
OG0000794	0	NA	NA	NA	NA
OG0000795	0	NA	NA	NA	NA
OG0000796	0	NA	NA	NA	NA
OG0000797	0	NA	NA	NA	NA
OG0000798	0	NA	NA	NA	NA
OG0000799	0	NA	NA	NA	NA
OG0000800	0	NA	NA	NA	NA
OG0000801	0	NA	NA	NA	NA
OG0000802	0	NA	NA	NA	NA
OG0000803	0	NA	NA	NA	NA
OG0000806	0	NA	NA	NA	NA
OG0000807	0	NA	NA	NA	NA
OG0000808	0	NA	NA	NA	NA
OG0000812	0	NA	NA	NA	NA
OG0000814	0	NA	NA	NA	NA
OG0000815	0.00136726519748041	-0.0159052368996725	1.01907241593408	0.0483602366235003	0.0896998356558392
OG0000816	0	NA	NA	NA	NA
OG0000817	0	NA	NA	NA	NA
OG0000818	0	NA	NA	NA	NA
OG0000819	0	NA	NA	NA	NA
OG0000821	0	NA	NA	NA	NA
OG0000822	0.00440563230299243	-0.0123003540938181	1.01877618492807	0.0615659782018041	0.0896998356558392
OG0000823	0	NA	NA	NA	NA
OG0000825	0	NA	NA	NA	NA
OG0000827	0.00820359118488246	-0.0100924658945177	1.01851607521541	0.0742940052542004	0.0896998356558392
OG0000828	0	NA	NA	NA	NA
OG0000829	0	NA	NA	NA	NA
OG0000832	0	NA	NA	NA	NA
OG0000833	0	NA	NA	NA	NA
OG0000835	0	NA	NA	NA	NA
OG0000836	0	NA	NA	NA	NA
OG0000837	0	NA	NA	NA	NA
OG0000840	0	NA	NA	NA	NA
OG0000841	275.822728485691	-0.221491213141877	1.05670746104277	1.73618726934906e-14	6.25394981704567e-13
OG0000842	0	NA	NA	NA	NA
OG0000843	0	NA	NA	NA	NA
OG0000844	0	NA	NA	NA	NA
OG0000846	0	NA	NA	NA	NA
OG0000847	0	NA	NA	NA	NA
OG0000848	0	NA	NA	NA	NA
OG0000849	0	NA	NA	NA	NA
OG0000850	0	NA	NA	NA	NA
OG0000851	0	NA	NA	NA	NA
OG0000852	0	NA	NA	NA	NA
OG0000853	0	NA	NA	NA	NA
OG0000854	0	NA	NA	NA	NA
OG0000856	0	NA	NA	NA	NA
OG0000857	0	NA	NA	NA	NA
OG0000858	0	NA	NA	NA	NA
OG0000859	0	NA	NA	NA	NA
OG0000861	0	NA	NA	NA	NA
OG0000862	0	NA	NA	NA	NA
OG0000863	0	NA	NA	NA	NA
OG0000864	0	NA	NA	NA	NA
OG0000865	0	NA	NA	NA	NA
OG0000866	0	NA	NA	NA	NA
OG0000867	0	NA	NA	NA	NA
OG0000868	0	NA	NA	NA	NA
OG0000870	0	NA	NA	NA	NA
OG0000871	0	NA	NA	NA	NA
OG0000872	0	NA	NA	NA	NA
OG0000874	0	NA	NA	NA	NA
OG0000876	0	NA	NA	NA	NA
OG0000877	0	NA	NA	NA	NA
OG0000878	0	NA	NA	NA	NA
OG0000880	0	NA	NA	NA	NA
OG0000881	0	NA	NA	NA	NA
OG0000882	0	NA	NA	NA	NA
OG0000883	0	NA	NA	NA	NA
OG0000884	0	NA	NA	NA	NA
OG0000885	0	NA	NA	NA	NA
OG0000886	0	NA	NA	NA	NA
OG0000887	0	NA	NA	NA	NA
OG0000889	0	NA	NA	NA	NA
OG0000890	0	NA	NA	NA	NA
OG0000891	0	NA	NA	NA	NA
OG0000893	0	NA	NA	NA	NA
OG0000895	0	NA	NA	NA	NA
OG0000896	0.00425371394771683	-0.012415894692905	1.01878801160121	0.0609890810707604	0.0896998356558392
OG0000897	0	NA	NA	NA	NA
OG0000898	0	NA	NA	NA	NA
OG0000899	0	NA	NA	NA	NA
OG0000900	0.00243069368440962	-0.0143591045164174	1.01895165449595	0.0534560148595678	0.0896998356558392
OG0000901	0	NA	NA	NA	NA
OG0000902	0	NA	NA	NA	NA
OG0000903	0	NA	NA	NA	NA
OG0000904	0	NA	NA	NA	NA
OG0000907	0	NA	NA	NA	NA
OG0000909	0	NA	NA	NA	NA
OG0000910	0	NA	NA	NA	NA
OG0000911	0	NA	NA	NA	NA
OG0000913	0	NA	NA	NA	NA
OG0000914	0	NA	NA	NA	NA
OG0000916	0	NA	NA	NA	NA
OG0000917	0	NA	NA	NA	NA
OG0000918	0	NA	NA	NA	NA
OG0000919	0	NA	NA	NA	NA
OG0000920	0	NA	NA	NA	NA
OG0000921	0	NA	NA	NA	NA
OG0000923	0	NA	NA	NA	NA
OG0000924	0	NA	NA	NA	NA
OG0000926	0.00379795888189003	-0.0128260215820328	1.01882534247932	0.0592168102926049	0.0896998356558392
OG0000928	0	NA	NA	NA	NA
OG0000929	0	NA	NA	NA	NA
OG0000931	0	NA	NA	NA	NA
OG0000932	0	NA	NA	NA	NA
OG0000933	0	NA	NA	NA	NA
OG0000934	0	NA	NA	NA	NA
OG0000935	0	NA	NA	NA	NA
OG0000936	0	NA	NA	NA	NA
OG0000937	0	NA	NA	NA	NA
OG0000938	0	NA	NA	NA	NA
OG0000939	0	NA	NA	NA	NA
OG0000940	0	NA	NA	NA	NA
OG0000942	0	NA	NA	NA	NA
OG0000943	0	NA	NA	NA	NA
OG0000944	0	NA	NA	NA	NA
OG0000945	0	NA	NA	NA	NA
OG0000947	0	NA	NA	NA	NA
OG0000948	0	NA	NA	NA	NA
OG0000950	0	NA	NA	NA	NA
OG0000951	0	NA	NA	NA	NA
OG0000952	0	NA	NA	NA	NA
OG0000953	0	NA	NA	NA	NA
OG0000954	0	NA	NA	NA	NA
OG0000956	0.00820359118488246	-0.0100924658945177	1.01851607521541	0.0742940052542004	0.0896998356558392
OG0000957	0	NA	NA	NA	NA
OG0000958	0	NA	NA	NA	NA
OG0000959	0	NA	NA	NA	NA
OG0000960	0.00653248927685085	-0.0109648945918338	1.01862429043202	0.069041016232967	0.0896998356558392
OG0000961	0	NA	NA	NA	NA
OG0000962	0	NA	NA	NA	NA
OG0000963	0	NA	NA	NA	NA
OG0000964	0	NA	NA	NA	NA
OG0000965	0	NA	NA	NA	NA
OG0000966	0	NA	NA	NA	NA
OG0000967	0	NA	NA	NA	NA
OG0000968	0	NA	NA	NA	NA
OG0000969	0	NA	NA	NA	NA
OG0000970	0	NA	NA	NA	NA
OG0000972	0	NA	NA	NA	NA
OG0000973	0	NA	NA	NA	NA
OG0000974	0	NA	NA	NA	NA
OG0000975	0	NA	NA	NA	NA
OG0000976	0	NA	NA	NA	NA
OG0000977	0.00577289750047284	-0.0113986806306185	1.01867619866872	0.0664877127901186	0.0896998356558392
OG0000978	0	NA	NA	NA	NA
OG0000979	0	NA	NA	NA	NA
OG0000980	0	NA	NA	NA	NA
OG0000981	0	NA	NA	NA	NA
OG0000982	0	NA	NA	NA	NA
OG0000983	0	NA	NA	NA	NA
OG0000984	0	NA	NA	NA	NA
OG0000985	0	NA	NA	NA	NA
OG0000986	0	NA	NA	NA	NA
OG0000987	0	NA	NA	NA	NA
OG0000988	0	NA	NA	NA	NA
OG0000989	0	NA	NA	NA	NA
OG0000990	0	NA	NA	NA	NA
OG0000991	0	NA	NA	NA	NA
OG0000992	0	NA	NA	NA	NA
OG0000993	0	NA	NA	NA	NA
OG0000994	0	NA	NA	NA	NA
OG0000995	0	NA	NA	NA	NA
OG0000996	0	NA	NA	NA	NA
OG0000997	0.00501330572409484	-0.0118739725991338	1.01873048137765	0.0638103369345826	0.0896998356558392
OG0000998	0.00394987723716563	-0.012668970736449	1.01881239801525	0.0598147563588851	0.0896998356558392
OG0000999	0.00729208105322885	-0.0105550390643447	1.01857417615814	0.0714858948004961	0.0896998356558392
OG0001000	0.00440563230299243	-0.0123003540938181	1.01877618492807	0.0615659782018041	0.0896998356558392
OG0001001	0	NA	NA	NA	NA
OG0001002	0	NA	NA	NA	NA
OG0001003	0	NA	NA	NA	NA
OG0001004	0	NA	NA	NA	NA
OG0001005	0	NA	NA	NA	NA
OG0001006	0.00349412217133883	-0.0125704178832313	1.01884029161279	0.0579980236904364	0.0896998356558392
OG0001007	0	NA	NA	NA	NA
OG0001008	0	NA	NA	NA	NA
OG0001009	0	NA	NA	NA	NA
OG0001010	0	NA	NA	NA	NA
OG0001011	0	NA	NA	NA	NA
OG0001012	0.00106342848692921	-0.0166225274292098	1.01911801513618	0.0467689650724171	0.0896998356558392
OG0001014	0	NA	NA	NA	NA
OG0001015	0	NA	NA	NA	NA
OG0001016	0	NA	NA	NA	NA
OG0001017	0	NA	NA	NA	NA
OG0001018	0	NA	NA	NA	NA
OG0001019	0	NA	NA	NA	NA
OG0001021	0	NA	NA	NA	NA
OG0001022	0	NA	NA	NA	NA
OG0001023	0	NA	NA	NA	NA
OG0001024	0	NA	NA	NA	NA
OG0001025	0	NA	NA	NA	NA
OG0001027	0	NA	NA	NA	NA
OG0001028	0	NA	NA	NA	NA
OG0001029	0	NA	NA	NA	NA
OG0001030	0	NA	NA	NA	NA
OG0001031	0	NA	NA	NA	NA
OG0001032	0	NA	NA	NA	NA
OG0001033	0	NA	NA	NA	NA
OG0001034	0.00622865256629965	-0.0111348990468023	1.01864481440516	0.0680335056225023	0.0896998356558392
OG0001035	0	NA	NA	NA	NA
OG0001036	0	NA	NA	NA	NA
OG0001037	0	NA	NA	NA	NA
OG0001038	0	NA	NA	NA	NA
OG0001039	0	NA	NA	NA	NA
OG0001040	0	NA	NA	NA	NA
OG0001041	0	NA	NA	NA	NA
OG0001042	0	NA	NA	NA	NA
OG0001043	0	NA	NA	NA	NA
OG0001044	0	NA	NA	NA	NA
OG0001045	0	NA	NA	NA	NA
OG0001046	0	NA	NA	NA	NA
OG0001047	0	NA	NA	NA	NA
OG0001048	0	NA	NA	NA	NA
OG0001050	0	NA	NA	NA	NA
OG0001051	0	NA	NA	NA	NA
OG0001052	0	NA	NA	NA	NA
OG0001053	0	NA	NA	NA	NA
OG0001054	0	NA	NA	NA	NA
OG0001055	0	NA	NA	NA	NA
OG0001056	0	NA	NA	NA	NA
OG0001057	0	NA	NA	NA	NA
OG0001058	0	NA	NA	NA	NA
OG0001059	0	NA	NA	NA	NA
OG0001060	0	NA	NA	NA	NA
OG0001061	0	NA	NA	NA	NA
OG0001062	0	NA	NA	NA	NA
OG0001063	0	NA	NA	NA	NA
OG0001064	0	NA	NA	NA	NA
OG0001065	0	NA	NA	NA	NA
OG0001066	0	NA	NA	NA	NA
OG0001067	0	NA	NA	NA	NA
OG0001068	0	NA	NA	NA	NA
OG0001069	0	NA	NA	NA	NA
OG0001070	0	NA	NA	NA	NA
OG0001071	0.00410179559244123	-0.0125372354204951	1.01880005152243	0.0604054213965452	0.0896998356558392
OG0001072	0	NA	NA	NA	NA
OG0001073	0	NA	NA	NA	NA
OG0001074	0.00622865256629965	-0.0111348990468023	1.01864481440516	0.0680335056225023	0.0896998356558392
OG0001075	0	NA	NA	NA	NA
OG0001076	0	NA	NA	NA	NA
OG0001077	0	NA	NA	NA	NA
OG0001078	0	NA	NA	NA	NA
OG0001079	0	NA	NA	NA	NA
OG0001080	0.00698824434267765	-0.0107165203447451	1.01859402769766	0.0705200960548278	0.0896998356558392
OG0001081	0	NA	NA	NA	NA
OG0001082	0	NA	NA	NA	NA
OG0001083	0	NA	NA	NA	NA
OG0001084	0.0182302026330721	-0.00656903716031605	1.01796544851112	0.0993828103162411	0.100782568208019
OG0001085	0	NA	NA	NA	NA
OG0001086	3.72268003427803	-0.220210026001351	1.0558183595053	0.0221554276299937	0.0896998356558392
OG0001087	0	NA	NA	NA	NA
OG0001088	0	NA	NA	NA	NA
OG0001089	0	NA	NA	NA	NA
OG0001090	0	NA	NA	NA	NA
OG0001092	0	NA	NA	NA	NA
OG0001093	0	NA	NA	NA	NA
OG0001094	0	NA	NA	NA	NA
OG0001095	0	NA	NA	NA	NA
OG0001097	0	NA	NA	NA	NA
OG0001098	0	NA	NA	NA	NA
OG0001099	0	NA	NA	NA	NA
OG0001102	0	NA	NA	NA	NA
OG0001103	0	NA	NA	NA	NA
OG0001104	0	NA	NA	NA	NA
OG0001105	0	NA	NA	NA	NA
OG0001108	0	NA	NA	NA	NA
OG0001112	0	NA	NA	NA	NA
OG0001113	0	NA	NA	NA	NA
OG0001114	0	NA	NA	NA	NA
OG0001116	0	NA	NA	NA	NA
OG0001120	0	NA	NA	NA	NA
OG0001121	0	NA	NA	NA	NA
OG0001122	0	NA	NA	NA	NA
OG0001124	0	NA	NA	NA	NA
OG0001127	0	NA	NA	NA	NA
OG0001128	0	NA	NA	NA	NA
OG0001130	0	NA	NA	NA	NA
OG0001132	0	NA	NA	NA	NA
OG0001133	0	NA	NA	NA	NA
OG0001135	0	NA	NA	NA	NA
OG0001136	0	NA	NA	NA	NA
OG0001140	0	NA	NA	NA	NA
OG0001142	0	NA	NA	NA	NA
OG0001143	0	NA	NA	NA	NA
OG0001144	0	NA	NA	NA	NA
OG0001145	0	NA	NA	NA	NA
OG0001149	0	NA	NA	NA	NA
OG0001151	0	NA	NA	NA	NA
OG0001154	0	NA	NA	NA	NA
OG0001155	0	NA	NA	NA	NA
OG0001157	0	NA	NA	NA	NA
OG0001158	0	NA	NA	NA	NA
OG0001159	0	NA	NA	NA	NA
OG0001161	0	NA	NA	NA	NA
OG0001162	0	NA	NA	NA	NA
OG0001167	0	NA	NA	NA	NA
OG0001168	0	NA	NA	NA	NA
OG0001169	0	NA	NA	NA	NA
OG0001170	0	NA	NA	NA	NA
OG0001171	0	NA	NA	NA	NA
OG0001177	0	NA	NA	NA	NA
OG0001178	0	NA	NA	NA	NA
OG0001179	0	NA	NA	NA	NA
OG0001180	0	NA	NA	NA	NA
OG0001183	0	NA	NA	NA	NA
OG0001185	0	NA	NA	NA	NA
OG0001187	0	NA	NA	NA	NA
OG0001188	0	NA	NA	NA	NA
OG0001191	0	NA	NA	NA	NA
OG0001193	0	NA	NA	NA	NA
OG0001195	0	NA	NA	NA	NA
OG0001197	0	NA	NA	NA	NA
OG0001199	0	NA	NA	NA	NA
OG0001200	0	NA	NA	NA	NA
OG0001206	0	NA	NA	NA	NA
OG0001207	0	NA	NA	NA	NA
OG0001209	0	NA	NA	NA	NA
OG0001211	0	NA	NA	NA	NA
OG0001212	0	NA	NA	NA	NA
OG0001213	0	NA	NA	NA	NA
OG0001214	0	NA	NA	NA	NA
OG0001220	0	NA	NA	NA	NA
OG0001221	0	NA	NA	NA	NA
OG0001223	0	NA	NA	NA	NA
OG0001225	0	NA	NA	NA	NA
OG0001226	0	NA	NA	NA	NA
OG0001228	0	NA	NA	NA	NA
OG0001230	0	NA	NA	NA	NA
OG0001231	0	NA	NA	NA	NA
OG0001233	0	NA	NA	NA	NA
OG0001234	6.58628006064574	-0.22066249300572	1.05613009369624	0.0221042201643944	0.0896998356558392
OG0001236	0	NA	NA	NA	NA
OG0001237	0	NA	NA	NA	NA
OG0001241	0	NA	NA	NA	NA
OG0001242	0	NA	NA	NA	NA
OG0001243	0	NA	NA	NA	NA
OG0001244	0	NA	NA	NA	NA
OG0001247	0	NA	NA	NA	NA
OG0001251	0	NA	NA	NA	NA
OG0001252	0	NA	NA	NA	NA
OG0001253	0	NA	NA	NA	NA
OG0001254	0	NA	NA	NA	NA
OG0001256	0	NA	NA	NA	NA
OG0001257	0	NA	NA	NA	NA
OG0001259	0	NA	NA	NA	NA
OG0001260	0	NA	NA	NA	NA
OG0001264	0	NA	NA	NA	NA
OG0001265	0	NA	NA	NA	NA
OG0001266	0	NA	NA	NA	NA
OG0001267	0	NA	NA	NA	NA
OG0001268	0	NA	NA	NA	NA
OG0001269	0	NA	NA	NA	NA
OG0001274	0	NA	NA	NA	NA
OG0001275	0	NA	NA	NA	NA
OG0001279	0	NA	NA	NA	NA
OG0001280	0	NA	NA	NA	NA
OG0001282	0	NA	NA	NA	NA
OG0001284	0	NA	NA	NA	NA
OG0001285	0	NA	NA	NA	NA
OG0001287	0	NA	NA	NA	NA
OG0001293	0	NA	NA	NA	NA
OG0001295	0	NA	NA	NA	NA
OG0001296	0	NA	NA	NA	NA
OG0001298	0	NA	NA	NA	NA
OG0001300	0	NA	NA	NA	NA
OG0001302	0	NA	NA	NA	NA
OG0001303	0	NA	NA	NA	NA
OG0001304	0	NA	NA	NA	NA
OG0001305	0	NA	NA	NA	NA
OG0001306	0	NA	NA	NA	NA
OG0001309	0	NA	NA	NA	NA
OG0001312	0	NA	NA	NA	NA
OG0001314	0	NA	NA	NA	NA
OG0001317	0	NA	NA	NA	NA
OG0001323	0	NA	NA	NA	NA
OG0001324	0	NA	NA	NA	NA
OG0001325	0	NA	NA	NA	NA
OG0001326	0	NA	NA	NA	NA
OG0001328	0	NA	NA	NA	NA
OG0001330	0	NA	NA	NA	NA
OG0001331	0	NA	NA	NA	NA
OG0001338	0	NA	NA	NA	NA
OG0001340	0	NA	NA	NA	NA
OG0001342	0	NA	NA	NA	NA
OG0001343	0	NA	NA	NA	NA
OG0001344	0	NA	NA	NA	NA
OG0001345	0	NA	NA	NA	NA
OG0001351	0	NA	NA	NA	NA
OG0001353	0	NA	NA	NA	NA
OG0001361	0	NA	NA	NA	NA
OG0001363	0	NA	NA	NA	NA
OG0001364	0	NA	NA	NA	NA
OG0001365	0	NA	NA	NA	NA
OG0001368	0.00835550954015806	-0.0100188724335904	1.01850659397233	0.0747498630465327	0.0896998356558392
OG0001371	0	NA	NA	NA	NA
OG0001373	0	NA	NA	NA	NA
OG0001376	0	NA	NA	NA	NA
OG0001378	0	NA	NA	NA	NA
OG0001379	0	NA	NA	NA	NA
OG0001382	0	NA	NA	NA	NA
OG0001383	0	NA	NA	NA	NA
OG0001384	0	NA	NA	NA	NA
OG0001386	0	NA	NA	NA	NA
OG0001388	0	NA	NA	NA	NA
OG0001389	0	NA	NA	NA	NA
OG0001391	0.00881126460598487	-0.00980433862564785	1.01847847555873	0.0760980341443594	0.0898206304654734
OG0001398	0	NA	NA	NA	NA
OG0001402	0	NA	NA	NA	NA
OG0001404	0	NA	NA	NA	NA
OG0001405	0	NA	NA	NA	NA
OG0001407	0	NA	NA	NA	NA
OG0001408	0	NA	NA	NA	NA
OG0001409	0	NA	NA	NA	NA
OG0001410	0	NA	NA	NA	NA
OG0001413	0	NA	NA	NA	NA
OG0001414	0	NA	NA	NA	NA
OG0001420	0	NA	NA	NA	NA
OG0001423	0	NA	NA	NA	NA
OG0001426	0	NA	NA	NA	NA
OG0001429	0	NA	NA	NA	NA
OG0001431	0	NA	NA	NA	NA
OG0001432	0	NA	NA	NA	NA
OG0001435	0	NA	NA	NA	NA
OG0001441	0	NA	NA	NA	NA
OG0001442	0	NA	NA	NA	NA
OG0001445	0	NA	NA	NA	NA
OG0001447	0	NA	NA	NA	NA
OG0001448	0	NA	NA	NA	NA
OG0001449	0	NA	NA	NA	NA
OG0001452	0	NA	NA	NA	NA
OG0001453	0	NA	NA	NA	NA
OG0001455	0	NA	NA	NA	NA
OG0001458	0	NA	NA	NA	NA
OG0001460	0	NA	NA	NA	NA
OG0001461	0	NA	NA	NA	NA
OG0001468	0	NA	NA	NA	NA
OG0001470	0	NA	NA	NA	NA
OG0001471	0	NA	NA	NA	NA
OG0001472	0	NA	NA	NA	NA
OG0001474	0	NA	NA	NA	NA
OG0001475	0	NA	NA	NA	NA
OG0001478	0	NA	NA	NA	NA
OG0001479	0	NA	NA	NA	NA
OG0001481	0	NA	NA	NA	NA
OG0001487	0	NA	NA	NA	NA
OG0001488	0	NA	NA	NA	NA
OG0001489	0	NA	NA	NA	NA
OG0001495	0	NA	NA	NA	NA
OG0001497	0	NA	NA	NA	NA
OG0001498	0	NA	NA	NA	NA
OG0001499	0	NA	NA	NA	NA
OG0001502	0	NA	NA	NA	NA
OG0001509	0	NA	NA	NA	NA
OG0001510	0	NA	NA	NA	NA
OG0001515	0	NA	NA	NA	NA
OG0001517	0	NA	NA	NA	NA
OG0001522	0	NA	NA	NA	NA
OG0001524	0	NA	NA	NA	NA
OG0001525	0	NA	NA	NA	NA
OG0001526	0	NA	NA	NA	NA
OG0001532	0	NA	NA	NA	NA
OG0001534	0	NA	NA	NA	NA
OG0001538	0	NA	NA	NA	NA
OG0001539	0	NA	NA	NA	NA
OG0001550	0	NA	NA	NA	NA
OG0001551	0	NA	NA	NA	NA
OG0001554	0	NA	NA	NA	NA
OG0001555	0	NA	NA	NA	NA
OG0001559	0	NA	NA	NA	NA
OG0001560	0	NA	NA	NA	NA
OG0001561	0	NA	NA	NA	NA
OG0001563	0	NA	NA	NA	NA
OG0001564	0	NA	NA	NA	NA
OG0001565	0	NA	NA	NA	NA
OG0001566	0	NA	NA	NA	NA
OG0001569	0	NA	NA	NA	NA
OG0001571	0	NA	NA	NA	NA
OG0001575	0	NA	NA	NA	NA
OG0001576	0	NA	NA	NA	NA
OG0001583	0	NA	NA	NA	NA
OG0001585	0	NA	NA	NA	NA
OG0001597	0	NA	NA	NA	NA
OG0001598	0	NA	NA	NA	NA
OG0001599	0	NA	NA	NA	NA
OG0001601	0	NA	NA	NA	NA
OG0001605	0	NA	NA	NA	NA
OG0001606	0	NA	NA	NA	NA
OG0001612	0	NA	NA	NA	NA
OG0001614	0	NA	NA	NA	NA
OG0001615	0	NA	NA	NA	NA
OG0001621	0	NA	NA	NA	NA
OG0001623	0	NA	NA	NA	NA
OG0001624	0	NA	NA	NA	NA
OG0001629	0	NA	NA	NA	NA
OG0001630	0	NA	NA	NA	NA
OG0001631	0	NA	NA	NA	NA
OG0001633	0	NA	NA	NA	NA
OG0001637	0	NA	NA	NA	NA
OG0001638	0	NA	NA	NA	NA
OG0001642	0	NA	NA	NA	NA
OG0001643	0	NA	NA	NA	NA
OG0001644	0	NA	NA	NA	NA
OG0001647	0	NA	NA	NA	NA
OG0001649	0	NA	NA	NA	NA
OG0001651	0	NA	NA	NA	NA
OG0001652	0	NA	NA	NA	NA
OG0001656	0	NA	NA	NA	NA
OG0001657	0	NA	NA	NA	NA
OG0001658	0	NA	NA	NA	NA
OG0001662	0	NA	NA	NA	NA
OG0001663	0	NA	NA	NA	NA
OG0001667	0	NA	NA	NA	NA
OG0001668	0	NA	NA	NA	NA
OG0001670	0	NA	NA	NA	NA
OG0001671	0	NA	NA	NA	NA
OG0001674	0	NA	NA	NA	NA
OG0001678	0	NA	NA	NA	NA
OG0001679	0	NA	NA	NA	NA
OG0001681	0	NA	NA	NA	NA
OG0001683	0	NA	NA	NA	NA
OG0001692	0	NA	NA	NA	NA
OG0001697	0	NA	NA	NA	NA
OG0001703	0	NA	NA	NA	NA
OG0001706	0	NA	NA	NA	NA
OG0001710	0	NA	NA	NA	NA
OG0001711	0	NA	NA	NA	NA
OG0001712	0	NA	NA	NA	NA
OG0001715	0	NA	NA	NA	NA
OG0001717	0	NA	NA	NA	NA
OG0001718	0	NA	NA	NA	NA
OG0001723	0	NA	NA	NA	NA
OG0001725	0	NA	NA	NA	NA
OG0001726	0	NA	NA	NA	NA
OG0001729	0	NA	NA	NA	NA
OG0001731	0	NA	NA	NA	NA
OG0001732	0	NA	NA	NA	NA
OG0001738	0	NA	NA	NA	NA
OG0001741	0	NA	NA	NA	NA
OG0001743	0	NA	NA	NA	NA
OG0001745	0	NA	NA	NA	NA
OG0001751	0	NA	NA	NA	NA
OG0001756	0	NA	NA	NA	NA
OG0001762	0	NA	NA	NA	NA
OG0001770	0	NA	NA	NA	NA
OG0001774	0	NA	NA	NA	NA
OG0001784	0	NA	NA	NA	NA
OG0001786	0	NA	NA	NA	NA
OG0001787	0	NA	NA	NA	NA
OG0001791	0	NA	NA	NA	NA
OG0001810	0	NA	NA	NA	NA
OG0001820	0	NA	NA	NA	NA
OG0001828	0	NA	NA	NA	NA
OG0001830	0	NA	NA	NA	NA
OG0001831	0	NA	NA	NA	NA
OG0001832	0	NA	NA	NA	NA
OG0001837	0	NA	NA	NA	NA
OG0001838	0	NA	NA	NA	NA
OG0001840	0	NA	NA	NA	NA
OG0001846	0	NA	NA	NA	NA
OG0001854	0	NA	NA	NA	NA
OG0001865	0	NA	NA	NA	NA
OG0001869	0	NA	NA	NA	NA
OG0001870	0	NA	NA	NA	NA
OG0001874	0	NA	NA	NA	NA
OG0001875	0	NA	NA	NA	NA
OG0001878	0	NA	NA	NA	NA
OG0001888	0	NA	NA	NA	NA
OG0001889	0	NA	NA	NA	NA
OG0001892	0	NA	NA	NA	NA
OG0001894	0	NA	NA	NA	NA
OG0001896	0	NA	NA	NA	NA
OG0001897	0	NA	NA	NA	NA
OG0001901	0	NA	NA	NA	NA
OG0001904	0	NA	NA	NA	NA
OG0001909	0	NA	NA	NA	NA
OG0001910	0	NA	NA	NA	NA
OG0001917	0	NA	NA	NA	NA
OG0001920	0	NA	NA	NA	NA
OG0001926	0	NA	NA	NA	NA
OG0001927	0	NA	NA	NA	NA
OG0001928	0	NA	NA	NA	NA
OG0001929	0	NA	NA	NA	NA
OG0001936	0	NA	NA	NA	NA
OG0001938	0	NA	NA	NA	NA
OG0001939	0	NA	NA	NA	NA
OG0001946	0	NA	NA	NA	NA
OG0001948	0	NA	NA	NA	NA
OG0001953	0	NA	NA	NA	NA
OG0001954	0	NA	NA	NA	NA
OG0001955	0	NA	NA	NA	NA
OG0001964	0	NA	NA	NA	NA
OG0001965	0	NA	NA	NA	NA
OG0001966	0	NA	NA	NA	NA
OG0001967	0	NA	NA	NA	NA
OG0001968	0	NA	NA	NA	NA
OG0001970	0	NA	NA	NA	NA
OG0001974	0	NA	NA	NA	NA
OG0001976	0	NA	NA	NA	NA
OG0001985	0	NA	NA	NA	NA
OG0001988	0	NA	NA	NA	NA
OG0001994	0	NA	NA	NA	NA
OG0001998	0	NA	NA	NA	NA
OG0002006	0	NA	NA	NA	NA
OG0002007	0	NA	NA	NA	NA
OG0002008	0	NA	NA	NA	NA
OG0002010	0	NA	NA	NA	NA
OG0002012	0	NA	NA	NA	NA
OG0002014	0	NA	NA	NA	NA
OG0002027	0	NA	NA	NA	NA
OG0002028	0	NA	NA	NA	NA
OG0002031	0	NA	NA	NA	NA
OG0002038	0	NA	NA	NA	NA
OG0002039	0	NA	NA	NA	NA
OG0002050	0	NA	NA	NA	NA
OG0002053	0	NA	NA	NA	NA
OG0002055	0	NA	NA	NA	NA
OG0002059	0	NA	NA	NA	NA
OG0002061	0	NA	NA	NA	NA
OG0002073	0	NA	NA	NA	NA
OG0002076	0	NA	NA	NA	NA
OG0002077	0	NA	NA	NA	NA
OG0002082	0	NA	NA	NA	NA
OG0002083	0	NA	NA	NA	NA
OG0002086	0	NA	NA	NA	NA
OG0002090	0	NA	NA	NA	NA
OG0002091	0	NA	NA	NA	NA
OG0002094	0	NA	NA	NA	NA
OG0002095	0	NA	NA	NA	NA
OG0002107	0	NA	NA	NA	NA
OG0002110	0	NA	NA	NA	NA
OG0002114	0	NA	NA	NA	NA
OG0002121	0	NA	NA	NA	NA
OG0002123	0	NA	NA	NA	NA
OG0002125	0	NA	NA	NA	NA
OG0002128	0	NA	NA	NA	NA
OG0002131	0	NA	NA	NA	NA
OG0002133	0	NA	NA	NA	NA
OG0002135	0	NA	NA	NA	NA
OG0002136	0	NA	NA	NA	NA
OG0002138	0	NA	NA	NA	NA
OG0002142	0.00136726519748041	-0.0159052368996725	1.01907241593408	0.0483602366235003	0.0896998356558392
OG0002144	0	NA	NA	NA	NA
OG0002147	0	NA	NA	NA	NA
OG0002150	0	NA	NA	NA	NA
OG0002162	0	NA	NA	NA	NA
OG0002163	0	NA	NA	NA	NA
OG0002164	0	NA	NA	NA	NA
OG0002166	0	NA	NA	NA	NA
OG0002169	0	NA	NA	NA	NA
OG0002176	0	NA	NA	NA	NA
OG0002180	0.00273453039496082	-0.014110117653031	1.01892409533241	0.0548021362187412	0.0896998356558392
OG0002185	0	NA	NA	NA	NA
OG0002204	0	NA	NA	NA	NA
OG0002205	0	NA	NA	NA	NA
OG0002210	0	NA	NA	NA	NA
OG0002213	0	NA	NA	NA	NA
OG0002215	0	NA	NA	NA	NA
OG0002221	0	NA	NA	NA	NA
OG0002223	0	NA	NA	NA	NA
OG0002224	0	NA	NA	NA	NA
OG0002226	0	NA	NA	NA	NA
OG0002233	0	NA	NA	NA	NA
OG0002235	0	NA	NA	NA	NA
OG0002237	0	NA	NA	NA	NA
OG0002242	0	NA	NA	NA	NA
OG0002250	0	NA	NA	NA	NA
OG0002254	0	NA	NA	NA	NA
OG0002256	0	NA	NA	NA	NA
OG0002261	0	NA	NA	NA	NA
OG0002264	0	NA	NA	NA	NA
OG0002265	0	NA	NA	NA	NA
OG0002268	0	NA	NA	NA	NA
OG0002274	0	NA	NA	NA	NA
OG0002277	0	NA	NA	NA	NA
OG0002285	0	NA	NA	NA	NA
OG0002286	0	NA	NA	NA	NA
OG0002288	0	NA	NA	NA	NA
OG0002301	0	NA	NA	NA	NA
OG0002308	0	NA	NA	NA	NA
OG0002311	0	NA	NA	NA	NA
OG0002315	0	NA	NA	NA	NA
OG0002318	0	NA	NA	NA	NA
OG0002319	0	NA	NA	NA	NA
OG0002320	0	NA	NA	NA	NA
OG0002325	0	NA	NA	NA	NA
OG0002330	0	NA	NA	NA	NA
OG0002332	0	NA	NA	NA	NA
OG0002349	0	NA	NA	NA	NA
OG0002351	0	NA	NA	NA	NA
OG0002358	0	NA	NA	NA	NA
OG0002359	0	NA	NA	NA	NA
OG0002360	0	NA	NA	NA	NA
OG0002362	0	NA	NA	NA	NA
OG0002370	0	NA	NA	NA	NA
OG0002374	0	NA	NA	NA	NA
OG0002379	0	NA	NA	NA	NA
OG0002389	0	NA	NA	NA	NA
OG0002392	0	NA	NA	NA	NA
OG0002397	0	NA	NA	NA	NA
OG0002402	0	NA	NA	NA	NA
OG0002406	0	NA	NA	NA	NA
OG0002409	0	NA	NA	NA	NA
OG0002410	0	NA	NA	NA	NA
OG0002411	0	NA	NA	NA	NA
OG0002414	0	NA	NA	NA	NA
OG0002418	0.0129130601984261	-0.00820637508232669	1.01824250738574	0.0871468684139022	0.0965319157815532
OG0002420	0	NA	NA	NA	NA
OG0002425	0	NA	NA	NA	NA
OG0002442	0	NA	NA	NA	NA
OG0002444	0	NA	NA	NA	NA
OG0002452	0	NA	NA	NA	NA
OG0002453	0	NA	NA	NA	NA
OG0002454	0	NA	NA	NA	NA
OG0002461	0	NA	NA	NA	NA
OG0002469	0	NA	NA	NA	NA
OG0002473	0	NA	NA	NA	NA
OG0002486	0	NA	NA	NA	NA
OG0002488	0	NA	NA	NA	NA
OG0002489	0	NA	NA	NA	NA
OG0002502	0	NA	NA	NA	NA
OG0002532	0	NA	NA	NA	NA
OG0002535	0	NA	NA	NA	NA
OG0002547	0	NA	NA	NA	NA
OG0002548	0	NA	NA	NA	NA
OG0002552	0	NA	NA	NA	NA
OG0002554	0	NA	NA	NA	NA
OG0002555	0	NA	NA	NA	NA
OG0002559	0	NA	NA	NA	NA
OG0002570	0	NA	NA	NA	NA
OG0002576	0	NA	NA	NA	NA
OG0002577	0	NA	NA	NA	NA
OG0002579	0	NA	NA	NA	NA
OG0002584	0	NA	NA	NA	NA
OG0002585	0	NA	NA	NA	NA
OG0002591	0	NA	NA	NA	NA
OG0002599	0	NA	NA	NA	NA
OG0002600	0	NA	NA	NA	NA
OG0002601	0	NA	NA	NA	NA
OG0002615	0	NA	NA	NA	NA
OG0002616	0	NA	NA	NA	NA
OG0002619	0	NA	NA	NA	NA
OG0002623	0	NA	NA	NA	NA
OG0002624	0.00379795888189003	-0.0128260215820328	1.01882534247932	0.0592168102926049	0.0896998356558392
OG0002627	0	NA	NA	NA	NA
OG0002640	0	NA	NA	NA	NA
OG0002651	0	NA	NA	NA	NA
OG0002663	0	NA	NA	NA	NA
OG0002672	0	NA	NA	NA	NA
OG0002673	0	NA	NA	NA	NA
OG0002676	0	NA	NA	NA	NA
OG0002677	0	NA	NA	NA	NA
OG0002679	0	NA	NA	NA	NA
OG0002685	0	NA	NA	NA	NA
OG0002687	0.00425371394771683	-0.012415894692905	1.01878801160121	0.0609890810707604	0.0896998356558392
OG0002725	0	NA	NA	NA	NA
OG0002729	0	NA	NA	NA	NA
OG0002731	0	NA	NA	NA	NA
OG0002732	0	NA	NA	NA	NA
OG0002737	0	NA	NA	NA	NA
OG0002738	0	NA	NA	NA	NA
OG0002740	0	NA	NA	NA	NA
OG0002745	0	NA	NA	NA	NA
OG0002749	0	NA	NA	NA	NA
OG0002752	0	NA	NA	NA	NA
OG0002756	0	NA	NA	NA	NA
OG0002763	0	NA	NA	NA	NA
OG0002764	0	NA	NA	NA	NA
OG0002767	0	NA	NA	NA	NA
OG0002779	0	NA	NA	NA	NA
OG0002789	0	NA	NA	NA	NA
OG0002807	0	NA	NA	NA	NA
OG0002808	0	NA	NA	NA	NA
OG0002810	0	NA	NA	NA	NA
OG0002812	0	NA	NA	NA	NA
OG0002821	0	NA	NA	NA	NA
OG0002822	0	NA	NA	NA	NA
OG0002823	0	NA	NA	NA	NA
OG0002825	0	NA	NA	NA	NA
OG0002830	0	NA	NA	NA	NA
OG0002833	0	NA	NA	NA	NA
OG0002838	0	NA	NA	NA	NA
OG0002841	0	NA	NA	NA	NA
OG0002842	0	NA	NA	NA	NA
OG0002845	0	NA	NA	NA	NA
OG0002849	0	NA	NA	NA	NA
OG0002852	0	NA	NA	NA	NA
OG0002853	0	NA	NA	NA	NA
OG0002860	0	NA	NA	NA	NA
OG0002861	0	NA	NA	NA	NA
OG0002873	0	NA	NA	NA	NA
OG0002890	0	NA	NA	NA	NA
OG0002911	0	NA	NA	NA	NA
OG0002924	0	NA	NA	NA	NA
OG0002945	0	NA	NA	NA	NA
OG0002970	0	NA	NA	NA	NA
OG0002971	0	NA	NA	NA	NA
OG0002973	0	NA	NA	NA	NA
OG0002978	0.00440563230299243	-0.0123003540938181	1.01877618492807	0.0615659782018041	0.0896998356558392
OG0003016	0	NA	NA	NA	NA
OG0003042	0	NA	NA	NA	NA
OG0003055	0	NA	NA	NA	NA
OG0003062	0	NA	NA	NA	NA
OG0003069	0	NA	NA	NA	NA
OG0003084	0	NA	NA	NA	NA
OG0003086	0	NA	NA	NA	NA
OG0003088	0	NA	NA	NA	NA
OG0003089	0.00349412217133883	-0.0125704178832313	1.01884029161279	0.0579980236904364	0.0896998356558392
OG0003092	0	NA	NA	NA	NA
OG0003098	0	NA	NA	NA	NA
OG0003105	0	NA	NA	NA	NA
OG0003122	0	NA	NA	NA	NA
OG0003158	0	NA	NA	NA	NA
OG0003166	0	NA	NA	NA	NA
OG0003178	0	NA	NA	NA	NA
OG0003185	0	NA	NA	NA	NA
OG0003186	0	NA	NA	NA	NA
OG0003188	0	NA	NA	NA	NA
OG0003213	0	NA	NA	NA	NA
OG0003217	0	NA	NA	NA	NA
OG0003219	0	NA	NA	NA	NA
OG0003220	0	NA	NA	NA	NA
OG0003222	0	NA	NA	NA	NA
OG0003226	0	NA	NA	NA	NA
OG0003230	0	NA	NA	NA	NA
OG0003237	0	NA	NA	NA	NA
OG0003251	0	NA	NA	NA	NA
OG0003254	0	NA	NA	NA	NA
OG0003270	0	NA	NA	NA	NA
OG0003272	0	NA	NA	NA	NA
OG0003285	0	NA	NA	NA	NA
OG0003292	0	NA	NA	NA	NA
OG0003295	0	NA	NA	NA	NA
OG0003297	0	NA	NA	NA	NA
OG0003298	0	NA	NA	NA	NA
OG0003305	0	NA	NA	NA	NA
OG0003306	0	NA	NA	NA	NA
OG0003321	0	NA	NA	NA	NA
OG0003322	0	NA	NA	NA	NA
OG0003323	0	NA	NA	NA	NA
OG0003335	0	NA	NA	NA	NA
OG0003374	0	NA	NA	NA	NA
OG0003376	0	NA	NA	NA	NA
OG0003389	0	NA	NA	NA	NA
OG0003391	0	NA	NA	NA	NA
OG0003394	0	NA	NA	NA	NA
OG0003397	0	NA	NA	NA	NA
OG0003403	0	NA	NA	NA	NA
OG0003404	0	NA	NA	NA	NA
OG0003405	0	NA	NA	NA	NA
OG0003409	0	NA	NA	NA	NA
OG0003416	0	NA	NA	NA	NA
OG0003417	0	NA	NA	NA	NA
OG0003419	0	NA	NA	NA	NA
OG0003426	0	NA	NA	NA	NA
OG0003432	0	NA	NA	NA	NA
OG0003444	0	NA	NA	NA	NA
OG0003449	0	NA	NA	NA	NA
OG0003456	0	NA	NA	NA	NA
OG0003462	0	NA	NA	NA	NA
OG0003463	0	NA	NA	NA	NA
OG0003467	0	NA	NA	NA	NA
OG0003470	0	NA	NA	NA	NA
OG0003483	0	NA	NA	NA	NA
OG0003484	0	NA	NA	NA	NA
OG0003489	0	NA	NA	NA	NA
OG0003495	0	NA	NA	NA	NA
OG0003496	0	NA	NA	NA	NA
OG0003500	0	NA	NA	NA	NA
OG0003501	0	NA	NA	NA	NA
OG0003502	0	NA	NA	NA	NA
OG0003510	0	NA	NA	NA	NA
OG0003516	0	NA	NA	NA	NA
OG0003520	0	NA	NA	NA	NA
OG0003572	0	NA	NA	NA	NA
OG0003579	0	NA	NA	NA	NA
OG0003585	0	NA	NA	NA	NA
OG0003597	0	NA	NA	NA	NA
OG0003626	0	NA	NA	NA	NA
OG0003631	0	NA	NA	NA	NA
OG0003635	0	NA	NA	NA	NA
OG0003641	0.00243069368440962	-0.0143591045164174	1.01895165449595	0.0534560148595678	0.0896998356558392
OG0003667	0	NA	NA	NA	NA
OG0003693	0	NA	NA	NA	NA
OG0003695	0	NA	NA	NA	NA
OG0003697	0	NA	NA	NA	NA
OG0003706	0	NA	NA	NA	NA
OG0003713	0	NA	NA	NA	NA
OG0003717	0	NA	NA	NA	NA
OG0003727	0	NA	NA	NA	NA
OG0003729	0	NA	NA	NA	NA
OG0003730	0	NA	NA	NA	NA
OG0003731	0	NA	NA	NA	NA
OG0003747	0	NA	NA	NA	NA
OG0003756	0	NA	NA	NA	NA
OG0003772	0	NA	NA	NA	NA
OG0003797	0	NA	NA	NA	NA
OG0003832	0	NA	NA	NA	NA
OG0003840	0	NA	NA	NA	NA
OG0003853	0	NA	NA	NA	NA
OG0003860	0	NA	NA	NA	NA
OG0003867	0	NA	NA	NA	NA
OG0003878	0	NA	NA	NA	NA
OG0003879	0	NA	NA	NA	NA
OG0003883	0	NA	NA	NA	NA
OG0003886	0	NA	NA	NA	NA
OG0003901	0	NA	NA	NA	NA
OG0003913	0	NA	NA	NA	NA
OG0003921	0	NA	NA	NA	NA
OG0003933	0	NA	NA	NA	NA
OG0003940	0	NA	NA	NA	NA
OG0003943	0	NA	NA	NA	NA
OG0003945	0	NA	NA	NA	NA
OG0003959	0	NA	NA	NA	NA
OG0003960	0	NA	NA	NA	NA
OG0003968	0	NA	NA	NA	NA
OG0003969	0	NA	NA	NA	NA
OG0003981	0	NA	NA	NA	NA
OG0003987	0	NA	NA	NA	NA
OG0003991	0	NA	NA	NA	NA
OG0004002	0	NA	NA	NA	NA
OG0004005	0	NA	NA	NA	NA
OG0004006	0	NA	NA	NA	NA
OG0004007	0	NA	NA	NA	NA
OG0004008	0	NA	NA	NA	NA
OG0004009	0	NA	NA	NA	NA
OG0004011	0	NA	NA	NA	NA
OG0004012	0	NA	NA	NA	NA
OG0004013	0	NA	NA	NA	NA
OG0004014	0	NA	NA	NA	NA
OG0004015	0	NA	NA	NA	NA
OG0004039	0	NA	NA	NA	NA
OG0004054	0	NA	NA	NA	NA
OG0004073	0	NA	NA	NA	NA
OG0004092	0	NA	NA	NA	NA
OG0004110	0	NA	NA	NA	NA
OG0004113	0	NA	NA	NA	NA
OG0004128	0	NA	NA	NA	NA
OG0004129	0	NA	NA	NA	NA
OG0004149	0	NA	NA	NA	NA
OG0004151	0.00470946901354363	-0.0120810111148858	1.01875304158433	0.0627003979809025	0.0896998356558392
OG0004153	0	NA	NA	NA	NA
OG0004156	0	NA	NA	NA	NA
OG0004157	0	NA	NA	NA	NA
OG0004160	0	NA	NA	NA	NA
OG0004163	0	NA	NA	NA	NA
OG0004165	0	NA	NA	NA	NA
OG0004174	0	NA	NA	NA	NA
OG0004177	0	NA	NA	NA	NA
OG0004206	0	NA	NA	NA	NA
OG0004208	0	NA	NA	NA	NA
OG0004244	0	NA	NA	NA	NA
OG0004245	0	NA	NA	NA	NA
OG0004263	0	NA	NA	NA	NA
OG0004272	0	NA	NA	NA	NA
OG0004274	0	NA	NA	NA	NA
OG0004279	0	NA	NA	NA	NA
OG0004288	0	NA	NA	NA	NA
OG0004290	0	NA	NA	NA	NA
OG0004293	0	NA	NA	NA	NA
OG0004300	0	NA	NA	NA	NA
OG0004317	0	NA	NA	NA	NA
OG0004318	0	NA	NA	NA	NA
OG0004323	0	NA	NA	NA	NA
OG0004380	0	NA	NA	NA	NA
OG0004402	0	NA	NA	NA	NA
OG0004403	0	NA	NA	NA	NA
OG0004418	0	NA	NA	NA	NA
OG0004439	0	NA	NA	NA	NA
OG0004441	0	NA	NA	NA	NA
OG0004460	0	NA	NA	NA	NA
OG0004461	0	NA	NA	NA	NA
OG0004500	0	NA	NA	NA	NA
OG0004510	0	NA	NA	NA	NA
OG0004519	0	NA	NA	NA	NA
OG0004524	0	NA	NA	NA	NA
OG0004525	0	NA	NA	NA	NA
OG0004532	0	NA	NA	NA	NA
OG0004567	0	NA	NA	NA	NA
OG0004582	0	NA	NA	NA	NA
OG0004592	0	NA	NA	NA	NA
OG0004600	0	NA	NA	NA	NA
OG0004602	0	NA	NA	NA	NA
OG0004607	0	NA	NA	NA	NA
OG0004609	0	NA	NA	NA	NA
OG0004629	0	NA	NA	NA	NA
OG0004636	0	NA	NA	NA	NA
OG0004647	0	NA	NA	NA	NA
OG0004658	0	NA	NA	NA	NA
OG0004684	0	NA	NA	NA	NA
OG0004686	0	NA	NA	NA	NA
OG0004689	0	NA	NA	NA	NA
OG0004692	0	NA	NA	NA	NA
OG0004727	0	NA	NA	NA	NA
OG0004751	0	NA	NA	NA	NA
OG0004755	0	NA	NA	NA	NA
OG0004789	0	NA	NA	NA	NA
OG0004792	0	NA	NA	NA	NA
OG0004794	0	NA	NA	NA	NA
OG0004806	0	NA	NA	NA	NA
OG0004846	0	NA	NA	NA	NA
OG0004851	0	NA	NA	NA	NA
OG0004852	0	NA	NA	NA	NA
OG0004853	0	NA	NA	NA	NA
OG0004876	0.0126092234878749	-0.00831005289738457	1.01825915687066	0.086385310917858	0.0965319157815532
OG0004883	0	NA	NA	NA	NA
OG0004920	0	NA	NA	NA	NA
OG0004927	0	NA	NA	NA	NA
OG0004932	0	NA	NA	NA	NA
OG0004974	0	NA	NA	NA	NA
OG0004985	0	NA	NA	NA	NA
OG0004991	0	NA	NA	NA	NA
OG0004997	0	NA	NA	NA	NA
OG0005000	0	NA	NA	NA	NA
OG0005014	0	NA	NA	NA	NA
OG0005050	0	NA	NA	NA	NA
OG0005055	0	NA	NA	NA	NA
OG0005084	0	NA	NA	NA	NA
OG0005109	0	NA	NA	NA	NA
OG0005110	0	NA	NA	NA	NA
OG0005114	0	NA	NA	NA	NA
OG0005119	0	NA	NA	NA	NA
OG0005122	0	NA	NA	NA	NA
OG0005123	0	NA	NA	NA	NA
OG0005138	0	NA	NA	NA	NA
OG0005141	0	NA	NA	NA	NA
OG0005161	0	NA	NA	NA	NA
OG0005162	0	NA	NA	NA	NA
OG0005170	0	NA	NA	NA	NA
OG0005183	0	NA	NA	NA	NA
OG0005192	0	NA	NA	NA	NA
OG0005196	0	NA	NA	NA	NA
OG0005222	0	NA	NA	NA	NA
OG0005235	0	NA	NA	NA	NA
OG0005254	0	NA	NA	NA	NA
OG0005264	0	NA	NA	NA	NA
OG0005267	0	NA	NA	NA	NA
OG0005269	0	NA	NA	NA	NA
OG0005277	0	NA	NA	NA	NA
OG0005291	0	NA	NA	NA	NA
OG0005301	0	NA	NA	NA	NA
OG0005302	0	NA	NA	NA	NA
OG0005309	0	NA	NA	NA	NA
OG0005313	0	NA	NA	NA	NA
OG0005319	0	NA	NA	NA	NA
OG0005321	0	NA	NA	NA	NA
OG0005323	0	NA	NA	NA	NA
OG0005392	0	NA	NA	NA	NA
OG0005397	0	NA	NA	NA	NA
OG0005414	0	NA	NA	NA	NA
OG0005428	0	NA	NA	NA	NA
OG0005444	0	NA	NA	NA	NA
OG0005448	0	NA	NA	NA	NA
OG0005484	0	NA	NA	NA	NA
OG0005486	0	NA	NA	NA	NA
OG0005520	0	NA	NA	NA	NA
OG0005525	0.00364604052661443	-0.0130433608738121	1.018839573093	0.0586113341718606	0.0896998356558392
OG0005528	0	NA	NA	NA	NA
OG0005530	0	NA	NA	NA	NA
OG0005535	0	NA	NA	NA	NA
OG0005540	0	NA	NA	NA	NA
OG0005565	0	NA	NA	NA	NA
OG0005567	0	NA	NA	NA	NA
OG0005580	0	NA	NA	NA	NA
OG0005583	0	NA	NA	NA	NA
OG0005588	0	NA	NA	NA	NA
OG0005589	0	NA	NA	NA	NA
OG0005609	0	NA	NA	NA	NA
OG0005643	0	NA	NA	NA	NA
OG0005662	0	NA	NA	NA	NA
OG0005676	0	NA	NA	NA	NA
OG0005750	0	NA	NA	NA	NA
OG0005756	0	NA	NA	NA	NA
OG0005757	0	NA	NA	NA	NA
OG0005760	0	NA	NA	NA	NA
OG0005814	0	NA	NA	NA	NA
OG0005822	0	NA	NA	NA	NA
OG0005826	0	NA	NA	NA	NA
OG0005845	0	NA	NA	NA	NA
OG0005851	0	NA	NA	NA	NA
OG0005864	0	NA	NA	NA	NA
OG0005871	0	NA	NA	NA	NA
OG0005874	0	NA	NA	NA	NA
OG0005900	0	NA	NA	NA	NA
OG0005901	0	NA	NA	NA	NA
OG0005905	0	NA	NA	NA	NA
OG0005908	0	NA	NA	NA	NA
OG0005955	0	NA	NA	NA	NA
OG0005999	0	NA	NA	NA	NA
OG0006000	0	NA	NA	NA	NA
OG0006007	0	NA	NA	NA	NA
OG0006012	0	NA	NA	NA	NA
OG0006017	0	NA	NA	NA	NA
OG0006049	0	NA	NA	NA	NA
OG0006079	0	NA	NA	NA	NA
OG0006080	0	NA	NA	NA	NA
OG0006084	0	NA	NA	NA	NA
OG0006085	0	NA	NA	NA	NA
OG0006143	0	NA	NA	NA	NA
OG0006164	0	NA	NA	NA	NA
OG0006181	0	NA	NA	NA	NA
OG0006216	0	NA	NA	NA	NA
OG0006226	0	NA	NA	NA	NA
OG0006230	0	NA	NA	NA	NA
OG0006234	0	NA	NA	NA	NA
OG0006262	0	NA	NA	NA	NA
OG0006272	0	NA	NA	NA	NA
OG0006277	0	NA	NA	NA	NA
OG0006279	0	NA	NA	NA	NA
OG0006280	0	NA	NA	NA	NA
OG0006302	0	NA	NA	NA	NA
OG0006306	0	NA	NA	NA	NA
OG0006340	0	NA	NA	NA	NA
OG0006368	0	NA	NA	NA	NA
OG0006376	0	NA	NA	NA	NA
OG0006381	0	NA	NA	NA	NA
OG0006407	0	NA	NA	NA	NA
OG0006432	0	NA	NA	NA	NA
OG0006437	0	NA	NA	NA	NA
OG0006446	0	NA	NA	NA	NA
OG0006450	0	NA	NA	NA	NA
OG0006458	0	NA	NA	NA	NA
OG0006482	0	NA	NA	NA	NA
OG0006508	0	NA	NA	NA	NA
OG0006531	0	NA	NA	NA	NA
OG0006532	0	NA	NA	NA	NA
OG0006537	0	NA	NA	NA	NA
OG0006544	0	NA	NA	NA	NA
OG0006545	0	NA	NA	NA	NA
OG0006553	0	NA	NA	NA	NA
OG0006568	0	NA	NA	NA	NA
OG0006570	0	NA	NA	NA	NA
OG0006605	0	NA	NA	NA	NA
OG0006609	0	NA	NA	NA	NA
OG0006612	0	NA	NA	NA	NA
OG0006662	0	NA	NA	NA	NA
OG0006664	0	NA	NA	NA	NA
OG0006665	0	NA	NA	NA	NA
OG0006669	0	NA	NA	NA	NA
OG0006688	0	NA	NA	NA	NA
OG0006689	0	NA	NA	NA	NA
OG0006690	0	NA	NA	NA	NA
OG0006776	0	NA	NA	NA	NA
OG0006806	0	NA	NA	NA	NA
OG0006818	0	NA	NA	NA	NA
OG0006820	0	NA	NA	NA	NA
OG0006834	0	NA	NA	NA	NA
OG0006835	0	NA	NA	NA	NA
OG0006837	0	NA	NA	NA	NA
OG0006845	0	NA	NA	NA	NA
OG0006874	0	NA	NA	NA	NA
OG0006926	0	NA	NA	NA	NA
OG0006932	0	NA	NA	NA	NA
OG0006937	0	NA	NA	NA	NA
OG0006960	0	NA	NA	NA	NA
OG0006961	0	NA	NA	NA	NA
OG0007096	0	NA	NA	NA	NA
OG0007106	0	NA	NA	NA	NA
OG0007112	0	NA	NA	NA	NA
OG0007115	0	NA	NA	NA	NA
OG0007118	0	NA	NA	NA	NA
OG0007124	0	NA	NA	NA	NA
OG0007128	0	NA	NA	NA	NA
OG0007216	0	NA	NA	NA	NA
OG0007225	0	NA	NA	NA	NA
OG0007253	0	NA	NA	NA	NA
OG0007255	0	NA	NA	NA	NA
OG0007257	0	NA	NA	NA	NA
OG0007260	0	NA	NA	NA	NA
OG0007269	0	NA	NA	NA	NA
OG0007271	0	NA	NA	NA	NA
OG0007324	0	NA	NA	NA	NA
OG0007356	0	NA	NA	NA	NA
OG0007381	0	NA	NA	NA	NA
OG0007403	0	NA	NA	NA	NA
OG0007412	0	NA	NA	NA	NA
OG0007436	0	NA	NA	NA	NA
OG0007442	0	NA	NA	NA	NA
OG0007464	0	NA	NA	NA	NA
OG0007474	0	NA	NA	NA	NA
OG0007477	0	NA	NA	NA	NA
OG0007478	0	NA	NA	NA	NA
OG0007483	0	NA	NA	NA	NA
OG0007484	0	NA	NA	NA	NA
OG0007554	0	NA	NA	NA	NA
OG0007567	0	NA	NA	NA	NA
OG0007571	0	NA	NA	NA	NA
OG0007610	0	NA	NA	NA	NA
OG0007637	0	NA	NA	NA	NA
OG0007684	0	NA	NA	NA	NA
OG0007691	0	NA	NA	NA	NA
OG0007703	0	NA	NA	NA	NA
OG0007745	0	NA	NA	NA	NA
OG0007765	0	NA	NA	NA	NA
OG0007766	0	NA	NA	NA	NA
OG0007819	0	NA	NA	NA	NA
OG0007821	0	NA	NA	NA	NA
OG0007822	0	NA	NA	NA	NA
OG0007826	0	NA	NA	NA	NA
OG0007834	0	NA	NA	NA	NA
OG0007871	0	NA	NA	NA	NA
OG0007878	0	NA	NA	NA	NA
OG0007888	0	NA	NA	NA	NA
OG0007893	0	NA	NA	NA	NA
OG0007898	0	NA	NA	NA	NA
OG0007899	0	NA	NA	NA	NA
OG0007900	0	NA	NA	NA	NA
OG0007997	0	NA	NA	NA	NA
OG0008045	0	NA	NA	NA	NA
OG0008070	0	NA	NA	NA	NA
OG0008071	0	NA	NA	NA	NA
OG0008156	0	NA	NA	NA	NA
OG0008159	0	NA	NA	NA	NA
OG0008186	0	NA	NA	NA	NA
OG0008187	0	NA	NA	NA	NA
OG0008200	0	NA	NA	NA	NA
OG0008209	0	NA	NA	NA	NA
OG0008220	0	NA	NA	NA	NA
OG0008221	0	NA	NA	NA	NA
OG0008227	0	NA	NA	NA	NA
OG0008239	0	NA	NA	NA	NA
OG0008248	0.00334220381606322	-0.0132275282578231	1.01886351439565	0.0573765655570365	0.0896998356558392
OG0008304	0	NA	NA	NA	NA
OG0008309	0	NA	NA	NA	NA
OG0008328	0	NA	NA	NA	NA
OG0008340	0	NA	NA	NA	NA
OG0008367	0	NA	NA	NA	NA
OG0008401	0	NA	NA	NA	NA
OG0008420	0	NA	NA	NA	NA
OG0008462	0	NA	NA	NA	NA
OG0008468	0	NA	NA	NA	NA
OG0008491	0	NA	NA	NA	NA
OG0008510	0	NA	NA	NA	NA
OG0008515	0	NA	NA	NA	NA
OG0008525	0	NA	NA	NA	NA
OG0008528	0	NA	NA	NA	NA
OG0008704	0	NA	NA	NA	NA
OG0008719	0	NA	NA	NA	NA
OG0008743	0	NA	NA	NA	NA
OG0008758	0	NA	NA	NA	NA
OG0008762	0	NA	NA	NA	NA
OG0008763	0	NA	NA	NA	NA
OG0008847	0	NA	NA	NA	NA
OG0008848	0	NA	NA	NA	NA
OG0008849	0	NA	NA	NA	NA
OG0008850	0	NA	NA	NA	NA
OG0008851	0	NA	NA	NA	NA
OG0008852	0	NA	NA	NA	NA
OG0008853	0	NA	NA	NA	NA
OG0008854	0	NA	NA	NA	NA
OG0008855	0	NA	NA	NA	NA
OG0008856	0	NA	NA	NA	NA
OG0008857	0.00972277473763847	-0.00940228743338288	1.01842359068078	0.0787126762410759	0.0899573442755153
OG0008858	0	NA	NA	NA	NA
OG0008859	0	NA	NA	NA	NA
OG0008860	0	NA	NA	NA	NA
OG0008861	0	NA	NA	NA	NA
OG0008881	0	NA	NA	NA	NA
OG0008924	0	NA	NA	NA	NA
OG0008979	0	NA	NA	NA	NA
OG0008983	0	NA	NA	NA	NA
OG0009036	0	NA	NA	NA	NA
OG0009047	0	NA	NA	NA	NA
OG0009140	0	NA	NA	NA	NA
OG0009271	0	NA	NA	NA	NA
OG0009278	0	NA	NA	NA	NA
OG0009285	0	NA	NA	NA	NA
OG0009296	0	NA	NA	NA	NA
OG0009298	0	NA	NA	NA	NA
OG0009303	0	NA	NA	NA	NA
OG0009316	0	NA	NA	NA	NA
OG0009319	0	NA	NA	NA	NA
OG0009462	0	NA	NA	NA	NA
OG0009514	0	NA	NA	NA	NA
OG0009531	0	NA	NA	NA	NA
OG0009538	0	NA	NA	NA	NA
OG0009541	0	NA	NA	NA	NA
OG0009543	0	NA	NA	NA	NA
OG0009545	0	NA	NA	NA	NA
OG0009553	0	NA	NA	NA	NA
OG0009559	0	NA	NA	NA	NA
OG0009593	0	NA	NA	NA	NA
OG0009597	0	NA	NA	NA	NA
OG0009717	0	NA	NA	NA	NA
OG0009755	0	NA	NA	NA	NA
OG0009757	0	NA	NA	NA	NA
OG0009774	0	NA	NA	NA	NA
OG0009803	0	NA	NA	NA	NA
OG0009821	0	NA	NA	NA	NA
OG0009843	0	NA	NA	NA	NA
OG0009889	0	NA	NA	NA	NA
OG0009898	0	NA	NA	NA	NA
OG0009907	0	NA	NA	NA	NA
OG0009908	0	NA	NA	NA	NA
OG0009910	0	NA	NA	NA	NA
OG0009911	0	NA	NA	NA	NA
OG0009912	0.00258261203968522	-0.0142303219433833	1.01893767791563	0.0541343740759857	0.0896998356558392
OG0009913	0	NA	NA	NA	NA
OG0009914	0	NA	NA	NA	NA
OG0009915	0.00106342848692921	-0.0166225274292098	1.01911801513618	0.0467689650724171	0.0896998356558392
OG0009916	0	NA	NA	NA	NA
OG0009918	0	NA	NA	NA	NA
OG0009919	0	NA	NA	NA	NA
OG0009920	0	NA	NA	NA	NA
OG0009973	0	NA	NA	NA	NA
OG0010047	0	NA	NA	NA	NA
OG0010182	0	NA	NA	NA	NA
OG0010250	0	NA	NA	NA	NA
OG0010264	0	NA	NA	NA	NA
OG0010281	0	NA	NA	NA	NA
OG0010297	0	NA	NA	NA	NA
OG0010298	0	NA	NA	NA	NA
OG0010304	0	NA	NA	NA	NA
OG0010313	0	NA	NA	NA	NA
OG0010340	0	NA	NA	NA	NA
OG0010345	0	NA	NA	NA	NA
OG0010466	0	NA	NA	NA	NA
OG0010475	0	NA	NA	NA	NA
OG0010491	0	NA	NA	NA	NA
OG0010493	0	NA	NA	NA	NA
OG0010527	0	NA	NA	NA	NA
OG0010547	0	NA	NA	NA	NA
OG0010548	0	NA	NA	NA	NA
OG0010560	0	NA	NA	NA	NA
OG0010569	0	NA	NA	NA	NA
OG0010604	0	NA	NA	NA	NA
OG0010687	0	NA	NA	NA	NA
OG0010698	0	NA	NA	NA	NA
OG0010703	0	NA	NA	NA	NA
OG0010704	0	NA	NA	NA	NA
OG0010714	0	NA	NA	NA	NA
OG0010763	0	NA	NA	NA	NA
OG0011086	0	NA	NA	NA	NA
OG0011105	0	NA	NA	NA	NA
OG0011117	0	NA	NA	NA	NA
OG0011126	0	NA	NA	NA	NA
OG0011167	0	NA	NA	NA	NA
OG0011177	0	NA	NA	NA	NA
OG0011178	0	NA	NA	NA	NA
OG0011179	0	NA	NA	NA	NA
OG0011192	0	NA	NA	NA	NA
OG0011237	0	NA	NA	NA	NA
OG0011247	0	NA	NA	NA	NA
OG0011250	0	NA	NA	NA	NA
OG0011252	0	NA	NA	NA	NA
OG0011280	0	NA	NA	NA	NA
OG0011284	0	NA	NA	NA	NA
OG0011321	0	NA	NA	NA	NA
OG0011368	0	NA	NA	NA	NA
OG0011373	0	NA	NA	NA	NA
OG0011374	0	NA	NA	NA	NA
OG0011375	0	NA	NA	NA	NA
OG0011376	0	NA	NA	NA	NA
OG0011377	0	NA	NA	NA	NA
OG0011378	0	NA	NA	NA	NA
OG0011379	0	NA	NA	NA	NA
OG0011380	0	NA	NA	NA	NA
OG0011381	0	NA	NA	NA	NA
OG0011382	0	NA	NA	NA	NA
OG0011383	0	NA	NA	NA	NA
OG0011384	0	NA	NA	NA	NA
OG0011386	0	NA	NA	NA	NA
OG0011387	0	NA	NA	NA	NA
OG0011388	0	NA	NA	NA	NA
OG0011389	0	NA	NA	NA	NA
OG0011390	0	NA	NA	NA	NA
OG0011391	0	NA	NA	NA	NA
OG0011392	0	NA	NA	NA	NA
OG0011393	0	NA	NA	NA	NA
OG0011394	0	NA	NA	NA	NA
OG0011395	0	NA	NA	NA	NA
OG0011396	0	NA	NA	NA	NA
OG0011397	0	NA	NA	NA	NA
OG0011398	0	NA	NA	NA	NA
OG0011399	0	NA	NA	NA	NA
OG0011400	0	NA	NA	NA	NA
OG0011402	0.000303836710551202	-0.019774570831393	1.01929403164745	0.0424301015885366	0.0896998356558392
OG0011403	0	NA	NA	NA	NA
OG0011404	0	NA	NA	NA	NA
OG0011405	0	NA	NA	NA	NA
OG0011406	0	NA	NA	NA	NA
OG0011407	0	NA	NA	NA	NA
OG0011408	0	NA	NA	NA	NA
OG0011410	0	NA	NA	NA	NA
OG0011411	0	NA	NA	NA	NA
OG0011412	0	NA	NA	NA	NA
OG0011413	0	NA	NA	NA	NA
OG0011414	0	NA	NA	NA	NA
OG0011415	0	NA	NA	NA	NA
OG0011416	0	NA	NA	NA	NA
OG0011417	0	NA	NA	NA	NA
OG0011418	0	NA	NA	NA	NA
OG0011419	0	NA	NA	NA	NA
OG0011426	0	NA	NA	NA	NA
OG0011465	0	NA	NA	NA	NA
OG0011548	0	NA	NA	NA	NA
OG0011552	0	NA	NA	NA	NA
OG0011599	0	NA	NA	NA	NA
OG0011600	0	NA	NA	NA	NA
OG0011622	0	NA	NA	NA	NA
OG0011690	0	NA	NA	NA	NA
OG0011739	0	NA	NA	NA	NA
OG0011774	0	NA	NA	NA	NA
OG0011842	0	NA	NA	NA	NA
OG0011852	0	NA	NA	NA	NA
OG0011885	0	NA	NA	NA	NA
OG0011939	0	NA	NA	NA	NA
OG0012039	0	NA	NA	NA	NA
OG0012046	0	NA	NA	NA	NA
OG0012120	0	NA	NA	NA	NA
OG0012130	0	NA	NA	NA	NA
OG0012250	0	NA	NA	NA	NA
OG0012392	0	NA	NA	NA	NA
OG0012433	0	NA	NA	NA	NA
OG0012481	0	NA	NA	NA	NA
OG0012620	0	NA	NA	NA	NA
OG0012759	0	NA	NA	NA	NA
OG0012762	0	NA	NA	NA	NA
OG0012777	0	NA	NA	NA	NA
OG0012806	0	NA	NA	NA	NA
OG0012809	0	NA	NA	NA	NA
OG0012911	0	NA	NA	NA	NA
OG0013131	0	NA	NA	NA	NA
OG0013142	0	NA	NA	NA	NA
OG0013193	0	NA	NA	NA	NA
OG0013221	0	NA	NA	NA	NA
OG0013223	0	NA	NA	NA	NA
OG0013226	0	NA	NA	NA	NA
OG0013250	0	NA	NA	NA	NA
OG0013252	0	NA	NA	NA	NA
OG0013253	0	NA	NA	NA	NA
OG0013254	0	NA	NA	NA	NA
OG0013255	0	NA	NA	NA	NA
OG0013300	0	NA	NA	NA	NA
OG0013307	0	NA	NA	NA	NA
OG0013347	0	NA	NA	NA	NA
OG0013425	0	NA	NA	NA	NA
OG0013511	0	NA	NA	NA	NA
OG0013518	0	NA	NA	NA	NA
OG0013519	0	NA	NA	NA	NA
OG0013536	0	NA	NA	NA	NA
OG0013540	0	NA	NA	NA	NA
OG0013567	0	NA	NA	NA	NA
OG0013574	0	NA	NA	NA	NA
OG0013575	0	NA	NA	NA	NA
OG0013576	0	NA	NA	NA	NA
OG0013577	0	NA	NA	NA	NA
OG0013578	0	NA	NA	NA	NA
OG0013579	0	NA	NA	NA	NA
OG0013580	0	NA	NA	NA	NA
OG0013581	0	NA	NA	NA	NA
OG0013582	0	NA	NA	NA	NA
OG0013583	0	NA	NA	NA	NA
OG0013584	0	NA	NA	NA	NA
OG0013585	0	NA	NA	NA	NA
OG0013586	0	NA	NA	NA	NA
OG0013587	0	NA	NA	NA	NA
OG0013588	0	NA	NA	NA	NA
OG0013589	0	NA	NA	NA	NA
OG0013590	0	NA	NA	NA	NA
OG0013591	0	NA	NA	NA	NA
OG0013592	0	NA	NA	NA	NA
OG0013593	0	NA	NA	NA	NA
OG0013594	0	NA	NA	NA	NA
OG0013595	0	NA	NA	NA	NA
OG0013596	0	NA	NA	NA	NA
[truncated: 1,062 more rows]
