# Supplementary material for: Genome-resolved metatranscriptomics reveals conserved root colonization determinants in a synthetic microbiota
Source: Nat Commun. 2023 Dec 13;14:8274. doi: 10.1038/s41467-023-43688-z (PMC10719396; doi:10.1038/s41467-023-43688-z)
Supplement: Supplementary file 11 — Source Data [file 41467_2023_43688_MOESM11_ESM.zip › Source Data/Main_figures/figure5/Root1433D1OG_deseq.csv]

	baseMean	log2FoldChange	lfcSE	pvalue	padj
OG0000000	168.396332719122	0.180094882718512	0.965500814851477	0.632739768229619	0.770513750021553
OG0000001	17.4034957486444	-0.338177305505472	1.05420136805538	0.273932532490107	0.401590411708797
OG0000002	90.8902883815337	0.0528298184871815	0.941204823816403	0.89916347083514	0.962933929759618
OG0000004	48.0628649612137	-0.0501730854915609	0.979178727127776	0.844126288851683	0.936233235180496
OG0000005	5.30042622854902	0.221741585627202	1.05383422286897	0.131373324429663	NA
OG0000006	28.6393878294282	0.396244931946476	1.08869232036367	0.205867139489284	0.304764098655705
OG0000007	17.7384112090338	0.117669156616795	0.993172799329543	NA	NA
OG0000008	8.588253992522	-0.220068058576313	1.05571755672415	0.0451906756394656	0.097483328892351
OG0000009	28.3053541436794	0.00474674758905747	0.973998578292213	0.999281646078414	0.999281646078414
OG0000010	0	NA	NA	NA	NA
OG0000011	109.523169427762	-0.0416770310896682	0.938220851396111	0.897010523935291	0.962933929759618
OG0000012	90.3827567411299	0.00707762374381175	0.982589209854979	0.998901512925804	0.999281646078414
OG0000013	68.3808513099978	-0.17826915023983	0.99898337498805	0.531005302236944	0.702648859619229
OG0000014	9.86418218722117	-0.214758110732499	1.05209331016781	0.0775640204329767	0.128705132806368
OG0000015	13.6246747801593	0.248942853333317	1.0610700502682	NA	NA
OG0000016	40.1383073139153	0.0322530307296657	0.983930664295863	0.917893275297172	0.96927750395235
OG0000018	47.0118898966577	0.380514540952914	1.12152394017311	0.0480089351402355	0.097483328892351
OG0000019	15.3058591414656	-0.245963694491201	1.06254361107242	NA	NA
OG0000020	102.795847407252	0.0528263567329183	0.944555766387962	0.898422064804646	0.962933929759618
OG0000021	7.77177990508334	-0.219915240693326	1.05561209401371	0.049382039111349	0.097483328892351
OG0000022	4.07072489676207	-0.213925508481589	1.05154195948377	0.13216284230582	NA
OG0000023	21.7129982166623	0.321110007011151	1.08110955713795	NA	NA
OG0000024	21.4716595003896	0.0311474962394964	0.984069438078928	NA	NA
OG0000025	0.19927640782265	-0.170026007873088	1.02989941312893	0.589888291954168	NA
OG0000026	73.7418249279144	0.23472244987206	1.05988308251415	NA	NA
OG0000027	20.0879839619709	-0.219928902104522	1.05561798216607	NA	NA
OG0000028	16.5815227620403	-0.136302442556118	0.991379914451642	NA	NA
OG0000030	14.2740338134524	-0.00237205333317775	0.983209241623681	0.981163508499259	0.997479672660998
OG0000031	0.594285055519453	-0.0708868155367138	0.986453778293701	0.790275349588503	NA
OG0000032	18.4340628144421	-0.220830398780551	1.05624570310449	0.022245903569842	0.097483328892351
OG0000033	0.125972054014317	0.120346489759506	1.01457647789821	0.894135543249012	NA
OG0000034	0.230612332804071	0.150817992886484	1.0219493432532	0.723925915537414	NA
OG0000035	62.4309771969414	-0.238818572095681	1.0255712174978	0.377960892981527	0.543543760382959
OG0000036	0	NA	NA	NA	NA
OG0000037	0	NA	NA	NA	NA
OG0000038	0.256250691709823	-0.0513253261528879	0.994958369892395	0.797162453258823	NA
OG0000039	7.31496870694578	-0.21982365615038	1.05555022213015	0.0519143974032461	0.097483328892351
OG0000040	0.330317461250846	-0.189566294921285	1.03798973388926	0.437760369010754	NA
OG0000041	43.1019982546083	0.0737714311267491	0.989439864896144	0.793025056786942	0.900351756201716
OG0000042	0	NA	NA	NA	NA
OG0000043	1.48642857562881	-0.21354436097178	1.0513672489726	0.177790660156417	NA
OG0000044	8.3055231736653	-0.0270884633039745	0.984600577951843	NA	NA
OG0000046	2.97391971045726	-0.217458461098074	1.05394156171543	0.107602390238899	NA
OG0000047	38.3162529110485	-0.143975185653479	0.996091517838877	NA	NA
OG0000048	11.9104268676116	-0.278589255025696	1.07571515485846	0.0401589282314723	0.097483328892351
OG0000049	0.0910919610843995	0.10029884830075	1.01180880519358	0.984022530103486	NA
OG0000051	0.125972054014317	0.120346489759506	1.01457647789821	0.894135543249012	NA
OG0000052	8.36494188892327	-0.279217124509946	1.07665221767359	0.048336089601369	0.097483328892351
OG0000053	9.1062112215738	-0.285040306814044	1.0792785945946	0.0427582212213063	0.097483328892351
OG0000054	23.5100029056863	0.0124634512647833	0.958894308490104	0.980967254837808	0.997479672660998
OG0000055	0	NA	NA	NA	NA
OG0000056	0.273275883253198	0.15531988691062	1.02347991416498	0.687872053497414	NA
OG0000057	2.27729902710999	0.212898179897029	1.04903756743566	0.232054925979884	NA
OG0000058	0.19927640782265	-0.170026007873088	1.02989941312893	0.589888291954168	NA
OG0000059	4.98785328897825	0.221278947891883	1.05359240174856	NA	NA
OG0000061	0	NA	NA	NA	NA
OG0000062	0	NA	NA	NA	NA
OG0000063	0	NA	NA	NA	NA
OG0000064	13.8698420982988	0.113145210913419	1.00006548402894	NA	NA
OG0000065	0.400077647110682	-0.116998476526817	1.0057097493114	0.660595821264201	NA
OG0000066	5.99004253472359	0.296576266589385	1.07244256014536	0.12695699220714	NA
OG0000067	0.0996382039113249	0.10342274416708	1.01225039010761	0.984022535867913	NA
OG0000068	4.95399408759293	0.207886612301893	1.04488749053062	0.219382293465162	NA
OG0000069	0	NA	NA	NA	NA
OG0000070	40.1031401979108	-0.310840117745713	1.08911475882529	0.0444029115590377	0.097483328892351
OG0000071	42.6869943089737	-0.147324206902704	1.0148712944187	0.492585161965553	0.65823326952919
OG0000072	15.2439371648047	-0.184031946000046	1.02592956504951	0.388879664310677	0.553970087838794
OG0000073	0	NA	NA	NA	NA
OG0000074	0.165158730625423	-0.16530166271293	1.02816552920305	0.589888291954168	NA
OG0000076	0.165158730625423	-0.16530166271293	1.02816552920305	0.589888291954168	NA
OG0000077	69.974994884367	0.322377816475259	1.09404238673016	0.0378434634317469	0.097483328892351
OG0000078	3.09712667686958	0.21664538123894	1.05108783952046	0.190414118239035	NA
OG0000079	1.45747137735039	0.205956840995514	1.0452821098794	0.303517598481535	NA
OG0000081	6.41146546494332	0.212711907956876	1.04766957591574	0.184872879007316	NA
OG0000082	6.30920932829364	-0.00689689964755383	0.983732933223622	0.970604021694366	NA
OG0000083	5.12416030853385	-0.240902813003831	1.05483652253766	0.171084621881956	NA
OG0000084	0.290368368907049	0.157538422045119	1.0242187905631	0.672703826502825	NA
OG0000085	0.126120150119755	-0.158228036909868	1.02576086766651	0.589888291954168	NA
OG0000086	2.47738095938135	-0.216627197182494	1.05339018648241	0.12369914684123	NA
OG0000087	0	NA	NA	NA	NA
OG0000088	0.0348800929299179	0.0690541225605057	1.00918236957302	0.928593260528065	NA
OG0000089	0	NA	NA	NA	NA
OG0000091	28.5330836324436	0.277196547916317	1.07451427053361	0.0400014038277523	0.097483328892351
OG0000093	0.582557761490356	-0.216372816276483	1.0481849045747	0.30442478717448	NA
OG0000094	0	NA	NA	NA	NA
OG0000095	0	NA	NA	NA	NA
OG0000097	0	NA	NA	NA	NA
OG0000098	0	NA	NA	NA	NA
OG0000099	5.73879354831717	0.222380614672222	1.05416912656772	0.124007310917124	NA
OG0000100	15.4170010750237	0.227877575729518	1.05700570350666	NA	NA
OG0000101	8.45005005802357	-0.220048864034511	1.0557043088144	0.0457859618861155	0.097483328892351
OG0000102	0	NA	NA	NA	NA
OG0000103	0	NA	NA	NA	NA
OG0000104	4.18480456427565	-0.218575616444402	1.05469557653481	0.0828385843361366	NA
OG0000106	0.0910919610843995	0.10029884830075	1.01180880519358	0.984022530103486	NA
OG0000107	0	NA	NA	NA	NA
OG0000109	5.54928660526921	-0.219307732690156	1.05519366338122	0.0655812902284574	NA
OG0000110	0	NA	NA	NA	NA
OG0000111	0.0996382039113249	0.10342274416708	1.01225039010761	0.984022535867913	NA
OG0000112	0	NA	NA	NA	NA
OG0000115	0.126120150119755	-0.158228036909868	1.02576086766651	0.589888291954168	NA
OG0000117	0	NA	NA	NA	NA
OG0000118	0	NA	NA	NA	NA
OG0000120	10.3065770491886	-0.0726712911625677	0.991059907548533	NA	NA
OG0000121	0	NA	NA	NA	NA
OG0000122	4.84496642312702	0.199945513846278	1.04012349470559	0.224779021702507	NA
OG0000123	2.91494275470078	0.215960662631396	1.05071406273842	0.198151276929304	NA
OG0000125	0.256250691709823	-0.0513253261528879	0.994958369892395	0.797162453258823	NA
OG0000127	0	NA	NA	NA	NA
OG0000128	23.2157015113387	0.230098633111674	1.05797510588452	NA	NA
OG0000129	0	NA	NA	NA	NA
OG0000130	0	NA	NA	NA	NA
OG0000131	6.90176676347591	-0.00230475543306631	0.983535315156404	0.984268021367475	0.997479672660998
OG0000132	0	NA	NA	NA	NA
OG0000133	69.2413194065921	0.133843675744144	1.00053311296124	NA	NA
OG0000134	0	NA	NA	NA	NA
OG0000135	0.699754674577348	-0.0944962272184546	0.989855002367172	0.722407094992864	NA
OG0000136	5.88407878022298	0.222566743895456	1.05426853383281	0.121740292846537	NA
OG0000137	0	NA	NA	NA	NA
OG0000138	0.0910919610843995	0.10029884830075	1.01180880519358	0.984022530103486	NA
OG0000139	21.1232992292009	-0.220915088505325	1.05630465943002	NA	NA
OG0000140	18.3334295196838	-0.220825837643148	1.05624259151408	NA	NA
OG0000141	0.134518296841243	0.122600225476016	1.01504839920103	0.89413551263229	NA
OG0000145	0	NA	NA	NA	NA
OG0000146	0	NA	NA	NA	NA
OG0000148	0	NA	NA	NA	NA
OG0000149	1.51344180143706	-0.21380319086853	1.05152898710541	0.174722884655013	NA
OG0000151	0.0996382039113249	0.10342274416708	1.01225039010761	0.984022535867913	NA
OG0000152	0.165158730625423	-0.16530166271293	1.02816552920305	0.589888291954168	NA
OG0000153	0	NA	NA	NA	NA
OG0000154	8.09277780064573	-0.219982135260898	1.05565796687849	0.0476134831534577	0.097483328892351
OG0000155	0	NA	NA	NA	NA
OG0000156	0.165158730625423	-0.16530166271293	1.02816552920305	0.589888291954168	NA
OG0000158	4.79256570455068	-0.219030740064841	1.05498219597721	0.0739699086194513	NA
OG0000159	0	NA	NA	NA	NA
OG0000160	11.8891096142236	0.226877225157637	1.05648527797583	NA	NA
OG0000161	0	NA	NA	NA	NA
OG0000162	0	NA	NA	NA	NA
OG0000163	0	NA	NA	NA	NA
OG0000164	23.9963000080182	-0.196363911175505	1.01753424895896	0.436851586003994	0.598737775226961
OG0000165	0	NA	NA	NA	NA
OG0000167	0	NA	NA	NA	NA
OG0000168	0.165158730625423	-0.16530166271293	1.02816552920305	0.589888291954168	NA
OG0000171	3.83447590248218	0.240542627449791	1.04979525966833	0.216983282096271	NA
OG0000173	0	NA	NA	NA	NA
OG0000174	0.134518296841243	0.122600225476016	1.01504839920103	0.89413551263229	NA
OG0000175	0.0348800929299179	0.0690541225605057	1.00918236957302	0.928593260528065	NA
OG0000176	2.64166687144758	0.214798934683641	1.05007756209033	0.211204664985255	NA
OG0000177	0	NA	NA	NA	NA
OG0000178	9.2067709587421	-0.22016705796582	1.05578582722598	NA	NA
OG0000179	38.0018176757759	0.235552953634245	1.04275154885212	NA	NA
OG0000180	0	NA	NA	NA	NA
OG0000182	3.985528156453	-0.218439494359202	1.05460036330588	0.0861246500514716	NA
OG0000183	0	NA	NA	NA	NA
OG0000185	37.012270114055	-0.0886228361993333	0.985720098639751	0.735584018681301	0.861032455975787
OG0000186	15.1133565705615	-0.33349957683242	1.10378052838948	0.00861036515433168	0.097483328892351
OG0000187	0	NA	NA	NA	NA
OG0000188	0	NA	NA	NA	NA
OG0000189	0.0697601858598357	0.0991883867066245	1.01106487122639	0.972612936145569	NA
OG0000190	0	NA	NA	NA	NA
OG0000191	6.57612145814744	-0.21963409638429	1.05541710834815	0.0570288131594988	NA
OG0000192	0	NA	NA	NA	NA
OG0000193	3.46149452120718	0.217832655175937	1.05173538669513	0.17680614703899	NA
OG0000194	0	NA	NA	NA	NA
OG0000195	0	NA	NA	NA	NA
OG0000196	0	NA	NA	NA	NA
OG0000197	0	NA	NA	NA	NA
OG0000198	0	NA	NA	NA	NA
OG0000200	11.7573080615363	0.227145218240885	1.05656534646609	NA	NA
OG0000201	11.5239139765165	-0.220429223758913	1.05596703739552	0.0347130312082828	0.097483328892351
OG0000202	7.37322708943804	-0.219826112802483	1.05555218752355	0.0516922585615119	0.097483328892351
OG0000203	1.73074726060359	0.208854611213506	1.04684113801056	0.27441597550426	NA
OG0000204	2.82385079361638	0.215590671675758	1.0505121382095	0.202294553861471	NA
OG0000205	15.1212655400103	0.228441411278442	1.05718508772538	NA	NA
OG0000208	7.1404149008763	0.209241154329595	1.04538464570337	NA	NA
OG0000211	0.260638446960998	-0.00397826913347425	0.986816676556044	0.910457737010781	NA
OG0000212	2.1470634981305	-0.215907406867581	1.05291156908865	0.13733383440421	NA
OG0000214	0	NA	NA	NA	NA
OG0000215	0	NA	NA	NA	NA
OG0000216	1.5068644556248	0.0816943103281486	0.985290769242507	0.765188378096201	NA
OG0000217	0.523201393948768	0.182135255494304	1.03360719865478	0.511052200705816	NA
OG0000218	0	NA	NA	NA	NA
OG0000219	0.0910919610843995	0.10029884830075	1.01180880519358	0.984022530103486	NA
OG0000220	0.880081972978031	0.0800913809823821	0.994452089489122	0.749656607340967	NA
OG0000221	0	NA	NA	NA	NA
OG0000222	0	NA	NA	NA	NA
OG0000224	1.92800596724509	-0.218839643413976	1.03893890450495	0.285944016669828	NA
OG0000225	0	NA	NA	NA	NA
OG0000227	0.182183922168799	0.136358535530799	1.01813043325659	0.802995887840622	NA
OG0000229	0	NA	NA	NA	NA
OG0000230	0.0697601858598357	0.0991883867066245	1.01106487122639	0.972612936145569	NA
OG0000231	0	NA	NA	NA	NA
OG0000232	0	NA	NA	NA	NA
OG0000233	10.0905697744471	-0.276961564142955	1.07455011864645	0.0475641272481541	0.097483328892351
OG0000234	0	NA	NA	NA	NA
OG0000235	0	NA	NA	NA	NA
OG0000236	0	NA	NA	NA	NA
OG0000237	0	NA	NA	NA	NA
OG0000239	0	NA	NA	NA	NA
OG0000240	0.0996382039113249	0.10342274416708	1.01225039010761	0.984022535867913	NA
OG0000241	7.43214287814404	-0.219844318666258	1.05556452286503	0.0512764759863252	0.097483328892351
OG0000242	6.60260340435587	-0.254902321564539	1.06416095654599	0.0796557059596818	NA
OG0000243	9.33611314961305	-0.244783389804989	1.06009212647403	0.109793303970423	0.170915349479731
OG0000244	0.125972054014317	0.120346489759506	1.01457647789821	0.894135543249012	NA
OG0000245	0	NA	NA	NA	NA
OG0000246	0	NA	NA	NA	NA
OG0000247	0.416488519026804	-0.123647965385229	1.00106236411848	0.594595477955233	NA
OG0000248	0	NA	NA	NA	NA
OG0000249	0	NA	NA	NA	NA
OG0000250	0	NA	NA	NA	NA
OG0000251	0	NA	NA	NA	NA
OG0000253	6.59312789915717	-0.216782272052216	1.05345787413628	0.0917010684441838	NA
OG0000254	0	NA	NA	NA	NA
OG0000255	0.546551766506397	0.181768849350519	1.03349333162838	0.507875023055369	NA
OG0000256	0	NA	NA	NA	NA
OG0000257	8.36960912855129	-0.220028317612253	1.05568981579052	0.0462784094621065	0.097483328892351
OG0000258	0	NA	NA	NA	NA
OG0000259	0.0996382039113249	0.10342274416708	1.01225039010761	0.984022535867913	NA
OG0000260	6.64971315916116	0.223415625188108	1.05472059004648	NA	NA
OG0000261	3.55258648229158	0.218100854915886	1.05188079555165	0.173735962432464	NA
OG0000262	0	NA	NA	NA	NA
OG0000264	0.126120150119755	-0.158228036909868	1.02576086766651	0.589888291954168	NA
OG0000265	17.9532437091508	0.227897256569214	1.05709774898324	NA	NA
OG0000266	7.37322708943804	-0.0133471553483843	0.983914796740943	0.950208647395516	0.989527625908434
OG0000268	7.76486050177177	0.215867499762429	1.04948888228495	NA	NA
OG0000269	5.41119953013329	-0.219242680681074	1.05514940417344	0.0670804436772419	NA
OG0000270	0.0996382039113249	0.10342274416708	1.01225039010761	0.984022535867913	NA
OG0000271	7.91778109509135	0.224717879308696	1.05537429070967	NA	NA
OG0000272	0	NA	NA	NA	NA
OG0000274	0.0996382039113249	0.10342274416708	1.01225039010761	0.984022535867913	NA
OG0000276	0	NA	NA	NA	NA
OG0000277	0	NA	NA	NA	NA
OG0000278	0	NA	NA	NA	NA
OG0000279	0	NA	NA	NA	NA
OG0000280	0	NA	NA	NA	NA
OG0000282	0	NA	NA	NA	NA
OG0000283	0	NA	NA	NA	NA
OG0000284	0.0996382039113249	0.10342274416708	1.01225039010761	0.984022535867913	NA
OG0000286	0	NA	NA	NA	NA
OG0000289	2.69023150560577	0.214996500135189	1.05018616239971	0.208870066010275	NA
OG0000290	0	NA	NA	NA	NA
OG0000292	0	NA	NA	NA	NA
OG0000295	0.19927640782265	0.139813555390003	1.0190363064572	0.780431481452948	NA
OG0000297	0	NA	NA	NA	NA
OG0000299	0	NA	NA	NA	NA
OG0000300	0	NA	NA	NA	NA
OG0000301	1.73074726060359	0.208854611213506	1.04684113801056	0.27441597550426	NA
OG0000302	0.413240543289182	-0.159999543489197	1.02148014047265	0.530235664413665	NA
OG0000304	0.256250691709823	-0.0513253261528879	0.994958369892395	0.797162453258823	NA
OG0000306	0	NA	NA	NA	NA
OG0000309	3.55258648229158	0.218100854915886	1.05188079555165	0.173735962432464	NA
OG0000311	0	NA	NA	NA	NA
OG0000312	0	NA	NA	NA	NA
OG0000313	0	NA	NA	NA	NA
OG0000314	0	NA	NA	NA	NA
OG0000316	0	NA	NA	NA	NA
OG0000317	0.308918761490832	0.162922533273709	1.02596335563574	0.645547440167659	NA
OG0000318	0.165158730625423	-0.16530166271293	1.02816552920305	0.589888291954168	NA
OG0000319	0.0910919610843995	0.10029884830075	1.01180880519358	0.984022530103486	NA
OG0000321	0	NA	NA	NA	NA
OG0000322	3.31400399604354	-0.212245682667898	1.05043267464671	0.15323454333753	NA
OG0000323	43.8109317029315	0.178469803423622	1.02585939323847	NA	NA
OG0000326	0	NA	NA	NA	NA
OG0000327	0	NA	NA	NA	NA
OG0000328	0.0348800929299179	0.0690541225605057	1.00918236957302	0.928593260528065	NA
OG0000329	0.126120150119755	-0.158228036909868	1.02576086766651	0.589888291954168	NA
OG0000331	12.3475528971909	0.227327704628709	1.05666731656197	NA	NA
OG0000334	7.69770712091135	0.140593041487069	1.01027106446139	NA	NA
OG0000335	6.17988735586799	-0.219530475503153	1.05534550484948	0.0599381097864921	NA
OG0000336	0	NA	NA	NA	NA
OG0000338	0	NA	NA	NA	NA
OG0000339	10.1387594349695	-0.350056396969445	1.10305091119586	0.0724802861631118	0.124369581938976
OG0000341	0.126120150119755	-0.158228036909868	1.02576086766651	0.589888291954168	NA
OG0000342	31.6117925860984	-0.221109279165244	1.05644024165097	NA	NA
OG0000344	0.19927640782265	0.139813555390003	1.0190363064572	0.780431481452948	NA
OG0000345	0	NA	NA	NA	NA
OG0000347	2.01678486043499	-0.20639589030756	1.04667435929155	0.215681616727	NA
OG0000348	0.125972054014317	0.120346489759506	1.01457647789821	0.894135543249012	NA
OG0000349	0.753813726752839	0.200115468369356	1.03988931303359	0.420358274462231	NA
OG0000350	3.37040256012278	0.217553750481484	1.05158382867637	0.180000397110765	NA
OG0000351	0.0348800929299179	0.0690541225605057	1.00918236957302	0.928593260528065	NA
OG0000355	2.39992842593221	0.103325176725624	0.992667763702682	0.694274681631926	NA
OG0000356	0	NA	NA	NA	NA
OG0000359	0	NA	NA	NA	NA
OG0000361	8.01241722412425	0.224843187433669	1.05542959301794	NA	NA
OG0000362	10.6833711023402	-0.220347146533588	1.05591014621066	0.0371757977783464	0.097483328892351
OG0000363	0	NA	NA	NA	NA
OG0000365	8.32539455636534	-0.28351974621037	1.07844522806298	0.047120825187433	0.097483328892351
OG0000367	0	NA	NA	NA	NA
OG0000368	2.83239703644331	0.215625152899042	1.05053103916269	0.201901615223885	NA
OG0000369	0.348800929299179	0.16860636032667	1.02803009315757	0.609899988386194	NA
OG0000370	2.55057491036318	0.214365822571078	1.04984044755654	0.216006456577547	NA
OG0000371	13.0010229864568	-0.260030168247794	1.06643946904022	0.08308391401234	0.136361937202594
OG0000372	0	NA	NA	NA	NA
OG0000373	0	NA	NA	NA	NA
OG0000374	0	NA	NA	NA	NA
OG0000375	0.365197554180764	-0.148077023701485	1.01752443971104	0.574129838342729	NA
OG0000377	8.85925390528099	0.225420844983863	1.05572633724965	NA	NA
OG0000378	0	NA	NA	NA	NA
OG0000382	0	NA	NA	NA	NA
OG0000383	0	NA	NA	NA	NA
OG0000384	42.195296216007	-0.0470992630334038	0.986344989371743	NA	NA
OG0000385	0	NA	NA	NA	NA
OG0000386	68.1045217028284	-0.201171351327468	0.987769537609517	0.535129926200075	0.702648859619229
OG0000388	0	NA	NA	NA	NA
OG0000389	2.27729902710999	0.212898179897029	1.04903756743566	0.232054925979884	NA
OG0000392	9.76454398330984	0.22603322174898	1.05602856153451	NA	NA
OG0000393	1.18592315961721	0.202524232705398	1.04346629107505	0.338474253688329	NA
OG0000394	0	NA	NA	NA	NA
OG0000396	0.126120150119755	-0.158228036909868	1.02576086766651	0.589888291954168	NA
OG0000398	0	NA	NA	NA	NA
OG0000401	0	NA	NA	NA	NA
OG0000403	13.2893154062987	0.227615538675727	1.05681875123552	NA	NA
OG0000405	0	NA	NA	NA	NA
OG0000406	0	NA	NA	NA	NA
OG0000407	0.125972054014317	0.120346489759506	1.01457647789821	0.894135543249012	NA
OG0000408	17.4366856844819	0.229246678054851	1.05754470932106	NA	NA
OG0000410	0	NA	NA	NA	NA
OG0000413	4.7826337877436	-0.218937296164172	1.05494158982997	0.0743690105709324	NA
OG0000414	0	NA	NA	NA	NA
OG0000415	13.3241954992286	0.22773278184838	1.05686072743551	NA	NA
OG0000417	0	NA	NA	NA	NA
OG0000418	15.6200874223702	0.349510019402985	1.10200129475241	0.0760793268099892	0.127644203870093
OG0000420	0	NA	NA	NA	NA
OG0000421	0.0996382039113249	0.10342274416708	1.01225039010761	0.984022535867913	NA
OG0000422	0	NA	NA	NA	NA
OG0000423	0.165158730625423	-0.16530166271293	1.02816552920305	0.589888291954168	NA
OG0000424	0	NA	NA	NA	NA
OG0000426	0	NA	NA	NA	NA
OG0000427	0	NA	NA	NA	NA
OG0000429	0	NA	NA	NA	NA
OG0000430	0.629927564182062	-0.0344485132175116	0.974686986023993	0.907301640329948	NA
OG0000431	0	NA	NA	NA	NA
OG0000432	0	NA	NA	NA	NA
OG0000433	0	NA	NA	NA	NA
OG0000434	4.29648325079315	-0.244225149171169	1.05618535877606	0.158994297230826	NA
OG0000436	0	NA	NA	NA	NA
OG0000438	0.126120150119755	-0.158228036909868	1.02576086766651	0.589888291954168	NA
OG0000439	0	NA	NA	NA	NA
OG0000442	0	NA	NA	NA	NA
OG0000444	0	NA	NA	NA	NA
OG0000445	0	NA	NA	NA	NA
OG0000446	0	NA	NA	NA	NA
OG0000449	0	NA	NA	NA	NA
OG0000450	0.325396557942405	0.027934497005609	0.991072771245544	0.969058300953237	NA
OG0000451	0	NA	NA	NA	NA
OG0000452	0	NA	NA	NA	NA
OG0000453	6.94008152806821	0.208725564935572	1.04505032730453	NA	NA
OG0000454	4.64569001530437	0.220651466306162	1.05325130035792	0.144337151852669	NA
OG0000455	0	NA	NA	NA	NA
OG0000456	0	NA	NA	NA	NA
OG0000458	0	NA	NA	NA	NA
OG0000459	0	NA	NA	NA	NA
OG0000460	0	NA	NA	NA	NA
OG0000462	0.0910919610843995	0.10029884830075	1.01180880519358	0.984022530103486	NA
OG0000463	0	NA	NA	NA	NA
OG0000464	0	NA	NA	NA	NA
OG0000466	0	NA	NA	NA	NA
OG0000467	7.8194493074248	-0.219942780642208	1.05562780731552	0.0490002712492012	0.097483328892351
OG0000470	3.30317461250846	-0.217829886677013	1.05419095027665	0.0995487475985225	NA
OG0000471	0	NA	NA	NA	NA
OG0000472	0	NA	NA	NA	NA
OG0000474	2.00402314385679	0.211088183791609	1.04805487766375	0.251164286790259	NA
OG0000475	7.18529914356308	0.224519401570342	1.05519647724199	NA	NA
OG0000476	4.67847090912835	-0.243386435527013	1.06324258977844	0.0627147802988177	NA
OG0000477	9.98606533619719	0.208502734611398	1.04449326402541	NA	NA
OG0000478	0	NA	NA	NA	NA
OG0000479	0	NA	NA	NA	NA
OG0000480	0	NA	NA	NA	NA
OG0000481	0	NA	NA	NA	NA
OG0000486	0.234918916485259	-0.0614407469017343	0.995101125121648	0.839143185836362	NA
OG0000488	0.165158730625423	-0.16530166271293	1.02816552920305	0.589888291954168	NA
OG0000489	0.200038823555341	-0.101658383491939	1.00425028169379	0.744326263930109	NA
OG0000491	0.850535747229275	-0.0852098922715665	0.979269945772977	0.76901205608782	NA
OG0000492	37.1684942113757	-0.221168735845132	1.05648155142028	0.0109059241647637	0.097483328892351
OG0000493	0	NA	NA	NA	NA
OG0000495	0	NA	NA	NA	NA
OG0000496	0	NA	NA	NA	NA
OG0000497	31.5290001809299	-0.0550503634738119	0.980971134408465	NA	NA
OG0000498	0	NA	NA	NA	NA
OG0000499	0	NA	NA	NA	NA
OG0000502	46.7688101639825	-0.130305027996698	0.995986540395967	0.615516176176027	0.768257176166113
OG0000503	0.0910919610843995	0.10029884830075	1.01180880519358	0.984022530103486	NA
OG0000505	0	NA	NA	NA	NA
OG0000506	11.4499204350894	-0.22042750004777	1.05596536146781	0.0348624290890748	0.097483328892351
OG0000507	0	NA	NA	NA	NA
OG0000510	5.04480600479019	-0.219090616833045	1.05504585487577	0.0709397563290479	NA
OG0000511	0.973407921611408	-0.175389138772616	0.990271341614635	0.572745814924588	NA
OG0000513	0	NA	NA	NA	NA
OG0000514	5.46551766506397	0.221961610052543	1.05395558653797	0.128489665335714	NA
OG0000515	0	NA	NA	NA	NA
OG0000516	0.0910919610843995	0.10029884830075	1.01180880519358	0.984022530103486	NA
OG0000517	0.290368368907049	-0.0620940269044697	0.996366221437162	0.797162453258823	NA
OG0000518	0	NA	NA	NA	NA
OG0000520	11.4503036185838	-0.285400304196241	1.0750428709641	NA	NA
OG0000521	5.90667572200956	-0.219432052653454	1.05527826370852	0.0623579782180581	NA
OG0000522	0	NA	NA	NA	NA
OG0000525	0	NA	NA	NA	NA
OG0000526	0	NA	NA	NA	NA
OG0000527	0.51319724419191	0.187749304279211	1.03414202759629	0.510520793314048	NA
OG0000528	0	NA	NA	NA	NA
OG0000529	0	NA	NA	NA	NA
OG0000530	0	NA	NA	NA	NA
OG0000531	0	NA	NA	NA	NA
OG0000533	0	NA	NA	NA	NA
OG0000534	0	NA	NA	NA	NA
OG0000536	3.09712667686958	0.21664538123894	1.05108783952046	0.190414118239035	NA
OG0000537	0	NA	NA	NA	NA
OG0000538	0	NA	NA	NA	NA
OG0000539	14.7464541788761	0.22829713845803	1.05711958426108	NA	NA
OG0000541	0	NA	NA	NA	NA
OG0000543	0	NA	NA	NA	NA
OG0000544	0	NA	NA	NA	NA
OG0000545	0	NA	NA	NA	NA
OG0000546	0	NA	NA	NA	NA
OG0000547	0	NA	NA	NA	NA
OG0000548	7.13541282599788	0.248188153167548	1.0570395139159	NA	NA
OG0000550	0	NA	NA	NA	NA
OG0000551	0.0348800929299179	0.0690541225605057	1.00918236957302	0.928593260528065	NA
OG0000552	20.7247464135556	0.230056550078529	1.05791098373828	NA	NA
OG0000553	0	NA	NA	NA	NA
OG0000555	0	NA	NA	NA	NA
OG0000557	0	NA	NA	NA	NA
OG0000558	0	NA	NA	NA	NA
OG0000559	0	NA	NA	NA	NA
OG0000561	0	NA	NA	NA	NA
OG0000565	0	NA	NA	NA	NA
OG0000566	0	NA	NA	NA	NA
OG0000567	7.8517635546449	0.247054007484533	1.05831239455917	NA	NA
OG0000568	0	NA	NA	NA	NA
OG0000570	0	NA	NA	NA	NA
OG0000571	0	NA	NA	NA	NA
OG0000572	11.8392232966584	0.226781106679092	1.05644926756835	NA	NA
OG0000575	0	NA	NA	NA	NA
OG0000577	0.165158730625423	-0.16530166271293	1.02816552920305	0.589888291954168	NA
OG0000578	0	NA	NA	NA	NA
OG0000579	0	NA	NA	NA	NA
OG0000580	0	NA	NA	NA	NA
OG0000581	0	NA	NA	NA	NA
OG0000582	0	NA	NA	NA	NA
OG0000583	0	NA	NA	NA	NA
OG0000585	3.6102337072835	-0.240894710407442	1.0620053461793	0.0794584641893637	NA
OG0000586	3.0970333289072	-0.0109885905651994	0.984309612035692	0.961030807582269	NA
OG0000588	6.41813505008583	-0.189978668329297	1.0366328093547	0.282198368243918	NA
OG0000590	0	NA	NA	NA	NA
OG0000591	20.6880099938156	-0.350724397864333	1.1125221807467	0.0103730914563218	0.097483328892351
OG0000592	0	NA	NA	NA	NA
OG0000593	0	NA	NA	NA	NA
OG0000594	0	NA	NA	NA	NA
OG0000595	3.4052826530527	0.217662922284288	1.05164318353813	0.17875604379494	NA
OG0000598	0	NA	NA	NA	NA
OG0000599	0	NA	NA	NA	NA
OG0000600	0	NA	NA	NA	NA
OG0000601	6.99276537659794	-0.0962444564291424	0.996979491425809	0.686456797420017	0.822658542939861
OG0000602	0	NA	NA	NA	NA
OG0000604	0.0910919610843995	0.10029884830075	1.01180880519358	0.984022530103486	NA
OG0000605	0.126120150119755	-0.158228036909868	1.02576086766651	0.589888291954168	NA
OG0000607	31.8589813822389	-0.0848467657282871	0.993676693226621	NA	NA
OG0000609	0.0910919610843995	0.10029884830075	1.01180880519358	0.984022530103486	NA
OG0000611	0	NA	NA	NA	NA
OG0000614	0	NA	NA	NA	NA
OG0000615	4.00804628771358	0.2193014387616	1.05252774012152	0.160002281118227	NA
OG0000617	1.73074726060359	0.208854611213506	1.04684113801056	0.27441597550426	NA
OG0000618	0	NA	NA	NA	NA
OG0000619	5.27056435882127	-0.209143117628754	1.04840694973284	0.126323551753087	NA
OG0000620	0	NA	NA	NA	NA
OG0000621	0	NA	NA	NA	NA
OG0000622	0	NA	NA	NA	NA
OG0000623	0	NA	NA	NA	NA
OG0000624	0	NA	NA	NA	NA
OG0000630	0.19927640782265	0.139813555390003	1.0190363064572	0.780431481452948	NA
OG0000633	0	NA	NA	NA	NA
OG0000634	2.09240228213782	-0.191234932382631	1.03759197600198	0.242615216559793	NA
OG0000635	18.4290968560386	-0.220829976087941	1.05624542053703	0.0222550867342742	0.097483328892351
OG0000636	0.0348800929299179	0.0690541225605057	1.00918236957302	0.928593260528065	NA
OG0000637	10.127465086982	0.239071973262637	1.05433320141471	NA	NA
OG0000639	99.790696890109	0.127722083164232	0.994800394737747	0.656149398480372	0.792628473364289
OG0000640	0	NA	NA	NA	NA
OG0000641	0	NA	NA	NA	NA
OG0000643	6.68436795634701	-0.219672749804622	1.05544482032154	0.0560839630843694	NA
OG0000644	0	NA	NA	NA	NA
OG0000645	0	NA	NA	NA	NA
OG0000646	44.6379153522736	-0.221224413229854	1.05652053686462	NA	NA
OG0000649	0	NA	NA	NA	NA
OG0000650	0	NA	NA	NA	NA
OG0000651	0	NA	NA	NA	NA
OG0000653	0	NA	NA	NA	NA
OG0000654	0	NA	NA	NA	NA
OG0000655	0	NA	NA	NA	NA
OG0000656	0	NA	NA	NA	NA
OG0000657	3.5869753408077	-0.218093720006739	1.05436972847033	0.0935859958330303	NA
OG0000658	0.19927640782265	0.139813555390003	1.0190363064572	0.780431481452948	NA
OG0000659	0.19927640782265	-0.170026007873088	1.02989941312893	0.589888291954168	NA
OG0000660	17.5068254462948	-0.220794638555046	1.05622096691406	NA	NA
OG0000661	0.298914611733975	0.158602908177844	1.02457981274693	0.665413745787662	NA
OG0000663	0	NA	NA	NA	NA
OG0000664	2.47738095938135	-0.216627197182494	1.05339018648241	0.12369914684123	NA
OG0000667	0	NA	NA	NA	NA
OG0000668	1.38519956743986	0.142920818605285	1.01365904920132	0.476435912668522	NA
OG0000669	0	NA	NA	NA	NA
OG0000671	0	NA	NA	NA	NA
OG0000672	0	NA	NA	NA	NA
OG0000674	0	NA	NA	NA	NA
OG0000679	0	NA	NA	NA	NA
OG0000681	0	NA	NA	NA	NA
OG0000682	0	NA	NA	NA	NA
OG0000683	2.64852315251485	-0.216982595929249	1.05362309244885	0.117333244314351	NA
OG0000685	0.19927640782265	0.139813555390003	1.0190363064572	0.780431481452948	NA
OG0000686	0	NA	NA	NA	NA
OG0000687	0	NA	NA	NA	NA
OG0000689	22.4453538602883	0.230420568848781	1.0580728072524	0.0410494225900069	0.097483328892351
OG0000690	0.381460329991449	-0.00735993904051973	0.99029972065965	0.992027052892507	NA
OG0000694	0	NA	NA	NA	NA
OG0000698	0	NA	NA	NA	NA
OG0000699	7.28735688675196	0.224142990546957	1.05507965860867	NA	NA
OG0000700	0.19927640782265	0.139813555390003	1.0190363064572	0.780431481452948	NA
OG0000701	0	NA	NA	NA	NA
OG0000702	4.294126996261	-0.218664007171099	1.0547550403793	0.080990573031204	NA
OG0000703	0.0910919610843995	0.10029884830075	1.01180880519358	0.984022530103486	NA
OG0000705	0	NA	NA	NA	NA
OG0000709	0	NA	NA	NA	NA
OG0000710	0	NA	NA	NA	NA
OG0000711	55.8430287807985	0.234778536919401	1.05986025930867	NA	NA
OG0000712	21.9449061208373	-0.220942559922694	1.05632220948951	NA	NA
OG0000713	0	NA	NA	NA	NA
OG0000717	21.3143053702386	-0.220926626588386	1.056310859594	NA	NA
OG0000718	9.13858434763848	0.225537999609849	1.05580181326393	NA	NA
OG0000719	0.0996382039113249	0.10342274416708	1.01225039010761	0.984022535867913	NA
OG0000721	0.728735688675196	0.190368495883993	1.03740965634837	0.441318426993477	NA
OG0000722	0.478317151261993	0.184400401235255	1.0329131361213	0.528850735886306	NA
OG0000723	0	NA	NA	NA	NA
OG0000724	0	NA	NA	NA	NA
OG0000725	0	NA	NA	NA	NA
OG0000727	0	NA	NA	NA	NA
OG0000731	0	NA	NA	NA	NA
OG0000733	0	NA	NA	NA	NA
OG0000736	0	NA	NA	NA	NA
OG0000737	0	NA	NA	NA	NA
OG0000738	5.45023811063896	-0.219258552614157	1.05516021497466	0.0666848329898453	NA
OG0000739	0	NA	NA	NA	NA
OG0000741	0.0348800929299179	0.0690541225605057	1.00918236957302	0.928593260528065	NA
OG0000748	0	NA	NA	NA	NA
OG0000750	0	NA	NA	NA	NA
OG0000751	0	NA	NA	NA	NA
OG0000753	8.23541207803313	-0.32511819244312	1.09889611832738	0.019274586259946	0.097483328892351
OG0000754	0.165158730625423	-0.16530166271293	1.02816552920305	0.589888291954168	NA
OG0000755	0.126120150119755	-0.158228036909868	1.02576086766651	0.589888291954168	NA
OG0000756	0	NA	NA	NA	NA
OG0000757	6.24807765516734	-0.224972322092877	1.05714003499142	0.0567863695125818	NA
OG0000759	0	NA	NA	NA	NA
OG0000760	0	NA	NA	NA	NA
OG0000764	0	NA	NA	NA	NA
OG0000767	0	NA	NA	NA	NA
OG0000771	0	NA	NA	NA	NA
OG0000773	0	NA	NA	NA	NA
OG0000774	10.7874079686315	-0.254478954259944	1.0658017843066	0.0527867200402031	0.097483328892351
OG0000775	0.627841672738521	0.187469405587732	1.03602152535808	0.469223875059444	NA
OG0000776	2.64166687144758	0.214798934683641	1.05007756209033	0.211204664985255	NA
OG0000778	27.4513334117131	0.231593486283417	1.05855900516548	0.034227304493318	0.097483328892351
OG0000780	9.62663264220257	0.225948397587131	1.05598703978673	NA	NA
OG0000781	0	NA	NA	NA	NA
OG0000782	0.41279625497287	0.176903760331139	1.03028555216309	0.569526869727017	NA
OG0000783	3.98671451248901	0.219251515218288	1.05250091581948	0.160583631266329	NA
OG0000785	0	NA	NA	NA	NA
OG0000786	0	NA	NA	NA	NA
OG0000787	0	NA	NA	NA	NA
OG0000789	15.4667529613698	0.215215269282629	1.04810953519984	NA	NA
OG0000790	31.2076790225196	0.228465362024672	1.0562616582389	NA	NA
OG0000791	0	NA	NA	NA	NA
OG0000793	7.03624646049784	-0.21216830214072	1.05037355224059	0.101347658830653	0.16108943666767
OG0000794	0	NA	NA	NA	NA
OG0000795	0	NA	NA	NA	NA
OG0000796	6.81027795890001	-0.216901390789422	1.05353875375819	0.0896173814906291	0.143959836224308
OG0000797	0	NA	NA	NA	NA
OG0000799	0	NA	NA	NA	NA
OG0000801	35.8561886512166	-0.221156512150767	1.05647308946286	0.0113247528653596	0.097483328892351
OG0000802	0.364367844337598	0.167282450786491	1.02763012709504	0.610126370063874	NA
OG0000805	0	NA	NA	NA	NA
OG0000806	24.8518114100145	0.230880405037184	1.05827387067996	0.0374635912220591	0.097483328892351
OG0000807	2.10204540637282	-0.114358797456837	0.985885711138161	0.685699549174985	NA
OG0000808	9.47356395277754	0.225839873143048	1.05593509529505	NA	NA
OG0000809	0	NA	NA	NA	NA
OG0000812	0	NA	NA	NA	NA
OG0000813	0	NA	NA	NA	NA
OG0000814	0	NA	NA	NA	NA
OG0000815	6.37643727590796	0.223185758604796	1.05458767058389	NA	NA
OG0000816	0	NA	NA	NA	NA
OG0000818	0.0910919610843995	0.10029884830075	1.01180880519358	0.984022530103486	NA
OG0000819	0	NA	NA	NA	NA
OG0000820	0	NA	NA	NA	NA
OG0000821	0.125972054014317	0.120346489759506	1.01457647789821	0.894135543249012	NA
OG0000822	0	NA	NA	NA	NA
OG0000823	0	NA	NA	NA	NA
OG0000825	0	NA	NA	NA	NA
OG0000826	0	NA	NA	NA	NA
OG0000827	0.19927640782265	-0.170026007873088	1.02989941312893	0.589888291954168	NA
OG0000828	3.73064061117578	-0.218261217574651	1.05448186674766	0.0903546264809028	NA
OG0000829	0	NA	NA	NA	NA
OG0000831	0	NA	NA	NA	NA
OG0000833	0.19927640782265	0.139813555390003	1.0190363064572	0.780431481452948	NA
OG0000834	0	NA	NA	NA	NA
OG0000835	0.797105631290599	0.192615396137995	1.03848977463384	0.422343240353388	NA
OG0000836	0.0910919610843995	0.10029884830075	1.01180880519358	0.984022530103486	NA
OG0000837	0	NA	NA	NA	NA
OG0000840	0	NA	NA	NA	NA
OG0000841	386.653952066467	-0.137459758119655	0.989403339827547	0.619495498390631	0.768257176166113
OG0000842	0	NA	NA	NA	NA
OG0000844	0	NA	NA	NA	NA
OG0000846	0	NA	NA	NA	NA
OG0000847	4.7505646076316	-0.218931186628582	1.05493748528453	0.0746443272483739	NA
OG0000848	0	NA	NA	NA	NA
OG0000849	0.165158730625423	-0.16530166271293	1.02816552920305	0.589888291954168	NA
OG0000850	0	NA	NA	NA	NA
OG0000851	0.126120150119755	-0.158228036909868	1.02576086766651	0.589888291954168	NA
OG0000852	0	NA	NA	NA	NA
OG0000854	6.17756864250214	-0.219515811120909	1.0553354683969	0.0601356011261542	NA
OG0000855	0.0348800929299179	0.0690541225605057	1.00918236957302	0.928593260528065	NA
OG0000857	0	NA	NA	NA	NA
OG0000858	28.553720655621	-0.0984544385406309	0.997314700492254	NA	NA
OG0000859	0	NA	NA	NA	NA
OG0000862	0	NA	NA	NA	NA
OG0000863	0.182183922168799	0.136358535530799	1.01813043325659	0.802995887840622	NA
OG0000864	0.291278880745178	-0.186772856636968	1.03665962003109	0.462475586569567	NA
OG0000865	8.32392990790382	-0.220027551095893	1.05568945922827	0.046394876080436	0.097483328892351
OG0000866	0	NA	NA	NA	NA
OG0000867	44.576758764435	0.233786525636581	1.05946509537776	NA	NA
OG0000868	0.0996382039113249	0.10342274416708	1.01225039010761	0.984022535867913	NA
OG0000870	0	NA	NA	NA	NA
OG0000871	6.25304361357088	-0.20268576468222	1.04428588999882	0.194622847531242	NA
OG0000872	0.3985528156453	-0.19334040166065	1.0398609560713	0.401475022141567	NA
OG0000874	0	NA	NA	NA	NA
OG0000877	0	NA	NA	NA	NA
OG0000878	0	NA	NA	NA	NA
OG0000880	0	NA	NA	NA	NA
OG0000881	0.104640278789754	0.117772693149404	1.01381202422315	0.906139209475534	NA
OG0000882	0	NA	NA	NA	NA
OG0000883	0	NA	NA	NA	NA
OG0000884	0	NA	NA	NA	NA
OG0000885	0	NA	NA	NA	NA
OG0000886	0.299677027466666	-0.0222487998335173	0.986778192083914	0.909574128402892	NA
OG0000887	17.7665095215892	0.0787045859177379	0.990936097515216	NA	NA
OG0000888	0	NA	NA	NA	NA
OG0000889	0	NA	NA	NA	NA
OG0000890	0	NA	NA	NA	NA
OG0000891	0.0348800929299179	0.0690541225605057	1.00918236957302	0.928593260528065	NA
OG0000893	7.06272840670627	-0.219764754522989	1.05550969322725	0.0535053593008238	0.097483328892351
OG0000895	0	NA	NA	NA	NA
OG0000896	0	NA	NA	NA	NA
OG0000898	0.0348800929299179	0.0690541225605057	1.00918236957302	0.928593260528065	NA
OG0000899	0	NA	NA	NA	NA
OG0000900	0.273275883253198	0.15531988691062	1.02347991416498	0.687872053497414	NA
OG0000901	0.0348800929299179	0.0690541225605057	1.00918236957302	0.928593260528065	NA
OG0000902	0	NA	NA	NA	NA
OG0000903	8.21577675766664	-0.122446838126828	1.00524674450897	0.59223872140677	0.760615929365256
OG0000904	2.64166687144758	0.214798934683641	1.05007756209033	0.211204664985255	NA
OG0000905	2.00402314385679	0.211088183791609	1.04805487766375	0.251164286790259	NA
OG0000907	0	NA	NA	NA	NA
OG0000909	0	NA	NA	NA	NA
OG0000910	0.19927640782265	-0.170026007873088	1.02989941312893	0.589888291954168	NA
OG0000911	0	NA	NA	NA	NA
OG0000912	0	NA	NA	NA	NA
OG0000913	0	NA	NA	NA	NA
OG0000914	2.91494275470078	0.215960662631396	1.05071406273842	0.198151276929304	NA
OG0000916	0	NA	NA	NA	NA
OG0000917	0	NA	NA	NA	NA
OG0000919	12.2336545616162	-0.220496800320998	1.05601312864689	NA	NA
OG0000920	0	NA	NA	NA	NA
OG0000921	0	NA	NA	NA	NA
OG0000923	0	NA	NA	NA	NA
OG0000924	0	NA	NA	NA	NA
OG0000925	0.303916686612403	0.160906745358478	1.0253019966734	0.655074772499256	NA
OG0000928	0	NA	NA	NA	NA
OG0000929	0	NA	NA	NA	NA
OG0000930	0	NA	NA	NA	NA
OG0000931	8.65373630301795	0.225332666421476	1.05567304543904	NA	NA
OG0000932	23.31533971525	0.2313967539979	1.05842825745162	NA	NA
OG0000933	0	NA	NA	NA	NA
OG0000934	3.98288091141529	-0.218472313421691	1.05462127050419	0.0858175104551752	NA
OG0000935	0.0697601858598357	0.0991883867066245	1.01106487122639	0.972612936145569	NA
OG0000936	3.15300375299387	-0.217687248788219	1.0540944874373	0.102885455361201	NA
OG0000937	0	NA	NA	NA	NA
OG0000938	0	NA	NA	NA	NA
OG0000939	9.08932899923097	0.0305008875114408	0.97594060564406	0.924344109729394	0.96927750395235
OG0000942	0	NA	NA	NA	NA
OG0000943	0	NA	NA	NA	NA
OG0000944	36.462418005675	0.0816969152140604	0.991190569727104	NA	NA
OG0000945	2.51226105231126	-0.209314171804765	1.04852279240839	0.186221202015269	NA
OG0000948	0	NA	NA	NA	NA
OG0000949	0.165158730625423	-0.16530166271293	1.02816552920305	0.589888291954168	NA
OG0000950	0	NA	NA	NA	NA
OG0000951	0	NA	NA	NA	NA
OG0000952	4.3553889405078	0.200661613833276	1.04064142987034	0.239724835239054	NA
OG0000956	0	NA	NA	NA	NA
OG0000957	2.80769842063219	-0.217198474220791	1.05376682073112	0.112674692559797	NA
OG0000958	36.9078732362201	0.0234313885979012	0.983303672907286	NA	NA
OG0000959	0	NA	NA	NA	NA
OG0000960	0.182183922168799	0.136358535530799	1.01813043325659	0.802995887840622	NA
OG0000961	0	NA	NA	NA	NA
OG0000962	0	NA	NA	NA	NA
OG0000964	9.49996509699101	0.300541800187146	1.07980153697041	NA	NA
OG0000965	0	NA	NA	NA	NA
OG0000966	0	NA	NA	NA	NA
OG0000967	0	NA	NA	NA	NA
OG0000968	0	NA	NA	NA	NA
OG0000969	0	NA	NA	NA	NA
OG0000970	0.126120150119755	-0.158228036909868	1.02576086766651	0.589888291954168	NA
OG0000971	0	NA	NA	NA	NA
OG0000972	0	NA	NA	NA	NA
OG0000973	0	NA	NA	NA	NA
OG0000974	0	NA	NA	NA	NA
OG0000977	0	NA	NA	NA	NA
OG0000978	0.0996382039113249	0.10342274416708	1.01225039010761	0.984022535867913	NA
OG0000979	0.195732239874153	0.143248456935782	1.01975889698402	0.770173177024209	NA
OG0000980	0.0697601858598357	0.0991883867066245	1.01106487122639	0.972612936145569	NA
OG0000981	0.0348800929299179	0.0690541225605057	1.00918236957302	0.928593260528065	NA
OG0000982	0	NA	NA	NA	NA
OG0000983	0	NA	NA	NA	NA
OG0000984	1.9927640782265	-0.21543088841933	1.05259807501387	0.145414121966505	NA
OG0000986	0	NA	NA	NA	NA
OG0000987	0.0910919610843995	0.10029884830075	1.01180880519358	0.984022530103486	NA
OG0000988	0.660634922501692	-0.204342434291811	1.04577093511525	0.298050955814743	NA
OG0000990	0.0348800929299179	0.0690541225605057	1.00918236957302	0.928593260528065	NA
OG0000991	0.0697601858598357	0.0991883867066245	1.01106487122639	0.972612936145569	NA
OG0001003	0	NA	NA	NA	NA
OG0001006	0	NA	NA	NA	NA
OG0001008	0	NA	NA	NA	NA
OG0001010	0	NA	NA	NA	NA
OG0001011	0	NA	NA	NA	NA
OG0001012	0	NA	NA	NA	NA
OG0001013	4.12896826563558	-0.218562473449076	1.05468258751774	0.0835693405634179	NA
OG0001014	0.373676872472239	-0.00412105055877803	0.988993425626105	0.980348059170692	NA
OG0001015	0	NA	NA	NA	NA
OG0001016	22.552459989077	0.272540024126092	1.07019828968729	0.0839845043698097	0.136361937202594
OG0001017	0	NA	NA	NA	NA
OG0001018	0.49040719246239	-0.121645322583202	0.991353126811617	0.660986702920912	NA
OG0001019	0	NA	NA	NA	NA
OG0001020	0	NA	NA	NA	NA
OG0001021	0	NA	NA	NA	NA
OG0001022	6.41813505008583	-0.189978668329297	1.0366328093547	0.282198368243918	NA
OG0001023	0.25224030023951	-0.183602896350686	1.03520085353836	0.484362575163858	NA
OG0001024	0	NA	NA	NA	NA
OG0001025	9.06707655593057	-0.202509765718084	1.04415349894799	0.196670078852326	0.294031504026745
OG0001026	1.54008438971834	0.189738334092706	1.02303120483235	0.404771296583664	NA
OG0001027	0	NA	NA	NA	NA
OG0001028	0	NA	NA	NA	NA
OG0001029	0.234918916485259	-0.0614407469017343	0.995101125121648	0.839143185836362	NA
OG0001030	0.0348800929299179	0.0690541225605057	1.00918236957302	0.928593260528065	NA
OG0001031	0.0996382039113249	0.10342274416708	1.01225039010761	0.984022535867913	NA
OG0001032	0.330317461250846	-0.189566294921285	1.03798973388926	0.437760369010754	NA
OG0001034	0	NA	NA	NA	NA
OG0001035	0	NA	NA	NA	NA
OG0001038	96.4064572224757	0.311425638189893	1.09186085965879	0.00344971487670946	0.097483328892351
OG0001039	0	NA	NA	NA	NA
OG0001040	8.76816194419659	-0.220093756461159	1.05573534856693	0.0444159990731802	0.097483328892351
OG0001041	0	NA	NA	NA	NA
OG0001043	21.6798867380871	0.23024108491373	1.05799531891651	NA	NA
OG0001045	0	NA	NA	NA	NA
OG0001046	0	NA	NA	NA	NA
OG0001047	0.772162024432039	0.237430919344365	1.0482153781375	0.379120947901949	NA
OG0001048	0	NA	NA	NA	NA
OG0001049	0	NA	NA	NA	NA
OG0001050	0	NA	NA	NA	NA
OG0001051	0.364435138448073	-0.19362465639074	1.03936280584467	0.416411614632339	NA
OG0001052	0	NA	NA	NA	NA
OG0001053	9.16671475984189	-0.220154798190972	1.05577739284874	0.0426962795598372	0.097483328892351
OG0001054	0	NA	NA	NA	NA
OG0001055	0.298914611733975	0.158602908177844	1.02457981274693	0.665413745787662	NA
OG0001056	17.5377943344387	0.0666004367227607	0.988645975830187	0.809076625646001	0.911720675168255
OG0001057	0	NA	NA	NA	NA
OG0001058	0	NA	NA	NA	NA
OG0001059	0	NA	NA	NA	NA
OG0001060	9.66490577939852	0.225969101243112	1.05599721833565	NA	NA
OG0001062	1.89180225179632	-0.215252748443968	1.05248021342866	0.149712978874584	NA
OG0001063	17.3881156127571	0.0265860157066789	0.983840519414176	NA	NA
OG0001064	0.0348800929299179	0.0690541225605057	1.00918236957302	0.928593260528065	NA
OG0001065	0	NA	NA	NA	NA
OG0001066	0.0996382039113249	0.10342274416708	1.01225039010761	0.984022535867913	NA
OG0001067	0	NA	NA	NA	NA
OG0001068	0.378360450359265	-0.194352444089251	1.04033057845065	0.401860344879767	NA
OG0001069	0.365197554180764	-0.148077023701485	1.01752443971104	0.574129838342729	NA
OG0001070	4.294126996261	-0.218664007171099	1.0547550403793	0.080990573031204	NA
OG0001071	10.3844835636215	0.226447765615674	1.05622695134122	NA	NA
OG0001072	45.5175667018216	0.23342742195654	1.05934256020935	NA	NA
OG0001073	0.0996382039113249	0.10342274416708	1.01225039010761	0.984022535867913	NA
OG0001075	0.125972054014317	0.120346489759506	1.01457647789821	0.894135543249012	NA
OG0001076	0.0910919610843995	0.10029884830075	1.01180880519358	0.984022530103486	NA
OG0001077	8.31839896570022	-0.242487002128172	1.05837288820815	0.124001805271138	0.19106400608104
OG0001078	0	NA	NA	NA	NA
OG0001079	0.195880335979591	-0.0455684330699842	0.993081198519977	0.839143185836362	NA
OG0001081	0	NA	NA	NA	NA
OG0001083	9.83793179711514	0.226084391064773	1.05605339590017	NA	NA
OG0001084	8.25101186148744	0.294715777619322	1.08209325359168	0.0595310526318648	0.103324010889788
OG0001085	1.60136562686173	0.170310415522587	1.00034225239603	0.542390617677263	NA
OG0001087	1.62277857365628	0.265227520251935	1.04281183417267	0.328099434422623	NA
OG0001088	0	NA	NA	NA	NA
OG0001089	0	NA	NA	NA	NA
OG0001090	0.165158730625423	-0.16530166271293	1.02816552920305	0.589888291954168	NA
OG0001091	0.126120150119755	-0.158228036909868	1.02576086766651	0.589888291954168	NA
OG0001095	0	NA	NA	NA	NA
OG0001097	0	NA	NA	NA	NA
OG0001098	0.3985528156453	-0.19334040166065	1.0398609560713	0.401475022141567	NA
OG0001099	0	NA	NA	NA	NA
OG0001101	0	NA	NA	NA	NA
OG0001102	1.79348767040385	-0.214774898993871	1.05216888116439	0.156733785570688	NA
OG0001108	0	NA	NA	NA	NA
OG0001109	0	NA	NA	NA	NA
OG0001110	0	NA	NA	NA	NA
OG0001112	0	NA	NA	NA	NA
OG0001113	0	NA	NA	NA	NA
OG0001116	0	NA	NA	NA	NA
OG0001118	0	NA	NA	NA	NA
OG0001119	43.3412915172604	0.351799316060398	1.08564090862866	0.176341531445309	0.266275712482417
OG0001120	0	NA	NA	NA	NA
OG0001121	123.201036937789	0.237297074530051	1.0608558577345	0.00753675362736375	0.097483328892351
OG0001124	0	NA	NA	NA	NA
OG0001125	0	NA	NA	NA	NA
OG0001127	0	NA	NA	NA	NA
OG0001129	0	NA	NA	NA	NA
OG0001131	0	NA	NA	NA	NA
OG0001132	0	NA	NA	NA	NA
OG0001133	0	NA	NA	NA	NA
OG0001134	0	NA	NA	NA	NA
OG0001135	0	NA	NA	NA	NA
OG0001136	0	NA	NA	NA	NA
OG0001138	0	NA	NA	NA	NA
OG0001142	6.17988735586799	-0.219530475503153	1.05534550484948	0.0599381097864921	NA
OG0001147	6.66369474318048	0.16265406089156	1.01348961979746	NA	NA
OG0001148	0	NA	NA	NA	NA
OG0001153	0	NA	NA	NA	NA
OG0001154	0	NA	NA	NA	NA
OG0001155	0	NA	NA	NA	NA
OG0001158	0	NA	NA	NA	NA
OG0001159	0	NA	NA	NA	NA
OG0001160	0	NA	NA	NA	NA
OG0001161	0	NA	NA	NA	NA
OG0001165	0	NA	NA	NA	NA
OG0001167	8.76816194419659	-0.220093756461159	1.05573534856693	0.0444159990731802	0.097483328892351
OG0001168	0	NA	NA	NA	NA
OG0001169	10.8605642263344	0.226337608647685	1.05622609563253	NA	NA
OG0001170	0	NA	NA	NA	NA
OG0001171	0	NA	NA	NA	NA
OG0001175	0	NA	NA	NA	NA
OG0001179	0	NA	NA	NA	NA
OG0001180	0	NA	NA	NA	NA
OG0001181	0	NA	NA	NA	NA
OG0001182	0	NA	NA	NA	NA
OG0001183	0	NA	NA	NA	NA
OG0001184	0	NA	NA	NA	NA
OG0001185	0	NA	NA	NA	NA
OG0001187	4.294126996261	-0.218664007171099	1.0547550403793	0.080990573031204	NA
OG0001189	16.5748219422099	0.228509178062795	1.05726271950657	NA	NA
OG0001191	19.0505506331105	-0.326598875872638	1.09791533493637	0.0266347982355415	0.097483328892351
OG0001192	0	NA	NA	NA	NA
OG0001193	9.16671475984189	-0.220154798190972	1.05577739284874	0.0426962795598372	0.097483328892351
OG0001194	0	NA	NA	NA	NA
OG0001195	3.985528156453	-0.218439494359202	1.05460036330588	0.0861246500514716	NA
OG0001197	0	NA	NA	NA	NA
OG0001198	0	NA	NA	NA	NA
OG0001199	0	NA	NA	NA	NA
OG0001200	14.9123287453965	-0.220672632955416	1.0561360607051	NA	NA
OG0001204	0.3985528156453	-0.19334040166065	1.0398609560713	0.401475022141567	NA
OG0001207	0	NA	NA	NA	NA
OG0001209	0	NA	NA	NA	NA
OG0001212	0.0996382039113249	0.10342274416708	1.01225039010761	0.984022535867913	NA
OG0001214	18.3281350296084	-0.220826449433939	1.05624297046262	0.0223717140464764	0.097483328892351
OG0001217	5.1811866033889	-0.219132406563165	1.0550747326638	0.0696449865396301	NA
OG0001218	23.248342437679	-0.22096948671155	1.05634243114011	NA	NA
OG0001219	0	NA	NA	NA	NA
OG0001220	12.8917005544715	-0.220542955559351	1.05604591217428	0.0312843772925451	0.097483328892351
OG0001231	0	NA	NA	NA	NA
OG0001234	0	NA	NA	NA	NA
OG0001237	0	NA	NA	NA	NA
OG0001238	0	NA	NA	NA	NA
OG0001239	0	NA	NA	NA	NA
OG0001240	0.19927640782265	-0.170026007873088	1.02989941312893	0.589888291954168	NA
OG0001241	0	NA	NA	NA	NA
OG0001245	0.182183922168799	0.136358535530799	1.01813043325659	0.802995887840622	NA
OG0001246	0	NA	NA	NA	NA
OG0001247	4.2902514303799	0.220012570776096	1.05290851793318	NA	NA
OG0001248	0.0996382039113249	0.10342274416708	1.01225039010761	0.984022535867913	NA
OG0001252	2.64166687144758	0.214798934683641	1.05007756209033	0.211204664985255	NA
OG0001253	2.43620113655857	-0.165540475110487	1.02364266765621	0.418310911220987	NA
OG0001254	0	NA	NA	NA	NA
OG0001258	0	NA	NA	NA	NA
OG0001260	0	NA	NA	NA	NA
OG0001262	0	NA	NA	NA	NA
OG0001263	0.134518296841243	0.122600225476016	1.01504839920103	0.89413551263229	NA
OG0001265	0	NA	NA	NA	NA
OG0001267	2.59059330169445	-0.216809504791464	1.05350805277111	0.120015074500569	NA
OG0001271	28.1005501022741	0.303773152761736	1.087753588649	0.0165983621431228	0.097483328892351
OG0001277	20.2523802768637	-0.215511724902589	1.0525923517047	NA	NA
OG0001278	0	NA	NA	NA	NA
OG0001279	0	NA	NA	NA	NA
OG0001281	0	NA	NA	NA	NA
OG0001284	0.0996382039113249	0.10342274416708	1.01225039010761	0.984022535867913	NA
OG0001285	0.495476191876269	-0.199182997405813	1.0428888121718	0.351863718321847	NA
OG0001288	0	NA	NA	NA	NA
OG0001290	0.139520371719671	0.130853371143199	1.01650428780474	0.851598116054547	NA
OG0001293	0	NA	NA	NA	NA
OG0001296	0	NA	NA	NA	NA
OG0001299	10.1150988649418	-0.220281791036829	1.05586501420709	0.0390722165159974	0.097483328892351
OG0001303	0	NA	NA	NA	NA
OG0001304	0	NA	NA	NA	NA
OG0001305	0.0348800929299179	0.0690541225605057	1.00918236957302	0.928593260528065	NA
OG0001306	0.964018091481805	-0.181641845099824	1.0062212584319	0.501467442224758	NA
OG0001308	17.5446867437487	0.22805822874662	1.05714068856321	NA	NA
OG0001309	11.022109365854	0.226624697982212	1.05634371193249	NA	NA
OG0001311	0	NA	NA	NA	NA
OG0001312	36.3679444276336	0.232718980169623	1.05903940944566	NA	NA
OG0001314	0	NA	NA	NA	NA
OG0001315	0	NA	NA	NA	NA
OG0001316	0.0348800929299179	0.0690541225605057	1.00918236957302	0.928593260528065	NA
OG0001319	0	NA	NA	NA	NA
OG0001320	0	NA	NA	NA	NA
OG0001321	0	NA	NA	NA	NA
OG0001325	0	NA	NA	NA	NA
OG0001326	5.40641440413727	0.221927927051764	1.05393680877582	NA	NA
OG0001328	0	NA	NA	NA	NA
OG0001333	8.17033272072864	-0.219992604633762	1.05566520531565	0.0472689645338165	0.097483328892351
OG0001334	0	NA	NA	NA	NA
OG0001336	0	NA	NA	NA	NA
OG0001337	0	NA	NA	NA	NA
OG0001342	0	NA	NA	NA	NA
OG0001343	0	NA	NA	NA	NA
OG0001344	0	NA	NA	NA	NA
OG0001346	0	NA	NA	NA	NA
OG0001349	0	NA	NA	NA	NA
OG0001352	0	NA	NA	NA	NA
OG0001355	0.364435138448073	-0.19362465639074	1.03936280584467	0.416411614632339	NA
OG0001356	6.37101163030123	-0.0609235231906881	0.989126781147348	0.802627783008077	NA
OG0001358	0.0996382039113249	0.10342274416708	1.01225039010761	0.984022535867913	NA
OG0001359	0	NA	NA	NA	NA
OG0001360	0	NA	NA	NA	NA
OG0001361	5.3702025627326	-0.219234433598223	1.05514377473068	0.0673947087634483	NA
OG0001365	0	NA	NA	NA	NA
OG0001366	0	NA	NA	NA	NA
OG0001369	24.5166276950011	-0.199012990852894	1.041948152248	NA	NA
OG0001370	3.73477040446038	0.218608001738149	1.05215477634626	0.167938250810148	NA
OG0001371	7.22794556701295	-0.219797988107076	1.05553272517074	0.0525239668967514	0.097483328892351
OG0001374	0	NA	NA	NA	NA
OG0001378	0.364435138448073	-0.19362465639074	1.03936280584467	0.416411614632339	NA
OG0001379	0	NA	NA	NA	NA
OG0001382	0	NA	NA	NA	NA
OG0001384	13.1522429162949	-0.220561284591906	1.0560586193588	0.0307150030425538	0.097483328892351
OG0001385	0	NA	NA	NA	NA
OG0001388	0	NA	NA	NA	NA
OG0001389	0	NA	NA	NA	NA
OG0001390	0	NA	NA	NA	NA
OG0001392	12.4858948618557	-0.220517757523527	1.05602737842756	NA	NA
OG0001393	0	NA	NA	NA	NA
OG0001394	0	NA	NA	NA	NA
OG0001396	0	NA	NA	NA	NA
OG0001400	0	NA	NA	NA	NA
OG0001402	4.28132217096678	0.219921586075336	1.0528604154228	0.152850833897891	NA
OG0001406	0	NA	NA	NA	NA
OG0001407	0	NA	NA	NA	NA
OG0001411	0	NA	NA	NA	NA
OG0001413	0	NA	NA	NA	NA
OG0001414	0.165158730625423	-0.16530166271293	1.02816552920305	0.589888291954168	NA
OG0001419	0	NA	NA	NA	NA
OG0001420	0	NA	NA	NA	NA
OG0001421	0	NA	NA	NA	NA
OG0001422	0	NA	NA	NA	NA
OG0001429	14.0545906075901	0.202921882188246	1.04073546114525	NA	NA
OG0001431	2.375752282631	-0.0733496025468032	0.984461063629718	0.783857131257006	NA
OG0001432	0	NA	NA	NA	NA
OG0001435	8.85954360419914	0.225913832524117	1.05590151900885	NA	NA
OG0001436	0	NA	NA	NA	NA
OG0001445	7.46954080892076	0.224111241159012	1.05509961059049	NA	NA
OG0001446	0	NA	NA	NA	NA
OG0001447	0	NA	NA	NA	NA
OG0001448	0	NA	NA	NA	NA
OG0001449	0	NA	NA	NA	NA
OG0001452	0	NA	NA	NA	NA
OG0001455	10.5028525528696	-0.218515807694508	1.05464237709786	NA	NA
OG0001457	0	NA	NA	NA	NA
OG0001459	0	NA	NA	NA	NA
OG0001460	0	NA	NA	NA	NA
OG0001463	10.7609260224231	-0.220353646863913	1.05591468339017	0.0369563049928502	0.097483328892351
OG0001464	0	NA	NA	NA	NA
OG0001465	0	NA	NA	NA	NA
OG0001466	0	NA	NA	NA	NA
OG0001472	0.996382039113249	0.198103883873301	1.04120670547856	0.375598749135252	NA
OG0001476	4.56929217381924	0.220572473328399	1.05320821278604	NA	NA
OG0001477	0	NA	NA	NA	NA
OG0001479	0	NA	NA	NA	NA
OG0001484	0	NA	NA	NA	NA
OG0001491	0	NA	NA	NA	NA
OG0001493	0	NA	NA	NA	NA
OG0001495	0	NA	NA	NA	NA
OG0001497	7.52947152165092	-0.219868451718507	1.05558053593053	0.0506844466002038	0.097483328892351
OG0001502	0	NA	NA	NA	NA
OG0001505	31.8437990858759	-0.0866105636770235	0.9941177114558	NA	NA
OG0001506	0	NA	NA	NA	NA
OG0001511	0	NA	NA	NA	NA
OG0001513	0.3985528156453	-0.19334040166065	1.0398609560713	0.401475022141567	NA
OG0001515	18.912811750893	0.229680774229765	1.05773748347747	0.0477317097199809	0.097483328892351
OG0001516	0	NA	NA	NA	NA
OG0001520	0	NA	NA	NA	NA
OG0001521	0	NA	NA	NA	NA
OG0001524	31.884225251624	0.231959983717768	1.05873584271278	NA	NA
OG0001527	0	NA	NA	NA	NA
OG0001528	0	NA	NA	NA	NA
OG0001530	14.0281620069975	0.228087793538721	1.0570155927068	NA	NA
OG0001536	4.91896589855757	0.221104863486247	1.05350047131369	0.138600106783172	NA
OG0001537	1.81674603687965	-0.214928414277273	1.05226863048936	0.154713648417764	NA
OG0001539	0	NA	NA	NA	NA
OG0001541	0	NA	NA	NA	NA
OG0001543	0	NA	NA	NA	NA
OG0001546	0	NA	NA	NA	NA
OG0001551	0	NA	NA	NA	NA
OG0001552	0	NA	NA	NA	NA
OG0001555	0	NA	NA	NA	NA
OG0001560	0	NA	NA	NA	NA
OG0001564	0	NA	NA	NA	NA
OG0001565	15.7693181641978	0.224220210081802	1.05423379140548	NA	NA
OG0001566	0	NA	NA	NA	NA
OG0001571	0	NA	NA	NA	NA
OG0001575	0	NA	NA	NA	NA
OG0001576	0	NA	NA	NA	NA
OG0001578	0.0910919610843995	0.10029884830075	1.01180880519358	0.984022530103486	NA
OG0001581	7.47286529334937	0.224108615940151	1.05509842760813	NA	NA
OG0001585	3.25122621931915	0.0591832181146068	0.988753745321322	0.820751441146366	NA
OG0001586	2.64166687144758	0.214798934683641	1.05007756209033	0.211204664985255	NA
OG0001594	0	NA	NA	NA	NA
OG0001597	0	NA	NA	NA	NA
OG0001602	0	NA	NA	NA	NA
OG0001603	0	NA	NA	NA	NA
OG0001604	0	NA	NA	NA	NA
OG0001605	0	NA	NA	NA	NA
OG0001607	0	NA	NA	NA	NA
OG0001608	0	NA	NA	NA	NA
OG0001609	0	NA	NA	NA	NA
OG0001610	0	NA	NA	NA	NA
OG0001614	38.6820070074695	0.0974856082734785	0.985428222797854	0.74278713671654	0.862775828032288
OG0001615	0	NA	NA	NA	NA
OG0001617	3.46833334313388	-0.218000693080717	1.05430628940686	0.0958588728845626	NA
OG0001618	0	NA	NA	NA	NA
OG0001619	0	NA	NA	NA	NA
OG0001621	0	NA	NA	NA	NA
OG0001623	0	NA	NA	NA	NA
OG0001624	0	NA	NA	NA	NA
OG0001625	0	NA	NA	NA	NA
OG0001626	0	NA	NA	NA	NA
OG0001628	3.46833334313388	-0.218000693080717	1.05430628940686	0.0958588728845626	NA
OG0001630	4.63905235967907	0.220700118355133	1.05327717070974	NA	NA
OG0001633	0.0910919610843995	0.10029884830075	1.01180880519358	0.984022530103486	NA
OG0001640	0	NA	NA	NA	NA
OG0001645	0.0910919610843995	0.10029884830075	1.01180880519358	0.984022530103486	NA
OG0001652	9.96382039113249	-0.22026237670952	1.05585154070443	0.0396231178808448	0.097483328892351
OG0001659	0.126120150119755	-0.158228036909868	1.02576086766651	0.589888291954168	NA
OG0001660	0	NA	NA	NA	NA
OG0001665	0	NA	NA	NA	NA
OG0001673	0	NA	NA	NA	NA
OG0001691	0	NA	NA	NA	NA
OG0001692	12.5544136928269	-0.220516680976516	1.05602769642403	0.03207453321233	0.097483328892351
OG0001693	3.52450792228587	0.102234848662396	0.997999889599229	0.679824039429501	NA
OG0001714	0.962264361916022	-0.223101918770902	1.05258042543001	0.224474655331492	NA
OG0001716	0	NA	NA	NA	NA
OG0001719	13.642654115196	-0.216612054520869	1.05334125229566	NA	NA
OG0001720	0	NA	NA	NA	NA
OG0001723	0.0996382039113249	0.10342274416708	1.01225039010761	0.984022535867913	NA
OG0001736	0	NA	NA	NA	NA
OG0001738	0	NA	NA	NA	NA
OG0001745	0	NA	NA	NA	NA
OG0001746	0.19927640782265	0.139813555390003	1.0190363064572	0.780431481452948	NA
OG0001748	0	NA	NA	NA	NA
OG0001759	0	NA	NA	NA	NA
OG0001760	0	NA	NA	NA	NA
OG0001762	6.27603176376607	-0.219553043267362	1.05536101221281	0.059255521636824	NA
OG0001770	0	NA	NA	NA	NA
OG0001780	0	NA	NA	NA	NA
OG0001781	0	NA	NA	NA	NA
OG0001794	5.01005785964197	0.221259745377493	1.05358263351746	0.1367963217066	NA
OG0001807	0.126120150119755	-0.158228036909868	1.02576086766651	0.589888291954168	NA
OG0001826	13.642654115196	-0.216612054520869	1.05334125229566	NA	NA
OG0001827	0	NA	NA	NA	NA
OG0001829	26.165320471761	0.336615260434244	1.10115318610464	0.0280729429603898	0.097483328892351
OG0001830	0	NA	NA	NA	NA
OG0001831	1.98190476750508	-0.215458271707637	1.05261548736199	0.145459712606524	NA
OG0001832	0	NA	NA	NA	NA
OG0001838	0	NA	NA	NA	NA
OG0001840	0	NA	NA	NA	NA
OG0001846	0.134518296841243	0.122600225476016	1.01504839920103	0.89413551263229	NA
OG0001848	4.294126996261	-0.218664007171099	1.0547550403793	0.080990573031204	NA
OG0001854	0	NA	NA	NA	NA
OG0001855	0	NA	NA	NA	NA
OG0001856	0	NA	NA	NA	NA
OG0001857	38.1245835541439	0.208261664257201	1.02579949000506	0.401244487053425	0.560999236528399
OG0001858	9.27810471935815	0.225715973895773	1.05587657790508	NA	NA
OG0001860	0	NA	NA	NA	NA
OG0001861	7.31496870694578	-0.21982365615038	1.05555022213015	0.0519143974032461	0.097483328892351
OG0001863	0.654803507355122	-0.171488026127232	1.01529075118596	0.445046168490867	NA
OG0001864	10.9602024302457	-0.220374599686805	1.05592911699368	0.0363436707008847	0.097483328892351
OG0001866	0	NA	NA	NA	NA
OG0001867	0	NA	NA	NA	NA
OG0001870	0	NA	NA	NA	NA
OG0001889	0	NA	NA	NA	NA
OG0001892	0	NA	NA	NA	NA
OG0001894	0.316702219010042	0.186699648507174	1.02803932859884	0.619581795457585	NA
OG0001896	0	NA	NA	NA	NA
OG0001898	0	NA	NA	NA	NA
OG0001919	0	NA	NA	NA	NA
OG0001922	0	NA	NA	NA	NA
OG0001923	0	NA	NA	NA	NA
OG0001926	0	NA	NA	NA	NA
OG0001931	10.5666674857903	0.226279416028826	1.05618327996028	NA	NA
OG0001933	0	NA	NA	NA	NA
OG0001936	0	NA	NA	NA	NA
OG0001938	0	NA	NA	NA	NA
OG0001948	0	NA	NA	NA	NA
OG0001952	0	NA	NA	NA	NA
OG0001960	0	NA	NA	NA	NA
OG0001961	0	NA	NA	NA	NA
OG0001962	0	NA	NA	NA	NA
OG0001963	0	NA	NA	NA	NA
OG0001966	0	NA	NA	NA	NA
OG0001968	0	NA	NA	NA	NA
OG0001972	9.96349185946063	-0.219756804203399	1.05568583903464	NA	NA
OG0001976	6.97467427379274	-0.219735330510222	1.05548836898047	0.0542291366023675	0.097483328892351
OG0001982	4.36001161623973	0.22015856208322	1.05298662703778	NA	NA
OG0001984	0	NA	NA	NA	NA
OG0001997	0	NA	NA	NA	NA
OG0001999	0	NA	NA	NA	NA
OG0002000	0	NA	NA	NA	NA
OG0002001	0.0996382039113249	0.10342274416708	1.01225039010761	0.984022535867913	NA
OG0002004	0	NA	NA	NA	NA
OG0002008	0	NA	NA	NA	NA
OG0002010	9.45901125898161	-0.220202569286246	1.05581024410185	NA	NA
OG0002011	15.5970658282687	-0.0341043726456259	0.984952710617132	NA	NA
OG0002014	0	NA	NA	NA	NA
OG0002015	0	NA	NA	NA	NA
OG0002027	9.58216889268795	-0.220217563338241	1.05582059169952	0.0409768703354567	0.097483328892351
OG0002029	1.63965529951919	0.207976643465554	1.04636667342457	0.28335602960399	NA
OG0002041	0	NA	NA	NA	NA
OG0002047	3.72716786862278	0.218673630688273	1.05218954414831	NA	NA
OG0002048	19.5301634163723	-0.084431024924019	0.993627737703786	NA	NA
OG0002049	7.87770768991706	-0.219940366125421	1.05562819449484	0.048794754180887	0.097483328892351
OG0002050	2.64852315251485	-0.216982595929249	1.05362309244885	0.117333244314351	NA
OG0002053	0	NA	NA	NA	NA
OG0002069	0	NA	NA	NA	NA
OG0002071	0	NA	NA	NA	NA
OG0002080	0	NA	NA	NA	NA
OG0002081	3.46833334313388	-0.218000693080717	1.05430628940686	0.0958588728845626	NA
OG0002082	12.0317892241471	0.0565127379060777	0.987239719205534	NA	NA
OG0002083	0	NA	NA	NA	NA
OG0002086	0	NA	NA	NA	NA
OG0002087	0	NA	NA	NA	NA
OG0002088	0	NA	NA	NA	NA
OG0002091	0	NA	NA	NA	NA
OG0002095	0	NA	NA	NA	NA
OG0002119	0	NA	NA	NA	NA
OG0002120	0	NA	NA	NA	NA
OG0002121	0	NA	NA	NA	NA
OG0002122	0	NA	NA	NA	NA
OG0002124	42.560519294771	-0.217129327895607	1.05368782557678	NA	NA
OG0002125	6.46752923699236	0.223290658028111	1.05464190092252	NA	NA
OG0002132	0	NA	NA	NA	NA
OG0002134	0	NA	NA	NA	NA
OG0002149	0.0996382039113249	0.10342274416708	1.01225039010761	0.984022535867913	NA
OG0002156	0	NA	NA	NA	NA
OG0002162	0	NA	NA	NA	NA
OG0002163	0	NA	NA	NA	NA
OG0002164	5.78055557188981	-0.219386605568511	1.05524734924955	0.0634971671089307	NA
OG0002167	0	NA	NA	NA	NA
OG0002170	0	NA	NA	NA	NA
OG0002174	3.15300375299387	-0.217687248788219	1.0540944874373	0.102885455361201	NA
OG0002176	16.9744765096316	0.0291098864915482	0.984022764795784	0.924329916322971	0.96927750395235
OG0002178	25.150521494402	-0.233336804541177	1.03134974679559	NA	NA
OG0002203	0	NA	NA	NA	NA
OG0002205	0	NA	NA	NA	NA
OG0002206	0	NA	NA	NA	NA
OG0002214	0	NA	NA	NA	NA
OG0002225	0	NA	NA	NA	NA
OG0002226	0	NA	NA	NA	NA
OG0002235	0	NA	NA	NA	NA
OG0002239	0	NA	NA	NA	NA
OG0002243	0	NA	NA	NA	NA
OG0002244	1.09602024302457	0.200234322941344	1.04229171312766	0.356673904301122	NA
OG0002245	0	NA	NA	NA	NA
OG0002246	13.7897662166742	0.227991448387493	1.05697107779323	NA	NA
OG0002248	0	NA	NA	NA	NA
OG0002250	0	NA	NA	NA	NA
OG0002257	0	NA	NA	NA	NA
OG0002264	0	NA	NA	NA	NA
OG0002265	0	NA	NA	NA	NA
OG0002273	0.0910919610843995	0.10029884830075	1.01180880519358	0.984022530103486	NA
OG0002278	0	NA	NA	NA	NA
OG0002281	13.0635317200376	-0.22056354630446	1.05605822482535	NA	NA
OG0002283	0.19927640782265	-0.170026007873088	1.02989941312893	0.589888291954168	NA
OG0002284	0	NA	NA	NA	NA
OG0002285	0	NA	NA	NA	NA
OG0002290	0	NA	NA	NA	NA
OG0002291	0	NA	NA	NA	NA
OG0002307	0	NA	NA	NA	NA
OG0002308	0	NA	NA	NA	NA
OG0002316	0	NA	NA	NA	NA
OG0002318	0	NA	NA	NA	NA
OG0002323	0	NA	NA	NA	NA
OG0002325	0	NA	NA	NA	NA
OG0002358	0	NA	NA	NA	NA
OG0002360	0	NA	NA	NA	NA
OG0002361	0	NA	NA	NA	NA
OG0002362	0	NA	NA	NA	NA
OG0002364	0	NA	NA	NA	NA
OG0002366	0	NA	NA	NA	NA
OG0002371	0	NA	NA	NA	NA
OG0002373	0	NA	NA	NA	NA
OG0002375	2.00402314385679	0.211088183791609	1.04805487766375	0.251164286790259	NA
OG0002391	0	NA	NA	NA	NA
OG0002409	0.3985528156453	-0.19334040166065	1.0398609560713	0.401475022141567	NA
OG0002411	0	NA	NA	NA	NA
OG0002412	0	NA	NA	NA	NA
OG0002413	0	NA	NA	NA	NA
OG0002414	0	NA	NA	NA	NA
OG0002420	0	NA	NA	NA	NA
OG0002421	0	NA	NA	NA	NA
OG0002451	0	NA	NA	NA	NA
OG0002453	0	NA	NA	NA	NA
OG0002457	10.0746825681508	-0.220278386010582	1.05586262263036	0.0391941111337565	0.097483328892351
OG0002461	0.19927640782265	-0.170026007873088	1.02989941312893	0.589888291954168	NA
OG0002462	7.00589660403506	0.224142057335808	1.05503815962943	NA	NA
OG0002464	0.595114395787594	-0.131193969863831	1.01003028216111	0.514889665605596	NA
OG0002470	0	NA	NA	NA	NA
OG0002492	3.06307629378283	0.164365674503568	1.02168183553783	0.43059290836301	NA
OG0002496	0	NA	NA	NA	NA
OG0002532	6.3768450503248	-0.219577319426857	1.05537771703597	0.0585406498608751	NA
OG0002533	0	NA	NA	NA	NA
OG0002535	0	NA	NA	NA	NA
OG0002536	0	NA	NA	NA	NA
OG0002538	0	NA	NA	NA	NA
OG0002543	0.504480600479019	-0.200301181137523	1.04349078295757	0.344220364255359	NA
OG0002545	0.0348800929299179	0.0690541225605057	1.00918236957302	0.928593260528065	NA
OG0002546	0	NA	NA	NA	NA
OG0002547	0	NA	NA	NA	NA
OG0002549	0	NA	NA	NA	NA
OG0002551	0	NA	NA	NA	NA
OG0002556	0	NA	NA	NA	NA
OG0002557	0.290368368907049	0.157538422045119	1.0242187905631	0.672703826502825	NA
OG0002560	0	NA	NA	NA	NA
OG0002594	0	NA	NA	NA	NA
OG0002595	0	NA	NA	NA	NA
OG0002597	0	NA	NA	NA	NA
OG0002598	0	NA	NA	NA	NA
OG0002599	0.0348800929299179	0.0690541225605057	1.00918236957302	0.928593260528065	NA
OG0002600	0	NA	NA	NA	NA
OG0002601	0	NA	NA	NA	NA
OG0002603	0	NA	NA	NA	NA
OG0002604	28.4498520071445	0.0457228481189217	0.985379668179696	NA	NA
OG0002606	0	NA	NA	NA	NA
OG0002608	0	NA	NA	NA	NA
OG0002609	0	NA	NA	NA	NA
OG0002610	0	NA	NA	NA	NA
OG0002611	0.316850315115479	0.0270381326510165	0.986947307656343	0.980574903027634	NA
OG0002615	0	NA	NA	NA	NA
OG0002622	0	NA	NA	NA	NA
OG0002623	0	NA	NA	NA	NA
OG0002625	0	NA	NA	NA	NA
OG0002655	0	NA	NA	NA	NA
OG0002658	0	NA	NA	NA	NA
OG0002662	0	NA	NA	NA	NA
OG0002666	0	NA	NA	NA	NA
OG0002668	0	NA	NA	NA	NA
OG0002669	0	NA	NA	NA	NA
OG0002670	0	NA	NA	NA	NA
OG0002673	0	NA	NA	NA	NA
OG0002674	0	NA	NA	NA	NA
OG0002676	37.231842464777	0.0871123442764228	0.992314875122911	NA	NA
OG0002678	0	NA	NA	NA	NA
OG0002679	0	NA	NA	NA	NA
OG0002681	0	NA	NA	NA	NA
OG0002683	0	NA	NA	NA	NA
OG0002685	1.36637941626599	0.205923955980947	1.04499069675364	0.314966472600509	NA
OG0002688	0	NA	NA	NA	NA
OG0002689	0	NA	NA	NA	NA
OG0002691	8.70229035826308	-0.220090266969886	1.05573294316436	0.0446144984805433	0.097483328892351
OG0002699	0	NA	NA	NA	NA
OG0002723	0	NA	NA	NA	NA
OG0002724	0	NA	NA	NA	NA
OG0002725	0.126120150119755	-0.158228036909868	1.02576086766651	0.589888291954168	NA
OG0002726	0	NA	NA	NA	NA
OG0002730	0.0697601858598357	0.0991883867066245	1.01106487122639	0.972612936145569	NA
OG0002731	2.97285715125761	-0.217430344915145	1.0539227497593	0.107908746085712	NA
OG0002733	0	NA	NA	NA	NA
OG0002734	0	NA	NA	NA	NA
OG0002735	0	NA	NA	NA	NA
OG0002737	4.58699971580564	-0.25606423887647	1.06259267994718	0.104765074016631	NA
OG0002738	0	NA	NA	NA	NA
OG0002759	40.722462494507	0.0476563881750805	0.975592239202938	0.884977361102307	0.962933929759618
OG0002762	0	NA	NA	NA	NA
OG0002771	0	NA	NA	NA	NA
OG0002779	0	NA	NA	NA	NA
OG0002783	9.62690564865733	0.225971311505867	1.05599795163165	NA	NA
OG0002802	15.6558411536633	0.21533350790192	1.04837984310431	NA	NA
OG0002805	6.81048810646676	-0.219704350294708	1.05546716440689	0.0551971331531059	0.0976119816901694
OG0002806	0	NA	NA	NA	NA
OG0002808	0	NA	NA	NA	NA
OG0002809	0	NA	NA	NA	NA
OG0002810	0	NA	NA	NA	NA
OG0002811	5.9782922346795	-0.21944948029148	1.05529020785537	0.0618208177170022	NA
OG0002812	25.035671127951	0.228206873914017	1.05635981822263	NA	NA
OG0002813	0	NA	NA	NA	NA
OG0002814	0	NA	NA	NA	NA
OG0002815	0	NA	NA	NA	NA
OG0002817	0	NA	NA	NA	NA
OG0002822	0	NA	NA	NA	NA
OG0002827	0	NA	NA	NA	NA
OG0002838	0	NA	NA	NA	NA
OG0002843	0.0996382039113249	0.10342274416708	1.01225039010761	0.984022535867913	NA
OG0002876	0	NA	NA	NA	NA
OG0002879	0	NA	NA	NA	NA
OG0002880	0	NA	NA	NA	NA
OG0002881	0.0348800929299179	0.0690541225605057	1.00918236957302	0.928593260528065	NA
OG0002883	0.495476191876269	-0.199182997405813	1.0428888121718	0.351863718321847	NA
OG0002884	0	NA	NA	NA	NA
OG0002885	0	NA	NA	NA	NA
OG0002886	0	NA	NA	NA	NA
OG0002887	0	NA	NA	NA	NA
OG0002889	0	NA	NA	NA	NA
OG0002893	19.378325444399	0.227929943081427	1.05714760372644	NA	NA
OG0002894	0	NA	NA	NA	NA
OG0002906	0	NA	NA	NA	NA
OG0002910	0	NA	NA	NA	NA
OG0002912	0	NA	NA	NA	NA
OG0002935	63.9072705990998	0.234839510368762	1.05990405283738	0.0151123681168471	0.097483328892351
OG0002938	3.80193012936105	0.218871807166865	1.05229624670961	NA	NA
OG0002939	0	NA	NA	NA	NA
OG0002940	0.160852146944235	0.133545830421315	1.01729976677626	0.82720597210145	NA
OG0002943	0	NA	NA	NA	NA
OG0002944	0	NA	NA	NA	NA
OG0002946	3.64367844337598	0.218359105762958	1.05202047482744	0.170782270542943	NA
OG0002948	3.38769893298505	-0.217897911244676	1.0542370753234	0.0978494456416375	NA
OG0002950	0	NA	NA	NA	NA
OG0002953	0	NA	NA	NA	NA
OG0002954	0	NA	NA	NA	NA
OG0002955	0	NA	NA	NA	NA
OG0002956	2.97285715125761	-0.217430344915145	1.0539227497593	0.107908746085712	NA
OG0002966	0	NA	NA	NA	NA
OG0002969	7.4080921687492	-0.227372387323839	1.05806271982479	0.0480468438078304	0.097483328892351
OG0002974	0	NA	NA	NA	NA
OG0003004	0	NA	NA	NA	NA
OG0003031	0	NA	NA	NA	NA
OG0003032	13.9420330222103	0.228311188063232	1.05709014131955	NA	NA
OG0003033	0	NA	NA	NA	NA
OG0003034	0	NA	NA	NA	NA
OG0003035	0.165158730625423	-0.16530166271293	1.02816552920305	0.589888291954168	NA
OG0003037	0	NA	NA	NA	NA
OG0003038	0	NA	NA	NA	NA
OG0003040	2.73275883253198	0.215206219612619	1.05030099721879	0.206640059087925	NA
OG0003041	0	NA	NA	NA	NA
OG0003042	4.58335737992095	-0.218827133239524	1.05486654658534	0.0769870101774355	NA
OG0003044	18.7319823353291	-0.220840350850772	1.05625262834777	NA	NA
OG0003047	3.4444693296638	0.193698712803505	1.03686102660129	0.278017774327892	NA
OG0003048	0	NA	NA	NA	NA
OG0003049	8.64395369806413	-0.0707424991690291	0.989121046236801	0.775224624297737	0.886809986886048
OG0003050	13.1522429162949	0.227714891247569	1.05684347529859	NA	NA
OG0003051	6.90625840012374	0.222632817210446	1.05450906044731	NA	NA
OG0003053	0	NA	NA	NA	NA
OG0003056	0	NA	NA	NA	NA
OG0003058	5.74733979114409	0.222392261055297	1.05417519595045	0.123873240787037	NA
OG0003060	0	NA	NA	NA	NA
OG0003076	0	NA	NA	NA	NA
OG0003080	3.30317461250846	-0.217829886677013	1.05419095027665	0.0995487475985225	NA
OG0003081	0	NA	NA	NA	NA
OG0003082	0	NA	NA	NA	NA
OG0003128	0	NA	NA	NA	NA
OG0003129	0	NA	NA	NA	NA
OG0003130	0	NA	NA	NA	NA
OG0003131	0	NA	NA	NA	NA
OG0003132	0	NA	NA	NA	NA
OG0003133	0.0348800929299179	0.0690541225605057	1.00918236957302	0.928593260528065	NA
OG0003136	0	NA	NA	NA	NA
OG0003140	0	NA	NA	NA	NA
OG0003141	7.435490425834	0.200880058438867	1.04018329721842	NA	NA
OG0003142	0	NA	NA	NA	NA
OG0003143	0.217064015098717	0.145778612791306	1.02056128636692	0.74920309851162	NA
OG0003145	0	NA	NA	NA	NA
OG0003147	0	NA	NA	NA	NA
OG0003148	0	NA	NA	NA	NA
OG0003150	0.126120150119755	-0.158228036909868	1.02576086766651	0.589888291954168	NA
OG0003151	0	NA	NA	NA	NA
OG0003152	0	NA	NA	NA	NA
OG0003153	17.0381328688366	0.229125754948265	1.05749034563474	NA	NA
OG0003154	0	NA	NA	NA	NA
OG0003155	0	NA	NA	NA	NA
OG0003156	0	NA	NA	NA	NA
OG0003157	6.77539786597009	-0.219686528959256	1.05545388075585	0.0555935789758581	0.0976119816901694
OG0003159	0	NA	NA	NA	NA
OG0003160	0	NA	NA	NA	NA
OG0003161	0	NA	NA	NA	NA
OG0003162	7.53838582006347	-0.21986292663812	1.05557738393739	0.0507079469819078	0.097483328892351
OG0003163	0	NA	NA	NA	NA
OG0003164	13.9108038594956	0.295661063537815	1.07504945968736	NA	NA
OG0003165	0	NA	NA	NA	NA
OG0003168	0	NA	NA	NA	NA
OG0003169	0	NA	NA	NA	NA
OG0003170	65.2802512513082	-0.0874535503532413	0.982391548456997	NA	NA
OG0003171	0	NA	NA	NA	NA
OG0003172	0	NA	NA	NA	NA
OG0003173	0	NA	NA	NA	NA
OG0003174	0	NA	NA	NA	NA
OG0003176	0	NA	NA	NA	NA
OG0003177	0	NA	NA	NA	NA
OG0003179	0	NA	NA	NA	NA
OG0003180	0.126120150119755	-0.158228036909868	1.02576086766651	0.589888291954168	NA
OG0003181	0.0697601858598357	0.0991883867066245	1.01106487122639	0.972612936145569	NA
OG0003182	70.9904086147081	0.00436610582104646	0.982641665032342	NA	NA
OG0003183	0	NA	NA	NA	NA
OG0003185	16.0417508297233	0.228543966683659	1.05725576416393	NA	NA
OG0003186	1.63956195155681	-0.21433774777318	1.05188454446216	0.165412284011715	NA
OG0003187	0	NA	NA	NA	NA
OG0003188	8.52214375652683	-0.220059561394107	1.05571171366509	0.0454640306004835	0.097483328892351
OG0003199	0	NA	NA	NA	NA
OG0003205	0	NA	NA	NA	NA
OG0003207	7.31496870694578	-0.21982365615038	1.05555022213015	0.0519143974032461	0.097483328892351
OG0003208	0	NA	NA	NA	NA
OG0003210	11.3150468216865	-0.0730330018657048	0.991203101940862	0.762459114498068	0.878865086177162
OG0003211	0	NA	NA	NA	NA
OG0003212	5.55660962614837	0.22213236246403	1.05403784157655	0.126957159063001	NA
OG0003217	0	NA	NA	NA	NA
OG0003218	0	NA	NA	NA	NA
OG0003225	15.1450069945214	-0.153833736444518	1.01787203904521	0.46587145683354	0.628094553409504
OG0003251	2.91598985963685	-0.217327824150759	1.05385394958429	0.109760773886147	NA
OG0003261	0	NA	NA	NA	NA
OG0003264	0	NA	NA	NA	NA
OG0003266	0	NA	NA	NA	NA
OG0003267	0	NA	NA	NA	NA
OG0003269	0	NA	NA	NA	NA
OG0003271	0	NA	NA	NA	NA
OG0003272	0.298914611733975	0.158602908177844	1.02457981274693	0.665413745787662	NA
OG0003274	0	NA	NA	NA	NA
OG0003275	0	NA	NA	NA	NA
OG0003276	0	NA	NA	NA	NA
OG0003278	0	NA	NA	NA	NA
OG0003282	0	NA	NA	NA	NA
OG0003303	0	NA	NA	NA	NA
OG0003330	0	NA	NA	NA	NA
OG0003355	0	NA	NA	NA	NA
OG0003356	0	NA	NA	NA	NA
OG0003357	0	NA	NA	NA	NA
OG0003358	11.956584469359	0.227244291705587	1.05661223106287	NA	NA
OG0003359	0	NA	NA	NA	NA
OG0003361	0	NA	NA	NA	NA
OG0003362	4.09913824879798	0.219515675526371	1.05264276321488	0.15753759742324	NA
OG0003363	0	NA	NA	NA	NA
OG0003368	0	NA	NA	NA	NA
OG0003369	0	NA	NA	NA	NA
OG0003375	0	NA	NA	NA	NA
OG0003378	5.28333374289517	0.221716194562845	1.05382069971908	0.131677937576438	NA
OG0003382	8.17033272072864	-0.219992604633762	1.05566520531565	0.0472689645338165	0.097483328892351
OG0003394	0	NA	NA	NA	NA
OG0003395	0.165158730625423	-0.16530166271293	1.02816552920305	0.589888291954168	NA
OG0003396	0	NA	NA	NA	NA
OG0003397	165.581995776769	-0.284647862892548	1.0405245770041	0.311133126567604	0.451741366458732
OG0003401	0	NA	NA	NA	NA
OG0003402	0	NA	NA	NA	NA
OG0003403	54.0148573068492	0.147631869108252	0.999213028368037	0.599390865338041	0.760615929365256
OG0003404	17.345473296186	0.131835157652779	0.997453458309037	NA	NA
OG0003408	0	NA	NA	NA	NA
OG0003421	0.19927640782265	-0.170026007873088	1.02989941312893	0.589888291954168	NA
OG0003426	9.08065080862235	-0.220176777654887	1.0557824555952	NA	NA
OG0003447	0	NA	NA	NA	NA
OG0003448	0	NA	NA	NA	NA
OG0003450	0	NA	NA	NA	NA
OG0003451	0	NA	NA	NA	NA
OG0003457	0	NA	NA	NA	NA
OG0003461	0	NA	NA	NA	NA
OG0003467	0	NA	NA	NA	NA
OG0003468	0	NA	NA	NA	NA
OG0003470	0	NA	NA	NA	NA
OG0003481	0	NA	NA	NA	NA
OG0003486	0	NA	NA	NA	NA
OG0003488	0	NA	NA	NA	NA
OG0003494	0	NA	NA	NA	NA
OG0003496	0	NA	NA	NA	NA
OG0003497	0	NA	NA	NA	NA
OG0003499	0	NA	NA	NA	NA
OG0003509	0.126120150119755	-0.158228036909868	1.02576086766651	0.589888291954168	NA
OG0003519	0	NA	NA	NA	NA
OG0003537	0	NA	NA	NA	NA
OG0003568	0.182183922168799	0.136358535530799	1.01813043325659	0.802995887840622	NA
OG0003571	3.6266532518326	0.195336296038798	1.03773831003879	0.269230464581454	NA
OG0003572	0	NA	NA	NA	NA
OG0003574	0	NA	NA	NA	NA
OG0003575	0.0910919610843995	0.10029884830075	1.01180880519358	0.984022530103486	NA
OG0003580	0	NA	NA	NA	NA
OG0003581	7.49921997993234	0.225206509385814	1.05548135923105	NA	NA
OG0003584	0	NA	NA	NA	NA
OG0003591	8.60324186363283	-0.220071800335025	1.05572019290203	0.0451014284369002	0.097483328892351
OG0003592	0	NA	NA	NA	NA
OG0003593	0	NA	NA	NA	NA
OG0003609	6.52257737789464	0.223289854936031	1.054659669873	NA	NA
OG0003614	0	NA	NA	NA	NA
OG0003615	0	NA	NA	NA	NA
OG0003620	0	NA	NA	NA	NA
OG0003621	0	NA	NA	NA	NA
OG0003622	0	NA	NA	NA	NA
OG0003630	0	NA	NA	NA	NA
OG0003644	0	NA	NA	NA	NA
OG0003669	0	NA	NA	NA	NA
OG0003688	0	NA	NA	NA	NA
OG0003693	0	NA	NA	NA	NA
OG0003696	0	NA	NA	NA	NA
OG0003702	0	NA	NA	NA	NA
OG0003706	0.165158730625423	-0.16530166271293	1.02816552920305	0.589888291954168	NA
OG0003713	0	NA	NA	NA	NA
OG0003718	0.0348800929299179	0.0690541225605057	1.00918236957302	0.928593260528065	NA
OG0003723	0	NA	NA	NA	NA
OG0003728	0	NA	NA	NA	NA
OG0003746	0.126120150119755	-0.158228036909868	1.02576086766651	0.589888291954168	NA
OG0003750	0	NA	NA	NA	NA
OG0003754	0	NA	NA	NA	NA
OG0003763	1.15611111437796	-0.211359547781956	1.04998753058642	0.210280391516939	NA
OG0003797	0	NA	NA	NA	NA
OG0003802	9.48543468003308	-0.121543194943149	1.00489025919126	0.595510101864361	0.760615929365256
OG0003805	0	NA	NA	NA	NA
OG0003807	0	NA	NA	NA	NA
OG0003813	0	NA	NA	NA	NA
OG0003816	0	NA	NA	NA	NA
OG0003817	0	NA	NA	NA	NA
OG0003821	0	NA	NA	NA	NA
OG0003850	0	NA	NA	NA	NA
OG0003851	0	NA	NA	NA	NA
OG0003852	11.956584469359	-0.220467724288389	1.05599374420623	0.0335557842173769	0.097483328892351
OG0003871	0	NA	NA	NA	NA
OG0003874	0	NA	NA	NA	NA
OG0003885	0	NA	NA	NA	NA
OG0003905	0	NA	NA	NA	NA
OG0003918	0	NA	NA	NA	NA
OG0003919	0	NA	NA	NA	NA
OG0003926	0	NA	NA	NA	NA
OG0003927	0	NA	NA	NA	NA
OG0003928	0	NA	NA	NA	NA
OG0003929	0	NA	NA	NA	NA
OG0003930	0	NA	NA	NA	NA
OG0003931	0	NA	NA	NA	NA
OG0003932	0	NA	NA	NA	NA
OG0003936	0	NA	NA	NA	NA
OG0003938	0	NA	NA	NA	NA
OG0003941	0	NA	NA	NA	NA
OG0003963	0	NA	NA	NA	NA
OG0003964	0	NA	NA	NA	NA
OG0003967	0	NA	NA	NA	NA
OG0003969	0	NA	NA	NA	NA
OG0003970	0	NA	NA	NA	NA
OG0003974	0	NA	NA	NA	NA
OG0003977	0	NA	NA	NA	NA
OG0003980	0	NA	NA	NA	NA
OG0004014	0	NA	NA	NA	NA
OG0004035	7.9739280614374	0.0978730212899643	0.996040054618611	0.702018090130662	0.834682926060866
OG0004036	0	NA	NA	NA	NA
OG0004047	18.7447791411153	-0.113926258316181	1.00214772266987	0.622465798666621	0.768257176166113
OG0004048	0	NA	NA	NA	NA
OG0004075	0	NA	NA	NA	NA
OG0004077	0.0996382039113249	0.10342274416708	1.01225039010761	0.984022535867913	NA
OG0004079	0	NA	NA	NA	NA
OG0004080	2.31222222875592	-0.216297244361547	1.05316864830985	0.130132371887365	NA
OG0004084	0	NA	NA	NA	NA
OG0004111	0	NA	NA	NA	NA
OG0004116	0	NA	NA	NA	NA
OG0004122	0.234156500752568	-0.11086334783159	1.00658520568269	0.744326263930109	NA
OG0004127	0	NA	NA	NA	NA
OG0004137	0	NA	NA	NA	NA
OG0004145	0	NA	NA	NA	NA
OG0004147	0	NA	NA	NA	NA
OG0004181	0	NA	NA	NA	NA
OG0004197	0	NA	NA	NA	NA
OG0004199	0	NA	NA	NA	NA
OG0004202	0	NA	NA	NA	NA
OG0004203	3.18821863795398	0.216960863918399	1.05126052050207	0.186794819201559	NA
OG0004207	0	NA	NA	NA	NA
OG0004208	0	NA	NA	NA	NA
OG0004223	0.165158730625423	-0.16530166271293	1.02816552920305	0.589888291954168	NA
OG0004224	0.0996382039113249	0.10342274416708	1.01225039010761	0.984022535867913	NA
OG0004225	0	NA	NA	NA	NA
OG0004262	0	NA	NA	NA	NA
OG0004270	0	NA	NA	NA	NA
OG0004274	5.54928660526921	-0.219307732690156	1.05519366338122	0.0655812902284574	NA
OG0004276	0	NA	NA	NA	NA
OG0004292	0	NA	NA	NA	NA
OG0004334	0	NA	NA	NA	NA
OG0004335	0.25224030023951	-0.183602896350686	1.03520085353836	0.484362575163858	NA
OG0004358	24.8447928668498	0.21775691667707	1.04934314157315	NA	NA
OG0004360	3.13420628881418	0.216888507328988	1.05121937800372	NA	NA
OG0004369	0	NA	NA	NA	NA
OG0004371	0	NA	NA	NA	NA
OG0004375	0	NA	NA	NA	NA
OG0004403	0	NA	NA	NA	NA
OG0004430	0	NA	NA	NA	NA
OG0004433	0	NA	NA	NA	NA
OG0004437	0	NA	NA	NA	NA
OG0004447	0	NA	NA	NA	NA
OG0004461	0	NA	NA	NA	NA
OG0004483	0	NA	NA	NA	NA
OG0004487	0	NA	NA	NA	NA
OG0004505	0	NA	NA	NA	NA
OG0004521	0	NA	NA	NA	NA
OG0004532	0	NA	NA	NA	NA
OG0004578	0	NA	NA	NA	NA
OG0004582	0	NA	NA	NA	NA
OG0004586	0	NA	NA	NA	NA
OG0004637	0	NA	NA	NA	NA
OG0004640	15.119558035106	0.25732380380492	1.06563475280552	NA	NA
OG0004644	0	NA	NA	NA	NA
OG0004645	316.113352969282	0.261524741327933	1.0117190500185	0.437872093244366	0.598737775226961
OG0004679	0.291278880745178	-0.186772856636968	1.03665962003109	0.462475586569567	NA
OG0004680	0	NA	NA	NA	NA
OG0004682	0	NA	NA	NA	NA
OG0004683	0	NA	NA	NA	NA
OG0004725	6.10441238479925	-0.219492328110142	1.05531941705948	0.0607395884905619	NA
OG0004731	1.63965529951919	0.207976643465554	1.04636667342457	0.28335602960399	NA
OG0004740	0	NA	NA	NA	NA
OG0004742	0	NA	NA	NA	NA
OG0004750	0	NA	NA	NA	NA
OG0004761	0	NA	NA	NA	NA
OG0004763	0	NA	NA	NA	NA
OG0004764	0	NA	NA	NA	NA
OG0004773	0	NA	NA	NA	NA
OG0004781	0	NA	NA	NA	NA
OG0004784	0	NA	NA	NA	NA
OG0004788	0	NA	NA	NA	NA
OG0004795	3.37040256012278	0.217553750481484	1.05158382867637	0.180000397110765	NA
OG0004796	4.98191019556625	-0.219039064791979	1.05501088028109	0.0719276520476263	NA
OG0004800	5.94571430251523	-0.219445484823181	1.05528741078281	0.0620165571049185	NA
OG0004831	0	NA	NA	NA	NA
OG0004873	0	NA	NA	NA	NA
OG0004874	14.5038172637718	-0.220650960306138	1.05612093729449	NA	NA
OG0004919	0	NA	NA	NA	NA
OG0004924	0	NA	NA	NA	NA
OG0004926	29.916373749362	0.34527450539782	1.10851976476514	0.0106229382707706	0.097483328892351
OG0004928	13.1149149416491	0.226626915211989	1.05647190736081	NA	NA
OG0004933	0	NA	NA	NA	NA
OG0004942	0	NA	NA	NA	NA
OG0004984	0	NA	NA	NA	NA
OG0004990	0	NA	NA	NA	NA
OG0004993	0	NA	NA	NA	NA
OG0005006	0	NA	NA	NA	NA
OG0005009	0	NA	NA	NA	NA
OG0005012	0.0910919610843995	0.10029884830075	1.01180880519358	0.984022530103486	NA
OG0005013	0	NA	NA	NA	NA
OG0005045	0	NA	NA	NA	NA
OG0005053	0	NA	NA	NA	NA
OG0005106	0	NA	NA	NA	NA
OG0005111	0	NA	NA	NA	NA
OG0005122	3.94460474664232	-0.213690213962149	1.05138545439532	0.135230248128166	NA
OG0005166	0.165158730625423	-0.16530166271293	1.02816552920305	0.589888291954168	NA
OG0005168	0	NA	NA	NA	NA
OG0005170	0	NA	NA	NA	NA
OG0005171	0	NA	NA	NA	NA
OG0005175	1.3561499379333	-0.199371038456118	1.04237481774868	0.277673434846269	NA
OG0005189	0.0348800929299179	0.0690541225605057	1.00918236957302	0.928593260528065	NA
OG0005199	0	NA	NA	NA	NA
OG0005208	0	NA	NA	NA	NA
OG0005214	0	NA	NA	NA	NA
OG0005217	0.182183922168799	0.136358535530799	1.01813043325659	0.802995887840622	NA
OG0005219	0.495476191876269	-0.199182997405813	1.0428888121718	0.351863718321847	NA
OG0005220	0	NA	NA	NA	NA
OG0005233	0	NA	NA	NA	NA
OG0005238	0	NA	NA	NA	NA
OG0005239	0	NA	NA	NA	NA
OG0005263	0	NA	NA	NA	NA
OG0005266	0	NA	NA	NA	NA
OG0005293	0	NA	NA	NA	NA
OG0005299	3.18821863795398	0.216960863918399	1.05126052050207	0.186794819201559	NA
OG0005362	0	NA	NA	NA	NA
OG0005377	0	NA	NA	NA	NA
OG0005383	0.0996382039113249	0.10342274416708	1.01225039010761	0.984022535867913	NA
OG0005386	56.044339461657	-0.214607990433501	1.05197723588436	NA	NA
OG0005425	0	NA	NA	NA	NA
OG0005426	0	NA	NA	NA	NA
OG0005437	0	NA	NA	NA	NA
OG0005441	0	NA	NA	NA	NA
OG0005443	0	NA	NA	NA	NA
OG0005448	0	NA	NA	NA	NA
OG0005464	0	NA	NA	NA	NA
OG0005513	0	NA	NA	NA	NA
OG0005559	6.97467427379274	-0.219735330510222	1.05548836898047	0.0542291366023675	0.097483328892351
OG0005576	0	NA	NA	NA	NA
OG0005577	0	NA	NA	NA	NA
OG0005578	0	NA	NA	NA	NA
OG0005656	0	NA	NA	NA	NA
OG0005657	0	NA	NA	NA	NA
OG0005658	0	NA	NA	NA	NA
OG0005711	7.46954080892076	0.224111241159012	1.05509961059049	NA	NA
OG0005744	0	NA	NA	NA	NA
OG0005747	0	NA	NA	NA	NA
OG0005778	0	NA	NA	NA	NA
OG0005789	9.56526757548719	-0.220210521217614	1.05581589254401	0.0411032109172762	0.097483328892351
OG0005794	0	NA	NA	NA	NA
OG0005795	0	NA	NA	NA	NA
OG0005804	0	NA	NA	NA	NA
OG0005827	0.165158730625423	-0.16530166271293	1.02816552920305	0.589888291954168	NA
OG0005858	0	NA	NA	NA	NA
OG0005879	0	NA	NA	NA	NA
OG0005880	0.19927640782265	0.139813555390003	1.0190363064572	0.780431481452948	NA
OG0005881	0	NA	NA	NA	NA
OG0005882	0.360128554766885	-0.0158220432319723	0.984788671130733	0.982844642096758	NA
OG0005905	0	NA	NA	NA	NA
OG0005945	0	NA	NA	NA	NA
OG0005962	0	NA	NA	NA	NA
OG0005963	0	NA	NA	NA	NA
OG0005977	0.125972054014317	0.120346489759506	1.01457647789821	0.894135543249012	NA
OG0005992	0	NA	NA	NA	NA
OG0005995	0	NA	NA	NA	NA
OG0005998	0	NA	NA	NA	NA
OG0006018	0	NA	NA	NA	NA
OG0006021	0	NA	NA	NA	NA
OG0006031	0	NA	NA	NA	NA
OG0006049	3.78625174863035	-0.218272331549273	1.05448985485097	0.0896936612414055	NA
OG0006060	0	NA	NA	NA	NA
OG0006062	0	NA	NA	NA	NA
OG0006069	0	NA	NA	NA	NA
OG0006080	0.165158730625423	-0.16530166271293	1.02816552920305	0.589888291954168	NA
OG0006133	0.0348800929299179	0.0690541225605057	1.00918236957302	0.928593260528065	NA
OG0006139	5.45023811063896	-0.219258552614157	1.05516021497466	0.0666848329898453	NA
OG0006143	0	NA	NA	NA	NA
OG0006204	0	NA	NA	NA	NA
OG0006237	0	NA	NA	NA	NA
OG0006238	0	NA	NA	NA	NA
OG0006239	0	NA	NA	NA	NA
OG0006240	95.1366643563225	-0.218183411728064	1.05440750459807	NA	NA
OG0006241	0	NA	NA	NA	NA
OG0006243	64.9690753859236	0.0618816360163396	0.976252651705234	0.849430153773033	0.936233235180496
OG0006244	0	NA	NA	NA	NA
OG0006245	0	NA	NA	NA	NA
OG0006246	0	NA	NA	NA	NA
OG0006248	9.2067709587421	-0.22016705796582	1.05578582722598	NA	NA
OG0006250	0	NA	NA	NA	NA
OG0006254	0	NA	NA	NA	NA
OG0006255	0	NA	NA	NA	NA
OG0006268	0	NA	NA	NA	NA
OG0006269	3.65748435347289	-0.218198903019767	1.0544400874052	0.0917428074616422	NA
OG0006270	2.31222222875592	-0.216297244361547	1.05316864830985	0.130132371887365	NA
OG0006271	0	NA	NA	NA	NA
OG0006303	0	NA	NA	NA	NA
OG0006314	5.04480600479019	-0.219090616833045	1.05504585487577	0.0709397563290479	NA
OG0006315	8.98905982616195	0.225897728190669	1.05590971553226	NA	NA
OG0006318	11.071096173483	-0.220388908168241	1.05593834254539	0.0359942593653133	0.097483328892351
OG0006327	0	NA	NA	NA	NA
OG0006336	0	NA	NA	NA	NA
OG0006394	0	NA	NA	NA	NA
OG0006410	0	NA	NA	NA	NA
OG0006424	0	NA	NA	NA	NA
OG0006429	0	NA	NA	NA	NA
OG0006441	18.2337913157725	0.229478637925932	1.05764848197328	NA	NA
OG0006445	0	NA	NA	NA	NA
OG0006504	0	NA	NA	NA	NA
OG0006505	0	NA	NA	NA	NA
OG0006598	0	NA	NA	NA	NA
OG0006608	0	NA	NA	NA	NA
OG0006626	11.3238002849697	-0.22041572643188	1.0559571701957	0.0352176664939708	0.097483328892351
OG0006627	0	NA	NA	NA	NA
OG0006628	7.69332915730504	-0.21991321685687	1.05560893081737	0.0496977782989844	0.097483328892351
OG0006629	0	NA	NA	NA	NA
OG0006630	0	NA	NA	NA	NA
OG0006632	9.41762509107782	0.225831947126721	1.05593001268747	NA	NA
OG0006635	0	NA	NA	NA	NA
OG0006637	1.36637941626599	0.205923955980947	1.04499069675364	0.314966472600509	NA
OG0006645	0	NA	NA	NA	NA
OG0006646	0	NA	NA	NA	NA
OG0006674	0.0996382039113249	0.10342274416708	1.01225039010761	0.984022535867913	NA
OG0006675	0	NA	NA	NA	NA
OG0006728	0	NA	NA	NA	NA
OG0006732	0	NA	NA	NA	NA
OG0006736	0	NA	NA	NA	NA
OG0006767	0	NA	NA	NA	NA
OG0006799	0	NA	NA	NA	NA
OG0006836	0	NA	NA	NA	NA
OG0006846	1.45747137735039	0.205956840995514	1.0452821098794	0.303517598481535	NA
OG0006853	0	NA	NA	NA	NA
OG0006903	0	NA	NA	NA	NA
OG0006906	11.7573080615363	-0.220450322245743	1.05598167408361	0.0340794625023066	0.097483328892351
OG0006915	0.0910919610843995	0.10029884830075	1.01180880519358	0.984022530103486	NA
OG0007083	10.1112076803683	0.226267530750629	1.05614106009757	NA	NA
OG0007097	0.0910919610843995	0.10029884830075	1.01180880519358	0.984022530103486	NA
OG0007123	10.0669466351463	0.219470153750672	1.05153366920485	NA	NA
OG0007130	0	NA	NA	NA	NA
OG0007131	0	NA	NA	NA	NA
OG0007132	0.0348800929299179	0.0690541225605057	1.00918236957302	0.928593260528065	NA
OG0007133	0	NA	NA	NA	NA
OG0007134	0	NA	NA	NA	NA
OG0007135	6.52223017181625	-0.225365278063325	1.05730339376591	0.0545364084401092	NA
OG0007136	0	NA	NA	NA	NA
OG0007137	0	NA	NA	NA	NA
OG0007139	0	NA	NA	NA	NA
OG0007140	0	NA	NA	NA	NA
OG0007142	0	NA	NA	NA	NA
OG0007143	9.35402003983792	-0.120609588398563	1.00453931219779	0.599425798638844	0.760615929365256
OG0007144	0	NA	NA	NA	NA
OG0007145	0	NA	NA	NA	NA
OG0007146	0	NA	NA	NA	NA
OG0007148	0	NA	NA	NA	NA
OG0007149	0	NA	NA	NA	NA
OG0007152	1.18419549409719	0.201956983521417	1.04317964125923	0.341367595247255	NA
OG0007153	0	NA	NA	NA	NA
OG0007154	1.94781127570231	0.210670887206381	1.04782850366293	0.255540183552022	NA
OG0007155	0	NA	NA	NA	NA
OG0007156	5.1438514571495	0.250580974768985	1.05787468623724	NA	NA
OG0007158	0.0348800929299179	0.0690541225605057	1.00918236957302	0.928593260528065	NA
OG0007159	0.182183922168799	0.136358535530799	1.01813043325659	0.802995887840622	NA
OG0007160	0	NA	NA	NA	NA
OG0007161	0	NA	NA	NA	NA
OG0007162	0	NA	NA	NA	NA
OG0007163	0	NA	NA	NA	NA
OG0007164	0.165158730625423	-0.16530166271293	1.02816552920305	0.589888291954168	NA
OG0007169	0	NA	NA	NA	NA
OG0007170	0	NA	NA	NA	NA
OG0007172	0	NA	NA	NA	NA
OG0007175	0	NA	NA	NA	NA
OG0007227	3.64367844337598	0.218359105762958	1.05202047482744	0.170782270542943	NA
OG0007228	15.9813582901604	-0.220727250225793	1.05617420533104	NA	NA
OG0007230	0	NA	NA	NA	NA
OG0007231	0	NA	NA	NA	NA
OG0007232	0.508490991949332	-0.151355449307932	1.00783993610982	0.514594992394663	NA
OG0007233	3.53136420335314	-0.218079237429485	1.05436089818509	0.0942849203736514	NA
OG0007234	0	NA	NA	NA	NA
OG0007235	0	NA	NA	NA	NA
OG0007236	0	NA	NA	NA	NA
OG0007237	0	NA	NA	NA	NA
OG0007306	0	NA	NA	NA	NA
OG0007321	0	NA	NA	NA	NA
OG0007352	0	NA	NA	NA	NA
OG0007417	0	NA	NA	NA	NA
OG0007448	113.694516567162	-0.000542116970195494	0.974157670771207	0.979990083082779	0.997479672660998
OG0007453	14.5489875751708	0.0749542349805849	0.990171454637855	NA	NA
OG0007708	0	NA	NA	NA	NA
OG0007709	0	NA	NA	NA	NA
OG0007710	8.45797535482649	-0.217792966448052	1.05414796060786	0.0752213823310126	0.127622794741381
OG0007712	0	NA	NA	NA	NA
OG0007714	0	NA	NA	NA	NA
OG0007715	0	NA	NA	NA	NA
OG0007718	0	NA	NA	NA	NA
OG0007719	0	NA	NA	NA	NA
OG0007720	0	NA	NA	NA	NA
OG0007722	0	NA	NA	NA	NA
OG0007723	0	NA	NA	NA	NA
OG0007724	0	NA	NA	NA	NA
OG0007725	0	NA	NA	NA	NA
OG0007726	0	NA	NA	NA	NA
OG0007727	0	NA	NA	NA	NA
OG0007730	0.25224030023951	-0.183602896350686	1.03520085353836	0.484362575163858	NA
OG0007731	0.19927640782265	-0.170026007873088	1.02989941312893	0.589888291954168	NA
OG0007734	0.0348800929299179	0.0690541225605057	1.00918236957302	0.928593260528065	NA
OG0007759	0	NA	NA	NA	NA
OG0007812	0	NA	NA	NA	NA
OG0007816	0	NA	NA	NA	NA
OG0007818	0	NA	NA	NA	NA
OG0007859	6.27603176376607	-0.219553043267362	1.05536101221281	0.059255521636824	NA
OG0007860	0	NA	NA	NA	NA
OG0007861	8.26302971607949	-0.113362324667995	1.00212604702645	0.62579889184392	0.768257176166113
OG0007862	0.990952383752538	-0.209759343909458	1.04899563203814	0.232281442063146	NA
OG0007863	4.73678197638877	0.220811701688179	1.05333849107677	0.142367893428968	NA
OG0007864	0	NA	NA	NA	NA
OG0007865	11.0656349519033	-0.220389191486684	1.05593856363872	0.0359972427948825	0.097483328892351
OG0008006	27.710141186169	-0.0586038118712147	0.970851237016878	0.83664358778774	0.935801346340361
OG0008046	0	NA	NA	NA	NA
OG0008086	0	NA	NA	NA	NA
OG0008178	0	NA	NA	NA	NA
OG0008207	0	NA	NA	NA	NA
OG0008216	0	NA	NA	NA	NA
OG0008275	0	NA	NA	NA	NA
OG0008328	0	NA	NA	NA	NA
OG0008496	4.18480456427565	-0.218575616444402	1.05469557653481	0.0828385843361366	NA
OG0008498	0	NA	NA	NA	NA
OG0008514	0	NA	NA	NA	NA
OG0008518	0	NA	NA	NA	NA
OG0008519	0	NA	NA	NA	NA
OG0008520	5.77901582685685	-0.219378351307747	1.05524180222765	0.0636046717143389	NA
OG0008683	0	NA	NA	NA	NA
OG0008737	0	NA	NA	NA	NA
OG0008738	0	NA	NA	NA	NA
OG0008739	0.0910919610843995	0.10029884830075	1.01180880519358	0.984022530103486	NA
OG0008740	0	NA	NA	NA	NA
OG0008741	0	NA	NA	NA	NA
OG0008742	0	NA	NA	NA	NA
OG0008743	0	NA	NA	NA	NA
OG0008744	0.0348800929299179	0.0690541225605057	1.00918236957302	0.928593260528065	NA
OG0008748	0	NA	NA	NA	NA
OG0008931	0	NA	NA	NA	NA
OG0008966	0	NA	NA	NA	NA
OG0009236	0	NA	NA	NA	NA
OG0009304	0	NA	NA	NA	NA
OG0009315	0	NA	NA	NA	NA
OG0009354	0	NA	NA	NA	NA
OG0009392	15.942112625812	-0.220724294333882	1.0561721671488	NA	NA
OG0009567	0	NA	NA	NA	NA
OG0009574	0	NA	NA	NA	NA
OG0009627	0	NA	NA	NA	NA
OG0009772	8.07168960766431	-0.219982645434064	1.05565829543454	0.0476621909122033	0.097483328892351
OG0009773	0	NA	NA	NA	NA
OG0009774	93.4404429035367	0.233666041755068	1.05871508198332	NA	NA
OG0009775	0	NA	NA	NA	NA
OG0009776	0	NA	NA	NA	NA
OG0009777	0	NA	NA	NA	NA
OG0009778	8.76816194419659	-0.220093756461159	1.05573534856693	0.0444159990731802	0.097483328892351
OG0009779	0	NA	NA	NA	NA
OG0009780	2.64253969000677	-0.216934271685993	1.05359101901644	0.117912180315592	NA
OG0009781	0	NA	NA	NA	NA
OG0009782	13.8361362052724	-0.220607966279562	1.0560909563311	0.029286862986007	0.097483328892351
OG0009783	0	NA	NA	NA	NA
OG0009784	0.0348800929299179	0.0690541225605057	1.00918236957302	0.928593260528065	NA
OG0009785	0.234156500752568	-0.11086334783159	1.00658520568269	0.744326263930109	NA
OG0009786	7.07612862830619	-0.209173215410748	1.0483864365315	0.15215638310057	0.232076907557435
OG0009787	0.19927640782265	-0.170026007873088	1.02989941312893	0.589888291954168	NA
OG0009788	0	NA	NA	NA	NA
OG0009789	0	NA	NA	NA	NA
OG0009790	22.3930196610073	0.230407691872623	1.05806775748522	NA	NA
OG0009791	0	NA	NA	NA	NA
OG0009793	0	NA	NA	NA	NA
OG0009794	6.20537721654906	-0.0423137824546672	0.986227300577054	0.862010177953903	NA
OG0009795	6.03593344504044	-0.0165285435870229	0.984125479002876	0.941323139618677	NA
OG0010235	0	NA	NA	NA	NA
OG0010257	0.25224030023951	-0.183602896350686	1.03520085353836	0.484362575163858	NA
OG0010335	0	NA	NA	NA	NA
OG0010339	0	NA	NA	NA	NA
OG0010396	0	NA	NA	NA	NA
OG0010562	0	NA	NA	NA	NA
OG0010576	16.7927023855709	-0.165282792473272	1.02018814077213	0.440131742054256	0.598737775226961
OG0010724	0	NA	NA	NA	NA
OG0010727	0	NA	NA	NA	NA
OG0010731	0	NA	NA	NA	NA
OG0010736	0	NA	NA	NA	NA
OG0010821	0	NA	NA	NA	NA
OG0011090	0	NA	NA	NA	NA
OG0011149	0.126120150119755	-0.158228036909868	1.02576086766651	0.589888291954168	NA
OG0011195	0	NA	NA	NA	NA
OG0011197	0	NA	NA	NA	NA
OG0011198	0	NA	NA	NA	NA
OG0011199	0	NA	NA	NA	NA
OG0011200	0	NA	NA	NA	NA
OG0011201	0	NA	NA	NA	NA
OG0011202	0	NA	NA	NA	NA
OG0011203	0	NA	NA	NA	NA
OG0011204	0	NA	NA	NA	NA
OG0011205	0	NA	NA	NA	NA
OG0011206	0	NA	NA	NA	NA
OG0011207	0	NA	NA	NA	NA
OG0011208	0	NA	NA	NA	NA
OG0011209	0.25224030023951	-0.183602896350686	1.03520085353836	0.484362575163858	NA
OG0011210	0	NA	NA	NA	NA
OG0011211	3.91253281719865	-0.181379590848004	1.03178827877838	0.338272998475758	NA
OG0011212	0	NA	NA	NA	NA
OG0011213	0	NA	NA	NA	NA
OG0011214	0	NA	NA	NA	NA
OG0011215	0	NA	NA	NA	NA
OG0011216	0	NA	NA	NA	NA
OG0011217	0	NA	NA	NA	NA
OG0011218	0	NA	NA	NA	NA
OG0011219	0	NA	NA	NA	NA
OG0011220	0.126120150119755	-0.158228036909868	1.02576086766651	0.589888291954168	NA
OG0011221	0	NA	NA	NA	NA
OG0011222	0	NA	NA	NA	NA
OG0011223	2.81875760880805	-0.0564836907435997	0.988898574061612	0.818593758260808	NA
OG0011224	0	NA	NA	NA	NA
OG0011225	0	NA	NA	NA	NA
OG0011226	0	NA	NA	NA	NA
OG0011227	0	NA	NA	NA	NA
OG0011228	0.165158730625423	-0.16530166271293	1.02816552920305	0.589888291954168	NA
OG0011229	0	NA	NA	NA	NA
OG0011681	15.3849647103951	-0.0879731579280175	0.994597082028166	0.712581529689946	0.840623523306108
OG0011703	0	NA	NA	NA	NA
OG0011919	5.71444533589464	-0.219370740682398	1.05523649271098	0.0640047576850536	NA
OG0012626	0	NA	NA	NA	NA
OG0012786	0	NA	NA	NA	NA
OG0012822	0	NA	NA	NA	NA
OG0012831	0	NA	NA	NA	NA
OG0012837	0	NA	NA	NA	NA
OG0012847	0	NA	NA	NA	NA
OG0012989	0	NA	NA	NA	NA
OG0012996	0	NA	NA	NA	NA
OG0012997	4.3840809720983	-0.218708739634731	1.0547854054008	0.079802168840032	NA
OG0012998	0	NA	NA	NA	NA
OG0012999	0	NA	NA	NA	NA
OG0013001	0	NA	NA	NA	NA
OG0013110	0.495476191876269	-0.199182997405813	1.0428888121718	0.351863718321847	NA
OG0013152	0	NA	NA	NA	NA
OG0013308	0	NA	NA	NA	NA
OG0013309	0	NA	NA	NA	NA
OG0013310	0	NA	NA	NA	NA
OG0013311	0	NA	NA	NA	NA
OG0013312	0.126120150119755	-0.158228036909868	1.02576086766651	0.589888291954168	NA
OG0013313	0	NA	NA	NA	NA
OG0013315	0	NA	NA	NA	NA
OG0013316	7.65172473108955	0.224335505304348	1.05520219398103	NA	NA
OG0013317	0	NA	NA	NA	NA
OG0013318	0	NA	NA	NA	NA
OG0013319	0	NA	NA	NA	NA
OG0013320	0	NA	NA	NA	NA
OG0013321	0	NA	NA	NA	NA
OG0013322	4.3840809720983	-0.218708739634731	1.0547854054008	0.079802168840032	NA
OG0013323	0	NA	NA	NA	NA
OG0013324	0	NA	NA	NA	NA
OG0013325	0	NA	NA	NA	NA
OG0013326	0	NA	NA	NA	NA
OG0013327	0	NA	NA	NA	NA
OG0013328	0	NA	NA	NA	NA
OG0013329	0	NA	NA	NA	NA
OG0013330	0.0996382039113249	0.10342274416708	1.01225039010761	0.984022535867913	NA
OG0013331	0.165158730625423	-0.16530166271293	1.02816552920305	0.589888291954168	NA
[truncated: 179 more rows]
