# Supplementary material for: Genome-resolved metatranscriptomics reveals conserved root colonization determinants in a synthetic microbiota
Source: Nat Commun. 2023 Dec 13;14:8274. doi: 10.1038/s41467-023-43688-z (PMC10719396; doi:10.1038/s41467-023-43688-z)
Supplement: Supplementary file 11 — Source Data [file 41467_2023_43688_MOESM11_ESM.zip › Source Data/Main_figures/figure5/Root569OG_deseq.csv]

	baseMean	log2FoldChange	lfcSE	pvalue	padj
OG0000000	1955.82183099928	0.817133678014824	0.739644694904053	0.139851112754265	0.266325162549426
OG0000001	3260.55772033658	0.62531985387743	0.789186872991061	0.259649291128843	0.428617045908669
OG0000002	2574.00540191674	0.0829533811118365	0.68113883332029	0.877396349120586	0.912103483183901
OG0000003	2252.73846520431	0.161869909768101	0.712932958715012	0.760604977310244	0.816531813877174
OG0000004	2090.39340868237	1.36681436571209	0.989946654654786	0.0391273144306266	0.0948584707783086
OG0000005	2331.56138028442	0.360289565898903	0.656509866523603	0.490783978217163	0.602819709816562
OG0000006	941.222323730988	-0.0125343713791462	0.658342002859009	0.97426489808428	0.978734003121364
OG0000007	1799.39396026756	0.298125692541801	0.674233470133557	0.561062267958228	0.654399140426138
OG0000008	1034.89560738587	-0.48813502913282	0.701841628146412	0.347415650292656	0.500263281603336
OG0000009	180.809822110797	0.072731092130092	0.677901102063337	0.891712390996415	0.925521391602914
OG0000010	2252.71305485499	1.02961592933175	1.11368593726323	0.0983405044081729	0.198799111988214
OG0000011	941.242427669973	0.691954260305128	0.952510672787113	0.218253538945789	0.378344525296526
OG0000012	2479.29726358452	0.982721229975437	0.91040286552366	0.106967387347372	0.214916126872243
OG0000013	14.744137184351	-0.113502876622373	0.886558616240398	0.784778323284076	NA
OG0000014	1610.11507293803	-0.544476602909303	0.690082402123591	0.296345942331244	0.460281995535763
OG0000015	6.37372869012784	-0.177374729425146	0.913789489648992	0.718886762539449	NA
OG0000016	588.747466209351	-0.509072853549166	0.685064417753767	0.326977574200522	0.488236968749415
OG0000017	971.933421900102	0.571585952289163	0.843913781504879	0.30300217337152	0.467306168791288
OG0000018	1852.91485126264	0.892791733840186	0.854482446935605	0.132770874343154	0.256560189539565
OG0000019	111.743250610355	-0.477288286089453	0.939831826640761	0.333064330623854	NA
OG0000020	4139.01728537238	1.02119008588319	0.820965036170377	0.0848061839311002	0.175765497926602
OG0000021	651.166673164922	1.23534585483829	1.13597975688046	0.0622295507773321	0.136282716202357
OG0000022	176.756475983818	0.118328544802807	0.699268144106489	0.823297619739108	0.86683739770608
OG0000023	167.719198962161	-0.466277475695147	0.712793693514281	0.368477175684867	0.512198655798058
OG0000024	37.1726161444359	-0.105234648847637	0.788501861168963	0.833673086167271	NA
OG0000025	1131.51805779318	0.287923779143951	0.816461991316049	0.582924825401174	0.671897561909774
OG0000026	102.77259237715	-0.775420284572596	0.812831828398565	0.164528840771081	NA
OG0000027	1639.92756116962	1.05603295398845	1.08577236855488	0.0923348021678979	0.188777128696025
OG0000028	48.3446055489351	0.173484255213237	0.739233306944518	0.743349559607182	NA
OG0000029	1650.01715333965	0.417510632553387	0.668156705740227	0.416760841598706	0.554082088370951
OG0000030	136.852908603686	-0.498746782756411	0.714668591276461	0.341283136863033	NA
OG0000031	197.217138183614	-0.875304139280283	0.788035644258681	0.121890964631639	0.239767556176607
OG0000032	209.12696602648	-0.0221417531478433	0.671695575444389	0.960204592692622	0.971693416224667
OG0000033	734.148456629666	0.899892564297477	1.1539926756707	0.122838464426269	0.240910063068831
OG0000034	210.646245636078	-0.0499075232237211	0.67465840036735	0.91679832841433	0.939682530059617
OG0000035	40.5575834221723	0.469728850359314	0.846310865992602	0.388431748161163	NA
OG0000036	55.1285881337646	0.604631723996271	0.806698520596226	0.27871743998666	NA
OG0000037	88.7991399648598	-0.26160578347992	0.727308644784859	0.604681169322839	NA
OG0000038	396.546089101555	-0.61693198106445	0.719967613104339	0.242123601792268	0.403744178623147
OG0000039	1426.3364480946	-0.50722697526245	0.767811507148313	0.345877154903608	0.500263281603336
OG0000040	2161.07642508441	0.191629853817497	0.677546518420083	0.714800257680042	0.778481038513797
OG0000041	51.185169062923	-0.341387109681759	0.755495961255288	0.516925415307567	NA
OG0000042	63.5943242767451	-0.930549414510027	0.944042786762419	0.11217450716642	NA
OG0000043	688.713772104951	0.566602193535612	0.88898281126414	0.299772271754992	0.463412664807129
OG0000044	464.658005950352	-0.335174317272642	0.754214253002939	0.515856856641585	0.616214463297311
OG0000045	730.556321110884	0.91242381999949	1.03267084363249	0.128210970526165	0.249954325328459
OG0000046	1224.8196519142	0.571765989231538	1.07162536273569	0.233408047801512	0.395229606715448
OG0000047	64.6423793473837	-0.343045799250738	0.731240686632318	0.510784526298191	NA
OG0000048	2534.29407390064	0.148213927387023	0.763770062751448	0.781520368916329	0.833537146717578
OG0000049	417.620644640724	0.24653601777969	0.667106714712599	0.63368116930809	0.715164082665807
OG0000050	224.993038257239	-0.655525386157657	0.746887426417921	0.22027573576052	0.378851199986026
OG0000051	10.4282259911224	-1.0489529354916	1.75242375714089	0.0407355791266232	NA
OG0000052	462.867905299082	0.815566724199873	0.798805367322202	0.153529922905318	0.286560111786347
OG0000053	1995.90945961838	0.0361618708312674	0.69470374727744	0.950651478403851	0.966814951796233
OG0000055	12.8031335512479	-0.148507543128301	0.931606121335302	0.690224696488345	NA
OG0000056	125.380276171481	-0.492698595836537	0.844839144834603	0.346610906728661	NA
OG0000057	49.6432706957774	-1.15908436960906	1.41301806205911	0.0516500806835279	NA
OG0000058	3211.22085482655	-0.152363252853558	0.705734375046165	0.753595197669366	0.811672817708441
OG0000059	78.4231113729363	-0.185253898410026	0.767490637695175	0.717657928052275	NA
OG0000060	78.1419228072477	-0.565554092986534	0.982701103030774	0.261162440971218	NA
OG0000061	3769.22409683737	1.03760318683317	0.944674593816116	0.0918778988228531	0.18863681102067
OG0000062	432.190382770465	1.68458496422871	1.367204370505	0.0251930190231349	0.065390976260934
OG0000063	389.972883456694	-0.385582687623195	0.700273886349988	0.453261343951095	0.581626372999745
OG0000064	854.912680961433	-0.354508056736572	0.653099121142208	0.480927632154547	0.600526266788748
OG0000065	74.729963727149	0.44992423206386	0.856840075458842	0.403410254679419	NA
OG0000066	97.032040896052	-0.446518152703527	0.786883645626019	0.390030231251239	NA
OG0000067	2001.62158034497	-0.382044509418145	0.7047258221713	0.460330918110789	0.58693099478278
OG0000068	689.330399735666	1.31950328927196	1.32901088022925	0.0515659823070153	0.116540715830102
OG0000069	66.8964044006856	0.185381423922333	0.831672897654437	0.718915307233837	NA
OG0000070	886.436208045314	1.42843481883057	1.43267131934543	0.0417248049266336	0.0993231769449213
OG0000071	1159.05352523271	2.00378855384823	1.12807356958153	0.008881633220869	0.0283263739131599
OG0000072	24.7394902188605	0.0093997548199087	0.807073838023233	0.989780192123447	NA
OG0000073	105.533477228742	-0.466881509518863	0.721945506400644	0.37103617107132	NA
OG0000074	845.85323320821	0.584601309414805	0.866803282911958	0.288966503229558	0.459798314842202
OG0000075	44.2910041735719	0.0232177241583821	0.721694771775062	0.967985732469257	NA
OG0000076	529.013272002206	0.744226644244538	0.936906170969273	0.193967808890271	0.348188115958766
OG0000077	975.493031591996	-0.44200229374302	0.804666852556533	0.40064006617731	0.539386318603469
OG0000078	28.5948846572474	0.0107950334708658	0.760282090091314	0.986601534063578	NA
OG0000079	101.473329953065	0.848206813798543	0.978369994199423	0.153115832104669	NA
OG0000080	19.8716455191736	-0.522511001951603	0.910287544128423	0.311721644649039	NA
OG0000081	3570.23864800799	2.68376529392446	1.09874964535599	0.00126350352953757	0.00697581360425363
OG0000082	10.5012782090761	-0.444026385287144	1.03114264117942	0.205189822967585	NA
OG0000083	804.124067842694	2.73562956022956	1.49131808197381	0.0038223644300819	0.0153076748035388
OG0000084	106.124662196205	0.394116410173165	0.786316488982372	0.463166810442581	NA
OG0000085	6.98817032225456	-0.723738409259944	1.32420724991603	0.102434824462911	NA
OG0000086	7.66586113040285	-0.824355822998638	1.42864974617619	0.0780337961409033	NA
OG0000087	63.1189411192397	0.505697113892969	0.915459035307833	0.343911044682875	NA
OG0000088	6.41674839780592	0.201273992793041	0.971603320264814	0.562422009035843	NA
OG0000089	1798.8888531833	1.28098323604518	1.00271204045056	0.0500002679043886	0.114251603396235
OG0000090	120.730474045633	0.134942556075141	0.73767857078795	0.800181311049286	NA
OG0000091	220.161176629975	-0.196712956615569	0.668694747656599	0.692764994376696	0.761114717902156
OG0000092	1239.60743979538	2.28977971548973	1.09567994154164	0.00368457642375335	0.0149430043852219
OG0000093	1499.73781099596	-0.230821233451634	0.631154026572785	0.634612877007862	0.715164082665807
OG0000094	500.702927104458	5.48355469854771	1.66954521552028	NA	NA
OG0000095	674.953376193055	1.18380855366478	0.968655329993104	0.0633558982570613	0.137375660577192
OG0000096	97.8967553333354	-0.539078548874411	0.777857010793614	0.31022599055635	NA
OG0000097	9731.45589430035	1.7574092203071	0.985066662163749	0.0120247968569186	0.0359104160681614
OG0000098	735.065658091108	0.966607171325793	1.14148715636584	0.108985090875686	0.218085384442274
OG0000099	245.751988334394	-0.64967979389035	0.731667276734559	0.225293647713416	0.384462146877181
OG0000100	75.4899761276934	-0.487296451334288	0.941605861457685	0.323610720599851	NA
OG0000101	58.8135912462022	-0.226177900821597	0.725008270732961	0.661360732180989	NA
OG0000102	659.83479352856	1.67638524072223	1.49901956286912	0.0267263016895253	0.0683236584047397
OG0000103	1658.7224310717	3.8815000392242	1.84980602046019	NA	NA
OG0000104	172.52629516658	-0.605258520206783	0.775059190257776	0.258377248255762	0.427591567012685
OG0000105	11.0662635192008	-0.175960931783993	0.913843187530413	0.644932777556741	NA
OG0000106	45.4630185832024	-0.206403912138104	0.86047627149881	0.656028600564222	NA
OG0000107	26.2773121749115	-0.17654998439696	0.895572405335869	0.682947807143226	NA
OG0000108	1462.13007027176	1.73671690555628	1.63017542081237	0.0245868808397231	0.0643568952657293
OG0000109	61.9341984362675	0.00882673222150603	0.712189113037961	0.990984612123716	NA
OG0000110	91.4284847485878	-0.541622103540727	0.780627858678361	0.317856460714811	NA
OG0000111	62.9019098014089	0.0385233630318049	0.733474369714374	0.945508665867299	NA
OG0000112	539.224015780339	0.611231702592994	0.793492663867774	0.268699952344277	0.439143951965647
OG0000113	171.535635398546	-0.22006795991163	0.771141075757192	0.660048312271041	0.732519833044044
OG0000114	341.910746604974	-0.506277355653868	0.744127633931144	0.336939171531308	0.496995339255546
OG0000115	1749.04946470581	3.08066243990626	1.57585933604795	0.00247603973430038	0.0116197007531096
OG0000116	2.95937152459586	0.0829186854265645	0.990085383807591	0.731623486879356	NA
OG0000117	60.0308547064705	-0.815260131803823	1.12802022188119	0.127918047842707	NA
OG0000118	44.9475460939187	-1.0672108923221	1.35309925654479	0.0635020333636762	NA
OG0000119	32.6170803092895	-0.222425578096141	0.775523783635584	0.661551538368015	NA
OG0000120	328.71072867245	0.520333492333783	0.862562755940644	0.335774736288373	0.496855859778065
OG0000121	166.780604662202	-0.166080317161012	0.681286067498384	0.742424605746172	0.803579845099234
OG0000122	12.4067379294168	-0.258441931915928	0.925969381763893	0.512095239290004	NA
OG0000123	689.563886001936	2.79436913201605	1.47599662763424	0.00329468404274626	0.0141932653782264
OG0000124	77.0421004218393	-0.17980140010881	0.76691329417286	0.716197180463143	NA
OG0000125	2018.65509819138	1.88354314538161	0.979503910763236	0.00799356643750966	0.0262249198281509
OG0000127	438.135375681462	-0.404665251937957	0.711209628570624	0.432427161176233	0.564820367580089
OG0000128	961.839122145321	1.31437355563018	1.0561781709555	0.0491119891438348	0.113614707279928
OG0000129	252.19189911894	-0.551046027139656	0.699479919829385	0.291241543393555	0.459798314842202
OG0000130	538.779536754175	2.27444769313183	1.50319383766717	0.00908381746289878	0.02883124673007
OG0000131	2963.794802309	-0.284376133742114	0.79556849519228	0.570570576725128	0.661137334935466
OG0000132	151.624739011238	-0.057508535631458	0.668553781526108	0.903398216740571	NA
OG0000133	2606.56349895093	2.93394671334391	1.12166373273342	0.000664151987264736	0.00440755409730234
OG0000134	136.393606138612	-0.416874026897297	0.712391829053472	0.425955136142388	NA
OG0000135	3059.29538478004	2.79732226503193	1.0572040571277	0.000672276890054481	0.00441685916765794
OG0000136	4827.91725387741	0.52651378334653	0.782519338395882	0.345763101068324	0.500263281603336
OG0000137	796.75843601752	-0.74105684026252	0.843743637319577	0.183629621922572	0.333272545865
OG0000138	266.892669010925	0.0551530032650943	0.768614142627207	0.919804995225745	0.941295766142234
OG0000139	832.706130484145	1.24321915446941	1.11690992929771	0.0597138197003005	0.132540471429383
OG0000140	35.1828611383908	-0.218906093476158	0.794914712141643	0.671156820607141	NA
OG0000141	42.9250024263425	-0.170654479619518	0.748447853566834	0.730566301139775	NA
OG0000142	147.231691174278	-0.565020504048328	0.755062282224269	0.288095582993412	NA
OG0000143	779.452718741059	0.624236287551532	0.973653862458389	0.246840618213214	0.410567813078687
OG0000144	137.732611481245	-0.412500763732532	0.911621646016557	0.397980307724327	NA
OG0000146	184.508694088885	0.465983298910553	0.75368931198652	0.389026859939687	0.528079849133005
OG0000149	81.6349041966017	-0.328947532440641	0.742057111413081	0.530044774300747	NA
OG0000150	8.37951047444996	0.0181088418998403	0.91232993669521	0.973266201817155	NA
OG0000151	1575.1065933539	1.92385805698827	1.14663370936055	0.0112326455069193	0.033697936520758
OG0000152	956.216191400939	0.98710266665122	1.07980343271267	0.109208662833346	0.218085384442274
OG0000153	10.285451812299	-1.09859959985165	1.82902162419539	0.0387993364195179	NA
OG0000155	138.118860610945	-0.28723137309201	0.675572404443488	0.571707273781686	NA
OG0000156	24.3781472212086	-0.250560004327231	0.890143226855863	0.573931725209809	NA
OG0000157	130.699106451907	-0.447298768312539	0.929907270831141	0.360490134574557	NA
OG0000158	90.3464988468787	-0.0165921369038408	0.759318448000434	0.968422490224791	NA
OG0000159	93.6055434422353	-0.108702771393029	0.84416764499845	0.811520455067917	NA
OG0000160	40.8500156284284	-0.311337110280111	0.768336851509613	0.551883735605598	NA
OG0000161	22.2020572847757	-0.695957917666042	1.11054755515668	0.13528181282022	NA
OG0000162	81.5471025225948	0.0249365698309488	0.696318295086498	0.963957832275529	NA
OG0000163	27.60377557274	0.679072692648218	1.08879671242735	NA	NA
OG0000164	32.822861284533	0.18815029031013	0.833089465860439	0.714642519599739	NA
OG0000165	184.958430029563	-0.48867652517859	0.748239010795462	0.350574454367013	0.501364004874458
OG0000166	1906.14740262462	-0.120295458102159	0.71406776520578	0.813107112357554	0.858860728004683
OG0000167	62.511515214176	-0.269314468072138	0.725085651526053	0.599341893501351	NA
OG0000169	293.430027528924	-0.562062843267498	0.753426352654537	0.290809762405902	0.459798314842202
OG0000170	1686.98332248051	0.391888812399997	0.744494352785848	0.4654088730953	0.589892277791883
OG0000171	983.909346752331	1.19075093505934	1.13528927022676	0.0680185814822643	0.145564195549992
OG0000172	226.507974290893	-0.212487038119751	0.662752349467399	0.670041242611192	0.741106222888136
OG0000174	26.1977043775029	-0.0261186099602834	0.859819107336231	0.948518036254585	NA
OG0000175	6.19122700685895	-0.631030358177041	1.24219938090675	0.137502535591985	NA
OG0000176	908.649496252741	1.78103703776111	1.50883801254049	0.0222446588994042	0.0594095158410918
OG0000177	26.8892054366069	-0.158059413976105	0.87191799450124	0.721085128820424	NA
OG0000178	143.730846392837	-0.17802207498566	0.678620654239791	0.72154364898219	NA
OG0000179	763.573977264679	2.04853618087981	1.19070414327177	0.00915232738453129	0.0289090340944089
OG0000181	84.1034340434501	-0.225894156558128	0.861154271607728	0.630187872057435	NA
OG0000182	483.048860620247	0.485030152123589	0.786496044937697	0.370160556940377	0.512198655798058
OG0000183	846.857222720053	0.58390548841151	0.843190809673369	0.291991205106346	0.459798314842202
OG0000184	3.07670940503745	-0.235207304986308	1.04086895062106	0.522576464134246	NA
OG0000185	583.895282756443	3.34569631161885	1.37978964697105	0.000791632423091619	0.00489992460554151
OG0000186	21.389909692391	-0.341726369537011	0.942080577292543	0.431106258354444	NA
OG0000187	0.532876646107432	-0.106423920224232	1.01552944290718	0.896505972946024	NA
OG0000188	190.708209100491	-0.615304605974995	0.75055439380388	0.248339860422263	0.412018404791482
OG0000189	79.1338445086	0.0776932321435449	0.703119186127169	0.884661426928763	NA
OG0000190	29.6004651646027	-0.185143319534908	0.85941817101085	0.684698038457391	NA
OG0000191	22.3906481169763	0.0284517067241106	0.86106773407168	0.954332634168181	NA
OG0000192	18.6193542349721	-0.261172553891462	0.9159435987095	0.541445885718735	NA
OG0000193	60.7807794986976	-0.040463820045492	0.762490372612877	0.932008955494154	NA
OG0000194	64.3401437359881	-0.19786447054699	0.735605581656602	0.701850583840455	NA
OG0000196	2244.63471694306	2.05040958883826	1.1702746243105	0.00866432248547095	0.027904215063502
OG0000197	1.53341372563586	-0.102511554985723	1.00042425756152	0.93242554765322	NA
OG0000198	1.09535755033194	-0.132991938259354	1.01968529206526	0.89036246918166	NA
OG0000199	348.485963446421	-0.221429304420564	0.652020326472201	0.657573896881108	0.73100854526377
OG0000200	135.104141418141	0.129913329430493	0.677213168908466	0.803994926168631	NA
OG0000201	5393.69767008543	-0.0146760222052661	0.738584090340688	0.971633820987782	0.977585636124001
OG0000202	36.9388035521014	-0.249638285551176	0.878073595240922	0.586427536050999	NA
OG0000204	49.2914023359177	-0.375161402113014	0.90287361085918	0.432010043809197	NA
OG0000205	110.835703162781	-0.702629779102938	0.999580594780791	0.193556913254467	NA
OG0000206	766.486145007082	1.33244016567845	1.24073388078949	0.0502377221390062	0.114251603396235
OG0000207	1493.50712897057	3.06641772820815	1.87434435977863	0.00386769256832182	0.0153076748035388
OG0000208	117.438174660384	-0.188832357313084	0.687783056446872	0.709204347214832	NA
OG0000209	250.993285041551	-0.372958581750778	0.905875704696548	0.439173241524076	0.56910615321759
OG0000210	283.90065860004	-0.248467576628295	0.871640362195619	0.59665534091607	0.681743580838013
OG0000211	40.9855483700988	-0.683099461783141	1.07106741356097	0.174409004556898	NA
OG0000212	56.5737789380545	0.134629831324838	0.719012707376425	0.799942459922735	NA
OG0000213	801.028743062003	-0.573404481903749	0.892594545923315	0.28301120941818	0.452404780018842
OG0000214	32.0195267830404	0.413077860883224	0.840086406862852	0.4441183444447	NA
OG0000215	5.08845733370315	-0.0797758143058577	0.967041564853648	0.790167708590034	NA
OG0000216	1400.52188692715	5.02146599119759	1.28555614115851	4.17948268929642e-06	9.53105903187389e-05
OG0000217	827.944741455386	3.16143647619685	1.72791548023815	0.00275854429711999	0.01258585835561
OG0000218	61.6439053651005	-0.067715603203726	0.717255898485962	0.890239690293056	NA
OG0000219	8.69404365134114	-0.393590731347596	1.014009843027	0.280599854097032	NA
OG0000220	236.289787555451	-0.214989802644847	0.657812896408681	0.666303026468422	0.738214314316616
OG0000221	734.34751689872	4.32008956772031	1.98380873318655	NA	NA
OG0000222	22.5792796689705	-0.0496492775616132	0.802375501002187	0.916222804763806	NA
OG0000223	59.6440892398696	-0.3331224375852	0.889339221357583	0.484072415740913	NA
OG0000224	19.9147213493593	-0.144067183318069	0.89540675960573	0.733302100025221	NA
OG0000225	18.3130912277954	-0.541208578298313	1.02379223235848	0.216225343704979	NA
OG0000226	938.142540926681	1.57418603837998	1.63763805381273	0.031628558189532	0.0793128348493225
OG0000227	781.386056034151	4.25777920568535	1.77747457214345	NA	NA
OG0000228	41.8351694457047	-0.271170519473017	0.893822968094295	0.549848064304259	NA
OG0000229	1086.38827386468	2.88869943626829	1.20475017443738	0.00116275902513607	0.00658562654753789
OG0000230	1.52899953396668	-0.145425588098718	1.02248686859507	0.793127089033462	NA
OG0000231	517.100057239656	2.49244845834865	1.51489672749722	0.00616140623953946	0.0213054942072496
OG0000232	1460.00515694295	5.75629083637303	1.42022762789095	1.96834995498804e-06	5.38835800177976e-05
OG0000233	21.9039639491997	0.20047342680292	0.826996142944952	0.699442348080554	NA
OG0000234	281.09632700373	-0.252351293360501	0.651106922604928	0.61142649878254	0.691406557143079
OG0000235	12.2773556911186	-0.231412531441931	0.945254325163997	0.558596619889413	NA
OG0000236	276.540994093346	0.419862561947717	0.778490429081997	0.432174817847752	0.564820367580089
OG0000237	2.73295729570452	-0.315076900330923	1.05905869388142	0.470410168223893	NA
OG0000238	1425.08159907838	1.74091844617337	1.18710108917697	0.0189778203021381	0.0523883526827929
OG0000240	720.33192847712	-0.153165252676129	0.654877988125164	0.756424530279578	0.813373021920921
OG0000241	0	NA	NA	NA	NA
OG0000242	22.2116528067271	-0.328298078734634	0.936160889513626	0.446670389444826	NA
OG0000243	48.9847511101111	-0.303014007800184	0.756248141287319	0.561318234270176	NA
OG0000244	213.459398404434	0.238212132265683	0.682976669438697	0.647907104492686	0.725170302643432
OG0000245	223.762130471933	-0.329132652123832	0.682954143274906	0.518602786768541	0.618370292027099
OG0000246	815.344959247625	0.326990963655643	0.926184978188488	0.494127887063692	0.605675413807548
OG0000247	109.436385354641	-0.712861565271343	0.938043185663271	0.195098403067556	NA
OG0000248	60.4211552046446	-0.418573137482819	0.777251806092977	0.429324211354535	NA
OG0000249	1369.35588164861	3.64662100109572	1.67538003796942	NA	NA
OG0000250	13.1871224341369	0.286130867341925	0.863564597465701	0.576200500374964	NA
OG0000251	61.3374175329086	0.395727639304362	0.788983796387957	0.463779499182242	NA
OG0000253	761.159578404332	1.13687341135476	1.14570306609427	0.0764375690429555	0.161477436852803
OG0000254	2883.90591922926	4.69558611285149	0.873648929586635	4.62670117944353e-09	5.84998052647933e-07
OG0000255	1001.82961684713	2.8490119386848	1.46218065735909	0.00289745596595858	0.012862355200235
OG0000256	52.6188732494332	-0.0312184848532801	0.726873219650807	0.946896064766923	NA
OG0000257	2.64736403440394	-0.214879637921951	1.03539161813025	0.580289898339144	NA
OG0000258	197.961909645821	0.231150684758019	0.68304133112653	0.656975852278514	0.73100854526377
OG0000259	1106.75136990429	1.25112472882615	1.14661896146133	0.0608725859476144	0.133756819289574
OG0000260	585.968805034769	-0.371231863486562	0.914820030998718	0.436272696194735	0.56723015885509
OG0000261	40.5931655126396	-0.15552400505825	0.732949801443359	0.760145788898799	NA
OG0000263	202.041022511606	-0.127689344481253	0.653303581358228	0.794703066817696	0.844854231228522
OG0000264	53.2451273047976	-0.43937120884852	0.93591369850072	0.360523778366765	NA
OG0000265	60.4520257694568	0.494304080177261	0.85095031845917	0.365981976576471	NA
OG0000266	38.3870369883805	-0.0334297330092948	0.752674437236098	0.943264911366108	NA
OG0000267	4.17459016057441	-0.369575320628687	1.08451812084222	0.330412936546543	NA
OG0000268	7.36421895956989	-0.237721182638371	0.965808503172317	0.442677991885856	NA
OG0000269	16.2524828678127	0.165905319706981	0.867403588828004	0.738557956793443	NA
OG0000270	27.5140235668733	0.252712103451774	0.858146762412636	0.619788568398304	NA
OG0000271	2576.68157336187	1.05145474877375	0.962790386019064	0.089728378348457	0.184801080172214
OG0000272	31.5499588395643	-0.0274577001042391	0.849645116712317	0.946779421855637	NA
OG0000273	34.6969244286492	0.126622952632874	0.76439359480847	0.810892952673389	NA
OG0000274	388.84473170227	-0.627532073127677	1.02630832374188	0.219957685874064	0.378851199986026
OG0000276	5.26383014189746	-0.113034620454271	0.960901891456401	0.722746725204878	NA
OG0000277	183.405808436938	-0.100446426371071	0.678840641006351	0.839121815881121	0.875084179418883
OG0000279	8.97193047715764	-0.962514915348309	1.60799320068083	0.0534951013248937	NA
OG0000280	28.2521974625676	0.0802508538552584	0.757475933770586	0.878805980139017	NA
OG0000281	215.955363503113	0.108322718726476	0.694361416517651	0.838184686171974	0.875084179418883
OG0000282	50.5058056329324	-0.383102734448373	0.869429956085716	0.434891377115529	NA
OG0000283	47.9106064622711	-0.144913360778927	0.737696563472954	0.774225159811309	NA
OG0000284	594.105751598771	0.943765819024365	0.918686255347008	0.11622181025924	0.230688004049307
OG0000285	37.2000764297904	-1.32606454536465	1.60136332086633	0.0304303064043922	NA
OG0000286	107.572930030865	0.279384740818945	0.790997039953085	0.597242892191268	NA
OG0000287	74.9352503403007	-0.150796489609022	0.868931205252624	0.736499942027324	NA
OG0000288	0.574152802203412	-0.109176422599308	1.01585584109028	0.918794337443599	NA
OG0000289	4695.33057905488	2.01542769835817	1.16332215979971	0.00932998293876149	0.0293291808170636
OG0000290	718.834182090652	1.61295139490749	1.15258392201696	0.0249853615433029	0.065140406880754
OG0000291	9.54965801514354	-0.13285883862003	0.902478635318309	0.759532214653391	NA
OG0000292	24.9674814928462	-0.270814356480122	0.893595419636089	0.545603418480597	NA
OG0000294	9.20096961911831	-0.331999232856714	0.994329627358899	0.305932836588447	NA
OG0000296	82.3807183845689	-0.459261668140172	0.930599316106455	0.349382257894893	NA
OG0000297	274.958572851534	-0.458971101395009	0.940710798923891	0.348220436596274	0.500263281603336
OG0000298	353.740005387841	1.10661573151626	2.1095529989609	NA	NA
OG0000299	145.608093010871	-0.74617047965574	0.848453841923362	0.181762090262203	NA
OG0000300	39.2880874211681	-0.051818493455938	0.771979208917005	0.915636195053863	NA
OG0000301	8835.09988511271	2.04560907009312	1.03634441889658	0.00658608292346017	0.0225367525037153
OG0000302	172.499489452901	-0.104339977082435	0.66306485247082	0.834442203595935	0.872975362679187
OG0000303	60.3089163775831	-0.423553127979114	0.810117094047289	0.420727847165605	NA
OG0000304	2125.76271008864	3.44493844362178	1.42715168463247	0.00080546705844518	0.00489992460554151
OG0000306	18.1664969611267	-0.0539344077196649	0.87564725636899	0.896361504989333	NA
OG0000307	91.6151006351821	0.375187069908134	0.799553842871164	0.477197788715655	NA
OG0000308	32.7743880944325	0.00351010945324459	0.781787455094921	0.998564812737838	NA
OG0000309	75.9020527432956	0.30162169326643	0.862113945721475	0.555556017670644	NA
OG0000310	793.630790117957	1.35760080246156	1.30714103817768	0.0479906054731327	0.111807899985277
OG0000312	50.6356352805886	-0.345740893786101	0.776665043549501	0.512106499865094	NA
OG0000313	123.56680593646	-0.407147966026115	0.738863947031499	0.43061479153122	NA
OG0000314	41.6002147823336	0.100083662939656	0.782388936297606	0.844793938673603	NA
OG0000315	135.278217703775	-0.485968130647167	0.776524642241567	0.355249797179369	NA
OG0000316	56.592817071347	-0.0267665065281833	0.718619610169475	0.954097714240182	NA
OG0000317	11.1164069213653	-0.0939450292335339	0.915665914224036	0.802252133162292	NA
OG0000318	88.0988745016304	-0.164167862555843	0.707607567621136	0.746788546707585	NA
OG0000319	8.30271326501981	0.0203178800308107	0.908491978859768	0.970859905264478	NA
OG0000320	534.803262599902	0.650542041468973	0.963900630362146	0.237999786501269	0.400938101875215
OG0000321	1198.20013717806	2.21154067554223	1.34507885028592	0.00865878935866865	0.027904215063502
OG0000322	564.394708807567	1.78928393102494	1.77620268038218	0.0225365896917912	0.0599455037550884
OG0000323	10.8674037864551	-0.533007510352916	1.07740651363976	0.168950540049783	NA
OG0000324	14.5073859503055	-0.604176509227889	1.1253365029043	0.107619609950981	NA
OG0000325	2767.87379500603	2.5380457527758	1.04337023270886	0.00142879177689351	0.00750972957935228
OG0000326	902.375352767018	0.296005086166798	0.814027880957403	0.56887834100707	0.660341113147783
OG0000328	943.821526170816	1.10135520553714	1.09643410386266	0.0831271884697605	0.17283089501466
OG0000329	16.6534830139916	-4.16155299998876	3.97664068138088	0.00675217570495918	NA
OG0000330	85.6589144569277	-0.124920788789815	0.688604580188381	0.802268447896907	NA
OG0000332	50.2633313250437	-0.390886072155083	0.907960587701791	0.414576560891266	NA
OG0000333	20.9562633225711	-0.625064111848252	1.07375321439954	0.16628680422849	NA
OG0000334	1581.62753025682	-0.538169762652859	0.70592294285356	0.305940891290012	0.469633564433499
OG0000335	705.596855143716	5.13642991591936	1.69715688563614	NA	NA
OG0000336	54.2184449894229	-0.238875541173169	0.864512571622025	0.609774507794133	NA
OG0000337	176.756380258915	-0.638846111145693	0.827110888115108	0.241170771475611	0.403178617963045
OG0000338	610.256960773426	0.661098468087744	0.871191850745516	0.239509237225901	0.401422369534227
OG0000339	14.4298348445979	-0.615267781753273	1.13001456930464	0.104548043654591	NA
OG0000340	34.3945879333721	-1.1662605209843	1.47851779039314	0.041304365143959	NA
OG0000341	36.4644843965311	0.106011971601345	0.809198771296369	0.835434499804979	NA
OG0000342	1.02579137426038	-0.130634843214029	1.01921861368216	0.909541359910593	NA
OG0000343	71.621293831986	-0.566395058444021	0.798723777286696	0.289446910257998	NA
OG0000344	97.1519770747251	-0.0523089032127031	0.737731031613852	0.913899760952737	NA
OG0000345	51.6912236987659	0.385381581934994	0.859561784004943	0.465151160592105	NA
OG0000346	83.0389843237883	-0.163459836644263	0.744153967033568	0.745457027876281	NA
OG0000347	4.75021159355421	-0.393435144798354	1.09650376644465	0.288097871210198	NA
OG0000348	2851.37571028529	-0.467884023375225	0.734461862140907	0.371164892556977	0.512198655798058
OG0000349	223.731428467001	1.10818319823129	0.891354164594895	0.0708247787072588	0.150272717513918
OG0000350	1759.33184503476	1.02068280128925	0.914790295613735	0.0946237342958708	0.192469948707081
OG0000351	85.7703814576423	-0.432923225003456	0.789742276535376	0.40267797164551	NA
OG0000352	39.1515641944859	-0.125675274728803	0.859566582283196	0.778357705086466	NA
OG0000353	86.5422675816784	1.55071814026387	1.77425932751193	NA	NA
OG0000354	39.4534659650106	0.296231754901486	0.82649198504588	0.573022785275383	NA
OG0000355	28070.2094755881	3.04100762993993	1.09182523362859	0.000441261094137859	0.00322120598720637
OG0000356	2021.1937948264	3.08887128786899	1.16454806643701	0.00054856682832373	0.00387535920654506
OG0000358	29.7178267907128	-0.592018186592025	1.02946303794266	0.213165111942459	NA
OG0000359	168.080945060759	0.0575743266714226	0.678072268969736	0.915635036372844	0.939682530059617
OG0000360	421.14191389377	-0.442637447189596	0.689433966998655	0.388027285845156	0.527813513044032
OG0000361	720.909463256823	3.62558344704637	1.73973156676097	0.00132975565637334	0.00716106119866625
OG0000363	408.463873444094	3.16557369534762	1.85220097784008	0.00316179035800675	0.0137870773224038
OG0000364	70.1000113500964	-0.562620634312424	0.846830193220111	0.306783004620912	NA
OG0000365	61.1479378005446	0.405400358902896	0.778559222339472	0.45406151534707	NA
OG0000367	6.1527946280388	-0.664061710579338	1.2673543386622	0.128991023455997	NA
OG0000368	269.170649985252	-0.3714706917398	0.876737304731104	0.45249286574682	0.581626372999745
OG0000369	159.483589618269	-0.257050056079035	0.752851351484011	0.611567162135902	NA
OG0000370	45.3751256065781	-0.61556413899691	0.92810383095136	0.246499888902234	NA
OG0000371	87.7982763930796	-0.315976865785549	0.720480595327456	0.542262572076879	NA
OG0000373	74.1125154142676	-0.251512720123929	0.706606116751973	0.619499988943409	NA
OG0000374	698.13396090748	0.497467026017695	0.960466815264661	0.329830989545858	0.491380861976482
OG0000375	58.9194012649905	-0.141097073528951	0.709275143584824	0.780445592179387	NA
OG0000376	10.4344893429877	-0.34458976526972	0.943084847825703	0.413645295932287	NA
OG0000377	72.1134226221211	-0.244014818696424	0.71147836652209	0.629633966329947	NA
OG0000378	707.89972291814	1.8586461831707	1.15718336310887	0.0135158740795957	0.0398203106291229
OG0000379	1.47828229258311	-0.144071368258325	1.02215656674535	0.802832080746882	NA
OG0000380	53.5498418147858	-1.08315689314673	1.0900666275611	0.0761667069844237	NA
OG0000381	94.431196328597	-0.625402786146983	0.760871658726881	0.247887605952174	NA
OG0000382	1.63652264542201	-0.150799250416977	1.02338358119069	0.7710104417239	NA
OG0000383	17.857497537648	-0.105784643904946	0.822048463800132	0.830637207984573	NA
OG0000384	13.2505955440258	0.0858325379537584	0.919993746525938	0.830519943486352	NA
OG0000385	1771.7995168615	-0.034036535092901	0.749204916783276	0.932730208613863	0.950083328774121
OG0000386	144.297289408982	-0.613586907690527	0.735599928215359	0.249619287024799	NA
OG0000387	141.909116814985	-0.0667673890690168	0.697852261473243	0.890385216645626	NA
OG0000388	3.09997999874993	-0.358454608108767	1.07495635791	0.402274248937855	NA
OG0000389	14.8729785838742	-0.0230012361789313	0.925940127661756	0.944813734455662	NA
OG0000390	76.5086881035412	-0.285555322524373	0.739618365774122	0.574345132606901	NA
OG0000391	1090.01238356765	0.680359114845577	0.986573887035307	0.219922119569575	0.378851199986026
OG0000392	21.8681061548644	-0.299675383382705	0.934532436860018	0.479739189434502	NA
OG0000393	293.0988195433	-0.433807602563185	0.819604789479235	0.403947475152132	0.541619369744797
OG0000394	1261.03010899072	2.67626868264173	1.70780910838473	0.00575857193262165	0.0204507122147699
OG0000395	1028.34513784082	2.52280903846986	1.88599341611692	0.00802314898852106	0.0262249198281509
OG0000396	18.6444049210952	-0.0706071429881685	0.846145660394221	0.881774902161387	NA
OG0000397	10.7812021381694	-0.536128160996955	1.07768957218874	0.168074251205515	NA
OG0000400	0.982928271835725	-0.12910079169536	1.01892731363626	0.922103915031318	NA
OG0000401	34.3862725961449	-0.554119945302383	0.995610550828004	0.252789898512846	NA
OG0000402	1591.90964692538	0.308630177159385	0.774419070029385	0.558225422872495	0.652587371578699
OG0000403	848.925234449539	3.10082637682778	1.62775060000723	0.00253146518476317	0.0117955505417688
OG0000404	6.33420428560979	0.192148667861349	0.907391377734503	0.682850981494638	NA
OG0000405	479.674179117255	1.48566028987758	1.22316167135898	0.0361485203653555	0.0886178279105916
OG0000406	335.721204436778	0.723280109372082	1.18351397830109	0.146840034007624	0.277223857307497
OG0000407	42.7326240633924	-0.404931759413139	0.78242824262586	0.434392076818953	NA
OG0000412	12.2827276780561	-0.530936185921272	1.07572457512017	0.146058809098157	NA
OG0000413	375.849659475645	-0.520605765121915	0.691670443868693	0.315314096285587	0.47733032548302
OG0000414	64.8063075484737	-0.262053094257282	0.871644766843867	0.576300630415217	NA
OG0000415	825.884767788112	-0.449137444247201	0.672480039064288	0.379655190126355	0.519653041485448
OG0000416	215.494253052843	-0.233262957675214	0.666562096560166	0.64082060953088	0.72092318572224
OG0000418	4.95483232638439	-0.0759349050410188	0.96647200614987	0.8087437503474	NA
OG0000419	10.1018237910093	-1.18392859679888	1.97157932248734	0.0358686115134221	NA
OG0000420	169.131894874362	-0.0265172183311155	0.656861694165584	0.956019857350601	0.969297910924915
OG0000421	33.7259753019703	0.308382673286195	0.852982130883599	0.551178890663188	NA
OG0000422	48.8909215646853	-0.171808736170982	0.769115076417194	0.729152058085787	NA
OG0000423	32.460952632692	0.583945401368077	0.867732082770084	0.296833759042828	NA
OG0000424	2093.64741025923	1.42917820255136	0.960651324731579	0.0304082738919476	0.0772754478048079
OG0000425	189.832087268137	-0.407119526533387	0.911762557071373	0.404879473388869	0.541763368669016
OG0000426	0	NA	NA	NA	NA
OG0000427	228.904563190149	2.92480376068917	2.03367555644612	0.00500931957383601	0.0185777557790752
OG0000428	13.0593607095736	-0.105050421568384	0.9497632884129	0.754476096504451	NA
OG0000432	1.49800891189857	-0.144651055781796	1.02229501612308	0.799100610703379	NA
OG0000433	7.99971820412692	-0.170155995318965	0.975409780500249	0.525445496781277	NA
OG0000434	108.482636445449	-0.125333477446013	0.687077414765799	0.802294158909315	NA
OG0000435	41.6937222596905	-0.697529510813412	1.0803871306963	0.168125250276559	NA
OG0000436	843.475091841758	0.913769532435444	1.09213007195936	0.125176143493843	0.244764066295996
OG0000437	66.6572081149614	-0.412268559825001	0.772104874975449	0.435856379829154	NA
OG0000438	177.119758102711	-0.617863936932359	1.01523775965798	0.226246825318848	0.385088508379491
OG0000439	3.45538095521936	0.118032843072197	0.99473709630253	0.68691824304686	NA
OG0000440	160.464836428338	-0.629385996009131	1.01539852183369	0.221495437662422	NA
OG0000441	405.895751827116	1.62243208264226	3.54638943716566	NA	NA
OG0000442	12.1869940193684	-0.243102708973747	0.923806689185525	0.535006126895151	NA
OG0000444	1.23173901177109	-0.14250728304279	1.02089371642256	0.851679819104132	NA
OG0000445	1.00159971901746	-0.129731594823571	1.01904612316536	0.91659302846251	NA
OG0000446	71.875582845407	-0.545444730680201	0.785445794310557	0.308697795357031	NA
OG0000447	203.880955098229	-0.299199130411067	0.677717004163864	0.552468786339529	0.64700889950993
OG0000448	38.821158373532	-0.173979495021931	0.789305354694634	0.721240886811777	NA
OG0000449	27.1314239274213	-0.544171537155007	1.02804050718614	0.240563426764839	NA
OG0000450	121.896950219628	0.978235841879609	0.905222710521418	0.106235234936402	NA
OG0000451	102.45847453134	-0.568424136963389	0.994686616122992	0.253329288716478	NA
OG0000453	2181.31108923476	5.69719461073519	1.05922500854233	3.80597284070085e-09	5.84998052647933e-07
OG0000454	77.4201383109341	-0.454301189599529	0.764190095173199	0.38647418493348	NA
OG0000455	77.0304158806463	0.149503755484466	0.81087719453261	0.7722314526051	NA
OG0000456	0	NA	NA	NA	NA
OG0000458	103.716812003103	-0.596961801483744	0.99127106920907	0.24140281802164	NA
OG0000459	14.6053833315099	-3.11593242673119	5.069621704133	0.0120350674306628	NA
OG0000461	777.673002275224	2.18838039125845	1.35344345721785	0.00884556769417243	0.0283263739131599
OG0000462	67.7437977078437	-0.486908893528044	0.974631209575473	0.306098237450628	NA
OG0000463	29.0824332675536	-0.186187210931327	0.875312009156203	0.675486378737641	NA
OG0000465	13.9309409536058	-0.0611764052152665	0.891709451914112	0.878571779683105	NA
OG0000466	15.1474339373083	0.119877527600375	0.839378922971763	0.814155637023232	NA
OG0000467	90.6292746297601	0.52261516324559	1.02073205726761	0.278222299842287	NA
OG0000468	64.7393748093413	-0.622100843187503	1.00939840657722	0.222420153705176	NA
OG0000469	141.640362617068	-0.474643030438266	0.942315187731714	0.333901862185039	NA
OG0000470	5683.9276165764	0.00578775559923463	0.710269928696431	0.995824576408496	0.995824576408496
OG0000471	8687.40233582985	0.277653039201799	0.802779100187152	0.600996455405954	0.684323520280263
OG0000473	20.6709256470117	0.062248290517038	0.866464596725527	0.893851032662854	NA
OG0000474	307.178463259818	-0.525529890366326	0.807952922528357	0.324609398325274	0.485804953757871
OG0000475	14.185272618337	-0.749348751905592	1.21586391933291	0.0814850111447155	NA
OG0000476	37.0735201994525	-0.235321371711299	0.757147807585687	0.649045042189104	NA
OG0000478	11.866590428417	-0.130565020104479	0.919696533843762	0.730675627084505	NA
OG0000479	34.7841321979308	0.0628883274422015	0.768765921923593	0.907275733645945	NA
OG0000480	303.309819270664	-0.354665290945805	0.686741808711845	0.486635493031224	0.602819709816562
OG0000481	107.186851570326	-0.369907952520701	0.729259780747804	0.471195484922379	NA
OG0000482	23851.4632820143	-0.0579606247526648	0.775597007753148	0.904010916906279	0.933860333973939
OG0000483	4.65931362188307	-0.0463977783056819	0.969596142976257	NA	NA
OG0000485	4.42361952142872	-0.301587812095083	1.06217154750815	0.375145172145434	NA
OG0000486	345.762516183472	4.40757195708324	1.26262961014969	2.22984968380124e-05	0.000334044036775204
OG0000487	43.8787271665349	-0.181311413760998	0.871766131009477	0.68871635558167	NA
OG0000488	2.94708012297565	-0.231944814785564	1.0397445834566	0.536214611809011	NA
OG0000489	5113.70422100988	0.799052323786241	0.887733246918115	0.169884242820865	0.311770803165666
OG0000491	22.9968694848951	0.137610015328942	0.778438295319705	0.794867296464817	NA
OG0000492	591.011472461162	2.04285466426361	1.28738581287675	0.010922854433852	0.0329188778121136
OG0000493	6.84424715415406	0.127867925652883	0.944573481974603	0.749167007176055	NA
OG0000494	89.0517362250416	-0.710288708926201	0.803957564464024	0.198848712910628	NA
OG0000495	1038.22905146924	1.17082806231053	1.23941377889835	0.0709049352044364	0.150272717513918
OG0000496	2.96237718574113	-0.315453840158984	1.06037637259827	0.450477728033755	NA
OG0000497	1007.13906920979	-0.49495625418397	0.734141678014448	0.346651454177233	0.500263281603336
OG0000498	116.158896761923	-0.344667006824862	0.761561515747847	0.501562349389685	NA
OG0000499	68.0936141165206	-0.201927925290085	0.76248574048195	0.695222746825113	NA
OG0000501	27.4325257019548	-0.340262404391801	0.912411702433381	0.454315540651875	NA
OG0000502	34.3982048193637	0.597873164200326	0.974947894096248	0.269884268263342	NA
OG0000503	39.3732825480697	-0.19629376928508	0.793141342634538	0.700156371190553	NA
OG0000504	60.9437219134656	-0.975120572296063	0.936293887994066	0.105780393313232	NA
OG0000505	46.7903266454357	0.234476395833468	0.76358321798885	0.654047893536081	NA
OG0000507	1282.38296773394	3.46276914674962	1.04631072157517	6.34401518816794e-05	0.000735459973688013
OG0000508	26.0691639648208	-0.319742190304726	0.831200666862064	0.531975892265442	NA
OG0000509	33.0523557957684	-0.0641627946293333	0.785367025673893	0.892569376417191	NA
OG0000510	15.2802848999705	-0.377984112002724	0.964469327511099	0.356594863898486	NA
OG0000511	838.766027636982	5.2543195695071	1.66025857560819	5.00948655460426e-05	0.000620987295542453
OG0000513	0	NA	NA	NA	NA
OG0000514	108.43187070907	-0.194368536268309	0.710828915962487	0.703445636849582	NA
OG0000515	45.5239690755336	0.371498482246627	0.870072689107294	0.477259350698006	NA
OG0000516	32.4575995300648	0.455408901784111	0.917397844971753	0.38435616032942	NA
OG0000517	245.852751162204	-0.334502643459849	0.865013467514723	0.496413319025673	0.606214778066668
OG0000518	78.4485543552492	-0.15364645511926	0.750765383762979	0.763788334251945	NA
OG0000519	190.917351434964	-0.123970188109008	0.681555215792474	0.803539828095367	0.85149301138493
OG0000520	200.34868091509	-0.575370008508068	0.740763026708877	0.275799399610785	0.446049067122224
OG0000521	3956.83962466974	0.113461717117076	0.714476298557687	0.832764516869691	0.872609709064413
OG0000522	14.1978618242583	0.196232529207892	0.849342628692237	0.69522242005185	NA
OG0000523	24.1297919521409	-0.377460484135272	0.852083239508861	0.475783612905619	NA
OG0000524	3.33573130970083	-0.382890235107338	1.08524270415148	0.366337397029693	NA
OG0000525	22.5208332281266	-0.384745240170779	0.953452198044131	0.382981868967678	NA
OG0000528	5.60226847099617	-0.580629128990319	1.20245014241855	0.166053785860592	NA
OG0000529	2138.71238957908	5.62765073585278	1.07126512801389	7.50280370712318e-09	7.04191719368562e-07
OG0000530	669.083014612536	1.35519425344274	1.26504475853542	0.0478904823599772	0.111807899985277
OG0000531	12.0490907249062	0.0450440226652146	0.891125208951561	0.91783143666341	NA
OG0000533	2880.50098720709	0.830512941495355	0.911634820310583	0.157507714784497	0.293151752445933
OG0000534	50.7478121311062	-0.214269284965045	0.871611756641997	0.639368797036607	NA
OG0000535	0.0592085162341591	-0.0397737350045246	1.01309922363148	0.357079086358169	NA
OG0000536	12.0793018432528	-0.598153904177487	1.11608823178492	0.133315000642782	NA
OG0000537	61.3470924249079	0.382989749451348	0.847581738371155	0.468615734906145	NA
OG0000538	61.9076194319637	-0.287602579032559	0.722713024219471	0.576336736070404	NA
OG0000540	27.4969679698045	-0.465261054254758	0.989318397426997	0.297991815070091	NA
OG0000541	30.1184589288577	0.640874084307977	0.987432928528511	0.243416999076827	NA
OG0000542	170.258082870276	0.889982588051618	1.02348716071058	0.137319663345516	0.263029209381935
OG0000543	86.6185752440085	-0.546603888348114	0.769354735364066	0.312809655434351	NA
OG0000545	71.8817462665727	-0.486660472246324	0.780829238067984	0.355607469204326	NA
OG0000546	338.154080550033	-0.340373184126509	0.709089793307353	0.506920247522853	0.609975462678598
OG0000547	48.0839238784525	-0.635206021020208	1.03911213679254	0.204879205121379	NA
OG0000550	153.338170329713	-0.650358396527837	0.788967844824599	0.2313619914756	NA
OG0000551	650.585338876876	3.47015565869467	2.11822035377232	NA	NA
OG0000552	62.9592051625407	0.0621780008020388	0.79313385537575	0.908002067674706	NA
OG0000553	19.8967665469491	0.037582706873253	0.838577626340576	0.944994535963797	NA
OG0000554	506.792542892951	0.898849558269489	1.08975846776415	0.129334704252783	0.250657524171322
OG0000555	28.03052921468	-0.35662427870465	0.917273660863318	0.434665286411502	NA
OG0000557	25.5643459595724	-0.357802530065688	0.952887974582848	0.40382535591594	NA
OG0000558	111.349151457829	1.09282171428191	1.03222707372769	0.084464867067711	NA
OG0000559	0	NA	NA	NA	NA
OG0000560	427.832900715813	2.33405456373628	1.72111548271413	0.00959099123785371	0.0298638921481985
OG0000561	32.0911778493419	-0.338542964153102	0.779832373941194	0.5181149858385	NA
OG0000562	294.116058678685	0.665609991907415	1.00284507843839	0.221039318480993	0.37917188574938
OG0000563	4.76355776101721	-0.318385910835636	1.06858284871	0.345553030233976	NA
OG0000564	39.8987581018581	-0.583948108395367	1.01458439447606	0.227736661913743	NA
OG0000565	53.1359788021826	-0.733935428033877	1.07795417938628	0.159578584662853	NA
OG0000566	70.5632319149129	1.0802513238074	1.07193209533797	0.089484482618025	NA
OG0000568	514.365032078498	0.98953176721432	1.03785511268433	0.106847077252818	0.214916126872243
OG0000572	31.7421470655107	-1.06445493575324	1.38908008245875	0.0515762475365406	NA
OG0000574	29.7309229464517	0.328093467215316	0.80540370309433	0.533559899840467	NA
OG0000575	2785.69925903952	4.61651879194623	1.20691908639357	6.46399470892529e-06	0.000128692258295876
OG0000576	1413.57096004009	4.4121015008358	1.20906671994247	1.31858043257715e-05	0.000211294474195899
OG0000577	749.142559348734	-0.257661919749628	0.637082089827048	0.605734213116221	0.687511295915933
OG0000578	21.0249891100257	-0.368932691591657	0.953109201181041	0.400207084540651	NA
OG0000579	862.988810132414	3.35100349252137	1.37487983236328	0.0007613081363758	0.00476361376760858
OG0000580	90.4107661330056	-0.334526570846708	0.774199194019258	0.510239177386451	NA
OG0000581	31.3914284993588	0.396186133571424	0.881219208041314	0.450397361237162	NA
OG0000582	541.699331987538	3.44032464749463	2.80408744296575	NA	NA
OG0000583	24.6131960009293	-0.245336940338106	0.894982204994913	0.578689028074709	NA
OG0000588	2231.74365600474	4.97071435438949	1.10219235856328	3.34650660177553e-07	1.46576989157768e-05
OG0000589	67.5067960711501	-0.646894093665582	1.04543335758266	0.197412610868889	NA
OG0000590	15.8004011238025	-0.0600294743138485	0.888501563870582	0.889670081124148	NA
OG0000591	970.075213531346	5.39986032462252	1.14319230088371	1.10064270400088e-07	6.02601880440482e-06
OG0000592	1374.08015190726	2.67954302359593	1.31370371566959	0.00282435862723454	0.0127943565459492
OG0000593	36.0966924310206	-0.234535356994248	0.872807919048857	0.608371934194828	NA
OG0000594	97.4926009885223	-0.172132420625233	0.732317963808056	0.735432596643282	NA
OG0000595	26.1204290698093	-0.515064573587604	0.887264418384513	0.347361289067779	NA
OG0000596	133.508841682319	-0.453703523912958	0.88971298983277	0.369598989411865	NA
OG0000597	268.475227154484	0.151010091930055	0.697644225621131	0.775871975199084	0.830208286165795
OG0000598	286.626785362077	-0.41055175218018	0.78822913228509	0.430101700448297	0.564025583222617
OG0000599	725.580440658738	2.44864399260411	1.33766734400561	0.00503324281381338	0.0185777557790752
OG0000601	69.8116492745756	0.53342628633451	0.8468323611766	0.324097235482539	NA
OG0000602	724.767824602981	3.42085664047523	2.77943157424192	NA	NA
OG0000603	200.485882161478	-0.15852851600949	0.662111922296893	0.749772484878325	0.810198227903058
OG0000604	77.487284077827	0.0246786534932695	0.753333290649248	0.965711886654817	NA
OG0000605	33.1276436145577	-0.325229056752904	0.902003579081988	0.480895770217719	NA
OG0000606	0.176102830657851	-0.0693324271222714	1.01284884541831	0.590888697285412	NA
OG0000608	54.6105195138342	-0.577146644751496	0.987250418845558	0.248311719743783	NA
OG0000609	151.162675720288	0.182642691265257	0.698620403947011	0.72785914488831	NA
OG0000610	343.73058061929	0.344432926338843	0.744293741205271	0.514416711091133	0.615613441141848
OG0000611	87.6900598208123	-0.177386108026418	0.7247197335485	0.72856664527862	NA
OG0000612	47.8684852076775	0.274750108171968	0.728861422323401	0.603398648335072	NA
OG0000613	14.3076939153218	-0.355844943242688	0.951293548210931	0.383092280875885	NA
OG0000614	89.6297545636947	-0.617910160980249	0.795503643417876	0.254594906621157	NA
OG0000615	317.83752340667	-0.127681755390763	0.649603495761467	0.79369009603068	0.844854231228522
OG0000616	1021.78618930059	0.214607096091826	0.762027541475762	0.684415741983828	0.753201243690745
OG0000618	52.6895692024956	0.208291456814753	0.75210750083336	0.695242538844463	NA
OG0000619	166.61412163824	0.243533982345464	0.730392172538054	0.644405087021956	0.723716482347735
OG0000620	6.96281653142493	-0.210942861110682	0.960411427733525	0.488204878313906	NA
OG0000621	477.423636681236	4.29745843587639	1.65062559171306	0.000318440725982504	0.00237744951102847
OG0000622	19.3965915471781	0.0776452159049742	0.795718564326141	0.883485910264331	NA
OG0000623	24.5902723164168	-1.2661554031382	1.7300315887472	0.017837850269094	NA
OG0000624	53.9240102970562	-0.303534050608697	0.734205193677635	0.559754525145383	NA
OG0000626	24.1886265760089	-0.243892822387147	0.889136861715809	0.583461476482871	NA
OG0000627	15.4675536311197	0.481629206638177	1.09488964342401	0.22625544602736	NA
OG0000629	266.6021513425	-0.418506916624424	0.682845771617297	0.417143892607031	0.554082088370951
OG0000630	456.467673681255	1.56436047787233	1.59031573593523	0.032557634714713	0.0812287095264873
OG0000631	16861.4862677388	0.120732682643307	0.760220104313124	0.826240011754642	0.867156050675399
OG0000632	17.1831521021364	-0.192456800683297	0.909148747007848	0.642467305140112	NA
OG0000633	205.48547010231	0.78641071788509	1.00507654146286	0.17043616364361	0.311912422044155
OG0000634	492.839652644317	3.67777375917974	1.72403168974852	NA	NA
OG0000635	154.532751345978	-0.24294090598497	0.689693429385474	0.634920905278356	NA
OG0000636	76.4260929561462	0.338410170216828	0.792491221781176	0.519143728734887	NA
OG0000639	517.488471270048	2.44532810579162	1.30590950865285	0.00462250596635338	0.0175548347970761
OG0000640	94.9034171832338	-0.243548782075794	0.703651609903322	0.628982871210607	NA
OG0000641	58.8823839115342	-0.26527518937384	0.732780736378346	0.603613069875857	NA
OG0000644	17.2833851556643	-0.929367206690009	1.37243040556286	0.04761180047397	NA
OG0000645	1311.0233919118	0.746996636364731	0.876942871362883	0.193289673959538	0.347921413127168
OG0000647	506.552629373526	5.31450489896331	1.8158819695284	NA	NA
OG0000648	127.801849768944	-0.0353110489415051	0.689623198397713	0.93903910616012	NA
OG0000649	27.062829528349	-0.90267637225345	1.25039937258243	0.0763453822150011	NA
OG0000650	189.336599429658	-0.257862280551998	0.668729864941559	0.608769297502764	0.689588669757441
OG0000651	376.569452933075	-0.468191533934532	0.760909499835726	0.373618113475977	0.512457412429472
OG0000652	32.4199937208672	0.402077085796779	0.851135597419223	0.453121866663808	NA
OG0000653	119.797709365904	0.316391670082348	0.725647145731819	0.551864476939445	NA
OG0000654	21.7047737712222	-0.341216890126191	0.929940705384439	0.436462669568787	NA
OG0000655	17.6783702422372	-0.831382851640503	1.28511148594954	0.0521457248819646	NA
OG0000657	23.5150865740763	-0.222866534356133	0.884833259998186	0.61481329559103	NA
OG0000659	285.632895414289	-0.539717757402541	0.711925138070994	0.303924345773976	0.467630667853635
OG0000660	35.2417028669025	-1.16781155266163	1.49072930695039	0.0409705782046869	NA
OG0000661	27.4397113063342	-0.537051697068096	0.999288121439009	0.250945808275087	NA
OG0000662	11.4993337235371	0.0315095732486055	0.939099202208431	0.936804295700527	NA
OG0000663	1531.46571879808	2.36349668000809	1.87430829934412	0.0100924373901971	0.0309847260063528
OG0000664	135.717936894524	-0.117343579328	0.680504921072922	0.811892411123574	NA
OG0000666	214.385276178404	-0.180437762472151	0.706856060997861	0.720514203641725	0.782442697177874
OG0000667	11.9127617333609	-0.536962759128683	1.08889756041419	0.159706647288374	NA
OG0000668	1895.97914642204	3.19108813130231	1.46941161702124	0.00155497322929342	0.00798762333040507
OG0000669	61.76613886068	0.459051334539897	0.778873431875243	0.399776704868139	NA
OG0000670	784.791246175534	4.11173928288572	1.57683717013072	NA	NA
OG0000671	40.0389291740672	-0.243195726042146	0.879154620585802	0.597427742666458	NA
OG0000672	13.1952029444427	0.426214860648888	0.954936922060103	0.395023087224531	NA
OG0000673	969.080552474027	7.73483881648529	1.40578867805815	1.3706475119328e-09	3.00171805113282e-07
OG0000674	1260.12135672175	3.53364306582198	1.42396826552	0.000628865311320998	0.00430379697435308
OG0000675	355.918502087571	1.18059942536195	2.42473686895734	NA	NA
OG0000676	921.274148063244	4.9305627126305	1.17185406526267	1.25387826585624e-06	4.335779056145e-05
OG0000677	8.98531444337913	0.492465666286234	1.01719272340862	0.312499720558374	NA
OG0000678	99.0012603959305	0.295992070965587	0.809505125279853	0.575386537720791	NA
OG0000680	250.29329055794	-0.751847881970438	0.735976032956922	0.16571146749801	0.305708577368721
OG0000681	129.098259315246	-0.451789990601159	0.715612915006927	0.388441522603598	NA
OG0000682	0	NA	NA	NA	NA
OG0000683	146.403802324105	0.640210076894947	0.837916425851524	0.255386126211465	NA
OG0000684	11.0332233706044	-0.160693777504763	0.916683633750444	0.671321215077426	NA
OG0000685	616.08669557759	2.99621119106124	1.7190879290768	0.00346564895697607	0.0146898797724727
OG0000686	6.59409362282863	-0.178402983589956	0.956353040018826	0.544937518338714	NA
OG0000687	2113.30667396942	2.94728047464278	1.15818639995296	0.000805360934023525	0.00489992460554151
OG0000689	53.5602825134073	0.431378928521382	0.85923436973037	0.420263574022965	NA
OG0000690	1838.68459933318	0.282677911226196	0.805562433649307	0.591929950265628	0.678164696832818
OG0000691	0.799314969161148	-0.121287726583863	1.01757183439145	0.983581762316718	NA
OG0000692	35.3776576156315	-1.25768471763114	1.53963553862078	0.0344500178916817	NA
OG0000693	32.8643921076207	-0.103130287368316	0.764791670809345	0.837923691229249	NA
OG0000694	34.7877402320962	0.331791755135874	0.867516753603292	0.520721638809008	NA
OG0000695	187.094086749673	-0.564271282811273	0.797547246393897	0.290266454294763	0.459798314842202
OG0000696	13.1619397397061	0.0327454937843881	0.891688355105092	0.941183741042382	NA
OG0000697	1066.88634628721	-0.367884231710952	0.92192933264183	0.433896906928647	0.565615610817701
OG0000698	50.9380736419893	0.183682256915957	0.829270264394713	0.711346231497766	NA
OG0000699	3.02659382016806	-0.345812259006349	1.07023882805937	0.418464145364106	NA
OG0000700	57.764089592176	0.735966093240753	1.08082326955995	0.181061498328207	NA
OG0000701	0.236834064936636	-0.0787083611960666	1.0132502906997	0.667549912280653	NA
OG0000702	59.7319604761197	-0.311242965235642	0.734334731228981	0.542151883260785	NA
OG0000703	104.606154900832	0.40225726682962	0.747866175246611	0.453800286379911	NA
OG0000705	56.3003886590638	-0.226391959659769	0.716270120364694	0.658791360949304	NA
OG0000706	37.0017732421373	0.329815515033154	0.762296137003659	0.538003045771058	NA
OG0000707	135.390009734377	-0.350160457968341	0.754613042867777	0.49467096314654	NA
OG0000708	19.3976235257893	-0.263810335934776	0.908668080991393	0.539954947686368	NA
OG0000709	197.951621418475	1.29843610615239	1.39765352987228	NA	NA
OG0000710	272.158571078405	0.486945501106548	0.751894430147771	0.367201114709604	0.512198655798058
OG0000711	896.091699731916	1.47494685083384	1.16493900781673	0.035647405191029	0.0877166487284871
OG0000712	71.7114251178891	-0.0803551151027857	0.705111450358627	0.873157978305725	NA
OG0000713	674.58536532038	0.241863208324521	1.06200961111326	NA	NA
OG0000715	13.8547904314894	0.167551094704117	0.863881956154744	0.726721715034021	NA
OG0000717	349.823490833342	-0.264779910089607	0.664909639272671	0.600551938214901	0.684323520280263
OG0000718	149.575489864742	-0.517685860517772	0.748834742655891	0.325796818033512	NA
OG0000719	167.436166791109	-0.187014668518925	0.688145988981169	0.712062046347279	0.77777954829204
OG0000720	105.052889849012	-0.444290522270115	0.78714947406619	0.404618563334153	NA
OG0000721	1873.00918116416	-0.465522212397217	0.70909711391444	0.372305684415649	0.512198655798058
OG0000722	41.101826614482	0.325622517056527	0.858821922018747	0.531352674240769	NA
OG0000723	20.8268357018336	-1.13152158142459	1.29506122580951	0.0730386565740373	NA
OG0000724	60.534698702747	-0.0830132072019543	0.733277948785345	0.867635821125036	NA
OG0000725	52.386478451942	-0.227037661380926	0.745223527549212	0.657087502743515	NA
OG0000727	86.2071514649842	-0.17431043568061	0.691102604001872	0.729063315481966	NA
OG0000728	7.70784430470973	-0.833418845612607	1.43875526392444	0.0764121125466026	NA
OG0000729	99.1272833542279	-0.419781209018176	0.736275240899514	0.418812725122512	NA
OG0000730	198.480960618542	-0.548098470987083	0.709297240338401	0.293805483915313	0.459798314842202
OG0000731	1.69742230262703	-0.14933839498219	1.02349336359602	0.763285486756541	NA
OG0000732	867.23150750268	2.11361171219193	1.97707170507926	0.014308913661806	0.0417820278924735
OG0000733	19.4303189775975	-0.551523639890619	1.03745199284076	0.207466372925325	NA
OG0000734	7.01845256764309	-0.177692415968629	0.978606486704719	0.561098723071392	NA
OG0000737	12.7452061357312	-0.275635643722322	0.947605426994781	0.498911130521927	NA
OG0000738	70.5868192147453	1.03137436036049	1.0318498626178	0.0992590959494748	NA
OG0000739	22.475118613904	-0.189137341731504	0.878669144313233	0.667251997009931	NA
OG0000740	2176.33633380397	3.03490744275566	1.24969460221887	0.001005193849936	0.00584435716290223
OG0000741	412.10734923849	1.72946386627166	1.32012453879778	0.0222316640434163	0.0594095158410918
OG0000742	14.8123895051094	-0.645136237960528	1.14796706957159	0.0946058601490825	NA
OG0000743	9.39766768913905	-0.376287931614885	1.0042582598827	0.265286817995462	NA
OG0000744	437.096567670442	4.83700888519982	1.66834412739343	NA	NA
OG0000745	318.095512261612	-0.669702451000708	0.723321043168597	0.209027690790167	0.367009589594196
OG0000747	126.949651098103	-0.190968562897594	0.720091554313513	0.70442051384625	NA
OG0000748	49.2385597668411	0.709773916777281	1.11996528231806	NA	NA
OG0000749	3.01146859087367	-0.336344156571455	1.06706816006283	0.427796044614573	NA
OG0000750	137.574552154191	0.0587090486104121	0.69122320801832	0.914129417537343	NA
OG0000751	57.1127816848879	0.519110167774001	0.860184660949411	0.344790436178871	NA
OG0000752	16.3772024849239	-0.767653670352696	1.23118449435319	0.0641116656064232	NA
OG0000753	6.95194112768393	-0.185719458127805	0.961085800268429	0.523802208018699	NA
OG0000754	191.20199488262	-0.58550203145803	0.735083890024217	0.269421011697792	0.439229788301364
OG0000755	149.438530138251	-0.41721694431282	0.731948736722049	0.421368649366261	NA
OG0000756	45.4408649236962	-0.335748842004176	0.909645534472848	0.466118810987009	NA
OG0000757	312.056203280308	-0.516896970450429	0.967217535004002	0.295240336810936	0.460281995535763
OG0000758	72.7368597261207	0.281726191996004	0.852669691814353	0.582851560198753	NA
OG0000761	1239.44192961304	5.1683644346866	3.0549879115533	NA	NA
OG0000762	110.311652414108	0.503405419966745	0.79869757953554	0.357365109313015	NA
OG0000763	624.697878691903	1.91677533347372	1.37453966478026	0.016119584677587	0.0462470180487977
OG0000764	24.1575717926341	-0.0516321550843357	0.77652341447105	0.915004803004404	NA
OG0000765	4.52722170906788	0.0229374326115595	0.966797643752006	0.998900243274416	NA
OG0000766	3.03360575387701	-0.234899232540992	1.04071745292491	0.526745204477767	NA
OG0000769	54.3745268701379	0.403955924362823	0.816465032644922	0.454673868321827	NA
OG0000770	17.5548983051182	0.169998979372727	0.798803635878734	0.743794314335411	NA
OG0000772	231.123313537046	-0.319750689149998	0.887358918745852	0.503796318932914	0.608445186652435
OG0000774	56.448401337762	-0.506173695892278	0.79415076990093	0.338716381069029	NA
OG0000776	201.480427892228	-0.416457856270686	0.718284635714748	0.425182355352527	0.559809233400021
OG0000777	955.876135271061	2.40227759838553	1.3217657709252	0.00525267557130206	0.019181175419812
OG0000778	634.971982178821	4.50622262679639	1.61791704783014	NA	NA
OG0000779	54.9577987863	-0.579347119586862	0.800424243646054	0.29130254323441	NA
OG0000780	666.303639900155	1.39564556403612	2.47851278358112	0.0200008212615761	0.0545271868288814
OG0000781	30.442752855925	-0.244156646185489	0.890878902300213	0.58587909329926	NA
OG0000782	69.0545711726922	-0.159701101887459	0.83204223519846	0.73445608477128	NA
OG0000783	964.182984540856	1.9501045734861	1.269837697943	0.0133015459651583	0.0393653860320224
OG0000785	6.56306182331887	-0.694864995173081	1.29573593140595	0.114648850654039	NA
OG0000786	23.8667989914182	-0.705227177232327	1.13003548832203	0.129644263456484	NA
OG0000787	0.0546071262130958	-0.0381916680189888	1.01318924753284	0.345076092672845	NA
OG0000789	43.6566987806614	-1.0583677425271	1.33578707276502	0.0653383645701299	NA
OG0000790	88.9627089000337	1.9810795584848	1.73344106392673	NA	NA
OG0000791	195.799376851006	-0.0592824111247826	0.678662197031498	0.902331676532087	0.933593561388317
OG0000792	81.1639266423265	0.366635123684048	0.811315198423953	0.492933846901594	NA
OG0000793	8.07901147161181	-0.786072556019087	1.39276293032373	0.0796607313302781	NA
OG0000794	12.1670266397533	-0.675295367192935	1.11557104918728	0.142799509372958	NA
OG0000795	1.56581065413519	-0.146293172386139	1.02270575356883	0.786342393646215	NA
OG0000796	88.6421184372489	0.860350159982613	0.944771539488928	0.149152311072522	NA
OG0000798	1785.2325612662	1.79021227370344	1.68707582135102	0.0227547345654383	0.0601355385454649
OG0000799	207.900338126558	0.00614326666309343	0.691921960571036	0.995812764059376	0.995824576408496
OG0000800	30.3372860480586	-0.45675730959444	0.952336964183915	0.332217590403756	NA
OG0000801	105.166580434276	1.85471001958852	1.47511785963744	NA	NA
OG0000803	1705.98351414198	0.169784928239764	0.737556941081108	0.753607943382267	0.811672817708441
OG0000804	84.3605131658321	0.033679772197314	0.680200800965012	0.951610974340931	NA
OG0000805	28.6815416854943	0.150192998779219	0.758434679587411	0.772812790986859	NA
OG0000806	743.591290966504	1.35049345242797	1.36696150246616	0.0483087011619326	0.112151295630352
OG0000807	1361.8314423023	1.68229541651987	1.35423625331012	0.0252805296351252	0.065390976260934
OG0000810	106.412283281722	-0.238836057261321	0.702084614758769	0.635640174128172	NA
OG0000812	10.2902858535304	-1.14738047007614	1.9111947362572	0.0366233680543246	NA
OG0000813	5.05922183760238	-0.00343255040633486	0.976401323120651	NA	NA
OG0000814	14.5232670915405	-0.25084358839603	0.938921524832477	0.523588663141152	NA
OG0000815	66.3380864895639	0.11235699627378	0.730588934617122	0.834269115834727	NA
OG0000816	34.6215243401108	-1.52123408474087	1.45709109278321	0.028425537904111	NA
OG0000817	69.0478272813247	0.193931369582931	0.782638586885148	0.711175219417934	NA
OG0000818	59.6450124093105	0.256340789160085	0.715066047165979	0.625730172520624	NA
OG0000819	141.185128827456	0.222773680439588	0.769675526369516	0.675534160620139	NA
OG0000820	95.0821479899542	2.16588348955988	1.09510796592241	0.00543894959927962	NA
OG0000821	1976.33516352171	2.14016053781515	0.9432892639739	0.00297387433278606	0.013112989507654
OG0000822	232.865065277399	-0.0453307319291168	0.65180342831933	0.923500052616512	0.943607363248909
OG0000823	715.824948985282	3.56058984638846	1.68261106799232	NA	NA
OG0000825	58.1544344750004	-0.480921788244114	0.791896743443625	0.371113789464261	NA
OG0000827	42.2084731387893	-0.699224666751657	1.06904436158638	0.168644298391287	NA
OG0000828	29.2488728366357	-0.232703618914555	0.878136953361056	0.607513526194618	NA
OG0000830	11.0017434662227	-0.468789342593794	1.04299354220207	0.186085419662247	NA
OG0000832	84.2993331687103	-0.377211508179681	0.898920332077853	0.436396742267539	NA
OG0000833	2.1779925175319	-0.185665096167385	1.02920403678566	0.661402901788254	NA
OG0000834	34.7844414731178	0.278475633630782	0.779778763952507	0.599201799263146	NA
OG0000835	20.7144270083536	-0.156397081319588	0.88082320728558	0.71878913897201	NA
OG0000836	435.844111060941	2.67635812808917	1.75293903250216	0.00582047924849886	0.0205594347648589
OG0000837	364.47685466908	-0.339142519289076	0.665356319475603	0.503645552679502	0.608445186652435
OG0000839	36.1820707607261	0.0705169485330648	0.729804535987039	0.894825955466288	NA
OG0000840	2.23781058780572	-0.190304778580876	1.03007210398836	0.649604850956067	NA
OG0000841	1823.74688101338	-0.458518491671724	0.807079354984195	0.386403420616951	0.526695118973728
OG0000842	17.7725410587473	-0.252845819242269	0.9044616497675	0.558769116068538	NA
OG0000843	43.5070553689632	0.28004406027695	0.79902686108223	0.598808569722744	NA
OG0000844	102.382144472909	-0.149041905167037	0.693193221313218	0.764150666721785	NA
OG0000845	167.287922136755	-0.545040066127558	0.969859483717768	0.27950244160632	0.447885619842323
OG0000846	618.801474059812	-0.0409425915274841	0.645532176189396	0.927632674226287	0.946358178519675
OG0000847	24.5175653361899	-0.444981419343866	0.960962393813925	0.326518133716941	NA
OG0000848	16.2096595731247	0.865864674897536	1.31563308347812	0.102541055597877	NA
OG0000849	9.42859899909835	0.208048407173082	0.956991706180369	0.607321944581183	NA
OG0000850	1771.19641141142	2.55283183781005	1.54056783072295	0.00573663075697002	0.0204507122147699
OG0000851	1975.14883647835	2.15807025036816	1.4082275264516	0.0104214255931383	0.0316985028457956
OG0000852	104.133065263868	-0.403281330228818	0.727604919825532	0.441500614796205	NA
OG0000853	10.2351055376768	-0.476066503445089	1.05165320001816	0.205124947919532	NA
OG0000854	78.1139189512796	-0.224968189937443	0.858440622823106	0.632333648040766	NA
OG0000855	4.52192854477157	-0.474323762517554	1.13301275323211	0.246589397935705	NA
OG0000856	2037.30966887913	3.47350961755128	1.37759861888471	0.000596076108986615	0.00413655365533486
OG0000857	219.726804849567	0.504508550271565	0.707123045792451	0.343837387352547	0.500263281603336
OG0000858	62.9509220510445	-0.268213281481218	0.751574823743986	0.594936667578364	NA
OG0000859	46.3449500074358	-0.328693344121728	0.759724441258648	0.530787165224565	NA
OG0000860	48.9530103083249	0.623384862066571	0.954361014324901	0.258191128352697	NA
OG0000861	18.5817908824903	-0.0772683472011722	0.871059973073138	0.855587903587693	NA
OG0000862	132.103169672046	-0.448306815462519	0.722180919423715	0.393919620585185	NA
OG0000863	71.9553427847797	-0.562697556711492	0.974614939673063	0.263292410308955	NA
OG0000864	638.342566045951	0.570828997970156	0.880744599937828	0.298096493837943	0.461908953895114
OG0000865	25.418914256883	-0.198602898662912	0.810638207643738	0.697386697768282	NA
OG0000866	93.9717873080772	0.710780316660878	0.951764514830237	0.212348946329617	NA
OG0000867	524.927747223957	1.78631881489249	1.25722226994623	0.0185400925687712	0.0514409048666328
OG0000868	569.771643273622	1.82670570211778	1.53658115788264	0.020994767809984	0.056530993652293
OG0000870	83.9596147680522	-0.339734068646341	0.725776101076168	0.509475199417768	NA
OG0000871	960.751002858332	2.66567282706454	1.52337516008017	0.00454370120914618	0.0173558819442386
OG0000872	105.387969751347	0.370514287598847	0.79175996031338	0.489930640772238	NA
OG0000874	46.6333743404616	-1.0370764173955	1.38373430900131	0.0656629995895444	NA
OG0000875	0.0592085162341591	-0.0397737350045246	1.01309922363148	0.357079086358169	NA
OG0000876	1.44451777555839	-0.143341608065768	1.02197383571217	0.809619645648669	NA
OG0000877	22.3415946779991	-0.00794492393780237	0.862550436697776	0.980504212035409	NA
OG0000878	4.21258598588053	-0.292688615346142	1.05861643320228	0.391716498342636	NA
OG0000880	83.7860810635857	-0.072157719349833	0.703087149163489	0.88407085278001	NA
OG0000881	817.741926486927	3.51903915308787	1.07209281863839	6.5179274870796e-05	0.000735459973688013
OG0000882	993.332983329286	2.15448392659442	1.62147126896339	0.0122270918686052	0.0363493183605142
OG0000883	31.8795583845656	0.146099442624077	0.769465465770711	0.783253692950485	NA
OG0000884	48.3776802057146	1.18765189551306	1.11019869376645	0.070808375019723	NA
OG0000885	79.8683106169777	-0.345834951667348	0.730631416040926	0.506462520247428	NA
OG0000886	195.226778440496	-0.0199749159648124	0.669084519687166	0.96371211408614	0.971693416224667
OG0000887	479.529517328061	3.44531264462932	1.73248696544395	0.00172415070620639	0.0087135924152123
OG0000888	327.814059637553	3.52562948273134	2.88432045030493	0.00356625889907983	0.014781383715765
OG0000889	487.370268210123	4.58855510911334	1.99448854803658	0.000539933156812769	0.00385582700028249
OG0000890	114.739289635433	-0.349407174992165	0.715285096590625	0.495441927804994	NA
OG0000891	200.732761095511	-0.146047818296662	0.658876338264098	0.76830522268977	0.823452742752331
OG0000892	119.783668976437	-0.788869752009278	0.885227683688006	0.161417552943345	NA
OG0000893	22.2636693049518	-0.136041764877597	0.838842553899585	0.764148329781543	NA
OG0000894	135.384988158818	-0.266735959841007	0.734971981464881	0.607237911886908	NA
OG0000895	235.24025909632	3.75050828402233	1.55862762621769	0.000648356614751403	0.00439144634939868
OG0000896	1355.07517266659	3.78345804036163	1.24402552935716	0.000126593092325292	0.00120538640083648
OG0000898	33.9400048891777	0.313693074531955	0.795167666886363	0.553300562790411	NA
OG0000899	136.154640761853	0.138833995086449	0.719833801245043	0.793430464619503	NA
OG0000900	30416.2952303606	1.81459738040935	1.22187295220604	0.0204187338829055	0.0552062064241518
OG0000901	78.1785530390353	-0.00764526017784143	0.730744972483047	0.984706005394716	NA
OG0000902	32.796826874003	-0.320509014563358	0.899280868145609	0.487478640942844	NA
OG0000904	456.365190208173	1.99822365098762	1.45299333351621	0.0145125599906487	0.0421891677604255
OG0000906	9.71898444409538	-0.2739220204329	1.00470384469892	0.381147501450637	NA
OG0000907	1184.54540680182	2.57120664517414	1.6049950988538	0.0060349067076932	0.0209784852219811
OG0000908	348.245130020594	-0.579655451761788	0.95381314873764	0.266169815224535	0.436093687288079
OG0000909	30.3730606560455	-0.0646298304846758	0.794949977855786	0.893300473670393	NA
OG0000910	142.930891424828	0.368619828484878	0.737550791353015	0.489974340358316	NA
OG0000911	0	NA	NA	NA	NA
OG0000913	47.0122326351339	-0.624695723860386	0.84814616924134	0.258745089702259	NA
OG0000914	5.49993432919496	-0.0660143502730213	0.955459210305617	0.772370157681269	NA
OG0000915	44.1570576953492	-0.314181480075453	0.903520144375976	0.493159137050973	NA
OG0000916	43.7257129900442	0.461338737264812	0.885651421739061	0.388870533081992	NA
OG0000917	0.65129367857575	-0.113655749887459	1.01643861298081	0.95569213005253	NA
OG0000918	195.106197790114	-0.0195058476113793	0.665028551893407	0.964298489160553	0.971693416224667
OG0000919	157.228016013577	0.123943693683936	0.713944389760741	0.813648472124297	NA
OG0000920	6.45294907891313	-0.175846850104533	0.954383176681053	0.553362727273094	NA
OG0000921	0.296042581170795	-0.0859823893743033	1.01368056382649	0.728216983863893	NA
OG0000923	847.726333715535	4.18647828679437	1.48868471684592	0.000200084842819141	0.00171066656815296
OG0000924	43.9624930354186	-0.304625994054105	0.773928933181508	0.559996365948831	NA
OG0000925	984.984440970112	4.44095912940667	1.85741600703489	NA	NA
OG0000926	2083.49699871792	1.65676758640081	1.14517677884374	0.022791094517231	0.0601355385454649
OG0000927	2.57864796110783	-0.210477721479176	1.0344482245567	0.59206049953533	NA
OG0000928	54.8781466794105	0.479695689015967	0.798091854880717	0.382502332638131	NA
OG0000929	945.40694564512	0.280520654186711	0.811407976010245	0.592490922347089	0.678164696832818
OG0000930	72.322747004616	-0.0993532148100949	0.844275364492429	0.82646980892194	NA
OG0000931	3077.07846223978	2.69443425727398	1.1145540267559	0.00129848279046414	0.00705043961433837
OG0000932	34.1127574491146	-0.766374132610009	0.954398053443416	0.174158699742556	NA
OG0000933	6.74552570881918	-0.270379493644631	0.973750383273462	0.441239667653239	NA
OG0000934	41.2706992876873	-0.817129104553713	0.961508502150725	0.168164274698685	NA
OG0000935	3452.30583243333	2.1097099094659	1.13521882454935	0.00728757303428746	0.0245535153001377
OG0000936	16.1628741535928	-0.296756564805237	0.955370519192635	0.452683647823862	NA
OG0000937	100.93866227502	-0.224711834575012	0.734692611956126	0.662350761912618	NA
OG0000938	14.5330035734667	0.109659275468327	0.832065994325873	0.828328211868105	NA
OG0000939	20.3819498953992	0.513447854515072	0.894269040481696	0.347677568726371	NA
OG0000940	8.48171308667426	-0.224167118976241	0.922828163799624	0.631607016284507	NA
OG0000941	153.798424487497	0.904997922084314	0.938836738195201	0.129640863644969	NA
OG0000942	4.0547290749278	-0.00150262737397838	0.978894085039292	0.996805425479162	NA
OG0000943	32.0587415151084	-0.306294546384737	0.832759036103948	0.556786728817973	NA
OG0000944	541.347777477188	4.78839023439449	1.59674244664014	9.45067481498406e-05	0.000955245131299158
OG0000945	4422.86838405766	0.433876306021854	0.725305787786973	0.417459107676744	0.554082088370951
OG0000947	110.085625384996	-0.609049376062774	0.772554474892038	0.266086119455279	NA
OG0000948	131.222071919125	-0.0139630603073316	0.676676881928201	0.972587673131404	NA
OG0000949	996.527490322591	1.40260651133332	1.15299063173977	0.042002837001623	0.0996240574370626
OG0000950	935.197914152977	3.1360763410691	1.0507919210162	0.000208889163148703	0.00173721747074301
OG0000951	290.925289164941	3.37590498867042	2.15538874218008	NA	NA
OG0000952	584.703500462447	5.21788310553898	1.5461104089141	NA	NA
OG0000953	1117.7837950036	3.27611126764474	1.08001548328507	0.000162408485858503	0.00146167637272653
OG0000954	581.889355329906	-0.532332379651412	0.715024394411586	0.311756019856448	0.473072563880773
OG0000955	40.0666866516707	0.0919740648423987	0.740777780826696	0.863363838006228	NA
OG0000956	1173.85735865702	2.46124879945093	1.08253444010957	0.00211552870085639	0.0102181912272987
OG0000958	52.6668904267019	0.319450245726283	0.794563902683678	0.54996472034479	NA
OG0000959	43.9153112323712	-0.516250783952627	0.970133150689222	0.285719406949689	NA
OG0000960	111.656477669291	-0.349984747575249	0.894274128356383	0.466725879188227	NA
OG0000961	9.41423401138678	0.0309534692588578	0.948455704503665	0.932739881546778	NA
OG0000962	4.72243649219271	0.219593871348509	1.0119184804138	0.465905145204874	NA
OG0000964	224.666891188259	-0.472306019507844	0.702950770978992	0.360943383160513	0.509978070400983
OG0000965	1.791446021039	-0.161554023067711	1.02495052125461	0.736948162959149	NA
OG0000966	26.38083223896	0.440602728132146	0.850320971470618	0.416411887448678	NA
OG0000967	110.429679979684	-0.514037214187033	0.731123759696572	0.329024707470567	NA
OG0000968	62.1476631487683	0.540993412834707	0.891846274991834	0.322436561128224	NA
OG0000969	24.902587916162	0.443849434816885	0.92655843930345	0.390291910860475	NA
OG0000970	1755.23749536118	6.18958683216457	1.29891770378832	7.8736652069987e-08	4.7027254918165e-06
OG0000971	0	NA	NA	NA	NA
OG0000972	57.0827545874949	0.136573204961332	0.758476222065278	0.79728295069391	NA
OG0000973	34.694028873345	-0.285372756755917	0.776586080514019	0.583487169302841	NA
OG0000974	2088.85058336594	4.60097516940352	1.1244457540151	2.27354086696474e-06	5.97486539838335e-05
OG0000975	689.398736211061	2.41876050156795	1.06587122041052	0.00222706315315505	0.010602757185673
OG0000976	151.423645869556	0.361753729430289	0.750902122220008	0.498788537251401	NA
OG0000977	996.122530445284	3.00363564896384	1.22291099747198	0.000916700054003749	0.00542587329261679
OG0000978	3701.18945765576	4.4950775665352	1.65282071439244	0.000230073425312624	0.00186615111642461
OG0000979	1523.26869032523	3.25911714208082	0.982792553823758	6.66370158830015e-05	0.000735459973688013
OG0000980	1474.0639649941	3.21155390893094	0.92417437955101	4.07651203107453e-05	0.000535653680883193
OG0000981	16.261302478305	-0.320726232461184	0.956750303443565	0.42057302213247	NA
OG0000982	887.176318721263	4.15132428084936	1.52032791400139	0.000252912733264734	0.00200197187656543
OG0000983	2234.0121555441	4.27074984788003	1.55698748799734	NA	NA
OG0000984	52.4718313063849	-0.0995972974965316	0.737739500467957	0.843664262608037	NA
OG0000985	784.437312592188	3.70509921830751	1.74991370926989	NA	NA
OG0000986	3025.34751981781	4.20554513592013	1.08059907588011	5.6444862309678e-06	0.000115888357929558
OG0000987	5485.64497540244	4.81541388773624	1.16012379058362	1.68656787532428e-06	5.15877810328342e-05
OG0000988	2608.64237569399	3.5739954946919	1.08596976645316	6.29047181853668e-05	0.000735459973688013
OG0000989	5204.64852336239	5.62201106414393	1.59767564907234	NA	NA
OG0000990	5013.68098110391	4.26312941029404	1.13605086166614	9.66758046516614e-06	0.000176433343489282
OG0000991	1798.30053356049	3.55494076343779	1.08433925469094	6.58709898761658e-05	0.000735459973688013
OG0000992	2234.05053574643	4.35805599017734	1.11308914362775	5.03206672455677e-06	0.000109324901497145
OG0000993	2486.51161352827	3.6995135859176	1.04089333637152	2.45276758483314e-05	0.000358104067385638
OG0000994	4468.73238701769	4.01028016818313	1.19165023047633	4.24390430170427e-05	0.000546714730631315
OG0000995	6024.41687828218	3.98778216564488	1.1744895772843	3.91898066847871e-05	0.000535653680883193
OG0000996	2692.77335189387	3.84895762843345	1.19922029793936	7.44441198226597e-05	0.000776345821007737
OG0000997	2272.51614420584	3.89408296845542	1.20657408994348	6.85117862056896e-05	0.000737905631756362
OG0000998	792.487055877048	3.9406448621664	1.31946206828409	NA	NA
OG0000999	241.668778309792	0.316351255474343	0.729976841378271	0.550868295438798	0.646286553755875
OG0001000	1041.51780992593	2.09706876033619	1.00022923265368	0.00440720230763892	0.0170325406830516
OG0001001	3015.12369441286	3.71028079294079	0.98441177641456	1.08402154754546e-05	0.000192487069388477
OG0001002	3225.08311607144	3.18811444861689	1.020179889184	0.00013333293184753	0.00123379910174405
OG0001003	12016.8109062919	3.81362201813972	1.00832702515428	1.13788933183818e-05	0.000196735076583601
OG0001004	4225.50770954188	3.33012201646185	1.10775242838491	0.000179638862191073	0.0015736364327938
OG0001005	461.310449035137	2.72975918477763	1.66260948196494	0.00494883134374163	0.0184737624593083
OG0001006	777.230655759291	1.87593485456343	1.37008955355358	0.0172287143660914	0.048580537933571
OG0001007	1417.68139330043	4.30030884221584	1.20036062305185	1.74488436583478e-05	0.000272949768655583
OG0001008	3295.24341734357	3.10916552721168	1.26561898944233	0.000898503195974231	0.00541125937924142
OG0001009	1507.88866986526	2.88591392775236	1.1194389881384	0.000750546260395872	0.00476361376760858
OG0001010	2259.19412769016	2.70443259112736	1.40739121716596	0.00351011113706355	0.0147531824032933
OG0001011	3734.85230822892	2.00868664381501	0.967853183049707	0.00550627250086634	0.0198770386432373
OG0001012	1036.7926488769	2.59475827365703	1.42830288008822	0.00445499520635898	0.017116560529695
OG0001013	11.045415302567	-0.528657341363753	1.07755604358505	0.169765340001967	NA
OG0001014	704.404972635337	1.33545430693771	1.11436619947949	0.0471870581331371	0.110721061405254
OG0001015	689.790661020901	5.32323405279058	1.75501738003292	NA	NA
OG0001016	83.3715736645188	-0.117661480139306	0.6924314646139	0.813041674297163	NA
OG0001017	247.717894744102	-0.317929425564417	0.684497194933277	0.5309606423653	0.625163336978498
OG0001018	3393.50704202437	2.38084132530248	0.991166438378212	0.00180016934660508	0.00895993379332981
OG0001020	26.1401171511233	0.708828814768983	0.997804373139869	0.211689289914692	NA
OG0001021	42.1194885037892	-0.0226603792074037	0.737816645297837	0.960697620809587	NA
OG0001022	15.8856494594621	0.439066305141354	1.07304864496103	0.257120607372525	NA
OG0001023	71.9476150836977	0.654890541436615	0.90285024842315	0.246784395672244	NA
OG0001024	144.326683342388	0.393915637474378	0.809680525625294	0.462330883156218	NA
OG0001025	46.4480290162758	1.31037541841952	1.55981840226161	0.0497793231988975	NA
OG0001026	252.68605130198	-0.120600226394515	0.663956061171809	0.806807505790429	0.853578955401469
OG0001027	35.1960449011456	0.133908121697865	0.75938304746275	0.799305181486098	NA
OG0001028	663.520973487038	2.91540724611008	2.48958652612898	NA	NA
OG0001029	14.0668081055654	-0.364069596228584	0.92775991066077	0.404258085901459	NA
OG0001030	1004.07861133453	5.48846443631737	1.17289797252853	1.33940410862743e-07	6.76914230283249e-06
OG0001031	514.450723731738	0.348365379436929	0.720649130660425	0.51151587504088	0.613258996171274
OG0001032	195.925509332652	-0.465697497648616	0.86409598756472	0.368493680722075	0.512198655798058
OG0001033	1846.13890841622	4.0096096820209	1.05005819047457	8.16337465624819e-06	0.000153238204261573
OG0001034	2659.83109541238	3.57646544618355	1.06341451233862	5.12716589010135e-05	0.000623805183295665
OG0001035	3.16213989744695	-0.243097942364047	1.04282651764342	0.507647179563263	NA
OG0001036	39.4882703006244	-0.10302021177183	0.806120814351762	0.83499836952946	NA
OG0001037	28.4529889009757	0.4028531387219	0.783565879860882	0.45397124968323	NA
OG0001038	154.097014194601	0.422465694386922	0.794947654027678	0.433537842589166	NA
OG0001039	113.952052607163	0.0141285948999007	0.766408289264933	0.983717469086536	NA
OG0001040	29.3166112124828	0.544976547327137	1.00756174326816	0.268274370728294	NA
OG0001041	104.411106890774	-0.017953605748984	0.731621911163602	0.966745795240426	NA
OG0001042	65.6618691903288	1.03141097665547	1.33010598165504	0.0852652527474954	NA
OG0001043	597.145651455383	3.17014721621752	1.44496298871749	0.00144921107740808	0.00755660061791354
OG0001044	1504.78579541666	2.29985569972211	1.26189080330832	0.00603210022353162	0.0209784852219811
OG0001045	642.050547424854	3.14585460177833	1.21553030537178	0.000598131807087994	0.00413655365533486
OG0001046	443.772929213379	6.03192774773798	2.01889408649631	NA	NA
OG0001047	2217.92259507879	2.01649306519393	1.01335826238461	0.00602869617447351	0.0209784852219811
OG0001048	1888.10282927701	3.33199635089269	0.97723549168902	4.80138222023674e-05	0.000606636176672219
OG0001049	745.898285020872	5.48625296235427	1.9137179787778	NA	NA
OG0001050	92.3610036044061	-0.355092067844589	0.730111425588302	0.488018730062306	NA
OG0001051	157.905185336447	1.26032883071225	1.26467013283166	0.0575764820822931	NA
OG0001052	4.17707667975015	-0.0400224912354958	0.95172156183407	0.96901371169077	NA
OG0001053	564.564220645546	3.280686219577	1.42100104323905	0.0010485174000139	0.00604277133165907
OG0001054	15.9373400961068	-0.710393333136631	1.19286595848087	0.0756552621656006	NA
OG0001055	17.1500390345553	0.350843079982914	0.936699584730897	0.466051543955442	NA
OG0001056	15.054221395594	-0.0492866688544291	0.816451667621932	0.918200743706254	NA
OG0001057	19.1846367271994	0.925524825192518	1.06039651740194	0.131519986974841	NA
OG0001058	24.5812242683874	-0.171348728775934	0.795787321202543	0.736368749507675	NA
OG0001059	5.97598711327911	-0.363186827717795	1.08865031296138	0.269206538778303	NA
OG0001060	47.9364918836347	-0.322207138619885	0.762751216470266	0.537472528195135	NA
OG0001061	294.142685875017	-0.797265095479659	0.795093432885929	0.151759163138643	0.284062023310794
OG0001062	488.317574606102	-0.569731956437336	0.711394547015093	0.276998507436632	0.446049067122224
OG0001063	65.0616039773668	0.969299502348413	1.07657306259264	0.115173761080902	NA
OG0001064	122.25296596997	0.140524186696599	0.685302682796243	0.789598876507115	NA
OG0001065	1784.11717194609	1.24479559342319	1.24729659908724	0.0607531931416804	0.133756819289574
OG0001066	45.5275479799205	0.562583537820082	0.836838932956042	0.312914015850185	NA
OG0001067	120.402943892472	0.287995426767432	0.768867559259048	0.588256375638925	NA
OG0001068	33.0630133316185	0.261468786327761	0.810916303474585	0.616921584842189	NA
OG0001069	2214.12091004085	3.22167434535214	1.07966977707476	0.000203092834575238	0.00171066656815296
OG0001070	65.1192152308646	-0.418292977510746	0.919959602326847	0.388223307693007	NA
OG0001071	2587.53287783157	2.52474305017162	1.12051144165186	0.00213073393933016	0.0102181912272987
OG0001072	441.222982707038	-0.379151541450141	0.669604924879512	0.455219350206149	0.583000220439453
OG0001073	6083.90144047224	1.73807266015337	1.21326372226271	0.0200016012568652	0.0545271868288814
OG0001074	1364.90983360948	2.81768202633559	1.18386235559051	0.00127637096050542	0.00698813100876718
OG0001075	594.911384552571	3.8881935429036	1.44202632382213	0.000306608790374286	0.00231542500317133
OG0001076	46.4230033967136	0.109353713304693	0.739438457378841	0.836727190883346	NA
OG0001077	226.030251517268	0.0573625970619884	0.706271518146425	0.916748254653972	0.939682530059617
OG0001078	99.6413564473584	-0.108546200292882	0.733226375223449	0.826126092343267	NA
OG0001079	1149.86067630362	3.07204167828182	1.55798361805026	0.00236899845941118	0.0111973524304543
OG0001080	179.473575514576	3.25562387846671	1.31676759395226	0.000728648692401474	0.00469335481282126
OG0001081	814.621892209018	2.99395725998149	1.39291118844144	0.0017782446545292	0.0089183720459976
OG0001082	649.331565999864	1.11832754692908	1.08877674619055	0.0792916266185711	0.165906365249685
OG0001083	2053.73350962899	1.51925589257217	0.896485189829303	0.0195831587901413	0.0538332021971665
OG0001084	4172.41684272574	1.85237611027335	0.8692980750146	0.00547867138553924	0.0198770386432373
OG0001085	6137.30041695447	3.59913099955363	1.13155571350127	9.06619899838246e-05	0.0009307019909277
OG0001086	1890.63012481581	3.57396704701714	1.14818640401881	0.000112957710457201	0.00110765993687136
OG0001087	4559.40004969457	4.6138592677614	1.16639461816234	4.04619081099261e-06	9.53105903187389e-05
OG0001088	63.1979646553205	1.66469371383362	1.36921097125026	0.0278171751795095	NA
OG0001089	32.6352493085004	-0.515671685656495	0.976529219600928	0.282065092697705	NA
OG0001092	36.0896852866337	-0.000780400310554511	0.770205090305632	0.994725054756762	NA
OG0001093	41.1525125016134	-0.370344845010678	0.906173577732267	0.434213917327774	NA
OG0001095	0.354946320385123	-0.0921851444198371	1.01413344887724	0.779592384393292	NA
OG0001097	14.3652526594409	-0.251392948583792	0.93692556960088	0.521614570516307	NA
OG0001098	464.784198892737	6.32975653455751	2.02066166022182	3.87070660368771e-05	0.000535653680883193
OG0001099	44.6983489926473	-0.20325614953704	0.751717687889452	0.691737766352134	NA
OG0001101	733.647489415199	5.031098728273	3.04532460729335	NA	NA
OG0001102	59.6431886647354	-0.854518588054512	1.15142756521084	0.116804200899901	NA
OG0001103	68.3742855701316	-0.351337895707666	0.768721250894897	0.505721174553031	NA
OG0001104	97.1549369712058	0.0741163197020709	0.848864140028166	0.883455588184431	NA
OG0001107	406.883752305036	2.85637394951233	3.72003276407555	NA	NA
OG0001108	5.1972589606349	-0.0652280484364055	0.947629833966207	0.789485623980443	NA
OG0001109	63.1176276181561	0.2180765465032	0.836210457777606	0.670547897069117	NA
OG0001112	2108.32140962554	3.03088410248402	1.05047407626616	0.000298865217968761	0.00228319125820321
OG0001113	75.4284274368037	-0.460671367644875	0.747772661006914	0.378254803426803	NA
OG0001114	12.8700028709058	0.8340466473711	1.39660838190828	0.0765008406015586	NA
OG0001116	1353.77265872672	1.03436314309936	1.0191614280587	0.0961009845760375	0.194871440945854
OG0001117	4.19835423626458	-0.408146340554856	1.10012003931333	0.300879223371714	NA
OG0001118	920.345037406401	3.51827366851629	1.17896988168018	0.000167223310202479	0.00148467182166255
OG0001119	13.638094237176	0.439694965492643	0.920521048659296	0.391690815624741	NA
OG0001120	158.593007678695	-0.12620586397429	0.688270041091938	0.802297785310916	NA
OG0001121	371.030406795566	4.01269583277291	2.04728662585473	NA	NA
OG0001122	1090.26387771544	3.49095692751265	1.65960526703418	NA	NA
OG0001124	14.1925366883242	-0.230497520502184	0.936603903023893	0.554067018114834	NA
OG0001125	934.524812193832	4.86097136060955	1.29343421667269	7.58344642502516e-06	0.000146538950036516
OG0001126	2.35892149189562	-0.245889511539232	1.04005256245701	0.57567958729676	NA
OG0001127	51.3475610955749	-0.449263772797203	0.778874436937073	0.399052305236	NA
OG0001128	64.3464371501825	1.23108096671543	1.33476216368849	0.0605639190807388	NA
OG0001129	107.108428333721	-0.520917139857467	0.819785381492981	0.324246991624422	NA
OG0001131	15.0314011544876	-0.109013967539507	0.897185362319793	0.788680108812032	NA
OG0001132	12.1660913091754	-1.584773017639	2.97285048474504	0.0216819583424486	NA
OG0001133	36.1521338140747	0.103368781302638	0.744361737874522	0.841173088808496	NA
OG0001134	33.0830945038086	0.404505255467993	0.877811556656781	0.442178970042561	NA
OG0001135	12.7418695129282	-0.52691396677295	1.07798356500875	0.144978807161748	NA
OG0001136	89.23960681536	-0.300985885745468	0.878390369011077	0.526974094089991	NA
OG0001137	55.5690330499717	-0.098529062542654	0.776002347033288	0.842930500527541	NA
OG0001139	9.73251230401238	-0.0913181232281503	0.937670987063663	0.80374589584725	NA
OG0001141	228.653865989446	2.60628574585373	1.7440307954262	0.00634965415404097	0.0218414805193975
OG0001142	4.82987791862188	-0.530644449428886	1.16600301495694	0.207580904352546	NA
OG0001143	5.48957651329682	0.0374642028384323	0.902119776407631	0.925905783288129	NA
OG0001144	95.1140966733604	-0.458726356488227	0.797234162904221	0.378190195291216	NA
OG0001145	12.4408254728287	0.722491615399519	1.20036847280034	0.148653728712678	NA
OG0001146	23.7159537007199	0.852067030052019	1.10713380392801	0.14682077821508	NA
OG0001147	7.46727209430547	0.11282048249541	0.938617499350928	0.781681253203415	NA
OG0001150	943.975441335153	3.12534831894055	1.85168174101051	0.00344833962863923	0.0146898797724727
OG0001151	804.801921823233	1.49803151992686	2.8294238170059	0.0163455549556199	0.0466914330688795
OG0001153	3.74196553558683	-0.421156020074523	1.10323167896236	0.314444535163416	NA
OG0001156	12.1115350745625	-0.253443422760452	0.940089816984644	0.534025579592987	NA
OG0001157	80.7259988503799	-0.51369413416927	0.957137916498514	0.299348515026048	NA
OG0001159	126.311587484825	-0.0285800437115832	0.691594681135815	0.949934597408686	NA
OG0001160	167.391254420764	0.272858826110851	0.728268248675821	0.605888950282078	0.687511295915933
OG0001161	140.478443334508	0.254861537176574	0.67557987189045	0.622024456804741	NA
OG0001162	495.999653438922	2.11829580664568	4.90838350478355	NA	NA
OG0001163	157.335298106669	-0.329726723974097	0.69278684142729	0.5210430461236	NA
OG0001164	188.476393671202	0.343804475454142	0.784784403696607	0.519816859583559	0.618695066569562
OG0001165	105.672210201268	-0.740430088154409	0.834936855592585	0.183279937654796	NA
OG0001166	0.846410456302985	-0.123447904779782	1.01792412771301	0.966358216883233	NA
OG0001167	8.29917775773553	0.105147187103066	0.93844226357722	0.795617802293699	NA
OG0001168	210.244973893128	1.16870728255944	1.50088564978987	0.0582184921038838	0.129659489194073
OG0001169	35.1748247480816	-0.0948502819527172	0.851055338005511	0.831842765194746	NA
OG0001170	1375.60358940559	3.29073318990862	1.33490880842165	0.000757161781768863	0.00476361376760858
OG0001171	1.62823419643937	-0.147912755891627	1.02311301103489	0.775248717762529	NA
OG0001172	44.2787260134497	0.823014327527659	0.942793335806095	0.164245228594757	NA
OG0001173	3.97778672885695	-0.423011248948047	1.10539022001201	0.301176894438078	NA
OG0001174	57.7137579000459	-0.0931597685658976	0.847801569842726	0.835700220186254	NA
OG0001175	11.3553274229373	0.504807127831403	1.06138227993274	0.255817175866787	NA
OG0001176	30.7763012131154	-0.627648565906499	0.917700283744612	0.267689130445315	NA
OG0001178	9.75485477181713	-0.0609400166113345	0.921609024780859	0.862463741380065	NA
OG0001179	48.2614486013609	-1.04574541992107	1.35017534064816	0.0642822135077687	NA
OG0001180	30.2070075084222	-0.150500804817428	0.753265273311103	0.768355684302341	NA
OG0001182	73.8970529506226	-0.176501151826507	0.713810175366021	0.729524853313779	NA
OG0001183	429.412402768522	3.4222693005279	1.61263675076833	0.00139797483342252	0.00746723142730565
OG0001185	20.367734434293	-0.29406254251162	0.851370457137093	0.558008248636018	NA
OG0001187	8.12160572671404	0.0501340697421801	0.939812750874369	0.892102011594564	NA
OG0001189	295.51174551459	2.91183714855327	1.71549904283631	0.00385057918041577	0.0153076748035388
OG0001191	33.0950350621631	-0.467513824799089	0.871261323932528	0.385475453684683	NA
OG0001193	6.78746750642582	-0.106108884525746	0.969428300533316	NA	NA
OG0001194	1156.6841491445	1.18145964544087	2.05695232717181	0.0239505590026091	0.0629420690588567
OG0001197	16.3477896980147	-0.186941178526457	0.964920178303956	0.589680371567505	NA
OG0001198	23.2510023451654	0.168589182185243	0.787999275315412	0.745214859075536	NA
OG0001200	289.257701832803	-0.664194754712159	0.782836013013549	0.221889457476007	0.379638993650356
OG0001201	45.1928589993561	-0.374271378364993	0.773113550124061	0.481309612740148	NA
OG0001203	885.177611625535	5.01279171109922	1.5910185824996	NA	NA
OG0001204	9.89861788900375	-0.97802229240722	1.64083233645036	0.0473333708240621	NA
OG0001205	670.066675201687	2.29929934889663	1.71820047784101	0.0103097234480347	0.0315045967691106
OG0001206	616.966451301198	1.59695535332514	1.42315070739776	0.0304632282822607	0.0772754478048079
OG0001207	1826.26405399949	3.94013158099549	1.49887477147363	0.00037047675944335	0.00273486776353124
OG0001209	7.52851134125471	-0.646798290094516	1.26306972200577	0.112722990766617	NA
OG0001212	75.3384430189227	0.0616062701274085	0.702587279433778	0.907538141209683	NA
OG0001213	5.46940087657881	-0.166927237277683	0.955734378843308	0.625443003526019	NA
OG0001214	9.91567102722463	0.178188847280643	0.929341844323023	0.676156911754875	NA
OG0001216	5377.56239946826	1.19633453958818	1.03091037029762	0.064176190375147	0.138696569330499
OG0001217	4.52795177812118	-0.48863416775095	1.14054086273129	0.238596717098353	NA
OG0001219	67.6036391463781	0.813481948624459	0.907313939012552	0.167300772330579	NA
OG0001220	12.3264427839412	0.375691119955881	0.967922772792838	0.422845962696641	NA
OG0001222	1.76846440929538	-0.15916758857889	1.02463377016104	0.742752113174149	NA
OG0001225	22.4797590845238	0.0399206676336665	0.837742703798468	0.941375245028382	NA
OG0001226	48.6841296393932	-0.120701205976163	0.77064499542247	0.808072513836014	NA
OG0001228	71.384446405922	-0.404144419251506	0.735795431787331	0.440707282069611	NA
OG0001229	28.0885118362609	0.347783071132435	0.858442212500161	0.507956787020549	NA
OG0001230	15.2359593665126	-0.0544169530016928	0.855032650671884	0.905446650421295	NA
OG0001231	138.582922114764	-0.16269215598951	0.683640869280822	0.743466667822544	NA
OG0001232	11.5807267542882	-0.510915143077923	1.07609763129762	0.174752317520273	NA
OG0001233	32.4160868218565	-0.819132006127092	1.23618582508872	0.0845949555877167	NA
OG0001234	483.431949604462	1.07068430990123	1.6686601729908	0.0459848101624637	0.108286811027737
OG0001235	0	NA	NA	NA	NA
OG0001236	154.616346156239	-0.695467528540897	0.878308946467797	0.207093628606435	NA
OG0001237	43.8181853787179	0.233452767928335	0.724994748323587	0.652925931906408	NA
OG0001238	0.0280815400724534	-0.0248327498517055	1.01451847050789	0.252090081320055	NA
OG0001239	43.3125369086642	0.366925764654067	0.872652639778799	0.481543749440646	NA
OG0001240	1.09535755033194	-0.132991938259354	1.01968529206526	0.89036246918166	NA
OG0001242	60.8524972616034	0.11526653345525	0.726043209831058	0.828489172276003	NA
OG0001243	15.5875961374339	0.100349871573812	0.826663182314812	0.846323121656667	NA
OG0001244	865.048842980521	4.47313906899048	1.64615969099532	NA	NA
OG0001245	438.861768921061	2.51646145736334	1.44973360671808	0.00525511655337314	0.019181175419812
OG0001246	1180.52443604772	-0.440413232192544	0.730125197286841	0.403245011703048	0.541619369744797
OG0001248	1.48061622348083	-0.144122213547139	1.02216938149622	0.80238029000597	NA
OG0001249	24.5582840299813	-0.0621901090905642	0.784919901230559	0.899155104236167	NA
OG0001250	25.0075384915503	-0.618454782356376	1.19345402329776	0.0730256664932204	NA
OG0001251	46.5728082790068	-0.435320553287848	0.930749610984639	0.363434121541339	NA
OG0001253	37.7344524144774	-0.399473327888707	0.92258601948524	0.39493721272984	NA
OG0001254	22.8441834838157	0.0933322562496665	0.823654147797612	0.853121828883955	NA
OG0001255	2859.74486419981	0.410214497838427	0.805922539382159	0.444459799666672	0.57369369033596
OG0001256	26.8346228024792	-0.39249454952555	0.964267402116026	0.365068631625067	NA
OG0001258	4.4691796239869	-0.0777970610941273	0.949142059228052	0.824146312673843	NA
OG0001260	567.638524030748	0.242063606510288	1.06251202291854	NA	NA
OG0001261	0	NA	NA	NA	NA
OG0001263	662.998531448345	0.742984628336084	0.974833186453575	0.191924792340171	0.346413704855747
OG0001264	4.99026681732674	-0.434187974259491	1.1157042354873	0.25307303410954	NA
OG0001265	5.12891056952739	0.0785883456686205	0.90386598105541	0.853184000009027	NA
OG0001266	14.0186330362267	-0.594051312642559	1.11669225431889	0.112966347126371	NA
OG0001267	35.1056334458904	-0.922551250423911	1.31703736516421	0.0639871917656566	NA
OG0001268	21.3773937287024	0.639573326047386	1.0555087621131	0.226327983288202	NA
OG0001269	40.6104522912363	-0.411955565908279	0.95729076944575	0.367047020573072	NA
OG0001273	22.3437227011067	-0.426215587040168	0.952569662942062	0.347909617471378	NA
OG0001275	458.794650382194	1.44862220821765	2.22172257318694	0.0255908051241481	0.0659339567316287
OG0001277	109.55957041119	-0.282805290102177	0.723961339295535	0.585303817645534	NA
OG0001278	5.93550852785682	-0.464084989431854	1.1348866206519	0.20882421963123	NA
OG0001279	58.9746478041659	-0.403149213020859	0.793779456722912	0.431751833282006	NA
OG0001281	4.62219459618278	-0.383803847398616	1.09198659826657	0.299891778873899	NA
OG0001282	33.840955610559	-0.45471868242601	0.955210627692588	0.329199249887829	NA
OG0001283	9.27485120405418	-0.0960412618906982	0.882815011403636	0.834864687457045	NA
OG0001284	726.354325521186	4.06243330799149	1.94258576044419	NA	NA
OG0001285	53.5017504748825	-0.0504874481328352	0.729438434399207	0.91593699332653	NA
OG0001286	52.3775398723872	-0.413560576357893	0.92072917920193	0.388296455688011	NA
OG0001287	58.6801665101295	0.124183323013621	0.747573304840761	0.816619954597529	NA
OG0001290	24.8188209656088	-0.0960598230022523	0.791490890415372	0.845715240562113	NA
OG0001293	6.65041610790953	-0.718957607265975	1.31719812785846	0.108028797239774	NA
OG0001295	10.7960224830817	0.399663709490763	1.04076293775077	0.317422916569973	NA
OG0001296	13.7150928257096	-0.0924133387665464	0.899509991082322	0.819385932428926	NA
OG0001297	703.170610219602	-0.52557767232012	0.75991813378853	0.323713764350069	0.485570646525103
OG0001298	34.145802962735	0.515896667051507	0.814557471323583	0.348314059079737	NA
OG0001299	58.7147792412188	-0.300573571244173	0.880387163572872	0.524812272297606	NA
OG0001301	2.45255203369654	-0.188724618711767	1.03063492622293	NA	NA
OG0001303	0.957145183283485	-0.128029903918828	1.01872956532251	0.930116979954424	NA
OG0001307	68.2196720705027	-1.01969968305364	0.925520757157255	0.0913114144356292	NA
OG0001308	998.637613432644	1.08521067159098	0.95026888603459	0.0813221867161209	0.169614846579338
OG0001311	15.8355588955538	-0.10956732325034	0.889634511503773	0.789450241418184	NA
OG0001312	11.9171398964528	0.0549089503086695	0.89447083251041	0.898504366649482	NA
OG0001314	340.283951913077	3.89194173406927	1.92682590703411	0.00124880010104395	0.00695306496937181
OG0001317	86.5191511502847	-0.111490961797021	0.680289701951494	0.821930472491133	NA
OG0001319	3.61488763828714	-0.267079849780224	1.05000269652064	0.45209817025996	NA
OG0001320	61.077581873582	0.0229358531242947	0.705791023643784	0.96879481960643	NA
OG0001321	2.81052907155573	-0.281706408352944	1.05037142826126	0.495248911315724	NA
OG0001322	9.9549939800614	-0.402814723879566	1.01538434005327	0.238391309132945	NA
OG0001323	9.46144988235068	0.258399062559549	1.01338972896143	NA	NA
OG0001324	1154.19684396846	1.92067464000068	1.45995403250069	0.0170725763909932	0.0483477702107006
OG0001325	11.5606941443086	-0.183638566069287	0.921913663570703	0.630462274184745	NA
OG0001326	76.4956923507802	-0.578609092786901	0.988227079283469	0.249698654512858	NA
OG0001328	5.70552343632391	-0.186484732976149	0.958312525829091	0.586615657845705	NA
OG0001329	18.4960514028296	-0.811827812241037	1.27959021672978	0.0531994671901363	NA
OG0001330	7.20794358419825	0.0471262231387144	0.959302205113033	NA	NA
OG0001333	1488.49669587522	5.40785906144707	1.03425281089272	8.85300439379074e-09	7.27052985840065e-07
OG0001334	701.976617530803	6.32706439909168	2.02632355076658	4.02724684856733e-05	0.000535653680883193
OG0001335	14.8411599095658	0.589981274164759	1.04673422773688	0.25029215721091	NA
OG0001336	1575.32024734541	5.98768815724369	1.47056620960797	1.72744472256066e-06	5.15877810328342e-05
OG0001337	9.00716721097628	0.556633400202929	1.16778818598333	0.15022681072117	NA
OG0001338	25.1049665148355	0.184112382308928	0.81537595798906	0.725872461971735	NA
OG0001339	1.03614903409778	-0.130980526729108	1.01928665787566	0.90673721040016	NA
OG0001340	19.2327345464812	-0.534529411444118	1.0312506365834	0.218182138365428	NA
OG0001341	3.50998808143245	0.111586729892881	0.993049917655613	0.708630737005157	NA
OG0001342	8.67391990285575	0.506025436324509	1.14545182009632	0.157574686244191	NA
OG0001343	0.109214252426192	-0.0556409828648189	1.01263248450512	0.479332708423408	NA
OG0001344	90.2415849975384	-0.409149635860762	0.739130292375876	0.429913788975757	NA
OG0001345	17.0393231392913	-0.220008123989951	0.899173802975278	0.607551112093632	NA
OG0001346	130.018796374264	-0.249584416529256	0.866202386927434	0.597095979705118	NA
OG0001348	64.54985218288	-0.073968437919057	0.783146386990249	0.879882163522341	NA
OG0001349	23.0540992003149	-0.559429600612291	1.05568927574828	0.191090595034757	NA
OG0001350	0	NA	NA	NA	NA
OG0001351	3.19725081206457	-0.365803763674794	1.0781110897415	0.389239025605893	NA
OG0001353	16.7795330389766	-0.902745806498797	1.34663433761917	0.0513797120345385	NA
OG0001354	12.8543555976597	0.422368845012853	0.956647481265945	0.396891572878015	NA
OG0001357	4.08571545693258	0.0524824183772435	0.972077627769253	0.83957339280941	NA
OG0001359	27.7890176723906	0.0374312858446754	0.752381408688622	0.945877970954159	NA
OG0001360	6.36023511166203	-0.132861407021217	0.957468304534018	0.622975394786244	NA
OG0001361	57.335201154076	-0.109186481163788	0.844457935512671	0.81049116498907	NA
OG0001362	0.648992983565218	-0.113536516928671	1.01642246766761	0.954657722447622	NA
OG0001363	13.4603314720688	0.0466493647107547	0.850679896763816	0.927964685790037	NA
OG0001364	536.837155474204	5.32199638100953	1.64147126315972	3.8343374219109e-05	0.000535653680883193
OG0001365	2.008520230773	-0.219079928024334	1.03340618621563	0.645809130663195	NA
OG0001366	4.92385577439278	0.233567920366372	1.01669234415667	0.438597598119171	NA
OG0001369	704.171062987765	6.01329027469641	1.70313827359436	1.24512079752962e-05	0.000204511090994239
OG0001374	22.3604714246986	-0.273854301125032	0.927283050103703	0.514232551124389	NA
OG0001376	6.46022241273893	-0.17625969394819	0.954464553993441	0.552516144542227	NA
OG0001377	5.72202937553416	-0.19175188737962	0.958226181221203	0.578124255124656	NA
OG0001379	375.045007724768	-0.321281398885056	0.667004682205652	0.525554295063808	0.622142651994453
OG0001383	1.63969537102483	-0.151051462152259	1.02341748557638	0.770244759271102	NA
OG0001384	881.538694153839	5.1378052047129	1.19122218452466	7.55290543950865e-07	3.10141179609824e-05
OG0001386	9.97193263538355	-0.136476521186603	0.923987943176192	0.730260764804066	NA
OG0001387	51.8254291635906	-0.335943732532999	0.801782793933424	0.523419273922436	NA
OG0001388	12.7614216614553	0.189560977260374	0.877553158697676	0.701293761859818	NA
OG0001389	1108.04096284729	1.19796449913236	1.04227056440136	0.0656843222985124	0.141028103758571
OG0001392	980.43040006032	3.25110452203092	1.13039949173322	0.000265962423115428	0.00208020609508139
OG0001393	1673.54251156905	2.09660917863729	1.30564052142641	0.0100292606005058	0.030935324950856
OG0001395	0	NA	NA	NA	NA
OG0001398	2.0676966781745	-0.168218412455529	1.02666172446388	0.693892627727773	NA
OG0001399	1.36609248638689	-0.141312799382035	1.02149063969329	0.825752537070608	NA
OG0001400	1.2559639029012	-0.138192132444633	1.02078128609102	0.850089201656324	NA
OG0001402	36.9713851804527	0.559295196051258	1.02445536256584	0.268235432413133	NA
OG0001403	324.086851066521	-0.494344665722261	0.704532799178212	0.34289771156041	0.500263281603336
OG0001404	0.680897936692829	-0.11534661142832	1.0166752230149	0.968857873068637	NA
OG0001408	115.617630764037	0.205298699012139	0.866562161240109	0.674194164813443	NA
OG0001409	19.1710443559755	-0.126295849617374	0.810069073421114	0.801030656659245	NA
OG0001411	56.3867745274119	-0.379473082444543	0.903682325103342	0.428715980020502	NA
OG0001412	14.518600404644	-0.371638344477162	0.970732853938965	0.379332505694226	NA
OG0001413	9.38500353543156	-0.398235661226137	1.02222748573156	0.268030908468013	NA
OG0001414	150.735352836371	-0.343014256267107	0.69863147991068	0.506702807712927	NA
OG0001415	1001.60199913455	2.31388954051005	1.89444962968971	0.0107955717562362	0.0326852103403095
OG0001416	72.4055052322649	-0.283523172300718	0.874763853749866	0.548249216824523	NA
OG0001418	2055.42574459658	0.395729473152694	0.747486771463543	0.459715610215349	0.58693099478278
OG0001419	40.7482371644577	-0.132890645120743	0.856465070245344	0.76905519633676	NA
OG0001420	32.9195894156684	-0.168333060004836	0.778874591582423	0.731972479956912	NA
OG0001422	14.2389263321541	-0.36050211459599	0.96670698107706	0.392467646130162	NA
OG0001423	13.7430123817218	-0.027621420153506	0.856372317981401	0.950180597275806	NA
OG0001424	23.3983061890197	-0.402971982483733	0.947683827553863	0.367467400332461	NA
OG0001425	3220.38103268139	0.000396119582409023	0.756500269076792	0.992554651732145	0.995585352958808
OG0001426	1.59067833519215	-0.18939094344114	1.02700815465046	0.739625640065817	NA
OG0001427	191.999134259877	0.824469812780235	0.97730301033396	0.160617168903164	0.298094576184686
OG0001430	33.0927420381626	0.654538544419015	0.960223705666834	0.243941802306251	NA
OG0001431	1430.86496071544	5.47336290216464	1.82938160747542	NA	NA
OG0001435	5.43041770938203	-0.575883145875893	1.19817843386782	0.171942428905682	NA
OG0001436	1784.14062900431	4.4803691351227	1.06219351858212	1.36721111067858e-06	4.49128849857914e-05
OG0001437	5.35626214496721	0.165042723534528	0.996412049994839	0.560967964438806	NA
OG0001439	19.0614024965666	-0.162264974319703	0.909792549354867	0.68843224580515	NA
OG0001441	26.3271394841414	-0.108331511450405	0.865800743015433	0.803894029826937	NA
OG0001442	151.359986691276	1.26038282287452	1.32053496593511	0.0564229838212259	NA
OG0001443	227.343991868469	-0.334989755903678	0.890255983832517	0.485597931696321	0.602819709816562
OG0001444	0.982928271835725	-0.12910079169536	1.01892731363626	0.922103915031318	NA
OG0001448	1.06483896115537	-0.13200348241884	1.01948590021803	0.898494502560626	NA
OG0001452	31.2909907241617	-0.518862967320602	0.887611806247908	0.337061442614303	NA
OG0001453	896.546065438767	-0.526894714502362	0.867722541361791	0.319804474167092	0.483015033397194
OG0001458	0	NA	NA	NA	NA
OG0001459	797.349365965365	0.880593380855756	1.05656968483103	0.136757059393877	0.262717508835605
OG0001461	0.727080259829704	-0.117775175733422	1.01702763317893	0.988374293375365	NA
OG0001463	242.258010765674	5.81956933228463	1.37691141409078	8.94761633285999e-07	3.45799054746413e-05
OG0001464	110.684615479003	1.77341260180391	1.23186222076038	0.0192234511802422	NA
OG0001465	2441.27233434427	5.05802605760674	1.03949158731658	6.07102152740773e-08	3.98866114350688e-06
OG0001466	1564.58584016559	4.29742729181978	1.03269234363794	1.81804235350585e-06	5.19327750544933e-05
OG0001467	44.6750058571378	-0.266250047505131	0.876074616096642	0.566759375474926	NA
OG0001469	13.7731424373287	-0.0707294199115769	0.827366881122355	0.883143451981674	NA
OG0001470	851.617472344883	1.86892945525798	1.46477652383705	0.0185563081482374	0.0514409048666328
OG0001474	3.23853486568604	-0.246032872452559	1.04374065639567	0.498992009846703	NA
OG0001475	234.426828139502	-0.357005474689703	0.70839029931588	0.488576929612659	0.602819709816562
OG0001477	26.8330544278567	-0.853704060070945	1.2461254111881	0.0936930513024748	NA
OG0001480	31.4810386686233	0.0391056423698515	0.755250196586491	0.942714551432721	NA
OG0001481	1.456596401709	-0.143665428330163	1.02205171378824	0.807131311244894	NA
OG0001484	15.9306229386157	-0.0763547275553693	0.822384232888583	0.873430745243469	NA
OG0001485	11.92326335494	-0.136532677884023	0.919068383644809	0.72019413685998	NA
OG0001486	3.65637344134078	-0.264991434626701	1.04962302922458	0.451793669619668	NA
OG0001488	12.5138360468274	-0.0591855427035361	0.845496024386644	0.898840674331783	NA
OG0001489	566.112270339749	2.6578397006863	1.2002712503975	0.00200529613494148	0.00983193701982503
OG0001492	45.2215919789379	-0.105406088549186	0.73152568632752	0.830889005515841	NA
OG0001495	14.5738100645485	-0.0524139807743995	0.884049382419432	0.895866773884518	NA
OG0001500	7.0712571024517	0.108596379242034	0.969509713893133	0.734993399558047	NA
OG0001503	53.5408630957798	-0.00871765286499686	0.84454867753201	0.9793600795493	NA
OG0001504	58.8583661275128	-0.911357759105949	0.977044117219684	0.118590357821723	NA
OG0001505	25.3768547580282	-0.132377008129834	0.80520944310603	0.781056116888296	NA
OG0001506	226.728819640802	2.70316985881844	1.36766237773178	0.00316871944548398	0.0137870773224038
OG0001508	23.8185931267706	0.710674043468411	1.30506247414582	NA	NA
OG0001509	992.148153346203	2.63112324247168	1.98180632319527	0.00724727911468972	0.0245436205069647
OG0001515	35.1692921586441	0.230167108286728	0.825996299669751	0.658845523900535	NA
OG0001517	1392.69357885224	2.24381517412069	1.54736257592679	0.00997258695810867	0.030905611469233
OG0001518	26.991288363336	-0.167374118596317	0.868774704606102	0.707633286236482	NA
OG0001519	43.5195009291461	2.07581701364087	1.81185933716254	0.0159587993576918	NA
OG0001522	29.3646389375291	0.661483560790526	1.16639294233561	0.153671231644266	NA
OG0001523	42.8178209253215	-0.62405526107014	0.890028929607703	0.243281322366686	NA
OG0001526	0.0546071262130958	-0.0381916680189888	1.01318924753284	0.345076092672845	NA
OG0001527	1306.06133100397	6.12673296332033	1.06729868593869	4.55579705041496e-10	1.49657933106131e-07
OG0001528	0.858523485395307	-0.123951743665489	1.01801100970132	0.962383442525633	NA
OG0001529	180.444589405366	0.73126407048919	0.907735708523104	0.203541552105046	0.361259588187238
OG0001530	19.9131715150653	-0.437724232115503	1.00191219091127	0.28732571390698	NA
OG0001531	24.3154968265537	-0.1876851786541	0.890253113548675	0.663485706598942	NA
OG0001532	111.874158199876	-0.600415634984468	0.825616152694584	0.279582315550154	NA
OG0001534	22.7976725069486	-0.0404286172410098	0.834468761723685	0.9301915075793	NA
OG0001537	92.3010364096149	-0.420156190356558	0.913145387016434	0.390077591619309	NA
OG0001539	4.90435815925983	-0.408957534385006	1.10382752873967	0.271971012804124	NA
OG0001540	3.86796740937173	-0.396233066860451	1.0934571886706	0.325369784113745	NA
OG0001542	64.249692051185	-0.753372919926888	1.08438160036686	0.154742374276389	NA
OG0001543	5.9175174020556	-0.204713643075547	0.960893784469387	0.552492501451493	NA
OG0001544	3.4602003244253	-0.390990217463005	1.0891039852326	0.352264021945652	NA
OG0001545	390.993878251118	-0.690953522241151	0.865278695403663	0.210703295899849	0.367949523775787
OG0001546	4.28377206213505	-0.0282964213222578	0.965396163836414	0.927663499605611	NA
OG0001547	0.532876646107432	-0.106423920224232	1.01552944290718	0.896505972946024	NA
OG0001548	3.14513248811478	-0.172775762435862	1.03043590917459	NA	NA
OG0001550	43.3929237568993	-0.0215200672801445	0.78513208118208	0.961041288069784	NA
OG0001552	13.8348139034302	-0.309532709268175	0.944210403054313	0.438880334143533	NA
OG0001554	0.994431746888383	-0.129465358314023	1.01899567673118	0.91869784477843	NA
OG0001557	0	NA	NA	NA	NA
OG0001559	1042.89492217406	3.66309519639829	1.30093314797459	0.000250881132863867	0.00200197187656543
OG0001561	1316.66656550477	2.8657519193167	1.57943443765821	0.00357722984902075	0.014781383715765
OG0001563	28.0342887573746	0.0481539888744829	0.754271935015534	0.929371335253472	NA
OG0001564	236.00576849711	3.66859009710357	2.20728484116758	NA	NA
OG0001565	52.3432681511642	-0.460634050549815	0.797335450019418	0.382955728324563	NA
OG0001568	83.0550481218576	-0.317134402087478	0.88193409111709	0.506470495150116	NA
OG0001569	42.2404917911245	-0.545153870011671	0.986010998820974	0.265128068696187	NA
OG0001570	794.948379992217	0.846760223006175	0.971641944602636	0.15102546017857	0.283496363820916
OG0001572	4.82953334726045	-0.363090942238131	1.03241277556378	0.435920531661816	NA
OG0001573	9.51012178852093	-0.0999120157633027	0.926259032175569	0.795280463153546	NA
OG0001576	186.53078168908	0.437183671719062	0.96305272759348	0.366749937498778	0.512198655798058
OG0001577	97.2392812912007	0.455614517134117	0.93055508486228	NA	NA
OG0001578	586.031844871362	-0.476335229157241	0.693308765412729	0.359658706307907	0.509258125095463
OG0001579	22.0993502167356	0.823766220415934	1.0685946336142	0.15652250001478	NA
OG0001580	284.033416627123	3.48138315419717	2.80622520371741	0.00362743713613522	0.0148946972853334
OG0001583	44.7082948866971	-0.405129958805502	0.918855301503064	0.394672783200616	NA
OG0001585	0.769710711044068	-0.119886612125144	1.01735027712105	0.994780481832983	NA
OG0001586	0.630282646461134	-0.112522185415873	1.0162837964747	0.946293837460821	NA
OG0001587	0	NA	NA	NA	NA
OG0001588	68.3499854760081	-0.183048701539401	0.699903830220947	0.719866847609119	NA
OG0001589	0.846410456302985	-0.123447904779782	1.01792412771301	0.966358216883233	NA
OG0001590	43.9004876128394	-0.566354414714516	0.986467243844553	0.251720147054264	NA
OG0001591	23.4331972574023	-0.0811558011488206	0.848067168007999	0.863784133743687	NA
OG0001598	42.1493309214651	0.324317982919463	0.772321903359132	0.536520891205428	NA
OG0001599	399.167550848959	4.52661119152219	1.9681008412687	NA	NA
OG0001601	685.109830576046	-0.693833971616622	0.777387358821004	0.203990959094362	0.361259588187238
OG0001602	18.6890145114477	-0.0941466546713729	0.811832990458601	0.849836062547346	NA
OG0001605	8.36612004506233	-0.30448871432764	0.982130889649867	0.345743019757455	NA
OG0001606	2.87762496263598	-0.298651307541819	1.05518231967632	0.473190369187065	NA
OG0001608	44.4764391175671	0.178737540766542	0.833614374152712	0.727789343647761	NA
OG0001609	366.518021940067	3.42780511483737	2.85918353463844	NA	NA
OG0001611	13.3712666238261	-1.30832821237929	2.30718273821005	0.0236841764723079	NA
OG0001612	243.6564961244	2.71314260301541	1.46611561674931	0.00364999431193102	0.0148946972853334
OG0001613	14.3678249421738	-0.627609098179385	1.13547836893288	0.101170006084899	NA
OG0001615	21.2964091364747	-0.37149649727725	0.956029550811057	0.39590839629939	NA
OG0001616	28.9287352623047	-0.165311044363209	0.788218501583684	0.74632480328884	NA
OG0001617	71.8088760756814	-0.0637881757493481	0.701940279163772	0.895858240025349	NA
OG0001618	0	NA	NA	NA	NA
OG0001619	47.1117033039376	-0.573478284754931	1.04428855349987	0.219235157089115	NA
OG0001621	38.1984785540941	0.91912788145415	1.04241382097596	0.129935323387041	NA
OG0001623	32.7182390073546	-0.467132833984581	0.960001226131917	0.319520979602092	NA
OG0001624	10.7729381425268	-1.20786057141134	2.03074950874925	0.0327030307195475	NA
OG0001626	0	NA	NA	NA	NA
OG0001627	24.3570093342822	-0.488438142358639	0.978316617670041	0.290510159745869	NA
OG0001629	356.032367552155	2.42822018195495	1.31538003814259	0.00490371512544897	0.0184099476423998
OG0001630	17.8986887859075	-0.498059847352795	1.02527302326066	0.256926058519523	NA
OG0001631	3.27490125278212	0.0532601103404637	0.984435188063288	0.82999138539062	NA
OG0001632	89.3312805257904	-0.248308934751659	0.865044005660175	0.597551349949922	NA
OG0001633	21.5515810320479	-0.351519281969101	0.958908878343412	0.412032449364807	NA
OG0001635	19.3831455443037	0.32609019126931	0.861219774126718	0.532910334209306	NA
OG0001636	2.86815629549638	-0.308064122484448	1.05775911201609	0.465047327253871	NA
OG0001637	21.8172261405482	1.21629015399393	2.03819143323009	NA	NA
OG0001638	21.618012285598	0.103844686984712	0.878952557986883	0.817935950666477	NA
OG0001640	8.11480578424847	-0.174190970987273	0.976343215460915	0.517154965427871	NA
OG0001642	69.4023206340902	0.626185319253593	0.84357482913663	0.259418170563999	NA
OG0001643	319.128224627436	0.380024592842107	0.727559903339725	0.475084042191349	0.594533744228031
OG0001646	542.096341007289	5.6659543144509	1.71090052281292	NA	NA
OG0001647	20.3534006455606	0.154430858844531	0.863564261568513	0.756669747913354	NA
OG0001648	27.1650724551584	-0.520900395002829	0.994325306684894	0.262038779508256	NA
OG0001651	47.532933103569	-0.331924078459434	0.760239701604674	0.52409144177445	NA
OG0001652	26.6758545127828	0.483002941271132	0.881488569086641	0.373915412651862	NA
OG0001655	3.84222433120661	0.0779936741380261	0.985616575819909	0.819936128943942	NA
OG0001656	1471.15430485618	3.33789730806852	1.67106084808504	NA	NA
OG0001657	65.901689284162	-0.147043613379669	0.721481290116271	0.772155788725026	NA
OG0001658	6.89923904093687	-0.230458876678062	0.975023485966478	0.489520326878917	NA
OG0001662	40.7539941242422	-0.180792049932541	0.760199365466519	0.724894391610884	NA
OG0001663	0	NA	NA	NA	NA
OG0001664	25.0247098861407	-0.260848187043621	0.896755834544197	0.557104047864102	NA
OG0001665	4.70767411953044	-0.503274216741964	1.14957711503859	0.224682295675846	NA
OG0001667	32.7560976570363	-0.0810665194865824	0.790856562169957	0.869841261998317	NA
OG0001668	11.6198909643605	-0.115831379261073	0.942880088157306	0.743022050749222	NA
OG0001670	68.4162648147735	-0.451510394713346	0.938128571776139	0.349904665718106	NA
OG0001672	6.02853726599619	0.215232023810079	1.00351996657398	0.498873557457792	NA
OG0001674	46.3063085663037	-0.157104844840229	0.867935086102961	0.726259159467074	NA
OG0001678	1.00937948867651	-0.130020343787565	1.01910111060259	0.914327385449423	NA
OG0001679	28.7387996918294	0.214847497903682	0.860730985858513	0.670350906854627	NA
OG0001680	18.2458733867923	0.132705236586718	0.851661147991845	0.793423285595034	NA
OG0001681	21.5512432572382	0.0878293387987589	0.81463842574992	0.867174436672044	NA
OG0001682	54.5878378729789	1.49216301771903	1.35984382876075	0.0374104723873198	NA
OG0001683	22.6853757663981	-0.281633739559425	0.92981748566547	0.502818994491824	NA
OG0001684	139.029118849678	-0.227972124918893	0.689330403747494	0.649620132566029	NA
OG0001688	18.0468086241858	0.369128093455567	0.941512903687946	0.444358033822817	NA
OG0001689	13.8237609061039	-0.565866393371564	1.10256520753533	0.123627644788388	NA
OG0001691	55.6328830842463	0.0409394855951428	0.733772354416551	0.941761057344053	NA
OG0001693	18.4704715080719	0.247594685365317	0.932819844628804	0.582170194092543	NA
OG0001694	33.9454536753831	-0.589637640009143	0.905986158814207	0.263190946049867	NA
OG0001695	16.1421088792129	-0.392332772811832	0.97523922190758	0.338956131414935	NA
OG0001696	324.985209597031	1.85417442300905	1.69076126123826	0.020197960831345	0.0548349597776599
OG0001698	23.2579737429789	-0.211489111984631	0.884357403598069	0.631496197019331	NA
OG0001699	0	NA	NA	NA	NA
OG0001700	11.2156285135688	-1.09321642948335	1.83575185583036	0.0356843535985466	NA
OG0001702	166.963337202175	-0.370044395308603	0.700920050637389	0.472518195552998	0.594533744228031
OG0001703	27.8345121077738	-0.0144114531878393	0.855088473675599	0.969236803084489	NA
OG0001705	469.870466913676	3.76929681251166	1.70679734551299	0.000965660205407019	0.00566463174064653
OG0001707	41.3672763047391	-1.01019815066769	1.29242702731734	0.073307853114643	NA
OG0001708	1474.20482818964	3.62793688655856	3.098111486736	NA	NA
OG0001712	192.332652580259	-0.535578322065335	0.719981023297856	0.307548868212606	0.470159221499239
OG0001716	22.8126909003519	-0.426257828074241	0.957666024884623	0.34551716728914	NA
OG0001717	384.766809599047	0.544345614511052	1.03506701822994	0.263820550571059	0.433325254312964
OG0001720	22.6356353472306	0.537418833226259	1.20811557144256	NA	NA
OG0001721	56.7891791560934	-0.00471350562173727	0.787927915308505	0.986811246166538	NA
OG0001723	398.481498081315	-0.419681533417301	0.704125624171698	0.416225941690956	0.554082088370951
OG0001725	11.8542267765504	0.25769769812406	0.864675207377689	0.610025005475835	NA
OG0001726	57.9888224124793	0.331699886222848	0.740335184641867	0.531339258236182	NA
OG0001727	12.1536063983684	0.399770066593273	1.0014281574709	0.358033346521384	NA
OG0001728	0	NA	NA	NA	NA
OG0001729	24.4671781635981	-0.199940470323305	0.888121777710748	0.6458441061286	NA
OG0001730	16.4101104631992	-0.013593354520246	0.843188648743002	0.973374302876724	NA
OG0001731	35.2095404062843	1.02460654997946	1.51332588719816	0.0643241855307767	NA
OG0001734	2.04251632257223	-0.178030999985877	1.02772568611986	0.686051790924076	NA
OG0001735	514.29867608262	4.36191359844043	1.47114793860531	0.000121153472025026	0.00117055634000651
OG0001738	22.6831077492259	0.363617747947235	0.84894317302624	0.488711362974637	NA
OG0001739	822.478121178877	0.577081498346713	0.88425120038917	0.292611911391668	0.459798314842202
OG0001740	927.208513605248	0.868363423055715	1.04253779069509	0.141336172066466	0.268375332507712
OG0001741	11.2732299178563	-0.101317967050664	0.9166283431825	0.787471593402761	NA
OG0001742	28.0664310558253	-0.141092875594312	0.759423827895053	0.780076959211508	NA
OG0001743	79.6730896857396	0.302888118910322	0.800182183146596	0.565376263274007	NA
OG0001744	82.0664467696331	0.212028228705391	0.746431716191035	0.683530173073863	NA
OG0001745	4.52839720480108	-0.0273966757143034	0.978197311550413	NA	NA
OG0001752	189.442355242467	-0.328482952042966	0.890543311281491	0.49088058561927	0.602819709816562
OG0001753	0.0569078212236275	-0.038988004975667	1.0131426854354	0.351106933410956	NA
OG0001754	8.99587821714892	-0.202980604287975	0.98278463224075	0.456037933234186	NA
OG0001755	259.929827704471	0.921139894679459	1.11713317743516	0.120119283920651	0.236992100708312
OG0001756	14.7451324159227	0.189106133270291	0.94739165357166	0.627889110621846	NA
OG0001757	37.820019409751	0.811902360291562	1.1423263182359	0.148469935450761	NA
OG0001758	0.325646839287875	-0.0893276191082377	1.01392477133222	0.754767064493873	NA
OG0001760	252.588273527382	-0.768517518825444	0.871207924450385	0.172524579925726	0.314857358364449
OG0001761	134.366407281623	-0.374797150962454	0.716838947881431	0.468668871726595	NA
OG0001762	279.342700185936	-0.929249718848901	0.89178836347469	0.111282248074002	0.221552839347332
OG0001763	233.551282155314	-0.0201767375923974	0.674325818551198	0.963238282276385	0.971693416224667
OG0001764	25.1735073236783	0.0886902934282024	0.779410230369067	0.86794548680331	NA
OG0001765	61.8607888609628	0.360592465352186	0.767831738417361	0.502872998741024	NA
OG0001766	20.5050351916012	0.0727298801726939	0.820281585730523	0.887780604874756	NA
OG0001767	584.814300638057	5.34867239635205	1.36888722807233	3.77601208042432e-06	9.53105903187389e-05
OG0001769	104.440407340949	0.121412131719121	0.667439824989688	0.814918858722492	NA
OG0001770	18.7305396922557	0.654605012623564	1.17764715519597	0.155907885076126	NA
OG0001771	601.322058429137	1.48381040071788	1.68551518070362	0.035407981219901	0.0874550513589285
OG0001773	58.1619575954748	0.0370948968283991	0.738215338509091	0.945904637876999	NA
OG0001774	25.120007876336	-0.276550080770461	0.894408502245375	0.537867359300069	NA
OG0001775	469.745114042676	-0.672445788488805	0.717560732635933	0.203998945536477	0.361259588187238
OG0001776	23.1562245801801	-0.740021600612584	1.13708027632715	0.119178554970097	NA
OG0001777	16.3586724844593	0.252786463493216	0.938983418407753	0.566769878490579	NA
OG0001782	0	NA	NA	NA	NA
OG0001783	16.7412965336933	0.380371717839477	0.872003142452168	0.472703985141514	NA
OG0001785	106.527990064331	0.435157031736397	0.751752040032866	0.420175793702153	NA
OG0001786	2345.59229215825	-0.191496295819976	0.743104255190603	0.703009863354366	0.769795800373031
OG0001787	7.33808201903069	-0.752981349590137	1.35397167563304	0.0925804355527489	NA
OG0001788	84.600669767892	-0.388172557939571	0.907528470294098	0.420651442879593	NA
OG0001789	14.1110912707412	0.950276197068156	1.21390374303245	0.103997454073471	NA
OG0001791	24.4559060079293	0.763028768331409	1.06096639171923	0.181505377982889	NA
OG0001792	1.54364025524466	-0.180216391642129	1.02570317880085	0.756754025187902	NA
OG0001795	1.51640316391248	-0.145111105139321	1.02240873334881	0.795547171905635	NA
OG0001796	25.6822441795458	-0.529034260067832	0.996823172962287	0.258898113746119	NA
OG0001798	202.672076015686	0.236821386702506	0.685772133728745	0.64942994974704	0.725638566298989
OG0001800	40.1832420289895	-0.119794553886988	0.856921945987619	0.790065652404646	NA
OG0001801	15.6509053826483	-0.158755181706625	0.88998285333175	0.70642647369198	NA
OG0001802	9.60372634238166	-0.225253879360813	0.987893047718022	0.416412747155762	NA
OG0001803	10.5150906152407	0.249203972896417	0.896481227151485	0.612009970467684	NA
OG0001804	10.6607424002625	-0.522723513191044	1.07157172290128	0.175664209210199	NA
OG0001805	273.680964934279	2.71678881950158	1.52729010909761	0.00411985651789575	0.0162080582769911
OG0001806	36.0793300052078	-0.751440024885466	1.16087939186222	0.1314624704793	NA
OG0001808	107.444436315192	-0.443073435625807	0.762606455670825	0.403637283962537	NA
OG0001809	6.69148027743166	0.398937662788961	1.10819742414765	0.153508776232444	NA
OG0001810	20.9756407813517	0.134436979249923	0.87898521597413	0.765603323351079	NA
OG0001811	914.760829309223	1.18407053773917	1.35918039499821	0.0650167933325873	0.140052567932819
OG0001812	72.459392143124	-0.267222405735588	0.871268642795203	0.569983483308967	NA
OG0001813	27.1010613533047	0.793766507021208	1.06675219421815	0.169641000488943	NA
OG0001814	216.54323672198	-0.355097469132224	0.748117605621674	0.489463165864154	0.602819709816562
OG0001815	16.5844454164469	-0.443517959366132	1.00177351818156	0.302935513160003	NA
OG0001816	41.7858047992551	0.21595466853335	0.742891302578332	0.682894710858242	NA
OG0001817	183.885018848597	1.00592919241604	1.49954342859409	0.0633299397166616	0.137375660577192
OG0001818	129.754837398059	-0.423333981949317	0.91837940967788	0.38513625062792	NA
OG0001819	172.58541210183	-0.325554204000864	0.731061635402178	0.524814227257812	0.622142651994453
OG0001820	62.7150666964516	0.0028577949935476	0.730732576535344	0.999471398817748	NA
OG0001821	27.7869320464215	-0.679805998834382	0.963185950990984	0.217342754893442	NA
OG0001822	10.6417946350902	-0.066840707798261	0.914629072439012	0.856669504429237	NA
OG0001824	5.2567650696063	0.230913647489699	1.0136079658097	0.451759234018455	NA
OG0001825	29.4319158891508	-1.38883994898384	1.93279077843273	0.013390481632901	NA
OG0001828	56.968947765057	0.674657296400973	0.868387609818274	0.236694997323551	NA
OG0001831	3.57429881607554	-0.263670248119249	1.04901420656643	0.458141159354544	NA
OG0001835	1310.18190296273	1.18159555410361	1.14835470935672	0.0693056093281934	0.147836965352672
OG0001836	9.4911106024179	-0.362917834208664	1.0024622437418	0.27489420381556	NA
OG0001837	503.141129022141	3.45640992732231	2.16238740093173	0.00289426229722331	0.012862355200235
OG0001839	31.5392832727201	-0.397180181231594	0.935129016550851	0.386041404786615	NA
OG0001842	617.215062984287	4.37008840057538	2.43853436195588	NA	NA
OG0001844	16.4421844456836	0.0806411251177329	0.799147814980079	0.876478829547231	NA
OG0001847	16.3350266742256	0.112014777647041	0.841848907837377	0.8142247979091	NA
OG0001848	2.73495770067586	-0.20291498565112	1.0337533487859	NA	NA
OG0001850	18.5594971744062	0.452091080855623	0.902254117931069	0.39669906019825	NA
OG0001851	48.2199167644018	-0.377361442755893	0.796403043620721	0.462716073904879	NA
OG0001852	242.213792030423	1.21693548082668	1.29464499459564	NA	NA
OG0001854	7.04297185148966	-0.212011728887105	0.961471687657348	0.484533533993764	NA
OG0001858	75.1803517917058	0.0548809756900312	0.700569694921659	0.917605655280944	NA
OG0001861	17.9752503062342	-0.902057808140389	1.36067178709096	0.0494432707334657	NA
OG0001862	3.5759899570464	-0.265227283228881	1.04940414889835	0.456411443675147	NA
OG0001865	352.672430648936	4.98308751936644	1.60323845623153	NA	NA
OG0001867	24.0201330865975	-0.781182717468503	1.16281707185732	0.106169862867932	NA
OG0001869	8.56541115857834	-0.861147261821743	1.47823950543179	0.0658658324917557	NA
OG0001871	128.560520960942	0.000327280346579158	0.687090280571582	0.994906929071017	NA
OG0001873	22.4143041146276	-0.311762907915458	0.91273485782451	0.497119363049463	NA
OG0001874	18.1303659615902	0.175740002132302	0.892394297549233	0.711381102578649	NA
OG0001875	16.3180135858602	0.0323967203225023	0.87683598115265	0.945041641109878	NA
OG0001878	18.2281844619474	-4.05701559670838	4.33088981281616	0.00727040832959189	NA
OG0001880	128.493765260487	-0.476763655735143	0.728774230664885	0.362744873320433	NA
OG0001881	3.54342866243129	-0.383132408522183	1.08651411919287	0.353178692254293	NA
OG0001884	51.8180297628588	-0.352648973206862	0.84665374145494	0.497968983299858	NA
OG0001887	44.0460961162466	-0.563684256882911	0.987375572255863	0.252905911789827	NA
OG0001888	14.7804441587663	-0.377571531654151	0.974216354132809	0.371468324988453	NA
OG0001891	34.7091164962351	-0.186239704666227	0.751244356669119	0.713900106712601	NA
OG0001892	59.4300566151001	-0.0251139613101566	0.764118649414146	0.955517878549675	NA
OG0001894	54.6635753857497	-0.666792047768259	0.859395028801175	0.223346600768757	NA
OG0001896	9.75541641794419	-0.450231256166114	1.03916745742299	0.226119997296053	NA
OG0001898	5.38565138412437	-0.12474801596085	0.960862355097483	0.697644974055823	NA
OG0001899	454.388932267693	1.04917022670226	1.12167825145155	0.0925209063015524	0.188777128696025
OG0001900	6.27953539745309	-0.228893731081131	0.966055962511181	0.507449533577293	NA
OG0001902	21.4734509406233	-0.278534998216154	0.840549930320425	0.585855250194222	NA
OG0001903	4.43066741324588	-0.39945327643331	1.0975776732406	0.296729405398145	NA
OG0001905	1.76220960117127	-0.159100596375869	1.0246044563033	0.743671700246522	NA
OG0001906	684.463907179344	3.75426985795102	0.939189660031088	4.20701235805697e-06	9.53105903187389e-05
OG0001910	146.155845839077	1.61404821189483	1.74054551097851	NA	NA
OG0001911	0	NA	NA	NA	NA
OG0001912	31.384709914832	0.423813796574753	1.10639728617632	NA	NA
OG0001913	7.7985322465949	-0.210978130920734	0.986127038226519	0.49795595912735	NA
OG0001915	8.26076822705736	0.530545621208271	1.2161746623588	0.0473306827115059	NA
OG0001916	76.743458248451	-0.431197728771178	0.933996949594208	0.368864637477424	NA
OG0001920	8.25746052154762	0.274140517643471	0.998261837550471	0.461108812078037	NA
OG0001921	19.0468167035495	-0.256781044084113	0.904765250976046	0.551268757533137	NA
OG0001925	12.7198383112475	0.252261399564064	0.897760575012842	0.573200817135326	NA
OG0001926	21.3219743378174	0.11296625604718	0.802491106076531	0.827698128143397	NA
OG0001927	622.045341275749	1.3969863017234	1.36049163745212	0.0443611768811288	0.104839184211876
OG0001928	49.0250513010917	-0.131753813764383	0.733809756654275	0.792823618378336	NA
OG0001929	1.22866033979466	-0.137377135756036	1.02060223874772	0.85650682664057	NA
OG0001930	8.37862942586742	-0.382438766358524	1.0082166848557	0.294384418050938	NA
OG0001932	29.4989279736995	-0.959410291240794	1.3065934163356	0.0658992362579865	NA
OG0001936	1.28817363304865	-0.139130429682261	1.02099069816781	0.842757138848022	NA
OG0001937	283.808452755024	2.47216932369259	4.18423310265601	0.00786311441100691	0.0262249198281509
OG0001938	178.403112573644	-0.172253679639798	0.669141831182878	0.731096908191909	0.79262486581202
OG0001939	3.08157784921052	-0.331071529971463	1.06575494180009	0.427086373023931	NA
OG0001940	121.237979625462	-0.648444775033153	0.872685109267385	0.233345577495698	NA
OG0001941	1.79804332905076	-0.16166083760815	1.02498769194406	0.735897295706337	NA
OG0001942	4.79025966760959	-0.525738979163887	1.16286966036708	0.211104191268231	NA
OG0001943	2276.04156353851	3.55169311147432	1.21511600108874	0.000200917016996921	0.00171066656815296
OG0001945	10.4891229261064	-1.20434638324965	2.01763556886901	0.0337540862296774	NA
OG0001946	2.17987858684524	-0.186568255485888	1.02932959064157	0.660197361032313	NA
OG0001947	5.64768797491578	-0.148833462759849	0.942777082380404	0.756541748234457	NA
OG0001948	11.4196676726579	-0.106039374625874	0.918291032269605	0.777569695771108	NA
OG0001950	7.7575037206866	0.0570498887210334	0.959846802489775	NA	NA
OG0001952	6.39389075140594	0.166576312496584	0.9538526940572	0.67303741643736	NA
OG0001953	9.48652525073538	-0.452932540357897	1.03715035963838	0.227144218107174	NA
OG0001954	12.34194256605	-0.0605584430070663	0.866798190928909	0.89548906665975	NA
OG0001958	45.7774692363067	1.17678268542769	1.11966097169162	0.0720667966219543	NA
OG0001961	5.69292160364869	-0.35685913447968	1.08527467828748	0.281950627378003	NA
OG0001962	1.18417032468318	-0.135804539250096	1.02026910170319	0.867465846011134	NA
OG0001969	4.66414181238145	-0.376561963027566	1.08926041079352	0.303461448696626	NA
OG0001972	42.3479475379394	-0.641050247039436	1.04232563479864	0.194225312799794	NA
OG0001973	253.047346932631	1.41103672375782	1.56000272430917	0.0410020540615119	0.0983151442277859
OG0001974	2.18140130488987	-0.186717047358413	1.02935519114085	0.659857283454445	NA
OG0001976	0	NA	NA	NA	NA
OG0001977	24.0798179234452	-0.319513114946096	0.94054686850697	0.451448164854561	NA
OG0001978	3.56316542276255	-0.359589496069523	1.07786213242709	0.370524891275884	NA
OG0001979	19.324020566201	0.642831516207589	1.22887609206346	NA	NA
OG0001980	1.03753539804882	-0.131072980538459	1.01930294707686	0.906148150115972	NA
OG0001984	7.98415625034177	0.288495537135455	0.9676102104634	0.494037341006016	NA
OG0001985	0	NA	NA	NA	NA
OG0001986	29.0811874291926	-0.0670475465135678	0.785603402390275	0.889981267830684	NA
OG0001987	18.7098453823955	-0.119802182033032	0.829177120394875	0.807965766740011	NA
OG0001988	31.6656172736277	0.166969979417832	0.778987277792434	0.752558516313661	NA
OG0001989	83.8642430008696	-0.658837194872818	0.91053331575244	0.221218976220929	NA
OG0001992	12.5105786603053	-0.530454899810784	1.0774594351868	0.144851374982572	NA
OG0001994	4.04503023551136	0.0669051244167	0.964977210914166	0.873406725905566	NA
OG0001995	6.19785824436537	0.124868408609772	0.963956240482265	0.707289091599481	NA
OG0001997	93.6216208923734	-0.0912386619348382	0.707306438263703	0.854924951260226	NA
OG0002000	2.88715785805964	-0.223533733494639	1.03790184721393	0.550434136274889	NA
OG0002001	363.287427539821	4.14052722978581	1.39785486949725	0.00013202197307036	0.00123379910174405
OG0002003	41.1715780182722	-0.247978255293131	0.904668208348875	0.577675804537582	NA
OG0002004	68.3347530105342	-0.6476216077308	1.02060426507874	0.207406928581261	NA
OG0002007	466.589276108269	-0.803061077552412	0.788010253580077	0.149300694368935	0.281061765617165
OG0002008	0.842446202173601	-0.123242873627095	1.01789031410637	0.967830823204954	NA
OG0002011	3.84190352369266	0.0115794648887425	0.979659792459492	0.962690084764651	NA
OG0002012	9.45946994247594	-0.111713034084435	0.919551221013024	0.77918729135863	NA
OG0002015	5.42234559123824	-0.082856262236912	0.948686867980632	0.745989132791557	NA
OG0002017	1.55691265111289	-0.146079386546872	1.02265174534941	0.787994995974091	NA
OG0002019	42.7923961628752	0.737387930379817	1.06741900538397	0.184228811321689	NA
OG0002020	8.15013760730432	0.116283502066829	0.931959936643284	0.756392445116938	NA
OG0002025	2393.01739210299	5.08683205677545	1.10424399188025	2.09281966096949e-07	9.82130369469254e-06
OG0002026	71.9226486648169	0.0568260262393978	0.722366964553227	0.916173330789444	NA
OG0002028	12.1986935989692	0.718747409391046	1.08995565906531	0.18897487334591	NA
OG0002030	228.752467436532	-0.586880809163133	0.832569600476592	0.274184225378201	0.445888703152174
OG0002031	190.630904360607	-0.464187786342521	0.720471471077719	0.372649859165101	0.512198655798058
OG0002032	357.783967762047	1.11489184438722	1.2210667064188	0.0784023273186369	0.164569741368513
OG0002033	2.34181389617119	-0.195586015445775	1.03122408978831	0.632429625962988	NA
OG0002034	69.3453201670366	0.83706558820023	0.986142686637899	0.157567091661459	NA
OG0002035	15.302141154053	0.284044097440275	0.866807801291222	0.579004971608335	NA
OG0002037	241.620096136833	0.0675654079847002	0.690732377640568	0.900348681072242	0.933011172656882
OG0002038	10.1677006180392	-0.356672445839142	1.00732448631167	0.271708359833238	NA
OG0002039	9.1703042993892	-0.371192183543985	1.01441596483063	0.293144312623515	NA
OG0002042	9.98056274326119	-0.0864497696188494	0.915957761079592	0.811765360194483	NA
OG0002043	12.5536448318855	-0.621999435944119	1.13167412118359	0.122296879374217	NA
OG0002044	38.817608098934	-0.418831920790635	0.968986058951468	0.356592829641468	NA
OG0002046	1.2075062231155	-0.13672129034382	1.02046044340227	0.861640494300325	NA
OG0002049	533.944580797475	-0.488197280418564	0.722243347155196	0.35110786474708	0.501364004874458
OG0002050	3.7965769573664	0.0109313935205136	0.967964945949733	0.9629228701889	NA
OG0002055	173.994292313286	-0.283089767759534	0.685375039573678	0.5795461694189	0.669177211437991
OG0002057	11.4094888666398	-0.573820596139881	1.09894890586439	0.146917549068252	NA
OG0002059	18.1492727854519	-0.493320352214273	0.952495975667899	0.307218354338118	NA
OG0002061	8.93419192468889	0.000842812096701855	0.936401052226587	0.99682572551616	NA
OG0002065	68.7124588100463	-0.343771951625375	0.75982376144713	0.500409063078719	NA
OG0002067	7.48606852384605	0.0336539123837702	0.949111524323126	0.923990540936796	NA
OG0002070	60.7471929695559	-0.361436987786977	0.901468464941611	0.449091193764284	NA
OG0002072	235.523760781668	-0.737976710350927	0.839696468183453	0.18551980320431	0.33577551158466
OG0002073	9.23362180010253	-0.412764770655939	1.02407877402967	0.25857624057644	NA
OG0002074	10.9161018235624	-0.191740451560029	0.929166412721585	0.632980601856326	NA
OG0002075	277.742149825833	-0.498659668874716	0.699430935924907	0.337381919799046	0.496995339255546
OG0002076	10.1506605705249	-0.384333799262695	1.01289682925831	0.249832893626634	NA
OG0002077	9.82017833153697	-0.043174493277615	0.937163121344991	0.898660641926555	NA
OG0002082	42.8361114008393	0.0216119813879665	0.767803918444361	0.971707004982829	NA
OG0002083	25.5421123080382	-0.235969250392634	0.892595530596362	0.591581908743629	NA
OG0002085	430.240591100377	3.19092979137718	1.48932403090568	0.00155618841140312	0.00798762333040507
OG0002086	38.8027472636142	0.549849850964268	0.840943586491714	0.31571468199025	NA
OG0002087	3.29120913513795	-0.245535437619023	1.0438200432146	0.495864198940411	NA
OG0002091	106.151336829943	-0.20608837408893	0.683839595486497	0.681275948097691	NA
OG0002093	26.0727449055659	-0.097249824086979	0.867791418509238	0.822155553987853	NA
OG0002094	40.4730015706056	-0.209499780908472	0.866489143687293	0.648302797735156	NA
OG0002095	52.220628421935	0.0616002435171694	0.710609575727889	0.908338428876762	NA
OG0002097	9.39097527150255	-0.0674937359378322	0.868867085570039	0.884822637711878	NA
OG0002098	11.9712257233931	0.00202469207357482	0.905162153689835	0.999113202592147	NA
OG0002102	2.030885558006	-0.175919374532373	1.02742898772301	0.689846234722818	NA
OG0002105	32.6894098613665	-0.382143289530406	0.817343604140825	0.465236530281335	NA
OG0002107	1648.44601434964	0.913113946698823	1.18580037720581	0.117307240663285	0.232141135890898
OG0002108	38.0347299739201	0.48986690849863	0.883154456410734	0.365453730392679	NA
OG0002109	6.6080227948861	-0.646292544460073	1.25671212741982	0.126064072797892	NA
OG0002111	14.3399780147691	-0.354229890574121	0.951616736491019	0.384772526343705	NA
OG0002114	879.050742139717	5.80449762377311	1.6355281382277	NA	NA
OG0002120	48.4943686594735	-0.47633962014557	0.942887702297855	0.326399170131925	NA
OG0002121	47.668123412458	-0.85221966514062	1.17049112618415	0.113265897756525	NA
OG0002123	269.573210160472	1.31026632104024	1.10023467701961	0.0494229179095951	0.113928654989275
OG0002124	20.619127751665	0.437144570353273	0.834556309985549	0.415262929767801	NA
OG0002129	3.35258091585327	-0.383947474313215	1.08574418158161	0.364431432372711	NA
OG0002130	4.6547979092322	-0.0534829511232709	0.965239258216146	0.857571626435535	NA
OG0002132	0	NA	NA	NA	NA
OG0002134	26.722751791189	-0.42170096960286	0.849894749608246	0.408515110525088	NA
OG0002135	0.0296042581170795	-0.0255216308378213	1.01443192301887	0.25209008132004	NA
OG0002137	12.8995604877325	-1.67155502414462	3.28699120529348	0.0195983886749505	NA
OG0002139	2.76891831309758	-0.222053588303853	1.03719320967542	0.56198197214619	NA
OG0002144	366.804753318913	-0.347507023775147	0.902180610655184	0.46598796373514	0.589892277791883
OG0002148	3.46562082482494	-0.38220418262922	1.08572362887049	0.358606545373556	NA
OG0002150	12.2649303135428	-0.191412037155839	0.932616207491109	0.613684463546367	NA
OG0002151	45.2190448502739	-0.163714565823302	0.780714883235134	0.737748262729121	NA
OG0002158	3.78574044354776	0.0152364952094312	0.979947734853083	0.951268646579701	NA
OG0002160	52.4893396892369	-0.441665769443764	0.855098071483991	0.408249348916121	NA
OG0002162	708.123991593218	2.7984751067066	1.62010858995036	0.00423291496992751	0.01645577003102
OG0002163	2.68074716161866	-0.305284209558322	1.05598499615085	0.484199680075059	NA
OG0002164	3.21752500062595	-0.309039484871112	1.05974125642476	0.43715189684262	NA
OG0002165	32.7160177576094	-0.748323820837398	0.994764402322699	0.195444805111639	NA
OG0002166	3.19927772245214	-0.245624170097794	1.04350756642631	0.502235517616236	NA
OG0002167	220.308457068938	-0.501038495584309	0.958167481243409	0.311751281303934	0.473072563880773
OG0002171	5.07738002786115	-0.0544319448498484	0.947494309161582	0.815967433108	NA
OG0002172	1444.40085016713	5.58797916234688	1.6524060780172	NA	NA
OG0002175	0.327642757278575	-0.089586687821903	1.01393780671284	0.757056610305552	NA
OG0002177	3.12314182022083	-0.225698813615906	1.0391341800808	NA	NA
OG0002180	83.2701876968094	-0.268774181294813	0.777908860675083	0.603045506756833	NA
OG0002182	0	NA	NA	NA	NA
OG0002185	10.503082417855	-0.100398329137768	0.924505838581156	0.783122083195164	NA
OG0002188	4.90149517638817	-0.516298547075937	1.15810711362227	0.211967256075092	NA
OG0002189	7.87837248575862	0.405760044769642	1.05356920702669	0.296315782843739	NA
OG0002191	283.464867186492	-0.210723471196216	0.663871958867935	0.671734522410141	0.741730388610862
OG0002195	0.0546071262130958	-0.0381916680189888	1.01318924753284	0.345076092672845	NA
OG0002196	31.3815804389822	0.407286179408207	0.865936997793839	0.443409527850363	NA
OG0002205	79.0365371404625	-0.255029916616663	0.871032130681486	0.58598802638916	NA
OG0002207	62.9518200506985	0.656454883641665	0.828401679555158	0.243598234049631	NA
OG0002208	60.2853683043825	-0.65366415085201	1.03064145434826	0.200401264113019	NA
OG0002209	1980.76366384712	7.21837620261434	1.77281633056495	NA	NA
OG0002211	9.06704513458528	0.212091130793993	0.928287384711174	0.63583760221541	NA
OG0002216	61.1869616463525	0.227201589397476	0.767037102009597	0.669499498901922	NA
OG0002219	57.3927585310843	0.639891550618719	1.1835535568957	0.148869859459212	NA
OG0002221	2.70136160657738	-0.216424189581912	1.03594271499711	0.574282282853463	NA
OG0002223	58.2621057608808	-0.378905983022598	0.905790944304832	0.427723876628983	NA
OG0002226	109.601767930721	-0.00902453208593617	0.698392433613551	0.981048405912161	NA
OG0002227	1568.83814626593	4.97258825717116	1.28938667962001	5.15840478905861e-06	0.000109324901497145
OG0002229	14.4489184307631	0.2486801534383	0.96408932087439	0.544849017468956	NA
OG0002230	18.7744891220763	0.200491628775607	0.908654694929144	0.660321669911945	NA
OG0002239	306.185680913839	-0.377273096090095	0.740645489072058	0.468762000310256	0.592262758084304
OG0002243	82.9065854236429	-0.121607225229091	0.717614026253047	0.81073312021764	NA
OG0002246	3.73681316577498	-0.381662802858239	1.08698801104311	0.343251406168142	NA
OG0002247	9.48597495926843	-0.265846489919171	1.00219414921933	0.39397200592341	NA
OG0002251	12.3529248106637	-0.159851357114918	0.921049082527385	0.677699559816488	NA
OG0002252	0.562480904224511	-0.10835096424579	1.01575680803048	0.912401705420867	NA
OG0002258	415.060475100672	2.93515918642916	1.72328848997217	0.00377492933987762	0.0152155127380343
OG0002261	137.907625851547	0.185977794504029	0.719144401225434	0.724439741336995	NA
OG0002263	49.6842190708219	0.347568667775181	0.730315283882497	0.508033783722032	NA
OG0002266	0	NA	NA	NA	NA
OG0002267	2.07598512715714	-0.180363253294959	1.02814175610628	0.679386407918416	NA
OG0002270	87.7268111709264	-0.636519077573522	1.01172751877333	0.216159297733652	NA
OG0002274	123.557505338283	0.237416061546534	0.733062228167516	0.654004985965643	NA
OG0002276	1.03232562104263	-0.130843075329165	1.01925997482475	0.907819253019909	NA
OG0002279	2.36834064936636	-0.160914520607898	1.02689151237225	NA	NA
OG0002282	3.28296635057761	0.140707022809712	1.00146413416758	0.609041089496096	NA
OG0002287	57.4691305870127	-0.144572465804479	0.721105020046181	0.773785810392884	NA
OG0002288	13.8048373666729	-0.650549700658914	1.15775324611188	0.107530046583782	NA
OG0002289	0.682589077663698	-0.115395516289141	1.01667753187203	0.969888784220512	NA
OG0002290	7.39771875655167	-0.206921863490165	0.966145803597319	0.482614990077879	NA
OG0002293	10.49075581993	-0.0712295480201353	0.86609366321214	0.879005929020558	NA
OG0002294	29.597322966413	0.623011453280873	0.956025075056242	0.261893417766262	NA
OG0002296	69.2728850127404	-0.354396408570303	0.894012564787515	0.458969469409589	NA
OG0002297	4.06655584427229	-0.00226889349035778	0.978798138727865	NA	NA
OG0002303	0.409553446598219	-0.0971209454157352	1.01455956687502	0.820406184335914	NA
OG0002304	10.8498438421657	-0.541989300025766	1.08057999309323	0.164749845835317	NA
OG0002305	10.1977710195695	-0.463772471170601	1.04752624899923	0.213017724007433	NA
OG0002322	24.9470361591376	-0.250817134217444	0.898203661942531	0.569658687180826	NA
OG0002324	56.662756478641	2.86657263346569	1.54483513489232	NA	NA
OG0002327	685.288778946077	2.0564293612707	1.60531579337857	0.0142595619758801	0.0417820278924735
OG0002329	31.8940519167456	-0.709258879879799	1.09415558940336	0.155271775572657	NA
OG0002331	232.800739792737	-0.405270131116234	0.743169842121439	0.436862192360237	0.56723015885509
OG0002333	12.1885242762272	0.237624950346871	0.850822061480405	0.643563045468781	NA
OG0002335	1.48832162384003	-0.14428811422422	1.02221131110239	0.800923856539037	NA
OG0002336	1428.94980647307	-0.417464085218588	0.793784765789533	0.423221436393526	0.559501690954494
OG0002340	12.2100499237335	-0.0537374700412926	0.868696750737249	0.906235450485351	NA
OG0002341	80.8324277007228	-0.0256485623183215	0.709087755644133	0.95677684221759	NA
OG0002348	9.77602286249684	0.502649390462962	1.18473101943735	0.0751069493097546	NA
OG0002349	266.87827234053	-0.313622274532555	0.889430070708691	0.509210183900824	0.611610769328778
OG0002352	31.5178724918114	1.55631496475636	2.03275907246078	0.0259818505251619	NA
OG0002357	13.8484293245066	-0.714656178206182	1.19246245367288	0.0903616333498082	NA
OG0002362	33.8608564188819	0.125212378115416	0.742460938231054	0.811879052487066	NA
OG0002363	521.214503672742	4.81096185705681	1.54539402863127	6.71652944007318e-05	0.000735459973688013
OG0002365	26.760036928848	0.0397040085410997	0.842375970978672	0.941536782741585	NA
OG0002366	142.990746959429	0.714437300192525	1.1097273341879	NA	NA
OG0002367	41.4588196970662	0.340499667906809	0.94665716720916	0.464285331788084	NA
OG0002369	23.9244860627414	-0.450916765310932	0.970604203231826	0.320199765942712	NA
OG0002374	970.977634393619	4.06168764587454	1.50034310457525	NA	NA
OG0002376	30.3350709397996	-0.434911982345636	0.952154840463217	0.349143801482217	NA
OG0002377	852.593941737922	-0.443387847918942	0.956082951036646	0.348737569215111	0.500263281603336
OG0002378	45.106923909455	0.744444059720245	1.19389324717961	0.142525745652018	NA
OG0002379	62.5787658119003	-0.743809660690778	1.11059898430883	0.148014323352039	NA
OG0002382	128.455893474572	-0.292881553796506	0.878332053106921	0.537733888507759	NA
OG0002384	4.59447251810349	-0.492717284721396	1.14312650839461	0.234033311968327	NA
OG0002389	446.234434786608	2.51347712121891	1.78901109040519	NA	NA
OG0002390	8.92769451575284	-0.295192860136047	0.98681154634384	0.346146544804215	NA
OG0002396	31.1685319504432	-0.284097690293688	0.888191571782391	0.535209692928265	NA
OG0002397	7.66994200770953	-0.150724634847841	0.973260417169768	0.560396266287984	NA
OG0002406	21.8901729568178	-0.359799130520332	0.931373511338358	0.41637597481555	NA
OG0002408	116.653652191207	-0.458694418280314	0.711234496913072	0.377290395031387	NA
OG0002409	3.67030938789818	-0.415772058481734	1.1004916217125	0.32205172151542	NA
OG0002415	110.637038952715	-0.577545576280287	0.99148834372499	0.251808565824881	NA
OG0002419	73.7835978405096	-1.34665600610379	1.14872795252847	0.0467769255682135	NA
OG0002425	7.48568031294634	0.0324041831254743	0.956167200256731	NA	NA
OG0002433	9.11713874486015	-0.00831037215187723	0.937185793781112	0.976209254394345	NA
OG0002436	16.5149861493941	-0.335249936052548	0.960010335938365	0.401442035155521	NA
OG0002440	261.90307617574	-0.638527922468444	0.791723559287721	0.23920966978455	0.401422369534227
OG0002442	10.3469117105727	-0.51318922894317	1.06500694198854	0.183156385371236	NA
OG0002449	58.3190139858656	-0.90386515615014	0.915637474379162	0.130774602899172	NA
OG0002452	666.576364220922	-0.402224135733636	0.928309802251752	0.400085398611948	0.539386318603469
OG0002454	103.451628376131	-0.52298418969084	0.966015435803432	0.290859388380763	NA
OG0002456	58.170202328489	-0.169229140341139	0.800987465577444	0.735971791890449	NA
OG0002459	13.3324614283378	-0.0345765275231924	0.86595794244113	0.937714575376903	NA
OG0002460	46.3658494245282	-0.286915750049828	0.784170101393939	0.565770287780133	NA
OG0002467	0	NA	NA	NA	NA
OG0002475	16.0899343275873	0.551676484186249	0.936223929120717	0.309617602751156	NA
OG0002478	31.7072382878019	0.989876174434048	1.56464322757383	NA	NA
OG0002481	24.1635039451895	0.467652096596069	1.03384799083257	0.300547850781817	NA
OG0002484	8.59271297278125	0.577129036900346	1.13615024684267	0.18322109383841	NA
OG0002486	6.0876105509245	-0.132399680878122	0.97220002967166	0.660703575159072	NA
OG0002494	0.98783443887662	-0.129283618007465	1.01896264737576	0.920719116539477	NA
OG0002503	14.0644439748463	0.37592335783847	0.989333559302096	0.394524234609764	NA
OG0002504	83.2550082592511	-0.112295016008467	0.847119709256556	0.804803824331487	NA
OG0002511	150.088689961791	-0.38130963564575	0.90713470467086	0.42808715572974	NA
OG0002524	1.20135677668811	-0.136542762458735	1.0204215970414	0.863078112213944	NA
OG0002535	198.724710348908	0.586920193440234	0.845064605570311	0.290397459736588	0.459798314842202
OG0002538	7.42137098336172	-0.311557688742536	0.985942056867414	0.378908330591326	NA
OG0002546	3.68543120664772	-0.415896072433004	1.10063390309137	0.321127210160842	NA
OG0002547	3.51957843064023	-0.328872411629917	1.06714619739594	0.398688149188794	NA
OG0002550	26.1581173568914	-0.32577278078382	0.931653296789784	0.462436670767579	NA
OG0002553	0	NA	NA	NA	NA
OG0002554	586.322068765024	1.53376231448396	1.39206658311743	0.0340793838840288	0.0844911517426677
OG0002555	7.70797042716877	-0.723407960598355	1.32951420912181	0.0938944383499803	NA
OG0002557	540.002742383441	0.29534148959757	1.08258166106015	NA	NA
OG0002558	27.8613742525146	0.577397459064852	0.859807371188377	0.300088402948585	NA
OG0002559	49.5021624382639	0.469325012704774	0.837145488704845	0.390359201189225	NA
OG0002562	10.6503247998631	-0.068865701068922	0.913900690146024	0.852810060971451	NA
OG0002563	105.804640659791	-0.00373765640494067	0.697602241147177	0.989325066876121	NA
OG0002565	22.8249266334349	-0.234740216752372	0.822009577074519	0.637016624765818	NA
OG0002566	49.0662090894005	-0.0332378179207124	0.709391520284521	0.943950330797901	NA
OG0002568	1.43284471052496	-0.170655497643205	1.0241360497271	0.786244286198724	NA
OG0002569	2.20870486799642	-0.237080920377254	1.03758412706466	0.601917853112759	NA
OG0002591	38.640853659547	-0.288193099787114	0.885142110809984	0.534002262113306	NA
OG0002593	0.557879514203448	-0.108059032388298	1.01572126992059	0.910019044758011	NA
OG0002600	0.550299159867502	-0.107579630325148	1.01566357848514	0.906057347782112	NA
OG0002603	13.6074843940057	0.106327636411679	0.905109502382889	0.815661750933657	NA
OG0002613	3.69145649207348	0.0203077293493142	0.969145643107833	0.936425180681814	NA
OG0002620	55.4903064367048	-0.211470132163693	0.863468720324878	0.647518112077615	NA
OG0002621	1.53190978301688	-0.145482351762357	1.02250154452129	0.792643302962063	NA
OG0002622	611.553879845258	0.237602383154279	0.76755467410784	0.651353970821321	0.726552731459437
OG0002626	2164.23041227869	2.46510892817829	1.04992544430721	0.00182890928157644	0.0090345368270355
OG0002627	9.43189478380255	0.448744795576748	1.05769376411254	0.245808481354222	NA
OG0002628	0.355251097404955	-0.0921200338338223	1.01413168737364	0.779297883304804	NA
OG0002632	5.95220550613399	-0.589451254402793	1.21067144128175	0.15516675816974	NA
OG0002634	29.5955118888649	0.726839649468753	0.983495629270917	0.203060499812486	NA
OG0002640	10.3535619387981	-0.480889765252819	1.05434427984138	0.201181887513447	NA
OG0002642	4.04678720652254	-0.256935168977663	1.04888663454852	NA	NA
OG0002645	63.6625792586831	-0.112794177173462	0.844492234083947	0.804633734225053	NA
OG0002646	15.9989471312239	-0.120894172702897	0.888353141143489	0.76999561892469	NA
OG0002648	2.08311986339902	-0.254199474291531	1.04031955584127	0.600052586080423	NA
OG0002665	44.0843759475638	-0.183597493198323	0.724206315480713	0.718325038375205	NA
OG0002671	334.806509474625	-0.318611095991401	0.890685645747037	0.503059673109584	0.608445186652435
OG0002673	1.95248219665134	-0.171060926084492	1.0265703621451	0.705006909318292	NA
OG0002680	24.2819795629409	-0.754546077147242	1.15422081984481	0.113481303413988	NA
OG0002681	15.1882902888466	-0.0338783342339133	0.925987028716957	0.921941152365018	NA
OG0002684	1.42912100513136	-0.142972531546627	1.02188396615608	0.81259491171563	NA
OG0002689	0.0561630801449068	-0.0387357278191958	1.01315702045952	0.34918977527699	NA
OG0002690	1.99075180658042	-0.175059366416886	1.02717331155849	0.695716958369936	NA
OG0002693	384.748558104849	1.17937775909718	1.89916665320799	0.0326398467503693	0.0812287095264873
OG0002695	3.13898645223224	-0.351483762893834	1.07276678246026	0.405197960515508	NA
OG0002696	1.06118513808099	-0.1318809521324	1.01946266209722	0.899686906121295	NA
OG0002700	0	NA	NA	NA	NA
OG0002704	0	NA	NA	NA	NA
OG0002722	71.2801292841822	0.521677886863368	0.768978019057516	0.339289538825817	NA
OG0002727	81.9862392682266	-0.365081155251138	0.898328818370639	0.448984048938579	NA
OG0002743	12.3011008432458	-0.592788266356548	1.11589103992872	0.134106442146999	NA
OG0002748	5.42292916518215	-0.534592460672206	1.17203016749496	0.188740342260907	NA
OG0002749	5.70739113318964	-0.0832984198479067	0.955237452122444	0.731920022787168	NA
OG0002751	187.250124663536	0.366326844149713	0.716434064293579	0.488636154542838	0.602819709816562
OG0002758	532.855347365427	5.54557040936464	2.23961216075419	NA	NA
OG0002762	20.0858755365798	0.815724267717445	1.19235946433973	0.140076453348007	NA
OG0002763	261.193407287878	1.4347567324273	1.17554323164069	0.0385294415485869	0.0937549744348948
OG0002767	7.11988821746476	-0.298376562475239	0.98078311741224	0.399689068162319	NA
OG0002775	2.69848010643373	-0.318572631900301	1.05988022483527	0.470265261957626	NA
OG0002783	33.6017295712678	-0.122743253066397	0.752229449575557	0.807018193193594	NA
OG0002786	31.8388254268226	-0.228653225629789	0.912321282376774	0.594025250136171	NA
OG0002787	2.3677310953267	-0.197597482075839	1.03161689101623	0.627478171669962	NA
OG0002796	5.39887610752313	-0.547662097915709	1.17990396554334	0.183874646833083	NA
OG0002797	22.9466725296961	0.296481186142747	0.835753011330669	0.57230971752114	NA
OG0002798	9.17672869749409	-0.42297286110606	1.02595822092233	0.251608135730236	NA
OG0002799	19.5537928537155	0.176857729193237	0.86587818267442	0.722935449179911	NA
OG0002800	295.159191965952	-0.777401207945853	0.819618371308058	0.16433612917572	0.304137568643515
OG0002804	12.6583263532146	0.380497491546259	1.0379437024682	0.326178693239823	NA
OG0002815	1951.27054460878	4.86950310230726	1.40842473937862	2.23712901341081e-05	0.000334044036775204
OG0002818	4.74376466992739	-0.502940905922365	1.14961609390424	0.223609436100886	NA
OG0002820	31.2686701229849	-0.155826598005479	0.795300409076177	0.757145698155382	NA
OG0002822	1.56902568020522	-0.146349787647056	1.02272078573567	0.785842247837994	NA
OG0002823	0	NA	NA	NA	NA
OG0002826	12.6359364297237	0.0642983997971708	0.890297244900852	0.880958325116998	NA
OG0002827	0.166122073649819	-0.0676543977302584	1.01279288243988	0.577053135817431	NA
OG0002830	0	NA	NA	NA	NA
OG0002834	0.930655076520346	-0.126974605415598	1.01853676079389	0.93826614428648	NA
OG0002835	10.5898123857619	-0.438449074927101	1.04383417117505	0.225690000357518	NA
OG0002837	0	NA	NA	NA	NA
OG0002842	4.52634519149495	0.0270116950853181	0.978442880561476	0.982747180697139	NA
OG0002843	334.381551894251	-0.274543894486873	0.662131087380189	0.584585342097756	0.672593249263247
OG0002845	21.1466777632646	0.271963209104585	0.831188712877199	0.600224530922534	NA
OG0002849	17.7082833906776	0.46877988931911	0.866005958242889	0.387391523928518	NA
OG0002851	10.6114465834616	-0.00272266643334731	0.909814196513009	0.989380408318845	NA
OG0002854	48.5618005061009	-0.80842972502872	1.21857958360768	0.104654371847006	NA
OG0002857	19.0032936058049	-0.162356780679836	0.908841559198829	0.688901132617448	NA
OG0002862	3.07931487706781	-0.238208014396911	1.04149563660225	0.519080375455272	NA
OG0002863	0.0280815400724534	-0.0248327498517055	1.01451847050789	0.252090081320055	NA
OG0002869	17.2133089974915	0.158652304280322	0.891040626474222	0.736424229912914	NA
OG0002871	263.481258850348	-0.506059360193298	0.957903538807923	0.307714558972104	0.470159221499239
OG0002873	21.9304642218478	0.466246230173397	1.03961853809492	0.293461114176634	NA
OG0002875	30.4765569396427	-0.164101047595385	0.853394847499268	0.721917906870426	NA
OG0002879	571.687562891593	3.21791288371385	2.93820311992413	NA	NA
OG0002888	1.79865288309043	-0.160738286402307	1.02490018279262	0.736844467506886	NA
OG0002890	13.9866095153602	0.286582667191704	0.903190774814323	0.561264340058439	NA
OG0002901	22.9770150814295	-0.316144816365113	0.806093631816564	0.542243602944024	NA
OG0002904	48.0048806056407	-0.66014361426362	0.849072671148207	0.228340850393339	NA
OG0002907	43.4204049543427	-0.259817780481663	0.782439967652662	0.614732686458612	NA
OG0002911	16.4727945858028	-0.323696865741329	0.959104020216824	0.417906029187327	NA
OG0002916	4.68404129501401	0.0172740506736469	0.977512445688303	NA	NA
OG0002922	30.1334439392121	-0.115363160106139	0.858316478840032	0.795839319687235	NA
OG0002926	30.3169492717148	-1.04131392107655	1.35915067045972	0.054676620915031	NA
OG0002927	1.51495257167739	-0.178424042315591	1.02535689340654	0.763668076498509	NA
OG0002936	59.5824380004398	-0.225406206069127	0.71462533675616	0.657922891837161	NA
OG0002946	35.8995523293491	0.67941574650661	0.924508969687985	0.233620699726784	NA
OG0002952	34.0231018253709	0.842631710312273	1.25150555927876	0.116288098743064	NA
OG0002955	18.5956445140429	0.477865289772409	1.05193627969355	0.276926217672493	NA
OG0002956	25.9260148640874	0.310970280606598	0.845269673861547	0.554119689434179	NA
OG0002961	1.17483119054747	-0.135525034211397	1.02020913731939	0.869617148862721	NA
OG0002962	57.9891305568817	-0.172818384803587	0.854103493558358	0.707984916094348	NA
OG0002965	642.408097163618	3.5322514660681	1.52637015151832	0.000905994721029767	0.00541125937924142
OG0002968	14.7115162232833	0.280889538417283	0.929671762780912	0.530894629494518	NA
OG0002976	511.303002463189	4.43365155266845	2.00711952762327	0.000690793146670077	0.00449357522140832
OG0002977	7.82622273476014	0.174576485608561	0.98373275713336	NA	NA
OG0002988	505.691370873551	4.18755692076932	2.77958314002468	NA	NA
OG0002989	7.10607102578102	0.569894613145666	1.27896904272047	0.00140246102178025	NA
OG0002990	3.22884874468203	-0.323026191560034	1.06397673586351	0.42343250771668	NA
OG0002992	0.707456758720657	-0.116749560055696	1.01687653288814	0.980215508834808	NA
OG0002994	29.6094567284566	0.0315467712605257	0.852823557936947	0.950831663611924	NA
OG0003001	13.2934584057879	0.56030603450202	1.03030028215625	0.271596462174004	NA
OG0003002	42.8758586396618	0.291626653240127	0.763587986843615	0.576129831201831	NA
OG0003054	34.5976590761502	0.646561623874209	0.888530886881932	0.255200640342249	NA
OG0003067	5.69202853026118	-0.113552029547122	0.969622162749431	0.706169341771442	NA
OG0003068	5.6214813599416	0.141119547168822	0.988554013855196	0.626978508919826	NA
OG0003070	2.96136744258656	0.101123901973263	0.981210313101235	0.700730005218642	NA
OG0003080	15.1750329014709	-0.40394073834412	0.981288612067074	0.34528734873725	NA
OG0003082	21.509982981597	0.0677482158379546	0.872793751109582	0.883053016164963	NA
OG0003084	24.090385147466	-0.468562929964849	0.973721168248677	0.306114801766096	NA
OG0003085	20.7325752490107	-0.365172474026363	0.933596017757386	0.412356218236202	NA
OG0003086	8.21684168808665	-0.341342096934023	0.999240795681317	0.33442437172765	NA
OG0003089	12.4473293575239	0.480090886968057	1.05532947958354	0.273212202172128	NA
OG0003092	14.863336916209	-0.0461600275743713	0.90062047667533	0.904744703600995	NA
OG0003093	0	NA	NA	NA	NA
OG0003101	4.95902750226796	0.197356503581506	0.971619910100029	0.600723360857128	NA
OG0003102	1.77473160192561	-0.150871680561666	1.02391155712597	0.750662621641662	NA
OG0003103	17.1017469170386	-0.147839041321224	0.901318198795375	0.717593831277762	NA
OG0003104	25.0001718823716	-0.123233411381131	0.797610491077495	0.799425292944231	NA
OG0003118	19.3149278935897	-0.317180048791599	0.918272413622215	0.471385412920536	NA
OG0003119	5.02384527917485	-0.106139819114086	0.956927994556559	0.744910699703544	NA
OG0003134	1009.15612801237	3.86323327147103	2.05497854519943	0.00160545399043403	0.00817661450941985
OG0003136	21.689192306648	-1.2048468783581	1.66644882076292	0.0246696792552523	NA
OG0003190	1301.1258578443	4.6390304234106	1.6306552055734	0.000154671515343659	0.00141137757751088
OG0003191	4.10867055178581	0.0605152658355316	0.970688588789915	0.890596180940062	NA
OG0003194	0	NA	NA	NA	NA
OG0003201	0.0888127743512386	-0.04985680252273	1.01270508027312	0.434058289447285	NA
OG0003212	68.8748462233764	0.605535311212224	0.897213558037963	0.278229303805569	NA
OG0003218	5.80702780141026	-0.170939567511067	0.961631889242891	0.607143661317793	NA
OG0003219	57.5473054008593	0.104810444827881	0.760699227723545	0.845478070745334	NA
OG0003220	99.7135885991412	0.0938512143419504	0.713997591190703	0.860951827796728	NA
OG0003221	11.6842767384483	-1.54914743849892	2.84523682888526	0.0230652619625425	NA
OG0003222	3.75918162151993	0.0157446963288806	0.972345383643436	0.950078931718014	NA
OG0003224	6312.08617621858	1.5218470365651	1.06187918714904	0.0306696137955858	0.0774997548603842
OG0003234	63.1056576438563	-0.17370364296023	0.851475741335422	0.707900129324232	NA
OG0003235	1.9133349020948	-0.201208007049125	1.03019166124451	0.677495765867732	NA
OG0003242	93.7043880020769	-0.256292848768222	0.702178022054597	0.612660322854187	NA
OG0003245	6.36616321494946	-0.169893485706459	0.953433668260326	0.565141026454129	NA
OG0003246	1347.96651904224	0.652451359131156	0.980960233441402	0.234716883379299	0.396424144936245
OG0003247	615.923054331175	-0.340576717952881	0.832708787616455	0.501489447761275	0.608445186652435
OG0003248	831.965411245131	-0.496462414064987	0.837338179507984	0.3484309356414	0.500263281603336
OG0003250	5.55888402270891	-0.151671282298676	0.959346260023011	0.645654802186088	NA
OG0003251	555.600409141417	4.96173566607237	2.46771761187589	NA	NA
OG0003253	0	NA	NA	NA	NA
OG0003255	5.47829682752494	-0.560894423648535	1.18875294096226	0.176520578593715	NA
OG0003264	1000.67826320606	3.36162736082977	1.64310278051444	NA	NA
OG0003273	134.643839891898	-0.194607066397556	0.861272053354662	0.674696463321324	NA
OG0003286	11.3878728580849	-0.562272925843064	1.09400792207949	0.151964301831789	NA
OG0003292	125.506485385321	-0.499616297894511	0.766963283706971	0.342788472919503	NA
OG0003300	4.77826106479401	-0.319370209490223	1.06895314474239	0.344101633877137	NA
OG0003301	0	NA	NA	NA	NA
OG0003305	42.9045166086309	0.776373731930809	1.07526236856252	0.171511654122697	NA
OG0003306	1907.31159156676	6.31483185973468	1.19241761201012	5.34244796938751e-09	5.84998052647933e-07
OG0003308	9.64712121900127	-0.392924660122503	1.0102255024877	0.249288559468943	NA
OG0003312	66.3776129938524	-0.370843563979127	0.762689280660508	0.480515112056414	NA
OG0003313	73.3106589069221	-0.0671095794971325	0.697698129781005	0.891694588085901	NA
OG0003314	12.9910469240583	-0.569987152422205	1.09753174580178	0.126346615275586	NA
OG0003315	29.8264067801308	0.34817373536682	0.822011630755513	0.51382340059496	NA
OG0003317	2.05436005402222	-0.250493354801945	1.03940122147437	0.607553892481543	NA
OG0003318	4.07593270127583	-0.0239951182822931	0.956719751658218	0.948536282758623	NA
OG0003320	79.5814240802841	-0.369987586331295	0.912315427007747	0.434787463478393	NA
OG0003321	2.39557091960884	-0.257541700144147	1.04264480491064	0.559342287869331	NA
OG0003330	3.23178540852971	-0.246076711128852	1.04372624158154	0.49941631313984	NA
OG0003336	5.4159153942738	-0.0982246329799575	0.968370552586202	0.743453747772752	NA
OG0003347	0.562480904224511	-0.10835096424579	1.01575680803048	0.912401705420867	NA
OG0003349	177.190004766383	0.116623057377019	0.707427312081592	0.826224333308646	0.867156050675399
OG0003373	1283.96034689797	1.24315699926948	1.2885394220351	0.0603894461239567	0.133588774759056
OG0003374	1241.86546782297	0.794041238608817	1.07564971929846	0.166115619666109	0.305708577368721
OG0003380	21.1389024468037	-1.01979757813038	1.46496206387204	0.030478692075531	NA
OG0003385	1488.69781834121	2.54045846188915	1.92088510420828	0.00799420496366574	0.0262249198281509
OG0003399	14.2244619313278	-0.341440908263724	0.965732623493977	0.411056694618626	NA
OG0003403	417.58352374996	0.0570637298350105	0.637202755595617	0.913780432157236	0.939682530059617
OG0003407	17.0615602453993	-0.167991125372602	0.893156842740817	0.688369715435079	NA
OG0003408	17.9596529974585	-0.427148146247368	0.997503494275586	0.299827644329298	NA
OG0003410	794.772590383236	1.46860133761608	1.56469713727697	0.0379019234622772	0.0925708688279409
OG0003414	151.018196894473	-0.0561109741824514	0.696733761534117	0.906820834102551	NA
OG0003415	64.59790841201	-0.0419203876889644	0.746793780148322	0.929915069925226	NA
OG0003434	172.201802596876	-0.097828573411085	0.690433274455437	0.844412724692576	0.879206275947737
OG0003444	3.537291644539	0.108481925874144	0.99226641717743	0.719052236869412	NA
OG0003447	46.862469397652	0.712918665312355	1.08851617470539	0.180618569044969	NA
OG0003463	0	NA	NA	NA	NA
OG0003475	4.3397511157169	-0.368550443963502	1.08477453375373	0.323116595744287	NA
OG0003476	7.91013811914606	-0.830083689962253	1.43718586976504	0.075007133069577	NA
OG0003485	33.4792201982874	-0.382533218883718	0.808261494262967	0.456890194091455	NA
OG0003490	7.76811131300372	-0.727799111618572	1.33397181205665	0.0924123244398069	NA
OG0003500	41.5600470974272	-0.296927102626768	0.775323012799967	0.563566515767001	NA
OG0003501	354.545138726602	-0.435570568261322	0.931451420788004	0.369029348689761	0.512198655798058
OG0003504	305.902445537543	4.03546500129573	1.44551195957915	0.000221568721402108	0.00181963312451481
OG0003510	97.8817848358451	-0.206393018309245	0.720352220552748	0.680225992284411	NA
OG0003511	43.9565896838309	-0.419797736775321	0.924164916878029	0.380338817879124	NA
OG0003512	2219.2284930452	5.20526714741871	1.75155118829222	NA	NA
OG0003514	163.19498445601	-0.684344196012022	0.769473229975949	0.20643974506012	0.364599227162631
OG0003518	775.481935355354	-0.499975525786219	0.738173945077162	0.343783053071969	0.500263281603336
OG0003519	48.2694015535588	0.272562120812102	0.816701316218967	0.600221723120951	NA
OG0003521	17.2124447102705	-0.357686573058792	0.968194175767324	0.373643801010663	NA
OG0003523	5.21335251763828	-0.0574908301339272	0.950442788110138	0.80211866883304	NA
OG0003526	2.48692493770639	-0.186476363391543	1.03044261500321	NA	NA
OG0003529	192.218956401427	-0.428064346363582	0.921106165608523	0.382371235016532	0.522282539305326
OG0003536	53.6070569698331	0.381858537765801	0.762660028177952	0.476996157244143	NA
OG0003563	71.0939014529651	-0.00164250279251713	0.727178649915896	0.992972987783812	NA
OG0003577	7.99759659837891	-0.866529701677658	1.47842560710176	0.0697167064954052	NA
OG0003585	51.7506619887306	0.667887493925956	0.908069455291019	0.241049362240307	NA
OG0003595	3.93590550570194	-0.420168469730306	1.10391377162103	0.30511721645129	NA
OG0003596	125.502970783142	0.0604659127963871	0.673131814981898	0.910424361850381	NA
OG0003599	8.51421687200212	-0.308473728342798	0.984221505488509	0.339405349742228	NA
OG0003605	11.4577184262249	-0.196897733806106	0.917427110409136	0.608999891522903	NA
OG0003607	82.8468659354799	-0.394437931927583	0.750995328249528	0.450114794140458	NA
OG0003610	44.0774824424288	0.129259778653645	0.716705623306147	0.805982472835473	NA
OG0003614	9.94110117496386	-0.341303006327211	1.01588782260849	0.309827593796999	NA
OG0003619	0.355251097404955	-0.0921200338338223	1.01413168737364	0.779297883304804	NA
OG0003623	1.00593522194104	-0.129892059608655	1.01907666895153	0.915331260586357	NA
OG0003624	42.2529758697524	-0.360911779736487	0.90412368968601	0.443764122950333	NA
OG0003625	19.5491519010521	-0.183216004797121	0.910596674916166	0.654051039682711	NA
OG0003626	533.31720578807	1.60655163996619	1.16369242184622	0.0262203953674538	0.0672921865485044
OG0003631	1.06575329221486	-0.132041648888692	1.01949446190293	0.898431018649548	NA
OG0003632	5.28934986887545	-0.330169942451645	1.07418387363903	0.315601851345173	NA
OG0003636	3.12211375120842	-0.235989665623887	1.04119119050295	0.518337429341922	NA
OG0003637	452.98974749381	4.79486276467065	1.65837953462721	NA	NA
OG0003640	45.9165982554812	-0.363384062183069	0.772559830794003	0.492055238042267	NA
OG0003641	22.1173601009377	-0.188600349378116	0.807590100488669	0.709403669688851	NA
OG0003643	2.26449104531195	-0.18893893310233	1.02998884275963	0.648227013047639	NA
OG0003647	0.0296042581170795	-0.0255216308378213	1.01443192301887	0.25209008132004	NA
OG0003669	9.53613757231244	0.211226940967805	0.9620836058644	0.572195114585266	NA
OG0003676	1483.88409897487	2.18852353650769	1.26750065513254	0.00787618149993731	0.0262249198281509
OG0003681	354.759418297883	1.03178220420366	1.59867825280834	0.0516184905731501	0.116540715830102
OG0003690	25.9459246857167	-0.0869307291502244	0.758775173988843	0.862099727463028	NA
OG0003695	72.9130404510823	-0.274632547605251	0.740705646203017	0.596344784966481	NA
OG0003714	15.4644322240243	0.39640598575078	1.02971829892179	0.334086060994592	NA
OG0003717	13.7962210510827	-0.0929083956445877	0.901997418563568	0.817503126384444	NA
OG0003718	1.82335097416661	-0.163688873690617	1.02528580755537	0.730216222594943	NA
OG0003722	8.87217161885157	0.0276520038883278	0.926409787938232	0.95137707191711	NA
OG0003730	20.6592037372348	0.256924723921423	0.848882433295643	0.619177246943629	NA
OG0003738	960.687798375959	1.43499818270385	1.50530546398815	0.0407123365425733	0.0979780406903688
OG0003748	1373.78632533474	0.511015676858375	0.852479233819005	0.347135772932811	0.500263281603336
OG0003749	26.3938518238645	-0.616285085156452	0.917198275364887	0.259065943032328	NA
[truncated: 1,561 more rows]
