# Supplementary material for: Genome-resolved metatranscriptomics reveals conserved root colonization determinants in a synthetic microbiota
Source: Nat Commun. 2023 Dec 13;14:8274. doi: 10.1038/s41467-023-43688-z (PMC10719396; doi:10.1038/s41467-023-43688-z)
Supplement: Supplementary file 11 — Source Data [file 41467_2023_43688_MOESM11_ESM.zip › Source Data/Main_figures/figure5/Root670OG_deseq.csv]

	baseMean	log2FoldChange	lfcSE	pvalue	padj
OG0000000	1049.37533992459	0.751108442603266	1.24504863899173	0.118292682747843	0.311016716438148
OG0000001	497.000164658178	0.206947070337641	0.867014561923358	0.676005859843163	0.807293782526803
OG0000002	37.4075138191862	-0.363587467907082	0.953193445021377	0.424148349466607	0.629496391379742
OG0000003	765.868495632744	0.635495173301638	1.15805450719363	0.166245515851587	0.383780727231863
OG0000004	83.2625913893718	-0.195144502335791	0.864817760376168	0.676194792201938	0.807293782526803
OG0000005	73.7788493084262	-0.985963627620136	1.44606169741877	0.0583833902080443	0.206613302046657
OG0000006	147.66225242879	-0.0590928457335212	0.853651146327971	0.890464220617859	0.957299042209939
OG0000007	32.2243621489174	0.0679491836486726	0.885478497817716	0.887324723091144	0.956838641489989
OG0000008	47.7065000730547	0.0870093341380372	0.882984175230127	0.85481940060147	0.938312491079329
OG0000009	121.845363941825	-0.112919583889188	0.880077874271582	0.79427895380013	0.898785471558811
OG0000010	27.1066582558258	-0.311092939096351	0.94229469251441	0.464900629932526	0.667403358308044
OG0000011	477.26668576337	0.716207344713432	1.34346014178716	NA	NA
OG0000012	30.0035915245796	-0.180402208643241	0.931659006274818	0.650919223414612	0.795379103284696
OG0000013	12.7985546405888	-0.0775928136056148	0.906492981067792	0.851640701127783	NA
OG0000014	276.733931250109	0.523191621209087	1.03938835026122	0.268826181259461	0.493375109135011
OG0000015	29.7794737439101	-0.329384386873313	0.944917474960676	0.44707067761519	0.647768040631297
OG0000016	18.1024423492689	-0.465243683378343	1.0751639345217	0.259976517004725	NA
OG0000017	15.3572360893924	-0.559588227760237	1.18472277122166	0.110174127288694	NA
OG0000018	60.5705971421261	-0.360898195156476	0.959331607667462	0.42638964971662	0.629496391379742
OG0000019	1.84048317783656	0.0911333812543424	0.995813767633808	0.648120880408209	NA
OG0000020	2362.03593191795	0.213878781753743	0.877536963000741	0.661389820006539	0.805505135807517
OG0000021	358.870063323781	0.609634654614568	1.09986874404054	0.205145047145172	0.42294221173542
OG0000022	17.4754472106303	-0.00962358259209492	0.916998715714689	0.974000613034486	NA
OG0000023	19.0096286707832	0.175073341313988	0.94246335957761	0.667811950199394	0.805505135807517
OG0000024	73.4340835439972	-0.34353841534924	0.940882714944785	0.455046201580557	0.657288957838582
OG0000025	318.162290618053	0.850336800476843	1.38820243313952	NA	NA
OG0000026	5.01173728020067	0.0428537930161554	0.980078427715443	0.912551300893248	NA
OG0000027	132.670246483245	0.168258426829835	0.865690063012741	0.730514587853745	0.850449818695405
OG0000028	248.903504488182	0.830233999470225	1.28935119021458	NA	NA
OG0000029	1012.60328056693	2.39387540022202	2.62865416694947	0.0102076437661897	0.0636956971010238
OG0000030	21.9169541589345	-0.465527216904505	1.02123650548564	0.272196435266156	0.494055732701934
OG0000031	7.93806641716252	0.149192904725452	0.988466547967829	NA	NA
OG0000032	14.9552388735862	-0.174942459808152	0.969996343551611	0.624837536005608	NA
OG0000033	28.2172013820391	-0.14306938968271	0.882640098355764	0.748688632259654	0.865904561465111
OG0000034	43.0763676863332	0.0947023293666951	0.884892228397465	0.841786095823956	0.929141256711348
OG0000036	1540.44216559292	0.960679963985791	1.31615581358745	0.0929913071270832	0.275442605920727
OG0000037	264.453199019186	0.901108903722197	1.72302235264349	0.00697569843658218	0.054410447805341
OG0000038	28.7556299607495	-0.161604895718251	0.902462368590273	0.712950335437179	0.840455307265994
OG0000039	327.250888223928	0.719991644525875	1.35409692403304	NA	NA
OG0000040	353.985531339478	-0.675271333057968	1.05566662035897	0.194240683973323	0.407853336005377
OG0000041	8.23149487711081	-0.151524667141199	0.973789050047259	0.686969323667091	NA
OG0000042	7.75959444324304	0.110557529130053	0.961952056344236	0.757954791524339	NA
OG0000043	334.95611157994	0.466224791193555	1.17587077084643	NA	NA
OG0000044	91.7675313445184	-0.909811804405257	1.26867358479074	0.0968771815453432	0.279831665241714
OG0000045	428.941342893767	0.769599300251891	1.2110266054475	0.133097585907161	0.33489070002447
OG0000046	374.907901110092	0.820620252789577	1.48511027726127	NA	NA
OG0000047	32.9458023623984	-0.305115620083309	0.939435881131423	0.481558502089681	0.673613645699315
OG0000048	287.052651925559	0.721893322344976	1.26911311114507	NA	NA
OG0000049	1985.94390927197	3.57827772232114	2.08466141762643	0.00240880455815726	0.0239855432599488
OG0000050	9.34879323910843	-0.284619241121889	1.02759005981063	0.415904363041294	NA
OG0000051	12.8144575876846	-0.40907123221369	1.01672426614847	0.355201971985888	NA
OG0000052	596.659992299115	2.32821367173047	3.42236295270169	0.00973561970939462	0.0634252231361199
OG0000053	317.293611760734	0.534139054552929	1.02993292713793	0.271544658277463	0.494055732701934
OG0000054	1.32142394506318	-0.153597718979207	1.026261244442	0.731937388201503	NA
OG0000055	14.2206712722558	-0.0756402509585957	0.9511721673437	0.812499845254084	NA
OG0000056	10.3795425179238	-0.0569983751706916	0.931363020091187	0.879352127850781	NA
OG0000057	11.0832682917401	0.115248635986998	0.97572431576653	NA	NA
OG0000058	592.578791228941	1.34384186840304	1.72656530481032	0.0406330081002625	0.169787926704668
OG0000059	10.7695301425093	-0.208217511092677	0.977010469192558	0.418366987890172	NA
OG0000060	59.259941774269	-0.500324689020562	0.999675399021613	0.285358751254775	0.502059757846747
OG0000061	39.4235508910217	-0.100770657682646	0.919388889046902	0.799311488394342	0.899225424443634
OG0000062	19.8849407874062	-0.185429202268805	0.935753448511152	NA	NA
OG0000063	23.5659025528913	-0.109820518808798	0.88170966569162	0.802791209660009	0.900974307244326
OG0000064	41.2198036819808	0.322650591831013	0.983788249904237	0.436861886411073	0.637109779516398
OG0000065	74.507746615907	-0.141469772094143	0.854074756930668	0.759624031600657	0.873474316435153
OG0000066	298.039391380837	6.83928433606819	2.45244572402118	NA	NA
OG0000067	718.380742305791	0.786859209916886	1.33225596376105	0.0892293518844832	0.270295386811605
OG0000068	51.623380166103	-0.296299227424781	0.948404464403849	0.484405833342665	0.673613645699315
OG0000069	470.156159097597	0.834593810959287	1.37704240406792	0.0793135180002878	0.250802205568478
OG0000070	7.74427078990442	-0.111262827396005	0.964716668556565	0.772380208854632	NA
OG0000071	27.9885379218498	-0.448097496109318	1.06137546095495	0.220979040048779	0.445259663949695
OG0000072	15.7157688437045	0.0906064913956772	0.922634225670583	0.832963475641786	NA
OG0000073	20.989687032124	-0.433780860563467	1.0546114202449	0.289652958655406	0.502065128336038
OG0000074	74.3227904916206	-0.0274996709798629	0.915028822267041	0.935325185785744	0.966704372711223
OG0000075	0.560388771969942	-0.126186492734309	1.0205023132433	0.98163671245373	NA
OG0000076	40.2563567738927	-0.304967347587464	0.915623527343938	0.511717856265964	0.694156396326004
OG0000077	227.84297709421	0.969598558157474	1.51423694500653	0.0604154168945075	0.206613302046657
OG0000078	13.7956302381716	-0.301138398859204	1.01793104607019	0.190909006116049	NA
OG0000079	7.18712803262265	-0.283287166004823	1.03587695874238	0.403258566763056	NA
OG0000081	869.280827855128	1.96202923705701	3.07516228155943	0.01385415883459	0.074336467036198
OG0000082	0	NA	NA	NA	NA
OG0000084	495.953355160073	0.453399205060233	0.972120401501506	0.354156475859728	0.569612144395488
OG0000085	2.09050056489983	0.219559521540408	1.05332000484843	0.113648445732422	NA
OG0000086	5.66615313880719	-0.224747279183613	1.04776509121342	NA	NA
OG0000087	25.4647193481686	0.289113782052571	0.990749339659998	0.457846775068653	0.659299356098861
OG0000088	212.864887231232	0.974043821353868	1.7685163249866	0.0195559352797107	0.0933895684786182
OG0000089	10.4161639954419	-0.20314269275378	0.988895511931803	0.316478885497024	NA
OG0000090	20.4789707555298	0.34536784221804	1.0478246875324	NA	NA
OG0000091	56.7096015105472	-1.03779274669085	1.55137607598543	0.0613633818306843	0.208101903599712
OG0000093	290.210189567037	-0.689768257005694	1.08140521601475	0.183393432308664	0.397352436668771
OG0000094	0.974972335455655	-0.144087076130392	1.02394527343797	0.818092351312437	NA
OG0000095	45.7881411972051	0.222393192519254	0.908542369551078	0.630956158245044	0.785526283030523
OG0000096	34.0841483360546	-0.0949912036060249	0.897920465450741	0.822064433023228	0.916014653940168
OG0000097	55.1126736022709	-0.00955244036582963	0.872664973022266	0.975661084223238	0.982831428000864
OG0000098	171.587678223663	1.44450508745104	2.63113583516014	NA	NA
OG0000099	4.62189051963288	-0.35255937969796	1.08874796486593	0.246977401035045	NA
OG0000100	43.1257430826942	-0.428476436371547	0.971140819420589	0.361840458988483	0.575990934716361
OG0000101	14.6981437534495	-0.301281385994171	0.984604258743974	0.379429018717	NA
OG0000102	1.14027303539991	0.214574099280706	1.05068744992429	0.154117466796996	NA
OG0000103	2.99415553146748	-0.138031533589593	1.01162999016259	0.688762729944197	NA
OG0000104	837.680628455429	1.00312667946371	1.40069745420521	0.0778949398080228	0.247992053266358
OG0000105	20.0310151406579	-0.392327084644791	1.01810480111457	0.355034802197843	0.569612144395488
OG0000106	10.3465644930457	-0.547281133403237	1.21587055497294	0.0684678704013923	NA
OG0000107	0	NA	NA	NA	NA
OG0000108	12.9934653368508	-0.419620265633569	1.03870313044141	0.323532775102862	NA
OG0000109	3.26878554831418	-0.179937258810901	1.03473111653591	0.495103818006981	NA
OG0000110	183.485196702435	0.403197004505398	0.946025024083773	0.405458396683647	0.615158794296426
OG0000111	5.65912494550282	0.0575505199077336	0.974388747161788	0.837699390941938	NA
OG0000112	2.8429349086888	-0.197631453050712	1.03725418368297	0.499698046233646	NA
OG0000113	51.0918817289845	-0.67154170145864	1.13239548201006	0.155265272187611	0.366990643352535
OG0000114	1002.35605901174	2.90179547969812	2.55755021044496	0.00613690881489193	0.0495185056098176
OG0000115	383.120839774984	0.297636243584063	0.88712689246201	0.549208806470966	0.728129522460091
OG0000116	9.215581992929	-0.13591556107925	0.967054640042207	0.716451698461619	NA
OG0000117	17.1458256946197	-0.760490477730221	1.44368153668727	0.0201471022080419	NA
OG0000118	1.89445787088352	0.204884097017979	1.04394119555644	0.191240727289106	NA
OG0000120	21.5989958344399	0.290581263763599	0.96296616286988	0.495565755918714	0.680131301378177
OG0000121	29.5129307579155	-0.345059624668467	0.967797767395467	0.42583493498323	0.629496391379742
OG0000122	11.9329515521602	-0.30826911339969	0.993122638657703	0.459020558844854	NA
OG0000123	3.17982535177483	0.248014327997643	1.05441611143743	0.185869484629603	NA
OG0000124	15.5461101515032	-0.0425887572709484	0.9512058578156	0.890892064324805	NA
OG0000125	54.2096917436569	0.0594141962839678	0.878149941231039	0.904524011964929	0.957299042209939
OG0000126	1.12077754393988	-0.14847053341922	1.02496871363281	0.77829111683841	NA
OG0000127	6.78033773400893	-0.0173310476628765	0.955170294703911	0.97613141419767	NA
OG0000128	448.426290881205	0.727422919470859	1.28208285002918	0.101567335713092	0.284631815052259
OG0000129	28.955397184242	-0.0997863059655364	0.938766280902715	0.785700520565003	0.894666286190806
OG0000130	10.7939336480402	-0.458855816502283	1.08888569132717	0.260376180734936	NA
OG0000131	11.4706985686198	-0.246051653356593	0.998178779623016	0.256493487462088	NA
OG0000132	6.19625074261761	-0.37339351163195	1.10158374800357	0.189106181442221	NA
OG0000133	117.766010649138	1.06109427254776	2.0436257193186	0.00914890812542399	0.0634252231361199
OG0000134	3.61652869175186	-0.182502001743541	1.03574464451033	0.47144494755473	NA
OG0000135	508.077286655149	5.13433918205067	1.9934417855481	0.000246811435677856	0.00445644352114523
OG0000136	429.913954872808	0.981027598790837	1.8222754601654	0.0141366358252599	0.074336467036198
OG0000138	41.4163317327476	-0.666181461587316	1.12146461700158	0.172332043455048	0.384054268271249
OG0000139	689.833377012049	2.64961551747938	2.59778549665654	0.0078517461640284	0.059092666738222
OG0000140	2.78194514750143	-0.175647489647478	1.03311939660115	0.534121191352503	NA
OG0000141	5.18082455006828	-0.378124989091011	1.1013699962608	0.211267752732796	NA
OG0000142	647.585408584411	1.19370860638687	1.59577921768011	0.0524483311088052	0.201099123177229
OG0000143	152.416261335802	-0.582445469078457	1.03234638389742	0.234078348937171	0.45915529561757
OG0000144	49.9654560061405	-0.809083371848668	1.22784992918724	0.113570226649304	0.309016663208572
OG0000146	5.35003245309219	-0.284636236803253	1.06509066848318	0.282122942270471	NA
OG0000147	10.2182405816906	-0.15859622541586	0.927131448897424	0.713697721286403	NA
OG0000148	0	NA	NA	NA	NA
OG0000149	10.2987287490936	0.253924001298689	1.02847127645183	NA	NA
OG0000150	24.3573310653859	-0.587886994349277	1.10240482985274	0.209578567275357	0.426446823847248
OG0000151	51.0006687748127	0.0477588135936604	0.912583191036082	NA	NA
OG0000152	23.6695668676193	0.11309733858783	0.927509802721884	0.788452124093431	0.895620373970208
OG0000153	819.294625938614	1.138720092885	1.63150305264117	0.0512612551025417	0.199731333195984
OG0000154	1.77789072936031	-0.162853445507719	1.02886520242475	0.64942110398505	NA
OG0000155	52.3292365058938	0.218785052083615	0.931360490052684	0.617798079678368	0.779324801319343
OG0000156	14.1070206601774	-0.666830105805159	1.33022815764511	0.0335654361678498	NA
OG0000157	35.1532593377425	-0.203850947829205	0.899566169364713	0.649149181148128	0.795292714076765
OG0000158	28.1740640565495	-0.541072591540189	1.0654442163274	0.24578125719286	0.468635558630938
OG0000159	3.77859440208494	-0.23610813198607	1.04784736562428	0.394165387018	NA
OG0000160	18.8291794466338	0.213267871213756	0.948835829872363	NA	NA
OG0000161	10.6989893885485	-0.400264900805158	1.04812782583454	0.331319372214203	NA
OG0000162	21.16059701355	0.0455168165375579	0.926426646865696	0.914667356526512	0.957299042209939
OG0000163	1.80098113629617	-0.163138419552231	1.0289542378958	0.646479471820163	NA
OG0000164	18.7510162138499	-0.560526100331568	1.14397548631904	0.18996970773819	NA
OG0000165	4.16383116391362	-0.328645813746401	1.07804403813358	0.283858318151153	NA
OG0000166	7.72502808381584	-0.121450764997872	0.96817323822559	0.749825907951821	NA
OG0000167	30.8678272685242	-0.0406678878968802	0.914067402815078	0.91152161066687	0.957299042209939
OG0000168	395.278194072302	1.02907958491729	1.92137311230364	NA	NA
OG0000169	396.552865457751	0.766406803768717	1.26917403491138	0.111944653047796	0.30730560589094
OG0000170	70.5183556182926	-0.349203455831129	0.935301907132278	0.443535717864417	0.644641975032756
OG0000171	216.512689370794	0.491498235004353	1.06589323678863	0.253557407141772	0.474659466169398
OG0000172	297.918532329886	0.953734626965879	1.7206133105138	NA	NA
OG0000173	247.82152987495	0.764240486395444	1.20950661711628	NA	NA
OG0000174	2.09050056489983	0.219559521540408	1.05332000484843	0.113648445732422	NA
OG0000175	6.16925085446745	-0.305827178748511	1.07349273053696	0.237224276964306	NA
OG0000176	56.3682975857019	-0.363022649142744	0.941227439389011	0.426291190273746	0.629496391379742
OG0000177	9.47362718172989	0.283874143347332	1.02290721128674	NA	NA
OG0000178	354.293715887243	0.8086549643766	1.35685895911109	NA	NA
OG0000179	596.224723675332	-0.385517121400608	0.917665870572395	0.422060968742876	0.629496391379742
OG0000180	0	NA	NA	NA	NA
OG0000181	306.670474726054	0.710544219224485	1.24954249994614	0.118216381222234	0.311016716438148
OG0000182	278.641833332381	0.847496363396567	1.41134336891289	NA	NA
OG0000183	274.3765846745	0.784148915790435	1.30791369513815	NA	NA
OG0000184	53.2142437887094	0.361848770755045	1.02692931086775	0.339740498870567	0.559854061519103
OG0000185	0	NA	NA	NA	NA
OG0000186	6.35988330441832	0.0628877284865106	0.958444981468936	0.848691712971016	NA
OG0000187	3.79333671785726	-0.236935680845495	1.04808737642971	0.392451285053659	NA
OG0000188	14.8114923134728	-0.319993555321194	0.991284383275643	0.328216682276126	NA
OG0000189	6.87138583972395	-0.314389734659751	1.03504477114604	0.367775717606912	NA
OG0000190	30.5588685046	0.0841122437700132	0.907018958678006	0.851849426529051	0.938036544977872
OG0000191	5.65170015230514	-0.232810609471854	0.999424202597925	0.551329940978433	NA
OG0000192	488.310858250648	1.18596114240559	2.36113888831467	0.0100108644541677	0.0635409528613634
OG0000193	417.054847083215	0.953488569097845	1.77164919049782	0.0143095945447647	0.0744098916327767
OG0000194	22.0170607173023	-0.135588357877201	0.925270621360967	0.726136104785991	0.849579242599609
OG0000196	14.6635276537717	-0.292527495483626	0.982588303566189	0.477556930017475	NA
OG0000197	165.802297361741	0.515772920926745	1.2086141500259	0.038772139905122	0.163471725005379
OG0000198	0	NA	NA	NA	NA
OG0000199	0	NA	NA	NA	NA
OG0000200	30.3791102862314	0.427495236328494	1.02004744478789	0.326579672099603	0.549781606268397
OG0000201	463.697040557263	0.46805856123208	0.996606712046192	NA	NA
OG0000204	5.15845174052923	0.118105437005162	0.977098248266666	0.700873131194477	NA
OG0000205	16.5592358762902	-0.358237555269052	1.04262324761045	0.13776118495118	NA
OG0000206	24.7975311872843	-0.0152084172187718	0.891514642218448	0.96537344380677	0.982831428000864
OG0000207	0.556389029500287	-0.125765653729712	1.02044066689751	0.984887096517547	NA
OG0000208	0.86026970775499	-0.140070280577658	1.0230729178485	0.854547001461871	NA
OG0000209	59.4935701429291	-0.666749934990956	1.10868719415428	0.169829070989726	0.384054268271249
OG0000211	28.1810163528168	-0.185828383996959	0.901420352797075	0.667031696017904	0.805505135807517
OG0000212	8.23390647516993	0.157187389592449	0.981814999249908	0.624931679344378	NA
OG0000213	60.2762107034888	-2.60240617360033	3.11608493272416	0.00975772663632614	0.0634252231361199
OG0000214	6.81916156691497	0.0828202059335281	0.974972795924328	0.792199837040695	NA
OG0000215	11.7775539918006	-0.076407535944493	0.939449275536475	0.83579743290707	NA
OG0000216	30.1848965997986	0.0836169177235319	0.897909085454511	NA	NA
OG0000217	0	NA	NA	NA	NA
OG0000218	9.0999692393136	-0.00439239446521218	0.965217851561148	NA	NA
OG0000220	26.1469799582958	0.336843703200529	0.975508601915217	NA	NA
OG0000221	51.0141707839001	-0.442850981554153	0.980012939055484	0.346163805469581	0.566312375291209
OG0000222	49.0127535877332	-0.00706150938447265	0.890394756126821	0.978631293693168	0.982831428000864
OG0000224	7.63112674037085	-0.0944847951575334	0.968081550509659	NA	NA
OG0000225	6.71494120846613	0.347458857794475	1.10912517683712	NA	NA
OG0000226	178.280405930331	0.909987694934312	1.35136424178642	0.0893558111428082	0.270295386811605
OG0000227	10.1493987963475	-0.0430685800836562	0.950862556518253	0.898951827436987	NA
OG0000228	7.54530027019533	-0.110836404995128	0.964809400605873	0.77448648000976	NA
OG0000229	238.859860414781	0.559173640234964	1.13040342416298	0.184746744368274	0.398439983245864
OG0000230	1.55663547769428	-0.158741069795121	1.02766354558745	0.68585529175794	NA
OG0000231	63.5464534361595	0.0906754289048549	0.919972506160476	NA	NA
OG0000232	0	NA	NA	NA	NA
OG0000233	12.3531753290502	-0.151516523307528	0.974464427424445	0.563638093406841	NA
OG0000234	709.393962389384	4.70176513463781	3.4745906575538	NA	NA
OG0000235	10.6703275603814	-0.452034435425612	1.10432090853704	0.194752172115591	NA
OG0000236	22.596328302581	0.308151332867307	0.985620515898455	NA	NA
OG0000237	0	NA	NA	NA	NA
OG0000238	5.9645366404346	-0.23033796731816	1.04956465141827	NA	NA
OG0000239	20.9599240980972	-0.0425998166502957	0.922210247303332	0.905255959098966	0.957299042209939
OG0000240	946.267989862689	11.7030325271396	1.95495528302898	9.2178463611196e-11	2.15697604850199e-08
OG0000241	14.9877261891239	-0.286191351841128	1.0162976706516	0.424569518697558	NA
OG0000242	0	NA	NA	NA	NA
OG0000243	6.35828788813255	-0.421300416550154	1.12567595567361	0.15861739203451	NA
OG0000244	106.940825622852	0.554181321265923	1.22753489383554	0.0552277079662447	0.206025598763316
OG0000245	687.376126592507	0.406297914526145	1.14586961144021	NA	NA
OG0000246	18.7829561515399	-0.606039734658161	1.23045306609042	0.0817419276979118	NA
OG0000247	52.4478010336291	-0.385488598815591	0.983163824470722	0.367678337739753	0.579371926135369
OG0000248	19.4526281942629	-0.499947105046669	1.08216532237093	0.246850890865496	0.468635558630938
OG0000249	3.10745321716979	0.158565298521364	1.01126114506205	0.493642831441964	NA
OG0000250	0	NA	NA	NA	NA
OG0000251	6.47254713862791	-0.0360198685211988	0.956583568634621	0.939713708808906	NA
OG0000252	44.7909754656421	-0.226682088905703	0.922177493626768	0.600627546536063	0.774362787269635
OG0000253	750.147918027497	7.27480759182823	2.0531446564318	8.62401866873036e-06	0.000311718133849302
OG0000254	5.38947555912919	0.225015434555785	1.02661713539425	0.393617957588792	NA
OG0000255	41.0187752921731	-0.219926723342697	0.883289852014815	0.635122505322848	0.785526283030523
OG0000256	8.24238193856017	0.113549397036483	0.942686162550011	0.7659671547853	NA
OG0000257	0	NA	NA	NA	NA
OG0000259	792.694579954298	3.41223388799178	3.75599826931563	NA	NA
OG0000260	44.387848630125	-0.0696282078091634	0.865306293096308	0.872475164364237	0.945685864818811
OG0000261	21.7193002547496	-0.707462091771873	1.32613730966796	0.0539971842830199	0.203795824552043
OG0000262	16.7962097626847	-0.0760355255890614	0.919493023910396	NA	NA
OG0000264	51.5926949015129	-0.753932090120051	1.37474592900135	0.0559883214857946	0.206025598763316
OG0000265	12.9933536155188	-0.00308123121822905	0.921103120869935	NA	NA
OG0000266	2.61520786006704	-0.185225306266979	1.03444385276216	0.533804640947898	NA
OG0000267	35.1019252549777	-0.910063648647219	1.62228273843909	0.0199736122182095	0.0944207123042633
OG0000268	2.53285699580757	0.231882836156186	1.05300207551346	0.146971492401476	NA
OG0000269	114.107420311645	0.43835991470997	1.12959331219238	0.130920431702488	0.332921702936014
OG0000270	4.12167884556543	-0.0256567617996318	0.967836472933236	0.986142573836241	NA
OG0000271	89.0814446768369	-0.303030258377055	0.905100669865994	0.518292934636418	0.701043622571802
OG0000272	5.25395729443305	-0.0922658573455863	0.971029983268095	0.824730399397715	NA
OG0000273	43.3650170232565	0.0628424573304117	0.878130656671159	0.897838090760301	0.957299042209939
OG0000276	4.37104663569965	0.282060404986515	1.07731464957124	0.0487251413904414	NA
OG0000277	0.573513138503327	-0.127053584544751	1.02063991693827	0.97403855229351	NA
OG0000278	7.73571454267661	-0.341509121715123	1.09024216643979	0.181379311474386	NA
OG0000279	3.49843014487029	-0.181778760109054	1.03544656366738	0.478902827646652	NA
OG0000282	9.02425719372209	-0.225417722041302	1.02911705850174	NA	NA
OG0000283	563.564165256552	0.925167214118381	1.6330253412047	NA	NA
OG0000284	77.5794021374297	-0.32548636607091	0.904728786928148	0.495148071635773	0.680131301378177
OG0000286	0	NA	NA	NA	NA
OG0000287	37.9451932957497	-0.757775214491548	1.22940987821503	0.127152844851934	0.328770891661354
OG0000288	12.3862419035127	-0.627534248374604	1.28795107998878	0.0437961658905432	NA
OG0000289	408.978978638825	1.63499667339794	3.41891825561874	0.0130873481476343	0.0735073709282637
OG0000290	242.18900387219	0.617168996554058	1.16249620065276	0.161904194228847	0.378855814495502
OG0000291	40.6075761121081	-0.542662683216052	1.06236881401876	0.248925039246139	0.469745638577391
OG0000292	2.35140386786364	-0.170983407946145	1.03148026488107	0.575996868770236	NA
OG0000293	32.104443077432	-0.120087599463221	0.918878781586929	NA	NA
OG0000295	35.9957004409078	-0.0653660818041928	0.893854168592165	0.872940798294287	0.945685864818811
OG0000296	42.7722849492714	-0.435096665679442	1.00592788421751	0.328423161008548	0.550903366853048
OG0000298	638.883183978129	0.398424892732725	1.1330883652939	NA	NA
OG0000299	4.35277306031422	-0.323001661775045	1.07641309043767	0.281068866485112	NA
OG0000300	13.3372178733622	-0.0547127818897334	0.9214766620273	0.887204866843649	NA
OG0000301	3268.62758441709	4.37624912851039	1.74711357902598	0.000407440176819633	0.00544805722147395
OG0000302	0.996246705724342	-0.144702848631192	1.02408668468053	0.812259496173798	NA
OG0000303	810.528443083864	0.855483237784864	1.46756322956309	0.0556639344933101	0.206025598763316
OG0000304	381.295929473838	0.586421796694395	1.12483330853754	0.191608849510301	0.407853336005377
OG0000305	1.24530838215543	-0.151805115177975	1.02579608954315	0.748241083357113	NA
OG0000306	0	NA	NA	NA	NA
OG0000307	13.1746238952431	0.27336783312968	1.03575630220785	NA	NA
OG0000308	68.8907500331198	-0.242771727786537	0.899772904732386	0.594159580898679	0.768140010664591
OG0000309	20.3334037543988	0.258911697762429	0.999696279039674	0.466795142185006	0.667630642584386
OG0000310	10.2578966350738	-0.371929719191672	1.1072766875358	0.130398526330122	NA
OG0000312	0	NA	NA	NA	NA
OG0000313	24.2248296718481	-0.803212852505699	1.32307875459273	0.098793184461549	0.280213395927302
OG0000314	2.49720907634787	-0.181808852326237	1.03358855553282	0.548414327359574	NA
OG0000315	0.996246705724342	-0.144702848631192	1.02408668468053	0.812259496173798	NA
OG0000316	2.4705915766998	0.220692166844819	1.0538993237779	0.103764927257516	NA
OG0000317	0.802918393904657	-0.139279155582136	1.02290150526135	0.874762393586917	NA
OG0000319	6.68001906661658	-0.202082474605233	0.989292742800828	NA	NA
OG0000320	0	NA	NA	NA	NA
OG0000321	54.7853791563271	-0.10784723117396	0.895312082386734	0.796999937386552	0.898785471558811
OG0000322	6.87574347717608	0.168761011473973	0.997298650469545	NA	NA
OG0000324	14.5049667869219	-0.0561543829032403	0.963963055363018	0.847049751569148	NA
OG0000325	44.4220942598331	0.154142293507205	0.930472223303783	NA	NA
OG0000326	8.63736035615349	-0.096004525325945	0.948399067075523	0.809523332616967	NA
OG0000327	0	NA	NA	NA	NA
OG0000328	11.4227615850374	-0.435799509660779	1.06847909541867	0.291204437710728	NA
OG0000329	7.83796251538382	-0.268846075442158	1.03198405113604	0.393175294167487	NA
OG0000330	369.299600801943	0.805107402807267	1.50386916208025	NA	NA
OG0000331	0	NA	NA	NA	NA
OG0000332	2.57073206968826	-0.183982902220874	1.03412361518808	0.539343462501792	NA
OG0000333	2.21719756883316	0.219969463603514	1.05353057306344	0.110101969077353	NA
OG0000334	4846.70227880298	2.30392835528931	2.1969684370149	0.0116475370434182	0.0698852222605095
OG0000335	4.22461646367005	-0.247603152366155	1.05172225098145	0.360012371379161	NA
OG0000337	6.48387410602481	-0.314103248683396	1.07706469252465	0.223050468687261	NA
OG0000338	10.8547322506647	-0.276727087249239	0.980231230479951	0.508426644775458	NA
OG0000339	0	NA	NA	NA	NA
OG0000340	9.86271316723223	0.237835748415254	1.00583787208353	NA	NA
OG0000341	20.3581887993907	-0.527816149220669	1.14462739663172	0.158003038470172	0.371585035196184
OG0000343	7.3045895773657	-0.15972550703441	0.979296393811754	0.672220168265667	NA
OG0000344	12.8113111251817	0.0328055564155199	0.934615475468315	0.939365373998061	NA
OG0000345	0	NA	NA	NA	NA
OG0000346	24.9603428451584	-0.302979992815426	0.973336818533378	NA	NA
OG0000347	239.424516363756	0.76176719012376	1.46365181498892	NA	NA
OG0000348	1204.99056917978	0.756467186723696	1.30587113402281	0.096274637345537	0.279831665241714
OG0000349	6.46721128025164	-0.010695881099758	0.969948288291344	0.990373778034422	NA
OG0000350	0	NA	NA	NA	NA
OG0000351	44.9052833489897	-0.519228593271175	1.10099367787188	0.193030455233401	0.407853336005377
OG0000352	2.24155508787977	-0.169655174694397	1.03102611088416	0.588451820507703	NA
OG0000353	5.43748889988107	0.0392949596118791	0.973177750918157	0.879129875095224	NA
OG0000354	4.96377553276122	0.0293901701130614	0.961919227850801	0.901854154941326	NA
OG0000355	5536.32718394563	2.4621975228558	2.03880828701037	0.00961757949686412	0.0634252231361199
OG0000356	35.9885203243636	0.16732908106889	0.935838112149109	0.688763645875686	0.820207089745091
OG0000357	0	NA	NA	NA	NA
OG0000358	1.55663547769428	-0.158741069795121	1.02766354558745	0.68585529175794	NA
OG0000360	323.17746447387	0.872925127515812	1.33383944451806	0.0940048080222428	0.276439874198387
OG0000361	36.1863453548322	-0.0419946591598677	0.896894812243166	0.914294631999263	0.957299042209939
OG0000362	0	NA	NA	NA	NA
OG0000363	13.0574884592905	-0.115723359843164	0.953342885504096	0.725376872318606	NA
OG0000364	109.256815762057	0.75574049511432	1.32793220463012	NA	NA
OG0000365	4.97299497469317	-0.0485168966163957	0.977110112936204	0.913821697566789	NA
OG0000366	16.7134112846904	-0.0404191311624798	0.920275904714056	NA	NA
OG0000369	13.3456566983922	0.0414918100361938	0.946693392625268	0.916964497623416	NA
OG0000370	51.6929474922958	-0.307058854727543	0.917573054765988	0.499271893537117	0.683214170103424
OG0000371	9.3870337281355	-0.0622075055621471	0.953155891567531	0.86479090885113	NA
OG0000373	0.114702627700665	-0.079814950235495	1.01569530794728	0.585204240760314	NA
OG0000374	2.47396819750317	0.12141529481519	1.00390214674432	0.572364694376079	NA
OG0000376	0	NA	NA	NA	NA
OG0000377	2.80194385984971	-0.175853041190132	1.0331965341002	0.532165091286852	NA
OG0000378	4.29470113942631	0.187788951262606	1.0148970271553	0.463724870152911	NA
OG0000380	11.2225780127118	-0.392306674772371	1.11865348230691	0.111982894738071	NA
OG0000381	25.4153234194462	0.079559641380988	0.946026303691489	0.838355031163554	0.927541736606485
OG0000382	7.29523117296581	-0.199239778278895	0.9830855299927	0.597916376114974	NA
OG0000383	191.606623981424	9.31512231529154	2.69289356217118	NA	NA
OG0000384	18.9069658149248	-0.402431160351407	1.00350108853349	0.363678911816162	0.576955019423606
OG0000385	11.4834545818227	-0.168505461606598	0.964646488044386	0.544346461288305	NA
OG0000386	15.0010063407085	-0.429489054078189	1.07649026882649	0.247457215456502	NA
OG0000387	173.453503581283	0.780190147351008	1.35837815575252	0.0760464465865728	0.246133652452098
OG0000388	10.5736663552751	0.278525251676341	1.02623883062508	0.36460013321015	NA
OG0000389	3.86425861996636	0.262765040425287	1.06934260356349	0.0603973219259422	NA
OG0000390	9.18687290278399	-0.0804128574004982	0.954919478191107	0.732608620856376	NA
OG0000391	2.72398558456645	0.2213172377647	1.05421448371068	0.0982547617218756	NA
OG0000392	1571.59630116945	7.8844178621196	2.68556775052944	NA	NA
OG0000393	203.810770018724	1.19127958170379	1.75079544623183	0.042524426892115	0.174573963030788
OG0000394	21.0110738895591	-0.430268453675611	1.08202008282951	0.0892111100538228	0.270295386811605
OG0000395	5.78262687930442	-0.271643554255454	1.01203611977935	0.48643683698468	NA
OG0000396	0	NA	NA	NA	NA
OG0000397	1.52036404719988	0.217127666840141	1.05205009859645	0.134044545344527	NA
OG0000398	3.39157586900969	0.0227358855807029	0.980336024954184	0.885399532954818	NA
OG0000399	19.8316776596277	-0.571954038890467	1.12093785440147	0.203566247862026	0.421544265484196
OG0000400	0	NA	NA	NA	NA
OG0000401	14.0741921743808	-0.248773901622068	0.955238382112365	0.501697529056354	NA
OG0000402	266.837901126726	0.809065852509274	1.55697454447874	0.00955203338510239	0.0634252231361199
OG0000403	2.18165877309432	-0.18835053773917	1.03395449163508	0.569722863428143	NA
OG0000404	2.3546397663415	-0.174410470881143	1.03203441761149	0.571184467204414	NA
OG0000405	31.4601746937348	-0.271699743836347	0.913619931547186	0.548050254088147	0.728129522460091
OG0000406	11.2218792071213	0.159004073344784	0.987535142357171	NA	NA
OG0000407	0	NA	NA	NA	NA
OG0000408	5.51225818412831	-0.28707655376993	1.06611316612808	0.274260870515975	NA
OG0000410	94.8986685909297	0.378395429022251	0.974255253940391	0.404901590408341	0.615158794296426
OG0000411	5066.64085101967	2.43905560543364	2.39714366823116	0.0100470737430361	0.0635409528613634
OG0000412	2.9822683202173	-0.177567085251788	1.03382874556963	0.51681389300172	NA
OG0000413	27.0348680000744	-0.388873067229831	0.990321227290483	0.366554456820641	0.579371926135369
OG0000414	0	NA	NA	NA	NA
OG0000415	244.793789157169	-0.529162024055493	0.989994757008667	0.282639726022374	0.500874561296349
OG0000416	168.159823115881	0.698159790714029	1.39026534564128	NA	NA
OG0000417	5.48238369263291	-0.290466705615235	1.06716856721529	0.271655243110528	NA
OG0000418	3.07563632010863	-0.208138315380301	1.03989628788473	0.469702791047813	NA
OG0000419	0	NA	NA	NA	NA
OG0000420	13.9538159411638	-0.0507758863458409	0.923081238736118	0.893816098101135	NA
OG0000421	5.8931113996275	0.0786681270334514	0.96785664710334	0.79997387062101	NA
OG0000422	9.47689677924292	-0.0203052155033802	0.951552863804327	0.94947168958703	NA
OG0000423	6.67703330840497	0.117224979423995	0.982419754179089	0.705731924024334	NA
OG0000424	339.93205233537	1.94617667968018	4.31645517755513	NA	NA
OG0000425	1.86796257323314	-0.164322948770321	1.02931300710292	0.636376005652531	NA
OG0000427	9.15878575270293	-0.190701275664538	0.984371800363091	0.605580986773598	NA
OG0000428	6.28809105452536	-0.302704186179995	1.07251815715388	0.236758159264811	NA
OG0000430	11.1308012043241	-0.233729849936002	0.995074090264698	0.272764638204567	NA
OG0000432	15.5214672448871	-0.335626399055308	1.03267096042017	0.156683927336979	NA
OG0000433	6.81989326979909	-0.0556680006625166	0.948500284704684	0.90134867563722	NA
OG0000434	0	NA	NA	NA	NA
OG0000435	31.5048556990975	-0.536148664782663	1.16101853719113	0.0433725538379388	0.176507436488307
OG0000436	15.5921405643526	-0.148682074519921	0.96270378537982	0.674949806743947	NA
OG0000437	8.42139162285119	-0.489252670664094	1.17058353965187	0.100558077113959	NA
OG0000438	0	NA	NA	NA	NA
OG0000439	90.4397922121385	-0.584127103739783	1.02199337906283	0.240646819233697	0.467144312917738
OG0000440	28.2470755768778	-1.02656027952569	1.94153587779114	0.00549417566071222	0.0451100738458477
OG0000441	22.7526660407586	-0.0555202953848244	0.897036413493681	0.892537380330888	0.957299042209939
OG0000442	0	NA	NA	NA	NA
OG0000444	4.04725224200514	-0.190806056882341	1.03797484116334	0.438105860896941	NA
OG0000445	0.208645886062607	-0.0955848427130192	1.01687567625691	0.731698286724665	NA
OG0000446	0	NA	NA	NA	NA
OG0000447	0.0695486286875358	-0.0656714402659439	1.01490499912577	0.462042682799951	NA
OG0000448	361.162343702385	0.607522062059543	1.28947421499214	NA	NA
OG0000449	1.68116631590983	-0.16110906352367	1.02834699685448	0.664791637032173	NA
OG0000450	0.622654191077714	-0.129566394700178	1.02106843708321	0.950409110054651	NA
OG0000451	124.128484740616	0.43057265311806	1.13070193847619	NA	NA
OG0000453	15.5334139580261	-0.188556103830423	0.934447259023673	0.637069415192967	NA
OG0000454	0	NA	NA	NA	NA
OG0000455	0	NA	NA	NA	NA
OG0000456	5.46517613228922	-0.276242890172026	1.04294367384492	0.401947664777886	NA
OG0000457	3.83979106841242	-0.132102442498386	0.994413571149452	0.722581619731181	NA
OG0000458	0	NA	NA	NA	NA
OG0000459	0	NA	NA	NA	NA
OG0000460	4.91282334192669	-0.119617165427531	0.976887796337028	0.768280506869178	NA
OG0000461	215.038827245127	1.19074511771431	2.00771607174679	0.0264452295000196	0.117870165771516
OG0000462	22.3923427806506	0.219682751728321	0.949039437293236	NA	NA
OG0000464	1.18304296304766	-0.15018422870071	1.02538837455788	0.76282776234636	NA
OG0000465	0	NA	NA	NA	NA
OG0000466	0	NA	NA	NA	NA
OG0000467	5.70136517699954	0.3232760417994	1.09647981580328	NA	NA
OG0000468	9.44164913016416	-0.0693521424789915	0.953559726439468	0.850243677086291	NA
OG0000469	0	NA	NA	NA	NA
OG0000470	11.5730234633974	-0.287158495916902	1.02310341446606	0.417601803311286	NA
OG0000472	782.551504879237	0.442362720893799	1.16887165122198	NA	NA
OG0000473	10.6323652572038	-0.391464046418403	1.04117386382202	0.345040598613995	NA
OG0000474	0	NA	NA	NA	NA
OG0000476	8.67253882372677	-0.170310635103407	0.969750546346205	0.435261674471811	NA
OG0000478	0	NA	NA	NA	NA
OG0000479	8.47377208152225	-0.250290602213417	0.995506374880201	0.50557454880183	NA
OG0000480	19.1440697086952	-0.250521965958561	0.986711135600859	0.48679154859011	0.674019067278614
OG0000481	0.696833521633277	0.20912184936977	1.04775069444834	0.191339832768604	NA
OG0000483	0	NA	NA	NA	NA
OG0000485	336.702539465742	0.416406586947703	1.15047400602581	NA	NA
OG0000486	1.33031854129989	0.215994042171091	1.05144696927098	0.143176928451576	NA
OG0000487	1.01357603146659	0.213403309447545	1.05005853324992	0.162746147619462	NA
OG0000488	3.90721715736124	0.130017893982718	0.986664297536407	0.636841586447477	NA
OG0000489	413.886379483572	0.936295666843766	1.5441505601037	0.0511789970908531	0.199731333195984
OG0000490	375.926722943526	-0.626250201746301	1.0547948420496	0.208880040221099	0.426446823847248
OG0000492	0	NA	NA	NA	NA
OG0000493	6.46022083461976	-0.059896394418554	0.947851588165301	0.895739294049132	NA
OG0000494	5.70595741106267	-0.0131206305259995	0.967528721160884	0.734126700711163	NA
OG0000495	5.52051403012171	-0.0112558646536375	0.972180266215628	0.998493455017037	NA
OG0000496	0	NA	NA	NA	NA
OG0000497	46.6362341998625	-0.515408701443902	0.999569504523382	0.289417039021133	0.502065128336038
OG0000498	16.4977915960415	-0.21308225862128	0.921268711304451	0.61294953855939	NA
OG0000499	4.10032330209076	0.145490269596806	0.99985507472661	0.577277257584766	NA
OG0000501	19.3720951964146	0.0470410017618701	0.901710198291884	0.919094887381836	0.95798754408619
OG0000502	0	NA	NA	NA	NA
OG0000503	0	NA	NA	NA	NA
OG0000504	2.68469623121393	-0.180469203810017	1.03375435229088	0.53479192535005	NA
OG0000505	1.77789072936031	-0.162853445507719	1.02886520242475	0.64942110398505	NA
OG0000509	210.298378537422	0.543345124848882	1.25514245657929	NA	NA
OG0000510	303.538732761448	0.624811742605879	1.26970403729734	NA	NA
OG0000511	0.229405255401331	-0.0989764740271375	1.01714931138818	0.761841200207683	NA
OG0000512	25.2138840168381	6.90716104306934	2.98947314977431	0.000369301648702714	0.00544567732051057
OG0000513	3.00603588557224	0.0116892902003531	0.97227526971457	0.905864652189236	NA
OG0000514	9.23601782655489	-0.129045136578838	0.982584640384795	0.44195726440855	NA
OG0000515	4.79941163409648	-0.271199781069286	1.05966406206331	0.311936804226014	NA
OG0000516	3.80811004215691	-0.103995386464247	0.997844312699872	0.764722823071035	NA
OG0000517	2.07642048773426	0.0617920491054599	0.989769388622591	0.742048703544701	NA
OG0000518	3.40788280568926	-0.181035861929752	1.03515698916021	0.485275179640347	NA
OG0000519	17.7440571876984	-0.296181276044992	0.949922580052474	0.502743087565611	NA
OG0000520	30.9927324624865	-0.255818409654545	0.910956506918755	0.572178009656602	0.743831412553582
OG0000521	151.963660004598	-0.68166246019344	1.0914449745812	0.181053716225811	0.394107624156649
OG0000522	20.3826055238544	-0.21316849335832	0.945169500215827	0.603957668650934	0.776517002551201
OG0000523	21.5308774074925	-0.013348534555756	0.912451777261092	NA	NA
OG0000524	22.5207392491665	-0.0242792054386367	0.912008439752588	NA	NA
OG0000525	4.76435381054916	0.0578346461240814	0.987145107787315	0.983357367501569	NA
OG0000527	12.3949017754454	0.138193900601028	0.953965021118757	0.717264470398223	NA
OG0000528	3.06833486202304	-0.0469720593956218	0.985751514314796	0.938093370634983	NA
OG0000529	288.911975808163	0.858157269839187	1.37799506722254	NA	NA
OG0000532	16.1493700068635	0.0222939439536135	0.915929712193856	NA	NA
OG0000533	31.5932721400489	0.317061465263686	0.946971450056596	0.485059398719379	0.673613645699315
OG0000534	12.4595322487537	-0.164462186404209	0.94920604333728	0.676699521036535	NA
OG0000535	1.26697003933323	0.215608010213569	1.05123040522713	0.14659479197472	NA
OG0000536	0	NA	NA	NA	NA
OG0000537	13.9031756131615	0.121394349801637	0.932129657571172	0.765352822631078	NA
OG0000538	2.34389457276648	0.220346369987508	1.05372313971618	0.106817634845178	NA
OG0000539	9.74045846830528	-0.307404874431368	1.04902931339506	0.315513054996189	NA
OG0000540	0	NA	NA	NA	NA
OG0000541	17.3649041230703	-0.249822375588341	0.933938700281893	0.551595771808117	NA
OG0000542	3.2941221022664	0.238727790821772	1.0602728043797	0.0785603364837714	NA
OG0000543	7.26444707417632	-0.0540648633730055	0.962506531757992	0.8911969660713	NA
OG0000545	0	NA	NA	NA	NA
OG0000546	563.150692717601	0.506059270062222	1.21774352574047	NA	NA
OG0000547	0	NA	NA	NA	NA
OG0000548	2.58104233774977	0.0715669591441156	0.990717631873006	0.729430230444229	NA
OG0000550	188.670355842044	0.546151879092927	1.25780293836437	NA	NA
OG0000551	19.0605596147286	0.400122872467052	1.06045207362435	NA	NA
OG0000552	74.877602175868	0.502436920560087	1.13137625552173	0.172275543131718	0.384054268271249
OG0000553	0	NA	NA	NA	NA
OG0000554	1343.88154859772	3.8900848551149	2.20723997990748	0.0018674242073113	0.0189990115004715
OG0000555	176.719691838601	1.16953815613389	2.28354075363112	NA	NA
OG0000557	0	NA	NA	NA	NA
OG0000559	6.20694574728803	-0.307247475080479	1.07407363945357	0.235124919725715	NA
OG0000560	19.899006322258	0.0473357178132065	0.934910818291864	0.907370901454736	0.957299042209939
OG0000561	12.6802794871086	0.124769348843233	0.957733174491068	0.736724014330437	NA
OG0000562	0.114702627700665	-0.079814950235495	1.01569530794728	0.585204240760314	NA
OG0000563	0.194079466903079	-0.0937564018245311	1.01671701699465	0.713862595796348	NA
OG0000564	0	NA	NA	NA	NA
OG0000565	1.72053941550998	-0.161860145259542	1.02856771239324	0.658275770374807	NA
OG0000566	6.65694716761014	-0.0284540836865482	0.981211561383641	0.701724936311469	NA
OG0000567	6.27331741231396	-0.0266218277822309	0.952433319887066	0.962358704431474	NA
OG0000568	5.38462266716623	0.314313254953684	1.09206064268465	NA	NA
OG0000569	3.34305019483092	-0.218551827566971	1.04273126892349	0.439669612594027	NA
OG0000572	1.33031854129989	0.215994042171091	1.05144696927098	0.143176928451576	NA
OG0000574	9.49562705778674	-0.375037122255778	1.10786035396319	0.136910658476168	NA
OG0000575	156.031860917437	0.539370815923407	1.23530811395906	NA	NA
OG0000577	6.03359708490553	-0.300323229688248	1.07128179557627	0.245355869009162	NA
OG0000578	0	NA	NA	NA	NA
OG0000579	149.243536732091	0.705748210055604	1.41616165626088	0.00938724691341042	0.0634252231361199
OG0000580	6.39819869863282	0.340096762905039	1.10516515022979	NA	NA
OG0000581	3.99095562389968	0.267727848580064	1.07133393778219	0.0571631833117377	NA
OG0000582	9.28668897450523	-0.149381469844878	0.945627958732192	0.718889283122282	NA
OG0000583	1.43210463947874	-0.156196004715578	1.02695353377524	0.708949332561572	NA
OG0000588	7.30644591131844	0.33354918295487	1.08344773266698	NA	NA
OG0000589	3.86045598468182	-0.185933096664337	1.03675423631255	0.453871652540542	NA
OG0000590	3.8009101179997	0.260235914391497	1.06834352522052	0.0621096729012625	NA
OG0000591	76.0709376525864	0.636513252575226	1.19771409795233	0.13720362232689	0.339742302904681
OG0000592	15.7918631125284	0.0679046584091899	0.937057626219566	0.865198447273777	NA
OG0000593	17.6030881337061	-0.368471517012413	1.04924071988845	0.127992004804348	NA
OG0000595	5.94874707728108	-0.265324033601797	1.01876237823743	0.471553189344149	NA
OG0000596	2.44243142236866	-0.0389614590340759	0.987879341882042	0.970765983749655	NA
OG0000597	16.2111996037622	0.0154031288156954	0.923777540076729	0.975743703936449	NA
OG0000598	11.4201485360603	-0.59252287672936	1.25470286876881	0.053430115200531	NA
OG0000599	5.76471367896621	0.324865882776946	1.09727896180699	NA	NA
OG0000600	5.50188902779412	-0.180632745076297	1.01378306972845	NA	NA
OG0000601	5.91521481523828	-0.229078552852832	1.04917274173331	NA	NA
OG0000602	1.33031854129989	0.215994042171091	1.05144696927098	0.143176928451576	NA
OG0000603	7.88126860722291	-0.0585286172343809	0.933800820400212	0.89263828395732	NA
OG0000604	1.45701554523322	0.216776640049261	1.05186349790674	0.136919394311485	NA
OG0000605	29.7101121897395	-0.0792036336558692	0.939537093072602	0.817917202765743	0.913568617886319
OG0000607	9.91213924014027	0.216376547558223	1.01083304784258	NA	NA
OG0000608	4.5583976720838	0.117127446127672	0.98939379531748	0.666746540036278	NA
OG0000609	27.1106159302024	-0.121186558507872	0.909740383231118	0.76973886316085	0.880776987675496
OG0000610	6.80071918908787	-0.0566003425444077	0.972473308475758	0.616391896887539	NA
OG0000611	24.6233318416632	-0.348813766824825	1.03320143991315	0.287600797206892	0.502065128336038
OG0000612	0.570136517699954	0.20640428870951	1.04629613493713	0.20316720525326	NA
OG0000613	11.0486424077629	-0.450981871463852	1.10587897569004	0.191266398235918	NA
OG0000614	1.52036404719988	0.217127666840141	1.05205009859645	0.134044545344527	NA
OG0000615	6.52810105334176	-0.314316381495244	1.0772111052533	0.221866579316365	NA
OG0000616	23.5860740904891	-0.276587248980657	0.99501635001548	0.436619048201517	0.637109779516398
OG0000617	39.1277149534878	-0.568169308083777	1.05667485730584	0.231800498777623	0.45915529561757
OG0000619	1.26172890470732	-0.15228109183884	1.02591589731459	0.744203744972401	NA
OG0000620	7.53630857795573	-0.310661837971446	1.051172132747	0.34982332114427	NA
OG0000621	0	NA	NA	NA	NA
OG0000622	1.18304296304766	-0.15018422870071	1.02538837455788	0.76282776234636	NA
OG0000623	0	NA	NA	NA	NA
OG0000624	203.326307546246	0.960115321313416	1.7241370335281	NA	NA
OG0000626	3.97484169888076	-0.319487413585587	1.07412156712791	0.299942731224956	NA
OG0000627	0	NA	NA	NA	NA
OG0000629	511.687680358741	0.849353060234	1.56438717713093	0.0242512508440916	0.110190149466358
OG0000630	34.4720224254031	-0.00752294508076302	0.912650215755767	0.976687962600229	0.982831428000864
OG0000631	62.9258538798864	-0.852721504655761	1.25109841178803	0.109271287192045	0.302597410685664
OG0000632	7.76646214323325	-0.342773600137451	1.09082141861159	0.180065859648921	NA
OG0000633	10.7536133367303	-0.542373776170365	1.17128319141474	0.157581328589885	NA
OG0000634	9.82387983241914	0.114203233781045	0.976679327394474	NA	NA
OG0000635	14.4394015770603	-0.436471187474108	1.02711780820862	0.328403455127106	NA
OG0000636	3.31739653845413	-0.0596131498571133	0.986236744463364	0.901472760402093	NA
OG0000638	12.733048895299	0.432470269123046	1.16232091178639	NA	NA
OG0000639	17.4595833732994	0.350095235104886	1.03988504137359	0.315803840567963	NA
OG0000640	5.23825375566183	-0.200736386315859	1.00838085504522	0.562917906724	NA
OG0000641	26.7116840641557	0.264711883578823	0.943633161546482	0.543477714263102	0.725917413717132
OG0000642	301.479536543904	1.65877232232339	4.50724048472782	NA	NA
OG0000643	1.12077754393988	-0.14847053341922	1.02496871363281	0.77829111683841	NA
OG0000644	5.77253618106547	-0.226066763587246	1.04822062607023	NA	NA
OG0000645	458.168887501257	0.809617043346269	1.31042438893775	0.0986030410585648	0.280213395927302
OG0000646	1.26172890470732	-0.15228109183884	1.02591589731459	0.744203744972401	NA
OG0000647	0	NA	NA	NA	NA
OG0000648	2.78452821516174	-0.194265228587642	1.03647390188205	0.508475609886256	NA
OG0000649	9.40949794482229	-0.132352147828501	0.983432043089445	0.434397240709424	NA
OG0000650	8.52538655697304	-0.4297992689826	1.13492263166498	0.12217770680118	NA
OG0000651	14.7950417378039	-0.0112800137751148	0.955274692962833	NA	NA
OG0000652	12.7194313995984	0.200318705342034	0.97897836419438	NA	NA
OG0000653	20.5117957825391	-0.41231970799199	1.0192086527547	0.292342225935282	0.503000594623941
OG0000654	2.73042548869767	-0.239261444859814	1.04619542208829	0.457088475478014	NA
OG0000655	11.4711217152325	-0.0757972898735436	0.919773068028032	0.836234721565872	NA
OG0000657	0	NA	NA	NA	NA
OG0000659	27.4586431621023	-0.0101016979520928	0.87632784393223	0.975870524053003	0.982831428000864
OG0000660	5.61386182276882	0.0507052190833617	0.959860634513216	0.865310940192814	NA
OG0000661	3.98007271763993	-0.225869387025669	1.0456648336008	0.396350547987765	NA
OG0000662	12.9544413859779	-0.10739116019675	0.956010019591256	0.75864476473859	NA
OG0000663	13.4723302835907	-0.0937785663709046	0.961341855238433	NA	NA
OG0000664	18.9208641295252	-0.390292746171473	1.06063972288589	0.112284740613997	0.30730560589094
OG0000666	409.015724419197	-0.335743851221434	0.899320925224002	0.480808364569848	0.673613645699315
OG0000668	18.7084426979291	0.0834897766812593	0.907051274063291	0.84753234204076	NA
OG0000669	4.6244406435663	0.290949477788575	1.08119863705664	0.0437504961469137	NA
OG0000670	17.0338709362232	-0.580134892119205	1.12084113749578	0.204022343528897	NA
OG0000671	14.8334341168032	-0.0596109069071921	0.893126244986479	0.884383493245432	NA
OG0000672	3.958139260626	0.12394985337209	1.0022408805001	0.765897013888004	NA
OG0000673	10.993219122169	-0.106871091741424	0.960711573250713	0.763976578608013	NA
OG0000674	37.4045264312524	-0.0288230703546467	0.911996430218435	0.935720258201248	0.966704372711223
OG0000675	2.48334200642288	0.0424210286679604	0.986917035246764	0.808802513186653	NA
OG0000676	19.7276763037737	0.375844824426128	1.07277384103907	0.241557529329258	0.467144312917738
OG0000677	2.9210424048765	-0.176883706219873	1.03358317311361	0.522154952200167	NA
OG0000678	3.9227214037896	-0.187503881269588	1.03714700341831	0.448617502420755	NA
OG0000680	265.226636616919	0.902123817693935	1.41179600407234	0.076259358131526	0.246133652452098
OG0000681	203.312700459524	10.3940308096425	2.64382652438193	NA	NA
OG0000682	7.81316262211646	0.152044901465928	0.978608947381447	0.650177537768851	NA
OG0000683	3.92911922891385	-0.0291406645420816	0.978893159802232	0.973366566853944	NA
OG0000685	9.48574893018925	0.221752795812897	0.992955010910883	0.520305949805157	NA
OG0000686	6.36599583738693	-0.236892577348158	1.05178018344463	NA	NA
OG0000687	39.761000664932	0.643798695022427	1.14528438471851	0.174099319772966	0.386153941486958
OG0000689	1.17812885779022	-0.150054713445515	1.02535618872891	0.763997975909331	NA
OG0000690	11.1458034699186	-0.198760529521779	0.961967719923028	0.619766940218829	NA
OG0000691	2.00784518122029	-0.0157743364579765	0.98954276886851	0.935975240356309	NA
OG0000692	8.94022500149155	0.407441851346926	1.14088003348965	0.0219405691394138	NA
OG0000693	0	NA	NA	NA	NA
OG0000694	1.90045505899985	0.218865279678495	1.05296195132147	0.119542096953954	NA
OG0000695	0	NA	NA	NA	NA
OG0000696	24.916312179059	0.00881646011049339	0.928630307057777	0.990959686311026	0.993081655660729
OG0000697	297.000763117901	0.287589481293356	0.968223896984108	0.489687633822169	0.676028945807596
OG0000698	2.64439083971643	0.07571439362813	0.990996901860016	0.720091892974684	NA
OG0000699	4.56109214159963	0.288765305419841	1.08023184463814	0.0449943411762958	NA
OG0000700	676.301329761507	8.61579365818663	2.79821522985425	NA	NA
OG0000702	0	NA	NA	NA	NA
OG0000703	46.9547360551927	-0.476123167896297	1.0160370767113	0.30578114992307	0.522283131985389
OG0000705	2.73967844074194	-0.175284221771257	1.03298623084977	0.537708441838144	NA
OG0000706	4.70998049886179	0.0201672185931698	0.974579683522857	0.915284197873685	NA
OG0000707	40.4232185871254	-0.349844479234497	0.971882114477758	0.419440909904463	0.629161364856695
OG0000709	1.17504347810834	-0.149872454565751	1.02531416014831	0.765258416107874	NA
OG0000710	27.294419525287	-0.319427869879522	0.943606239120711	0.482291657528394	0.673613645699315
OG0000711	244.070864579331	1.20279767284635	1.69230912021346	0.0460549564826564	0.185807927878303
OG0000712	902.321270307679	5.55214604108422	2.5110761057817	NA	NA
OG0000714	0.625937658187822	-0.129561859033018	1.0210732884778	0.949856272290262	NA
OG0000715	1.55663547769428	-0.158741069795121	1.02766354558745	0.68585529175794	NA
OG0000716	1.33031854129989	0.215994042171091	1.05144696927098	0.143176928451576	NA
OG0000717	71.8428246459059	0.562883376645817	1.17518322870439	0.136830147640148	0.339742302904681
OG0000718	38.9012258860366	-0.62130684692643	1.23399450996734	0.0257345462645616	0.115805458190527
OG0000719	368.476400132488	0.718893613977098	1.44546955193043	NA	NA
OG0000720	438.599087884769	1.38479222194145	2.05342341193782	0.0296738795560018	0.129788557310363
OG0000721	176.014924629934	-0.268219766710185	0.907946167001382	0.552844536483047	0.729457846969036
OG0000722	1.61107792243523	0.128488574370118	1.00718343149388	0.519851186088734	NA
OG0000723	20.8149442390203	-0.0924488310462298	0.913022001926272	0.813754386810688	0.91109342829522
OG0000724	3.0244818515164	0.0991313390394323	0.993217832893648	0.668412756111106	NA
OG0000725	16.1927173657412	0.310197459730889	0.998728000167529	0.423854282668856	NA
OG0000727	1.36983922037097	-0.15481225063753	1.02657990994574	0.721370388158853	NA
OG0000729	25.3895677799584	-0.715145519994371	1.26038808716958	0.1158172696999	0.309702608751955
OG0000730	349.04994200135	0.666795974563566	1.33259614085673	NA	NA
OG0000731	6.96833521633278	0.352938514395864	1.11213776865173	NA	NA
OG0000732	0	NA	NA	NA	NA
OG0000733	13.1776508481645	-0.321593338095406	1.02183070913076	0.392743304695937	NA
OG0000734	0	NA	NA	NA	NA
OG0000735	29.2867842303367	-0.558793935054803	1.05832283048663	0.226459960313626	0.450992601816072
OG0000736	11.6811509894425	-0.251189971571753	0.999878788047573	0.249577633475249	NA
OG0000737	769.20661785352	0.405439912273274	1.1453103937662	NA	NA
OG0000738	7.72113224760733	-0.41481217944809	1.12521690800746	0.139450581509618	NA
OG0000739	0	NA	NA	NA	NA
OG0000740	0.823530525566601	0.211134151427832	1.04883750216303	0.17847195750253	NA
OG0000741	18.3726071979207	0.230030505884224	0.973793069628112	0.542000600501767	NA
OG0000742	9.6217782889504	-0.29908779296103	1.04640185592819	0.325416005009984	NA
OG0000743	11.0710540511215	0.0377859813799027	0.948037359840072	0.924367590188134	NA
OG0000744	7.2544886465711	-0.327455163650437	1.08348312232186	0.197589183425186	NA
OG0000745	16.5218694648202	-0.757386752069725	1.39336817967138	0.0573588851730239	NA
OG0000746	27.4502349327726	-0.433128990819887	1.05466075479757	0.232706006593089	0.45915529561757
OG0000747	9.6031211818707	-0.276786019295521	1.00746222854483	0.45058726690921	NA
OG0000748	11.5369852473878	-0.0391170119645978	0.96472593755959	NA	NA
OG0000749	9.80852246981857	-0.086770985566524	0.962959291193275	0.713539818859006	NA
OG0000750	224.194608130379	0.918285247225854	1.45362037261049	NA	NA
OG0000751	0	NA	NA	NA	NA
OG0000752	11.6561243618657	0.422135507155359	1.15508985790363	NA	NA
OG0000754	4.44635078632693	-0.0794787846164268	0.970648907607341	0.862163143910551	NA
OG0000755	12.7334525419477	0.0618965836171292	0.965314939011737	NA	NA
OG0000757	9.73945703126349	-0.365594536870651	1.06635915068661	0.265850384484544	NA
OG0000758	1.88846068276719	0.191279534505031	1.03587171100929	0.266551454995168	NA
OG0000760	0	NA	NA	NA	NA
OG0000762	417.85896498634	1.02746019013054	1.71459101260824	NA	NA
OG0000763	74.7376670508609	0.75201457381006	1.25610187025313	0.115106219378067	0.309702608751955
OG0000764	2.21719756883316	0.219969463603514	1.05353057306344	0.110101969077353	NA
OG0000765	1.01357603146659	0.213403309447545	1.05005853324992	0.162746147619462	NA
OG0000766	5.59845542651067	-0.291970287805417	1.06776651594761	0.265780794354501	NA
OG0000768	9.35816285804223	-0.402081075632455	1.06320627174314	0.30889899758527	NA
OG0000769	6.13507847500476	-0.0355548394362129	0.972071920454121	0.934789363882182	NA
OG0000770	0.486840400812751	-0.121497277174044	1.01978474278616	0.975428416528828	NA
OG0000771	3.27321965044051	0.217591097590379	1.05234805689011	0.177792392476661	NA
OG0000772	4.91896810951394	-0.210411526109616	1.04336514818049	NA	NA
OG0000773	3.96062930385075	0.0483153191593058	0.979395226217383	0.832012765557132	NA
OG0000774	4.11119586789249	-0.247976166323408	1.05162137555655	0.36456360311856	NA
OG0000776	1.24530838215543	-0.151805115177975	1.02579608954315	0.748241083357113	NA
OG0000779	2.66063708259979	0.221166578219341	1.0541392410642	0.0995646091363725	NA
OG0000780	5.23626400605511	0.160968094448658	0.999814117346369	0.568261502483073	NA
OG0000781	2.9773795924331	0.223998349701864	1.05518051431971	0.0920267978992735	NA
OG0000782	36.6609002200879	0.324021234398321	1.00044175878548	0.413883845873056	0.622821993146592
OG0000783	22.2688305657125	-0.0137704447069384	0.900451792500455	0.967303417055955	0.982831428000864
OG0000785	1.03232364930599	-0.145915040526231	1.02436228737336	0.801557333511487	NA
OG0000786	8.09474936167748	0.176943279762931	0.997459869575518	NA	NA
OG0000788	0	NA	NA	NA	NA
OG0000789	4.95731020392605	0.104259359633009	0.98439338396731	0.710179476457763	NA
OG0000790	4.52318424153848	0.0300076356315209	0.975678866902245	0.888343528192353	NA
OG0000791	5.28444934799731	0.071582923985446	0.977325649937204	0.797852822461607	NA
OG0000792	12.283612193416	0.508650183324658	1.21798912866922	NA	NA
OG0000793	219.139637392146	0.57282732365508	1.27591697216046	NA	NA
OG0000794	13.9323719429097	0.293449711596482	0.981766492069438	0.464549876921426	NA
OG0000795	0	NA	NA	NA	NA
OG0000796	5.32127416519957	0.311674932641233	1.09078421616038	NA	NA
OG0000798	28.2077167367717	-0.0867300911737257	0.918098256629442	0.824403449865974	0.916438989399705
OG0000799	71.7341599807241	0.536592101886883	1.20748708917647	0.0691307286867612	0.229455184577335
OG0000800	5.39024390010474	0.0230312602452278	0.983029634581518	0.864500873719668	NA
OG0000801	3.14438100910532	0.0380304669247602	0.976781097268201	0.836500064482313	NA
OG0000803	2.01515768670051	0.193262710103778	1.03693219540921	0.258813502977085	NA
OG0000804	3.31549028741876	0.198935090342883	1.02701273791761	0.375456295529655	NA
OG0000805	0	NA	NA	NA	NA
OG0000806	3.48147313865055	0.0641977383900905	0.983827897126364	0.779063245412061	NA
OG0000807	69.5604667587555	-0.199069738084512	0.881383990135786	0.664307027110178	0.805505135807517
OG0000808	6.01107314261079	-0.0675257889895552	0.964238447560809	0.873328671787261	NA
OG0000810	87.0644425012746	0.605732674838233	1.31732731565383	0.00038112042461277	0.00544567732051057
OG0000811	1.99249341144868	-0.166235950061898	1.02991190907001	0.619224470473913	NA
OG0000812	3.42459805092742	-0.181196793372496	1.03521899628743	0.483979561088177	NA
OG0000813	0	NA	NA	NA	NA
OG0000814	8.31126157626399	-0.176285919481947	0.966698806517813	0.660399148117441	NA
OG0000815	8.32060371660691	0.406438675988669	1.10704215686786	NA	NA
OG0000816	0.124530838215543	-0.0816228148225205	1.01582628109462	0.602094572214075	NA
OG0000817	12.7842584512028	0.066961665653887	0.949799489184728	0.860578667761918	NA
OG0000818	1846.93123353868	4.79835761671016	2.04790192179842	0.000466955531422991	0.00575092601857789
OG0000819	0	NA	NA	NA	NA
OG0000820	8.04080935946753	0.161728608020961	1.00146936395514	0.542130950699244	NA
OG0000821	245.050629838478	0.713558488795359	1.17464446555852	0.151675824959602	0.36216472490354
OG0000822	612.118606528855	3.40361843209392	5.71580364180984	0.00386035155577347	0.0347431640019612
OG0000823	1.64106386301687	0.201903794907167	1.04228144372336	0.204690174628257	NA
OG0000825	0	NA	NA	NA	NA
OG0000832	11.2555496880765	0.104980504016697	0.973578574427871	NA	NA
OG0000833	0.560388771969942	-0.126186492734309	1.0205023132433	0.98163671245373	NA
OG0000834	7.84905095595096	0.167763996694188	0.97573856962564	0.63250105596958	NA
OG0000835	4.94293665473503	-0.181370162460533	0.997456779622983	0.623403523736815	NA
OG0000836	1.01357603146659	0.213403309447545	1.05005853324992	0.162746147619462	NA
OG0000837	8.34430815689636	-0.0178228931107712	0.958451473713772	0.961729526940608	NA
OG0000839	329.019562136892	0.512643486933809	1.22520066094921	NA	NA
OG0000840	2.53394007866646	0.220853686313541	1.05398162203709	0.102317144727519	NA
OG0000841	58.471441355761	-1.70905586774834	2.69011025760733	0.019147773364988	0.0923830714929317
OG0000842	22.0814821735615	-0.795669801236009	1.50303960238528	0.0132040633947991	0.0735073709282637
OG0000843	0.253394007866646	0.191327583483181	1.0386531262359	0.247671253686384	NA
OG0000844	27.8646259422185	-0.1199892676941	0.954141463756821	0.734503671490388	0.852972005601741
OG0000845	28.6237717239043	0.0434056552453791	0.866537015544731	0.931753363155122	0.966704372711223
OG0000846	18.2384547464604	-0.156552502467847	0.949165559506299	0.68000027236156	NA
OG0000847	0	NA	NA	NA	NA
OG0000848	2.11702424966423	-0.168014967708072	1.03048383317741	0.603297924415065	NA
OG0000849	3.04072809439976	0.227071162307358	1.05621362498763	0.0890672459292217	NA
OG0000850	838.338372084751	4.71951049647786	2.62524904834527	0.00112635608505074	0.0119803329046306
OG0000851	506.945893386599	0.769161328854492	1.48443346044991	0.0153662724597843	0.0790265440788904
OG0000852	16.9390501183959	-0.278742888037737	0.973677101141335	0.444914899771331	NA
OG0000853	167.655783445996	0.44779924510674	1.17468413772473	NA	NA
OG0000854	2.23670124016297	-0.169626712050666	1.03101571420861	0.588842982138477	NA
OG0000855	3.43188126050719	-0.208350566188004	1.04064297276072	0.447161205941402	NA
OG0000856	59.7820751957619	0.456587878799426	1.07777488281118	NA	NA
OG0000857	0	NA	NA	NA	NA
OG0000858	217.847310040944	1.24796862963822	2.52593915312678	0.010572208556696	0.0651025474280752
OG0000859	0	NA	NA	NA	NA
OG0000862	17.1852140449124	-0.321785301518589	1.00892144943964	0.29815544255475	NA
OG0000863	18.5402744406719	-0.0386920866672749	0.943085078954716	0.908066909926369	NA
OG0000864	12.0133292156604	0.122588597203542	0.949211425506981	0.746411061614996	NA
OG0000865	0	NA	NA	NA	NA
OG0000866	5.06041036854464	-0.100751660521452	0.972306885281149	0.808931618091175	NA
OG0000867	22.1981367680169	0.360448840130089	1.03265393999379	0.336322949920558	0.559854061519103
OG0000868	357.930212783879	3.3982924518518	4.15634340685143	0.00409935450090447	0.0355277390078387
OG0000869	182.727468819929	0.708097449659812	1.37514545733093	0.0364934078386616	0.156687292371501
OG0000870	4.31045740500394	0.0980424989956621	0.989246806482028	0.901180953377408	NA
OG0000871	6.16969190596382	-0.232806611062769	1.03759921340004	NA	NA
OG0000872	1590.90369871142	5.12841673171144	2.16033155600904	0.000383990067471899	0.00544567732051057
OG0000874	0	NA	NA	NA	NA
OG0000876	0	NA	NA	NA	NA
OG0000877	10.1915253490752	0.0317217577896971	0.935497072795598	0.940685231175354	NA
OG0000878	4.10336909256461	-0.191788281718115	1.03824492293782	0.434237439033853	NA
OG0000879	239.62295441113	-1.10692088310528	1.48640817222948	0.0564068145226328	0.206025598763316
OG0000880	37.3836660347757	-0.407906215279583	0.975893797696878	0.358296753594031	0.572296521098999
OG0000881	9.68092034489381	0.180157372142652	0.984562843634129	0.592306531004139	NA
OG0000882	746.272742520766	0.481459778572953	1.19861180194982	NA	NA
OG0000883	9.03450451320105	-0.462017682840587	1.15476223195308	0.103839453176928	NA
OG0000884	4.42053624761111	0.0492225090700228	0.97745841195269	0.838981219683863	NA
OG0000885	1.6470610511332	0.217760298760444	1.05238648234816	0.128730973457343	NA
OG0000886	11.3667354564781	-0.267549651439113	1.01470462470115	0.450117666729382	NA
OG0000887	128.185825727026	3.88634074667447	5.69573742901691	0.00279255994920151	0.0267633795780967
OG0000888	1.83710655703319	0.218604103112669	1.052827756653	0.121682395485512	NA
OG0000889	3.64496987687634	0.0379818416845393	0.979953472947996	0.851648848403394	NA
OG0000890	5.7092940654247	0.0359249819348763	0.928304317486387	0.906655013892256	NA
OG0000891	388.597445617095	1.29003245207601	2.29519949784482	0.0204180672931624	0.095556554932
OG0000892	7.39004578087498	-0.46431042329401	1.15251785019231	0.122130731295152	NA
OG0000893	2.38233216897867	-0.0161018581036018	0.985783992014745	0.965095637210321	NA
OG0000894	3.81137518964808	-0.23646145554386	1.04800211874914	0.392075022862851	NA
OG0000895	0	NA	NA	NA	NA
OG0000896	0.904132172937966	-0.148392596574135	1.02481219685373	0.84118399490722	NA
OG0000898	12.7647706439967	-0.408084176055621	1.02070366239456	0.351229236229399	NA
OG0000899	14.9356093885641	-0.312460551039413	1.03192164490354	0.37688215250968	NA
OG0000900	2497.63022726439	2.92650992756094	2.06687261036953	0.00534737124959441	0.044688745443039
OG0000901	0.760182023599939	0.210194761489662	1.04832974099863	0.184691345333414	NA
OG0000902	187.05525503637	0.640316586515103	1.13520342205708	NA	NA
OG0000903	22.210447633058	-0.0697364239677298	0.901379453744898	0.864152829760325	0.940519824018215
OG0000904	25.7812974926136	0.128770101565362	0.905426278656486	NA	NA
OG0000905	0.120699815816994	0.047585652832651	0.998311638242888	0.42489170773108	NA
OG0000906	6.88423985657522	-0.454969889747113	1.1457108919546	0.133481962638012	NA
OG0000907	12.6677655533331	0.146411105821557	0.971272068511443	NA	NA
OG0000909	0	NA	NA	NA	NA
OG0000910	4.00246076604403	0.10571054693996	0.976794110498012	0.709527235857178	NA
OG0000911	6.42754191220881	-0.0204466258036797	0.981144747973227	0.72596955410577	NA
OG0000913	0	NA	NA	NA	NA
OG0000916	3.67204694834859	0.277990171470603	1.06707132381227	0.144774983540993	NA
OG0000917	0	NA	NA	NA	NA
OG0000918	12.9594447739954	0.101414325882305	0.953379609083451	0.786782526473531	NA
OG0000919	336.104624619979	1.93784672140574	3.37767262661237	0.0129092440009471	0.0735073709282637
OG0000920	10.5432166997345	0.400725020157963	1.12596113255802	NA	NA
OG0000921	4.54701206443406	0.189276917628621	1.01409127119317	0.469368448255466	NA
OG0000922	2.8986682733002	-0.200394292859285	1.03792515041023	0.492020948582722	NA
OG0000923	1629.25972852466	6.13132659048444	2.22325604420692	0.000114473620549471	0.00255112640081678
OG0000924	2.21719756883316	0.219969463603514	1.05353057306344	0.110101969077353	NA
OG0000925	14.236667904947	-0.392853834728485	1.00318030425917	0.376807431244176	NA
OG0000926	488.790204501488	1.01873305484061	1.59655072048442	0.0516399387109274	0.199731333195984
OG0000927	0.249061676431085	-0.101140123416084	1.01735628584804	0.782989316262165	NA
OG0000928	148.248943704831	9.18326069363604	2.28202370887019	1.86342400233456e-06	0.000194394223398056
OG0000929	4.50024378666963	-0.260242821180825	1.05581490595793	0.334718014653481	NA
OG0000930	1.37991955506689	0.0602271554394882	0.990358050146583	0.716608562776086	NA
OG0000931	13.8037081349648	-0.442070644101952	1.05161338141993	0.298619886164258	NA
OG0000932	0.114702627700665	-0.079814950235495	1.01569530794728	0.585204240760314	NA
OG0000933	2.58970700062089	0.152378380126779	1.01385374765151	0.475637119635044	NA
OG0000934	3.61086461209971	0.252448782066157	1.06533379581636	0.0676668582091315	NA
OG0000935	984.179922004288	5.59690911236252	2.29134600148332	0.000276147141267546	0.00445644352114523
OG0000936	0	NA	NA	NA	NA
OG0000937	4.41489964620629	0.14336650584521	0.997519266150012	0.593187969656551	NA
OG0000938	32.1084031392642	0.568612261420666	1.21725567804872	0.081418909666899	0.254026998160725
OG0000939	4.89074601072575	0.0581405046046295	0.963699078038022	0.837629465178093	NA
OG0000940	186.00332184005	1.58428072297105	2.72229400199483	0.0181498531707149	0.0884805342072351
OG0000941	355.119963415084	0.735567160410053	1.46525287457413	NA	NA
OG0000942	3.54751611013305	0.249781491966112	1.06432584668218	0.0696713448195228	NA
OG0000943	2.17129018383269	-0.168718668857646	1.03071546565137	0.596836181778827	NA
OG0000944	0	NA	NA	NA	NA
OG0000945	83.5344423516809	0.478350486911995	1.11528181456626	0.189559109449294	0.406943409276465
OG0000946	2.81060852272083	-0.102854708703145	1.00040117867011	0.79043552447498	NA
OG0000947	3.07483335917638	0.00193414529820877	0.981787503490874	0.932777673890519	NA
OG0000948	24.9484696567561	-0.278640672359106	0.995540385222645	0.407205007901289	0.615158794296426
OG0000949	17.5097192594811	-0.607089087897728	1.1522158342667	0.177506415749786	NA
OG0000950	2.28566801306882	-0.00846583764644056	0.979472222381768	0.937143675334131	NA
OG0000951	0	NA	NA	NA	NA
OG0000952	1.12294370965766	-0.105591562047526	1.00680184507622	0.901466316166465	NA
OG0000953	1097.83679320668	6.25759423117458	2.5194377530798	0.000197856755764021	0.00402595485641572
OG0000954	7.27633827531039	-0.328583878905493	1.08397777676711	0.196440500445354	NA
OG0000955	2.09050056489983	0.219559521540408	1.05332000484843	0.113648445732422	NA
OG0000956	37.3348614300783	0.295803366714357	1.01624090911821	NA	NA
OG0000957	6.69458180289007	-0.0463060485224189	0.974223662505286	0.643059213386806	NA
OG0000958	1.49437005858651	-0.157488959807934	1.02731138967343	0.697127359599028	NA
OG0000959	11.3949942542081	-0.463140040866198	1.11320903812375	0.180868121810357	NA
OG0000960	11.4502818444486	0.136185392822476	0.967595601051781	NA	NA
OG0000961	9.75566930286588	0.399905209495413	1.14027232762839	NA	NA
OG0000962	0.630864452353659	-0.130103044422226	1.02115803326802	0.945856198114459	NA
OG0000963	6.25665946228661	-0.0786773328002177	0.930111554216239	0.872916974607876	NA
OG0000964	85.2908743449548	0.543235119999761	1.17602513038445	0.125988118595516	0.327569108348342
OG0000965	0	NA	NA	NA	NA
OG0000966	10.4998933033519	0.272074031328107	1.00071510156031	0.446689903628263	NA
OG0000967	1.52036404719988	0.217127666840141	1.05205009859645	0.134044545344527	NA
OG0000968	1642.93945322284	6.85526161816588	2.69243519816415	0.000141817005855347	0.00301683448819557
OG0000969	1.45701554523322	0.216776640049261	1.05186349790674	0.136919394311485	NA
OG0000970	2.4705915766998	0.220692166844819	1.0538993237779	0.103764927257516	NA
OG0000971	0.949144446641034	0.185426038249709	1.03346287704464	0.261152293255745	NA
OG0000972	1.99249341144868	-0.166235950061898	1.02991190907001	0.619224470473913	NA
OG0000973	9.52642541397698	-0.522695471019859	1.19591968924974	0.0803750356275102	NA
OG0000974	3.18385931277792	0.255288809419773	1.04263073357989	0.290395381887217	NA
OG0000975	73.4701908133915	0.644392400863549	1.14487911334969	0.167195170025057	0.383780727231863
OG0000976	35.9215702252334	0.281529301983975	1.03679420482051	NA	NA
OG0000977	1704.31682515313	6.12418980374877	1.74740496210864	1.34997283798773e-05	0.000371639581281328
OG0000978	903.948099258088	6.12048334327434	3.02837946699657	0.00045382922489751	0.00574032641221715
OG0000979	310.22859649853	0.898067365396505	1.47641014138247	0.0604197005694729	0.206613302046657
OG0000980	8.67874476943264	0.384120588793364	1.13034646027603	NA	NA
OG0000981	4.92115935814152	0.0401469019702619	0.962353394990207	0.877584563511875	NA
OG0000982	74.0717419543999	0.881359535919597	1.40254290895584	0.0769967342582759	0.246811449540227
OG0000983	906.824609032177	6.48095531501891	1.86217723511773	1.30341271887816e-05	0.000371639581281328
OG0000984	4.24434963176633	0.277452763394288	1.07535402520572	0.0513194141580878	NA
OG0000985	42.879832285057	0.200468604115085	0.955035751571882	0.616063071234479	0.779324801319343
OG0000986	0	NA	NA	NA	NA
OG0000987	316.892095076858	13.7980645691503	4.013727703769	NA	NA
OG0000988	1462.64783569403	1.94619819515669	2.21078551321991	0.0174050493518725	0.0873065561865954
OG0000989	337.952578620522	4.34659069483216	1.74200593810297	0.000403131244352539	0.00544805722147395
OG0000990	640.242323085944	1.3219949041439	2.68023766620204	0.0123611353718036	0.0723126419250511
OG0000991	512.850800326785	1.87015182767384	3.20698539683128	0.0140263452431204	0.074336467036198
OG0000992	36.9197686498513	0.469885080498146	1.15357938153582	NA	NA
OG0000993	604.877228201124	1.14050491795812	1.8913548937565	0.0315009137412983	0.136503959545626
OG0000994	1779.0870200539	6.21247632925078	1.71237091443341	8.65883705136949e-06	0.000311718133849302
OG0000995	47.3794685658096	0.535081215442456	1.09918149979864	0.216090232473787	0.437793198258582
OG0000996	1033.02105611062	2.42491082357622	1.91320783062304	0.00950979623201047	0.0634252231361199
OG0000997	1256.84013801829	5.60319896868419	1.74957555369838	4.05863510443143e-05	0.000999705909933636
OG0000998	15.2102367736564	0.11696848810166	0.941783176901655	0.76970404781606	NA
OG0000999	802.803478663877	6.52936630917853	1.68138852081662	3.13003736306387e-06	0.000209265355130556
OG0001000	1340.95638143936	4.64715985343996	1.72964847863974	0.000230704339088365	0.00445644352114523
OG0001001	880.376064048549	5.08977271423437	2.2924866198732	0.000511424976071344	0.00613709971285613
OG0001002	3035.70418976229	4.68524536142449	1.77478246090983	0.000259957211370954	0.00445644352114523
OG0001003	1109.93035143865	5.71763106963384	2.11818681326801	NA	NA
OG0001004	1556.18382119185	6.19677058300596	1.71825797178689	9.33139651727798e-06	0.000311935255006149
OG0001005	398.179483327191	3.38695939958311	4.42063015201378	0.00406318197337727	0.0355277390078387
OG0001006	93.2986432055031	0.675892466737043	1.31681728962138	NA	NA
OG0001007	21.2850966607983	0.479368783584542	1.19802929760783	NA	NA
OG0001008	24.2217127294934	0.207931561629754	0.945505878219361	NA	NA
OG0001009	146.84637470362	0.428625418383543	1.00029571439197	NA	NA
OG0001010	299.456481920128	1.18629157373763	1.98693096682249	0.0276304326893227	0.121990966967953
OG0001011	444.950195647864	1.14086848143104	1.60739632300981	0.0528529746811947	0.201099123177229
OG0001012	10.8845655959022	0.258315857218477	0.998363244721849	0.471304229196905	NA
OG0001013	9.24153725397032	-0.294513328460193	1.03452441246345	0.3927592004205	NA
OG0001014	154.157320029801	9.93011528155256	2.79688272559894	5.97053489629459e-06	0.000279421033146587
OG0001015	4.81448614946628	0.297344265537366	1.08407605527367	NA	NA
OG0001016	1.43210463947874	-0.156196004715578	1.02695353377524	0.708949332561572	NA
OG0001017	16.1853837660139	-0.27895102265378	0.960656393400608	0.474446839557954	NA
OG0001018	456.088918810694	2.60618337088253	3.19510402517239	0.00795478206091449	0.059092666738222
OG0001020	13.5540466717472	-0.285634500996183	1.01383900167976	0.205286903394829	NA
OG0001021	0.950227529499924	0.212725325568641	1.04969420854725	0.16756683060713	NA
OG0001022	2.72398558456645	0.2213172377647	1.05421448371068	0.0982547617218756	NA
OG0001023	13.6096754568162	-0.189455244638434	0.943711960716158	0.642263802037783	NA
OG0001024	11.7194728638324	0.422831653502979	1.15556978160826	NA	NA
OG0001025	9.10466578254566	-0.0338875916411033	0.913719743677949	0.934131301961143	NA
OG0001026	22.3605726887909	-0.207550713395037	0.91926837060263	0.629589830405931	0.785526283030523
OG0001027	1.39366704326655	0.216399045747937	1.0516627364746	0.139958074127821	NA
OG0001028	11.2272017992898	-0.118810398443907	0.918165064843869	0.742900501729468	NA
OG0001029	9.08925074593619	0.214525836861104	0.997076126146934	NA	NA
OG0001030	12.1335163907091	0.169857681101352	0.969838632441988	0.640061656138368	NA
OG0001031	61.8188215362773	-0.259958911194756	0.897859095090052	0.575606776387441	0.746215987117237
OG0001032	1.45593246237433	0.197774955466929	1.03995014462982	0.216634411668093	NA
OG0001033	341.425209848241	0.586646220641717	1.24790474334006	0.0603721305211739	0.206613302046657
OG0001034	584.205596372366	1.5105732408948	2.8853014937868	0.0157690448694294	0.0802164456401409
OG0001035	0	NA	NA	NA	NA
OG0001036	475.926841321743	5.80297262373829	3.08776401236336	0.000612007651907185	0.00698584344128202
OG0001037	0	NA	NA	NA	NA
OG0001038	4.48559979516315	-0.240664469869172	1.05031373042898	NA	NA
OG0001039	0.114702627700665	-0.079814950235495	1.01569530794728	0.585204240760314	NA
OG0001040	2.3779998375431	-0.0548613893314112	0.99033623969891	0.928778879921564	NA
OG0001041	9.40327997101885	0.0116882566632292	0.95012052228632	0.980927514745701	NA
OG0001042	6.51102144404462	-0.0232505188327919	0.981212958362226	0.717503262583269	NA
OG0001043	2229.0381748863	6.10024372665328	1.77779039998085	1.7384448054006e-05	0.000451995649404157
OG0001044	203.39364469442	0.652841029518854	1.19806588268008	0.139140934488273	0.340931713824668
OG0001045	6.2715016946995	0.337234830629077	1.10365128468071	NA	NA
OG0001046	2.70232392738864	0.0348934836685078	0.985156520590694	0.835923200647645	NA
OG0001047	1008.73105738367	2.64988142340788	2.04718028356464	0.00731659220600168	0.0561338549575211
OG0001048	327.361203904275	0.452115866381972	0.992603963264738	0.339506612613366	0.559854061519103
OG0001049	0.0622654191077714	-0.0636919889369799	1.01478380024639	0.462042682799951	NA
OG0001050	7.5461395981944	0.317496897313928	1.03639365580725	0.32904189288219	NA
OG0001051	28.2467176109672	-0.217840267383051	0.926113935378078	0.608837359634639	0.776596341675314
OG0001052	15.6722578054637	-0.0779921114140631	0.935442404101407	0.834314750828753	NA
OG0001053	14.0942234527988	0.281128789695007	1.03967685796325	NA	NA
OG0001054	1.947361603251	-0.165493464009097	1.02967970643175	0.625585496107961	NA
OG0001055	0	NA	NA	NA	NA
OG0001056	1.83710655703319	0.218604103112669	1.052827756653	0.121682395485512	NA
OG0001057	3.19611494881525	-0.0292643353245551	0.982803204957743	0.983134906816978	NA
OG0001058	1.29957431632389	-0.153077239056035	1.02612544818912	0.73657749762567	NA
OG0001059	3.55578145872063	-0.182125725608093	1.03559258352345	0.475127907786982	NA
OG0001060	10.2009949141039	0.550707797754936	1.25857962210668	0.00334149188906841	NA
OG0001061	1169.20432531887	5.89576671980567	2.00227856903508	7.68210655743629e-05	0.00179761293444009
OG0001062	27.5312215742321	0.0287740899340242	0.914307802076912	0.953607759716748	0.976561119359821
OG0001063	378.860220246173	0.759904896116553	1.49826225065811	NA	NA
OG0001064	15.1813970409991	0.440256694862486	1.13169324918093	NA	NA
OG0001065	0	NA	NA	NA	NA
OG0001066	0.802918393904657	-0.139279155582136	1.02290150526135	0.874762393586917	NA
OG0001067	13.7075711608375	0.175710488761936	0.943646249582414	0.669363297510223	NA
OG0001068	3.81790724414445	-0.238044594645629	1.04841990360522	0.389922715343371	NA
OG0001069	89.1635183485661	0.306635109431962	0.925295378525869	NA	NA
OG0001070	0.974972335455655	-0.144087076130392	1.02394527343797	0.818092351312437	NA
OG0001071	43.8899896655087	0.30159291192788	0.972549494474931	0.473418845655677	0.671393999293506
OG0001072	103.054809764786	0.649019269885903	1.25117022093957	0.097462738107691	0.279831665241714
OG0001073	321.391034384436	0.594115962706445	1.02669822313739	0.247335433721884	0.468635558630938
OG0001074	332.820057281613	3.76445021516273	2.70157006651434	0.00280214871651013	0.0267633795780967
OG0001075	36.330995644689	0.383831789796248	1.02581464647777	NA	NA
OG0001076	3.04072809439976	0.227071162307358	1.05621362498763	0.0890672459292217	NA
OG0001077	7.78209239376129	-0.242267941305009	0.992987503476131	0.537972627688865	NA
OG0001078	18.3614512161101	-0.272456103539784	1.00580657563828	0.44642261710412	NA
OG0001079	181.314350017321	0.499108360029674	1.19454468260687	NA	NA
OG0001080	12.2164369534981	0.279869662033886	1.01501533484297	0.414175396581879	NA
OG0001081	60.7609191699544	0.437053903026379	1.1526418374251	NA	NA
OG0001082	1227.90270896841	4.81843938642238	1.83286770343894	0.000255517223298888	0.00445644352114523
OG0001083	49.7376085766432	0.393118651847674	1.04151350936434	0.312197398298089	0.529378197114151
OG0001084	2274.97450335078	1.73749664564699	2.1003218624506	0.0226279299928588	0.103822267026058
OG0001085	1734.6807657136	1.65550080715317	3.31571371224791	0.0140568562145625	0.074336467036198
OG0001086	2734.32970211433	4.5618600231832	1.77406199210047	0.000320186383046076	0.00499490757551878
OG0001087	64.1057071086295	0.583046261996243	1.14964047918171	0.169789834552593	0.384054268271249
OG0001088	9.64129637203677	0.262023504182265	1.00986629482148	NA	NA
OG0001089	0	NA	NA	NA	NA
OG0001090	2.94139646373512	0.189950279068	1.02635730314077	0.375005034791121	NA
OG0001091	0	NA	NA	NA	NA
OG0001092	4.88486284473731	-0.0578216283114323	0.978574687168867	0.89189037133614	NA
OG0001093	11.6495535797973	0.21143579610087	0.985138407286105	0.550558662567741	NA
OG0001094	49.6791848342694	-0.426586957986631	1.03505636173417	0.28340795791515	0.500874561296349
OG0001095	0.696833521633277	0.20912184936977	1.04775069444834	0.191339832768604	NA
OG0001096	0.624820356795494	-0.0602341420078245	0.997486481466003	0.893293128727712	NA
OG0001097	1.72053941550998	-0.161860145259542	1.02856771239324	0.658275770374807	NA
OG0001098	0	NA	NA	NA	NA
OG0001099	0.316742509833308	0.196244941182083	1.04104614242896	0.23617398052429	NA
OG0001100	735.791492546748	0.450550010210042	0.981307533510436	0.348499923256129	0.566312375291209
OG0001101	2.52396239957086	0.00566046792206307	0.978755546017488	0.908549624894115	NA
OG0001102	0.696833521633277	0.20912184936977	1.04775069444834	0.191339832768604	NA
OG0001103	7.30942737268432	0.0607531627382041	0.934869487643313	0.905288424330199	NA
OG0001104	0	NA	NA	NA	NA
OG0001107	4.18127683714912	-0.250867200123903	1.04388598968286	0.422583762190222	NA
OG0001108	0	NA	NA	NA	NA
OG0001109	14.462870429845	0.0129490751937561	0.902336132215475	0.982334663852966	NA
OG0001111	0	NA	NA	NA	NA
OG0001112	15.8052038501357	-0.117214030323184	0.941582884734129	0.756895646149689	NA
OG0001113	1.7387157171884	-0.162068726302239	1.02863286371923	0.655996144542186	NA
OG0001114	0	NA	NA	NA	NA
OG0001115	0.622654191077714	-0.129566394700178	1.02106843708321	0.950409110054651	NA
OG0001117	5.79367590844791	-0.403466053274156	1.11508302884155	0.180103261509116	NA
OG0001119	0	NA	NA	NA	NA
OG0001120	1.70932647024097	0.201518086023656	1.04201029115812	0.201091171069503	NA
OG0001121	0	NA	NA	NA	NA
OG0001122	4.4427536868343	0.020988855464702	0.975711702181203	0.909204198072678	NA
OG0001123	3.78629848014281	-0.128653826619235	0.994110927455509	0.730938679683741	NA
OG0001124	5.32306437573953	0.0237811725603189	0.978195455435622	0.85156063207106	NA
OG0001125	0	NA	NA	NA	NA
OG0001126	3.16031944988463	-0.18325835184996	1.03138117396664	0.53231945462434	NA
OG0001127	0	NA	NA	NA	NA
OG0001128	0	NA	NA	NA	NA
OG0001129	2.3671690089542	-0.159593350711567	1.02541900658542	0.626384613813653	NA
OG0001130	3.75562594912693	-0.183434732023106	1.0361228403572	0.462775549359221	NA
OG0001131	1.53006983112579	-0.158163495096318	1.02750106903311	0.690989825529611	NA
OG0001134	198.680362201513	13.0061710550236	3.98320411179842	NA	NA
OG0001135	0	NA	NA	NA	NA
OG0001136	0.809450448401028	-0.138017419678786	1.0226528863473	0.872907219206844	NA
OG0001137	6.41565478264207	0.268987717152407	1.02941979467919	NA	NA
OG0001140	11.4929901119759	0.143618342840259	0.962781049160807	0.688967943844257	NA
OG0001141	1.12077754393988	-0.14847053341922	1.02496871363281	0.77829111683841	NA
OG0001142	0.181882152065875	-0.0921532872802199	1.01658175113167	0.698225501920133	NA
OG0001143	3.19178261737969	-0.0614757411026893	0.987359660618514	0.897587876869055	NA
OG0001144	64.9627703260171	0.28021140334625	0.903921339546443	0.559327444535643	0.733235977710591
OG0001145	0	NA	NA	NA	NA
OG0001146	1.14027303539991	0.214574099280706	1.05068744992429	0.154117466796996	NA
OG0001147	0	NA	NA	NA	NA
OG0001148	0	NA	NA	NA	NA
OG0001150	11.1262750347317	0.10685449542346	0.934098852487966	0.79507290979232	NA
OG0001151	0	NA	NA	NA	NA
OG0001153	7.22614503006063	-0.331092510659047	1.08494289389147	0.195685546292185	NA
OG0001154	0	NA	NA	NA	NA
OG0001156	9.57354849392064	-0.128399819707445	0.965840722946203	0.728474563441205	NA
OG0001157	6.60248074946022	-0.149655053697447	0.954757867951953	0.729713446793306	NA
OG0001159	6.86245048537657	-0.320949919677298	1.08028685787221	0.209703138246222	NA
OG0001160	7.07661981166496	0.237793266035498	1.02659816400603	NA	NA
OG0001161	0	NA	NA	NA	NA
OG0001162	3.17982535177483	0.248014327997643	1.05441611143743	0.185869484629603	NA
OG0001163	0	NA	NA	NA	NA
OG0001164	17.0516931665414	-0.614747044512016	1.22975274570008	0.0863157567302876	NA
OG0001165	3.12968829093911	-0.178797536458974	1.03429366788042	0.505472381450552	NA
OG0001167	1.96380356096651	0.219113636361503	1.05308925806067	0.11749383336281	NA
OG0001169	4.43439513766631	0.284304368425176	1.07828245674999	0.0474958395783765	NA
OG0001170	441.439201484586	1.0548606160407	2.00046048930215	NA	NA
OG0001173	2.72398558456645	0.2213172377647	1.05421448371068	0.0982547617218756	NA
OG0001174	0	NA	NA	NA	NA
OG0001175	0	NA	NA	NA	NA
OG0001176	12.1300444328827	-0.168872191981011	0.972343903903256	0.639884029952993	NA
OG0001177	2.4705915766998	0.220692166844819	1.0538993237779	0.103764927257516	NA
OG0001178	1.93022799234091	-0.165279261148913	1.02961156666783	0.62763700582078	NA
OG0001179	15.2939755245315	-0.0178151234738095	0.923216594194437	0.957171425825396	NA
OG0001180	5.32000357160428	-0.193772064092826	1.00754837342316	0.563341244637318	NA
OG0001181	2.29405255401331	-0.170345589999214	1.03125753346512	0.582323234610343	NA
OG0001182	3.6860773204394	-0.182974624843658	1.03593560870189	0.467058180973837	NA
OG0001184	8.45378694237954	-0.0291183982576824	0.914730308703604	0.947002464932302	NA
OG0001185	2.62465395390181	0.171776668719791	1.02146622337929	0.410323845305278	NA
OG0001187	0.573513138503327	-0.127053584544751	1.02063991693827	0.97403855229351	NA
OG0001188	2.3308203951377	-0.204556634078059	1.03738677958209	0.53403470208813	NA
OG0001189	1.07692453343325	0.214016194101675	1.05038787971937	0.15827683260903	NA
OG0001191	0	NA	NA	NA	NA
OG0001194	8.82870072301236	-0.181580414367894	0.981829766512731	0.624553279904029	NA
OG0001196	1.77375805506652	0.218333365880901	1.0526874764233	0.12392190365085	NA
OG0001197	1.3075738012632	-0.153321714324058	1.02618805091642	0.73444637896355	NA
OG0001198	0	NA	NA	NA	NA
OG0001202	0	NA	NA	NA	NA
OG0001205	222.966020870168	0.995462712318365	1.785086683801	0.022079201543541	0.102307587350269
OG0001206	318.141205312089	0.427509370310785	0.950525895712516	0.38486848900948	0.594450339460187
OG0001207	1.58371254916654	0.217453796328542	1.05222369287904	0.131319277637818	NA
OG0001208	5.02722431773211	0.081634810830764	0.970470774737351	0.782369644025103	NA
OG0001209	7.07859356823932	-0.031773852733063	0.945084388556961	0.947576183259469	NA
OG0001210	1841.82173569197	1.1473499120037	1.51281358588125	0.0604829538042565	0.206613302046657
OG0001211	553.617897438565	0.903500674355507	1.49031521881292	0.0583306010353913	0.206613302046657
OG0001212	1.58371254916654	0.217453796328542	1.05222369287904	0.131319277637818	NA
OG0001213	7.07141021601456	-0.0416468919381471	0.981655364803809	0.662632451498758	NA
OG0001214	0	NA	NA	NA	NA
OG0001216	34.4101767062504	-0.108145705350888	0.900414931597777	0.795246880209458	0.898785471558811
OG0001217	0	NA	NA	NA	NA
OG0001218	98.4278242192802	0.0671059744173027	0.853324773975927	0.895474627405066	0.957299042209939
OG0001219	4.9893684953418	0.197677478229659	1.01544753746978	0.46118472300234	NA
OG0001220	0	NA	NA	NA	NA
OG0001222	1440.57405899768	0.418962794302904	0.975070907216558	0.377715887747531	0.586628747816749
OG0001223	0	NA	NA	NA	NA
OG0001225	2.85149377618897	-0.176237565692471	1.0333441633856	0.528047820492229	NA
OG0001226	0.924079787858508	0.0470967039348271	0.98969053487613	0.707213863063143	NA
OG0001228	1201.04018397892	4.16676697881043	1.89920340955918	0.00082123797066625	0.00893812489004198
OG0001229	5.15976475675371	0.252885207389753	1.02201589635931	0.406898237751516	NA
OG0001231	0	NA	NA	NA	NA
OG0001232	0	NA	NA	NA	NA
OG0001233	20.6837787031119	-0.257849169959008	0.9281455054674	0.56341834601977	0.736535714908527
OG0001234	3.86473721868965	-0.139676337574457	0.99096809669507	0.719356409855327	NA
OG0001235	297.199870817828	0.729488396388869	1.44476792868559	NA	NA
OG0001236	330.147632342795	0.826096459988689	1.56792992325308	NA	NA
OG0001237	0	NA	NA	NA	NA
OG0001238	0	NA	NA	NA	NA
OG0001239	8.52817023752896	-0.0973932233775782	0.960038354987416	0.797500277571158	NA
OG0001240	0	NA	NA	NA	NA
OG0001242	403.615044998379	3.16376390861346	5.78389164407343	0.00446435902514106	0.0379876367957457
OG0001244	259.837685802462	0.575867532617165	1.23303315310702	NA	NA
OG0001245	141.28271149081	0.660266851730711	1.21130077167815	0.130945994619083	0.332921702936014
OG0001246	3.26150233873442	-0.201990076935833	1.03897361855601	0.465815800891804	NA
OG0001247	1.7434317350176	-0.162216981038862	1.02867529159808	0.654926829206285	NA
OG0001248	38.5122785937716	0.0495174193440471	0.913230891647611	0.914811070046948	0.957299042209939
OG0001249	917.882930288888	3.75069562303533	3.05151314607547	NA	NA
OG0001250	0.186796257323314	-0.0928156193786187	1.01663698799837	0.704660415441741	NA
OG0001253	0	NA	NA	NA	NA
OG0001254	2.00729598476164	-0.166493433221244	1.02999265060941	0.617078362776245	NA
OG0001255	418.914432038453	0.717338029409148	1.16137856163838	NA	NA
OG0001256	1.55663547769428	-0.158741069795121	1.02766354558745	0.68585529175794	NA
OG0001257	8.93290099229198	-0.121175935195494	0.981242407583845	0.459346346032746	NA
OG0001258	0	NA	NA	NA	NA
OG0001259	0	NA	NA	NA	NA
OG0001260	0	NA	NA	NA	NA
OG0001261	0.114702627700665	-0.079814950235495	1.01569530794728	0.585204240760314	NA
OG0001264	9.93185591871067	0.215621105890145	1.01027478166914	NA	NA
OG0001265	10.6448116473648	0.370695626850511	1.12257483916196	0.010097684208123	NA
OG0001266	3.90175385564516	0.00820012106309537	0.977458138774594	0.932236485189343	NA
OG0001267	4.10625217182759	-0.0678275273701583	0.97801175787847	0.885915059792824	NA
OG0001270	0.0622654191077714	-0.0636919889369799	1.01478380024639	0.462042682799951	NA
OG0001273	41.3976999786519	-0.625656789726996	1.08081468546379	0.20033799578053	0.416703031223502
OG0001274	3.03961963406763	-0.178082615955618	1.03402141501002	0.512210060092226	NA
OG0001275	0.86026970775499	-0.140070280577658	1.0230729178485	0.854547001461871	NA
OG0001277	53.6602409995621	-0.416693117880262	0.965900102336932	0.374409504885099	0.586032268515807
OG0001279	2.43536450149224	-0.0291408425929702	0.986763322052599	0.9979243961929	NA
OG0001280	7.53847173403273	0.364198165968486	1.11850247456898	NA	NA
OG0001281	3.9614354166445	0.123619500273368	1.00205852468995	0.76803299349605	NA
OG0001282	0	NA	NA	NA	NA
OG0001283	2.53069083008979	0.198888167155088	1.03552349848294	0.29055844480311	NA
OG0001284	5.12279434338843	-0.186264979124221	1.00556191655961	0.580723748542282	NA
OG0001285	11.7359541153564	-0.245450643514087	0.999369851299251	0.255039258521986	NA
OG0001286	0	NA	NA	NA	NA
OG0001288	4.28603647655518	0.122507750524571	0.991901959353104	0.645963638727599	NA
OG0001289	1.05851212483211	-0.146640890714384	1.02453368433134	0.794729775575515	NA
OG0001290	0	NA	NA	NA	NA
OG0001293	0	NA	NA	NA	NA
OG0001295	0	NA	NA	NA	NA
OG0001296	1.6470610511332	0.217760298760444	1.05238648234816	0.128730973457343	NA
OG0001297	3.11333121292921	-0.209177386711137	1.04019728047469	0.465861647246593	NA
OG0001298	1.20362153736657	0.216620783782822	1.05144868025694	0.150233232858232	NA
OG0001301	5.9645366404346	-0.23033796731816	1.04956465141827	NA	NA
OG0001302	2.59466801332017	0.119491368988735	1.00217328361226	0.586271059323119	NA
OG0001303	4.85133947246994	-0.139088138003335	1.00393776383608	0.658091197615137	NA
OG0001304	62.7735706653644	-0.164992843485665	0.911074857657875	0.696725117860599	0.827582119692285
OG0001305	13.7746115211483	-0.41933859883971	1.09107884621863	0.225145996011782	NA
OG0001306	21.5712955463113	-0.482911242886747	1.07449218723461	0.261013070896785	0.48618809284992
OG0001311	0	NA	NA	NA	NA
OG0001313	0	NA	NA	NA	NA
OG0001314	0	NA	NA	NA	NA
OG0001315	7.42751297123391	-0.199545651510342	0.992322317105982	0.589669728088054	NA
OG0001316	0	NA	NA	NA	NA
OG0001317	1.18232668768811	-0.150066661080116	1.02536219631012	0.763519769540311	NA
OG0001318	22.8804399073699	0.00635519517047732	0.898141578625184	0.995428487591743	0.995428487591743
OG0001319	0	NA	NA	NA	NA
OG0001320	671.072543180123	0.525334598943685	1.23146372506742	NA	NA
OG0001321	0	NA	NA	NA	NA
OG0001322	0.458810510802661	-0.1199873006254	1.01955412779284	0.96010488007658	NA
OG0001324	1.89259335706098	-0.164744979179415	1.02944314464802	0.632673041222547	NA
OG0001325	0	NA	NA	NA	NA
OG0001326	2.76488061184387	-0.058717043566614	0.993273591064773	0.910515979046298	NA
OG0001328	0	NA	NA	NA	NA
OG0001329	0	NA	NA	NA	NA
OG0001330	0	NA	NA	NA	NA
OG0001331	1.69651808568143	0.0117172100575941	0.98956338274446	0.840155446011089	NA
OG0001332	4.4665228464723	0.0751555955765604	0.972870866740312	0.781977910751652	NA
OG0001333	2.9210424048765	-0.176883706219873	1.03358317311361	0.522154952200167	NA
OG0001334	0	NA	NA	NA	NA
OG0001335	2.21719756883316	0.219969463603514	1.05353057306344	0.110101969077353	NA
OG0001336	0	NA	NA	NA	NA
OG0001337	0	NA	NA	NA	NA
OG0001338	8.84348620550341	0.378209162604152	1.06842849751738	0.258710460354866	NA
OG0001339	1.12077754393988	-0.14847053341922	1.02496871363281	0.77829111683841	NA
OG0001340	4.87905643824983	0.0507093982421236	0.986088187985199	0.958369010794205	NA
OG0001341	0	NA	NA	NA	NA
OG0001342	0	NA	NA	NA	NA
OG0001343	0.139097257375072	-0.084101034139783	1.01601019842416	0.625602817126413	NA
OG0001344	3.5072805480554	-0.223722329410684	1.04425980656428	0.42372470023079	NA
OG0001345	2.09413193015661	-0.167728817098878	1.0303899088751	0.605990687547165	NA
OG0001346	2.1635548507924	-0.0533145862303332	0.990365452196258	0.943688641286966	NA
OG0001348	743.88709223614	0.69791844423126	1.42147384977211	NA	NA
OG0001349	2.4879180575784	-0.178611691776404	1.03301559980271	0.553719022845709	NA
OG0001350	0	NA	NA	NA	NA
OG0001351	4.30626264403239	-0.23575376131423	1.04871924010066	0.369754730888468	NA
OG0001352	0	NA	NA	NA	NA
OG0001355	535.54649153403	1.18587233963193	1.98997229344988	NA	NA
OG0001357	540.246224328741	2.28924353853798	2.31616811350547	0.0114876444799515	0.0698210080080166
OG0001358	6.05516479794194	-0.00604103555882086	0.981471701981907	0.770761390630685	NA
OG0001359	3.45252499077377	-0.222472155480962	1.04386702762136	0.428231697954182	NA
OG0001360	0	NA	NA	NA	NA
OG0001361	12.7884367102141	0.107326334319159	0.954856770451497	0.773520757369102	NA
OG0001362	8.61019593818144	0.144912091490331	0.975516208903029	0.669460077082809	NA
OG0001363	4.93931863957706	0.0854273649587136	0.980634171853069	0.75770481473789	NA
OG0001364	0	NA	NA	NA	NA
OG0001365	3.45561987236269	-0.223301421194573	1.04406346818213	0.427106092561854	NA
OG0001369	517.278434685353	1.31381185303829	2.52677001123463	NA	NA
OG0001376	1.14027303539991	0.214574099280706	1.05068744992429	0.154117466796996	NA
OG0001377	3.85344932134606	-0.243326109155475	1.04544149658958	0.418675986370711	NA
OG0001379	15.3367755857585	-0.172719755062783	0.935468204562093	0.673579819765379	NA
OG0001380	0.0695486286875358	-0.0656714402659439	1.01490499912577	0.462042682799951	NA
OG0001382	4.09165863921964	0.0838713966621615	0.983898937483807	0.743268198413279	NA
OG0001383	0.194079466903079	-0.0937564018245311	1.01671701699465	0.713862595796348	NA
OG0001384	1.39366704326655	0.216399045747937	1.0516627364746	0.139958074127821	NA
OG0001385	4.17999334149663	-0.24655435143866	1.05136167622347	0.363060460767263	NA
OG0001386	13.0404131223498	-0.229550650046881	0.95516712301551	0.515171843021435	NA
OG0001387	0.871715867508799	-0.140406814203857	1.02314648945674	0.851167194770145	NA
OG0001392	6.06599438652059	-0.299538096235417	1.07105298275251	0.245061875473697	NA
OG0001394	9.82553544757237	-0.408022291350476	1.0817052544287	0.233245083334337	NA
OG0001395	7.66534281726926	-0.351448398980149	1.04988210074949	0.314013990696052	NA
OG0001396	0	NA	NA	NA	NA
OG0001397	0	NA	NA	NA	NA
OG0001399	0	NA	NA	NA	NA
OG0001400	1.36983922037097	-0.15481225063753	1.02657990994574	0.721370388158853	NA
OG0001401	1.86796257323314	-0.164322948770321	1.02931300710292	0.636376005652531	NA
OG0001402	8.3371611832647	-0.198935412383798	0.989470759218222	0.589809460222062	NA
OG0001404	0	NA	NA	NA	NA
OG0001405	2.02715206293317	0.219344073244949	1.05320822608893	0.115531216582565	NA
OG0001408	2.72398558456645	0.2213172377647	1.05421448371068	0.0982547617218756	NA
OG0001409	348.869655190834	13.7515038545578	4.23800524219948	NA	NA
OG0001410	238.747880470744	3.85456244198654	3.45704653946941	0.00291579418157318	0.027291833539525
OG0001411	3.63602509207858	-0.231173819480015	1.04632650654209	0.407490820503601	NA
OG0001412	315.035331018981	13.5260965184859	4.28756872026246	NA	NA
OG0001415	0	NA	NA	NA	NA
OG0001417	0	NA	NA	NA	NA
OG0001419	0	NA	NA	NA	NA
OG0001423	2.21719756883316	0.219969463603514	1.05353057306344	0.110101969077353	NA
OG0001424	0	NA	NA	NA	NA
OG0001427	0	NA	NA	NA	NA
OG0001428	3.94713822427945	-0.241533278117186	1.0495720885092	0.379621760183387	NA
OG0001429	0	NA	NA	NA	NA
OG0001430	7.25839393745594	-0.0052351327083309	0.968173794446638	0.996601439965065	NA
OG0001431	10.7018992391222	-0.00723570398500608	0.944303366769849	0.976856853193607	NA
OG0001433	10.6202795219262	0.123622537461703	0.960549034412151	0.735191243844857	NA
OG0001435	0.885795944674372	0.183061755079391	1.03227852535396	0.268729798895943	NA
OG0001436	11.4292875613102	0.232018988141038	0.978988277826117	0.531208872641503	NA
OG0001437	0	NA	NA	NA	NA
OG0001438	738.818315921882	14.862081037964	4.44599083651917	NA	NA
OG0001439	1.82381119229404	-0.0309073669673873	0.987726566481601	0.98181961558838	NA
OG0001440	0.760182023599939	0.210194761489662	1.04832974099863	0.184691345333414	NA
OG0001441	0	NA	NA	NA	NA
OG0001442	487.127132397958	0.676528022482001	1.39412355391388	NA	NA
OG0001443	184.564471375105	0.345188603286674	1.00855550785417	NA	NA
OG0001445	1.93022799234091	-0.165279261148913	1.02961156666783	0.62763700582078	NA
OG0001449	4.92778782478917	-0.177110934784962	1.00374892598109	0.601604798343855	NA
OG0001453	2.06697833620911	-0.181392923501719	1.03245333000591	0.591183796014555	NA
OG0001456	15.2056050566687	0.190165450837922	0.945176384211646	0.640868849157952	NA
OG0001457	7.73127335934217	0.0644963689174325	0.954967988570963	0.860416928356373	NA
OG0001458	0	NA	NA	NA	NA
OG0001459	6.34492418044438	-0.308091255569251	1.07458407305362	0.231099814225235	NA
OG0001460	0	NA	NA	NA	NA
OG0001461	0	NA	NA	NA	NA
OG0001462	32.2062579669646	-0.326896165778729	0.992246638340155	0.387801157912887	0.597009677313261
OG0001463	6.70966449812967	0.144580738771915	0.968021332309586	0.684061633983839	NA
OG0001464	0	NA	NA	NA	NA
OG0001465	2.73967844074194	-0.175284221771257	1.03298623084977	0.537708441838144	NA
OG0001466	0	NA	NA	NA	NA
OG0001467	0	NA	NA	NA	NA
OG0001468	1.43210463947874	-0.156196004715578	1.02695353377524	0.708949332561572	NA
OG0001469	25.8704343535887	-0.414767445716558	1.04302804820678	0.252543009678439	0.474659150720922
OG0001471	554.792262308027	0.564231558605509	1.25550005993339	NA	NA
OG0001473	1.72053941550998	-0.161860145259542	1.02856771239324	0.658275770374807	NA
OG0001474	4.72725774693318	-0.246558810936162	1.05231241040156	NA	NA
OG0001475	9.47135630724799	0.0880726655013646	0.981263307645017	0.758106310995348	NA
OG0001481	0	NA	NA	NA	NA
OG0001482	22.720343632883	-0.43921650635139	1.0010208100269	0.316581415621142	0.534874016284095
OG0001485	255.048661935753	1.0901326020739	2.21687478367345	NA	NA
OG0001486	0.983590090884941	0.100857056337077	0.999395199166733	0.573205515106036	NA
OG0001489	224.210412647111	10.3206873477398	3.17093496490982	NA	NA
OG0001499	0	NA	NA	NA	NA
OG0001500	0	NA	NA	NA	NA
OG0001501	18.5503394666108	-0.616204705586228	1.15051124494072	0.179203775387865	NA
OG0001502	2.88605890769678	-0.193401932952623	1.0365248098802	0.502170940676254	NA
OG0001503	26.6821294600983	-0.411927968625048	1.02154171757037	0.336237429138691	0.559854061519103
OG0001504	2.91403109046643	0.221729075895747	1.05442106952164	0.0945642601393552	NA
OG0001506	0	NA	NA	NA	NA
OG0001507	1.20929169611442	-0.150936996449126	1.02557474260201	0.756253134802301	NA
OG0001508	0	NA	NA	NA	NA
OG0001509	2.81512848392374	-0.185931140289906	1.03498769819382	0.517198845924297	NA
OG0001511	1.09694548382769	-0.147744706048299	1.02479575157906	0.784679124773523	NA
OG0001512	324.359281586707	0.509919316960685	1.07529634858025	0.243750899007066	0.468635558630938
OG0001518	0.93398128661657	-0.142638529798122	1.02362606895236	0.831017339394666	NA
OG0001519	0	NA	NA	NA	NA
OG0001520	0	NA	NA	NA	NA
OG0001521	60.3448638583638	-0.194588474487716	0.875981404172436	0.673998919615218	0.807293782526803
OG0001523	19.1566614130841	-0.281551162009336	0.965391161830444	0.500943787578733	0.683503476929584
OG0001525	54.5060681546737	-1.01192830359836	1.45253066043335	0.0638046573572256	0.214824313979724
OG0001526	0	NA	NA	NA	NA
OG0001527	0	NA	NA	NA	NA
OG0001528	1.20437759085699	-0.150811482481202	1.02554314615077	0.757392786422506	NA
OG0001529	0.0695486286875358	-0.0656714402659439	1.01490499912577	0.462042682799951	NA
OG0001531	0	NA	NA	NA	NA
OG0001532	0	NA	NA	NA	NA
OG0001542	1.89259335706098	-0.164744979179415	1.02944314464802	0.632673041222547	NA
OG0001545	2.62489534825641	-0.0851096364438361	0.996611353216195	0.841573945371152	NA
OG0001546	0	NA	NA	NA	NA
OG0001547	6.06145421807346	-0.187473607843298	0.995189038766431	0.609560874636875	NA
OG0001548	31.7633845269419	-0.104090053647589	0.944461015275903	0.764923944013257	0.877412759309325
OG0001549	3.2941221022664	0.238727790821772	1.0602728043797	0.0785603364837714	NA
OG0001550	0.0573513138503327	-0.0622448762745104	1.01469913398464	0.462042682799951	NA
OG0001552	0	NA	NA	NA	NA
OG0001554	187.749979062508	0.756224898149307	1.48171515182152	NA	NA
OG0001555	2.86756569251663	-0.176429127458749	1.03341571330592	0.526360099938287	NA
OG0001557	1.61890089680206	-0.159951602907245	1.02800986050182	0.675089612486992	NA
OG0001558	0	NA	NA	NA	NA
OG0001559	4.19994323455183	-0.0279675335569066	0.977708161020707	0.972833339343013	NA
OG0001561	28.6323661528333	0.536635024908259	1.17680448542316	0.116299163448294	0.309702608751955
OG0001563	0	NA	NA	NA	NA
OG0001568	0	NA	NA	NA	NA
OG0001569	18.0723444297922	0.203196391342529	0.954316606659055	0.599707035221463	NA
OG0001570	45.0483448880333	-0.162724888142547	0.910777999478722	0.701073006576482	0.8306383976653
OG0001571	206.156341048031	1.03407491276202	1.56116163671158	0.0567891073514268	0.206025598763316
OG0001572	0.4358579337544	-0.118214046671319	1.0193105821606	0.944072272057346	NA
OG0001573	1.78933688911412	-0.163026116562209	1.02891794946574	0.647800587877655	NA
OG0001574	0	NA	NA	NA	NA
OG0001576	232.548846923726	1.0299744548144	1.84789046097197	NA	NA
OG0001577	19.7208777264966	0.0557327877908314	0.888561051331911	0.906037942142802	0.957299042209939
OG0001578	9.19943054490911	-0.222617616260217	0.982568521827206	0.565328692069083	NA
OG0001579	0	NA	NA	NA	NA
OG0001581	0	NA	NA	NA	NA
OG0001583	6.50471954663298	-0.305730165863566	1.0555436471132	0.34091159753265	NA
OG0001587	0	NA	NA	NA	NA
OG0001588	1.86796257323314	-0.164322948770321	1.02931300710292	0.636376005652531	NA
OG0001589	7.40251424766446	-0.0516709716850874	0.982108295860951	NA	NA
OG0001591	9.18740261098986	0.0944329476286117	0.944735214168838	0.808688848627387	NA
OG0001592	0.311327095538857	-0.107811404602815	1.01803262392154	0.846144423216756	NA
OG0001593	6.32704909406208	0.14386756514704	0.956048885318702	0.701459772715674	NA
OG0001594	1.94994467091131	-0.16563052135802	1.02972011985329	0.624740302314549	NA
OG0001595	140.762943269527	0.0738638759984934	0.841814465294193	0.886228536256189	0.956838641489989
OG0001598	2.4705915766998	0.220692166844819	1.0538993237779	0.103764927257516	NA
OG0001599	0	NA	NA	NA	NA
OG0001600	4.76219066618345	0.193756325964703	1.0150925743027	0.462969509337829	NA
OG0001601	376.581683078724	0.969395932943645	1.59697051732098	NA	NA
OG0001602	21.467786269908	-0.0599762599749202	0.918005726756212	NA	NA
OG0001605	0	NA	NA	NA	NA
OG0001607	1.03232364930599	-0.145915040526231	1.02436228737336	0.801557333511487	NA
OG0001608	0	NA	NA	NA	NA
OG0001609	173.89945413829	0.821238727577357	1.4984684645273	NA	NA
OG0001611	0	NA	NA	NA	NA
OG0001612	6.90310343253947	-0.0411291732134465	0.971174442466683	0.914707933740106	NA
OG0001615	0	NA	NA	NA	NA
OG0001616	2.4705915766998	0.220692166844819	1.0538993237779	0.103764927257516	NA
OG0001617	6.29051069103095	-0.202641644338571	0.989382346475962	0.595743772299719	NA
OG0001618	0	NA	NA	NA	NA
OG0001619	0	NA	NA	NA	NA
OG0001620	0	NA	NA	NA	NA
OG0001621	0.633485019666616	0.207871789249744	1.04707989450281	0.196976999265921	NA
OG0001624	6.66154627087353	0.131671222137566	0.980065037130113	0.680544014055086	NA
OG0001630	8.36147534815424	-0.14408237671075	0.971071225564412	0.70263188280167	NA
OG0001635	0	NA	NA	NA	NA
OG0001636	0	NA	NA	NA	NA
OG0001637	1.64514962986882	-0.160478666187812	1.02816173026502	0.670524829737413	NA
OG0001638	3.92760712193302	0.265261986558656	1.07033938501169	0.0587495193151433	NA
OG0001639	32.6694184545826	-0.259639342794663	0.938134835667799	0.544438060287849	0.725917413717132
OG0001640	0	NA	NA	NA	NA
OG0001642	0.201362676482843	-0.0946784203737183	1.01679643790082	0.722873988401852	NA
OG0001643	496.276841543101	0.755215320590906	1.21982007723378	0.131603664622142	0.332921702936014
OG0001645	0	NA	NA	NA	NA
OG0001646	0	NA	NA	NA	NA
OG0001647	10.2813182629233	-0.0462012935645418	0.963545741686376	0.854472751920302	NA
OG0001648	2.91216657664389	-0.0301419153138227	0.984601468590515	0.985201941855192	NA
OG0001650	7.34466831661681	-0.472794553938647	1.15756113011437	0.119379945983524	NA
OG0001651	0.880881839416933	0.185016371214118	1.03331630900454	0.268729798895944	NA
OG0001652	2.78598685177519	0.120604482544656	1.00104407180769	0.59245691765301	NA
OG0001653	5.28100438458848	-0.0491400675991623	0.962663038896234	0.921576838680341	NA
OG0001654	12.5780152967777	-0.310983018562009	1.0351531030318	0.375163525459294	NA
OG0001655	0.249061676431085	-0.101140123416084	1.01735628584804	0.782989316262165	NA
OG0001656	8.66084517808823	0.0267705169517394	0.950825408425162	0.946829945621446	NA
OG0001657	5.28228318227953	0.0593171548081754	0.975698468463596	0.827912617141301	NA
OG0001658	244.070500194648	9.29118074344092	3.2640008541642	NA	NA
OG0001659	2.8863722451723	0.0496430880530107	0.977733425971102	0.80943195680259	NA
OG0001660	8.22982727124353	-0.0921149556135973	0.979888303488443	NA	NA
OG0001661	0	NA	NA	NA	NA
OG0001662	0	NA	NA	NA	NA
OG0001665	0	NA	NA	NA	NA
OG0001668	71.1756045092987	-0.557614479742253	1.12964390660717	0.164642232958243	0.383346094649043
OG0001669	1.18304296304766	-0.15018422870071	1.02538837455788	0.76282776234636	NA
OG0001670	6.0846423123107	-0.219394907521668	1.01477287317841	0.500656589529815	NA
OG0001672	0	NA	NA	NA	NA
OG0001673	0	NA	NA	NA	NA
OG0001675	0.886879027533262	0.211972784434707	1.0492894513011	0.172788609487081	NA
OG0001677	689.524167081005	12.3245524288786	2.81790071951855	NA	NA
OG0001678	0	NA	NA	NA	NA
OG0001679	5.84008014033394	-0.181326531504091	0.992837720311199	0.625567573613703	NA
OG0001680	12.9718336488547	-0.275459384481052	1.00954398971336	0.217725279382354	NA
OG0001681	8.82522992252641	0.0400236031623554	0.940574877519418	0.921646220974344	NA
OG0001683	7.41179954275198	-0.028485282421539	0.960894124643014	0.94361934891484	NA
OG0001684	9.43892679303258	0.395547840815705	1.13748356858825	NA	NA
OG0001685	2.99371447997111	-0.203942031326014	1.03884719973987	0.480668151658923	NA
OG0001686	405.644928705937	0.706622890207708	1.43165251846972	NA	NA
OG0001688	0	NA	NA	NA	NA
OG0001689	0	NA	NA	NA	NA
OG0001690	4.49120479796334	-0.323071872163662	1.07681664905501	0.275820195612184	NA
OG0001695	1.7434317350176	-0.162216981038862	1.02867529159808	0.654926829206285	NA
OG0001696	8.27305689997318	0.086364661884955	0.939721711721002	0.829175141677132	NA
OG0001697	4.18664591107428	-0.194435575573626	1.03890916403582	NA	NA
OG0001701	2.73806049150301	-0.192367855468483	1.03601184317475	0.514565918114129	NA
OG0001702	2.95272343113202	-0.20279128229645	1.03852335895053	0.48506725396473	NA
OG0001704	0	NA	NA	NA	NA
OG0001705	13.1018346813349	-0.162014645095773	0.938006717532656	0.687883052850526	NA
OG0001706	89.2925848131654	0.300896905485752	0.941903968207966	0.505776146217387	0.688090803574818
OG0001708	21.7404151071781	0.219773579733373	0.917891223667641	0.62629892214143	0.785526283030523
OG0001709	4.33901498485239	0.0953794975284754	0.988763646892465	0.909972631574688	NA
OG0001710	2.21120038071683	0.211280830178549	1.04653783027217	0.174134688712484	NA
OG0001711	7.79953934249046	-0.344291458625125	1.09152538201042	0.178508136113436	NA
OG0001712	0.0573513138503327	-0.0622448762745104	1.01469913398464	0.462042682799951	NA
OG0001713	0.0622654191077714	-0.0636919889369799	1.01478380024639	0.462042682799951	NA
OG0001716	0	NA	NA	NA	NA
OG0001717	9.26394259451953	-0.275800750056984	1.00700222524674	0.463479690388533	NA
OG0001718	8.66452217563674	-0.442920378545717	1.09633554800133	0.251241799150522	NA
OG0001723	123.452362574278	0.52050623475844	1.15295975838311	0.147892244495796	0.358619535875816
OG0001725	0.186796257323314	-0.0928156193786187	1.01663698799837	0.704660415441741	NA
OG0001726	62.1899528194262	0.0534727579521088	0.86744460332902	0.916388826730882	0.957299042209939
OG0001727	10.3207754974524	-0.212476534358755	0.988927686233705	0.305398910702377	NA
OG0001729	0	NA	NA	NA	NA
OG0001730	0.0622654191077714	-0.0636919889369799	1.01478380024639	0.462042682799951	NA
OG0001731	4.63785502330179	-0.0682178637299418	0.972655360908923	0.880220695058542	NA
OG0001732	351.840339384944	0.400113739626606	1.13966635334099	NA	NA
OG0001733	218.846472144784	2.00365709126472	3.53987796919991	0.0119710887283035	0.0709173357575446
OG0001734	0	NA	NA	NA	NA
OG0001735	2.05584191341534	-0.154031749045526	1.02343883359646	0.665440909747599	NA
OG0001736	0.871715867508799	-0.140406814203857	1.02314648945674	0.851167194770145	NA
OG0001738	0	NA	NA	NA	NA
OG0001739	3.86296970640857	-0.0285027212778194	0.958993638189152	0.988567728946732	NA
OG0001740	5.19673888940209	-0.188015182759335	1.00620312240443	0.575311808857959	NA
OG0001744	1.3075738012632	-0.153321714324058	1.02618805091642	0.73444637896355	NA
OG0001750	4.11208485286347	-0.247256441440546	1.05142060720014	0.365401206773634	NA
OG0001754	5.41838759970629	-0.149104386060716	0.983335358813807	0.699172845611103	NA
OG0001755	17.0434001377764	-0.327809599984576	0.994260011110395	0.428378765759672	NA
OG0001756	0	NA	NA	NA	NA
OG0001757	10.8428144680204	-0.227787396543272	0.981549850897663	0.552781804903678	NA
OG0001761	6.27500445981018	-0.0504823030252595	0.945068559018682	0.917022940745217	NA
OG0001762	1.3075738012632	-0.153321714324058	1.02618805091642	0.73444637896355	NA
OG0001763	46.2913651161894	0.200238149314612	0.960155117818745	0.608997558535984	0.776596341675314
OG0001764	3.54751611013305	0.249781491966112	1.06432584668218	0.0696713448195228	NA
OG0001765	417.137437248881	4.20586231668123	2.39857625401192	NA	NA
OG0001766	0	NA	NA	NA	NA
OG0001767	0	NA	NA	NA	NA
OG0001768	1.83710655703319	0.218604103112669	1.052827756653	0.121682395485512	NA
OG0001769	0	NA	NA	NA	NA
OG0001770	1.86796257323314	-0.164322948770321	1.02931300710292	0.636376005652531	NA
OG0001771	4.56237137588981	-0.332618481776292	1.08061086725847	0.265030064660165	NA
OG0001772	0	NA	NA	NA	NA
OG0001773	2.75810419944188	0.00470291701120524	0.983659269040944	0.91860883910034	NA
OG0001774	289.246950776132	13.2878212836743	4.37179581750434	2.55560170658747e-21	1.19602159868294e-18
OG0001776	9.34029060446872	-0.17314778503145	0.964905437432609	0.489334025345416	NA
OG0001777	2.72398558456645	0.2213172377647	1.05421448371068	0.0982547617218756	NA
OG0001778	1.89259335706098	-0.164744979179415	1.02944314464802	0.632673041222547	NA
OG0001782	0	NA	NA	NA	NA
OG0001785	0	NA	NA	NA	NA
OG0001788	0	NA	NA	NA	NA
OG0001790	0.0622654191077714	-0.0636919889369799	1.01478380024639	0.462042682799951	NA
OG0001792	0	NA	NA	NA	NA
OG0001793	1.01357603146659	0.213403309447545	1.05005853324992	0.162746147619462	NA
OG0001794	7.22292506647052	-0.0602386980026507	0.977052189940743	0.605761007144499	NA
OG0001795	0	NA	NA	NA	NA
OG0001797	13.2604316325904	-0.210463073265292	1.00238777949047	0.285659520286087	NA
OG0001798	52.2520847349686	0.37195748736848	0.985119455326079	0.391184234309911	0.600243349695207
OG0001799	11.3696978316233	0.0488453512861019	0.94812069711124	0.900216411479847	NA
OG0001800	2.12199861246231	-0.168118363714362	1.03051666599105	0.602505349122152	NA
OG0001801	0	NA	NA	NA	NA
OG0001802	0	NA	NA	NA	NA
OG0001803	7.35044880400018	-0.0815579606722972	0.949229354548343	0.846060839448317	NA
OG0001804	0	NA	NA	NA	NA
OG0001805	8.55513034754826	0.0133925656839429	0.929644910935564	0.977062150344017	NA
OG0001806	2.21719756883316	0.219969463603514	1.05353057306344	0.110101969077353	NA
OG0001807	3.46360894652826	-0.0674689628090401	0.96308182590127	0.91265299044162	NA
OG0001808	16.483317043254	0.0442106146161029	0.943749196602515	0.912835438317426	NA
OG0001809	0	NA	NA	NA	NA
OG0001810	1.26697003933323	0.215608010213569	1.05123040522713	0.14659479197472	NA
OG0001811	248.789668541451	0.624234508351163	1.27650454595784	0.0591507897755634	0.206613302046657
OG0001812	0	NA	NA	NA	NA
OG0001813	2.40875518171397	-0.171723872597018	1.03172789317165	0.569854171152481	NA
OG0001814	28.9822011580308	0.155260480965468	0.91287247166707	0.728309896837368	0.84999758533638
OG0001815	91.9341423528913	11.6034290723191	4.01245778035014	5.08341528711564e-06	0.000273045318559887
OG0001816	4.37104663569965	0.282060404986515	1.07731464957124	0.0487251413904414	NA
OG0001817	0	NA	NA	NA	NA
OG0001818	0	NA	NA	NA	NA
OG0001819	59.4748460894448	10.9355419222599	3.8867512143219	7.71523001532399e-06	0.000311718133849302
OG0001820	400.879226541893	0.897677915470887	1.72909992256578	NA	NA
OG0001821	3.78518671412196	-0.184323069806488	1.03634229628363	0.459854249131321	NA
OG0001822	7.52635755148347	0.0202038186443429	0.931903374882279	0.95589687913077	NA
OG0001823	111.149470429383	-0.622427110537562	1.08230133585999	0.192997638952043	0.407853336005377
OG0001824	0	NA	NA	NA	NA
OG0001825	1.10949459189046	-0.1481025270578	1.0248815232564	0.781438208448044	NA
OG0001827	24.2909953406006	-0.521676318616286	1.11845337419693	0.20852956786051	0.426446823847248
OG0001829	1.24530838215543	-0.151805115177975	1.02579608954315	0.748241083357113	NA
OG0001831	0	NA	NA	NA	NA
OG0001832	0.760182023599939	0.210194761489662	1.04832974099863	0.184691345333414	NA
OG0001833	0	NA	NA	NA	NA
OG0001835	3.05947571223916	0.0873693236504266	0.990228787376958	0.703529532528354	NA
OG0001836	0.196448571225404	-0.0940431152394422	1.01674209840928	0.716709696259426	NA
OG0001837	1.52036404719988	0.217127666840141	1.05205009859645	0.134044545344527	NA
OG0001839	2.28054607079982	0.220161826856888	1.05362896793613	0.108429054733676	NA
OG0001841	0	NA	NA	NA	NA
OG0001842	0	NA	NA	NA	NA
OG0001843	6.12071925589235	-0.221078769080592	1.01517887331879	0.497293325435973	NA
OG0001844	4.85184884268937	-0.272875922231286	1.06027970035703	0.308370396035561	NA
OG0001847	0	NA	NA	NA	NA
OG0001848	0	NA	NA	NA	NA
OG0001850	0	NA	NA	NA	NA
OG0001851	0.119616732958104	-0.0807274394429426	1.01576129367441	0.593715461294069	NA
OG0001853	11.6950245395429	0.131910382504719	0.960268846876803	0.720170476231979	NA
OG0001854	364.408310439399	1.02181798912367	1.69320598099438	0.0384979358212081	0.163471725005379
OG0001859	2.79746394894323	-0.0236686056726452	0.984730585278843	0.995202381352373	NA
OG0001860	491.76707545938	6.20075095066263	3.08420783235239	0.000436949466100956	0.00568034305931243
OG0001861	2.3111037165673	-0.170521744324542	1.03131803053861	0.580592160787738	NA
OG0001866	3.25838036792302	-0.0326466531838778	0.982776520345695	0.97345388511634	NA
OG0001871	606.40378535587	4.55575469882076	4.17616379662437	NA	NA
OG0001872	18.6517310767694	-0.453892620208293	1.06063211549856	0.285628640411171	NA
OG0001873	8.05629639699898	0.196903017048079	0.994899384317874	0.532250368884393	NA
OG0001874	0	NA	NA	NA	NA
OG0001875	13.7053295001985	0.0280397001244718	0.93307672713879	0.949748550879603	NA
OG0001876	2.53394007866646	0.220853686313541	1.05398162203709	0.102317144727519	NA
OG0001878	1.7799581817874	0.200619151992645	1.04143362508726	0.197658184836759	NA
OG0001879	74.0877202039856	0.825050670256093	1.34117585264453	0.0895209080252109	0.270295386811605
OG0001880	295.945584015169	5.42273334349071	3.33319696432422	NA	NA
OG0001881	5.54542493587618	0.125321586656043	0.987649882600579	0.667749002117227	NA
OG0001882	14.2217987122203	0.00934774119442783	0.943599003372209	0.98835920012054	NA
OG0001883	250.012831902713	1.07583712893601	2.06646991536975	NA	NA
OG0001884	0.0695486286875358	-0.0656714402659439	1.01490499912577	0.462042682799951	NA
OG0001885	913.291630974869	15.0568069281502	4.64139781004914	NA	NA
OG0001886	9.62111059699369	0.214268515542977	1.01011843590522	NA	NA
OG0001888	2.96584779766541	-0.203478345906179	1.03869162537546	0.483221377429823	NA
OG0001891	6.84244940008865	0.0660064533403897	0.972734320966957	0.832361411008295	NA
OG0001901	1.91698798673538	-0.165110785293973	1.02955778203059	0.629301054722482	NA
OG0001902	0	NA	NA	NA	NA
OG0001903	12.468836912529	-0.42279699985875	1.05773528611205	0.306827444307425	NA
OG0001905	0	NA	NA	NA	NA
OG0001906	2166.02110840238	7.136172718776	1.92485045316421	5.25087151076707e-06	0.000273045318559887
OG0001907	0	NA	NA	NA	NA
OG0001908	0	NA	NA	NA	NA
OG0001910	10.3992841849426	0.242384647906504	1.02224459224297	NA	NA
OG0001911	2.12199861246231	-0.168118363714362	1.03051666599105	0.602505349122152	NA
OG0001912	5.33343284692616	-0.28741266828471	1.06597595387435	0.280052352423901	NA
OG0001913	0	NA	NA	NA	NA
OG0001914	7.10489378775868	-0.247871806129519	1.02450564087979	0.435320045584522	NA
OG0001915	3.5180263083594	-0.225719448760196	1.04476398960337	0.420570942044355	NA
OG0001916	1.83524204321065	-0.163847299288473	1.0291649409888	0.640893721987515	NA
OG0001917	0.856973551736483	-0.139875738200543	1.02303441949539	0.856063453408836	NA
OG0001918	2.914238927478	0.0504371076808336	0.975283857268273	0.810458641944734	NA
OG0001919	27.6401584941542	0.323013593760363	0.992312062241856	NA	NA
OG0001920	3.34435441756947	-0.219649743939136	1.04299208656584	0.438124114250583	NA
OG0001921	0	NA	NA	NA	NA
OG0001922	1.05851212483211	-0.146640890714384	1.02453368433134	0.794729775575515	NA
OG0001925	0	NA	NA	NA	NA
OG0001926	4.37667806687546	-0.257311983563567	1.05474240833654	0.342778626711929	NA
OG0001928	1.66318810165965	-0.160826675052908	1.02826290456961	0.66748036896695	NA
OG0001930	266.448012419741	-1.21919526644523	1.6558663629746	0.0419947744280912	0.173925260463245
OG0001931	26.0584249881965	-0.51076821563238	1.09258639683211	0.234483153103845	0.45915529561757
OG0001932	62.8792867222345	-8.29711094785578	5.05187146170478	0.000557863944896041	0.00652700815528368
OG0001933	12.2184937361075	-0.193134692620427	0.997129967376801	0.315569158779854	NA
OG0001934	673.765058550818	0.453661512065853	1.17747537745549	NA	NA
OG0001937	0	NA	NA	NA	NA
OG0001940	0	NA	NA	NA	NA
OG0001941	3.55141416519065	0.181455819873649	1.02350063715985	0.512833301703049	NA
OG0001942	0	NA	NA	NA	NA
OG0001943	339.849172333565	0.681520906543377	1.14504690342635	NA	NA
OG0001944	0.760182023599939	0.210194761489662	1.04832974099863	0.184691345333414	NA
OG0001945	0	NA	NA	NA	NA
OG0001946	0	NA	NA	NA	NA
OG0001947	0	NA	NA	NA	NA
OG0001948	2.24155508787977	-0.169655174694397	1.03102611088416	0.588451820507703	NA
OG0001950	0	NA	NA	NA	NA
OG0001951	2.40724307473314	0.220523214911677	1.05381324494393	0.105264035141103	NA
OG0001953	10.8260823908498	-0.131306944293451	0.961726359683656	0.635526623178043	NA
OG0001954	0	NA	NA	NA	NA
OG0001957	1.33031854129989	0.215994042171091	1.05144696927098	0.143176928451576	NA
OG0001958	8.94793428907509	0.125713433795755	0.96304356239619	0.727421231759552	NA
OG0001959	0	NA	NA	NA	NA
OG0001960	0	NA	NA	NA	NA
OG0001963	12.3101232716786	-0.194184797945204	0.997557809553516	0.313471738834345	NA
OG0001964	10.8431739697203	-0.116066985785405	0.967260294205387	0.644125133538166	NA
OG0001970	0	NA	NA	NA	NA
OG0001973	19.4766873434839	-0.747968525752935	1.43410019169666	0.0177224846959969	0.0873065561865954
OG0001977	8.29189250093327	-0.123918441917168	0.966240145898537	0.74410429623126	NA
OG0001978	0.996246705724342	-0.144702848631192	1.02408668468053	0.812259496173798	NA
OG0001979	0	NA	NA	NA	NA
OG0001980	0	NA	NA	NA	NA
OG0001981	0	NA	NA	NA	NA
OG0001983	18.825719150242	-0.234797570486074	0.971029428220533	0.541547399798312	0.725917413717132
OG0001984	2.72398558456645	0.2213172377647	1.05421448371068	0.0982547617218756	NA
OG0001985	0	NA	NA	NA	NA
OG0001986	2.8102143786663	-0.175947072940967	1.03323158355683	0.531312141554142	NA
OG0001987	8.71310741102589	0.00037463437809954	0.963208799115984	0.970362059772917	NA
OG0001988	0	NA	NA	NA	NA
OG0001990	351.62265600687	1.02179004006968	1.62631827602593	NA	NA
OG0001991	13.6948878464876	-0.207249917969033	0.982906490535893	0.56573306622387	NA
OG0001992	2.55288218341863	-0.173305745166124	1.03228124820982	0.555313607498493	NA
OG0001993	1.43210463947874	-0.156196004715578	1.02695353377524	0.708949332561572	NA
OG0001994	0	NA	NA	NA	NA
OG0001996	3.54698006306433	-0.182016272877463	1.03554981549582	0.475940225280952	NA
OG0002002	3.2134442745575	0.101137282294056	0.992412966330327	0.670081631104377	NA
OG0002005	8.98601913630786	-0.0540078123594424	0.952354930413334	0.88416135663931	NA
OG0002006	0	NA	NA	NA	NA
OG0002016	0	NA	NA	NA	NA
OG0002020	5.47655062074409	-0.0791623751019079	0.968480575166833	0.851392750124639	NA
OG0002021	1.62215014537873	-0.113228374342369	1.00737479385001	0.826295922474288	NA
OG0002022	2.29405255401331	-0.170345589999214	1.03125753346512	0.582323234610343	NA
OG0002024	133.821978091022	-0.539776993067001	1.11482210528716	0.180311564953148	0.394107624156649
OG0002026	15.8706370276603	0.0570659361557867	0.935359378868435	0.889285085526799	NA
OG0002029	1.07692453343325	0.214016194101675	1.05038787971937	0.15827683260903	NA
OG0002031	4.95438596635034	0.0463111345011874	0.98555109782082	0.943362936509366	NA
OG0002033	0.684919610185485	-0.132630219009256	1.02161441315025	0.922187082147377	NA
OG0002034	0	NA	NA	NA	NA
OG0002035	0	NA	NA	NA	NA
OG0002036	4.06806868188316	-0.244981662656621	1.05072079987187	0.369987193245537	NA
OG0002038	0	NA	NA	NA	NA
OG0002039	0	NA	NA	NA	NA
OG0002040	511.412638321206	0.51053993936348	1.02840800744321	0.283614869110112	0.500874561296349
OG0002042	0	NA	NA	NA	NA
OG0002043	0	NA	NA	NA	NA
OG0002044	26.5972040529665	-0.396400238620897	1.04117758360358	0.261793588457649	0.48618809284992
OG0002046	0	NA	NA	NA	NA
OG0002050	0	NA	NA	NA	NA
OG0002051	5.04127083755465	0.201417506550274	1.01668721362143	0.45355768844743	NA
OG0002053	25.9346132828236	0.33380318710146	1.01591277651417	0.377327513044285	0.586628747816749
OG0002058	17.8904983950678	-0.200802808491435	0.932979388992033	0.622623565114637	NA
OG0002063	4.26088199277288	-0.252476861839397	1.05314412329278	0.353008252463585	NA
OG0002064	8.41335449656709	-0.125834622199953	0.952128449970783	0.756414755784625	NA
OG0002066	2.21719756883316	0.219969463603514	1.05353057306344	0.110101969077353	NA
OG0002067	0	NA	NA	NA	NA
OG0002072	1.80569715412537	-0.16327862216227	1.02899508349736	0.645464234359795	NA
OG0002073	3.05106579382144	-0.206374150864363	1.03947333346731	0.473605572379312	NA
OG0002074	0	NA	NA	NA	NA
OG0002075	3.61139430825074	-0.1824942027505	1.03574092303395	0.471634072974453	NA
OG0002076	1.947361603251	-0.165493464009097	1.02967970643175	0.625585496107961	NA
OG0002077	2.36608592609531	-0.171127310369627	1.03153008276688	0.574565026285878	NA
OG0002079	2.70042585622307	-0.181440197176866	1.03396479686382	0.532136665367845	NA
OG0002087	3.26704503079415	0.0305406879532016	0.981405109164802	0.862327509099267	NA
OG0002091	0	NA	NA	NA	NA
OG0002092	36.2196049664773	-0.404981267534711	1.0376913511019	0.272452777898156	0.494055732701934
OG0002096	0	NA	NA	NA	NA
OG0002097	2.85068258849977	0.221596210596156	1.05435458353978	0.0957566282238474	NA
OG0002098	1.50972182835811	0.033557944241813	0.990889307068187	0.764828272894961	NA
OG0002099	0	NA	NA	NA	NA
OG0002100	7.2048104022513	-0.326946836237443	1.08320683095239	0.198834766730725	NA
OG0002101	6.48004707316659	-0.432632514395436	1.13206280164128	0.150679092071229	NA
OG0002102	6.50004610613233	-0.133214853679593	0.982780866924489	0.712072202117712	NA
OG0002103	63.4833105058477	-0.042547019463017	0.895386981208277	0.911697952743307	0.957299042209939
OG0002104	6.31283928450814	-0.0162700628414026	0.981154294627933	0.738753248605367	NA
OG0002106	175.271127395546	0.951328155930084	1.81120710364284	NA	NA
OG0002107	1.49437005858651	-0.157488959807934	1.02731138967343	0.697127359599028	NA
OG0002108	0	NA	NA	NA	NA
OG0002109	14.5980380463358	-0.237494470538637	0.978044803505866	0.534842586436128	NA
OG0002111	2.38577002730247	0.00142330484153884	0.98307110325329	0.902980753347458	NA
OG0002112	1.90045505899985	0.218865279678495	1.05296195132147	0.119542096953954	NA
OG0002113	0.622654191077714	-0.129566394700178	1.02106843708321	0.950409110054651	NA
OG0002116	19.9637990530527	-0.118289754933472	0.903440291703573	0.779333947940054	0.889581189355964
OG0002126	7.510971683087	-0.164929668372164	0.989354419137252	0.635022608431031	NA
OG0002127	6.9751165504901	-0.22568230198048	0.986798354158962	0.573770315673278	NA
OG0002134	37.8460292736668	-0.201007009701056	0.923644899802406	0.634653252347229	0.785526283030523
OG0002136	0	NA	NA	NA	NA
OG0002137	3.11512187177958	-0.200180911959925	1.03831697743741	0.477530600785512	NA
OG0002139	12.8276672120345	-0.103961455712125	0.959407531478111	0.733915638026357	NA
OG0002140	1.05851212483211	-0.146640890714384	1.02453368433134	0.794729775575515	NA
OG0002142	1.26697003933323	0.215608010213569	1.05123040522713	0.14659479197472	NA
OG0002143	361.626354720251	0.29146173009679	0.90530645759592	0.543853474607211	0.725917413717132
OG0002145	2.9822683202173	-0.177567085251788	1.03382874556963	0.51681389300172	NA
OG0002147	3.36233263181965	-0.180712643288624	1.03503049354721	0.488285208539218	NA
OG0002148	1.7434317350176	-0.162216981038862	1.02867529159808	0.654926829206285	NA
OG0002150	1.82586823429094	-0.0561729462791346	0.991395381784516	0.956839730724858	NA
OG0002152	0	NA	NA	NA	NA
OG0002153	6.59959585375981	-0.026493429816394	0.981183640689322	0.707621791867065	NA
OG0002157	0.688215766203992	-0.132893757716869	1.02165940284546	0.920150888207175	NA
OG0002159	0	NA	NA	NA	NA
OG0002160	78.842604015318	-0.679043746806094	1.24510598612933	0.0906057210215704	0.271817163064711
OG0002161	0	NA	NA	NA	NA
OG0002163	0	NA	NA	NA	NA
OG0002167	0	NA	NA	NA	NA
OG0002170	0	NA	NA	NA	NA
OG0002172	10.2631199938051	-0.0848052197533904	0.928477580268706	0.832223410310344	NA
OG0002175	0.0622654191077714	-0.0636919889369799	1.01478380024639	0.462042682799951	NA
OG0002179	3.65792226644536	-0.0894429370061275	0.985838254512308	0.833944519035877	NA
OG0002180	70.0382447003912	-0.595798639988768	1.08311641188175	0.195211853130779	0.407853336005377
OG0002182	2.53394007866646	0.220853686313541	1.05398162203709	0.102317144727519	NA
OG0002183	0	NA	NA	NA	NA
OG0002184	10.8556579799801	-0.324152883893612	1.0027689231311	0.437215774638682	NA
OG0002185	1.437418106594	-0.156332133417964	1.02699011857183	0.707804936833311	NA
OG0002188	24.6582694816163	-0.47933432036552	1.11405500722265	0.0655627246211556	0.219166822305006
OG0002190	38.7497624997456	-0.0121533943418188	0.889629727635574	0.970042071116378	0.982831428000864
OG0002191	3.9227214037896	-0.187503881269588	1.03714700341831	0.448617502420755	NA
OG0002192	0	NA	NA	NA	NA
OG0002194	897.025218278211	0.981656754882032	1.67966995160017	NA	NA
OG0002196	17.3589998552049	0.164043077587658	0.906028198906325	0.717482778460246	NA
OG0002198	42.7098280541128	-0.624023932575424	1.19138302820474	0.104533982881184	0.291201809454727
OG0002199	0	NA	NA	NA	NA
OG0002204	1.39097257375072	-0.155207061190387	1.02668810835903	0.717517935431031	NA
OG0002205	1.30265969600576	-0.153219270476147	1.02616069059225	0.735494200980167	NA
OG0002207	0	NA	NA	NA	NA
OG0002209	0	NA	NA	NA	NA
OG0002210	0	NA	NA	NA	NA
OG0002211	0	NA	NA	NA	NA
OG0002212	0	NA	NA	NA	NA
OG0002216	0	NA	NA	NA	NA
OG0002220	0	NA	NA	NA	NA
OG0002222	10.2689037380817	0.175404552159207	0.981671014147187	NA	NA
OG0002224	0	NA	NA	NA	NA
OG0002227	1.95780637285018	0.205528040078393	1.04430178143356	0.188234925013388	NA
OG0002229	0	NA	NA	NA	NA
OG0002230	0.0573513138503327	-0.0622448762745104	1.01469913398464	0.462042682799951	NA
OG0002231	62.2726442628754	0.226451723835732	0.925759728846983	0.612487536658464	0.778924367272177
OG0002232	6.19879574355272	-0.306759219775863	1.07388200230644	0.235705120637807	NA
OG0002233	10.3076691907708	-0.0481534436894047	0.95829051750389	0.884004599812555	NA
OG0002235	0.622654191077714	-0.129566394700178	1.02106843708321	0.950409110054651	NA
OG0002236	76.6026165852255	-0.678941265899937	1.28268341226103	0.081057104001123	0.254026998160725
OG0002237	0	NA	NA	NA	NA
OG0002252	0	NA	NA	NA	NA
OG0002254	8.02901350688267	0.27330368209847	1.04335626781277	NA	NA
OG0002259	0	NA	NA	NA	NA
OG0002260	12.2667078550607	-0.00331482984282771	0.961474248059313	0.983773561822798	NA
OG0002261	0	NA	NA	NA	NA
OG0002263	63.5613233968641	-0.363878314637123	0.933584114956786	0.436991964155478	0.637109779516398
OG0002267	0	NA	NA	NA	NA
OG0002268	7.97388944191475	-0.493160427545209	1.17203864822411	0.104092958543186	NA
OG0002269	0.124530838215543	-0.0816228148225205	1.01582628109462	0.602094572214075	NA
OG0002270	1.61890089680206	-0.159951602907245	1.02800986050182	0.675089612486992	NA
OG0002271	7.84879534994183	-0.264804098076827	1.0312647365475	0.397415321309552	NA
OG0002274	395.012563935493	2.65387500868492	4.40193167162164	0.00687057127963241	0.054410447805341
OG0002275	0	NA	NA	NA	NA
OG0002277	3.63602509207858	-0.231173819480015	1.04632650654209	0.407490820503601	NA
OG0002282	0	NA	NA	NA	NA
OG0002288	280.313373380607	0.439088739650314	1.16838119686626	NA	NA
OG0002289	11.4885166440919	-0.609934158133516	1.26988025670439	0.0501793778710005	NA
OG0002293	274.37255026839	0.796821543603749	1.53300136538927	NA	NA
OG0002294	0	NA	NA	NA	NA
OG0002295	9.3200408060638	-0.468439624963074	1.15928969025852	0.0988101889686741	NA
OG0002296	5.63389879042158	-0.102786899770354	0.970426622988453	0.800621491726603	NA
OG0002298	0	NA	NA	NA	NA
OG0002299	113.9543283665	0.868235200608091	1.32881005124707	0.0945093587003033	0.276439874198387
OG0002300	2.05475883055645	-0.167144632253261	1.03020190295229	0.61111772187645	NA
OG0002301	2.23670124016297	-0.169626712050666	1.03101571420861	0.588842982138477	NA
OG0002303	0.760182023599939	0.210194761489662	1.04832974099863	0.184691345333414	NA
OG0002306	0	NA	NA	NA	NA
OG0002309	0	NA	NA	NA	NA
OG0002310	15.1755834356578	-0.14649591367501	0.909749706719287	0.732624655292421	NA
OG0002313	5.87604793718996	-0.119543047588488	0.950521108344745	0.790226210889539	NA
OG0002315	3.94871279670011	-0.152930887636955	0.993854656385924	0.686333789257292	NA
OG0002316	0.0622654191077714	-0.0636919889369799	1.01478380024639	0.462042682799951	NA
OG0002317	536.543664159839	0.625684302474985	1.33102949096225	NA	NA
OG0002319	29.3897100698841	-0.436879016240298	0.983465552907986	0.33964010165336	0.559854061519103
OG0002320	22.9255156598384	-0.512628437286456	1.10729891425034	0.221678422436493	0.445259663949695
OG0002322	0	NA	NA	NA	NA
OG0002329	0	NA	NA	NA	NA
OG0002333	0.186796257323314	-0.0928156193786187	1.01663698799837	0.704660415441741	NA
OG0002338	0.0695486286875358	-0.0656714402659439	1.01490499912577	0.462042682799951	NA
OG0002339	0	NA	NA	NA	NA
OG0002340	1.17505616701674	-0.149966980759505	1.02533461641006	0.764769656854264	NA
OG0002341	5.08329289158178	-0.178367001614039	0.995311106022952	0.631601095587388	NA
OG0002345	20.1389756589899	-0.177928814980605	0.951756919609721	0.617335415321785	0.779324801319343
OG0002346	0	NA	NA	NA	NA
OG0002347	4.57603450388214	-0.00288477263016335	0.963491403365813	0.968108072415742	NA
OG0002348	33.6974397907009	-0.192821985157217	0.887625756105108	0.665702861966743	0.805505135807517
OG0002350	3.92760712193302	0.265261986558656	1.07033938501169	0.0587495193151433	NA
OG0002352	0	NA	NA	NA	NA
OG0002353	3.87034445273735	-0.239953954319554	1.04901738031242	0.385090704713512	NA
OG0002354	0	NA	NA	NA	NA
OG0002356	15.1479131266689	-0.361349808698247	1.06157208179023	0.297805641889126	NA
OG0002364	13.5631071080957	-0.516988814753446	1.15126202898835	0.136968232530052	NA
OG0002366	0	NA	NA	NA	NA
OG0002368	0	NA	NA	NA	NA
OG0002369	1.90045505899985	0.218865279678495	1.05296195132147	0.119542096953954	NA
OG0002370	408.860085347976	1.11386712633594	2.09238076972505	NA	NA
OG0002372	87.2670111774731	-0.526556336776086	1.0472031337252	0.237281924611732	0.462699752992877
OG0002373	10.4633129966613	-0.576230479123285	1.23885428650651	0.061540613650378	NA
OG0002376	13.7658889506659	-0.271525477719218	1.01214218891454	0.216634218989185	NA
OG0002377	0.622654191077714	-0.129566394700178	1.02106843708321	0.950409110054651	NA
OG0002381	9.14413149299248	-0.0294322635229304	0.957681226646954	NA	NA
OG0002385	2.51503358480071	-0.180186169755137	1.03334115549427	0.549266098324686	NA
OG0002386	581.861146787134	1.14271876121873	2.26803112489266	0.00876625676848834	0.0631170487331161
OG0002387	4.01307986254246	0.0669954661972442	0.981359651773956	0.785475195507845	NA
OG0002388	14.9987525090946	-0.142628007708568	0.911083348051219	0.740156052468209	NA
OG0002390	0	NA	NA	NA	NA
OG0002392	0	NA	NA	NA	NA
OG0002393	2.5976658001274	0.258845011489166	1.06704417385091	0.0814017747791163	NA
OG0002394	7.99541584224661	-0.424185226144302	1.13081946367444	0.13123064760355	NA
OG0002395	2.28746024197629	-0.171163675582347	1.03136700074919	0.581909329172177	NA
OG0002396	0	NA	NA	NA	NA
OG0002398	0	NA	NA	NA	NA
OG0002399	553.998989167088	2.3473070693027	5.67416783589892	NA	NA
OG0002401	0	NA	NA	NA	NA
OG0002402	24.9556114600785	-0.0823157472992557	0.903257840124341	0.837965071910558	0.927541736606485
OG0002403	6.51681229401863	-0.0538247111597961	0.973496635883354	0.888076593581199	NA
OG0002415	1.49437005858651	-0.157488959807934	1.02731138967343	0.697127359599028	NA
OG0002416	2.11186875005219	0.137464905862328	1.01016412898151	0.505532263553227	NA
OG0002427	2.09050056489983	0.219559521540408	1.05332000484843	0.113648445732422	NA
OG0002428	0	NA	NA	NA	NA
OG0002429	2.08075281916982	0.106696109893831	0.999806918575216	0.607874139153179	NA
OG0002430	0.498123352862171	-0.12243344826906	1.0199168371638	0.98348306703898	NA
OG0002434	0	NA	NA	NA	NA
OG0002438	0	NA	NA	NA	NA
OG0002439	0	NA	NA	NA	NA
OG0002440	2.85068258849977	0.221596210596156	1.05435458353978	0.0957566282238474	NA
OG0002441	0	NA	NA	NA	NA
OG0002442	0	NA	NA	NA	NA
OG0002444	543.632060301917	0.599238818122289	1.30687501810468	NA	NA
OG0002445	531.813175904402	0.751658354641783	1.2855859321298	NA	NA
OG0002446	53.3680358496061	-0.897376517193284	1.31347426976766	0.0873096833848109	0.270295386811605
OG0002447	765.963673849866	7.00237199925298	3.33696723984426	NA	NA
OG0002448	1.26697003933323	0.215608010213569	1.05123040522713	0.14659479197472	NA
OG0002449	8.25086787208996	-0.279216962059982	1.03613306629361	0.373213485085902	NA
OG0002450	1253.34847969252	0.905864424244809	1.75275385886342	NA	NA
OG0002455	3.958139260626	0.12394985337209	1.0022408805001	0.765897013888004	NA
OG0002456	3.26902488946896	-0.179993351445147	1.03475152008616	0.494822740122272	NA
OG0002459	5.85339238396739	-0.0742550729636753	0.966324273250667	0.859318421043962	NA
OG0002460	0	NA	NA	NA	NA
OG0002468	0	NA	NA	NA	NA
OG0002469	21.8861557906091	-0.233607568760984	0.980384264019605	0.483400448429378	0.673613645699315
OG0002471	0	NA	NA	NA	NA
OG0002472	0	NA	NA	NA	NA
OG0002473	0	NA	NA	NA	NA
OG0002474	12.1923510929751	-0.145402762084795	0.962724380883787	0.626998918043405	NA
OG0002475	5.24004295078281	-0.180989628578699	1.01506103578977	NA	NA
OG0002476	1.54848547395898	-0.158628563464583	1.02763027150155	0.687042017144561	NA
OG0002477	865.840456762965	6.77214355683995	1.94327181242699	1.19503309870112e-05	0.000371639581281328
OG0002478	1.8630484679757	-0.164247259044958	1.02928952213093	0.637073806179893	NA
OG0002479	8.77886178588521	-0.056148378057815	0.952288724292894	0.797809152287543	NA
OG0002480	22.3484197157893	0.321620573866165	1.03159229725826	NA	NA
OG0002482	0	NA	NA	NA	NA
OG0002483	50.4405756120393	-0.215016620409209	0.891167290672604	0.638540888999521	0.786413515925726
OG0002484	2.62335786380234	-0.186675747733727	1.03471779364342	0.531260754996394	NA
OG0002485	4.72657530108222	-0.0932110733211724	0.972315503647438	0.828156520552696	NA
OG0002487	0	NA	NA	NA	NA
OG0002490	6.6361648750777	-0.126132748743145	0.97835073622703	0.734521248735711	NA
OG0002491	0	NA	NA	NA	NA
OG0002492	0	NA	NA	NA	NA
OG0002493	3.94897013685636	-0.241614433483626	1.04960337789247	0.379358701283241	NA
OG0002494	0	NA	NA	NA	NA
OG0002495	0.974972335455655	-0.144087076130392	1.02394527343797	0.818092351312437	NA
OG0002496	7.66774680131544	-0.318929116790444	1.04159169625849	0.344523408667819	NA
OG0002497	326.945169085964	1.24416957021259	2.69783255745475	NA	NA
OG0002498	2.56601605185906	-0.1750997784905	1.03259494202367	0.551894754584508	NA
OG0002499	16.7266450556586	0.687699909965629	1.41620594426895	0.000669554783872358	NA
OG0002500	0	NA	NA	NA	NA
OG0002501	1.36983922037097	-0.15481225063753	1.02657990994574	0.721370388158853	NA
OG0002503	207.259633782348	1.38368011294089	2.79802444428827	0.0129554278949883	0.0735073709282637
OG0002504	2.66063708259979	0.221166578219341	1.0541392410642	0.0995646091363725	NA
OG0002506	6.78920918367635	0.0392560430810504	0.955284160149566	0.903962159576586	NA
OG0002507	5.22638898255982	-0.0342838149238521	0.974715848125631	0.946059767817713	NA
OG0002509	3.49843014487029	-0.181778760109054	1.03544656366738	0.478902827646652	NA
OG0002510	0	NA	NA	NA	NA
OG0002512	0	NA	NA	NA	NA
OG0002514	220.587174901924	0.684682357131906	1.38801456049425	NA	NA
OG0002515	2.15384906686649	0.219768877668072	1.0534276932926	0.111840297939988	NA
OG0002516	0.802918393904657	-0.139279155582136	1.02290150526135	0.874762393586917	NA
OG0002517	21.5722822541719	0.34712923755903	1.05940430575476	NA	NA
OG0002518	8.11318207232783	-0.205911438047542	0.992993971686662	0.576220773313798	NA
OG0002519	5.43280800910843	0.212985104353684	1.02034895653436	0.43111548134466	NA
OG0002520	0	NA	NA	NA	NA
OG0002521	4.05430412586634	0.270163888007587	1.07232641995941	0.0556354820911411	NA
OG0002522	341.12884572667	0.773998188454425	1.52745887200776	NA	NA
OG0002523	1.31485701084296	-0.15352396577268	1.02623948936237	0.732905437692638	NA
OG0002525	39.3661492125014	-0.339537081736679	0.974000578244556	0.40362250599425	0.615158794296426
OG0002526	0	NA	NA	NA	NA
OG0002527	7.58133657401013	0.0022692243701171	0.967492783825321	0.989147766285972	NA
OG0002528	0.823530525566601	0.211134151427832	1.04883750216303	0.17847195750253	NA
OG0002529	135.398079175381	0.875482891819244	1.38645657904324	NA	NA
OG0002530	21.5255648961311	0.0152773260353856	0.941561401478669	0.976817072583223	0.982831428000864
OG0002538	809.662846516723	0.510777461607148	1.22316659611356	NA	NA
OG0002539	15.0015769832004	-0.279083808927638	0.95349380148716	0.468001446324994	NA
OG0002545	0.745567080054325	-0.135467045649761	1.02214537186928	0.896551161598452	NA
OG0002549	1.72053941550998	-0.161860145259542	1.02856771239324	0.658275770374807	NA
OG0002550	0	NA	NA	NA	NA
OG0002558	9.94081706324802	-0.105423431469004	0.958440333907354	0.775304714214193	NA
OG0002562	0	NA	NA	NA	NA
OG0002567	1.86796257323314	-0.164322948770321	1.02931300710292	0.636376005652531	NA
OG0002568	1.7434317350176	-0.162216981038862	1.02867529159808	0.654926829206285	NA
OG0002569	3.384779709845	-0.219955376457932	1.04313769160208	0.435428841723768	NA
OG0002570	15.5698238795985	-0.274562670643413	0.987203094323988	0.403170511812108	NA
OG0002571	12.7003515821615	-0.0422070472102411	0.946276431959864	0.90030518527279	NA
OG0002572	0	NA	NA	NA	NA
OG0002573	3.84253802797229	-0.185766698051777	1.03670033839348	0.454937139380676	NA
OG0002574	0	NA	NA	NA	NA
OG0002575	32.2474019294773	0.00687050813893836	0.892619890523951	NA	NA
OG0002576	12.4491422725115	-0.212113896566697	0.970479607950146	0.468095928967722	NA
OG0002577	6.46946770756832	-0.425071112685697	1.12794385381207	0.154655376585214	NA
OG0002578	40.8181745322614	0.182390345872852	0.954979918183395	0.64272687144106	0.789491275155948
OG0002581	0	NA	NA	NA	NA
OG0002583	0	NA	NA	NA	NA
OG0002586	325.841779654327	11.3136370891044	2.60023713434205	NA	NA
OG0002587	0	NA	NA	NA	NA
OG0002588	0	NA	NA	NA	NA
OG0002590	0	NA	NA	NA	NA
OG0002592	14.8235494601988	0.448820564206478	1.17421921100319	NA	NA
OG0002595	0	NA	NA	NA	NA
OG0002612	12.3638455811209	-0.627151307325787	1.28755560647625	0.0439264222338072	NA
OG0002614	1.37643153240798	-0.155018618148182	1.02663345985294	0.719729612112543	NA
OG0002616	3.8522642437337	0.290265375994816	1.07286937583553	0.128610577873274	NA
OG0002621	2.72398558456645	0.2213172377647	1.05421448371068	0.0982547617218756	NA
OG0002629	3.33833417700172	-0.180491512806329	1.03494545730957	0.490125037097571	NA
OG0002633	0	NA	NA	NA	NA
OG0002634	2.11211014440679	-0.167948567694756	1.0304621538038	0.60390014555124	NA
OG0002635	0	NA	NA	NA	NA
OG0002639	0.0573513138503327	-0.0622448762745104	1.01469913398464	0.462042682799951	NA
OG0002640	8.45664945898455	-0.106969468517479	0.979352764233933	0.491306122561292	NA
OG0002641	173.466524326	-0.382152797618859	0.907921331248586	0.431613795199418	0.635205208029332
OG0002642	0	NA	NA	NA	NA
OG0002644	0	NA	NA	NA	NA
OG0002645	2.06956140386942	-0.167390295561825	1.03028013782348	0.609053821260248	NA
OG0002647	0	NA	NA	NA	NA
OG0002649	3.88996241801705	-0.0204878812286933	0.97046773465167	0.999913450289289	NA
OG0002650	0	NA	NA	NA	NA
OG0002652	45.545373261784	-0.526791551476255	1.04173677865247	0.244540385662231	0.468635558630938
OG0002653	8.59228892235026	0.0865062093830672	0.950065269562147	0.811974056340858	NA
OG0002654	0.373592514646628	-0.113406144072975	1.01868349671728	0.898897070692497	NA
OG0002656	11.4800661095209	-0.09760975284119	0.95285154867464	0.751390480303569	NA
OG0002657	11.6215126178231	0.2936097284003	1.02258027450482	0.387179432617521	NA
OG0002661	13.7778914467596	-0.0439321669785354	0.946429225106465	0.896542713590684	NA
OG0002663	0	NA	NA	NA	NA
OG0002664	0	NA	NA	NA	NA
OG0002668	0	NA	NA	NA	NA
OG0002679	150.546595451824	12.3729984794738	4.12617738738858	2.65261644686837e-06	0.000206904082855733
OG0002695	1.9187818325871	-0.165123412537862	1.02956214886568	0.629127584946495	NA
OG0002696	0	NA	NA	NA	NA
OG0002697	0.139097257375072	-0.084101034139783	1.01601019842416	0.625602817126413	NA
OG0002700	0.560388771969942	-0.126186492734309	1.0205023132433	0.98163671245373	NA
OG0002703	162.716664136837	0.717944959730765	1.42480215319722	NA	NA
OG0002704	1.54848547395898	-0.158628563464583	1.02763027150155	0.687042017144561	NA
OG0002705	0	NA	NA	NA	NA
OG0002706	5.98433970906383	-0.27657869300984	1.02064210322514	0.4323576865259	NA
OG0002707	0	NA	NA	NA	NA
OG0002709	0	NA	NA	NA	NA
OG0002710	0	NA	NA	NA	NA
OG0002712	3.65255145688857	0.0919175157803698	0.987690518898167	0.710245903063977	NA
OG0002713	2.46610649556431	-0.172388195983321	1.03195745417931	0.563886116377027	NA
OG0002715	1.90045505899985	0.218865279678495	1.05296195132147	0.119542096953954	NA
OG0002716	2.86420927895748	-0.176377317025471	1.03339667438014	0.526771645615218	NA
OG0002717	0.498123352862171	-0.12243344826906	1.0199168371638	0.98348306703898	NA
OG0002718	0	NA	NA	NA	NA
OG0002719	6.31186067490819	-0.176709400574889	1.01308630634556	NA	NA
OG0002721	4.52585171629327	0.0936659672685189	0.974510705877119	0.745200723057749	NA
OG0002722	0	NA	NA	NA	NA
OG0002724	1.80826434587593	-0.163258174066853	1.0289906088589	0.645403964478143	NA
OG0002739	0	NA	NA	NA	NA
OG0002740	3.43341776620266	-0.111168813565703	0.991543207208897	0.780438274893668	NA
OG0002745	2.57951758943482	-0.18516739164121	1.03435419708521	0.536957769914434	NA
OG0002747	1.38625974292286	-0.155235195090689	1.02669174685154	0.717766478161601	NA
OG0002748	0	NA	NA	NA	NA
OG0002750	0	NA	NA	NA	NA
OG0002751	93.9036990043719	-0.0775734276465602	0.85737486974404	0.860962745402771	0.939655345162782
OG0002752	2.6381604371153	-0.174207672404443	1.03260430067888	0.546948609610534	NA
OG0002758	0	NA	NA	NA	NA
OG0002768	2.89436362204204	-0.0649625857058519	0.993811596569115	0.889252009781881	NA
OG0002769	0	NA	NA	NA	NA
OG0002774	2.21719756883316	0.219969463603514	1.05353057306344	0.110101969077353	NA
OG0002775	16.5767585448809	-0.593838689749658	1.21280753102875	0.0938412049121977	NA
OG0002776	2.45020097394238	-0.174519252480853	1.0322614209225	0.562473244970908	NA
OG0002777	0	NA	NA	NA	NA
OG0002780	21.8133782162357	-0.140109615629636	0.899081438210575	0.74934048588327	0.865904561465111
OG0002781	5.57232584013486	-0.0794032388292271	0.985122888446702	0.825761322220485	NA
OG0002782	0	NA	NA	NA	NA
OG0002784	0	NA	NA	NA	NA
OG0002785	0	NA	NA	NA	NA
OG0002788	245.266437308006	9.44256506680871	2.21925277915734	5.86797863831663e-07	9.15404667577395e-05
OG0002789	10.0300859461886	-0.00186172767670012	0.948873679258682	0.988557325805136	NA
OG0002790	0.347743143437679	-0.110917276563897	1.01839292358245	0.876317002121978	NA
OG0002791	3.61086461209971	0.252448782066157	1.06533379581636	0.0676668582091315	NA
OG0002792	2.46610649556431	-0.172388195983321	1.03195745417931	0.563886116377027	NA
OG0002793	1.45701554523322	0.216776640049261	1.05186349790674	0.136919394311485	NA
OG0002794	0.186796257323314	-0.0928156193786187	1.01663698799837	0.704660415441741	NA
OG0002795	2.9224749555956	-0.198647133622903	1.03762250023868	0.49267330204327	NA
OG0002801	9.17372130472717	-0.230215184553704	0.968037466959058	0.582419349915772	NA
OG0002816	0	NA	NA	NA	NA
OG0002819	0	NA	NA	NA	NA
OG0002820	0	NA	NA	NA	NA
OG0002825	0	NA	NA	NA	NA
OG0002828	0	NA	NA	NA	NA
OG0002830	1.20362153736657	0.216620783782822	1.05144868025694	0.150233232858232	NA
OG0002845	0	NA	NA	NA	NA
OG0002849	1.04322943031304	-0.146066614330747	1.02440311565887	0.799521099536625	NA
OG0002850	0	NA	NA	NA	NA
OG0002851	13.1364254152868	-0.0261554347436917	0.961721185796924	0.92454643199388	NA
OG0002852	5.40559566987634	0.13355813363709	0.990721177494873	0.67335071221116	NA
OG0002853	0	NA	NA	NA	NA
OG0002856	0	NA	NA	NA	NA
OG0002857	13.556498920149	-0.369010784164381	1.08160116155876	0.216835384306099	NA
OG0002858	65.4044013399846	0.418166221551361	1.09983478492511	NA	NA
OG0002859	0	NA	NA	NA	NA
OG0002860	0	NA	NA	NA	NA
OG0002861	1.68116631590983	-0.16110906352367	1.02834699685448	0.664791637032173	NA
OG0002865	12.1994798417181	-0.486346305893989	1.12846263015647	0.161424798967038	NA
OG0002866	2.82597951975686	-0.211417899309041	1.0348421919566	0.521546701657287	NA
OG0002869	20.7083317713719	-0.200868109784032	0.935718771399066	0.605798159417779	0.776596341675314
OG0002871	0	NA	NA	NA	NA
OG0002872	2.67741302163417	-0.174612643775028	1.03274715008164	0.543408999530038	NA
OG0002874	250.07541516044	0.672682417771383	1.21574109167278	NA	NA
OG0002895	1.72053941550998	-0.161860145259542	1.02856771239324	0.658275770374807	NA
OG0002896	0	NA	NA	NA	NA
OG0002898	0	NA	NA	NA	NA
OG0002902	13.5883600223526	-0.0577231630685819	0.933219423480638	0.872170566766526	NA
OG0002903	2.01691023193854	-0.166541200989172	1.03001028899475	0.616293219345822	NA
OG0002912	8.66027609317475	0.0686841817200731	0.932584592337215	0.868130841476842	NA
OG0002917	3.39265895186858	0.0305243126318562	0.980724421495402	0.865266884520728	NA
OG0002919	2.179289668772	-0.168850367422506	1.03075828764033	0.595747874687621	NA
OG0002920	5.96116001963123	-0.199566403655497	1.02054685953517	NA	NA
OG0002921	8.87067637280401	0.350978082197115	1.11127797677764	0.0147742540343064	NA
OG0002923	13.5328871500665	0.100556562989462	0.952232682342666	NA	NA
OG0002927	1.8360234741743	0.203071696019655	1.04287158819556	0.194378435948139	NA
OG0002928	375.196767100809	2.05281036617061	2.90304125118714	0.0133506977113299	0.0735073709282637
OG0002929	2.50361375861754	-0.051705279430207	0.989665146223626	0.933617090217899	NA
OG0002931	0	NA	NA	NA	NA
OG0002934	0	NA	NA	NA	NA
OG0002943	2.179289668772	-0.168850367422506	1.03075828764033	0.595747874687621	NA
OG0002952	20.8979088997962	-0.627693603186671	1.16223295610577	0.170368976972948	0.384054268271249
OG0002955	11.3051837636454	-0.0322755109837834	0.943340350632077	0.921403664478461	NA
OG0002961	4.3939971943804	0.0839397266406196	0.992006669537867	0.921487113516848	NA
[truncated: 1,054 more rows]
