# Supplementary material for: Genome-resolved metatranscriptomics reveals conserved root colonization determinants in a synthetic microbiota
Source: Nat Commun. 2023 Dec 13;14:8274. doi: 10.1038/s41467-023-43688-z (PMC10719396; doi:10.1038/s41467-023-43688-z)
Supplement: Supplementary file 11 — Source Data [file 41467_2023_43688_MOESM11_ESM.zip › Source Data/Main_figures/figure5/Root181OG_deseq.csv]

	baseMean	log2FoldChange	lfcSE	pvalue	padj
OG0000000	478.964684344544	0.351434428378666	1.04474779655516	0.318028702284797	0.702291518669317
OG0000001	27.3798037899717	-0.258864106591042	0.963761263588235	0.505346999933166	0.795652723299028
OG0000002	25.1106429241669	-0.310788448325804	0.995320302221287	0.423313944024828	0.754824864044272
OG0000004	0	NA	NA	NA	NA
OG0000005	3.54719470809035	-0.0316894944661045	0.980100891263269	0.961584295767155	NA
OG0000006	11.5525810629059	-0.184238228110742	0.993354924188704	0.560837635115095	NA
OG0000007	36.4110131057387	-0.381863465478851	1.01058633246031	0.346255170322748	0.703276936489666
OG0000008	1.05931563818813	0.212334935553485	1.04931330599237	0.185099062301308	NA
OG0000009	36.6383343795234	-0.354890056308126	1.0175157464566	0.360115355740984	0.710279417058295
OG0000010	7.87554003880075	-0.19607551183762	0.978015885398334	0.55052439996879	NA
OG0000011	7.02131640074425	-0.147086859279204	0.984048112611769	0.670074530383927	NA
OG0000012	49.4654926200453	-0.226265342132574	0.941458756246994	0.580161937555578	0.800411128599856
OG0000013	23.1038415382228	-0.401832913471914	1.09687760771164	0.129554050147799	0.532611095052062
OG0000014	37.9798274788731	-0.17888359349265	0.948624958941138	0.641207602473836	0.818092458328688
OG0000015	44.4630450248738	-0.700634443779628	1.40564650694519	0.00876423793737696	0.0864738143154526
OG0000016	27.3508118310648	-0.221655342658443	0.948242956018442	0.573009331845634	0.800050765218432
OG0000018	44.1780528020964	0.180843930704835	0.981260874518175	0.598816574418098	0.813072045998885
OG0000019	348.451473119804	0.378844386959222	1.11280503541339	NA	NA
OG0000020	334.289352995526	0.392143898153026	1.02643154575478	0.336910120442713	0.702291518669317
OG0000021	22.9489373866299	-0.310121774090739	0.997837419685129	0.41902732886118	0.754824864044272
OG0000022	18.1700074337886	-0.310384950033254	1.01558289804743	0.39692248045637	0.737100973531753
OG0000023	29.9718945925496	-0.306188558568741	1.01542680269593	0.394099294465843	0.737100973531753
OG0000024	18.2897998322429	0.187012878397905	0.99878035711536	0.537916194318299	0.795952632270901
OG0000025	6.86882867836395	-0.030232534520216	0.974981728393587	NA	NA
OG0000026	66.2992357041077	-0.435409227580535	1.06533467876617	0.255000213742514	0.656384279702072
OG0000027	20.0751201731308	-0.187487357701553	0.994047857545143	0.545670286373528	0.795952632270901
OG0000028	13.4071554259328	-0.214476223870653	0.994677941882067	0.502695046613185	NA
OG0000030	0.136685888798468	0.170075986826429	1.02938623468	0.297348319896367	NA
OG0000031	28.9394651430565	-0.169639263533376	0.961537985852748	0.640869288397801	0.818092458328688
OG0000032	1.87186618815453	-0.148258747790235	1.0206095751396	0.717799555744518	NA
OG0000033	19.7530372453971	-0.300813659738596	0.99325823603896	0.434258383150044	0.765121913169124
OG0000034	442.656073036848	0.766394314925944	1.48335678190343	NA	NA
OG0000035	10.7408706719896	-0.20057112432746	0.991381367194672	0.527232065455372	NA
OG0000036	347.335216909048	0.400740721279431	1.1402351563853	0.00677020734586428	0.0715707633705652
OG0000037	68.9462416681144	-0.35904952034698	1.01792182264643	0.351638468244833	0.703276936489666
OG0000038	12.5176904114461	-0.458700716356647	1.15755112190379	0.0847912570360451	NA
OG0000039	9.91434793836029	0.232571619169389	1.01894700320056	0.424792707345098	NA
OG0000040	15.1517789772707	-0.132618408085468	0.978539359248348	0.672704241962211	NA
OG0000041	19.9301774238921	-0.450022907082819	1.12134258004797	0.186383296055521	0.586909102472703
OG0000042	7.10485375886906	-0.0995553608128085	0.986604853799261	0.743267948208587	NA
OG0000043	35.5938322512372	0.210325926951292	0.9908098255113	0.537219880000293	0.795952632270901
OG0000044	29.0554172040864	-0.218220552933384	0.944589139500249	0.584083796545841	0.800411128599856
OG0000046	6.3697510564539	0.100064928624307	0.98463337444117	NA	NA
OG0000047	42.195889439458	-0.359938622374784	1.01971473704467	0.349676732301451	0.703276936489666
OG0000048	0.546743555193873	0.203475823878898	1.0445702180643	0.226143887987106	NA
OG0000051	14.8892444424396	-0.14293522371136	0.954875537874601	NA	NA
OG0000052	13.0923810768188	-0.168683198098528	0.987795641015973	0.593779235111086	NA
OG0000053	25.3324189749759	-0.507828757229511	1.13227770628451	0.147569014726502	0.56472539216084
OG0000054	2.7893792665105	0.014018466367862	0.980487509265367	0.906802093678935	NA
OG0000055	0	NA	NA	NA	NA
OG0000056	5.00579825265178	-0.0792246272602424	0.983443128523177	0.735104929514378	NA
OG0000058	25.0549576779856	-0.0668344553831697	0.953710847314301	0.837271547365156	0.924747679179426
OG0000059	1.32771649249778	0.163087535556346	1.02178356379981	0.383501991321581	NA
OG0000060	11.2164017505907	-0.24839461461103	0.980235323595047	0.491666718324943	NA
OG0000061	0.164037577207799	-0.0884751099024274	1.01788140665874	0.646231873013928	NA
OG0000062	0	NA	NA	NA	NA
OG0000063	11.5760570742328	-0.446340265415498	1.14857423474463	0.095331539716713	NA
OG0000064	1.79741951513895	-0.168549281936843	1.02872048060175	0.662640491818247	NA
OG0000065	0	NA	NA	NA	NA
OG0000066	1.5260581293314	-0.156968379467856	1.02636281069635	0.715812902677925	NA
OG0000067	15.1589370656572	-0.266742837679596	1.01792685431558	0.392104351905915	NA
OG0000068	4.93088333898647	-0.145047397005095	0.987827613101356	0.701403206764813	NA
OG0000069	6.94584695857034	-0.279234842638443	1.0649785566666	0.260146639473801	NA
OG0000070	4.68713145361009	-0.14023737707156	0.987079617929574	0.715508357781462	NA
OG0000071	5.74324924136259	-0.192355394989291	1.00373514647644	0.589422012377067	NA
OG0000072	5.260755293741	-0.20475328869363	1.01083967785225	0.56602331489432	NA
OG0000073	2.566552308421	-0.173369583832284	1.03161005423428	0.576221800903851	NA
OG0000074	15.1018036085453	-0.109360975490478	0.961467961191412	0.740169408892234	NA
OG0000076	8.95113729132479	-0.303003549275152	1.06067759558207	0.313499994304854	NA
OG0000077	36.2510204886919	-0.313673812457964	1.00136609668063	0.405659167086814	0.741204404059858
OG0000078	0	NA	NA	NA	NA
OG0000079	9.86294124895666	-0.0848192211951413	0.970268432981999	0.774788563452973	NA
OG0000080	8.4768011862877	-0.092328622277067	0.978422700781319	0.743348036369662	NA
OG0000081	8.64749805128744	-0.193215885681597	0.974612301228037	0.602264962046281	NA
OG0000082	0	NA	NA	NA	NA
OG0000083	8.40834499215547	0.0952645894446741	0.96815853044223	NA	NA
OG0000084	58.1962418462684	-0.263513247970527	0.978693517405655	0.489055008989438	0.795386168466338
OG0000085	1.8035232437553	-0.162438600456188	1.02794882636219	0.669646758737854	NA
OG0000086	2.42781975120905	-0.171761844947983	1.03102378308604	0.590529147328631	NA
OG0000087	0	NA	NA	NA	NA
OG0000088	0	NA	NA	NA	NA
OG0000089	11.9258437976664	0.310635703736487	1.09090322031929	NA	NA
OG0000090	371.056386215863	0.388531502389502	1.11549083949461	NA	NA
OG0000091	35.1931459176525	-0.354242506674924	1.04261347865953	0.317911933983041	0.702291518669317
OG0000092	10.2929925780161	-0.261264605248522	1.01834899363127	0.33288499710164	NA
OG0000093	18.19296459924	0.218106028679664	0.991308195023355	0.526045589554464	0.795952632270901
OG0000094	0	NA	NA	NA	NA
OG0000095	244.825942542246	0.336367942949029	1.09897357343674	NA	NA
OG0000096	1.45669185072543	-0.155421997583852	1.02594300594012	0.728858103986212	NA
OG0000098	12.6020030089636	-0.386243775967013	1.07015597868089	0.287352332870709	NA
OG0000099	0	NA	NA	NA	NA
OG0000100	3.5016368642527	-0.228771646310653	1.04450111119303	0.438292697182327	NA
OG0000101	1.20974992443945	-0.0545120920985513	0.992448131713279	0.970174887548614	NA
OG0000102	0	NA	NA	NA	NA
OG0000103	8.58533262511784	-0.298051665496307	1.07361924216332	0.212549562790226	NA
OG0000106	3.56655841078215	-0.182617369321553	1.03523262025457	0.495277177056722	NA
OG0000108	0	NA	NA	NA	NA
OG0000109	3.94306959578933	-0.0272693514374464	0.978712465858288	0.961001822010356	NA
OG0000111	0.546743555193873	0.203475823878898	1.0445702180643	0.226143887987106	NA
OG0000112	0	NA	NA	NA	NA
OG0000113	36.8394942271526	-0.463274099042306	1.14707551678294	0.0706862903695754	0.402368114411429
OG0000114	16.7413064671179	-0.332558472967811	1.07587360301017	0.239433253203261	0.63278788346576
OG0000115	20.5441504049418	-0.46252562282008	1.1267228402558	0.18199487350301	0.585548723444467
OG0000117	0	NA	NA	NA	NA
OG0000118	0.580602531987791	-0.124180880377751	1.01998378810563	0.998924302608834	NA
OG0000119	8.00606324130307	0.0869915365752233	0.967406879265975	0.798559097747387	NA
OG0000120	1.94820402693054	0.211816271629714	1.04913455927191	0.197323882580409	NA
OG0000121	0	NA	NA	NA	NA
OG0000122	21.7037512601161	-0.525554708033725	1.18917258798564	0.109641806337345	0.491726889028094
OG0000123	3.30901773689977	-0.0658234351861416	0.977445783850568	0.900744300236278	NA
OG0000124	6.64444630716734	-0.25373917074322	1.05640991658268	NA	NA
OG0000125	6.47080990406011	-0.274818651015149	1.06255156841143	0.271684519575298	NA
OG0000126	0	NA	NA	NA	NA
OG0000127	0	NA	NA	NA	NA
OG0000128	35.9113662323785	-0.136032974290528	0.938521863318285	0.721874344585806	0.890311691655828
OG0000129	0	NA	NA	NA	NA
OG0000130	0	NA	NA	NA	NA
OG0000131	35.9356666406985	-0.239314873591471	0.986516046309938	0.502905183929861	0.795652723299028
OG0000132	0	NA	NA	NA	NA
OG0000133	701.844805660608	0.54291333094462	1.24532684995415	NA	NA
OG0000134	0	NA	NA	NA	NA
OG0000135	9.35808715911365	0.0349637674687337	0.973826696536787	NA	NA
OG0000136	5.67246438513643	0.284376150647465	1.07834679733555	NA	NA
OG0000137	8.06265475548087	0.0496030745461883	0.963207046332125	0.885279029079193	NA
OG0000138	772.636675745789	8.8589107607374	2.87573045176297	NA	NA
OG0000139	1.77691655438009	0.217307670609917	1.05199541303705	0.153202325725555	NA
OG0000140	7.48879530301698	-0.0137904172945582	0.967713158040938	0.956752208122521	NA
OG0000141	4.72683904450623	-0.235738197354678	1.04877039008387	0.37190777472034	NA
OG0000143	0	NA	NA	NA	NA
OG0000145	0	NA	NA	NA	NA
OG0000147	6.04081446468294	-0.0840939687781302	0.991155768427085	0.688197562857095	NA
OG0000148	3.3295813730867	-0.180837184935755	1.03449250894987	0.511461031013357	NA
OG0000149	5.89923717304429	-0.115255384334165	0.976986307072384	0.748156561784249	NA
OG0000151	1.99063725252957	-0.165556072641375	1.0289215442862	0.643458443987146	NA
OG0000152	10.4659506194948	-0.200687176433626	1.01230356703933	0.407384086194128	NA
OG0000153	1.33268741578507	0.214724134050065	1.05060403849594	0.170794944710077	NA
OG0000154	17.3276224916523	-0.222432422067589	0.999219577204804	0.46808728428132	0.795386168466338
OG0000155	0	NA	NA	NA	NA
OG0000156	3.98333412508362	0.100376312016137	0.987327730440139	0.728596902847788	NA
OG0000158	2.24365904552336	-0.0448975278285812	0.986764901600737	0.97729344470292	NA
OG0000159	0	NA	NA	NA	NA
OG0000160	2.90301265993896	-0.176935656652798	1.03294491819955	0.545444248955359	NA
OG0000161	7.21409297502118	-0.227597869527901	1.05056159221313	NA	NA
OG0000162	0.956801221589278	0.211173665875229	1.0486858276327	0.191473649046315	NA
OG0000163	0	NA	NA	NA	NA
OG0000165	0.649257971792724	0.206109763313024	1.04596299747053	0.215640547919279	NA
OG0000166	0	NA	NA	NA	NA
OG0000167	1.24859301490751	-0.150271033883268	1.02463267109943	0.772603383575078	NA
OG0000168	29.9957388637691	-0.428514677584407	1.11834924796854	0.0949083600312006	0.468214576153923
OG0000169	31.4732388455273	-0.568724237349056	1.22944139096677	0.0819711010298906	0.433275819729422
OG0000170	21.9009965826828	-0.334960754749092	0.99295140002536	0.398432958665812	0.737100973531753
OG0000171	11.0532273932246	-0.164904000452083	0.977498080022791	0.612856330410254	NA
OG0000173	0.683429443992341	0.20684837782276	1.04635651370854	0.212471908312621	NA
OG0000174	0.165886437710798	-0.0887057244806013	1.01788971014666	0.648687698303719	NA
OG0000175	0	NA	NA	NA	NA
OG0000176	0	NA	NA	NA	NA
OG0000177	0	NA	NA	NA	NA
OG0000178	3.71269885478831	-0.234309235717266	1.04632168528524	0.419747027217537	NA
OG0000180	0	NA	NA	NA	NA
OG0000182	2.55809463235839	-0.143284900220945	0.999551264043376	0.755706906878397	NA
OG0000183	16.3832970606697	-0.17435794666582	0.974533484935917	0.613314036175337	0.818092458328688
OG0000185	2.34822013053569	-0.0571832961313571	0.988151160756483	0.943432433118474	NA
OG0000186	0	NA	NA	NA	NA
OG0000187	3.24845269001329	-0.222879660236306	1.04254118924931	0.460966082313461	NA
OG0000188	194.697519144413	0.334049022522878	1.10337036723094	NA	NA
OG0000189	5.10702411867754	-0.0409619406729335	0.965365553895012	0.912628243653573	NA
OG0000190	6.79967551444632	-0.283212251655159	1.06608768399287	0.259688595100744	NA
OG0000191	0	NA	NA	NA	NA
OG0000192	0	NA	NA	NA	NA
OG0000193	0	NA	NA	NA	NA
OG0000194	0	NA	NA	NA	NA
OG0000195	0	NA	NA	NA	NA
OG0000196	2.5481322926997	0.0165770386810911	0.981548321257538	0.890848757557504	NA
OG0000198	0	NA	NA	NA	NA
OG0000200	12.1446985138168	-0.23089061368877	1.01374052134244	0.465654700366377	NA
OG0000201	56.7099767641537	-0.286281111204497	0.9813321336805	0.460853740873993	0.795386168466338
OG0000202	5.20878304336313	-0.260153589010871	1.05627906360999	0.326930874370844	NA
OG0000203	17.5100524286341	0.0644936753517417	0.957417263028878	0.85621324760312	0.938541334805388
OG0000204	0	NA	NA	NA	NA
OG0000205	0.138732557211946	-0.0853099446766544	1.01778153901007	0.610596279477656	NA
OG0000206	0	NA	NA	NA	NA
OG0000208	17.7837680679452	-0.416663933196517	1.09494769086749	0.228876716389529	0.615886436830006
OG0000209	10.213625794065	-0.30868279027826	1.07941208287462	0.181928881480812	NA
OG0000210	7.22616058635167	-0.0597559675594792	0.964280882324483	0.850758604923141	NA
OG0000211	6.98380448856412	-0.278066694745053	1.06464764715007	0.26040651630824	NA
OG0000213	19.8222599227184	-0.153573161517296	0.985718156446142	NA	NA
OG0000214	0	NA	NA	NA	NA
OG0000215	1.2093048716742	-0.0548971743301593	0.992456583909451	0.971246815407456	NA
OG0000216	570.522411595879	0.388316598746028	1.12640075860689	NA	NA
OG0000217	0	NA	NA	NA	NA
OG0000219	0	NA	NA	NA	NA
OG0000220	12.1994051711736	0.0483941752416869	0.961103931501769	0.893667464365402	NA
OG0000222	40.0905527923168	0.44299426697649	1.10295307868897	0.196480095878521	0.593450085510634
OG0000223	5.54255227022801	-0.143998417243082	0.986722692296525	0.693135371791084	NA
OG0000224	3.40192195469414	0.104815826660256	0.990245493424449	0.70440426262088	NA
OG0000225	18.4078363297117	-0.461586015312437	1.10181374823372	0.164075620695379	0.56472539216084
OG0000226	11.1682355161094	-0.201781247743105	1.01247459431924	0.387329659806537	NA
OG0000227	6.73918023310031	-0.220206649687218	1.03619898969889	NA	NA
OG0000228	366.933500557615	0.40077626144453	1.13860418546344	NA	NA
OG0000229	4.91517388233393	0.0701331815345703	0.980004422743607	NA	NA
OG0000230	0	NA	NA	NA	NA
OG0000231	14.9754629089442	-0.397606134721559	1.07511931695357	0.270852304347041	NA
OG0000232	0	NA	NA	NA	NA
OG0000233	7.24297117689871	-0.287636218974309	1.06822001186344	0.245996739810133	NA
OG0000234	4.14716094276994	-0.189744208979059	1.03752501176638	0.455607179184899	NA
OG0000235	2.566552308421	-0.173369583832284	1.03161005423428	0.576221800903851	NA
OG0000236	441.537337310219	0.604773450211981	1.25971277155457	NA	NA
OG0000239	0	NA	NA	NA	NA
OG0000240	7.23938118303153	0.325509672621249	1.09033723191442	NA	NA
OG0000241	0.375886194195788	0.196747494102339	1.04111806414184	0.248161704899615	NA
OG0000242	2.26991743963089	0.243805031531374	1.05399260989107	0.180557998248459	NA
OG0000243	0	NA	NA	NA	NA
OG0000244	2.76032446534457	-0.0390997463310464	0.98343237516093	0.969734749608499	NA
OG0000245	4.66933790113382	-0.0527721411548306	0.987379352834312	0.803683004061237	NA
OG0000246	1.05931563818813	0.212334935553485	1.04931330599237	0.185099062301308	NA
OG0000247	0	NA	NA	NA	NA
OG0000249	236.367543988779	0.357329077256996	1.11222447269778	NA	NA
OG0000250	0	NA	NA	NA	NA
OG0000251	0	NA	NA	NA	NA
OG0000252	0	NA	NA	NA	NA
OG0000253	2.87040366476783	0.239285934817164	1.05999531173709	NA	NA
OG0000255	4.61221126073121	0.0784098965760797	0.982019332580808	NA	NA
OG0000256	3.35229052150902	-0.225451515230049	1.04337692658063	0.451217079577015	NA
OG0000257	0	NA	NA	NA	NA
OG0000259	0	NA	NA	NA	NA
OG0000260	4.585012719488	-0.0530050850821729	0.979770144381374	0.796761447963465	NA
OG0000261	5.27693537819454	-0.262645017636352	1.0571297601808	0.321999848851249	NA
OG0000262	0	NA	NA	NA	NA
OG0000264	13.3215752241402	-0.127358357561364	0.985731818910376	0.649037321140812	NA
OG0000265	0	NA	NA	NA	NA
OG0000266	1.65886437710798	-0.159578446917704	1.02710406849915	0.693284275743833	NA
OG0000268	2.90301265993896	-0.176935656652798	1.03294491819955	0.545444248955359	NA
OG0000269	5.1484058784701	-0.260968769058802	1.05640756111322	0.328058501232583	NA
OG0000270	0	NA	NA	NA	NA
OG0000271	24.5331781756627	-0.100187620078699	0.916637811420363	0.802037293430748	0.924747679179426
OG0000272	3.32363716372033	0.0555397788323782	0.981677460914887	0.826216372674447	NA
OG0000273	8.3435944702886	-0.269325581920481	1.02027232169852	0.451187846495863	NA
OG0000274	0	NA	NA	NA	NA
OG0000276	6.48635571303526	-0.25520091070317	1.03433653371353	0.438268641969898	NA
OG0000278	19.1844025076809	0.124182381760406	0.948880202899677	0.749806823128001	0.906442830886176
OG0000279	4.9926326074087	0.111271656405003	0.980587710176922	0.716461810167949	NA
OG0000280	0.901761621877648	-0.139200066013938	1.02226586670082	0.867013664702518	NA
OG0000282	0	NA	NA	NA	NA
OG0000284	9.79265604886283	-0.214123171034207	1.00768100736482	0.511974834553672	NA
OG0000286	0.546743555193873	0.203475823878898	1.0445702180643	0.226143887987106	NA
OG0000287	0	NA	NA	NA	NA
OG0000288	0	NA	NA	NA	NA
OG0000289	724.600092165356	0.481362668110112	1.19694485216203	NA	NA
OG0000290	4.25425779088984	-0.124035055921663	0.997961124853272	0.72865854494688	NA
OG0000291	0	NA	NA	NA	NA
OG0000292	5.21158520368987	-0.0498627637033426	0.966155062693239	0.892441740961036	NA
OG0000293	7.12391976531464	0.0122812225436856	0.961529277958765	0.97820751859897	NA
OG0000294	0	NA	NA	NA	NA
OG0000295	0	NA	NA	NA	NA
OG0000297	8.49621461560719	-0.30499392536703	1.02936857341636	0.410145958009189	NA
OG0000298	0.0829432188553988	-0.073406694110586	1.0173307091283	0.488593447985312	NA
OG0000300	8.57281833746151	0.268965423516206	1.03767441188402	NA	NA
OG0000301	26.5851510614018	0.00483054529033412	0.945766910295172	0.999538231428491	0.999538231428491
OG0000302	7.06000860138094	-0.250286099280627	1.03320466193674	0.437454044629164	NA
OG0000303	7.83384524399972	-0.0260461306066513	0.971333170297172	0.922060910585422	NA
OG0000304	33.0730551129287	-0.0402515946760024	0.931854823548586	0.906506538930527	0.964222445453592
OG0000305	7.33189394158533	-0.264573640398787	1.03872897627319	0.410231824514975	NA
OG0000306	1.93099912469311	-0.0160398437175253	0.98564516852452	0.93881490655996	NA
OG0000309	24.3763746143392	0.201838706727674	0.936394635180958	0.633263810174882	0.818092458328688
OG0000311	1.94225580096724	-0.164897033157853	1.02870708083301	0.649537223656425	NA
OG0000313	0	NA	NA	NA	NA
OG0000314	9.49897818096159	-0.306847668631331	1.07804269861942	0.193216420994966	NA
OG0000316	0	NA	NA	NA	NA
OG0000317	0.554930228847783	-0.123064136142824	1.0198415869242	0.989726208126981	NA
OG0000318	4.59305216181836	-0.195683516530356	1.03937341397988	0.427960821676637	NA
OG0000319	15.6695761739754	0.156988155336768	0.999596307901361	NA	NA
OG0000321	23.9290246684207	0.320696003505524	1.04519834773455	0.312541429161138	0.702291518669317
OG0000322	2.32366010957396	0.21993690219671	1.05327123809362	0.136843616697918	NA
OG0000323	10.2176437137344	-0.387762099043807	1.11445048035007	0.132366285137421	NA
OG0000324	18.3987744521277	-0.259790897861425	1.04097706093574	0.257231677180542	0.656384279702072
OG0000325	0.683429443992341	0.20684837782276	1.04635651370854	0.212471908312621	NA
OG0000326	0	NA	NA	NA	NA
OG0000327	0	NA	NA	NA	NA
OG0000328	4.27819592102207	-0.0466530868702707	0.979889473252793	0.909362442820188	NA
OG0000329	0.99506603061585	0.106164288767188	1.00080194257912	0.550193400723536	NA
OG0000330	1.03974444044468	0.17978081734125	1.03039025252993	0.286019451155298	NA
OG0000331	0	NA	NA	NA	NA
OG0000332	3.61972794136869	-0.019326342929377	0.978693526028021	0.9882678183521	NA
OG0000333	0	NA	NA	NA	NA
OG0000334	307.930833979638	-0.557388285702513	1.10930206917324	0.193474299571638	0.593450085510634
OG0000335	0.785943860591192	0.208735155701467	1.04737136161281	0.203782409483798	NA
OG0000336	0	NA	NA	NA	NA
OG0000337	0	NA	NA	NA	NA
OG0000338	22.2438729145221	-0.139831930600858	0.938769081547573	0.714408148591836	0.88850761337472
OG0000339	0.136685888798468	0.170075986826429	1.02938623468	0.297348319896367	NA
OG0000340	0	NA	NA	NA	NA
OG0000341	0.649257971792724	0.206109763313024	1.04596299747053	0.215640547919279	NA
OG0000342	0.763029064665702	-0.133551412336316	1.0212833375748	0.916183141580098	NA
OG0000343	0	NA	NA	NA	NA
OG0000344	5.69600107189143	0.128870185222735	0.992303409653548	NA	NA
OG0000345	0	NA	NA	NA	NA
OG0000347	0	NA	NA	NA	NA
OG0000348	17.8542003076791	-0.176988680896945	0.96991487800694	0.618081833742161	0.818092458328688
OG0000349	0	NA	NA	NA	NA
OG0000351	4.39066023249738	-0.161112498699879	0.995925371912746	0.674140165345124	NA
OG0000352	4.30665749953362	-0.0292327856246381	0.985629257976913	0.863315449425332	NA
OG0000354	1.66479068654335	-0.159867163118648	1.02718198935281	0.69162871764059	NA
OG0000355	48.931584213441	0.171194577887424	0.931007790276723	0.686768584984987	0.861370767608289
OG0000356	840.906440886496	0.448272287388328	1.16094079417146	NA	NA
OG0000359	7.35243557948052	0.15072364352334	0.982368597089639	0.644614413115058	NA
OG0000360	7.94559447515205	-0.0041553593414156	0.959949399184071	0.982977663606573	NA
OG0000361	4.54063017919779	-0.170077943703529	0.999498520437895	0.650281167170978	NA
OG0000362	0	NA	NA	NA	NA
OG0000363	3.14816027468454	0.0781590618086139	0.974531901330018	0.781735781231198	NA
OG0000365	0	NA	NA	NA	NA
OG0000367	1.59542440793738	-0.158430697151789	1.02677162236172	0.703421690802886	NA
OG0000368	0	NA	NA	NA	NA
OG0000369	4.16518261509589	-0.24308438791461	1.04952876652727	0.386993622535526	NA
OG0000370	2.35845347260308	-0.170878813718755	1.03071220832922	0.59805604324965	NA
OG0000371	5.33848304196206	-0.259094894911067	1.05621032992384	0.32374997377146	NA
OG0000372	11.8576958581912	-0.370010807440661	1.06118123682441	0.308401493240903	NA
OG0000373	0	NA	NA	NA	NA
OG0000374	0	NA	NA	NA	NA
OG0000375	1.23017299918621	0.213963795578999	1.05018522011641	0.175764173188841	NA
OG0000376	0	NA	NA	NA	NA
OG0000377	0	NA	NA	NA	NA
OG0000378	0.756889059425269	0.0481359882527129	0.99017008294147	0.669145613727648	NA
OG0000382	0	NA	NA	NA	NA
OG0000383	0	NA	NA	NA	NA
OG0000385	12.8938883226689	-0.196793485773545	0.957369576732236	0.606324252784139	NA
OG0000386	0	NA	NA	NA	NA
OG0000388	0	NA	NA	NA	NA
OG0000389	0.854286804990427	0.209799004178731	1.04794458150007	0.198571340063395	NA
OG0000390	0	NA	NA	NA	NA
OG0000391	0	NA	NA	NA	NA
OG0000392	0.478400610794639	0.201242315848784	1.04340590052067	0.234151601610282	NA
OG0000393	29.6153222993241	-0.27273931060494	0.96608906375552	0.487741661312668	0.795386168466338
OG0000394	227.812214987948	0.464004420466433	1.09139762472987	0.225965239688924	0.615886436830006
OG0000395	0	NA	NA	NA	NA
OG0000396	0	NA	NA	NA	NA
OG0000397	0	NA	NA	NA	NA
OG0000401	0	NA	NA	NA	NA
OG0000402	5.70663585733605	0.285276634221021	1.07874622791732	NA	NA
OG0000403	0	NA	NA	NA	NA
OG0000405	0.205028833197702	0.182404681295045	1.03439959966713	0.279799357690196	NA
OG0000406	0.208098835817919	-0.0949539284629542	1.01803691348335	0.712220633109212	NA
OG0000407	1160.46677374233	0.917014503763219	1.65790371065837	0.0245454502295936	0.201818146332214
OG0000408	0.799619704795858	0.169486473627732	1.02557102888825	0.309738206015731	NA
OG0000409	0	NA	NA	NA	NA
OG0000413	9.03988642498697	-0.271972929036769	1.06495403342919	NA	NA
OG0000414	0	NA	NA	NA	NA
OG0000415	1.16183005478698	0.213027105490366	1.04975772173955	0.179326031442702	NA
OG0000417	0	NA	NA	NA	NA
OG0000418	5.9340193437246	-0.0501474099622086	0.978068231812272	0.870253424740306	NA
OG0000419	0	NA	NA	NA	NA
OG0000420	468.981097355462	0.376024515283599	1.12591985102316	NA	NA
OG0000421	0	NA	NA	NA	NA
OG0000423	17.1856743697063	-0.188277642811197	0.985000772340712	0.556882972884649	0.795952632270901
OG0000424	4.15804027556161	0.0218579839275576	0.977039663592565	0.931174170734348	NA
OG0000425	0	NA	NA	NA	NA
OG0000426	0	NA	NA	NA	NA
OG0000427	0	NA	NA	NA	NA
OG0000428	0	NA	NA	NA	NA
OG0000429	2.15280274857587	0.218706113298268	1.05276385694418	0.141793438832725	NA
OG0000430	16.5173829163731	-0.0852716734582966	0.92844819900891	0.819896708457389	0.924747679179426
OG0000431	2.29652608090918	-0.169977057714434	1.03040044973811	0.605431497582499	NA
OG0000432	0	NA	NA	NA	NA
OG0000433	0	NA	NA	NA	NA
OG0000434	8.57878384373625	-0.298636878218065	1.07382651613819	0.212171780265462	NA
OG0000435	0.0693662786059729	-0.0708551536781395	1.01715275038774	0.488593447985312	NA
OG0000436	6.8828765152569	-0.231260405215906	1.02156840986551	0.488534667221833	NA
OG0000438	0	NA	NA	NA	NA
OG0000440	0.208098835817919	-0.0949539284629542	1.01803691348335	0.712220633109212	NA
OG0000441	0	NA	NA	NA	NA
OG0000442	0	NA	NA	NA	NA
OG0000443	3.8923955416118	-0.235439339234599	1.04700621043595	0.40915361092632	NA
OG0000444	0	NA	NA	NA	NA
OG0000445	0.956801221589278	0.211173665875229	1.0486858276327	0.191473649046315	NA
OG0000446	4.10093943019496	-0.189154590667743	1.03733973153958	0.458584232224261	NA
OG0000447	2.08098835817919	-0.167046973285771	1.02940514064097	0.631037475306734	NA
OG0000449	17.5288975781467	-0.0455593889070828	0.961025802850727	0.881660004854746	0.952450224222645
OG0000450	0.0829432188553988	-0.073406694110586	1.0173307091283	0.488593447985312	NA
OG0000451	0	NA	NA	NA	NA
OG0000452	6.12867055954214	-0.129977301214217	0.979212670631119	0.642309776771381	NA
OG0000453	1.5260581293314	-0.156968379467856	1.02636281069635	0.715812902677925	NA
OG0000454	1.73415696514932	-0.161189426998242	1.02757125090246	0.680384889336846	NA
OG0000455	2.25531716517473	0.21907148273665	1.05295299018176	0.139076430696692	NA
OG0000457	3.7504665208189	-0.234520911231522	1.04645636117916	0.417550286219968	NA
OG0000458	6.86326524143779	-0.227032612489789	1.01776188521057	0.503099023468887	NA
OG0000459	0	NA	NA	NA	NA
OG0000460	0	NA	NA	NA	NA
OG0000462	8.25442219386663	-0.252775996852725	1.02919183071489	0.438080486806152	NA
OG0000463	7.89471083497748	-0.126078828981988	1.00039251648806	NA	NA
OG0000464	0	NA	NA	NA	NA
OG0000465	0	NA	NA	NA	NA
OG0000466	14.3134510732064	-0.192862810253734	0.989107495651775	0.532071269916732	NA
OG0000467	1.57188772118238	0.216250006617209	1.05142872439901	0.160639272577749	NA
OG0000468	4.97697537811549	-0.105905704031226	0.990763443637004	0.759455751485688	NA
OG0000469	2.52868894277166	0.227843920612759	1.05594079114078	0.125693688064996	NA
OG0000470	14.1796043270472	-0.16767968892734	0.957175861660799	0.640707813029504	NA
OG0000471	0	NA	NA	NA	NA
OG0000472	5.55719566331172	-0.205472774413522	1.04273258211927	0.379924306165099	NA
OG0000474	0.971127900483621	-0.141702540876728	1.02274890520206	0.845320940496496	NA
OG0000475	1.26434447138583	0.214205430051736	1.05032359083868	0.17406050943884	NA
OG0000476	0	NA	NA	NA	NA
OG0000477	4.92221132586876	-0.190544003879994	1.00534560519844	0.60310379173466	NA
OG0000478	0	NA	NA	NA	NA
OG0000479	0	NA	NA	NA	NA
OG0000480	2.83225501837745	-0.210353488264079	1.03879150943365	0.505758500936021	NA
OG0000481	3.45006871053853	-0.0523305084182438	0.982968127208218	0.917052529875976	NA
OG0000482	4.00077775474394	-0.240723452122255	1.04856459010688	0.397484303691283	NA
OG0000486	0.165886437710798	-0.0887057244806013	1.01788971014666	0.648687698303719	NA
OG0000488	0	NA	NA	NA	NA
OG0000489	864.20662191354	0.722179939206314	1.45526737884038	0.00221704289519648	0.0468746212127256
OG0000491	11.6139240748458	-0.31059288314979	1.08120838422495	0.162967796924238	NA
OG0000492	0	NA	NA	NA	NA
OG0000493	0	NA	NA	NA	NA
OG0000497	13.3633513015053	-0.453282905688847	1.15543511106923	0.0816228652517547	NA
OG0000498	0	NA	NA	NA	NA
OG0000499	213.319418609949	0.270678118545612	1.07035093138066	NA	NA
OG0000502	0	NA	NA	NA	NA
OG0000503	0	NA	NA	NA	NA
OG0000505	0	NA	NA	NA	NA
OG0000506	3.98127450505914	-0.187433800957303	1.03682073093443	0.466754425868973	NA
OG0000507	3.42074488622631	0.00373997431711853	0.9858538866824	0.988659977102491	NA
OG0000508	13.9991490713869	-0.140410698376778	0.970613760155091	0.664509099745614	NA
OG0000509	0	NA	NA	NA	NA
OG0000510	9.41257401932548	0.0537681742377618	0.975379042799563	0.860425833497424	NA
OG0000511	0	NA	NA	NA	NA
OG0000513	0	NA	NA	NA	NA
OG0000514	0	NA	NA	NA	NA
OG0000515	3.31829841768611	0.0102759013036673	0.98626908949959	0.989363448954196	NA
OG0000516	0.58091502739349	0.204436038535887	1.04507522652986	0.222460927353509	NA
OG0000517	0.854286804990427	0.209799004178731	1.04794458150007	0.198571340063395	NA
OG0000520	12.9069921550588	-0.0199291340887528	0.968657634201652	0.938582342066635	NA
OG0000521	20.3528613645866	-0.080874677781616	0.934426692946982	0.826335496983984	0.924747679179426
OG0000522	0.971127900483621	-0.141702540876728	1.02274890520206	0.845320940496496	NA
OG0000523	3.04433102838613	0.242886640572943	1.04729548893395	NA	NA
OG0000525	2.5970318871709	0.230310991233262	1.05679533072124	0.122209859468858	NA
OG0000527	0	NA	NA	NA	NA
OG0000528	5.5434378307023	-0.182339505893899	1.00000473554762	0.613084347829316	NA
OG0000529	0	NA	NA	NA	NA
OG0000530	131.328895674214	0.40617147522063	1.14382327957319	0.00589979811674651	0.0690358790859169
OG0000533	426.661886183066	0.388130035197122	1.12731742764692	NA	NA
OG0000534	0	NA	NA	NA	NA
OG0000536	0	NA	NA	NA	NA
OG0000537	1.58109772904303	0.0626358083136477	0.990230492764781	0.721353326563827	NA
OG0000538	0.746488969698589	-0.132527618009632	1.02113052241518	0.924219171332508	NA
OG0000539	7.71541250269285	0.0278727170287146	0.958696042167629	0.939798384368344	NA
OG0000541	0	NA	NA	NA	NA
OG0000543	0	NA	NA	NA	NA
OG0000544	0	NA	NA	NA	NA
OG0000545	0.615086499593107	0.205309693653984	1.04553765224605	0.218965382601976	NA
OG0000546	1.87288952236127	-0.163653791237928	1.02832281426099	0.659375699203766	NA
OG0000547	0	NA	NA	NA	NA
OG0000548	0	NA	NA	NA	NA
OG0000550	0	NA	NA	NA	NA
OG0000551	2.49451747057205	0.22657975419322	1.05550689736172	0.127500863190149	NA
OG0000552	0.82011533279081	0.209283496951121	1.04766682296165	0.201124346595374	NA
OG0000553	0	NA	NA	NA	NA
OG0000554	16.0922315888655	-0.377303509938557	1.03779269052025	0.306841626153852	0.702291518669317
OG0000555	0	NA	NA	NA	NA
OG0000558	0	NA	NA	NA	NA
OG0000559	1.1960015269866	0.213630950921788	1.05001487556071	0.17751844781927	NA
OG0000560	8.28822116654919	-0.296864949532816	1.07283465042157	0.218416492153448	NA
OG0000561	3.3422628269448	-0.00364833299885466	0.97872134261405	0.967409677673416	NA
OG0000562	7.1974064975801	-0.107883116814009	0.995848160147911	0.613237382204952	NA
OG0000565	1.87943097097894	0.217785977666195	1.05224708076085	0.149836102395256	NA
OG0000566	0	NA	NA	NA	NA
OG0000569	2.91338370145086	-0.17699237099902	1.03298002410553	0.544208452489942	NA
OG0000570	7.67910716493423	-0.0947017710462061	0.969976373634509	0.768534108186399	NA
OG0000571	2.82006944108356	-0.176069674192886	1.03261698629353	0.55270582270163	NA
OG0000572	0.649257971792724	0.206109763313024	1.04596299747053	0.215640547919279	NA
OG0000575	16.7132907980317	0.398597487368225	1.13971458810633	0.00606396235214135	0.0690358790859169
OG0000577	3.98158700046484	-0.139440859846776	1.00455366965835	0.693617809402118	NA
OG0000578	0	NA	NA	NA	NA
OG0000579	2.9351809359845	0.0369973077158781	0.988306404711942	0.898382689454835	NA
OG0000580	0	NA	NA	NA	NA
OG0000581	0	NA	NA	NA	NA
OG0000582	0	NA	NA	NA	NA
OG0000584	9.93025628673362	-0.186065817344882	1.00706205925955	0.430665426389546	NA
OG0000585	12.6313172477819	-0.314331989479004	1.08344497497905	0.150285186757531	NA
OG0000586	2.98595587879436	-0.177687944512247	1.03324337411516	0.538432858162289	NA
OG0000588	0.956801221589278	0.211173665875229	1.0486858276327	0.191473649046315	NA
OG0000589	17.8141893545973	-0.102886528595512	0.950698250395735	0.765576715275486	0.906442830886176
OG0000590	0.273371777596937	0.189663316670997	1.03770820730127	0.265512509450465	NA
OG0000591	198.707711164964	0.366692848173814	1.11722096845195	NA	NA
OG0000592	9.69809365633492	-0.102551424370865	0.969603433067379	0.750751719954417	NA
OG0000593	2.96620988508972	-0.213275524837113	1.0397571240874	0.492076855610073	NA
OG0000594	0	NA	NA	NA	NA
OG0000595	3.23478553536055	-0.179953297882051	1.03413891055454	0.518760936298144	NA
OG0000596	0	NA	NA	NA	NA
OG0000598	0	NA	NA	NA	NA
OG0000599	0	NA	NA	NA	NA
OG0000601	7.38387825033955	-0.189134453347511	0.999064271742099	0.580653492054377	NA
OG0000602	0.888458277190044	0.21028430284612	1.048206130821	0.196116082327827	NA
OG0000603	2.83032378306383	-0.0477689641542053	0.984488759287263	0.946956022180195	NA
OG0000604	1.62634122992649	0.0955220398909031	0.989858783279721	0.650851519017223	NA
OG0000605	0	NA	NA	NA	NA
OG0000606	0	NA	NA	NA	NA
OG0000607	1.23017299918621	0.213963795578999	1.05018522011641	0.175764173188841	NA
OG0000609	13.1687931266054	-0.228936270122168	1.00070168985015	0.470874330196526	NA
OG0000610	33.2957135792434	-0.444486972544184	1.1308423595605	0.0818604962273842	0.433275819729422
OG0000611	1.24859301490751	-0.150271033883268	1.02463267109943	0.772603383575078	NA
OG0000612	0.0829432188553988	-0.073406694110586	1.0173307091283	0.488593447985312	NA
OG0000614	0	NA	NA	NA	NA
OG0000615	5.49804855200577	-0.0668281188640442	0.960876339298759	0.857757521807907	NA
OG0000616	1.8606095118804	0.00280163165441496	0.985351595435299	0.889595272106207	NA
OG0000618	1.88352430780589	0.164930147036797	1.01838222263893	0.436993562128751	NA
OG0000619	0	NA	NA	NA	NA
OG0000620	0	NA	NA	NA	NA
OG0000621	6.01731395782958	-0.0349092973535506	0.963401085781184	0.911153362003358	NA
OG0000622	0.935933094077265	-0.126521291780481	1.01611225036271	0.894792949445496	NA
OG0000623	0	NA	NA	NA	NA
OG0000624	0.58091502739349	0.204436038535887	1.04507522652986	0.222460927353509	NA
OG0000625	0	NA	NA	NA	NA
OG0000626	0	NA	NA	NA	NA
OG0000627	1.59542440793738	-0.158430697151789	1.02677162236172	0.703421690802886	NA
OG0000628	4.83910852763006	-0.198375501182453	1.04027383976388	0.414541640658691	NA
OG0000629	3.78035196029939	0.0738664621177979	0.982739156989877	0.796594810931096	NA
OG0000630	12.5742311988674	-0.152940762951709	0.972015712665539	0.645775476010341	NA
OG0000633	0.307543249796554	0.192515711228163	1.03903852327093	0.25926773609934	NA
OG0000634	3.87120825724688	-0.0996101377412336	0.991561411286275	0.796146876605447	NA
OG0000635	0.512572082994256	0.202415403514862	1.04401585790539	0.230033387127902	NA
OG0000636	0.444229138595022	0.199926875920154	1.04272825322905	0.238524430924586	NA
OG0000637	0	NA	NA	NA	NA
OG0000639	0	NA	NA	NA	NA
OG0000640	3.23478553536055	-0.179953297882051	1.03413891055454	0.518760936298144	NA
OG0000641	0	NA	NA	NA	NA
OG0000642	1.38732557211946	-0.153800354196542	1.02551571053336	0.742620947818921	NA
OG0000643	0	NA	NA	NA	NA
OG0000644	0	NA	NA	NA	NA
OG0000645	4.15306935227432	0.00348320056932993	0.976811987849552	0.973473312500457	NA
OG0000646	5.77862869535923	-0.27269158268798	1.06131363153455	0.298863629612549	NA
OG0000647	2.32241012795117	-0.170315949711307	1.03051797901688	0.602526344952443	NA
OG0000649	3.60882669857157	-0.18293192878841	1.03536501867132	0.492464323957943	NA
OG0000650	0.416197671635837	-0.114069044457383	1.01897397898591	0.905413417113261	NA
OG0000653	4.71719649531836	-0.0593555080523171	0.980100759432869	0.778387427784355	NA
OG0000654	0	NA	NA	NA	NA
OG0000655	7.50033213465288	-0.289134653170849	1.06908663616606	0.239464452662065	NA
OG0000656	0.956801221589278	0.211173665875229	1.0486858276327	0.191473649046315	NA
OG0000657	1.04049417908959	-0.144049903466139	1.02322947697143	0.825214653430406	NA
OG0000659	116.193984571965	0.345139735366542	1.0969027368614	0.101264303188145	0.483455382962756
OG0000660	1.09348711038775	0.212766980595829	1.04952816833682	0.183112996680702	NA
OG0000661	1.06624425185069	-0.144696761718387	1.02337302480292	0.819126473586868	NA
OG0000663	1.87943097097894	0.217785977666195	1.05224708076085	0.149836102395256	NA
OG0000664	3.33264152407781	-0.127719776775894	1.00257745393643	0.737514761829415	NA
OG0000665	4.18295821879886	-0.190268528623086	1.03768297179385	0.453210292733328	NA
OG0000666	0	NA	NA	NA	NA
OG0000667	0	NA	NA	NA	NA
OG0000668	2.09456529842861	-0.175765380727257	1.03067721274219	0.617905925411446	NA
OG0000669	0	NA	NA	NA	NA
OG0000671	1.16183005478698	0.213027105490366	1.04975772173955	0.179326031442702	NA
OG0000672	0	NA	NA	NA	NA
OG0000674	227.132697935135	0.473850528434062	1.1946263545187	NA	NA
OG0000675	350.364460376594	0.715523725018655	1.3962756781251	0.0279802086329254	0.217951098824893
OG0000676	7.88198062663531	0.0169530544282863	0.966991928874376	0.96404807420034	NA
OG0000677	0	NA	NA	NA	NA
OG0000679	2.63591858702697	-0.174157137274598	1.03189971175958	0.569413622541199	NA
OG0000681	0.0683429443992341	0.143800391079322	1.02103041680252	0.319955750575629	NA
OG0000682	1.99063725252957	-0.165556072641375	1.0289215442862	0.643458443987146	NA
OG0000683	2.57123978451736	-0.173342493594633	1.03160203310869	0.576156865274645	NA
OG0000685	0.341714721996171	0.194793915141316	1.04014911052655	0.253505848791198	NA
OG0000687	11.6408139004181	0.222860005855814	1.02797576510935	NA	NA
OG0000688	0	NA	NA	NA	NA
OG0000689	0	NA	NA	NA	NA
OG0000690	11.5435115235781	-0.0289703399965793	0.95060366346456	0.92648570225347	NA
OG0000692	0	NA	NA	NA	NA
OG0000693	0	NA	NA	NA	NA
OG0000694	1.67440213778124	0.216797920272223	1.05172389355997	0.156794112945241	NA
OG0000695	6.28563043658321	-0.0318928225835298	0.97082004702809	0.913020814843438	NA
OG0000697	0	NA	NA	NA	NA
OG0000698	2.21450729230528	-0.168866609200038	1.03001871527489	0.615002170892005	NA
OG0000699	0	NA	NA	NA	NA
OG0000700	7.82883084845303	-0.157972518814139	0.99847531621164	0.516916084531792	NA
OG0000701	0	NA	NA	NA	NA
OG0000703	1.16183005478698	0.213027105490366	1.04975772173955	0.179326031442702	NA
OG0000704	0	NA	NA	NA	NA
OG0000705	0	NA	NA	NA	NA
OG0000706	0	NA	NA	NA	NA
OG0000707	4.8970830810965	-0.0777558112382643	0.982137131570779	0.741595461589004	NA
OG0000708	0	NA	NA	NA	NA
OG0000709	0	NA	NA	NA	NA
OG0000710	5.84368451237543	-0.0782711695927722	0.982962092123601	0.808524518343198	NA
OG0000711	3.5286805280246	-0.257628034029144	1.04884103485125	0.424204834840257	NA
OG0000712	28.4963058553972	0.0364131697481253	0.960755711710924	0.925285121742827	0.964222445453592
OG0000713	4.39599059933613	-0.193187784671195	1.03858074477297	0.439682079369648	NA
OG0000715	0	NA	NA	NA	NA
OG0000716	0	NA	NA	NA	NA
OG0000717	2.05028833197702	0.218316705805333	1.05256106726891	0.144664491022885	NA
OG0000719	4.23134299496435	-0.191707196260821	1.03804887284119	0.448866016238909	NA
OG0000721	6.40788627447117	-0.202783407610503	1.00808712828281	0.557180528450126	NA
OG0000722	4.38241365908671	-0.230672550697746	1.04686674919818	0.392111011046981	NA
OG0000724	6.13663102102818	-0.331213485868994	1.08204266804851	0.23252539755671	NA
OG0000725	5.52864382506592	0.107857186438481	0.979212659282625	0.72693486497339	NA
OG0000726	11.0161072372806	-0.23203786638082	1.00734491825343	0.41108338780664	NA
OG0000727	350.254556931537	0.392579406737678	1.13693977111152	NA	NA
OG0000730	3.69728089362858	-0.0889319859768946	0.989298722798731	0.825588619609475	NA
OG0000731	0.0829432188553988	-0.073406694110586	1.0173307091283	0.488593447985312	NA
OG0000733	0	NA	NA	NA	NA
OG0000734	0	NA	NA	NA	NA
OG0000736	14.1520202984068	-0.252894312553189	0.992495454558803	0.488248830267654	NA
OG0000737	0	NA	NA	NA	NA
OG0000738	6.26300970194433	-0.272628284638496	1.06159686960347	0.280031817229583	NA
OG0000739	0	NA	NA	NA	NA
OG0000740	0	NA	NA	NA	NA
OG0000741	9.99883411217961	-0.0795039072084342	0.965305634793005	0.804625086613412	NA
OG0000742	0	NA	NA	NA	NA
OG0000743	5.57521733563767	-0.265213444440806	1.05842789849555	0.309803178320038	NA
OG0000744	0	NA	NA	NA	NA
OG0000745	1.94777391537817	0.218083854876516	1.05240335458959	0.147705506358738	NA
OG0000748	207.306297233128	0.383460243334323	1.13134136214189	NA	NA
OG0000749	0	NA	NA	NA	NA
OG0000750	375.676024417779	0.4106106435925	1.1454605582245	NA	NA
OG0000751	0	NA	NA	NA	NA
OG0000752	0	NA	NA	NA	NA
OG0000754	1.71880695204824	0.0588687161833981	0.989484090831903	0.740544103020438	NA
OG0000755	6.30451717900669	-0.140422761499753	0.988943782624567	0.681999934891318	NA
OG0000756	0	NA	NA	NA	NA
OG0000757	0	NA	NA	NA	NA
OG0000758	1.39108851360972	0.120009800702256	1.00455985074646	0.541881319399262	NA
OG0000759	0.971127900483621	-0.141702540876728	1.02274890520206	0.845320940496496	NA
OG0000760	3.60882669857157	-0.18293192878841	1.03536501867132	0.492464323957943	NA
OG0000762	7.1433757687341	-0.377097702981831	1.10384432169942	0.18017277589332	NA
OG0000763	9.49376105463005	-0.264008549204893	1.00515854071857	0.474822109699223	NA
OG0000764	0.277465114423892	-0.102376628923173	1.01827959750208	0.790036748559934	NA
OG0000765	0.995318626264785	-0.142315477382879	1.0228793180488	0.839308255508298	NA
OG0000767	2.54258244672088	-0.173036517382433	1.03148779199887	0.579006039368822	NA
OG0000769	0	NA	NA	NA	NA
OG0000771	0	NA	NA	NA	NA
OG0000774	0	NA	NA	NA	NA
OG0000775	4.72776347475773	-0.197226122392027	1.0398804348598	0.420450075864452	NA
OG0000776	4.37602377813959	-0.0321052982674565	0.985749787142725	0.853999614133867	NA
OG0000778	6.34947804495966	-0.0411980696113725	0.972507301685015	0.87640709958878	NA
OG0000779	0	NA	NA	NA	NA
OG0000780	0	NA	NA	NA	NA
OG0000781	0	NA	NA	NA	NA
OG0000782	14.8642120127842	-0.100307387158121	0.938544323911118	0.788389033796879	NA
OG0000783	4.88816574958148	0.0215031137961193	0.975539458079089	0.946819524374649	NA
OG0000784	0.888458277190044	0.21028430284612	1.048206130821	0.196116082327827	NA
OG0000785	1.43520183238392	0.215379004863283	1.05096857673834	0.166218355745256	NA
OG0000786	8.74899763996791	-0.107933461173935	0.981591143142662	0.711691218300552	NA
OG0000787	6.7870230044484	-0.283096731112194	1.06603057935032	0.260083909389668	NA
OG0000788	0	NA	NA	NA	NA
OG0000789	0	NA	NA	NA	NA
OG0000790	0	NA	NA	NA	NA
OG0000791	2.83623219256822	0.238268369995469	1.05962499229777	NA	NA
OG0000793	0	NA	NA	NA	NA
OG0000794	0	NA	NA	NA	NA
OG0000795	0	NA	NA	NA	NA
OG0000797	0	NA	NA	NA	NA
OG0000799	8.70882918732092	0.0182398166132603	0.973059534652347	NA	NA
OG0000800	0	NA	NA	NA	NA
OG0000801	0	NA	NA	NA	NA
OG0000802	0	NA	NA	NA	NA
OG0000803	7.42798443742689	-0.0457486095440272	0.956645670222023	0.883066112718371	NA
OG0000805	9.53204561113609	-0.303816217241436	1.07691674168551	0.195099113410549	NA
OG0000806	0.956801221589278	0.211173665875229	1.0486858276327	0.191473649046315	NA
OG0000807	401.49012294843	0.718756315180587	1.36002611297643	0.0528103052945007	0.355269326526641
OG0000808	5.14544272375241	-0.257533512568993	1.05541255980018	0.331886708515222	NA
OG0000809	10.6618638064383	-0.433885429785614	1.1398006853844	0.107291483700457	NA
OG0000810	7.00789782895865	-0.163449568493695	0.990745975752346	0.535859494144741	NA
OG0000811	0	NA	NA	NA	NA
OG0000812	0	NA	NA	NA	NA
OG0000813	0	NA	NA	NA	NA
OG0000814	8.37201068890618	0.301153610865226	1.08617876930796	NA	NA
OG0000815	0.615086499593107	0.205309693653984	1.04553765224605	0.218965382601976	NA
OG0000816	6.33911903844372	0.183738592042277	1.01125285174944	NA	NA
OG0000817	3.39894765169267	-0.18140664232068	1.0347248577747	0.506497045796427	NA
OG0000818	2.9633066301288	-0.00284399522566593	0.979933994448063	0.952899432904705	NA
OG0000819	1.65948936791937	0.0968164139580307	0.997409816702937	0.630943426955921	NA
OG0000821	5.33074966314026	0.280971643740147	1.07682913170746	NA	NA
OG0000822	5.44164344928519	0.0325978012315132	0.975559755113602	NA	NA
OG0000823	1.16183005478698	0.213027105490366	1.04975772173955	0.179326031442702	NA
OG0000825	1.91360244317856	0.217937764157333	1.05232658222259	0.148759978958931	NA
OG0000826	0	NA	NA	NA	NA
OG0000827	2.58435043331279	-0.00204609815904439	0.98142378698454	0.936519310313848	NA
OG0000828	0	NA	NA	NA	NA
OG0000829	0	NA	NA	NA	NA
OG0000831	0.58091502739349	0.204436038535887	1.04507522652986	0.222460927353509	NA
OG0000833	0	NA	NA	NA	NA
OG0000834	22.9413636229724	-0.37437682819302	1.08499519827461	0.144557625735244	0.56472539216084
OG0000835	0	NA	NA	NA	NA
OG0000836	3.36277033275987	-0.18105311170065	1.03458189392433	0.509340154147933	NA
OG0000837	3.68398559724286	-0.126037178001601	1.00062392831441	0.734222467259778	NA
OG0000840	0	NA	NA	NA	NA
OG0000841	44.7523860214486	-0.335448280728196	1.03491610417684	0.315326875090551	0.702291518669317
OG0000842	0	NA	NA	NA	NA
OG0000844	0.0341714721996171	0.112760947125818	1.01485970754282	0.33421049096598	NA
OG0000845	0	NA	NA	NA	NA
OG0000846	4.58806748309581	-0.0824106732833818	0.976834785172915	0.83342128539376	NA
OG0000847	0	NA	NA	NA	NA
OG0000848	0	NA	NA	NA	NA
OG0000849	0	NA	NA	NA	NA
OG0000850	4.50880810938824	-0.195315054631876	1.03918654184283	0.431822649512957	NA
OG0000851	11.7743889283106	-0.116795564898617	0.983098822685593	0.681509205014437	NA
OG0000852	9.01045107600209	-0.301763771527591	1.0755196950155	0.203436532589986	NA
OG0000853	0	NA	NA	NA	NA
OG0000854	639.29984844129	0.452002623448187	1.17691866152698	NA	NA
OG0000855	8.70224621101855	-0.161421958674041	1.00317072088131	NA	NA
OG0000856	6.15598166696477	0.280785058063219	1.06229558600623	NA	NA
OG0000857	0	NA	NA	NA	NA
OG0000858	0	NA	NA	NA	NA
OG0000859	6.16416534499138	-0.260508836017551	1.02008020639041	0.480056741774985	NA
OG0000860	15.4314610506132	-0.33633670173206	1.01754462450412	0.361339334784362	NA
OG0000861	0	NA	NA	NA	NA
OG0000862	7.54572855155873	-0.219355357907198	1.04805313428935	NA	NA
OG0000863	7.97401106234571	0.164838963821579	0.980493117558276	0.622523771730202	NA
OG0000864	4.96875697289369	0.0143844932407492	0.975445088713451	0.965150107733599	NA
OG0000865	0	NA	NA	NA	NA
OG0000866	0	NA	NA	NA	NA
OG0000867	6.28755088472954	0.289476668010834	1.08066515156151	NA	NA
OG0000868	16.450267884834	0.0462623767536546	0.946298897053984	0.907267666406361	0.964222445453592
OG0000870	4.41184085541509	0.0260393543834119	0.976722469592724	0.927717601841227	NA
OG0000871	0	NA	NA	NA	NA
OG0000872	18.7080049840647	0.0291375133780408	0.950402390037608	0.943113784046817	0.964222445453592
OG0000873	10.1861356671289	-0.190818065757019	1.008374199775	0.419973945580935	NA
OG0000877	0	NA	NA	NA	NA
OG0000878	4.12790224043218	-0.15586565987308	1.01078232941596	0.646622587329669	NA
OG0000880	2.15035463678516	-0.168057488440891	1.02974222815214	0.622323285569185	NA
OG0000881	0	NA	NA	NA	NA
OG0000882	1.1960015269866	0.213630950921788	1.05001487556071	0.17751844781927	NA
OG0000883	4.42935353237058	0.0401886568628765	0.973492612115586	0.890665293285682	NA
OG0000884	0	NA	NA	NA	NA
OG0000885	0	NA	NA	NA	NA
OG0000886	7.1151680006061	0.0697938455696104	0.966896905274552	NA	NA
OG0000887	5.22054261590159	-0.0375930703630043	0.968649355226455	0.915573335593105	NA
OG0000888	0	NA	NA	NA	NA
OG0000889	4.14716094276994	-0.189744208979059	1.03752501176638	0.455607179184899	NA
OG0000890	4.46396538056531	-0.0398106915078511	0.970532444275193	0.926401996626699	NA
OG0000891	1.77691655438009	0.217307670609917	1.05199541303705	0.153202325725555	NA
OG0000893	8.43785367005983	-0.00953917489328197	0.973273883849642	NA	NA
OG0000894	0	NA	NA	NA	NA
OG0000895	1.05931563818813	0.212334935553485	1.04931330599237	0.185099062301308	NA
OG0000896	1.16183005478698	0.213027105490366	1.04975772173955	0.179326031442702	NA
OG0000897	0.546743555193873	0.203475823878898	1.0445702180643	0.226143887987106	NA
OG0000898	0	NA	NA	NA	NA
OG0000899	0.854286804990427	0.209799004178731	1.04794458150007	0.198571340063395	NA
OG0000900	122.663327444664	0.131835231128342	0.915539844866325	0.76478521606872	0.906442830886176
OG0000901	0	NA	NA	NA	NA
OG0000902	4.55256018128375	-0.128251451996443	0.998882616693239	0.712257372993413	NA
OG0000904	16.3721989932329	-0.218677872095635	0.975744241552789	0.533141423447166	0.795952632270901
OG0000906	0.345808058823126	-0.046088548065276	0.998652518364843	0.740922428735976	NA
OG0000907	1.64023066558162	0.216620131192548	1.05162841795221	0.158046160051776	NA
OG0000908	1.8035232437553	-0.162438600456188	1.02794882636219	0.669646758737854	NA
OG0000909	0.854286804990427	0.209799004178731	1.04794458150007	0.198571340063395	NA
OG0000910	7.39242089165856	-0.0524481025615653	0.971577214269144	0.856167411875295	NA
OG0000911	0	NA	NA	NA	NA
OG0000912	0	NA	NA	NA	NA
OG0000913	0	NA	NA	NA	NA
OG0000914	0.971127900483621	-0.141702540876728	1.02274890520206	0.845320940496496	NA
OG0000915	2.566552308421	-0.173369583832284	1.03161005423428	0.576221800903851	NA
OG0000916	0	NA	NA	NA	NA
OG0000917	0	NA	NA	NA	NA
OG0000918	430.891040509305	0.515063729050911	1.2154656168476	NA	NA
OG0000919	15.1538938390411	-0.243026810193776	0.970854068899655	0.525124145644432	NA
OG0000920	0	NA	NA	NA	NA
OG0000921	0	NA	NA	NA	NA
OG0000922	0	NA	NA	NA	NA
OG0000923	2.11863127637626	0.218578819245023	1.05269776034654	0.142732607986168	NA
OG0000924	0	NA	NA	NA	NA
OG0000925	4.10093943019496	-0.189154590667743	1.03733973153958	0.458584232224261	NA
OG0000926	1067.50025474122	3.27479610872128	10.358836824738	0.00381519549327881	0.0627387703339181
OG0000928	1.99524873226539	0.0417752653475767	0.985925432894198	0.801626126303234	NA
OG0000929	0	NA	NA	NA	NA
OG0000930	0	NA	NA	NA	NA
OG0000931	4.74533985554258	0.0563090315098045	0.978359384381284	NA	NA
OG0000932	0	NA	NA	NA	NA
OG0000933	0	NA	NA	NA	NA
OG0000934	0	NA	NA	NA	NA
OG0000935	17.4630945714175	-0.0536494523448129	0.961834491773702	0.862443388740086	0.938541334805388
OG0000936	2.48212751220676	-0.195258321638196	1.03497527433503	0.554092423915889	NA
OG0000937	22.3879941674341	0.173635429153419	0.999528543666133	0.552460328992833	0.795952632270901
OG0000938	6.23806139251088	0.139258711128151	0.986948473626383	0.641631590539265	NA
OG0000939	0	NA	NA	NA	NA
OG0000941	3.65634752535903	0.257378527726463	1.06691051425186	NA	NA
OG0000942	0	NA	NA	NA	NA
OG0000943	10.8717487198603	0.41384780984168	1.13794889083645	0.0535070867315409	NA
OG0000944	0	NA	NA	NA	NA
OG0000945	2061.30456408334	4.62939578448822	3.11164783483035	0.00163665897946822	0.0403709214935493
OG0000948	376.138902076162	0.327324321281484	1.09993044198616	NA	NA
OG0000949	29.6162718176679	-0.40530175409453	1.05708901218551	0.276026130502143	0.669702742857658
OG0000950	1.87943097097894	0.217785977666195	1.05224708076085	0.149836102395256	NA
OG0000951	0	NA	NA	NA	NA
OG0000952	0	NA	NA	NA	NA
OG0000953	49.6009294872637	-0.131018808742338	0.917392620399977	0.744777856686065	0.906442830886176
OG0000954	0.785943860591192	0.208735155701467	1.04737136161281	0.203782409483798	NA
OG0000956	476.803045270514	0.275495548122851	1.07463492496393	NA	NA
OG0000957	0	NA	NA	NA	NA
OG0000958	10.3241284501159	0.170116236543778	0.953369878286339	0.659790137840088	NA
OG0000959	0.854286804990427	0.209799004178731	1.04794458150007	0.198571340063395	NA
OG0000960	0	NA	NA	NA	NA
OG0000961	0	NA	NA	NA	NA
OG0000962	0	NA	NA	NA	NA
OG0000964	11.341831567776	-0.143876819255014	0.979355179772504	0.653967100675419	NA
OG0000965	0	NA	NA	NA	NA
OG0000966	0.478400610794639	0.201242315848784	1.04340590052067	0.234151601610282	NA
OG0000967	0	NA	NA	NA	NA
OG0000968	1.49297793939718	-0.156092982327936	1.02612814768529	0.722703001953529	NA
OG0000969	0	NA	NA	NA	NA
OG0000970	2.22114569297511	0.218952492165997	1.05289146225878	0.139965886927761	NA
OG0000971	20.6867947456539	0.00854055756942864	0.949905988691802	0.990287074119243	0.997023720881959
OG0000972	0	NA	NA	NA	NA
OG0000973	0	NA	NA	NA	NA
OG0000974	3.79303341415749	0.25993405069564	1.06793493063325	NA	NA
OG0000975	12.3592248235878	-0.00480767918675236	0.950096022846499	0.981675754342441	NA
OG0000976	0	NA	NA	NA	NA
OG0000977	14.1259023839756	0.00742273597248516	0.949076287616691	0.991417483118813	NA
OG0000978	12.5529774603605	-0.201829767990083	0.999730346426608	0.521541697853966	NA
OG0000979	37.0875178352659	-0.270554760410792	0.975804859685051	0.486156530303319	0.795386168466338
OG0000980	9.19777843745096	-0.0737073878438272	0.947042143034673	NA	NA
OG0000981	0	NA	NA	NA	NA
OG0000982	0.956801221589278	0.211173665875229	1.0486858276327	0.191473649046315	NA
OG0000983	2.22114569297511	0.218952492165997	1.05289146225878	0.139965886927761	NA
OG0000984	0	NA	NA	NA	NA
OG0000985	5.84189696855054	0.0772792512076307	0.980284680681894	NA	NA
OG0000986	0	NA	NA	NA	NA
OG0000987	3.11671396694817	-0.178948946192445	1.03373348760228	0.527831368549115	NA
OG0000988	37.2406384376862	-0.3341368912747	1.02949224834716	NA	NA
OG0000989	22.4678966897392	0.238508796981729	1.00059447095806	0.481777508959072	0.795386168466338
OG0000990	932.7536252882	0.722388403685842	1.43822607321736	NA	NA
OG0000991	50.5904308622685	0.278999175169569	1.02682195651564	0.376464603769826	0.723594303349795
OG0000992	12.9408194696642	0.201040320861516	1.00499727049963	NA	NA
OG0000993	1331.84261896144	5.73825407651724	3.10252306441496	0.000668056033958507	0.0247180732564647
OG0000994	428.09732512908	0.454993561007332	1.17383905619395	NA	NA
OG0000995	8.74610687592418	0.303608778812845	1.03298224383822	0.351778255629539	NA
OG0000996	28.9500297456985	0.0991492099029438	0.969473218394965	0.771794993651543	0.90655284968594
OG0000997	13.9110046187155	-0.00582773558521473	0.948984465122653	0.978756449776506	NA
OG0000998	6.62926560672571	0.29192796142549	1.08179801813739	NA	NA
OG0000999	6.31499316073931	-0.111754076767665	0.975317009330109	0.749360743110074	NA
OG0001000	152.371019037263	0.573142476041115	1.1887485218927	0.125397732964535	0.530253270821462
OG0001001	33.7971910046656	-0.0381409053618934	0.907993248473715	0.919281443263064	0.964222445453592
OG0001002	15.9160977086079	-0.132181230247052	0.944090439836376	0.72546625532644	NA
OG0001003	4.74920964493537	0.146198527802918	0.999130259170181	NA	NA
OG0001004	5.27596265907757	0.147032624040079	0.983422879185696	0.648699344022141	NA
OG0001005	320.182856088955	0.360535735829091	1.11783668730151	NA	NA
OG0001006	19.3702330347725	-0.21501498915601	0.99184633752261	0.513672119883289	0.795952632270901
OG0001007	0	NA	NA	NA	NA
OG0001008	4.30870144800484	-0.10246642268495	0.991418317972987	0.779636090642872	NA
OG0001009	4.13434669277643	-0.00320791833367003	0.976755901538607	0.988424304834532	NA
OG0001010	9.49324853056826	0.0183198370442569	0.973119104230035	NA	NA
OG0001011	19.4180328680533	0.0299119571152588	0.959757160387349	0.938397155143545	0.964222445453592
OG0001012	17.7304992913971	0.234389653117328	1.03443385894803	NA	NA
OG0001013	1.79062867520884	0.107373174874018	0.99956328599752	0.609644419374916	NA
OG0001014	2.81572350860767	-0.0369864433886871	0.98313837353067	0.972553442968754	NA
OG0001015	3.23478553536055	-0.179953297882051	1.03413891055454	0.518760936298144	NA
OG0001016	1.53771624898277	0.216056024917223	1.05132382465186	0.161982834986002	NA
OG0001017	5.63808416545175	-0.132840683330788	0.982256915840136	0.71621663716902	NA
OG0001018	43.6946597130726	0.0319810391824091	0.929901939381586	0.944677395883587	0.964222445453592
OG0001019	0	NA	NA	NA	NA
OG0001020	0	NA	NA	NA	NA
OG0001021	0	NA	NA	NA	NA
OG0001022	0	NA	NA	NA	NA
OG0001023	5.30386957084412	-0.217664108446882	1.03925107814716	0.432869975150962	NA
OG0001024	1.34697519483553	0.0306433202209347	0.987078650036821	0.783434475475798	NA
OG0001025	0	NA	NA	NA	NA
OG0001026	3.34252343319683	0.0216210635902756	0.986656633273925	0.968105523151398	NA
OG0001027	0	NA	NA	NA	NA
OG0001028	0	NA	NA	NA	NA
OG0001029	4.19648895650716	-0.0354477423442156	0.978922195740473	0.936518477575739	NA
OG0001030	0.102514416598851	0.159904731483331	1.02578804865947	0.307852433873857	NA
OG0001031	0.832395343271675	-0.136478211494358	1.02177375725994	0.890534414984178	NA
OG0001032	0.138732557211946	-0.0853099446766544	1.01778153901007	0.610596279477656	NA
OG0001033	511.627767272335	0.379592982445729	1.12355460781308	NA	NA
OG0001034	1.36685888798468	0.214965275581625	1.0507350078154	0.169228523637957	NA
OG0001035	6.01789021116635	-0.273026923910614	1.06153962514398	0.288637842133698	NA
OG0001036	0.971127900483621	-0.141702540876728	1.02274890520206	0.845320940496496	NA
OG0001037	0	NA	NA	NA	NA
OG0001038	0.693662786059729	-0.130366502064511	1.0207939807206	0.944338508017783	NA
OG0001039	0	NA	NA	NA	NA
OG0001040	0	NA	NA	NA	NA
OG0001041	14.1107907674039	-0.273772500611462	1.02803246476727	0.327498001260079	NA
OG0001042	3.5432662713742	0.0570367934802564	0.981223501690914	0.829859157408549	NA
OG0001043	753.601518935735	0.760056613480006	1.48180763771529	NA	NA
OG0001044	315.780442743986	0.275504737677648	1.07581998221206	NA	NA
OG0001045	0.956801221589278	0.211173665875229	1.0486858276327	0.191473649046315	NA
OG0001046	0.990972693788895	0.211582026182777	1.04890630018121	0.189275104733929	NA
OG0001047	96.0237011463604	0.399730134129709	1.03225806538237	0.322698173593953	0.702291518669317
OG0001048	2.98274998005684	-0.177734320027324	1.03325886505179	0.538363449026616	NA
OG0001049	0	NA	NA	NA	NA
OG0001050	2.23946690909577	-0.169203448543205	1.03013394146445	0.612077888224626	NA
OG0001051	8.65608118308941	-0.217966615703314	1.00195302167997	0.404656239606233	NA
OG0001052	0	NA	NA	NA	NA
OG0001053	10.5681708430932	-0.133201127244634	0.968621111007557	0.687177455689847	NA
OG0001054	0	NA	NA	NA	NA
OG0001055	0	NA	NA	NA	NA
OG0001056	0	NA	NA	NA	NA
OG0001057	0	NA	NA	NA	NA
OG0001058	0	NA	NA	NA	NA
OG0001059	0	NA	NA	NA	NA
OG0001060	3.87579019338642	-0.0201093016955049	0.985743099591555	0.909606360623773	NA
OG0001061	7.76439218457325	0.298114020449404	1.05322900832689	NA	NA
OG0001062	3.88593637951846	0.0540249786774792	0.979774487671655	0.848084746235122	NA
OG0001063	7.59308936833575	-0.0494349833447953	0.96387968516039	0.876140256581127	NA
OG0001064	7.64624594731129	-0.165262141246093	0.98996443184442	0.625940769163169	NA
OG0001065	0	NA	NA	NA	NA
OG0001066	0	NA	NA	NA	NA
OG0001067	2.35783158177358	0.221293411957268	1.0537220003165	0.135030840428581	NA
OG0001068	3.74311048547956	0.0983415584715333	0.987491163326916	0.731411762538537	NA
OG0001069	5.61497667363409	-0.00202877342562872	0.974437383525163	0.987564210090172	NA
OG0001070	0	NA	NA	NA	NA
OG0001071	7.14555863138446	0.117458742962074	0.988463664787152	NA	NA
OG0001072	0.689569449232774	0.00293226760951869	0.988792720741125	0.759594497925524	NA
OG0001073	5.21512340544589	-0.243169375252049	1.05157429145698	0.345329596881725	NA
OG0001074	454.440053995316	0.544479397476395	1.24857020417193	NA	NA
OG0001075	465.115820843218	0.428446447194664	1.14889277507687	0.0464187265766302	0.32714150158768
OG0001076	0.102514416598851	0.159904731483331	1.02578804865947	0.307852433873857	NA
OG0001077	2.4497112129278	-0.0356801993064049	0.984451799534981	0.989926524203074	NA
OG0001078	1.31795929351349	-0.152088173113332	1.02507927661496	0.757174539376823	NA
OG0001079	0.0820187886038993	-0.0732444251489792	1.01731997587163	0.488593447985312	NA
OG0001080	102.572649540086	0.367980487804713	1.09435429674242	0.161946576253016	0.56472539216084
OG0001081	9.32937629061687	-0.0257708075666287	0.947073317248304	0.934894499056925	NA
OG0001082	247.920850792056	0.401959414809419	1.12061661071801	0.10804862074661	0.491726889028094
OG0001083	665.517094883942	0.545528709014695	1.24508561377818	NA	NA
OG0001084	46.9525341174697	0.111251493323055	0.952442817440069	NA	NA
OG0001085	530.344712597294	0.515114210685536	1.11339412318645	0.202006061910144	0.597937943254025
OG0001086	497.888400401774	0.574822077468492	1.27756255092965	0.00590438302595167	0.0690358790859169
OG0001087	11.7857043628014	0.118988043140678	0.975465803138604	NA	NA
OG0001088	0.990972693788895	0.211582026182777	1.04890630018121	0.189275104733929	NA
OG0001089	0.854286804990427	0.209799004178731	1.04794458150007	0.198571340063395	NA
OG0001090	0	NA	NA	NA	NA
OG0001091	2.15035463678516	-0.168057488440891	1.02974222815214	0.622323285569185	NA
OG0001092	1.29851594358545	0.21446112936458	1.05046382173732	0.172404875532063	NA
OG0001093	5.49820042621765	-0.267141508028054	1.05887493844909	0.310131803693245	NA
OG0001094	0	NA	NA	NA	NA
OG0001095	0	NA	NA	NA	NA
OG0001097	0	NA	NA	NA	NA
OG0001098	1.82476387078437	0.217624808287155	1.04460941191475	0.2159428517961	NA
OG0001099	5.14247956903472	-0.201493070829544	1.04133680319532	0.399128585087685	NA
OG0001100	3.98127450505914	-0.187433800957303	1.03682073093443	0.466754425868973	NA
OG0001101	0	NA	NA	NA	NA
OG0001102	0	NA	NA	NA	NA
OG0001103	0	NA	NA	NA	NA
OG0001105	39.9293255517754	-0.466524534351142	1.15032163723073	0.0639899822443947	0.394604890507101
OG0001107	0.220751345815845	-0.0962356937499048	1.01807936074476	0.726317704371314	NA
OG0001108	7.64179316693288	-0.0625210295050566	0.964004260517208	0.844642638263159	NA
OG0001109	3.04699958762911	-0.143081395857953	1.00965880824654	0.702641021772045	NA
OG0001110	0.138732557211946	-0.0853099446766544	1.01778153901007	0.610596279477656	NA
OG0001112	0.763029064665702	-0.133551412336316	1.0212833375748	0.916183141580098	NA
OG0001113	0	NA	NA	NA	NA
OG0001114	1.12765858258736	0.213014363175362	1.04968092695445	0.18118979906256	NA
OG0001118	12.5756118930086	-0.249195769648723	0.990669648245146	0.496012458317221	NA
OG0001119	0	NA	NA	NA	NA
OG0001121	1.23733633863339	0.0655275025897483	0.991214591350264	0.686107182729844	NA
OG0001122	0	NA	NA	NA	NA
OG0001124	0	NA	NA	NA	NA
OG0001125	0	NA	NA	NA	NA
OG0001126	0	NA	NA	NA	NA
OG0001127	0	NA	NA	NA	NA
OG0001128	0	NA	NA	NA	NA
OG0001129	4.34699579600666	-0.19259774146317	1.03839070687522	0.442618505096452	NA
OG0001131	0	NA	NA	NA	NA
OG0001133	0	NA	NA	NA	NA
OG0001134	7.5316197403245	-0.154088623898197	0.996733428551014	0.529416005823626	NA
OG0001135	0	NA	NA	NA	NA
OG0001137	9.44280436743574	-0.0157347103911353	0.951335730589035	0.957140644146928	NA
OG0001139	0	NA	NA	NA	NA
OG0001140	2.15035463678516	-0.168057488440891	1.02974222815214	0.622323285569185	NA
OG0001141	0	NA	NA	NA	NA
OG0001142	0	NA	NA	NA	NA
OG0001143	0.990972693788895	0.211582026182777	1.04890630018121	0.189275104733929	NA
OG0001145	0	NA	NA	NA	NA
OG0001146	0	NA	NA	NA	NA
OG0001147	1.05931563818813	0.212334935553485	1.04931330599237	0.185099062301308	NA
OG0001148	0	NA	NA	NA	NA
OG0001149	8.36600700356767	-0.161027337348839	0.999021432605001	0.495176246639801	NA
OG0001150	0	NA	NA	NA	NA
OG0001151	2.42781975120905	-0.171761844947983	1.03102378308604	0.590529147328631	NA
OG0001153	0.912375407409386	-0.139342009189794	1.02230043085326	0.864861339028922	NA
OG0001155	5.1060720224449	-0.066595763985602	0.988966743708969	0.759018022023567	NA
OG0001156	8.22452108363694	-0.157289160772824	0.981262652488661	0.593848695681852	NA
OG0001157	0	NA	NA	NA	NA
OG0001159	0	NA	NA	NA	NA
OG0001160	0.82011533279081	0.209283496951121	1.04766682296165	0.201124346595374	NA
OG0001161	3.52680790996767	-0.182369816152332	1.03512231277688	0.497925165581312	NA
OG0001162	0	NA	NA	NA	NA
OG0001163	0	NA	NA	NA	NA
OG0001165	1.4010303601843	0.215189687772595	1.05085845580929	0.167703619503588	NA
OG0001167	0	NA	NA	NA	NA
OG0001168	2.08098835817919	-0.167046973285771	1.02940514064097	0.631037475306734	NA
OG0001169	0	NA	NA	NA	NA
OG0001170	2.87040366476783	0.239285934817164	1.05999531173709	NA	NA
OG0001171	0.693662786059729	-0.130366502064511	1.0207939807206	0.944338508017783	NA
OG0001172	4.81070669361313	-0.198018194993956	1.04015962156128	0.416129790145704	NA
OG0001177	0	NA	NA	NA	NA
OG0001179	1.8035232437553	-0.162438600456188	1.02794882636219	0.669646758737854	NA
OG0001181	1.73415696514932	-0.161189426998242	1.02757125090246	0.680384889336846	NA
OG0001182	15.3880567851427	-0.0358965980366086	0.947020238782344	0.912911703066981	NA
OG0001183	0	NA	NA	NA	NA
OG0001184	7.53883166946406	-0.289577656844383	1.05357250378138	0.348662174135323	NA
OG0001187	0	NA	NA	NA	NA
OG0001189	0.624296507453756	-0.126889197727468	1.02031154711792	0.975487972725634	NA
OG0001192	4.03092841059078	0.0443405866347878	0.975245870728891	0.877635123499219	NA
OG0001193	0	NA	NA	NA	NA
OG0001194	0	NA	NA	NA	NA
OG0001195	2.05028833197702	0.218316705805333	1.05256106726891	0.144664491022885	NA
OG0001197	0	NA	NA	NA	NA
OG0001199	0.956801221589278	0.211173665875229	1.0486858276327	0.191473649046315	NA
OG0001200	3.19873275555207	-0.179674363570426	1.03402306738758	0.521471958863071	NA
OG0001204	0	NA	NA	NA	NA
OG0001205	6.21124171412866	-0.0590769403586486	0.978865538819476	0.84625306871813	NA
OG0001207	0	NA	NA	NA	NA
OG0001208	0.48556395024181	-0.118821621662989	1.019392094975	0.950433701894363	NA
OG0001209	0.164037577207799	-0.0884751099024274	1.01788140665874	0.646231873013928	NA
OG0001211	442.617937844209	0.500143468035286	1.1680360863719	NA	NA
OG0001212	0	NA	NA	NA	NA
OG0001213	0	NA	NA	NA	NA
OG0001214	0	NA	NA	NA	NA
OG0001217	0	NA	NA	NA	NA
OG0001218	0	NA	NA	NA	NA
OG0001219	3.01409072047705	-0.029213592779028	0.981547197471959	0.9836333740096	NA
OG0001220	0	NA	NA	NA	NA
OG0001221	0	NA	NA	NA	NA
OG0001222	0.785943860591192	0.208735155701467	1.04737136161281	0.203782409483798	NA
OG0001223	2.77465114423892	-0.175708433021533	1.03247375263886	0.556426914869697	NA
OG0001226	15.3956872499348	-0.468649502083609	1.16777772938992	0.0671720921968121	NA
OG0001227	2.78835593230376	0.0241640775441012	0.980781467304162	0.882647100064303	NA
OG0001228	1.94225580096724	-0.164897033157853	1.02870708083301	0.649537223656425	NA
OG0001229	0	NA	NA	NA	NA
OG0001231	1.70857360998085	0.216971586286827	1.05181678216638	0.155570168337566	NA
OG0001232	2.07358047138497	-0.166829658855228	1.02933651287977	0.632506914706589	NA
OG0001233	274.766134075812	0.317835088587326	1.09508075120371	NA	NA
OG0001234	0	NA	NA	NA	NA
OG0001236	4.06421772391454	-0.188604798683883	1.03717567149936	0.461105331683192	NA
OG0001237	0	NA	NA	NA	NA
OG0001238	0	NA	NA	NA	NA
OG0001240	0	NA	NA	NA	NA
OG0001241	5.70805443495623	-0.187231892835524	1.00161108761209	0.600979315321076	NA
OG0001242	4.5226277936575	-0.246427317173126	1.05115205892006	0.367642560819818	NA
OG0001244	0	NA	NA	NA	NA
OG0001245	11.4924078088446	-0.10765799852727	0.962073666734964	0.746638568906879	NA
OG0001246	3.85484295824095	-0.110706857842584	0.995039582716641	0.769096901205405	NA
OG0001247	0.956801221589278	0.211173665875229	1.0486858276327	0.191473649046315	NA
OG0001249	0	NA	NA	NA	NA
OG0001250	3.26021509448073	-0.18025774434033	1.03425716646418	0.516552238578589	NA
OG0001252	0.375886194195788	0.196747494102339	1.04111806414184	0.248161704899615	NA
OG0001254	1.94102668483607	0.0215872791600165	0.985184300945966	0.848209844880203	NA
OG0001257	0	NA	NA	NA	NA
OG0001259	0	NA	NA	NA	NA
OG0001260	0	NA	NA	NA	NA
OG0001261	0	NA	NA	NA	NA
OG0001262	0.751772388391575	0.208150674847585	1.04705639291635	0.206553561273367	NA
OG0001263	0	NA	NA	NA	NA
OG0001264	0	NA	NA	NA	NA
OG0001265	0	NA	NA	NA	NA
OG0001267	0	NA	NA	NA	NA
OG0001268	12.3359014640618	0.311359323756089	1.09127302080613	NA	NA
OG0001271	0	NA	NA	NA	NA
OG0001274	2.82006944108356	-0.176069674192886	1.03261698629353	0.55270582270163	NA
OG0001275	0	NA	NA	NA	NA
OG0001276	0	NA	NA	NA	NA
OG0001277	1.02514416598851	0.211968666756016	1.04911519948325	0.187151734625402	NA
OG0001278	8.92306312507016	-0.297747994502619	1.07388887861845	0.207528507486341	NA
OG0001279	8.76824595077003	-0.0952860396230724	0.939594864769333	0.796744609108043	NA
OG0001280	1.02514416598851	0.211968666756016	1.04911519948325	0.187151734625402	NA
OG0001281	0	NA	NA	NA	NA
OG0001282	0	NA	NA	NA	NA
OG0001284	0	NA	NA	NA	NA
OG0001285	0	NA	NA	NA	NA
OG0001286	0	NA	NA	NA	NA
OG0001289	0	NA	NA	NA	NA
OG0001290	1.16183005478698	0.213027105490366	1.04975772173955	0.179326031442702	NA
OG0001291	0	NA	NA	NA	NA
OG0001292	0	NA	NA	NA	NA
OG0001293	0	NA	NA	NA	NA
OG0001295	0	NA	NA	NA	NA
OG0001297	0	NA	NA	NA	NA
OG0001298	0	NA	NA	NA	NA
OG0001299	0	NA	NA	NA	NA
OG0001301	3.4205556662205	-0.107963488862747	0.9956615015504	0.78580144835372	NA
OG0001303	1.68258881143515	0.0855153817335846	0.994541746575635	0.665875232465886	NA
OG0001304	25.8622083612448	0.0517506970550534	0.941935461947355	NA	NA
OG0001305	8.92536402526452	-0.00994584292246658	0.95580628992201	0.969635397029603	NA
OG0001306	681.083024317317	0.49706517516481	1.19840437785781	NA	NA
OG0001308	4.87470370553647	-0.112542502212443	0.993113859830341	0.745020140000238	NA
OG0001309	0.649257971792724	0.206109763313024	1.04596299747053	0.215640547919279	NA
OG0001310	1.75206193794365	0.03428562366846	0.986707253121402	0.805189433771415	NA
OG0001311	1.94777391537817	0.218083854876516	1.05240335458959	0.147705506358738	NA
OG0001312	1.84525949877932	0.217629936019958	1.05216527708583	0.150934643052645	NA
OG0001314	4.97287218965943	-0.0114040872167442	0.975794707873882	0.97426261139561	NA
OG0001315	0	NA	NA	NA	NA
OG0001316	0	NA	NA	NA	NA
OG0001317	0	NA	NA	NA	NA
OG0001319	0	NA	NA	NA	NA
OG0001320	0	NA	NA	NA	NA
OG0001321	0	NA	NA	NA	NA
OG0001322	3.54467404305145	-0.230298427232697	1.04496714184018	0.433879461780527	NA
OG0001323	0	NA	NA	NA	NA
OG0001325	0	NA	NA	NA	NA
OG0001326	0	NA	NA	NA	NA
OG0001327	13.327515583619	-0.274061230344531	1.026259012646	0.330093118462337	NA
OG0001332	0	NA	NA	NA	NA
OG0001342	0	NA	NA	NA	NA
OG0001343	0	NA	NA	NA	NA
OG0001344	0	NA	NA	NA	NA
OG0001348	80.217649714596	0.39727583441654	1.13982755700698	0.000536286969670627	0.0247180732564647
OG0001349	0	NA	NA	NA	NA
OG0001350	0	NA	NA	NA	NA
OG0001351	0	NA	NA	NA	NA
OG0001352	0	NA	NA	NA	NA
OG0001355	896.264859471391	0.287445628289895	0.973468638848927	0.488925323099744	0.795386168466338
OG0001356	1.72239456068188	-0.160847862852522	1.02747343696945	0.68285316748234	NA
OG0001358	0.138732557211946	-0.0853099446766544	1.01778153901007	0.610596279477656	NA
OG0001359	0	NA	NA	NA	NA
OG0001361	0	NA	NA	NA	NA
OG0001362	0.936305593594326	0.17609687101227	1.02862729077332	0.295421156123966	NA
OG0001365	0.331772875421595	-0.106893396342205	1.01851260583717	0.836958594786193	NA
OG0001366	11.5231238454295	-0.00985045814128141	0.94982386992908	0.969327413249521	NA
OG0001368	1.67440213778124	0.216797920272223	1.05172389355997	0.156794112945241	NA
OG0001369	0.751772388391575	0.208150674847585	1.04705639291635	0.206553561273367	NA
OG0001370	0	NA	NA	NA	NA
OG0001371	4.5194438114479	-0.0374301318925891	0.986151954323635	0.836565900427409	NA
OG0001373	61.1746984935999	-0.468228910737126	1.0561642870744	0.261812487712435	0.656749969176955
OG0001374	0.888458277190044	0.21028430284612	1.048206130821	0.196116082327827	NA
OG0001377	0.990972693788895	0.211582026182777	1.04890630018121	0.189275104733929	NA
OG0001378	2.42617452617281	0.223989094292077	1.05462613796	0.131253432905313	NA
OG0001384	5.07170150104491	-0.00358094333024187	0.972315517556059	0.976233517374715	NA
OG0001385	3.26203108377319	0.171861518971178	0.993016739221476	0.567338954491237	NA
OG0001386	0	NA	NA	NA	NA
OG0001390	0	NA	NA	NA	NA
OG0001396	0	NA	NA	NA	NA
OG0001398	0	NA	NA	NA	NA
OG0001401	12.1688277094381	-0.150198831285202	0.978283253344256	NA	NA
OG0001402	0.473429687507351	0.0862114938514845	0.997902453336812	0.51296075257735	NA
OG0001403	0	NA	NA	NA	NA
OG0001404	0	NA	NA	NA	NA
OG0001407	0	NA	NA	NA	NA
OG0001409	0	NA	NA	NA	NA
OG0001413	0	NA	NA	NA	NA
OG0001414	0	NA	NA	NA	NA
OG0001418	0	NA	NA	NA	NA
OG0001419	0	NA	NA	NA	NA
OG0001420	4.23134299496435	-0.191707196260821	1.03804887284119	0.448866016238909	NA
OG0001421	0.0829432188553988	-0.073406694110586	1.0173307091283	0.488593447985312	NA
OG0001426	0.208098835817919	-0.0949539284629542	1.01803691348335	0.712220633109212	NA
OG0001428	8.50509238058267	-0.223222252050774	1.01772455565016	0.488490216322647	NA
OG0001431	5.08200275458181	-0.260878688012369	1.05625838119521	0.330419119597427	NA
OG0001435	2.54328921722783	0.257478263607906	1.05940409537204	0.162837157051207	NA
OG0001438	20.7371127018803	0.360610647587053	1.11416970253334	NA	NA
OG0001441	0	NA	NA	NA	NA
OG0001442	0.854286804990427	0.209799004178731	1.04794458150007	0.198571340063395	NA
OG0001445	3.03469517834427	-0.178189605483076	1.03343467353891	0.534401228254336	NA
OG0001446	0	NA	NA	NA	NA
OG0001447	5.22231568875324	-0.128882610444792	0.997498567135277	0.700153760878375	NA
OG0001448	0	NA	NA	NA	NA
OG0001449	0	NA	NA	NA	NA
OG0001450	0	NA	NA	NA	NA
OG0001451	0	NA	NA	NA	NA
OG0001455	1.66479068654335	-0.159867163118648	1.02718198935281	0.69162871764059	NA
OG0001456	3.17794691456439	0.2472026635532	1.06294852741753	NA	NA
OG0001457	1.91360244317856	0.217937764157333	1.05232658222259	0.148759978958931	NA
OG0001458	1.04049417908959	-0.144049903466139	1.02322947697143	0.825214653430406	NA
OG0001459	0.859549223770527	-0.137513911115964	1.02195846082644	0.881352441870948	NA
OG0001468	10.2941628334937	-0.0689016495258314	0.985262846307474	NA	NA
OG0001469	0	NA	NA	NA	NA
OG0001470	5.745548505425	-0.273083135236026	1.06136701310298	0.299370220190453	NA
OG0001472	0	NA	NA	NA	NA
OG0001473	0	NA	NA	NA	NA
OG0001476	0	NA	NA	NA	NA
OG0001477	0.546743555193873	0.203475823878898	1.0445702180643	0.226143887987106	NA
OG0001479	0	NA	NA	NA	NA
OG0001481	0	NA	NA	NA	NA
OG0001485	0	NA	NA	NA	NA
OG0001488	0	NA	NA	NA	NA
OG0001491	0	NA	NA	NA	NA
OG0001492	0	NA	NA	NA	NA
OG0001493	0	NA	NA	NA	NA
OG0001494	2.07358047138497	-0.166829658855228	1.02933651287977	0.632506914706589	NA
OG0001495	2.32241012795117	-0.170315949711307	1.03051797901688	0.602526344952443	NA
OG0001496	13.8512383810433	0.0650947027489755	0.936721360070682	0.867939000734228	NA
OG0001498	1.80441334928578	-0.162336482163464	1.02792129534066	0.670079562730183	NA
OG0001499	0	NA	NA	NA	NA
OG0001500	0	NA	NA	NA	NA
OG0001501	1.24859301490751	-0.150271033883268	1.02463267109943	0.772603383575078	NA
OG0001502	0	NA	NA	NA	NA
OG0001504	1.59542440793738	-0.158430697151789	1.02677162236172	0.703421690802886	NA
OG0001505	0	NA	NA	NA	NA
OG0001507	1.17922673630154	-0.148297969841152	1.02416758902924	0.789005859585285	NA
OG0001509	1.57802772642282	0.109914602141893	1.0010891844453	0.587501160627498	NA
OG0001511	2.08098835817919	-0.167046973285771	1.02940514064097	0.631037475306734	NA
OG0001513	5.42257595163034	-0.140536864896484	0.985553265762609	0.702646875655843	NA
OG0001515	0	NA	NA	NA	NA
OG0001517	2.42781975120905	-0.171761844947983	1.03102378308604	0.590529147328631	NA
OG0001518	0	NA	NA	NA	NA
OG0001520	0	NA	NA	NA	NA
OG0001521	1.23017299918621	0.213963795578999	1.05018522011641	0.175764173188841	NA
OG0001522	0	NA	NA	NA	NA
OG0001524	0.990972693788895	0.211582026182777	1.04890630018121	0.189275104733929	NA
OG0001525	7.24552613659196	-0.11884708968201	0.976890366824278	0.720642977353563	NA
OG0001526	0	NA	NA	NA	NA
OG0001528	5.71691304756731	-0.272211718796694	1.06103095401562	0.300911627989625	NA
OG0001529	0	NA	NA	NA	NA
OG0001530	0	NA	NA	NA	NA
OG0001531	0	NA	NA	NA	NA
OG0001534	0	NA	NA	NA	NA
OG0001535	0	NA	NA	NA	NA
OG0001536	0	NA	NA	NA	NA
OG0001537	0	NA	NA	NA	NA
OG0001538	0	NA	NA	NA	NA
OG0001540	0	NA	NA	NA	NA
OG0001541	0	NA	NA	NA	NA
OG0001543	0	NA	NA	NA	NA
OG0001544	1.17922673630154	-0.148297969841152	1.02416758902924	0.789005859585285	NA
OG0001546	0	NA	NA	NA	NA
OG0001549	0	NA	NA	NA	NA
OG0001551	5.04941165934168	-0.127942539642287	0.997484278843333	0.705335765228517	NA
OG0001552	0	NA	NA	NA	NA
OG0001553	12.9137002409486	-0.257510540897209	0.993433266881156	0.482860916584992	NA
OG0001554	0	NA	NA	NA	NA
OG0001555	1.10986045769557	-0.146248475726413	1.02370382276983	0.806497403046771	NA
OG0001556	0	NA	NA	NA	NA
OG0001557	0	NA	NA	NA	NA
OG0001558	5.7275668048201	-0.149522688961855	1.00442576208911	0.641744487133612	NA
OG0001560	1.73415696514932	-0.161189426998242	1.02757125090246	0.680384889336846	NA
OG0001561	3.15241197997531	0.0211703719974204	0.986960482117738	0.952452466556905	NA
OG0001562	0	NA	NA	NA	NA
OG0001564	0.888458277190044	0.21028430284612	1.048206130821	0.196116082327827	NA
OG0001565	0	NA	NA	NA	NA
OG0001566	21.2641971501279	-0.424313358217676	1.08341816620696	0.211658417565489	0.602412419224853
OG0001568	0	NA	NA	NA	NA
OG0001570	22.9173929102034	-0.228402665516179	0.950588696274645	0.562778698808825	0.795952632270901
OG0001571	0	NA	NA	NA	NA
OG0001574	8.96161595370319	-0.210631852862621	1.00345246200695	0.437566083573331	NA
OG0001577	6.43838421384586	-0.149849065496808	1.00386599927069	0.628553405276933	NA
OG0001578	2.29503541996041	0.12996582078237	1.00819375609047	0.571826780864944	NA
OG0001581	0.554930228847783	-0.123064136142824	1.0198415869242	0.989726208126981	NA
OG0001582	2.73371777596937	0.235112725478277	1.05848807494207	NA	NA
OG0001583	0	NA	NA	NA	NA
OG0001584	0	NA	NA	NA	NA
OG0001585	0	NA	NA	NA	NA
OG0001586	0	NA	NA	NA	NA
OG0001587	0	NA	NA	NA	NA
OG0001590	0	NA	NA	NA	NA
OG0001591	0	NA	NA	NA	NA
OG0001594	2.37854486951308	-0.171049989832695	1.03077476150885	0.596260161465547	NA
OG0001597	42.4211814462155	-0.341254714829198	1.03675034002675	NA	NA
OG0001600	5.57820205531665	-0.246376084209647	1.0530179309151	0.330005529432064	NA
OG0001602	0.995318626264785	-0.142315477382879	1.0228793180488	0.839308255508298	NA
OG0001603	0	NA	NA	NA	NA
OG0001604	0	NA	NA	NA	NA
OG0001605	0	NA	NA	NA	NA
OG0001606	2.01162207957321	-0.165995312108752	1.02906036182344	0.640100419308951	NA
OG0001608	0	NA	NA	NA	NA
OG0001614	0	NA	NA	NA	NA
OG0001615	4.41069424580847	0.0894188614902441	0.978046577145061	0.768146076665439	NA
OG0001618	0	NA	NA	NA	NA
OG0001619	0	NA	NA	NA	NA
OG0001620	0	NA	NA	NA	NA
OG0001623	0	NA	NA	NA	NA
OG0001624	0	NA	NA	NA	NA
OG0001625	2.05046971509748	-0.166488631010714	1.02922427497094	0.635470080953358	NA
OG0001626	0	NA	NA	NA	NA
OG0001629	0	NA	NA	NA	NA
OG0001630	0	NA	NA	NA	NA
OG0001640	202.613218800776	0.278044485441713	1.07688263587843	NA	NA
OG0001645	5.88510587991771	-0.0798440325152766	0.990607729956023	0.701219715932985	NA
OG0001646	0	NA	NA	NA	NA
OG0001659	0	NA	NA	NA	NA
OG0001660	0.0820187886038993	-0.0732444251489792	1.01731997587163	0.488593447985312	NA
OG0001661	0	NA	NA	NA	NA
OG0001663	0	NA	NA	NA	NA
OG0001664	0	NA	NA	NA	NA
OG0001672	0	NA	NA	NA	NA
OG0001673	0	NA	NA	NA	NA
OG0001674	555.425411120471	0.42169415423305	1.15141070842191	0.0166305997716887	0.153833047888121
OG0001675	0	NA	NA	NA	NA
OG0001685	1.31795929351349	-0.152088173113332	1.02507927661496	0.757174539376823	NA
OG0001687	0	NA	NA	NA	NA
OG0001691	0.580602531987791	-0.124180880377751	1.01998378810563	0.998924302608834	NA
OG0001692	0	NA	NA	NA	NA
OG0001693	0.649257971792724	0.206109763313024	1.04596299747053	0.215640547919279	NA
OG0001694	2.42781975120905	-0.171761844947983	1.03102378308604	0.590529147328631	NA
OG0001703	0	NA	NA	NA	NA
OG0001713	3.89833128620374	-0.186298082292963	1.0364727308275	0.472465121171816	NA
OG0001714	49.0608309557003	-0.117557244245574	0.934567509479506	0.756320818634115	0.906442830886176
OG0001715	0	NA	NA	NA	NA
OG0001718	0	NA	NA	NA	NA
OG0001719	0	NA	NA	NA	NA
OG0001736	0.554930228847783	-0.123064136142824	1.0198415869242	0.989726208126981	NA
OG0001737	0	NA	NA	NA	NA
OG0001742	0.138732557211946	-0.0853099446766544	1.01778153901007	0.610596279477656	NA
OG0001743	1.74180759596337	-0.161199842765676	1.02757839191949	0.679810517626332	NA
OG0001745	0	NA	NA	NA	NA
OG0001746	4.01892064159106	-0.18801043547481	1.03699108304669	0.464102781327612	NA
OG0001747	3.90277601828027	-0.237997970991262	1.04765964568117	0.40555401061036	NA
OG0001748	0	NA	NA	NA	NA
OG0001749	0	NA	NA	NA	NA
OG0001753	0	NA	NA	NA	NA
OG0001754	4.23010416162534	-0.190853475219151	1.03786888586717	0.450253836095854	NA
OG0001759	0	NA	NA	NA	NA
OG0001760	0	NA	NA	NA	NA
OG0001762	0	NA	NA	NA	NA
OG0001770	0	NA	NA	NA	NA
OG0001779	13.2501018407886	-0.0555895353373717	0.963898003296214	0.855436858408873	NA
OG0001780	0	NA	NA	NA	NA
OG0001781	0	NA	NA	NA	NA
OG0001782	1.31795929351349	-0.152088173113332	1.02507927661496	0.757174539376823	NA
OG0001783	0	NA	NA	NA	NA
OG0001784	3.27996108818536	-0.222865936869868	1.04261146927289	0.458998382179167	NA
OG0001794	3.11671396694817	-0.178948946192445	1.03373348760228	0.527831368549115	NA
OG0001796	0	NA	NA	NA	NA
OG0001807	0.512572082994256	0.202415403514862	1.04401585790539	0.230033387127902	NA
OG0001813	0	NA	NA	NA	NA
OG0001821	1.04049417908959	-0.144049903466139	1.02322947697143	0.825214653430406	NA
OG0001826	0	NA	NA	NA	NA
OG0001828	0	NA	NA	NA	NA
OG0001830	0	NA	NA	NA	NA
OG0001831	12.2835955058247	-0.262508095380608	1.02701463002582	0.308216604756802	NA
OG0001832	0	NA	NA	NA	NA
OG0001837	0	NA	NA	NA	NA
OG0001840	0	NA	NA	NA	NA
OG0001841	0	NA	NA	NA	NA
OG0001845	0	NA	NA	NA	NA
OG0001848	0	NA	NA	NA	NA
OG0001854	0	NA	NA	NA	NA
OG0001855	135.75833516244	0.392440727750283	1.13686325028031	0.00023152283145821	0.0171326895279075
OG0001856	0	NA	NA	NA	NA
OG0001857	4.96618499329536	-0.177117524718257	0.99977297167535	0.630962941079848	NA
OG0001858	0	NA	NA	NA	NA
OG0001859	3.19873275555207	-0.179674363570426	1.03402306738758	0.521471958863071	NA
OG0001861	5.05953635017932	-0.200657732152198	1.04104990657639	0.403232720243555	NA
OG0001862	0	NA	NA	NA	NA
OG0001863	0	NA	NA	NA	NA
OG0001864	0	NA	NA	NA	NA
OG0001865	0	NA	NA	NA	NA
OG0001866	0	NA	NA	NA	NA
OG0001867	0	NA	NA	NA	NA
OG0001868	0	NA	NA	NA	NA
OG0001869	0	NA	NA	NA	NA
OG0001877	2.48829656566196	-0.172417256336198	1.03126026474345	0.584592518166179	NA
OG0001887	0	NA	NA	NA	NA
OG0001889	9.6969860536341	-0.426409910620685	1.13389236458992	0.11933501414097	NA
OG0001892	0	NA	NA	NA	NA
OG0001893	127.959533357101	0.433723948561948	1.10953698753107	0.179282352369497	0.585548723444467
OG0001894	2.90301265993896	-0.176935656652798	1.03294491819955	0.545444248955359	NA
OG0001896	1.02514416598851	0.211968666756016	1.04911519948325	0.187151734625402	NA
OG0001900	0	NA	NA	NA	NA
OG0001908	0	NA	NA	NA	NA
OG0001910	0.888458277190044	0.21028430284612	1.048206130821	0.196116082327827	NA
OG0001916	0	NA	NA	NA	NA
OG0001919	1.606059193382	0.216437733025688	1.05153012992194	0.159327512235311	NA
OG0001922	0	NA	NA	NA	NA
OG0001924	5.97739641204027	0.0629573122865095	0.984881610686085	0.817697227331375	NA
OG0001925	0	NA	NA	NA	NA
OG0001926	0	NA	NA	NA	NA
OG0001927	1.10986045769557	-0.146248475726413	1.02370382276983	0.806497403046771	NA
OG0001928	0	NA	NA	NA	NA
OG0001930	0	NA	NA	NA	NA
OG0001936	0	NA	NA	NA	NA
OG0001938	0.68445277819908	0.168611814339765	1.025304184407	0.322184521389758	NA
OG0001940	0	NA	NA	NA	NA
OG0001941	0	NA	NA	NA	NA
OG0001942	0	NA	NA	NA	NA
OG0001952	0	NA	NA	NA	NA
OG0001956	4.31267921731068	-0.0369596686355758	0.978847184752804	0.930446627239503	NA
OG0001960	1.50354477678315	0.215854787053176	1.0512150250254	0.163359561983111	NA
OG0001961	0.901761621877648	-0.139200066013938	1.02226586670082	0.867013664702518	NA
OG0001962	0	NA	NA	NA	NA
OG0001963	0	NA	NA	NA	NA
OG0001964	3.88376186328957	-0.105342162013356	0.983752075425965	0.799743070912436	NA
OG0001965	17.2056975731118	0.078643536051021	0.965061832502801	0.82070635942818	0.924747679179426
OG0001966	7.63366786546936	-0.0516503085748919	0.971168644285954	0.858711640808086	NA
OG0001967	0	NA	NA	NA	NA
OG0001968	0	NA	NA	NA	NA
OG0001970	0	NA	NA	NA	NA
OG0001971	0.0693662786059729	-0.0708551536781395	1.01715275038774	0.488593447985312	NA
OG0001972	354.412771447878	0.642871270185411	1.32114427068487	NA	NA
OG0001976	55.7115428088421	0.393141267606454	1.13711037271913	0.00102354162472844	0.030296832091962
OG0001977	4.24473010783972	-0.0262742864693934	0.985641916385593	0.872790023429337	NA
OG0001982	4.01892064159106	-0.18801043547481	1.03699108304669	0.464102781327612	NA
OG0001984	0.624296507453756	-0.126889197727468	1.02031154711792	0.975487972725634	NA
OG0001986	7.83359917537673	-0.0185537761013635	0.98048911352538	0.936745458567868	NA
OG0001987	2.57123978451736	-0.173342493594633	1.03160203310869	0.576156865274645	NA
OG0001988	0	NA	NA	NA	NA
OG0001989	0	NA	NA	NA	NA
OG0001990	6.54902406362216	-0.149848359991644	0.986108187998368	0.669019294919593	NA
OG0001993	0.746488969698589	-0.132527618009632	1.02113052241518	0.924219171332508	NA
OG0001994	0	NA	NA	NA	NA
OG0001997	4.39599059933613	-0.193187784671195	1.03858074477297	0.439682079369648	NA
OG0001998	0	NA	NA	NA	NA
OG0001999	0	NA	NA	NA	NA
OG0002000	0	NA	NA	NA	NA
OG0002001	0	NA	NA	NA	NA
OG0002002	0	NA	NA	NA	NA
OG0002004	5.14247956903472	-0.201493070829544	1.04133680319532	0.399128585087685	NA
OG0002005	0.208098835817919	-0.0949539284629542	1.01803691348335	0.712220633109212	NA
OG0002007	2.63209884576184	0.00336793812448922	0.97361249121733	0.924380976765113	NA
OG0002008	0	NA	NA	NA	NA
OG0002014	0.0820187886038993	-0.0732444251489792	1.01731997587163	0.488593447985312	NA
OG0002018	0	NA	NA	NA	NA
OG0002020	3.75801030373042	-0.213449307439669	1.02822129831345	0.533174999148241	NA
OG0002027	0	NA	NA	NA	NA
OG0002029	0.984225463246791	-0.141947733695925	1.02280491485637	0.842511080032603	NA
OG0002042	1.57592115825258	-0.157877745351924	1.02662041901749	0.707552912038707	NA
OG0002047	0	NA	NA	NA	NA
OG0002048	0	NA	NA	NA	NA
OG0002049	12.6079388579102	-0.4280840487481	1.13942706029578	0.0950620859056934	NA
OG0002051	1.8035232437553	-0.162438600456188	1.02794882636219	0.669646758737854	NA
OG0002052	0	NA	NA	NA	NA
OG0002053	0	NA	NA	NA	NA
OG0002054	1.10986045769557	-0.146248475726413	1.02370382276983	0.806497403046771	NA
OG0002055	0	NA	NA	NA	NA
OG0002061	0	NA	NA	NA	NA
OG0002069	15.4621790033326	0.204903419204214	1.02597330690631	0.393730883734221	NA
OG0002071	48.3797200871936	-0.402085538789235	1.10182584354216	0.15283740708115	0.56472539216084
OG0002073	2.8020607203686	0.237235188372107	1.05925081887193	NA	NA
OG0002080	3.06889909764975	-0.178508471007268	1.03355939237806	0.531657192119336	NA
OG0002081	7.28078228782938	-0.371680203243615	1.10166881541629	0.18123910876228	NA
OG0002082	0	NA	NA	NA	NA
OG0002083	0	NA	NA	NA	NA
OG0002084	0	NA	NA	NA	NA
OG0002085	0.763029064665702	-0.133551412336316	1.0212833375748	0.916183141580098	NA
OG0002086	0	NA	NA	NA	NA
OG0002087	2.63120335937051	0.231514504359946	1.05721594044536	0.120285022419905	NA
OG0002088	0	NA	NA	NA	NA
OG0002092	0	NA	NA	NA	NA
OG0002094	4.6632921230785	-0.0860041655263073	0.986256257063648	0.811619250678947	NA
OG0002098	0	NA	NA	NA	NA
OG0002113	0	NA	NA	NA	NA
OG0002114	0	NA	NA	NA	NA
OG0002118	2.54710895849296	0.0273989476617989	0.981945259556367	0.864848218915751	NA
OG0002119	1.12765858258736	0.213014363175362	1.04968092695445	0.18118979906256	NA
OG0002120	10.4138373656024	-0.423995325874272	1.13383765362948	0.113578980866104	NA
OG0002121	0	NA	NA	NA	NA
OG0002122	0	NA	NA	NA	NA
OG0002123	0	NA	NA	NA	NA
OG0002124	0	NA	NA	NA	NA
OG0002125	1.46934436072336	-0.155704990367972	1.02601901032691	0.726466807013324	NA
OG0002127	0	NA	NA	NA	NA
OG0002132	0	NA	NA	NA	NA
OG0002134	0	NA	NA	NA	NA
OG0002135	0	NA	NA	NA	NA
OG0002139	0	NA	NA	NA	NA
OG0002149	1.24859301490751	-0.150271033883268	1.02463267109943	0.772603383575078	NA
OG0002155	0	NA	NA	NA	NA
OG0002156	3.78971576420834	-0.232179618750195	1.04598315714687	0.418363545919557	NA
OG0002162	0	NA	NA	NA	NA
OG0002164	4.59065019434914	-0.179032236836471	1.00184188732444	0.632167217188737	NA
OG0002165	10.0966389508254	-0.228865544184585	1.01457102800339	0.477901152544471	NA
OG0002166	0	NA	NA	NA	NA
OG0002167	6.20934742213479	-0.100686451794779	0.969265998934184	0.743215553595266	NA
OG0002176	0	NA	NA	NA	NA
OG0002188	1.41447945261831	-0.154421754975676	1.0256786482991	0.737236936181983	NA
OG0002194	29.3837617982934	0.0820493022890606	0.966183730736102	0.813057031311029	0.924747679179426
OG0002197	0	NA	NA	NA	NA
OG0002201	2.28499385717015	-0.124494409437949	1.00719638034031	0.775306166869233	NA
OG0002203	0	NA	NA	NA	NA
OG0002204	6.31259956784452	-0.0508469431019639	0.964107949248569	0.87383501673197	NA
OG0002205	0	NA	NA	NA	NA
OG0002206	0	NA	NA	NA	NA
OG0002214	0	NA	NA	NA	NA
OG0002223	0	NA	NA	NA	NA
OG0002225	0	NA	NA	NA	NA
OG0002235	0	NA	NA	NA	NA
OG0002237	0	NA	NA	NA	NA
OG0002239	0	NA	NA	NA	NA
OG0002240	0	NA	NA	NA	NA
OG0002241	7.65127214909751	-0.291449400053759	1.070095703165	0.234488822380997	NA
OG0002242	0	NA	NA	NA	NA
OG0002244	0	NA	NA	NA	NA
OG0002246	1.96845092649358	-0.165211764958675	1.02881073178302	0.646441319545024	NA
OG0002251	2.73945633783256	-0.184806893139576	1.03141866760899	0.566783117128208	NA
OG0002253	0	NA	NA	NA	NA
OG0002260	0	NA	NA	NA	NA
OG0002264	8.30422973557969	0.0605951722166313	0.963000095703668	0.862740167054646	NA
OG0002265	0	NA	NA	NA	NA
OG0002268	0	NA	NA	NA	NA
OG0002278	0	NA	NA	NA	NA
OG0002280	6.58641926020235	-0.377197931979315	1.10256306170999	0.190371029572373	NA
OG0002281	39.3192631200822	-0.0260695973168966	0.912269887950407	0.94061258044682	0.964222445453592
OG0002282	0.341714721996171	0.194793915141316	1.04014911052655	0.253505848791198	NA
OG0002283	0.0693662786059729	-0.0708551536781395	1.01715275038774	0.488593447985312	NA
OG0002284	7.38194647813049	-0.218408780887374	1.0476721839032	NA	NA
OG0002285	3.40067197307135	-0.181358840389908	1.03470684347577	0.506661161481473	NA
OG0002286	0	NA	NA	NA	NA
OG0002287	0	NA	NA	NA	NA
OG0002290	1.31795929351349	-0.152088173113332	1.02507927661496	0.757174539376823	NA
OG0002297	0	NA	NA	NA	NA
OG0002308	0	NA	NA	NA	NA
OG0002311	0	NA	NA	NA	NA
OG0002315	0	NA	NA	NA	NA
OG0002316	6.56150308831194	-0.213349781354765	1.04565857506059	NA	NA
OG0002321	5.94746843615861	-0.212463105169783	1.01334474649846	0.540510987525396	NA
OG0002322	6.08252205153184	0.287874448703905	1.0799312661972	NA	NA
OG0002323	0	NA	NA	NA	NA
OG0002325	0.693662786059729	-0.130366502064511	1.0207939807206	0.944338508017783	NA
OG0002341	0	NA	NA	NA	NA
OG0002342	0	NA	NA	NA	NA
OG0002344	0	NA	NA	NA	NA
OG0002358	1.29851594358545	0.21446112936458	1.05046382173732	0.172404875532063	NA
OG0002359	4.5734058176736	-0.251394009184266	1.05259235897626	0.359908666255647	NA
OG0002360	284.3240021585	0.383478429414519	1.12551443137335	NA	NA
OG0002361	0	NA	NA	NA	NA
OG0002363	0	NA	NA	NA	NA
OG0002364	1.05931563818813	0.212334935553485	1.04931330599237	0.185099062301308	NA
OG0002367	2.15652369024037	-0.168043117583218	1.02974033045962	0.622059778310283	NA
OG0002371	0	NA	NA	NA	NA
OG0002375	0	NA	NA	NA	NA
OG0002378	5.29363440858758	-0.0725785710371285	0.989612685283235	0.74045453696638	NA
OG0002383	0	NA	NA	NA	NA
OG0002385	5.70926241675326	-0.271523659150441	1.06080912248964	0.301783614264891	NA
OG0002389	2.01162207957321	-0.165995312108752	1.02906036182344	0.640100419308951	NA
OG0002391	25.093012580461	-0.301907493121167	1.03718276977053	0.325236168676775	0.702291518669317
OG0002405	0	NA	NA	NA	NA
OG0002406	0	NA	NA	NA	NA
OG0002407	6.16689115070467	-0.367267685839173	1.09707050063666	0.205804421573287	NA
OG0002408	0	NA	NA	NA	NA
OG0002409	0	NA	NA	NA	NA
OG0002410	0.785943860591192	0.208735155701467	1.04737136161281	0.203782409483798	NA
OG0002411	0.922629749389661	0.210741778237078	1.04845280643728	0.193752179225481	NA
OG0002412	0	NA	NA	NA	NA
OG0002413	3.56655841078215	-0.182617369321553	1.03523262025457	0.495277177056722	NA
OG0002414	0	NA	NA	NA	NA
OG0002415	0.785943860591192	0.208735155701467	1.04737136161281	0.203782409483798	NA
OG0002420	14.2564231119815	-0.236735708114212	1.00370260181604	0.454258209979556	NA
OG0002422	1.66479068654335	-0.159867163118648	1.02718198935281	0.69162871764059	NA
OG0002430	2.15035463678516	-0.168057488440891	1.02974222815214	0.622323285569185	NA
OG0002439	3.793655304987	-0.032135348478461	0.979309669470426	0.953972965311936	NA
OG0002451	0.82011533279081	0.209283496951121	1.04766682296165	0.201124346595374	NA
OG0002453	0	NA	NA	NA	NA
OG0002454	0	NA	NA	NA	NA
OG0002456	0	NA	NA	NA	NA
OG0002457	1.59542440793738	-0.158430697151789	1.02677162236172	0.703421690802886	NA
OG0002460	1.6917988192958	-0.0445669917377685	0.989356718238651	0.99121136199011	NA
OG0002462	0	NA	NA	NA	NA
OG0002463	0.138732557211946	-0.0853099446766544	1.01778153901007	0.610596279477656	NA
OG0002464	10.4596591479274	-0.433079340960399	1.13693068534076	0.122145288009641	NA
OG0002470	0	NA	NA	NA	NA
OG0002486	0	NA	NA	NA	NA
OG0002492	0	NA	NA	NA	NA
OG0002496	0	NA	NA	NA	NA
OG0002502	0	NA	NA	NA	NA
OG0002504	5.09154935774294	0.278433853432792	1.07571146307029	NA	NA
OG0002512	0	NA	NA	NA	NA
OG0002532	0.995318626264785	-0.142315477382879	1.0228793180488	0.839308255508298	NA
OG0002533	5.44367183772804	-0.0837914667335672	0.984371925350371	0.704287683670893	NA
OG0002534	3.70035089624879	-0.114283861294644	0.996425153958638	0.764096157446149	NA
OG0002535	6.71051045243531	0.0293472374183587	0.974257080603089	NA	NA
OG0002536	0	NA	NA	NA	NA
OG0002537	0	NA	NA	NA	NA
OG0002538	0	NA	NA	NA	NA
OG0002541	11.0736236473447	0.135227397311968	0.955962079507261	NA	NA
OG0002542	8.23360232706713	-0.293573064987903	1.07158702270262	0.222089934503286	NA
OG0002543	0	NA	NA	NA	NA
OG0002544	0.0820187886038993	-0.0732444251489792	1.01731997587163	0.488593447985312	NA
OG0002546	0	NA	NA	NA	NA
OG0002547	0.615086499593107	0.205309693653984	1.04553765224605	0.218965382601976	NA
OG0002549	0	NA	NA	NA	NA
OG0002553	0	NA	NA	NA	NA
OG0002556	0	NA	NA	NA	NA
OG0002557	2.93874660916707	0.241174586548904	1.06068922964826	NA	NA
OG0002560	0	NA	NA	NA	NA
OG0002569	0	NA	NA	NA	NA
OG0002576	3.0433076941794	0.262214845407199	1.05824805539829	NA	NA
OG0002577	0	NA	NA	NA	NA
OG0002579	0	NA	NA	NA	NA
OG0002584	1.12765858258736	0.213014363175362	1.04968092695445	0.18118979906256	NA
OG0002594	1.33268741578507	0.214724134050065	1.05060403849594	0.170794944710077	NA
OG0002595	0	NA	NA	NA	NA
OG0002596	0	NA	NA	NA	NA
OG0002597	0	NA	NA	NA	NA
OG0002598	2.82597785058794	0.0989166777277921	0.991026298911071	0.696434114594683	NA
OG0002599	2.23444903766271	0.0613613006411066	0.986755275553392	0.765599619311548	NA
OG0002600	0	NA	NA	NA	NA
OG0002603	3.01578141851808	-0.0435300385042269	0.983174383285479	0.950561937997004	NA
OG0002604	0	NA	NA	NA	NA
OG0002605	0	NA	NA	NA	NA
OG0002607	27.7041495086471	0.177378358954015	0.958761917638664	0.639943768699779	0.818092458328688
OG0002608	6.72577078340748	0.0438245919004812	0.969122222875392	0.894200983721806	NA
OG0002609	0	NA	NA	NA	NA
OG0002610	0	NA	NA	NA	NA
OG0002611	0	NA	NA	NA	NA
OG0002618	6.05542463991427	-0.0916424915307975	0.992758438576027	0.679259504489637	NA
OG0002623	0	NA	NA	NA	NA
OG0002651	0.956801221589278	0.211173665875229	1.0486858276327	0.191473649046315	NA
OG0002655	0	NA	NA	NA	NA
OG0002658	6.34419462626668	-0.0906657384242176	0.992415338582809	0.667095468910562	NA
OG0002662	0	NA	NA	NA	NA
OG0002666	7.64540208091107	-0.147469225411852	0.995091941990146	0.531473008546984	NA
OG0002667	0	NA	NA	NA	NA
OG0002668	0	NA	NA	NA	NA
OG0002669	0	NA	NA	NA	NA
OG0002670	0	NA	NA	NA	NA
OG0002671	0.888458277190044	0.21028430284612	1.048206130821	0.196116082327827	NA
OG0002672	0	NA	NA	NA	NA
OG0002673	4.53411312938409	-0.238664635837923	1.04917039795672	0.376020473001561	NA
OG0002674	1.94225580096724	-0.164897033157853	1.02870708083301	0.649537223656425	NA
OG0002676	0.416197671635837	-0.114069044457383	1.01897397898591	0.905413417113261	NA
OG0002677	3.50368810508171	-0.00427537164555173	0.980458761513384	0.96240637031151	NA
OG0002678	0	NA	NA	NA	NA
OG0002688	0	NA	NA	NA	NA
OG0002689	0	NA	NA	NA	NA
OG0002690	0.546743555193873	0.203475823878898	1.0445702180643	0.226143887987106	NA
OG0002691	8.36227138985288	0.0997001457913561	0.973731227611057	NA	NA
OG0002725	1.73415696514932	-0.161189426998242	1.02757125090246	0.680384889336846	NA
OG0002726	3.3295813730867	-0.180837184935755	1.03449250894987	0.511461031013357	NA
OG0002727	3.39894765169267	-0.18140664232068	1.0347248577747	0.506497045796427	NA
OG0002728	0	NA	NA	NA	NA
OG0002730	2.28908719399711	-0.169867782129864	1.0303710280246	0.60585230362692	NA
OG0002731	1.17922673630154	-0.148297969841152	1.02416758902924	0.789005859585285	NA
OG0002732	0	NA	NA	NA	NA
OG0002733	6.30425429648047	-0.0972247710908745	0.993798922514749	0.661610632227189	NA
OG0002734	0.0341714721996171	0.112760947125818	1.01485970754282	0.33421049096598	NA
OG0002735	0	NA	NA	NA	NA
OG0002736	1.99063725252957	-0.165556072641375	1.0289215442862	0.643458443987146	NA
OG0002737	0	NA	NA	NA	NA
OG0002738	0	NA	NA	NA	NA
OG0002739	0.497659313132393	-0.119214210939827	1.01944315934219	0.955352790744126	NA
OG0002746	2.03433122799554	-0.180164639934983	1.03113363640875	0.619054668414623	NA
OG0002753	0	NA	NA	NA	NA
OG0002755	0	NA	NA	NA	NA
OG0002757	0	NA	NA	NA	NA
OG0002759	2.01162207957321	-0.165995312108752	1.02906036182344	0.640100419308951	NA
OG0002765	0	NA	NA	NA	NA
OG0002771	0	NA	NA	NA	NA
OG0002789	0	NA	NA	NA	NA
OG0002794	1.29851594358545	0.21446112936458	1.05046382173732	0.172404875532063	NA
OG0002802	5.32359127201308	-0.121156090946485	0.994992864646361	0.716859252537975	NA
OG0002803	0	NA	NA	NA	NA
OG0002805	0	NA	NA	NA	NA
OG0002806	0	NA	NA	NA	NA
OG0002808	1.50661477940337	0.157939540608585	1.01917220575398	0.418160579419536	NA
OG0002809	6.68144579964029	0.0558508142981886	0.976871738336763	NA	NA
OG0002810	1.10986045769557	-0.146248475726413	1.02370382276983	0.806497403046771	NA
OG0002811	0	NA	NA	NA	NA
OG0002812	0	NA	NA	NA	NA
OG0002813	1.4010303601843	0.215189687772595	1.05085845580929	0.167703619503588	NA
OG0002814	0	NA	NA	NA	NA
OG0002817	1.67836762679278	-0.160126115291174	1.02725756097298	0.689418671359051	NA
OG0002827	0	NA	NA	NA	NA
OG0002831	0.738169097435093	-0.132169798594743	1.0210743456301	0.927438477490273	NA
OG0002833	0	NA	NA	NA	NA
OG0002834	0	NA	NA	NA	NA
OG0002876	0	NA	NA	NA	NA
OG0002877	1.41003472054178	-0.154175441080737	1.02561863152457	0.738835561106544	NA
OG0002878	230.495251698569	0.556960479644808	1.22923843009795	0.0561050220842243	0.361023620368052
OG0002879	0.478400610794639	0.201242315848784	1.04340590052067	0.234151601610282	NA
OG0002880	0	NA	NA	NA	NA
OG0002881	0	NA	NA	NA	NA
OG0002882	0.328999584667097	-0.106675764196306	1.01850005508953	0.83472112307028	NA
OG0002883	0	NA	NA	NA	NA
OG0002884	0	NA	NA	NA	NA
OG0002885	4.76318492858014	0.0179402360282167	0.975845419421761	0.953856771726248	NA
OG0002886	0	NA	NA	NA	NA
OG0002887	1.30670261723936	0.0538672516933434	0.989358738699271	0.722381571756801	NA
OG0002889	0	NA	NA	NA	NA
OG0002890	12.678906520715	0.411860250502631	1.14794469658122	0.00778175226474478	NA
OG0002891	5.75307760674039	-0.272134797889524	1.06108414865234	0.300115823312743	NA
OG0002892	3.26934730265362	-0.223217784424195	1.04267192912266	0.459199295634599	NA
OG0002893	0.751772388391575	0.208150674847585	1.04705639291635	0.206553561273367	NA
OG0002900	2.08098835817919	-0.167046973285771	1.02940514064097	0.631037475306734	NA
OG0002903	8.85643917368997	-0.17138426068309	1.00164121000582	0.470075967934996	NA
OG0002904	2.01162207957321	-0.165995312108752	1.02906036182344	0.640100419308951	NA
OG0002905	1.73415696514932	-0.161189426998242	1.02757125090246	0.680384889336846	NA
OG0002912	0	NA	NA	NA	NA
OG0002918	0	NA	NA	NA	NA
OG0002932	0	NA	NA	NA	NA
OG0002935	3.34880427556247	0.251014389882352	1.06441125275589	NA	NA
OG0002936	5.65929641366905	-0.206390865559304	1.0430580460238	0.375436931497984	NA
OG0002939	0	NA	NA	NA	NA
OG0002940	0	NA	NA	NA	NA
OG0002941	0	NA	NA	NA	NA
OG0002943	0	NA	NA	NA	NA
OG0002944	7.54783291584129	-0.219317028235764	1.04804461751486	NA	NA
OG0002945	1.41003472054178	-0.154175441080737	1.02561863152457	0.738835561106544	NA
OG0002946	0	NA	NA	NA	NA
OG0002947	1.41003472054178	-0.154175441080737	1.02561863152457	0.738835561106544	NA
OG0002948	0.0683429443992341	0.143800391079322	1.02103041680252	0.319955750575629	NA
OG0002950	0	NA	NA	NA	NA
OG0002951	0	NA	NA	NA	NA
OG0002952	0	NA	NA	NA	NA
OG0002953	1.99063725252957	-0.165556072641375	1.0289215442862	0.643458443987146	NA
OG0002954	0.888458277190044	0.21028430284612	1.048206130821	0.196116082327827	NA
OG0002955	0.990972693788895	0.211582026182777	1.04890630018121	0.189275104733929	NA
OG0002964	0	NA	NA	NA	NA
OG0002974	1.24414828283098	-0.149967644580556	1.0245656861059	0.774545538697004	NA
OG0003009	0	NA	NA	NA	NA
OG0003031	12.687573203865	-0.391568245499132	1.1195369827186	0.109460871601985	NA
OG0003032	0	NA	NA	NA	NA
OG0003033	17.6342422486532	-0.0698799245304132	0.953984554223801	0.832226188252095	0.924747679179426
OG0003034	0	NA	NA	NA	NA
OG0003035	0	NA	NA	NA	NA
OG0003036	0	NA	NA	NA	NA
OG0003037	0.82011533279081	0.209283496951121	1.04766682296165	0.201124346595374	NA
OG0003038	8.25334832077177	-0.296488867435334	1.07265554797686	0.219324827668939	NA
OG0003039	64.7106603854109	-0.564545834149026	1.13437201751237	0.172014674208328	0.578594813246194
OG0003040	3.67932716936127	-0.0752261296422401	0.986434175447039	0.857808592882366	NA
OG0003041	1.74274508218047	0.217141434674052	1.05190724657066	0.154373267820264	NA
OG0003043	19.5970597003263	-0.375975446422027	1.07910677417611	0.159030639477951	0.56472539216084
OG0003044	0	NA	NA	NA	NA
OG0003045	0	NA	NA	NA	NA
OG0003046	9.46681757731347	-0.050966403514105	0.962505480970896	0.871091200613216	NA
OG0003047	0	NA	NA	NA	NA
OG0003048	3.65246478435523	-0.23104470595126	1.04539416278257	0.427053599240048	NA
OG0003049	0	NA	NA	NA	NA
OG0003050	0	NA	NA	NA	NA
OG0003051	0	NA	NA	NA	NA
OG0003052	2.51191415208661	0.0357445180694614	0.982615839217966	0.843067889527878	NA
OG0003053	0	NA	NA	NA	NA
OG0003054	0	NA	NA	NA	NA
OG0003055	0	NA	NA	NA	NA
OG0003056	0	NA	NA	NA	NA
OG0003057	0	NA	NA	NA	NA
OG0003058	0	NA	NA	NA	NA
OG0003059	1.23426633601317	0.124931437423689	1.00632237033465	0.515766571566462	NA
OG0003080	0	NA	NA	NA	NA
OG0003116	0	NA	NA	NA	NA
OG0003122	1.12765858258736	0.213014363175362	1.04968092695445	0.18118979906256	NA
OG0003128	1.55231652343893	0.197764526034846	1.03816798236498	0.244905573060695	NA
OG0003129	0	NA	NA	NA	NA
OG0003130	0.375886194195788	0.196747494102339	1.04111806414184	0.248161704899615	NA
OG0003131	13.5626793379659	-0.118431066105614	0.937699126003926	0.756471713070358	NA
OG0003132	0	NA	NA	NA	NA
OG0003133	18.6968296776999	0.192147116579918	0.995973277632882	0.544477112200242	0.795952632270901
OG0003134	2.83631207858031	-0.209172480181424	1.02674701857922	0.577582180276125	NA
OG0003135	1.31795929351349	-0.152088173113332	1.02507927661496	0.757174539376823	NA
OG0003137	0	NA	NA	NA	NA
OG0003140	4.89421957593869	-0.0599438867683848	0.988213457670467	0.780339866352373	NA
OG0003141	0	NA	NA	NA	NA
OG0003142	0	NA	NA	NA	NA
OG0003143	0.956801221589278	0.211173665875229	1.0486858276327	0.191473649046315	NA
OG0003144	1.05931563818813	0.212334935553485	1.04931330599237	0.185099062301308	NA
OG0003145	0	NA	NA	NA	NA
OG0003146	0	NA	NA	NA	NA
OG0003147	0.0829432188553988	-0.073406694110586	1.0173307091283	0.488593447985312	NA
OG0003148	0	NA	NA	NA	NA
OG0003149	0	NA	NA	NA	NA
OG0003150	0	NA	NA	NA	NA
OG0003151	6.82846658312679	-0.107937023314102	0.996002324187316	0.627834780518719	NA
OG0003152	0	NA	NA	NA	NA
OG0003153	6.06056759007443	-0.255798204124494	1.03575064940277	0.43828015485381	NA
OG0003154	0	NA	NA	NA	NA
OG0003155	1.30465594882588	0.0908015793782772	0.996243247097743	0.623597194863414	NA
OG0003156	9.15659152000826	-0.3037776477048	1.07646610516925	0.199957135296238	NA
OG0003157	0.717600916191958	0.207524829714843	1.04671940274362	0.209446706727122	NA
OG0003159	0.58091502739349	0.204436038535887	1.04507522652986	0.222460927353509	NA
OG0003160	0	NA	NA	NA	NA
OG0003161	4.59305216181836	-0.195683516530356	1.03937341397988	0.427960821676637	NA
OG0003162	0	NA	NA	NA	NA
OG0003163	6.05584774116013	-0.272586694413285	1.06142512967575	0.287584409995369	NA
OG0003164	682.651640031458	0.663561313824133	1.33963369502557	NA	NA
OG0003165	0.546743555193873	0.203475823878898	1.0445702180643	0.226143887987106	NA
OG0003167	3.14906902575065	-0.212619878239082	1.04008436349176	0.480542070967823	NA
OG0003168	0	NA	NA	NA	NA
OG0003169	0	NA	NA	NA	NA
OG0003170	10.1765167421834	-0.312867262907356	1.0274352375795	0.39841727814264	NA
OG0003171	1.5260581293314	-0.156968379467856	1.02636281069635	0.715812902677925	NA
OG0003172	1.96414726268599	0.0002243725095321	0.984709862394343	0.901657001130538	NA
OG0003173	5.58868742798457	-0.272253455829905	1.04855837016157	0.385640539939668	NA
OG0003174	0	NA	NA	NA	NA
OG0003175	0	NA	NA	NA	NA
OG0003176	1.45669185072543	-0.155421997583852	1.02594300594012	0.728858103986212	NA
OG0003177	0.416197671635837	-0.114069044457383	1.01897397898591	0.905413417113261	NA
OG0003178	0	NA	NA	NA	NA
OG0003179	0	NA	NA	NA	NA
OG0003180	1.65886437710798	-0.159578446917704	1.02710406849915	0.693284275743833	NA
OG0003181	0	NA	NA	NA	NA
OG0003182	0.693662786059729	-0.130366502064511	1.0207939807206	0.944338508017783	NA
OG0003183	0	NA	NA	NA	NA
OG0003184	4.99461480364988	-0.257183623424598	1.05503084767019	0.337535002036887	NA
OG0003185	0	NA	NA	NA	NA
OG0003186	0	NA	NA	NA	NA
OG0003187	4.70360360051855	-0.125774411706704	0.997453491247847	0.71642404998879	NA
OG0003189	0	NA	NA	NA	NA
OG0003203	0	NA	NA	NA	NA
OG0003207	0	NA	NA	NA	NA
OG0003217	0	NA	NA	NA	NA
OG0003230	5.79894435253402	-0.109639036283547	0.986783367470178	0.650683244903016	NA
OG0003254	0	NA	NA	NA	NA
OG0003255	0	NA	NA	NA	NA
OG0003258	11.8900637642501	-0.036654210897588	0.96019994303999	0.903842919532895	NA
OG0003259	0.0829432188553988	-0.073406694110586	1.0173307091283	0.488593447985312	NA
OG0003260	7.40961355321822	0.188071970763887	1.01276994000012	NA	NA
OG0003261	0	NA	NA	NA	NA
OG0003262	0	NA	NA	NA	NA
OG0003263	0	NA	NA	NA	NA
OG0003264	13.4165542034449	-0.452242266690914	1.15486132426509	0.0816755742704173	NA
OG0003265	0	NA	NA	NA	NA
OG0003266	0	NA	NA	NA	NA
OG0003267	2.23946690909577	-0.169203448543205	1.03013394146445	0.612077888224626	NA
OG0003268	0	NA	NA	NA	NA
OG0003269	0	NA	NA	NA	NA
OG0003270	0	NA	NA	NA	NA
OG0003272	0	NA	NA	NA	NA
OG0003274	0	NA	NA	NA	NA
OG0003275	3.5350585978074	-0.0843827361080953	0.979091242052138	0.855395171258038	NA
OG0003276	0	NA	NA	NA	NA
OG0003277	745.270530413012	6.52677286342854	3.53475177981231	NA	NA
OG0003278	0	NA	NA	NA	NA
OG0003279	0	NA	NA	NA	NA
OG0003280	0	NA	NA	NA	NA
OG0003281	8.00397248211844	-0.0723987394150967	0.974366345602007	0.80312482419236	NA
OG0003282	0	NA	NA	NA	NA
OG0003284	1.02514416598851	0.211968666756016	1.04911519948325	0.187151734625402	NA
OG0003293	0	NA	NA	NA	NA
OG0003294	1.11771673601279	0.0998910294652704	0.998956799480909	0.579516212816005	NA
OG0003296	5.20247089544797	-0.202823060918911	1.04171305899792	NA	NA
OG0003300	0	NA	NA	NA	NA
OG0003304	0	NA	NA	NA	NA
OG0003314	12.8197180421527	-0.223115078730518	0.99979307202019	0.469870367114906	NA
OG0003316	0	NA	NA	NA	NA
OG0003327	1.74274508218047	0.217141434674052	1.05190724657066	0.154373267820264	NA
OG0003328	9.33744594594651	-0.402457431306483	1.12048479646611	0.134438991523202	NA
OG0003335	0.66354575084319	-0.128581864936146	1.02055010726014	0.95921963554963	NA
OG0003340	0	NA	NA	NA	NA
OG0003345	0	NA	NA	NA	NA
OG0003353	0	NA	NA	NA	NA
OG0003354	0	NA	NA	NA	NA
OG0003356	0	NA	NA	NA	NA
OG0003357	0	NA	NA	NA	NA
OG0003358	5.88166674389751	0.0731067166749717	0.972301586941135	0.811649716302403	NA
OG0003359	2.01162207957321	-0.165995312108752	1.02906036182344	0.640100419308951	NA
OG0003360	0	NA	NA	NA	NA
OG0003361	0	NA	NA	NA	NA
OG0003362	0.82011533279081	0.209283496951121	1.04766682296165	0.201124346595374	NA
OG0003363	0	NA	NA	NA	NA
OG0003364	2.21972091539113	-0.169031133722443	1.03007222896904	0.613935112936179	NA
OG0003366	0	NA	NA	NA	NA
OG0003368	0	NA	NA	NA	NA
OG0003369	0	NA	NA	NA	NA
OG0003370	0	NA	NA	NA	NA
OG0003372	5.31281073882205	-0.262031808749707	1.05701961520746	0.321441433948213	NA
OG0003374	0	NA	NA	NA	NA
OG0003375	0	NA	NA	NA	NA
OG0003377	0.307543249796554	0.192515711228163	1.03903852327093	0.25926773609934	NA
OG0003389	0	NA	NA	NA	NA
OG0003395	1.17922673630154	-0.148297969841152	1.02416758902924	0.789005859585285	NA
OG0003396	39.0898525307715	-0.363873974092052	1.07418080851043	0.20611123364726	0.598126717250871
OG0003401	0	NA	NA	NA	NA
OG0003431	0	NA	NA	NA	NA
OG0003434	1.75195509004112	0.075669077136185	0.992374113286309	0.697562922214114	NA
OG0003442	0.0341714721996171	0.112760947125818	1.01485970754282	0.33421049096598	NA
OG0003446	886.838517351159	0.424521712575158	1.15814033518412	NA	NA
OG0003447	0	NA	NA	NA	NA
OG0003448	0	NA	NA	NA	NA
OG0003450	0	NA	NA	NA	NA
OG0003451	0	NA	NA	NA	NA
OG0003452	0	NA	NA	NA	NA
OG0003454	0	NA	NA	NA	NA
OG0003455	0	NA	NA	NA	NA
OG0003456	6.60509772919553	-0.281018859349532	1.06506883197356	0.266283063113676	NA
OG0003457	0	NA	NA	NA	NA
OG0003458	4.18295821879886	-0.190268528623086	1.03768297179385	0.453210292733328	NA
OG0003459	0	NA	NA	NA	NA
OG0003460	0	NA	NA	NA	NA
OG0003461	0	NA	NA	NA	NA
OG0003463	11.13678748602	-0.36480339836149	1.0624088404435	0.308887915814699	NA
OG0003464	0	NA	NA	NA	NA
OG0003466	4.06640519175443	0.26456542140158	1.069822665506	NA	NA
OG0003467	0	NA	NA	NA	NA
OG0003468	0	NA	NA	NA	NA
OG0003469	0	NA	NA	NA	NA
OG0003470	5.05953635017932	-0.200657732152198	1.04104990657639	0.403232720243555	NA
OG0003473	0	NA	NA	NA	NA
OG0003487	0	NA	NA	NA	NA
OG0003488	0	NA	NA	NA	NA
OG0003491	0	NA	NA	NA	NA
OG0003492	0	NA	NA	NA	NA
OG0003495	0	NA	NA	NA	NA
OG0003496	0	NA	NA	NA	NA
OG0003515	8.95307114715085	-0.180599272422509	1.00466254791274	0.460311169231448	NA
OG0003519	0	NA	NA	NA	NA
OG0003564	0.915338562127074	-0.139584787734045	1.02233915014454	0.862747010317243	NA
OG0003565	0	NA	NA	NA	NA
OG0003567	0	NA	NA	NA	NA
OG0003568	0	NA	NA	NA	NA
OG0003569	0	NA	NA	NA	NA
OG0003570	4.29441366895438	-0.032509523903205	0.978440019373849	0.94089920458543	NA
OG0003571	0.567025591738365	-0.123453758851746	1.01989681267662	0.994297551331844	NA
OG0003572	0.0829432188553988	-0.073406694110586	1.0173307091283	0.488593447985312	NA
OG0003573	0	NA	NA	NA	NA
OG0003574	2.17531610112413	-0.0522226968752902	0.9882955829025	0.962991410871684	NA
OG0003575	4.68149169134754	0.273519430930082	1.0735839768622	NA	NA
OG0003577	0	NA	NA	NA	NA
OG0003578	1.6498600167505	0.154941224911183	1.01719238014371	0.439791236271413	NA
OG0003579	0	NA	NA	NA	NA
OG0003580	1.1960015269866	0.213630950921788	1.05001487556071	0.17751844781927	NA
OG0003581	1.46937330458353	0.215645425652728	1.05110195674926	0.164770844084625	NA
OG0003582	2.29255863999456	0.208032193962552	1.03431944703855	0.328458450728649	NA
OG0003585	0	NA	NA	NA	NA
OG0003587	1.87288952236127	-0.163653791237928	1.02832281426099	0.659375699203766	NA
OG0003588	0.683429443992341	0.20684837782276	1.04635651370854	0.212471908312621	NA
OG0003589	0	NA	NA	NA	NA
OG0003590	0	NA	NA	NA	NA
OG0003592	0	NA	NA	NA	NA
OG0003593	0	NA	NA	NA	NA
OG0003594	0	NA	NA	NA	NA
OG0003596	0	NA	NA	NA	NA
OG0003600	0	NA	NA	NA	NA
OG0003615	0	NA	NA	NA	NA
OG0003622	4.04940375365332	-0.191157983477957	1.00952435247561	0.611317598571347	NA
OG0003627	0	NA	NA	NA	NA
OG0003630	2.63591858702697	-0.174157137274598	1.03189971175958	0.569413622541199	NA
OG0003631	0	NA	NA	NA	NA
OG0003644	302.142946910071	0.421819436394395	1.15368951786288	NA	NA
OG0003675	1.65886437710798	-0.159578446917704	1.02710406849915	0.693284275743833	NA
OG0003686	0	NA	NA	NA	NA
OG0003687	0	NA	NA	NA	NA
OG0003689	0	NA	NA	NA	NA
OG0003691	2.40535334680656	-0.171385680563741	1.03089321917849	0.593373910202682	NA
OG0003692	0	NA	NA	NA	NA
OG0003694	0	NA	NA	NA	NA
OG0003696	0	NA	NA	NA	NA
OG0003697	0	NA	NA	NA	NA
OG0003698	0	NA	NA	NA	NA
OG0003700	0	NA	NA	NA	NA
OG0003701	5.53577849633797	0.283104298576336	1.07777634421976	NA	NA
OG0003702	6.72728082786439	-0.16042219865071	0.990168302846759	0.536276549830195	NA
OG0003722	1.59542440793738	-0.158430697151789	1.02677162236172	0.703421690802886	NA
OG0003726	0	NA	NA	NA	NA
OG0003727	0	NA	NA	NA	NA
OG0003729	0	NA	NA	NA	NA
OG0003730	0	NA	NA	NA	NA
OG0003731	500.445480190844	0.350376835572684	1.10783389468782	NA	NA
OG0003744	3.06889909764975	-0.178508471007268	1.03355939237806	0.531657192119336	NA
OG0003747	1.33268741578507	0.214724134050065	1.05060403849594	0.170794944710077	NA
OG0003750	0	NA	NA	NA	NA
OG0003760	0.554930228847783	-0.123064136142824	1.0198415869242	0.989726208126981	NA
OG0003764	6.10034493235643	-0.321878080305332	1.07838580627557	0.24076230080015	NA
OG0003781	0	NA	NA	NA	NA
OG0003798	0	NA	NA	NA	NA
OG0003800	0	NA	NA	NA	NA
OG0003802	0.785943860591192	0.208735155701467	1.04737136161281	0.203782409483798	NA
OG0003803	0	NA	NA	NA	NA
OG0003804	0	NA	NA	NA	NA
OG0003805	0	NA	NA	NA	NA
OG0003806	0	NA	NA	NA	NA
OG0003808	0	NA	NA	NA	NA
OG0003809	4.1477306062401	-0.0323116524624444	0.986124723011408	0.869691434926546	NA
OG0003810	0	NA	NA	NA	NA
OG0003811	0.546743555193873	0.203475823878898	1.0445702180643	0.226143887987106	NA
OG0003812	2.85424091328318	-0.187275981522589	1.03217252044002	0.554911097406496	NA
OG0003816	0	NA	NA	NA	NA
OG0003817	1.87288952236127	-0.163653791237928	1.02832281426099	0.659375699203766	NA
OG0003818	2.35845347260308	-0.170878813718755	1.03071220832922	0.59805604324965	NA
OG0003819	0	NA	NA	NA	NA
OG0003823	0	NA	NA	NA	NA
OG0003826	1.02173794047533	-0.143362930107095	1.02308824906236	0.830845461262441	NA
OG0003839	0	NA	NA	NA	NA
OG0003840	0	NA	NA	NA	NA
OG0003847	0	NA	NA	NA	NA
OG0003848	0	NA	NA	NA	NA
OG0003851	0	NA	NA	NA	NA
OG0003853	3.9710007719386	-0.10663252504709	0.993467444855111	0.77661422210074	NA
OG0003855	0	NA	NA	NA	NA
OG0003871	0	NA	NA	NA	NA
OG0003872	0	NA	NA	NA	NA
OG0003881	0	NA	NA	NA	NA
OG0003885	0	NA	NA	NA	NA
OG0003890	0	NA	NA	NA	NA
OG0003913	0	NA	NA	NA	NA
OG0003915	0	NA	NA	NA	NA
OG0003916	0	NA	NA	NA	NA
OG0003918	0	NA	NA	NA	NA
OG0003919	0.58091502739349	0.204436038535887	1.04507522652986	0.222460927353509	NA
OG0003920	0.554930228847783	-0.123064136142824	1.0198415869242	0.989726208126981	NA
OG0003921	0	NA	NA	NA	NA
OG0003923	1.82475081481877	-0.162690910600248	1.02802957412443	0.6670568977036	NA
OG0003924	0	NA	NA	NA	NA
OG0003926	0	NA	NA	NA	NA
OG0003927	0	NA	NA	NA	NA
OG0003928	0	NA	NA	NA	NA
OG0003929	0	NA	NA	NA	NA
OG0003930	0	NA	NA	NA	NA
OG0003931	0	NA	NA	NA	NA
OG0003932	0	NA	NA	NA	NA
OG0003933	0	NA	NA	NA	NA
OG0003934	26.4035923084098	-0.519043291772225	1.21367792008956	0.0305262423877418	0.225894193669289
OG0003935	2.03900271184272	0.102394143452843	0.987231779840235	0.666692556306423	NA
OG0003936	0	NA	NA	NA	NA
OG0003937	0.497659313132393	-0.119214210939827	1.01944315934219	0.955352790744126	NA
OG0003938	0	NA	NA	NA	NA
OG0003939	4.0786852022353	0.16661481333973	1.00741704803387	NA	NA
OG0003941	221.950578286906	0.279208493023753	1.07524532744668	NA	NA
OG0003942	0	NA	NA	NA	NA
OG0003943	0	NA	NA	NA	NA
OG0003944	0	NA	NA	NA	NA
OG0003947	0	NA	NA	NA	NA
OG0003957	0	NA	NA	NA	NA
OG0003960	7.18278055136571	-0.285357931699799	1.06735313674679	0.249365222071584	NA
OG0003967	0	NA	NA	NA	NA
OG0003980	3.12743076323208	0.0366453361164418	0.987902775716373	0.916908752920666	NA
OG0003983	0	NA	NA	NA	NA
OG0004001	0	NA	NA	NA	NA
OG0004044	0	NA	NA	NA	NA
OG0004046	6.83943853162362	-0.138297374304501	0.992743264714744	0.571700734552344	NA
OG0004047	0	NA	NA	NA	NA
OG0004048	0	NA	NA	NA	NA
OG0004049	0	NA	NA	NA	NA
OG0004050	0	NA	NA	NA	NA
OG0004051	0	NA	NA	NA	NA
OG0004052	0	NA	NA	NA	NA
OG0004053	0	NA	NA	NA	NA
OG0004054	1.1960015269866	0.213630950921788	1.05001487556071	0.17751844781927	NA
OG0004055	0	NA	NA	NA	NA
OG0004056	0	NA	NA	NA	NA
OG0004057	0	NA	NA	NA	NA
OG0004058	1.29851594358545	0.21446112936458	1.05046382173732	0.172404875532063	NA
OG0004059	0	NA	NA	NA	NA
OG0004060	163.649138262166	0.279400832094121	1.07745255609373	5.66443653267526e-12	8.38336606835939e-10
OG0004061	0	NA	NA	NA	NA
OG0004062	1.82475081481877	-0.162690910600248	1.02802957412443	0.6670568977036	NA
OG0004063	0.624296507453756	-0.126889197727468	1.02031154711792	0.975487972725634	NA
OG0004064	0	NA	NA	NA	NA
[truncated: 1,093 more rows]
