# Supplementary material for: Genome-resolved metatranscriptomics reveals conserved root colonization determinants in a synthetic microbiota
Source: Nat Commun. 2023 Dec 13;14:8274. doi: 10.1038/s41467-023-43688-z (PMC10719396; doi:10.1038/s41467-023-43688-z)
Supplement: Supplementary file 11 — Source Data [file 41467_2023_43688_MOESM11_ESM.zip › Source Data/Main_figures/figure5/Root179OG_deseq.csv]

	baseMean	log2FoldChange	lfcSE	pvalue	padj
OG0000000	2249.71341801154	1.18764794123571	1.19127704485117	0.0698120426749943	0.133543681633134
OG0000001	5572.05713262361	1.90205556273866	1.11408000190133	0.0114548931658305	0.0375841914426797
OG0000002	650.976155173275	-0.894686853628806	0.697009977850175	0.0941114316310571	0.165602608181652
OG0000003	5752.06054138971	0.399963621408558	0.695198181212563	0.448394289098561	0.520347971497939
OG0000004	163.072054611053	-0.457392177843549	0.658640965066911	0.365787482154733	0.44449175597901
OG0000005	324.204826351298	-0.521151576150337	0.645654793737121	0.302179730559701	0.389920333599275
OG0000006	2659.8954306774	0.794870336132281	0.925877648282975	0.172844753956778	0.256884559138771
OG0000007	2408.62312997199	0.619515192037679	0.856083739518827	0.27413724804966	0.362433896871125
OG0000008	537.370828469777	0.219507983319457	0.692050610262052	0.675141582569512	0.714926711542358
OG0000010	1128.85041929428	1.04935581390416	1.26165055994404	0.0870926966588396	0.155415508033103
OG0000011	128.023811469076	-0.123646267253819	0.721021317309766	0.804989770641616	NA
OG0000012	4103.64969488908	-0.0778317843055083	0.765202444750351	0.870226710259635	0.891268461457623
OG0000013	3.15639693039587	-0.225678092129533	1.03912200079077	0.529552472790111	NA
OG0000014	2114.25483521817	2.63786121332069	1.46875696779137	0.00448751111497404	0.0190078149369972
OG0000015	10.1681698244834	-0.169561030821312	0.937968678642152	0.674346197713382	NA
OG0000016	1007.6092727897	1.3763923748088	1.21023879522624	0.0460012671523276	0.103139102977168
OG0000017	479.098877957332	-1.18108038802638	0.903543658828508	0.0537531056130427	0.112634599394114
OG0000018	874.843977418701	1.29603047329625	1.4779235366661	0.0511502867366644	0.109108345449072
OG0000019	584.568441241717	0.451745003167102	0.790896825230125	0.401640311317792	0.479220733624649
OG0000021	11.2249935718076	-0.0875391539234314	0.943531764398526	0.788198318050276	NA
OG0000022	553.35974149068	2.06697477363841	1.80471672548225	NA	NA
OG0000023	724.051377998353	3.75807033328069	1.63655340746643	0.00081825439199664	0.00557729717763227
OG0000025	199.201362758401	-0.559249233495267	0.715352760296194	0.28383719710425	0.37237933159916
OG0000027	3387.70401720268	3.28051947960658	1.25358180448649	0.000557214110940757	0.00423625599728037
OG0000029	488.791881077893	0.338970617324204	0.678946175960348	0.515271349418891	0.576520585293212
OG0000030	1034.35286814957	0.953608068486128	1.73190752152397	NA	NA
OG0000033	883.444941109622	1.84290902425073	2.09135218182774	0.019973652388563	0.0569441147423935
OG0000034	709.802881109353	1.32219445921358	1.61475429051588	0.045258926027028	0.102244734880774
OG0000035	122.587161507092	-1.14253633268118	0.781872712553697	0.0484934143440653	NA
OG0000037	44.8292408509747	-0.092646915540519	0.862434683086677	0.832168870822603	NA
OG0000038	543.673414485782	-0.356456146239304	0.938042111146397	0.430302352193001	0.503292494774062
OG0000039	274.899650572333	-0.411775338973972	0.950648827108756	0.378570884284855	0.456285638985608
OG0000041	218.793024313462	0.190615808321861	0.688236691182972	0.715955495514019	0.751436475822678
OG0000042	79.2408113331682	0.143869192401039	0.738218793631434	0.78742620320983	NA
OG0000043	1.8781608388979	-0.255459295538666	1.03901795355839	0.631357169095083	NA
OG0000044	60.3324902293187	-0.317979724658542	0.903530340387524	0.491000926803925	NA
OG0000045	510.976735350561	0.56494838562018	0.755613630797885	0.301418612578188	0.389920333599275
OG0000047	32.4367808569583	-1.11137209345407	1.41925298844665	0.0446014577014616	NA
OG0000048	237.016411639305	-0.306656433821151	0.730927974350001	0.546826202950198	0.601691026606892
OG0000049	2170.63987785881	2.50058742320389	1.06844283042056	0.00186745875640101	0.010648106178325
OG0000050	73.0102467181227	-0.34997390809732	0.914786965089069	0.4506429643518	NA
OG0000051	417.055756841068	-0.428056896656168	0.620699411635892	0.383390813614534	0.460224195290322
OG0000052	1424.0862423665	1.5709928128119	1.63725492690478	0.0319797427894379	0.0803558791276977
OG0000053	42.5619170027712	-0.0141563514033347	0.749268836143153	0.973461771224764	NA
OG0000055	8.13477529371117	0.059973839407	0.943575777815801	0.878124988140671	NA
OG0000056	292.386421733109	-0.135913089752033	0.591516285796384	0.77388428601315	0.805111195799646
OG0000058	898.572591249625	1.07430808940262	0.939149876338239	0.0830889109868153	0.150678055703919
OG0000059	79.5664498363849	-0.925607420439293	0.780359306935974	0.102506913331199	NA
OG0000060	198.190222495134	-0.180127592863673	0.666419189933611	0.719303141208857	0.753616188581011
OG0000061	904.236124954302	0.947189001357014	1.08973079611598	0.116931361484509	0.19368798145339
OG0000062	215.300428307235	0.575014100182403	1.1792402546063	0.137448114222423	0.223306114339443
OG0000063	2.90844490202221	-0.213553510093622	1.03604616817222	0.562167319379077	NA
OG0000064	756.259642398732	1.16332446476255	1.52887683709585	0.0579844352818888	0.11695500041551
OG0000066	70.4910553874246	0.381985951455028	0.966199641260407	0.411715601542319	NA
OG0000067	463.010842590431	0.0982490279331497	0.707230677212348	0.853225034798305	0.87840702367256
OG0000068	93.2059749256552	0.245747215261502	0.700707506406186	0.639523493431871	NA
OG0000070	28.7543843488224	0.595460374777149	0.878259675944384	0.29086622817349	NA
OG0000071	756.973823733439	1.40504936009463	1.37153807383448	0.0435934653490377	0.0998105210501134
OG0000072	29.1414537335283	0.30781217151418	0.840799014953107	0.559168042167041	NA
OG0000074	3196.66729534506	3.07088228233883	1.78155088659677	0.00356572597339823	0.0167815516049615
OG0000075	1889.87900636612	0.671836034996205	0.840551432729176	0.233484384190543	0.325519553137719
OG0000076	819.042328519567	0.768887934728649	0.946340540675667	0.182964287462516	0.269225365918789
OG0000077	1276.08537926314	1.78023641158798	1.33416070445477	0.0203473346246618	0.0571759541771045
OG0000078	36.6990761356202	-0.00139662786416367	0.719142678217158	0.994372611760879	NA
OG0000079	121.266803177736	-0.436064265542217	0.669249383353974	0.390174145917921	NA
OG0000081	2756.2426025431	3.78190503571037	1.19133405114556	8.74964570154555e-05	0.00112794345674272
OG0000083	73.4264689966198	-0.488430426886236	0.734056518065397	0.350891621395242	NA
OG0000084	798.441940981632	2.68817055315145	0.970982440904478	0.000515003282644693	0.00401838087642504
OG0000085	338.3334886419	0.800593079935615	1.40029822005457	0.0644302476526672	0.125681371243525
OG0000087	45.5896994928475	-1.06388878409989	1.18978707825887	0.075317645363073	NA
OG0000089	584.640433336271	1.85239042887889	1.6700900855133	0.0203724615040774	0.0571759541771045
OG0000090	230.894109193864	3.45229568496977	2.26922837123651	NA	NA
OG0000092	38.7861691868628	0.536993870368618	0.795032127526187	0.313405128683405	NA
OG0000095	2125.17967968877	3.30007152817518	1.06270614122163	0.000133918130434837	0.00155712649701683
OG0000097	25735.2699906673	1.58726575786366	0.944846197012449	0.020299514388393	0.0571759541771045
OG0000098	1005.11230520566	1.275055863551	1.34683691704108	0.0568897070484927	0.11673216705798
OG0000099	7.55398999146228	-0.195349755932947	0.989373546693046	0.53591858991773	NA
OG0000100	27.3745242888277	-0.599428126721152	1.02965440914376	0.212478492197046	NA
OG0000101	149.984975828493	-0.369672596812049	0.919983462355747	0.432222404682858	0.504543082631761
OG0000102	3.02138660357296	-0.217227750171569	1.03709611296763	0.54922728236632	NA
OG0000103	41.5710059861189	-0.0761355487208195	0.734848996253219	0.879627923953041	NA
OG0000104	931.843362436198	1.16635351211219	1.08756097653935	0.0722113431542218	0.136373651243483
OG0000105	16.5697071405007	-0.502461694049764	1.02564909979021	0.26255408036477	NA
OG0000107	1173.19534449043	2.91753927818156	1.33701684358819	0.00183403838344122	0.0105885227806599
OG0000108	853.092622532103	0.0738236142468212	0.688691705600306	0.897616350085459	0.909891445471243
OG0000109	85.5642479189918	0.196411896737197	0.718347497535443	0.710858899502306	NA
OG0000111	43.1919925134742	-0.0905723738702634	0.87266735605412	0.832204843827194	NA
OG0000112	18.6635618736651	-0.150318044256087	0.905643356162404	0.718919346064563	NA
OG0000113	46.3420799388634	-0.0887546193917908	0.808121395983851	0.853411447896375	NA
OG0000115	455.496582798673	-0.205430734899541	0.61623371521092	0.672424261398022	0.713323053683411
OG0000116	7.26071734164145	-0.848289593741155	1.4477161584773	0.0816444335320689	NA
OG0000117	423.233375278246	3.0716877277291	1.70800045985268	NA	NA
OG0000118	671.467444619688	3.72688674159346	1.92114011517972	NA	NA
OG0000120	108.430334805832	-0.618264959429446	0.669111955284729	0.232169116279307	NA
OG0000121	220.815532254525	0.0412367906048859	0.689531659672064	0.941031001607368	0.94903296590675
OG0000122	259.33425463472	-0.319560314796437	0.637717151115963	0.521632357182898	0.578183154784034
OG0000123	468.353931417021	0.955512211985197	1.2358502697823	0.102612741953195	0.176336913998667
OG0000124	59.5635011843824	0.189000552830443	0.76568148413495	0.722663750794064	NA
OG0000125	1554.46127678751	0.870151331174698	0.894100104884541	0.142488695378259	0.227751472666598
OG0000126	523.20200231141	1.40633142440579	1.63801015449553	0.0399342894139907	0.0951045527007891
OG0000127	35.1782778359337	0.222287754255629	0.776510072375981	0.676700494294572	NA
OG0000128	536.437519179058	-0.506592575048736	0.640978890958635	0.31261821036248	0.398988729671047
OG0000129	678.591980972916	0.785040648191299	1.35770881535937	0.078297670480148	0.145550215030495
OG0000130	771.978262325394	1.20725760590205	1.27430226618943	0.0648292130924723	0.126044994635528
OG0000131	31.310516772925	-0.18778104979879	0.813064984337076	0.710676751947965	NA
OG0000133	1948.19724943492	2.75217628233282	1.83312405877844	NA	NA
OG0000135	2668.29428390418	5.29198585315766	0.957815988531516	1.82297702832126e-09	1.80170896299085e-07
OG0000136	865.625609231876	1.43218128081012	1.2963112296906	0.0410118086015492	0.0961264920977023
OG0000138	478.834844713868	-0.525159714619681	0.619497387034469	0.286792031594897	0.375425330542547
OG0000139	77.0317215590288	-0.0858692538493588	0.669949173501619	0.864422277142465	NA
OG0000140	25.8231279919174	-0.74144941093097	1.16038882925371	0.110799973865608	NA
OG0000141	57.28891147208	-0.434633946367904	0.833554954520833	0.414972133156316	NA
OG0000145	37.1517200209813	-0.642358756130791	1.0422179849342	0.197806551328648	NA
OG0000146	21.1798351844907	0.0448774409762921	0.930116372339948	0.917332136612725	NA
OG0000148	0.0286603455567105	-0.0244095461096062	1.01452393868792	0.265472859002248	NA
OG0000149	567.971835824307	3.33818055757218	1.98989643428179	0.00288326021953785	0.0146134470956064
OG0000151	2005.82765947655	3.7754508032847	1.0419676096155	1.83900406911893e-05	0.000330463458481068
OG0000152	145.782666515545	-0.0569936233304899	0.634678820878184	0.904098552892262	NA
OG0000153	67.3409264035101	-0.460462657509948	0.944758274554192	0.343707460355601	NA
OG0000154	510.315403214308	-0.985242268280222	0.749687003789961	0.0773461380175905	0.144233521523368
OG0000155	354.377949090057	0.986981832251965	1.01193177341697	0.107622731879583	0.182093031734365
OG0000156	93.2865270046041	0.201520642854178	0.6823211185412	0.698388758573765	NA
OG0000157	1732.44629152038	3.43615347253366	0.913062518394729	1.27582774126904e-05	0.000274515064022177
OG0000158	766.048427174946	2.812867302526	1.66361611925056	0.00436434468077108	0.0188375590741485
OG0000160	169.386290476424	-0.186881069954691	0.869636993338798	0.683019377797082	0.720694823903327
OG0000161	107.114965143134	-0.448524554374284	0.945609886353364	0.350917346943422	NA
OG0000162	39.2059741693517	-0.0805280155903147	0.853298460863729	0.855548493483984	NA
OG0000164	129.127514169893	-0.719334376413571	0.779726164990399	0.197658376237915	NA
OG0000165	412.482879015483	-0.320877032835353	0.620025261065305	0.513258176846827	0.575353684064591
OG0000166	611.413064002145	0.519828366226871	0.970151909628607	0.310240609729197	0.398209267466263
OG0000167	267.125636650784	-0.295977673339653	0.909759375349225	0.517628812215409	0.578067581249976
OG0000168	14.3655614491735	-0.83580805908391	1.278894409214	0.0715424624741107	NA
OG0000170	4203.20493322421	2.25118704574539	1.88220151239217	0.0119881441712853	0.0386357037694141
OG0000171	671.297354299764	1.07685397922127	1.31333041934615	0.079176161773864	0.146266242778509
OG0000172	142.011073513433	-0.813832073283932	0.753892892588255	0.134874356753226	NA
OG0000173	129.015464561095	-0.168866449391122	0.645504153446893	0.733501533698938	NA
OG0000175	33.0906334240357	-0.332697280629982	0.731013778491289	0.5266535214241	NA
OG0000176	202.057204465707	-0.061762184085857	0.640518376378114	0.897221414391359	0.909891445471243
OG0000177	24.1782243236484	0.13478602203918	0.739146039638163	0.801004327031146	NA
OG0000178	174.742967022301	-0.581197134570288	0.663334857392091	0.253632122292063	0.342605577492469
OG0000180	4.9706728651725	0.435677771815358	1.15524255553377	0.0408660412912702	NA
OG0000182	2797.4200328943	4.05020397103153	1.55325845795169	0.000376034872857091	0.00312104476331977
OG0000183	760.624369244551	0.577801370711482	0.907769993768573	0.288798906148626	0.377219716621444
OG0000184	13.3223261767671	-0.313844075749477	0.934929127943677	0.42591887902357	NA
OG0000185	99.9063676732294	-0.442980008644395	0.6789960719679	0.391264350486382	NA
OG0000186	69.6585938823155	-0.410238087960579	0.717836444466123	0.437445587336522	NA
OG0000187	23.2836349827126	-0.194618426897008	0.883959059081476	0.655956981792674	NA
OG0000188	412.473025151816	-0.735190416653644	0.750277412325182	0.1727185291521	0.256884559138771
OG0000189	61.0758137650805	-0.256037219963776	0.751484567736124	0.622127960122148	NA
OG0000190	3.46435043430317	-0.311543696190997	1.06132770397172	0.420615528276603	NA
OG0000191	451.214621827345	1.40796219028086	1.2133076581981	0.0423957915295926	0.0982600745015671
OG0000192	24.9867340888328	0.204404832216167	0.788260905569399	0.696920291059841	NA
OG0000193	600.235640742465	1.57921271969782	1.25976995690586	0.0293848308850938	0.0744953820794327
OG0000197	87.5716404166204	-0.153182197391247	0.71619957558445	0.761673198704814	NA
OG0000199	876.232233396409	4.81757203691871	1.56722985644669	7.61081215505466e-05	0.00102572991089714
OG0000200	78.1260198391221	0.116129732720673	0.639339982686487	0.821341393552594	NA
OG0000201	7730.9527552595	0.435095260191326	0.855733675004881	0.416796637268354	0.491671324982903
OG0000202	128.367886618591	0.52435970157769	0.870311965766003	0.33679052831038	NA
OG0000204	4.83322632128768	-0.119539128776755	0.958954923351447	0.745297419919307	NA
OG0000205	158.760098975686	-0.45844316163658	0.963325483115768	0.335791028734394	0.420981141732549
OG0000206	115.384379229061	-0.301999905855422	0.667529172862428	0.546928455909039	NA
OG0000207	88.9262553537632	0.265573038103451	0.776345646206956	0.616121127416608	NA
OG0000208	1720.86159105921	2.1037681521666	1.1253852328825	0.00708557565150242	0.0271080410409093
OG0000209	3996.62082079503	0.308655231292745	0.807107164673935	0.56667969689098	0.622298259733983
OG0000210	514.887137619741	3.59592555429619	2.21072686250388	NA	NA
OG0000213	268.651673361493	-0.455703915512333	0.663570443828592	0.369528358343983	0.448119256642089
OG0000214	837.583068943615	-0.637757013554221	0.814081149301911	0.241761667358939	0.331096232664782
OG0000215	61.259679753312	-0.845735502978945	0.801254444051464	0.141483450494862	NA
OG0000216	110.778661205616	0.168511428576201	0.711029753049349	0.749596166606842	NA
OG0000217	922.383965110557	0.452766336780579	0.917792049587082	0.37553762084089	0.453551546147959
OG0000218	457.446940211783	0.605814110319054	0.925855285538522	0.268454535218988	0.357738290752495
OG0000219	51.6628514009725	0.130876990228994	0.768580546291781	0.806478044333326	NA
OG0000220	430.328883103334	-0.441941186801345	0.589871710389143	0.35735469041993	0.436031546129668
OG0000223	590.087260709478	0.652601260625999	1.18199791613918	0.150217453877306	0.233427258124422
OG0000224	376.318739405492	-0.601741343329677	0.802811717861081	0.264362040417315	0.353875146653426
OG0000225	21.4277429371886	0.257523555838564	0.886430123055829	0.60178515680604	NA
OG0000226	6747.89123773193	4.7035860008561	1.52980809728826	8.25944559864337e-05	0.00108841138666567
OG0000227	34.8735489765016	-0.652698511070585	1.07452823901853	0.173780945952119	NA
OG0000228	248.440242074454	-0.457012810724614	0.962917120442404	0.33800879401624	0.422346992814829
OG0000229	111.740849694429	-1.29320365443628	1.50205252316595	0.0436119270273653	NA
OG0000230	16.7111908545704	0.151558488686661	0.819004760665518	0.771479340453858	NA
OG0000231	1405.46205125588	3.18790466857424	1.00588818167924	0.000112170531945528	0.00135749235599384
OG0000232	96.0572658040391	0.823296208516723	1.51676069438466	NA	NA
OG0000233	33.8201094185143	-0.0933462016967727	0.849389086685675	0.842468412712011	NA
OG0000234	465.691647097666	-0.354652264073971	0.570807677212339	0.45124994148766	0.522639092387075
OG0000235	984.196526464805	0.862988626276997	0.889635025194019	0.141640758658857	0.22709364775357
OG0000236	223.98107453547	-0.501544534590692	0.71097638529117	0.339801044147443	0.423323569704692
OG0000238	1874.93702914957	4.82073129525241	1.28556627642283	8.11101669621355e-06	0.000218628768220665
OG0000239	6.35009937705308	0.374155597299105	1.12483456539295	0.00759284551082229	NA
OG0000240	62.9591314588882	-0.84311685473693	0.905995672573864	0.157490054736203	NA
OG0000242	489.863194661377	4.80415292998637	2.20527729348956	NA	NA
OG0000243	27.9264083200267	0.00668117408539406	0.828622963272643	0.994723420200173	NA
OG0000244	758.622016010325	1.53177771094864	1.44843394143784	0.0346213976941535	0.0855437034693042
OG0000245	193.063348694753	2.3075249530586	1.57908568925991	0.00906602945630457	0.0320009254023131
OG0000247	1691.99504707978	2.85012938683588	2.21468663594674	NA	NA
OG0000249	540.04517020175	1.3238273819343	1.58426907584627	0.0460908301668626	0.103139102977168
OG0000250	150.175660246593	-0.83567595253365	0.824121131937721	0.136042756879237	0.221630095685131
OG0000251	247.81037403431	2.32438323098178	1.82685171803697	0.0101794718276705	0.0342978795102761
OG0000253	827.604772133308	1.13465523310295	1.56671040954185	0.0566300481292104	0.11673216705798
OG0000255	217.864315825417	-0.497214120332572	0.723357805682391	0.338304926790968	0.422346992814829
OG0000256	67.1774607636986	-0.645425200751765	0.76889183230876	0.228279285520763	NA
OG0000257	6.82187645528769	0.358726741738413	1.04404675646377	0.321500291234804	NA
OG0000258	0.458565528907369	-0.10031532451065	1.01471059357119	0.851263544673948	NA
OG0000259	760.666446724011	2.33327312990089	1.70605126311739	0.00962141113219691	0.0333654783707179
OG0000261	76.1582290636041	-0.227628513278052	0.764646644911442	0.659500009154126	NA
OG0000262	575.904191211424	0.743443112879777	0.901698219832267	0.195252774581758	0.283092653611205
OG0000264	166.600147424858	-0.694935099518863	0.825500830284871	0.203699691943528	0.291772747155826
OG0000265	23.7615006894756	-0.746156837583835	1.18039339335053	0.126211264532976	NA
OG0000266	16.8305843200978	-0.0458237938329159	0.948939550768348	0.891696435616137	NA
OG0000268	12.3111836838221	-0.086077858156896	0.918275891685874	0.814269719731507	NA
OG0000269	272.557791768293	-0.358785893987827	0.628222542731113	0.468934374053154	0.535645479538363
OG0000270	27.2076811728141	0.514678996314622	0.936188094418703	0.335137657752075	NA
OG0000271	2678.87223214028	0.605632931595259	0.776857381137548	0.272514674218428	0.361523941412814
OG0000272	1168.085840821	3.73098509666773	1.95128816914046	NA	NA
OG0000273	616.059289103359	-0.480210132345939	0.636125201028551	0.342759158105934	0.426113586492282
OG0000274	22.1644376307889	-0.163267863572509	0.875789625674856	0.708000086186191	NA
OG0000275	1067.60106580208	-0.599298906310904	0.586394778866017	0.212061662001401	0.302289821074113
OG0000276	513.42398071592	1.02157322379894	1.1246534619636	0.0983623856433555	0.172296743905831
OG0000277	11.7608487579391	-1.055872879353	1.77955872489272	0.0371575560842672	NA
OG0000281	360.319846205274	0.84230089010514	1.41438874247199	0.0687099309243322	0.132288925448471
OG0000284	148.347485804005	-0.273023766535939	0.679113087461559	0.593798147544007	0.647283642451463
OG0000285	2300.65764642229	2.16199120082099	1.04932457554364	0.00441554926021355	0.0188375590741485
OG0000286	51.1222806353446	0.190120569666256	0.732796548926096	0.719913877602977	NA
OG0000289	1348.62752193467	2.42472539510809	1.09315911817904	0.00248261155034863	0.0131445415121137
OG0000290	2054.94594069919	2.45114135692926	1.34970672266185	0.00507072147219167	0.0205954646096552
OG0000293	681.635595774672	0.500831026794187	0.877679559838517	0.350865280467793	0.43283820868927
OG0000294	964.997514079448	5.63425967428564	1.48985502424082	5.71356049564168e-06	0.000191626619406012
OG0000295	100.930934572864	-0.517180781335894	0.661914271449124	0.310023419276509	NA
OG0000297	20.0796541445846	0.00914154746569621	0.876925955019152	0.988108639064156	NA
OG0000299	64.2556287427164	-0.545548434060239	0.716161188979265	0.29828616522318	NA
OG0000300	1371.27498616436	4.90871870143407	1.38041232515648	1.57305756178447e-05	0.00031094104471273
OG0000301	0	NA	NA	NA	NA
OG0000302	1157.80769272662	4.05565002626653	1.62728944502123	NA	NA
OG0000303	88.9266293760648	-0.175569535465537	0.696053774084607	0.729544343007121	NA
OG0000304	1232.46220747256	1.61312084736997	1.37488862468276	0.0293163825751296	0.0744953820794327
OG0000305	39.366588648219	-0.245034811603578	0.707624694723164	0.625767870551304	NA
OG0000306	40.177913345685	-1.06479877937737	1.04411724034496	0.100358957818083	NA
OG0000307	8792.26203936387	2.9821157225457	1.14753506601049	0.000714101571983605	0.00504121704983664
OG0000309	1988.86659691875	4.94921262213563	1.31471807851654	7.42095736926216e-06	0.000209553700951069
OG0000312	17.7192631719346	-0.127683059395149	0.945748635431598	0.721000739309833	NA
OG0000313	209.058641047503	-1.11055825595552	0.753117542439885	0.0493849019989285	0.107666348843252
OG0000315	35.2164234578663	-0.800336328685403	0.863508634979696	0.170143818290599	NA
OG0000316	38.8659452982758	0.117084383637302	0.703442394061275	0.823830700260831	NA
OG0000317	24.6708762540116	-0.496317100887794	1.01662717276042	0.272659751119046	NA
OG0000318	67.0547587575097	0.587672705249783	0.946647535918024	0.272459837006487	NA
OG0000320	1165.22702441905	1.39247244716326	1.7930812946285	0.0372457953256413	0.0908920025847953
OG0000321	1156.67709456991	3.75094063930974	1.47233980870548	0.000483710455574075	0.00387622027237063
OG0000322	913.269519377494	1.18022934016714	1.51056930678349	0.0579187729505033	0.11695500041551
OG0000325	124.315877644767	0.491782604466859	0.849130619729483	0.367283215989071	NA
OG0000326	699.197628896137	0.711757195557807	1.26371144885583	0.108677162062123	0.183083969042157
OG0000328	183.456785916616	-0.372591386704773	0.626734710692323	0.453605400872406	0.523322962485091
OG0000329	57.0753605723329	-0.274815300920009	0.893173713533722	0.547630304473418	NA
OG0000332	64.8422948336159	-0.209312261139265	0.72889105834668	0.686971483484583	NA
OG0000333	22.1008919329759	0.0558343536194846	0.907312584731141	0.901002422229785	NA
OG0000334	10474.1603026985	0.24433830476954	0.726748032983716	0.653330729657016	0.698063284120019
OG0000335	349.519352465218	0.652057551120522	1.28767752875099	0.0683120128971648	0.132288925448471
OG0000337	612.836022363693	-0.69518351727105	0.698069155930189	0.188734492439464	0.275663926149266
OG0000339	36.428480879048	0.176460243861572	0.868621887163718	0.709893784558209	NA
OG0000342	80.9473940164376	0.135606611738498	0.725005879625141	0.794342916109259	NA
OG0000343	117.192922500154	0.382886230973522	0.646557050167261	0.455179688793635	NA
OG0000344	131.326363582221	-0.525658375487115	0.667661439452822	0.306987664329415	NA
OG0000345	1723.10085313055	5.76117169118074	1.62159932714632	NA	NA
OG0000348	1933.3113107152	0.860507583710316	0.939201969559978	0.14621567422309	0.229092719968003
OG0000350	1624.24483411843	4.89317610342704	0.748182548387221	3.8500605105812e-12	5.70771470693663e-10
OG0000351	41.4677649074522	-0.287111798761047	0.794843253608302	0.582228392947597	NA
OG0000352	45.7411469400876	-0.734801595053127	1.09937411912301	0.150340262336999	NA
OG0000354	426.135021861217	2.27021565382846	2.15260287202721	0.011663802780635	0.0380034892797612
OG0000355	8858.9516703811	2.5538996907647	0.993403263047445	0.00105852526693518	0.00682288568796265
OG0000356	233.013174766992	-0.0298014472608831	0.61424251846766	0.947438873852499	0.953873093708882
OG0000357	97.4260273452292	-0.6716130598149	0.702670650211603	0.20876204388169	NA
OG0000359	3425.18556766399	2.31101475380053	1.5705206129416	0.00914178863592965	0.0320774003615757
OG0000360	105.66525413686	0.168671969944859	0.648982846439899	0.742591722742607	NA
OG0000361	2496.6865367081	2.84361215005154	1.79374773014493	NA	NA
OG0000363	792.047386789657	1.06793851819542	1.97753546645183	NA	NA
OG0000365	9.03135918498175	-0.237994010708715	0.899530539385707	0.630399271860941	NA
OG0000366	16.5205364899802	0.397437287957239	1.05290765799981	0.294463359132431	NA
OG0000367	6.78565397368571	-0.171554851284773	0.982684476021613	0.58920548004469	NA
OG0000368	915.642581190782	2.41280100225014	1.63823366111406	0.00818994433234769	0.0303539811817636
OG0000369	872.980429297132	5.12581002176289	2.93229062014959	NA	NA
OG0000370	100.641886663113	-0.666594656601859	1.04737961612794	0.194656372623303	NA
OG0000371	105.565215532433	-1.62852884782753	0.941603233944482	0.0135674401719734	NA
OG0000373	39.777994818527	0.41435259070135	0.778987649512978	0.447588662580006	NA
OG0000374	45.095063408371	0.282834340298088	0.744826600908299	0.59736944855039	NA
OG0000376	20.3688276290722	-0.112665794221821	0.854259132327329	0.813878445910772	NA
OG0000377	23.8438776649911	-0.20444482065613	0.889495829362202	0.638682773943448	NA
OG0000378	49.8074358356139	0.0585573627435239	0.70576499510982	0.914754636668539	NA
OG0000379	1384.62052785719	2.79582360136405	1.27210078775154	0.00190286067947274	0.0107466322183556
OG0000380	25.0466026128524	0.37318359284737	0.925906632563938	0.453220065955014	NA
OG0000381	20.451009578085	-0.0293340307887611	0.834088630628777	0.946764965050331	NA
OG0000383	49.5390828500531	0.00244831271406047	0.724172026638315	0.999298547662452	NA
OG0000385	121.682218642121	-0.407263338472584	0.698365541949997	0.426710118279223	NA
OG0000386	634.129545733804	0.35963073395374	0.803082835967649	0.497243699910361	0.562720446654283
OG0000387	3177.30899109505	2.2857048383957	1.48851439246321	0.00947755096734359	0.0330599277860867
OG0000388	538.711177934913	1.29949020243908	3.03869334260609	NA	NA
OG0000389	7.89092985137273	-0.983420218848514	1.6165482605252	0.0614164757478702	NA
OG0000390	15.8869121046126	-0.695773731813437	1.17522458570493	0.0772950587059575	NA
OG0000391	16.3374256321478	-0.425820367874305	0.979257776495074	0.299193068941676	NA
OG0000393	1227.08446229537	3.23593341363508	1.86187817790925	NA	NA
OG0000394	724.636845955485	1.7392364650319	1.74074261198673	0.0242967128494827	0.0651943471481595
OG0000395	27.6426875017995	0.212157802069856	0.795593839979339	0.687888948931496	NA
OG0000396	13.4539692421891	-0.322063338059349	0.936711462326154	0.415529432642516	NA
OG0000397	165.509311739973	0.435780403176261	0.820255945900953	0.417016136918313	0.491671324982903
OG0000398	42.5785441752296	0.395194334302223	0.853710615165921	0.458597918343644	NA
OG0000400	36.1046725344133	-0.459260800424245	1.01055750218112	0.283782921029113	NA
OG0000401	236.447767031087	-0.783148845469822	0.868001303376431	0.164465351166631	0.248642209925838
OG0000402	595.988751656152	2.2451753029261	1.79589302893665	0.0114578469302329	0.0375841914426797
OG0000405	60.5050188437619	0.0752672666687199	0.655763890695453	0.88533437889771	NA
OG0000406	1084.29317009517	3.64688151583766	1.69350782827326	NA	NA
OG0000407	2206.36925704686	3.96752667906255	1.63210347862717	NA	NA
OG0000408	49.7050410231835	-0.562409200445319	0.828169556291611	0.305034016168116	NA
OG0000409	49.1270981326798	0.67023846612929	0.947329709490743	0.235562539450513	NA
OG0000413	1.23239485893855	-0.136856643145567	1.02048605573604	0.858066627244924	NA
OG0000414	10.2805716781032	-1.26084060159801	2.11050988477904	0.0342376466262911	NA
OG0000415	3049.38954475013	-0.643238313131153	0.750291498801887	0.23901856654819	0.3296232789839
OG0000416	508.648410256956	1.34824180499903	1.27115571976882	0.0496119903684124	0.107765239151899
OG0000417	663.838319155595	1.21654306051653	1.46537725621173	0.0573984897330454	0.11695500041551
OG0000418	602.153453038879	0.988264345741859	1.82358436341895	NA	NA
OG0000419	19.5655031422778	-0.35110548015736	0.819727404101393	0.511363704811476	NA
OG0000420	84.7836461488995	0.0705571058677466	0.673607691312061	0.894890494025373	NA
OG0000422	8.39653238549638	-0.458052531489455	1.03168106220541	0.249750101963352	NA
OG0000423	102.637127590297	-0.147977539389172	0.76054579511061	0.765714472490236	NA
OG0000424	615.090747094676	0.60885281420055	0.806196212537109	0.271892114364574	0.361506779861418
OG0000425	33.9589571299207	-0.383177296455601	0.938728692021407	0.394751481361665	NA
OG0000427	71.5570384419576	0.287082765336046	0.791690856933628	0.589203504695537	NA
OG0000429	4.80357344283402	-0.272656768473178	1.05496828918837	0.389742551586316	NA
OG0000430	742.864377808148	4.31709011692484	2.3433041117099	NA	NA
OG0000432	25.6493800510183	-0.279344613979864	0.826345273425667	0.587193174528342	NA
OG0000433	19.5915918907114	-0.227631564024259	0.905240291602509	0.59001217232888	NA
OG0000435	2774.38737953557	1.78825540408569	1.37523618894135	0.0216635987734969	0.0600304395919798
OG0000436	1119.68678308801	0.868362645168879	1.03072209139006	0.14621041964678	0.229092719968003
OG0000438	3.34929450855757	-0.23015278573592	1.04063734667782	0.511146273956298	NA
OG0000440	42.3215661801064	-0.0963284846059208	0.85559433380464	0.828152302716089	NA
OG0000441	8.53657064063653	-0.219330763937669	0.997708861575156	0.482014442750029	NA
OG0000442	21.0357997416095	-0.256844328438362	0.841440439662961	0.610085898248362	NA
OG0000443	6.65991860799271	-0.3174829135884	0.982249647321267	0.405021418249166	NA
OG0000446	17.5220290188706	-0.245875001735731	0.906597444700084	0.567360184576544	NA
OG0000447	76.1508510346103	-0.0402119255217479	0.685042137323999	0.933434899784696	NA
OG0000448	1127.2977094012	1.15407907344167	1.10856429830817	0.0733756431107866	0.138132559887925
OG0000450	22.8022805250974	0.0600959828931365	0.89832385266578	0.898237279239999	NA
OG0000451	16.2215097100916	-0.991889203226747	1.41355073450462	0.0477584053563003	NA
OG0000452	58.9912398451929	0.212647627411284	0.933788805241921	0.617464149841727	NA
OG0000453	116.768114381593	-1.41245375877102	0.95529853249587	0.0273282507655513	NA
OG0000454	118.228726448354	-0.366756292986784	0.775620144388208	0.477846901948733	NA
OG0000455	30.5720372259652	0.327410446523353	0.80624624948388	0.535233795875371	NA
OG0000457	31.1863159108516	0.079103513308429	0.762605594884976	0.882846378150311	NA
OG0000458	113.874521526566	-0.3233560605708	0.689294214796567	0.526003390867209	NA
OG0000460	847.913681784594	1.43913601662437	1.89895386479661	0.0331342972735539	0.0825573037109978
OG0000461	838.449801384012	2.2882756389478	1.03688267718659	0.00293323444593633	0.0147407459867817
OG0000465	6.54529547655529	-0.66385425811149	1.26902262715959	0.125749422746253	NA
OG0000466	26.0362235713986	-2.07789312314781	2.25752640093008	0.00857997147463492	NA
OG0000467	9.56612596342308	-0.346160741574013	0.993098746992635	0.283128753290968	NA
OG0000468	599.734141804867	2.38561447776454	4.24718214556974	0.00842166075636913	0.0307007481222135
OG0000471	1088.05707948531	0.0822149272035599	0.736047290612606	0.879085174974043	0.897531492570122
OG0000472	115.837727053581	-0.417877128047282	0.679551551489655	0.414379234556955	NA
OG0000473	55.1908095040406	0.246444435217384	0.764141741068229	0.644145798083122	NA
OG0000474	13.2872768524945	-0.799557905243365	1.24220437689358	0.0811514815879412	NA
OG0000479	25.1542045134474	-0.459236209605601	1.02765974434793	0.251425238015991	NA
OG0000480	187.786673611561	-0.107933932079321	0.596231746464195	0.82027066321642	0.850385495257583
OG0000481	7.60005402080582	-0.850179306177262	1.45365900342961	0.0779380967797678	NA
OG0000482	2206.2469098409	0.356846985560097	0.74869462477284	0.503288642665068	0.566319098862211
OG0000486	16.0557821018478	-0.0927180619834944	0.883278804219714	0.821003913618462	NA
OG0000488	99.3252499672927	-1.04482272075335	0.787013221893314	0.0678982516725892	NA
OG0000489	5304.59932701417	3.76898547707302	1.44539500846338	NA	NA
OG0000492	20.0647852712814	-0.814645231138639	1.12803898097457	0.128026165791175	NA
OG0000493	28.1247798730887	-0.348602082528996	0.914120667888337	0.443421278004324	NA
OG0000494	868.982599745515	2.10723473176405	1.9883824693633	0.0144937188301944	0.0443889407135591
OG0000495	9.01968884274746	-0.163098888672936	0.978314852211436	0.507353668979652	NA
OG0000497	411.083263620848	-0.616249136240535	0.622367963861336	0.212888222469128	0.302740325957297
OG0000499	898.932721130526	2.89290275925792	1.8148907683697	0.00452478669092961	0.0190297766505054
OG0000500	10.2043425568262	-0.213359559279114	0.928337415555136	0.614521299481448	NA
OG0000501	36.9556968987629	-1.12842161455113	1.20577965575302	0.0651193959606207	NA
OG0000502	12.1505865161559	-0.574678157021849	1.11283013917636	0.151500824043782	NA
OG0000503	40.0140847778257	-0.115173514452197	0.758575011924511	0.814705686566052	NA
OG0000506	984.028634580788	0.927263150225178	1.27100018397104	0.102840817788435	0.176336913998667
OG0000508	34.0756221367435	-0.191077377100937	0.785824444442014	0.707408457616161	NA
OG0000509	20.7789932654548	-0.650731369847877	1.07825418326108	0.150270403653605	NA
OG0000510	43.7256261945926	0.128787162881071	0.880812726734634	0.782964316099749	NA
OG0000511	17.3146992876574	-0.293175443319909	0.950840198392305	0.44025140368363	NA
OG0000513	26.3754654345332	-0.84751381601663	1.25683246433637	0.0963827221713743	NA
OG0000514	66.8558533043126	-0.0446473704347533	0.746905591368998	0.925989835553283	NA
OG0000515	753.471509120737	3.75314743125737	2.58567373634564	0.00274384785103885	0.0141487110927482
OG0000516	37.7090112249853	0.0951146567823952	0.756689827960521	0.859941529871163	NA
OG0000517	321.114105431883	0.0305892388214182	0.870863109087598	0.957098502695288	0.95871522313903
OG0000518	24.5342713552363	0.0011498746399881	0.773995700947858	0.997752128257511	NA
OG0000519	326.245420337567	-0.859023901485245	0.719601665305701	0.111386769507432	0.186062969909598
OG0000520	10.1799732345647	-1.42481773077074	2.44420832990926	0.0303516388465901	NA
OG0000521	3376.94769878332	3.05889464761291	1.51811928552325	0.00222453483157299	0.0121022858268145
OG0000522	54.5257156312718	0.454482338660793	0.823338103718691	0.403488678586439	NA
OG0000523	115.501266173145	0.888483132332274	0.941236364014659	0.134155381229437	NA
OG0000524	0	NA	NA	NA	NA
OG0000525	40.7012564405205	-0.351556722144662	0.722705614618492	0.498082166190812	NA
OG0000526	79.4106166527417	-0.104095080505903	0.685937426649296	0.833418895360549	NA
OG0000528	854.894733508107	2.76487255872931	1.60869563171304	0.00441240161892308	0.0188375590741485
OG0000529	763.080834000367	1.9055776886647	1.30877369517163	0.0151846265248355	0.0459412424960584
OG0000530	1356.90210239263	1.19507682770597	1.0192701794703	0.0632958873255477	0.124286295311423
OG0000533	27.297663515905	-0.247401268683263	0.774974856068235	0.624516728852475	NA
OG0000534	33.9793301354327	-0.508544696467539	0.807286990032398	0.340464027136967	NA
OG0000535	0	NA	NA	NA	NA
OG0000536	18.4095092571508	-0.274993611834641	0.915003945039339	0.524204328376515	NA
OG0000537	757.888214239812	3.83189889799096	1.6061486323101	NA	NA
OG0000538	105.60715287814	0.297434378245177	0.707746503636902	0.573390349374435	NA
OG0000540	134.361853198863	-0.166634426911187	0.702627525421017	0.739572486096949	NA
OG0000541	52.0566577874889	0.28138969115939	0.798204310014677	0.597350154055099	NA
OG0000542	721.578181935763	1.79061412930792	1.79904449491034	0.0224188446001183	0.0612644002205997
OG0000543	5.80244714360032	-0.702653859953761	1.29434201222023	0.129160155151927	NA
OG0000545	86.8051666830171	-0.0763949338133931	0.637430375962938	0.873827925865181	NA
OG0000546	75.3843368415085	-0.45852872542712	0.878063370537541	0.368689204593705	NA
OG0000547	23.2308281201154	0.223735353642348	0.90020882868768	0.638466778888113	NA
OG0000548	8.40275737967383	-0.289500469414671	0.97366284641484	0.356031588533468	NA
OG0000549	2.8375545641123	-0.20210033820083	1.03384125422023	0.581556030522244	NA
OG0000550	50.354846138112	-0.0197669236846708	0.719746740017702	0.965341960803554	NA
OG0000551	0	NA	NA	NA	NA
OG0000552	499.239421555857	0.968049486662131	1.22254086039522	0.102887980174601	0.176336913998667
OG0000553	10.0016349331956	-0.052176731143257	0.863906396182648	0.910371979082604	NA
OG0000554	515.150797817668	-0.720491539155932	0.632568894991779	0.150369667122309	0.233427258124422
OG0000555	8.19376519014969	-0.798321987710168	1.40476767851304	0.0794073919953499	NA
OG0000557	86.8493838030695	-0.174378948940215	0.696805761448557	0.732082950488218	NA
OG0000558	49.4423362156849	0.137798061358446	0.829209009587527	0.7885106759295	NA
OG0000560	76.9277983613603	0.00574200800203119	0.706027027639947	0.993982151044271	NA
OG0000561	184.46363273406	-0.545663957222609	0.67647133066384	0.292272143431066	0.380917320999169
OG0000562	106.286920857254	-0.188323309613673	0.748203045595681	0.712938993686476	NA
OG0000565	76.1378227667894	-0.371331065542588	0.926974886021669	0.424154772880815	NA
OG0000566	78.7787354925213	-0.0640973820911761	0.687436611911126	0.898401835114382	NA
OG0000568	702.838428406861	3.91541647566658	1.7381607975295	0.000831635238934238	0.00560408746236367
OG0000570	10.0404161023672	-0.389441044617014	1.00614782578597	0.243169214464516	NA
OG0000571	147.217212721137	-0.582560091591474	0.714880485471354	0.265712987391879	NA
OG0000572	23.3480101655784	-0.173615403705737	0.893405682758771	0.684128384698569	NA
OG0000575	162.822325415054	-0.359276363793986	0.673873432492519	0.481771678720104	0.546253547764859
OG0000576	15.4183492344956	-0.222471868288478	0.934360890838443	0.55061820447956	NA
OG0000577	1414.18670575519	1.27218915653594	1.08099878166498	0.0544844557426852	0.113765078364128
OG0000578	36.179223129287	0.275926419865058	0.723165365028388	0.598691898964318	NA
OG0000579	1339.97276432528	3.95190322101692	1.89686391212964	NA	NA
OG0000580	688.052854005506	4.34158960101203	2.5747005322045	NA	NA
OG0000582	38.5454995899103	0.370253823169753	0.867305601358006	0.480974526118512	NA
OG0000583	3.47400599408674	-0.225854226378514	1.04012162499165	0.508084270406871	NA
OG0000584	396.898355464061	-0.708098588690536	0.778663658722369	0.192722933738887	0.280109558105784
OG0000586	31.2771607856594	-0.343291397195302	0.90991984448087	0.459486716101396	NA
OG0000588	1142.20455409303	3.39875697957138	1.84456937735551	0.00227118577569206	0.0122437560453217
OG0000589	132.028538967794	-0.781015062753517	0.952955994976394	0.163050420181894	NA
OG0000590	131.919715024246	-0.551320352597201	0.689720827306208	0.285598439215875	NA
OG0000591	54.4866842489869	-0.244595057008064	0.729918993581292	0.635955152613176	NA
OG0000592	988.911794578961	1.07618090305442	1.1551212195623	0.0872192236038576	0.155415508033103
OG0000595	84.849296598266	-0.524723087937375	0.762744848629728	0.321944425394984	NA
OG0000596	978.011497367518	0.939659161697204	1.63809215853867	NA	NA
OG0000597	999.72106511814	0.799030411472136	0.828583532042533	0.164783117202115	0.248642209925838
OG0000598	201.825813107432	-0.592934783827322	1.02502322357934	0.233847098881397	0.325519553137719
OG0000599	654.739915321495	3.64934582794251	1.79333765144699	NA	NA
OG0000601	615.800326072033	0.631969401321658	1.28498773831851	NA	NA
OG0000602	783.026234976052	1.0856271438226	2.03933428343525	NA	NA
OG0000603	20.6620374143775	-0.647337958674568	1.07593984632945	0.151876441700547	NA
OG0000604	91.4530479531301	0.365565057050004	0.747307455518272	0.489626678375633	NA
OG0000605	70.9672653269599	-0.248130384653753	0.756233153244494	0.624421377827322	NA
OG0000606	111.510282957149	0.270057432265275	0.696556333245247	0.60716799568545	NA
OG0000607	107.439218184393	0.217587161617114	0.781804983966294	0.678956619890077	NA
OG0000608	125.033733616871	0.783963028821447	1.11498039038991	0.155196011859445	NA
OG0000609	378.126869977801	0.625733176262825	0.894262652134721	0.259562607002961	0.349026362704662
OG0000611	15.3775553795143	-0.185828777186689	0.837397341299073	0.710639893006446	NA
OG0000612	38.6604456313923	-1.44459171975561	1.66955890289354	0.0236038962014918	NA
OG0000613	28.1874691876274	-1.30290051635412	1.79854676684893	0.0150597930141689	NA
OG0000615	65.703075059921	0.116634390803921	0.739023494141951	0.826413475684973	NA
OG0000616	89.2403910744279	-0.836582194001102	0.801240039843848	0.139661479583086	NA
OG0000618	63.2137338423325	-0.34861753098413	0.699538755326893	0.498266807216824	NA
OG0000619	462.082964706886	2.00105058386857	1.44796062854896	0.014485056005123	0.0443889407135591
OG0000620	149.952065945282	1.68894704941763	1.75622894517427	0.0253073889097692	0.0672972270111799
OG0000621	32.7309222483543	-0.262132278910532	0.809360676514004	0.604062457087528	NA
OG0000622	197.919400780925	0.232998508167452	0.613235119305018	0.64063878148919	0.688222459099801
OG0000623	103.817144955708	-0.692277166924126	0.736206793857372	0.194300646956593	NA
OG0000626	77.1775699754349	0.182168959765558	0.708141155364299	0.729905207551836	NA
OG0000627	33.0966021145576	-0.477104112858078	0.796324583899145	0.38026953562395	NA
OG0000628	123.310140253699	-0.520979543993417	0.983275143910922	0.285042139509486	NA
OG0000629	928.126748181998	2.30663781503474	1.88954992277335	NA	NA
OG0000630	1539.70476262956	3.97034561772255	1.74289272250409	0.00078739044120724	0.00542933176320806
OG0000632	31.2163999520476	0.602804335928647	0.949969670959728	0.274585640972952	NA
OG0000633	66.9620646284011	-0.538343557468448	0.778898440818713	0.307421048265351	NA
OG0000634	983.469859139872	3.49105130288234	1.81704941781079	NA	NA
OG0000635	73.9515303885136	-0.452992662362504	0.81907935421642	0.379508054086791	NA
OG0000636	57.8152802503533	1.21098650771335	1.14350461022868	0.0661027725394297	NA
OG0000639	905.467492398781	3.45844892408189	1.41216722741254	0.000709341280120398	0.00504121704983664
OG0000641	1305.20528236307	3.30951934831455	2.0447105848358	NA	NA
OG0000643	93.8469960617605	-0.127461666869008	0.673663466270952	0.799345295447348	NA
OG0000644	8.52331583186334	-0.294075508041695	0.975416225807988	0.348857610980134	NA
OG0000645	2108.79213212234	2.72273486206226	0.980765054931906	0.000510951317096265	0.00401838087642504
OG0000648	517.45374107679	2.50498941412026	2.51792870466801	NA	NA
OG0000649	573.644238235646	0.467565027151902	1.02527045810441	0.305869697461105	0.393450608664718
OG0000650	33.7306034916335	-0.336504644346867	0.907322833831814	0.465462919579182	NA
OG0000651	67.5566661921639	0.174381746468049	0.718088355014016	0.74304203300048	NA
OG0000652	121.032339350628	-0.715820142762636	0.814540234400394	0.190525327187931	NA
OG0000653	687.330460068427	1.08732891656889	1.30729404936041	0.078972813771068	0.146266242778509
OG0000655	37.5293159751755	-0.23821255236784	0.742888375187577	0.649564335023491	NA
OG0000656	16.198146692985	-0.431265266533445	0.978477817180669	0.295112997882175	NA
OG0000657	3.80842431885433	-0.0170596451914784	0.968962715184713	0.989587296614043	NA
OG0000658	23.7747486958288	0.0400928894062959	0.789045759269845	0.94281504841486	NA
OG0000659	1172.0840185815	2.36354293253796	1.59182402651626	0.00842826810261432	0.0307007481222135
OG0000660	224.71688652459	-0.089417812777177	0.675044247172605	0.855388317665126	0.879107924394142
OG0000663	64.6624091787055	-0.246117402086894	0.701690703035881	0.629278253363072	NA
OG0000665	8.92558046655905	-0.479198693115661	1.04414847290732	0.229067766387195	NA
OG0000668	870.385580369659	2.29933275412209	1.54094017749792	0.0090533928363338	0.0320009254023131
OG0000669	33.7438469057071	0.0550082305942464	0.698698076221876	0.917453544869161	NA
OG0000670	46.1349990385379	-0.0420007971223311	0.745736486573592	0.929796397642301	NA
OG0000671	86.72185931625	-1.36274747417042	0.909660606943041	0.0329408052348864	NA
OG0000672	9.20351249760706	-0.478655236180952	1.04723068332815	0.22620544627466	NA
OG0000673	32.7348341881322	0.0614521942716306	0.795681002438005	0.909567380370309	NA
OG0000674	494.080152410897	-0.0994029483138099	0.580897099452004	0.830863103060938	0.85986356041036
OG0000675	520.854394730083	5.68222388900925	1.82111315260013	4.98730000944519e-05	0.000704159263238332
OG0000676	415.921464059432	1.83211944501268	1.70970178513635	0.0208688358541727	0.0580996228240584
OG0000678	107.797867104023	0.163922823185271	0.739666593569348	0.757918183920761	NA
OG0000679	10.8406701662123	-0.623412629032707	1.11997130240112	0.140889067389752	NA
OG0000680	55.952934398376	-0.192622660633298	0.826949457555575	0.698009000888169	NA
OG0000681	29.2237170355433	-0.432248667064363	0.979583049128219	0.339199450111904	NA
OG0000682	22.1828747695923	-0.0962221194676891	0.73332022417439	0.850488569290339	NA
OG0000683	1.21259247456785	-0.136294329822554	1.02036187148524	0.862615398059735	NA
OG0000684	9.84094015489144	-0.54987985357595	1.07838187132068	0.180013324005251	NA
OG0000685	134.185268140878	0.0613849014265162	0.758190840135485	0.911913203463253	NA
OG0000686	0.393699775961436	-0.0949877509653347	1.01417733407965	0.808619460100532	NA
OG0000687	218.940593184322	0.504637484859449	0.773239699629531	0.353988094902707	0.434606501609327
OG0000689	600.232067612361	2.18543347539783	1.4254060052642	0.0097471308275132	0.0334106854376609
OG0000690	1063.16908248744	1.40738776696018	1.70003223588842	0.039661214869158	0.0951045527007891
OG0000692	416.761483562883	0.855341873205328	1.49489306815456	0.0467552188728607	0.103230681652738
OG0000693	23.0427595949462	0.277699788873119	0.820910329310229	0.594253766136364	NA
OG0000694	21.5124871783968	-0.295621465148285	0.87076770701222	0.562097737309313	NA
OG0000695	57.085054115397	0.00250516443744103	0.664511686915691	0.999894143260244	NA
OG0000697	1993.5711057965	0.923612191694434	1.14602391697343	0.119315894270167	0.196539792506136
OG0000698	645.821283694922	0.338183395011919	0.809603357908014	0.521476802845533	0.578183154784034
OG0000699	11.9530501705209	-0.239137261618989	0.917482715443773	0.530857153404861	NA
OG0000700	68.1206705532057	0.163289411560401	0.796033095336498	0.756808044139193	NA
OG0000701	49.1802171509485	0.320360452423174	0.735660048874108	0.548916361444278	NA
OG0000702	14.6280924530463	0.188849527245957	0.960625158926006	0.627417956517977	NA
OG0000703	264.80730539199	0.776154934554306	1.01130196018778	0.173377706337067	0.257032449644701
OG0000705	97.5765650761546	-0.564225010914703	0.994633759588012	0.258117312704547	NA
OG0000706	50.2588943861851	0.342073347061157	0.858845680973052	0.510261695920128	NA
OG0000707	947.978407739994	4.18575140641114	1.24324064481338	3.75013188811429e-05	0.000570212361449173
OG0000709	264.17444148133	4.34072044296307	1.47184750284146	0.000125133904833867	0.00148408811132967
OG0000710	604.180722800011	1.04036376025752	0.998832696614515	0.0936676057812869	0.165312173298521
OG0000711	2670.39372163841	3.1573341909804	1.35304590033465	0.00115015807875451	0.00720625069982356
OG0000712	44.8735329024919	0.584404230129982	0.775839382587828	0.291588707185477	NA
OG0000713	0.745168984474474	-0.118051336859738	1.01699024109109	0.993662057506352	NA
OG0000714	50.0476175286755	-0.215041118193418	0.921218532969211	0.604796330055419	NA
OG0000715	407.578636639041	4.59566591652372	1.6113067973218	0.000151934476158289	0.00173263739157433
OG0000717	383.1108129102	-0.462051218977515	0.631335747375258	0.351712744352692	0.43283820868927
OG0000718	766.011185641141	-0.529483416700001	0.865761365847341	0.314399979317766	0.400084093852865
OG0000719	117.326402313089	-0.263641733300452	0.74078814798462	0.611506406692046	NA
OG0000720	813.830149398973	1.32056595945104	1.43488412951428	0.050459060026198	0.108413849983824
OG0000721	4940.10384107052	0.22817763968921	0.739526803005234	0.67089107591312	0.712972057377205
OG0000722	66.5243542469505	0.482359180004387	0.808996477215385	0.377860816534788	NA
OG0000723	78.560628710449	-0.51664696144453	0.716015413843757	0.323246713618621	NA
OG0000724	44.6798145792008	0.716388403481166	0.807527906065647	0.208612551008645	NA
OG0000725	588.662973412074	4.15692686914581	1.73259810372176	NA	NA
OG0000727	12.1094983624881	-0.118065791776465	0.946876872648788	0.722944998840506	NA
OG0000728	1219.96618122067	0.70641313908898	0.960241471363953	0.216153768707299	0.306403820428204
OG0000729	73.7562022477826	-0.43101704064198	0.689755306677555	0.398998887988323	NA
OG0000730	16.038620179646	0.270970092723283	0.953087749161942	0.529421993052389	NA
OG0000732	358.575177609224	2.844122049332	2.15279594274652	NA	NA
OG0000733	101.656765557929	0.0731714418257486	0.673745366911436	0.890575148757031	NA
OG0000737	746.153549432432	2.3424798184699	1.44781402754615	0.00757056944309296	0.028594571208625
OG0000738	59.4363263997392	-0.359940531975189	0.756698933447969	0.497263379701891	NA
OG0000739	17.3571686337139	0.190464513292226	0.930709527321711	0.660139486373222	NA
OG0000740	3175.28555283081	3.17524382986475	1.1145893807153	0.000303120043266677	0.00256785979510199
OG0000742	2.14970569565605	-0.176208555905277	1.02782350698153	0.677393587244101	NA
OG0000743	7.99704506802294	-0.804653233940979	1.40949025572951	0.0803122264016988	NA
OG0000744	36.8702477564577	0.47298118645334	0.831054064594413	0.389507723557432	NA
OG0000747	3.03303159436185	-0.201385765513078	1.03433431907033	0.567123636838553	NA
OG0000748	48.5567069450186	-1.12588060828959	1.42546103664528	0.0552213648476831	NA
OG0000749	2.80286848340122	-0.178716625996472	1.03024832137386	NA	NA
OG0000750	57.4620457834206	-0.369552407445245	0.734451418094031	0.479777688595574	NA
OG0000751	0.53285580326467	-0.105771764013653	1.01531870281995	0.895004770065437	NA
OG0000753	19.8927397343243	-4.84552724219481	3.50114320107353	0.00336903936850908	NA
OG0000754	164.001534024767	-0.718256793150691	0.680591768369757	0.167897425311584	0.252058666353846
OG0000755	73.5003028918828	0.274462163024706	0.751519246427882	0.604555610013534	NA
OG0000757	213.920055930436	-0.716745361551909	0.729575951231807	0.181161158610104	0.267901663480777
OG0000758	137.066059769247	-0.0638973716832676	0.647267582301907	0.894293447355794	NA
OG0000760	610.036200917546	0.570047241834771	1.27253015309772	NA	NA
OG0000761	6.92998089638126	-0.0774851161370711	0.968323493776397	0.693527089741538	NA
OG0000762	1373.63304313963	3.1944356831194	1.67831038851642	NA	NA
OG0000763	1379.57154649796	3.56477538422419	1.19411703756864	0.000163368316279375	0.00182787568969188
OG0000764	53.7223016865491	-0.548393110688671	0.79814853386565	0.302596834834092	NA
OG0000765	7.00013165292719	-0.1844508619873	0.953229169131735	0.519082878812991	NA
OG0000769	34.4816066515724	1.4585739780312	1.45001657119337	0.0425179239088702	NA
OG0000770	135.939979055176	0.156435571913659	0.602613386938883	0.7523412287664	NA
OG0000771	522.507449759559	6.32610134865911	3.10801459941763	NA	NA
OG0000772	21.1979143884083	0.28758626211636	0.83386550867798	0.586473860183129	NA
OG0000773	8.84489396828037	-0.154424529970211	0.97750106252915	0.523885857441188	NA
OG0000774	14.3644928747924	0.237297466225601	0.827262990086289	0.651521458221764	NA
OG0000777	1136.44797252736	1.10535238162214	1.1168433268769	0.0821973563113993	0.149694160206459
OG0000778	8.3404011067817	-0.307708181507997	1.00212216179535	0.38122731711773	NA
OG0000779	33.010584043377	-0.0943683508661215	0.724237247905083	0.853183164691612	NA
OG0000780	206.924770214898	-0.327459206122502	0.698995192303407	0.524205315882896	0.57995103044507
OG0000781	64.700430604939	0.313020377251686	0.827354256019205	0.552410582822886	NA
OG0000782	73.2439082063989	-0.913332928746846	0.863277484483578	0.112236159572502	NA
OG0000783	1461.59748620094	3.59046105268073	1.66659712157578	NA	NA
OG0000786	8.7561073540005	-0.153500627994107	0.976693308193712	0.526517928290669	NA
OG0000787	36.8061011742349	-0.0289889802878769	0.740182509785032	0.952021611545294	NA
OG0000789	7.30748837798782	-0.144449499470767	0.960650160812784	0.567658364060789	NA
OG0000790	118.697394638466	0.888789790101303	1.25329816110476	0.111020955204493	NA
OG0000791	72.8465527349269	-0.059113556698257	0.782570435232882	0.902072492400364	NA
OG0000792	478.01788584414	1.48995711869246	1.43747997424505	0.0370595738770609	0.0908112698723021
OG0000793	33.3642422256781	0.376692990801366	0.799962904142044	0.483782131422762	NA
OG0000794	10.0096682215252	-1.00271534186746	1.67423511205965	0.046995618844149	NA
OG0000795	15.7874243939542	-0.238180841061044	0.937124350224702	0.523828099581726	NA
OG0000796	0	NA	NA	NA	NA
OG0000798	27.833569007715	-0.0494436583405167	0.74210720283507	0.920755144488939	NA
OG0000799	151.228483946939	-0.734153683248745	0.698780999296745	0.168842896761496	0.252201102719313
OG0000800	25.9282413976089	-0.526824278875118	1.0028259126697	0.257971730138027	NA
OG0000801	476.900444653767	1.89821622734154	1.59763210929636	0.0188101749903211	0.0550842294116339
OG0000802	56.2607858225562	-0.0475896481119578	0.832002596196219	0.91570959358643	NA
OG0000803	351.145921079746	0.681421943671541	1.18920837989732	0.14641845003014	0.229092719968003
OG0000804	101.177217362873	-0.63786192398	0.698351799973719	0.224450335423569	NA
OG0000806	23.2524387546598	-0.266029068110006	0.900167748858976	0.550703478725445	NA
OG0000807	3000.85494331187	2.41630188881569	1.14752539762232	0.00321431606415799	0.0156124476713535
OG0000808	3.61910815978356	-0.245175689627507	1.0446924832304	0.477283760814004	NA
OG0000810	18.5949525015189	0.170095016341742	0.925688207082223	0.695494719203615	NA
OG0000812	7.6902467622849	-0.144912264956961	0.965512854668506	0.558286088655306	NA
OG0000813	493.538369181865	4.55557759667984	1.84210008100814	NA	NA
OG0000814	668.107912593051	5.25151158257924	4.56723845148714	NA	NA
OG0000815	138.338833604587	0.357650857313976	0.73777795395674	0.504920105528193	NA
OG0000816	31.1354314046528	0.789030374078544	1.23371221617588	NA	NA
OG0000817	304.911091631024	3.80594667949883	1.3802378651478	0.000271993483082236	0.00251605838991518
OG0000818	59.999288125206	0.253060039126124	0.786460880601362	0.628530971310352	NA
OG0000819	53.4685009440256	-0.0756080749947294	0.901325335100939	0.848738441912762	NA
OG0000821	4045.51389687209	0.722312619477985	0.816902867117071	0.203634522548549	0.291772747155826
OG0000822	3575.64799364096	4.31410827020338	1.01580850401826	1.27089592507823e-06	6.85128439610357e-05
OG0000823	36.0630270562541	-0.232659792743546	0.897454508436883	0.594584144501473	NA
OG0000825	60.6630143683578	0.059217147149168	0.769956258695141	0.914536353817774	NA
OG0000827	3673.85403069397	-0.620576130966947	0.636428667901325	0.217812397374621	0.306799885138124
OG0000828	88.1167899365727	-0.234569944018816	0.879714351693009	0.609776345940155	NA
OG0000833	44.995358970888	0.246324438882747	0.762975433620273	0.643928322339093	NA
OG0000834	748.671523854018	2.24491801438384	1.1017725768649	0.00429076766206258	0.0187090089970817
OG0000835	21.157047572247	-0.131576999399752	0.771120542906903	0.797408230286303	NA
OG0000836	37.6415477917255	1.15525098532105	1.22013450040256	0.0770268064707933	NA
OG0000837	842.036994219624	1.07864594322681	1.06415814927464	0.087273801306953	0.155415508033103
OG0000839	28.3329662566067	-0.782971580466879	1.20139454662609	0.096454129905776	NA
OG0000840	3.03447116823483	-0.335591533409875	1.06655355015467	0.430885305563335	NA
OG0000841	87.1811715714946	-0.750409124644795	1.1060770967823	0.149752255812006	NA
OG0000842	11.7068196770674	0.297253888254655	1.00652800223025	0.424741923377404	NA
OG0000843	31.2815530862578	0.482713901197617	0.905093393009894	0.36859908264453	NA
OG0000844	6.94476211019888	-0.189326724468669	0.952349139020027	0.51462183039506	NA
OG0000845	64.1318016038786	-0.0963410440019704	0.653540588801084	0.844172459179889	NA
OG0000846	2484.95688923941	3.95396238832028	1.11810845707886	2.36892397694127e-05	0.0003796680860341
OG0000847	37.1459798217823	-0.273830161502043	0.718848919325464	0.600492136270666	NA
OG0000848	33.9648519569765	0.198049524309881	0.787103437620228	0.704265498500509	NA
OG0000849	2688.05721681151	4.16296907915471	1.73434503708853	0.000555636046360333	0.00423625599728037
OG0000850	38.8034175712793	-1.50728396567011	1.17556002909737	0.034898263972148	NA
OG0000851	644.64133480316	1.07942666318654	0.957124473624801	0.0822939228116451	0.149694160206459
OG0000852	48.0670278977168	-0.437057443310903	0.935242391367689	0.359028428267594	NA
OG0000853	29.5387647731008	-0.182957212396828	0.719793602977022	0.722793730731735	NA
OG0000854	40.0256239680008	0.0588632476609736	0.854274659285502	0.908778231848929	NA
OG0000855	797.66902192821	2.46104597583055	1.68509940784444	0.00783426295261971	0.0292183517666886
OG0000856	1975.65390653589	4.54564202731702	1.08421134305874	1.49389602441384e-06	7.27282760748316e-05
OG0000857	65.3150753662648	-1.17432052925271	0.940345762907164	0.0551453898244835	NA
OG0000858	35.7350764245443	-0.06331758300578	0.72300149516374	0.899425629559382	NA
OG0000862	66.8029255645311	0.0726463848689943	0.679983394216513	0.892002119251119	NA
OG0000863	364.290149552026	1.39855442813092	1.23447045482761	0.0435021989739914	0.0998105210501134
OG0000864	167.905446245856	-0.318797579119891	0.641583203262735	0.520397034837957	0.578183154784034
OG0000866	724.201298769702	1.38078566168895	1.51636060809393	0.0440118370305799	0.100380843688976
OG0000867	777.897427862733	2.24104744212418	1.56598576550027	0.0100883784561823	0.0341851909972348
OG0000868	1331.39090096894	2.39969919377101	1.39121708399156	0.0063260746812312	0.0253043335049397
OG0000870	567.247924854196	-0.82592586622411	0.862326512385705	0.147361654493572	0.229961739775495
OG0000871	24.8461786215686	-1.70465602782663	2.13864963077047	0.0133189930671719	NA
OG0000872	727.431349373422	2.88002159204319	1.28984744815103	0.001633322256048	0.00958970393897488
OG0000875	2549.64931543239	1.65319778638749	1.36287691912424	0.0270662372079916	0.071018932143093
OG0000876	13.3841889613788	-0.570449227626216	1.09337616834152	0.121754017737351	NA
OG0000877	19.0988444436052	-0.576824560982789	1.03878614794199	0.187955494345569	NA
OG0000878	33.6911408073012	-0.265699344255522	0.888547382121977	0.562392789732518	NA
OG0000880	48.2852700462799	0.437009992681613	0.755199528411818	0.41384505872706	NA
OG0000881	65.940526249258	-0.394000418246396	0.72455938859072	0.457276380731224	NA
OG0000882	53.7364811706091	-0.0506336075086568	0.806415954511007	0.913981026607228	NA
OG0000883	86.661628075007	-0.115544436934175	0.684551612057846	0.815225032827069	NA
OG0000884	43.0665390908973	-0.0470005389713649	0.731889133212348	0.923618345628863	NA
OG0000885	871.541629282603	2.88994074562273	2.25342046192705	NA	NA
OG0000886	97.7152920637339	-1.13099197409348	0.812130760505534	0.0564639238363234	NA
OG0000887	451.526962771236	3.9336132381016	1.72509363292288	NA	NA
OG0000889	575.580212119527	4.97279422715972	5.24034898895326	NA	NA
OG0000890	254.232741303449	-0.268021311731883	0.695028036215802	0.597831902018042	0.65048498696642
OG0000891	743.212082055061	1.65610021243036	1.71001209867323	0.0274945853793997	0.0715100400437896
OG0000892	137.345819927901	0.194448499046024	0.728864698345885	0.713907365375676	NA
OG0000893	21.0721676434365	-0.214536934489915	0.814142881818718	0.677458110822809	NA
OG0000895	94.5434171583523	0.393754192419102	0.797566823793002	0.464284311084489	NA
OG0000896	1255.87434053317	3.8128009491659	2.01192530414075	NA	NA
OG0000898	20.5119757545515	0.34024889758698	1.08041023736341	NA	NA
OG0000899	113.274815574134	0.253844236036872	0.753913690589142	0.63302005254255	NA
OG0000900	29299.932451254	1.78968971033451	1.15526936921118	0.0189752474874918	0.0551584400004051
OG0000902	88.7912589796545	0.143133063918935	0.720357593980846	0.787124911689718	NA
OG0000904	1030.28128874864	3.27127547283611	1.14505209781921	0.00027693619900528	0.00251605838991518
OG0000907	53.2973969861189	0.261191010895482	0.695174351113984	0.615129942606736	NA
OG0000909	14.4906953007587	-0.400585308914914	0.986316044885566	0.353917942485964	NA
OG0000910	521.183778580372	3.29442496328634	1.79991713238534	NA	NA
OG0000911	0.846986483937755	-0.122872959947476	1.0177708507015	0.968252751909822	NA
OG0000913	808.121540269991	2.88379033623887	1.78537661317448	NA	NA
OG0000914	38.9744532288437	0.0704567225095751	0.780881064593141	0.894874531588597	NA
OG0000915	15.6178497022041	0.14378771841566	0.916549520671327	0.746361201613128	NA
OG0000916	27.2444630053629	0.491357364181947	0.861215510890618	0.360279090521934	NA
OG0000917	37.6706920005422	0.751015973229603	1.09016115973143	0.175746203952639	NA
OG0000918	745.598566290837	1.81573111183577	1.26562976196923	0.0177138920223325	0.0525216898462157
OG0000919	1587.17019280099	2.50055740910135	1.14056108024797	0.0024650323554988	0.0131445415121137
OG0000920	35.4427875671991	-0.0610172505017049	0.754095572159158	0.901291901993463	NA
OG0000921	51.709026924392	-0.742084111086503	1.10089247964035	0.154427543832398	NA
OG0000923	815.018987552204	2.55340666469269	1.45475590944343	0.00500792591325669	0.0204806901142153
OG0000924	109.700767943933	0.327494638428024	0.676372505642385	0.528106334828105	NA
OG0000925	315.935133798647	1.29471636028616	1.57107008117521	0.0475946920597689	0.104532045894233
OG0000926	1972.30810705738	2.79088964629049	0.917970724043716	0.000222438184149457	0.00223569225763776
OG0000928	52.173316826377	-0.077626775340452	0.679216574398454	0.873882500354979	NA
OG0000929	1105.02921907413	0.916260539721096	0.770761813823367	0.107781878817474	0.182093031734365
OG0000930	43.2440028648213	0.372821296697251	0.924567683441171	0.450579195476605	NA
OG0000931	623.449216609756	4.30583379624726	1.6318591033786	0.000292762274711884	0.00251605838991518
OG0000932	28.5372509617862	-0.259161674030629	0.772906377148216	0.622912936301685	NA
OG0000933	26.7871381022526	-0.255055833152546	0.81806364884696	0.612033841697899	NA
OG0000934	509.928516921903	3.22440533559601	1.9516189621897	0.00324787806161866	0.0156124476713535
OG0000935	2548.25958244391	3.48618552367402	1.36751061778787	NA	NA
OG0000936	1048.42440099022	0.960330808423032	1.86027252460734	NA	NA
OG0000937	406.107833969619	1.10097184745512	1.01758887018823	0.0799569144014121	0.147249845465955
OG0000938	567.419164683012	8.50635261670408	2.27330714838746	NA	NA
OG0000939	44.8011920715277	-1.29329560751532	1.0886887275741	0.0488222599140384	NA
OG0000940	58.1531676146244	0.00961150727681248	0.672906357490888	0.989162281722562	NA
OG0000941	150.535944570771	-0.911293619405006	0.760140800717875	0.101386358774992	0.176311175230411
OG0000942	487.831217453181	5.82753578796463	2.91831623863838	NA	NA
OG0000943	78.0451188951942	0.145339597583192	0.659476654466981	0.779600622428576	NA
OG0000944	46.9675687782037	-0.291931087309599	0.801457358927175	0.563985186025648	NA
OG0000945	9127.71042585036	2.51373788476257	1.31704876250439	0.0041757987264948	0.0184779650438544
OG0000947	290.933675763544	-0.52546683872949	0.684382722962341	0.311130424203545	0.398488858645145
OG0000948	730.0884273503	0.815422725580175	1.41337936906889	0.0640435901453848	0.125339435499053
OG0000949	884.936305905213	-0.60200440312097	0.58408638366183	0.207291665156812	0.296202307079493
OG0000950	257.123925533967	-0.251510750506921	0.648410711374894	0.612130155395086	0.662396317790668
OG0000951	0.707263896409155	-0.116263833162251	1.01671371911453	0.978948427831703	NA
OG0000952	23.0742121216719	-0.459370996569772	0.966429480864171	0.3161890536089	NA
OG0000953	1422.98287651112	2.83912259686091	0.968159287096924	0.000288615661877938	0.00251605838991518
OG0000954	1011.20271414551	1.12176132198884	1.56094984132801	0.057288236598144	0.11695500041551
OG0000956	1239.29118324401	2.57152244068305	1.04060596273399	0.00121214898499492	0.00741035410414419
OG0000958	4.29356601015569	-0.270642874794196	1.0529593014243	0.414128775974698	NA
OG0000959	30.0830054677498	0.437310849105593	1.0299146601351	0.299232980848166	NA
OG0000960	57.9050202422353	-0.800329559318185	0.894925398250161	0.15299219259511	NA
OG0000961	611.062887664644	3.91929820739294	1.87621019251682	NA	NA
OG0000962	13.1895753330815	-0.278290668925773	0.933869380695616	0.471015596974137	NA
OG0000964	691.290585229193	1.96899866739887	1.7682669051116	0.0172379581311643	0.051626813998891
OG0000965	9.67864781109874	-0.0254810044173896	0.939345841650503	0.926358621936058	NA
OG0000966	48.6506284279613	0.887549971550452	0.996190011482448	0.14154104521	NA
OG0000967	103.966090494851	-0.204754596176542	0.695413205884911	0.688844163437708	NA
OG0000968	923.960698954118	1.5687536540679	1.53570459821392	0.0324343863985095	0.0811543929717981
OG0000969	22.0715333965904	-0.604857976461247	1.07506808033579	0.167258020499782	NA
OG0000970	31.3311167249576	0.362772027575402	0.826895690502482	0.492779033168031	NA
OG0000972	73.3459690061495	0.0616125483609568	0.655477304129951	0.904996393648904	NA
OG0000973	842.991674408763	1.95838777867053	2.31487168217454	NA	NA
OG0000974	976.702229710161	4.9317329607921	1.3363046910291	9.59136741938516e-06	0.000227507235187816
OG0000975	667.82728284367	4.86946519318656	1.96575041244408	NA	NA
OG0000976	110.67674461711	0.867845820333488	1.11159084573154	0.135350330836813	NA
OG0000977	1472.17150087695	1.42430652028426	1.16984546581396	0.0398950731389671	0.0951045527007891
OG0000978	172.343963835349	0.100716351357366	0.7325537994077	0.851445692192101	0.878099644295506
OG0000979	5511.42350902355	3.27551328566842	1.01826359196709	9.86315114930027e-05	0.00124443587905001
OG0000980	141.510845942367	0.153648740796389	0.71700479716102	0.77184263593485	NA
OG0000981	25.3942517006733	0.200111952094731	0.809195633067195	0.70170298873382	NA
OG0000982	957.048010353496	1.63260825698873	1.30656370413385	0.0273886464555024	0.0715100400437896
OG0000983	1413.02187396672	4.2301741307775	1.17428590816086	1.65185490915781e-05	0.000315983858429219
OG0000984	693.586027427942	2.62155108750922	2.00379228618864	NA	NA
OG0000985	796.994894495063	2.26230169317609	1.87781288915088	0.0114717346561973	0.0375841914426797
OG0000986	1501.57246907528	3.21970757124209	1.12558030494548	0.000281547689519327	0.00251605838991518
OG0000987	4692.07755634357	5.30913787272994	1.40472574437511	6.46295512330563e-06	0.000191626619406012
OG0000988	971.281532427904	0.347639682932951	0.705469532831272	0.508211249504692	0.570775134386899
OG0000989	1555.90894509985	4.05461277849421	1.45696826162693	NA	NA
OG0000990	3783.19953674588	3.58326469877138	0.958021744431417	1.29619254513001e-05	0.000274515064022177
OG0000991	3132.36525555697	5.0996348819614	1.1803590376754	7.5712011736921e-07	4.98858032888824e-05
OG0000992	1256.38686617961	4.51420292132613	1.15450043263836	4.74585860140968e-06	0.000175893384414746
OG0000993	3401.81338308741	4.40865411001073	0.85263601274516	1.48871574312173e-08	1.26115490810169e-06
OG0000994	4355.34553918691	4.83721406939991	1.01289674019988	1.02499995039295e-07	7.59781213228772e-06
OG0000995	468.949632179633	2.01286927280447	1.48504770264742	0.0145218456971846	0.0443889407135591
OG0000996	4315.01209224903	4.44083503860234	1.15251190714952	6.31141910938811e-06	0.000191626619406012
OG0000997	1268.48115010535	3.48950754868038	0.82295954220018	1.69024979553359e-06	7.27282760748316e-05
OG0000998	483.930863355068	2.1549518258522	1.45823276899444	0.0107691381133126	0.0358769601190694
OG0000999	668.053225167918	2.94527828927272	1.30893916215016	0.00153458897695028	0.00918168571669997
OG0001000	2787.37105626412	3.8265088795726	0.908371422029776	1.71702506753397e-06	7.27282760748316e-05
OG0001001	867.075342904952	1.71157320453645	2.62869653118098	0.0186379766338483	0.0549866673824479
OG0001002	2181.38453272368	2.91996240945583	0.971605981769509	0.000220271827649998	0.00223569225763776
OG0001003	1532.2858498388	4.78601243700862	1.75900032039581	NA	NA
OG0001004	1949.86629182152	4.44305065717729	1.12371780406997	4.06673767679803e-06	0.000160771696156082
OG0001005	756.585188180332	3.43296818695184	1.53749811888653	0.00113955754714124	0.00720625069982356
OG0001006	688.275406398993	1.27453264882284	1.38985498697857	0.0549403515745072	0.114314485907659
OG0001007	76.8598715857369	0.359924750173014	0.749883952402509	0.501796632526133	NA
OG0001008	1537.11197746746	3.82991150952769	1.05707604001794	1.76695560440662e-05	0.000327438960441602
OG0001009	1090.87918993992	3.69599894990966	1.52521696798853	0.000671151243015938	0.00485356935498111
OG0001010	954.55934929811	3.04365461402052	1.17168834846082	0.000637896483171292	0.0046700322780318
OG0001011	3120.79537103077	3.43988958854315	1.26124074612837	0.000378946413084357	0.00312104476331977
OG0001012	69.7954032218952	0.492804194101893	0.891004587967582	NA	NA
OG0001013	337.062501959559	1.26393525263909	1.21719697734853	0.0577486167847893	0.11695500041551
OG0001014	1050.12236193775	1.40275133543392	1.16333562440029	0.0420532044663213	0.0981793316871201
OG0001015	37.2384618313899	-0.467174215264637	1.01765605349697	0.274365637910057	NA
OG0001016	32.5229254744984	0.30923469551279	0.821203195340116	0.559493827859897	NA
OG0001017	118.244961923412	0.021394482905307	0.644434143435364	0.970442391574852	NA
OG0001018	774.847667096703	2.2639762443019	1.56989194848095	0.0100026966258376	0.0340896499949522
OG0001019	22.764590690987	0.0959787187771623	0.742634857461016	0.85780989289595	NA
OG0001020	31.7454217410383	0.207413527743588	0.927180946900887	0.625885136199737	NA
OG0001021	30.8250948668776	0.0466099088086762	0.737320524259265	0.928149353250498	NA
OG0001022	20.1840663435448	0.423944971985314	0.82629307809368	0.430411975787706	NA
OG0001023	44.1284225389424	-0.215704866119854	0.764159034614033	0.677836849487	NA
OG0001024	124.356974500881	0.114872138530342	0.678878561226348	0.828100466546382	NA
OG0001025	71.3760775400755	-0.241621967759055	0.901236206291299	0.585244828753115	NA
OG0001026	86.5502719799945	-0.883445206182304	1.18827911814391	0.10994176655038	NA
OG0001027	18.2812966673997	-0.190881079316325	0.893350118302612	0.650887732373229	NA
OG0001028	9.76968935044726	-1.14682637461477	1.89352179566724	0.0405034236805265	NA
OG0001029	26.2939831963737	-0.154673474320267	0.737646868070003	0.758482546517294	NA
OG0001030	99.6127647488738	0.00524393737895544	0.638061332762695	0.995598058128119	NA
OG0001031	729.306152258713	1.36319241836039	1.51872154161186	0.0453463158071562	0.102244734880774
OG0001032	24.8558947984206	-0.238991201404827	0.894153502371483	0.586912998638739	NA
OG0001033	104.659422779611	0.258920827474506	0.706279273450737	0.623034402807422	NA
OG0001034	6124.46271905192	3.75109977105821	1.10095691992599	4.18350844455523e-05	0.00060507817259055
OG0001035	9.28856946213404	-0.254391647955546	0.979253339139881	0.376620459270701	NA
OG0001036	49.6185672543833	-0.244361045673669	0.733617367459588	0.632865502292304	NA
OG0001037	4.63839429783388	-0.072838527220365	0.96871599374315	0.833970472585976	NA
OG0001038	1040.47723334366	4.54806542462257	1.40827559468338	5.17290261899845e-05	0.000713379361178158
OG0001039	711.806475567989	4.21549056723465	1.91724895087548	NA	NA
OG0001040	427.39909992832	1.43299556273917	1.45952789114828	0.0410078030540995	0.0961264920977023
OG0001041	241.659222816956	-0.792760230002436	0.654722008193567	0.124758119456941	0.203805963740953
OG0001042	25.0089733728503	-0.490923459556635	1.034810413945	0.225312566641377	NA
OG0001043	2693.75517338771	2.55377898502223	0.974294153402356	0.000855848876621986	0.00570245375097571
OG0001044	189.567123449759	1.0598109344245	1.12167874099611	0.0916724611482814	0.16260973033061
OG0001045	12.0246790582769	0.461593958930256	1.01520875584026	0.325793265781841	NA
OG0001046	8.08946711450577	-0.852563889155423	1.46177366997136	0.0730969453308731	NA
OG0001047	3650.97317839564	2.82288278838828	1.58675115568886	0.00405357308841782	0.0182103700108467
OG0001048	1401.47162419513	2.76331198519434	1.13699644939098	0.00116530461781373	0.00720625069982356
OG0001050	0.983309710114161	-0.128516866574344	1.01878328202734	0.924077309503257	NA
OG0001051	99.8875350691926	-0.462120122479853	0.904694406430695	0.354887680112326	NA
OG0001052	43.0383008080368	0.191964275100649	0.897617345419608	0.680388258874594	NA
OG0001053	1107.05348908895	2.22653150269622	2.03316793149247	0.0124069108715425	0.0395553663807779
OG0001054	24.5930167446372	0.345781726850956	0.92355131886973	0.46187995568003	NA
OG0001055	15.9920088582379	0.468514973869814	0.979121989406647	0.34826297240668	NA
OG0001056	8.9594341310999	0.175759074082283	0.998704155396288	NA	NA
OG0001057	52.1787238537265	-0.27159129323265	0.670713109361166	0.59353894712355	NA
OG0001058	25.5818096522046	-0.389652020554709	0.95748201337645	0.371612659519299	NA
OG0001059	7.31111443995709	-0.135983937402523	0.961789653288559	0.581347888264976	NA
OG0001060	921.072996633162	2.61768201218019	2.1666796698399	NA	NA
OG0001061	50.2993007677157	0.149948433763231	0.686440601527727	0.774235029592391	NA
OG0001062	14.1478448027065	-0.236416233612019	0.84423682970876	0.640150270398112	NA
OG0001063	634.397400177752	3.39800213920769	1.83652250732243	NA	NA
OG0001064	106.15555119671	0.186580244186336	0.79911621293724	0.721700943257242	NA
OG0001065	2062.73502447992	3.67876955049849	1.70587756125244	0.0011666105686055	0.00720625069982356
OG0001066	45.1575586834485	-0.390713438067002	0.943074795271879	0.389423394759541	NA
OG0001067	2097.65978407331	3.10119047789835	1.27371881685275	0.000928417115792618	0.00611723721850025
OG0001068	56.9944811239864	0.381009695778716	0.780793282966162	0.481594251562284	NA
OG0001069	3175.1398762602	1.46980619269196	1.45823798069307	0.0390844781212711	0.0942158354711941
OG0001070	6.35209984260381	-0.130536713449038	0.983525732097684	NA	NA
OG0001071	2109.95824335284	3.87759023732205	1.33660734771519	0.000187859883292472	0.00198930197843636
OG0001072	774.714374268919	0.770657851916565	0.909577251040128	0.182236039283815	0.268820824117667
OG0001073	2498.06547175449	2.32697746941471	1.08152567925669	0.00311317118981445	0.0155135337442014
OG0001074	2122.36570536238	4.1527300895362	1.44406001601187	0.000178366274554413	0.00192311274201394
OG0001075	1329.29284336027	3.91686562686931	1.10178164814715	2.1790559572206e-05	0.000369194337894804
OG0001076	23.5631429960317	0.0420023194603541	0.800961031289579	0.939512957725496	NA
OG0001077	1335.60262283581	3.92774660188582	1.66377264692904	NA	NA
OG0001078	63.3270720498463	-0.54117984739113	0.718581869867412	0.302018663986845	NA
OG0001079	526.859611549979	2.4922518876769	1.60624143627907	0.00696338806276999	0.0268135657222247
OG0001080	1197.62475561953	3.85765143944269	2.01730170423703	NA	NA
OG0001081	858.387750310038	1.12257229705012	0.906095178452816	0.0702286556345768	0.133908658492939
OG0001082	2178.05069084795	4.84741850214995	1.26592417304284	5.9669434201366e-06	0.000191626619406012
OG0001083	862.13014738118	2.79523410937516	1.87102987686582	NA	NA
OG0001084	2145.68472689595	1.65033646597635	1.10293600414096	0.0218415525407704	0.0602420495659389
OG0001085	3926.53626208791	2.77662402839711	0.727732744958833	1.476997211811e-05	0.000302020464346181
OG0001086	1677.84479296002	2.75362791443886	1.53957824570861	0.00405061392299319	0.0182103700108467
OG0001087	263.250458981378	0.471860336348608	0.758739838759893	0.382720003194067	0.460224195290322
OG0001088	82.2271840635979	0.527537412823863	0.892652135672909	0.331482844703599	NA
OG0001089	25.032364863266	0.375648135604461	0.894375960384404	0.466919197871687	NA
OG0001090	803.023486811197	3.98408566423272	3.41943144063008	NA	NA
OG0001092	57.828087914911	0.65409255174676	1.00460267152531	0.231280565389984	NA
OG0001093	37.3975249716001	-0.222417767798691	0.8024800283409	0.665347127865702	NA
OG0001097	276.953396967231	0.821187777829719	0.96927772702626	0.160153042600698	0.244769985211892
OG0001098	10.1628645345596	-0.295602184974799	0.990666341829698	0.320018323042883	NA
OG0001099	388.614679840008	1.67920584316633	1.43965859776466	0.0261182619684947	0.0691434345862383
OG0001103	235.243019006422	-0.0561674076784052	0.664000631985978	0.907062807363221	0.917898028611587
OG0001105	523.777538850198	-0.521662864171451	1.00635628854178	0.275673218468675	0.363276041226498
OG0001107	71.8622721371728	0.315326601391449	0.834471251628256	0.536271475437895	NA
OG0001108	29.5811789066582	-0.297117958507551	0.930753489543095	0.499020611388623	NA
OG0001109	719.686071431483	1.3113899325577	1.1152494721698	0.0510154146284125	0.109108345449072
OG0001111	2.0935817498007	-0.167787609929459	1.02663582132852	0.693730718714818	NA
OG0001112	36.8256062701674	0.791588888064847	0.985032037293326	0.173539581144674	NA
OG0001113	4.89770008284326	-0.563461538253313	1.18562412388186	0.195341757776103	NA
OG0001114	13.5766889171917	-0.731496867594671	1.20605582972738	0.0946536118286556	NA
OG0001116	377.626049849217	-0.499717216051745	0.623931305680695	0.312866373182187	0.398988729671047
OG0001117	3.4386186146319	-0.400139423849864	1.09208628311076	0.351218796972093	NA
OG0001119	6.16763851380779	-0.0183024061876866	0.981851657232318	NA	NA
OG0001120	17.4341863621849	-0.0236277524404583	0.864648254303024	0.955197573393264	NA
OG0001121	5.40964564656975	0.000849331597326855	0.966905017562035	0.901128012754196	NA
OG0001122	1230.3154247855	4.92306701662703	1.43195810384062	2.33002491428957e-05	0.0003796680860341
OG0001124	43.4575164918537	-0.454823982275695	0.806510716225368	0.400967878730007	NA
OG0001125	718.704174882714	2.85151608952965	2.35424555441649	NA	NA
OG0001126	19.842802015263	-0.187849986383684	0.910642887346525	0.656461939141632	NA
OG0001127	307.135888965173	2.12444701557236	2.03552695378098	0.0140068590374249	0.0439474466094865
OG0001128	12.3154006756026	0.136427323029422	0.896836166153359	0.745559316739157	NA
OG0001129	4.70910543193623	-0.0746416379094938	0.969800237692789	0.826716985036491	NA
OG0001130	284.513515853221	1.43647326747383	1.37345132438365	0.0405797242331237	0.0959587250118945
OG0001131	59.485200087159	0.191157241720707	0.70874018376686	0.718543737853129	NA
OG0001133	43.843973411026	0.47902745159021	0.848201815960391	0.37821212225258	NA
OG0001134	27.4598226880809	-0.937885288791503	1.31774796247766	0.0789311866373032	NA
OG0001135	17.2649074552583	-0.157083777266114	0.846731741964986	0.751723969211487	NA
OG0001136	0.0228149644002953	-0.0216549762373685	1.01491973867945	0.26547285900239	NA
OG0001137	439.213148679209	2.23812568819997	1.87248848517721	0.0117477304262275	0.0380677822008356
OG0001140	179.379344477497	0.666858858115102	0.86028551446601	0.238152442422249	0.329487352617589
OG0001142	94.8943217023921	-0.438785479961336	0.676407924946659	0.393078545085592	NA
OG0001143	37.7557232608233	-0.760260303574473	1.13055298954599	0.130762245133606	NA
OG0001147	9.95420930801965	-0.409289413823533	0.945182413845148	0.427282583066788	NA
OG0001149	11.2553068012754	0.764909937096079	1.13371418555992	0.167537544466387	NA
OG0001150	92.477700257352	-0.26484003468185	0.665780522559738	0.599255967789415	NA
OG0001151	24.3184905647843	-0.180258949218131	0.938843466496311	0.634672729019152	NA
OG0001153	94.7795728087312	-0.735009572943637	0.739934317070073	0.174852773176591	NA
OG0001156	94.6055864520145	-0.910961901568659	1.20905396331151	0.101534742275402	NA
OG0001157	748.009444784138	3.21228388983108	1.50023974995167	0.00154834497752107	0.00918168571669997
OG0001159	17.2493252012833	-0.515869828083238	1.03588982797954	0.249914139408695	NA
OG0001160	839.33901739802	2.76479961162119	2.04558394500792	0.00635808717071841	0.0253043335049397
OG0001161	43.276631957226	-0.680576533921507	0.878906977748341	0.223263615621477	NA
OG0001162	8.97283838722949	-0.495850146779797	1.04971914835791	0.218230142987675	NA
OG0001165	44.5496717546439	-0.388764549545909	0.939217279226421	0.393329472650408	NA
OG0001166	780.864132294871	3.80210290457805	1.96961597121813	NA	NA
OG0001167	31.990583323361	-0.0673777559347612	0.742950714724836	0.892387582834257	NA
OG0001168	43.964994855186	-0.110361327615671	0.693510166872423	0.825123458383568	NA
OG0001169	1020.7912112642	1.08767449009503	1.38363973774859	0.0739011077676725	0.13868150919693
OG0001170	1403.04934109299	3.03769704847703	1.63532824634086	NA	NA
OG0001171	2.95077119422922	-0.207942995247881	1.0351835524471	0.5656800076983	NA
OG0001173	47.456173640735	0.846834154040914	1.09308119740459	0.146100395763241	NA
OG0001174	64.118036944598	-0.346091208713053	0.902432546947997	0.462883251302897	NA
OG0001175	23.9821390686663	-0.158398304712757	0.843017213346941	0.748687428295702	NA
OG0001179	271.999570048409	-0.450280061885474	0.707231087673237	0.385496139554252	0.461816587385195
OG0001182	9.33794324686765	-0.00810865172307335	0.940443826489584	0.966006937485999	NA
OG0001183	887.80877457488	4.26617016126714	2.58176326208562	NA	NA
OG0001184	94.8268290016639	-0.368814195261605	0.912399776457698	0.438075123887048	NA
OG0001185	587.160866768822	2.74935503584465	2.69204239343039	0.00713749287596605	0.0271316235605633
OG0001187	7.1424020031298	-0.181196457783989	0.98555022623487	0.563828534636756	NA
OG0001188	8.29521156187831	0.0399686920041862	0.917128647605882	0.937976022971216	NA
OG0001191	58.0974517151791	-0.439895827023059	0.953265841097489	0.354299707522292	NA
OG0001194	163.273878030701	-0.713699828145385	0.755451957406042	0.186517399885928	0.273098316376187
OG0001197	73.5647615756809	0.279078129895278	0.719445856428046	0.596360770940062	NA
OG0001198	2.32524690925127	-0.184717682750176	1.029547502485	0.648578427481776	NA
OG0001199	194.485427079076	-0.189023365270007	0.727647595436971	0.710643581998989	0.747183766179788
OG0001205	139.148633831764	-0.262438012196042	0.64910977142663	0.598213499699279	NA
OG0001206	456.966419470074	0.647941373270103	0.946904117488573	0.243911794644036	0.333271184847726
OG0001207	108.275585697712	-0.298442792094768	0.735727719745527	0.555568265609761	NA
OG0001208	47.7248996719607	-0.18104262040474	0.806476842461632	0.720620197770881	NA
OG0001211	970.4495321542	2.95283778393479	1.42635913507173	0.00216349942957461	0.0119902351564275
OG0001212	0.811347636773898	-0.121278693177696	1.01750213425808	0.980757534242487	NA
OG0001213	4.43045579655746	-0.270562106212557	1.05276320147783	0.402899992872969	NA
OG0001216	3937.5472187627	0.596336754522364	0.930834717774594	0.276866433004949	0.364039456257061
OG0001220	67.6239109586616	-0.0230521797143386	0.664585445045413	0.959531021308723	NA
OG0001221	63.4688282666429	-0.393295659755544	0.928347298392982	0.402228621250688	NA
OG0001224	321.42311342789	0.572796243695208	1.20079405890136	0.111277091434135	0.186062969909598
OG0001226	18.1586221096853	-0.169671666158964	0.897240676243488	0.682198371236717	NA
OG0001229	6.46499428880667	-0.784692133725099	1.37417520540441	0.101103708280456	NA
OG0001230	263.40145793263	-0.764764912134287	1.15755548809875	0.139919401051339	0.226082301971238
OG0001231	15.4140246036437	-3.62411791193102	4.22808655408262	0.00970094000485346	NA
OG0001233	989.13388788615	2.33049522146157	1.69086420183935	0.0097334645444855	0.0334106854376609
OG0001234	9.48616673468962	-0.519239512639091	1.06341647841913	0.199308123786974	NA
OG0001235	31.720067188492	0.457167216038622	0.855917016912606	0.392582102156379	NA
OG0001236	91.681885455307	-1.35928554187176	0.868298749865758	0.0297621388613345	NA
OG0001237	56.5528981675084	-0.434981683380468	0.715027309885292	0.409088019254433	NA
OG0001238	1.14074822001477	-0.134069168793073	1.0198858551681	0.880225703744424	NA
OG0001241	56.7420543137662	-0.266853677615257	0.739721185146628	0.611332195513262	NA
OG0001242	813.301196550473	4.18109857820486	2.00554522175992	NA	NA
OG0001243	25.724935404233	-0.830523156993917	1.19947231311671	0.0887903531058784	NA
OG0001244	385.011666914098	1.24013704609712	1.25521202984706	0.0607300212456348	0.120848666438461
OG0001247	0.716508638917764	-0.116605920869889	1.01677031607981	0.982064910983993	NA
OG0001248	44.4079399610851	-1.38449062745308	1.11397333495847	0.0418104953778681	NA
OG0001249	16.0203164881319	0.300766409330003	0.936826031477137	0.513509232341373	NA
OG0001250	12.3497372612287	-0.64375910342819	1.14645260296701	0.124792732931322	NA
OG0001251	115.728179980465	-0.478922336072553	0.684011870067278	0.358608823673792	NA
OG0001255	1634.62482553575	0.389321591451442	0.830305668743242	0.461334257009707	0.530176772106117
OG0001259	3.63942790382933	-0.00505495170133771	0.968522825798282	0.975836092011857	NA
OG0001260	535.874683284584	2.56534918645888	2.53302149099616	NA	NA
OG0001261	48.2316255150639	0.0419662805735713	0.713506177981124	0.940037966144216	NA
OG0001262	24.3777313519967	-0.479495525513377	0.981565906930942	0.295322731311775	NA
OG0001263	0.958228504812404	-0.127567154468392	1.018602905486	0.931444797024816	NA
OG0001264	47.0969041616037	-0.521113689927642	0.879705290860609	0.316531800545266	NA
OG0001265	31.0862789792626	-0.0179217361722842	0.790742159877314	0.967586229342887	NA
OG0001266	5.33243606051631	-0.0458043007101803	0.942959348136353	0.820868859610266	NA
OG0001268	169.067053068803	0.650027330667928	1.19379866845232	0.139652812874623	0.226082301971238
OG0001269	19.1897368974789	-0.27777662054267	1.00919237704902	0.411001252274688	NA
OG0001274	33.1575623402087	0.128262730111782	0.729508788244587	0.805586127744455	NA
OG0001275	11.6154015399115	0.188493798438924	0.931059158290086	0.662396510823395	NA
OG0001276	2.58617107443518	-0.191648962736483	1.03142444225953	0.615209568473226	NA
OG0001277	77.6588517589789	0.820791008549756	1.23527617704722	NA	NA
OG0001278	14.9942535827216	-0.140201153056111	0.887492289643611	0.738501705662713	NA
OG0001280	74.60653465703	-0.532261828367994	0.717091212639873	0.315492350580124	NA
OG0001281	0.849999063967342	-0.123088504184387	1.0178046307625	0.96681599390244	NA
OG0001284	50.0549907086006	0.293677458176908	0.742648616412888	0.583204059302348	NA
OG0001287	89.1771346720219	-0.379713699711176	0.925555492673961	0.419033177106963	NA
OG0001288	614.146907388651	1.06294701089496	1.43127470113117	0.0709553993868376	0.134429878071549
OG0001290	10.9135447250598	-1.82747263497	3.46465884714966	0.0228259788375409	NA
OG0001293	593.584473564017	0.608818299172886	1.30012501850335	NA	NA
OG0001294	68.8506302178756	-0.0976912770836108	0.645167254460257	0.841368354172501	NA
OG0001295	44.3020555333995	0.105653350099466	0.709969282714518	0.841258312400888	NA
OG0001296	3.12938706496496	0.0339991630760645	0.987673128673157	0.857595059129302	NA
OG0001297	94.1423454696596	-1.25278501942752	0.870268633861786	0.0404061491859733	NA
OG0001298	7.89528124803812	-0.760972247072837	1.36494760700576	0.0880714687518496	NA
OG0001301	773.509781201788	4.167756455754	2.70127025295515	NA	NA
OG0001302	74.3509355606678	1.40100145427628	1.20972520168348	0.043472872675014	NA
OG0001304	450.745920595411	0.959212923598923	1.07971607225183	0.113741603302762	0.189462839209375
OG0001305	494.012829637503	0.668251877967185	1.23026505989462	0.120373170996827	0.19773210637429
OG0001306	1790.04676046311	0.287282757282458	0.941717288894759	0.52729584778303	0.582283869153327
OG0001312	0.26968885803646	-0.0819173315859137	1.0132119770071	0.701493991235333	NA
OG0001317	157.189408375329	-0.786929496837265	0.78551167613034	0.15164722148184	0.234795828560656
OG0001319	5.91399013998157	0.352451718920266	1.09412800854582	0.140216161714313	NA
OG0001320	15.6197324172871	0.796435192853052	1.00911745709462	0.171205989349114	NA
OG0001321	0	NA	NA	NA	NA
OG0001322	38.3285278139509	-6.67317471602958	3.14129637225197	0.000135138300452568	NA
OG0001324	350.13429992398	1.33887471431444	1.11177438662112	0.0468280832455084	0.103230681652738
OG0001326	36.2093522586126	-0.321785121555284	0.90591540825231	0.480388187322626	NA
OG0001328	4.35843852086576	-0.495437642913847	1.14246489306258	0.245462384435574	NA
OG0001331	536.256588004833	0.597859865649591	1.28799832191222	NA	NA
OG0001332	778.129206347035	2.55529132847787	1.93463147532642	0.00782899253818388	0.0292183517666886
OG0001338	7.71487698636151	-0.227994478349457	0.962046077604768	0.440633911072737	NA
OG0001344	127.508385462445	-0.455008019111583	0.778567783364486	0.386053566591331	NA
OG0001345	0.697272814772421	-0.115661769523089	1.01662641037286	0.974454083096974	NA
OG0001348	588.62867986004	3.39012169154368	1.26084133401549	0.000402744282879398	0.00327160766777374
OG0001349	35.7086036646344	0.100815175219253	0.824144712900329	0.845957260211786	NA
OG0001350	6.26050240423032	-0.48042627479796	1.14471696043713	0.195943867515903	NA
OG0001352	48.2059375148251	-0.205216715829431	0.713288967543705	0.689961342103643	NA
OG0001354	1360.95696756984	1.83377049943274	1.52356852446203	0.0204406446636529	0.0571759541771045
OG0001359	1.34608289961742	-0.140241504444016	1.0212460440922	0.832013509124049	NA
OG0001362	2.20890584634833	-0.17397172111426	1.02777760662124	0.673294712887198	NA
OG0001363	62.8887402332985	-0.266002090529501	0.695592060390639	0.599153860454035	NA
OG0001364	22.3850027010082	-0.429703155688485	0.957169811447832	0.343173116563106	NA
OG0001365	40.8468496352037	-0.389576350458689	0.786050716346213	0.460160048685181	NA
OG0001368	625.689835187687	3.97724749937431	2.40045123299386	0.00196406564692397	0.0109876502700558
OG0001369	4045.09314158371	7.35326604548318	0.827338300613384	3.37713185155035e-20	2.00263918796936e-17
OG0001376	3.38938062600879	0.208614273690612	1.02616565851156	0.38626752252596	NA
OG0001378	42.7479655479442	-0.30606781036263	0.703011379214897	0.556617467827582	NA
OG0001380	3.77525723118784	-0.461153755582548	1.12116589693452	0.291142838146157	NA
OG0001384	2.15409988076539	-0.162849662549627	1.00241459758847	0.788890345697717	NA
OG0001389	48.0012021223626	-0.631836448935015	1.02517964659313	0.208617593433053	NA
OG0001392	184.956363068996	0.481252249352636	0.738421729923447	0.372754277702249	0.451108748321294
OG0001399	8.77728438120207	-0.308717540446951	0.979875704666831	0.329797874000256	NA
OG0001402	382.495069066278	0.520696455587016	0.673113121135274	0.318646498751005	0.402894187120141
OG0001403	350.007711692727	-0.219471994530343	0.895715719907681	0.622671940789797	0.672576431490619
OG0001404	10.1698535970785	-1.26463778429045	2.11479735047173	0.0344888226362757	NA
OG0001407	17.1434089100226	-0.725522109985124	1.20264259962419	0.0679146716448037	NA
OG0001409	19.8746829797428	-1.09302881011469	1.55270956159192	0.035085548727863	NA
OG0001410	74.5736604420544	-0.089207131971803	0.672322696452474	0.859325503991425	NA
OG0001411	11.6859259428092	-0.204430353490042	0.9171372858935	0.584263128175191	NA
OG0001412	88.4324171723147	-0.482231927789221	0.91809779917034	0.334565704508363	NA
OG0001414	6.06827318715616	0.177193954110457	0.939099252111083	0.663320643153153	NA
OG0001420	110.173504813059	-0.141792447064734	0.638291096210229	0.771444692879575	NA
OG0001423	764.948594117767	1.22672345474444	1.6172624656343	0.0500250417525484	0.107872180942768
OG0001424	4.87903024382809	-0.289829910242108	1.0599348971024	0.369225596566573	NA
OG0001425	9819.32643445631	1.21601131835343	0.959426750465175	0.0568265547651415	0.11673216705798
OG0001431	119.919254106918	0.0607675228096377	0.73469205636707	0.912520426701039	NA
OG0001433	4.37728080592435	-0.267932093907075	1.05193611275671	0.408093534705251	NA
OG0001439	72.788540762338	0.211403958743869	0.85990457911118	0.673244704183105	NA
OG0001441	14.2360165456313	0.17301891676632	0.831278065988574	0.735115557810073	NA
OG0001442	18.9776411622091	-0.279590346468041	0.922286255039236	0.514028006956011	NA
OG0001445	1130.1076451241	2.92413476041959	1.47763280168639	0.00259284510796779	0.0134873434124991
OG0001448	8.6513768024139	-1.08735110166655	1.77618207218191	0.0490706325369557	NA
OG0001449	1382.51849858246	4.8518884645418	1.41754503356506	2.53482220671622e-05	0.000395565675942821
OG0001452	462.706277322176	-0.482700809471313	0.729076120718065	0.355186378334808	0.435176699075499
OG0001453	345.736337632259	-0.417450621817974	0.843123666921167	0.416003894573429	0.491671324982903
OG0001455	790.791106175224	2.49509428785943	1.85197279531126	NA	NA
OG0001459	67.6482632528786	0.00238101823053805	0.73403742906635	0.998275510154157	NA
OG0001460	26.4950902905381	-0.209759468072659	0.890261925536541	0.628535394499548	NA
OG0001461	1.31837589560869	-0.139386613312638	1.02105207879146	0.838426518298544	NA
OG0001470	61.3364185542636	0.391185522982143	0.745589370208334	0.469143309942511	NA
OG0001471	173.319595887792	-0.280408537773776	0.666368123889481	0.578208284809014	0.633784681870139
OG0001473	58.5408704710137	-0.356155297120102	0.923640227289048	0.43775099165001	NA
OG0001474	26.6172115598571	-0.525587775890207	1.00887410097315	0.255966251929533	NA
OG0001475	0.593189074407678	-0.109784406418999	1.01580992645891	0.927220013973823	NA
OG0001478	550.078206749133	3.69290429839404	1.94998814399246	NA	NA
OG0001480	1075.05777220586	-0.399434915958306	0.621499624416827	0.417050044631367	0.491671324982903
OG0001486	707.337613805772	4.72578127993904	2.34825832193443	NA	NA
OG0001487	2.22288631041978	-0.284828856703059	1.04769586413279	0.555938241023183	NA
OG0001489	1509.85066991445	1.22307293809131	1.28113095190186	0.062974667007323	0.124066370549311
OG0001495	13.5508927200287	-3.31036427953682	4.26389231062115	0.0118709316548935	NA
OG0001497	469.382713157636	1.64850377252292	1.65037725239407	NA	NA
OG0001499	4.00508309500972	-0.259065706634066	1.04914554573695	0.440602922440511	NA
OG0001503	69.0152724515473	-0.529105514725576	0.971379771544211	0.284223388347113	NA
OG0001504	70.3377728689732	-0.246072492608316	0.678474276328094	0.631008579624384	NA
OG0001507	32.2016820450222	-0.342684194651963	0.925973959574284	0.440813414291455	NA
OG0001509	127.204642689371	0.267103707434234	0.695604546731721	0.610314465693881	NA
OG0001515	21.9572589603874	-5.26995607551256	3.31275033474784	0.00182677234449184	NA
OG0001516	3.62493065517801	-0.453413476373554	1.11642709721868	0.304157529109241	NA
OG0001517	2353.10949358957	2.92095077998464	1.55719051055352	0.00317471171441817	0.015563999344488
OG0001520	0.0573206911134211	-0.0381628550527037	1.01308162170173	0.361312980618602	NA
OG0001522	18.7897544671247	-0.592995308303511	1.07235483338868	0.200196125727305	NA
OG0001523	16.2491458805037	-0.250782480351997	0.941238029181601	0.504640226396426	NA
OG0001524	20.1720251594109	0.0827388087715006	0.805094887288371	0.875413718848883	NA
OG0001526	11.2833351969818	-0.212483596666866	0.992124875663292	0.398206087223265	NA
OG0001528	20.2950812078061	0.228706590849173	0.934193644431097	0.602091724406118	NA
OG0001529	556.337255415715	2.73660145504299	1.61133492335736	0.00460414069768677	0.019092695340757
OG0001532	0	NA	NA	NA	NA
OG0001534	733.531426452522	0.9527268716426	1.78450315350715	NA	NA
OG0001538	419.520045252276	2.02344980231007	1.83150014156418	0.0162290533325052	0.0488519219602821
OG0001545	100.567961941192	-0.597217561645238	0.70934529860034	0.253093946692394	NA
OG0001549	41.3529896506655	-0.438093365160649	0.747454274266512	0.409489146263428	NA
OG0001550	56.3367840523139	-0.245469433029384	0.87712006446509	0.595142124786243	NA
OG0001553	767.851117610966	-0.760202685106422	0.709843569469866	0.152581333735189	0.235626903398352
OG0001554	23.5893519603809	-0.0110510637384266	0.785607466145667	0.97861920204873	NA
OG0001559	72.7511219671006	-0.63720322099038	0.857175120500106	0.259026484862647	NA
OG0001560	3103.57057462922	2.42612846226291	1.15867544250897	0.00326466022132857	0.0156124476713535
OG0001561	85.8488882887709	1.25710081308142	1.20991342572881	0.0592195564358457	NA
OG0001563	1.42320597510155	-0.142235265803807	1.02171905095409	0.816057637599612	NA
OG0001564	15.2180269151224	0.239919445819854	1.00066953666021	0.478825808300298	NA
OG0001565	16.3846084714018	-0.200286895435806	0.897277856574114	0.637454114736482	NA
OG0001566	286.256987793426	-0.757858792826469	0.698496580288908	0.156999802716571	0.241193997437634
OG0001568	3.69066942177155	-0.452190717749785	1.1163246062288	0.30122493422316	NA
OG0001569	36.559659500321	0.1138513758648	0.808953411095846	0.827219634597267	NA
OG0001570	3299.90678698044	2.15861235443557	1.01133844486219	0.00395338985804999	0.0181733347738267
OG0001575	5.92325420956767	-0.252445474807463	0.967064941817112	0.50314226557219	NA
OG0001576	27.6083965225274	-0.138614914000965	0.729056860087504	0.780789792150367	NA
OG0001578	194.790263483523	-0.484986292769217	0.727878573581992	0.351817903184196	0.43283820868927
OG0001579	0.131610965470722	-0.0598835681965677	1.01244300983831	0.522832436808091	NA
OG0001583	775.570429170271	2.57414547368717	1.73854253110207	0.00674353355190748	0.0262458156206616
OG0001598	12.2645130841107	-0.690650407761108	1.16885200357853	0.110908625095472	NA
OG0001599	19.0320582713265	-0.153801274214507	0.847660956627351	0.755367201765504	NA
OG0001600	98.1395249661759	-1.20116307305689	0.813080722186443	0.0431312115292803	NA
OG0001601	39.0400208497983	-0.45595342958388	0.945497885816667	0.338283606105106	NA
OG0001602	101.300933704998	-0.446598828535006	0.940960765189013	0.356736598545616	NA
OG0001604	28.234731048547	-0.974221568083691	1.29649774667279	0.0618457534502842	NA
OG0001607	0	NA	NA	NA	NA
OG0001612	26.3811776158065	0.64280082568799	1.09262530332592	NA	NA
OG0001613	7.38128906789761	-0.197367100794824	0.987914408115499	0.538421262553416	NA
OG0001615	22.3219293219766	-0.443790453167457	0.957218811113245	0.332001350415083	NA
OG0001616	444.749703773761	3.45906842985187	2.19917694136002	NA	NA
OG0001617	12.6199140628886	0.264713119713097	1.01173191137568	0.428865945152606	NA
OG0001618	5.36398987739071	-0.304415967939368	1.06561904940542	0.336902298055089	NA
OG0001621	2.46082379629955	-0.191411681904165	1.03094396877593	0.627179776987523	NA
OG0001624	5.26480063305957	-0.633523785170479	1.23592612556659	0.160068447564211	NA
OG0001625	22.2299403265317	-0.162708610482752	0.877251162973395	0.70833787404994	NA
OG0001626	7.65883619895297	-0.363289636767298	1.00203896701813	0.337886141620675	NA
OG0001629	1055.76311359967	3.24619438590094	2.16443577621854	NA	NA
OG0001631	0.693127114292103	-0.115358121335569	1.01658403092041	0.972357754491777	NA
OG0001632	22.0766283802892	0.0269035624520171	0.806412688745834	0.962285631259121	NA
OG0001637	8.07346350309707	-0.633417867747392	1.11266261675676	0.230097089071905	NA
OG0001638	32.9220194469901	-0.343773209943673	0.932153193149989	0.436916623489107	NA
OG0001640	5.93349830660982	-0.309534293121787	1.06864368709429	0.313494754504071	NA
OG0001641	47.5228815550678	-0.517265446970308	0.754290765967252	0.326218496710881	NA
OG0001642	265.98563399279	0.567617669201026	0.790576196382579	0.300568162230316	0.389920333599275
OG0001643	1225.52014100469	1.63185849126058	1.39892624369401	0.0284907650650604	0.0733728571753109
OG0001645	5.85548682061983	-0.679068425955097	1.27567161228967	0.134007500535346	NA
OG0001647	36.165742628869	0.725776228877694	1.03728483769299	0.197278677212259	NA
OG0001651	88.4270783703348	0.0198289428312973	0.833241547782159	0.974208652734302	NA
OG0001652	63.5209406735811	-0.273524481945058	0.653482926007787	0.587441584160638	NA
OG0001656	269.527403089159	-0.221828071859329	0.575194236836494	0.63820022838932	0.686847069754749
OG0001657	694.194990513301	5.00311695980906	1.67177791789128	NA	NA
OG0001658	9.86252401863114	-0.360247062903249	0.998381303293693	0.26740740218493	NA
OG0001660	118.156929528954	0.000734303121218013	0.691922123600481	0.996332154814901	NA
OG0001662	42.1049235353534	-0.0234083965953089	0.778054372942642	0.958706370065358	NA
OG0001667	22.0838118859646	0.265709533566199	0.80051831915036	0.618529565050083	NA
OG0001670	80.6492035628834	-1.65023386887829	1.72676077281983	0.0238312594189211	NA
OG0001674	13.1336216183061	-0.511656997516436	1.06799605209336	0.145965342445435	NA
OG0001677	47.006383468187	-0.939252999545011	0.979376402120851	0.12035671245456	NA
OG0001678	0	NA	NA	NA	NA
OG0001679	621.75101021263	0.98555921633583	1.73839316376566	NA	NA
OG0001680	0	NA	NA	NA	NA
OG0001681	31.8525904637973	0.14228355903309	0.824296756001736	0.783057003968308	NA
OG0001682	16.547635768372	-0.146855463303986	0.921498117616405	0.724143247224859	NA
OG0001683	22.0762436905488	-0.216987788592847	0.96268078341162	0.554405983054396	NA
OG0001684	64.9483919150533	-0.503007008553886	0.741165361558617	0.348308707767606	NA
OG0001688	21.2413665483858	0.292972649628429	0.936278283184014	0.525635642654725	NA
OG0001689	9.99826455658436	-0.306274660850006	0.990609695392247	0.312062785805886	NA
OG0001694	6.9476727828009	-0.0849555225972527	0.966550016565944	0.678435624189204	NA
OG0001695	11.2719632898452	-0.4064123833565	1.02054157061919	0.217383585637552	NA
OG0001696	35.9191036193627	-0.00107033462801009	0.780281148144044	0.99409454574173	NA
OG0001697	8.27264618385706	0.0498701506841726	0.955504060842899	0.891373685925571	NA
OG0001700	0.0971052387575965	-0.0516348388306686	1.0124828339541	0.457627129891948	NA
OG0001701	7.12637581610502	-0.356088977645554	0.993727444206979	0.354898944437374	NA
OG0001702	1327.03030269212	0.549186407194439	0.981561009031602	0.297434666278248	0.386795519962722
OG0001703	19.7867166016891	0.177159287296221	0.825534712798043	0.733713503718766	NA
OG0001704	1.77956722322304	-0.150384491652419	1.02380923567516	NA	NA
OG0001705	15.6131482623008	-0.41898005112948	0.970217276934995	0.307812078650666	NA
OG0001706	32.2717658195595	-0.259732364289665	0.902273298873933	0.552581054335711	NA
OG0001707	61.1529263216885	0.0982215357910521	0.740630339290031	0.855178047892299	NA
OG0001708	5.45882887524684	-0.30687988869362	1.06665139865284	0.331384766359043	NA
OG0001709	16.2956483652483	-3.06991603101194	5.30985966663822	0.0118484402860989	NA
OG0001710	44.4202934740245	0.327057239597054	0.825999386301347	0.537223905576621	NA
OG0001712	11.0238025822065	-0.492234270896358	1.01208288329413	0.223397572916266	NA
OG0001714	1444.42390633682	0.86258178137176	1.0319421764643	0.143784193786099	0.228589884491037
OG0001715	431.400088054079	1.60241643567772	1.64508647969745	0.0302318393217523	0.0762871519906345
OG0001716	35.9293066581526	2.89485002294478	3.19645165010998	NA	NA
OG0001717	2080.62551420162	2.81852933779606	1.26523373762298	0.00183915319798983	0.0105885227806599
OG0001718	31.7163524433891	-0.0793146513458966	0.76564389201752	0.874723633948107	NA
OG0001720	42.0105059713255	-1.05730989710292	1.0501044305854	0.0801282557836962	NA
OG0001721	24.6452995486764	-0.412499178965966	0.949990332223249	0.355798777010821	NA
OG0001723	434.057878212171	-0.601415321593551	0.711544673088227	0.249947678865162	0.339173852556158
OG0001725	95.1481579665217	-0.709280088889903	0.799123030269679	0.197085378191158	NA
OG0001726	1328.14667092236	4.29065500516461	1.81268884126304	NA	NA
OG0001727	33.9280600167977	-0.0324627744124495	0.83534625101353	0.941168285189929	NA
OG0001729	16.7286087490039	-4.28045541697741	3.67351626153249	0.00592468453327381	NA
OG0001730	15.0249794372983	0.195285950133332	0.932464051751798	0.649009477120297	NA
OG0001731	47.0709457379451	-0.0749974477317119	0.748844792628709	0.881131527459071	NA
OG0001736	33.4119664739143	0.118837697406845	0.721286078299284	0.819604675897116	NA
OG0001737	20.1967067465409	-0.354881870413406	0.931439585563568	0.423971549777008	NA
OG0001738	1.50870753721082	-0.144096512121267	1.02218292317782	0.800435797498105	NA
OG0001739	165.832977555652	-0.568700716575969	1.00156191271969	0.254331777355344	0.342769872662998
OG0001740	843.98024543845	1.41992115055638	1.42540989201307	0.0424191889922448	0.0982600745015671
OG0001741	264.55216227742	-0.312482759085304	0.909657905653946	0.498772774888939	0.563375724779316
OG0001742	15.6214229601684	-0.41691639637626	0.970063285697458	0.309609464083781	NA
OG0001743	70.5078129885066	0.0536571044207227	0.706837546133621	0.922011784315716	NA
OG0001744	11.7446861623368	-0.0969392077903505	0.937729461433824	0.800346968316277	NA
OG0001745	23.5282776662336	-0.767992624746136	1.14976701450696	0.106563533705117	NA
OG0001751	37.7413830595173	-0.648725617607258	1.04832475556519	0.193619739661718	NA
OG0001755	661.959701655395	4.13883823434472	2.03424787625234	NA	NA
OG0001756	535.709690029493	-0.385019526857514	0.945255951292167	0.405314333446749	0.481666131731307
OG0001757	139.790101811337	-0.476227159835287	0.68597457613706	0.353698303378651	NA
OG0001762	2.05561303692804	-0.168150934959401	1.02652355966487	0.697099583105184	NA
OG0001763	497.815519700524	-0.608376479025137	0.708221735465794	0.245105164354917	0.334131867729807
OG0001764	81.0357837212633	-0.0324611830546821	0.752712010492898	0.945910204996692	NA
OG0001765	781.461363580637	2.61242075424041	1.26108562292655	0.00277293896870443	0.0141754552451873
OG0001766	13.1154468413306	-0.118946943374304	0.904321582577885	0.771109524029139	NA
OG0001770	0.984301334282349	-0.144650456086793	1.01939851220254	0.91624056970659	NA
OG0001771	22.7346937822748	-0.444358852053133	0.96176373606401	0.32953781763839	NA
OG0001772	78.6131245559786	-0.357155875323949	0.924367781623228	0.438820711935266	NA
OG0001773	279.562348225819	7.01364318005573	1.7539195025235	NA	NA
OG0001775	49.2723817638744	-0.455927818358581	0.94282799521953	0.340786281717205	NA
OG0001776	10.4204500085822	-1.56486853016758	2.77695464323538	0.0271000068054445	NA
OG0001783	34.7770696619255	-1.24109731031257	1.51809301087595	0.0341230097500231	NA
OG0001785	1.83029619405192	-0.157910234291403	1.02466771809105	0.737299529237633	NA
OG0001786	4.72357979482559	0.142611236513269	1.00136545975172	0.566447528913528	NA
OG0001787	11.1258268157324	0.0847969165670088	0.941754455440617	0.820824285537204	NA
OG0001789	4.47971706554995	0.157352682062562	1.00091890110724	0.56653149885975	NA
OG0001791	5.36808174234818	-0.532737739163795	1.16989102049231	0.194742901716166	NA
OG0001797	207.468887288826	-0.400736839506456	0.714511851516611	0.435283130366652	0.50612332609299
OG0001798	802.586459268829	0.800517093003829	0.966738554525712	0.16857047844921	0.252201102719313
OG0001799	55.9394972332131	0.151115416924137	0.802704066133652	0.771820713681753	NA
OG0001800	0.866968647211222	-0.123887240222041	1.0179438646802	0.960961030549198	NA
OG0001801	2.00998310812745	-0.165696139930855	1.02608514971568	0.705283578396817	NA
OG0001802	5.46026284154607	-0.549250397097104	1.18056232196648	0.185304421012276	NA
OG0001803	51.0777435664261	0.296907962990616	0.705926760992027	0.572091662172423	NA
OG0001804	11.9521076699991	-0.0189867080468759	0.951719268071791	0.947435360947164	NA
OG0001805	545.227235929301	3.86968107918261	1.58811015036765	NA	NA
OG0001806	4.74592521696248	0.0467452711804183	0.968703773754036	0.964632138317413	NA
OG0001808	59.2342131447042	0.232587276107361	0.722482845571204	0.661893610289085	NA
OG0001809	18.9027506431659	-4.81554163796624	3.42236996210464	0.00331655482586284	NA
OG0001810	65.9794341863568	0.505360508591657	0.851700698328231	0.356832011983009	NA
OG0001811	1144.50183954304	3.28776630357485	1.29522348556221	0.000632411444914687	0.0046700322780318
OG0001812	9.83021870608003	-0.455371825511965	1.04711679636031	0.234303195244852	NA
OG0001814	65.1681106356087	-0.0917005630715121	0.638900903848937	0.850937105987664	NA
OG0001815	36.2608330785128	0.435327475091783	0.807814222200658	0.420792140233705	NA
OG0001816	24.3635795705275	-0.810294276282416	1.17633670669764	0.0947869556606921	NA
OG0001817	73.5038542771837	-0.222071400181117	0.734192183313689	0.664095492196891	NA
OG0001818	50.0642390237544	-0.319124737357528	0.917167799930832	0.478267024794403	NA
OG0001819	206.860252291032	-0.640506511470249	0.73090836010229	0.225392698156592	0.316724810442794
OG0001824	1.47468128505856	-0.143387651035465	1.02200492871005	0.805821030143009	NA
OG0001828	271.247993006202	2.49598755768449	2.06303989815273	0.00873190470223583	0.0315732895635722
OG0001831	17.3886411402162	-0.743184315825192	1.21539564307874	0.0644256028584367	NA
OG0001835	687.229215021689	2.93859270783741	1.72945203021398	0.00385411285780398	0.0179959757848643
OG0001836	799.235306832604	1.18569055624573	1.13180501069903	0.0692433461521238	0.132884479832393
OG0001837	21.8400557771909	0.349448106762999	0.849803581327438	0.508946434796788	NA
OG0001838	12.3458902069014	0.0283832019165459	0.932620564406347	0.945037545616879	NA
OG0001839	2.93749202890153	-0.211447924365748	1.03576965679127	0.562336191560385	NA
OG0001842	10.5638731005289	-0.27651115292467	1.01555498341408	0.376930320978975	NA
OG0001843	62.1440132921447	-0.0322074633887114	0.701689251584038	0.945749826777951	NA
OG0001846	7.09064409811372	-0.495457524937004	1.15674468696164	0.172148240671447	NA
OG0001847	10.5415346760498	-0.632509249209316	1.02481449202922	0.216861098468296	NA
OG0001850	1.06043278559829	-0.131256783097678	1.01931611347673	0.902112729383909	NA
OG0001851	10.9308040586329	-1.5748289605675	2.83555774532935	0.0256562214241847	NA
OG0001852	46.5448585289926	0.115732391289099	0.707547639076185	0.82861262972571	NA
OG0001854	26.3784829140696	0.363516680898562	0.919621819600377	0.465850052721911	NA
OG0001858	34.4001450160748	-0.126511759750613	0.751606245409746	0.805393591675089	NA
OG0001859	44.4748408633617	0.192677373621495	0.888000988145622	0.676359989233864	NA
OG0001862	577.750696554211	0.920203406148361	1.68091280671368	NA	NA
OG0001863	29.7048395601075	-0.162783515629975	0.876323796504916	0.714534270511899	NA
OG0001865	14.5472560753176	-0.0241856582560341	0.909815110647868	0.948186971791989	NA
OG0001866	605.763220574699	0.876783049272294	1.4976715939749	0.0513710608765931	0.109186520071038
OG0001867	1.62194893441967	-0.147131966409962	1.02293651908468	0.778721157836249	NA
OG0001869	21.2640180076488	-0.369748575672864	0.943784678804579	0.402561311985637	NA
OG0001871	444.634359118735	1.31646728067753	1.19023559833722	0.0517152302442544	0.109525469767296
OG0001873	0.831150021144606	-0.122266260385882	1.01767083038162	0.974032102095253	NA
OG0001874	38.5978029369087	-0.87574222311355	1.259883639983	0.0968169835542951	NA
OG0001880	254.471243315024	-1.03079239681864	0.764069125014394	0.0686145148224923	0.132288925448471
OG0001881	28.6411582139609	0.214060939357341	0.921483927616838	0.626352516808137	NA
OG0001885	18.8667920180688	0.125711673316133	0.900594462969618	0.775921907173726	NA
OG0001886	21.776344837148	0.580785043816331	1.07843414103932	0.230603801706272	NA
OG0001888	10.6139825843383	-0.23387164552168	0.932890353114825	0.580480288654519	NA
OG0001891	2.58409416025933	0.113388448147733	0.984759626338856	0.634436931454152	NA
OG0001894	15.2003171457579	0.304075951906196	1.0306702968804	0.359613145439638	NA
OG0001896	613.504340465564	1.53611270898991	1.69092460986414	0.0333265409390222	0.0826888651750635
OG0001897	119.000327240356	-0.256549221071617	0.881367891131051	0.581984209462622	NA
OG0001899	6106.00973584603	2.87550033913677	1.47639214082654	0.00317579076000515	0.015563999344488
OG0001900	2.43765415052791	-0.186966379346106	1.03022270572514	0.634904448726423	NA
OG0001902	9.8628677820724	-0.10393943236709	0.900709984327222	0.764262982721806	NA
OG0001905	4.25521257487956	-0.0685204304722338	0.957984113274212	0.866095486362557	NA
OG0001909	8.68974541463143	-0.21480229959868	0.998723974633261	0.484717262104879	NA
OG0001910	69.8161035061066	-0.489316435335072	0.956057406412747	0.314793654477598	NA
OG0001911	14.7146041561011	0.38252518716572	1.05035818651764	0.301234364718919	NA
OG0001912	21.7576621574991	-0.741057020496245	0.963694458290204	0.19002703493279	NA
OG0001915	648.818976365792	4.98236546679237	2.16620352715455	NA	NA
OG0001920	11.1407165940564	-0.615459717214116	1.12007830800341	0.141901644907841	NA
OG0001925	59.8826506727624	-0.378541410190012	0.855778433489843	0.452137287658558	NA
OG0001929	63.249206004516	-0.256978379824327	0.917662685418964	0.554081140496819	NA
OG0001934	5.45956572555168	0.202548625600982	0.947351839215605	0.610451267432353	NA
OG0001938	38.1849269039686	-0.566112696844221	1.008768162219	0.238944364869577	NA
OG0001939	282.563933907825	0.256132964285569	0.715734956155362	0.627880328076803	0.676969153726444
OG0001943	327.543963553488	0.387634067794935	0.698736078000086	0.460350571645241	0.530073570845879
OG0001945	7.53702638483466	-0.192002631365864	0.933333344889438	0.563456387931275	NA
OG0001947	26.091856727257	-0.525594863077502	1.03384525758529	0.248391021868271	NA
OG0001948	18.5068623732056	-0.0705118596646633	0.787430033971726	0.884056161102528	NA
OG0001950	20.058416199032	0.0881908158050811	0.844239815892189	0.863945030945904	NA
OG0001953	3.61120354014553	-0.174002552917123	1.0315338947877	NA	NA
OG0001954	6.34162837767746	-0.740417529160089	1.3319356547237	0.11142073686525	NA
OG0001957	0.0286603455567105	-0.0244095461096062	1.01452393868792	0.265472859002248	NA
OG0001962	0.601867256690921	-0.110148117629799	1.01586344810805	0.930636471229261	NA
OG0001963	13.2998273543883	-3.07043486859977	4.5112842576572	0.0132541820695882	NA
OG0001964	967.749795552147	4.29783127487237	1.86475513067511	NA	NA
OG0001967	0.691427433616006	-0.115335192304717	1.01657786184441	0.971998486042151	NA
OG0001968	33.6698953921799	0.421870833555247	0.971535247797086	0.371609980146318	NA
OG0001969	14.9653890886762	-0.363911096806405	0.957555564506715	0.363002998148358	NA
OG0001970	12.1648480727666	0.331771469447904	0.968463643411127	0.457612724556438	NA
OG0001974	13.6869996891082	-0.26444981054242	1.00874633083004	0.312973066952714	NA
OG0001978	1.90639612051178	-0.240632355263377	1.03638557357813	0.641042315909729	NA
OG0001981	10.4153678472361	-0.525306150936956	1.07580011437432	0.18742499354319	NA
OG0001983	86.1244795000036	0.179799718037229	0.700554017872136	0.733401353236715	NA
OG0001986	36.3251948569919	0.949603885730934	1.1938929579021	0.108561832993553	NA
OG0001987	34.6512669217966	-0.78062144992916	1.18337847063021	0.123803515173075	NA
OG0001988	21.2672633702791	-1.47927989005997	1.89264371163728	0.0186900230281749	NA
OG0001991	6.04091835861461	-0.305354020766857	1.06749731401538	0.31368473018628	NA
OG0001994	10.1911389068371	-0.814194936649103	1.43858752394399	0.0625289201623437	NA
OG0001997	432.233831786169	1.49887253590694	1.99849095174845	0.0293961541426429	0.0744953820794327
OG0002000	12.772533210812	-0.0797019993986416	0.931121668883388	0.821843549771261	NA
OG0002004	20.5149827696174	0.182418106852919	0.784775267990043	0.729034159210638	NA
OG0002007	30.3072498024499	-0.608948877348032	1.05764244201898	0.199019616761946	NA
OG0002008	26.6464824821398	0.180968276945122	0.894897218611991	0.685248605745246	NA
OG0002012	28.574064586624	-0.0195716398287638	0.802635585572288	0.964105269838851	NA
OG0002019	8.79519028229876	-0.29292475809782	1.00465620943513	0.3889176979538	NA
OG0002021	17.8128895164517	-0.727443849888566	1.20942104283837	0.0660442879790578	NA
OG0002025	1739.79455859021	3.31881525331679	1.14933960867439	0.000246863852514802	0.00243983774235462
OG0002026	111.213142923042	-0.149126937171106	0.688453118269786	0.768244733656792	NA
OG0002027	568.843460310294	1.10043207005357	1.40326753835502	0.0706060951488262	0.134196841100173
OG0002028	12.0200606999166	0.0347245958055969	0.892222715177709	0.937457491698175	NA
OG0002030	158.581872340703	-0.848265525020052	0.721603260453849	0.121218251746404	0.198570230070766
OG0002032	165.784114027316	-1.40243091231579	0.872298856901317	0.0238232913036605	0.0642145988321394
OG0002033	14.2884923868014	-0.409938787857055	0.984687889613686	0.348013683567968	NA
OG0002038	51.2142330710856	0.541345146034382	0.756276186551965	0.324388533613496	NA
OG0002039	4.46464660834341	-0.034985100409205	0.985646205588739	0.915474935124781	NA
OG0002042	1.94890349785632	-0.153571561694547	1.02470417554963	0.726861937541723	NA
OG0002043	1407.11704828325	3.74672668563144	2.45432090989867	NA	NA
OG0002044	2502.44395753991	0.270535422996969	0.814251662650139	0.607225756833122	0.659496105864545
OG0002046	0.775708789610041	-0.119625977038086	1.01723296764859	0.99379653388032	NA
OG0002049	88.0185963820505	0.0496360183150295	0.724578734287399	0.928833047165478	NA
OG0002050	0.200622418896974	-0.0724495362018236	1.01273731752583	0.624302471399893	NA
OG0002051	38.0927019253268	-0.127834559189698	0.875589717510963	0.767665836157165	NA
OG0002053	0	NA	NA	NA	NA
OG0002058	529.623528481632	-0.831927207512324	0.85777824002752	0.144715422307561	0.229092719968003
OG0002059	11.9077118733795	-0.236729886640129	0.91695754337269	0.534555121181396	NA
OG0002061	10.9711053169346	-0.0501283509634923	0.932791213336231	0.892517185457631	NA
OG0002065	9.65487994114986	0.193199365043186	0.886813392373236	0.692420570753239	NA
OG0002067	26.1637988413645	0.0300351331226364	0.885512684809236	0.953193079294927	NA
OG0002070	1.6741705835048	-0.148240021284144	1.02322932999046	0.769513039417085	NA
OG0002079	2.47414312557742	-0.164246840067076	1.02746713286285	0.658636022744433	NA
OG0002082	134.214337594863	-0.166704485976286	0.645407669127436	0.732960038496766	NA
OG0002083	32.2439672489387	0.293006311733526	0.776334977303341	0.58568574841677	NA
OG0002089	203.929557736839	-0.263979910774518	0.61582077401456	0.589534763134301	0.64381973211536
OG0002091	20.0262664433755	-0.155342831508706	0.805953169238386	0.743066880241793	NA
OG0002095	57.8913537744885	0.158233238768285	0.674555751650655	0.761500528898337	NA
OG0002097	1598.96699151177	2.03025314838272	0.925642149765251	0.00403801312205443	0.0182103700108467
OG0002104	5.97131573391544	-0.320039112573646	1.07232138313735	0.303643916440638	NA
OG0002105	399.92068016611	-0.640295582483851	0.729011965455364	0.226402772804565	0.317392066839497
OG0002107	128.351162564909	-0.339209541133507	0.643181322005949	0.497867845627749	NA
OG0002108	15.0437838262771	-0.84492801402422	1.29379237663423	0.0682677824905732	NA
OG0002110	3.70395607600296	-0.248343736955302	1.04567686566112	0.468780917339509	NA
OG0002114	2.5175779271876	-0.194694866543678	1.03162812182797	0.617870103471936	NA
OG0002123	573.20438962626	4.88412399892974	3.71273255316957	NA	NA
OG0002124	17.4502939591455	-0.239836898331245	0.804947528009463	0.646512071484332	NA
OG0002127	25.9277315034529	-0.52518267952113	1.03247004651123	0.249400078977728	NA
OG0002135	77.4125359033836	-0.387541461820253	0.915909582180242	0.416490327572221	NA
OG0002142	30.0836283257468	-0.0390015191256377	0.739606018509212	0.934789538081463	NA
OG0002144	1898.11705730442	4.81309086211462	1.37434945735793	1.97615914008927e-05	0.000344665402962629
OG0002145	667.376561463099	3.35090276862662	2.05948888272784	NA	NA
OG0002147	7.71601767261983	-0.366595195198186	1.09454638764578	0.228928727659312	NA
OG0002152	10.5344430556722	0.0889315283362211	0.96854791086849	0.784589070318626	NA
OG0002157	1748.60353253448	3.23291513013729	1.93646607783196	NA	NA
OG0002162	15.046419570313	-0.728287551023021	1.22021042528905	0.0899821181103546	NA
OG0002163	0	NA	NA	NA	NA
OG0002167	90.7699965441185	-0.603587543651355	1.03563703310606	0.222403988490124	NA
OG0002171	0.046251474739191	-0.0312377410835203	1.01375085941667	0.265472859001657	NA
OG0002175	4.0364964888881	-0.498426346613536	1.14178151057782	0.257657829003958	NA
OG0002180	68.061863160358	-0.512361116383138	0.711639480238911	0.333525150951026	NA
OG0002182	31.3521422075551	5.04185092151215	2.21391974494444	0.000530941992408874	NA
OG0002183	220.046655207469	-0.656258845524628	1.07080301732102	0.191892364290375	0.279587646251087
OG0002185	55.0248729133245	-0.113295154476038	0.736956937183039	0.823303530285629	NA
OG0002186	40.5661788990705	0.731447046907098	0.956320284896762	0.206021353793005	NA
OG0002187	31.7002045643618	0.125088864897319	0.87120910892039	0.786796426806091	NA
OG0002188	1657.36350639078	0.906650829518624	1.28436885822914	0.104234168800043	0.17812928558624
OG0002189	40.9456030378775	-0.500067654374204	0.878040917009893	0.351790860809806	NA
OG0002190	1384.0857365293	2.38162351537438	1.6939849265869	0.00890117293288262	0.0317975635493939
OG0002191	85.537369150017	-0.60292114809784	0.753347169336253	0.25366341657028	NA
OG0002192	8.38198774072085	0.0252581836465782	0.907481922142963	0.97382328263851	NA
OG0002195	5.83889349827448	-0.489579562743241	1.1477554870989	0.201707694932106	NA
OG0002198	12.6633764226051	-0.524763067042951	1.06915800629868	0.143517618139782	NA
OG0002202	1.91872325052627	-0.161083958296852	1.02530930738344	0.722120674099882	NA
OG0002210	114.176128571978	-0.252083063065713	0.62609258575189	0.61013530834453	NA
OG0002211	0	NA	NA	NA	NA
OG0002212	7.02473280857289	-0.198777816628782	0.953247641656175	0.499301595888442	NA
OG0002215	40.2296334243709	-0.329772797647178	0.911212090223129	0.473766542005291	NA
OG0002216	21.432811503516	-0.278491752838342	0.920649781740564	0.512470816432039	NA
OG0002221	0.716508638917764	-0.116605920869889	1.01677031607981	0.982064910983993	NA
OG0002223	31.3527774745017	-2.47391387617843	2.36616504206481	0.00539128214255613	NA
OG0002227	52.5816832932678	0.166602803335877	0.749481033902867	0.745964644486052	NA
OG0002229	29.9631591594467	-0.362949097416424	0.931501639206617	0.419804448123854	NA
OG0002230	42.236216566502	-0.652148061589261	0.928762251216108	0.252320639525535	NA
OG0002237	24.9318615340585	-0.408268478722708	0.952489585616195	0.358244455895006	NA
OG0002241	30.3337076668087	-0.745370933573414	0.888710277221087	0.183736822781152	NA
OG0002242	19.504816616398	0.424007935707782	0.816728045541252	0.436132960219277	NA
OG0002244	2.72989110839741	-0.204637602169264	1.0339335829114	0.587431610119637	NA
OG0002257	21.063021771247	-0.349459823644888	0.983431922188005	0.369889267340311	NA
OG0002258	216.526541573616	-0.635750974758196	0.662516920859386	0.216500382955464	0.306403820428204
OG0002260	49.1728317346435	-0.299440760230867	0.892599906793245	0.517272462889367	NA
OG0002261	725.362030999437	4.24892845395423	1.90239253292695	NA	NA
OG0002265	14.7952852290212	-0.0783769118925064	0.917492108880947	0.836596240021838	NA
OG0002266	110.346588158589	-0.672100624752061	1.07975888329791	0.179967685118411	NA
OG0002279	29.1217397773902	-0.387130755064323	0.815309948016823	0.464703133992993	NA
OG0002280	640.073421784206	6.25471278104532	1.60912084326689	NA	NA
OG0002282	15.0227238852845	-0.499748743549113	1.07664122189457	0.140175387579059	NA
OG0002283	791.781912494835	1.46979769721606	1.52118928492573	0.0386864402701095	0.0936369758374487
OG0002284	1.07230332681388	-0.131707793894005	1.01940335705032	0.898362886096817	NA
OG0002286	3.68358713140689	-0.243994895618317	1.0446317107261	0.474653250664199	NA
OG0002287	8.52277082201295	0.317503771139108	1.06781943738405	0.224031429778849	NA
OG0002288	66.3747538566024	-0.530125852174718	0.978148785468793	0.278031275193592	NA
OG0002293	623.138864341969	4.67181130148285	4.38049680597547	NA	NA
OG0002294	12.3819250842974	0.323695803817277	0.910710475717265	0.516038273656985	NA
OG0002296	17.8777858721701	-0.0573674693907989	0.784603994865651	0.908684961399063	NA
OG0002302	681.829789768296	0.61149989949512	1.30730608060081	NA	NA
OG0002309	0	NA	NA	NA	NA
OG0002318	14.1271046162327	0.18773605751205	0.869651365067788	0.707159036298806	NA
OG0002319	36.9282246438351	-0.7357831079603	1.11547853920034	0.13923091944554	NA
OG0002320	91.8116481769945	-0.421288640741495	0.930797794906676	0.379773389121741	NA
OG0002323	7.86531939586461	-0.20764258716974	0.992539919869632	0.514407799670516	NA
OG0002324	95.8709843862566	-0.321043378399053	0.708427851064098	0.524636066916587	NA
OG0002327	68.7739663971704	0.410756661535928	0.771083377852984	0.447766732956126	NA
OG0002331	20.901473066459	-0.552574876430088	1.04891805838689	0.196126187190017	NA
OG0002333	0.981043469212699	-0.128476446039995	1.01877369700422	0.924514328047494	NA
OG0002352	56.7332308055522	-0.486677599626108	0.759167023393124	0.362906973170489	NA
OG0002358	32.4177623631963	-1.11543083563797	1.42106386840529	0.0442387379161685	NA
OG0002359	16.3692647530366	0.265303566092197	0.944255036992755	0.546293098793087	NA
OG0002360	63.7113535115916	-0.371767398223803	0.707353083690301	0.476448960618103	NA
OG0002363	565.818510632404	0.833001694628386	1.13281476382509	0.1409389704423	0.22709364775357
OG0002372	77.7106372009538	-0.428746094434255	0.929012174762682	0.374819987340639	NA
OG0002374	660.574530081238	3.08607369921685	1.54207158528128	0.00218917102445823	0.012020170532442
OG0002376	20.5064419393807	-0.367411962073366	0.966850189713441	0.394606089088322	NA
OG0002379	27.2763095987458	0.2240347176258	0.81659301745416	0.666048557560576	NA
OG0002392	13.079142777951	-0.720938476234511	1.19458823123679	0.09920995854961	NA
OG0002397	181.610299398838	-1.86419117744939	0.956960167770388	0.00648990786508505	0.0254868567152015
OG0002403	0.601269171609482	-0.109649970975476	1.01581817791367	0.927793760059915	NA
OG0002404	1.11548723581025	-0.133114468594211	1.01969154663496	0.887053481155121	NA
OG0002406	7.56021311734118	-0.00768418816893605	0.958246902448494	0.993469486562133	NA
OG0002408	3.28216251471018	-0.23117712481477	1.04062960374047	0.514526542839598	NA
OG0002409	0	NA	NA	NA	NA
OG0002410	0.115317913878677	-0.0549083254570524	1.01249111040609	0.485277376429844	NA
OG0002421	487.752936128981	3.48159020056412	4.87146238198092	NA	NA
OG0002422	2.49476296278731	-0.193543919818332	1.03137492366122	0.621444426494641	NA
OG0002438	257.263162502508	1.44061559906074	1.71705525887561	0.0366315918462694	0.090134995704721
OG0002443	5.24937258634265	0.321505631070615	1.02290816182341	0.381039004738577	NA
OG0002444	139.22866090034	-0.840832116726584	0.819226561498238	0.132443277284859	NA
OG0002454	1172.05546294983	1.02588645540903	1.09333420361731	0.0984967895178358	0.172296743905831
OG0002455	1.11775347671171	-0.133152500030022	1.01970080652405	0.886645066596654	NA
OG0002475	101.313763483142	-0.228665240188578	0.633141006830201	0.640688599870846	NA
OG0002486	1.42816672043625	-0.0996229918241008	0.994435779492313	0.970719350052587	NA
OG0002488	5.56085199399133	-0.00849431888802529	0.966043952493677	0.872963457350378	NA
OG0002489	819.806664787169	5.88887668685227	1.72236425499997	NA	NA
OG0002502	16.6043448628396	0.00935382174762941	0.911245040997854	0.986848746621613	NA
OG0002505	886.894666048856	3.31603502644586	1.15401175078559	0.000259723816266866	0.00251605838991518
OG0002524	101.128320663882	0.300550022577824	0.717913014402739	0.569168414695553	NA
OG0002534	876.638060167005	-0.498623649202568	0.827693205629295	0.347243067515388	0.430784809700053
OG0002535	1806.4724436745	3.24150731950388	1.30047008156204	0.000733178512496349	0.00511499832835688
OG0002536	2.65696871910683	-0.283762206623324	1.04992115365296	0.510175480688749	NA
OG0002539	7.26225720132319	0.0771033075744297	0.975507743916781	NA	NA
OG0002545	50.8948625627351	0.274123533275173	0.792918086573757	0.60652285895702	NA
OG0002554	88.9497315306526	0.284088985375706	0.695045962704083	0.589435763782787	NA
OG0002555	86.4488304618692	0.309830905820075	0.795145716660555	0.560274347722088	NA
OG0002559	6.57073697080214	-0.338238721421311	1.08042004174137	0.273427406182477	NA
OG0002562	6.61522010757933	-0.581501260138975	1.20862021380887	0.148536775312591	NA
OG0002563	19.0796405418219	-0.864750824320602	1.31071901323821	0.0449473042418157	NA
OG0002564	1581.86859078004	1.87903573340942	1.62910245211173	0.0194979310866458	0.0558563919535313
OG0002572	19.8387814519591	-0.2541602798106	0.903767004220592	0.553435731591507	NA
OG0002584	20.3522752075841	-0.585918669004956	1.08532394057607	0.195960106761188	NA
OG0002598	216.391416033371	-0.522672896051847	0.803847537967727	0.323035399861389	0.406961376431203
OG0002602	15.5885150836077	-0.928724119000343	1.35834139636253	0.0556527775795336	NA
OG0002616	10.4138803660162	-0.192637559571478	0.986585573849679	0.43691275947734	NA
OG0002621	3.74936663704581	-0.460644752174174	1.12068876325627	0.293068741583558	NA
OG0002625	2.15611763703783	-0.176508447742615	1.02788275431875	0.676339120749202	NA
OG0002626	534.118626639857	2.60717314052127	1.42036292343709	0.00420661936074257	0.0184779650438544
OG0002627	16.8166857185917	-0.468915403861527	0.991009561429004	0.262921122622291	NA
OG0002628	10.7947587925431	-1.01463719868549	1.7024788130633	0.0429427534922771	NA
OG0002629	3.55297642919846	-0.452143829613863	1.1153398948501	0.30898355872571	NA
OG0002630	13.7534033382839	-0.313486739425307	0.940661584831913	0.424290815494425	NA
OG0002632	0.616004038807974	-0.111139948685607	1.01598813216738	0.938291775452743	NA
OG0002637	287.391379623343	-0.942156527857329	0.865562189715866	0.104950285922987	0.178837699863022
OG0002638	793.209640123601	6.09948560997222	2.07450792557536	NA	NA
OG0002640	8.05816965480598	-0.0725153180093873	0.916843014025583	0.872729554514358	NA
OG0002645	5.21139790731	0.449609750358332	1.11326345897278	0.189523894053066	NA
OG0002668	11.2325664727401	-0.633449776582104	1.12917640958575	0.134732533023687	NA
OG0002672	1.18393212901113	-0.135256540832486	1.02014190542543	0.869599490787342	NA
OG0002677	412.273998822225	0.859467510469251	0.996295735158185	0.145490625374118	0.229092719968003
OG0002679	182.807795060738	0.693186999358333	1.36591977807893	NA	NA
OG0002685	24.2397130028162	-1.18855991862699	1.63365962713844	0.0200279757239129	NA
OG0002693	69.4736307689041	0.00646746938782613	0.690638802643562	0.993204535714391	NA
OG0002697	595.830071359035	1.1341216560761	1.49931237023513	0.0610439464458203	0.12106709111161
OG0002720	17.0249940552025	0.273663480925717	0.952462479853707	0.522626772220911	NA
OG0002723	0.319409501604135	-0.0881736269742506	1.01362977587698	0.750088439898619	NA
OG0002731	11.4404447782356	-0.645336083295431	1.13697810184397	0.129355739632515	NA
OG0002732	602.197951676735	0.979889767616149	1.11998104226696	0.107595858641326	0.182093031734365
OG0002743	28.5807963336995	0.488070066901158	0.738142651744971	0.362229724725366	NA
OG0002749	51.1149455455741	0.0858629928002417	0.679280385238234	0.87052453919716	NA
OG0002755	0.273779572803544	-0.0827335539846383	1.01324174808411	0.707964490082581	NA
OG0002756	4.0902930254598	-0.509080479416931	1.14788363242365	0.249747854452111	NA
OG0002757	5.36474543070813	-0.622745320837193	1.22884507432318	0.160938320221634	NA
OG0002763	113.479950340465	-0.400483564956347	0.737643936478333	0.437648545580961	NA
OG0002768	3.18779452990998	0.0366773571760213	0.972938954969357	0.856302512103283	NA
OG0002777	0.753515371148346	-0.118578116501817	1.01706832447261	0.997469892917165	NA
OG0002783	7.76767448676518	-0.663716975684332	1.2773662678114	0.108514944273071	NA
OG0002789	1261.72702629332	2.92422620789023	0.972201784540999	0.000216085894451197	0.00223569225763776
OG0002800	20.6125550651374	-0.238632319848563	0.916557483356165	0.567668653376992	NA
OG0002804	1.12844455085744	-0.164992166157691	1.02162534382426	0.86296066299905	NA
OG0002805	74.2780914510334	-0.0257039074733381	0.674338393972052	0.956898713408705	NA
OG0002807	13.6443719975023	-0.333670003765811	0.939556821815913	0.401298374611752	NA
OG0002820	100.653542818026	0.228991400941314	0.704053650105116	0.660659761249209	NA
OG0002823	4.61406228559142	-0.533980356709168	1.16576244314715	0.217151429704761	NA
OG0002831	129.699036136663	-0.565576376238681	0.707561173980967	0.278322618143997	NA
OG0002834	17.2905286794583	-0.391122481087232	1.07214225311729	0.210499586332611	NA
OG0002843	1887.09147497398	0.733259459876866	0.835067428975284	0.196552135665234	0.284281503535326
OG0002848	5.69070218730764	-0.449067752045398	1.12574279042357	0.226436536762707	NA
OG0002851	21.0370671306152	-0.227308448562647	0.861252603436912	0.6489028408439	NA
OG0002855	241.543947756975	-0.197531541671786	0.633186654676075	0.689375910666133	0.726109973401451
OG0002856	7.40309992566722	-0.62195077876448	1.14704447195303	0.216208604287414	NA
OG0002857	173.007727917117	-0.0294776386889198	0.685585395772259	0.950965820599752	0.954988053674003
OG0002869	7.70640935472633	0.165277946425419	0.955826961087242	0.672497630422982	NA
OG0002875	6.04109936684827	-0.0384842729515997	0.965319761462188	0.79642168855769	NA
OG0002895	35.9620829207783	-1.29636815802418	1.56307490463268	0.0307727872602668	NA
OG0002896	17.7314210070543	-0.267716033928361	0.905906556495597	0.53850270408521	NA
OG0002898	48.7874920111046	-0.0886098337183668	0.744181625297273	0.860512680770189	NA
OG0002899	1710.80022425271	1.64897176585858	1.33215576032488	0.0267909699660237	0.0706090897326757
OG0002907	116.19608490974	0.0559392033428375	0.621517528340087	0.914223318081158	NA
OG0002908	0	NA	NA	NA	NA
OG0002927	764.8575178265	0.942201281725633	1.73737826932761	NA	NA
OG0002930	681.993103982348	3.53865656861295	1.76576836676359	NA	NA
OG0002934	2.41141824524823	-0.18033959137611	1.02925633888229	0.645092309069313	NA
OG0002936	26.1007372661928	-0.265655566991006	0.939267938175842	0.512790573723652	NA
OG0002957	11.8629044164388	0.222324359589948	0.942969840361507	0.598789077334094	NA
OG0002958	9.55743316593876	0.117881623254993	0.945483841457018	0.76571120540213	NA
OG0002973	94.1638782426308	-1.24396846955254	0.904967113535191	0.0442208370408281	NA
OG0002974	20.0406744462285	-0.420838700810683	0.899675085887828	0.427417966742289	NA
OG0002976	342.257369382235	-0.394654943356096	0.641085970002785	0.433116870321786	0.504593917683338
OG0002977	37.6996610653143	0.121343483496742	0.769836133362623	0.820277812671537	NA
OG0002988	1934.5569565724	1.08058966394435	1.16921695405849	0.086135397117411	0.154782698456439
OG0002989	809.523562701632	6.39675541561082	2.05838691836066	4.14276007950095e-05	0.00060507817259055
OG0002990	412.650898652351	1.47243470028966	1.55566069537986	NA	NA
OG0002991	0.687848293361053	-0.115032388278627	1.01653679522415	0.970002161306457	NA
OG0003009	49.0624549795464	-1.09067766914694	1.41404469307507	0.0584260653622739	NA
OG0003016	122.488424468628	-0.61269188548578	1.02671348147265	0.225100016057052	NA
OG0003034	30.7429958842059	0.393614064449766	0.897275758823213	0.445985528304227	NA
OG0003057	4.53982211333215	0.221438884616291	0.959428991906973	0.576457442432165	NA
OG0003064	9.51803891929901	-0.174682106429434	0.980675239009714	0.475905260015077	NA
OG0003069	8.8240619316143	-0.439541784129062	1.03190539904117	0.257164028426673	NA
OG0003070	0	NA	NA	NA	NA
OG0003080	19.9811193946745	-0.570177045852169	1.0456283928578	0.189321577544108	NA
OG0003082	22.9981908185799	-0.28936219061008	0.877757118210846	0.565040260842045	NA
OG0003083	53.9376785392208	-0.280294450317608	0.805756576259545	0.576048175179295	NA
OG0003084	57.390089062076	0.00405938959169517	0.699032553755069	0.998276207840061	NA
OG0003086	26.0413717367613	0.356539729319393	0.93006950725252	0.465632041858412	NA
OG0003087	910.146874279007	2.25944261716639	1.2680215402971	0.00643797783788515	0.0254514723857726
OG0003088	157.236518998619	-0.361833459286774	0.630391996931141	0.46970598542993	0.535645479538363
OG0003089	572.405640097444	13.4271858666927	2.60007354198368	NA	NA
OG0003092	11.7629264123801	0.16093942346096	0.899546582553018	0.73109238727595	NA
OG0003101	212.45535569688	-0.597252758155937	0.687681124001741	0.249391787729456	0.339173852556158
OG0003102	46.6657383261353	-0.289879348197124	0.898944795356344	0.526490181359783	NA
OG0003103	66.8712436461361	-0.32232600735417	0.744419040070027	0.535339757993183	NA
OG0003136	0.429905183350658	-0.0980257073987666	1.01447899452513	0.832655674824635	NA
OG0003193	15.9245910437713	-0.461518848514515	1.01076861869843	0.294512687159935	NA
OG0003195	0.046251474739191	-0.0312377410835203	1.01375085941667	0.265472859001657	NA
OG0003206	31.2721031000993	-1.02754606868966	1.3600242025915	0.0535780779059465	NA
OG0003211	849.450992078194	1.22794410783842	1.62886379450236	0.0493143311794552	0.107666348843252
OG0003212	541.488086893901	2.18521375914081	2.1225468262032	NA	NA
OG0003213	60.6297310744178	-0.416430254059337	0.735155231213534	0.423729688647286	NA
OG0003218	11.6885757128045	0.113624371526031	0.943047546615967	0.775489813173355	NA
OG0003220	1230.20444619335	2.46298319116997	1.31327170090075	0.00459591214979456	0.019092695340757
OG0003221	1901.12994607193	1.34394437149694	1.22538767133579	0.0499816428216564	0.107872180942768
OG0003232	4.08325147414051	-0.352862311058762	1.07766484636839	0.351486013999609	NA
OG0003234	83.5710579373631	0.415202799997472	0.749235042800433	0.440841905040607	NA
OG0003236	12.4827896819023	-0.743400791406613	1.19961350861104	0.0962333383875932	NA
OG0003264	42.9270291168224	0.341580276448635	0.97585145167774	0.428503713142782	NA
OG0003283	43.8586245178167	-0.0998495029365582	0.708402539092101	0.844061430691192	NA
OG0003284	4.30549153708451	-0.370283552670715	1.08513299839937	0.326924911372443	NA
OG0003288	197.300478687754	-0.512821739281447	0.632195052852878	0.302467712404159	0.389920333599275
OG0003289	0.855844445123757	-0.123340934928687	1.01784800427496	0.964812715977882	NA
OG0003292	39.5789773313096	-0.181279411390206	0.768398877235139	0.722001843249102	NA
OG0003293	59.7196332145193	-0.291250563648812	0.889664619976384	0.533552022495769	NA
OG0003298	501.124587864223	2.51987059068692	1.44106025988195	NA	NA
OG0003305	20.6958686349232	-0.333115882991666	0.860299638794393	0.519756024165478	NA
OG0003310	40.4220983227739	-0.175682759119346	0.831477741915744	0.707539086970189	NA
OG0003314	29.6312933563957	-0.171258004410162	0.872551968332999	0.698522613019777	NA
OG0003316	1793.06474176808	0.102830825697638	0.726391161302662	0.846883457175642	0.874916184852188
OG0003317	53.5961885243884	-0.202268136336556	0.682197552913474	0.685977115243747	NA
OG0003318	62.2334714808573	0.251524515980935	0.827917676412233	0.628121996058713	NA
OG0003319	160.016307631654	-0.297738885037037	0.837536613392657	0.546899600912504	0.601691026606892
OG0003320	136.861879412786	-0.206968320787194	0.671390029077508	0.680822545691219	NA
OG0003321	9.59909839778385	0.358987220935475	0.996154907774691	0.403874398799538	NA
OG0003335	17.5150387488125	0.332885046217613	0.83849120814804	0.533438504903773	NA
OG0003336	596.42435624276	1.00594319068865	1.01108083793647	0.102500306707282	0.176336913998667
OG0003342	6.1043323956447	0.246560765932082	0.985778089669027	0.513990680664111	NA
OG0003348	0.171962073340263	-0.0676421087594026	1.01257785112341	0.585575433622613	NA
OG0003355	219.882086894861	-0.838306749448224	0.688849270171881	0.115611274543012	0.192037775361362
OG0003365	26.8559744438824	-0.673926845358743	1.02682810977937	0.188435465847944	NA
OG0003373	1523.96041554468	2.37608251988589	2.47345010246945	NA	NA
OG0003374	1006.55095170439	0.930282499455085	1.28061348610309	0.102598554413515	0.176336913998667
OG0003377	3.21956300266571	-0.22842761302659	1.03987138543411	0.521959134820995	NA
OG0003386	4.14426315826531	-0.253516631286417	1.0481734518797	0.4394355706785	NA
OG0003388	51.8912453857806	0.554194461453969	0.817722442893561	0.304601257462812	NA
OG0003390	22.6472730254548	-0.0106507411996883	0.8126760390036	0.978405047056264	NA
OG0003394	6.61639273998118	-0.0674916693638619	0.966208112919655	0.720884310182035	NA
OG0003407	552.336043838014	-0.687955252540117	0.616367862637423	0.164667807464292	0.248642209925838
OG0003414	143.552096794966	0.0213248711947973	0.637494505137	0.970501314732113	NA
OG0003415	18.130291494645	0.0421424078769631	0.777422593084001	0.936188012797249	NA
OG0003416	78.3326197062111	0.502380310190129	0.949269639631026	0.332831566862588	NA
OG0003417	12.9757302822665	-0.518696612327703	1.06940563783262	0.143986266809725	NA
OG0003453	18.4495853595503	-0.00935287874055426	0.871822919004194	0.97797357269488	NA
OG0003462	7.01213700956504	-0.84565367731578	1.44202418643031	0.084706231875935	NA
OG0003468	0	NA	NA	NA	NA
OG0003473	9.63032194248132	-0.354834056038873	0.995239219261333	0.275107386636857	NA
OG0003477	531.369424800882	4.16949963400638	3.2808781550065	NA	NA
OG0003490	162.205112904229	0.0869323133928412	0.710624605047073	0.869761526511976	0.891268461457623
OG0003496	816.852023980981	3.05726090881832	1.94037737634274	NA	NA
OG0003500	25.1462689237596	0.365568491380363	0.934281213911028	0.454492690546414	NA
OG0003505	28.8326873693736	-0.996639293663134	1.31484475460948	0.058525017874815	NA
OG0003511	698.113062449866	6.40233582782787	1.08874754841622	1.89508162093916e-10	2.24756680243384e-08
OG0003516	31.0428883876455	-0.636115819994933	0.977982682441453	0.25796061771867	NA
OG0003518	245.094034823656	-0.27106030196154	0.659751098580255	0.589532600585141	0.64381973211536
OG0003519	12.9900918967021	-0.353729642688983	0.9640043176076	0.411909747083598	NA
OG0003520	9.44386725546228	-0.335757810723512	0.990267750583806	0.293754663175495	NA
OG0003525	38.1407072080533	-0.211074148734641	0.714906409176883	0.682086112076037	NA
OG0003526	476.168353032002	2.02088028627877	1.38539520263485	0.013106710706108	0.041562991704396
OG0003585	73.7637827693525	-0.798472751450795	0.891581611174931	0.173636406456468	NA
OG0003612	81.9039424103758	-0.425618590850473	0.934364687852199	0.376331121516065	NA
OG0003621	40.8823774441175	0.0754814906575174	0.875223906262832	0.872046438510656	NA
OG0003625	8.59779402602618	-1.06222586709111	1.73776728994219	0.0509234175963112	NA
OG0003626	1937.24366730873	1.90448723043872	1.65229066804868	0.0188568272690753	0.0550842294116339
OG0003627	0.046251474739191	-0.0312377410835203	1.01375085941667	0.265472859001657	NA
OG0003631	6.39572930585367	0.563715096284022	1.26570268952155	0.010284182765165	NA
OG0003632	384.091178726587	1.78879752152882	1.28672014897426	0.0191377444604539	0.0553594266587765
OG0003633	39.2605311318053	0.845945400645007	1.06741116108844	0.152093179633701	NA
OG0003637	0.802489675587895	-0.120850585307726	1.01743557816369	0.984414173091193	NA
OG0003655	0	NA	NA	NA	NA
OG0003681	39.8240142908244	-1.31667081877501	1.21494320071982	0.0441603553575952	NA
OG0003714	6.07839007727656	-0.141430454782261	0.978115585608915	0.660544682110018	NA
OG0003723	20.2829105030913	-0.265354130423	0.90802724073131	0.536296717792258	NA
OG0003736	36.1073443186495	-0.423060803457448	0.955028574641352	0.351605848525292	NA
OG0003741	4.89072100614092	-0.290003832860184	1.06000832192383	0.368511138786805	NA
OG0003748	73.0181038090531	-0.37137149503687	0.913484013688179	0.433713060222433	NA
OG0003749	81.1014736423174	-2.0060472372575	1.02080726339805	0.00546398889086722	NA
OG0003752	97.3880710467624	-0.175381282414257	0.684956475343701	0.723927164554186	NA
OG0003753	436.852591208216	2.15397210127595	0.809073253468051	0.00104204762447315	0.0067904861682701
OG0003754	34.1193120945847	0.0219227902123902	0.781428877864873	0.969379754348504	NA
OG0003756	41.0777612752832	0.174413847474681	0.826305633200454	0.734035244394946	NA
OG0003760	596.055726703897	0.624777891029767	1.33201696916099	NA	NA
OG0003762	24.7007998235649	-0.810590122400867	1.22034679590019	0.107700589507608	NA
OG0003766	46.9134257943941	-0.453548335796962	0.950221533892658	0.341173114127359	NA
OG0003777	20.7355887498493	-3.21582212069463	2.4851412870193	0.00693498868652064	NA
OG0003780	873.766086452881	1.75814739715636	1.6489867100094	0.0237362342778331	0.0642145988321394
OG0003783	14.4900073015436	0.0997088639198722	0.826546859898819	0.847579447380839	NA
OG0003784	0.601269171609482	-0.109649970975476	1.01581817791367	0.927793760059915	NA
OG0003789	0	NA	NA	NA	NA
OG0003801	15.1769552787588	-0.0123663776107921	0.915393021941278	0.968621890991627	NA
OG0003804	2.0200779785217	-0.256565312731459	1.04012585425347	0.609954969043422	NA
OG0003815	0.864522627407	-0.123680181799871	1.0179151988184	0.962246442335667	NA
OG0003824	0.286603455567105	-0.0841059123143137	1.0133472369119	0.718753439647896	NA
OG0003838	0.0456299288005906	-0.0339288663229979	1.01340028189676	0.334623059727751	NA
OG0003843	2.9858348420736	-0.21284674432068	1.0361591763919	0.557114297058968	NA
OG0003845	36.3467827996845	-0.204868731678801	0.774342139534458	0.691926607635037	NA
OG0003857	112.236786547928	1.35924180592526	1.45987972447202	0.0460186871988514	NA
OG0003859	12.964435415177	-0.014062938171907	0.900406064162034	0.967537212691656	NA
OG0003860	667.994698547893	1.82808071486853	1.28887607370364	0.0176687430633473	0.0525216898462157
OG0003863	3.69527789371972	-0.244927976406138	1.04487679403806	0.472951123784294	NA
OG0003867	0.837671933952856	-0.122361746826816	1.017687321587	0.971922201515265	NA
OG0003875	62.6457668781902	-0.132890869955555	0.75397872902988	0.792826441885715	NA
OG0003876	6.90706685509985	-0.175755797006786	0.983513058801476	0.578503380121417	NA
OG0003877	398.679508368677	-0.0624107401728535	0.638695548749562	0.895204048982921	0.909891445471243
OG0003878	818.567005677384	2.04265663477828	1.67093050280807	0.0149730724123492	0.0455334971308875
OG0003879	272.274871718094	-0.759253474464354	0.66910382966072	0.14530068356104	0.229092719968003
OG0003883	306.668407579853	1.335211435249	1.09272124448816	0.0467759066511803	0.103230681652738
OG0003885	28.3292472873938	-1.46954848135708	1.94835529432753	0.0119435858714892	NA
OG0003886	363.349384342416	0.84374794103796	1.46803528922341	0.0522315657779312	0.11022533276268
OG0003936	7.27982887078859	-0.089629751828779	0.970141940535988	0.661996050838033	NA
OG0003942	14.9867917027206	-0.339767839654028	0.956392180132396	0.387985413392458	NA
OG0003947	6.88856647553727	-0.0775435306168581	0.967636639719353	0.694346051842608	NA
OG0003958	531.752469884106	1.3617001446436	1.06820482284842	0.0434663257120885	0.0998105210501134
OG0003966	6.69312104704766	-0.719983299692774	1.31705720273548	0.110393277501493	NA
OG0003981	16.6401197952444	-0.133307492495316	0.963505003800609	0.685652006672733	NA
OG0003984	21.3821964079465	-0.134807194004651	0.872709022134133	0.755465779704974	NA
OG0003985	2.95823213427198	0.172790435033034	1.01441793133151	0.465174548293625	NA
OG0003986	43.1489419759466	-0.474051594194314	0.793247652637101	0.38132234362605	NA
OG0003987	27.4703185095618	-0.617099407108589	1.03423340319838	0.203420999480935	NA
OG0003988	1382.5871921533	0.16895535876901	0.763128362264175	0.747855153412188	0.779399131763493
OG0004002	16.9140089419684	-0.11508938309963	0.893793932494285	0.777005346685503	NA
OG0004003	9.00024081914594	-0.491452645893895	1.04868643116392	0.220581535233207	NA
OG0004004	11.8910420560259	0.546316383267442	1.01721654715921	0.2860129561424	NA
OG0004005	17.8844951007159	-0.513434570885198	1.04155625904263	0.247313719854213	NA
OG0004006	569.127387209715	4.66529033734891	1.81682662345795	NA	NA
OG0004007	7.78499924957172	-0.142833557378961	0.966954830968732	0.559677583438052	NA
OG0004012	15.9647188031462	-0.445118231352252	0.977771498429752	0.284380055031032	NA
OG0004013	19.0886505485547	0.497118727629802	0.893295254081583	0.361276535868725	NA
OG0004040	654.474341770258	-0.811754156276864	0.911671527586252	0.155412588004951	0.2393757524336
OG0004064	688.595851749973	3.26334340356291	2.08033908954919	NA	NA
OG0004118	1.01951511750338	-0.129789999491059	1.01902799550631	0.913617950623672	NA
OG0004128	65.5297190482968	-0.118071988837028	0.719092040498452	0.815232039963072	NA
OG0004133	1.78593281798569	-0.251588230754847	1.0376581105536	0.649775114197258	NA
OG0004149	167.986480898155	-0.341252773636076	0.909186310947938	0.467006830274843	0.534623649330081
OG0004150	6.13893582208332	0.0632620642112514	0.942406754246906	0.863044125976306	NA
OG0004151	239.645565610769	1.16866907171255	2.34621861792556	0.00843882283966409	0.0307007481222135
OG0004152	530.658742693454	0.701910628299663	1.39651610616806	NA	NA
OG0004155	98.8891553609841	-0.274925000942081	0.887562345517965	0.553792942234059	NA
OG0004156	30.1016615772762	-0.362540858572216	0.932784548656334	0.419487465168981	NA
OG0004157	9.14454996546195	-1.2332792249334	2.02708528493924	0.039677342671185	NA
OG0004163	21.8512522276649	-0.139986972398089	0.880351982542329	0.744160634909179	NA
OG0004165	9.67566107144761	0.280496194704845	1.01038051893083	0.401334254714935	NA
OG0004174	7.83275960746886	-0.885763708585625	1.49613352330819	0.0715040774206429	NA
OG0004206	0.138754424217573	-0.0599394375215637	1.01249955666571	0.525689284743892	NA
OG0004234	7.44433246976952	-0.338603171121843	1.08257861324403	0.253245487145696	NA
OG0004241	10.7878852856396	-0.227819602254458	0.937308109621999	0.585066654456609	NA
OG0004242	15.6097968760555	0.402414389774707	1.02022656393351	0.343017438279562	NA
OG0004247	726.799908668232	2.97869506229379	1.86315687876893	NA	NA
OG0004281	6.07622663949999	-0.0697992832946285	0.954359237190421	0.733624461274446	NA
OG0004288	19.367590854639	-0.58712651410353	1.07648330189953	0.200195662694493	NA
OG0004291	28.5716893606174	-0.229925304405602	0.909527269635978	0.58887328986128	NA
OG0004293	2.38068814078583	-0.187416778843113	1.03010570613288	0.639822444452772	NA
OG0004305	3.59767029463929	-0.232607379717639	1.0418729527659	0.492726265398936	NA
OG0004307	49.644901259979	-0.195243603869809	0.719725864202339	0.705521873060994	NA
OG0004308	310.280011331284	-0.436959109523672	0.672597749064462	0.39456309871202	0.471725640194008
OG0004309	191.187412313931	-0.208097722160285	0.877293396667114	0.649667531174041	0.696659757660409
OG0004310	21.9250348981969	-0.312350528878157	0.840961756905338	0.543966801745989	NA
OG0004311	3.24214996021415	-0.418808142942507	1.098473875719	0.350499929349446	NA
OG0004312	12.383826240528	0.365351107740721	0.992282649459656	0.400708624490349	NA
OG0004313	70.64871542082	0.297330156693173	0.760630688161754	0.578546448556989	NA
OG0004314	400.367994027435	0.938978072289898	1.67242782877605	NA	NA
OG0004322	331.035762721289	-0.369480099485759	0.732321347832316	0.473890376046326	0.539380024943323
OG0004362	6.86976328114234	-0.845332234219351	1.43999701225103	0.0863848165523443	NA
OG0004386	83.9799109127878	-0.452564367267622	0.941078131962505	0.351886621107658	NA
OG0004389	1.07230332681388	-0.131707793894005	1.01940335705032	0.898362886096817	NA
OG0004398	3.41132746037668	-0.234297607457229	1.04168029863671	0.502353800035951	NA
OG0004399	510.452567265953	5.58760267088989	2.15741633159319	NA	NA
OG0004442	50.4208234535761	-0.942563881430147	1.23588711089245	0.0909194644682723	NA
OG0004458	15.4220844490979	-0.704950756056403	1.20985758901104	0.0940681900038584	NA
OG0004463	13.4174471945871	-0.0139534423849193	0.931255360921634	0.963860847375987	NA
OG0004464	1.06043278559829	-0.131256783097678	1.01931611347673	0.902112729383909	NA
OG0004465	1772.77543305733	2.93794301690333	1.27461838924794	0.00139426471018884	0.00843672421573449
OG0004466	844.116219897645	1.70628727105182	3.74499614108603	0.0121128791575448	0.0388266883266167
OG0004467	22.0173047069148	-0.168114898959213	0.918307525162827	0.671367863778906	NA
OG0004468	39.3534098692556	-0.533071702988466	0.863117723770194	0.33699041187896	NA
OG0004470	556.393697134377	0.927170759231839	1.65958329271895	NA	NA
OG0004471	39.9813762523939	0.585391475127236	0.898032563728894	0.28446949225314	NA
OG0004472	28.482605680252	-0.392005301014697	0.944454166588685	0.388917598961417	NA
OG0004473	36.4328017226668	0.0393495313054277	0.714382076595259	0.941739545272427	NA
OG0004476	67.7452581844989	-0.190501677210009	0.738970544702377	0.710948731508139	NA
OG0004477	13.7616771601687	-0.179171677179808	0.81121914994994	0.726494030687792	NA
OG0004478	8.32080848422085	0.0788845802836413	0.822087132926446	0.878170369257552	NA
OG0004479	0.687848293361053	-0.115032388278627	1.01653679522415	0.970002161306457	NA
OG0004480	5.68749587892486	-0.123930643225709	0.975645401240522	0.702830088403653	NA
OG0004484	3.34439252362026	-0.42174055951796	1.10039197307949	0.341802120796093	NA
OG0004500	24.8051666062474	0.488435703889435	0.920687050906999	0.354083842508682	NA
OG0004536	8.84165379193636	-0.238031664168917	1.00079607276507	0.451940806566923	NA
OG0004545	11.4464167570076	-0.204516414771813	0.912868208319847	0.585259922993697	NA
OG0004550	9.98304759384208	-0.552804087882012	1.08107019371373	0.177338251296684	NA
OG0004556	7.3225235159396	-0.100589800663104	0.968139817130615	0.640269622537517	NA
OG0004561	0	NA	NA	NA	NA
OG0004596	1.85165996240513	-0.138284121972456	0.998633761420904	0.857616395057572	NA
OG0004610	3.21786332198961	-0.22806217898083	1.03979462824939	0.522472504022281	NA
OG0004625	4.32186679790688	-0.221507996669372	1.04144410815464	NA	NA
OG0004636	740.934462773473	-0.318436161625871	0.930514450223059	0.478072405670051	0.543097579621341
OG0004648	731.480483351497	5.13242375560394	1.77173853488167	NA	NA
OG0004650	13.0782372538147	-0.540299927472206	1.07858497343116	0.134597205134819	NA
OG0004651	12.3468331111859	0.173342776018253	0.958129177246367	0.65470290588108	NA
OG0004653	56.2825794965662	-0.112071048646425	0.756584503277865	0.823644762327073	NA
OG0004655	425.655096017796	1.24023519421326	1.36825568543007	0.0590670715725187	0.117935264116174
OG0004656	752.194532313719	1.44494544243191	1.32597494148001	0.0406165935547816	0.0959587250118945
OG0004658	19.4952459245495	0.0335373013949426	0.896078607985518	0.946195671453917	NA
OG0004659	207.758029290262	-0.221706421743581	0.682149505961887	0.661606590677255	0.704367519338621
OG0004660	340.861134408822	0.906026958430971	1.57760685617304	NA	NA
OG0004661	331.786633023382	3.3550007610286	2.07395224579614	NA	NA
OG0004662	32.07737265002	-0.741329305187884	1.11006170500536	0.143201823276705	NA
OG0004664	803.090300007952	4.11141540931659	3.32656022764056	NA	NA
OG0004665	599.256338483495	1.73220817459593	1.68242275222186	0.0246285872361339	0.0657871722118351
OG0004673	453.17718468419	1.08354382277759	1.16455510000325	0.0854006475800849	0.153928826793284
OG0004678	408.411032596783	-0.553072219168282	1.02612948452444	0.251192837987745	0.340085280654641
OG0004683	0.809011588396146	-0.121067015377091	1.01747226491687	0.982236224938864	NA
OG0004684	1715.4090723995	4.27546379632652	1.13302797240572	8.58523679355624e-06	0.000221349800807776
OG0004685	72.330903000967	-0.378773490861409	0.691280694395956	0.455182963759504	NA
OG0004693	0.456299288005906	-0.100332216132546	1.01470451235952	0.850917135017929	NA
OG0004729	7.8664491106737	-0.242130694213999	0.964204755095083	0.419953195884527	NA
OG0004745	24.1207643544912	0.935265208822924	1.11298868119776	0.122080110069571	NA
OG0004746	23.0985623077999	-0.186330600847172	0.88367133141329	0.668677548472046	NA
OG0004772	54.347726566154	-0.0240249116370687	0.858236862401116	0.952068161266016	NA
OG0004779	181.958381021341	-1.17176237415185	0.81198014676105	0.0464379522923954	0.103230681652738
OG0004784	0.981043469212699	-0.128476446039995	1.01877369700422	0.924514328047494	NA
OG0004787	0.974451748928158	-0.127947355717549	1.01867728274085	0.927024740629366	NA
OG0004802	589.923610849693	1.12981708971593	2.14013912963799	NA	NA
OG0004803	4.68105954092042	-0.558384547053916	1.18085097121214	0.20437051944214	NA
OG0004804	21.4235812560058	0.292586373922749	1.02576318799861	0.376751389290815	NA
OG0004829	7.97272064536951	-0.16108911425635	0.967252058103972	0.526684360122999	NA
OG0004833	98.7077210139176	-0.313479655908943	0.649564758126138	0.532443593525933	NA
OG0004838	4.63241695518637	0.0566757823976453	0.969574325200752	0.935936487071964	NA
OG0004839	34.7373501864964	-0.824528420118773	1.1626125032988	0.115378594500288	NA
OG0004840	451.542557186083	0.78446383242685	1.39663799607055	0.0614831487888994	0.121531690772725
OG0004845	8.60952976485092	-0.101922074778551	0.922473428812504	0.810618973273593	NA
OG0004846	4.26001362499053	-0.26357302325983	1.05102647754809	0.422975271257258	NA
OG0004850	10.2646413718814	-1.24531716354776	2.08084370756564	0.0347775473151193	NA
OG0004851	446.09040870421	5.47552934842241	2.15184527015833	NA	NA
OG0004852	17.3019993023861	-0.492425445354745	1.0004423445229	0.244306394431906	NA
OG0004854	107.507597274667	-1.32744659005151	0.871607256897922	0.0344318998264407	NA
OG0004868	888.02097312991	16.7936751687896	3.99238948958199	1.35591950530851e-12	2.68020088882649e-10
OG0004870	40.9305001153291	0.551882683892683	0.792425591278393	0.320579848235214	NA
OG0004871	882.732095323042	2.78076427085189	1.47287687936957	0.00337539742772714	0.0160128853971376
OG0004878	96.0062819985911	0.502453106529945	0.751619849879207	0.35193622042123	NA
OG0004880	107.865623398699	-0.184575590553864	0.707473683952905	0.717370195007817	NA
OG0004882	12737.5849187167	1.00940269338992	0.71717905000309	0.0752512053921073	0.140769605039494
OG0004900	6.88236476462781	-0.611695836927476	1.23169377767876	0.134369123986666	NA
OG0004911	3.61024213459865	-0.459746990172311	1.11931182175166	0.301022972703273	NA
OG0004920	629.210819142512	1.03031100642309	2.02302002824743	NA	NA
OG0004947	14.7781952370873	0.162718664087676	0.872831791265709	0.741575087739593	NA
OG0004948	516.455384284371	0.981192607480315	1.8201511369328	NA	NA
OG0004949	10.8717473093346	0.27880955568815	0.933844663209319	0.505046555167624	NA
OG0004960	33.1798428083137	-0.44956640403705	0.919195807264461	0.346382629858533	NA
OG0004969	3.31190678016732	0.0217085244222121	0.986425357899788	0.898840212007504	NA
OG0004974	310.900579339508	0.754954348935656	1.33376335791355	0.0808567519397729	0.148445987307385
OG0004979	6.40119755709425	0.161106127565546	0.989690344361036	0.589276434991075	NA
OG0004989	26.7337185344172	0.28033469736006	0.962948460954197	0.508245206205359	NA
OG0005010	66.3921067921425	-0.447197620718433	0.939833020531896	0.352576442726885	NA
OG0005015	2.17252066005635	-0.177449165207078	1.02805836070388	0.673407150144434	NA
OG0005059	76.3119162274968	0.0577760450414213	0.698437913393241	0.913388198471859	NA
OG0005061	38.2998676765508	-0.489516848085471	0.766510314660029	0.353948742136641	NA
OG0005065	2.07006679289141	-0.155678950298437	1.02532012602648	0.710110491244213	NA
OG0005068	81.7729019529669	-0.811068378486711	0.876003666586817	0.148537292414331	NA
OG0005070	9.45517319468633	-1.20154382773906	1.97981543334457	0.0395410128649037	NA
OG0005071	387.784359617421	1.78939446666067	1.87172841681931	0.021965406173883	0.0603031752829288
OG0005072	14.6241406723926	-0.376350382344887	1.03473519302426	0.209732800333561	NA
OG0005073	51.9698503048938	-0.18751020275593	0.722819513937834	0.715576143415272	NA
OG0005076	3.00117546084643	0.0567280487115001	0.973689176336039	0.798734250290637	NA
OG0005077	30.5955684616986	-0.180279320254467	0.720630434406228	0.724377755643286	NA
OG0005078	4.98761924247867	-0.278156793016391	1.05705820416489	0.377519196969077	NA
OG0005081	5.5384936952938	-0.668510912431771	1.26453760400497	0.143395103311031	NA
OG0005087	4.67969841361784	-0.484430065722454	1.13858978897115	0.239348507360187	NA
OG0005088	7.37377707861758	-0.919757110011346	1.52987886315664	0.0719064305666477	NA
OG0005099	622.979180663154	4.69749243961335	1.5855384068903	0.00010875613814382	0.00134359145665178
OG0005100	5.68842481247642	0.334557163791685	1.08425547856556	0.159916477973493	NA
OG0005109	9.23383521382086	-1.25914091308148	2.07624159789001	0.0383343291371571	NA
OG0005116	1329.33303722935	1.28263913181599	1.16612867023288	0.0553339102502556	0.114730799924481
OG0005117	69.6872023631167	-0.280174976801336	0.750310859578821	0.593715977442606	NA
OG0005118	0	NA	NA	NA	NA
OG0005123	37.7507708320177	-0.260795621010181	0.749584376448841	0.614728310132757	NA
OG0005130	2478.29560961423	0.169300379579747	0.81653130617588	0.74566807400078	0.778487971624054
OG0005133	11.4009167725476	0.333812689541188	1.0214131923416	0.374252719687284	NA
OG0005140	1.07230332681388	-0.131707793894005	1.01940335705032	0.898362886096817	NA
OG0005164	22.4698756710606	0.090351137130337	0.808595517620293	0.864637398653739	NA
OG0005179	26.07519706052	0.697835381992161	0.970230799447239	0.221280453881605	NA
OG0005237	18.6088425581536	-0.198837675832724	0.896803306378839	0.637047668212001	NA
OG0005278	20.4498395149504	-0.893555903947188	1.34466198001131	0.0400985867722084	NA
OG0005279	129.943025820357	-0.180154933809109	0.870898980418452	0.691649788235885	NA
OG0005281	0	NA	NA	NA	NA
OG0005295	4189.24600983243	3.09083764854527	1.01229613043943	0.000176441863344588	0.00192311274201394
OG0005303	88.3650506181766	-1.03932995384097	0.820900638047135	0.0729689590047411	NA
OG0005311	101.470847809681	-0.412779660725701	0.687362026210545	0.42511042809862	NA
OG0005314	159.720354282938	-0.672883706226313	0.810464885760159	0.217014510252691	0.306403820428204
OG0005319	9.23338589400884	-0.0983599303688131	0.944406592981697	0.798579938802227	NA
OG0005320	115.231463064982	0.936437325212961	0.949739463388949	0.12209683876457	NA
OG0005334	48.2801413811962	0.449302894099729	0.904042302745536	0.392869972206127	NA
OG0005365	5.16247962308307	-0.543594638346714	1.17523733240681	0.195604449651843	NA
OG0005401	12.0401490076874	-0.665158960680509	1.15348252998347	0.119600147977818	NA
OG0005405	28.1946840004586	0.640446602501908	0.835408725756433	0.258876632294629	NA
OG0005428	6.19418655698734	-0.326203252277445	1.07504523590484	0.292322456430354	NA
OG0005460	184.050653157979	-0.406386502888943	0.664292709877733	0.421516614231425	0.494969014335118
OG0005465	9.40865721777316	0.447902222783868	1.09013571415733	0.231652218622612	NA
OG0005468	0	NA	NA	NA	NA
OG0005474	24.023592443788	-0.0259241304256862	0.910927992961517	0.941033078295492	NA
OG0005486	0.888470712258027	-0.12462930442912	1.0180760181734	0.954308083958161	NA
OG0005505	23.3432493797062	-0.355608885654498	0.936185864095617	0.41598302335787	NA
OG0005510	14.4843895915282	-0.641809904293869	1.13528560809485	0.0949562494126043	NA
OG0005511	100.613766348172	-0.582673645504398	0.710359213510035	0.271238272766511	NA
OG0005516	125.409501037889	-0.462401845787902	0.744979486023106	0.373628380939394	NA
OG0005522	0.0925029494783819	-0.0482988615049508	1.01263704659129	0.434474660232476	NA
OG0005523	679.279880785601	8.45613807509407	2.4720236248564	9.39491617511659e-06	0.000227507235187816
OG0005524	0	NA	NA	NA	NA
OG0005530	129.96888463699	-0.200543243091935	0.877031469269387	0.65870944910201	NA
OG0005532	61.6011597524572	0.255133657917386	0.776694051219854	0.632120558928696	NA
OG0005538	77.7283896743185	-0.0706190949956208	0.779956856676866	0.885453959445145	NA
OG0005542	0.51588622002079	-0.10457331029686	1.01517874275367	0.885473910446715	NA
OG0005543	17.4045492918156	-0.766680544182715	1.23001249150928	0.0606521270537403	NA
OG0005546	72.0606859953899	-0.00290792451161863	0.683499725513452	0.99236702832549	NA
OG0005548	3.71547439227237	-0.23432256098889	1.04257907263955	0.483766618712448	NA
OG0005555	12.5655408958134	-0.0585935439985509	0.937608452862324	0.86291106908896	NA
OG0005569	3645.75695246059	1.51469294599238	0.791963962434824	0.0141606685798726	0.0441961919361288
OG0005573	1379.89475969906	3.98425234631809	1.46266382240133	0.000283630317156534	0.00251605838991518
OG0005574	223.537977287383	-0.483412775000682	0.972731377285078	0.315612510928089	0.400767064197766
OG0005576	14.1877526245696	-0.0838695326947128	0.954030070741142	0.799021341096492	NA
OG0005578	1.11775347671171	-0.133152500030022	1.01970080652405	0.886645066596654	NA
OG0005581	34.235827070227	0.804007214202518	0.882564903715916	0.170341694191265	NA
OG0005588	3.10360872108538	-0.218569491971797	1.03759564026691	0.541494889387446	NA
OG0005589	1007.86460114491	3.32668560990312	1.91600630615483	NA	NA
OG0005592	56.3640008019564	-0.0280355703686526	0.690554643187494	0.952461721499794	NA
OG0005669	2.80997756336082	0.0591341169998359	0.991263644250253	0.771457255570681	NA
OG0005686	2.35290138397193	-0.179803988355534	1.02897650720331	0.651913300841747	NA
OG0005697	12.0545926645141	0.154030144686221	0.915465577682455	0.706557471968251	NA
OG0005698	45.8678045025538	0.898003525260022	0.784501841083846	0.116858001372488	NA
OG0005705	589.640006102385	1.42767401102928	1.69829718393835	0.0378721597978291	0.0920417654102978
OG0005748	31.1241536973711	0.0582419013140178	0.801076725180371	0.913125916224456	NA
OG0005750	21.2226869098093	-0.371345193746359	0.943270338605456	0.401327450106812	NA
OG0005759	31.4059121412031	-0.381617975700599	0.819754921228153	0.458511284518595	NA
OG0005812	15.7087569210464	-0.1690226321176	0.857321882842974	0.73167886710759	NA
OG0005814	7.92513536255899	0.0627540951288131	0.941146795202256	0.875328441244324	NA
OG0005818	13.9150701320165	-0.355521637375935	0.976077579619036	0.399552547449038	NA
OG0005819	538.123200943099	3.20603775733064	2.59077177789566	NA	NA
OG0005821	58.8245799406573	-0.550129366839934	0.752231374804287	0.310534812598615	NA
OG0005822	149.591675032028	-0.656545746295579	1.05565421074207	0.197650979283084	0.284633998142614
OG0005824	38.6827709127638	-0.483658755680528	0.754607758097408	0.359116941750365	NA
OG0005828	200.984171383803	0.429291989695621	0.704447980396729	0.418460660873032	0.492355499797039
OG0005859	34.7202441949373	-0.427454704577638	0.812926168103113	0.401130022246595	NA
OG0005868	10.4920055860925	-0.320046885566933	0.996656321687193	0.292776899549733	NA
OG0005870	164.372866949388	-0.487601729646292	0.66164857070178	0.335229033605481	0.420981141732549
OG0005883	0.888470712258027	-0.12462930442912	1.0180760181734	0.954308083958161	NA
OG0005889	1506.49596887802	3.68821436152711	1.79308440087176	NA	NA
OG0005897	15.3303476929893	-0.851305663452682	1.30163069060116	0.0665625255567515	NA
OG0005898	78.639270642334	-0.373016428156397	0.803464929760908	0.481195174947879	NA
OG0005900	1.03177244004158	-0.130224340233804	1.0191129477963	0.910176685041833	NA
OG0005906	0	NA	NA	NA	NA
OG0005907	31.0597943209138	-0.389796408426466	0.940522316202951	0.390304320837696	NA
OG0005923	32.7833695040168	-1.02106654171162	1.37349160554117	0.0534930617161012	NA
OG0005974	30.1349031478792	-0.276894588976839	0.911034469134551	0.53386478156963	NA
OG0005993	58.5170279484868	-0.550592857021282	0.791923190792093	0.299736064545044	NA
OG0006001	5.54124048404265	0.00616860510715966	0.982857248407984	0.923316214843735	NA
OG0006030	80.9081109095877	0.503134612122138	0.763403208238845	0.356287333636249	NA
OG0006045	24.2683292483234	0.342039466499288	0.852386835358197	0.50839814846479	NA
OG0006066	782.180311284123	2.4455025533958	1.85520921868872	0.00889859913345126	0.0317975635493939
OG0006070	0.981043469212699	-0.128476446039995	1.01877369700422	0.924514328047494	NA
OG0006071	16.730835260274	-0.229882313725383	0.896254631166492	0.594867526019656	NA
OG0006085	9.27209270442154	-0.518486342328129	1.06053966452861	0.2019054712965	NA
OG0006137	27.2757122375086	-0.452912535848967	0.976271148627688	0.311089121444007	NA
OG0006138	39.1014622448426	-0.0422284702069384	0.722093975077686	0.931472859341846	NA
OG0006143	0.0286603455567105	-0.0244095461096062	1.01452393868792	0.265472859002248	NA
OG0006151	7.23294698456076	0.243220820334093	0.945068076152337	0.579468787401684	NA
OG0006157	19.3903753908545	-0.341712751273904	0.970603002668101	0.377144861962043	NA
OG0006171	4.92401631602331	-0.278600023477198	1.05699926876762	0.379977402061512	NA
OG0006178	0.273779572803544	-0.0827335539846383	1.01324174808411	0.707964490082581	NA
OG0006183	148.276185771368	-0.500748542085429	0.693439695574642	0.3365236629158	NA
OG0006184	12.9212630761098	-0.748720359680648	1.20804987480742	0.0932077546321166	NA
OG0006194	3045.62517667353	2.51748930997723	1.30974904172611	0.00412256394025377	0.0183810557636879
OG0006218	32.1718981268376	-0.234825027793735	0.883425523363704	0.600069546443441	NA
OG0006226	23.99732645031	-0.38954430395277	0.97129710407504	0.366943013669725	NA
OG0006232	2.84901577187687	0.0555304831521303	0.990951097036677	0.783344306308916	NA
OG0006235	1473.51242452557	3.08074318808904	1.07149624806251	0.000291698096767554	0.00251605838991518
OG0006236	88.3466916219017	0.111285950160507	0.700034053170612	0.832589701580143	NA
OG0006247	8.59782547397839	-0.22176043253315	0.971602151159595	0.428257019274882	NA
OG0006266	27.5770577928449	-0.164717638215237	0.882116022081197	0.706069302755379	NA
OG0006272	282.905323598776	2.07963038092086	1.63473514962439	0.0138160433577356	0.0435793282507298
OG0006275	23.8998174299194	-0.749551690254509	1.14596098087451	0.111294510070891	NA
OG0006276	1120.61429331615	3.4725033916543	1.75376959562274	NA	NA
OG0006277	1341.28957494277	3.07218917271731	1.95775247367185	NA	NA
OG0006278	1202.34253452672	-0.847190681408638	0.900203008326574	0.141694181566308	0.22709364775357
OG0006301	3.76900218294685	-0.244347785766471	1.04494806463095	0.46950110138077	NA
OG0006303	11.7815081576177	0.0699822994150972	0.861162543564569	0.890195138876691	NA
OG0006334	171.496743060919	-0.777932681904397	0.895724833959489	0.164655924721756	0.248642209925838
OG0006366	59.7549350776949	-0.617678028547095	0.724497669327335	0.251069738533404	NA
OG0006425	1.23239485893855	-0.136856643145567	1.02048605573604	0.858066627244924	NA
OG0006450	11.484673749417	-0.264175692676241	0.944550361944656	0.52878096137836	NA
OG0006451	36.3361968196067	0.23703591116087	0.851273549056058	0.642624871707164	NA
OG0006453	12.1157140341835	0.294583047033774	0.929202707501732	0.533451468725669	NA
OG0006513	26.3910026463404	-0.281906697990931	0.940104701755731	0.492037921886863	NA
OG0006520	13.05906465748	0.352161657512376	0.929855829600261	0.467164749748345	NA
OG0006528	1.20919311321565	-0.136239585837546	1.02034814403459	0.86319705375562	NA
OG0006529	1.32387465939267	-0.1910740075082	1.02540428645266	0.793778266972265	NA
OG0006534	54.6058261798033	0.155893989167433	0.70901686073881	0.76911385445576	NA
OG0006543	580.012274463426	6.54267222118553	2.50731821100378	NA	NA
OG0006550	30.9965122483563	-1.07963882058958	1.44420050061139	0.0572629726381746	NA
OG0006556	12.5321669081958	0.0259089451062078	0.930052642628854	0.95481226106654	NA
OG0006560	15.372965239064	-0.279105134543292	0.82549556559275	0.592242284146164	NA
OG0006571	53.7650730703503	-0.547888362259846	0.824243192067727	0.298145024427792	NA
OG0006594	39.6751876641914	-0.311292839012347	0.912009990547653	0.487703867398703	NA
OG0006595	19.7824071670403	-0.181180109385789	0.974892125607628	0.577233058304622	NA
OG0006613	69.3941042144355	0.266370158286091	0.834823052170358	0.607353510887175	NA
OG0006616	7.39240536777798	-0.125827332344991	0.952312874376006	0.761365048770535	NA
OG0006618	81.7292819209063	0.138781342235306	0.650985604538139	0.787348526643905	NA
OG0006622	4.1785919470784	-0.228948867945826	0.977277974382762	0.649419847855113	NA
OG0006627	14.3303834282751	-0.176594182152719	0.908926566458072	0.671922299659523	NA
OG0006644	6.7521360537637	-0.156862063800527	0.964643192578177	0.708115083779846	NA
OG0006668	28.9290076946208	0.00655193681269505	0.797410429367948	0.99467251813007	NA
OG0006676	6.06257559151662	-0.322407140382769	1.07337274185552	0.299047404525292	NA
OG0006677	44.2620399392961	-0.515133157508041	0.832297077620365	0.344281034979468	NA
OG0006678	19.0887634992767	-0.616962177840538	1.082860222141	0.187781174462879	NA
OG0006679	1.95021639720981	-0.164968885884915	1.02581748187631	0.713901370188394	NA
OG0006683	48.6880735899338	-0.527481034030945	0.987376984277652	0.27782140114692	NA
OG0006684	52.2623403932675	-0.61003834996726	1.02382519756938	0.21632727845372	NA
OG0006685	27.3414972689291	0.144433787597877	0.857284699737727	0.773099409121154	NA
OG0006686	162.745540299778	-0.637704067925751	0.790974961741535	0.237514044542178	0.329487352617589
OG0006703	96.9959036371936	-0.345400161578501	0.685044840167473	0.492336662822416	NA
OG0006713	49.8274335648214	0.0640730140796913	0.78596778619294	0.90560711570776	NA
OG0006769	111.773383674741	-0.718258604195176	1.09586679580362	0.163647848568579	NA
OG0006782	58.233799094258	-0.579392492376711	1.02820010844836	0.22662647695492	NA
OG0006786	1.60855849143074	-0.14686899098524	1.02286678929036	0.781012732136341	NA
OG0006790	7.04871118894909	-0.602955353558615	1.22621888527881	0.134471913426344	NA
OG0006842	6.57740959408223	-0.770983313218975	1.3623237798299	0.101989019590643	NA
OG0006844	0.915997937364006	-0.125815178116815	1.01828572254808	0.945150416167862	NA
OG0006852	127.844735719049	-0.358401193486467	0.734558919667516	0.485782485693222	NA
OG0006866	61.988736574055	-0.325244882990691	0.745378145538543	0.519743145125493	NA
OG0006876	40.1607977938838	-0.0639141870775275	0.749644102064666	0.898269349694927	NA
OG0006937	24.6050026754865	0.0913372739315405	0.791303057521203	0.864831792621898	NA
OG0006938	29.7925079629569	-0.561251590525334	1.01345605508512	0.230984771155864	NA
OG0006945	108.041118809869	-0.257206374824422	0.886624080205366	0.577126818466835	NA
OG0006953	43.4080043413159	-0.0639087951922945	0.726823720027828	0.898389083421014	NA
OG0006969	0.0514753099570059	-0.0360831810057709	1.01322842937782	0.348246928268225	NA
OG0007088	60.5562329369959	-0.612419401876589	1.04571111883777	0.206309669370428	NA
OG0007102	586.0966642884	-0.77760767661138	0.799107629672379	0.162106484441706	0.247118625382858
OG0007122	107.53387803351	-0.732063486533397	0.80152562312268	0.180962068172287	NA
OG0007128	3.17495679798457	-0.217878487747844	1.03767413277738	0.53738797269357	NA
OG0007177	179.595063611862	-0.228417435800235	0.679705282235351	0.652781278872113	0.698063284120019
OG0007195	738.350248496671	1.12836160060365	2.24624596040556	NA	NA
OG0007238	1.29504129269735	-0.138463571721651	1.02085203236924	0.844797399901916	NA
OG0007242	21.5935695212783	-0.94530437368855	1.39564488224581	0.0344186045579329	NA
OG0007248	76.5798673164381	-0.787806076323891	1.13718091258043	0.138162886827026	NA
[truncated: 577 more rows]
