# Supplementary material for: Genome-resolved metatranscriptomics reveals conserved root colonization determinants in a synthetic microbiota
Source: Nat Commun. 2023 Dec 13;14:8274. doi: 10.1038/s41467-023-43688-z (PMC10719396; doi:10.1038/s41467-023-43688-z)
Supplement: Supplementary file 11 — Source Data [file 41467_2023_43688_MOESM11_ESM.zip › Source Data/Main_figures/figure5/Root1280OG_deseq.csv]

	baseMean	log2FoldChange	lfcSE	pvalue	padj
OG0000000	141.411380539343	0.171733896844351	0.607438394184667	0.660372918644771	0.842709609044524
OG0000001	635.1860375556	-0.315363700961533	0.552486151595509	0.422718151820003	0.70635764241934
OG0000002	398.442831932349	-0.0217044690797959	0.528543381498299	0.942364790723347	0.961381120580993
OG0000003	685.971728722986	0.996784825671296	1.13824252969572	0.0504907975626149	0.203303653902564
OG0000004	104.213999560297	0.209893935128488	0.562644580889788	0.595938617726384	NA
OG0000005	184.771689026768	-0.144794423116118	0.700402100942342	0.638565870422862	0.831830514333954
OG0000006	533.916765908969	-0.312456467578754	0.564731744384365	0.42923343460965	0.710024291994311
OG0000007	360.278601192339	0.0597162919291432	0.530648643115551	0.882088837937585	0.946269371547395
OG0000008	613.172109021575	-0.0485836440253849	0.524198299861315	0.897097767669172	0.946269371547395
OG0000009	19.1304866985188	-0.268499397858533	0.783287236075568	0.283892998674753	NA
OG0000010	1636.06519605625	0.501002987679171	0.76850202379047	0.222906591363598	0.53100784853632
OG0000011	36.523515695769	0.173672960567846	0.664815404810734	0.637282174592217	NA
OG0000012	2830.73528759748	0.713957869654441	0.970638859638319	0.102815396895418	0.329443701319826
OG0000014	144.19720916057	-0.335535581061617	0.632647125073469	0.392839206536263	0.698210308492187
OG0000016	72.5672485153994	-0.477681399418127	0.853382703293264	0.163510318914703	NA
OG0000017	662.867834327828	0.645076429736344	0.888987084209384	0.131006582825647	0.37135390326389
OG0000018	622.647751913779	0.153739928238549	0.572549748461793	0.694284586028292	0.854232651870129
OG0000019	6.91776592084416	-0.429419675344753	0.916800090765737	0.0932764976983499	NA
OG0000020	47.8573147929055	0.271629934269593	0.629254831793168	0.491791499817991	NA
OG0000021	14.7432837952378	-0.0797399813483787	0.681810794251159	0.805963420455773	NA
OG0000022	9.12941717991192	-0.279390592655844	0.787765481181039	0.224435996117018	NA
OG0000023	61.3228998298063	-0.18548925132844	0.706750721130312	0.553119264197537	NA
OG0000024	10.1627519437273	-0.0969323069847334	0.719481875854966	0.695631205259027	NA
OG0000025	102.915901869301	-0.35292308861272	0.618331137031632	0.378712253685801	NA
OG0000026	6.00374434970666	-0.138389968575185	0.745300325847777	0.510611498634179	NA
OG0000027	734.883312382047	0.759845538015439	1.04699671989552	0.0818053279949636	0.286318647982373
OG0000028	13.4929890559528	-0.0148822454130966	0.727654148118247	0.943051200370132	NA
OG0000029	112.87058355947	-0.0693961722862445	0.571527549924886	0.852534327857658	0.93631192434315
OG0000030	20.8761176396349	-0.25096791538787	0.690865879809523	0.495904881611571	NA
OG0000031	17.6560330686236	-0.165647860565467	0.718946732573782	0.555954686373216	NA
OG0000032	9.25297768260278	-0.14848762198454	0.763060739693925	0.40772398847021	NA
OG0000033	11.6675600421517	-0.705124370945032	1.24268980977115	0.0231914109864242	NA
OG0000034	142.57857200357	-0.254079645862576	0.584815235872266	0.513206665807189	0.760615742482968
OG0000035	6.75499223984441	-0.403293897183124	0.897903424125043	0.104983878624519	NA
OG0000038	97.833397823672	-0.3671447186748	0.653968547084785	0.350529468682681	NA
OG0000039	44.0727282635641	-0.0884898342367818	0.600795117792796	0.812302570978574	NA
OG0000040	203.269402326364	0.113390652816077	0.57191452911989	0.77468014946041	0.892088115810822
OG0000041	5.79994404404553	-0.363704800257596	0.870022707381339	0.139763062188735	NA
OG0000042	27.0341829660394	-0.187513529624001	0.731117306525496	0.50271342203862	NA
OG0000043	10.918641766941	-0.120624989324325	0.729076127248639	0.626874889855079	NA
OG0000044	15.3466935839007	-0.11365862859239	0.717490882845266	0.687990828332805	NA
OG0000045	272.450673453956	-0.195186740394334	0.551409624685722	0.613434992094429	0.826307428667989
OG0000046	113.723540369747	0.072647686552168	0.585361306293425	0.854606564216379	0.93631192434315
OG0000048	76.8362365283096	0.37558302390065	0.725302710259933	0.332023565924027	NA
OG0000049	663.479924789792	0.530430345917588	0.701754304873897	0.214278923916513	0.521373852310233
OG0000050	103.561074427039	-0.246082905268355	0.609084095354451	0.522143685563083	NA
OG0000051	0	NA	NA	NA	NA
OG0000052	139.478026510766	-0.738747785117893	0.748266097968222	0.105295834643122	0.335032201137205
OG0000053	124.445461238971	-0.311932678644787	0.600470770788073	0.432256546994339	0.710024291994311
OG0000055	55.2328655968247	0.261708829668601	0.667717966397123	0.495205211157039	NA
OG0000056	1003.63378375834	1.99111428770836	2.60972947272199	NA	NA
OG0000057	31.4548216368081	0.708270698191803	0.873166606232169	0.119617422454832	NA
OG0000058	928.95050205771	-0.325967213902281	0.607841850485541	0.412284369070647	0.70635764241934
OG0000059	106.658461327614	-0.227914488433272	0.720007167574014	0.473267200177114	NA
OG0000060	326.345823330185	-0.000592492842225079	0.533779626536985	0.993884208324317	0.996073380589349
OG0000061	305.060851554422	0.050551918010003	0.527782255479062	0.8984359747439	0.946269371547395
OG0000062	46.139852485187	-0.00550995480571095	0.593967346056303	0.986016868879634	NA
OG0000063	10.7000788505164	-0.305963121316428	0.803998956494058	0.181151166455539	NA
OG0000064	47.1837549218185	0.0645485549732343	0.607246411597278	0.869576435842473	NA
OG0000065	0	NA	NA	NA	NA
OG0000066	421.965754235666	0.351207372558254	0.81900107089627	0.230809286671328	0.546969924142992
OG0000067	28.5654505518638	-0.236517139146739	0.739211755564519	0.418913191709802	NA
OG0000068	90.8154484161997	-0.171118370519733	0.602989073395593	0.65682279892994	NA
OG0000069	1.88471029539449	-0.0915490492011238	0.77249900534796	0.719516090464054	NA
OG0000070	13.5354873424813	0.080175516498463	0.737233245139901	NA	NA
OG0000071	766.900536813517	1.09810394473561	1.29872854454991	0.0385285322288727	0.177075577415526
OG0000072	27.1090817535181	0.303488148076982	0.732981700415667	0.39583925713129	NA
OG0000073	34.1843462773599	-0.151281097947182	0.703610378742803	0.615969061132834	NA
OG0000074	222.197831768127	-0.412041474765643	0.611229893517489	0.309329936168284	0.636855750934703
OG0000075	105.093331778974	0.311685975235516	0.637630054777231	0.433538076509882	NA
OG0000076	237.618777960883	0.958390527387923	1.27662912867911	0.0459459343044225	0.191024302440603
OG0000077	1704.08584020905	0.769698641576558	0.86570341672736	0.0998787063706482	0.322696093813313
OG0000078	84.8499470681629	0.39892575351482	0.667498249571978	0.332538509551258	NA
OG0000079	208.330682006321	0.65171381931102	0.937065251787554	0.114581233715593	0.354656199595884
OG0000081	77.9448492927094	-0.214900321685179	0.718363912346817	0.492469337059728	NA
OG0000083	2954.17173924519	2.19779514024061	1.15845102508916	0.00354359762751569	0.0478383270990952
OG0000084	134.185024128332	-0.0486121861469887	0.560897426454693	0.895419513179132	0.946269371547395
OG0000085	8.68477339529288	-0.027411263069351	0.716148452364561	0.90639369694014	NA
OG0000087	104.829675522523	-0.406460500758858	0.627581944294435	0.316881413468507	NA
OG0000088	122.5498276076	-0.387508157776003	0.632254359182585	0.333257283294248	0.655725581272947
OG0000089	169.74369801814	-0.420771062915261	0.675540648671111	0.294544822893244	0.625526977228103
OG0000090	1.97133453944696	-0.0948355762928037	0.772853075990088	0.700517920992126	NA
OG0000091	10.4623200377636	-0.649637235165165	1.15547225268257	0.0302839840451788	NA
OG0000092	59.6578505750648	0.434386379562582	0.690367188180345	0.296130689526946	NA
OG0000094	0.404674105875699	-0.0554674446709163	0.767503491821495	0.828783485472271	NA
OG0000095	866.831461011276	1.887829250896	1.37778304102901	0.00907356542910413	0.0763568249994367
OG0000097	1396.36859245731	-0.324838180478007	0.599588647190017	0.406587619722904	0.70635764241934
OG0000098	1254.02738418092	2.34916528329389	2.12500195571926	0.00643861243923054	0.0602407049844897
OG0000099	11.4284816084861	0.237529160257487	0.755928207163392	0.424755070092492	NA
OG0000100	46.6865032704952	0.69179803407149	0.908755002125352	0.119802361023978	NA
OG0000102	16.7305820750062	-0.371335655065032	0.787646369228733	0.235343245689609	NA
OG0000103	12.6358129203657	0.112974161941012	0.738303329363829	0.63948006017473	NA
OG0000104	295.54385501171	-0.0666918369588177	0.529235544761437	0.858114444947458	0.93631192434315
OG0000107	133.89956685619	-0.109177338550132	0.596890672377402	0.771040499777629	0.892088115810822
OG0000109	23.2469047275763	0.21312674885594	0.687470560334769	0.555140525102197	NA
OG0000110	114.274532214161	0.314638974923276	0.624470229698473	0.434505305893131	0.711150770436599
OG0000111	13.9228903171838	0.185003505566387	0.776751731698918	NA	NA
OG0000112	5.56099100100602	-0.341566722006331	0.85679851566516	0.157605870378252	NA
OG0000115	169.980484942211	-0.434994545181656	0.630054465639498	0.287328564784727	0.621870360426772
OG0000116	30.993758308482	-0.103994915322516	0.702490691094195	0.718697072711584	NA
OG0000117	121.600501170569	-0.0537936672860496	0.587779294652699	0.884122705042002	0.946269371547395
OG0000118	0.327593323804137	-0.0511711506248507	0.767218542534647	0.76900715511128	NA
OG0000119	89.9741248769073	0.0622816659868834	0.618987955484182	0.872965154544342	NA
OG0000120	15.7077707892877	-0.299365311077724	0.772903934518596	0.276982632391772	NA
OG0000121	18.0713685646613	-0.00163059592033234	0.668900229494305	0.992287809037911	NA
OG0000123	34.3895018191167	-0.38134945713558	0.794862375969528	0.232856438460599	NA
OG0000124	1.96247228969853	-0.14688146021476	0.779104715748844	0.607813149192929	NA
OG0000125	1318.15237511774	0.759941985336256	0.946762905552597	0.0959089050583049	0.313946415838336
OG0000127	51.7258613180987	0.15021478805157	0.624410418752086	0.691228650594207	NA
OG0000128	1300.38442220767	0.505136369247427	0.76474599889166	0.219816575934401	0.52640285289554
OG0000129	82.6377604886439	-0.00537007943327217	0.58822214666387	0.984126485527894	NA
OG0000130	56.9763226103152	-0.368486511474749	0.796570102269032	0.24202754151016	NA
OG0000131	651.862085146395	-0.352371641309509	0.675988925329457	0.371847803773745	0.684982796425319
OG0000132	19.3295334731249	-0.142068373521128	0.728881048277781	0.583783674471732	NA
OG0000133	1408.4321854482	1.88365581198393	0.968878734210273	0.00442605204145442	0.0492609927327856
OG0000135	786.729202165588	3.00652057652752	1.55686589286814	0.00174656720139926	0.0317875230654664
OG0000136	485.927473872394	-0.0516670583872047	0.524312773081388	0.889985284364129	0.946269371547395
OG0000137	322.279696723002	-0.0226452100289284	0.553824149810953	0.948328568399937	0.965300891771748
OG0000138	132.761682212522	0.186342070558337	0.593372265733446	0.636455174932507	0.831830514333954
OG0000139	63.0573630034828	-0.413342261451318	0.678124541684525	0.299102551468854	NA
OG0000140	86.3274038167988	2.9042219988177	1.49152460882095	0.00178518114731213	NA
OG0000141	5.4286089218189	-0.0420494685610538	0.745719481980366	0.768450033042536	NA
OG0000143	19.6875727726342	0.00302665279236007	0.660147927199798	0.997617061955228	NA
OG0000145	17.5481980613272	0.171256599233792	0.746087835301649	0.521234177401258	NA
OG0000146	68.114954294352	-0.293112041188388	0.746142920449466	0.360363180930407	NA
OG0000147	47.7361498511214	0.167275954251202	0.612790247402884	0.664911197287042	NA
OG0000148	9.4086490243806	-0.291968232780534	0.774781821310042	0.268417234970944	NA
OG0000150	112.893928878533	-0.407561057649969	0.640279655599613	0.315651147454908	0.641166393267782
OG0000151	1732.64669978377	0.396872010669799	0.746243997183546	0.298757426531265	0.628619137389844
OG0000152	120.761920955271	-0.124297719551471	0.552234118984011	0.744228308611776	0.877263938907663
OG0000154	22.2139441094258	-0.251801353684752	0.75667041610206	0.36656402895238	NA
OG0000155	8.56067756882302	-0.231269039141311	0.77242447109927	0.288290023989321	NA
OG0000156	10.4262978278061	-0.287001831133052	0.793416743723524	0.19462315991409	NA
OG0000157	46.1516599689521	0.0403320776900212	0.623751977557888	0.91732179935845	NA
OG0000158	29.4314722660714	-0.420491005550708	0.828930759951253	0.178793316806704	NA
OG0000160	5.20121630668564	-0.0325542483060628	0.745847743216467	0.807607374038298	NA
OG0000161	107.173300334063	-0.174571485290944	0.56758600552454	0.649542078774543	NA
OG0000162	37.692367350828	-0.0769250779309992	0.624249315331752	0.833732809437206	NA
OG0000163	25.0809141731587	0.0804325980367704	0.646685248369181	0.826317549531797	NA
OG0000164	20.4169056125746	-0.234613999737427	0.738494596492916	0.4152157886155	NA
OG0000165	423.857291601137	0.0233011508788656	0.557936331211224	0.957771713008411	0.970570444139927
OG0000166	369.406832245177	-0.23230928479447	0.574661469186495	0.547651166041155	0.791051684281669
OG0000168	262.136267665514	-0.374230193510423	0.623393909476027	0.351410306196192	0.67181382066919
OG0000170	200.093355491679	-0.0416188464642212	0.541641698709757	0.909604042437667	0.947070570501461
OG0000171	130.486704058533	-0.360759123722064	0.641717895504659	0.36073936954621	0.672690217801335
OG0000172	28.4378463135673	-0.153392058581124	0.712359726833726	0.598334600086236	NA
OG0000173	234.830739489438	0.616948112932105	1.16060215404337	NA	NA
OG0000175	5.34419287543327	-0.313313072016027	0.841566332369595	0.181453720587003	NA
OG0000176	268.082820714101	-0.195368882581928	0.56027679662023	0.61327180282284	0.826307428667989
OG0000177	26.6229974425499	-0.215979728438336	0.72839442555421	0.463352507243945	NA
OG0000178	220.806366043391	0.111109100748172	0.561776945803729	0.778839800307255	0.892088115810822
OG0000180	3.56592169946756	-0.186946575319785	0.791100259368109	0.393834199777736	NA
OG0000181	3657.67962199588	0.171566990945059	0.601558877348287	0.664314255795215	0.842709609044524
OG0000182	180.806438890473	0.0758498757870922	0.561077465646904	0.849035642968475	0.936004584552885
OG0000183	125.755117947828	0.151533667489105	0.605212282984652	0.69754802880371	0.85548343155172
OG0000184	61.2785129699591	-0.17872480850606	0.705328174626206	0.566433098284226	NA
OG0000185	35.0674121412162	-0.0129304632982206	0.615840534444305	0.968442742912419	NA
OG0000186	7.39927301892141	-0.414569161083714	0.907699858248152	0.0922162816608977	NA
OG0000187	77.2343038416385	-0.202738334461464	0.711703649170912	0.519736244058605	NA
OG0000188	159.187948848344	-0.595847845521588	0.742755279673469	0.163508996462494	0.432538333665318
OG0000189	759.475837269031	1.84573234934734	1.64820150054033	0.0111106060166003	0.0842554289592187
OG0000190	46.7352095227229	0.0781735520767244	0.690192395407393	0.807303296341887	NA
OG0000191	30.0070165032575	-0.0916051503921552	0.692743948339881	0.757696007079533	NA
OG0000192	290.909529419658	-0.140802351232186	0.538765939215401	0.71202396637806	0.859339269766624
OG0000193	43.2655200339832	-0.202531115434886	0.715473670842979	0.511959054405048	NA
OG0000194	34.5475683391813	-0.217572939989939	0.640811312787201	0.562384966591931	NA
OG0000195	4.44378284673105	-0.0449739109956002	0.737033683271121	0.820158741536652	NA
OG0000196	1189.61398005453	2.27374005352157	1.0943689981032	0.00227733860773188	0.0367944063258713
OG0000197	0.894052258392131	-0.072369230358344	0.769300495770446	0.939400477732304	NA
OG0000198	545.174040264793	1.28252837568244	2.45318096123298	NA	NA
OG0000199	150.889387076973	-0.213371282738402	0.57026875787398	0.581502835869729	0.809124741041978
OG0000200	818.473111762216	0.135879749504589	0.787365564442547	NA	NA
OG0000201	2732.14913391004	-0.0447702569551996	0.52991732598792	0.90926719690827	0.947070570501461
OG0000204	16.2607796672149	-0.123483754127293	0.721284063188975	0.641045571701251	NA
OG0000205	445.088619012057	3.36148350806919	2.35952545343683	0.00251824835866934	0.0369613871998242
OG0000206	37.3991664673462	0.309584877690241	0.682382288185799	0.428210577745596	NA
OG0000207	132.502159048921	0.148629399123208	0.559784945509461	0.705883695363611	0.858827578397968
OG0000208	1233.75742019879	2.93506980288125	0.96285155491045	0.000129199702496559	0.00489882205299454
OG0000209	209.010673060932	-0.236800329353284	0.576258930155803	0.544863813852919	0.79089997278715
OG0000210	281.631007584767	0.0454307764594226	0.570078671479544	0.909380986666817	0.947070570501461
OG0000212	0	NA	NA	NA	NA
OG0000213	2.58520593567253	-0.182534539885424	0.787719230171796	0.476041270734577	NA
OG0000214	9.65782513036356	0.577093933741367	1.05741806744831	0.0530005356888652	NA
OG0000216	77.3964952650006	0.0740639858643917	0.599036756033492	0.8504866489724	NA
OG0000217	19.5338753850217	-0.197437178841191	0.738531373669559	0.468309389295512	NA
OG0000218	69.6874823000382	0.0289935071854121	0.593689495767463	0.945302367887919	NA
OG0000219	2.44731483077208	-0.0933261122990902	0.773445888531266	NA	NA
OG0000220	22.2879961593429	-0.250241974076732	0.756804965113458	0.367778366621895	NA
OG0000221	5.29174204976975	-0.0933988705951856	0.740283203431689	0.642994958868569	NA
OG0000224	12.9921657553488	-0.36245073390831	0.833828256510958	0.1194577383849	NA
OG0000225	8.8616291211113	-0.129127330822297	0.757809271447093	0.444187982356359	NA
OG0000226	355.868730063991	0.592942791857765	1.15417699859539	NA	NA
OG0000227	11.7925968908216	-0.163941836379156	0.729907448730142	0.523587414371965	NA
OG0000228	30.8331381942338	-0.691238742776657	1.08441933479579	0.0465001176634918	NA
OG0000229	77.8069133794586	0.302526342465016	0.600174736276214	0.453170574011091	NA
OG0000230	42.6048264650935	-0.182828894099218	0.708397270617543	0.55319817337981	NA
OG0000231	223.581874064883	-0.143021493848334	0.544225548464013	0.708802033158734	0.858827578397968
OG0000232	77.0473372806725	0.684541080018403	1.11041082241568	NA	NA
OG0000234	652.724074390047	0.999079344027951	0.979870109428464	0.0530984884831916	0.208515419216494
OG0000235	12.8151331826365	-0.187202709913325	0.741925873022163	0.469517579781674	NA
OG0000236	519.481830479616	0.69451473028309	0.897124599438009	0.116042247513109	0.356751504178814
OG0000237	33.0492217426595	0.568641852270118	0.921445177594501	0.135253608783195	NA
OG0000238	74.4543818413841	0.106747972781704	0.607959254084375	0.781354476885965	NA
OG0000240	808.521725068689	-0.16992143360832	0.71632667993636	0.563647094120601	0.798939027491818
OG0000241	23.2497658422883	0.44575475584114	0.877187893624274	0.160831784176919	NA
OG0000242	4.6914379256823	-0.301429817991122	0.834192282785177	0.210260391054106	NA
OG0000243	31.3960977687556	-0.10732310674022	0.694749343939428	0.718971743608033	NA
OG0000244	91.8219827053091	-0.352429165935283	0.774910605316945	0.283207173823784	NA
OG0000245	9.35393159965166	-0.28834048444694	0.79165980761119	0.212665999698445	NA
OG0000247	3.73234080654037	-0.253888751695357	0.812010731616378	0.297405187611439	NA
OG0000248	26.4385068061047	-0.219809060855135	0.679273864396754	0.548411562975912	NA
OG0000249	76.5440755012778	0.0444576639952396	0.586958016030779	0.911716881063641	NA
OG0000250	5.38574049849045	-0.336193484128245	0.8534062287739	0.165177954660582	NA
OG0000251	11.4154114189969	0.0544560606035478	0.731429460287214	0.818152168408559	NA
OG0000253	64.0746509424145	-0.324394840573615	0.759992228146826	0.31586186678691	NA
OG0000255	669.619292138674	1.12862857518532	1.00911099177179	0.0384321387229107	0.177075577415526
OG0000257	1.78358058462112	-0.0902231751693433	0.772174592288694	0.733826067161866	NA
OG0000258	9.17649080446424	-0.240996760126544	0.774744750320824	0.258535900051228	NA
OG0000259	3.94587033253795	-0.236215355193795	0.806374061655095	0.306627099404824	NA
OG0000260	4.74580086461594	-0.232277893686396	0.80682432852699	0.275806794315136	NA
OG0000261	15.9691723223998	-0.119570826266118	0.691819034718986	0.711085430345611	NA
OG0000263	33.8922771333841	0.141756813894968	0.676954997129737	0.689090032184299	NA
OG0000265	389.182455032394	1.13440812507524	1.63145564417763	0.0278097019864821	0.150877270070027
OG0000266	432.527286993891	0.995757439480693	1.32138165665391	0.042260158426765	0.188513451805667
OG0000268	42.7364125911028	0.216636385597398	0.613686979787988	0.58222846862907	NA
OG0000270	18.2091247679266	-0.33920616833123	0.735295938008962	0.33530164847966	NA
OG0000271	148.141711416105	-0.628373260725839	0.744287285296709	0.147922214954661	0.404203734462461
OG0000272	35.2995813560056	-0.145281194899799	0.660986121401147	0.678690696456979	NA
OG0000273	49.7405463031721	0.0374673157759324	0.682858865073665	0.912106413747972	NA
OG0000274	54.0168933255114	-0.180076014073462	0.708081246459865	0.560251932696168	NA
OG0000275	9.53404545790419	-0.286506983333555	0.791988022180215	0.211964487578641	NA
OG0000276	589.202724407739	0.588286748597655	1.14352591148073	NA	NA
OG0000277	42.4974732498722	-0.237964116362766	0.653357383971583	0.531820005548956	NA
OG0000279	6.41654806787271	-0.152898641810276	0.748809846468984	0.464716107618586	NA
OG0000280	34.8565523819175	-0.0138122302393385	0.677407572524905	0.960377724872689	NA
OG0000281	347.315411637756	-0.219899318994645	0.552419721818361	0.567904595210245	0.799989445265206
OG0000282	1014.44828716106	4.14359884911847	1.56034091691261	0.000237204801205734	0.0071952123032406
OG0000283	15.718881609115	-0.449195316945073	0.892482707618573	0.0710497967428139	NA
OG0000284	497.266664095241	1.97600479013396	2.46686502386673	0.00939776307685375	0.0763568249994367
OG0000285	309.596239525181	0.291024631117	0.606231717692137	0.467930643614168	0.73191967448854
OG0000286	40.0932479149285	-0.13600135480072	0.621243758747237	0.710088190374713	NA
OG0000287	13.8750885233046	-0.465824273719356	0.898416428202793	0.0763014748925449	NA
OG0000288	0.870821985595448	-0.0719528576790116	0.769245654244664	0.947431833427789	NA
OG0000289	480.239757282139	-0.410467893079471	0.597526412761613	0.314403584896438	0.641166393267782
OG0000290	929.293969310472	-0.207611024105384	0.541962198467349	0.595837506505516	0.819051557280997
OG0000292	30.8311828284369	0.0588287891486724	0.649048436054986	0.873506036305976	NA
OG0000296	46.8003439263622	-0.23368772748169	0.723265474965672	0.455419252507018	NA
OG0000297	1.15621173107343	-0.0779735966972076	0.770174482767845	0.863776341352071	NA
OG0000298	14.7714760684	0.357637179988317	0.870140472953977	0.102983984666445	NA
OG0000300	28.1562849087842	0.55086334042737	0.775852787937351	0.197356091772441	NA
OG0000301	2705.7080955153	0.169169428925805	0.586356972219088	0.663687020049362	0.842709609044524
OG0000302	59.8266227536246	-0.257088857218667	0.627259047816975	0.507167054049052	NA
OG0000304	476.111325296545	-0.387452277334738	0.592075914258356	0.340549349739857	0.661118997776951
OG0000306	9.38315730086839	0.19538320718861	0.775970783428814	0.375474818918984	NA
OG0000307	26.9098807084009	-0.233314182444322	0.73724615539156	0.427548962596628	NA
OG0000308	4.54522876629644	-0.257794843856453	0.815655514710891	0.257171966883978	NA
OG0000309	157.91964444621	0.182174934895615	0.615722114418632	0.641697825343336	0.831830514333954
OG0000310	3.29964553080891	-0.228943851771695	0.802329567288973	0.352740834842611	NA
OG0000312	106.770924112315	-0.10104916435737	0.605826828971532	0.786072117408015	NA
OG0000313	42.1137570708271	-0.102973166999398	0.692556587823335	0.731938529461031	NA
OG0000314	135.362887529466	-0.155882401503983	0.701327576488497	0.61447664393529	0.826307428667989
OG0000315	152.897940424201	2.51566975997416	1.77857377413964	0.00451271703216992	0.0492609927327856
OG0000316	40.2072493284055	-0.138930623652007	0.70083294761108	0.645093095296104	NA
OG0000317	1.78514497107266	-0.0871536460830481	0.771959579808983	0.739618499674361	NA
OG0000318	0.397551107090124	-0.0549764087964134	0.76747155407602	0.822509755715793	NA
OG0000320	1.57278290078964	-0.0844594107877033	0.771392360084426	0.775057680409981	NA
OG0000321	76.0852363809114	-0.12526961790268	0.693811031828351	0.684790794910253	NA
OG0000322	596.650054465166	0.455807480887844	0.827550693225117	0.206602291720207	0.509051301551468
OG0000325	378.24109275558	-0.390413957847229	0.609179303704916	0.334347988693019	0.655725581272947
OG0000326	208.216316750273	0.0882767974684547	0.531753616603562	0.823122718412717	0.917943227641633
OG0000328	97.0791724759679	-0.365904421597197	0.607050205316989	0.362854077786397	NA
OG0000329	13.6110880004717	-0.165516345238228	0.739210814735342	0.507204986047732	NA
OG0000332	101.179379680137	-0.0442935801509705	0.572385377337577	0.903117346273608	NA
OG0000333	35.0256141314346	-0.2483610934173	0.735762613927686	0.414352836280639	NA
OG0000334	981.998445253488	1.04458790367445	1.08180950248796	0.047212240344807	0.193527651863849
OG0000335	8.4461781654176	-0.216270439723122	0.7658956384408	0.302981223799968	NA
OG0000336	0.501757720923227	-0.0599233249323587	0.767867806942675	0.890618951614617	NA
OG0000337	25.115145906127	-0.0382469082183744	0.708632122156518	0.882435022607073	NA
OG0000339	59.8190529806117	0.333358640559697	0.672222269867984	0.40090686712346	NA
OG0000340	12.8478309040188	0.330423829148992	0.881406237866997	4.71656690039929e-17	NA
OG0000342	67.3780461418279	-0.218755925240736	0.719020901533123	0.484235553460673	NA
OG0000343	105.668380933568	-0.260986998142891	0.590129909614005	0.507035987273465	NA
OG0000344	44.0769836960242	0.165819406827195	0.644342702783636	0.663270565226943	NA
OG0000345	20.2220574578378	-0.0981681174121376	0.687748020921055	0.744110962673909	NA
OG0000347	1.39582774053268	-0.0819489292800804	0.77089394383673	0.809528933896124	NA
OG0000348	1072.02735665751	-0.357343908762159	0.617809455091814	0.381043229933919	0.687994720714021
OG0000349	41.2526180963021	1.62332070635438	1.43840696527286	0.0164690983955176	NA
OG0000350	1695.75676467521	0.671437106462882	0.92067998964274	0.114346730412247	0.354656199595884
OG0000351	83.0606770846292	-0.0861543200607904	0.686669462483778	0.7778505970319	NA
OG0000352	17.506831668374	-0.520250294446674	0.954097190945776	0.0509732507256966	NA
OG0000354	9.37379416133777	-0.271774158777902	0.786708107855184	0.228565282160982	NA
OG0000355	3223.91304533012	0.815665014737011	0.744054461649796	0.0856025839312337	0.293468768317154
OG0000356	1027.57578798412	1.18932583175867	1.53984319016211	0.0289737131104523	0.151529189255814
OG0000359	46.9497938861387	-0.434595435740086	0.685741048092531	0.290235048246537	NA
OG0000360	31.953649147127	0.00775651652152289	0.625825366403467	0.986361697205395	NA
OG0000361	34.3487117850111	-0.165561266682659	0.7055124347247	0.586706597866199	NA
OG0000362	0.346863519322028	-0.0523185710916333	0.767288496926638	0.785032018039839	NA
OG0000363	22.2733216897077	0.09915257431927	0.726023839654044	0.708258100432368	NA
OG0000364	13.755978863819	-0.0559032442736462	0.704556989474531	0.83413367688055	NA
OG0000365	0.809348211751398	-0.070227607843084	0.769005441046457	0.968575828648468	NA
OG0000367	24.0038842967276	0.259150533565752	0.720282230353295	0.458953447914493	NA
OG0000368	11.2837082307488	-0.124928921443918	0.72728071154513	0.614306845627411	NA
OG0000369	100.604955518247	0.120621534193126	0.583703490669798	0.760207273074097	NA
OG0000370	48.1538100743109	-0.09992354518476	0.691947056282132	0.740749002125101	NA
OG0000371	9.31122506979549	-0.226061498441041	0.77200204094777	0.2747450718271	NA
OG0000373	13.6751655288887	-0.398384511617638	0.854539860175361	0.0982076496051618	NA
OG0000374	183.38602055535	-0.087184271177497	0.690994822434542	0.772845640121125	0.892088115810822
OG0000375	44.6615517433363	-0.729198217908288	1.10466694152679	0.0530328689212783	NA
OG0000376	0.982779971412412	-0.0744520030175332	0.769606903027473	0.911371300736133	NA
OG0000377	36.4077361838067	-0.275488873587287	0.655456964209071	0.468545924412468	NA
OG0000378	722.860395162037	3.66809881081041	1.75631388210724	0.00093474437644569	0.0212654345641395
OG0000380	33.5132179731277	0.424833704124704	0.777514375663521	0.264903776751227	NA
OG0000381	101.690988267485	-0.541022784180014	0.865153004946447	0.147698738061089	NA
OG0000385	379.969589502158	0.603866031517889	0.847431401384725	0.15028573645079	0.406839054313293
OG0000386	1.42389566748506	-0.0823863245659545	0.770977617867234	0.803761110241046	NA
OG0000387	130.731882490417	0.423761170300556	0.701246608223317	0.299802973216695	0.628619137389844
OG0000388	8.23047476272679	0.118966542916189	0.764450690136519	0.508535969175999	NA
OG0000390	22.3871794290304	0.453259780258779	0.735573732266603	0.269293054740805	NA
OG0000391	0.785460569877131	-0.0693961630155849	0.768904851650758	0.979657172533901	NA
OG0000394	50.8709332237723	-0.287816234256319	0.743143890873551	0.367275952532471	NA
OG0000395	0.558835670018823	-0.0622322479657984	0.768084306371342	0.922349726065387	NA
OG0000396	1.67464058089211	-0.115674051001333	0.774198987625524	0.704811189702572	NA
OG0000399	3.59266601678077	0.0416761585027798	0.751743569120617	0.836567523906731	NA
OG0000401	62.2577431070212	-0.0883976389114108	0.688685970869238	0.770497450136903	NA
OG0000402	72.1877108558584	-0.253364249377669	0.73165729962767	0.421802390951637	NA
OG0000403	28.6301461852849	-0.161779261506419	0.712151241583109	0.582556118366148	NA
OG0000404	16.8187113931477	-0.302424819808543	0.779647128089352	0.266982850756607	NA
OG0000405	209.02052085853	-0.137137258450123	0.562383101218498	0.720255492289601	0.864069299409025
OG0000406	26.7086309560671	-0.095859822372827	0.70096465518393	0.737716366289305	NA
OG0000407	27.7227484889271	-0.265269951105261	0.771350084679448	0.321863214010123	NA
OG0000409	470.236466817461	4.6935319920141	1.84209231364855	NA	NA
OG0000412	25.4179908936913	0.367932118509536	0.756916425942844	0.317162910852502	NA
OG0000413	8.40324803157094	-0.228874724756145	0.768388505529254	0.28856552816707	NA
OG0000414	7.92180049803018	0.0102520132393433	0.739401115835147	0.965058062987359	NA
OG0000415	6680.771638807	0.691347931363443	0.65047819185009	0.122244451721535	0.363079837412758
OG0000416	775.070644737468	0.568279804495876	0.734358917700401	0.188395535369414	0.480360554460313
OG0000420	583.270479617332	2.1899179161253	2.38378905257586	0.00763212176635009	0.0680062886332718
OG0000421	428.72973695946	1.07200740625271	2.27086513255758	0.011596418998294	0.0843938471492328
OG0000424	985.442465107014	1.89166531983751	1.65197450613391	0.0103679339122887	0.0813346539670925
OG0000425	21.7342863909777	0.331616563173595	0.867343505763246	0.0597031194878034	NA
OG0000426	6.87644925374597	-0.136866109747033	0.748070710619624	0.475486609270529	NA
OG0000427	15.8773727386857	0.223436593583086	0.741660229297573	0.440565102089615	NA
OG0000430	0.867158798305069	-0.0719670314430177	0.769246726270321	0.94822299989916	NA
OG0000433	32.5162630519158	0.249019928681987	0.654895776663809	0.517386902344927	NA
OG0000434	0.796276681045564	-0.0698443070735948	0.768955973776976	0.973671032471596	NA
OG0000435	911.094517446577	1.57056042852361	2.21549475221509	0.014773962695574	0.101850803431609
OG0000438	387.297018843544	2.93077042678078	2.95776635091336	NA	NA
OG0000439	0	NA	NA	NA	NA
OG0000440	89.3251045558077	0.19121377990519	0.588259050817676	0.627565101429399	NA
OG0000441	107.327068088876	-0.260750201039778	0.731979562316185	0.415680621288515	NA
OG0000445	0.423944301393589	-0.0564363321998431	0.76757670135824	0.842123564402035	NA
OG0000447	38.1534301921046	-0.0544585311254802	0.611828838410325	0.881329795065507	NA
OG0000448	39.0876418275736	-0.174830039261154	0.668592882810667	0.625039129574004	NA
OG0000449	0.607848525138005	-0.064001457939012	0.768265536935889	0.946842539768049	NA
OG0000450	58.2205528439643	-0.105748394365897	0.693746666814125	0.726682076833891	NA
OG0000451	2.63150129383029	0.0734623786782727	0.763287517922192	0.58770225371711	NA
OG0000453	444.0179186421	-0.435123135320853	0.64053265927042	0.288503891807072	0.621870360426772
OG0000454	29.4965929659732	-0.0865292528218851	0.646304425049253	0.808231431645076	NA
OG0000455	4.88605165331358	-0.315987773229655	0.841630832566763	0.192910764905665	NA
OG0000456	3.52938192694841	-0.244239997521213	0.808028005487829	0.319653583152847	NA
OG0000459	8.79316015042642	0.15599273258365	0.755703257371357	0.484987903457832	NA
OG0000461	449.560754732987	1.34514750061175	1.5972135458207	0.0230622230586329	0.136276772619194
OG0000462	171.531604341754	-0.315326694872552	0.658277736849561	0.412066397210916	0.70635764241934
OG0000463	19.1439502932204	-0.136674881258655	0.728317824784076	0.596271387645947	NA
OG0000464	0	NA	NA	NA	NA
OG0000465	4.49557444298375	-0.01524672213497	0.740144129968106	0.898392820634401	NA
OG0000466	21.6031197264152	0.412389539595276	0.809765433890744	0.225832439843877	NA
OG0000467	466.323677167337	0.797638001536225	1.07376184446487	0.073386101932491	0.262918711647901
OG0000470	2645.8871711465	0.29968776567788	0.64092181257971	0.451928212788937	0.72149942743497
OG0000471	78.1179175875108	-0.294667224972959	0.748451758741595	0.356075347174079	NA
OG0000473	11.7914523490487	-0.135770133088871	0.730699579109681	0.582929126983361	NA
OG0000474	230.683120887877	-0.179584127859493	0.556024784370676	0.641232516108027	0.831830514333954
OG0000475	17.4297580415656	-0.258904566116029	0.769004170689362	0.320304940214403	NA
OG0000476	15.4178629079356	-0.101209095374618	0.718320957022493	0.700290124373893	NA
OG0000479	95.3963492299357	-0.131100702817823	0.612100409982692	0.721065895355124	NA
OG0000480	903.385685032026	1.7312175920495	1.89585929847122	0.0131193608737582	0.0918355261163072
OG0000481	62.5332640242926	-0.460063056655983	0.808655726515739	0.199619235047626	NA
OG0000482	306.390182159462	0.197303084305851	0.579973071356761	0.615923923295779	0.826307428667989
OG0000485	31.5138798836281	0.354132622309363	0.670590744779329	0.3803677356939	NA
OG0000486	108.121829209438	0.404078654473925	0.638302580590291	0.329340385738565	NA
OG0000488	10.7332437569966	-0.113884091698619	0.728219219645262	0.644883813152467	NA
OG0000489	483.02701467714	0.0105642581419831	0.526387165281698	0.981349384685809	0.987642256647066
OG0000493	0.712997234161946	-0.0674752082646746	0.768657561259878	0.994016987376759	NA
OG0000495	14.7728184560626	-0.273272291910792	0.761577691947893	0.315140282414871	NA
OG0000496	31.2311636801988	-0.0854852278206193	0.697808641915243	0.767271021555203	NA
OG0000497	177.492547592654	-1.03863511854224	0.854389515741227	0.0419483787286673	0.188513451805667
OG0000498	42.4677894461224	-0.116466798704188	0.600176295748227	0.755689337139308	NA
OG0000499	499.663634644966	0.416545466771301	0.872477071558836	0.151831715465769	0.406839054313293
OG0000502	9.90777546379421	-0.256435925557703	0.782015316630541	0.230542729072755	NA
OG0000504	8.35888133303897	-0.00342076326719962	0.738215709798793	0.981010673357021	NA
OG0000505	0	NA	NA	NA	NA
OG0000510	14.6384466502962	-0.0192492157417702	0.72744636472736	0.927996440093774	NA
OG0000511	23.2923509049161	-0.0806048391878537	0.646782592224914	0.817058913284344	NA
OG0000512	1.37455599728498	-0.0814891966338219	0.770810366136657	0.814872418949707	NA
OG0000514	37.3193386068233	-0.295325649509275	0.753047699663247	0.342336303536503	NA
OG0000515	300.406306806712	0.552557492154066	1.05667467156052	0.0310684137976557	0.157068091977037
OG0000516	68.0614373979438	-0.326237080734844	0.629827659904952	0.411716554652398	NA
OG0000517	27.7166318576408	-0.530743363709061	0.941027724395098	0.087196462723972	NA
OG0000518	17.4076500599862	-0.311242388060928	0.788185250528066	0.256818520215934	NA
OG0000519	349.330655429693	-0.105356174717636	0.696457035456196	0.725282608802942	0.866151146995639
OG0000520	111.063905743979	-0.237546939518429	0.606232788621921	0.536065317751133	0.786805547021825
OG0000521	734.008201020891	-0.0801641635793488	0.608899777775345	0.821865037071098	0.917943227641633
OG0000522	132.705813935971	-0.283402668496548	0.604440539600938	0.46971548340803	0.73191967448854
OG0000523	39.7382032114064	0.0129468919822262	0.635289095540475	0.976750434324084	NA
OG0000525	0	NA	NA	NA	NA
OG0000526	2.86135612030878	-0.204027527660618	0.793839871841817	0.419180250049971	NA
OG0000528	506.795804473371	0.517116591089132	1.01848515958375	0.034340652097168	0.168010717249585
OG0000530	1401.82793002665	1.1859519258305	1.25759354762591	0.0336878810647629	0.166608542222469
OG0000533	95.2666184321847	0.135460018189773	0.584839333522633	0.729493019513859	NA
OG0000534	21.8234072125102	-0.41365810852979	0.847081381306947	0.15416801039019	NA
OG0000535	5.39418757168914	-0.327949478330565	0.84908185264009	0.170306912519163	NA
OG0000536	59.6170387114126	0.0151695493998014	0.69851141973286	0.968226108904981	NA
OG0000537	17.2191537664306	0.460428299135839	0.769720521208888	0.251914769043581	NA
OG0000538	16.2730444871223	-0.123101316632862	0.711707859323453	0.655271831459538	NA
OG0000541	9.78269779618766	-0.591474543906783	1.07928230679071	0.0381288847068657	NA
OG0000542	28.5754592390661	-0.0620108585626761	0.6916417172817	0.831229167703078	NA
OG0000543	10.5357525843942	-0.0723740696561951	0.723818918575069	0.760995941401657	NA
OG0000545	94.0997185787361	-0.154882084544559	0.69886718607594	0.619641762250641	NA
OG0000546	96.7586575986704	-0.347923123311735	0.634641243358062	0.378558377936459	NA
OG0000548	7.98580055691563	-0.232613063178481	0.769835200598949	0.298754376819222	NA
OG0000549	4.28069077560978	-0.0140731737606604	0.74564088608756	0.923152557010156	NA
OG0000550	54.1769308987921	-0.117065387641507	0.610237277707965	0.752791207556001	NA
OG0000551	11.9784455426524	0.246930938334453	0.715487892043071	0.481602072289514	NA
OG0000552	47.341295747817	0.641400999564056	0.808755551329873	0.151362383277555	NA
OG0000553	10.1298273492856	-0.270144134303947	0.786925518214124	0.213834936095434	NA
OG0000554	41.2740081096174	0.359414279040705	0.729335069564998	0.336510399456413	NA
OG0000555	6.65636121958779	0.182126928231605	0.731756508575736	0.550921542668883	NA
OG0000558	30.7658894245746	0.461494196021514	0.884634132420683	NA	NA
OG0000559	16.1217561490689	-3.67847036022783	4.37626339081207	0.00669234097119427	NA
OG0000560	253.949148070926	0.956897914307373	1.41736476696774	0.0370860202034927	0.177075577415526
OG0000561	87.0710028779425	-0.267946186476614	0.608451504147597	0.497125602241232	NA
OG0000563	2.28033045500632	-0.102438078230612	0.774047314057187	0.650725093421093	NA
OG0000564	4.41396972874904	-0.0107522234515886	0.74019650092782	0.917912301170548	NA
OG0000565	90.4250152636506	0.151690951435554	0.574464537115987	0.699797819577262	NA
OG0000566	15.4364088711333	0.0430945144210219	0.703647734638291	0.881731717598625	NA
OG0000568	22.6922695763386	0.387474582375287	0.86792054504437	NA	NA
OG0000571	186.150965574116	-0.371189817695877	0.673255333919098	0.342910073572221	0.661118997776951
OG0000572	27.2652115310238	-0.37787834659306	0.806783371180103	0.214581780084133	NA
OG0000573	107.24252184934	-0.109118528325676	0.575780655394323	0.772623534413648	NA
OG0000575	1241.91865497709	-0.392414577400544	0.691441108039391	0.3240205003344	0.655241456231786
OG0000576	16.720008065815	-0.145045357973556	0.71753707355424	0.600490833747615	NA
OG0000577	669.586397639855	-0.191438568141439	0.531584824336101	0.615641937989657	0.826307428667989
OG0000578	9.3979247811754	-0.0671097104613794	0.722326946478246	0.782169797574169	NA
OG0000579	269.696590719269	-0.212406923909086	0.616154849735406	0.574696721333103	0.804575409866344
OG0000580	0.579780598185626	-0.0629694135638666	0.768159304635124	0.932748927507472	NA
OG0000581	0	NA	NA	NA	NA
OG0000582	454.001387654452	0.134850053312431	0.787051115013665	NA	NA
OG0000583	3.9587958508341	0.00107793268780109	0.746111037165661	0.993395686913585	NA
OG0000588	666.411768935352	2.5069750832321	1.78818785430626	0.00469602812562621	0.0496905301665099
OG0000589	589.213881544823	-0.394760639843254	0.609218696413222	0.329653429686667	0.655725581272947
OG0000591	91.2518830457124	0.930539377413972	0.952326759490001	0.0653862881167965	NA
OG0000592	84.6962468339279	0.329714033372455	0.642893258929324	0.413448177441266	NA
OG0000593	20.4369012906222	-0.0947245787242298	0.703341696828368	0.738133431733118	NA
OG0000594	271.798003955635	-0.352648377778197	0.682315333754055	0.359303226659731	0.672690217801335
OG0000595	204.251294837279	-0.0199960077828983	0.68643713344372	0.939201494313779	0.961381120580993
OG0000596	0.520295278983042	-0.0607253683816638	0.767940311059385	0.901458224057743	NA
OG0000597	1045.11909204692	3.80188089525906	1.28159515214522	0.00011902809685429	0.00489882205299454
OG0000598	34.6194372996468	0.223441843148459	0.705042021548583	0.522159032597976	NA
OG0000599	1153.07406949924	3.47806040566097	1.06952655209194	5.50483451908814e-05	0.00328608135887643
OG0000600	7.67991254249934	-0.226792573952067	0.809161259695554	0.203523369191436	NA
OG0000601	68.1297645731759	-0.450877065217624	0.833456163951155	0.184232672708324	NA
OG0000602	11.2090585200684	-0.0672483902191347	0.74202588951565	0.738932611914374	NA
OG0000603	17.6739049745173	-0.11104301652183	0.721939110530865	0.666834427726869	NA
OG0000604	25.129409558209	0.110638225649823	0.625588442698353	0.772375553636403	NA
OG0000606	8.4492204554344	0.0203967198298803	0.739373701769823	0.925111345208385	NA
OG0000608	16.9202195781346	0.268198291618119	0.721734691208416	0.448206676289921	NA
OG0000610	5.67862806905888	-0.222745443870977	0.770239916368289	0.446773982227546	NA
OG0000611	88.0772026227172	-0.146396598625143	0.698516503889854	0.635802361715637	NA
OG0000612	1.5292945094008	-0.0836480500000594	0.771236384579838	0.783324497758968	NA
OG0000613	4.24382511722291	-0.0122468447921044	0.745772690107815	0.931368502680342	NA
OG0000614	3.83723002659309	0.025297191937032	0.754264753259225	NA	NA
OG0000615	169.109012707014	-0.19746007584219	0.584216402130088	0.609200692863554	0.826307428667989
OG0000616	17.290016874731	-0.561281812376425	0.98208710546514	0.0426161801944538	NA
OG0000618	47.3334844366521	0.891068064415712	1.10801610868614	0.0656899879628009	NA
OG0000619	136.740741596156	-0.150324214621423	0.555591595107085	0.69465072789439	0.854232651870129
OG0000620	0.643242826671141	-0.0650667333937319	0.768385759024232	0.962014935905584	NA
OG0000621	16.9531736565695	0.408320836091514	0.891493111148648	0.112819982505171	NA
OG0000623	48.4794172503315	-0.244118670524146	0.729864496516837	0.432821040415118	NA
OG0000624	45.2106403637569	0.00479865742231032	0.601446829019833	0.99404749836182	NA
OG0000626	73.1564356518365	-0.284142662039658	0.741177081718577	0.376424575801405	NA
OG0000627	3.80340946759092	-0.241368914454748	0.807780219050637	0.307772901652978	NA
OG0000629	22.7318687559329	-0.115782476618072	0.71389126694861	0.672328105361448	NA
OG0000630	9.66662258062823	-0.0372994064540806	0.710642913577094	0.890129435071146	NA
OG0000633	0.808173744886081	-0.0701591625169867	0.768997493441498	0.969326099961806	NA
OG0000634	47.2782472340008	0.600137501230451	1.11735702947019	0.0268452146496724	NA
OG0000635	54.2686072360301	-0.124890972320445	0.616943337307092	0.736724423837208	NA
OG0000636	17.7459064162291	-0.571950267361307	0.993462921300144	0.0400874967121836	NA
OG0000639	33.2162802434029	0.0500447233105277	0.65942578085465	0.892242192878019	NA
OG0000641	63.7194968049932	-0.197589893624285	0.711376616016707	0.526890733574939	NA
OG0000642	24.9595699271985	-0.905954876268226	1.47407639734572	0.012671682978622	NA
OG0000644	3.26891401892016	-0.223745625422781	0.800622671150751	0.361553600436528	NA
OG0000645	788.405097005678	0.803521862258757	0.951867142272228	0.0892395495434981	0.303014888375311
OG0000647	3.25531464036004	-0.137262306262527	0.780206608490645	0.497919423672053	NA
OG0000648	763.856243864151	3.04591811107036	1.04822639707585	0.000187844276286772	0.00657454967003702
OG0000649	13.867280894367	-0.0504321512180678	0.709501562171334	0.846655532778723	NA
OG0000650	80.318791505492	-0.37195776538438	0.636174288458116	0.359187594141006	NA
OG0000651	9.97773870064468	-0.0617271778638655	0.725765070435517	0.790858023365185	NA
OG0000652	94.9007219925616	-0.420894579938745	0.625550425879897	0.305329646034165	NA
OG0000655	89.1847247451777	0.0694634987933071	0.581007530625535	0.863762237203084	NA
OG0000657	13.8408629410961	0.0265917301946509	0.689336593152049	0.938781099453041	NA
OG0000659	221.109735622946	-0.180751603019001	0.709525543453608	0.566318576160592	0.799989445265206
OG0000660	79.8372493022647	0.667196690731292	0.856590170420081	0.133419834398311	NA
OG0000663	395.470129668205	0.565912539352636	1.09284314275309	NA	NA
OG0000664	55.6877004415234	-0.510495489675743	0.711015369811443	0.219460344856607	NA
OG0000665	0	NA	NA	NA	NA
OG0000668	20.9382424410085	-0.266305730435381	0.74855447675059	0.364392413499137	NA
OG0000670	959.533768687246	1.22871066533537	1.58100514255076	0.0271285662086214	0.150530458840521
OG0000671	271.545866476893	-0.0263561097504221	0.551811292571164	0.9419172303008	0.961381120580993
OG0000672	3.11741743370054	0.0777494855662017	0.757796222737026	0.648925393063252	NA
OG0000673	14.4260714869248	-0.0301082361138016	0.713930074761459	0.90039306570223	NA
OG0000674	100.780777360695	-0.25929547700763	0.731353251810014	0.417880200499614	NA
OG0000675	1.14387283782567	-0.0869518158851018	0.770525135752761	0.855175157233462	NA
OG0000676	45.5254296325065	-0.388336205018383	0.801353739746332	0.227255747335313	NA
OG0000678	203.694910510407	-0.0961144562379799	0.662892408931752	0.771667342458627	0.892088115810822
OG0000679	0.211972150696795	-0.0427705763168845	0.766835815997966	0.651374739815828	NA
OG0000683	41.5324156135567	0.238709585182332	0.625312959932602	0.544142277909888	NA
OG0000684	32.2824173871442	-0.412986547200026	0.842980968010844	0.167100296301269	NA
OG0000685	49.7239806906175	-0.0792355324691049	0.688609586769933	0.792482257355936	NA
OG0000687	1131.51792832947	2.57373614114082	1.20736208975054	0.00163756429432021	0.0310454897464873
OG0000689	103.312563671235	0.280492692094926	0.607035329892012	0.484441011503681	NA
OG0000690	25.3912192865249	-0.189128504682309	0.721725649848578	0.515302539191576	NA
OG0000692	36.2774694709236	0.00340760801560445	0.611890212890527	0.996541027443722	NA
OG0000693	56.706881511409	-0.085424222737238	0.686985182273797	0.778858396454085	NA
OG0000694	49.6494948745225	-0.047542027573723	0.693075291198464	0.867561479816538	NA
OG0000695	104.698392010876	-0.144228058113394	0.562893301742627	0.707777140467786	NA
OG0000697	28.569832935864	0.367302556076287	0.751057076426625	0.322503107523167	NA
OG0000698	14.3049456705846	-0.0727089006618358	0.706818588924667	0.786400305537835	NA
OG0000699	114.315530454643	0.534040617923134	1.0034951009817	0.0605984049376091	0.229768952055101
OG0000700	73.870099930023	0.104360462473413	0.598084944511879	0.790125025552949	NA
OG0000701	11.2757012875003	0.0339615128587665	0.716077831096997	0.898987391159811	NA
OG0000703	93.7637195050868	-0.22779108243426	0.718845076515845	0.474519369612706	NA
OG0000705	122.783327656905	-0.32423573243468	0.627483090550938	0.407002160570928	0.70635764241934
OG0000706	172.702621273917	-0.277888857184035	0.576612301294196	0.480309785255112	0.735828122192175
OG0000707	43.2414994358676	-0.100924064877874	0.698460919964866	0.731275760105632	NA
OG0000708	0	NA	NA	NA	NA
OG0000709	101.917316533872	0.405875160731931	0.697295348385633	0.316554890164341	NA
OG0000710	238.489183985507	-0.0859453625451929	0.546983367205634	0.819512118533296	0.917943227641633
OG0000711	66.8867850712889	0.219543601485456	0.597042353189146	0.580830420645988	NA
OG0000712	199.244042469042	-0.0502470528851594	0.556753191775527	0.891552225344522	0.946269371547395
OG0000713	2133.47043346671	2.7333258849416	1.25945471967266	0.00143832106965051	0.02974709484959
OG0000715	7.81780903790206	0.0344431602503374	0.702425970532864	0.913447494250304	NA
OG0000717	755.458893398749	0.462223433070229	0.751289741568157	0.251168197492837	0.576178749808183
OG0000719	138.322946855244	-0.293175295541091	0.638956457007292	0.446958801802565	0.72149942743497
OG0000720	1.8827807617248	-0.0933403829580544	0.772653648849555	0.71587350527332	NA
OG0000721	5751.01744494217	1.43600690476159	0.820906094035973	0.0116043694177228	0.0843938471492328
OG0000724	13.2506217083053	-0.437508206573264	0.877862404298118	0.0884375336722826	NA
OG0000725	40.1739987260467	-0.332768726874168	0.767881700477221	0.294079479306085	NA
OG0000728	97.8814852449974	-0.249598937908554	0.604608569267922	0.525951605309629	NA
OG0000730	11.0499077526811	-0.0359590963265645	0.690481357492093	0.907138555948648	NA
OG0000731	0.616646256572494	-0.0643424983017294	0.768301453946799	0.951243412028568	NA
OG0000732	35.5581271234229	-0.268128950204369	0.742480556882004	0.382772886599906	NA
OG0000733	37.750899291221	-0.654020675601532	0.914215480260778	0.114805603204725	NA
OG0000734	3.09847781200081	-0.1305074370901	0.778897982329504	0.522256971840449	NA
OG0000737	59.7221166646467	-0.617258558733061	0.758145137092247	0.154150719605549	NA
OG0000738	4.63667898522486	-0.285401055074573	0.826898834150351	0.225649005424881	NA
OG0000739	0.134891368625233	-0.0347520677256681	0.766685118256794	0.539692703977164	NA
OG0000740	245.268061931013	0.195141624382535	0.601884192317573	0.619276556430295	0.826307428667989
OG0000741	103.681886901373	0.0764636226979016	0.593392471742829	0.84698235121089	NA
OG0000742	18.6776014024556	-0.530813551695673	0.963468951264521	0.0443525055236839	NA
OG0000743	52.3084980427489	-0.292124626567516	0.745989546600285	0.359143699042396	NA
OG0000744	115.465048149381	-0.606266679609837	0.686881399297603	0.166074717761223	0.435428314864469
OG0000745	638.003415987992	2.84462977227772	1.50298208217652	0.00203920240514286	0.0348264819857723
OG0000748	121.662250110359	0.000814692217383443	0.587968196328391	0.997026636733524	0.997026636733524
OG0000749	13.3268249135	-0.445740636177372	0.883140970811949	0.0851365247031768	NA
OG0000750	157.104665669277	-0.0795380095992606	0.545440827312179	0.831408469502274	0.92400922785643
OG0000751	10.6268149444198	0.18534416511793	0.695460650705814	0.5831792303761	NA
OG0000753	0	NA	NA	NA	NA
OG0000757	70.2246567845522	-0.0971326183684527	0.690541942461131	0.748906533825575	NA
OG0000760	1.58286496069139	-0.0844859202020755	0.771400806633718	0.774028641532367	NA
OG0000761	0.366133714839918	-0.0534191649565034	0.76735994974907	0.800292881987089	NA
OG0000762	262.459792221534	-0.280655284652135	0.57329751535155	0.474541680020195	0.732598921059351
OG0000763	183.335159614003	0.154496908228883	0.614515418404567	0.691960014261176	0.854232651870129
OG0000764	21.0242269136016	0.0115347282606913	0.698945811910936	0.972485545903815	NA
OG0000765	2.39762777457118	-0.111908530148473	0.775251523521697	0.618909316679277	NA
OG0000769	22.1820586445156	-0.37344835677105	0.823785084716934	0.176380266597532	NA
OG0000772	7.6661266003267	-0.103870608286691	0.752691302289719	0.5276475541824	NA
OG0000774	34.5863302892194	-0.250827706124026	0.733817590219633	0.414109842276905	NA
OG0000776	82.048844945061	0.713469214802306	0.880718042691798	0.113799280522119	NA
OG0000778	23.8243983827726	-0.0767928775406725	0.657070245550444	0.824188972635624	NA
OG0000779	14.7421683143134	-0.464737403851152	0.901862881608607	0.0730062610414338	NA
OG0000780	63.8884054198335	-0.205555766668551	0.713262394081877	0.512038818106448	NA
OG0000781	9.49109993881102	0.236906686615544	0.795627711891826	0.274718282428034	NA
OG0000782	63.8069668582366	0.195186088815466	0.638844324255069	0.611983862582429	NA
OG0000783	47.5943637938833	-0.333323596351558	0.76510363937348	0.300361200849895	NA
OG0000785	3.40891608853461	-0.139060200585909	0.780742144232863	0.484496225315134	NA
OG0000786	31.2253614416057	0.129183970497908	0.662705794695861	0.723249475802129	NA
OG0000789	0.92496938485874	-0.0731050233928725	0.769406093904169	0.929205754872316	NA
OG0000790	99.8382336852793	0.195142399089999	0.572858904966808	0.622767736483835	NA
OG0000791	53.9686808953125	0.535922170324239	0.884474159171511	0.149362921794934	NA
OG0000792	260.044936004404	-0.303703230076567	0.66847433368313	0.422694314823352	0.70635764241934
OG0000793	1.00422516536281	-0.0748530636320002	0.769670084362046	0.905498015967795	NA
OG0000794	18.8344891717797	-0.122517419146831	0.728245951107054	0.627632886190198	NA
OG0000795	3.21712256453827	-0.2186349801292	0.798950772599608	0.371653090915907	NA
OG0000796	5.82947956911437	-0.107728383987443	0.740333437237056	0.577185431019387	NA
OG0000798	241.477110744765	0.0494599656984969	0.593125935509133	0.901716287965734	0.947070570501461
OG0000799	365.150292699855	-0.415701421146636	0.627118386509098	0.307081139813506	0.636855750934703
OG0000800	2.6674451050431	-0.190240832197002	0.789789985710252	0.456438931962202	NA
OG0000801	4.27542452891286	-0.282786505970932	0.82482559652055	0.242231069990043	NA
OG0000803	634.30473224019	1.05126246706916	1.18927636966296	0.0441712499922655	0.189657418387234
OG0000804	89.0543266944295	-0.269160968520622	0.740091267317246	0.394314669741593	NA
OG0000806	3.22482158208335	-0.136012814428927	0.77994809559787	0.502236525719301	NA
OG0000807	110.34261372059	0.634211543093624	0.759458699255358	0.156554415203016	NA
OG0000810	3.38001125986436	-0.232004545063887	0.803524157073994	0.343714496418637	NA
OG0000812	0	NA	NA	NA	NA
OG0000813	1.2140223176271	-0.0790146428850996	0.770354648224794	0.849568258405102	NA
OG0000814	22.0145933750322	-0.0993035948147541	0.71740170357352	0.707299884689951	NA
OG0000815	465.182400686624	0.748359152307841	0.973259762384581	0.0946633206375793	0.313946415838336
OG0000816	43.6345701438616	-0.170123214929239	0.657843920491606	0.631696473503654	NA
OG0000817	303.528769173282	-0.116822330613981	0.630445265915169	0.743962596066361	0.877263938907663
OG0000818	21.418031549518	0.0969419470049048	0.664558572866911	0.786400991797495	NA
OG0000819	2.54673006295069	-0.179574583432218	0.786952093252858	0.484446048085767	NA
OG0000821	2093.13615799226	0.430809035929406	0.708942262838522	0.289750585517529	0.621870360426772
OG0000822	93.2557002758421	-0.0827512005177612	0.572053388783518	0.827508171858716	NA
OG0000823	20.1324065191473	-0.195785535794205	0.734830924809354	0.475708861825866	NA
OG0000824	18.620775911359	-0.607987675491819	1.03047472502126	0.0339058888593969	NA
OG0000825	46.4895314317916	0.358805955374038	0.852721761761558	0.154968977452737	NA
OG0000828	207.3429720689	-0.436650700937718	0.641976410104535	0.283574219875531	0.618542089120976
OG0000829	17.8755396576468	-0.36577928043433	0.80509230031976	0.200357611959947	NA
OG0000830	47.9261531501056	1.04511402648615	1.21025464177866	0.0471626030958904	NA
OG0000832	21.6291542855586	0.20617199997056	0.797280947677786	NA	NA
OG0000833	18.6454438055423	0.328359793265763	0.788169323707919	NA	NA
OG0000835	18.7953098164483	-0.0553744286273474	0.697396363155818	0.843704081749801	NA
OG0000836	2.92055422659865	0.0523431594153348	0.758727688499272	0.719114546764273	NA
OG0000837	785.821309852742	0.835914060622672	1.18863403929047	0.0581269550634063	0.222250122301259
OG0000838	178.753580721427	-0.179374184579734	0.70984340075866	0.562874223006354	0.798939027491818
OG0000840	0.635916452090384	-0.0650045177790272	0.768373288116778	0.960296708215989	NA
OG0000841	425.575014556525	-0.268007567763031	0.571994187718223	0.498295858165631	0.748266057641459
OG0000842	10.780373191978	-0.257597436462514	0.785971304320448	0.218212099250165	NA
OG0000843	412.457987490282	0.632487855097975	1.22242665990081	NA	NA
OG0000844	19.7865254670935	-0.601338335590741	1.03049581296463	0.0328000221759521	NA
OG0000845	37.1558877828023	-0.119425456577405	0.664271729362583	0.733307278183197	NA
OG0000846	1683.81941818155	0.383417915508514	0.658045477975072	0.341636977547569	0.661118997776951
OG0000847	17.4757401440769	-0.553224390517123	0.980628536851154	0.0452653206014998	NA
OG0000848	1.26736740839398	-0.0933663405463623	0.771237419790701	0.81809985359822	NA
OG0000849	15.3537542023099	-0.108860636241707	0.710002004248994	0.691168133845784	NA
OG0000850	487.576344850208	1.17701992404014	2.12353046132769	0.0179635976190774	0.116763384524003
OG0000851	1449.36516530438	1.09290624981045	0.866919490840414	0.0382816842232159	0.177075577415526
OG0000852	161.43435368732	-0.14592331850047	0.550462998849379	0.702538760074671	0.858827578397968
OG0000854	29.5253601031024	-0.296202249315395	0.753360830067332	0.336158927831922	NA
OG0000855	1.65420666857546	-0.123262071088303	0.774948532352256	0.695979910232091	NA
OG0000856	821.18472103658	0.930886691184984	0.990380846386532	0.063340244229716	0.237666722305914
OG0000857	18.2136105765304	-0.0201589841109856	0.699917822872963	0.937521197588253	NA
OG0000858	18.3751791170568	-0.157160739216863	0.732636361493078	0.548413899259702	NA
OG0000859	486.585889235402	4.40644882223881	1.43095633277663	6.7595355702572e-05	0.00341732076051892
OG0000862	516.960286549756	-0.266967626768952	0.545563126795977	0.495175703581359	0.748266057641459
OG0000863	73.4837433538575	0.104258699880758	0.618252719867242	0.78816735680079	NA
OG0000864	109.17445653408	0.232704252246965	0.66800696487502	0.535401767544969	NA
OG0000865	19.4047973726752	-0.321941469571197	0.793898049329808	0.23324514563191	NA
OG0000866	24.6210237093029	0.335835160510694	0.716709260629952	0.376195552773547	NA
OG0000867	2508.16377890028	2.52417930452701	1.35923881426877	0.00276847071325538	0.0393641929540999
OG0000868	129.755798281699	0.164072557270478	0.593454370120706	0.673264913472046	0.846230761408234
OG0000871	81.7612963359635	-0.00932201133126957	0.682969569185843	0.970590912315651	NA
OG0000872	75.5143931704024	-0.0790236217134344	0.625891501334234	0.825984333932291	NA
OG0000875	11.4506369379563	0.0601852269905059	0.712494924033575	0.823260503363216	NA
OG0000877	217.136518178605	0.686899461984028	1.28103704910718	0.0116853019129707	0.0843938471492328
OG0000878	38.939907215097	0.192787198933173	0.663571029770821	0.606398470762048	NA
OG0000880	13.7649951063187	-0.206003261499469	0.745731574756247	0.42588364519848	NA
OG0000881	1213.56031362696	3.69900046506271	1.34607787460393	0.000220982930251732	0.00718194523318131
OG0000882	782.396627670212	1.47370468560188	1.82004198222279	0.0183484292774192	0.117585004524306
OG0000883	32.8360689065767	-0.235007983924112	0.727914300559465	0.443061586134501	NA
OG0000884	51.6743609280326	-0.114922710043459	0.610261380431257	0.758386267655013	NA
OG0000885	199.205266040734	-0.235190243568342	0.594112704530598	0.544327788772972	0.79089997278715
OG0000886	39.0129106230456	-0.259883107586659	0.759753360249258	0.362480449590369	NA
OG0000887	14.6186097448354	-0.0815688486533331	0.6599358931224	0.809566752164576	NA
OG0000888	56.5764275283112	0.0461313053722749	0.591414656298649	0.907909114380698	NA
OG0000889	15.0892704162077	0.483535762054078	0.902179803306208	0.144869268773576	NA
OG0000890	27.3613772150317	-0.134685370191063	0.703977768421486	0.647149360979478	NA
OG0000891	48.4146252546048	0.222771538382454	0.622477368812666	0.571645842774624	NA
OG0000893	65.1088765724191	-0.124090651461484	0.693565431815141	0.687122352748224	NA
OG0000894	0.423944301393589	-0.0564363321998431	0.76757670135824	0.842123564402035	NA
OG0000895	88.0216347699757	-0.207427092878657	0.717515996373532	0.504047426355257	NA
OG0000896	16.7271897467301	0.233013619892102	0.701990528169669	0.510797852045308	NA
OG0000898	41.8658737042301	-0.368082832163756	0.785433075271064	0.253879267941849	NA
OG0000899	306.119311382148	-0.250557467970564	0.736988034086481	0.421482675229355	0.70635764241934
OG0000900	18528.8020778806	0.0610622434292008	0.608265352147965	0.882451852100457	0.946269371547395
OG0000901	3.92594169495162	-0.00571731116838914	0.739559588483648	0.974389605812982	NA
OG0000902	66.026395986349	-0.22319043189334	0.720988071702463	0.475646722953832	NA
OG0000904	62.1360195986607	0.192283038079274	0.679744745845254	0.592112075572141	NA
OG0000907	9.13624839768911	0.112947628449212	0.742498962799007	0.643107885894963	NA
OG0000908	216.420647827981	-0.24916042481599	0.598511008173376	0.522524627173561	0.769413285967542
OG0000909	325.466857011497	2.7171784758003	1.92188969396364	NA	NA
OG0000910	96.4199484038718	-0.537557180187754	0.685333653816863	0.206553654037308	NA
OG0000911	0	NA	NA	NA	NA
OG0000915	19.9891527200326	-0.0683986468310895	0.702261976234057	0.806027814164587	NA
OG0000916	7.27138480493415	-0.200392637112621	0.75982429357966	0.361234627293793	NA
OG0000917	18.466230004729	0.240035073231826	0.78947432572761	0.299432149947574	NA
OG0000918	236.814342203588	-0.480700124793308	0.657947405380859	0.245053476101009	0.568874140948772
OG0000919	130.034027842507	0.37205511331442	0.679634235259569	0.355609741705586	0.672690217801335
OG0000920	18.3916803950175	-0.548592710863377	0.981144683137741	0.0439370322377048	NA
OG0000921	7.75547004403895	0.0180784843638826	0.723349444003885	0.948840445952376	NA
OG0000923	593.842239882192	0.622026930208095	1.19938657903507	NA	NA
OG0000924	22.0732578173572	0.0106184312292833	0.706042677571668	0.974989071006382	NA
OG0000925	131.811090447076	-0.278590081458619	0.608691508944875	0.47601569055407	0.732598921059351
OG0000926	434.818332683551	0.677996220522415	0.864369769031684	0.126364423176187	0.366215366529714
OG0000928	103.062917471165	0.923430753747047	1.2715773699874	0.0473540558374477	NA
OG0000929	623.939421275076	1.1994980387496	1.56423653396215	0.0281129979749475	0.150877270070027
OG0000930	44.739207622084	0.160722565616609	0.629654852543067	0.671194270598758	NA
OG0000931	5577.48891086566	1.05492886458798	0.926394067580198	0.0455018345148149	0.191024302440603
OG0000932	15.9475423246331	0.0392225480048545	0.701132291596918	0.893552402387576	NA
OG0000933	5.96195657630333	-0.332413399487542	0.852995194279552	0.154000349051721	NA
OG0000934	8.65876092809536	-0.235721595935337	0.770995413070875	0.273736897975249	NA
OG0000935	403.328734706575	1.22057959327478	1.49912591918632	0.0283893052658121	0.150877270070027
OG0000936	18.6115253148022	-0.342080040305837	0.803561064695374	0.220699113469757	NA
OG0000937	22.5670306901325	-0.175956735852012	0.696698201524634	0.572609180949862	NA
OG0000938	620.357781114687	1.20415964365295	1.69203263141152	0.0256189680465706	0.143909018039378
OG0000939	42.4492291386666	0.0328583050416358	0.637406228051681	0.934040920261843	NA
OG0000940	1021.36302031074	0.629994728094891	0.795686995903826	0.152005800512659	0.406839054313293
OG0000941	30.6228082787298	1.9759373475029	2.15485165819961	0.0107270135665177	NA
OG0000942	33.503257026063	-0.360811771631671	0.785196430257128	0.252970155468968	NA
OG0000943	202.956401170353	3.46189765926631	2.20830011597325	0.00206662640355133	0.0348264819857723
OG0000944	13.9970930974523	0.0937727859818349	0.718902733152914	0.746748789978907	NA
OG0000945	1072.75597008199	0.469875938394481	0.752933474116304	0.244962957908874	0.568874140948772
OG0000947	10.9095272029713	-0.338326412752271	0.817357659097347	0.154864255024121	NA
OG0000948	107.650734855632	-0.229537792700711	0.720402876948785	0.470453849893049	NA
OG0000949	239.370026976609	-0.10589714050518	0.547011662299752	0.779669329279649	0.892088115810822
OG0000950	61.621122388458	-0.251836572612648	0.731951668921277	0.423156323997258	NA
OG0000951	188.278407335341	-0.35978591295742	0.597781811430748	0.36915056481673	0.682778483705741
OG0000952	18.9012993277982	-0.196559303777441	0.727133386119912	0.488026759908872	NA
OG0000953	608.367404971948	1.58783844223383	1.44193231021745	0.0160449332000009	0.105803545014499
OG0000954	111.374617840685	-0.0366951664253807	0.60033764825435	0.916490226218874	0.94989305906512
OG0000955	944.926667786256	3.7351313898014	2.05312353569751	NA	NA
OG0000956	595.3526060824	3.02395052474554	1.5139958059871	0.00153244804650069	0.0303158200503398
OG0000958	81.1333656368329	0.379140282148718	0.670547904654528	0.347409033212118	NA
OG0000959	38.8768312429245	-0.0614934487227389	0.623114920219713	0.86486258383206	NA
OG0000960	126.534838996245	0.108126672186727	0.608728469143602	0.780332022181774	0.892088115810822
OG0000961	44.2516978966303	0.206735512091183	0.633789851448083	0.594193559001173	NA
OG0000962	22.9170813499117	-0.25358002820027	0.7600859930801	0.358079858244213	NA
OG0000963	1.32502604437806	-0.0807783294292153	0.77067554498368	0.824977389715566	NA
OG0000964	76.3954566238497	0.253258494945532	0.609557519119068	0.525666148276528	NA
OG0000965	746.899086777293	3.08463934001617	1.95158706205998	NA	NA
OG0000966	5.56107127833323	-0.059785433030553	0.747820198363004	0.721239439674787	NA
OG0000967	6.5554749259349	-0.369743132683385	0.87579068945861	0.122670578138064	NA
OG0000968	1.97702349576331	-0.0433057911495468	0.754282314109499	0.97375683246181	NA
OG0000969	30.0588365907891	-0.193861656749177	0.644631261634384	0.608151999982612	NA
OG0000970	45.5895390858317	-0.22288224875529	0.721438535897885	0.473110180662243	NA
OG0000971	58.3211752665296	-0.474066673440565	0.785700519777606	0.207805584583164	NA
OG0000972	13.4539575517873	0.251634314904076	0.73177248573379	0.45271888855733	NA
OG0000973	250.276446802105	0.0656231970027386	0.549638471322158	0.869072048271334	0.944513017114233
OG0000974	460.469283555163	0.0404605252683353	0.550912355623874	0.920862673773415	0.950096409448762
OG0000975	71.8399161810023	0.315212865487546	0.607002151455543	0.434961717440004	NA
OG0000976	175.884650269691	-0.0610520674244411	0.55911319668277	0.86982679201506	0.944513017114233
OG0000977	819.480023258364	0.186723283986053	0.571695092255099	0.638138398628502	0.831830514333954
OG0000978	629.557345734588	-0.39082388400164	0.592794406639358	0.332109091511016	0.655725581272947
OG0000979	995.042393997818	-0.142246758984107	0.543155518189326	0.709712460390409	0.858827578397968
OG0000980	423.120457359705	0.563951744149185	0.726886385031737	0.19198972054768	0.482626093089472
OG0000981	0.284779133497011	-0.0483837385903392	0.767075482712641	0.72892756379548	NA
OG0000982	120.806031023722	-0.43284901902326	0.671497345585684	0.283065173823618	0.618542089120976
OG0000983	777.020864829523	1.39496033186614	1.43039108978396	0.0225120151908387	0.134775880418837
OG0000984	590.708351807264	0.52536643055371	1.01672266200136	0.0432377877667067	0.189165321479342
OG0000985	512.384722066517	0.50961537444238	0.992665540500192	0.0539584105683418	0.209838263321329
OG0000986	3716.5799771514	0.248056740242751	0.674246056253553	0.486326949200657	0.740062748783608
OG0000987	1910.06690122769	0.488653673885125	0.726447583890371	0.241019342582624	0.565277324098422
OG0000988	3208.78881019114	0.268192846125734	0.621194090947678	0.491416888713719	0.74531561454914
OG0000989	321.176273295813	1.25993065101878	1.95289918884841	0.0205903455155332	0.12833708506257
OG0000990	302.846900838348	0.0408301113046217	0.547589333570865	0.918760448439653	0.950081827363732
OG0000991	1188.94106282012	0.809893292272383	0.939255805344471	0.0855006830396002	0.293468768317154
OG0000992	358.099544270273	0.941963242280656	1.1111634194841	0.0568928980757134	0.219375157834319
OG0000993	283.713102454268	0.209910673326349	0.60307630758377	0.59250450369559	0.816938027822707
OG0000994	132.799051144116	0.152888750804725	0.628344376110774	0.688847396387668	0.854232651870129
OG0000995	1169.57836408389	2.03904710003866	1.8446098993513	0.00885531058315576	0.0760220059497334
OG0000996	2724.93291808514	0.521277375261357	0.693509198068769	0.21963528575943	0.52640285289554
OG0000997	2953.55304192005	2.70661728282182	0.953228798618493	0.000275859967231901	0.00784476781815719
OG0000998	1167.23471093736	0.891038167463785	0.916569689648688	0.0711383283633568	0.256888407978788
OG0000999	188.338691969595	-0.128454908510186	0.557384485141808	0.733834097643004	0.87097910919693
OG0001000	176.346958212333	-0.0910102174703142	0.570208459189262	0.807166192717102	0.915861889491974
OG0001001	177.56613837169	0.357414918809237	0.639539696010454	0.380625602407974	0.687994720714021
OG0001002	574.531638611836	0.574047673950168	0.917794196289078	0.131402150385684	0.37135390326389
OG0001003	1343.75685525921	1.35205874120655	1.77603662900095	0.0216247309164115	0.13119003422623
OG0001004	1840.06037246718	0.645132254572091	0.83867585158164	0.140694678209994	0.395160978923132
OG0001005	161.100625352987	-0.458865221073176	0.648183993696511	0.266722821439774	0.597827013571908
OG0001006	122.000979942791	-0.286372672892165	0.597556699812279	0.468947031279592	0.73191967448854
OG0001007	49.5444178472711	-0.091457417435142	0.66511875500326	0.788153202041219	NA
OG0001008	203.414895562596	-0.342018306754648	0.637781262885208	0.385451479134107	0.690474106322908
OG0001009	1406.04730705565	1.68657335245433	0.800923705949559	0.00416701274665766	0.0492609927327856
OG0001010	301.72802430847	0.11567998150074	0.582706496432424	0.767344482837946	0.892088115810822
OG0001011	861.126623590988	0.310612412468865	0.606312387742311	0.441823850251336	0.72053710345648
OG0001012	885.454901441387	2.38055613910403	1.76312841771563	0.00547668563926322	0.0543994674867132
OG0001013	18.7655631241063	0.300312764343067	0.811912426952316	0.238149975002313	NA
OG0001014	61.6028021953887	-0.381000520178269	0.792911041768914	0.244054924164224	NA
OG0001015	2.00610654971939	-0.143105275225835	0.778636674717506	0.60788932801783	NA
OG0001016	5.70629872053861	-0.0829116018620592	0.740953611622868	0.641853362172109	NA
OG0001017	109.589520378667	-0.413705017030175	0.631334545375376	0.312210795358894	NA
OG0001018	909.466282734526	-0.300771428933771	0.547684012611224	0.449797300186018	0.72149942743497
OG0001020	30.7331341712037	-0.309727113004762	0.761328473445832	0.314408144937444	NA
OG0001021	26.4901646445569	0.015951119569017	0.700741836331997	0.961447767142394	NA
OG0001022	59.9158046765335	-0.232604620728441	0.659560926793834	0.519861795865663	NA
OG0001023	69.6390418433595	-0.13136711885759	0.69796437293757	0.666524652272045	NA
OG0001024	244.475747736706	-0.193154385140086	0.555999178577307	0.617946797741489	0.826307428667989
OG0001025	49.1751315934761	-0.241845482632028	0.617839956263075	0.529982430985837	NA
OG0001026	90.1978850917986	-0.498042210162529	0.69884050119555	0.226490365211241	NA
OG0001027	2.65288912439519	-0.146464856994046	0.780657285388674	0.52972085678151	NA
OG0001028	11.1063697302315	0.198565481057783	0.758579973732891	0.450697646918481	NA
OG0001029	13.5903235952566	-0.333249853182412	0.744390235533715	0.347306187322235	NA
OG0001030	178.338229809682	-0.235397272019505	0.571516325237866	0.545807893308055	0.79089997278715
OG0001031	830.253420483433	0.411492885476689	0.819752383328568	0.216963998593968	0.525099039150294
OG0001032	39.9170164641596	0.26703087739941	0.683378423493006	0.48181595739711	NA
OG0001033	54.1611217754866	-0.411401288566182	0.809295018455894	0.214462145323624	NA
OG0001034	1490.56327589258	1.54332729331395	1.1746956491197	0.0154711319657799	0.104362045915332
OG0001035	23.8406169227116	-0.332139958205797	0.777110628410174	0.271709584290018	NA
OG0001036	7.9550631049601	-0.19421428201976	0.759980697539501	0.348091961248111	NA
OG0001037	259.190617070068	0.698625590188418	1.32461414669251	NA	NA
OG0001038	83.0189011830399	2.12665007219682	1.32956805256991	0.00569729914725592	NA
OG0001039	13.9056434059034	0.312393703283981	0.843194377170209	0.130455909482351	NA
OG0001040	85.2503670560699	0.230102991288069	0.641950766676722	0.552673287948786	NA
OG0001041	133.224804928848	-0.557273687467286	0.686341626421621	0.18974416880755	0.480360554460313
OG0001042	20.0861450220379	-0.0914153420434585	0.700016458649571	0.748641325461156	NA
OG0001043	23.6509790783442	-0.168417951541129	0.719815452297679	0.556277051839642	NA
OG0001044	822.073825719329	-0.289420500191347	0.541322995788685	0.457786906528277	0.726834460079801
OG0001045	17.9766809295037	-0.0083109191307921	0.677066635457076	0.975332048959532	NA
OG0001046	133.905043427597	0.0916299383473308	0.567755100878881	0.815974723925273	0.916712344162961
OG0001047	2174.99027203984	1.12114729918496	0.987608325907714	0.0394224639883924	0.179372211147186
OG0001048	336.517515322789	-0.0792983594406805	0.544579908085991	0.832623699826673	0.92400922785643
OG0001049	5.46987274988289	-0.18448447004051	0.793450823104337	0.311553712354081	NA
OG0001050	129.296812886148	0.136140254316561	0.628079802915808	0.720814175751257	0.864069299409025
OG0001051	58.2650303507123	-0.144812748791545	0.611524079731685	0.703147503862935	NA
OG0001052	9.85678121594378	0.164418335826484	0.759016455771125	0.485283575714318	NA
OG0001053	23.3824327311595	0.0985254074920116	0.672386256172707	0.777051832045891	NA
OG0001054	30.1358012181068	0.509409366290266	0.828687967229352	0.197282536508147	NA
OG0001055	28.0011363482259	7.99080699822132e-05	0.709239977437917	0.99269174636324	NA
OG0001056	5.08912881946685	-0.292232702772299	0.831025365103123	0.204560468035386	NA
OG0001057	31.2533585178264	0.297766533547546	0.807147928980179	0.25115645564228	NA
OG0001058	11.175280083087	0.408246422594611	0.842256781579274	0.207304010834064	NA
OG0001059	13.9055028948247	0.228524829976235	0.767376163056776	0.393831290074488	NA
OG0001060	2517.48253791392	0.677679867637007	0.84082378776115	0.129420725397882	0.370354906012807
OG0001061	688.560161550023	0.331244701849181	0.71475865883587	0.375790278075119	0.686685046281845
OG0001062	123.974762382251	-0.102332126514271	0.691844633150446	0.734311805408942	0.87097910919693
OG0001063	23.4014112683438	-0.468197018040154	0.79102291964447	0.220671487080305	NA
OG0001064	425.848194408918	-0.0883142698431243	0.558378642888134	0.814026815506991	0.916712344162961
OG0001065	643.036527432268	0.654652596429072	0.897469174535701	0.126254735072081	0.366215366529714
OG0001066	46.6296965639117	-0.0732407837141218	0.593487716622619	0.846420882286555	NA
OG0001067	74.1147791848661	0.280382332330455	0.707839849554364	0.431619609161181	NA
OG0001068	14.5222637249766	0.0614874951511113	0.654419982929604	0.864156038135787	NA
OG0001069	673.66157164411	2.2486636450655	1.74964097268554	0.0064874605367912	0.0602407049844897
OG0001070	57.2179180545244	-0.0907149814872469	0.687515417840091	0.766211627796391	NA
OG0001071	6053.59485731738	0.898495222263778	1.00574322091374	0.0681555703074643	0.250275685362219
OG0001072	340.811246117748	0.0523427079954377	0.577462101291807	0.897618156781405	0.946269371547395
OG0001073	243.087288222942	0.545366009494411	0.821473457517361	0.179260431260132	0.460810713126328
OG0001074	550.754060356045	0.998668404806233	1.18261024567197	0.0488039689251328	0.198266123758352
OG0001075	36.296650102026	-0.40304650543157	0.707028073280075	0.302413453488012	NA
OG0001076	71.6710672628607	-0.217070911427616	0.720826481746032	0.485141669165383	NA
OG0001077	1191.36261900705	1.78602595960852	1.83747515360348	0.012326407117039	0.0876330505976991
OG0001078	48.4427698154545	-0.184170277195617	0.706677048143232	0.554071953559923	NA
OG0001079	766.164246118204	0.996665109143398	1.26890998848522	0.0452555180244387	0.191024302440603
OG0001080	1009.76104764263	0.560140803818324	0.762155804077495	0.190032746819464	0.480360554460313
OG0001081	102.002565532129	0.151760653265333	0.570658764504286	0.700955638214247	NA
OG0001082	1311.81501147574	0.68809064299448	0.816805770056826	0.126340480412468	0.366215366529714
OG0001083	2499.57817166196	0.320477307272063	0.58906460884506	0.414270969132763	0.70635764241934
OG0001084	2159.24789588585	0.482293028731568	0.692576041725341	0.251999057608414	0.576178749808183
OG0001085	4005.79125599432	1.35834818599965	1.02442811072398	0.0212181165152331	0.130462743438257
OG0001086	106.915084958303	0.253893632790066	0.626309894674927	0.519488947621022	NA
OG0001087	208.454168716714	-0.10878337341554	0.547753989058587	0.774158301250426	0.892088115810822
OG0001088	107.419467129531	-0.021584808935825	0.558098297966109	0.95137888855521	NA
OG0001089	11.2446120689703	-0.331325601381517	0.813029311459839	0.151752294534999	NA
OG0001092	104.77468732629	-0.192954246466682	0.566302528292462	0.620753010129572	NA
OG0001093	88.4203906634032	-0.220870643275932	0.600712535365683	0.565419435434786	NA
OG0001095	862.282316304201	4.76928117768656	1.4711554232003	NA	NA
OG0001097	6.17619534122184	-0.251998360924986	0.816184916690353	0.207807750747134	NA
OG0001098	15.4579509952896	-0.0544893416427376	0.730144816246275	0.809341997792033	NA
OG0001101	5.74546140283509	-0.102348873626804	0.739798491278635	0.593425764738021	NA
OG0001102	0.826269473538655	-0.0706061070020813	0.76905807844155	0.963086879154069	NA
OG0001103	459.208850604183	3.14043062816789	1.90855051165232	0.00234513798560499	0.0367944063258713
OG0001104	35.4214617160627	0.33401153572954	0.699946735583979	0.38783558805212	NA
OG0001108	2.82207234174837	-0.125419547346631	0.777703049281554	0.553767349290698	NA
OG0001109	3.64716393240906	0.0136022521543358	0.741031329319496	0.94171714546171	NA
OG0001112	33.4478642169582	-0.314534041341577	0.770660568088058	0.297275681893719	NA
OG0001113	85.4981164172036	-0.0491750988587815	0.604717250823058	0.891566454173332	NA
OG0001114	21.2546523098226	0.447101918049869	0.966967466503192	NA	NA
OG0001116	398.78413106275	0.627701365065102	0.851550820894921	0.14293484150935	0.396025763683716
OG0001117	6.35532222576946	-0.133292318938334	0.744345210864598	0.500198921973522	NA
OG0001118	86.684413388898	0.734861866879386	0.813653816163802	0.114112059171901	NA
OG0001119	46.0612993870572	-0.027241884728757	0.597811498637712	0.940873383275626	NA
OG0001120	28.323639460501	-0.0120741880982109	0.663734128842544	0.967467036990858	NA
OG0001122	34.2679067873431	-0.0742603414267005	0.651403336623859	0.83163442471371	NA
OG0001124	8.46267164025533	0.0185753984504389	0.732973186932483	0.936666407313094	NA
OG0001125	218.524253734433	2.48781842413014	1.94029740028459	0.0051808738138972	0.0535749451209824
OG0001127	38.8951738690203	1.56148563415344	1.22809942429808	0.0158214954165677	NA
OG0001128	0	NA	NA	NA	NA
OG0001129	35.4987483536096	-0.273021744732842	0.742557509110608	0.377512809417408	NA
OG0001131	75.6376716710895	-0.19135452993873	0.708533716407637	0.542103387229865	NA
OG0001132	14.6515527761303	-0.190411746326169	0.746234291620226	0.449973659942842	NA
OG0001133	29.2193106387495	0.416292933534105	0.792539276486604	0.258156100564745	NA
OG0001134	380.489764707152	0.651837227065515	1.25386917080081	NA	NA
OG0001136	25.730497142814	-0.308083449678191	0.782573235398729	0.278279582276619	NA
OG0001137	851.862632421082	1.23712574901982	1.37718106246604	0.0295654821807325	0.152866981729924
OG0001138	3.3339757116741	-0.229870085747177	0.802718728766193	0.349300840983769	NA
OG0001139	92.2129150730987	-0.0849345099078643	0.689494085601653	0.780056135844806	NA
OG0001142	13.0312396315587	-0.388303410590983	0.846612608079077	0.106376315025434	NA
OG0001143	19.5636484344895	-0.0814619416732167	0.703911879485159	0.771464624946092	NA
OG0001145	9.14213445533697	-0.134471496892585	0.759079582751674	0.427677046059672	NA
OG0001146	18.2838535705251	-0.0173088143534642	0.704710478292535	0.944679331335907	NA
OG0001148	0.674456843126165	-0.0662772745185132	0.768516543368311	0.977629200521393	NA
OG0001149	170.461450169652	-0.211804694790969	0.620154414317965	0.574432693229032	0.804575409866344
OG0001150	14.0363336612837	-0.0609188870662139	0.707379636923774	0.81813526859331	NA
OG0001151	88.613712333673	-0.597074845250702	0.736817576953634	0.163644872100325	NA
OG0001154	21.1732556482963	0.181580122122924	0.663945353790906	0.622106050609253	NA
OG0001155	6.15519805861626	-0.392016808692254	0.88856723265209	0.119281782299062	NA
OG0001157	55.9174428433795	0.222679078531408	0.695987356053648	0.530063143830344	NA
OG0001158	0	NA	NA	NA	NA
OG0001159	1.79807671508407	-0.0873567646092158	0.772002396002767	NA	NA
OG0001160	21.2467237455796	-0.455934107406451	0.86201977853597	0.128959401877268	NA
OG0001161	12.4496926647788	-0.710971353677673	1.25704338700225	0.0210402563816827	NA
OG0001162	56.6444516235516	-0.334619014458223	0.770651717920679	0.294934443667869	NA
OG0001165	77.9239508758931	-0.299835436725919	0.62149311866168	0.447306782402481	NA
OG0001167	23.0988516953351	-0.0467450318814733	0.692031844497135	0.869553532135531	NA
OG0001168	50.2905774070488	0.222726995955862	0.640833370768612	0.56594988741377	NA
OG0001169	104.790037252383	-0.220579746056159	0.718300855724302	0.485824235110369	NA
OG0001170	75.9659502113506	0.161749015793912	0.666364720350331	0.65569810426272	NA
OG0001171	11.7356269449016	-0.137033989548134	0.730102207565485	0.580841322350805	NA
OG0001172	205.388741811019	-0.169790846007734	0.576477702516418	0.657074306296948	0.842709609044524
OG0001174	2.27370913581295	-0.106969831595651	0.774509391504659	0.641889803842366	NA
OG0001178	4.76231147420477	-0.0679387262901651	0.737232568144042	0.73702413323018	NA
OG0001179	5.5197578853769	-0.0577440275166338	0.747852587181523	0.728856196461561	NA
OG0001182	11.5651653570625	-0.097099078925564	0.738076186030678	0.662927804993947	NA
OG0001183	10.0259730471816	-0.0700039441838953	0.695739060519253	0.823108040548187	NA
OG0001185	155.223768060356	-0.386120550878286	0.752270299909049	0.284121531046778	0.618542089120976
OG0001187	93.3104203229246	0.729186466381194	0.899705443182259	0.109450116102963	NA
OG0001191	39.774652475493	-0.329983294204821	0.771612001954645	0.292300739450736	NA
OG0001193	0	NA	NA	NA	NA
OG0001194	925.874013051166	0.42475313773905	0.957043728624512	NA	NA
OG0001195	15.7124290575738	0.567568050420338	1.00924908966629	0.0800017396557439	NA
OG0001197	28.183319289759	0.285789970287818	0.693973749431707	0.450446001569535	NA
OG0001198	31.7694967830639	-0.178216048095981	0.648530527161345	0.624219950373635	NA
OG0001200	15.5195400312242	0.194384849868989	0.689757549539736	0.586600336670811	NA
OG0001201	56.9672045520496	0.0500878214998316	0.598866299122711	0.899979703090843	NA
OG0001203	76.0334531699751	-0.0457167248717809	0.683856327398426	0.875869945765558	NA
OG0001206	11.3563030898913	-0.344279341886903	0.818862518971928	0.142315550041188	NA
OG0001208	164.246508574248	0.324459638742461	0.657691207416208	0.416194859825543	0.70635764241934
OG0001212	33.2954885174316	-0.034186481285329	0.68948547470117	0.903836825649483	NA
OG0001213	8.24389566823687	0.00803252760923997	0.726743414171264	0.976360158221345	NA
OG0001214	32.7947330503535	0.360713782420362	0.842192941022315	0.174989604081441	NA
OG0001216	254.278039316677	-0.169569086558513	0.559276469856434	0.658085330089911	0.842709609044524
OG0001217	0.192701955178904	-0.0410567489344964	0.766787569511608	0.62684088725714	NA
OG0001219	49.0681178440186	-0.343938648789781	0.777566657301645	0.279193633505469	NA
OG0001220	27.6514260310597	-0.263721884412826	0.743209987859193	0.382872366561214	NA
OG0001225	9.71846677943634	-0.285704881813234	0.792621138180146	0.210313961002793	NA
OG0001226	7.32193011920836	0.032298230651832	0.728969707649008	0.891133836179991	NA
OG0001227	27.061559919705	-0.357284426322234	0.795882567958549	0.234130834392063	NA
OG0001228	5.98571702015461	-0.11396533724705	0.741489395809747	0.556296352962073	NA
OG0001229	38.673588208904	-0.136587353405212	0.698983225949932	0.652598203473703	NA
OG0001230	9.06417579091855	0.139448797813459	0.750389413015053	0.535458417601155	NA
OG0001231	15.6577472192018	-0.061275828122427	0.717812532148412	0.809861579997586	NA
OG0001232	6.06246846694021	-0.0669606622212745	0.740129104973063	0.74372442431088	NA
OG0001233	6.70164480414886	-0.145567934667887	0.746998571345708	0.460907771556522	NA
OG0001236	100.316544624223	-0.330950446004946	0.665409436928299	0.386748244322657	NA
OG0001237	36.8106709449894	0.341492302646544	0.674021352196541	0.391826884401388	NA
OG0001238	13.1686671212703	-0.194702866389703	0.744696009787608	0.451977322443622	NA
OG0001242	517.289350338464	0.485602548145209	0.962042728290794	0.068757056418192	0.250275685362219
OG0001244	623.713022322606	-0.368195682241472	0.59484586584481	0.358557222019042	0.672690217801335
OG0001245	124.438754229181	-0.00598820846822025	0.570599673368804	0.983300972002464	0.987642256647066
OG0001246	581.868866756161	-0.297120112934309	0.572755935127352	0.451135048307344	0.72149942743497
OG0001247	0.154161564143123	-0.0376133128403861	0.766746922096409	0.571411558491509	NA
OG0001248	6.63045583417677	-0.157287313292691	0.75044753235107	0.44863203979854	NA
OG0001249	15.5343268657515	-0.294345134400298	0.77066948412198	0.283916698097531	NA
OG0001251	10.3545295649327	-0.110341244539933	0.719588830441898	0.65871403401676	NA
OG0001254	56.6999432424308	0.225270305737971	0.612771800378064	0.567073115653865	NA
OG0001255	118.921435828318	-0.190582612722254	0.709646455011038	0.543778510090388	0.79089997278715
OG0001256	1.11767134003765	-0.0771923190394481	0.770044036138079	0.873673116935224	NA
OG0001261	0.577664036129472	-0.0628456473424634	0.768148299598752	0.93123530397468	NA
OG0001263	91.6106395727608	-0.222612387176408	0.590031593604714	0.566393546566129	NA
OG0001264	11.6955626038352	0.381044450509704	0.83263922557792	0.21360996037861	NA
OG0001265	0.461060092672255	-0.0581116216369347	0.767709809848584	0.866148880603602	NA
OG0001266	0	NA	NA	NA	NA
OG0001268	2.5558990235409	-0.114615583862077	0.775823793872498	0.598543147539858	NA
OG0001269	24.0275411680027	-0.159720612354875	0.72672305100316	0.559284548198238	NA
OG0001271	205.298197989952	-0.168606846297179	0.706478999248051	0.588871819402805	0.814397197046433
OG0001274	592.392512365683	0.659868347248335	0.91110417759033	0.121209716308068	0.362831716580072
OG0001275	1.15525747200743	-0.0777878449019911	0.770147702245751	0.865297281856077	NA
OG0001276	5.38788965156402	-0.0555383771655576	0.747100900689177	0.74047618234151	NA
OG0001278	5.545441356164	-0.0887783505849081	0.743229283498447	0.642916992600699	NA
OG0001280	5.31315746240534	-0.230711983811487	0.807535414570192	0.260404834210734	NA
OG0001281	20.1138474807759	-0.433637250989985	0.845192605294839	0.14421134118289	NA
OG0001283	5.38605080447036	-0.0731481376462688	0.743641965782338	0.690877299564004	NA
OG0001287	22.2754091077971	0.0953830346310865	0.709758217688518	0.747618669611213	NA
OG0001290	24.4469654378412	-0.291206622983113	0.773479819300236	0.304002032797102	NA
OG0001293	10.2800025061955	-0.101342696155905	0.720207510731647	0.683102001577335	NA
OG0001294	4.57749974849097	-0.0486422823178177	0.738330086755394	0.800955632819937	NA
OG0001296	5.52039856622802	-0.360184394372803	0.867104881221742	0.147820253029231	NA
OG0001297	31.7313564770345	0.358239260840915	0.68579437334683	0.362690754901275	NA
OG0001298	20.491031696189	0.0245422683970192	0.694411453850214	0.937168628364451	NA
OG0001299	2.14784787029668	-0.139106970720317	0.778381799347997	0.596334525786041	NA
OG0001300	2.13521816899809	-0.103398819125886	0.773911535395545	0.66419671523796	NA
OG0001302	1.84583233921126	-0.0876327829005455	0.772076674467049	0.730815902850057	NA
OG0001308	3378.82641480008	0.539233329963606	0.729034342210515	0.208095696897963	0.509051301551468
OG0001310	114.776118680949	-0.199728073648735	0.570948545014254	0.605251644686011	0.826307428667989
OG0001312	13.0735456309099	-0.0322647087335721	0.712768017048331	0.896144758416876	NA
OG0001317	10.2714687880836	-0.0932260635050312	0.726940025267184	0.699986685761469	NA
OG0001319	11.4449514901454	0.0420668430071816	0.70976239824859	0.878142512519103	NA
OG0001320	37.9801028063988	0.232295138526308	0.641093170708125	0.548134592008763	NA
OG0001321	15.5347938123666	-0.340939405131484	0.767887829862385	0.311020663705718	NA
OG0001322	11.1368861342748	-0.14383177569511	0.724698693769259	0.572913078971897	NA
OG0001323	36.1206288744132	-0.252833799186861	0.740825424502188	0.40150307191984	NA
OG0001324	91.9926295109894	0.232496007349945	0.612852059632179	0.55340995614588	NA
OG0001325	3.24603955708367	-0.194040176474753	0.792231459824316	0.403910023418579	NA
OG0001326	3.96688727476487	-0.156373374497448	0.784835374759075	0.419999565334539	NA
OG0001328	38.4436342371185	0.81123010940191	1.37383388411108	0.0309780605796971	NA
OG0001329	5.2281386207812	-0.0487723686137562	0.746997588397442	0.766973178826787	NA
OG0001331	7.61447774234184	-0.0996592408839622	0.752586216075407	0.539250166672685	NA
OG0001340	3.28743834011396	0.039584630107714	0.750347700142556	0.819141993205027	NA
OG0001341	11.5630478136169	0.318891826133247	0.873286111780451	1.53416004740239e-16	NA
OG0001342	0.13708928099946	-0.0342660225057321	0.766705446390236	0.535112836487821	NA
OG0001343	12.8804415505363	0.327203260864437	0.754377014392942	0.352976305724586	NA
OG0001344	6.99436747058441	-0.269841435072554	0.824751406758277	0.174143654239447	NA
OG0001345	0	NA	NA	NA	NA
OG0001346	51.5654272951309	0.0575887362796119	0.587294638987701	0.884276200092565	NA
OG0001348	558.438816811032	1.14469431180657	1.74234466628947	0.0252235168745165	0.143458752223813
OG0001351	3.37566578735065	0.0330045739673944	0.750572506861791	0.849934852317534	NA
OG0001353	69.5500519716909	0.280956265688064	0.704397714808703	0.432777419630342	NA
OG0001354	27.2734020645831	-0.374013602518692	0.802219489873514	0.219979527648934	NA
OG0001357	10.0816138746599	0.0711409999769732	0.70254419821933	0.817101675714063	NA
OG0001359	1460.56589553308	4.53025376897469	2.28078611932442	NA	NA
OG0001363	20.7866921323367	0.176038047206696	0.673005157522607	0.623150863483507	NA
OG0001364	8.38116591550669	-0.231805966505144	0.77193982404632	0.292764901289746	NA
OG0001375	2.75247586031057	-0.0577484319983936	0.760834738523276	0.847496445398283	NA
OG0001376	35.4887158756987	-0.094310721080308	0.699494357481893	0.745397438993234	NA
OG0001379	16.1188698695338	-0.52964817242717	0.95489956240712	0.0528993729828356	NA
OG0001383	36.8164174881907	-0.0276292871301895	0.684647893279528	0.922664442124402	NA
OG0001387	6.93629024203795	-0.185007687940415	0.755517820186382	0.394271590319766	NA
OG0001388	99.6382275400907	0.290670142294934	0.616800059747033	0.467844379869255	NA
OG0001389	381.880579280633	-0.283566349016674	0.593210943668043	0.46777645720124	0.73191967448854
OG0001392	22.5538513687822	0.170447547880113	0.73863877073578	0.529252960101187	NA
OG0001395	0.655686913391871	-0.0655749645156934	0.768439351163251	0.968519471779694	NA
OG0001400	32.5308998853894	-0.0500328175144797	0.695132713019585	0.860008420767488	NA
OG0001402	42.1743173762445	0.244789547866693	0.633608357427784	0.534213062841849	NA
OG0001403	49.9789325625977	-0.189567742363779	0.713043423280049	0.536467891537258	NA
OG0001405	48.0334306784315	0.224947719229328	0.619169089871019	0.569062012085344	NA
OG0001406	15.963518096697	0.239592737616075	0.773948534518892	0.364817719244321	NA
OG0001408	18.9689454563214	-0.200516386834411	0.731458100406316	0.475756470372247	NA
OG0001409	0.514596879954581	-0.060427937829428	0.76791479323077	0.89766107204682	NA
OG0001414	8.78602529323563	-0.210118723829636	0.766484777472382	0.305062862712076	NA
OG0001418	145.196950296789	-0.0121749880473886	0.58009462535341	0.969720439151285	0.980495110697411
OG0001419	11.0491345774562	0.313702325557717	0.869748051773484	0.000472873099936918	NA
OG0001420	22.0925934482684	-0.083890010687709	0.681964001983049	0.798766135463401	NA
OG0001421	3.28304967029394	-0.215462126685365	0.798177242887625	0.371561878271157	NA
OG0001423	41.9410183478623	0.0178423757206167	0.648315451198243	0.966163264528641	NA
OG0001424	21.2372376018366	-0.162298612405019	0.675249658630195	0.640038471498324	NA
OG0001428	0.173431759661014	-0.0391335152149465	0.766741373319905	0.600305578575355	NA
OG0001430	12.3963427224623	0.0243847513083295	0.72951791978	0.921188765740066	NA
OG0001431	53.5341462327986	0.649467342478191	0.856631439828741	0.138760200381842	NA
OG0001432	6.29701264537001	-0.0801436310292977	0.750192373282822	0.638456578434221	NA
OG0001437	0	NA	NA	NA	NA
OG0001441	10.219427829183	-0.298891169864139	0.799348022819188	0.192354269789351	NA
OG0001442	20.8999389459985	-0.120948921026882	0.705610379746512	0.673345563847111	NA
OG0001444	13.0713219381499	0.153696009524097	0.74969051602869	0.516638100815177	NA
OG0001447	1.83777332717242	-0.0909910576922578	0.772351013965041	0.726167006830758	NA
OG0001448	3.04150972450716	-0.214357133879052	0.797211978807543	0.390363952658534	NA
OG0001451	0	NA	NA	NA	NA
OG0001455	64.1706261249471	-0.180642606937438	0.711120104145779	0.55481975521233	NA
OG0001458	0.940466046888882	-0.0734244339531248	0.769454680542882	0.924834664715592	NA
OG0001459	109.186838132869	0.086892843814343	0.555622736634532	0.826333283355404	NA
OG0001461	1.12874833416443	-0.084400557099255	0.770360032386429	0.86233622865377	NA
OG0001467	2.99269088910374	0.0931597305129761	0.760118127680813	0.579406663355475	NA
OG0001469	0.669741214447579	-0.0660249248637628	0.768490624481093	0.974677441224908	NA
OG0001470	249.549819005355	-0.373336088554569	0.608863391462062	0.354960572210843	0.672690217801335
OG0001474	55.5787670427371	0.121365713505436	0.607357112447887	0.756191565150727	NA
OG0001475	8.78415185292051	-0.240001867252396	0.772625403156161	0.266296143218701	NA
OG0001477	27.2566096785122	0.282965226614328	0.843957347170931	NA	NA
OG0001480	51.5826361679771	0.0390862607781803	0.597929965096282	0.920090503610408	NA
OG0001481	0	NA	NA	NA	NA
OG0001484	2.38172138955579	0.132383105081614	0.773980900809413	0.33994543213727	NA
OG0001486	0.718945766082204	-0.0676518168334198	0.768678964242422	0.996442918549182	NA
OG0001487	8.10922109150247	0.403005522766267	0.912777073705479	0.0467413827058594	NA
OG0001489	510.161390791779	2.59990023021907	1.73248272878427	0.00398371426248293	0.0492609927327856
OG0001490	0	NA	NA	NA	NA
OG0001493	0.0252187274381489	-0.0124383291013542	0.767820391772927	0.249346860490856	NA
OG0001497	13.1201799128544	-0.213673637632275	0.742064474491104	0.417496619946499	NA
OG0001499	0.828618407269288	-0.0707387566668288	0.769073787637387	0.961632524137747	NA
OG0001503	10.3846538808531	-0.283562669469458	0.792125683799797	0.198180977760228	NA
OG0001508	3.17776569892688	0.0447743319729342	0.752900514595089	0.787074275745738	NA
OG0001514	8.39615404848614	-0.406385352790855	0.904666815366793	0.084124093533519	NA
OG0001517	778.139394264882	-0.224496802558797	0.563289149780362	0.557920601105464	0.798939027491818
OG0001520	4.74485020068806	-0.0332573635713265	0.745763217395941	0.836803716676009	NA
OG0001522	3.39401552968161	0.0461556243414221	0.756996048714317	0.789230016218893	NA
OG0001523	6.31263941701888	-0.343572451641467	0.859935094490474	0.140546494152933	NA
OG0001524	0.173431759661014	-0.0391335152149465	0.766741373319905	0.600305578575355	NA
OG0001528	1.91778465907629	-0.0927281251731109	0.772582525093306	0.711696301112275	NA
OG0001529	400.267024605076	0.502794985828623	0.725718286932826	0.236656915945659	0.557921744845984
OG0001531	0.404674105875699	-0.0554674446709163	0.767503491821495	0.828783485472271	NA
OG0001532	0.0392730284938565	-0.0158176510445929	0.767475833678022	0.249346860490247	NA
OG0001534	53.0818749654764	-0.581339616739446	0.781764251228202	0.174433902452841	NA
OG0001537	308.327868126509	0.151781556603118	0.71530924402335	0.615461643524135	0.826307428667989
OG0001540	0.60927312489512	-0.0640772667112201	0.768273430748411	0.947636713514643	NA
OG0001544	36.1390254286754	-0.278141018509832	0.748931934578712	0.363947038881579	NA
OG0001545	104.579914705236	0.154613013656583	0.561716147003062	0.695722590710936	NA
OG0001550	726.583801818826	8.08229481324437	2.20788233087476	NA	NA
OG0001554	27.5970568112416	-0.37823313175439	0.805048323471942	0.215247821117569	NA
OG0001558	152.935350020267	0.0640989678106576	0.55839448469165	0.873037634290595	0.944513017114233
OG0001559	87.9926768282636	-0.472121968792545	0.659940941095073	0.255407917101361	NA
OG0001560	20.7308025055634	-0.220998144044459	0.746101087523176	0.420815220669343	NA
OG0001561	668.351992037147	0.890756963143948	1.32519652571047	0.044183926041861	0.189657418387234
OG0001564	8.5314688390136	-0.126043396767791	0.759138071938247	0.468003194952354	NA
OG0001565	2.1449402344061	-0.092912745695432	0.772981663416165	NA	NA
OG0001568	28.62161993291	0.317131100225882	0.722946211125345	0.388880758812181	NA
OG0001569	7.58871059803635	-0.428925465928199	0.918632237384456	0.0853444617633753	NA
OG0001572	72.2494722674115	-0.237371889277324	0.730014414964532	0.443012155288191	NA
OG0001573	219.430688428833	-0.224742014302899	0.722607285018604	0.476591825568281	0.732598921059351
OG0001579	2.18756739632676	-0.102791853618073	0.77393261518095	0.659911588327459	NA
OG0001580	0.269782737250466	-0.0474624958413001	0.767026899615906	0.715504452305149	NA
OG0001594	25.8986745188132	-0.843311634404332	1.38204313794043	0.0137450835885831	NA
OG0001598	112.798569885395	-0.28256945056016	0.741094397990317	0.380272354674164	0.687994720714021
OG0001599	7.72325068005269	-0.203160481008103	0.762984064597517	0.347112708734114	NA
OG0001601	777.719922766076	-0.390394083533783	0.607266415199657	0.332202429878668	0.655725581272947
OG0001602	10.9105634835126	-0.0160665649777102	0.712349301264356	0.94859673138421	NA
OG0001608	10.7374777059831	-0.0514020472287606	0.723756080922903	0.83546746969121	NA
OG0001612	5.65738717810581	-0.116235969600613	0.742440654736161	0.57254353945564	NA
OG0001614	67.6997802368125	0.11619609433192	0.601228642652761	0.767623419127674	NA
OG0001616	12.3855724609056	-0.356830583817425	0.831805689562243	0.131081442094807	NA
OG0001617	0	NA	NA	NA	NA
OG0001618	0.44321449691148	-0.0572822919111034	0.767640805822099	0.854922879065952	NA
OG0001621	16.7750822660298	-0.141560325074206	0.713786301017566	0.612184857197286	NA
OG0001624	5.45430627303674	-0.0791163476563681	0.743510532851097	0.671829289254949	NA
OG0001626	24.7273873910431	0.538019018873061	0.926173763691006	0.129644578006523	NA
OG0001628	1.47163961233251	-0.0829641451994568	0.771093819615083	0.795135906295954	NA
OG0001629	1017.17604226422	5.29226469772082	1.58892624078693	2.50371003175927e-05	0.00189864677408411
OG0001631	0	NA	NA	NA	NA
OG0001633	150.681965613135	0.12095472763451	0.547416843454102	0.758851219080593	0.892088115810822
OG0001634	0	NA	NA	NA	NA
OG0001637	57.4027023636735	-0.274524460469867	0.737047285016588	0.389728729291755	NA
OG0001638	71.9448581938273	-0.012949552506707	0.687481145476973	0.961359882069974	NA
OG0001642	352.179919355389	0.347939659753272	0.883127056991813	NA	NA
OG0001643	579.894529490544	0.748519140709173	1.11238067563243	0.0682455923206623	0.250275685362219
OG0001645	1.61399855604153	-0.0849986020998461	0.771503141298188	0.768011052701028	NA
OG0001647	23.9470836729595	0.0994938928200481	0.650011432259673	0.785855419878505	NA
OG0001650	18.3059143671538	-0.168070768875426	0.727945784515548	0.538827208621062	NA
OG0001651	31.6480836912743	-0.489080806450793	0.874423138528478	0.134682398236895	NA
OG0001652	10.4484993604987	-0.308692608357212	0.803781290428395	0.181614354397274	NA
OG0001655	11.3060911955365	0.316343690244801	0.87153994884874	0.000434601443372319	NA
OG0001656	479.748786762104	-0.324586615182737	0.582785726474472	0.418934777277593	0.70635764241934
OG0001657	22.2265044036062	-0.117137927119441	0.709280591295306	0.676034862451093	NA
OG0001658	9.78709735794503	-0.28153285215115	0.788778763343195	0.207446323152083	NA
OG0001662	20.0373136998561	-0.0655774207020591	0.704263143352985	0.811285008649138	NA
OG0001663	31.8260393628557	0.255210711807488	0.659640886128652	0.505716398617581	NA
OG0001669	0	NA	NA	NA	NA
OG0001670	38.6589550245516	-0.0940799306774027	0.703006647409213	0.741106079829821	NA
OG0001674	49.4243790860063	-0.0595439612547443	0.615102737966828	0.868917636011513	NA
OG0001678	84.8270408244256	-0.0745229030119393	0.686588503731416	0.805296230989081	NA
OG0001679	4.14366849972371	-0.159910292315812	0.78582653812955	0.404738387546683	NA
OG0001680	9.73068149681546	0.169716126251106	0.761484241109119	0.467678913030485	NA
OG0001681	9.74426540642059	-0.282592068439869	0.78890672949973	0.207027787187218	NA
OG0001683	12.3918068098446	-0.652069267384364	1.1691772640232	0.0243719225976374	NA
OG0001684	59.9072488629802	-0.12532078252973	0.62674386935167	0.735967435482193	NA
OG0001689	8.80145028156681	0.301784708800175	0.845544006630066	0.0961460534041569	NA
OG0001690	61.967096601724	0.218179114727677	0.604511363198181	0.578111402029432	NA
OG0001691	6.42458605594196	0.22729156432211	0.800986429525892	0.230295084780101	NA
OG0001693	0.693727038644055	-0.0668859395190539	0.768587437551864	0.985935128189724	NA
OG0001695	39.4414480609286	0.883797460471863	1.36708592949207	0.0406495520742805	NA
OG0001700	19.4083586756298	0.3749869177963	0.759739654426053	0.310208647749642	NA
OG0001702	39.7561783431766	0.473356814732542	0.855246612619844	0.184771041996029	NA
OG0001705	56.5325455974944	0.335737592354568	0.683843876532725	0.391227317154291	NA
OG0001706	7.96227899147269	-0.117465307128216	0.756759635512835	0.499777694968329	NA
OG0001708	48.7299462612697	-0.224717995319273	0.629619293891483	0.553901703060014	NA
OG0001710	12.3677784105129	0.0346516921812335	0.736151627559836	0.878381926186386	NA
OG0001714	127.051760692113	0.165180789523104	0.626069052257543	0.667155151412938	0.842709609044524
OG0001715	158.154561175899	0.141033782427733	0.570149299711566	0.721640294011933	0.864069299409025
OG0001716	15.7315268201417	0.549273913547513	0.960914682255195	0.108456353014066	NA
OG0001720	14.6256494402685	-0.24307223807499	0.755268032767225	0.358813925774014	NA
OG0001721	4.40360480306728	-0.284185821722607	0.825753419156014	0.235783524113217	NA
OG0001723	229.029958502299	0.463433741780963	0.682459383450374	0.268280245559835	0.598370155537868
OG0001725	27.2956951247912	0.159015062581204	0.71031310187594	0.605465230797453	NA
OG0001726	301.584451037227	1.04237934920236	1.23510725069422	0.0431573243982439	0.189165321479342
OG0001727	535.733422797698	3.05315998039459	2.56909327519822	0.00357473213487745	0.0478383270990952
OG0001729	587.305504290048	5.51626527387825	1.66183240737573	2.41022366820845e-05	0.00189864677408411
OG0001731	500.353882071959	4.01775858478833	2.29686411302808	NA	NA
OG0001736	4.97588650518263	-0.177343833741733	0.790984072891929	0.339752043006127	NA
OG0001737	0	NA	NA	NA	NA
OG0001741	92.6365549530752	-0.268720409819467	0.735642881292096	0.401837212140276	NA
OG0001742	1.64067554724507	-0.085171025853843	0.771545600949157	0.763792456508425	NA
OG0001743	133.220089326403	0.343325569918561	0.650035709356137	0.394918615099951	0.69917498004077
OG0001744	0.744164493520353	-0.068411497503388	0.768772529522607	0.993405415364401	NA
OG0001745	1.1241201377415	-0.0772893609642679	0.770061047442173	0.872270928235016	NA
OG0001753	9.6278864428782	0.157414467758596	0.756788582168204	0.504234116760034	NA
OG0001757	30.3718544831925	0.6230419102947	0.844608132720438	0.151506120220459	NA
OG0001761	15.6378459018812	-0.201334963322864	0.684917995889513	0.555791689648276	NA
OG0001763	19.7640034917371	0.270452326730985	0.784307973575612	0.320566518662127	NA
OG0001764	16.0215637774914	1.13610913930495	2.53268826535904	0.0129045280569904	NA
OG0001765	267.349578585897	2.35279457053178	1.39556892814869	0.00391198602040788	0.0492609927327856
OG0001766	4.35494868812147	-0.219555586992983	0.801896345826627	0.307284028483041	NA
OG0001770	1.05986075348397	-0.0760581893816585	0.769858540872493	0.889213176914391	NA
OG0001773	5.48139298722552	-0.235195225503907	0.808911259870699	0.244529294253618	NA
OG0001775	76.0762045103768	0.292591683994274	0.650520461436473	0.460410002447397	NA
OG0001782	0	NA	NA	NA	NA
OG0001786	1227.18597405167	0.100579191010595	0.591358978065512	0.799917781282519	0.912186943567784
OG0001787	18.4522377907783	0.0763875866845623	0.702140328539409	0.795516997373444	NA
OG0001788	8.82672185040262	-0.244798895406271	0.776853407772123	0.266688080322423	NA
OG0001789	95.0708030867294	0.032903118027389	0.640020037623984	0.93283441690328	NA
OG0001790	0.0504374548762978	-0.0198889643088611	0.767119818979403	0.34389514628902	NA
OG0001791	5.12143861839406	-0.062004282915545	0.742838372659594	0.733246487996678	NA
OG0001793	9.90182553788682	-0.610448113777468	1.10255800450644	0.0358236296197212	NA
OG0001795	0	NA	NA	NA	NA
OG0001798	39.1028276171267	0.479655969845752	0.819465790050314	0.210910895954696	NA
OG0001799	90.1126353105531	-0.510960469070993	0.912024980400864	0.118966504109554	NA
OG0001800	7.29685414985952	-0.139982068902367	0.754072772508775	0.467246626270966	NA
OG0001803	45.8344158865165	-0.151407707366769	0.700200538455427	0.622103606488967	NA
OG0001804	785.623198761311	6.13908297583108	2.36099567467894	NA	NA
OG0001805	30.3201079313518	0.35967775737392	0.681451462436629	0.364920698085626	NA
OG0001806	14.8674852030529	-0.0911959378117847	0.708598220114058	0.736262531410347	NA
OG0001808	34.3711420115647	-0.0258239005112699	0.613900970957053	0.94056729116616	NA
OG0001809	463.222220457348	0.447894288923743	0.980022085447339	NA	NA
OG0001811	359.526853954602	1.46837335848463	1.65549498109188	0.0191099247770351	0.120764107965986
OG0001812	22.3603856206647	-0.154665131816617	0.71190395649026	0.593955023117075	NA
OG0001813	3.96113510748903	-0.264967312976904	0.816547335925277	0.271721677214474	NA
OG0001814	17.5671653030819	-0.146915999432336	0.728262653152207	0.577653437784317	NA
OG0001815	38.8152526825493	0.261080836228878	0.68065784082031	0.490337292575951	NA
OG0001816	4.85809033364277	-0.176721614251901	0.790677470910708	0.345343358857311	NA
OG0001817	173.453023711441	-0.258603774534185	0.604189828920063	0.503534771810631	0.753211044907512
OG0001818	60.9874747316528	0.318747481597237	0.626887261944393	0.430627334505059	NA
OG0001819	538.45465616072	0.355379387009999	0.830486740732341	0.207636556947726	0.509051301551468
OG0001820	10.3425711131424	-0.100893425766329	0.726199544938445	0.681588164073684	NA
OG0001821	13.4712321422139	-0.221976457698033	0.745350781721571	0.400827665210865	NA
OG0001822	10.2581532946107	0.322600260328058	0.824044809681195	0.216212446474717	NA
OG0001828	29.0712365826607	-0.0381090093779584	0.637279186638193	0.91252624382918	NA
OG0001836	0	NA	NA	NA	NA
OG0001840	52.0567161263054	-0.2110268311996	0.716343291016117	0.497879959855484	NA
OG0001841	0.0770807820715617	-0.0259982497228648	0.766803341370261	0.419954189128903	NA
OG0001842	27.2621867546466	-0.21074659876819	0.74145857788043	0.450272931881548	NA
OG0001847	5.85602097697851	-0.356141778958725	0.865779551138301	0.142725997464979	NA
OG0001851	20.30751531871	0.116423748265446	0.668054260291987	0.746446219120372	NA
OG0001852	2.91552643351379	-0.166308287190763	0.785023617042747	0.472561536475407	NA
OG0001854	2.05414130261767	-0.0975338258463339	0.773216090398483	0.685615863959947	NA
OG0001858	64.9711671569078	0.215017588673778	0.662327569155403	0.567810767766037	NA
OG0001859	32.3956560505308	0.293171650475919	0.669505433855351	0.45174718780146	NA
OG0001860	2.68931188038396	0.0686395912783657	0.762133579487321	0.618305916495836	NA
OG0001861	19.0030446396778	0.0857084682426425	0.701676015759897	0.771682855953825	NA
OG0001862	6.08429490599759	-0.0587825376985679	0.747939619699631	0.693787315059129	NA
OG0001865	0	NA	NA	NA	NA
OG0001867	36.8235683307725	-0.040677455052062	0.623182096793743	0.907659226120874	NA
OG0001869	1.59773933146083	-0.0847466270874472	0.771452034111248	0.771198378675924	NA
OG0001873	0.942552683852557	-0.0733149259782462	0.769443253117219	0.925525625535731	NA
OG0001874	10.0166222941477	-0.0419598104306995	0.734311894156243	0.841927050403921	NA
OG0001881	166.197807097334	0.133235722267432	0.786704196600524	0.0335066724118355	0.166608542222469
OG0001894	0.655186647608275	-0.0656474332263181	0.768444781068504	0.96908733730553	NA
OG0001896	40.7170169876291	0.250628020822839	0.70967769203072	0.478629837587717	NA
OG0001898	0	NA	NA	NA	NA
OG0001899	469.300318829107	0.07659191135772	0.52340510469428	0.845845336265228	0.936004584552885
OG0001903	0.977081572383952	-0.0743348508732938	0.769589390951672	0.913245068522541	NA
OG0001905	7.34531822556526	-0.167961677803198	0.752968096115452	0.40341596802556	NA
OG0001910	50.8795386104967	-0.147336153897691	0.6975663453643	0.633993891204433	NA
OG0001915	0.864006626864844	-0.0714100240152957	0.769172479373444	0.951332249909032	NA
OG0001918	0.933092915211509	-0.0732503212144764	0.769429199023088	0.927189955524098	NA
OG0001921	3.40689304067169	-0.193106571585002	0.792338330447752	0.394524210822224	NA
OG0001925	0.982779971412412	-0.0744520030175332	0.769606903027473	0.911371300736133	NA
OG0001926	7.58048231882837	-0.452360680620173	0.936470840202665	0.0785788666953443	NA
OG0001927	12.2672226975891	0.124561284302088	0.745433309133295	0.606306476321604	NA
OG0001933	23.1699889481165	0.443446030114971	0.768454226213479	0.254308501894471	NA
OG0001935	13.3553910090715	0.0840705324027501	0.696257827548972	0.79709982039316	NA
OG0001936	6.40004999969251	0.147056790384429	0.73470523935398	0.58967749161709	NA
OG0001938	16.3279387097443	-0.522042606469614	0.945991547136705	0.0516997453409046	NA
OG0001939	1.86066136669268	-0.0934685133124209	0.772618430427048	0.718428790037658	NA
OG0001943	1.5926108692543	-0.0846986984493478	0.771441676710253	0.771931621972479	NA
OG0001947	4.42769723454533	-0.167171283488732	0.787826924558816	0.378967999609369	NA
OG0001948	27.5694072113593	-0.258374206407156	0.738894266037627	0.394124777650436	NA
OG0001952	0	NA	NA	NA	NA
OG0001953	3.47161201555377	-0.24060491150594	0.806622492442523	0.327428942265854	NA
OG0001954	39.9159752684811	-0.194274448770415	0.72183974397888	0.512880195245202	NA
OG0001959	1.94364859171686	-0.0887289598166332	0.772323011685957	0.716381745801485	NA
OG0001965	717.362285519871	0.65239989062649	0.678182753946395	0.142945754289775	0.396025763683716
OG0001969	32.9266454314947	1.79951377695521	2.48270318602672	0.0123737395403717	NA
OG0001970	2.5264593358656	-0.151064901828921	0.781218227895404	0.533507085708948	NA
OG0001974	6.58795536586219	-0.156517976053908	0.75012650308069	0.451683100286841	NA
OG0001976	42.7041857869609	-0.233274511236748	0.686963020206747	0.496531842393447	NA
OG0001979	0.240290210540972	-0.0450894231004609	0.766929364855218	0.682763511602126	NA
OG0001988	20.511396120888	-0.382307746353205	0.827371318934007	0.179614116832076	NA
OG0001989	87.9569155836198	-0.127652477688299	0.694345510755418	0.678960159728059	NA
OG0001992	27.508950015651	-0.382106051953362	0.806016227144669	0.212816924475158	NA
OG0001994	7.19863674310572	-0.148101164484435	0.753880321803947	0.453374206812944	NA
OG0002001	180.120334359856	-0.209792843073046	0.716390486375471	0.50532600885884	0.753211044907512
OG0002004	5.84915778816043	-0.12584086846054	0.743898353154341	0.543401728117865	NA
OG0002005	9.41933691966915	-0.0256096888022353	0.733489158004287	0.900813146383758	NA
OG0002007	444.311700516823	-0.441341204696175	0.694095103134427	0.274054522672703	0.60826735520039
OG0002011	0.0392730284938565	-0.0158176510445929	0.767475833678022	0.249346860490247	NA
OG0002012	39.8524176852906	-0.196431622956685	0.721380158964382	0.510108872918043	NA
OG0002013	0.135624006083309	-0.0345950835422879	0.766691438763082	0.538206748402035	NA
OG0002015	27.3114070311811	0.185448105598741	0.631188588241824	0.623748597413573	NA
OG0002017	722.880798455498	-0.426996003098873	0.620756682935791	0.294424294408788	0.625526977228103
OG0002019	61.1526814046326	-0.0741449348772066	0.579404219403031	0.843205704802926	NA
OG0002021	37.6166447901146	-0.204075104799376	0.7224360928599	0.49810485407089	NA
OG0002025	23.3830522453142	0.378182006768153	0.919026160668582	NA	NA
OG0002028	19.9894794022688	0.294184629202369	0.805602020742729	0.256332978106028	NA
OG0002035	13.6426692234251	-0.207744965951496	0.748607774530405	0.424749458059918	NA
OG0002037	613.887490282451	0.391680071779118	0.636348311578763	0.338499294432262	0.66101793547931
OG0002038	8.99348163281315	0.288865971389481	0.853784773577353	0.00100694181226992	NA
OG0002042	13.6609843725346	-0.236411105201873	0.748341945130303	0.375992631775624	NA
OG0002050	0	NA	NA	NA	NA
OG0002053	26.7700107795185	0.809349251153094	1.17437940852365	0.0617254585353603	NA
OG0002055	7.80128679418111	-0.441327102544001	0.928609434990408	0.0794074201444985	NA
OG0002059	6.82287811899537	0.253263750566681	0.815386495357307	0.172782965983488	NA
OG0002061	0.613797057058264	-0.0642200675776779	0.768289070839507	0.949674113468335	NA
OG0002065	0	NA	NA	NA	NA
OG0002070	61.9701427514829	0.310554285806904	0.71914944645086	0.399246689873602	NA
OG0002072	240.763393568574	-0.110936645634924	0.552586094893677	0.770539739207557	0.892088115810822
OG0002073	394.574509541171	1.99859264322136	1.99815256989227	0.00934865584039312	0.0763568249994367
OG0002074	7.05406877440981	0.0724586662652207	0.746379049251045	0.715412194891443	NA
OG0002075	12.8030798055674	-0.738183719022196	1.30451411387889	0.0191845257902364	NA
OG0002080	0.269782737250466	-0.0474624958413001	0.767026899615906	0.715504452305149	NA
OG0002083	9.89446828727205	-0.0487569131319762	0.722358176706422	0.834970343025011	NA
OG0002086	40.3105665730588	0.0881838809055276	0.622476187289792	0.820608534781791	NA
OG0002092	19.8729013149659	-0.426798715995256	0.840753594227914	0.149045184408627	NA
OG0002095	21.3752768745423	0.067962718570458	0.671527824235664	0.847691332709969	NA
OG0002097	856.832086984247	0.622328004932288	0.806027170461151	0.153553196604336	0.408577219034929
OG0002099	0	NA	NA	NA	NA
OG0002102	0	NA	NA	NA	NA
OG0002109	0	NA	NA	NA	NA
OG0002114	30.1467876618123	0.0365422458084213	0.606421394501031	0.926320795335348	NA
OG0002115	0.189852755664674	-0.0406170425029476	0.766781515460721	0.621226344249364	NA
OG0002123	42.5235258259399	1.43331580397643	1.37876819156934	0.0227396360531376	NA
OG0002124	10.4373433590756	-0.325341376569785	0.809965300660824	0.168750403261899	NA
OG0002132	2.67904527889521	-0.193173897955645	0.790532587191505	0.451083766393826	NA
OG0002135	16.7951463649062	-0.320389630562773	0.784541652741494	0.248036320452607	NA
OG0002140	10.9477360909757	-0.129806903584917	0.723696660381001	0.606234993616926	NA
OG0002142	0.385403910357809	-0.0544574595041578	0.767430637317347	0.81485711673308	NA
OG0002148	0.50697361538541	-0.0601671311919049	0.767889165611159	0.893845992579983	NA
OG0002156	3.03465466121161	0.137827668743381	0.765227714176187	0.464314820876254	NA
OG0002158	8.39846541760044	-0.227818092763238	0.77122967206882	0.298037700185346	NA
OG0002162	704.405045511606	5.14513829872897	2.52598228778265	NA	NA
OG0002171	5.93002766378607	-0.0986774763122441	0.741588422356113	0.593810378978115	NA
OG0002172	2323.69316053993	1.79346172809696	0.986977059215403	0.00596590172536336	0.0577550060646879
OG0002174	15.4391525561783	-0.262126532403408	0.766503789162031	0.32835760776831	NA
OG0002175	2.796639468627	0.0895479056570268	0.766622843683323	0.52097648788833	NA
OG0002176	1.1348427347167	-0.0774879886493295	0.770094614435954	0.869675974769223	NA
OG0002185	45.7992588085422	-0.216552144680274	0.719900459318772	0.483997890791783	NA
OG0002186	1.06037176933413	-0.0758778268104428	0.769835334163971	0.890721794747103	NA
OG0002188	33.0519827080419	-0.106255844364023	0.700412951720352	0.714865628330556	NA
OG0002191	1.33659255422189	-0.0808990869348573	0.770699998585135	0.822080101863996	NA
OG0002195	4.30574179346506	-0.262947017939376	0.817005994744416	0.261224528679473	NA
OG0002196	16.613840886788	-3.65692841917008	4.5308168377539	0.00673282163015228	NA
OG0002202	0	NA	NA	NA	NA
OG0002208	0.44321449691148	-0.0572822919111034	0.767640805822099	0.854922879065952	NA
OG0002209	17.8419867506014	-0.169873064694483	0.699778888712318	0.607921212683555	NA
OG0002211	0	NA	NA	NA	NA
OG0002215	4.09013171244139	-0.159070317547455	0.785573069381566	0.408891075771499	NA
OG0002219	63.9748225142307	0.376530126784671	0.679811972983892	0.352749950138793	NA
OG0002220	1.20574168398034	-0.0787813268838426	0.770316258908768	0.852260146845527	NA
OG0002222	7.02198922290372	-0.181049686888142	0.755620012049871	0.39836439312663	NA
OG0002223	16.3807574037202	-0.117702095133117	0.723824282256982	0.652038421409647	NA
OG0002230	816.330109527764	4.51151421362364	1.53234486063773	9.74812555045761e-05	0.00443539712545821
OG0002239	112.697425502543	0.162045807224833	0.58665054941229	0.681625325323523	0.852031656654404
OG0002243	0.346863519322028	-0.0523185710916333	0.767288496926638	0.785032018039839	NA
OG0002258	323.378945628474	0.416713933808418	0.748154157515823	0.281230713589504	0.618542089120976
OG0002259	14.4672776857763	-0.471514867961161	0.905012344395973	0.0721626773005217	NA
OG0002260	4.78976319183402	-0.0193883193955477	0.752833255082685	NA	NA
OG0002261	44.881792479652	0.00662963950298221	0.685297528655967	0.988272811367251	NA
OG0002263	50.6663076560301	-0.19527419696748	0.712322778685326	0.52789888565732	NA
OG0002279	0.493651951787778	-0.0595941046180641	0.767837872267609	0.886039891360515	NA
OG0002283	183.428803138081	-0.0400675986498773	0.55817148381451	0.912682769188137	0.948106529636078
OG0002286	22.2394942412476	0.214736593961899	0.703320711108324	0.530155321408464	NA
OG0002293	0.605249458515573	-0.0638239407919506	0.768248973595028	0.944903521580462	NA
OG0002294	436.971899378212	2.18854965686547	2.5416114643253	NA	NA
OG0002298	0	NA	NA	NA	NA
OG0002302	3.28345690647973	-0.222811947076834	0.800387034619975	0.361632933351856	NA
OG0002303	0.981825712346413	-0.0742868653968899	0.769587426261163	0.913443478869179	NA
OG0002312	303.536410513817	0.503469328947891	0.9658255383479	0.0776190493078364	0.274505710238708
OG0002314	0	NA	NA	NA	NA
OG0002325	30.580537054362	-0.0239733968238609	0.655523033456992	0.941002697185292	NA
OG0002327	143.127016421644	0.221479592737846	0.584799382021285	0.57804113754091	0.806775207304031
OG0002331	24.3114629407237	0.426777994762043	0.773223423097628	0.26751959880269	NA
OG0002333	1.13694153555554	-0.0775907083132672	0.770110152751278	0.868680422444053	NA
OG0002336	2870.14214997916	0.299460595421145	0.652886230312646	0.448747443932736	0.72149942743497
OG0002340	0.0392730284938565	-0.0158176510445929	0.767475833678022	0.249346860490247	NA
OG0002341	12.2685625314721	0.00281963978953194	0.704404029738786	0.995174579567078	NA
OG0002348	0.231242346214685	-0.0445147459313239	0.766902376423068	0.674187429348097	NA
OG0002352	131.256366842098	0.0926490803537652	0.549419862279242	0.814570733866022	0.916712344162961
OG0002357	2.69805925958372	-0.190559773132884	0.789939073836476	0.453410621121561	NA
OG0002360	29.6803819275229	-0.297379244452779	0.7542872375399	0.333901055325212	NA
OG0002363	23.4284157334357	0.384162314951997	0.741479767751345	0.318778981045459	NA
OG0002365	26.721956216375	-0.375725811818092	0.803667462626187	0.218903793575089	NA
OG0002367	34.8960616659696	0.640298460966159	0.99746355810008	0.100809014168726	NA
OG0002372	5.75448542400648	-0.0940008212661404	0.740370752360748	0.612604589428003	NA
OG0002374	343.954794109197	0.645412930510319	0.924466053913446	0.12040882968157	0.36282130798089
OG0002376	0.995409672711005	-0.0747065387498172	0.769646183615252	0.907714679876694	NA
OG0002377	22.901280302147	-0.258098756264112	0.760689694069712	0.352894730522696	NA
OG0002378	54.0000806551157	0.615341892618176	0.959658401670615	0.114136998052787	NA
OG0002379	6.73878614329182	0.143481713959914	0.748807254503403	0.551829193303572	NA
OG0002382	34.587954385892	-0.378612881848514	0.798069390189001	0.231388504376202	NA
OG0002389	8.60633473292913	-0.0318895347607967	0.72272561672184	0.89558679909733	NA
OG0002394	7.22614538633127	0.153682967538591	0.777495349971311	0.36159722646895	NA
OG0002396	0.466880517177824	-0.0581889308622884	0.767721379150227	0.868121262782545	NA
OG0002400	4.66915067728964	-0.257185218624309	0.815641443178773	0.251901279736778	NA
OG0002406	0.404674105875699	-0.0554674446709163	0.767503491821495	0.828783485472271	NA
OG0002407	4.0820441692972	0.0149965253665248	0.746965254496535	0.972937445751455	NA
OG0002408	7.93460053948878	-0.219801216700708	0.767043447907612	0.317810520815085	NA
OG0002409	32.8492027575897	0.430891885856681	0.761609825793297	0.273210227280358	NA
OG0002410	5.47160264476631	-0.080996300102221	0.738877758873255	0.657885278164873	NA
OG0002411	89.2660961318966	-0.0555660126854418	0.573517006575072	0.879474002353799	NA
OG0002414	0	NA	NA	NA	NA
OG0002423	2.4195291431335	0.0955533195657677	0.769419931847213	0.442921533957698	NA
OG0002424	0.231242346214685	-0.0445147459313239	0.766902376423068	0.674187429348097	NA
OG0002425	21.2753466159547	-0.250404674878399	0.744996055898993	0.385954788172326	NA
OG0002428	3.18206956706838	-0.1323453225718	0.779299968609954	0.512971847003927	NA
OG0002442	15.4218050033218	0.0729458286617564	0.711215116009853	0.792955177023318	NA
OG0002454	581.493329791402	-0.180327427136104	0.549471238708953	0.639240442805691	0.831830514333954
OG0002465	13.5817946679308	-0.405460174329008	0.857924960750564	0.0957662327464826	NA
OG0002467	0	NA	NA	NA	NA
OG0002478	10.7069917981562	0.228941502462764	0.788146520435912	0.310583155935012	NA
OG0002488	23.4283761084884	-0.0411707967098193	0.693662190941838	0.883238533306932	NA
OG0002489	11.1776152250483	-0.505683817063819	0.994173286694154	0.0428636589705136	NA
OG0002492	0	NA	NA	NA	NA
OG0002502	4.54785668502049	-0.0375770818200057	0.741048517286824	0.833875838850794	NA
OG0002505	19.1066235945271	0.106250699270057	0.667416233125375	0.767623044605377	NA
OG0002511	41.1295121018841	-0.592333878594944	0.829340824639384	0.156901846107408	NA
OG0002531	310.986631417627	4.0224820815022	3.0871256429012	NA	NA
OG0002535	272.532167255006	0.169945563910942	0.539625771664548	0.665080631675225	0.842709609044524
OG0002545	46.4606583723577	0.0673791418340187	0.640819394831563	0.85988764420823	NA
OG0002550	12.8027844031097	0.218401587905156	0.804985136591685	0.171724071330356	NA
OG0002554	10.2237147017212	-0.0979258748503512	0.720092932923798	0.692599348308061	NA
OG0002558	0.346863519322028	-0.0523185710916333	0.767288496926638	0.785032018039839	NA
OG0002559	74.286327279054	-0.198570505557263	0.606918269644424	0.604642727356134	NA
OG0002563	40.0554330161534	-0.084868838388439	0.688553058130021	0.777938615068391	NA
OG0002565	5.04916342684035	0.178618209953107	0.791177292416341	0.228780846779406	NA
OG0002566	0.211972150696795	-0.0427705763168845	0.766835815997966	0.651374739815828	NA
OG0002569	77.1527309711077	-0.118031533737182	0.586144822059736	0.756744970272332	NA
OG0002577	1.80038448906024	-0.0887861745194145	0.772081325147133	0.734549001516954	NA
OG0002580	1.14430250335775	-0.0775646803258134	0.770110465947856	0.868130483246349	NA
OG0002581	31.5498671939122	-0.322311930825628	0.767444339614741	0.297123921022151	NA
OG0002585	6.93782868817015	0.255655674637819	0.834847949199311	0.00256810463632424	NA
OG0002593	0.847888602787179	-0.0712391589652487	0.769141858379602	0.954850507783131	NA
OG0002603	4.98882431131014	-0.0244594736067118	0.745805610733634	0.843219862595583	NA
OG0002620	3.85984580662221	0.00640313410325294	0.746694487257159	0.981705904235064	NA
OG0002621	224.313482719249	0.42521062359593	0.928985407983992	0.0531599750090402	0.208515419216494
OG0002623	36.5760732455864	-0.128220594035191	0.664372869277464	0.700985647800183	NA
OG0002624	21.8529798176	-0.484290570111077	0.880399926623576	0.113562096040018	NA
OG0002626	3546.67671964635	0.288277770775068	0.641178353086541	0.458464813281105	0.726834460079801
OG0002628	30.7713389382802	-0.110240257793709	0.621161767625794	0.764243103493374	NA
OG0002629	40.337029985954	-0.0548104594942611	0.609795149386841	0.881240769758375	NA
OG0002630	0.828618407269288	-0.0707387566668288	0.769073787637387	0.961632524137747	NA
OG0002640	11.7411298886773	0.0475955666410586	0.713749037645095	0.85895005099904	NA
OG0002651	17.7903638955238	0.376387867694748	0.788287472763178	0.281146702356545	NA
OG0002658	0	NA	NA	NA	NA
OG0002664	0	NA	NA	NA	NA
OG0002673	11.6218656518836	0.154873400569172	0.75308886676755	0.523395033063885	NA
OG0002677	0.732267429679836	-0.0680527418152746	0.768727780595837	0.99811422372427	NA
OG0002680	31.2304183212246	0.227425396544708	0.667215820367764	0.549314034047739	NA
OG0002683	0	NA	NA	NA	NA
OG0002693	93.452004399311	-0.418700265393799	0.814551140830798	0.212419193086213	NA
OG0002700	0	NA	NA	NA	NA
OG0002711	5.76057982455875	-0.089277490413873	0.740801651590161	0.623780012571519	NA
OG0002714	0	NA	NA	NA	NA
OG0002718	0.211972150696795	-0.0427705763168845	0.766835815997966	0.651374739815828	NA
OG0002730	25.7442392736857	-0.18033045436832	0.673856743067862	0.611733126203161	NA
OG0002731	9.41766531738441	-0.0657078393239349	0.722994141089903	0.785048520799052	NA
OG0002737	64.5215864853614	0.119769411616917	0.597399928641447	0.759166107914026	NA
OG0002738	1.98725526966702	-0.0981097358107832	0.773159408592753	0.692130676013807	NA
OG0002743	5.22920522824861	-0.334524731761022	0.8520521613366	0.170359646520677	NA
OG0002747	6.29049338928543	-0.0545961837416894	0.750348875413964	NA	NA
OG0002750	13.3504010147112	-0.204220956665196	0.746495715441555	0.434242179283497	NA
OG0002754	9.14777613454464	-0.25493173036425	0.781005109639856	0.249772289746469	NA
OG0002759	0.309788403202398	-0.0499276838993367	0.767151504004473	0.752144379354116	NA
OG0002767	4.5136761117031	-0.0222632790041559	0.74633101902875	0.884033671939287	NA
OG0002781	17.8418378357703	0.450368038896593	0.818817833950756	0.224786586289619	NA
OG0002800	84.5318358984288	-0.156414344884075	0.576539564269872	0.683295275555253	NA
OG0002812	4.79970639425453	-0.0628204888764779	0.738650398124642	0.74794132675004	NA
OG0002817	0.520295278983042	-0.0607253683816638	0.767940311059385	0.901458224057743	NA
OG0002818	1.51406481226659	-0.0833346962252876	0.77117749901796	0.786328808256959	NA
OG0002827	0	NA	NA	NA	NA
OG0002836	80.0840115343022	-0.232433246869145	0.724641775478476	0.459434834229102	NA
OG0002837	1.32871915676092	-0.0807455988017072	0.770672409435654	0.823614980319052	NA
OG0002838	32.3241320148482	-0.0167492226160303	0.689616145546431	0.949609938176185	NA
OG0002843	173.641228217754	-0.186833105406234	0.562142664945565	0.62751265823659	0.831830514333954
OG0002846	7.72580191658765	0.00867946890419941	0.721926239229405	0.973820387614567	NA
OG0002849	4.18409354591512	0.0123716266218432	0.753162478491706	NA	NA
OG0002851	0.366133714839918	-0.0534191649565034	0.76735994974907	0.800292881987089	NA
OG0002857	21.064772374881	-0.156508142212552	0.673844790616319	0.658483157464374	NA
OG0002873	7.69258617327734	-0.444443504062189	0.930670570063135	0.079622184270697	NA
OG0002881	14.7579086807022	-0.101048137597197	0.699940660451876	0.74676883725217	NA
OG0002888	5.37631346464449	-0.322393088330526	0.84620223555743	0.174347217662319	NA
OG0002905	0	NA	NA	NA	NA
OG0002907	88.2749365280022	-0.571918171701263	0.771174759578128	0.170976052289791	NA
OG0002909	4.50071025906566	-0.0115881452645425	0.752786618536878	NA	NA
OG0002911	34.9885256506907	-0.355292295133908	0.716752286092491	0.35250874701986	NA
OG0002927	0	NA	NA	NA	NA
OG0002946	14.8741911995808	0.154487401370039	0.709799079920043	0.633265159543603	NA
OG0002951	4.16557374907262	0.0103903651092533	0.746109235304257	0.994807748621079	NA
OG0002958	0.366133714839918	-0.0534191649565034	0.76735994974907	0.800292881987089	NA
OG0002962	29.3416744056837	-0.733804970248318	1.06003625313356	0.0648651465224116	NA
OG0002972	26.8422843073048	0.118971243824591	0.645621769293434	0.751528116147245	NA
OG0002973	44.6853994596579	-0.474210462235652	0.869939015879646	0.143639140008079	NA
OG0002976	108.066577222434	-0.261311336122842	0.734913840459965	0.410930419293859	NA
OG0002977	15.417271366185	0.195331875837438	0.739920624459583	0.508107577639982	NA
OG0002988	74.3097997654303	-0.0493206604404947	0.576584076779152	0.89294371279625	NA
OG0002989	0.173431759661014	-0.0391335152149465	0.766741373319905	0.600305578575355	NA
OG0002990	2.07927259780017	-0.0948145000131035	0.773022794813575	0.68815619112831	NA
OG0002991	0	NA	NA	NA	NA
OG0002994	46.1432717519427	-0.461583590306187	0.871026322727423	0.143295979550013	NA
OG0003001	4.00751181596487	-0.0173829962661477	0.736812229621081	0.933057656186065	NA
OG0003002	12.9688055167111	-0.38805561416734	0.846202252392651	0.106879155043935	NA
OG0003012	138.747856596686	-0.152037131309633	0.554542919644772	0.690788695021411	0.854232651870129
OG0003013	4.01690440036704	-0.258557647210392	0.814512313076433	0.278085159097414	NA
OG0003016	4.82690531306705	-0.23294525599726	0.807238959758918	0.272252416863302	NA
OG0003058	2.80414398186091	-0.120610054441039	0.776981539499981	0.564742162627331	NA
OG0003059	0.327843456695935	-0.051036876395584	0.767215265804017	0.767733973184246	NA
OG0003074	9.50690919897924	-0.0325353370873944	0.73902856138828	0.868298565114581	NA
OG0003076	0.693727038644055	-0.0668859395190539	0.768587437551864	0.985935128189724	NA
OG0003080	0.770807820715617	-0.0691804964773255	0.768869171668346	0.982975719790836	NA
OG0003082	18.4181983329899	0.303362425732398	0.742553734408174	0.386496340569461	NA
OG0003088	3.99192879466993	-0.149942270960558	0.783563843295754	0.430254334859814	NA
OG0003089	4.75337036093773	-0.303925102650213	0.835512182253196	0.206211356414526	NA
OG0003101	19.5460258387974	-0.587834189756707	1.0165947196749	0.0346273088298928	NA
OG0003102	0.809348211751398	-0.070227607843084	0.769005441046457	0.968575828648468	NA
OG0003103	642.711593015092	4.40463059954928	4.64344716333467	NA	NA
OG0003109	0	NA	NA	NA	NA
OG0003110	5.54373310328449	-0.358421095534603	0.866164898333974	0.148254443180816	NA
OG0003118	1.87831526593801	-0.125867873160464	0.775896105894959	0.655940016152433	NA
OG0003190	91.9066792658168	-0.293000469594726	0.633009046396049	0.448471360241411	NA
OG0003205	0.501025083465151	-0.0599206142756378	0.767866695521576	0.890458877654464	NA
OG0003210	5.78978762515499	-0.103702581717481	0.740152078872694	0.588145554879587	NA
OG0003213	2.02525330595157	-0.0922212739160968	0.772722183498433	0.699630936544744	NA
OG0003218	8.67394760704874	-0.196650790362125	0.763602657783713	0.326777276590562	NA
OG0003219	31.8526686692568	0.635115246944193	0.791798615759504	0.1551338574937	NA
OG0003220	146.154932153469	-0.0902202450520319	0.601772681481848	0.805182777994371	0.915861889491974
OG0003224	86.9286712029879	0.499559954241446	0.778275845075728	0.220949843053963	NA
OG0003231	2.4087744397363	-0.0930338573162833	0.773369704063501	NA	NA
OG0003235	5.01328140541091	-0.0584427976397145	0.736765627601041	0.742173966077977	NA
OG0003237	174.99641427267	0.132241142646747	0.786138897614407	NA	NA
OG0003245	9.04348875721673	0.193290406856914	0.766543261198316	0.393578971664905	NA
OG0003250	1.42599446832389	-0.0824545116165694	0.770989808310896	NA	NA
OG0003253	6.60765195277032	0.106228056333359	0.73012823034514	0.659323970800993	NA
OG0003254	3.86127040637933	0.00624179025150728	0.746576136543865	0.982412850231725	NA
OG0003255	2.95878805057032	-0.199599340302803	0.792947797212362	0.418032973231399	NA
OG0003282	0	NA	NA	NA	NA
OG0003284	4.25795483043678	-0.214461041116269	0.800095208170084	0.318459495007553	NA
OG0003285	0	NA	NA	NA	NA
OG0003287	7.60250773332114	0.048089111714847	0.743673542640307	0.81065258245254	NA
OG0003288	2979.42513969378	3.4164963892975	0.722328796427268	1.39936999714211e-07	3.18356674349831e-05
OG0003292	39.9783378349452	0.261978837509881	0.70035342747128	0.472411031851074	NA
OG0003293	30.8006353865191	2.48079067960519	1.59264524628064	0.00492362780193224	NA
OG0003295	4.27976644163626	-0.0126989495338477	0.746456069972048	0.928027002912579	NA
OG0003299	0.0192701955178904	-0.0107286842612948	0.768033763665928	0.249346860491133	NA
OG0003300	3.08708101394389	-0.132925442082306	0.779257345772407	0.518486539090632	NA
OG0003313	5.93745943078675	0.0682440666154697	0.755890737697917	NA	NA
OG0003315	0	NA	NA	NA	NA
OG0003316	124.391449095643	-0.33253842634161	0.765039617686064	0.308281837965188	0.636855750934703
OG0003317	64.3318035310257	-0.217048282436008	0.715848311368058	0.491591254650309	NA
OG0003318	39.1386251926098	-0.322777159702463	0.7677460266418	0.302059816193429	NA
OG0003319	6.7599079899978	-0.370201916694366	0.876677442079106	0.118974844833296	NA
OG0003321	46.1961510454409	0.235624578653453	0.63501921220971	0.536329262976792	NA
OG0003327	0.520295278983042	-0.0607253683816638	0.767940311059385	0.901458224057743	NA
OG0003330	3.0169052041881	0.0465390683115987	0.757704430404275	0.753894639172345	NA
OG0003336	17.8805889544656	0.30185375936214	0.802168902001302	0.267199117846917	NA
OG0003373	22.3552257729927	0.375877263185579	0.917053860501909	NA	NA
OG0003376	0.750113025440612	-0.0685730817077224	0.768792686651473	0.99107818599043	NA
OG0003377	10.386512764645	0.58500777487012	1.15904672371798	0.00153903051176839	NA
OG0003385	56.9365541632922	-0.239306137824983	0.732477298167114	0.435698485158191	NA
OG0003387	4.61392654886548	-0.257809828460277	0.81576885078209	0.253335163331469	NA
OG0003394	5.95226413051785	0.113373557235475	0.746168712397493	0.600604894692567	NA
OG0003400	8.75918372314811	0.00629959664818984	0.72991242621621	0.982199027143931	NA
OG0003403	899.752665865902	-0.258405371986729	0.581679224765762	0.506555120311426	0.753211044907512
OG0003415	80.8700808803554	0.219865299064038	0.685518510084223	0.542839546696953	NA
OG0003419	3.92307255289055	-0.153900684621164	0.78428508551676	0.426888359580483	NA
OG0003426	14.7859728946727	-0.453932123492122	0.891551818971454	0.0732573720679673	NA
OG0003434	69.8767566568975	0.0113884986640406	0.602639594166316	0.981301088986584	NA
OG0003440	0	NA	NA	NA	NA
OG0003444	14.9034838486618	0.345272890397461	0.892398470040059	2.44042345494623e-18	NA
OG0003484	369.824739604528	0.135252844564885	0.78736371625988	NA	NA
OG0003485	4.73638409624112	-0.27670227428312	0.823439812780114	0.229884716689634	NA
OG0003492	23.6673548626389	0.171546083490273	0.692924291618827	0.620055999358266	NA
OG0003493	1.81331108034725	-0.124051866694377	0.775471655439953	0.668906110117403	NA
OG0003497	22.5934474400002	-0.287420494606984	0.757582006713377	0.329808957669467	NA
OG0003500	32.7223354162046	0.019901020451898	0.648686884606883	0.960458465907377	NA
OG0003501	3.14350298794903	0.0611151357953154	0.759713807620972	0.699820694788747	NA
OG0003503	448.969353092398	1.86592095096546	1.72849515447337	0.0108372304039911	0.0835752514206093
OG0003504	11.032699947584	0.0621473852964224	0.711138646888008	0.819114457018959	NA
OG0003511	862.638055282097	2.88779918769995	1.66592193647899	0.00250943578093208	0.0369613871998242
OG0003514	36.3991290886896	0.110913403526144	0.628707709640127	0.772538694590942	NA
OG0003518	0	NA	NA	NA	NA
OG0003523	0	NA	NA	NA	NA
OG0003525	14.7017065888525	0.345722574833541	0.880482195603246	0.0391061997996346	NA
OG0003526	7.06891322008677	0.0708246613326119	0.746735279428825	0.719454786753346	NA
OG0003535	5.57182487339177	-0.362340520729928	0.868522180370467	0.145442988903806	NA
OG0003563	0	NA	NA	NA	NA
OG0003566	2.56938480158328	-0.116488518067278	0.776092176001845	0.593313832432518	NA
OG0003576	19.3731106725072	-0.311290298445929	0.790419752475661	0.24566812040554	NA
OG0003599	0	NA	NA	NA	NA
OG0003606	1.69577720557436	-0.0860931332837554	0.771730969539678	NA	NA
OG0003623	0	NA	NA	NA	NA
OG0003624	1.48003152138981	-0.0827395717554044	0.771064410904225	0.792595174839023	NA
OG0003626	201.64362389348	-0.0517883489459361	0.539343343814034	0.888713510645393	0.946269371547395
OG0003628	1.23329251314499	-0.0793131884428565	0.770408250470216	0.844991730064079	NA
OG0003631	0	NA	NA	NA	NA
OG0003632	89.5643823579716	-0.11868593940801	0.692959933346083	0.699323057712414	NA
OG0003633	1.01394723077082	-0.0751134381762202	0.769708915838188	0.902226569330205	NA
OG0003635	0	NA	NA	NA	NA
OG0003647	0	NA	NA	NA	NA
OG0003654	7.68205560520344	0.162541215945276	0.760951966556908	0.479008551441461	NA
OG0003681	15.0176794580911	0.0924460140223592	0.726505061373478	0.718483582647153	NA
OG0003695	22.2647614887917	0.356389365169448	0.874468760465289	NA	NA
OG0003714	123.819572455443	-0.590663612751494	0.73829848011439	0.166515443486632	0.435428314864469
OG0003721	17.7766323307757	-0.54730475830694	0.97287562220599	0.0436752249456469	NA
OG0003731	20.2614059734452	-0.6713948191619	1.11016345435305	0.0269494283002693	NA
OG0003738	220.866418932663	0.733716026097764	0.783045995824248	0.114257395209235	0.354656199595884
OG0003748	24.1110384975784	-0.164310154156532	0.726820521775739	0.551151433051017	NA
OG0003749	26.5103894613522	-0.368060171276406	0.800224375454603	0.225781355882231	NA
OG0003752	42.0205849373569	-0.175749937962845	0.709595661942236	0.563136706677667	NA
OG0003753	937.515159646489	0.460842602737753	0.754850274676389	0.249693154178149	0.576178749808183
OG0003754	2.61415236871499	-0.178534660610005	0.786895535523889	0.479468397893934	NA
OG0003759	29.7566343940468	-0.0794982986494689	0.696233676691271	0.783860428388882	NA
OG0003762	619.631485012277	1.52876316804524	2.14543692937784	0.0155969651038298	0.104362045915332
OG0003810	14.0494508407475	-0.422009920712723	0.86912281340525	0.086927299303842	NA
OG0003811	83.3722612084553	-0.169227824035565	0.597926551059781	0.658153880768213	NA
OG0003834	0.73679136184298	-0.0681756000096421	0.768743239263002	0.996393267922308	NA
OG0003837	110.653730509008	0.360535617608317	0.70390711670347	0.350353199954601	0.67181382066919
OG0003857	0	NA	NA	NA	NA
OG0003865	7.00519386738017	-0.147962575998785	0.74899406201578	0.445451634579645	NA
OG0003875	4.72963374041987	-0.224807568149077	0.804290661086506	0.285347245972474	NA
OG0003876	28.5492159379589	-0.15271995182333	0.704950359238523	0.608735822961566	NA
OG0003877	72.4322206535393	0.173369882130371	0.635537682657025	0.648768531809357	NA
OG0003878	151.143043691035	-0.546618597807054	0.672123819799048	0.196367284206842	0.490918210517105
OG0003879	483.521270600585	-0.319561491154523	0.588445696580218	0.426028983117246	0.707456888023164
OG0003895	28.856742717637	-0.286529060269336	0.75197926926734	0.347649034655255	NA
OG0003896	105.99106072572	-0.263790317484948	0.603659387151111	0.496682164978029	NA
OG0003947	9.92787025337713	-0.0938233018489056	0.717153961456359	0.705342119488704	NA
OG0003951	15.0259512571738	0.166787881137615	0.754747185550942	0.481233789692868	NA
OG0003958	75.545096587108	-0.159452320824424	0.699448397170684	0.610262584753836	NA
OG0003959	5.15232066704379	-0.0903647673241073	0.739053384338661	0.65769912865285	NA
OG0003972	1958.81192657933	1.24688471983896	1.03025949177678	0.0285174620352139	0.150877270070027
OG0003974	0.847888602787179	-0.0712391589652487	0.769141858379602	0.954850507783131	NA
OG0003985	2.94757686709126	-0.123336855328506	0.777594682487187	0.54818176033682	NA
OG0003986	11.4676470143091	-0.398002533651177	0.83052954732856	0.163564298422858	NA
OG0003987	2.05507872967953	-0.1402404103314	0.778320897138401	0.606128888953006	NA
OG0003988	232.701862980214	-0.335340940527503	0.610328463576264	0.401018993576422	0.704492826553173
OG0003991	1.8116485115735	-0.0907448373309165	0.772287378487354	0.729412847649328	NA
OG0003993	2.32276173687798	-0.158445455092713	0.7820544914288	0.542391168396037	NA
OG0003994	16.5121294367345	0.535126095947633	1.02592323427976	0.0446387927381583	NA
OG0003995	0.554812003639275	-0.0619825922991362	0.768063036999241	0.919304395982861	NA
OG0004002	4.74239296294176	-0.166694410333092	0.788129254321491	0.365916172252736	NA
OG0004003	1.84583233921126	-0.0876327829005455	0.772076674467049	0.730815902850057	NA
OG0004004	1.74415653477086	-0.122891470407831	0.775188083422857	0.681471091119222	NA
OG0004005	5.26758758677722	-0.287668004763292	0.829384506747413	0.202919924247772	NA
OG0004007	220.870416069252	-0.334736896645912	0.609697525689568	0.39953736673133	0.704492826553173
OG0004008	1082.92500633112	0.656145024231695	0.930489642247221	0.119004217424588	0.361085222942821
OG0004014	842.468962893739	0.42484608212517	0.772609332372916	0.262131579834201	0.592134456769492
OG0004021	53.5130651533409	-0.120997804499233	0.693794042417757	0.693089991163091	NA
OG0004035	0	NA	NA	NA	NA
OG0004036	0	NA	NA	NA	NA
OG0004097	0.981825712346413	-0.0742868653968899	0.769587426261163	0.913443478869179	NA
OG0004125	28.3415698519761	0.160161587787361	0.631678868239507	0.677604126536898	NA
OG0004131	0.423944301393589	-0.0564363321998431	0.76757670135824	0.842123564402035	NA
OG0004133	9.52417673652179	-0.255637843342599	0.780115431862015	0.236811966119673	NA
OG0004149	1.39089564297057	-0.0817758976631695	0.770863652606116	0.811298861355966	NA
OG0004150	17.2274430751644	0.0385018132285881	0.665547670390097	0.916231007578234	NA
OG0004151	229.10428810358	-0.641861261009457	0.713044986770035	0.14361373847871	0.396025763683716
OG0004156	134.08472371677	1.35477340985956	1.13206163066691	0.0239645113554807	0.138023451477769
OG0004157	0	NA	NA	NA	NA
OG0004168	4.11435208964186	-0.00564397558831841	0.746307105947187	0.961264311724947	NA
OG0004193	273.145113602528	-0.175561123314295	0.614573578800922	0.638396874321877	0.831830514333954
OG0004201	30.4865958585506	0.498950427910463	0.753312511170244	0.230071516229991	NA
OG0004208	0	NA	NA	NA	NA
OG0004226	10.1653480587763	-0.0939218671333504	0.725548576270546	0.70111095168289	NA
OG0004234	0	NA	NA	NA	NA
OG0004241	281.998208226634	-0.0652279251679562	0.632205068415959	0.849604161363388	0.936004584552885
OG0004249	47.3283985378493	-0.162004367179746	0.70244802826697	0.598896265028409	NA
OG0004252	42.1322734103697	0.319999337143681	0.823094639766907	0.211707648530077	NA
OG0004259	0	NA	NA	NA	NA
OG0004260	20.9002313782633	-0.203515449944065	0.705420043490687	0.553017513724182	NA
OG0004289	516.353490261077	0.470264571211863	0.939699395410772	0.0857831784311681	0.293468768317154
OG0004292	35.6720113905867	0.307500287592927	0.740035930478273	0.382966880515002	NA
OG0004293	0.115621173107343	-0.0322072924220733	0.76668600737245	0.504523253059233	NA
OG0004311	1.3428309649798	-0.0809829928666101	0.770715971440382	0.821026611512948	NA
OG0004312	24.5546101812744	0.40483216840593	0.737547291184893	0.302693680131811	NA
OG0004313	105.969590976955	-0.0773793671466243	0.577436916616925	0.834979284642749	NA
OG0004314	23.5490233340979	0.140594306952232	0.695188231226461	0.667377486860105	NA
OG0004315	162.425375910616	0.52678129211491	1.06566229322877	0.00454716855994944	0.0492609927327856
OG0004356	423.000673241298	0.467071648737153	0.930163960246495	0.0956169703972482	0.313946415838336
OG0004368	1.42674486699929	-0.0824345499192071	0.770986790519325	0.803147957257485	NA
OG0004390	31.9417991131858	-0.0303021091391112	0.689992580323838	0.916938161036427	NA
OG0004391	28.3480286193286	-0.233635019407495	0.741170146417225	0.419905117045641	NA
OG0004398	7.31514731614737	-0.302275691272101	0.840442376375048	0.147317250947822	NA
OG0004400	7.89068715069683	-0.19785015511377	0.763137722250897	0.352108582101112	NA
OG0004408	0.828618407269288	-0.0707387566668288	0.769073787637387	0.961632524137747	NA
OG0004420	31.0917507877255	0.388853116333156	0.928387854901462	NA	NA
OG0004430	0.366133714839918	-0.0534191649565034	0.76735994974907	0.800292881987089	NA
OG0004431	5.29584457966791	0.140990921789088	0.764321077835855	0.452953083155752	NA
OG0004442	2.06860985100993	-0.101197523652565	0.773583483857509	0.676267785648711	NA
OG0004443	0.667641484395561	-0.0657596051450701	0.76846649981807	0.972008468454175	NA
OG0004444	131.063516228511	0.630436043893808	0.818791863565486	0.148356095945563	0.404203734462461
OG0004447	2.36488396488607	-0.108622465090069	0.774829218641911	0.628988445167372	NA
OG0004454	3.90156328524398	-0.242556197971934	0.808446302287571	0.301290669738804	NA
OG0004463	4.59932566954732	-0.22789235987056	0.805048912438193	0.286872996204049	NA
OG0004464	12.8556024573917	0.501353235058773	0.948481052722221	0.0965943064966649	NA
OG0004465	448.628068255835	-0.418816744771748	0.686432823561536	0.295578681547345	0.625526977228103
OG0004466	3.25900074159214	-0.214173460671785	0.797762982384885	0.37455902431103	NA
OG0004467	18.3227262321131	-0.0413523688674079	0.696849182234472	0.881164259997168	NA
OG0004468	10.5897298070966	-0.302422010091741	0.799345202298095	0.17970626518064	NA
OG0004470	20.2019029648406	0.36334776628551	0.829489176484597	0.212698365449012	NA
OG0004471	5.74697719358513	-0.331884752601372	0.852133410190516	0.159137606000078	NA
OG0004472	58.0551094681927	-0.036935014449708	0.609637830141993	0.917112557023026	NA
OG0004473	26.8595119849068	0.0350702701866956	0.616076137003645	0.928135036097517	NA
OG0004474	70.132425370435	-0.0338238585422723	0.572666449895028	0.925103318637099	NA
OG0004476	49.1524218487759	-0.199672340508422	0.664308045262053	0.57513736005249	NA
OG0004477	44.3429430069008	0.19904907273168	0.628960056607782	0.609403161318751	NA
OG0004478	10.8054677118976	-0.310069982718565	0.761088791248126	0.326649060262534	NA
OG0004479	2.94344333910976	-0.208077128364926	0.795169830365581	0.406653965001283	NA
OG0004486	0	NA	NA	NA	NA
OG0004507	24.0369672726355	-0.160247364886099	0.726725166569448	0.558336038122839	NA
OG0004536	0	NA	NA	NA	NA
OG0004555	7.75646171988622	-0.490664054853205	0.968940807927257	0.0673470705543906	NA
OG0004557	71.2572494188266	-0.444228680728023	0.83397438536896	0.18451589451656	NA
OG0004565	54.5878705643036	0.247379140649149	0.60822784134999	0.5334611532407	NA
OG0004567	0.520295278983042	-0.0607253683816638	0.767940311059385	0.901458224057743	NA
OG0004570	10.9312574242097	0.311317677660932	0.805346249609868	0.233251078405487	NA
OG0004573	0.501025083465151	-0.0599206142756378	0.767866695521576	0.890458877654464	NA
OG0004575	21.4383450390914	-0.229543119366235	0.660961806487279	0.538629998144196	NA
OG0004576	16.6332792365065	-0.537265474551097	0.963421844925495	0.0500752678046711	NA
OG0004592	12.3600390605334	0.0188389584816806	0.707616234726498	0.948487539987205	NA
OG0004609	103.893552418774	-0.178114246849682	0.608718657286703	0.638173661099149	NA
OG0004650	2.42001413449924	-0.169448205611491	0.78447068436311	0.51368235046945	NA
OG0004652	12.5908122524129	0.233519580947119	0.813565098716869	0.130551017502812	NA
OG0004653	7.86623379360497	0.0259737945456767	0.733500550226557	0.909424502541106	NA
OG0004656	34.6085910856084	-0.258849611198698	0.740632315063799	0.396248516653512	NA
OG0004658	8.39286051294373	-0.0168447393032433	0.714114226259907	0.939284005494885	NA
OG0004660	0.963509775894521	-0.0741450348430028	0.76955925579791	0.91719305789877	NA
OG0004666	8.26258003412822	-0.0168799542966037	0.699466949506903	0.952390131783991	NA
OG0004674	3.26815038337875	0.039029545884601	0.751944332347269	0.817493865624258	NA
OG0004686	457.052961843511	-0.369058549929603	0.631870032902398	0.358435287083045	0.672690217801335
OG0004694	13.2395158403485	-0.163591992575557	0.736770572265411	0.515820699886141	NA
OG0004719	109.493450307251	-0.366060046683536	0.609059698374074	0.362901412539179	NA
OG0004762	1.28875416596802	-0.0802300686671155	0.770573698797491	0.83248434097467	NA
OG0004779	3.06097254575368	-0.202459070416485	0.793967288186169	0.405342966289876	NA
OG0004780	29.235835639755	0.143436144418075	0.633947269392556	0.701563115300563	NA
OG0004783	5.06533127577318	-0.086375180258049	0.738478628046796	0.672303510012405	NA
OG0004784	15.7044121329128	-0.280905314370376	0.717566960529254	0.428310697088372	NA
OG0004789	1.38703000909819	-0.0818066557683913	0.770867028657096	0.811386484283965	NA
OG0004791	22.9778854473601	0.0699100982850273	0.695481699333425	0.81888845006623	NA
OG0004799	0	NA	NA	NA	NA
OG0004803	19.8903060105326	-0.410304848953033	0.83331426630199	0.159996864878355	NA
OG0004816	137.471140349089	-0.1813997470121	0.706577488981676	0.562878435625532	0.798939027491818
OG0004825	24.0338094045182	0.574231212831081	0.90139312590337	0.145867278054748	NA
OG0004832	10.1370577228736	-0.0993304562073574	0.718795636504009	0.689338104785747	NA
OG0004833	48.5843165077644	-0.256634068972971	0.735767157934006	0.410227008017464	NA
OG0004837	26.2235146232453	0.271905640689902	0.692303742654328	0.466700858202816	NA
OG0004838	73.1238172573988	-0.468088121600322	0.671080045558131	0.255630469429283	NA
OG0004847	5.99071129300887	-0.111526790701809	0.741541160124216	0.561652055906161	NA
OG0004849	1215.11418930496	0.356485595227339	0.742004933484849	0.33386298502806	0.655725581272947
OG0004851	32.3810211774519	0.255736807580361	0.754720125904942	0.389115077438148	NA
OG0004852	2.14031670611214	-0.149709046476332	0.780032792270381	0.579390034017621	NA
OG0004856	0.635916452090384	-0.0650045177790272	0.768373288116778	0.960296708215989	NA
OG0004860	7.79164046192754	-0.0639719722641186	0.75628429238656	NA	NA
OG0004868	265.335166088493	2.51344238387269	2.16462898993305	NA	NA
OG0004869	10.0887103228805	-0.478471568418245	0.966027132764288	0.053020198230144	NA
OG0004870	0.0770807820715617	-0.0259982497228648	0.766803341370261	0.419954189128903	NA
OG0004871	90.1523780753303	-0.424231626784472	0.680172455708287	0.29626398325652	NA
OG0004872	0.428718366448531	-0.056547805949773	0.767589214339258	0.844166524300621	NA
OG0004938	0.366133714839918	-0.0534191649565034	0.76735994974907	0.800292881987089	NA
OG0004949	1.1348427347167	-0.0774879886493295	0.770094614435954	0.869675974769223	NA
OG0004974	32.7986551755368	0.380504247784614	0.698292677525719	0.341868548617057	NA
OG0004975	10.3938238627969	0.206381197219752	0.799447082497743	0.198709484062395	NA
OG0004991	10.7530159177551	-0.205957728938468	0.77357703257929	0.280278056392447	NA
OG0004997	735.499978691821	0.13722475602057	0.788088337104109	NA	NA
OG0005014	231.570748489417	-0.302462511727699	0.601708134902256	0.4442395379775	0.72149942743497
OG0005025	41.2717273774425	0.258047904333979	0.701354373704372	0.478248700400636	NA
OG0005068	16.8062759124187	-0.131749565701283	0.724500097992669	0.616805364454943	NA
OG0005071	0	NA	NA	NA	NA
OG0005072	19.5329438390436	-0.194018627139366	0.731288951240391	0.485077983326363	NA
OG0005075	3.20982518583681	-0.134581304766189	0.779684127777466	0.505858771851832	NA
OG0005076	0.635916452090384	-0.0650045177790272	0.768373288116778	0.960296708215989	NA
OG0005077	0	NA	NA	NA	NA
OG0005081	0.733000067137912	-0.0680600368022987	0.768729108442157	0.997946160979113	NA
OG0005082	29.352980442105	-0.264456648873879	0.745238622374989	0.377580443245506	NA
OG0005086	6.06260129571096	-0.13808110340002	0.745760791900947	0.509043516897957	NA
OG0005087	2.61797358851254	-0.11609688201746	0.776104714652719	0.589362029398035	NA
OG0005092	0.510549370420135	-0.0599505949216443	0.767880659813936	0.892555547804743	NA
OG0005104	50.552667130491	-0.015214195430369	0.59560245507465	0.96434253255965	NA
OG0005105	102.998475997272	-0.152822420939328	0.598702098867032	0.691640317144535	NA
OG0005130	23.4815721408154	-0.0110750435727887	0.628958592111879	0.972437032612946	NA
OG0005183	9.09197923977446	-0.0170736898479782	0.7326043419358	0.932522638948305	NA
OG0005201	4.31093758178125	0.00320480554759466	0.745710635014429	0.97120604327399	NA
OG0005228	6.66737540458869	-0.404758206806479	0.898618953193829	0.10570898152854	NA
OG0005237	0.990838983451244	-0.0745330928370539	0.769621981561952	0.909739145290384	NA
OG0005256	0.327593323804137	-0.0511711506248507	0.767218542534647	0.76900715511128	NA
OG0005269	88.5647825141517	-0.150651154713307	0.63822035863091	0.673558052206238	NA
OG0005273	10.080676077432	0.031551764924204	0.72919009129877	0.903587007016096	NA
OG0005283	9.93574892561181	0.141563714414565	0.745610947086669	0.549295265833195	NA
OG0005298	1.59147707754802	-0.123159570027863	0.774762924048834	0.707014918997911	NA
OG0005336	1.1781908548157	-0.0781959133855725	0.770217657218256	0.859764664072399	NA
OG0005363	0.0504374548762978	-0.0198889643088611	0.767119818979403	0.34389514628902	NA
OG0005390	0.712997234161946	-0.0674752082646746	0.768657561259878	0.994016987376759	NA
OG0005400	1.33528296879112	-0.0808806881922157	0.770696236048272	0.823272448302784	NA
OG0005421	2.8054333192749	0.05962415329635	0.760321934783001	0.672854151049082	NA
OG0005439	40.8582577727603	-0.422841089576549	0.830878961165777	0.183067187800294	NA
OG0005444	3.31506831844569	0.0716294098295302	0.748804480239392	0.709518397844539	NA
OG0005454	0.385403910357809	-0.0544574595041578	0.767430637317347	0.81485711673308	NA
OG0005467	7.92697478812015	0.0100250430743193	0.739088312969323	0.966077241152056	NA
OG0005468	9.73139632229675	-0.275253281945909	0.78659761945628	0.21411791017607	NA
OG0005469	16.9283399431631	-0.150697400201296	0.718725578965675	0.58720625917633	NA
OG0005513	28.5936363334484	-0.112820849877345	0.631306382474363	0.761536571965749	NA
OG0005525	399.648507613687	3.1855375881508	4.55254772423205	NA	NA
OG0005529	1.59205309630753	-0.0847304266009065	0.7714473933575	0.7715954633798	NA
OG0005534	450.665405457452	2.8878907105829	3.16018918187545	0.00421371182973797	0.0492609927327856
OG0005537	10.8898809484764	-0.123690770012756	0.728427409769939	0.621148170336512	NA
OG0005538	19.7998265601059	-0.163383203795354	0.730050963293723	0.539529143535346	NA
OG0005540	2.56637756956188	-0.11544816046362	0.775948733017185	0.595852977371358	NA
OG0005543	0	NA	NA	NA	NA
OG0005546	0.635916452090384	-0.0650045177790272	0.768373288116778	0.960296708215989	NA
OG0005565	0	NA	NA	NA	NA
OG0005569	116.855798175273	0.556358849293458	0.736615724350692	0.198728226072793	0.494105698705579
OG0005571	26.9749378569821	-0.24894164625243	0.734928416297057	0.410765161289849	NA
OG0005572	1511.52742437352	-0.0390251210319603	0.598240527629994	0.909255431059667	0.947070570501461
OG0005573	1.21997084954736	-0.0790835258758172	0.770367605793859	0.848156021246106	NA
OG0005574	90.6379907301693	-0.398335643984394	0.645680310968847	0.325830571947146	NA
OG0005575	27.8647262405903	0.248386652879273	0.726487338494273	0.461707021331859	NA
OG0005622	4.2272607393867	-0.268882845550546	0.819137832400584	0.258220542164885	NA
OG0005673	4.93540926385645	0.123349066498773	0.771575296619263	0.405850045123173	NA
OG0005681	7.36588865234137	-0.137340954675275	0.751040455258681	0.460774480243611	NA
OG0005686	19.2639027662725	0.484692183593964	0.848120043681851	0.183438260182614	NA
OG0005689	3.24253765662084	-0.210417476857968	0.796613940934005	0.381264659502096	NA
OG0005707	2.52192932176488	-0.1586485800384	0.782588992068936	0.521164943757488	NA
OG0005721	0.231242346214685	-0.0445147459313239	0.766902376423068	0.674187429348097	NA
OG0005722	0	NA	NA	NA	NA
OG0005745	1.29600994029727	-0.080214369106173	0.770574637466036	0.831944590298051	NA
OG0005747	0	NA	NA	NA	NA
OG0005748	2.37865913717068	-0.172630981129921	0.784992504514033	0.513305076304609	NA
OG0005754	64.2049359555677	-0.265657808151308	0.733319231929525	0.405118917178965	NA
OG0005763	9.45974594102028	-0.054690471099461	0.727552756823766	0.811001879786642	NA
OG0005776	4.99420009861273	-0.224388084816047	0.804624707333412	0.276078575768033	NA
OG0005796	84.6057290382699	0.517371213386921	0.781566883818191	0.209846796636316	NA
OG0005817	92.5901727022087	0.0730202787822709	0.575437700395898	0.85460926885775	NA
OG0005825	234.470610840294	0.511768043525696	1.04783656549416	0.00430736732854641	0.0492609927327856
OG0005831	2024.94279788757	1.93261943636951	2.03939599921497	0.0102843665970189	0.0813346539670925
OG0005832	293.379750831603	-0.14638097844994	0.630922929340197	0.686427132516378	0.854232651870129
OG0005833	790.439469355572	0.558867242234069	1.08203390331812	NA	NA
OG0005836	2.52891954500679	-0.108146086465177	0.775029649806498	NA	NA
OG0005846	1.45883646033121	-0.0823777971584347	0.770995823721657	0.796593436397519	NA
OG0005876	90.2116467535013	-0.106771816450603	0.574828820755868	0.778571002209562	NA
OG0005877	25.395912348638	0.668500271444663	1.21258460797364	0.0241470333883765	NA
OG0005878	157.892657609498	-0.17965283345431	0.574242960347154	0.63878456534029	0.831830514333954
OG0005914	18.4410912892124	-0.175313508511894	0.732443164177538	0.5187900787487	NA
OG0005944	112.564460602086	-0.112697256771751	0.695653550944383	0.709100120691611	0.858827578397968
OG0005974	10.4204337765681	-0.328870446103649	0.811238687211463	0.166328256200381	NA
OG0005993	0.25490836648103	-0.0456943493393901	0.766960226398755	0.694469523173882	NA
OG0006008	0.539565474500932	-0.0614947452497858	0.768012799335596	0.912080609186302	NA
OG0006041	1.97963200509785	-0.0979750783255279	0.773134742734099	0.693303796153005	NA
OG0006058	2.60638323551381	-0.116371892266994	0.776104017055123	0.589751898640548	NA
OG0006069	32.6646256996618	0.213673905266717	0.681194779561865	0.556306473653338	NA
OG0006079	0.88642899382296	-0.0721267652260548	0.769260644102094	0.941743635495601	NA
OG0006133	217.049150936793	-0.105430175503722	0.612939675091322	0.772000810786145	0.892088115810822
OG0006159	10.3940740826738	0.0856780313678693	0.729662013659313	0.727421305230635	NA
OG0006171	2.54333384055624	-0.181026910093443	0.787263078576985	0.482638666380243	NA
OG0006203	0.403499639010382	-0.0552780865344037	0.767493596653337	0.826710085748558	NA
OG0006205	0	NA	NA	NA	NA
OG0006217	31.9598494737601	-0.115372947710807	0.701516068969853	0.693604758553708	NA
OG0006230	10.1130779806147	-0.0932892922112052	0.719590976922086	0.705796186980755	NA
OG0006231	42.7548496559075	-0.46667870985893	0.856542194453437	0.154202436753661	NA
OG0006232	324.568016862561	0.30584190398433	0.786365469328329	0.304671468650773	0.635896872642667
OG0006233	0.19343459263698	-0.0409837088967547	0.766789687122412	0.626300353635174	NA
OG0006234	21.651131041762	-0.00710559421587648	0.678651531362483	0.977615067903093	NA
OG0006235	8.20693700007367	-0.220418494411764	0.768762274227035	0.311953485856134	NA
OG0006236	75.6151215557996	-0.148815350724383	0.61878153825592	0.692128203163244	NA
OG0006309	0	NA	NA	NA	NA
OG0006343	4.16959353466558	-0.00897453858593498	0.745784423850598	0.946576954530706	NA
OG0006346	0	NA	NA	NA	NA
OG0006354	15.6891719826813	0.229734405964777	0.703044235180384	0.518893249318941	NA
OG0006359	13.7133060237569	-0.0769232210974791	0.678296077116355	0.809835872697496	NA
OG0006442	0.335949225831385	-0.0514987174462066	0.767243640347121	0.774284008233745	NA
OG0006520	71.0974647332233	-0.0794962938365292	0.579513214104974	0.831855660341186	NA
OG0006525	4.5728837159432	-0.0436128463102226	0.739621462411796	0.814548732182419	NA
OG0006531	10.3512840428984	-0.593994187813688	1.08510609405508	0.0355704127439449	NA
OG0006535	0.60927312489512	-0.0640772667112201	0.768273430748411	0.947636713514643	NA
OG0006547	404.55679367659	4.73546094826576	1.52734449719057	5.77772546615636e-05	0.00328608135887643
OG0006550	8.31179581043848	-0.0063313189041331	0.718302887679085	0.979658850967329	NA
OG0006582	0	NA	NA	NA	NA
OG0006604	0.0192701955178904	-0.0107286842612948	0.768033763665928	0.249346860491133	NA
OG0006615	3.08484802375279	-0.180140795230811	0.788446113027998	0.437099290966771	NA
OG0006616	30.2221852375625	0.00568237102940609	0.690616194899446	0.990822684883483	NA
OG0006617	28.9023990745792	-0.0608864585607827	0.6898674933845	0.835064170343275	NA
OG0006618	72.7235103231522	-0.192760568468257	0.601907032653434	0.611355506507888	NA
OG0006619	0.635916452090384	-0.0650045177790272	0.768373288116778	0.960296708215989	NA
OG0006620	8.42841440457032	-0.217987521855109	0.76645064177556	0.303172434326009	NA
OG0006621	782.231901319949	0.237250569731673	0.683070915237579	0.517371069103234	0.764298170266142
OG0006622	7.41514589923252	0.0454482790131309	0.735639645313574	0.837051517767011	NA
OG0006623	0.321894924775677	-0.0506781263676038	0.767194198571295	0.762692405746076	NA
OG0006624	60.4583759529119	-0.15889174187137	0.646782036086926	0.666619177022415	NA
OG0006625	0.481754887947261	-0.0590905048498241	0.767793378676132	0.879056407491928	NA
OG0006710	31.802233698187	-0.30168228297096	0.761508900602949	0.319695429155489	NA
OG0006796	0.0385403910357809	-0.0171722184871566	0.767318694360804	0.313630967246081	NA
OG0006810	3.78090482110155	-0.217305286083819	0.799943559402904	0.33872634880757	NA
OG0006812	0	NA	NA	NA	NA
OG0006813	8.93199258490367	-0.250743160561989	0.778833743830925	0.257970045018473	NA
OG0006820	0.88642899382296	-0.0721267652260548	0.769260644102094	0.941743635495601	NA
OG0006837	19.1161968557814	-0.0451662744427012	0.700665615122565	0.86798935889254	NA
OG0006839	29.4341932991661	-0.127885389286454	0.644629398564501	0.723179633199243	NA
OG0006852	48.4192492009531	-0.345019557301049	0.772973414533565	0.283845424998798	NA
OG0006923	0	NA	NA	NA	NA
OG0006924	18.8418325543353	0.292101742189973	0.823776826987137	0.186199084771007	NA
OG0006943	1.93824241454784	-0.0964293407788733	0.772928120918557	0.701491818266024	NA
OG0006947	0.429892833313848	-0.0567229423907515	0.767599286961035	0.846061837492145	NA
OG0006962	0	NA	NA	NA	NA
OG0007078	0.404674105875699	-0.0554674446709163	0.767503491821495	0.828783485472271	NA
OG0007103	53.7200908026226	-0.040034086179118	0.685869413156561	0.889683833308524	NA
OG0007104	102.587083385528	-0.533136242444495	0.762642373040156	0.193631402946524	NA
OG0007108	0	NA	NA	NA	NA
OG0007116	5.70882811612271	-0.0983291933055626	0.73968962688361	0.604454049856549	NA
OG0007121	13.4468670929072	0.297355824043605	0.804969226727376	0.259472833056903	NA
OG0007122	212.131541323139	-0.26039613817447	0.625414007122165	0.497728779035667	0.748266057641459
OG0007123	1527.05562651345	1.11300596569365	1.30382141000325	0.0375655750002232	0.177075577415526
OG0007124	8.77540180779582	-0.202893435048159	0.765161075267933	0.315594529876411	NA
OG0007125	115.321150700486	0.216818497033122	0.663221796145067	0.562027043604376	0.798939027491818
OG0007126	32.4089207367083	0.192804222074031	0.619344345675438	0.619485153512326	NA
OG0007127	0.44321449691148	-0.0572822919111034	0.767640805822099	0.854922879065952	NA
OG0007128	0	NA	NA	NA	NA
OG0007129	18.0109102566965	-0.175296657602191	0.721164707962362	0.534289468067397	NA
OG0007293	57.4860614834236	0.294595564621232	0.706856948621053	0.426159646630252	NA
OG0007294	18.2018822971705	-0.162713502978169	0.723456256500055	0.555302656132991	NA
OG0007355	0.616646256572494	-0.0643424983017294	0.768301453946799	0.951243412028568	NA
OG0007382	32.7144749335979	-0.343579604771905	0.780478941659437	0.268046833411274	NA
OG0007412	1.08582987959752	-0.0765103691715371	0.769933433472537	0.882568720296158	NA
OG0007436	11.9481030983909	0.0366636265915752	0.70929604863426	0.89413932879214	NA
OG0007453	9.76472362666608	-0.0379229811521639	0.727008583506035	0.879403002939611	NA
OG0007462	4.53410875208195	-0.0249889132759128	0.737341773228413	0.867446195502767	NA
OG0007476	6.36212202443374	-0.0846768407611923	0.75011762300035	0.624071242576104	NA
OG0007493	0	NA	NA	NA	NA
OG0007505	0	NA	NA	NA	NA
OG0007513	5.09577305260195	-0.31037617896898	0.839475732513992	0.190635973782176	NA
OG0007514	3.77657024052519	0.0319746542020833	0.748965178766319	0.890407518259546	NA
OG0007548	37.1213953176141	-0.0798694112346285	0.697456132793103	0.781598345956489	NA
OG0007574	24.7819438026604	-0.0330654708456534	0.654363969517029	0.921890672608819	NA
OG0007591	45.3085672077094	0.386430992160477	0.717878451360319	0.327909370126282	NA
OG0007599	0.539565474500932	-0.0614947452497858	0.768012799335596	0.912080609186302	NA
OG0007600	0	NA	NA	NA	NA
OG0007604	1.88386171439689	-0.0938038775185335	0.772685093307848	0.71509116700132	NA
OG0007610	18.5008765017871	0.36353427857222	0.906775456159521	NA	NA
OG0007683	6.64705325227802	-0.405609761944678	0.899154267667193	0.105624733760126	NA
OG0007684	0	NA	NA	NA	NA
OG0007685	0	NA	NA	NA	NA
OG0007686	850.096994462573	2.16654642448577	1.98283906676859	0.00776123930461228	0.0680062886332718
OG0007687	23.9180498451932	0.1382832056822	0.661314433375761	0.705090439813548	NA
OG0007688	36.6685377426213	0.131384052784521	0.643449756067027	0.722407601228396	NA
OG0007689	0	NA	NA	NA	NA
OG0007690	52.4694441601478	0.0798648165769625	0.630744987473428	0.832955801433967	NA
OG0007691	3.18204337898481	0.0585971204727134	0.759211583632188	0.715083524107929	NA
OG0007692	326.375075865735	3.25896951281473	1.46050752131207	0.000858770229842465	0.0212654345641395
OG0007693	7.64082870389999	0.0303171847208037	0.718015577988346	0.908288023602409	NA
OG0007694	2.78566285797342	0.061374472964853	0.760515746065421	0.663880234556696	NA
OG0007695	11.2789710821157	0.0691285965282976	0.713923297008955	0.796361614058995	NA
OG0007696	18.5472176484584	0.464258923139056	0.952087417486778	0.0638661201400695	NA
OG0007697	22.216472540449	-5.09427045171576	3.37468350226093	0.00181457789271607	NA
OG0007698	512.513865597843	5.26574966251639	1.55880264686018	NA	NA
OG0007699	16.3986506793699	0.100514763550296	0.669478538716437	0.778426141278096	NA
OG0007700	21.4643970882832	0.340298621710698	0.854637007405495	0.126643358351571	NA
OG0007701	6.55730053616254	-0.161433180235795	0.750276866985517	0.44335746362498	NA
OG0007702	38.1815386150658	-0.110951769660645	0.700414115917116	0.705516566456127	NA
OG0007703	22.407616651258	-0.149924715203265	0.713013027646113	0.601934271694264	NA
OG0007704	17.3959072138685	0.265272785491634	0.832181589618372	0.0700008960936183	NA
OG0007705	1.32612009013849	-0.0806460052941468	0.770655688012686	0.824321301409874	NA
OG0007706	0.558835670018823	-0.0622322479657984	0.768084306371342	0.922349726065387	NA
OG0007707	75.7015133349217	-0.175464063738534	0.707627875565255	0.569772533695902	NA
OG0007929	1.64040250041155	-0.0851754299229521	0.771546126366422	0.763874642708433	NA
OG0008146	20.9240533214184	0.397454212876019	0.854855598645452	0.178725558137827	NA
OG0008175	13.484535882902	-0.0193589675456927	0.722363851403041	0.931190018347842	NA
OG0008177	0	NA	NA	NA	NA
OG0008208	13.3363671054499	-0.839300897814412	1.50429885248843	0.0151397091037846	NA
OG0008228	13.0383465856825	-0.426857204986252	0.870659697826825	0.0935541770426393	NA
OG0008242	5.17313061851594	-0.0491498453346106	0.740733399928552	0.757955238134355	NA
OG0008248	4.91543276083484	-0.0397082444798953	0.745989989290108	0.808697779198504	NA
OG0008286	23.50155092616	-0.133402084624681	0.723811992344449	0.617487076602939	NA
OG0008303	7.94034623685064	-0.0609815792349328	0.701161122876371	0.841433560700256	NA
OG0008365	0	NA	NA	NA	NA
OG0008372	4.01208250522463	-0.00148304891074266	0.746054075839138	0.981244800419963	NA
OG0008393	0.480330288190146	-0.0590104880966266	0.767787002017151	0.878030167922588	NA
OG0008399	12.3447781861904	-0.129202024282214	0.731361264031468	0.595184825997078	NA
OG0008402	1.32964349073444	-0.080813632540626	0.770683475892079	0.823202064707374	NA
OG0008423	7.01589433775603	-0.15633233340823	0.753196666515224	0.442303375279698	NA
OG0008476	0	NA	NA	NA	NA
OG0008481	21.8310712166862	0.418337369484708	0.7232205675912	0.299068809667839	NA
OG0008485	0	NA	NA	NA	NA
OG0008486	0.539565474500932	-0.0614947452497858	0.768012799335596	0.912080609186302	NA
OG0008487	1999.85988167	8.72677943504675	0.954157253340503	2.67104703419964e-21	1.21532640056084e-18
OG0008488	0	NA	NA	NA	NA
OG0008489	0.250512541732576	-0.0460429932561581	0.766963841359838	0.695503201102611	NA
OG0008490	23.667988776538	0.148666958527413	0.665662016881055	0.683137568744078	NA
OG0008491	0.215635337987173	-0.0425690493986796	0.766852511190004	0.649428569249373	NA
OG0008492	749.788871224666	-0.00547068297072236	0.527824043041409	0.982927869262917	0.987642256647066
OG0008493	0.428718366448531	-0.056547805949773	0.767589214339258	0.844166524300621	NA
OG0008494	11.9427531781756	-0.357758675431808	0.827337723577933	0.129475202486541	NA
OG0008495	9.72309039390639	0.366808300159641	0.830387398302312	0.220291328684757	NA
OG0008496	0.0392730284938565	-0.0158176510445929	0.767475833678022	0.249346860490247	NA
OG0008497	15.7664815239353	-0.236222876332853	0.757152383307667	0.366161653238596	NA
OG0008498	618.691905809554	3.29749933613827	1.83879271045439	NA	NA
OG0008499	17.7815483421262	-0.00724743536285819	0.700114974801271	0.974566355663634	NA
OG0008500	5.29680599366234	-0.0938959518702305	0.740263553056207	0.641624445105224	NA
OG0008501	0.44321449691148	-0.0572822919111034	0.767640805822099	0.854922879065952	NA
OG0008502	49.6527030786393	-0.427376607117685	0.833837612258549	0.184392535423451	NA
OG0008503	5.76538523042165	-0.245180041117574	0.812962494482771	0.225734594156445	NA
OG0008504	31.305946026459	-0.163311162811961	0.720889452064821	0.565281291349581	NA
OG0008505	379.102486644164	4.47207615493292	1.99319211913293	NA	NA
OG0008506	52.6080690883586	-0.443308519204419	0.840640776374913	0.173978152636336	NA
OG0008507	4.5210348981758	-0.301546749479809	0.833754328890654	0.21637137054761	NA
OG0008508	0.308323128286247	-0.0499598713686757	0.767149184617994	0.752140523905395	NA
OG0008509	0	NA	NA	NA	NA
OG0008510	78.5604782546264	0.23147914719153	0.655667859027684	0.545268155419905	NA
OG0008511	24.2361234638911	-0.326746684325132	0.777673769152863	0.274268282998085	NA
OG0008932	3219.48418481763	-0.302276152818372	0.668387995714796	0.403769634115903	0.70635764241934
OG0008964	406.529214957341	0.403864453010121	0.855024445332237	0.176178868599617	0.455462415981965
OG0009004	0.0252187274381489	-0.0124383291013542	0.767820391772927	0.249346860490856	NA
OG0009031	25.5718477617299	-0.028356671019167	0.637831649681363	0.931546281528296	NA
OG0009039	43.7306743549497	0.289915283532347	0.705154744910512	0.43294950106254	NA
OG0009064	65.3683388197293	0.00480980987334326	0.614950867973636	0.994688634459511	NA
OG0009256	8.55051648180351	-0.025086904838579	0.714147044385838	0.913011441927429	NA
OG0009281	0.501025083465151	-0.0599206142756378	0.767866695521576	0.890458877654464	NA
OG0009294	2.83277717750625	-0.167577176810407	0.785108493047143	0.47715602563712	NA
OG0009295	3.43850445263765	0.051599540943142	0.753123034168013	0.785417554120282	NA
OG0009301	0	NA	NA	NA	NA
OG0009306	0.0192701955178904	-0.0107286842612948	0.768033763665928	0.249346860491133	NA
[truncated: 1,031 more rows]
