# Supplementary material for: Genome-resolved metatranscriptomics reveals conserved root colonization determinants in a synthetic microbiota
Source: Nat Commun. 2023 Dec 13;14:8274. doi: 10.1038/s41467-023-43688-z (PMC10719396; doi:10.1038/s41467-023-43688-z)
Supplement: Supplementary file 11 — Source Data [file 41467_2023_43688_MOESM11_ESM.zip › Source Data/Main_figures/figure5/Root100OG_deseq.csv]

	baseMean	log2FoldChange	lfcSE	pvalue	padj
OG0000000	5.66938666115178	0.225930028073755	1.05655904657015	0.0394274679052932	0.314422826481968
OG0000001	0	NA	NA	NA	NA
OG0000002	1.83004571968981	-0.157589688815459	1.0261086560762	NA	NA
OG0000003	2.29187971408263	0.221555637342472	1.05456969176032	0.0789231967985484	0.314810225692478
OG0000004	1.86928246786297	-0.15827966841436	1.02631443158217	0.699505166563607	0.988135034041636
OG0000005	0	NA	NA	NA	NA
OG0000006	1.211438715851	-0.143124878567455	1.02235177220411	0.822432734663272	0.988135034041636
OG0000007	3.61891451457662	-0.178773844431704	1.03348920804693	0.527786528473732	0.988135034041636
OG0000008	0.422578259998533	-0.106134278898536	1.01653470044073	0.867474489599581	0.988135034041636
OG0000009	9.97850419020153	0.0653365990400556	0.98228093006978	0.81986772766381	0.988135034041636
OG0000010	1.68021031033915	-0.154103343025019	1.02513661927962	0.73109478896221	0.988135034041636
OG0000011	0	NA	NA	NA	NA
OG0000012	3.01487151689875	-0.187944487802516	1.03368566822416	0.553502017967337	0.988135034041636
OG0000013	2.82850750397988	0.0856893815986791	0.997765060377896	0.728098577032481	0.988135034041636
OG0000014	1.81994855346849	-0.15733668014259	1.02603620592692	0.707252698090356	0.988135034041636
OG0000015	0	NA	NA	NA	NA
OG0000016	0	NA	NA	NA	NA
OG0000017	0	NA	NA	NA	NA
OG0000018	3.90951520564843	0.14109533303642	1.00824849718802	0.564252312506486	0.988135034041636
OG0000019	0	NA	NA	NA	NA
OG0000020	9.56916926947276	0.169829905808219	0.993667638297441	0.580652020048854	0.988135034041636
OG0000021	5.30751091682294	0.225668416137158	1.05644456168538	0.0418403549197687	0.314422826481968
OG0000022	0	NA	NA	NA	NA
OG0000023	0	NA	NA	NA	NA
OG0000024	0	NA	NA	NA	NA
OG0000025	0	NA	NA	NA	NA
OG0000026	189.799141594849	0.238908528972777	1.0615050404044	NA	NA
OG0000027	0	NA	NA	NA	NA
OG0000028	2.29187971408263	0.221555637342472	1.05456969176032	0.0789231967985484	0.314810225692478
OG0000030	0	NA	NA	NA	NA
OG0000031	599.221352076329	0.280248358690285	1.07693794468588	NA	NA
OG0000032	0	NA	NA	NA	NA
OG0000033	1.20272273999583	-0.142779702130213	1.02227667670241	0.825005476582229	0.988135034041636
OG0000034	3.2177302960917	-0.182561460002571	1.03325651523573	0.547168138639211	0.988135034041636
OG0000036	892.402553001256	0.35602958173209	1.11529628331382	NA	NA
OG0000037	704.110480223776	0.243551274888981	1.06310256333671	NA	NA
OG0000038	0	NA	NA	NA	NA
OG0000039	3.49813219517876	0.223742116682017	1.05559274097965	0.0601189231323655	0.314422826481968
OG0000040	0	NA	NA	NA	NA
OG0000041	2.84770706465874	0.0837755000986979	0.997383125459984	0.734896381432841	0.988135034041636
OG0000042	3.86000793950759	0.224225091050617	1.05580953379159	0.05529993677773	0.314422826481968
OG0000043	0	NA	NA	NA	NA
OG0000044	0	NA	NA	NA	NA
OG0000045	12.2644021688212	0.141273588658397	0.98624482614876	0.64932006599242	0.988135034041636
OG0000046	0	NA	NA	NA	NA
OG0000047	0	NA	NA	NA	NA
OG0000048	0	NA	NA	NA	NA
OG0000049	272.91140613844	0.285486416921446	1.0795306893598	0.00999627422062249	0.314422826481968
OG0000050	0	NA	NA	NA	NA
OG0000051	0.0257752918266171	-0.0341634993825067	1.01401683140433	0.315354919889667	0.790589395364262
OG0000052	0	NA	NA	NA	NA
OG0000053	1.47948616265304	-0.00467767294820186	0.986690366032258	0.863014379560869	0.988135034041636
OG0000054	0	NA	NA	NA	NA
OG0000055	0	NA	NA	NA	NA
OG0000056	0	NA	NA	NA	NA
OG0000057	0.325060199998872	-0.0976427762024972	1.01578664301515	0.792412248951559	0.988135034041636
OG0000058	4.80268251950432	0.140581468718407	1.00823536944505	0.564586063217643	0.988135034041636
OG0000059	0	NA	NA	NA	NA
OG0000060	0	NA	NA	NA	NA
OG0000061	0	NA	NA	NA	NA
OG0000062	3.6017662587784	0.0253209575829978	0.989285080092679	0.94420297800818	0.988135034041636
OG0000063	0	NA	NA	NA	NA
OG0000064	0	NA	NA	NA	NA
OG0000065	0.780144479997292	-0.127241624138193	1.01925848482104	0.952136219255595	0.988135034041636
OG0000066	0	NA	NA	NA	NA
OG0000067	2.65375545841147	0.222345323695713	1.05494597740196	0.0736380035295915	0.314422826481968
OG0000068	0.0975180599996616	-0.0632711319062368	1.01388805877911	0.489473888413961	0.988135034041636
OG0000069	0	NA	NA	NA	NA
OG0000070	0	NA	NA	NA	NA
OG0000071	0	NA	NA	NA	NA
OG0000072	1.33274681999537	-0.146354285303597	1.02311459201156	0.795344089452588	0.988135034041636
OG0000073	0	NA	NA	NA	NA
OG0000074	9.40392095228107	0.183285639533067	0.988911223075788	0.56999263480708	0.988135034041636
OG0000075	0	NA	NA	NA	NA
OG0000076	0	NA	NA	NA	NA
OG0000077	0	NA	NA	NA	NA
OG0000078	0	NA	NA	NA	NA
OG0000079	0	NA	NA	NA	NA
OG0000080	0	NA	NA	NA	NA
OG0000081	0	NA	NA	NA	NA
OG0000082	0	NA	NA	NA	NA
OG0000083	3.70553128296163	-0.195340298531273	1.03654364685869	0.500281018152817	0.988135034041636
OG0000084	0	NA	NA	NA	NA
OG0000085	0	NA	NA	NA	NA
OG0000086	1.38959896296612	-0.147441180857295	1.02339332088102	0.785281402725841	0.988135034041636
OG0000087	0	NA	NA	NA	NA
OG0000088	0	NA	NA	NA	NA
OG0000089	0	NA	NA	NA	NA
OG0000090	0.249872195058777	0.0414595062371029	0.996087490495128	0.479655289159788	0.988135034041636
OG0000091	627.009445670399	0.243065021925078	1.0630202687515	NA	NA
OG0000093	0.845156519997067	-0.130103078185992	1.0197435705415	0.928468671962731	0.988135034041636
OG0000094	0	NA	NA	NA	NA
OG0000095	3.13625645084992	0.223195768981697	1.05534357608311	0.0658528447936789	0.314422826481968
OG0000097	0	NA	NA	NA	NA
OG0000098	0	NA	NA	NA	NA
OG0000099	0	NA	NA	NA	NA
OG0000100	545.939103913273	0.242574258155779	1.06285008031098	NA	NA
OG0000101	0	NA	NA	NA	NA
OG0000102	0	NA	NA	NA	NA
OG0000103	1.55324823777029	-0.151765272800259	1.02448863478466	0.751279115183237	0.988135034041636
OG0000104	6.75762920449008	0.0561543857463112	0.982120880986834	0.842115250814053	0.988135034041636
OG0000105	0	NA	NA	NA	NA
OG0000106	0	NA	NA	NA	NA
OG0000107	5.30751091682294	0.225668416137158	1.05644456168538	0.0418403549197687	0.314422826481968
OG0000108	0	NA	NA	NA	NA
OG0000109	0	NA	NA	NA	NA
OG0000110	1.80945725728831	-0.156689177794413	1.02586753634712	0.710279895582324	0.988135034041636
OG0000111	0	NA	NA	NA	NA
OG0000112	0	NA	NA	NA	NA
OG0000113	0	NA	NA	NA	NA
OG0000114	0	NA	NA	NA	NA
OG0000115	1.54651750959702	-0.151613969536182	1.0244483879291	0.752499647172957	0.988135034041636
OG0000116	0	NA	NA	NA	NA
OG0000117	0	NA	NA	NA	NA
OG0000118	0	NA	NA	NA	NA
OG0000119	0	NA	NA	NA	NA
OG0000120	4.58884873572513	0.185844740159866	1.02749243577857	0.390476337057981	0.903060726568487
OG0000121	0	NA	NA	NA	NA
OG0000122	0	NA	NA	NA	NA
OG0000123	0	NA	NA	NA	NA
OG0000124	0	NA	NA	NA	NA
OG0000125	0	NA	NA	NA	NA
OG0000127	2.64956241245788	-0.169343451360996	1.02992399661598	0.606884762093187	0.988135034041636
OG0000128	3.29579714720371	0.0456752906052435	0.991252972096563	0.872316882808915	0.988135034041636
OG0000129	0.0325060199998872	-0.0376118761830491	1.01386053363621	0.320396752692672	0.790589395364262
OG0000130	0	NA	NA	NA	NA
OG0000131	0	NA	NA	NA	NA
OG0000132	0	NA	NA	NA	NA
OG0000133	5.35931964550438	0.0213398571467533	0.984327950329968	0.941251397609804	0.988135034041636
OG0000134	0	NA	NA	NA	NA
OG0000135	0	NA	NA	NA	NA
OG0000136	0	NA	NA	NA	NA
OG0000137	2.5849389389833	-0.168490522487227	1.02963233300575	0.613371359773092	0.988135034041636
OG0000138	1.20272273999583	-0.142779702130213	1.02227667670241	0.825005476582229	0.988135034041636
OG0000139	4.70438467627488	0.2251019502273	1.0562016370106	0.0465746448160904	0.314422826481968
OG0000140	0	NA	NA	NA	NA
OG0000141	10.1325208412074	0.22815393639756	1.05749003129773	NA	NA
OG0000142	0.120625248109612	0.178688731730549	1.03384486187499	0.185176880855638	0.513629304563083
OG0000143	8.29737687643075	0.159010990349372	1.0007565429165	0.573667669617969	0.988135034041636
OG0000144	4.24561565815065	0.151079115447518	1.01200274975464	0.528404425689722	0.988135034041636
OG0000146	0	NA	NA	NA	NA
OG0000148	0	NA	NA	NA	NA
OG0000149	0	NA	NA	NA	NA
OG0000150	0	NA	NA	NA	NA
OG0000151	4.10125843572682	0.224513072212236	1.05593783144775	0.052493261591284	0.314422826481968
OG0000152	2.53313021030186	0.222094552691142	1.05482788792813	0.0752959926575239	0.314422826481968
OG0000153	0	NA	NA	NA	NA
OG0000154	0	NA	NA	NA	NA
OG0000155	0	NA	NA	NA	NA
OG0000156	0	NA	NA	NA	NA
OG0000157	0	NA	NA	NA	NA
OG0000158	0	NA	NA	NA	NA
OG0000159	0	NA	NA	NA	NA
OG0000160	3.98063318761721	0.224371971720008	1.05587507997302	0.0538589636726654	0.314422826481968
OG0000161	0	NA	NA	NA	NA
OG0000162	0	NA	NA	NA	NA
OG0000163	2.77438070652108	0.222573242372575	1.05505376689689	0.0720709583338821	0.314422826481968
OG0000164	0	NA	NA	NA	NA
OG0000165	0	NA	NA	NA	NA
OG0000166	0	NA	NA	NA	NA
OG0000167	0	NA	NA	NA	NA
OG0000168	0	NA	NA	NA	NA
OG0000169	7.51533905159951	0.230198928127206	1.03328680539962	0.357256881399013	0.848485093322656
OG0000170	0	NA	NA	NA	NA
OG0000171	0.0773258754798512	-0.0580934337802049	1.01371128636292	0.452930337277951	0.988135034041636
OG0000172	0	NA	NA	NA	NA
OG0000173	0	NA	NA	NA	NA
OG0000174	0	NA	NA	NA	NA
OG0000175	0	NA	NA	NA	NA
OG0000176	0	NA	NA	NA	NA
OG0000177	0	NA	NA	NA	NA
OG0000178	0	NA	NA	NA	NA
OG0000179	5.42813616493255	0.225763793727036	1.05648584614988	0.0410039945028439	0.314422826481968
OG0000180	0	NA	NA	NA	NA
OG0000181	3.75662608907709	0.205711297214608	1.0382832880778	0.29122318015531	0.779329637035336
OG0000182	3.98063318761721	0.224371971720008	1.05587507997302	0.0538589636726654	0.314422826481968
OG0000183	0	NA	NA	NA	NA
OG0000184	0	NA	NA	NA	NA
OG0000185	0	NA	NA	NA	NA
OG0000186	0	NA	NA	NA	NA
OG0000188	0	NA	NA	NA	NA
OG0000189	4.2435557344015	0.141722924181312	1.00157805195964	0.58484271586573	0.988135034041636
OG0000190	0	NA	NA	NA	NA
OG0000191	0	NA	NA	NA	NA
OG0000192	0.603126240548062	0.211308483543859	1.04929286749077	0.131892516678791	0.397771082047149
OG0000193	0	NA	NA	NA	NA
OG0000194	0	NA	NA	NA	NA
OG0000195	0	NA	NA	NA	NA
OG0000196	0	NA	NA	NA	NA
OG0000197	2.45569199203414	-0.166880907130387	1.02907395491619	0.626943559916893	0.988135034041636
OG0000198	0	NA	NA	NA	NA
OG0000200	0	NA	NA	NA	NA
OG0000201	11.8456722034227	-0.313360918150536	1.08090463640506	0.179824456676974	0.509949951770524
OG0000202	0	NA	NA	NA	NA
OG0000204	0	NA	NA	NA	NA
OG0000205	0	NA	NA	NA	NA
OG0000206	4.9456351724941	0.225345449086761	1.05630586854481	0.0445591994096226	0.314422826481968
OG0000208	0	NA	NA	NA	NA
OG0000209	5.39718971139223	0.0915232940627079	0.993471153949237	0.730025639412042	0.988135034041636
OG0000211	0	NA	NA	NA	NA
OG0000212	0	NA	NA	NA	NA
OG0000213	7.70448762271836	-0.142998000847317	0.990099622701229	0.564645900184511	0.988135034041636
OG0000214	0	NA	NA	NA	NA
OG0000215	2.13257462466122	0.216909425822607	1.05231879160408	0.111072906283328	0.363292763390416
OG0000216	7.61487139419632	0.198253782529937	1.0340150060751	0.332367432309754	0.809612976139145
OG0000217	0	NA	NA	NA	NA
OG0000218	0	NA	NA	NA	NA
OG0000219	0	NA	NA	NA	NA
OG0000220	0	NA	NA	NA	NA
OG0000221	1.9300039697538	0.220566291816793	1.05409009756506	0.0853301401219086	0.314810225692478
OG0000222	5.54876141304217	0.225856427754819	1.05652584251483	0.04020091921321	0.314422826481968
OG0000224	0	NA	NA	NA	NA
OG0000225	0	NA	NA	NA	NA
OG0000226	0	NA	NA	NA	NA
OG0000227	0	NA	NA	NA	NA
OG0000228	0	NA	NA	NA	NA
OG0000229	7.92693665116445	0.0544098777661914	0.987169760937723	0.84491793180632	0.988135034041636
OG0000230	0	NA	NA	NA	NA
OG0000231	5.40130568321773	-0.0545298631329542	0.985448202478065	0.794454283911371	0.988135034041636
OG0000232	0	NA	NA	NA	NA
OG0000233	0	NA	NA	NA	NA
OG0000234	0	NA	NA	NA	NA
OG0000235	0	NA	NA	NA	NA
OG0000236	0	NA	NA	NA	NA
OG0000239	0	NA	NA	NA	NA
OG0000241	0	NA	NA	NA	NA
OG0000242	0	NA	NA	NA	NA
OG0000243	0	NA	NA	NA	NA
OG0000244	0.357566219998759	-0.100657973308668	1.01603247949011	0.819440733375665	0.988135034041636
OG0000245	0	NA	NA	NA	NA
OG0000246	11.2936987651605	-0.0690682044927358	0.978505573682596	0.799084477954013	0.988135034041636
OG0000247	0	NA	NA	NA	NA
OG0000248	1.87948006920382	0.0985577151377679	0.997658085801802	0.625838030018543	0.988135034041636
OG0000249	0	NA	NA	NA	NA
OG0000250	0	NA	NA	NA	NA
OG0000251	0	NA	NA	NA	NA
OG0000252	0	NA	NA	NA	NA
OG0000253	0	NA	NA	NA	NA
OG0000254	0	NA	NA	NA	NA
OG0000255	0	NA	NA	NA	NA
OG0000256	0	NA	NA	NA	NA
OG0000257	0	NA	NA	NA	NA
OG0000259	0	NA	NA	NA	NA
OG0000260	0	NA	NA	NA	NA
OG0000261	0	NA	NA	NA	NA
OG0000262	0	NA	NA	NA	NA
OG0000263	0	NA	NA	NA	NA
OG0000264	0.0650120399997744	-0.0531607052779864	1.01364044946414	0.422083856607436	0.954713485183487
OG0000265	3.61875744328837	0.223910593549076	1.05566859984087	0.0584211793102797	0.314422826481968
OG0000266	0	NA	NA	NA	NA
OG0000267	0	NA	NA	NA	NA
OG0000268	4.82500992438449	0.225224792084678	1.05625436622082	0.0455454245882749	0.314422826481968
OG0000270	0	NA	NA	NA	NA
OG0000271	0.723751488657674	0.213176324062462	1.05028446317877	0.124532287911	0.381631204888549
OG0000272	0	NA	NA	NA	NA
OG0000273	0	NA	NA	NA	NA
OG0000276	3.17276726465761	0.0543354957884411	0.992254579893218	0.842017850953757	0.988135034041636
OG0000277	0	NA	NA	NA	NA
OG0000278	0	NA	NA	NA	NA
OG0000279	0.422578259998533	-0.106134278898536	1.01653470044073	0.867474489599581	0.988135034041636
OG0000280	0	NA	NA	NA	NA
OG0000281	0	NA	NA	NA	NA
OG0000282	0	NA	NA	NA	NA
OG0000283	0	NA	NA	NA	NA
OG0000284	3.61875744328837	0.223910593549076	1.05566859984087	0.0584211793102797	0.314422826481968
OG0000286	0	NA	NA	NA	NA
OG0000287	0	NA	NA	NA	NA
OG0000288	3.74816146152579	-0.179708530311618	1.03387772581862	0.519226439292521	0.988135034041636
OG0000289	0	NA	NA	NA	NA
OG0000290	4.22188368383643	0.224648814636512	1.05599799797877	0.0511937880393822	0.314422826481968
OG0000291	0	NA	NA	NA	NA
OG0000292	0	NA	NA	NA	NA
OG0000293	0	NA	NA	NA	NA
OG0000295	0	NA	NA	NA	NA
OG0000296	0	NA	NA	NA	NA
OG0000297	0	NA	NA	NA	NA
OG0000298	0	NA	NA	NA	NA
OG0000299	0	NA	NA	NA	NA
OG0000300	0	NA	NA	NA	NA
OG0000301	24.4869253662513	0.231703271155058	1.05885516692675	NA	NA
OG0000302	0	NA	NA	NA	NA
OG0000304	1.0076866199965	-0.136372415577695	1.020915862003	0.87665664376963	0.988135034041636
OG0000305	0	NA	NA	NA	NA
OG0000306	0	NA	NA	NA	NA
OG0000307	0	NA	NA	NA	NA
OG0000308	0	NA	NA	NA	NA
OG0000309	204.227341041716	0.302684037637583	1.08780243550059	NA	NA
OG0000310	0	NA	NA	NA	NA
OG0000312	0	NA	NA	NA	NA
OG0000313	0	NA	NA	NA	NA
OG0000314	0	NA	NA	NA	NA
OG0000315	5.06626042060372	0.225466021218339	1.05635690101655	0.043615880481253	0.314422826481968
OG0000316	2.59652987754033	0.114065134936197	1.00497663030895	0.619228958491821	0.988135034041636
OG0000317	0	NA	NA	NA	NA
OG0000318	0	NA	NA	NA	NA
OG0000319	0	NA	NA	NA	NA
OG0000320	0	NA	NA	NA	NA
OG0000321	2.65375545841147	0.222345323695713	1.05494597740196	0.0736380035295915	0.314422826481968
OG0000322	0	NA	NA	NA	NA
OG0000324	0.927910505758214	-0.133578790579588	1.02036990562635	0.900276564898415	0.988135034041636
OG0000325	0	NA	NA	NA	NA
OG0000326	0	NA	NA	NA	NA
OG0000327	0	NA	NA	NA	NA
OG0000328	0	NA	NA	NA	NA
OG0000329	0	NA	NA	NA	NA
OG0000330	0	NA	NA	NA	NA
OG0000331	0	NA	NA	NA	NA
OG0000332	0	NA	NA	NA	NA
OG0000333	0	NA	NA	NA	NA
OG0000334	88.414245951918	0.301129506036493	1.03725326573858	0.339574438519462	0.818573157141385
OG0000335	0	NA	NA	NA	NA
OG0000336	0	NA	NA	NA	NA
OG0000337	1.93870420423748	-0.159132254132514	1.02658270745598	0.691096780625337	0.988135034041636
OG0000338	6.12868857556918	0.223702150505752	1.03422820838406	0.343111489042089	0.820014879471658
OG0000339	0	NA	NA	NA	NA
OG0000340	0	NA	NA	NA	NA
OG0000341	0	NA	NA	NA	NA
OG0000343	0	NA	NA	NA	NA
OG0000344	0	NA	NA	NA	NA
OG0000345	0	NA	NA	NA	NA
OG0000346	0.422578259998533	-0.106134278898536	1.01653470044073	0.867474489599581	0.988135034041636
OG0000347	0	NA	NA	NA	NA
OG0000348	0	NA	NA	NA	NA
OG0000349	0	NA	NA	NA	NA
OG0000350	0	NA	NA	NA	NA
OG0000351	0	NA	NA	NA	NA
OG0000352	0	NA	NA	NA	NA
OG0000353	0	NA	NA	NA	NA
OG0000354	0	NA	NA	NA	NA
OG0000355	25.9172634815317	0.200261293162225	1.03834654347369	NA	NA
OG0000356	0	NA	NA	NA	NA
OG0000357	0	NA	NA	NA	NA
OG0000358	0	NA	NA	NA	NA
OG0000360	0	NA	NA	NA	NA
OG0000361	2.38589205648705	0.176013798028924	1.01833019108176	0.434034666637231	0.970195137189104
OG0000362	0	NA	NA	NA	NA
OG0000363	0	NA	NA	NA	NA
OG0000364	0	NA	NA	NA	NA
OG0000365	0	NA	NA	NA	NA
OG0000366	0	NA	NA	NA	NA
OG0000367	0	NA	NA	NA	NA
OG0000368	0	NA	NA	NA	NA
OG0000369	0	NA	NA	NA	NA
OG0000370	0	NA	NA	NA	NA
OG0000371	0	NA	NA	NA	NA
OG0000373	1.80937872164418	0.220162079307403	1.05389387914763	0.0877895842661095	0.320769634818477
OG0000374	0	NA	NA	NA	NA
OG0000375	0	NA	NA	NA	NA
OG0000376	0	NA	NA	NA	NA
OG0000377	0	NA	NA	NA	NA
OG0000378	0	NA	NA	NA	NA
OG0000380	3.33529736465705	0.0423504509471859	0.990782934367202	0.884558079145896	0.988135034041636
OG0000381	0	NA	NA	NA	NA
OG0000382	0	NA	NA	NA	NA
OG0000383	1.10833754854453	-0.139852417928397	1.02163161862816	0.848265278023513	0.988135034041636
OG0000384	0	NA	NA	NA	NA
OG0000385	0	NA	NA	NA	NA
OG0000386	0	NA	NA	NA	NA
OG0000387	0	NA	NA	NA	NA
OG0000388	0	NA	NA	NA	NA
OG0000389	3.42504409415287	-0.177145936155075	1.03284316609988	0.541361493759453	0.988135034041636
OG0000390	0	NA	NA	NA	NA
OG0000391	0	NA	NA	NA	NA
OG0000392	0	NA	NA	NA	NA
OG0000393	3.73938269139798	0.224071577715374	1.05574082964254	0.0568181028432104	0.314422826481968
OG0000394	0	NA	NA	NA	NA
OG0000395	0	NA	NA	NA	NA
OG0000396	0	NA	NA	NA	NA
OG0000397	0	NA	NA	NA	NA
OG0000398	0	NA	NA	NA	NA
OG0000399	0	NA	NA	NA	NA
OG0000400	0	NA	NA	NA	NA
OG0000401	0	NA	NA	NA	NA
OG0000402	0	NA	NA	NA	NA
OG0000403	0	NA	NA	NA	NA
OG0000404	0	NA	NA	NA	NA
OG0000405	0	NA	NA	NA	NA
OG0000406	0	NA	NA	NA	NA
OG0000407	0	NA	NA	NA	NA
OG0000408	0	NA	NA	NA	NA
OG0000410	35.8039481387485	-0.177735277283076	0.960707290624577	0.622517030892031	0.988135034041636
OG0000411	10.7575040788935	0.23220710437482	1.02665759162164	0.390350388954106	0.903060726568487
OG0000412	0	NA	NA	NA	NA
OG0000413	0.715132439997518	-0.124179803106051	1.01877335285333	0.977891017077093	0.994100433127544
OG0000414	0	NA	NA	NA	NA
OG0000415	7.10720594719831	-0.0783671280493033	0.995788669436356	NA	NA
OG0000417	0	NA	NA	NA	NA
OG0000418	0	NA	NA	NA	NA
OG0000419	4.10125843572682	0.224513072212236	1.05593783144775	0.052493261591284	0.314422826481968
OG0000420	0.0515505836532341	-0.0485632704742737	1.0135855333188	0.392118473378422	0.903060726568487
OG0000421	0	NA	NA	NA	NA
OG0000422	0	NA	NA	NA	NA
OG0000423	0	NA	NA	NA	NA
OG0000424	3.89447543580289	0.00830173229008672	0.982104475942243	0.994317029379407	0.994317029379407
OG0000426	0	NA	NA	NA	NA
OG0000427	0	NA	NA	NA	NA
OG0000428	0	NA	NA	NA	NA
OG0000429	0	NA	NA	NA	NA
OG0000430	6.03126240548062	0.22622326547764	1.05668151538685	0.0372703763432164	0.314422826481968
OG0000432	0	NA	NA	NA	NA
OG0000433	0	NA	NA	NA	NA
OG0000434	0	NA	NA	NA	NA
OG0000435	0	NA	NA	NA	NA
OG0000436	0	NA	NA	NA	NA
OG0000437	0	NA	NA	NA	NA
OG0000439	0	NA	NA	NA	NA
OG0000440	0	NA	NA	NA	NA
OG0000441	0	NA	NA	NA	NA
OG0000442	0	NA	NA	NA	NA
OG0000445	0	NA	NA	NA	NA
OG0000446	0	NA	NA	NA	NA
OG0000447	0	NA	NA	NA	NA
OG0000448	0	NA	NA	NA	NA
OG0000449	0	NA	NA	NA	NA
OG0000450	0	NA	NA	NA	NA
OG0000451	0	NA	NA	NA	NA
OG0000452	0	NA	NA	NA	NA
OG0000453	0	NA	NA	NA	NA
OG0000454	0	NA	NA	NA	NA
OG0000455	0	NA	NA	NA	NA
OG0000457	0	NA	NA	NA	NA
OG0000458	0	NA	NA	NA	NA
OG0000459	0	NA	NA	NA	NA
OG0000460	0	NA	NA	NA	NA
OG0000461	6.75501389413829	0.226559030941858	1.05683418729188	0.0335818503953107	0.314422826481968
OG0000462	0	NA	NA	NA	NA
OG0000464	0	NA	NA	NA	NA
OG0000465	0	NA	NA	NA	NA
OG0000466	0	NA	NA	NA	NA
OG0000467	0.723751488657674	0.213176324062462	1.05028446317877	0.124532287911	0.381631204888549
OG0000468	0	NA	NA	NA	NA
OG0000469	0	NA	NA	NA	NA
OG0000470	0.0257752918266171	-0.0341634993825067	1.01401683140433	0.315354919889667	0.790589395364262
OG0000471	0.386629377399256	-0.10345913088915	1.01627274308426	0.843266812232054	0.988135034041636
OG0000473	0	NA	NA	NA	NA
OG0000474	0	NA	NA	NA	NA
OG0000475	0	NA	NA	NA	NA
OG0000476	0	NA	NA	NA	NA
OG0000479	0.0515505836532341	-0.0485632704742737	1.0135855333188	0.392118473378422	0.903060726568487
OG0000480	0	NA	NA	NA	NA
OG0000481	0	NA	NA	NA	NA
OG0000482	0	NA	NA	NA	NA
OG0000483	0	NA	NA	NA	NA
OG0000484	0	NA	NA	NA	NA
OG0000485	0	NA	NA	NA	NA
OG0000486	0	NA	NA	NA	NA
OG0000487	0	NA	NA	NA	NA
OG0000488	2.26723305690135	-0.173470163521003	1.02944104327493	0.635682480710773	0.988135034041636
OG0000489	4.16828322512816	-0.235661335385233	1.045935456623	0.427069472353824	0.960274553221616
OG0000490	10.5759841607448	-0.120939655153206	0.972958047601206	0.709134966859944	0.988135034041636
OG0000491	4.73767047950455	0.145678488291996	1.01017825294372	0.546001191033497	0.988135034041636
OG0000492	0	NA	NA	NA	NA
OG0000493	0	NA	NA	NA	NA
OG0000494	0	NA	NA	NA	NA
OG0000495	0	NA	NA	NA	NA
OG0000496	0	NA	NA	NA	NA
OG0000497	2.50501964879089	-0.176212210530631	1.03048922885672	0.61005694263902	0.988135034041636
OG0000498	0	NA	NA	NA	NA
OG0000499	0	NA	NA	NA	NA
OG0000501	0	NA	NA	NA	NA
OG0000502	0	NA	NA	NA	NA
OG0000503	0	NA	NA	NA	NA
OG0000504	2.5849389389833	-0.168490522487227	1.02963233300575	0.613371359773092	0.988135034041636
OG0000505	0	NA	NA	NA	NA
OG0000509	0	NA	NA	NA	NA
OG0000510	0	NA	NA	NA	NA
OG0000511	0	NA	NA	NA	NA
OG0000512	0	NA	NA	NA	NA
OG0000513	0	NA	NA	NA	NA
OG0000514	0	NA	NA	NA	NA
OG0000515	0	NA	NA	NA	NA
OG0000516	0	NA	NA	NA	NA
OG0000517	0	NA	NA	NA	NA
OG0000519	0	NA	NA	NA	NA
OG0000520	0	NA	NA	NA	NA
OG0000521	8.43095262287972	0.091379301585989	0.994287447166052	0.727722301828353	0.988135034041636
OG0000522	0	NA	NA	NA	NA
OG0000523	1.2677347799956	-0.144495376693861	1.02267592625931	0.809762123253482	0.988135034041636
OG0000524	0.567056420185575	-0.116266057923937	1.01766161907464	0.954546921091191	0.988135034041636
OG0000525	0	NA	NA	NA	NA
OG0000526	0	NA	NA	NA	NA
OG0000527	0	NA	NA	NA	NA
OG0000528	0	NA	NA	NA	NA
OG0000529	0	NA	NA	NA	NA
OG0000532	1.26734621347041	-0.144460518664744	1.02266861293246	0.809960872930155	0.988135034041636
OG0000533	0	NA	NA	NA	NA
OG0000534	0	NA	NA	NA	NA
OG0000535	0	NA	NA	NA	NA
OG0000536	0	NA	NA	NA	NA
OG0000537	10.4943965855363	0.228491246579751	1.05761376631611	NA	NA
OG0000538	0	NA	NA	NA	NA
OG0000539	8.32314211956325	0.227590852229957	1.05724859091811	0.0275972528516699	0.314422826481968
OG0000540	0	NA	NA	NA	NA
OG0000541	0	NA	NA	NA	NA
OG0000542	0	NA	NA	NA	NA
OG0000543	0	NA	NA	NA	NA
OG0000544	0	NA	NA	NA	NA
OG0000545	0	NA	NA	NA	NA
OG0000546	0	NA	NA	NA	NA
OG0000547	0	NA	NA	NA	NA
OG0000548	0	NA	NA	NA	NA
OG0000549	0	NA	NA	NA	NA
OG0000550	0	NA	NA	NA	NA
OG0000551	0	NA	NA	NA	NA
OG0000552	0	NA	NA	NA	NA
OG0000553	0	NA	NA	NA	NA
OG0000554	0.650120399997744	-0.120859954250373	1.01828520586023	0.993899898360805	0.994317029379407
OG0000555	0	NA	NA	NA	NA
OG0000556	0	NA	NA	NA	NA
OG0000557	0	NA	NA	NA	NA
OG0000559	0	NA	NA	NA	NA
OG0000560	0	NA	NA	NA	NA
OG0000561	0	NA	NA	NA	NA
OG0000562	0	NA	NA	NA	NA
OG0000563	0	NA	NA	NA	NA
OG0000564	0	NA	NA	NA	NA
OG0000565	0	NA	NA	NA	NA
OG0000566	0	NA	NA	NA	NA
OG0000567	0	NA	NA	NA	NA
OG0000568	0	NA	NA	NA	NA
OG0000569	0	NA	NA	NA	NA
OG0000574	0	NA	NA	NA	NA
OG0000575	0	NA	NA	NA	NA
OG0000576	0	NA	NA	NA	NA
OG0000577	0	NA	NA	NA	NA
OG0000578	0	NA	NA	NA	NA
OG0000579	0	NA	NA	NA	NA
OG0000580	0	NA	NA	NA	NA
OG0000581	0	NA	NA	NA	NA
OG0000582	0	NA	NA	NA	NA
OG0000583	0	NA	NA	NA	NA
OG0000588	0.161752966949052	-0.0751901299546664	1.01444677975038	0.595455319138411	0.988135034041636
OG0000589	0	NA	NA	NA	NA
OG0000590	0	NA	NA	NA	NA
OG0000591	0	NA	NA	NA	NA
OG0000592	0	NA	NA	NA	NA
OG0000598	3.06196708168376	-0.183254746040595	1.03300899586228	0.556866635234159	0.988135034041636
OG0000599	0	NA	NA	NA	NA
OG0000600	0	NA	NA	NA	NA
OG0000601	0	NA	NA	NA	NA
OG0000602	0	NA	NA	NA	NA
OG0000603	2.94444799160802	0.0839671816060117	0.991565780279283	0.754768105164	0.988135034041636
OG0000604	0	NA	NA	NA	NA
OG0000605	0	NA	NA	NA	NA
OG0000606	0	NA	NA	NA	NA
OG0000608	0	NA	NA	NA	NA
OG0000609	0	NA	NA	NA	NA
OG0000610	0	NA	NA	NA	NA
OG0000611	0	NA	NA	NA	NA
OG0000612	0	NA	NA	NA	NA
OG0000613	0	NA	NA	NA	NA
OG0000614	0	NA	NA	NA	NA
OG0000615	0	NA	NA	NA	NA
OG0000618	0	NA	NA	NA	NA
OG0000619	0.487590299998308	-0.110908667091401	1.01703203168244	0.909157514810548	0.988135034041636
OG0000620	0	NA	NA	NA	NA
OG0000621	0	NA	NA	NA	NA
OG0000622	0	NA	NA	NA	NA
OG0000623	0	NA	NA	NA	NA
OG0000626	0	NA	NA	NA	NA
OG0000627	0	NA	NA	NA	NA
OG0000628	0	NA	NA	NA	NA
OG0000629	0	NA	NA	NA	NA
OG0000630	0	NA	NA	NA	NA
OG0000631	8.94791724108027	-0.0279939952633696	0.961344509480263	0.922646043047867	0.988135034041636
OG0000632	0	NA	NA	NA	NA
OG0000633	0	NA	NA	NA	NA
OG0000634	0	NA	NA	NA	NA
OG0000635	0	NA	NA	NA	NA
OG0000636	1.13771069999605	-0.140723209869734	1.02182222422994	0.841163268504708	0.988135034041636
OG0000638	0	NA	NA	NA	NA
OG0000639	0	NA	NA	NA	NA
OG0000640	0	NA	NA	NA	NA
OG0000641	0	NA	NA	NA	NA
OG0000642	1.03397557559332	-0.136757011936154	1.02101225576637	0.871815637555793	0.988135034041636
OG0000643	0	NA	NA	NA	NA
OG0000644	0	NA	NA	NA	NA
OG0000645	4.59673124424666	0.120142803125819	1.00202621983772	0.631341834637613	0.988135034041636
OG0000649	0	NA	NA	NA	NA
OG0000650	3.86000793950759	0.224225091050617	1.05580953379159	0.05529993677773	0.314422826481968
OG0000651	0	NA	NA	NA	NA
OG0000652	0	NA	NA	NA	NA
OG0000653	0	NA	NA	NA	NA
OG0000654	0	NA	NA	NA	NA
OG0000655	0	NA	NA	NA	NA
OG0000659	10.2539258725468	0.194855415025962	1.03310016519051	NA	NA
OG0000660	0	NA	NA	NA	NA
OG0000661	0	NA	NA	NA	NA
OG0000662	0	NA	NA	NA	NA
OG0000663	1.20625248109612	0.217476834871416	1.05253528460383	0.10376566768863	0.348946493112208
OG0000664	1.26298929950424	-0.144452386750981	1.02266279507214	0.810388610979033	0.988135034041636
OG0000665	0	NA	NA	NA	NA
OG0000666	9.67034830914859	-0.0423971200985871	0.969678436499853	0.87976532480458	0.988135034041636
OG0000667	0	NA	NA	NA	NA
OG0000668	0	NA	NA	NA	NA
OG0000669	0	NA	NA	NA	NA
OG0000670	0	NA	NA	NA	NA
OG0000671	0	NA	NA	NA	NA
OG0000672	0	NA	NA	NA	NA
OG0000673	0	NA	NA	NA	NA
OG0000674	4.34250893194604	0.224778585174393	1.05605543153812	0.0499560817423531	0.314422826481968
OG0000675	2.05062921786341	0.220927840379907	1.05426571773293	0.0830454772170869	0.314810225692478
OG0000676	0	NA	NA	NA	NA
OG0000677	0	NA	NA	NA	NA
OG0000678	0	NA	NA	NA	NA
OG0000679	0	NA	NA	NA	NA
OG0000680	0	NA	NA	NA	NA
OG0000681	0	NA	NA	NA	NA
OG0000682	0	NA	NA	NA	NA
OG0000683	0	NA	NA	NA	NA
OG0000684	0	NA	NA	NA	NA
OG0000685	8.68501786389209	0.227728961151889	1.0573071013231	0.0264967649369323	0.314422826481968
OG0000686	0	NA	NA	NA	NA
OG0000687	0	NA	NA	NA	NA
OG0000690	0	NA	NA	NA	NA
OG0000691	0	NA	NA	NA	NA
OG0000692	0	NA	NA	NA	NA
OG0000693	0	NA	NA	NA	NA
OG0000694	0	NA	NA	NA	NA
OG0000695	0	NA	NA	NA	NA
OG0000696	0	NA	NA	NA	NA
OG0000697	0	NA	NA	NA	NA
OG0000698	0	NA	NA	NA	NA
OG0000699	0	NA	NA	NA	NA
OG0000700	0	NA	NA	NA	NA
OG0000701	0	NA	NA	NA	NA
OG0000702	0	NA	NA	NA	NA
OG0000703	1.20625248109612	0.217476834871416	1.05253528460383	0.10376566768863	0.348946493112208
OG0000706	2.8950059546307	0.222790254845867	1.05515555811293	0.0703390582153437	0.314422826481968
OG0000707	0	NA	NA	NA	NA
OG0000708	0	NA	NA	NA	NA
OG0000709	0	NA	NA	NA	NA
OG0000710	0	NA	NA	NA	NA
OG0000711	0	NA	NA	NA	NA
OG0000712	0	NA	NA	NA	NA
OG0000713	0	NA	NA	NA	NA
OG0000714	0	NA	NA	NA	NA
OG0000715	0	NA	NA	NA	NA
OG0000716	0	NA	NA	NA	NA
OG0000717	1.32687772920574	0.218157609705207	1.05288409028894	0.0999431765533814	0.342147811624189
OG0000718	0	NA	NA	NA	NA
OG0000719	0	NA	NA	NA	NA
OG0000720	0	NA	NA	NA	NA
OG0000721	4.74706931139448	0.133280566131657	1.00563004854476	0.590418547636405	0.988135034041636
OG0000722	0	NA	NA	NA	NA
OG0000723	0	NA	NA	NA	NA
OG0000724	0.603126240548062	0.211308483543859	1.04929286749077	0.131892516678791	0.397771082047149
OG0000725	0	NA	NA	NA	NA
OG0000729	0	NA	NA	NA	NA
OG0000730	0	NA	NA	NA	NA
OG0000731	0	NA	NA	NA	NA
OG0000732	0.773258754798512	-0.127085540937665	1.01922794429047	0.953999747719282	0.988135034041636
OG0000733	0	NA	NA	NA	NA
OG0000734	0	NA	NA	NA	NA
OG0000735	7.72001587901519	0.227259028189359	1.05711412985503	0.029638415001776	0.314422826481968
OG0000736	0	NA	NA	NA	NA
OG0000737	0.840105155169573	-0.129242141640209	1.01961816210456	0.933599154728033	0.988135034041636
OG0000738	0	NA	NA	NA	NA
OG0000739	0	NA	NA	NA	NA
OG0000740	0	NA	NA	NA	NA
OG0000742	0	NA	NA	NA	NA
OG0000743	0.206202334612936	-0.084156734573965	1.01485843127176	0.67077897335902	0.988135034041636
OG0000744	0	NA	NA	NA	NA
OG0000745	2.41250496219225	0.221835169607716	1.0547038897108	0.0770541669702163	0.314810225692478
OG0000746	16.9731668453454	-0.0640698357190802	0.940311573302217	0.855645089967266	0.988135034041636
OG0000747	0	NA	NA	NA	NA
OG0000748	0	NA	NA	NA	NA
OG0000749	0	NA	NA	NA	NA
OG0000750	0	NA	NA	NA	NA
OG0000751	0	NA	NA	NA	NA
OG0000752	4.07893103084665	0.125346841660433	1.00303739499396	0.61759076975765	0.988135034041636
OG0000753	0	NA	NA	NA	NA
OG0000754	0	NA	NA	NA	NA
OG0000755	0	NA	NA	NA	NA
OG0000756	0	NA	NA	NA	NA
OG0000757	0	NA	NA	NA	NA
OG0000758	0	NA	NA	NA	NA
OG0000762	0	NA	NA	NA	NA
OG0000763	0	NA	NA	NA	NA
OG0000764	0	NA	NA	NA	NA
OG0000765	0	NA	NA	NA	NA
OG0000766	4.58375942816527	0.225000176792869	1.05615552061559	0.0476503222169742	0.314422826481968
OG0000767	0	NA	NA	NA	NA
OG0000768	0	NA	NA	NA	NA
OG0000769	0	NA	NA	NA	NA
OG0000770	0	NA	NA	NA	NA
OG0000771	0	NA	NA	NA	NA
OG0000772	0	NA	NA	NA	NA
OG0000773	0	NA	NA	NA	NA
OG0000774	0	NA	NA	NA	NA
OG0000775	0	NA	NA	NA	NA
OG0000776	0	NA	NA	NA	NA
OG0000777	0	NA	NA	NA	NA
OG0000779	0	NA	NA	NA	NA
OG0000780	0	NA	NA	NA	NA
OG0000781	0	NA	NA	NA	NA
OG0000782	0	NA	NA	NA	NA
OG0000783	4.77448602383451	0.180525656556497	1.02498698041605	0.412135458248211	0.943442615266988
OG0000784	0	NA	NA	NA	NA
OG0000785	0	NA	NA	NA	NA
OG0000786	0	NA	NA	NA	NA
OG0000788	0	NA	NA	NA	NA
OG0000789	0	NA	NA	NA	NA
OG0000790	0.241250496219225	0.197474390041049	1.04215125718105	0.165711655629742	0.477048705600773
OG0000791	0	NA	NA	NA	NA
OG0000792	0	NA	NA	NA	NA
OG0000793	1.10520467999616	-0.139647938114964	1.0215916191024	0.849616913740944	0.988135034041636
OG0000794	0	NA	NA	NA	NA
OG0000795	0	NA	NA	NA	NA
OG0000796	4.22188368383643	0.224648814636512	1.05599799797877	0.0511937880393822	0.314422826481968
OG0000797	0.877662539996954	-0.131733354271952	1.02003609146878	0.917324275490879	0.988135034041636
OG0000798	3.94203188194953	-0.181102698137105	1.0344566726012	0.507053135623544	0.988135034041636
OG0000799	0.162530099999436	-0.0769779075658984	1.01447974861891	0.607650017721142	0.988135034041636
OG0000800	0	NA	NA	NA	NA
OG0000801	0	NA	NA	NA	NA
OG0000802	0	NA	NA	NA	NA
OG0000803	3.25688169895953	0.22338502231699	1.05543047039716	0.0638257461675824	0.314422826481968
OG0000804	0.585108359997969	-0.117152761750662	1.01778146324727	0.962764491462839	0.988135034041636
OG0000805	0	NA	NA	NA	NA
OG0000806	0	NA	NA	NA	NA
OG0000807	0	NA	NA	NA	NA
OG0000808	0	NA	NA	NA	NA
OG0000811	0	NA	NA	NA	NA
OG0000812	0	NA	NA	NA	NA
OG0000813	0	NA	NA	NA	NA
OG0000814	0	NA	NA	NA	NA
OG0000815	0	NA	NA	NA	NA
OG0000816	0	NA	NA	NA	NA
OG0000817	500.579830850665	0.373731482030707	1.12551174059069	NA	NA
OG0000818	0	NA	NA	NA	NA
OG0000819	0	NA	NA	NA	NA
OG0000820	0	NA	NA	NA	NA
OG0000821	0	NA	NA	NA	NA
OG0000822	0	NA	NA	NA	NA
OG0000823	0	NA	NA	NA	NA
OG0000824	0	NA	NA	NA	NA
OG0000825	0	NA	NA	NA	NA
OG0000832	0	NA	NA	NA	NA
OG0000833	0	NA	NA	NA	NA
OG0000834	0	NA	NA	NA	NA
OG0000835	0.824809338451746	-0.12936527382227	1.01961055174042	0.934958242858652	0.988135034041636
OG0000836	0	NA	NA	NA	NA
OG0000837	0	NA	NA	NA	NA
OG0000838	2.98315925493959	0.0703189242132009	0.994744524642643	0.784593893907041	0.988135034041636
OG0000839	0	NA	NA	NA	NA
OG0000840	0	NA	NA	NA	NA
OG0000841	0	NA	NA	NA	NA
OG0000842	0	NA	NA	NA	NA
OG0000843	0	NA	NA	NA	NA
OG0000844	0	NA	NA	NA	NA
OG0000845	0	NA	NA	NA	NA
OG0000846	0.120625248109612	0.178688731730549	1.03384486187499	0.185176880855638	0.513629304563083
OG0000847	0	NA	NA	NA	NA
OG0000848	0	NA	NA	NA	NA
OG0000849	0	NA	NA	NA	NA
OG0000850	2.8950059546307	0.222790254845867	1.05515555811293	0.0703390582153437	0.314422826481968
OG0000851	0	NA	NA	NA	NA
OG0000852	0	NA	NA	NA	NA
OG0000853	0	NA	NA	NA	NA
OG0000854	0	NA	NA	NA	NA
OG0000855	0	NA	NA	NA	NA
OG0000856	17.8901320477824	0.214692895219165	1.04777664870455	NA	NA
OG0000857	0	NA	NA	NA	NA
OG0000858	0	NA	NA	NA	NA
OG0000859	0	NA	NA	NA	NA
OG0000860	2.00332767771206	-0.16020663417976	1.02691175106776	0.682048921380962	0.988135034041636
OG0000861	0	NA	NA	NA	NA
OG0000862	8.44376736767286	0.227625077325367	1.05726414003999	0.0272201613939585	0.314422826481968
OG0000863	0	NA	NA	NA	NA
OG0000864	0	NA	NA	NA	NA
OG0000865	0	NA	NA	NA	NA
OG0000866	0	NA	NA	NA	NA
OG0000867	0	NA	NA	NA	NA
OG0000868	0	NA	NA	NA	NA
OG0000869	0	NA	NA	NA	NA
OG0000870	0	NA	NA	NA	NA
OG0000871	0	NA	NA	NA	NA
OG0000872	0.667749714022644	0.174066067379762	1.02812257960673	0.206952875388599	0.565770450702646
OG0000876	0	NA	NA	NA	NA
OG0000877	0	NA	NA	NA	NA
OG0000878	0	NA	NA	NA	NA
OG0000879	0.487590299998308	-0.110908667091401	1.01703203168244	0.909157514810548	0.988135034041636
OG0000880	0.195036119999323	-0.0821657290969956	1.01475687540088	0.653875532662315	0.988135034041636
OG0000881	0	NA	NA	NA	NA
OG0000882	0	NA	NA	NA	NA
OG0000883	0	NA	NA	NA	NA
OG0000884	0	NA	NA	NA	NA
OG0000885	0	NA	NA	NA	NA
OG0000886	0	NA	NA	NA	NA
OG0000887	0	NA	NA	NA	NA
OG0000888	0	NA	NA	NA	NA
OG0000889	0	NA	NA	NA	NA
OG0000890	0	NA	NA	NA	NA
OG0000891	4.70438467627488	0.2251019502273	1.0562016370106	0.0465746448160904	0.314422826481968
OG0000892	0	NA	NA	NA	NA
OG0000893	0	NA	NA	NA	NA
OG0000894	0	NA	NA	NA	NA
OG0000895	0	NA	NA	NA	NA
OG0000896	2.8950059546307	0.222790254845867	1.05515555811293	0.0703390582153437	0.314422826481968
OG0000897	339.079365321134	0.240936174139237	1.06224740013341	NA	NA
OG0000898	0	NA	NA	NA	NA
OG0000899	0	NA	NA	NA	NA
OG0000900	4.84335885365276	0.107376229751183	0.986041915652851	0.717183775426103	0.988135034041636
OG0000901	0	NA	NA	NA	NA
OG0000902	0	NA	NA	NA	NA
OG0000903	0	NA	NA	NA	NA
OG0000904	0	NA	NA	NA	NA
OG0000905	0	NA	NA	NA	NA
OG0000906	0	NA	NA	NA	NA
OG0000907	0	NA	NA	NA	NA
OG0000908	0	NA	NA	NA	NA
OG0000909	0	NA	NA	NA	NA
OG0000910	0	NA	NA	NA	NA
OG0000911	0	NA	NA	NA	NA
OG0000916	0	NA	NA	NA	NA
OG0000917	0	NA	NA	NA	NA
OG0000918	4.58375942816527	0.225000176792869	1.05615552061559	0.0476503222169742	0.314422826481968
OG0000919	1.68875347353457	0.219733000155518	1.05368165803081	0.0904479834740413	0.324247487925808
OG0000920	0	NA	NA	NA	NA
OG0000921	0	NA	NA	NA	NA
OG0000922	0	NA	NA	NA	NA
OG0000923	3.01563120274031	0.22299782502459	1.05525210713178	0.0680235449278667	0.314422826481968
OG0000924	0	NA	NA	NA	NA
OG0000925	0	NA	NA	NA	NA
OG0000926	7.59939063090558	0.227142407411983	1.05706969583258	0.0300813061901229	0.314422826481968
OG0000927	0	NA	NA	NA	NA
OG0000928	0	NA	NA	NA	NA
OG0000929	0	NA	NA	NA	NA
OG0000930	0	NA	NA	NA	NA
OG0000931	1.32687772920574	0.218157609705207	1.05288409028894	0.0999431765533814	0.342147811624189
OG0000932	1.08562723298651	0.216683925172043	1.05212591809315	0.108023899839824	0.360079666132745
OG0000933	0	NA	NA	NA	NA
OG0000934	0	NA	NA	NA	NA
OG0000935	0	NA	NA	NA	NA
OG0000936	0	NA	NA	NA	NA
OG0000937	0	NA	NA	NA	NA
OG0000938	0	NA	NA	NA	NA
OG0000939	0	NA	NA	NA	NA
OG0000940	0	NA	NA	NA	NA
OG0000941	2.65375545841147	0.222345323695713	1.05494597740196	0.0736380035295915	0.314422826481968
OG0000942	0	NA	NA	NA	NA
OG0000943	0	NA	NA	NA	NA
OG0000944	0	NA	NA	NA	NA
OG0000945	0	NA	NA	NA	NA
OG0000946	0	NA	NA	NA	NA
OG0000947	0	NA	NA	NA	NA
OG0000948	0	NA	NA	NA	NA
OG0000949	0	NA	NA	NA	NA
OG0000950	0	NA	NA	NA	NA
OG0000951	0	NA	NA	NA	NA
OG0000952	1.23522875999571	-0.143696025737571	1.02248641491169	0.817275379254365	0.988135034041636
OG0000953	10.1325208412074	0.22815393639756	1.05749003129773	NA	NA
OG0000955	0	NA	NA	NA	NA
OG0000956	0	NA	NA	NA	NA
OG0000957	0	NA	NA	NA	NA
OG0000958	0	NA	NA	NA	NA
OG0000959	0	NA	NA	NA	NA
OG0000960	2.41250496219225	0.221835169607716	1.0547038897108	0.0770541669702163	0.314810225692478
OG0000961	0	NA	NA	NA	NA
OG0000962	0	NA	NA	NA	NA
OG0000963	0	NA	NA	NA	NA
OG0000964	1.0076866199965	-0.136372415577695	1.020915862003	0.87665664376963	0.988135034041636
OG0000965	0	NA	NA	NA	NA
OG0000966	0	NA	NA	NA	NA
OG0000967	0	NA	NA	NA	NA
OG0000968	0	NA	NA	NA	NA
OG0000969	0	NA	NA	NA	NA
OG0000970	0	NA	NA	NA	NA
OG0000971	0	NA	NA	NA	NA
OG0000972	0	NA	NA	NA	NA
OG0000973	0	NA	NA	NA	NA
OG0000974	0	NA	NA	NA	NA
OG0000975	2.8950059546307	0.222790254845867	1.05515555811293	0.0703390582153437	0.314422826481968
OG0000976	0	NA	NA	NA	NA
OG0000977	8.08647734751824	0.282952649239095	1.07847678788933	0.0171341115996654	0.314422826481968
OG0000978	234.451823919139	0.314134898436907	1.09331810339398	NA	NA
OG0000979	0.361875744328837	0.204707295719133	1.04581360231324	0.151628919136607	0.450148353686803
OG0000980	0	NA	NA	NA	NA
OG0000981	0	NA	NA	NA	NA
OG0000982	0	NA	NA	NA	NA
OG0000983	0	NA	NA	NA	NA
OG0000984	0	NA	NA	NA	NA
OG0000985	0.723751488657674	0.213176324062462	1.05028446317877	0.124532287911	0.381631204888549
OG0000986	0	NA	NA	NA	NA
OG0000987	0	NA	NA	NA	NA
OG0000988	0	NA	NA	NA	NA
OG0000989	14.8369055174823	0.229796727646463	1.05812879190817	NA	NA
OG0000990	8.32314211956325	0.227590852229957	1.05724859091811	0.0275972528516699	0.314422826481968
OG0000991	2.8950059546307	0.222790254845867	1.05515555811293	0.0703390582153437	0.314422826481968
OG0000992	2.53313021030186	0.222094552691142	1.05482788792813	0.0752959926575239	0.314422826481968
OG0000993	0	NA	NA	NA	NA
OG0000994	6.99626439035751	0.226900531260325	1.05696211286098	0.0325040514906922	0.314422826481968
OG0000995	0	NA	NA	NA	NA
OG0000996	9.28814410444015	0.227995179134903	1.05741533266885	NA	NA
OG0000997	0	NA	NA	NA	NA
OG0000998	0	NA	NA	NA	NA
OG0000999	0	NA	NA	NA	NA
OG0001000	0	NA	NA	NA	NA
OG0001001	0	NA	NA	NA	NA
OG0001002	3.359982866266	0.238095721249459	1.05434727401663	0.170446849012898	0.486990997179708
OG0001003	0	NA	NA	NA	NA
OG0001004	0.585108359997969	-0.117152761750662	1.01778146324727	0.962764491462839	0.988135034041636
OG0001005	0	NA	NA	NA	NA
OG0001006	4.82500992438449	0.225224792084678	1.05625436622082	0.0455454245882749	0.314422826481968
OG0001007	0	NA	NA	NA	NA
OG0001008	0	NA	NA	NA	NA
OG0001009	0	NA	NA	NA	NA
OG0001010	0	NA	NA	NA	NA
OG0001011	0	NA	NA	NA	NA
OG0001012	3.98063318761721	0.224371971720008	1.05587507997302	0.0538589636726654	0.314422826481968
OG0001013	0	NA	NA	NA	NA
OG0001014	0	NA	NA	NA	NA
OG0001015	0	NA	NA	NA	NA
OG0001016	0	NA	NA	NA	NA
OG0001017	0	NA	NA	NA	NA
OG0001018	0.965001984876899	0.215739964917832	1.05163544015756	0.112811963368603	0.363292763390416
OG0001019	0	NA	NA	NA	NA
OG0001020	0	NA	NA	NA	NA
OG0001021	0	NA	NA	NA	NA
OG0001022	0	NA	NA	NA	NA
OG0001023	4.34250893194604	0.224778585174393	1.05605543153812	0.0499560817423531	0.314422826481968
OG0001024	0	NA	NA	NA	NA
OG0001025	0	NA	NA	NA	NA
OG0001026	0	NA	NA	NA	NA
OG0001027	0	NA	NA	NA	NA
OG0001028	0	NA	NA	NA	NA
OG0001029	0	NA	NA	NA	NA
OG0001030	1.56812822542496	0.219272699566044	1.05344967779338	0.0933344571286972	0.331468165503785
OG0001031	0	NA	NA	NA	NA
OG0001032	0	NA	NA	NA	NA
OG0001033	5.17295946047195	0.244500130077891	1.04513459039115	0.276220403949849	0.744423783694629
OG0001034	1014.52183538572	11.2078717428396	2.88225282779833	1.09141726224396e-06	0.000103684639913176
OG0001035	0	NA	NA	NA	NA
OG0001036	0	NA	NA	NA	NA
OG0001037	0	NA	NA	NA	NA
OG0001038	0	NA	NA	NA	NA
OG0001039	0	NA	NA	NA	NA
OG0001040	0	NA	NA	NA	NA
OG0001041	0	NA	NA	NA	NA
OG0001042	0	NA	NA	NA	NA
OG0001043	10.253146089317	0.228162738858697	1.05749568381913	NA	NA
OG0001044	9.65001984876899	0.228163316469077	1.05748225516194	NA	NA
OG0001045	2.77438070652108	0.222573242372575	1.05505376689689	0.0720709583338821	0.314422826481968
OG0001046	0	NA	NA	NA	NA
OG0001047	3.16926129494381	0.156935225761916	1.01490709423512	0.497807819052941	0.988135034041636
OG0001048	0	NA	NA	NA	NA
OG0001049	0	NA	NA	NA	NA
OG0001050	0	NA	NA	NA	NA
OG0001051	0	NA	NA	NA	NA
OG0001052	0	NA	NA	NA	NA
OG0001053	0	NA	NA	NA	NA
OG0001054	0	NA	NA	NA	NA
OG0001055	0	NA	NA	NA	NA
OG0001056	0	NA	NA	NA	NA
OG0001057	0	NA	NA	NA	NA
OG0001058	0	NA	NA	NA	NA
OG0001059	0	NA	NA	NA	NA
OG0001060	0	NA	NA	NA	NA
OG0001061	2.05062921786341	0.220927840379907	1.05426571773293	0.0830454772170869	0.314810225692478
OG0001062	0	NA	NA	NA	NA
OG0001063	0	NA	NA	NA	NA
OG0001064	0	NA	NA	NA	NA
OG0001065	0	NA	NA	NA	NA
OG0001066	0	NA	NA	NA	NA
OG0001067	0	NA	NA	NA	NA
OG0001068	0	NA	NA	NA	NA
OG0001069	2.05062921786341	0.220927840379907	1.05426571773293	0.0830454772170869	0.314810225692478
OG0001070	0	NA	NA	NA	NA
OG0001071	3.25688169895953	0.22338502231699	1.05543047039716	0.0638257461675824	0.314422826481968
OG0001072	0	NA	NA	NA	NA
OG0001073	4.39439619627161	-0.0115646402603435	0.98857602765978	0.928899329472832	0.988135034041636
OG0001074	1.74483378381373	-0.155424983034231	1.02550618336284	0.720468257795799	0.988135034041636
OG0001075	1.211438715851	-0.143124878567455	1.02235177220411	0.822432734663272	0.988135034041636
OG0001076	0	NA	NA	NA	NA
OG0001077	0	NA	NA	NA	NA
OG0001078	0	NA	NA	NA	NA
OG0001079	0	NA	NA	NA	NA
OG0001080	0	NA	NA	NA	NA
OG0001081	0.723751488657674	0.213176324062462	1.05028446317877	0.124532287911	0.381631204888549
OG0001082	1322.48749765695	12.2268780587743	3.10350634168068	7.46708581178827e-07	9.4583086949318e-05
OG0001083	11.2181480741939	0.228766683750568	1.05772266051191	NA	NA
OG0001084	0.422578259998533	-0.106134278898536	1.01653470044073	0.867474489599581	0.988135034041636
OG0001085	368.0397342169	0.448764986078157	1.17288713642178	0.00470212931487043	0.314422826481968
OG0001086	11.2181480741939	0.228766683750568	1.05772266051191	NA	NA
OG0001087	0.206202334612936	-0.084156734573965	1.01485843127176	0.67077897335902	0.988135034041636
OG0001088	0	NA	NA	NA	NA
OG0001089	0	NA	NA	NA	NA
OG0001092	1.30024079999549	-0.145423102646531	1.02289315142768	0.802455007723087	0.988135034041636
OG0001093	0	NA	NA	NA	NA
OG0001094	0	NA	NA	NA	NA
OG0001095	0	NA	NA	NA	NA
OG0001096	0	NA	NA	NA	NA
OG0001097	0	NA	NA	NA	NA
OG0001098	0	NA	NA	NA	NA
OG0001099	0	NA	NA	NA	NA
OG0001100	2.78021008220108	-0.219259388719863	1.03861841990852	0.532445064786967	0.988135034041636
OG0001101	0	NA	NA	NA	NA
OG0001102	0	NA	NA	NA	NA
OG0001103	0	NA	NA	NA	NA
OG0001104	0	NA	NA	NA	NA
OG0001105	0	NA	NA	NA	NA
OG0001106	0	NA	NA	NA	NA
OG0001107	0	NA	NA	NA	NA
OG0001108	0	NA	NA	NA	NA
OG0001109	0	NA	NA	NA	NA
OG0001110	0	NA	NA	NA	NA
OG0001111	0	NA	NA	NA	NA
OG0001112	0	NA	NA	NA	NA
OG0001113	0	NA	NA	NA	NA
OG0001114	1.3660904668107	-0.14732361049998	1.02334776146933	0.787823986856371	0.988135034041636
OG0001115	0	NA	NA	NA	NA
OG0001119	0	NA	NA	NA	NA
OG0001120	3.98063318761721	0.224371971720008	1.05587507997302	0.0538589636726654	0.314422826481968
OG0001121	0	NA	NA	NA	NA
OG0001122	3.25688169895953	0.22338502231699	1.05543047039716	0.0638257461675824	0.314422826481968
OG0001123	3.42504409415287	0.0368301136895045	0.990315738779872	0.903604325525842	0.988135034041636
OG0001124	0	NA	NA	NA	NA
OG0001125	0	NA	NA	NA	NA
OG0001126	0	NA	NA	NA	NA
OG0001127	0	NA	NA	NA	NA
OG0001128	0	NA	NA	NA	NA
OG0001129	0	NA	NA	NA	NA
OG0001130	0	NA	NA	NA	NA
OG0001131	0	NA	NA	NA	NA
OG0001132	0	NA	NA	NA	NA
OG0001133	0	NA	NA	NA	NA
OG0001134	0	NA	NA	NA	NA
OG0001135	0	NA	NA	NA	NA
OG0001136	0	NA	NA	NA	NA
OG0001137	0	NA	NA	NA	NA
OG0001140	0.585108359997969	-0.117152761750662	1.01778146324727	0.962764491462839	0.988135034041636
OG0001141	0	NA	NA	NA	NA
OG0001142	0	NA	NA	NA	NA
OG0001143	0	NA	NA	NA	NA
OG0001144	0	NA	NA	NA	NA
OG0001145	0	NA	NA	NA	NA
OG0001146	0	NA	NA	NA	NA
OG0001147	0	NA	NA	NA	NA
OG0001148	0	NA	NA	NA	NA
OG0001149	0	NA	NA	NA	NA
OG0001150	0	NA	NA	NA	NA
OG0001151	0	NA	NA	NA	NA
OG0001152	0.0257752918266171	-0.0341634993825067	1.01401683140433	0.315354919889667	0.790589395364262
OG0001153	0	NA	NA	NA	NA
OG0001154	0	NA	NA	NA	NA
OG0001159	1.03397557559332	-0.136757011936154	1.02101225576637	0.871815637555793	0.988135034041636
OG0001160	0	NA	NA	NA	NA
OG0001161	0	NA	NA	NA	NA
OG0001162	0	NA	NA	NA	NA
OG0001163	0	NA	NA	NA	NA
OG0001164	0	NA	NA	NA	NA
OG0001165	0	NA	NA	NA	NA
OG0001166	0	NA	NA	NA	NA
OG0001167	0	NA	NA	NA	NA
OG0001168	0	NA	NA	NA	NA
OG0001169	0.0325060199998872	-0.0376118761830491	1.01386053363621	0.320396752692672	0.790589395364262
OG0001170	0	NA	NA	NA	NA
OG0001171	3.37750694706914	0.223566858807036	1.05551338349587	0.0619167667953982	0.314422826481968
OG0001175	0	NA	NA	NA	NA
OG0001176	0	NA	NA	NA	NA
OG0001177	0	NA	NA	NA	NA
OG0001178	0	NA	NA	NA	NA
OG0001179	0	NA	NA	NA	NA
OG0001180	0	NA	NA	NA	NA
OG0001181	0	NA	NA	NA	NA
OG0001182	0	NA	NA	NA	NA
OG0001183	0	NA	NA	NA	NA
OG0001184	0	NA	NA	NA	NA
OG0001185	0	NA	NA	NA	NA
OG0001189	0	NA	NA	NA	NA
OG0001190	1.97039838748753	-0.166755723917312	1.02761991010018	0.676835423861008	0.988135034041636
OG0001191	0	NA	NA	NA	NA
OG0001192	0	NA	NA	NA	NA
OG0001193	0	NA	NA	NA	NA
OG0001194	0	NA	NA	NA	NA
OG0001195	0	NA	NA	NA	NA
OG0001196	0.487590299998308	-0.110908667091401	1.01703203168244	0.909157514810548	0.988135034041636
OG0001197	0	NA	NA	NA	NA
OG0001198	0	NA	NA	NA	NA
OG0001199	0	NA	NA	NA	NA
OG0001200	0	NA	NA	NA	NA
OG0001204	0	NA	NA	NA	NA
OG0001205	0	NA	NA	NA	NA
OG0001206	12.0037162050858	0.110837234126707	0.987524899253423	0.705798764377809	0.988135034041636
OG0001207	0	NA	NA	NA	NA
OG0001208	0	NA	NA	NA	NA
OG0001209	0	NA	NA	NA	NA
OG0001210	4.16705025895637	0.131017773964328	1.00487870536067	0.598264340054526	0.988135034041636
OG0001211	0	NA	NA	NA	NA
OG0001212	0	NA	NA	NA	NA
OG0001213	0	NA	NA	NA	NA
OG0001214	0	NA	NA	NA	NA
OG0001215	0	NA	NA	NA	NA
OG0001216	1.23063827652986	-0.143608322025632	1.0224647391507	0.818156383845581	0.988135034041636
OG0001217	0	NA	NA	NA	NA
OG0001218	0	NA	NA	NA	NA
OG0001219	4.10125843572682	0.224513072212236	1.05593783144775	0.052493261591284	0.314422826481968
OG0001225	0	NA	NA	NA	NA
OG0001226	0	NA	NA	NA	NA
OG0001227	0	NA	NA	NA	NA
OG0001228	0	NA	NA	NA	NA
OG0001229	0	NA	NA	NA	NA
OG0001230	0	NA	NA	NA	NA
OG0001231	0	NA	NA	NA	NA
OG0001232	0	NA	NA	NA	NA
OG0001233	0	NA	NA	NA	NA
OG0001234	0	NA	NA	NA	NA
OG0001235	0	NA	NA	NA	NA
OG0001236	0	NA	NA	NA	NA
OG0001237	0	NA	NA	NA	NA
OG0001238	0	NA	NA	NA	NA
OG0001239	0	NA	NA	NA	NA
OG0001240	0	NA	NA	NA	NA
OG0001241	0	NA	NA	NA	NA
OG0001242	0	NA	NA	NA	NA
OG0001243	0	NA	NA	NA	NA
OG0001244	0	NA	NA	NA	NA
OG0001245	0	NA	NA	NA	NA
OG0001246	0	NA	NA	NA	NA
OG0001247	0	NA	NA	NA	NA
OG0001248	3.86000793950759	0.224225091050617	1.05580953379159	0.05529993677773	0.314422826481968
OG0001249	0	NA	NA	NA	NA
OG0001250	0	NA	NA	NA	NA
OG0001251	0.390072239998646	-0.103507193639669	1.01628590742747	0.844363814227928	0.988135034041636
OG0001254	0	NA	NA	NA	NA
OG0001255	4.70516445950466	0.148368064326405	1.01120954439009	0.536209481709529	0.988135034041636
OG0001256	0	NA	NA	NA	NA
OG0001257	0	NA	NA	NA	NA
OG0001258	0	NA	NA	NA	NA
OG0001259	0	NA	NA	NA	NA
OG0001260	0	NA	NA	NA	NA
OG0001261	0	NA	NA	NA	NA
OG0001262	0	NA	NA	NA	NA
OG0001263	0	NA	NA	NA	NA
OG0001264	0	NA	NA	NA	NA
OG0001265	0	NA	NA	NA	NA
OG0001266	0	NA	NA	NA	NA
OG0001272	0	NA	NA	NA	NA
OG0001273	0	NA	NA	NA	NA
OG0001274	0	NA	NA	NA	NA
OG0001275	0	NA	NA	NA	NA
OG0001276	0	NA	NA	NA	NA
OG0001277	10.7356470817555	0.228582489224647	1.05765005453561	NA	NA
OG0001278	0	NA	NA	NA	NA
OG0001279	0.22754213999921	-0.0866916288867081	1.01502336154746	0.694393544657204	0.988135034041636
OG0001280	0	NA	NA	NA	NA
OG0001281	0	NA	NA	NA	NA
OG0001282	0	NA	NA	NA	NA
OG0001283	0	NA	NA	NA	NA
OG0001284	0	NA	NA	NA	NA
OG0001285	0	NA	NA	NA	NA
OG0001286	0	NA	NA	NA	NA
OG0001287	0	NA	NA	NA	NA
OG0001288	0	NA	NA	NA	NA
OG0001289	0	NA	NA	NA	NA
OG0001295	0	NA	NA	NA	NA
OG0001296	0	NA	NA	NA	NA
OG0001297	0	NA	NA	NA	NA
OG0001298	0	NA	NA	NA	NA
OG0001299	0	NA	NA	NA	NA
OG0001300	0	NA	NA	NA	NA
OG0001301	0	NA	NA	NA	NA
OG0001302	0	NA	NA	NA	NA
OG0001303	0	NA	NA	NA	NA
OG0001304	0	NA	NA	NA	NA
OG0001305	0	NA	NA	NA	NA
OG0001306	3.73946122704211	0.0236481772747082	0.984942866633104	0.899317687024234	0.988135034041636
OG0001307	0	NA	NA	NA	NA
OG0001308	0	NA	NA	NA	NA
OG0001314	0	NA	NA	NA	NA
OG0001315	0	NA	NA	NA	NA
OG0001316	0	NA	NA	NA	NA
OG0001317	0	NA	NA	NA	NA
OG0001318	0	NA	NA	NA	NA
OG0001319	0	NA	NA	NA	NA
OG0001320	0	NA	NA	NA	NA
OG0001321	0	NA	NA	NA	NA
OG0001322	0	NA	NA	NA	NA
OG0001323	0	NA	NA	NA	NA
OG0001324	0	NA	NA	NA	NA
OG0001325	0	NA	NA	NA	NA
OG0001328	0	NA	NA	NA	NA
OG0001329	0	NA	NA	NA	NA
OG0001330	0	NA	NA	NA	NA
OG0001331	0	NA	NA	NA	NA
OG0001332	0	NA	NA	NA	NA
OG0001333	0	NA	NA	NA	NA
OG0001334	0	NA	NA	NA	NA
OG0001335	0	NA	NA	NA	NA
OG0001336	0	NA	NA	NA	NA
OG0001337	0	NA	NA	NA	NA
OG0001338	0	NA	NA	NA	NA
OG0001339	0	NA	NA	NA	NA
OG0001340	0	NA	NA	NA	NA
OG0001341	0	NA	NA	NA	NA
OG0001342	0	NA	NA	NA	NA
OG0001343	0	NA	NA	NA	NA
OG0001344	2.00332767771206	-0.16020663417976	1.02691175106776	0.682048921380962	0.988135034041636
OG0001345	0	NA	NA	NA	NA
OG0001346	0	NA	NA	NA	NA
OG0001347	0	NA	NA	NA	NA
OG0001348	0	NA	NA	NA	NA
OG0001349	0	NA	NA	NA	NA
OG0001350	0	NA	NA	NA	NA
OG0001355	0	NA	NA	NA	NA
OG0001356	0	NA	NA	NA	NA
OG0001357	3.49813219517876	0.223742116682017	1.05559274097965	0.0601189231323655	0.314422826481968
OG0001358	0	NA	NA	NA	NA
OG0001359	0	NA	NA	NA	NA
OG0001360	0	NA	NA	NA	NA
OG0001361	0	NA	NA	NA	NA
OG0001362	0	NA	NA	NA	NA
OG0001363	0	NA	NA	NA	NA
OG0001364	0	NA	NA	NA	NA
OG0001365	0	NA	NA	NA	NA
OG0001366	0	NA	NA	NA	NA
OG0001367	0	NA	NA	NA	NA
OG0001376	0	NA	NA	NA	NA
OG0001377	0	NA	NA	NA	NA
OG0001378	0	NA	NA	NA	NA
OG0001379	0	NA	NA	NA	NA
OG0001380	0	NA	NA	NA	NA
OG0001381	0	NA	NA	NA	NA
OG0001382	0	NA	NA	NA	NA
OG0001383	0	NA	NA	NA	NA
OG0001384	0	NA	NA	NA	NA
OG0001385	0	NA	NA	NA	NA
OG0001386	0.120625248109612	0.178688731730549	1.03384486187499	0.185176880855638	0.513629304563083
OG0001387	0	NA	NA	NA	NA
OG0001388	0	NA	NA	NA	NA
OG0001392	0	NA	NA	NA	NA
OG0001393	0	NA	NA	NA	NA
OG0001394	0	NA	NA	NA	NA
OG0001395	0	NA	NA	NA	NA
OG0001396	0	NA	NA	NA	NA
OG0001397	0	NA	NA	NA	NA
OG0001398	0	NA	NA	NA	NA
OG0001399	0	NA	NA	NA	NA
OG0001400	0	NA	NA	NA	NA
OG0001401	9.24562979150578	0.128316867428014	0.987878916001334	NA	NA
OG0001407	0	NA	NA	NA	NA
OG0001408	0	NA	NA	NA	NA
OG0001409	0	NA	NA	NA	NA
OG0001410	162.075671474253	0.238359318437354	1.06130441455388	2.39076300508342e-11	4.54244970965849e-09
OG0001411	0	NA	NA	NA	NA
OG0001412	0	NA	NA	NA	NA
OG0001413	0	NA	NA	NA	NA
OG0001414	0	NA	NA	NA	NA
OG0001415	0.360854085572639	-0.101201187129582	1.01606969289061	0.82359353937433	0.988135034041636
OG0001416	0	NA	NA	NA	NA
OG0001417	0	NA	NA	NA	NA
OG0001426	0	NA	NA	NA	NA
OG0001427	0	NA	NA	NA	NA
OG0001428	0	NA	NA	NA	NA
OG0001429	0	NA	NA	NA	NA
OG0001430	0	NA	NA	NA	NA
OG0001431	0	NA	NA	NA	NA
OG0001432	0	NA	NA	NA	NA
OG0001433	0	NA	NA	NA	NA
OG0001434	0	NA	NA	NA	NA
OG0001435	0	NA	NA	NA	NA
OG0001436	0	NA	NA	NA	NA
OG0001437	0	NA	NA	NA	NA
OG0001438	1.67539396873011	-0.154727365725692	1.02527853175513	0.72996272597224	0.988135034041636
OG0001439	0	NA	NA	NA	NA
OG0001440	0	NA	NA	NA	NA
OG0001441	0	NA	NA	NA	NA
OG0001442	0	NA	NA	NA	NA
OG0001443	1.57207493646541	-0.142071210957539	1.01070430689659	0.821649726380214	0.988135034041636
OG0001444	0.965001984876899	0.215739964917832	1.05163544015756	0.112811963368603	0.363292763390416
OG0001456	0	NA	NA	NA	NA
OG0001457	0	NA	NA	NA	NA
OG0001458	0	NA	NA	NA	NA
OG0001459	0	NA	NA	NA	NA
OG0001460	0	NA	NA	NA	NA
OG0001461	0	NA	NA	NA	NA
OG0001462	2.73218093362141	-0.170511739206995	1.03033179867309	NA	NA
OG0001463	0	NA	NA	NA	NA
OG0001464	0	NA	NA	NA	NA
OG0001465	0	NA	NA	NA	NA
OG0001466	0	NA	NA	NA	NA
OG0001467	0	NA	NA	NA	NA
OG0001468	0	NA	NA	NA	NA
OG0001469	0	NA	NA	NA	NA
OG0001470	0	NA	NA	NA	NA
OG0001471	0	NA	NA	NA	NA
OG0001472	0	NA	NA	NA	NA
OG0001473	0	NA	NA	NA	NA
OG0001474	0	NA	NA	NA	NA
OG0001475	0	NA	NA	NA	NA
OG0001481	0	NA	NA	NA	NA
OG0001482	0	NA	NA	NA	NA
OG0001483	0	NA	NA	NA	NA
OG0001484	0	NA	NA	NA	NA
OG0001485	0	NA	NA	NA	NA
OG0001486	0	NA	NA	NA	NA
OG0001487	0	NA	NA	NA	NA
OG0001488	0	NA	NA	NA	NA
OG0001489	0	NA	NA	NA	NA
OG0001490	0	NA	NA	NA	NA
OG0001491	441.442947304873	0.241847380251243	1.06258227106829	NA	NA
OG0001492	0	NA	NA	NA	NA
OG0001493	0	NA	NA	NA	NA
OG0001500	0	NA	NA	NA	NA
OG0001501	309.249095867704	0.24499873752976	1.06372385928516	NA	NA
OG0001502	0	NA	NA	NA	NA
OG0001503	3.61875744328837	0.223910593549076	1.05566859984087	0.0584211793102797	0.314422826481968
OG0001504	0	NA	NA	NA	NA
OG0001505	0	NA	NA	NA	NA
OG0001506	0	NA	NA	NA	NA
OG0001507	0	NA	NA	NA	NA
OG0001508	0	NA	NA	NA	NA
OG0001509	0	NA	NA	NA	NA
OG0001510	0	NA	NA	NA	NA
OG0001511	3.37750694706914	0.223566858807036	1.05551338349587	0.0619167667953982	0.314422826481968
OG0001512	0	NA	NA	NA	NA
OG0001518	0	NA	NA	NA	NA
OG0001519	0	NA	NA	NA	NA
OG0001520	0	NA	NA	NA	NA
OG0001521	0	NA	NA	NA	NA
OG0001522	0	NA	NA	NA	NA
OG0001523	0	NA	NA	NA	NA
OG0001524	0	NA	NA	NA	NA
OG0001525	0	NA	NA	NA	NA
OG0001526	0	NA	NA	NA	NA
OG0001527	0	NA	NA	NA	NA
OG0001528	5.66938666115178	0.225930028073755	1.05655904657015	0.0394274679052932	0.314422826481968
OG0001529	0	NA	NA	NA	NA
OG0001530	0	NA	NA	NA	NA
OG0001531	0	NA	NA	NA	NA
OG0001532	0	NA	NA	NA	NA
OG0001533	0	NA	NA	NA	NA
OG0001534	0	NA	NA	NA	NA
OG0001545	0.710858208220408	-0.123227277603592	1.01865650484584	0.983636218041991	0.994100433127544
OG0001546	0	NA	NA	NA	NA
OG0001547	0	NA	NA	NA	NA
OG0001548	0	NA	NA	NA	NA
OG0001549	0	NA	NA	NA	NA
OG0001550	0	NA	NA	NA	NA
OG0001551	0	NA	NA	NA	NA
OG0001552	0	NA	NA	NA	NA
OG0001553	0	NA	NA	NA	NA
OG0001554	0	NA	NA	NA	NA
OG0001555	0	NA	NA	NA	NA
OG0001556	0	NA	NA	NA	NA
OG0001557	0	NA	NA	NA	NA
OG0001558	0	NA	NA	NA	NA
OG0001559	0	NA	NA	NA	NA
OG0001567	0	NA	NA	NA	NA
OG0001568	0	NA	NA	NA	NA
OG0001569	0	NA	NA	NA	NA
OG0001570	0.390072239998646	-0.103507193639669	1.01628590742747	0.844363814227928	0.988135034041636
OG0001571	0	NA	NA	NA	NA
OG0001572	0	NA	NA	NA	NA
OG0001573	0	NA	NA	NA	NA
OG0001574	0	NA	NA	NA	NA
OG0001575	0	NA	NA	NA	NA
OG0001576	0	NA	NA	NA	NA
OG0001577	0	NA	NA	NA	NA
OG0001578	0	NA	NA	NA	NA
OG0001579	0	NA	NA	NA	NA
OG0001580	0.487590299998308	-0.110908667091401	1.01703203168244	0.909157514810548	0.988135034041636
OG0001581	0	NA	NA	NA	NA
OG0001586	0	NA	NA	NA	NA
OG0001587	0	NA	NA	NA	NA
OG0001588	3.83374388521795	0.012707088332232	0.988646329669142	0.987808991658632	0.994317029379407
OG0001589	0	NA	NA	NA	NA
OG0001590	0	NA	NA	NA	NA
OG0001591	0	NA	NA	NA	NA
OG0001592	0	NA	NA	NA	NA
OG0001593	0	NA	NA	NA	NA
OG0001594	0	NA	NA	NA	NA
OG0001595	0.22754213999921	-0.0866916288867081	1.01502336154746	0.694393544657204	0.988135034041636
OG0001596	0	NA	NA	NA	NA
OG0001597	0	NA	NA	NA	NA
OG0001598	0	NA	NA	NA	NA
OG0001599	0	NA	NA	NA	NA
OG0001600	0	NA	NA	NA	NA
OG0001601	0	NA	NA	NA	NA
OG0001611	0	NA	NA	NA	NA
OG0001612	0	NA	NA	NA	NA
OG0001613	0	NA	NA	NA	NA
OG0001614	0	NA	NA	NA	NA
OG0001615	0	NA	NA	NA	NA
OG0001616	0	NA	NA	NA	NA
OG0001617	0	NA	NA	NA	NA
OG0001618	0	NA	NA	NA	NA
OG0001619	0	NA	NA	NA	NA
OG0001620	0	NA	NA	NA	NA
OG0001621	0	NA	NA	NA	NA
OG0001622	0	NA	NA	NA	NA
OG0001634	0	NA	NA	NA	NA
OG0001635	0	NA	NA	NA	NA
OG0001636	0	NA	NA	NA	NA
OG0001637	0	NA	NA	NA	NA
OG0001638	0	NA	NA	NA	NA
OG0001639	0	NA	NA	NA	NA
OG0001640	0	NA	NA	NA	NA
OG0001641	0	NA	NA	NA	NA
OG0001642	0	NA	NA	NA	NA
OG0001643	0	NA	NA	NA	NA
OG0001644	0	NA	NA	NA	NA
OG0001645	0	NA	NA	NA	NA
OG0001646	0	NA	NA	NA	NA
OG0001647	0	NA	NA	NA	NA
OG0001648	0.0325060199998872	-0.0376118761830491	1.01386053363621	0.320396752692672	0.790589395364262
OG0001649	0	NA	NA	NA	NA
OG0001650	0	NA	NA	NA	NA
OG0001651	0	NA	NA	NA	NA
OG0001652	0	NA	NA	NA	NA
OG0001653	0	NA	NA	NA	NA
OG0001654	0	NA	NA	NA	NA
OG0001655	0	NA	NA	NA	NA
OG0001656	0	NA	NA	NA	NA
OG0001657	0	NA	NA	NA	NA
OG0001658	0	NA	NA	NA	NA
OG0001659	0	NA	NA	NA	NA
OG0001660	0	NA	NA	NA	NA
OG0001661	0	NA	NA	NA	NA
OG0001662	0	NA	NA	NA	NA
OG0001663	0	NA	NA	NA	NA
OG0001664	0	NA	NA	NA	NA
OG0001665	0	NA	NA	NA	NA
OG0001671	0	NA	NA	NA	NA
OG0001672	0	NA	NA	NA	NA
OG0001673	0	NA	NA	NA	NA
OG0001674	0	NA	NA	NA	NA
OG0001675	0	NA	NA	NA	NA
OG0001676	0	NA	NA	NA	NA
OG0001677	0	NA	NA	NA	NA
OG0001678	0	NA	NA	NA	NA
OG0001679	0	NA	NA	NA	NA
OG0001680	0	NA	NA	NA	NA
OG0001681	0	NA	NA	NA	NA
OG0001682	0	NA	NA	NA	NA
OG0001683	0	NA	NA	NA	NA
OG0001684	0	NA	NA	NA	NA
OG0001685	0	NA	NA	NA	NA
OG0001686	0	NA	NA	NA	NA
OG0001687	0	NA	NA	NA	NA
OG0001688	0	NA	NA	NA	NA
OG0001689	0	NA	NA	NA	NA
OG0001690	0	NA	NA	NA	NA
OG0001699	0	NA	NA	NA	NA
OG0001700	0	NA	NA	NA	NA
OG0001701	0	NA	NA	NA	NA
OG0001702	0	NA	NA	NA	NA
OG0001703	0	NA	NA	NA	NA
OG0001704	0	NA	NA	NA	NA
OG0001705	0	NA	NA	NA	NA
OG0001706	0	NA	NA	NA	NA
OG0001707	0	NA	NA	NA	NA
OG0001708	0	NA	NA	NA	NA
OG0001709	0	NA	NA	NA	NA
OG0001710	5.30751091682294	0.225668416137158	1.05644456168538	0.0418403549197687	0.314422826481968
OG0001711	0	NA	NA	NA	NA
OG0001712	0	NA	NA	NA	NA
OG0001713	0	NA	NA	NA	NA
OG0001714	0	NA	NA	NA	NA
OG0001715	0	NA	NA	NA	NA
OG0001716	0	NA	NA	NA	NA
OG0001717	0	NA	NA	NA	NA
OG0001724	0	NA	NA	NA	NA
OG0001725	0	NA	NA	NA	NA
OG0001726	0	NA	NA	NA	NA
OG0001727	0	NA	NA	NA	NA
OG0001728	0	NA	NA	NA	NA
OG0001729	3.90318370030157	-0.182000003052256	1.03454111308956	0.507838022087134	0.988135034041636
OG0001730	0	NA	NA	NA	NA
OG0001731	0	NA	NA	NA	NA
OG0001732	0	NA	NA	NA	NA
OG0001733	0.0646234734745825	-0.0492422727561597	1.01373678654196	0.320396754963411	0.790589395364262
OG0001734	0	NA	NA	NA	NA
OG0001735	0	NA	NA	NA	NA
OG0001736	0	NA	NA	NA	NA
OG0001737	0	NA	NA	NA	NA
OG0001738	0	NA	NA	NA	NA
OG0001739	0	NA	NA	NA	NA
OG0001740	0	NA	NA	NA	NA
OG0001741	0	NA	NA	NA	NA
OG0001742	0	NA	NA	NA	NA
OG0001743	0	NA	NA	NA	NA
OG0001744	0	NA	NA	NA	NA
OG0001752	0	NA	NA	NA	NA
OG0001753	6.57015638925868	0.177335049925372	1.02380412941563	0.422004230547576	0.954713485183487
OG0001754	0	NA	NA	NA	NA
OG0001755	4.71378350816482	0.240050245110684	1.05573670297913	0.153602633373821	0.452472873504279
OG0001756	0	NA	NA	NA	NA
OG0001757	0	NA	NA	NA	NA
OG0001758	0	NA	NA	NA	NA
OG0001759	0	NA	NA	NA	NA
OG0001760	0	NA	NA	NA	NA
OG0001761	0	NA	NA	NA	NA
OG0001762	0	NA	NA	NA	NA
OG0001763	0	NA	NA	NA	NA
OG0001764	0	NA	NA	NA	NA
OG0001765	0	NA	NA	NA	NA
OG0001766	0	NA	NA	NA	NA
OG0001767	0	NA	NA	NA	NA
OG0001768	0	NA	NA	NA	NA
OG0001769	0	NA	NA	NA	NA
OG0001770	0	NA	NA	NA	NA
OG0001771	0	NA	NA	NA	NA
OG0001772	0	NA	NA	NA	NA
OG0001773	0	NA	NA	NA	NA
OG0001774	0	NA	NA	NA	NA
OG0001775	0	NA	NA	NA	NA
OG0001776	0	NA	NA	NA	NA
OG0001777	0	NA	NA	NA	NA
OG0001778	0	NA	NA	NA	NA
OG0001790	0	NA	NA	NA	NA
OG0001791	0	NA	NA	NA	NA
OG0001792	0	NA	NA	NA	NA
OG0001793	0	NA	NA	NA	NA
OG0001794	0	NA	NA	NA	NA
OG0001795	0	NA	NA	NA	NA
OG0001796	0	NA	NA	NA	NA
OG0001797	0	NA	NA	NA	NA
OG0001798	3.42504409415287	0.0368301136895045	0.990315738779867	0.903604325525842	0.988135034041636
OG0001799	0	NA	NA	NA	NA
OG0001800	0	NA	NA	NA	NA
OG0001801	0	NA	NA	NA	NA
OG0001802	0	NA	NA	NA	NA
OG0001803	6.75501389413829	0.226559030941858	1.05683418729188	0.0335818503953107	0.314422826481968
OG0001804	0	NA	NA	NA	NA
OG0001805	0	NA	NA	NA	NA
OG0001806	0	NA	NA	NA	NA
OG0001807	0	NA	NA	NA	NA
OG0001808	1017.2263485663	0.409825990512514	1.14805429832822	NA	NA
OG0001809	0	NA	NA	NA	NA
OG0001810	0	NA	NA	NA	NA
OG0001811	0	NA	NA	NA	NA
OG0001812	0	NA	NA	NA	NA
OG0001813	0	NA	NA	NA	NA
OG0001814	0	NA	NA	NA	NA
OG0001815	0.422578259998533	-0.106134278898536	1.01653470044073	0.867474489599581	0.988135034041636
OG0001816	0	NA	NA	NA	NA
OG0001817	4.70438467627488	0.2251019502273	1.0562016370106	0.0465746448160904	0.314422826481968
OG0001818	0	NA	NA	NA	NA
OG0001819	0	NA	NA	NA	NA
OG0001820	0	NA	NA	NA	NA
OG0001821	0	NA	NA	NA	NA
OG0001822	0	NA	NA	NA	NA
OG0001823	0	NA	NA	NA	NA
OG0001824	0	NA	NA	NA	NA
OG0001825	0	NA	NA	NA	NA
OG0001826	0	NA	NA	NA	NA
OG0001827	0.780144479997292	-0.127241624138193	1.01925848482104	0.952136219255595	0.988135034041636
OG0001835	0	NA	NA	NA	NA
OG0001836	0	NA	NA	NA	NA
OG0001837	0	NA	NA	NA	NA
OG0001838	0	NA	NA	NA	NA
OG0001839	0	NA	NA	NA	NA
OG0001840	0	NA	NA	NA	NA
OG0001841	0	NA	NA	NA	NA
OG0001842	0	NA	NA	NA	NA
OG0001843	4.27192384627044	-0.00719681532182391	0.988428114275562	NA	NA
OG0001844	0	NA	NA	NA	NA
OG0001845	0	NA	NA	NA	NA
OG0001846	0	NA	NA	NA	NA
OG0001847	0	NA	NA	NA	NA
OG0001848	0	NA	NA	NA	NA
OG0001849	5.62356023289365	-0.0623535456207861	0.985924975843056	0.770671568239958	0.988135034041636
OG0001850	0	NA	NA	NA	NA
OG0001851	0	NA	NA	NA	NA
OG0001852	0	NA	NA	NA	NA
OG0001853	0	NA	NA	NA	NA
OG0001871	0	NA	NA	NA	NA
OG0001872	0	NA	NA	NA	NA
OG0001873	0	NA	NA	NA	NA
OG0001874	0	NA	NA	NA	NA
OG0001875	0	NA	NA	NA	NA
OG0001876	0.552602339998082	-0.115192261428351	1.01753400764612	0.945912725279308	0.988135034041636
OG0001877	0	NA	NA	NA	NA
OG0001878	0	NA	NA	NA	NA
OG0001879	0	NA	NA	NA	NA
OG0001880	0	NA	NA	NA	NA
OG0001881	0	NA	NA	NA	NA
OG0001882	0	NA	NA	NA	NA
OG0001883	0	NA	NA	NA	NA
OG0001884	0	NA	NA	NA	NA
OG0001885	0	NA	NA	NA	NA
OG0001886	0	NA	NA	NA	NA
OG0001887	8.08189162334403	0.227434077377432	1.05718688791446	0.0283802830297363	0.314422826481968
OG0001888	0	NA	NA	NA	NA
OG0001889	0	NA	NA	NA	NA
OG0001890	0	NA	NA	NA	NA
OG0001891	0	NA	NA	NA	NA
OG0001905	0	NA	NA	NA	NA
OG0001906	0	NA	NA	NA	NA
OG0001907	0	NA	NA	NA	NA
OG0001908	0	NA	NA	NA	NA
OG0001909	0	NA	NA	NA	NA
OG0001910	0.0325060199998872	-0.0376118761830491	1.01386053363621	0.320396752692672	0.790589395364262
OG0001911	0	NA	NA	NA	NA
OG0001912	0	NA	NA	NA	NA
OG0001913	0	NA	NA	NA	NA
OG0001914	0	NA	NA	NA	NA
OG0001915	0.650120399997744	-0.120859954250373	1.01828520586023	0.993899898360805	0.994317029379407
OG0001916	0	NA	NA	NA	NA
OG0001917	0	NA	NA	NA	NA
OG0001918	0	NA	NA	NA	NA
OG0001919	0	NA	NA	NA	NA
OG0001920	0	NA	NA	NA	NA
OG0001921	0	NA	NA	NA	NA
OG0001922	0	NA	NA	NA	NA
OG0001923	0	NA	NA	NA	NA
OG0001940	0	NA	NA	NA	NA
OG0001941	0	NA	NA	NA	NA
OG0001942	0	NA	NA	NA	NA
OG0001943	0	NA	NA	NA	NA
OG0001944	0	NA	NA	NA	NA
OG0001945	0	NA	NA	NA	NA
OG0001946	0	NA	NA	NA	NA
OG0001947	0	NA	NA	NA	NA
OG0001948	0	NA	NA	NA	NA
OG0001949	0	NA	NA	NA	NA
OG0001950	0	NA	NA	NA	NA
OG0001951	0	NA	NA	NA	NA
OG0001952	0	NA	NA	NA	NA
OG0001953	0	NA	NA	NA	NA
OG0001954	0	NA	NA	NA	NA
OG0001955	0	NA	NA	NA	NA
OG0001956	0	NA	NA	NA	NA
OG0001957	0	NA	NA	NA	NA
OG0001958	0	NA	NA	NA	NA
OG0001959	0	NA	NA	NA	NA
OG0001960	0	NA	NA	NA	NA
OG0001976	0	NA	NA	NA	NA
OG0001977	0	NA	NA	NA	NA
OG0001978	0	NA	NA	NA	NA
OG0001979	0	NA	NA	NA	NA
OG0001980	0	NA	NA	NA	NA
OG0001981	0	NA	NA	NA	NA
OG0001982	0	NA	NA	NA	NA
OG0001983	0	NA	NA	NA	NA
OG0001984	0	NA	NA	NA	NA
OG0001985	0	NA	NA	NA	NA
OG0001986	0	NA	NA	NA	NA
OG0001987	0	NA	NA	NA	NA
OG0001988	0	NA	NA	NA	NA
OG0001989	0	NA	NA	NA	NA
OG0001990	2.06202334612936	-0.16117342843317	1.02722964703901	NA	NA
OG0001991	0	NA	NA	NA	NA
OG0001992	0	NA	NA	NA	NA
OG0001993	0	NA	NA	NA	NA
OG0001994	0	NA	NA	NA	NA
OG0001995	0	NA	NA	NA	NA
OG0001996	0	NA	NA	NA	NA
OG0002019	0	NA	NA	NA	NA
OG0002020	0	NA	NA	NA	NA
OG0002021	0	NA	NA	NA	NA
OG0002022	0	NA	NA	NA	NA
OG0002023	0	NA	NA	NA	NA
OG0002024	8.97495899338063	-0.163707017751407	0.997286932225312	0.506387029911298	0.988135034041636
OG0002025	0	NA	NA	NA	NA
OG0002026	0	NA	NA	NA	NA
OG0002027	0	NA	NA	NA	NA
OG0002028	0	NA	NA	NA	NA
OG0002029	0	NA	NA	NA	NA
OG0002030	507.578535961198	0.24538322626867	1.06387729151572	NA	NA
OG0002031	0.747638459997405	-0.125766339548316	1.019021052674	0.964731835866965	0.988135034041636
OG0002032	1.62744124470178	-0.156491684351733	1.02523103143387	0.734757806745049	0.988135034041636
OG0002033	0	NA	NA	NA	NA
OG0002034	0	NA	NA	NA	NA
OG0002035	0	NA	NA	NA	NA
OG0002036	0	NA	NA	NA	NA
OG0002037	3.86000793950759	0.224225091050617	1.05580953379159	0.05529993677773	0.314422826481968
OG0002038	0	NA	NA	NA	NA
OG0002039	0	NA	NA	NA	NA
OG0002040	0	NA	NA	NA	NA
OG0002041	0	NA	NA	NA	NA
OG0002042	0	NA	NA	NA	NA
OG0002043	0	NA	NA	NA	NA
OG0002044	0	NA	NA	NA	NA
OG0002045	0	NA	NA	NA	NA
OG0002046	0	NA	NA	NA	NA
OG0002063	0.241250496219225	0.197474390041049	1.04215125718105	0.165711655629742	0.477048705600773
OG0002064	0	NA	NA	NA	NA
OG0002065	0	NA	NA	NA	NA
OG0002066	0	NA	NA	NA	NA
OG0002067	0	NA	NA	NA	NA
OG0002068	0	NA	NA	NA	NA
OG0002069	0	NA	NA	NA	NA
OG0002070	0	NA	NA	NA	NA
OG0002071	6.78855163452535	0.115230887128071	0.991922548889749	0.678752360887815	0.988135034041636
OG0002072	0	NA	NA	NA	NA
OG0002073	0	NA	NA	NA	NA
OG0002074	0	NA	NA	NA	NA
OG0002075	0	NA	NA	NA	NA
OG0002076	0	NA	NA	NA	NA
OG0002077	0	NA	NA	NA	NA
OG0002078	0	NA	NA	NA	NA
OG0002079	0	NA	NA	NA	NA
OG0002096	0	NA	NA	NA	NA
OG0002097	0	NA	NA	NA	NA
OG0002098	0	NA	NA	NA	NA
OG0002099	0	NA	NA	NA	NA
OG0002100	0	NA	NA	NA	NA
OG0002101	7.37464964240623	0.102857631139274	0.98507031885448	0.72914957119953	0.988135034041636
OG0002102	0	NA	NA	NA	NA
OG0002103	0	NA	NA	NA	NA
OG0002104	2.25163135584739	-0.173875896834979	1.02944475921091	0.636793090398276	0.988135034041636
OG0002105	0	NA	NA	NA	NA
OG0002106	0	NA	NA	NA	NA
OG0002107	0	NA	NA	NA	NA
OG0002108	0	NA	NA	NA	NA
OG0002109	0	NA	NA	NA	NA
OG0002110	0	NA	NA	NA	NA
OG0002111	0	NA	NA	NA	NA
OG0002112	0	NA	NA	NA	NA
OG0002113	0	NA	NA	NA	NA
OG0002114	0	NA	NA	NA	NA
OG0002115	0	NA	NA	NA	NA
OG0002116	0	NA	NA	NA	NA
OG0002139	0	NA	NA	NA	NA
OG0002140	0	NA	NA	NA	NA
OG0002141	0	NA	NA	NA	NA
OG0002142	0	NA	NA	NA	NA
OG0002143	0	NA	NA	NA	NA
OG0002144	3.73938269139798	0.224071577715374	1.05574082964254	0.0568181028432104	0.314422826481968
OG0002145	0	NA	NA	NA	NA
OG0002146	0	NA	NA	NA	NA
OG0002147	0	NA	NA	NA	NA
OG0002148	0	NA	NA	NA	NA
OG0002149	0	NA	NA	NA	NA
OG0002150	0	NA	NA	NA	NA
OG0002151	0	NA	NA	NA	NA
OG0002152	0	NA	NA	NA	NA
OG0002153	0	NA	NA	NA	NA
OG0002154	3.73938269139798	0.224071577715374	1.05574082964254	0.0568181028432104	0.314422826481968
OG0002155	0	NA	NA	NA	NA
OG0002156	0	NA	NA	NA	NA
OG0002157	0	NA	NA	NA	NA
OG0002158	0	NA	NA	NA	NA
OG0002159	0	NA	NA	NA	NA
OG0002160	0	NA	NA	NA	NA
OG0002161	0	NA	NA	NA	NA
OG0002179	0	NA	NA	NA	NA
OG0002180	0.910168559996841	-0.132904021540154	1.02024875701077	0.906597311225432	0.988135034041636
OG0002181	0	NA	NA	NA	NA
OG0002182	0	NA	NA	NA	NA
OG0002183	0	NA	NA	NA	NA
OG0002184	0	NA	NA	NA	NA
OG0002185	0	NA	NA	NA	NA
OG0002186	0	NA	NA	NA	NA
OG0002187	0	NA	NA	NA	NA
OG0002188	5.88073608618701	-0.191247497450445	1.03899318475915	NA	NA
OG0002189	0	NA	NA	NA	NA
OG0002190	0.193870420423747	-0.0801420204835326	1.01471190858979	0.640039896262333	0.988135034041636
OG0002191	0	NA	NA	NA	NA
OG0002192	0	NA	NA	NA	NA
OG0002193	0	NA	NA	NA	NA
OG0002194	0	NA	NA	NA	NA
OG0002195	0	NA	NA	NA	NA
OG0002196	0	NA	NA	NA	NA
OG0002197	0	NA	NA	NA	NA
OG0002198	0	NA	NA	NA	NA
OG0002199	0	NA	NA	NA	NA
OG0002221	0	NA	NA	NA	NA
OG0002222	0	NA	NA	NA	NA
OG0002223	0	NA	NA	NA	NA
OG0002224	0	NA	NA	NA	NA
OG0002225	0	NA	NA	NA	NA
OG0002226	0	NA	NA	NA	NA
OG0002227	0	NA	NA	NA	NA
OG0002228	1.3660904668107	-0.14732361049998	1.02334776146933	0.787823986856371	0.988135034041636
OG0002229	0	NA	NA	NA	NA
OG0002230	0	NA	NA	NA	NA
OG0002231	1.44750297731535	0.21875437166732	1.05318699493361	0.0964847460022971	0.339483365563638
OG0002232	0	NA	NA	NA	NA
OG0002233	1.68875347353457	0.219733000155518	1.05368165803081	0.0904479834740413	0.324247487925808
OG0002234	0	NA	NA	NA	NA
OG0002235	0	NA	NA	NA	NA
OG0002236	0	NA	NA	NA	NA
OG0002237	0	NA	NA	NA	NA
OG0002263	376.056885429033	0.317825600487786	1.09517885666165	NA	NA
OG0002264	0	NA	NA	NA	NA
OG0002265	0	NA	NA	NA	NA
OG0002266	0	NA	NA	NA	NA
OG0002267	0	NA	NA	NA	NA
OG0002268	0	NA	NA	NA	NA
OG0002269	0	NA	NA	NA	NA
OG0002270	0	NA	NA	NA	NA
OG0002271	0	NA	NA	NA	NA
OG0002272	0	NA	NA	NA	NA
OG0002273	0	NA	NA	NA	NA
OG0002274	0	NA	NA	NA	NA
OG0002275	0	NA	NA	NA	NA
OG0002276	0	NA	NA	NA	NA
OG0002277	0	NA	NA	NA	NA
OG0002295	0	NA	NA	NA	NA
OG0002296	0	NA	NA	NA	NA
OG0002297	0	NA	NA	NA	NA
OG0002298	0	NA	NA	NA	NA
OG0002299	0.910168559996841	-0.132904021540154	1.02024875701077	0.906597311225432	0.988135034041636
OG0002300	0.723751488657674	0.213176324062462	1.05028446317877	0.124532287911	0.381631204888549
OG0002301	0	NA	NA	NA	NA
OG0002302	0	NA	NA	NA	NA
OG0002303	0	NA	NA	NA	NA
OG0002304	0	NA	NA	NA	NA
OG0002305	0	NA	NA	NA	NA
OG0002306	0	NA	NA	NA	NA
OG0002307	0	NA	NA	NA	NA
OG0002308	0	NA	NA	NA	NA
OG0002309	0	NA	NA	NA	NA
OG0002310	0	NA	NA	NA	NA
OG0002311	0	NA	NA	NA	NA
OG0002312	0	NA	NA	NA	NA
OG0002313	0	NA	NA	NA	NA
OG0002314	0	NA	NA	NA	NA
OG0002315	0	NA	NA	NA	NA
OG0002316	0	NA	NA	NA	NA
OG0002317	0	NA	NA	NA	NA
OG0002339	0	NA	NA	NA	NA
OG0002340	0	NA	NA	NA	NA
OG0002341	0	NA	NA	NA	NA
OG0002342	0	NA	NA	NA	NA
OG0002343	0	NA	NA	NA	NA
OG0002344	0	NA	NA	NA	NA
OG0002345	0	NA	NA	NA	NA
OG0002346	0	NA	NA	NA	NA
OG0002347	0	NA	NA	NA	NA
OG0002348	0	NA	NA	NA	NA
OG0002349	0	NA	NA	NA	NA
OG0002350	0	NA	NA	NA	NA
OG0002351	0	NA	NA	NA	NA
OG0002352	0	NA	NA	NA	NA
OG0002353	0	NA	NA	NA	NA
OG0002354	0	NA	NA	NA	NA
OG0002355	0	NA	NA	NA	NA
OG0002356	0	NA	NA	NA	NA
OG0002380	0	NA	NA	NA	NA
OG0002381	0	NA	NA	NA	NA
OG0002382	0	NA	NA	NA	NA
OG0002383	0	NA	NA	NA	NA
OG0002384	0	NA	NA	NA	NA
OG0002385	5.54876141304217	0.225856427754819	1.05652584251483	0.04020091921321	0.314422826481968
OG0002386	0	NA	NA	NA	NA
OG0002387	0	NA	NA	NA	NA
OG0002388	2.9405623263561	-0.172431744637083	1.03105860064838	0.579848746546927	0.988135034041636
OG0002389	0	NA	NA	NA	NA
OG0002390	0	NA	NA	NA	NA
OG0002391	0	NA	NA	NA	NA
OG0002392	0	NA	NA	NA	NA
OG0002393	0	NA	NA	NA	NA
OG0002394	0	NA	NA	NA	NA
OG0002395	0	NA	NA	NA	NA
OG0002396	0	NA	NA	NA	NA
OG0002397	0	NA	NA	NA	NA
OG0002398	0	NA	NA	NA	NA
OG0002399	0	NA	NA	NA	NA
OG0002400	0	NA	NA	NA	NA
OG0002401	0	NA	NA	NA	NA
OG0002402	0	NA	NA	NA	NA
OG0002403	0	NA	NA	NA	NA
OG0002404	0	NA	NA	NA	NA
OG0002427	0	NA	NA	NA	NA
OG0002428	0	NA	NA	NA	NA
OG0002429	1.83523254911493	-0.157329590325914	1.02604350330225	0.706306584398025	0.988135034041636
OG0002430	0	NA	NA	NA	NA
OG0002431	0	NA	NA	NA	NA
OG0002432	0	NA	NA	NA	NA
OG0002433	0	NA	NA	NA	NA
OG0002434	0	NA	NA	NA	NA
OG0002435	0	NA	NA	NA	NA
OG0002436	0	NA	NA	NA	NA
OG0002437	0	NA	NA	NA	NA
OG0002438	0	NA	NA	NA	NA
OG0002439	0	NA	NA	NA	NA
OG0002440	0.0646234734745825	-0.0492422727561597	1.01373678654196	0.320396754963411	0.790589395364262
OG0002441	0	NA	NA	NA	NA
OG0002442	0	NA	NA	NA	NA
OG0002443	0	NA	NA	NA	NA
OG0002444	0	NA	NA	NA	NA
OG0002445	0.387740840847495	-0.102149319922816	1.01620629932226	0.835640875530993	0.988135034041636
OG0002446	0	NA	NA	NA	NA
OG0002447	0	NA	NA	NA	NA
OG0002448	0	NA	NA	NA	NA
OG0002449	0	NA	NA	NA	NA
OG0002450	881.027275354167	0.337300935767491	1.10438221100828	0.00515123828422424	0.314422826481968
OG0002471	0	NA	NA	NA	NA
OG0002472	0	NA	NA	NA	NA
OG0002473	0	NA	NA	NA	NA
OG0002474	0	NA	NA	NA	NA
OG0002475	0	NA	NA	NA	NA
OG0002476	0	NA	NA	NA	NA
OG0002477	0	NA	NA	NA	NA
OG0002478	0	NA	NA	NA	NA
OG0002479	0	NA	NA	NA	NA
OG0002480	2.77438070652108	0.222573242372575	1.05505376689689	0.0720709583338821	0.314422826481968
OG0002481	0	NA	NA	NA	NA
OG0002482	0	NA	NA	NA	NA
OG0002483	0	NA	NA	NA	NA
OG0002484	0	NA	NA	NA	NA
OG0002485	0	NA	NA	NA	NA
OG0002486	0	NA	NA	NA	NA
OG0002487	0	NA	NA	NA	NA
OG0002488	0	NA	NA	NA	NA
OG0002489	0	NA	NA	NA	NA
OG0002490	0	NA	NA	NA	NA
OG0002491	0	NA	NA	NA	NA
OG0002492	0	NA	NA	NA	NA
OG0002493	0	NA	NA	NA	NA
OG0002494	0	NA	NA	NA	NA
OG0002495	0	NA	NA	NA	NA
OG0002496	0	NA	NA	NA	NA
OG0002497	7.66859982855437	0.322844533390993	1.09373838101874	0.0264221844480427	0.314422826481968
OG0002498	0	NA	NA	NA	NA
OG0002499	0	NA	NA	NA	NA
OG0002500	0	NA	NA	NA	NA
OG0002501	0	NA	NA	NA	NA
OG0002502	0	NA	NA	NA	NA
OG0002503	0	NA	NA	NA	NA
OG0002504	0	NA	NA	NA	NA
OG0002505	0	NA	NA	NA	NA
OG0002506	0	NA	NA	NA	NA
OG0002507	0	NA	NA	NA	NA
OG0002508	0	NA	NA	NA	NA
OG0002509	0	NA	NA	NA	NA
OG0002510	0	NA	NA	NA	NA
OG0002511	0	NA	NA	NA	NA
OG0002512	0	NA	NA	NA	NA
OG0002513	0	NA	NA	NA	NA
OG0002514	0	NA	NA	NA	NA
OG0002515	0	NA	NA	NA	NA
OG0002516	0	NA	NA	NA	NA
OG0002517	0	NA	NA	NA	NA
OG0002518	0	NA	NA	NA	NA
OG0002519	0	NA	NA	NA	NA
OG0002520	0	NA	NA	NA	NA
OG0002521	0	NA	NA	NA	NA
OG0002522	0	NA	NA	NA	NA
OG0002523	0	NA	NA	NA	NA
OG0002524	0	NA	NA	NA	NA
OG0002525	0	NA	NA	NA	NA
OG0002526	0	NA	NA	NA	NA
OG0002527	0	NA	NA	NA	NA
OG0002528	0	NA	NA	NA	NA
OG0002529	2.17125446597302	0.2212523773985	1.05442357900519	0.0809155067927025	0.314810225692478
OG0002530	0	NA	NA	NA	NA
OG0002531	0	NA	NA	NA	NA
OG0002566	0	NA	NA	NA	NA
OG0002567	0	NA	NA	NA	NA
OG0002568	0	NA	NA	NA	NA
OG0002569	0	NA	NA	NA	NA
OG0002570	0	NA	NA	NA	NA
OG0002571	0	NA	NA	NA	NA
OG0002572	0	NA	NA	NA	NA
OG0002573	0	NA	NA	NA	NA
OG0002574	0	NA	NA	NA	NA
OG0002575	0	NA	NA	NA	NA
OG0002576	0.154651750959702	-0.0760269476968408	1.01441615879287	0.598355151482297	0.988135034041636
OG0002577	0	NA	NA	NA	NA
OG0002578	0	NA	NA	NA	NA
OG0002579	0	NA	NA	NA	NA
OG0002580	0	NA	NA	NA	NA
OG0002581	4.58826661669536	-0.185156414032268	1.03619878737575	NA	NA
OG0002582	0	NA	NA	NA	NA
OG0002583	5.54876141304217	0.225856427754819	1.05652584251483	0.04020091921321	0.314422826481968
OG0002584	0	NA	NA	NA	NA
OG0002585	0	NA	NA	NA	NA
OG0002586	0	NA	NA	NA	NA
OG0002587	0	NA	NA	NA	NA
OG0002588	0	NA	NA	NA	NA
OG0002589	0	NA	NA	NA	NA
OG0002590	0	NA	NA	NA	NA
OG0002591	0	NA	NA	NA	NA
OG0002592	0	NA	NA	NA	NA
OG0002593	0	NA	NA	NA	NA
OG0002630	0	NA	NA	NA	NA
OG0002631	727.233722301304	0.243578906482565	1.06321376429655	NA	NA
OG0002632	0	NA	NA	NA	NA
OG0002633	0	NA	NA	NA	NA
OG0002634	0	NA	NA	NA	NA
OG0002635	0	NA	NA	NA	NA
OG0002636	1.41764105046394	-0.148634902889831	1.02367410309186	0.777229408512761	0.988135034041636
OG0002637	0.129246946949165	-0.0682496202658483	1.01416127957337	0.536219965576294	0.988135034041636
OG0002638	0	NA	NA	NA	NA
OG0002639	0	NA	NA	NA	NA
OG0002640	0	NA	NA	NA	NA
OG0002641	7.65578362224519	0.185742437838756	1.02799649079562	0.385307282114424	0.903060726568487
OG0002642	0	NA	NA	NA	NA
OG0002643	0.723751488657674	0.213176324062462	1.05028446317877	0.124532287911	0.381631204888549
OG0002644	0	NA	NA	NA	NA
OG0002645	0	NA	NA	NA	NA
OG0002646	0	NA	NA	NA	NA
OG0002647	0	NA	NA	NA	NA
OG0002648	0	NA	NA	NA	NA
OG0002649	0	NA	NA	NA	NA
OG0002650	0	NA	NA	NA	NA
OG0002651	3.37750694706914	0.223566858807036	1.05551338349587	0.0619167667953982	0.314422826481968
OG0002652	0.0975180599996616	-0.0632711319062368	1.01388805877911	0.489473888413961	0.988135034041636
OG0002653	0	NA	NA	NA	NA
OG0002654	0	NA	NA	NA	NA
OG0002655	0	NA	NA	NA	NA
OG0002656	0	NA	NA	NA	NA
OG0002657	0	NA	NA	NA	NA
OG0002658	0	NA	NA	NA	NA
[truncated: 1,215 more rows]
