# Supplementary material for: Genome-resolved metatranscriptomics reveals conserved root colonization determinants in a synthetic microbiota
Source: Nat Commun. 2023 Dec 13;14:8274. doi: 10.1038/s41467-023-43688-z (PMC10719396; doi:10.1038/s41467-023-43688-z)
Supplement: Supplementary file 11 — Source Data [file 41467_2023_43688_MOESM11_ESM.zip › Source Data/Main_figures/figure5/Root322OG_deseq.csv]

	baseMean	log2FoldChange	lfcSE	pvalue	padj
OG0000000	5461.80055350577	-0.598718289097118	0.66841420505118	0.240408292507004	0.513247487517747
OG0000001	1794.97174639574	-1.92003915944481	0.82189978258816	0.00293195752249965	0.0293515385471405
OG0000002	899.49076599106	-0.0102673659861359	0.615872967329999	0.976727141152982	0.986182296473369
OG0000004	763.767689769687	0.103726663482248	0.6243820079066	0.838047634754174	0.925603471705707
OG0000005	797.491945676903	-0.853252146803482	0.739211597949725	0.119902959797488	0.342512580639583
OG0000006	870.164059859222	-0.0817290853397465	0.625383619150052	0.862192455067991	0.936941576733078
OG0000007	1252.94084104488	-0.0735396569319456	0.638339904360939	0.875907108039113	0.943366908191687
OG0000008	50.9107567940165	0.45624097103293	1.03202908592363	0.30020037173855	0.579669774910826
OG0000009	950.764315577506	1.26374056606876	0.824753280357026	0.037327513491366	0.171212001944625
OG0000010	651.72347310852	-0.517252072267849	0.691628987852951	0.315789078561762	0.593243247620588
OG0000011	3958.25874014983	1.42547181175081	0.95369314963754	0.0304387001519007	0.151568048016656
OG0000012	1991.01962421603	-0.850019944818279	0.710211783432523	0.114754500383796	0.334268061443482
OG0000013	237.109926430126	-1.22387108682567	1.21313335510931	NA	NA
OG0000014	3011.2360103665	-2.08351749687881	0.884895747392514	0.00227211725743892	0.024839537536212
OG0000015	425.458186933212	-0.801949064065587	0.741937421537958	0.142516674195808	0.375987481918548
OG0000016	302.940651754927	-0.361322468116409	0.736125814561192	0.484384052796292	0.724212117710885
OG0000018	10291.8391008189	-0.733346750955754	0.658110903579066	0.150977647552017	0.384673926678927
OG0000019	519.66175800022	-0.626521672226758	0.856532546972283	0.252915035597428	0.528359858848649
OG0000020	7025.82993970553	-0.389662270951746	0.599270448650845	0.419520545030755	0.677758747194131
OG0000021	522.653516623939	0.132212107865704	0.640538692312093	0.797271974257993	0.905182415158643
OG0000022	1436.93505181266	-0.171305458174699	0.633388568832209	0.723455891081317	0.860875526168131
OG0000023	3337.71317094978	-0.245581442948821	0.639387050112131	0.619316328567228	0.812426166968314
OG0000024	413.054462577248	0.152771901276478	0.731335375248157	0.773240162267367	0.890098014458465
OG0000025	1812.06177708757	-1.79619001826532	0.892719247720018	0.00694186803249839	0.0522978037266977
OG0000026	1985.17220031425	1.0299158334825	0.744013171721614	0.0695254199681437	0.252094664921898
OG0000027	543.551303588452	-0.459060011294539	0.698988146886822	0.373241587384604	0.651492518676128
OG0000028	192.895601268349	0.453652105234073	0.863362176653106	0.393684913635778	0.662749133656649
OG0000030	219.886510632323	-0.675315163576065	1.06380586330961	NA	NA
OG0000031	1743.23264770092	-0.0570871135892728	0.618898427749646	0.899027262178994	0.951306813637441
OG0000032	930.72499869011	1.13752843379583	0.741834706072817	0.0457602709705103	0.199806108081447
OG0000033	454.883719175835	-0.861250327348352	0.927826598553626	0.139296076462706	0.37199117894558
OG0000034	4423.03795770586	1.34388152658567	0.760212415788328	0.0225202568598393	0.126916486334133
OG0000035	6116.18821741725	-1.04248825979805	0.728288532082505	0.0576281555047356	0.22606548196097
OG0000036	127.996802066968	0.856527309130569	1.12421681601534	0.136163581280605	0.365955355234749
OG0000037	108.080371090185	-0.39132517182893	0.884055760243729	0.434511229878721	0.687851683105617
OG0000038	397.839151399035	-0.106712763762826	0.659229035626812	0.827934248396923	0.921190456392777
OG0000039	690.764552600504	0.367438556794409	0.671469589865531	0.478396206741015	0.71710111814581
OG0000040	1826.30454505949	0.822734913439553	0.699078981081119	0.126982813364992	0.351915416030065
OG0000041	466.254178778737	0.101060560019111	0.667073933254003	0.848152392046488	0.929324474781909
OG0000042	263.89649412066	1.06446356307823	1.1237036757229	0.0894310069044328	0.288320807181919
OG0000043	2467.28198886159	-0.0207335890612979	0.645805754730095	0.958696048213998	0.977235170523373
OG0000044	241.6424494554	-3.12841924914066	1.42379760473329	0.00140092922442737	0.0178679920378719
OG0000046	438.527685505177	-0.583624696604099	0.927929811151157	0.271564287004811	0.548238281904411
OG0000047	2101.9880689617	-1.44063930834426	0.83470862477972	0.0195697311397489	0.116616348677028
OG0000048	323.77973468452	-0.221350675945741	0.771329019845062	0.65986629585676	0.829495569665775
OG0000049	332.187165974553	1.45811167224571	1.00897946963338	0.030584935082311	0.151776435527919
OG0000051	1133.70347359448	0.457339734344564	0.649447815653742	0.372670072680648	0.651276785670267
OG0000052	200.29221833968	-0.424390758891598	0.847266327915896	0.412354602837028	0.672908379423847
OG0000053	1089.1075549844	0.423081534052756	0.6631851054224	0.413278667692913	0.672908379423847
OG0000054	910.1459839736	-2.10733585094952	1.29669725531258	NA	NA
OG0000055	59.6070337765828	-0.88659793810494	1.6049122077275	0.0255559442663893	0.137115656691255
OG0000056	790.795836119982	2.73788776332582	0.849860614611878	0.000127429096438115	0.00303740829870524
OG0000057	1.92191721943516	-0.13809615494798	1.01160328432063	0.569538438533713	NA
OG0000058	1209.72373040426	-0.250386599883176	0.792014338835179	0.616135014405776	0.810000281144664
OG0000059	69.4736413216794	0.484185286320072	0.954970089689142	0.338258228136513	0.615442806628604
OG0000061	221.087984465609	-3.1795573989773	1.43317177001226	0.00132272859265758	0.0173265529164335
OG0000062	62.5006598015009	0.675164883571256	1.21792601546211	0.128054093510186	0.353302944902865
OG0000063	152.209621322905	0.296553250283825	0.893230131928737	0.54442984474574	0.760423625610285
OG0000064	178.986608590102	-1.27594118640971	1.43888563634065	0.0510285082956765	0.212594415650182
OG0000065	156.006175651589	-0.630943373570425	1.10451938796214	NA	NA
OG0000066	230.526403476226	-0.361031785180063	0.837082731594219	0.477853785741764	0.717027249193525
OG0000067	97.5785372948967	-0.663114751857564	1.20804538803015	0.127067120643593	0.351915416030065
OG0000068	201.31659788247	0.559177051478226	0.82157476854287	0.308515178727312	0.591109506624993
OG0000069	9.58298553982668	0.00939885690296126	0.983378310166149	0.982512136344519	0.987427560468602
OG0000070	116.007911278404	-3.059283980265	2.10975542995633	NA	NA
OG0000071	898.031835781432	-1.20131366869968	0.988373714092099	0.057603230356185	0.22606548196097
OG0000072	255.097297667913	0.668544557796146	0.984987316349551	0.224473407101541	0.491542671574761
OG0000073	3.90277754163395	-0.0704961752325747	0.990904330122467	0.776027915472741	NA
OG0000074	890.133537718794	-0.368805880136303	0.733615259043216	0.47560398144414	0.715127392988397
OG0000076	145.790272232673	-0.101722342509491	0.810666352668325	0.830000129437132	0.92123678488671
OG0000077	6050.55407124994	-0.171044876244942	0.61401823351764	0.722053455933027	0.860875526168131
OG0000078	107.568486465858	-1.90996968663388	2.20088321160933	0.0173219509770395	0.106270534686141
OG0000079	16.3886163858645	-0.150909053917895	0.970437299010222	0.649943868800068	0.825343567891091
OG0000081	779.382073702471	0.169148080153617	0.666095055254239	0.745439576692991	0.875774570688138
OG0000082	59.3855801582949	-0.181756439017944	0.946165501760282	0.635191369298334	0.818040966306269
OG0000083	330.608213602933	-0.95004700883571	1.17641237326052	0.104373416515433	0.315616513625469
OG0000084	3460.53750147068	1.68376801516249	0.744941855710361	0.0050900717317042	0.0440533589160589
OG0000085	232.975955857419	-0.560992992120846	0.983447955160999	NA	NA
OG0000086	18.4942283881068	-0.388653621968244	1.11392108831006	0.0925991187174098	0.293212086904443
OG0000087	91.2274923338083	-0.504265330187089	1.0140220376362	NA	NA
OG0000088	113.473209149083	-0.684458971784557	1.12985150487213	0.166670433470179	0.404572304283205
OG0000089	105.180737235647	0.0838966112255499	0.871333107795748	0.864194392403273	0.937715407876387
OG0000091	217.365882661089	-0.169175248096634	0.843272591065255	0.719445092246683	0.858844962337173
OG0000093	906.21724058249	-2.0324338726303	1.11328412022659	0.00733321976859906	0.0549613481625929
OG0000094	32.4238514388619	0.0376160504221824	0.948725069963838	0.925899558315846	0.963456981237723
OG0000095	1088.49704012187	1.08674936276892	0.805116301819017	0.0648188628970142	0.242903676938811
OG0000097	0.99082194823037	0.197013265827704	1.0406769686006	0.377302698102554	NA
OG0000098	165.153930645594	-0.665383043213705	1.10420953134953	NA	NA
OG0000099	16.5714479193297	-0.0868277196081882	0.986956602003915	NA	NA
OG0000100	156.176750743444	-0.656755432387704	1.0714389929489	0.196565498454125	0.450798477527283
OG0000101	123.574706430717	-1.02969251166425	1.37442054784808	0.0752221052204469	0.259762952407622
OG0000102	62.0033115334274	0.369012904711123	0.998995629492198	0.383658876996997	0.656422290603756
OG0000103	9.23321083528887	-0.158372477222813	1.01362001258377	0.495483554840992	0.73363858323707
OG0000104	285.442360944219	-0.0736226793777404	0.720034522741193	0.878624158054149	0.943366908191687
OG0000106	101.428747214292	0.613836386946848	1.21400733658572	0.115702093185915	0.335121202175937
OG0000107	17.4688851652089	-0.0375192668071499	0.967485022193571	0.892152909047494	0.951306813637441
OG0000109	1111.20019714471	0.760162225804191	0.719887363299449	0.163038855479683	0.399088376881244
OG0000110	37.7308556318975	0.368913230211622	1.00445514468834	0.375079800585905	0.652423424405968
OG0000111	19.6111718596367	-0.122908098371893	0.987143781974209	NA	NA
OG0000112	52.1139344279474	-0.62332828529166	1.17864213667742	0.143294234006626	0.376762778021038
OG0000115	895.455016997564	0.348131008171678	0.732381911342583	0.51287135616868	0.747958828354323
OG0000117	16.278908425708	-0.219675209256009	1.05544996472114	NA	NA
OG0000118	55.1638554675715	0.762382837164947	1.32512034538138	0.0869674497221699	0.284499328853731
OG0000119	0.784400709015709	0.191478097291917	1.03800340405797	0.424527216502287	NA
OG0000120	316.555596266587	0.338141093418893	0.885230108070162	0.50228438811315	0.739940729803972
OG0000121	171.953924835665	-2.15876737001271	2.03132888444012	NA	NA
OG0000122	807.909882475334	-1.02624427879813	0.767547836827755	0.0704793174191981	0.253263690346128
OG0000123	660.406871936127	2.15207100930973	1.3280680182048	0.00925585151852508	0.0659360684438258
OG0000125	1634.54383633157	-0.648269815606687	0.678922426223358	0.212490502394654	0.479009597646242
OG0000127	216.177649061119	-0.529764937718478	0.92408981265352	0.308171724162373	0.591109506624993
OG0000128	1362.82876738776	-0.631264778399807	0.688459428341066	0.223933610881962	0.491529910820344
OG0000129	1214.96396833553	-2.76009327557324	1.11817000813582	0.000981711647014929	0.0145653952526501
OG0000130	178.375163196036	-3.47803199175185	1.7241296087986	0.00157470607383031	0.0195694241995664
OG0000131	95.4351750349564	-2.37824258927008	2.46829487868853	0.0102361374881635	0.0709322709815982
OG0000133	2204.43215199451	1.26521372696131	0.796421521984036	0.0341869550491044	0.163512607373019
OG0000134	386.165386121649	2.37662235763012	1.00725424690022	0.00184132264370174	0.0217665294629458
OG0000135	4581.34075368152	-0.123629192363485	0.700900106599333	0.795669265211593	0.905182415158643
OG0000136	948.605197772989	1.30002493792886	0.982374182602757	0.0461080664822733	0.200454513703398
OG0000137	424.37163068565	0.627501999387132	0.780663830358869	0.255466484743778	0.530828807938766
OG0000138	349.557144246509	2.2655087536892	1.22082829992355	0.00577537391234369	0.0477124640258394
OG0000139	999.982515359026	-0.179878883489051	0.640040381003925	0.71315073640842	0.85536238095425
OG0000140	44.0351510101808	-0.133305807726915	0.944171528065445	NA	NA
OG0000141	72.895308559263	-0.392375916935694	1.06879659850465	0.24678133820577	0.521540793243007
OG0000145	74.6790255843946	-0.499420201556862	1.05459520733699	0.254498205429025	0.530809961558652
OG0000146	13.4504361605222	-0.175449895971567	1.00395815765562	0.513673195061733	0.748046635850552
OG0000148	43.4766556664722	0.041211258963264	0.927290821072792	0.926349972331731	0.963456981237723
OG0000149	34.20441154211	-0.0781964237275208	0.926257300050351	NA	NA
OG0000151	3232.17290491902	0.150456727455236	0.613175425762971	0.764941299741646	0.886941507036964
OG0000152	703.957124694326	-1.55708621912276	1.12438207493237	0.026022381792001	0.137958540137864
OG0000153	55.0052410734104	-0.602666960891595	1.0693228167603	0.215320469152624	0.480915456448411
OG0000154	56.7039978160927	-0.209447278397925	0.94427502968149	0.59779919845217	0.795242483576812
OG0000155	299.856839514329	-0.640911216696653	0.94562299627822	NA	NA
OG0000156	581.976965183396	0.393005548883396	0.747350161092489	0.461642486166438	0.707300500406745
OG0000158	151.256781768281	0.0674321604568764	0.894427902804863	0.889093275503867	0.95001991483191
OG0000159	346.20760708128	-5.57337775779697	0.99205524098288	1.00808345183842e-09	1.83219167371632e-07
OG0000160	186.30715433458	0.125551009956661	0.769029128657137	0.812150317811769	0.911575573167905
OG0000161	323.512081065064	-0.765188084229785	0.99135874199519	0.174105200502793	0.417737560282279
OG0000162	174.715348195627	0.42242240429584	0.900248613427757	0.411417741416644	0.672908379423847
OG0000163	13.8754785226484	-0.271066461979526	1.07203651931222	0.0689508481036318	0.251941929139595
OG0000164	229.235350673825	12.4270179290156	3.35250153293135	4.37465438181531e-12	3.18037373557973e-09
OG0000165	2.85714320981316	-0.212044182031062	1.05048871496005	0.167848859728963	NA
OG0000167	212.464970719839	-0.918876150834115	1.16962729960718	0.110632763750879	0.326951297751582
OG0000168	367.182259074753	-1.6499096326875	1.21094739684667	0.0228982597843987	0.128054114332753
OG0000171	1424.49989213862	-0.985273003497938	0.71041420316202	0.0708444068160339	0.253263690346128
OG0000173	559.727619794822	2.3321318430209	1.1831153325969	0.00438871466296278	0.0398824444996743
OG0000174	29.8383110811322	-0.848537185589358	1.66618429691161	0.00154530960838995	0.0193696566430947
OG0000175	196.076509551535	0.192769888237612	0.826695364286409	0.706492393607303	0.853768975697004
OG0000176	26.8830089925718	0.0964444379622938	0.971882103471475	0.77183396586059	0.890098014458465
OG0000177	5.41668579704471	-0.0839493640915304	0.993759754848907	0.731086899262651	NA
OG0000178	226.467579130847	-0.368668256562018	0.849805486873893	0.466703134673302	0.708571841258932
OG0000179	107.225843462921	-0.279129942489885	0.966121892898829	0.485856184696757	0.724212117710885
OG0000180	172.592661027845	0.613957278085251	0.95993412507242	0.257422548179544	0.530828807938766
OG0000182	629.38315202709	-1.38524740073292	0.944247311121672	0.0316701900273839	0.155569109121001
OG0000183	412.303149887231	-0.332005387350554	0.712372460513113	0.517324648789385	0.748046635850552
OG0000185	209.774741356874	0.611119359992521	0.903542008673399	0.268557365265111	0.54503378913402
OG0000186	0	NA	NA	NA	NA
OG0000187	350.360562718002	0.158578878409471	0.839899637290427	0.753860500206815	0.879000134162558
OG0000188	788.376899900002	-0.1498259433973	0.662041062706617	0.760113133907184	0.882751195448119
OG0000189	158.74861293793	-0.0774821988522696	0.90392926363354	0.843552326034402	0.92777994103935
OG0000190	252.478946012053	-0.856264882416441	1.02405553169762	0.139997164496509	0.372131402519057
OG0000191	179.570203418902	-0.367420599920965	0.875564714311864	0.460088824127542	0.706408817615044
OG0000192	147.198969405272	-0.496746763315067	1.01046533021965	NA	NA
OG0000193	0	NA	NA	NA	NA
OG0000194	333.28793896349	1.02198662428912	1.14783085055454	0.0975237902297513	0.30538209009419
OG0000195	29.6190350332723	-0.193597348065908	0.983366734890409	0.554199545404561	0.76597541731771
OG0000196	4.84702358803107	0.0398787857757566	0.985511202365001	0.8866848590698	NA
OG0000197	88.0088712483254	-0.311042109881341	0.964217309290218	0.457239094202139	0.704405213685263
OG0000198	123.547445398444	-1.43783500235774	1.94247850238885	0.0302786889767021	0.151568048016656
OG0000200	331.820696087365	-0.828466388931416	1.01714554657068	0.14907672452668	0.384321910393248
OG0000201	3868.54833839962	-0.8250333026568	0.716914360900123	0.126412922513313	0.351915416030065
OG0000202	87.6124478006502	0.17795666831639	0.924533205411162	0.680150475818501	0.845246830632564
OG0000203	865.127062170098	2.64637609896526	0.829668575697081	0.000146158289714712	0.00321991141280592
OG0000204	65.5314800242711	-0.246664882757978	0.936030604331041	NA	NA
OG0000205	20.6942795457202	-0.137495748246753	0.990938140051131	0.622724535954881	0.812426166968314
OG0000208	690.833599105559	0.398612367835036	0.867931295318759	0.446188082706772	0.695490844935349
OG0000211	825.113634590469	-0.700983109154927	0.71785914314951	0.189592693535701	0.440375804022125
OG0000212	0	NA	NA	NA	NA
OG0000214	266.083958730707	0.329451140539369	0.846696625630608	0.528764910747188	0.751414486219379
OG0000215	10.6522659190622	-0.164967951212648	1.02316395558891	0.420004291204083	0.677787169157311
OG0000216	444.127226613787	-0.17209314456444	0.997846758013377	NA	NA
OG0000217	87.427141656343	0.268485694661937	0.997445532863569	0.462290983713633	0.707548516125918
OG0000218	122.108931138795	-0.241415554421386	0.871942171309146	0.608050642616854	0.803002392702003
OG0000219	143.203919617356	-0.107601001231778	0.877335339969742	0.803761022368625	0.907137297136528
OG0000220	330.254326154887	-0.0704423092565769	0.843256687180313	0.871716004096471	0.941915168293295
OG0000221	223.033696177701	-0.894675039871519	1.10706461014526	0.122999837977325	0.347941175912512
OG0000222	71.2566536859833	0.376913592354188	1.03339603894629	NA	NA
OG0000224	372.80309058277	1.16230064816225	1.39729722341999	0.0654215292816669	0.244531885798313
OG0000225	27.575951243683	0.425864163444344	1.09703849224163	0.201344813274911	0.45814610094166
OG0000227	330.263542443423	0.0323926201046431	0.681477610480067	0.955664830212785	0.97579821848974
OG0000229	504.800355182359	0.494525850895783	0.729430707385554	0.355509905185264	0.631251758306896
OG0000230	191.722720750702	-0.0202908232089256	0.733463642304179	0.963138369596264	0.977687474678607
OG0000231	539.693498925052	-1.03825031424865	0.945786067256127	0.0872794666323077	0.284499328853731
OG0000232	85.6350477116861	0.404597937127398	1.06984524032092	0.256940636662082	0.530828807938766
OG0000233	161.592445739508	-0.409068520031844	0.948848961766177	NA	NA
OG0000234	4.34859813571535	0.198742324841479	1.03950987633462	NA	NA
OG0000235	31.7487706967675	-0.285485765326717	1.0391248857637	0.321116081332927	0.59612151988951
OG0000236	126.897613233345	-0.262655490066755	0.928696999563029	0.544205450466319	0.760423625610285
OG0000237	17.7146124138035	-0.139094084263181	0.999694714932623	NA	NA
OG0000239	74.0834861754595	0.186328512935038	0.955144431035877	0.636755387323329	0.819329498378867
OG0000240	1665.51690201318	-0.979127372145629	0.703394191950223	0.070937437641533	0.253263690346128
OG0000241	83.5291132560259	0.188192032513934	0.872724657172008	0.697341639808118	0.85334278976399
OG0000242	117.703533797393	-0.350094024483453	0.95969047995071	0.426359986238892	0.682739449329679
OG0000243	145.647734443444	-0.367599043647457	0.839148434585739	0.471558941559285	0.712112274457552
OG0000244	1643.23640334562	1.34986178676892	0.825012851097614	0.0281376880804714	0.146638704189984
OG0000245	49.6209478064877	-0.300773294207894	1.0096060944075	0.39652643725365	0.663445078810192
OG0000246	65.4737632629926	-0.49779628970184	1.09350739968869	NA	NA
OG0000247	1011.3800193292	-0.411793063937652	0.64358228098009	0.407678165606118	0.671306968053562
OG0000248	0	NA	NA	NA	NA
OG0000249	113.446892561985	0.347717119936234	0.976351032690763	0.427187356332275	0.68331178889673
OG0000250	406.079838700076	0.593387357002082	0.794442925851102	0.281657816654691	0.559467848928854
OG0000251	192.084720094645	2.25387334394545	1.1919553206603	0.0053058717102748	0.0451154237821027
OG0000253	133.716105219375	0.480685039040367	0.953432142911984	0.342411176283193	0.616934139176906
OG0000254	2.3119178792042	0.212119960751763	1.04854376935453	0.23319236429839	NA
OG0000255	1125.44863794763	-0.455783731249675	0.640594708731549	0.359355714194378	0.635648672066455
OG0000256	127.718656728016	0.494798395771031	0.866146250926446	0.357019462264602	0.633056461137476
OG0000257	99.1427851035811	-0.403826649269853	0.956884256135544	0.385095057692575	0.656422290603756
OG0000258	0	NA	NA	NA	NA
OG0000259	883.518865588017	0.513885110267564	0.761434652963971	0.3445251005072	0.618443822391938
OG0000260	19.4586621344372	-0.391107869405449	1.11462296789796	0.109600036098452	0.324558966368938
OG0000261	143.382276502747	2.02385815002186	2.27785072218874	0.0157496068143259	0.0982829541117163
OG0000262	60.3583108723657	-0.279538262340591	0.976428073979367	0.472129458443659	0.712112274457552
OG0000264	367.292696168976	-3.3571281961216	1.31680365640225	0.000564092490270967	0.00942747679142512
OG0000265	164.780297276893	-0.131037785715771	0.823238046368869	0.78228749416405	0.89492212156926
OG0000266	147.789256573246	0.46762390647173	1.00258588927147	0.321430035483752	0.59612151988951
OG0000268	10.5809412828776	-0.0472330568876382	0.986632593409469	NA	NA
OG0000269	453.846953970242	2.77473793307937	0.869124603473804	0.000132178751415922	0.00309980491223791
OG0000270	78.9422759102705	-0.205424545058739	0.946484412946963	0.599933928274224	0.796521433948943
OG0000271	241.532115147314	1.39318974365285	1.0021285728604	0.035908975542102	0.168864558704197
OG0000272	86.9040497469892	-1.12555756877219	1.67742634583211	0.0448409058346371	0.198172270770706
OG0000274	31.024700328718	-0.185606631668271	0.969868836975281	NA	NA
OG0000276	511.821890469663	-0.846124198150439	0.950450057280602	0.145051381462322	0.380008484047237
OG0000277	5.93010507541525	-0.216700766965353	1.05345366928681	0.0988546092862544	NA
OG0000278	679.766118133758	0.590726924374304	0.713495159484981	0.271856809665117	0.548238281904411
OG0000279	133.96885842771	-0.00238842820913807	0.843390982353204	0.986914359943511	0.989636882315769
OG0000280	6.25904424291764	-0.216845513749813	1.05355091158525	0.0955764086193218	NA
OG0000282	17.8889103579209	-0.219836661760598	1.05556041274462	NA	NA
OG0000283	130.231267086672	-2.73470861212102	2.18701845082254	0.0065409386323741	0.0506301071699256
OG0000284	1392.02221327473	0.870224179592706	0.746144077850263	0.120620284063526	0.343886064761505
OG0000286	90.1625713605164	6.92000433355752	2.8938546799237	0.000118061409162405	0.00286102148203562
OG0000289	3551.15764640846	2.43070584270047	0.830967505852092	0.000423113481447039	0.00788726925671788
OG0000290	1022.81235101545	-0.307957293467466	0.630246511906998	0.529194246140746	0.751414486219379
OG0000292	141.481587125483	0.142492065840816	0.83904330547604	0.777696513080048	0.892165236686542
OG0000295	3.2889598040066	0.164766741138658	1.02178786163881	NA	NA
OG0000297	912.370788348854	-1.03042286536836	0.776839623599851	0.0707177763618061	0.253263690346128
OG0000299	23.0891869286262	0.232471499167308	1.0284149917022	0.382246826397791	0.656422290603756
OG0000300	249.667767027215	0.243299393539004	0.864519292893541	0.624910932494332	0.812426166968314
OG0000301	8354.67903511117	0.19644812022747	0.603802834738432	0.704937567743137	0.853768975697004
OG0000302	1434.07697799274	0.245120102153522	0.642846566342393	0.631253431188683	0.816722172438762
OG0000304	324.249870880558	0.0317442526313024	0.807802024428914	0.957257736377799	0.976738771012856
OG0000305	2.95480698977041	0.121524429069724	1.00400041495357	0.614223716891429	NA
OG0000306	0.743116461172777	0.190096165826031	1.03735741390677	0.435881254603339	NA
OG0000309	1341.56008762005	1.57358857536228	0.767110602764397	0.00929635077784339	0.0659360684438258
OG0000311	67.4418655125927	-0.195567530676509	0.973716113355398	0.571877540533829	0.775662261134503
OG0000312	9.83564095315629	-0.2184974987549	1.05465077956194	0.0664230281340278	0.246860776874677
OG0000313	404.228661750948	-1.00979675336176	0.861904155519703	0.0872404630749827	0.284499328853731
OG0000314	41.4099259633887	0.192938697944229	0.986639099971597	0.568575958100094	0.772625647736015
OG0000316	6.74723201240256	-0.0108016570562406	0.983614179981296	NA	NA
OG0000317	60.9355498161677	0.456066139348976	1.17994217179442	NA	NA
OG0000318	309.883306175289	-0.240391414455712	0.857213110971573	0.613870223482914	0.808484877666808
OG0000319	177.299991140977	-3.98929333340545	1.79771087492959	NA	NA
OG0000321	56.9951729935404	-0.25231945819545	0.951375019718307	0.534937504841361	0.754406224372257
OG0000322	39.8680979714659	-0.303681986770084	1.00421311811055	0.406007452452021	0.670970895601755
OG0000323	332.060105208848	-0.599722401285053	0.906623573307905	0.266252496210333	0.542960910925419
OG0000326	109.27108898712	-1.62016050999658	1.76724810689637	0.0274124070208797	0.144411738436083
OG0000327	93.5479831423419	-0.171455186656617	0.801517968492301	0.727372395180242	0.86334650007516
OG0000328	1027.07766471369	2.85811871835649	1.03647933990417	0.000469565996917413	0.00830726416730947
OG0000329	42.8343890393595	-0.768180190066406	1.34451483105819	0.0757628536823368	0.260423615257962
OG0000331	95.2683324438493	-0.879509917189159	1.37669475905977	0.0793925796604226	0.268457699595941
OG0000334	3323.32651192691	-1.35322444651953	0.794731051258158	0.0234154592638085	0.13001518452847
OG0000335	23.9515803122969	-0.26289500813346	1.02151246860532	0.384942694350456	0.656422290603756
OG0000336	38.6969452136847	0.51440238324211	1.19825159896102	0.0606536384666885	0.23392676480256
OG0000338	8.32772574735313	0.120882004180061	1.00282108842918	NA	NA
OG0000339	336.072898748076	0.115151168024147	0.790587284425655	0.827637673207152	0.921190456392777
OG0000341	41.9738638452481	-0.253674215710414	1.01333525527215	0.415935052579652	0.674966033985284
OG0000342	728.11159245815	0.774787776277288	0.787878978090226	0.170412864286901	0.411595190486967
OG0000344	808.153890276469	1.83403144794263	0.825591755837053	0.00453300600036158	0.0405650730319749
OG0000345	42.9573495851942	-0.297187288058383	1.00081007342342	0.416545620537533	0.675203268964964
OG0000347	264.431893196364	1.13767738109906	0.942565606276552	0.0689227067095701	0.251941929139595
OG0000348	736.21893019143	0.70882993496721	0.710166430847221	0.190489199296641	0.441740503632083
OG0000349	1668.62520741071	0.706351033591075	0.687861744777299	0.186336961311342	0.436990228623695
OG0000350	979.955402076567	-0.671754800321338	1.01848624097537	0.204537643433736	0.463959022703045
OG0000351	23.296878100811	-0.169729436896369	0.976790947685314	NA	NA
OG0000355	9531.15423874654	0.766723731323343	0.660357610580598	0.146085474850441	0.381893020883847
OG0000356	604.673356154576	0.0480190463614085	0.632993354587825	0.929451034821308	0.965991282794983
OG0000359	792.77774859517	1.05143346943155	0.899505454109712	0.08372736176038	0.279219229356863
OG0000361	133.048744391287	-0.364988218869491	0.985235187686922	NA	NA
OG0000362	457.56314499312	0.553205311138901	0.760352020776785	0.310190201894683	0.591109506624993
OG0000363	140.341005311641	-0.432433546919759	0.893109340268087	0.393820668142603	0.662749133656649
OG0000365	26.3372143089565	-0.218876882751371	1.01313997507658	0.435094668934422	0.687851683105617
OG0000367	13.9374412493362	0.0988464102926669	0.995814419405181	NA	NA
OG0000368	330.128030834183	2.80561413734705	1.3445669594032	0.00236781853668148	0.0255022826098879
OG0000369	18.9912920350537	-0.067353790607589	0.976423681433893	0.808518815478607	0.909896561691869
OG0000370	27.9861797823045	-0.517845793449238	1.21590372702315	0.0168046885105559	0.103974540827014
OG0000371	22.262100952353	-0.270043375656456	1.07159999543345	0.0603960156828798	0.23392676480256
OG0000372	1.90909187891939	-0.181872973958189	1.0325983513227	0.377581809723486	NA
OG0000373	14.4841094185209	-0.0347377717034514	0.981831395632337	NA	NA
OG0000374	174.720199038483	-1.17990906638221	1.30121633261782	NA	NA
OG0000375	2746.9849258206	1.00249006914519	0.791198321783542	0.0841879460293078	0.280078309117616
OG0000377	366.062246496495	0.919121716449759	0.831719973219244	0.114341511408912	0.333840477085458
OG0000378	327.545865864204	-0.544062473042822	0.838264145316742	0.3113623068563	0.591791887802693
OG0000382	136.365837523957	-0.333475646769197	0.761378562179219	0.517561840210217	0.748046635850552
OG0000383	18.6703031373065	-0.00397237796586452	0.981998745626961	NA	NA
OG0000384	98.4472241521007	-0.56484879532544	1.01327096879905	0.255804887052194	0.530828807938766
OG0000385	432.920297226454	-0.878981322230269	0.808788564123136	0.12200277496116	0.345793440143326
OG0000386	7.0517817671184	-0.1398422308437	1.01183708027296	0.530114176044747	NA
OG0000388	32.1292699901964	0.363282832138738	1.11516334571642	NA	NA
OG0000389	95.6752136719805	-0.734996417373743	1.19320235129505	NA	NA
OG0000392	125.948004320196	0.246170533712988	0.877802556838811	0.617219936291348	0.810693574857832
OG0000393	650.523418842763	-1.23386920464989	0.865680354830821	0.0432810490105147	0.193632754650118
OG0000394	7.71074302968376	-0.135408215090237	1.01009894582584	0.545644242744495	NA
OG0000396	199.24537975054	0.758204791552883	1.1236485452964	0.160212325914323	0.394828342168519
OG0000398	104.394954072916	-0.515647792972953	0.925409110506715	0.318305403662342	0.594983253818459
OG0000401	121.540282633316	-0.490239902501128	0.904241720059442	0.343357551990395	0.617873614596578
OG0000403	31.7032300787799	-0.288453595153049	1.01165534288346	NA	NA
OG0000405	483.465494514873	0.443187400891593	0.80454009495293	0.410124105468091	0.672289119899216
OG0000406	84.0938203619598	-4.19561311729857	1.88187365768258	0.00060985702077102	0.00996328211461869
OG0000407	562.054853112368	2.22969910462526	0.979138483979406	0.00264735744094286	0.0276020856671944
OG0000408	534.653813097757	-0.503347899468051	0.733539664295524	0.337037760706901	0.614972638230159
OG0000410	4.70145756448436	-0.215442261572651	1.05263558489161	0.118386836421742	NA
OG0000413	8.88232058331587	-0.0409110475138954	0.985862345259298	NA	NA
OG0000414	29.2893803453672	-0.248162462894751	1.00049225769021	0.455148626235619	0.702533017565382
OG0000415	84.6006562299376	-0.145753679072325	0.940491775148792	0.697816077736853	0.85334278976399
OG0000417	531.892087951752	2.38673951381248	1.10839827109607	0.00289929773225267	0.0293515385471405
OG0000418	350.254038596544	0.169336041261561	0.792225979217728	0.746427223727567	0.875774570688138
OG0000419	56.7408910609099	-0.662235894627237	1.27663461245799	NA	NA
OG0000420	557.931231786001	-0.740764778057036	0.782267186508707	0.180164684390765	0.427340050740901
OG0000421	22.6274253986116	-0.0628791205716778	0.953901999577288	0.845812957666631	0.928861057739639
OG0000422	33.3900421493881	-0.288206246607963	1.04020595643605	0.316824474599082	0.593855840809224
OG0000423	237.817623349463	-0.298094019177407	0.739752891104879	0.560075056024502	0.768979349820233
OG0000424	2.0668038740164	-0.0135782459345861	0.984460604808474	0.955298008230376	NA
OG0000426	4.62383575840839	0.219974306669569	1.05280414629828	NA	NA
OG0000427	86.3720645782887	-0.342176698283115	0.940146675591639	0.451016488727757	0.699633558091998
OG0000429	202.792250502956	1.02182553018591	1.12437039618826	0.0979019978811743	0.30538209009419
OG0000430	1345.37449658293	0.036560146488765	0.641680060882527	0.947965667603354	0.972613334283909
OG0000431	35.3261795253541	-0.8364568607568	1.60422752747656	0.0060398630064348	0.0490612335829955
OG0000432	1.39343056801372	-0.169517078846092	1.02644537368196	0.448625177812048	NA
OG0000433	189.214283869678	0.981834819041291	0.997958321518294	0.108056149115844	0.32129578898658
OG0000434	189.753060062498	-0.178103416107862	0.852597474141502	0.7029566423899	0.853768975697004
OG0000436	263.870358888805	1.11599510058391	0.952004543283446	0.073694848546608	0.258455995751151
OG0000438	495.932911298582	-0.254236783598896	0.829479908798914	0.604959094023524	0.801102479699639
OG0000439	1.73393840940315	0.207783747172891	1.04621629310568	0.277171719780046	NA
OG0000442	11.8503870385293	0.138129156669144	1.00873173136218	NA	NA
OG0000444	0	NA	NA	NA	NA
OG0000445	402.248307742307	1.08869244971658	0.843014017841271	0.0686668139632192	0.251941929139595
OG0000446	5.89117155035818	0.0105057975585555	0.983544032679158	NA	NA
OG0000449	51.5590463106127	-0.682438928376139	1.34818857693189	0.0357734642024175	0.168864558704197
OG0000450	627.193735048469	0.792607774332753	0.78837245269625	0.160544628664478	0.394977817391118
OG0000451	73.6417112828279	0.286419367538349	0.947423674953333	0.516389495854216	0.748046635850552
OG0000452	336.599259585387	1.38679022532601	0.981833402001712	0.0353559875298677	0.167998711988326
OG0000453	1351.15901012165	-0.857587844982419	0.715978100301761	0.113249955667599	0.332657445536745
OG0000454	123.437883915335	0.445704463218746	1.05369585866765	NA	NA
OG0000455	320.220198970595	-0.63677149723736	0.817415663739827	0.245604015090812	0.519808206611412
OG0000456	63.6673177933067	-0.188795135668984	0.87113624399168	0.68219074137126	0.847058358628362
OG0000458	23.4626076227661	-0.0993691721713588	0.976758151399711	0.730592105494144	0.86567988932865
OG0000459	4.75276938630029	0.0831870407387828	0.993137015110095	NA	NA
OG0000460	9.70299437178126	-0.195714412119971	1.0276353888123	0.381102839933091	0.656422290603756
OG0000462	771.953093795223	-0.517081764360618	0.775674223311663	0.330900515542713	0.607486552524121
OG0000463	75.2075461914687	0.469231159129559	1.142862781425	0.128666571887039	0.353650653163998
OG0000464	3.15031948632788	0.0273675448054444	0.984728295774771	0.922069650037321	NA
OG0000466	161.496253617473	-0.331673831458039	0.901506522515562	0.485828633273516	0.724212117710885
OG0000467	134.449604542098	-0.185522177915378	0.839258667874542	0.697561755225059	0.85334278976399
OG0000470	155.379742550585	-0.51245099458074	0.893978555786131	0.328858349308331	0.60568334565416
OG0000471	115.760678177294	-1.60974637363704	1.75189533077637	0.0277072847093578	0.145438238149481
OG0000472	71.4816531104223	-2.03434405409134	2.32833250948827	0.0149774698688843	0.0942737713825009
OG0000474	35.7995688012066	0.334648995768558	1.05627399207949	NA	NA
OG0000475	303.105014095679	1.16455011467385	1.07549209878394	0.0702046645223581	0.253263690346128
OG0000476	8.33902730718543	-0.167477675454219	1.0244246706708	0.409873860410975	0.672289119899216
OG0000477	2246.92580387396	1.45538167183556	0.825842031837007	0.0193530375336915	0.115799656683076
OG0000478	4.63130249389631	-0.210724297925247	1.04949241568588	0.172518429903552	NA
OG0000479	92.1691814365564	0.43844773827057	1.006373915297	0.335583000155779	0.614283711177049
OG0000480	381.657408782026	0.968411344757123	0.902821232473652	0.105756377183792	0.316514115394343
OG0000481	549.371784274829	0.749302331307796	0.73464686006621	0.171789178758566	0.41354547336913
OG0000486	255.905866578205	-0.0271299765840417	0.787284456887474	0.948532123806453	0.972613334283909
OG0000488	417.589573601913	-0.439488821930205	0.823164698252661	0.400783434334741	0.666749557806309
OG0000489	2947.42074549091	0.445802354774527	0.673303162380434	0.392600625587267	0.662749133656649
OG0000491	3783.14032097958	-0.365374325065265	0.627775283479263	0.458299403126726	0.704405213685263
OG0000492	32.7753368834269	0.66051876323669	1.37891063860231	0.00125965165783898	0.016958643615721
OG0000493	0	NA	NA	NA	NA
OG0000495	163.606725161111	0.304572207506214	0.864396532456586	0.547438223000514	0.762428329734432
OG0000496	2.76604460547645	0.214458253133679	1.04981514559267	0.208359338153778	NA
OG0000497	1120.04363862048	-1.27385099462534	0.87694909143054	0.0390075901617551	0.177796351395586
OG0000498	341.687674968787	3.93138134607276	1.18460735509087	5.21726362732906e-05	0.00158039610711176
OG0000499	148.800455816754	0.052751264779673	0.846888212355896	0.920708229962195	0.962877810806993
OG0000502	58.706318597713	-0.0163566626353289	0.960866028486465	NA	NA
OG0000503	350.369967406643	2.50835395323556	1.35295262966695	0.00457654142996107	0.0405749465802646
OG0000505	0	NA	NA	NA	NA
OG0000506	218.202486113971	-1.67950638020415	1.44673632645305	NA	NA
OG0000507	290.042656842728	-0.226104451997958	0.69043226640842	0.652798876229035	0.827225766107594
OG0000510	13.3054608814272	0.138402686274827	1.00882536627882	NA	NA
OG0000511	2733.24953305685	-0.54290537032274	0.671567701997214	0.286792286135515	0.562747616789526
OG0000513	0	NA	NA	NA	NA
OG0000514	79.5823043618237	-0.55045830298621	1.05046957877392	0.241840236292723	0.514839975943806
OG0000515	118.389918955106	-0.724260991673173	1.1087731667312	0.166131776184224	0.404544044561195
OG0000516	281.374173442866	1.40759110068487	0.963215901972788	0.0319888404129731	0.156605299530178
OG0000517	180.217485457748	-0.636222913896275	0.971748793333888	0.234534835022151	0.505205407588456
OG0000518	7.87124829829501	-0.04603703347492	0.986553742370904	NA	NA
OG0000520	1890.2648428153	-4.47620317908936	1.14326305360624	4.39064206617651e-06	0.000227999770150737
OG0000521	1574.61048206332	0.0295294858584701	0.650565538789454	0.960432640081087	0.977235170523373
OG0000522	262.066485667819	-0.0964480312041202	0.790790197628512	0.839643512026622	0.925603471705707
OG0000525	85.0268877242272	0.0636819127023167	0.887791067213771	0.895199617985985	0.951306813637441
OG0000526	0	NA	NA	NA	NA
OG0000527	421.147467270921	0.13701004409165	0.661594737205538	0.792104672395938	0.903309955814662
OG0000528	41.6298383002911	-0.18410056892662	0.944053888352898	NA	NA
OG0000529	413.032514722348	0.217669938821854	0.678193575493002	0.675767425040563	0.841935306221465
OG0000530	771.658490173167	2.6893762687757	1.23248137049982	0.002119764027988	0.0235649642299174
OG0000531	64.2583589629998	-1.24974404780029	2.01055328644299	0.0284869868482577	0.147402415933689
OG0000532	220.818093829891	-0.196237188214361	0.802872697294945	0.690056913913956	0.851199004944031
OG0000533	117.480947581866	0.00209431753257779	0.815918008410411	0.99550597522477	0.996877195576319
OG0000534	95.0960508705523	-1.35171188627438	1.58375002068941	0.0423446847214914	0.191191121561957
OG0000536	385.933463872168	0.881631776655211	0.856461153497674	0.131480208101602	0.357331257158373
OG0000537	220.417919014933	3.01033568317255	1.2888026433872	0.00119586981642542	0.0168815020687628
OG0000538	32.9048637254036	-0.159907478642271	0.960953026202881	0.649533510709401	0.825343567891091
OG0000539	718.81921242145	-0.41955184501632	0.886678590526039	0.405148641448829	0.670970895601755
OG0000541	30.5576397473316	-0.244701375858647	1.01964513897839	0.40213001966791	0.668225198396733
OG0000543	34.9187795486917	-0.0783899541920682	0.961743743443416	0.80051873508113	0.905912253296377
OG0000544	17.0582446730887	-0.117946316475603	0.980588675261584	0.688163445588941	0.851199004944031
OG0000545	63.8060750000364	-1.70925377929227	2.30002452002265	0.0205764219381428	0.119672469992238
OG0000546	25.7428134141333	-0.130455095185541	0.982184751272813	NA	NA
OG0000547	11.2057223769205	-0.0799081911863583	0.992692660978694	0.740873277625951	0.872957654512263
OG0000548	15.8787388169638	-0.210210653947875	1.00946074822106	0.46482226968079	0.708571841258932
OG0000550	54.6935209434967	4.46802120833209	3.61401995482801	0.00275730831664003	0.0282332837492578
OG0000551	631.724306090182	1.07920329356933	1.11672030777422	0.0865987633367884	0.284499328853731
OG0000552	693.446040299719	0.204388993158178	0.678097519373788	0.694790660857511	0.85334278976399
OG0000553	108.89037755616	0.47828311691224	0.963217565131315	0.339071320183176	0.615442806628604
OG0000555	29.6518650514727	0.26292252698461	1.02781310332402	0.376252056939646	0.65360871062156
OG0000557	30.9434307936286	-0.202248596608769	0.976666322007045	0.559615619471291	0.768979349820233
OG0000558	297.781200374683	0.2517090672742	0.793329408281419	0.631022021703879	0.816722172438762
OG0000559	149.6556219582	0.406184890545797	0.835523208154262	0.442978233658256	0.695490844935349
OG0000561	114.115172986853	0.066395563626551	0.858261955636765	0.895158165182726	0.951306813637441
OG0000565	5.88520501235664	0.0935384605639645	0.995014855760421	NA	NA
OG0000566	30.0037637725003	0.216498700457645	1.02559612321142	NA	NA
OG0000567	1857.23258150181	1.05533393001407	0.723170727323494	0.0587568338131379	0.229041384354698
OG0000568	301.134484668226	0.425932915155205	0.856895273903444	0.420933739221	0.678070450374035
OG0000570	126.138880244425	-0.134485653588438	0.83068067053702	0.775722997166299	0.890917249510109
OG0000571	119.959074799075	-1.22355126086648	1.34017855559939	NA	NA
OG0000572	7.8609388799529	-0.000610814611167528	0.983447029560351	NA	NA
OG0000574	8.34539232389018	-0.217977117718681	1.05430155917305	0.0760224520408409	0.260699635064582
OG0000575	230.913700651051	-0.642812497831274	0.803271646868141	0.240739192907224	0.513247487517747
OG0000577	907.876567492963	0.326779463358274	0.639912203594525	0.521332238921258	0.750036847157367
OG0000578	36.7410603675539	0.17094865749959	0.959907052473605	0.65156228033164	0.826676750089183
OG0000579	2478.99617162612	-0.376393085381045	0.664670103511654	0.451826623829702	0.699633558091998
OG0000580	92.8583468492485	-0.0218260249987877	0.890031632638907	0.950115269449465	0.973550106962313
OG0000581	4.3761302713508	0.219465181349668	1.05252888473982	NA	NA
OG0000582	22.4726790894	0.0138774605200161	0.958424577824386	0.977364985707101	0.986182296473369
OG0000583	13.7712980806347	-0.236785164162924	1.06110819838387	0.042472305546432	0.191191121561957
OG0000585	2.55538100220662	-0.210959420941466	1.04982533082669	0.1815564194545	NA
OG0000586	151.420634124045	0.969324052591038	1.24394304356184	0.0995938886590599	0.307451197686355
OG0000588	90.0907605675366	0.292905935917522	0.927069019318288	0.526370239889759	0.751414486219379
OG0000590	99.0125784837838	0.24712016305895	0.912969354300717	0.592850315700316	0.790831753841857
OG0000591	516.251088412174	0.910422708337526	0.825385413754017	0.117150303948638	0.337969329248649
OG0000592	504.465014603984	1.13415811695214	0.914053515576169	0.068027890691961	0.251685885664405
OG0000593	62.4072384326959	-0.729967191362534	1.26586718649749	0.104843724952615	0.315616513625469
OG0000594	48.098878174127	-0.0241654365704148	0.913738037211306	0.94304938373256	0.971848203641559
OG0000595	552.070422187511	-0.0452784504197334	0.715712709624701	0.921700885762732	0.962877810806993
OG0000598	11.5967473700355	-0.131923484675141	1.00699228417579	0.567914735206975	0.772625647736015
OG0000599	173.219634498215	0.78782761410197	1.03565461840239	0.167679540863936	0.406343420693606
OG0000600	12.258119753881	0.0359317483428459	0.984627043992826	NA	NA
OG0000601	470.343057668529	0.868717686096131	1.11462968938933	0.134548589357497	0.363230240113313
OG0000602	520.4461371255	0.143451893377965	0.687775961473471	0.785193846250318	0.896835704986616
OG0000604	73.4705591576797	-0.215576754515522	0.926191326901467	0.607993404122631	0.803002392702003
OG0000605	38.2275592058888	-0.226952382768979	1.00145176426223	NA	NA
OG0000607	92.6189593662105	0.482681751131603	1.0356279767985	0.28788083464967	0.564122282453665
OG0000609	788.70418556505	0.193096940038929	0.65510187218022	0.707954667644169	0.853768975697004
OG0000611	1020.64484228398	-0.00452824039553509	0.634736236133345	0.985867375788849	0.989269264594193
OG0000614	63.8806448893432	4.48943299022018	2.83830499287178	0.0021231157593667	0.0235649642299174
OG0000615	2962.11040186689	-0.639915503245891	0.79482952720469	0.238410966513582	0.511282515207594
OG0000617	0	NA	NA	NA	NA
OG0000618	86.4575943737137	-0.788519153439462	1.35744081517058	0.0749881482693787	0.259601827580183
OG0000619	67.6015971129868	0.0859432800522995	0.944817714501645	0.827541616689634	0.921190456392777
OG0000620	32.285662923851	-0.205771443409099	0.969248079493851	0.568556510147407	0.772625647736015
OG0000621	170.239853763862	0.251620227667891	0.80717191817819	0.628819566258911	0.815614316985243
OG0000622	15.237462425161	0.00787756251902181	0.979012762556905	NA	NA
OG0000623	337.140962083034	0.32017282031834	0.713741328458139	0.542768667337052	0.759598600309754
OG0000624	9.53643796195339	0.0243171515707045	0.983996906788363	NA	NA
OG0000630	845.896348327986	0.868336523072352	0.740047656474191	0.117775594267122	0.339100423889893
OG0000633	25.4196297041792	0.0335599637961217	0.966995426891248	NA	NA
OG0000634	48.6893672923861	-0.328306662317933	0.987873872801621	0.414152626941833	0.673577091245442
OG0000635	46.0409758829085	0.175706542975628	0.995787095068808	NA	NA
OG0000636	113.816709498908	-0.932353785985927	1.52072112646867	0.0527624029358543	0.217327291412839
OG0000637	125.835997310572	0.957982895142579	1.32195428212563	0.0907736143321602	0.290715496121059
OG0000639	81.9204738461554	0.175235836820468	0.907958955148885	0.697808070724206	0.85334278976399
OG0000640	234.124491668605	0.976875572848774	1.30028063656353	0.0918125429647222	0.292112554640495
OG0000641	570.311163738929	-0.018645953581781	0.677331114343033	0.963566816516124	0.977687474678607
OG0000643	12.0755788409994	-0.0437552897225193	0.976731597442467	0.869952991325518	0.941855286215415
OG0000644	125.762329051631	0.550098717620899	1.09829269199309	0.214617926304265	0.480718340985837
OG0000645	2480.16464368639	0.862068309209992	0.752663231571544	0.124830949852003	0.351752327683746
OG0000646	67.5337648555977	-0.688016849688548	1.3121621877683	0.0660643697771666	0.246301522194872
OG0000649	164.364038059629	-0.0535244091383037	0.861982578614641	0.897536518906705	0.951306813637441
OG0000650	65.4365643379975	-0.3106875890267	0.94578458508017	NA	NA
OG0000651	438.371434121186	-0.970096528185759	0.952980311270143	0.104805251853603	0.315616513625469
OG0000653	91.0998563374655	0.00534148471623467	0.865967908630932	0.999778924886493	0.999778924886493
OG0000654	544.329529923298	4.72699117242455	1.337556573371	1.83874375586504e-05	0.000685521390007119
OG0000655	51.2152780900214	6.26930616599067	2.63620950330196	0.000153309538732235	0.00327811866642161
OG0000656	132.449231365285	0.175400784544244	0.891831230331823	0.708176561127555	0.853768975697004
OG0000657	28.2456156978146	-0.022159626799237	0.948010468602452	0.93854756472244	0.9712798285455
OG0000658	279.899784963212	0.396966823405246	0.768916939475988	0.457631433780593	0.704405213685263
OG0000659	1122.2079146601	0.0380677384951248	0.61429582520103	0.945583161510552	0.971848203641559
OG0000660	31.6287203023105	-0.0143288314185626	0.951040158567223	0.954370216841731	0.975161135128515
OG0000661	42.4137438291827	-0.0799215063938537	0.947416662214424	0.814094870852624	0.912390633040668
OG0000663	99.2204480143354	-0.0972101836279571	0.832672369830719	0.833491997168867	0.922399592096758
OG0000664	13.3689948628547	0.00890684517868283	0.98333305152614	NA	NA
OG0000667	628.529926520141	2.45944644686553	0.878301460447766	0.000550905433959684	0.0093141453602021
OG0000668	362.219137699644	-0.343643930760993	0.694138027785028	0.501300867115895	0.739240832440681
OG0000669	1071.19484822634	3.04036069498797	0.9794312708731	0.000149299716909934	0.00324002669234393
OG0000671	1067.10144763623	1.26480649153363	0.8120464110939	0.0363062818733724	0.16933805778368
OG0000672	0	NA	NA	NA	NA
OG0000674	629.120105129979	0.963880394777168	0.758614001394938	0.0897500645854781	0.288709278555941
OG0000679	52.3585179722177	0.37972205073722	0.993300754725973	0.383072093641328	0.656422290603756
OG0000681	94.1766183494127	-0.277536147833404	0.998996122718527	0.432716890098275	0.686867203278266
OG0000682	0	NA	NA	NA	NA
OG0000683	182.485202650014	0.936076953172173	1.67864948872995	0.0251971204643783	0.136195587937569
OG0000685	135.101003040103	-0.17524270517529	0.855696815575521	0.707020712079205	0.853768975697004
OG0000686	5.18778400379707	-0.215995605943327	1.0529947242051	0.109846045963497	NA
OG0000687	2310.99089009545	0.875819907207694	0.734552603681639	0.112821914422703	0.332070978887876
OG0000689	92.6117153621083	-0.322299398004028	0.991516187003206	0.412212679329341	0.672908379423847
OG0000690	2592.04920508741	0.370373920507717	0.63127079217335	0.464544212919051	0.708571841258932
OG0000694	21.3522629536828	0.0995027088974195	0.979066237789197	0.750774816848957	0.87743540605244
OG0000698	26.6062935179446	-0.0646283359815589	0.96804816770594	0.826135215782232	0.921190456392777
OG0000699	4.69566281568244	-0.173819417894012	1.02833801241081	0.244319575179669	NA
OG0000700	179.015781188963	0.359653313770926	0.909158663968649	0.466858200774454	0.708571841258932
OG0000701	7.36643990760556	-0.051467949831846	0.987355532128246	0.833589241406564	NA
OG0000702	4.41741451919373	0.219554580803123	1.05257696734878	NA	NA
OG0000703	143.983793961275	0.226878390787819	0.900020233495001	0.632594453992306	0.817368697005513
OG0000705	189.325412559426	0.0419679544122637	0.83419349354593	0.940055996118707	0.971848203641559
OG0000709	105.489073625279	1.8531783392497	3.14923677542205	0.0147370990886125	0.0931640959775766
OG0000710	549.142556513858	0.644501419226377	0.895220297813181	0.249070694109706	0.523336400629352
OG0000711	760.127387579091	0.4246966604605	0.75464750490015	0.428788401470092	0.684366998614176
OG0000712	286.015526517142	0.171104662976862	0.869491164226798	0.727271295574996	0.86334650007516
OG0000713	162.842322162781	1.04236862975166	1.29610652178024	0.0846103708418375	0.280235715726724
OG0000717	180.513797841354	0.471958664528525	0.995793464546317	0.323631709824188	0.598677488656958
OG0000718	272.220872819635	-2.48547944977336	1.08997943252477	0.00195381119017007	0.0225463608770419
OG0000719	83.9633500592469	0.265023259800482	0.952094317039293	0.535970859543701	0.754406224372257
OG0000721	2548.24702858814	-0.71360823656973	0.759333737923485	0.188858577663275	0.440375804022125
OG0000722	52.5950197631693	-0.240515485303467	0.997961876964972	0.466266173474921	0.708571841258932
OG0000723	26.5283421859602	-0.149482184306697	0.978843803186279	NA	NA
OG0000724	739.238461616727	1.23141774715768	0.936505525000282	0.0527257961450257	0.217327291412839
OG0000725	285.501396451304	-0.230600866151272	0.786887262702987	0.645299073672081	0.823039344841409
OG0000727	9.80761469876442	-0.267877245731203	1.06544943980467	0.151237134182745	0.384673926678927
OG0000731	0	NA	NA	NA	NA
OG0000733	370.340551954689	3.27413571420947	1.54993225232339	0.00160546240177369	0.0197825621371097
OG0000736	354.954576217869	-1.16257230476813	0.848357542423084	0.0530458562215913	0.217877612842355
OG0000737	12.1050833969344	-0.0122949451149902	0.983451444995531	NA	NA
OG0000738	50.4399535774035	0.787003800579588	1.41151113587847	0.0559539228626853	0.223682161603694
OG0000739	0.165136991371728	0.138364094285917	1.01901887804616	0.723435669872551	NA
OG0000741	332.563851406694	-0.576346801429806	0.793208508206239	0.28624913468124	0.562747616789526
OG0000748	175.980137786035	0.0387010836788156	0.840445758551015	0.943806109374589	0.971848203641559
OG0000750	34.5608754951153	-0.126275651295098	0.956952555393061	0.713586360452204	0.85536238095425
OG0000751	6.95663532749631	-0.0246188259848532	0.984440917782023	0.916328064963429	NA
OG0000753	12.4833845158244	-0.340333801524219	1.1026443980538	0.0498898517326863	0.211486426878501
OG0000754	819.961909516733	-0.436014677388291	0.701208152676327	0.39742824184572	0.663445078810192
OG0000755	1412.16392149332	0.539007451253049	0.730980932272979	0.316940943925693	0.593855840809224
OG0000756	59.2102390010672	0.136051987073945	0.8814213367856	0.773785344068432	0.890098014458465
OG0000757	23.5141674797747	-0.479392736468144	1.16387652474012	0.0911807333063001	0.291377552148045
OG0000759	0	NA	NA	NA	NA
OG0000760	0.0412842478429321	0.0796142094637196	1.01053396687111	0.931241785906943	NA
OG0000764	61.8547821925979	0.612836043425334	1.17712192916858	0.148304353886278	0.384321910393248
OG0000765	72.8860839719704	0.127958006748688	0.919732100900978	0.767462967583118	0.88804087458039
OG0000767	12.2337121328798	-0.239667852695975	1.04488704713233	0.256507169463539	0.530828807938766
OG0000771	152.484591214872	-3.08455906596983	1.65029388440887	0.00262286597930508	0.0276020856671944
OG0000774	43.5854598201353	-0.0618453168651377	0.959768041538777	NA	NA
OG0000775	39.7869883572302	-0.290649532744918	0.964377516354623	NA	NA
OG0000776	693.798782154302	1.80777033914263	0.910278986303191	0.00768180643181942	0.0565576771199868
OG0000778	184.40908114138	-0.0665774007456135	0.899653009851824	NA	NA
OG0000780	1980.12515080617	3.26940697720322	0.831791707456695	6.80546371476807e-06	0.000309223257539774
OG0000781	65.0013161418407	0.144002906541868	0.93303590708497	0.729383900073669	0.865027888015591
OG0000782	3322.52004523465	3.39902338111948	0.847169534885406	4.85020499070709e-06	0.000235073268549604
OG0000783	2097.08546513275	1.36365279281697	0.775021899038041	0.0219783185432209	0.124344261330129
OG0000784	24.8998102864983	-0.341204420741681	1.08280440776685	NA	NA
OG0000785	83.8394953990183	-0.0436571450560232	0.840801244446367	0.919638692391136	0.962877810806993
OG0000786	13.1439397052712	-0.000123259329399865	0.983128051039763	NA	NA
OG0000787	533.578144966327	1.4929124920642	0.881051675698276	0.020290193448655	0.118648569119368
OG0000789	50.1328178649305	0.307563429806898	1.06007316817767	NA	NA
OG0000790	260.960408803725	0.927814232090811	1.29908101608173	0.097881673723829	0.30538209009419
OG0000791	907.62806398061	-0.025164005004183	0.629151150462063	0.954236718749285	0.975161135128515
OG0000793	88.2486450637647	0.455568194337624	1.0463126114211	0.286015299715033	0.562747616789526
OG0000794	396.380540710582	1.7045437551815	0.905190329931744	0.0107439806256422	0.072659292231087
OG0000795	0	NA	NA	NA	NA
OG0000796	9.70203900217297	0.0303054291851337	0.984285655916307	NA	NA
OG0000797	192.849235605632	-1.45502540096264	1.22078324998121	0.0364169248280778	0.16933805778368
OG0000799	499.169737614082	-0.311086056797915	0.677577367413456	0.537016335075899	0.755146761315626
OG0000801	155.920466757043	1.71804231968665	3.60967575008937	0.012877207693815	0.0841176365259757
OG0000802	3578.44287119526	-0.094375843436055	0.707383980126965	0.840669312507162	0.925603471705707
OG0000805	36.7693027635395	-0.219795034479504	0.981995982011099	0.526206011181026	0.751414486219379
OG0000806	84.2703151045655	-0.165619656354678	0.930661694398785	0.676327673773501	0.841935306221465
OG0000807	3192.49172017467	2.84995241510433	0.871561978988501	0.000101116392663376	0.00257935499881665
OG0000808	267.583605028383	-2.50810108701238	1.89865909348856	0.00770180197369834	0.0565576771199868
OG0000809	131.346316396699	0.196403925619529	0.841654830085134	0.696975705333789	0.85334278976399
OG0000813	175.996031144757	0.320530648253514	0.820512830476692	0.539683544766855	0.757432310898655
OG0000814	550.164567622377	0.895571749897132	0.797786525370174	0.119700285437751	0.342512580639583
OG0000815	244.78901968224	-0.733146126354786	0.90711717637469	0.193485019512351	0.445843452251916
OG0000816	562.738306619469	2.29155672711784	1.04739894152916	0.00294726590638412	0.0293515385471405
OG0000818	390.343878184716	1.56855056433007	1.25730082848276	0.0302523870647907	0.151568048016656
OG0000819	94.6825299978909	0.421024509120756	0.964084982180446	0.379378106136425	0.656422290603756
OG0000820	37.3727740817888	0.208225046300313	0.996132922013408	0.523345020821699	0.750450038069857
OG0000821	1148.579091731	1.23261324978949	0.819150978729648	0.0413346524721679	0.187661292627494
OG0000822	1207.29585158861	0.677165473093267	0.735970676029125	0.214894062376404	0.480718340985837
OG0000823	88.1768355178201	-0.458331432485195	1.00215653954082	0.315668330351309	0.593243247620588
OG0000825	901.63510305035	2.26594890051956	0.93787011626532	0.00182528116158856	0.0217537607290965
OG0000826	128.777682448966	0.0431165189234048	0.846558722092289	0.936360072019818	0.970397394666298
OG0000827	111.974519056672	1.0083406454992	1.50012047313844	0.0640040445540506	0.242348647868723
OG0000828	25.9141223521837	-0.40784069021842	1.13891912471208	0.0140140738337431	0.089292413454226
OG0000829	542.646862716628	5.04776794613367	1.22478404772308	1.77044388341158e-06	9.90086694800168e-05
OG0000831	7.60969086944062	-0.186586292122374	1.03465013723416	0.317662109506534	NA
OG0000833	283.239679413484	4.30170894157663	2.41798359940385	0.00150431771244165	0.0190198082946971
OG0000834	1339.19971557267	1.02709443692855	0.716065818011158	0.0647604987858466	0.242903676938811
OG0000835	45.7251303259187	0.203084442001787	0.935192990949563	0.633279749436181	0.817368697005513
OG0000836	385.301684154826	1.38928179992307	1.11939026857493	0.041430037780898	0.187661292627494
OG0000837	72.7691159957269	0.369266653881131	0.956207835905571	0.426249182535724	0.682739449329679
OG0000840	48.9210973684617	-3.32942986162232	2.76015223414451	0.00474722706624305	0.0415811334597434
OG0000841	154.354378305348	-0.206294740207871	1.04650331118669	NA	NA
OG0000842	0	NA	NA	NA	NA
OG0000844	295.418919697759	-2.68744557536062	1.1194643972521	0.00124823390832318	0.016958643615721
OG0000846	348.279130601923	-0.375249172155776	0.789093965110841	0.46920341391772	0.709908182972283
OG0000847	10.8748239209664	0.225976748894568	1.05599034298574	0.0778933214890293	0.264969099307039
OG0000848	4.16970903213614	0.218996215162971	1.05227659412828	NA	NA
OG0000849	260.180141908774	0.32391682136277	0.724177814270667	0.538841402238474	0.756981061695402
OG0000850	191.684560514607	0.998294480694199	1.31855560913142	0.0879022030895687	0.285289739491591
OG0000851	867.919505694313	1.41757072806957	0.975547242651248	0.0324713464117192	0.157904139406822
OG0000852	82.4692157193703	-0.684794518821002	1.17330240761324	0.147871498111376	0.383937782596324
OG0000854	93.797758502777	0.262118607778376	0.933702481759868	0.5569943117029	0.76740552797212
OG0000855	157.432925276235	-6.34737012751997	1.53180197626634	8.44512745526349e-07	6.13960765997656e-05
OG0000857	46.5788499866895	0.0777329262579335	0.914049624265164	0.860962809878778	0.936941576733078
OG0000858	34.4383685704632	-0.694265413505234	1.42603368727004	0.00047144651073921	0.00830726416730947
OG0000859	41.789612787312	-0.432987346031367	1.03098140927312	NA	NA
OG0000862	514.747934832369	0.756034711862501	0.791908168086058	0.179178509860771	0.426392067655583
OG0000863	689.404528411401	3.48271879938868	0.926296535528193	1.24759861349192e-05	0.000477370627372963
OG0000864	764.730313867403	-3.22472635627421	1.14964403639579	0.000307123747561444	0.00603456660749108
OG0000865	24.3332163180379	0.139559809539078	0.963055075932359	0.699338077895313	0.853767896943564
OG0000866	212.842465590308	1.01183368475696	1.01983091319891	0.100399703453528	0.308452365116972
OG0000867	763.10768369355	0.344074708408744	0.806097197695613	0.516756023385847	0.748046635850552
OG0000868	140.682374361946	-1.67444419801447	1.59848378051794	NA	NA
OG0000870	889.692737311732	2.01289179363482	0.864203132890922	0.00291407420343152	0.0293515385471405
OG0000871	75.3851209704253	-0.151540513174526	0.925134161258452	0.703991053370009	0.853768975697004
OG0000872	187.273680418356	0.114866222280677	0.856566983829902	0.8169691131934	0.913748531217848
OG0000874	6.58727798477042	-0.160621852527943	1.02108886730351	0.44294967285796	NA
OG0000877	115.890875825682	0.315668977707526	0.873376859033553	0.53072676184639	0.75212155138855
OG0000878	23.1672338892524	-0.146739016494859	0.975914974045513	0.643791965214731	0.823039344841409
OG0000880	455.913666283769	1.37250177159328	0.948804542948514	0.035045489225026	0.167069315846517
OG0000881	90.5379988536702	-0.369402953571583	0.950360053453098	0.417997899009071	0.676802834252995
OG0000882	78.5910980481235	0.426494851657258	1.00580180206342	0.341160180290684	0.615442806628604
OG0000883	282.552097490118	0.44561656353227	0.736172044556746	0.404024618373381	0.670607072048967
OG0000884	184.992782193791	3.04197123115316	2.00492457175651	0.00444105153356018	0.0401073846571211
OG0000885	43.9554659888482	-0.838080745679933	1.44037491501489	0.0574373345649588	0.22606548196097
OG0000886	1225.17968536057	0.540605599161306	0.661096545084233	0.296375417814093	0.5742063966852
OG0000887	25.1509057153009	0.12581060080182	0.994146132925562	NA	NA
OG0000888	239.165295339381	-0.231212055473216	0.717259651793755	0.647750888130039	0.824356016477839
OG0000889	429.199234160644	1.87876875923926	1.17424542402849	0.0133687905036211	0.0860098291693143
OG0000890	194.057905642645	0.345103898696399	0.849501020760274	0.505945771314349	0.743075910597034
OG0000891	223.285438708247	0.531709077046076	0.930977778270173	0.315797987385375	0.593243247620588
OG0000893	14.1285543564161	0.179967296084693	1.02784471793722	NA	NA
OG0000895	35.1483143782405	0.305311717555022	1.00708319965698	0.412941849057486	0.672908379423847
OG0000896	122.300285450902	-0.0562916794404122	0.877223094917222	0.89128484069581	0.951306813637441
OG0000898	11.0061575731116	0.098044238168431	0.99586821097807	0.704206323211242	0.853768975697004
OG0000899	432.934226789619	4.04340096589671	1.22894980099766	5.34555855457797e-05	0.00158621268129722
OG0000900	5601.47109417887	0.493580350073497	0.623794223544278	0.318952380010549	0.595234316952834
OG0000901	227.071718551341	-0.0780476455866685	0.711264300933347	0.872204073000562	0.941915168293295
OG0000902	276.173754295705	0.242002997862993	0.70089999756466	0.644023951182681	0.823039344841409
OG0000903	21.8253761127697	-0.328014138186703	1.1004688208356	0.0116808020447224	0.0779077347386529
OG0000904	589.851292849818	1.64196638717588	0.896959298183962	0.0129643110312596	0.0841176365259757
OG0000905	0.178889103579209	-0.14424595628079	1.02315073091581	0.696761583865841	NA
OG0000907	43.5375706193614	0.229583963577219	0.946059171315617	0.585608965944692	0.786219239597029
OG0000909	284.865560827892	1.11541000128292	1.3070671801788	0.0749212457944133	0.259601827580183
OG0000910	685.848941607953	1.20301431659522	0.843247028696459	0.0481712991087874	0.206890792481532
OG0000911	0	NA	NA	NA	NA
OG0000912	334.811878830231	-3.46808252331587	1.33129761353716	0.00046649119181562	0.00830726416730947
OG0000914	69.2864981148501	-0.646020360661033	1.15081372231596	NA	NA
OG0000916	202.093452623548	0.054123662736052	0.732757338895782	0.922333274827478	0.962877810806993
OG0000917	109.967997825427	-0.407907564623583	0.929693189771729	0.398739777618916	0.664871142956311
OG0000919	356.400388096895	0.138757753337243	0.83446082156799	0.785850533311372	0.896881220906385
OG0000920	138.32879962791	2.36574713727173	1.39326514415361	0.00654639625030674	0.0506301071699256
OG0000921	41.4841444991936	-0.174929333222412	0.980116354259321	0.586808871672567	0.787103412741617
OG0000923	1253.77123653152	0.245706630182957	0.619916347092394	0.624814267407439	0.812426166968314
OG0000924	55.2481190565978	0.435508089831101	1.08807061893435	0.224090784699442	0.491529910820344
OG0000925	1589.65941918902	1.11286624805223	0.766418276343752	0.054812071311772	0.22215126713184
OG0000928	465.171229439248	0.147923499054178	0.692206192550313	0.778338779679679	0.892165236686542
OG0000929	45.7364742555175	-0.214678678280871	0.991014302259343	0.509449125953163	0.745210290881187
OG0000930	69.6633516800203	0.415835792117071	0.974110666975265	0.375121033564917	0.652423424405968
OG0000931	705.465686728502	0.167509522469582	0.662564943729898	0.747997928209283	0.875774570688138
OG0000932	246.917558738588	3.28037525853275	1.25580159270989	0.000541975256146743	0.00927096496985135
OG0000933	194.018264391636	1.300320459997	1.02866365448509	0.0480571968612006	0.206890792481532
OG0000934	320.511678980736	0.263797585722832	0.857601699167178	0.601595438839933	0.797374446739528
OG0000935	2627.31733139972	0.77667947709914	0.701518656575645	0.149401593388486	0.384477728826299
OG0000936	182.735918376403	1.17903936701604	1.62294247607433	0.0509358075843059	0.212594415650182
OG0000937	118.482795164426	0.19988813676883	0.82913084635316	0.694926878501282	0.85334278976399
OG0000938	64.3282180341479	0.241861118880125	0.978924459629905	0.52399471880588	0.750628887826354
OG0000939	777.918397112172	3.49970185414211	1.41880655172466	0.000674918010769587	0.0107838548094393
OG0000942	16.3804435025006	-0.102144770741975	0.998413406103864	NA	NA
OG0000943	119.113071552632	-2.65011329652809	2.35324396985274	0.00753699689847014	0.0559122116855897
OG0000944	106.285641510321	-0.0797545719573734	0.889680949549353	0.846509491629768	0.928924377984666
OG0000945	4078.22551576106	1.48807976292056	0.771398397916522	0.0134767040815284	0.0863221486103186
OG0000948	19.6908969857723	-0.0922174170852732	0.979698685781969	NA	NA
OG0000949	799.713307204908	0.75140591296398	0.75281446417582	0.17647784469629	0.422037477283561
OG0000950	154.365877142434	-0.652287775807113	1.0565014485663	0.203596820131662	0.46254652573662
OG0000951	341.947199430934	0.86555834834469	0.779532241199966	0.126968381499276	0.351915416030065
OG0000952	543.896139874931	-0.201133426361634	0.771257100659414	0.686264220928284	0.850663407697975
OG0000956	169.826136993085	-0.223498835561785	0.890503906168601	0.621710262570798	0.812426166968314
OG0000957	757.398808576206	-0.515852682207115	0.669775873755106	0.313955602646626	0.593243247620588
OG0000958	295.556645505697	-0.309376456078822	0.918655288977773	0.496523432584951	0.734430387567161
OG0000959	107.962042653564	0.112675317638625	0.87735080072066	0.812518530141406	0.911575573167905
OG0000960	648.247256343388	2.58721952584228	1.39814019354389	0.00430136587705896	0.0398824444996743
OG0000961	162.826750356543	0.654856243960409	0.884978821064619	0.24341773704326	0.517440628159211
OG0000962	1.73607175168755	0.20776422989681	1.0462064317266	0.277176502720676	NA
OG0000964	2273.528579837	2.90353829156945	0.789083515739615	2.22761442259578e-05	0.000809737842613565
OG0000965	59.6181421402647	0.288244676054141	0.927087944615919	0.532016401607956	0.753215041809121
OG0000966	209.744935170105	0.42669932614443	0.8582136336725	0.419224968547365	0.677758747194131
OG0000967	8.30757300498489	-0.0282247201149062	0.983684815696631	NA	NA
OG0000968	200.441205566874	-0.404792078301439	0.907373412443831	NA	NA
OG0000969	84.9985538211414	0.146018218507512	0.899911224293381	0.748132371563856	0.875774570688138
OG0000970	268.368544744312	-1.63007619487002	1.11315120162229	0.0213413128069174	0.122166412682118
OG0000971	0	NA	NA	NA	NA
OG0000972	19.8535954308411	0.0663840764882386	0.952326754868641	NA	NA
OG0000973	16.8599978752755	0.0490406055589597	0.977642627563125	0.875570450763995	0.943366908191687
OG0000974	636.920977381876	2.12101622368677	0.991386301256099	0.00394879538461186	0.0380234999286466
OG0000977	3218.212645222	1.7569244762941	0.798774219156245	0.00520499485910636	0.0447271814039248
OG0000978	4078.94862460552	3.3944006987884	0.776781485002906	1.03810009561415e-06	7.18760732868085e-05
OG0000979	4981.36405028211	3.57936317454303	0.782938734380988	3.66861312197877e-07	2.96342415519841e-05
OG0000980	1381.30366882056	3.6653489694966	0.935478769872345	6.11541216606003e-06	0.000286832557724235
OG0000981	94.6271732866657	0.314908693089362	0.945619380815047	0.486626711831867	0.724212117710885
OG0000982	871.678754061871	1.33055687826448	0.872518788718847	0.0336259997382045	0.161894713971356
OG0000983	4273.93926469793	1.17002977251787	0.700927555238581	0.0339567560700409	0.162947601735444
OG0000984	14.3569929959324	0.00446420468296003	0.980219523692091	NA	NA
OG0000986	138.280481263861	0.981673579010465	1.20826292254677	0.100554622465918	0.308452365116972
OG0000987	477.927197935246	2.99918040396949	1.31947769805454	0.00140092767624089	0.0178679920378719
OG0000988	1688.51608099639	0.200050804600038	0.615886393455391	0.688883107739085	0.851199004944031
OG0000990	4908.38207431752	1.50154576547629	0.788647614062528	0.0140632480612227	0.089292413454226
OG0000991	3077.33582480544	1.32549718065136	0.742772333146433	0.0228116596931192	0.128054114332753
OG0001003	647.189627233383	1.76501331867652	0.886862244600473	0.00799013955182558	0.0583802156198713
OG0001006	1530.63733328765	0.843189541933613	0.789631412238173	0.140348608217683	0.372384810854946
OG0001008	1116.47894221506	2.18075153600909	0.941943112951376	0.00250463278982175	0.0267774711500061
OG0001010	987.11197231802	-0.103262511988529	0.639123760638077	0.828483763097563	0.921190456392777
OG0001011	1804.63720594485	0.811007915505618	0.694004215680111	0.132813837793742	0.360282313716606
OG0001012	903.286138365609	1.78531630341104	0.949750529816516	0.00981818427687848	0.0686917874831934
OG0001013	446.29251695474	0.599706024701105	0.892673047370175	0.278400544247829	0.556036251835636
OG0001014	1395.67847237052	1.90652612092576	0.839660722560774	0.00384710374897755	0.0372912590067557
OG0001015	82.4322965883973	-0.0444778138719106	0.891049905727027	0.909106203158949	0.95716178087843
OG0001016	34.3518572710798	-0.0420703489817939	0.963790384265077	NA	NA
OG0001017	124.089566107439	0.327235648865755	0.903636736535527	0.50426787029671	0.74211081316945
OG0001018	1967.92745891534	-0.108171239155528	0.589481488136835	0.814500028670417	0.912390633040668
OG0001019	18.3538307991085	0.189070056827254	1.01317696362336	NA	NA
OG0001020	91.8922137159844	0.547792770299884	0.996251884063208	0.28099903901283	0.558922849144535
OG0001021	68.3200502595837	3.29795648912003	4.954888174594	0.00494482188249593	0.043052521060773
OG0001022	285.294000613302	1.71278804586419	1.89889654678455	0.0244678763927395	0.134250159528465
OG0001023	713.43514437482	0.445700143226135	0.678579552416767	0.392921969173366	0.662749133656649
OG0001024	552.272329032592	2.51939519370483	1.02530852620401	0.00130723348938856	0.0173265529164335
OG0001025	31.4308367020321	-0.096531642283151	0.968760725219566	NA	NA
OG0001026	1447.49276511798	1.20052659714992	0.802370845201919	0.0445581933780316	0.198127257405682
OG0001027	26.6840943848285	-0.354083611672587	1.09646616443222	0.126316268892278	0.351915416030065
OG0001028	70.9206305217464	-0.704864728287668	1.16010058915228	0.152305635305083	0.384673926678927
OG0001029	1136.78263277208	1.68759351636236	0.8357562814942	0.00854533935031583	0.0618155393798966
OG0001030	495.807950488495	0.33261158507689	0.674853288839179	0.521518055348073	0.750036847157367
OG0001031	144.239032304444	-0.0330456843747134	0.839937954294785	0.935923612737484	0.970397394666298
OG0001032	235.420597906005	4.3636404066918	1.32244007663396	4.82879936601614e-05	0.00149384559110372
OG0001034	1723.30792794959	1.500043684159	0.897706677664906	0.0212646366976944	0.122166412682118
OG0001035	74.0939405172298	-0.0495058174629169	0.895386971275689	0.89921106520139	0.951306813637441
OG0001038	163.763793359095	-12.8099058155429	3.61206035453972	2.60976851588618e-11	1.26486780736617e-08
OG0001039	18.659238742619	-0.135259119840713	0.992337058939335	0.622802256078357	0.812426166968314
OG0001040	214.204646767605	2.77608634556368	2.92364485257782	0.00678143399083357	0.0516241100663456
OG0001041	411.688406381364	1.60613707672443	0.945758176913293	0.0169809350530703	0.104619828674425
OG0001043	1619.19449958717	0.527619893499148	0.659002432885659	0.309641053845869	0.591109506624993
OG0001045	25.1090923046203	-0.0578202386274072	0.945649714204557	0.863941827205176	0.937715407876387
OG0001046	236.032943149786	0.416794893828628	0.881029664796744	0.422407957723435	0.678653227104833
OG0001047	5778.27998794551	0.458010368696935	0.644769445165626	0.370167981195355	0.648462945371139
OG0001048	783.305187473353	0.0951590585884375	0.64017832233924	0.854615653610404	0.933592156536084
OG0001049	17.5028026576417	0.330154945166113	1.06258987611337	NA	NA
OG0001050	52.010854614414	-0.674819807473307	1.21267551938182	0.126471130334949	0.351915416030065
OG0001051	1429.08333690597	0.428780478343219	0.66471150252098	0.408931658849052	0.672289119899216
OG0001052	6.14821863154907	-0.0660757500241697	0.989868816198243	0.788317618548125	NA
OG0001053	514.720317937312	0.527520738914166	0.785443401630834	0.334020446766568	0.612441020931386
OG0001054	27.1966686825054	-0.658202061013452	1.24192601992633	0.104733637207015	0.315616513625469
OG0001055	95.9109350323016	0.64962574133736	1.29074244452536	0.064195368571157	0.242441729616785
OG0001056	0	NA	NA	NA	NA
OG0001057	166.715945074153	1.96308427233552	1.24765498757897	0.0121198613841166	0.0797388165271743
OG0001058	51.1093199174308	-0.255251119725884	0.956772517409983	0.525155089850298	0.751414486219379
OG0001059	34.3717191954436	-0.38880052342155	1.05378902050363	0.278233798259774	0.556036251835636
OG0001060	112.43686467726	0.748652339475932	1.24792563446876	0.118351590315923	0.340085399840617
OG0001062	501.326505458978	2.12752115187176	1.08833043709338	0.00557748454125954	0.046876661982609
OG0001063	346.952286873242	0.803716150888501	0.861299057138441	0.164309469631451	0.401522636712823
OG0001064	610.649343332971	0.45950069465088	0.785318019774142	0.396433094626536	0.663445078810192
OG0001065	197.217744964383	1.30551846481098	0.975281596270641	0.0442914647769367	0.197545367440693
OG0001066	95.7973019088056	-0.330349157521339	0.952162052729919	0.451573925739428	0.699633558091998
OG0001067	169.707068800423	0.0523078927796363	0.809850988203494	0.923953114730334	0.963197603380596
OG0001068	273.814441918593	0.665983551234114	0.794677698475026	0.231889026569969	0.503233797959305
OG0001069	1756.43905511746	0.924490267110388	0.71210299613859	0.0927631086492735	0.293212086904443
OG0001070	57.0642326259142	0.168768159373101	0.957769209735275	0.65959394390315	0.829495569665775
OG0001071	4566.94741092057	0.933491713828087	0.716897176426037	0.0907076491883723	0.290715496121059
OG0001072	691.003373089006	0.97082378071262	1.25250387139724	0.0986704184018308	0.306552966573209
OG0001073	676.814800124548	0.734518454248147	0.710117737362871	0.174995237059632	0.419181342149432
OG0001075	801.186276115489	1.39653935640575	0.787642869648804	0.0203095869943627	0.118648569119368
OG0001076	483.439018664288	1.16174351324985	0.895555058823726	0.0605480756277176	0.23392676480256
OG0001077	1266.3572655935	-0.31833210265596	0.639005830414747	0.518805313098355	0.748599246381145
OG0001078	228.965465321587	0.530860588614165	0.91829132048505	0.319723522379754	0.595234316952834
OG0001079	666.826297549112	1.02607513288101	0.843589122776767	0.0833900995051695	0.278860490660069
OG0001081	533.480405253244	0.00141480538126383	0.67317725882682	0.995464466096006	0.996877195576319
OG0001083	1460.29062418895	-0.210861206940586	0.602377260374322	0.658409839527057	0.829495569665775
OG0001084	9720.73376651864	1.2444829685654	0.703243843752442	0.0260925712090182	0.137958540137864
OG0001085	9373.87621268699	0.749300570235439	0.659054521604249	0.15941184798279	0.393522626429503
OG0001087	2739.33302729699	1.69988431111557	0.75842743020877	0.00522945037047264	0.0447271814039248
OG0001088	713.389354887083	-0.477148555094164	0.658123105554517	0.344054929529499	0.618363247881201
OG0001089	363.223505381085	3.52366979574994	1.00601063541175	3.02744295757181e-05	0.00102369815356033
OG0001090	71.4002786855103	0.541856180022406	1.25019534155805	NA	NA
OG0001091	56.1979677534886	0.366294096872832	0.990696985747608	0.395235349690558	0.663445078810192
OG0001095	25.3239803389697	0.116659033549676	0.98316814568494	NA	NA
OG0001097	276.142992537766	3.028373275462	1.19178018856666	0.000736694012555271	0.0116429684158192
OG0001098	17.2809225094357	-0.0043476805165998	0.983109845410104	NA	NA
OG0001099	204.210503838705	0.168243971463426	0.710241321479279	0.748684863387453	0.875774570688138
OG0001102	43.3786548848937	0.316360038238786	0.997460183234764	0.421578876986332	0.678070450374035
OG0001108	6.03449105641551	-0.0891570642403921	0.995018720490761	0.713318962374219	NA
OG0001109	156.789762435844	0.596717841757754	1.07603562223151	0.220417036021792	0.487802694635746
OG0001110	18.6151662609706	0.0616283363483878	0.976037714243413	0.845424947208383	0.928861057739639
OG0001112	19.8337841128509	-0.417893337193792	1.12152991045278	0.128423519128542	0.353650653163998
OG0001113	148.526602277255	0.8406595029633	1.09737556697077	0.143556608988679	0.37677131673202
OG0001116	843.353671567399	-0.10501697876087	0.646921027396605	0.828691277140132	0.921190456392777
OG0001118	18.8938585088606	-0.472924139045526	1.10179455414934	0.200434963551329	0.456790653610708
OG0001119	4.98550957968347	-0.117376008738729	1.00348215134826	0.616402990231026	NA
OG0001120	45.6675195229021	0.413776717244315	1.01361961537189	0.339512638392078	0.615442806628604
OG0001121	554.830361630243	-0.621208707534365	0.842731370310265	0.256014674528596	0.530828807938766
OG0001124	82.3899269869522	0.287771914222652	0.914314420430604	0.541399827377485	0.759108340411633
OG0001125	17.9208434642731	-0.0676642482878449	0.967987500178499	NA	NA
OG0001127	160.339361025535	-0.754939110494358	1.06888144320659	0.165294122438928	0.403251097359399
OG0001129	44.9480210168548	-0.256444438844698	0.932274566649198	0.550718702930624	0.763852682901026
OG0001131	8.53854637604542	-0.0345297444704196	0.985166820020264	NA	NA
OG0001132	118.239822409192	0.0308023058346003	0.887136211034567	NA	NA
OG0001133	8.05000966106441	-0.217882928321213	1.05423851801939	0.0779964061233925	0.264969099307039
OG0001134	34.1037470208459	-0.140849869429107	0.954962753291752	NA	NA
OG0001135	40.157525702503	-0.210324977684385	0.99350500380233	0.509289949753142	0.745210290881187
OG0001136	14.1749638105694	-0.182790166133549	1.02328324631398	0.412528565798626	0.672908379423847
OG0001138	45.4921821668277	0.0284236453703284	0.927753648319779	0.952146478891383	0.974258254966975
OG0001142	60.8200898472452	-0.307086795489797	0.986633506289825	0.432170557267753	0.686867203278266
OG0001147	263.060991886987	1.13278176530981	1.21801714242841	NA	NA
OG0001148	183.160479204134	-0.0534624712304031	0.856283789317126	0.89834337211341	0.951306813637441
OG0001153	133.632341620855	-2.2474592621014	2.48999690706778	0.0114330760382106	0.0769615396275846
OG0001154	2.87742145782414	-0.204779620630319	1.04577335890153	0.235863522545926	NA
OG0001155	389.705727322453	-1.16462017000786	1.24787546026555	0.0665539370941358	0.246860776874677
OG0001156	51.7880629112859	0.465527157690086	1.07369271624371	NA	NA
OG0001158	27.9486527905112	-0.627996738108384	1.26688825836189	0.0689634716626953	0.251941929139595
OG0001159	40.5814444356818	0.145079021201068	0.947470366423379	0.712224071862348	0.855306199348355
OG0001160	646.393099717215	0.205080161816962	0.640493550287598	0.687477960053356	0.851199004944031
OG0001161	183.862484638703	0.223393182310559	0.845033662235797	0.658520711025329	0.829495569665775
OG0001165	102.447735463342	-0.486739737201746	0.987260472183767	0.309762389506356	0.591109506624993
OG0001167	37.6774978354496	-0.351634833921737	1.05221915626524	0.282608551815198	0.560590497052248
OG0001168	54.0069661858213	-0.153806580228582	0.95017881605731	0.674792168480433	0.841935306221465
OG0001169	44.9168074818267	-0.0323714289810256	0.953366341059996	0.912383476653869	0.958530039779426
OG0001170	177.795905621051	-0.0575453495441173	0.798329963030222	0.900588266227296	0.951639054574483
OG0001171	36.0144093184873	0.0716369107133485	0.945676045326272	0.853873386268955	0.933482634312076
OG0001175	5.82210327919931	-0.0153767425009942	0.983871822555582	0.945168757333491	NA
OG0001179	141.732924335051	-0.271252413511014	0.885916767128317	0.563420573479706	0.769198118043027
OG0001181	32.2829596729016	0.256042263258751	1.01966902171839	0.409757101390939	0.672289119899216
OG0001182	220.319611638416	-0.33082347928094	0.820378645227391	0.514835266089969	0.748046635850552
OG0001183	35.6812589583745	-0.249273716027795	0.971578554333114	0.51219332401322	0.747958828354323
OG0001184	197.466707172629	-0.926066900601772	0.961505166065257	0.119282464179978	0.342084226662108
OG0001185	231.558173419885	-0.189921895153998	0.835603432881562	0.691324524085515	0.851852422051135
OG0001187	1.40366442665969	0.204126790194086	1.04428623604299	0.312744369390147	NA
OG0001188	25.408178146344	-0.114616245275129	0.977523566593848	0.698975587064891	0.853767896943564
OG0001189	195.906780233965	-0.558027055990502	1.0950856990402	NA	NA
OG0001191	11.4712951214175	0.102067350146075	0.996842722884551	NA	NA
OG0001192	111.191294231594	0.077856562149488	0.874411711220241	0.872599540365247	0.941915168293295
OG0001193	9.36085627677232	-0.00962564642126524	0.983450408553147	NA	NA
OG0001194	89.9417825992769	0.246699944162129	0.959099579094103	0.548954679171088	0.762640164867107
OG0001195	55.5621505085638	-0.177559956899149	0.958445567515676	0.62524407210285	0.812426166968314
OG0001197	14.0069423732712	0.0798851889748353	0.985794769786072	0.781851317482898	0.89492212156926
OG0001198	44.385018372497	-0.622633423806733	1.19694888808031	0.129663934506882	0.354382257092116
OG0001199	68.6404706595289	0.210449695167725	0.9363054985418	0.622144078255938	0.812426166968314
OG0001200	80.1768340932455	0.492191446904448	1.12744437586699	NA	NA
OG0001204	30.0500972146085	-0.254509745927292	1.00419910800188	NA	NA
OG0001207	410.914142304336	-0.747176066468085	0.967330802007626	0.183039965149106	0.432236139786223
OG0001209	4.78662202699426	-0.0558674998368547	0.988172322084522	0.821564159988756	NA
OG0001212	288.299895093769	3.55069137697092	1.4166242498329	0.000594815621417294	0.00982797629023574
OG0001214	82.6358627185397	0.194841025718606	0.947288227651074	0.633565943974729	0.817368697005513
OG0001217	46.6610007542978	0.188735822782841	0.919725696416039	0.668274746746084	0.836206094465409
OG0001218	18.1918754947928	-0.103903154784057	0.99837441703437	NA	NA
OG0001219	78.6725649097539	0.0355764628626101	0.878411490803379	0.946099483508929	0.971848203641559
OG0001220	5.20181522820944	0.221010954585284	1.05336211884696	NA	NA
OG0001231	33.1424331632037	-0.629419677131226	1.30919711504944	0.0302537554902594	0.151568048016656
OG0001234	31.7879562027574	0.0695207243245041	0.929582260736436	0.867736261802792	0.940856468800343
OG0001237	96.9674009227416	0.179421530105163	0.936273320111188	NA	NA
OG0001238	0	NA	NA	NA	NA
OG0001239	4.29717759088062	-0.215006702621504	1.05235437558568	0.125757072245532	NA
OG0001240	21.4542084761926	-0.334003187418315	1.09676093070746	0.0293180406387697	0.149573442416741
OG0001241	447.365348001334	0.454751572745553	0.727366017498798	0.393717867567724	0.662749133656649
OG0001245	363.714889423847	2.15585224018232	1.00929501505357	0.00383020803071533	0.0372912590067557
OG0001246	69.4571417892349	0.0474698124107874	0.900024707492281	0.922381586766388	0.962877810806993
OG0001247	124.144565312924	0.762229580788522	1.07750824428423	0.168722418969054	0.408190344727129
OG0001248	109.763833459733	0.0572056500642123	0.852240920548907	0.912223829555416	0.958530039779426
OG0001252	266.341786655634	0.137164923780275	0.787301836590758	0.79540469350297	0.905182415158643
OG0001253	3.63301381017802	0.21758115359762	1.05151349444444	NA	NA
OG0001254	3.78724205889255	0.122674221576272	1.00413774978637	NA	NA
OG0001258	1.54698393271702	-0.20541745866524	1.04657523201763	0.248984861266307	NA
OG0001259	0	NA	NA	NA	NA
OG0001260	3.88511868671325	-0.137653404256843	1.01108978618009	0.541314836695871	NA
OG0001262	190.873100169804	-0.162118414458129	0.885755596497179	0.712363003721361	0.855306199348355
OG0001263	39.4575299946976	-0.434624641853641	1.13256454251104	0.114164171313092	0.333840477085458
OG0001265	100.901624751438	-0.0151895799982034	0.825276614937039	0.967203340423935	0.979327059175767
OG0001267	81.9590986881437	0.618422264585223	1.18654429130096	0.139768156135013	0.372131402519057
OG0001271	79.5883862585865	-11.3760574387966	3.70496933092897	9.29021660871835e-08	9.00531663271765e-06
OG0001276	22.0040359502579	-0.346346966048459	1.11001301034906	0.00981915092351055	0.0686917874831934
OG0001277	96.974563461214	-0.366110754579509	1.02153428832134	0.339672962638732	0.615442806628604
OG0001278	180.046067933734	-2.83517615619167	1.58896403403273	0.00355515255520972	0.0349269717248306
OG0001279	261.909213352187	-3.34922512548223	1.33146474408644	0.000620327040545751	0.0100217279661502
OG0001281	5.88051469538147	-0.0312928749258409	0.984993573398179	0.896744458346822	NA
OG0001284	157.160843316884	4.32440383147917	2.13314142195876	0.00110085568249759	0.0158479620034802
OG0001285	14.4244798269191	-0.139547937578116	1.00198980768234	0.57971461916605	0.781915636611722
OG0001288	6.49512782256341	-0.107377958442028	1.00028545471182	0.648878766999573	NA
OG0001290	48.2236695406428	-0.24769899891317	0.986492223345548	0.486176505088315	0.724212117710885
OG0001293	80.683375947399	-0.133333676491024	0.873353587303987	0.764786581063764	0.886941507036964
OG0001294	11.4301641863506	-0.200422981439146	1.04296415842708	0.129058211554879	0.354057810567536
OG0001296	0	NA	NA	NA	NA
OG0001299	20.6459804957657	0.0434732049268065	0.982091332126901	NA	NA
OG0001303	521.481368103485	3.41161483167583	0.978069151828764	3.49351847777014e-05	0.00112879463703951
OG0001304	894.971395151708	0.629961737260802	0.742869323670518	0.248112315914385	0.52276078422923
OG0001305	500.796936501514	1.18116356762394	0.902053134317866	0.0577777523342058	0.22606548196097
OG0001306	3031.48300873236	0.534627376453652	0.644917988132688	0.296581158122823	0.5742063966852
OG0001308	637.010807357956	-0.0963692680174929	0.764203259321242	0.840936854280082	0.925603471705707
OG0001309	8.42198655995814	0.224723501039084	1.05529826948993	NA	NA
OG0001311	11.2484193299397	-0.102905017595559	0.998633894986027	0.664372424214152	0.832481572713557
OG0001312	176.740971182249	0.296694436942001	0.848180884184467	0.561966621620343	0.768997096153762
OG0001314	14.4271776779333	-0.249864453064876	1.05928803156649	0.0769237098472618	0.263169586159809
OG0001315	44.2189044307718	-0.721550520677766	1.27320446194333	0.100314201758331	0.308452365116972
OG0001316	116.834916486302	0.695225904914084	1.16391876303518	0.157171474963143	0.390917288515142
OG0001319	5.61465770663876	0.221508998108486	1.05365685464881	NA	NA
OG0001320	131.683645104287	1.84263449997075	2.05755558469005	0.0200242843494941	0.118354916439693
OG0001321	34.9474605528359	0.642444252393407	1.26060723578522	0.0871636478432816	0.284499328853731
OG0001325	11.985569939807	-0.219040101692551	1.05501712542626	0.0560896072890585	0.223682161603694
OG0001326	128.841700530651	-0.820323303583988	1.26107986448243	0.108334617590325	0.321466395870067
OG0001328	0	NA	NA	NA	NA
OG0001333	6.11006868075395	0.222240196439766	1.05403431909031	NA	NA
OG0001334	2.19121536557351	-0.129115332101973	1.0097894242246	0.404147158067087	NA
OG0001336	10.3206432924257	-0.112266166032029	1.00166158713498	0.631358818308919	0.816722172438762
OG0001337	1.36238017881676	0.203598229243876	1.04400543535282	0.317991957974189	NA
OG0001342	0	NA	NA	NA	NA
OG0001343	0	NA	NA	NA	NA
OG0001344	58.4303047329886	-0.573839223715323	1.17160771143801	0.139432732135723	0.37199117894558
OG0001346	98.8924985654213	-0.358134150627436	0.921131716181114	0.448650325010204	0.697687243384852
OG0001349	36.6899615611495	-0.3574227248596	1.07646006583167	0.213500532798535	0.480541446887105
OG0001352	16.5942568594382	-0.0588432542923974	0.969134102208446	0.840274825208794	0.925603471705707
OG0001355	3670.97428520131	0.561097684130595	0.683177151948029	0.289159737321937	0.56510518557271
OG0001356	116.171854087225	-5.0548280340543	1.63083705204484	7.53414133214002e-05	0.00206691348998709
OG0001358	184.3147382829	0.755351519367202	1.26547798724213	0.111921049416813	0.330087638645123
OG0001359	131.147622963164	0.593883559339975	0.983579897628411	0.261766603091609	0.536068508303099
OG0001360	1.7064062737677	0.160711883059028	1.02089798248214	0.451689835055046	NA
OG0001361	5.16644694474939	0.0834030304673243	0.992732887932315	0.748285122942116	NA
OG0001365	54.5693509067849	-2.59018925652179	3.08192454710234	0.00817619429390323	0.0594409325166765
OG0001366	518.425801629219	0.19294867805685	0.685285649443154	0.712242831982979	0.855306199348355
OG0001369	961.917821603825	3.32467398599162	1.48119728393308	0.00118675453132826	0.0168815020687628
OG0001370	53.0183846707049	-0.0593435368505948	0.921979563880998	0.871176897024052	0.941915168293295
OG0001371	89.4976656853162	0.215668475697013	0.900050830804254	0.644276965789515	0.823039344841409
OG0001374	1.0321061960733	0.197917983803372	1.04112521744746	0.369364650795595	NA
OG0001378	32.9719237850265	0.447623259126496	1.17283440154942	0.00438781392088652	0.0398824444996743
OG0001379	3.78151627997494	-0.21419814073813	1.05183636966724	0.137896078959611	NA
OG0001382	327.250843942295	-0.737566260025979	1.00349767329153	0.183417949276547	0.432236139786223
OG0001384	135.596009883852	1.18637711935837	1.91065217209406	0.0323508427160871	0.157846058084532
OG0001385	111.275129622304	-0.754355008945064	1.07528483533854	0.166380563031358	0.404544044561195
OG0001388	81.5111438078865	0.163613295275192	0.906738327653079	0.71857913273537	0.858729700277581
OG0001389	239.318312111594	0.385445504999579	0.743479077105709	0.468238190205439	0.709185758915321
OG0001390	374.750328400098	1.42658339536771	1.0075793063808	0.0326945120732585	0.158459401848393
OG0001392	156.194367738115	-0.179551490356627	0.805500825312055	0.714271049360509	0.855477846598171
OG0001393	40.6393338757176	0.114834978637367	0.9642730809864	0.74816195469284	0.875774570688138
OG0001394	1.04585830828078	0.128566195500575	1.00873645392131	0.584222737989359	NA
OG0001396	1.19724318744503	0.201045323323395	1.04269961081514	0.341326950328311	NA
OG0001400	3.17731993538186	-0.056603985769431	0.988490126647252	0.820815725643349	NA
OG0001402	95.1839548197864	0.208905826590712	0.964931164281042	0.589873279864955	0.789490128914485
OG0001406	0	NA	NA	NA	NA
OG0001407	19.3543183527096	0.0782773481608839	0.967575957386239	0.816904734900708	0.913748531217848
OG0001411	5.14298017962092	0.0833044069305129	0.992651896422413	0.749218865696552	NA
OG0001413	157.4096691785	3.74038649552636	1.81104604000446	0.00138800033363621	0.0178679920378719
OG0001414	14.7484119238059	-0.169208841215755	1.0117111511561	0.508395629793395	0.745210290881187
OG0001420	75.907891723496	-0.328130526222579	0.930928097317543	0.47199138512657	0.712112274457552
OG0001421	80.9281650548462	-0.0515475738640062	0.893669320059689	0.895771425569202	0.951306813637441
OG0001422	3364.22725629758	-6.53861118975203	0.862479458094895	1.47934935737732e-15	2.15097396562662e-12
OG0001424	0	NA	NA	NA	NA
OG0001429	76.7379797060351	-0.120409591037349	0.921648541820565	NA	NA
OG0001431	963.37324217329	-0.494401294496472	0.735502886629376	0.347150923278536	0.620857862788427
OG0001432	151.477878555917	0.787345126471173	1.43557374652042	0.0453898115099031	0.199386060227792
OG0001435	198.803751876444	-2.7255778628777	2.10001761772497	0.00633074327644968	0.0504351505746859
OG0001436	0	NA	NA	NA	NA
OG0001445	174.296806104365	0.171108981385924	0.787085094433524	0.743313788810716	0.875124088203061
OG0001446	31.1311091110568	-0.694788310377491	1.36831289151132	0.0303430483867782	0.151568048016656
OG0001447	196.17893051815	0.176691666788645	0.84979463349187	0.724106443262465	0.860875526168131
OG0001448	0.660547965486913	0.186966461459826	1.03592382263496	0.461140698585336	NA
OG0001449	68.2374728034837	-1.17063933205782	1.3870016141844	0.0626261101552154	0.238998331143525
OG0001452	75.5549063590305	-5.24468710657736	1.76128378865688	9.16256862643321e-05	0.00237899549693462
OG0001455	34.8632736652243	-0.502430815785871	1.20110962331427	0.036967286717564	0.170096312934614
OG0001457	153.125564490044	-0.320087540432443	0.764027717542651	0.534688149832925	0.754406224372257
OG0001459	168.449759832825	-0.216090454122326	0.831702445176102	0.655949601004044	0.82934845205207
OG0001460	14.6908419497949	-0.233565489546571	1.06004275438273	NA	NA
OG0001463	1.48623292234555	0.205163650883987	1.04482829066561	0.302849691478441	NA
OG0001464	2.68347610979058	0.214083383951345	1.04961031301707	0.212417232393412	NA
OG0001465	117.612074836676	0.893649086436666	1.25877384126325	0.106357170716357	0.317542764315367
OG0001466	3.62091896803276	0.216896619284999	1.05114802779485	0.17823039939613	NA
OG0001472	9.54961866106628	-0.0307959721682973	0.984772109128048	NA	NA
OG0001476	210.860288980197	-0.0391702563000724	0.84237976497885	0.92477569072855	0.963197603380596
OG0001477	108.781021696647	-0.278823079607116	0.940543298346031	0.514866423797551	0.748046635850552
OG0001479	101.517268108111	0.46127158878329	0.995619707059781	0.329501737560138	0.60568334565416
OG0001484	3.78151627997494	-0.21419814073813	1.05183636966724	0.137896078959611	NA
OG0001491	1.1559589396021	0.200328702098016	1.04233546559437	0.347837354418595	NA
OG0001495	38.2835173169734	0.536009390420504	1.16190554992505	0.141856981116748	0.375426451770108
OG0001497	1.52751717018849	0.205644182654542	1.04508175286012	0.298178430172754	NA
OG0001502	4.31224496393152	-0.0361779623752507	0.985609371748425	0.882854750597855	NA
OG0001505	311.94471997927	1.33695002624486	2.01900881413623	0.0310458333640421	0.153019124445143
OG0001506	40.3754109078423	0.654674786332519	1.37280351623448	NA	NA
OG0001511	19.7621556974038	-0.191099166129072	1.01300803740913	0.465115968457374	0.708571841258932
OG0001513	105.88762586362	-0.1352527894946	0.916378310157331	0.73619355296584	0.870264573993766
OG0001515	7.04737124904421	-0.21741602898832	1.05392923318171	NA	NA
OG0001516	275.686375805551	0.428043588561478	0.766988322388364	0.424856671273198	0.681833995619459
OG0001520	18.6277111090479	-0.253232816572465	1.02056928475459	0.39741832481324	0.663445078810192
OG0001521	58.8212914912091	-0.100208628165163	0.911365640169897	0.801595418839959	0.906313949450467
OG0001524	268.157374268257	0.303059722103134	0.855957599045481	0.55309991903298	0.765182951735445
OG0001527	161.007118332107	-0.153279486291787	0.838522215165127	0.744428758588191	0.875727682028503
OG0001528	37.2294384543819	-0.576706234814412	1.21073441813068	0.0980835186203486	0.30538209009419
OG0001530	92.630822084829	0.548209070692927	1.21092788792506	NA	NA
OG0001536	33.3819755465361	-0.562005125126486	1.25412337468982	0.0178393882784862	0.108291655070589
OG0001537	42.6423800362999	0.602086790171749	1.31216162755866	0.00105284216033283	0.0153083250112393
OG0001539	35.1939645593836	-0.795882711583122	1.50734000633133	0.0211833928734186	0.122166412682118
OG0001543	303.348531831699	0.422083690951788	0.772464693134653	0.430857223491218	0.686867203278266
OG0001546	191.313056704164	-0.685708952924557	1.090654571375	0.180941186189983	0.42848287413719
OG0001551	116.502613877658	-2.12041433773685	2.53216403634194	0.0130168282106909	0.0841176365259757
OG0001552	2.07017893014815	-0.0293177355564651	0.985441392389646	0.907258070026786	NA
OG0001555	2.1880651356754	0.211350846737246	1.04812707070467	0.241212357808262	NA
OG0001560	168.033570650016	-0.0935352100674722	0.841782018168258	0.836513462153592	0.924935797696823
OG0001564	60.2575168303068	-0.286105522032534	0.979650584972825	0.461076053826333	0.707177829391866
OG0001565	37.866996866102	0.342313978743293	1.09445057604754	NA	NA
OG0001566	91.6283285213621	-3.77885966935563	1.77351982009347	0.00123121446864907	0.016958643615721
OG0001571	82.7329541864816	0.30281825478829	0.930267838302833	0.512458094735447	0.747958828354323
OG0001575	6.25904424291764	-0.216845513749813	1.05355091158525	0.0955764086193218	NA
OG0001576	192.37840314233	0.445199499323933	0.901831082781536	0.391568178090391	0.662749133656649
OG0001578	181.241587702921	-1.7041979180237	1.74461704463667	0.0241710808158308	0.133124058735674
OG0001581	10.14604056005	0.0484900860704557	0.986103326865677	NA	NA
OG0001585	6.58388683271082	-0.217123076640354	1.05373205454569	0.0914418074845513	NA
OG0001586	22.4083873598535	-0.072270392633026	0.973848891181505	0.798104440325571	0.905182415158643
OG0001588	2.27063363136126	0.211870139370024	1.04840851716418	0.235796141979799	NA
OG0001594	159.276200673924	0.0155223291468229	0.828383930712395	0.983352893781662	0.987427560468602
OG0001597	128.762479206763	3.87454673106057	1.67336302939422	0.000830390399036556	0.012763447077963
OG0001602	52.1411508163514	-0.663371412776932	1.19784477192423	0.135112538761007	0.363803021034268
OG0001603	29.045958291935	-0.454676880684877	1.09181780173504	0.214901596726819	0.480718340985837
OG0001604	3.22000386442577	-0.212906089777992	1.05102486354972	0.155334777129086	NA
OG0001605	13.4035726143045	0.192943269388744	1.03482983285993	NA	NA
OG0001607	5.07944794501123	-0.147949097714582	1.01534725617457	0.498415439756661	NA
OG0001608	13.5091685519897	-0.215735569568219	1.03794105070495	0.305894111180334	0.589880686546691
OG0001610	217.279761202762	-0.280562978573689	0.859503814751631	0.56273240048666	0.768997096153762
OG0001614	41.2244148117156	0.312612571718354	1.01375769819546	0.393610318184687	0.662749133656649
OG0001615	35.2853790997213	-0.217385436112508	0.952298929323152	0.577445280591928	0.780302451654892
OG0001617	66.4544459417817	0.342803352631603	0.915987651393437	0.479751643474947	0.71839226530646
OG0001619	162.168987078597	-4.78367390247098	1.3152201618348	9.34751904780755e-06	0.000408478558820986
OG0001621	12.4592074357561	-0.246436538153671	1.05892026090891	0.15155898414264	0.384673926678927
OG0001623	228.301298315933	-2.72214618516192	1.58183406517437	0.00426533227224233	0.0398824444996743
OG0001624	23.2152221113909	-0.154517637510989	0.995322422419429	NA	NA
OG0001625	27.8197496957843	-0.193292329438371	0.982402720799592	0.557345417839449	0.76740552797212
OG0001626	0	NA	NA	NA	NA
OG0001628	0	NA	NA	NA	NA
OG0001630	178.205261927332	0.179176898584802	0.875824829549059	0.710645099478575	0.855306199348355
OG0001633	276.669710154907	0.640830108739118	0.903751024247482	0.250265726238541	0.524331939410431
OG0001640	59.9966265103671	0.269431406875522	0.92539981830222	0.555333232118642	0.766813408832389
OG0001645	32.9289788313469	0.264585048361526	1.04891683081554	NA	NA
OG0001652	0	NA	NA	NA	NA
OG0001659	96.0480676442569	0.365928637537762	0.931672913344801	NA	NA
OG0001660	43.6921240374108	-0.439804045526896	1.08497802621739	0.223756319180162	0.491529910820344
OG0001665	8.82233115332261	-0.218163011291341	1.05442597142538	0.0726497711128776	0.256291748797882
OG0001673	78.977821752385	-0.610245249183918	1.12837923152119	NA	NA
OG0001691	2.14858879544031	-0.209363870829803	1.04886362559291	0.202564827194704	NA
OG0001692	1.85776324171145	0.086213921679651	0.994862545908163	0.728442652412606	NA
OG0001693	319.7636173092	6.41501773672251	1.22059736285339	1.1425429965888e-08	1.5102341064001e-06
OG0001714	6753.24025508783	-2.39541976578848	1.09171794170281	0.00225644921089421	0.024839537536212
OG0001716	12.2784825133486	-0.154762766864637	1.01317573939344	0.50103923769574	0.739240832440681
OG0001719	13.0730474305766	0.0296832604149433	0.984187503167548	NA	NA
OG0001720	230.52378970846	-0.684163168483692	0.933085163769927	0.216269068072818	0.482124108116511
OG0001723	28.1362202790903	0.0146294786356881	0.966128916447709	NA	NA
OG0001728	0	NA	NA	NA	NA
OG0001736	163.561616460844	-0.264933077051151	0.856241835880998	0.58382992580465	0.785157567803972
OG0001745	2.80732885331938	0.214639223210726	1.04991401872864	0.206394802048215	NA
OG0001746	108.914319002759	-0.986900567484767	1.30491401180478	0.086804950881595	0.284499328853731
OG0001747	12.6969775894145	-0.219162302401025	1.05509988404444	0.0535174745013253	0.218597852034032
OG0001758	0	NA	NA	NA	NA
OG0001759	0	NA	NA	NA	NA
OG0001760	383.864090923851	0.619579830934016	0.76266716415462	0.258395470653317	0.531410204144163
OG0001762	22.8642732652032	-0.148951842383267	1.00820209771477	NA	NA
OG0001770	124.442625758541	11.1215822330122	3.54181566785801	1.31056559590219e-07	1.19097648527611e-05
OG0001780	7.96818501312738	-0.172805602477611	1.02714843184888	0.384639278809746	0.656422290603756
OG0001781	79.0058012767049	0.477580351190386	1.17228607676829	NA	NA
OG0001794	80.1853386399696	-7.5163759077737	2.38271668778241	1.57096809863179e-06	9.13675046164248e-05
OG0001807	19.8096275553337	-0.0749797253969095	0.988685668121763	NA	NA
OG0001826	3.79815080154975	0.218050194082931	1.05176677250427	NA	NA
OG0001827	25.6023796626932	-0.118710094038475	0.993573726576516	NA	NA
OG0001829	3.26585496906927	-0.213154856826516	1.0511767380422	0.152905809025429	NA
OG0001830	368.423577161994	1.87935766265235	0.919411515204692	0.00626791885366646	0.0503511271449228
OG0001831	2.39448637489006	0.212598874581748	1.04880330846415	0.228178102379811	NA
OG0001832	103.735424418775	-0.0762305625793414	0.858453488267606	0.861917200344739	0.936941576733078
OG0001838	8.23037036421342	-0.171766886925934	1.02660833715628	0.389499171693394	0.661602565002563
OG0001840	4.23124361676956	0.159827500255654	1.01895256677552	NA	NA
OG0001846	46.5969942101157	-0.24236160364665	1.00190336048407	0.454814198938548	0.702533017565382
OG0001848	0.165136991371728	0.138364094285917	1.01901887804616	0.723435669872551	NA
OG0001854	2.02292814430367	0.210196291294843	1.04750677595126	0.252967567240947	NA
OG0001855	963.604230814733	2.37651957929482	0.937769671945459	0.00123189854764784	0.016958643615721
OG0001856	34.0268017399832	-0.395317538546943	1.012723898572	0.340274435962585	0.615442806628604
OG0001857	31.358940667373	-0.375486236050769	1.07454029686414	0.230174390754524	0.502512859094713
OG0001858	115.750427089458	-1.3371632961774	1.79112879708656	0.0366860304001782	0.16933805778368
OG0001860	2.83613720998121	-0.212011730977478	1.05046833088399	0.168488501133763	NA
OG0001861	53.1909901152939	-0.3113632375559	1.03074886024501	NA	NA
OG0001863	229.507177158969	0.269896645934969	0.791043151979373	0.606988563654875	0.803002392702003
OG0001864	123.421868751035	-0.139602071276356	0.830757157503309	0.767721718946045	0.88804087458039
OG0001866	27.4010314217129	-0.238921922299458	1.00811230246474	0.440481576147265	0.692389418073647
OG0001867	32.7957332591773	-0.343426760568366	1.03964063227319	0.314741816209761	0.593243247620588
OG0001870	16.7812648906301	-0.122061717237257	0.99567875000416	NA	NA
OG0001889	39.10215607065	-0.661923902408865	1.21129947314034	0.126369563733168	0.351915416030065
OG0001892	67.7312149745779	1.26020140145166	2.70424144635022	NA	NA
OG0001894	776.79021861336	3.64817352822602	0.846868621648621	1.20059627282844e-06	7.58985643779368e-05
OG0001896	332.72847552696	0.20718241330537	0.718997181963343	0.693127944685714	0.85334278976399
OG0001898	0	NA	NA	NA	NA
OG0001919	688.960846030564	-3.7566509173433	1.25875431291754	0.000140042800781704	0.00313875355998972
OG0001922	7.96238594244877	0.0614980924795331	0.988106082042625	NA	NA
OG0001923	123.469733168167	-0.167469665015472	0.784558968516167	0.735182891681462	0.869776993087751
OG0001926	19.4263823516888	-0.0768507794045444	0.970414018531896	NA	NA
OG0001931	12.1981534285136	-0.232217219130674	1.05753783099351	0.099055888307072	0.307094374410411
OG0001933	121.703172952019	0.191867542176302	0.878489319630083	0.69009655598259	0.851199004944031
OG0001936	81.2048453524978	0.113118452875379	0.880628682036045	0.811669374298164	0.911575573167905
OG0001938	165.450899009327	-0.376253134443887	0.814175602142186	0.466661586920645	0.708571841258932
OG0001948	15.7012512254866	-0.142403337645428	0.988663405867676	0.622088105711609	0.812426166968314
OG0001952	3.09396786543405	-0.212799412059466	1.05093474186881	0.158743067431609	NA
OG0001960	8.8761132862304	0.225485546915589	1.05561982879345	NA	NA
OG0001961	298.032813957903	1.21855957937398	0.99848679130383	0.0578379362376071	0.22606548196097
OG0001962	28.2910505353306	0.196484884800392	0.990517501960259	NA	NA
OG0001963	210.220736132911	0.331897420350747	0.847883294995751	0.520438223024567	0.749967469056214
OG0001966	0	NA	NA	NA	NA
OG0001968	111.425363476472	0.144254570280504	0.923736216637203	0.737856454456636	0.871521758553979
OG0001972	168.146662133691	2.32453106414791	1.82798997746064	0.0104405283002221	0.071690969939689
OG0001976	132.070804754088	0.43662833472726	0.954571028565803	0.373716917200476	0.651540045095314
OG0001982	85.272290858925	-0.465695918708942	1.02787028857659	0.290179660097425	0.566337215814304
OG0001984	107.636124714712	0.0637271100638821	0.831560244975776	0.903376313228868	0.95349930288026
OG0001999	68.5088701787447	-1.08253776238635	1.88699724080446	0.0248711181274434	0.135227980206832
OG0002000	0.660547965486913	0.186966461459826	1.03592382263496	0.461140698585336	NA
OG0002001	75.1599586466835	0.64477109626943	1.1619011082656	0.161703717047806	0.396487697449427
OG0002003	12.0479591672976	-0.223217211787439	1.04961976145716	0.105794951913102	0.316514115394343
OG0002004	169.421329618876	-0.0804398184024379	0.866308688744819	0.851341317709501	0.931414805078717
OG0002008	4.8144060503102	-0.0253487260229934	0.984579442418348	0.915132743763357	NA
OG0002010	39.5265807965365	-0.160836393153727	0.977375644658429	0.61477880215115	0.808948758667666
OG0002011	2.10549663998954	0.210795609819158	1.04782752935475	0.246927017592241	NA
OG0002015	9.77707381133339	-0.00405087931971004	0.983289001187921	NA	NA
OG0002027	78.1314577493874	-0.308230012904772	0.978549009677517	NA	NA
OG0002029	40.8875203521151	-6.96748730278111	2.68636161453779	0.000136518153934727	0.00313875355998972
OG0002041	254.161561511434	-1.07379392419684	1.33131069888516	0.0743032192921889	0.259601827580183
OG0002047	45.6718775748953	-1.11280766046272	2.17955968811055	0.00982661058906755	0.0686917874831934
OG0002048	180.097250495613	0.23167050853337	0.95069451871929	0.580377612293104	0.782084382089132
OG0002049	35.5546021710561	-0.154578437430603	0.97150071659534	0.638210003731947	0.820475106477675
OG0002050	5.11924673252358	0.220870619662075	1.05328754384725	NA	NA
OG0002053	59.7628284674841	-0.185862298021511	0.955681749126188	NA	NA
OG0002069	407.537561024554	-3.55771718823607	1.29176556549919	0.000301297196135225	0.00600117976959749
OG0002071	1749.40703189323	-2.19821446043903	0.829722261565567	0.00100475752726295	0.0147567418650539
OG0002080	0	NA	NA	NA	NA
OG0002081	88.3069847150543	-2.3187309183981	2.77567241819492	0.0106009893556168	0.0720272828180696
OG0002082	19.8631364933734	-0.158887452647213	0.998266520158464	0.564027914041975	0.769198118043027
OG0002083	53.4433304963142	0.477526241340114	1.12467771190424	0.170740343177486	0.411702253698284
OG0002086	14.1679042626045	0.253699608659376	1.0660511351136	0.0508196626001605	0.212594415650182
OG0002087	207.185092263836	1.6333318992983	1.40118786551018	0.0280852395508358	0.146638704189984
OG0002088	93.8002990477947	-0.9328087847665	1.53972768262127	0.0494278689696393	0.210140706087297
OG0002091	194.952731041741	1.7361272836816	1.18846021038182	0.0190331753756896	0.114356351224185
OG0002095	0.743116461172777	0.190096165826031	1.03735741390677	0.435881254603339	NA
OG0002119	426.834211610371	2.79660320480551	1.36772189441332	0.0025487482681723	0.0270502188461499
OG0002120	135.170754525967	-0.931941130949261	1.27360669965459	NA	NA
OG0002121	69.9246987542579	-0.365032500187243	0.988117291983124	0.386340037313917	0.657773318799105
OG0002122	0	NA	NA	NA	NA
OG0002124	119.104370568112	0.368043188776291	0.999142533700824	0.384655558090618	0.656422290603756
OG0002125	3.95340338361017	-0.214487373238672	1.0520216279176	0.133576586958128	NA
OG0002132	0	NA	NA	NA	NA
OG0002134	0	NA	NA	NA	NA
OG0002149	165.832525728865	-1.16665527294938	1.38009091197742	0.0625147522462984	0.238998331143525
OG0002156	3.27338865559472	-0.0919999434210591	0.99595145741974	0.706931985235609	NA
OG0002162	155.318983536667	1.10908181727603	1.64460205751621	0.0490522949802461	0.209155533434832
OG0002163	78.2036691827206	-0.998788337008159	1.54460902743727	0.0551473948537891	0.22215126713184
OG0002164	94.8137507564144	0.634194394851261	1.09397934212148	0.199785956791467	0.456026344073458
OG0002167	350.450768866844	-0.458554985454585	0.787463295706695	0.384761586235183	0.656422290603756
OG0002169	7.07907314366992	0.119424799722829	1.00247446323168	NA	NA
OG0002170	78.6502216183697	0.0403034360678112	0.874940358285097	0.938003017260707	0.9712798285455
OG0002174	33.95356620128	0.230239970007436	0.952933824405599	0.575964684777067	0.779751072314576
OG0002176	142.265340122975	-4.06516979252965	2.57165857700753	0.00205725223645279	0.0233690996234559
OG0002178	69.5123522266014	-0.453379692852115	1.06657168157301	0.250996771957555	0.525106915721274
OG0002203	20.6529080467556	-0.197986111186825	0.991330909905594	NA	NA
OG0002205	166.482767151837	-0.980544554695329	1.31857473562972	0.0853871413234127	0.282165689736914
OG0002206	21.7088438856032	-0.293970013415681	1.06130629362953	0.224129526048066	0.491529910820344
OG0002214	0.660547965486913	0.186966461459826	1.03592382263496	0.461140698585336	NA
OG0002225	21.5064050409555	-0.375589987557933	1.06682250858545	0.250094893892688	0.524331939410431
OG0002226	140.885017479747	-0.811925185216032	0.906228774467119	0.157777716379844	0.391482593201867
OG0002235	0.0859435518176124	-0.124712777182808	1.0187040429942	0.747904642044655	NA
OG0002239	49.0719008071235	-0.315362736599601	0.974794633866254	NA	NA
OG0002243	145.432460767213	-3.29215320045565	1.70858984609508	0.00212070418344256	0.0235649642299174
OG0002244	96.8246975679264	0.0927273363534633	0.864382110239851	0.850603637763108	0.931308500984608
OG0002245	1.73393840940315	0.207783747172891	1.04621629310568	0.277171719780046	NA
OG0002246	167.706755548272	-12.7411925040204	3.71434600292104	4.74938370954225e-10	9.86514844810634e-08
OG0002248	4.59889510464274	0.0909167604917444	0.99459034429213	NA	NA
OG0002250	11.5372011843081	-0.0511933047227776	0.987177407037572	0.832817068773534	0.922399592096758
OG0002257	366.520066682409	0.0190654498055804	0.815322008204575	0.978846358934785	0.986431796209627
OG0002264	371.713535071017	-0.588985435575455	0.886297151033215	0.275417514302746	0.553882525305937
OG0002265	7.15929091656992	-0.0567536553570965	0.988172150919619	0.817207081421473	NA
OG0002273	52.9447793807751	-0.276648615746657	0.979155542890798	NA	NA
OG0002278	75.2841437453352	-0.593143666131949	1.05543092565803	NA	NA
OG0002281	438.64872011057	0.438841823210566	0.902233278935963	0.397302078569263	0.663445078810192
OG0002283	130.557644253184	0.104283210532754	0.819203906678417	0.840399752895827	0.925603471705707
OG0002284	34.4755104236816	-0.272257471773177	0.995643253015345	0.446245145224691	0.695490844935349
OG0002285	79.0567254556355	-3.63217790801742	2.06512530883081	0.00235649192184503	0.0255022826098879
OG0002290	41.4271722734184	-2.77137657047495	4.45606954393644	0.00640577072405939	0.0506195143085998
OG0002291	112.517692128353	0.333701448183129	0.908924060052972	0.494185466991906	0.733036818199181
OG0002292	100.351958376313	0.589681323931494	0.996891695964909	0.258927647167813	0.531752540935029
OG0002307	0.495410974115185	0.178607676346769	1.0323036157016	0.518964837589941	NA
OG0002308	5.39419342771909	-0.170002739454901	1.02575436154056	0.404868952829165	NA
OG0002316	46.8375039654611	-0.211072099625622	0.946926353136223	0.593391152032195	0.790831753841857
OG0002318	21.7225506172702	-0.0345368696492338	0.969281786665152	0.899131772146488	0.951306813637441
OG0002323	31.0518674994085	-0.00633877142373844	0.95888107178736	0.972923629188775	0.984433512067139
OG0002325	55.473459900312	-0.164557634140001	0.969041464750172	0.624402854751309	0.812426166968314
OG0002358	21.8442704819461	0.0393289718181888	0.94440169382736	0.922481974177539	0.962877810806993
OG0002360	806.472544445965	-0.907870939967022	0.750755724683407	0.101916285787486	0.310663059821812
OG0002361	235.366150356074	0.813015250957735	1.00845422506506	0.160942756637129	0.395288459713488
OG0002362	13.0936370300364	-0.0759579571588214	0.979101500078734	0.784391538131759	0.896623660726083
OG0002364	75.8204003928705	-0.654525695468275	1.18258546521016	0.142740777179531	0.375987481918548
OG0002366	23.6905087945258	0.211628705953737	0.997130511966953	0.515814476421927	0.748046635850552
OG0002368	2.30438419267875	0.0515768380759977	0.98755141634535	0.845768342476221	NA
OG0002371	154.291337504702	-0.201719161261544	0.865930804880843	NA	NA
OG0002373	10.2964024792605	-0.19945811564386	1.04224308790106	0.23839514340143	0.511282515207594
OG0002375	76.7820489036659	-4.68800433097577	1.99887564884577	0.000466036087978252	0.00830726416730947
OG0002391	833.294911255836	0.238393898971272	0.639871781864503	0.639647571474224	0.821596792335266
OG0002409	1.56880141803142	0.206088718491983	1.04532036683199	0.29367697134829	NA
OG0002411	378.790058034023	0.572569060126937	0.949672155843946	0.283814275665606	0.56145028138475
OG0002412	39.2560985437374	-0.431999151153758	1.08037042156445	0.231063150475292	0.502942845495621
OG0002413	12.2200387599821	-0.219072707203403	1.05503906755642	0.0553078349186982	0.22215126713184
OG0002414	89.9498004949861	0.384704209108845	1.01124334248568	0.358260490699004	0.634483256365836
OG0002420	60.894118065677	-0.794464324285988	1.49342145135311	0.0247237217437925	0.135143952689753
OG0002421	32.5384703365416	-0.585029920167612	1.25422759119608	0.0504957811093286	0.2121990339103
OG0002451	34.7539641742044	-0.680768102752717	1.28289040845654	0.0833667730383694	0.278860490660069
OG0002453	48.7188181485678	-0.352434549352864	1.03650902596049	0.318361053281128	0.594983253818459
OG0002457	17.834858971113	0.0597075409564036	0.968081322491961	0.859416824506597	0.936435242023712
OG0002461	319.491836255852	-1.13106310858638	1.0090359392359	0.0710671153103302	0.253263690346128
OG0002462	23.0453968291313	-0.0664001978209099	0.960836157983509	0.831416405852248	0.922104846765193
OG0002464	2741.24590851236	-0.391677589021539	0.677100524579746	0.437846122627629	0.690486184707779
OG0002470	3.17991141725166	-0.212942347694096	1.05104620842559	0.155764164766415	NA
OG0002492	0.276164394384758	-0.0445184895209098	0.993345367289373	0.90271257656302	NA
OG0002496	142.827241470901	0.218859312197416	0.841825019963112	0.6644116421141	0.832481572713557
OG0002532	93.5694665395163	-0.0414789679604885	0.890891828899848	0.914085341197326	0.959624610903186
OG0002533	6.18793573086809	-0.216891217235321	1.05357862595142	NA	NA
OG0002535	664.740220582392	0.299495321820747	0.666857032063525	0.561814351643243	0.768997096153762
OG0002536	6.88564904031736	-0.217307458661276	1.05385592601984	0.0882317530245871	NA
OG0002538	190.747762710673	0.0941773762527294	0.81201715277037	0.857392720385638	0.935220566722219
OG0002543	60.0396537809605	-0.378218851776644	1.06712120332153	0.248437209011278	0.52276078422923
OG0002545	70.7709670209433	-0.46639524246295	1.06925581726881	NA	NA
OG0002546	80.2633016336648	0.238420699605486	0.897255293578504	NA	NA
OG0002547	150.195695212411	-0.0631869869884926	0.849255600490632	0.884131145649728	0.946632316476218
OG0002549	167.665680155822	-0.469516268430576	0.864364109368298	0.368993710624844	0.647185591373369
OG0002556	62.379609957077	-0.272714136460457	0.953902982420645	0.508621982823359	0.745210290881187
OG0002557	690.876089110747	4.65096740201701	1.00064686026674	2.04903581137926e-07	1.75252827632085e-05
OG0002560	2.84861310116231	0.214817177749937	1.05001098850466	0.204472557348083	NA
OG0002594	125.886234505513	0.367175534828522	0.981473587891135	0.40531665895555	0.670970895601755
OG0002595	42.7122877806398	-0.55360266377838	1.16745661420084	0.136746410897007	0.366843692701564
OG0002596	0.536695221958117	0.181041905328351	1.0333253891328	0.504610177321424	NA
OG0002597	0	NA	NA	NA	NA
OG0002598	99.9572619142966	-0.800127014861365	1.10268608479688	0.148618998478713	0.384321910393248
OG0002599	996.228075648519	0.414011750027807	0.71164556163704	0.435229400589524	0.687851683105617
OG0002600	3.22000386442577	-0.212906089777992	1.05102486354972	0.155334777129086	NA
OG0002601	331.14977177529	0.590802462874112	0.752203762985602	0.278281470159194	0.556036251835636
OG0002603	12.8361272260016	-0.00909658487947181	0.980687626841579	0.962492344159087	0.977687474678607
OG0002604	7.10944864885565	0.0736867996405793	0.990389807839903	NA	NA
OG0002606	34.8635539534976	-0.540213971047147	1.12326548043215	0.184457387036382	0.433281164379481
OG0002608	1103.62560259694	-2.04618438822297	1.10063092652748	0.00681983604299583	0.0516460500339371
OG0002609	221.200666673699	-4.05019675900149	1.32069129906134	0.000103282568503809	0.00258918714835412
OG0002610	270.657474848322	-1.31820053027315	1.32562818561323	NA	NA
OG0002611	555.341696120332	-0.52438823198479	0.703886883655653	0.312940688389047	0.592468438694888
OG0002615	0	NA	NA	NA	NA
OG0002623	0	NA	NA	NA	NA
OG0002655	120.864040063477	-3.36263582558049	1.72310023915083	0.0019433757204527	0.0225463608770419
OG0002658	0	NA	NA	NA	NA
OG0002662	27.2233186768027	-0.417382763902417	1.14397182843764	0.0447442789619557	0.198172270770706
OG0002666	53.5129012066207	9.17062905303985	3.88679305739135	7.48607928901617e-05	0.00206691348998709
OG0002667	0	NA	NA	NA	NA
OG0002668	8.62675760368351	-0.200351346401652	1.0428057587837	0.237618429815651	0.51109052803544
OG0002669	54.9808157806475	0.26222965998401	0.963799771921532	0.522982568271642	0.750450038069857
OG0002670	31.3788633483664	-0.182461469713074	0.992232314601405	0.54916386012095	0.762640164867107
OG0002673	51.3882245363291	0.350697822723503	1.01767389763334	0.366961832921998	0.645215027739976
OG0002674	177.112486504572	-0.451125864733256	0.845715229192808	0.388289246037741	0.660318787998684
OG0002676	289.402405148686	0.141594976682548	0.905092359468132	0.757314517656126	0.88020408367067
OG0002678	2.1880651356754	0.211350846737246	1.04812707070467	0.241212357808262	NA
OG0002679	332.63556144549	1.17393040992565	1.63577880675101	0.0501181104926434	0.211515600705073
OG0002681	1155.79579551602	-6.21930697475099	1.00561312416186	3.61258082008921e-11	1.31317312810243e-08
OG0002683	12.5216084785393	-0.23106366651856	1.05224786969276	0.0974355033479605	0.30538209009419
OG0002685	39.7234858461948	-6.86003978137837	2.74892054671126	0.000181666191539191	0.0037203189084223
OG0002688	21.0789896247122	-0.367168987237462	1.10907217654119	NA	NA
OG0002689	0	NA	NA	NA	NA
OG0002691	181.399737754518	-0.0628605177699128	0.864187862195652	0.881821883663027	0.945552373780266
OG0002699	86.8357395695889	-2.90205668218237	1.78730383409586	0.00436533137518632	0.0398824444996743
OG0002723	0.945379069993736	-0.197654714063216	1.04238789482716	0.331339629452456	NA
OG0002724	74.3396181116302	0.0874021110196322	0.861012762536277	0.859794393467439	0.936435242023712
OG0002725	186.481355561966	-2.66313726827895	1.90130080025948	0.00634775278897354	0.0504351505746859
OG0002726	43.3309349622186	0.763360833050615	1.46661556102709	0.020823538307979	0.12062719003905
OG0002730	96.062809799255	0.502068646149286	0.994397814033024	0.307671448183445	0.591109506624993
OG0002731	4.78897274978012	0.220267335899843	1.05296708480232	NA	NA
OG0002733	132.823748533993	0.439123428850982	0.981850106103142	0.354154211583295	0.630281791483611
OG0002734	0	NA	NA	NA	NA
OG0002735	16.1611908640776	-0.0469841591307418	0.986589670454571	NA	NA
OG0002737	5895.43354043522	-1.06242945582272	0.780936642672089	0.0620975588483473	0.238231795687327
OG0002738	11.3149569090011	-0.141088266934517	1.01228471963025	NA	NA
OG0002750	103.720239723193	0.426031233863144	1.03451256289065	0.309962793910285	0.591109506624993
OG0002759	241.658249696832	0.782501357045795	1.13854990415778	0.151839648029002	0.384673926678927
OG0002762	50.4439064703099	-0.89522259094459	1.35743466569164	0.0843702196654167	0.280078309117616
OG0002771	0	NA	NA	NA	NA
OG0002779	19.8038115389536	-0.0637838091800767	0.964680231240756	0.833585326007662	0.922399592096758
OG0002783	47.3765776660232	-0.668993825498234	1.2839234008523	0.0779542057609348	0.264969099307039
OG0002802	115.792712458707	0.47013202096282	1.05768923387423	0.269240907326344	0.545231586702651
OG0002805	106.785295403851	0.374609595492763	0.996439812832889	0.384221101871495	0.656422290603756
OG0002806	49.8812022939474	-0.952764419168229	1.54025193766214	0.05018767692108	0.211515600705073
OG0002808	357.88176650909	-0.234283552215905	0.680164901617896	0.641868753318888	0.823039344841409
OG0002809	675.625622960673	-1.94612333087228	1.17630732404362	0.0105988178184	0.0720272828180696
OG0002810	87.5547922573734	-0.864245667964215	1.45844680178555	0.0567378560054721	0.22540120937693
OG0002811	52.3645633427817	0.322837081081142	1.03310958800612	0.345490757714477	0.618649706547844
OG0002812	0	NA	NA	NA	NA
OG0002813	47.4491697757927	-1.0797204185297	1.90363071418028	0.0236338394361502	0.13066008570404
OG0002814	35.7671107270899	0.329412373545916	1.10028541202541	NA	NA
OG0002815	105.987543294994	0.907879780567455	1.51123671030797	0.0535218949959529	0.218597852034032
OG0002817	84.565094770506	-0.278866530506206	0.897579811508176	0.548534930652882	0.762640164867107
OG0002822	171.023096575309	0.412557543809053	0.808960068822467	0.43933863923571	0.691340239663119
OG0002827	0	NA	NA	NA	NA
OG0002838	0	NA	NA	NA	NA
OG0002839	3.04111476084656	-0.212441140279285	1.0507359251195	0.161640015071287	NA
OG0002843	123.647635693278	0.579220813164331	1.01272329419451	0.257747688036292	0.530828807938766
OG0002876	23.1014264482554	-0.10625498103993	0.978919521794724	0.707697104335124	0.853768975697004
OG0002879	17.1990991599058	0.0126648606387844	0.959891456348339	0.978969107242429	0.986431796209627
OG0002880	3.96740738349814	-0.214502332190947	1.05203119144489	0.133297035748051	NA
OG0002881	304.903167327147	2.9649693064854	1.34334995294447	0.00163343377795776	0.0199580900264755
OG0002883	581.92185634869	0.183038834969254	0.665083203291503	0.723803954325853	0.860875526168131
OG0002884	391.53734483438	0.781291937988088	0.933929421252971	0.176813949265913	0.422146933058517
OG0002885	151.449331090427	0.912721249770569	1.13016809539932	0.121569895452403	0.345793440143326
OG0002886	42.4550192640825	-0.570550130418753	1.21507903274621	0.0881360153557213	0.285393509005822
OG0002887	58.4872802586566	-0.837892007165055	1.39392706438888	0.0714826514554041	0.253945348595014
OG0002889	13.3490456836424	-0.0556822327949252	0.986327874574334	NA	NA
OG0002893	35.3273021865295	-0.0884382864202608	0.946017238533038	0.799093332868829	0.905597588457738
OG0002894	178.750365704119	-0.107433048678721	0.7736803630739	0.825746687799229	0.921190456392777
OG0002906	0	NA	NA	NA	NA
OG0002910	0	NA	NA	NA	NA
OG0002912	10.6245762535064	0.0725491058705006	0.989920859534718	NA	NA
OG0002935	232.090412892701	-0.486602383367844	1.03587426957477	NA	NA
OG0002938	10.7224528813271	-0.0210387846062311	0.983967745591307	NA	NA
OG0002939	160.675482458922	1.59684279858293	1.12779133762913	0.0249251022664588	0.135227980206832
OG0002940	1036.0502131938	2.26141176973091	0.937656998291033	0.00185977759217419	0.0218073920888812
OG0002941	1.48623292234555	0.205163650883987	1.04482829066561	0.302849691478441	NA
OG0002943	21.5891769220076	0.171671426140301	0.998979133783384	0.560818228846889	0.768997096153762
OG0002944	145.276103680868	-0.730040632722768	1.12713913676916	0.157281027359944	0.390917288515142
OG0002946	941.485861988226	6.83952519519292	1.12666505619686	5.95069212537742e-11	1.73046127005975e-08
OG0002948	12.2481621439078	0.0795276952313101	0.991260403481607	NA	NA
OG0002950	115.532157957351	-0.352952633555749	0.873187086399396	0.476764921824808	0.716132434228585
OG0002953	123.454314469119	1.4625119448102	1.6741521002302	0.0365564638411187	0.16933805778368
OG0002954	51.460673792123	0.270723781592668	1.00757871956364	0.435760814276491	0.687943782799151
OG0002955	185.462006610113	0.537717861684959	0.925874829868307	0.312578474266047	0.592468438694888
OG0002956	1.54698393271702	-0.20541745866524	1.04657523201763	0.248984861266307	NA
OG0002966	0	NA	NA	NA	NA
OG0002969	0	NA	NA	NA	NA
OG0002974	171.423404214212	-0.312279287675778	0.87761697214236	0.51897389295199	0.748599246381145
OG0003031	136.902663753093	0.764666149162527	1.16563825593262	0.147420307305391	0.383937782596324
OG0003032	26.4535367923209	-0.288323252683364	1.01959969886001	NA	NA
OG0003033	1027.0623100787	-1.24809945141896	0.810538101974791	0.0360027601088729	0.168864558704197
OG0003034	4.2616191219553	0.0819525899060246	0.992500913905305	NA	NA
OG0003035	0	NA	NA	NA	NA
OG0003036	9.37152426034558	0.225421981010978	1.05565398651728	NA	NA
OG0003037	132.509387351926	-1.99236148501947	2.11695600160975	0.0158548339676001	0.0985167888414127
OG0003038	790.780730332653	1.76713062807197	0.824382669738224	0.00588868322206087	0.0483737028524096
OG0003040	62.7110036875243	0.558223770173209	1.23528323268008	0.048362661768888	0.206890792481532
OG0003041	435.225102494216	-0.0602791635279517	0.690238915428957	0.899619579608997	0.951306813637441
OG0003042	4.11444938232181	-0.214657507574339	1.05213052038428	0.130417415307204	NA
OG0003044	180.231249503904	0.264374221884409	0.883403710337303	0.589178003454013	0.789490128914485
OG0003047	190.984311376496	0.828587682596326	1.00238137214363	0.156273079219257	0.390870788111801
OG0003048	197.817077727847	-0.157268699583706	0.838506319274206	0.738548993134114	0.871631685078736
OG0003049	18.0388948691881	-0.0792761722371594	0.980199892592292	0.773106052750797	0.890098014458465
OG0003050	4.54126726272253	0.219812822391177	1.05271620877019	NA	NA
OG0003051	49.7585977869558	-0.170236226274384	0.972887838976322	0.608754531192177	0.803202439522164
OG0003053	18.0470266789027	0.0758090076402235	0.968956357549408	0.82032122092628	0.91679250978233
OG0003056	0	NA	NA	NA	NA
OG0003058	114.44605043204	1.63677762309252	1.66735889893724	0.0287439193748437	0.147680773042483
OG0003060	27.6761856692544	-0.416935112318621	1.14060220634645	0.0569846909720319	0.225764960962764
OG0003076	0.171887103635225	-0.150714031502806	1.02452821617574	0.654539117605668	NA
OG0003080	0	NA	NA	NA	NA
OG0003081	589.148575634736	0.0250537998985863	0.641093988090026	0.966555762588671	0.979327059175767
OG0003082	2.80732885331938	0.214639223210726	1.04991401872864	0.206394802048215	NA
OG0003128	357.703778704999	0.670242360140637	0.85310113320588	0.233607914227428	0.504704171302646
OG0003129	133.973357913979	1.17159506079419	1.4780773330032	0.060123902082416	0.233743726277628
OG0003130	387.836533908786	-0.127275386803116	0.71374754515955	0.796541804041248	0.905182415158643
OG0003131	146.478505948899	-0.252028330940489	0.828953132203752	0.610025529389755	0.804149700573621
OG0003132	96.3084635653643	0.525458120206758	1.08288158164706	0.231697589563165	0.503233797959305
OG0003133	269.783216617311	-0.624307849682035	0.759204612810075	0.24757909355725	0.522467346926331
OG0003136	40.0610498928477	-0.612488814881184	1.23980035406128	0.0874629986228459	0.284499328853731
OG0003140	413.859056167515	-0.839006135388035	0.939054532784832	0.147835191333047	0.383937782596324
OG0003141	8.63122309442504	-0.194204471946777	1.03928332987688	0.158827792955617	0.392747637682767
OG0003142	112.858747323467	-0.294728029574258	0.895459365707107	0.530372515285389	0.75212155138855
OG0003143	683.685078608198	3.39975596399854	0.953896325436126	2.55716692839484e-05	0.000906858710703927
OG0003145	81.4384733018823	0.457209305641667	1.03996266268542	0.291343931477391	0.567847287356738
OG0003147	53.0278523712861	-0.518803351982685	1.0894547727268	0.218360265821209	0.484726452677921
OG0003148	270.37699514364	0.269426863623726	0.858178803170639	0.593060933526583	0.790831753841857
OG0003150	482.832147253468	0.209277663595624	0.703515786028761	0.690208821753104	0.851199004944031
OG0003151	176.970226878427	2.87821589564168	1.80642274096431	0.00470279197909629	0.0414415729551879
OG0003152	0	NA	NA	NA	NA
OG0003153	96.9356103752123	-0.0593620106234066	0.862623896057495	0.889255229770447	0.95001991483191
OG0003154	4.54126726272253	0.219812822391177	1.05271620877019	NA	NA
OG0003155	24.3663461476209	-0.137471538707305	0.979937475507226	NA	NA
OG0003156	215.700600455278	0.696572607596607	0.93590396772483	0.216524788583275	0.482124108116511
OG0003157	61.996975023823	0.0166191918026481	0.879514053946632	0.97980106461549	0.98658639054773
OG0003159	1.2781424552305	-0.201290565997391	1.04432198068058	0.286570535790925	NA
OG0003160	172.900866183409	0.751979253624932	0.857768152447937	0.188671237658306	0.440375804022125
OG0003161	44.7909956084295	-3.44049145473948	2.5495277307815	0.00417388876298264	0.0396655834076912
OG0003162	48.6415897848232	0.175273616455798	0.958307655381922	0.648032274301354	0.824356016477839
OG0003163	145.545452568544	1.29939184557455	1.55566814179744	0.0483788648168645	0.206890792481532
OG0003164	3111.24430244062	0.813127006623755	0.678466223354882	0.127746284002852	0.353123758441344
OG0003165	67.075382455499	0.455005627485115	0.96717631849955	0.352022126158927	0.627255112052794
OG0003168	8.12232884148436	-0.0426308936507461	0.986099726924297	NA	NA
OG0003169	68.1831938896707	-0.0814911054823819	0.84407344155434	0.856557605480065	0.935011079855867
OG0003170	86.7971228112258	9.95513135833526	4.01340011666059	4.01313501527902e-05	0.00126849963309037
OG0003171	28.7347366970361	-0.376134442815926	1.08287865630608	0.206619544863352	0.46754771106378
OG0003172	266.599198478366	0.613749929350046	0.829478368887838	0.268768381574342	0.54503378913402
OG0003173	31.381285635772	-0.0250765131237293	0.950204162055761	0.930339650363307	0.966224179734464
OG0003174	34.1458115083481	-0.140399566956303	0.942186668647612	0.707409379652113	0.853768975697004
OG0003176	103.077535671128	0.331667592248683	0.927550480322495	0.484869650892462	0.724212117710885
OG0003177	239.854530032504	-0.454454145916196	0.867428787184016	0.380260070058328	0.656422290603756
OG0003179	570.379378556715	0.612188073806211	0.858240053230008	0.271035618430277	0.548102627534942
OG0003180	20.1009996654006	-0.291092206857665	1.08294014773636	0.0178748261464522	0.108291655070589
OG0003181	19.4750231942384	-0.318902484459008	1.08329274549722	0.130747664975692	0.356673742729185
OG0003182	189.098410357334	-0.0542367900034445	0.85181473066651	0.898708554251864	0.951306813637441
OG0003183	14.9961719335228	-0.0589812430936151	0.988459072286351	NA	NA
OG0003185	100.361896407469	-0.243655001758129	0.90831856769611	0.583743993377945	0.785157567803972
OG0003186	75.7049606914391	0.216550231585514	0.954484097225701	0.593395765778174	0.790831753841857
OG0003187	85.89001938441	-0.0585561589838964	0.894950123616337	0.882581430060451	0.945669417323431
OG0003188	5.68322288913274	-0.128117856975496	1.00734444721204	0.575119439996988	NA
OG0003199	10.1437792470738	-0.104677485655155	0.99933219063255	0.657451112009743	0.829495569665775
OG0003205	55.3086227102979	-7.64146732864591	2.49601077635412	2.7284504752384e-05	0.000944563569284914
OG0003207	93.9161544226274	-0.394853700786833	1.01072630692993	0.340839831020056	0.615442806628604
OG0003208	17.6586602180446	-0.147370990501804	0.971173517381878	0.653626088351266	0.827225766107594
OG0003210	26.4047258734919	-0.0253262111551437	0.963954436927192	0.924171784116375	0.963197603380596
OG0003211	1005.64597197041	0.190700945673405	0.687498452966745	0.7159324971451	0.856762017159651
OG0003212	424.953066907762	1.16634725115588	1.23752119780439	0.0704771156372839	0.253263690346128
OG0003217	21.8195753026883	-0.455425528035838	1.1142592968553	0.177215375249282	0.422411730512222
OG0003218	7.53464424498757	-0.120905663475641	1.00440037277533	0.605735680655891	NA
OG0003225	39.0875745898422	-0.238502661769216	1.00739583461848	0.445538986492914	0.695490844935349
OG0003251	63.5370058126393	0.215290783059247	0.96266710561868	0.584278190071456	0.785157567803972
OG0003261	22.0177538105215	0.028828842008491	0.980228840358261	NA	NA
OG0003264	6.16161016582533	-0.204458452522798	1.0454363603712	NA	NA
OG0003266	60.5514040091999	-0.508998252890711	1.03340638778079	NA	NA
OG0003267	2.14666924295051	-0.209116329274656	1.04871028976358	0.204358184604852	NA
OG0003269	290.420160686867	0.93784918746877	0.890476021265485	0.115468727531221	0.335112833992806
OG0003271	1.94035964861781	0.209557684207525	1.04716562799069	0.259365744714543	NA
OG0003272	327.14741363557	5.2465920249385	1.81811626648978	0.000114514894958312	0.00282211283507433
OG0003274	145.579791864196	0.487773968151016	0.973965119059217	0.327421889486671	0.604151557504593
OG0003275	66.6319352140725	-0.4940087585407	1.08554686573556	0.223442303708917	0.491529910820344
OG0003276	11.1717416410083	-0.216497836204779	1.02774124897701	0.378576000740865	0.656422290603756
OG0003278	137.946879789732	-0.476289684338904	0.989478102007875	0.312125418581393	0.592467831093141
OG0003282	3.44268427736015	0.0323301765851066	0.985045946011431	0.907355120654898	NA
OG0003303	86.3968845838012	-4.02962256457891	1.75978861024076	0.000833925359289191	0.012763447077963
OG0003330	9.31023043479609	0.0453405261217664	0.985762668372093	NA	NA
OG0003355	23.1788440089798	-0.232371802217196	1.00817537770143	0.445847370355369	0.695490844935349
OG0003356	1.7064062737677	0.160711883059028	1.02089798248214	0.451689835055046	NA
OG0003357	12.2271282328553	0.061728324198579	0.987915599819161	NA	NA
OG0003358	20.5786929076902	-0.167334302941991	1.00001171229203	0.545705936218327	0.761474502170295
OG0003359	105.617872881077	1.00501995848714	1.69454293653932	NA	NA
OG0003361	0	NA	NA	NA	NA
OG0003362	33.0492792962167	-0.0579901562444983	0.96067906904308	0.848085613052505	0.929324474781909
OG0003363	149.781241629587	1.59324725210306	1.78464899334651	0.0296177072705979	0.150049290492855
OG0003368	12.4051228039867	-0.219126544940287	1.05507540398887	0.0544229673445629	0.221655446831917
OG0003369	19.1366649956759	0.170081123945161	1.01796124117604	NA	NA
OG0003378	2.14858879544031	-0.209363870829803	1.04886362559291	0.202564827194704	NA
OG0003382	35.3757528920478	0.507542503749764	1.16731084450591	0.11494775152802	0.334268061443482
OG0003394	137.733527923085	-2.9678254005012	1.66225075370584	0.00312604930750778	0.030920242810315
OG0003395	342.875856226945	-0.406500322902291	0.849368499227665	0.428545241109296	0.684366998614176
OG0003396	215.401424724491	-2.59263867186431	1.62958434311709	0.00565243967728394	0.0472336051193727
OG0003397	650.040279275658	-1.00352756570716	0.999269644377224	0.0977105966299822	0.30538209009419
OG0003401	15.7912636849814	-0.267989831981082	1.06635163226167	0.0628039778768145	0.239049695897613
OG0003402	0	NA	NA	NA	NA
OG0003403	321.690530931617	0.275142367610109	0.712767189585249	0.600404052000029	0.796521433948943
OG0003404	4.81283890178629	-0.215659942551186	1.05277475775533	0.115706037702355	NA
OG0003421	1126.21345632146	-0.984988347879017	0.735913098672149	0.0748710201352874	0.259601827580183
OG0003426	7.96071674116974	0.218412259415769	1.05114455259544	0.154135747933933	0.388411399473029
OG0003447	58.894271604001	-0.894731055173784	1.68791847211539	0.0118851425804166	0.0789086635247754
OG0003448	0.619263717643981	0.185179782683184	1.03512435703102	0.475259893087094	NA
OG0003450	11.5403633925764	0.115968754282854	1.00094455075415	NA	NA
OG0003451	71.7565045589232	-0.736840377142771	1.19692791863041	0.13464999960184	0.363230240113313
OG0003457	7.75278486256823	-0.0954296927303409	0.996776412776449	0.689690339021124	NA
OG0003461	17.6929925421996	0.0933602396035389	0.985544355694785	NA	NA
OG0003467	18.4609630209943	-0.221145926394486	1.0494398115995	0.184141879513386	0.433239956007222
OG0003468	20.7411739516429	-0.36492318478585	1.09530819450886	0.146296019692093	0.381893020883847
OG0003470	76.0894813560087	0.248152503188259	1.02125535338188	NA	NA
OG0003481	70.1532942927126	-0.121251177226045	0.89926419926166	0.771687806615832	0.890098014458465
OG0003486	41.9697907501373	0.163251425733591	0.949430025473618	0.67873203365993	0.844205626126209
OG0003488	0	NA	NA	NA	NA
OG0003494	105.707893541009	-0.799758958690991	1.26365853559566	NA	NA
OG0003496	6.768265923455	0.0204839852022029	0.983825980995132	NA	NA
OG0003497	24.8649230711644	-0.44380159543118	1.12256669545874	0.151017824586849	0.384673926678927
OG0003499	59.1505263712352	-1.13440371273802	1.6528731921964	0.0472351938361416	0.204404678088541
OG0003509	375.034610415348	-0.80186960190892	1.0289501077688	0.15675973886309	0.390917288515142
OG0003519	11.4564245003022	-0.177631572083123	1.02571509013289	0.396087302321646	0.663445078810192
OG0003537	4.65111669305944	-0.215399144506183	1.05260770055547	0.119189649625129	NA
OG0003568	228.448401723786	6.64782967069544	1.31760930017674	4.01332364397546e-08	4.48874813718486e-06
OG0003571	123.753243353161	-1.21268095863497	1.43726498810974	NA	NA
OG0003572	17.9295696381634	-0.220474079963967	1.01286833970529	0.443628626953746	0.695490844935349
OG0003574	246.968965795979	0.085606286150574	0.827446194987732	0.8698543215119	0.941855286215415
OG0003575	288.527608037127	4.51550406056163	1.43178919999046	7.40752436401452e-05	0.00206691348998709
OG0003580	24.4337974460026	-0.242998657093017	0.995157078857247	0.473358531080339	0.713033086482539
OG0003581	166.574304333134	-1.86989156313435	2.19587655811801	NA	NA
OG0003584	136.707191448587	-0.549655299973167	0.921162627563042	NA	NA
OG0003590	1.32109593097383	0.202981377377695	1.04369319606493	0.32345792950887	NA
OG0003591	866.468582927424	2.71537265277363	0.814468201155683	8.46133606070239e-05	0.00223686956950205
OG0003592	12.2200387599821	-0.219072707203403	1.05503906755642	0.0553078349186982	0.22215126713184
OG0003593	0	NA	NA	NA	NA
OG0003609	9.24767151681679	0.225309302006941	1.0556018011624	NA	NA
OG0003614	6.16509391220781	-0.0943659423519882	0.996404003662217	0.695432898097624	NA
OG0003615	0	NA	NA	NA	NA
OG0003620	22.4198012826459	-0.298310140554204	1.0476567473161	0.288515644150825	0.564605311702961
OG0003621	14.9833057489104	-0.239753259161161	1.0324067639346	0.350514937343446	0.626104077269497
OG0003622	34.8591999863074	-0.90866777080109	1.75996931022139	0.000849358863024237	0.0128642477795546
OG0003630	107.526635545313	2.14943733017204	1.74035059410505	0.0129944312241443	0.0841176365259757
OG0003644	20.4769869300943	0.237200404581609	1.06032033073187	NA	NA
OG0003688	8.64304134787439	0.126857745750459	1.00488965925526	NA	NA
OG0003696	38.7968093908967	-0.694505063440745	1.29882017342966	0.0789525742485427	0.26759217472583
OG0003702	748.420646196092	-0.574272285305093	0.760674929849537	0.283811659180491	0.56145028138475
OG0003706	18.5516529210476	-0.295585453228527	1.02212249865192	0.371867997961498	0.650657122787026
OG0003713	2.68244753267899	-0.211099778647733	1.0499127712439	0.177743607893474	NA
OG0003718	59.8428483809014	0.531110279617044	1.10462653047327	0.209893905822094	0.473890899169759
OG0003723	36.1135064331225	0.0616632332717475	0.941909623956959	0.877812634684218	0.943366908191687
OG0003728	0	NA	NA	NA	NA
OG0003746	147.798789286206	0.498658363540848	0.972274004727747	0.320806154876418	0.59612151988951
OG0003750	68.1268266808225	0.22741123922566	0.898270844189453	0.628755703757302	0.815614316985243
OG0003754	8.05741920071918	-0.0143433726955112	0.98369468039799	NA	NA
OG0003763	48.3189095618619	-0.488810922910071	1.10995613967636	0.192831282532024	0.445238161797917
OG0003797	7.81905530779488	-0.0889877370817033	0.994909663958599	0.712896181215989	NA
OG0003802	0	NA	NA	NA	NA
OG0003805	37.555134034228	-0.609286868992991	1.29146732339064	0.0295560286897985	0.150049290492855
OG0003807	23.8477259213248	0.356414635145663	1.07464264989674	0.226200095242055	0.494578854860073
OG0003813	96.0635031490434	0.587567297907145	1.08224600369812	0.219257835333057	0.485976970387598
OG0003816	60.4875683908248	-2.88686547396024	2.77537252346105	0.00663630367282751	0.0510538917475725
OG0003817	39.9091697190125	-0.985178085611721	1.79077957846411	0.0198518584190271	0.11781470261741
OG0003821	17.6712719792315	-0.19940121819672	1.02075404560193	0.421173870018775	0.678070450374035
OG0003850	3.88071929723561	0.218273033788939	1.05188694341188	NA	NA
OG0003851	43.4265796503012	-0.446309571467554	1.14220522000291	NA	NA
OG0003852	8.27008888169396	-0.108185690271446	1.00047876238903	NA	NA
OG0003871	8.38133635202978	0.0254475061356683	0.984039187942756	NA	NA
OG0003874	12.893851303572	-0.162024673478611	1.02169333153909	0.433452542636275	0.687284620494159
OG0003885	7.8930247310923	-0.00451429207029103	0.983500964803283	NA	NA
OG0003905	155.49638142574	-0.478406052806925	0.855643147138	0.363131700518928	0.640768801643837
OG0003918	10.2336363674451	-0.191053338691309	1.03719950204814	0.285600505147679	0.562747616789526
OG0003919	129.70181256718	-0.0564879690881864	0.858507161654818	0.893805834830356	0.951306813637441
OG0003926	0	NA	NA	NA	NA
OG0003927	0	NA	NA	NA	NA
OG0003928	0	NA	NA	NA	NA
OG0003929	0	NA	NA	NA	NA
OG0003930	0	NA	NA	NA	NA
OG0003931	0.596099451706442	-0.183107054724518	1.03576430350625	0.443769584632984	NA
OG0003932	0	NA	NA	NA	NA
OG0003936	16.4499554459442	-0.180086855997889	1.01457935569672	0.467587213555228	0.708938277903339
OG0003938	19.2965161780165	-0.301869543494658	1.07456300273352	0.151341534464726	0.384673926678927
OG0003941	22.2565985349176	-0.0258757817809091	0.967938548773023	0.921953795619151	0.962877810806993
OG0003963	3.62391297512867	-0.122288571929661	1.00530030608361	0.599727255279787	NA
OG0003967	8.99918245549724	0.167474221774975	1.02180582157403	NA	NA
OG0003969	905.93918349898	-1.44147242762688	0.928464202494445	0.0255442388093223	0.137115656691255
OG0003970	155.895958108444	-0.274380267061817	0.905045865041775	0.547259963821883	0.762428329734432
OG0003974	70.7818348036718	0.376642198501276	1.08937267754482	NA	NA
OG0003977	28.1479827440996	-0.845468651394328	1.6585884575736	0.00174257774071086	0.0209397358263933
OG0003980	3.17991141725166	-0.212942347694096	1.05104620842559	0.155764164766415	NA
OG0004014	120.361558163488	0.725527176426703	1.02675893279184	0.191534601664705	0.443457501306498
OG0004035	0	NA	NA	NA	NA
OG0004036	10.362346208576	0.226117492331485	1.05599452521108	NA	NA
OG0004047	0.104277290749533	0.109218611601173	1.01384988045788	0.825296375783401	NA
OG0004048	57.0132019390399	-2.653675995259	2.99174892448864	0.00751895816943588	0.0559122116855897
OG0004075	25.9437945859074	-0.351296987161943	1.09394066625382	0.133304710410402	0.360940500813268
OG0004077	168.407717106085	-0.566314038087922	0.993555532555038	0.263077767497484	0.537995884586978
OG0004079	58.783879904463	0.596939874615158	1.26440011719332	NA	NA
OG0004080	30.6323946296224	-0.0991810481051697	0.971292408971618	0.7400984057185	0.872751891252798
OG0004084	28.3977016194206	-0.790036855921595	1.45741456109999	0.0379319857917721	0.173437444469298
OG0004111	47.702138134674	0.420724996252855	1.11626062990078	0.148996132205856	0.384321910393248
OG0004116	90.7941280756088	1.98345254630924	4.04479179133601	0.0104528786982215	0.071690969939689
OG0004122	74.8306476594607	0.00462276375638308	0.846911620068637	0.999628496714054	0.999778924886493
OG0004127	6.31409835308609	-0.216974101180966	1.05363342142104	0.094226008936379	NA
OG0004137	14.5345635125389	-0.204821062039418	1.04566729498272	NA	NA
OG0004145	6.66984648045628	-0.155517197369767	1.01868317889305	0.465456485233779	NA
OG0004147	63.9673072162275	-0.264020098927421	0.938317081865246	0.535492227209692	0.754406224372257
OG0004163	1.73393840940315	0.207783747172891	1.04621629310568	0.277171719780046	NA
OG0004181	85.8997604441844	0.135152657504374	0.887486070298536	0.772943108282814	0.890098014458465
OG0004197	15.3116458139054	0.00238057948770403	0.978855419354037	NA	NA
OG0004199	52.5428417590526	-0.0453739675690762	0.858274085314658	0.914801174772667	0.959683194891384
OG0004202	88.7429009404929	0.606155627592876	1.1107574784762	0.196289772427008	0.450798477527283
OG0004203	852.398942863431	-1.3861044852651	0.807417983563623	0.0217740031213237	0.123922172846496
OG0004207	211.588278117705	2.41628566381909	1.25082898583859	0.00436978983751906	0.0398824444996743
OG0004208	28.0382800143947	0.229299998724135	0.970462475522701	0.551555797396345	0.763852682901026
OG0004223	596.454898093226	0.679377176274817	0.848256987582757	0.230543125018778	0.502563274028941
OG0004224	5.63514880251319	-0.138015864091189	1.01112390876456	0.538494000667133	NA
OG0004225	73.8291280080079	0.0189473499383896	0.856923188419298	NA	NA
OG0004262	2.49236300271076	-0.210864541449227	1.04976217893172	0.183774864842263	NA
OG0004270	0	NA	NA	NA	NA
OG0004274	124.211431483136	0.265388950801823	0.953737191839288	0.533351821113258	0.75437115554346
OG0004276	28.5559123683176	-0.274876487882653	1.04022529083136	0.310864214784996	0.591618544891864
OG0004277	15.6641611734105	-0.303730854220895	1.05153477125739	NA	NA
OG0004292	159.700653845341	3.30437578472452	2.53120925733854	0.00413104971644669	0.0395167518928519
OG0004335	119.626918453376	2.98241956209795	3.16433801599508	0.00610722174493592	0.0493327800952046
OG0004358	4.33484602350787	0.219374303596781	1.05248001579421	NA	NA
OG0004360	128.177383106587	-1.76609652600411	1.50467170070327	0.0218184843526154	0.123922172846496
OG0004369	7.30731186819898	0.224108101518503	1.05491721681675	NA	NA
OG0004371	6.83356615822947	0.0321031086661486	0.98463045434223	0.911506664894463	NA
OG0004375	73.1218387884971	0.646257473086578	1.21927229093532	0.121947896838237	0.345793440143326
OG0004403	105.083080286467	0.682486814386053	1.16790450495548	0.156455845035122	0.390870788111801
OG0004409	8.00830537152197	-0.141266770032648	1.01242767571522	0.523353740442115	0.750450038069857
OG0004430	1.89907540077488	0.209224409477595	1.04698739330257	0.262708962421349	NA
OG0004433	81.8454950462152	0.573049537702377	1.20014083107236	NA	NA
OG0004437	2.93973961671951	-0.114290894389792	1.00264166932791	0.629736206310154	NA
OG0004447	0	NA	NA	NA	NA
OG0004461	68.9819486324931	0.511582352712927	1.09798243302801	0.217756620132352	0.484125574422691
OG0004483	3.77892479810515	-0.0796664213791663	0.992883520946036	0.746579066930245	NA
OG0004487	30.4909139751356	-2.77266696055788	3.97081596848897	0.00651047388619537	0.0506301071699256
OG0004505	0	NA	NA	NA	NA
OG0004510	42.0469562491286	-0.578919556930232	1.27389311731064	0.0178419401738439	0.108291655070589
OG0004512	2.76604460547645	0.214458253133679	1.04981514559267	0.208359338153778	NA
OG0004521	3.83840647228109	-0.0742763364149027	0.992019010067443	0.761501961888442	NA
OG0004532	43.3408858588898	0.294993954148041	1.02906831848766	0.364828110308011	0.642981905924664
OG0004578	58.626318687396	-0.309594662066326	1.00849853431652	0.393238715892839	0.662749133656649
OG0004582	17.0413396240863	-0.45512283413652	1.14772702964035	0.101360455571656	0.309617862187368
OG0004586	26.3167343785481	-0.125957339308798	0.961972265304751	0.705502331006695	0.853768975697004
OG0004598	185.717369585337	0.240397826591452	0.766073167946911	0.647286818244891	0.824356016477839
OG0004640	37.6751222641345	-0.413074513012232	1.07139636105053	0.245553575891361	0.519808206611412
OG0004644	36.2348788259611	-0.404434695673405	1.11276925752775	0.137326619714992	0.367721740452298
OG0004645	341.514391902085	2.41150254356571	0.959822979194713	0.00124766859883203	0.016958643615721
OG0004679	200.625638437864	0.545928257020018	0.972242912870011	0.293116650056602	0.569774878585962
OG0004680	61.5642692886213	-0.701165373229301	1.16480794012338	NA	NA
OG0004682	105.182671418927	-5.48696601337875	2.27172448824324	0.000171854604399357	0.00362139992458935
OG0004683	7.29991025050673	-0.170169075546651	1.02580277189207	NA	NA
OG0004687	34.6386121050235	-0.155225105564743	0.950017947744743	0.673150041722447	0.84158225336581
OG0004725	8.23424850901007	0.0801239853511171	0.991559175877988	NA	NA
OG0004727	11.7692070954479	-0.0600540943971949	0.987506336315194	0.807483386106548	0.909725876903281
OG0004731	0	NA	NA	NA	NA
OG0004740	49.6473007071941	-0.559271940281427	1.17036222069284	NA	NA
OG0004742	4.18677577041139	0.219001606636769	1.05227979940876	0.15850865946494	NA
OG0004750	8.98933623622933	0.112353918817787	1.00007722780892	NA	NA
OG0004761	0	NA	NA	NA	NA
OG0004763	3.9355602787426	-0.214372305201146	1.05194703534173	0.134687210151608	NA
OG0004764	35.2180733037156	-0.211093337095473	0.986662297719386	0.526908759529679	0.751414486219379
OG0004773	10.2734930228666	-0.159617551977801	1.02055731140851	0.445274165743114	0.695490844935349
OG0004781	14.4644311815211	-0.172496245909954	1.002854520138	0.528696511045291	0.751414486219379
OG0004784	85.6013534380682	0.589983972803788	1.1199389815883	0.192916122374613	0.445238161797917
OG0004788	26.5991942129071	0.0328119881768347	0.949384178764989	0.93611780183315	0.970397394666298
OG0004795	0	NA	NA	NA	NA
OG0004796	97.741054960644	-0.484343290289048	0.924931719865045	0.341093976269261	0.615442806628604
OG0004800	36.4004624442488	-0.548893756153172	1.22987964248918	0.0461844993745794	0.200454513703398
OG0004822	0	NA	NA	NA	NA
OG0004831	72.6124298202188	-0.0249090966061864	0.905598649554341	0.942330859708264	0.971848203641559
OG0004862	10.9771889662453	-0.18816297258419	1.0323777499321	0.337092979827673	0.614972638230159
OG0004873	1.61008566587435	0.206555643278451	1.0455626252302	0.289335845370771	NA
OG0004874	48.0923221088686	-0.454130180856513	1.09945071493153	NA	NA
OG0004919	11.0794865540406	0.118174820070332	1.00173186056339	NA	NA
OG0004924	15.905882189491	-0.100035100935321	0.987592730769243	0.707960729455301	0.853768975697004
OG0004926	3.27285696901325	-0.213165434336295	1.05118307287951	0.152725753059141	NA
OG0004928	189.401715813786	-0.136086311456538	0.892263559993162	NA	NA
OG0004933	205.261016189922	1.0221237523199	0.953718612121782	0.0955760708081296	0.301448171269025
OG0004942	2.54118093707914	-0.0537054422210169	0.988167664042947	0.831012186867616	NA
OG0004993	28.4419427777338	-0.475296897584457	1.16440406599223	0.0834280009883975	0.278860490660069
OG0004994	76.1337411837017	-0.547881445405145	1.12193588026757	NA	NA
OG0005006	15.7059877727759	-0.264552436580152	1.07159559266599	0.0292748394064247	0.149573442416741
OG0005009	95.6891073738549	0.508058569315274	1.15951059072581	0.12941409698889	0.354365531114587
OG0005012	74.613451948245	0.258889955197797	0.935773858790971	0.559581823083628	0.768979349820233
OG0005013	70.0012555709424	0.501204131572	1.10478753539077	0.206762846089416	0.46754771106378
OG0005045	25.3534557492003	0.331865980146636	1.06457972390165	NA	NA
OG0005053	7.93694151332214	-0.0220648686558093	0.98413823657702	NA	NA
OG0005106	22.830668268424	-0.299231540901029	1.08671278986285	NA	NA
OG0005111	85.3946315716539	-0.385844075923617	0.887683480018244	0.438955971074251	0.691340239663119
OG0005122	0	NA	NA	NA	NA
OG0005166	822.653648159123	-0.121210736119653	0.655931980139639	0.800617087679398	0.905912253296377
OG0005168	1.89907540077488	0.209224409477595	1.04698739330257	0.262708962421349	NA
OG0005170	0.288989734900525	0.160247270943894	1.02542112425077	0.618335758570913	NA
OG0005171	0	NA	NA	NA	NA
OG0005175	15.0271312801814	0.0337319771424682	0.984432109028124	NA	NA
OG0005189	85.4065250371352	10.4188264317709	3.56017382835255	1.12984756366173e-06	7.46726526165527e-05
OG0005198	19.2885997174377	-0.148321627988399	0.995436866264243	0.590217173404432	0.789490128914485
OG0005199	6.81865100634729	0.209940688889712	1.04578297205201	NA	NA
OG0005208	11.0144101326486	-0.164171352931323	1.02179772070008	0.432393808988578	0.686867203278266
OG0005214	1.80481458816986	-0.2073953715479	1.04770496946601	0.226362177908219	NA
OG0005217	783.602194335546	0.537412705662043	0.711814877720657	0.315561634693672	0.593243247620588
OG0005219	14.3256340014974	0.227950897805973	1.05689202532186	NA	NA
OG0005220	361.997056093312	-0.968446514860569	1.01166266174585	0.107226329600388	0.319481727948697
OG0005225	53.9216561904474	-3.64805285332616	2.1887897705167	0.00275371917900402	0.0282332837492578
OG0005233	9.33896506880947	-0.0868650924024429	0.994387748370536	0.718757940328622	0.858729700277581
OG0005238	61.9322906211265	-0.133265182164827	0.892231467801074	0.756090187242914	0.880188256406082
OG0005239	2.66787705015822	-0.195778236217316	1.04025534886142	0.296004199501404	NA
OG0005263	8.76556607538125	-0.218167024931289	1.05442891465315	0.0727981377259459	0.256291748797882
OG0005266	592.391160045877	2.27280599193847	1.14343219697396	0.00454752881995317	0.0405650730319749
OG0005293	0	NA	NA	NA	NA
OG0005299	294.561891998681	1.38339229678514	0.99466395192924	0.0359694307826722	0.168864558704197
OG0005362	165.566371394402	-1.07426417294911	1.34340990186284	0.0737683894337878	0.258455995751151
OG0005377	12.324107628832	0.0128830421958692	0.98336449065872	NA	NA
OG0005383	28.3825020580631	0.140196158281653	0.960756419098282	0.702057038947787	0.853768975697004
OG0005386	317.70006805056	-3.57098561213343	2.000321209714	0.00205242760577098	0.0233690996234559
OG0005426	16.7733811134168	-0.369057012766882	1.08601324861717	0.188688804303585	0.440375804022125
OG0005437	61.6746898688986	0.132527857936555	0.930420781866246	0.751311609721656	0.87743540605244
OG0005441	279.589092038552	0.299488008951202	0.750966241981009	0.57138883135958	0.775662261134503
OG0005443	3.99566329940718	0.218544041758139	1.05203323140852	0.163607234232156	NA
OG0005448	0.208554581499066	0.142436575500135	1.02031112126491	0.691595109082231	NA
OG0005513	41.2206517224995	-0.393115657952974	1.02636441931098	0.3229072488775	0.598098267347624
OG0005559	0.371558230586389	0.169222448962783	1.02860536504576	0.571519381013215	NA
OG0005576	12.2873872831585	-0.00967985802845635	0.981895400579273	0.960380289578652	0.977235170523373
OG0005577	70.4713760155862	-0.0433736208265595	0.918322559970875	0.903660274669187	0.95349930288026
OG0005578	9.86654447737391	-0.104134586197681	0.999124738597064	0.660059404472697	0.829495569665775
OG0005656	5.86338752704224	-0.0138279237889178	0.983796969997321	0.949832701238501	NA
OG0005657	0	NA	NA	NA	NA
OG0005658	2.89915520947707	-0.212109173941704	1.05052951158029	0.166579157102976	NA
OG0005711	30.2953467143313	-0.788399770717953	1.56842360670548	0.000411664260225688	0.0077735043424435
OG0005744	0.701832213329845	0.188603284872659	1.03666700463073	0.448048847038476	NA
OG0005747	25.3826776133906	-0.339268682225496	1.03492928602487	0.325073205774271	0.600579976106468
OG0005778	67.2545073043746	-0.298130754648518	0.941773048269518	0.493988219959004	0.733036818199181
OG0005789	181.337526139301	0.144071846582237	0.912629279155932	0.748013854702793	0.875774570688138
OG0005794	6.32710773512827	-0.0699028612208249	0.990611046486383	0.775949214685441	NA
OG0005795	26.733319796966	0.159808302546097	0.974156943761104	0.645219556796586	0.823039344841409
OG0005804	492.720351855749	-1.08998516341388	1.02837507214496	0.0796301873708316	0.268636409367028
OG0005827	123.17082344443	-1.02050062176837	1.62336239529913	0.0451203895445931	0.19880317090254
OG0005858	20.6803982797012	-0.403877687797158	1.14365525693394	0.00678072280242204	0.0516241100663456
OG0005879	153.822842783734	-2.16280633900699	2.27313038167795	NA	NA
OG0005880	121.051991988546	0.180152793017685	0.8747242922804	0.708733943374336	0.853768975697004
OG0005881	0.350776207214434	-0.1720887703612	1.03136040004934	0.53705149734589	NA
OG0005882	1322.42605209903	-0.0552451285227169	0.66055767625612	0.905515757896007	0.954272440724595
OG0005905	0	NA	NA	NA	NA
OG0005940	110.11449507799	0.473951862806738	1.04800680325741	0.278353047795367	0.556036251835636
OG0005945	18.8267567866667	-0.299276088257623	1.06454101281847	0.198204272802284	0.453127378387612
OG0005962	2.35320212704713	0.212362771226126	1.04867531498529	0.230654511015379	NA
OG0005963	2.96752364003545	-0.0633013762124683	0.989676059118592	0.7998913869309	NA
OG0005977	454.247586360615	3.63155884337549	0.967181837791031	1.16770958470676e-05	0.000471624926712118
OG0005992	2.7501936581636	-0.211795186358367	1.05032022887424	0.172039971256378	NA
OG0005995	411.034416442192	-0.815486196797345	0.967427150654257	0.155704294967446	0.390870788111801
OG0005998	5.85116352354162	-0.216637455576392	1.05341236895411	0.0998849674176001	NA
OG0006018	28.6904422871359	0.135281840291005	0.993881911487938	NA	NA
OG0006021	547.291582375771	1.18438510086818	1.13231103398417	0.0684687659384376	0.251941929139595
OG0006031	2.22934938351833	0.211612975587368	1.04826939209151	0.238468515733763	NA
OG0006049	3.39889296800497	-0.213323289232813	1.05128637162086	0.149546098441368	NA
OG0006060	0	NA	NA	NA	NA
OG0006062	0.773491966358511	-0.193665075102793	1.04041826732691	0.369243527819622	NA
OG0006069	58.4017909444923	-0.536560077322757	1.13044066631456	NA	NA
OG0006080	167.596118224831	0.0202607321988565	0.812442284881639	0.975628410446689	0.986115556702255
OG0006133	56.3302940902435	-0.00394692933653084	0.904676593761298	0.982967337089943	0.987427560468602
OG0006139	1.52751717018849	0.205644182654542	1.04508175286012	0.298178430172754	NA
OG0006192	1074.0612219387	4.14925902467813	0.831535251935281	3.92371474815548e-08	4.48874813718486e-06
OG0006204	0	NA	NA	NA	NA
OG0006237	26.3265736420652	-0.196694411083922	0.971536923283695	0.576743969054971	0.780079749772956
OG0006238	2.0642123921466	0.210501488020381	1.04766985037494	0.249904691320656	NA
OG0006239	349.200256236362	-1.51507032537505	1.10994751821436	0.0286383326461933	0.147660055558741
OG0006240	1460.24693113505	-0.469521715787154	0.660148329571651	0.35165703429546	0.627255112052794
OG0006241	2071.33901613693	2.5912045214941	0.890841419778032	0.000373451464456544	0.00714471617526073
OG0006243	221.230574794753	0.573437429259756	0.779599930610429	0.294913504055883	0.572502316284717
OG0006244	13.5664952818962	0.129725033671811	0.999951831094525	0.623195690311154	0.812426166968314
OG0006245	79.7344382092612	-0.570565868234179	1.0409019736012	0.240295676082178	0.513247487517747
OG0006248	220.539846570451	0.431496076613703	0.986930244022874	0.355567530985797	0.631251758306896
OG0006250	12.7838623171327	-0.0957442855405859	0.996650011070916	NA	NA
OG0006253	7.03570159462848	-0.128645690817866	1.00803430550559	0.5613671787906	NA
OG0006254	87.3674884544552	9.78050252275899	4.19279452556192	NA	NA
OG0006255	131.764549912035	0.172391378872622	0.866848613967337	0.723575812992003	0.860875526168131
OG0006268	76.832289702232	0.0778985064268782	0.851754486193365	0.877007100593683	0.943366908191687
OG0006269	20.734225551961	-0.233118864402392	1.00614244664595	0.45429727919205	0.702533017565382
OG0006270	2.51833911841886	0.213269592672112	1.04916735423558	0.221104460528308	NA
OG0006271	36.3539636848792	-0.37937087400451	1.05348312019835	0.280153155047872	0.558003681424118
OG0006303	6.37656968765616	-0.119854247257099	1.00438408933585	0.604444059284363	NA
OG0006308	19.4378608049073	-0.304379336524635	1.05415542022728	0.267567495289351	0.544637038426871
OG0006314	26.0879123887623	-0.0442442995580495	0.965227919755375	0.877651176705241	0.943366908191687
OG0006315	37.923912209735	-0.212882926023693	0.973165166346825	0.551613010348059	0.763852682901026
OG0006318	38.5371578479708	-0.152275402849888	0.920249652513359	NA	NA
OG0006327	5.16053098036651	0.220941918312784	1.05332530184421	NA	NA
OG0006336	228.42637152211	0.598043224407681	0.897363881303214	0.277187789058213	0.556036251835636
OG0006394	7.00152014440071	-0.217377756389475	1.05390342555586	0.0870224163810802	NA
OG0006410	0	NA	NA	NA	NA
OG0006424	157.421297867081	0.99689754778947	0.96463077551553	0.102249271417218	0.311026026444844
OG0006429	24.2763267990407	-0.574065744006767	1.26610671127929	0.00575701601954951	0.0477124640258394
OG0006441	209.117939953205	-3.32019115637031	1.63473730008854	0.00173047283283237	0.0209397358263933
OG0006445	79.0065979133431	0.7395939458279	1.45606150891007	0.0115748923857826	0.0775571130365341
OG0006454	85.6881818003482	-1.55426963456012	2.31234937552525	NA	NA
OG0006504	0	NA	NA	NA	NA
OG0006505	20.4730690587845	0.117388089054505	0.996872349406965	NA	NA
OG0006598	19.337082330643	-0.256794554100708	1.04585026510829	0.27988033907306	0.558003681424118
OG0006608	222.885630909568	0.484004158419696	0.898093267031552	0.360476553212415	0.636856510778676
OG0006626	14.715837159387	-0.0727168413421711	0.978260168565883	0.793635378740469	0.904346270132165
OG0006627	6.01086566349328	-0.0489560093889855	0.987038788023254	0.842399462568186	NA
OG0006628	4.41159117862195	0.199140835762885	1.03972860800265	NA	NA
OG0006629	10.2021130687389	-0.0971839327974719	0.997085800417336	0.683970031183416	0.848543025034716
OG0006630	159.708499511513	0.115971884861781	0.872877414697785	0.810991642053349	0.911575573167905
OG0006632	23.2196469017325	0.176477427113586	1.01510271616052	NA	NA
OG0006635	141.310872132472	0.287534906219957	0.888965976310015	0.556191540098857	0.767269923438081
OG0006637	76.8833103754015	-6.88932130300326	1.95462334720395	1.0659967872324e-05	0.000442845522467403
OG0006645	113.395526386372	-5.22168427774303	1.32787195602999	3.43552115217645e-06	0.00018500917612091
OG0006646	1.1559589396021	0.200328702098016	1.04233546559437	0.347837354418595	NA
OG0006674	77.2818462242579	1.57127007518103	2.12122919478616	0.0259483967996946	0.137958540137864
OG0006675	165.611244412399	1.43774246684797	1.9828379959264	0.0310101955831553	0.153019124445143
OG0006705	0	NA	NA	NA	NA
OG0006732	14.5319610651502	-0.108557857259905	0.992322187992369	0.675230626861597	0.841935306221465
OG0006736	0	NA	NA	NA	NA
OG0006767	0	NA	NA	NA	NA
OG0006834	2.84313920992519	-0.212022556966106	1.05047512832343	0.168274914023047	NA
OG0006836	2.67853390513493	-0.0924130788547167	0.996195163127935	0.7057012805197	NA
OG0006846	9.16789040516267	-0.195701594525484	1.04015426696441	0.151922993116976	0.384673926678927
OG0006903	0	NA	NA	NA	NA
OG0006906	272.863325057368	1.01839576005593	0.899908277359369	0.0925581386057763	0.293212086904443
OG0006915	0.743116461172777	0.190096165826031	1.03735741390677	0.435881254603339	NA
OG0007027	2.60085179166374	0.0382835955392941	0.986222110940346	0.886385326078183	NA
OG0007083	296.087222690004	-0.63569834554731	0.801564730351227	0.244548477851819	0.519085382184736
OG0007097	8.22451393462412	0.133853789021552	1.00734373271933	0.578738448891106	0.781323774083258
OG0007123	238.219888068059	0.22933259611055	0.866124823709034	0.643614508834326	0.823039344841409
OG0007130	16.3698368159375	0.119016550158894	1.00174114368245	NA	NA
OG0007131	2.60428267023647	0.197399154106523	1.03927554441289	0.31529054801653	NA
OG0007132	43.5732930702578	0.421828167850042	1.08836186153009	0.221337370937012	0.489095041553823
OG0007133	12.5635655055359	-0.182252168205973	1.02426997052799	0.406551141007666	0.670970895601755
OG0007134	80.4411321600637	-0.0480950371121647	0.875615875695919	0.905705617744114	0.954272440724595
OG0007135	6.98983793916196	0.223616486649662	1.05468963467847	0.109662769570022	NA
OG0007136	18.6651674829135	-0.337416171610527	1.07725595090401	0.194509960192996	0.447496016013634
OG0007137	10.0867178287961	-0.104640197000907	0.999272695747114	0.658231775085365	0.829495569665775
OG0007139	79.803086960041	0.0341352757838532	0.810884229458985	0.951915423434187	0.974258254966975
OG0007140	855.171210829457	0.265600129558043	0.625750035092684	0.599341554053087	0.796521433948943
OG0007142	1.1559589396021	0.200328702098016	1.04233546559437	0.347837354418595	NA
OG0007143	5.24255666087435	-0.216125559402983	1.0530721897653	0.108547780623952	NA
OG0007144	7.36100574288157	-0.211540445807292	1.04997582690895	0.152684233395241	NA
OG0007145	11.0472241207402	-0.174973885087735	1.01417384396981	0.473720743839156	0.713033086482539
OG0007146	0	NA	NA	NA	NA
OG0007148	55.7068843629058	-0.519067625232777	1.16439720277486	0.123627103795036	0.34903652217084
OG0007149	5.15661310905674	-0.216034343276795	1.05301501269513	0.10990345004348	NA
OG0007152	17.5867118673583	-0.276993378724862	1.07675967350277	0.0234277705271383	0.13001518452847
OG0007153	51.2489340677542	-0.474767790653745	1.06546295118533	NA	NA
OG0007154	22.4617617091219	-0.35135551716723	1.11274430184424	0.00913224565548163	0.0654102718377847
OG0007155	162.109040617925	0.445149436736492	0.989359996183174	0.345015694899232	0.618560814282963
OG0007156	46.5599913661449	-0.0978966790489491	0.957657279701011	0.765678870273784	0.887089304683731
OG0007158	46.2821721555198	-0.615025110763609	1.16830633498011	0.150104958688846	0.384673926678927
OG0007159	395.389027055625	1.66316754016107	1.1013695376292	0.0203187714654214	0.118648569119368
OG0007160	18.5752998951141	0.00994025349331196	0.966647684441854	NA	NA
OG0007161	77.5660591184226	-0.917657153133101	1.40099768153985	0.075391998566724	0.259762952407622
OG0007162	74.2677239977049	-5.52407656382011	2.48748358499598	0.000178263589146963	0.00370278940885264
OG0007163	116.351017213724	-1.36603445812369	1.77400022724612	0.0366332120571963	0.16933805778368
OG0007164	190.974409769515	1.13067279249289	1.26169270793417	0.0749854837126468	0.259601827580183
OG0007169	24.6614751545682	-0.264017837379756	1.04107494809705	0.306562496434809	0.590386582538029
OG0007170	3.81086745181479	0.0579491295896852	0.988036823686828	0.82860695753564	NA
OG0007172	8.83942517980069	-0.218200167765992	1.05445099645027	0.0722477130094505	0.255591665975039
OG0007175	11.2677061231566	-0.095295238408762	0.996513608426552	NA	NA
OG0007227	0	NA	NA	NA	NA
OG0007228	27.4944996379986	-0.0275403843989815	0.976228677955101	NA	NA
OG0007230	2.68339237612912	-0.0349984171388597	0.986034686192289	0.887918356671936	NA
OG0007231	56.6952945567302	-0.622969676356357	1.21574847944493	0.113519810113583	0.33277783045393
OG0007232	1909.65178597216	-4.72133235820064	0.8970245693819	7.90053948304756e-09	1.14873844083511e-06
OG0007233	49.8749865191561	-0.102179822660084	0.9032368446784	0.803038246206249	0.907137297136528
OG0007234	104.329570382468	-0.816460344787316	1.04002301523975	0.152388020472532	0.384673926678927
OG0007235	6.93898913764189	0.044643345021301	0.985990345333414	NA	NA
OG0007236	0	NA	NA	NA	NA
OG0007321	7.10052778311795	-0.20810165417921	1.04772523118449	0.185281607000711	NA
OG0007324	29.3335078559463	-0.535770968369276	1.16596080386151	0.131331189650415	0.357331257158373
OG0007352	7.51334235032679	-0.217630160723644	1.05407157861727	0.0824275292021655	NA
OG0007417	1.20320972544657	-0.201746593234233	1.04454503246159	0.289093171396245	NA
OG0007447	0.949537700387438	0.196049767708693	1.04020313140972	0.385680296794688	NA
OG0007448	380.040687145528	0.198394915944784	1.03457172212178	0.341086397345618	0.615442806628604
OG0007453	82.9201583712485	-0.579785079191192	1.03589304911196	0.239417507225321	0.512684912379405
OG0007503	51.1366174386142	-0.186886459056395	0.977559623130019	0.574669259749372	0.778722370620305
OG0007708	3.60962917633972	-0.21387792302121	1.05163385360181	0.1425308436211	NA
OG0007709	8.14414632679875	0.0348428259792505	0.984744308967491	NA	NA
OG0007710	1.22800928664006	0.200570164916977	1.04247385593057	0.341541666957439	NA
OG0007712	71.6063572073025	-0.912206055718061	1.31495768648572	NA	NA
OG0007713	11.6559553844548	-0.0798217923007604	0.9914487020908	NA	NA
OG0007714	156.445754537129	4.8858352897809	2.41695882570107	0.00090505573296594	0.0135665055230152
OG0007715	56.3268473454307	0.308278054323129	1.03987445410089	NA	NA
OG0007718	95.585235047471	-1.07970249469114	1.58352362435271	0.0524457314477324	0.217327291412839
OG0007719	0	NA	NA	NA	NA
OG0007720	257.213929179383	0.752370429932403	0.803695955978276	0.183198812501607	0.432236139786223
OG0007722	0	NA	NA	NA	NA
OG0007723	1.90909187891939	-0.181872973958189	1.0325983513227	0.377581809723486	NA
OG0007724	11.3056419000843	-0.0897482914319939	0.995074926525679	0.708532766786984	0.853768975697004
OG0007725	39.2254016358926	-0.474505500329309	1.13571726753707	0.142011381343576	0.375426451770108
OG0007726	4.01728869102945	0.0656102442650957	0.989266008702804	0.80479342699271	NA
OG0007727	2.14858879544031	-0.209363870829803	1.04886362559291	0.202564827194704	NA
OG0007728	3.17991141725166	-0.212942347694096	1.05104620842559	0.155764164766415	NA
OG0007730	30.7802206365322	-0.346655251907434	1.00162970488068	0.383167433328346	0.656422290603756
OG0007731	241.392017649423	-0.0290680536944582	0.796567398013258	0.944967408980819	0.971848203641559
OG0007734	94.784924671665	0.0275701535271312	0.861095797688781	0.961160755598763	0.977292124923497
OG0007759	31.4955991344259	0.420336807787162	1.13331707964755	0.0915164136290507	0.291808915387368
OG0007812	37.8729836202079	-0.214857210889352	0.998157026273569	0.494572983943189	0.733036818199181
OG0007816	0	NA	NA	NA	NA
OG0007818	17.3483222660116	-0.0639862482008744	0.968466234691	0.829946620096525	0.92123678488671
OG0007859	61.1654186032604	-0.294421271727529	0.940362118147403	0.49870262012102	0.73690407485362
OG0007860	308.392663762916	-0.51730486826234	0.866173962687871	0.32933870430748	0.60568334565416
OG0007861	120.966492658564	-0.974179760316229	1.67168331297988	0.0329672166881297	0.159250275961929
OG0007862	506.629182424487	0.0396512713496407	0.711567126548858	0.945532020388515	0.971848203641559
OG0007863	457.076527078708	0.715360554486123	0.728078954696112	0.189152722990477	0.440375804022125
OG0007864	21.0346906622409	-0.135829017672296	1.00555109407109	NA	NA
OG0007865	4.98472600542152	-0.215849976933394	1.05289756964373	0.112725231530373	NA
OG0008006	910.85409338763	0.302132344157192	0.697478155156209	0.564466569430474	0.769198118043027
OG0008046	3.30171125032297	-0.12209896299295	1.00544425840685	0.597650779450195	NA
OG0008086	0.642889110566219	-0.161565067417492	1.02364274317013	0.539216696869114	NA
OG0008178	8.57009758597213	-0.109554761961782	1.00080239380948	0.641965371807748	0.823039344841409
OG0008207	0	NA	NA	NA	NA
OG0008216	18.9971851505857	-0.17242399181825	1.00602782031107	0.515288417649661	0.748046635850552
OG0008275	14.3526916463846	-0.0458648574906153	0.986414986490509	NA	NA
OG0008496	20.2535416669028	-0.244678897804442	1.02090805389545	0.399512486601372	0.665396512621301
OG0008498	0	NA	NA	NA	NA
OG0008514	208.367437614028	5.34285032554498	1.42787302475855	9.55176822552512e-06	0.000408478558820986
OG0008518	1506.53802249076	-6.56408653596992	1.11518717689269	1.07721908533765e-10	2.61046091680157e-08
OG0008519	9.06429201124968	-0.218291484719014	1.05451214552922	NA	NA
OG0008520	22.7447270234917	0.0668974669085227	0.983146216436678	NA	NA
OG0008683	11.1189077585308	-0.0135755645241263	0.983684818742477	NA	NA
OG0008737	37.8920465291223	-0.196577113211372	0.959139534918645	0.596941842871741	0.794829157083802
OG0008738	155.771472915662	0.0697246661998853	0.910171088838172	0.879134911003945	0.943366908191687
OG0008739	70.4463918775255	9.51285048242139	4.06366216823772	8.36384119954378e-05	0.00223686956950205
OG0008740	158.675908763397	1.02908911366048	1.59179225038692	0.0524885852809221	0.217327291412839
OG0008741	6.24736651306484	-0.202869701710011	1.04440813227293	0.228408368859565	NA
OG0008742	16.1231753492242	-0.252638210489763	1.05396772911678	0.214510463925735	0.480718340985837
OG0008743	0	NA	NA	NA	NA
OG0008744	58.8020838708447	-0.338516285308445	0.931067260690601	NA	NA
OG0008748	217.217088923049	-0.109062181401066	0.851611401150646	NA	NA
OG0008897	2.98777397682594	-0.133466467377303	1.00959841878364	0.563137876571442	NA
OG0008931	5.94493168938222	0.222078500970791	1.05393786708334	NA	NA
OG0008966	13.6319668277863	0.144002955638412	1.00725022409033	NA	NA
OG0009236	16.0360775055725	-0.253309791996117	1.05210041081411	0.232239624910562	0.50324353892691
OG0009309	11.2856339116911	-0.105675918857838	0.999609187299552	0.653701791786537	0.827225766107594
OG0009315	108.576913839135	0.494875980693792	1.06532458056523	0.254817987048101	0.530809961558652
OG0009392	21.8969838222347	0.117479718312725	0.995270039602857	NA	NA
OG0009567	1.54698393271702	-0.20541745866524	1.04657523201763	0.248984861266307	NA
OG0009574	18.4456301769834	0.21317491540773	1.04159381269395	NA	NA
OG0009627	0	NA	NA	NA	NA
OG0009772	106.517140011597	-1.30359387948955	1.6535730291942	0.04285403236627	0.192314083520236
OG0009773	279.422450788082	-5.30864071159486	1.1845583987817	4.58159469214051e-07	3.50612562230121e-05
OG0009774	478.42003493391	1.40878871690899	2.2159913299574	0.0258172497937859	0.137958540137864
OG0009775	1.54698393271702	-0.20541745866524	1.04657523201763	0.248984861266307	NA
OG0009776	1.40366442665969	0.204126790194086	1.04428623604299	0.312744369390147	NA
OG0009777	12.9543030868752	0.0463405312911717	0.971093916960081	0.889113722095094	0.95001991483191
OG0009778	3.96328779292148	0.218488373627808	1.05200301995623	NA	NA
OG0009779	55.6178348380004	-8.37039205612853	2.50618806101969	1.2223524881532e-05	0.000477370627372963
OG0009780	1.41638107692473	-0.19009232026528	1.03734165372115	0.359213882462033	NA
OG0009781	15.3148244329005	-0.23473192861908	1.02908745574558	0.367426439455777	0.645215027739976
OG0009782	4.66512000625132	0.220050943741511	1.05284636961419	NA	NA
OG0009783	64.9593946850503	0.546279065184545	1.21415064874929	0.0693625398298398	0.252094664921898
OG0009784	282.934211533837	-0.522086961889286	0.900633135323031	0.319542975960262	0.595234316952834
OG0009785	1888.44742233653	0.434121671632937	0.681401446643282	0.407477284661621	0.671306968053562
OG0009786	11.3445488399248	-0.218917297979939	1.05493392529497	NA	NA
OG0009787	10.1335646688689	-0.0657528261755547	0.989671938253132	NA	NA
OG0009788	73.4607591865783	-0.621773552979993	1.13592131851371	0.172675419211256	0.414991833939118
OG0009789	52.1675380635355	-0.0901337217003852	0.943275205268608	0.797791477479574	0.905182415158643
OG0009790	37.2550509305612	0.015653947917609	0.95850806071242	NA	NA
OG0009791	1.54698393271702	-0.20541745866524	1.04657523201763	0.248984861266307	NA
OG0009793	31.3931900367202	-0.24808019300873	1.0030590303644	0.450767361291176	0.699633558091998
OG0009794	13.1901589064948	0.203791658941375	1.01537532173352	0.457863825605047	0.704405213685263
OG0009795	5.87589201613992	-0.103175560404621	0.998975220331589	0.665058355273872	NA
OG0010235	86.2608192610541	6.91571277663382	1.8574003562949	4.64688638820987e-06	0.000232985269257143
OG0010257	0.949537700387438	0.196049767708693	1.04020313140972	0.385680296794688	NA
OG0010335	0	NA	NA	NA	NA
OG0010412	0	NA	NA	NA	NA
OG0010576	0	NA	NA	NA	NA
OG0010724	126.104072466816	-3.48256979103651	1.62765086533006	0.00131595703702149	0.0173265529164335
OG0010727	0.171887103635225	-0.150714031502806	1.02452821617574	0.654539117605668	NA
OG0010731	849.882192353194	0.182472454217676	0.735505829363059	0.731124418222546	0.86567988932865
OG0010736	51.4527910687441	-0.923218729621297	1.49993243648033	0.0561512991646136	0.223682161603694
OG0010821	0.0859435518176124	-0.124712777182808	1.0187040429942	0.747904642044655	NA
OG0011090	1.77522265724608	0.208161940303916	1.04641862063237	0.273381371972904	NA
OG0011149	65.8816247094188	0.286177476126845	0.962479928092191	NA	NA
OG0011195	31.4064038658141	0.327003995516367	1.09055436019782	NA	NA
OG0011197	0.298049725853221	-0.157495505203517	1.02689492115874	0.69676158228953	NA
OG0011198	9.32007649098644	-0.218367256304866	1.05456302627446	0.0691613958631405	0.25203175334588
OG0011199	16.8282917000146	-0.15707489591298	1.00432346770814	0.542794323054907	0.759598600309754
OG0011200	16.3037991662952	-0.288284758968978	1.05352252080331	0.261092206220375	0.535441562545029
OG0011201	3.60542585210159	0.0645886025693657	0.989483468570829	0.805494858279116	NA
OG0011203	2.22934938351833	0.211612975587368	1.04826939209151	0.238468515733763	NA
OG0011204	60.0667380629209	-0.565369302182767	1.09786280980283	NA	NA
OG0011205	21.0689847429212	-0.0180873738930682	0.970111343048851	0.940895131850968	0.971848203641559
OG0011206	31.8687266550258	-0.369208107527447	1.04834116207729	0.291766309065285	0.567909254860674
OG0011207	1.12142480402266	0.133876110507516	1.00987640380401	0.601747973825055	NA
OG0011208	0.371558230586389	0.169222448962783	1.02860536504576	0.571519381013215	NA
OG0011209	28.2631982959279	-0.0305722345632626	0.94662356547784	NA	NA
OG0011210	280.616789323328	-1.01641908975629	1.09607753800375	NA	NA
OG0011211	14.573339488555	0.22795886888294	1.05690719598231	NA	NA
OG0011212	30.9192187237087	-0.317688269309676	1.0637986714846	0.233536258758319	0.504704171302646
OG0011213	26.1083865389353	-0.315192451347873	1.04607236399559	0.29743730125233	0.575098186197989
OG0011214	0	NA	NA	NA	NA
OG0011216	0	NA	NA	NA	NA
OG0011217	6.69425544764047	-0.124908344028115	1.00606209219249	0.587648557670699	NA
OG0011218	7.94177502772706	-0.000114812001212861	0.983324983271467	NA	NA
OG0011219	0.330273982743457	0.165156402434615	1.02711468223119	0.593381748961368	NA
OG0011220	128.032759714162	-0.844594719833832	1.28486572219193	0.101113974045665	0.309515196341889
OG0011221	18.3464399062167	-0.316222588878488	1.08593016772868	0.103797717460156	0.315076996215172
OG0011222	1.44494867450262	0.204650263762059	1.04456086495248	0.307701173867247	NA
OG0011223	1.39950579626599	-0.0650118568580786	0.990610073043735	0.808726587841906	NA
OG0011224	12.6062208366632	-0.0611174706881682	0.985982926198662	0.807741476672721	0.909725876903281
OG0011225	226.950736845704	-0.00506046867294744	0.818591577210605	0.982810549612941	0.987427560468602
OG0011226	255.982588222034	0.468877591364544	0.781195068656851	0.38490364735439	0.656422290603756
OG0011227	1.11467469175917	0.19957121392765	1.04195271742424	0.35466282562386	NA
OG0011228	374.670918604569	-4.73178421691646	1.13202707329614	1.48313541141507e-06	8.98532870082295e-05
OG0011229	12.2219627384358	-0.169082643664994	1.01939434305333	0.447846411380321	0.697182743198059
OG0011258	10.4317404048627	-0.218665290229093	1.05476377719593	0.0632404278977846	0.240082459956603
OG0011681	0	NA	NA	NA	NA
OG0011692	211.55181349015	-0.315676155477759	0.805959601431361	0.534968123299586	0.754406224372257
OG0011919	8.72158298142178	-0.215643486828199	1.05270057966335	NA	NA
OG0012010	96.6458855935978	-4.34150641893827	2.20082365260248	0.000786043764570721	0.0122893293944713
OG0012464	6.66018108027367	-0.21383441085408	1.05150662981588	0.133771746349827	NA
OG0012822	69.8146465043707	-2.52470323621604	2.86579937032738	0.00870161417165084	0.0626343911167343
OG0012824	0	NA	NA	NA	NA
OG0012831	18.8053412787226	-0.178642484896149	1.02683357444923	0.383734519989409	0.656422290603756
OG0012837	425.949706631052	-0.141063523171502	0.759280481920177	0.774450016037423	0.890158358354477
OG0012847	13.0589045612823	-0.219240546660409	1.05515214199715	NA	NA
OG0012996	16.4577975292872	-0.219694794579416	1.05546330872112	NA	NA
OG0012997	0	NA	NA	NA	NA
OG0012998	1.07339044391623	0.198769060328676	1.04154985742382	0.361828949061718	NA
OG0012999	0	NA	NA	NA	NA
OG0013001	6.08222952169311	-0.216773538480609	1.05350167479759	0.0972906663160804	NA
OG0013274	1.40703948279144	0.176169382179381	1.02843941674415	0.442492710713797	NA
OG0013308	4.62383575840839	0.219974306669569	1.05280414629828	NA	NA
OG0013309	42.8443931033111	0.301509677957161	0.976770878061737	0.46365668360842	0.708571841258932
OG0013310	63.1480411232558	0.609161418526429	1.27372936158318	NA	NA
OG0013311	10.1667231451106	-0.215773414832933	1.05380089471859	0.0644967871688036	0.242903676938811
OG0013312	93.5213371812139	-0.628793085865937	0.990593887372327	0.234494905207364	0.505205407588456
OG0013313	29.3829826503913	-0.628179935189834	1.20269603793168	0.126904129107608	0.351915416030065
OG0013315	2.50636700259873	-0.210886079081649	1.04977634082058	0.183279196797745	NA
OG0013316	0	NA	NA	NA	NA
OG0013317	0	NA	NA	NA	NA
OG0013318	0.123852743528796	0.126298100506696	1.0162834932654	0.776629664020376	NA
OG0013319	39.9884173851484	-0.716836373596768	1.36910127986166	0.0455493186955538	0.199484064407636
[truncated: 172 more rows]
