# Supplementary material for: Genome-resolved metatranscriptomics reveals conserved root colonization determinants in a synthetic microbiota
Source: Nat Commun. 2023 Dec 13;14:8274. doi: 10.1038/s41467-023-43688-z (PMC10719396; doi:10.1038/s41467-023-43688-z)
Supplement: Supplementary file 11 — Source Data [file 41467_2023_43688_MOESM11_ESM.zip › Source Data/Main_figures/figure5/Root559OG_deseq.csv]

	baseMean	log2FoldChange	lfcSE	pvalue	padj
OG0000000	1327.16889984913	-0.393504800946219	0.456212154721606	0.329159864533022	0.606509591710424
OG0000001	3743.19463040627	0.00134707941630133	0.454593551390778	0.993056822593522	0.998268752596124
OG0000002	1807.41259143795	0.371818768493228	0.521780392366233	0.412024659468942	0.669145714191138
OG0000003	4037.03665393302	-0.600432010180539	0.505294779212695	0.166664399358951	0.413444667883433
OG0000004	141.51164138489	-1.9222631763778	1.99327102966481	0.0175680269574753	0.0840770055672763
OG0000005	710.581693835152	0.0631990437278846	0.606973480063604	0.902811189026836	0.967652334417076
OG0000006	3932.67242671863	-0.415639234896342	0.400448711586024	0.256304519512814	0.526675919930743
OG0000007	3041.09614615676	-0.370207150837244	0.38791093315369	0.294240036642763	0.571504686556137
OG0000008	742.172915263754	0.381666633263228	0.500516045098452	0.386049336265931	0.652438758741068
OG0000009	26.8409223883899	-0.168373720444145	1.01179558771877	NA	NA
OG0000010	645.654403474372	-0.630834557924002	0.502259066112196	0.148379783810835	0.381009105887143
OG0000011	380.082049780462	2.19812570549347	0.92790682715141	0.00214629489377525	0.0169230166159751
OG0000012	6012.97148447221	-1.2578008138188	0.612700533329778	0.0136463211279704	0.0695765555587146
OG0000013	127.037024275948	0.280850222883903	1.04098251236397	NA	NA
OG0000014	2354.05244560896	0.969544736684288	0.450925648271159	0.0176002783931498	0.0840770055672763
OG0000015	4.03265116257617	-0.164710342603969	1.02392868027051	NA	NA
OG0000016	991.497431836892	-0.000635492313828648	0.571287268083126	0.992881965782872	0.998268752596124
OG0000017	1775.16952760927	-0.842334809326332	0.433084402431764	0.030769706544284	0.127217441677245
OG0000018	383.636742376386	-0.378740302396272	0.800242394645869	0.464216151701589	0.710904301631097
OG0000019	951.128553422991	0.0273208068924711	0.506925983924135	0.9550397361113	0.988925462003655
OG0000020	129.542275999909	0.514818764767062	0.974361204293628	0.310003015095844	0.586544509382948
OG0000021	154.54017208856	0.160411243063528	0.920413174335738	0.715148297569031	0.873630426406368
OG0000022	136.154807012506	-0.33993370248268	0.814385538688812	0.506996313625561	0.744010215832219
OG0000023	328.666994873928	1.55874847603145	0.895433174346049	0.0169423224357736	0.0820736576134715
OG0000024	6.74652832116105	-0.0325754508546163	0.985060760322583	NA	NA
OG0000025	437.073954183604	-0.362627037301895	0.608014627851766	0.457928202309484	0.706889168193898
OG0000027	391.732125266471	-0.651398605920802	0.785857002255745	0.232378655820845	0.503447527064363
OG0000029	2004.35634203468	0.279200657746906	0.472439125759958	0.513798858664934	0.748466606612861
OG0000030	230.077092817672	0.626655650107898	1.15644754816887	NA	NA
OG0000033	208.901586217607	-1.59779581432784	1.3437893814595	0.0283444669150547	0.119520108005628
OG0000034	1012.02668803611	1.12569780123881	0.591364123015064	0.0237786917910996	0.105955053127988
OG0000035	501.795775490038	-0.084118320255468	0.520231426044633	0.846176591446554	0.945097709561949
OG0000037	61.9091576613116	-0.396349269801184	1.04267252129639	NA	NA
OG0000038	527.264620975027	-1.28420926466343	0.830117686386196	0.0338500534176811	0.137015197135308
OG0000039	267.594847964616	-0.271305688114447	0.805702332041641	0.589003585089469	0.800305319650713
OG0000041	1025.81334385209	0.314920486923982	0.581221105390773	0.515084278262286	0.748948331905007
OG0000042	625.063447935171	0.251602668747366	0.497605566298525	0.565672349516245	0.78366495971519
OG0000043	133.695794139004	0.0618646054756949	0.847379981538761	0.905121072161577	0.968348729784105
OG0000044	61.9218943134982	-0.224177302886547	0.997840357086364	NA	NA
OG0000045	5055.6038576274	1.08052648884533	0.525185748628712	0.0179981298938721	0.085524917506705
OG0000047	38.4061114614825	-1.04522801862818	2.202465060045	0.000256960501005165	0.00307917074933308
OG0000048	758.547680002814	0.230767282617523	0.502159206387859	0.603876082779186	0.808585021724092
OG0000049	6083.47163433304	0.80407295800977	0.56279601064664	0.0931622826139948	0.275588844385332
OG0000050	200.231046825969	-0.40887497873399	0.853860031897264	0.425754758889879	0.681575303680134
OG0000051	1188.98684267881	1.16588276410918	0.643628029118693	0.0274827066821124	0.117670960755118
OG0000052	842.491055895042	2.07957207694758	0.671841930697202	0.000319787315871872	0.00364660697292602
OG0000053	716.044963234508	-1.04991383187954	0.674410211119918	0.0491902380876494	0.176535524507452
OG0000054	29.0843377581075	-0.221563859827857	0.991949618958989	NA	NA
OG0000056	887.933135156341	-0.485975347889334	0.726195714395663	0.352376042483038	0.625430615988723
OG0000058	2476.3593655166	0.772975149144657	0.427003198010794	0.0480535545612598	0.174357605515263
OG0000059	481.220454124012	0.532373736610822	0.675071620205337	0.30850374003528	0.586271081874466
OG0000060	319.905434031956	-0.754319365150811	0.79195269796078	0.175063139529401	0.425519736911579
OG0000061	1215.86182163122	-0.00154476609139013	0.705937509209261	0.989430137121268	0.998268752596124
OG0000062	413.482777148627	-0.136863898022466	0.556077210550542	0.765308010011144	0.898294570688232
OG0000063	147.052222496964	-0.153278905910677	0.833476789312395	0.746327556871833	0.88740177786818
OG0000064	120.398689684924	-0.732565079203917	1.2045720131626	0.131253225383031	0.347985113796762
OG0000066	247.808822247756	-0.023373718977108	0.769467104713073	0.95535514929066	0.988925462003655
OG0000067	66.2404054550445	-0.00798280544721111	0.883804077144518	0.976195110782846	0.996080519856622
OG0000068	284.964514182932	-0.0391272111171353	0.632146856038693	0.931996070568238	0.980537532577001
OG0000070	468.221708378392	0.0376478411184839	0.574591767270188	0.941613201734605	0.987600060677398
OG0000071	656.650328744622	-0.0628422004160634	0.738600847922252	0.893503534981306	0.965074749354249
OG0000072	364.884630350411	0.714204507470416	0.694326031393796	0.180819477334167	0.43286468558213
OG0000073	23.371595463018	-0.410069362287264	1.1219678683494	0.114848878305164	0.322641683291726
OG0000074	3217.25857896655	0.964931191798401	0.479791988220865	0.023925028194427	0.10638361593371
OG0000075	4051.44868887805	0.902499064237457	0.407070599409565	0.0151357047093395	0.0751822709332766
OG0000076	34.5157231342937	0.0334083873226958	0.966914651864227	0.927784254412056	0.97707567209929
OG0000077	3840.74459952553	1.22783739659937	0.466013211003995	0.00346143095729295	0.0244723168680612
OG0000078	14.712469164499	0.0993599789443622	0.995919082385629	NA	NA
OG0000079	184.659773122507	-1.10744216694765	1.05499486891684	0.0776227306365544	0.240535539361007
OG0000081	514.550858337783	0.590322989252767	0.739481918912792	0.275968326034497	0.550121070976662
OG0000083	629.096405835457	-3.66273965490137	0.957353784910172	8.73366347386232e-06	0.00018524100228062
OG0000084	1547.64200650003	0.739323312921431	0.450881763445907	0.0678594286501854	0.219071306190324
OG0000085	226.045839560459	0.554508551845918	1.08160065664978	0.229077583054793	0.49935617025613
OG0000087	151.692601205926	1.09577131230199	1.43236624155799	NA	NA
OG0000089	660.433278196335	0.493959628338909	0.60412719389566	0.315762705937974	0.592159769491108
OG0000090	256.95524608811	-0.107774218462181	0.78069312132059	0.823464342976041	0.932939520147672
OG0000095	4018.34108463528	1.80229554778396	0.514601693146795	0.000108031408998617	0.00145021910434219
OG0000096	2401.94604080789	0.160498663813116	0.466510230745267	0.708738588187617	0.869424260003433
OG0000097	5301.87717643759	-0.0502060406828265	0.428822116391373	0.884412410648537	0.960792290746946
OG0000098	1838.79971797791	0.369792998901603	0.450505674338287	0.36646359748742	0.635023929959818
OG0000099	121.455401578221	0.262087005939614	0.931694994477081	0.559233417473868	0.780565548755569
OG0000100	561.730621247217	0.0291508281489029	0.734144141058998	0.96273731680986	0.991980353027828
OG0000101	16.6746186259916	-0.219448542781989	1.05527388733592	0.054798534111873	0.190850067079282
OG0000102	198.070847127226	3.44891651474952	1.48051326663067	0.000895108660875888	0.00855191653026018
OG0000103	274.645173641783	0.601787124845218	0.933410118186881	0.270028030993575	0.542477709600504
OG0000104	8866.11998265847	0.405546435087333	0.452507763272572	0.324997678076549	0.601500938220209
OG0000105	139.675492456151	2.54850946089619	2.17059957136365	0.00873006061450326	0.0493772228356305
OG0000107	1253.74754190084	0.907578054168794	0.495330207819647	0.0370107229374157	0.146728492243474
OG0000108	309.021257033998	-0.280102991517255	0.755365323254652	0.583651642628562	0.796605620344388
OG0000109	139.296141143832	0.665926102231773	0.958645685933245	0.228875795690163	0.49935617025613
OG0000112	179.393742327103	0.212794643558434	0.838392531423077	0.674721007495657	0.850758783999163
OG0000113	1327.10899733758	-2.41698997145917	0.622406231152605	1.30177813612952e-05	0.000265487637185646
OG0000114	211.039515604349	-0.247303215974046	0.80443196831271	0.620649509962569	0.815902619529368
OG0000115	943.819453312722	-0.104691775524037	0.525840759753294	0.814960984273178	0.928819047632139
OG0000116	59.6658076221651	-9.95477224892579	3.73784560702577	6.02400410656932e-06	0.000131720749587975
OG0000117	226.867548001491	0.142909500450087	0.639115237007099	0.779359835821235	0.904843795845491
OG0000118	129.108916758683	-0.71538400403025	1.14665933470285	0.155281719193215	0.393491668349832
OG0000120	664.317376117947	1.13100369776636	0.616238086841041	0.0272825816566604	0.117138371849751
OG0000121	98.2428324312828	-1.53916678376835	1.55562708067252	0.0327821971744352	0.133201226450148
OG0000122	3243.32620945483	-0.186227272888999	0.413002577187535	0.61865017422454	0.815004359956677
OG0000124	178.08587554749	1.01353615268806	1.40423732580209	0.0761111151401263	0.237249138312171
OG0000125	2707.51057668809	0.642777534313229	0.435726931187409	0.105154605562462	0.303033856518996
OG0000126	531.383560863782	-0.707214024318728	0.615338594189067	0.154224492669262	0.392218404018592
OG0000127	252.380313965932	-0.965483797427592	0.901004329866383	0.102950825669624	0.299121508555169
OG0000128	3871.46434005824	0.766529414799443	0.429398232460265	0.049525436447372	0.177438261325804
OG0000129	270.617129407509	0.643095244677439	0.691605051846303	0.224775899578217	0.497132099067151
OG0000130	695.666952635702	0.270257903115777	0.605638589882556	0.586844282900048	0.797882515404489
OG0000131	26.8993940916836	-0.294275968276643	0.993494131043969	0.433571768972956	0.68686428969117
OG0000133	3722.7080348564	1.4131304700944	0.477099663529751	0.00105391152303665	0.00976133773083294
OG0000135	6628.68576007463	5.5803002624157	0.494835982256643	9.35522720849016e-31	9.92121845460381e-28
OG0000136	749.226395799786	-0.436244023850567	0.612984623383373	0.373005841070763	0.642163465025233
OG0000138	1188.92855673296	-0.50381933290761	0.485680987551793	0.234869794341383	0.50677399165623
OG0000139	745.199053652645	0.651704273404748	0.552620130533245	0.163849088046783	0.409815938381165
OG0000140	131.773233300355	0.664966838415262	1.12163259935614	NA	NA
OG0000141	110.572645532144	0.455259088154015	1.12448156997281	0.160793793240224	0.404559472672023
OG0000143	274.112402509657	-0.22667912714261	0.774201133083487	0.652399479936734	0.839406103767803
OG0000145	588.480014935099	0.33695598950409	0.625702086277334	0.503427218590885	0.741626247517506
OG0000146	290.48098426576	0.0688278998440161	0.767808731324773	0.899568113426799	0.965625968341578
OG0000147	18.4978608202482	-0.0576775320127712	0.970387473146583	NA	NA
OG0000149	93.0095976451863	-1.0015497215717	1.47590529648514	NA	NA
OG0000150	19.965022742822	-0.286030474197533	1.07457622101402	0.055576099818963	0.192609326333367
OG0000151	846.403906097889	1.63046723422638	0.518620659026423	0.000428257407438831	0.00456449226722492
OG0000152	272.02710128302	0.0192389326908656	0.712980224261985	0.976356153126788	0.996080519856622
OG0000153	284.570537398447	-0.100065864132834	0.810256927521387	0.830958421702971	0.935060887926406
OG0000155	156.326564017841	0.383598821797683	0.854151324716528	0.462908119678995	0.710041895229716
OG0000156	386.031226361868	0.323871060813959	0.661927297743042	0.52924391430285	0.761034808295827
OG0000157	824.971775605304	1.77757584609525	0.817007705910896	0.00548361080980407	0.0347186224704312
OG0000158	697.891464945765	0.330219368992181	0.608701047958517	0.506001930909053	0.743291783945367
OG0000160	250.876260345164	0.497052611505746	0.989241443041928	0.314041843116735	0.589975862932325
OG0000161	294.312921728244	-2.9845323747134	1.28749871365218	NA	NA
OG0000162	39.4967644232089	-0.253906156753528	1.00725435768491	0.432829897368783	0.686635910485556
OG0000163	59.3327559451369	-0.994276597737104	1.6222503280962	0.0437295256744886	0.164159865408124
OG0000164	561.81427919105	-2.96607928992742	1.30602508331903	0.00134175369794252	0.0117597503856863
OG0000165	238.487870555421	0.0838110217453284	0.647407464765318	0.872367415972265	0.953758396534625
OG0000166	413.04895223148	-0.407463294054408	0.775103603838023	0.435105511678663	0.68716216699214
OG0000167	148.670475860712	-0.915085690270168	1.06049089301673	0.121065926137816	0.333049065289635
OG0000168	198.783404263801	-1.34503586104443	1.72305344527241	NA	NA
OG0000169	1024.87733186619	-1.72301900216624	0.743762387812141	0.00378742353071728	0.02633811576607
OG0000170	634.573123701986	0.840958426604122	0.582352905645073	0.0846985470759023	0.255541420125162
OG0000171	1021.51339143517	-1.41747896097007	1.23241362051046	0.0391986673052195	0.152551143769487
OG0000172	288.434244785855	-1.13640537612129	1.1725043440086	0.0727823843675826	0.229826299228068
OG0000173	287.628746341498	-2.02647240024052	1.53799674734912	0.0135457627109313	0.0693974944683222
OG0000175	76.7669841310866	-4.26665215776344	2.98082792184309	0.00162287631556925	0.0137684826612895
OG0000176	763.789081575371	0.343384201018983	0.514358799836109	0.445808490035367	0.697163017103613
OG0000177	747.81240587668	-1.57917178746432	0.519840332366538	0.000611433596483699	0.00614621164996173
OG0000178	1081.21848494778	-0.19705933834322	0.53009665588202	0.659244989275957	0.843025568339906
OG0000180	2360.71015723856	5.86453178357985	0.607992833316711	4.06940457720606e-23	2.87706903608468e-20
OG0000182	840.303758667418	-1.15673658709189	0.940800332182068	0.0616167211029498	0.205551601120801
OG0000183	773.140103352471	-0.686529693751806	0.614794665809592	0.16450295298042	0.410483250907612
OG0000185	780.206811751024	-0.187325296255777	0.535500853462993	0.675472792199241	0.850758783999163
OG0000186	263.554969676707	-0.0734393745455283	0.750786394395019	0.87801525181231	0.957957998505097
OG0000187	6.64969103691371	-0.203627986423502	1.0449305299943	0.21162599565948	NA
OG0000188	746.520946517243	-0.320046021436403	0.582615551354368	0.503723464109593	0.741626247517506
OG0000189	408.96003107949	0.159454758935112	0.564794190150378	0.739195859271993	0.884782402661341
OG0000190	23.1891988615204	-0.349987375866223	1.09038339096435	0.135903444602798	0.358076032301285
OG0000191	111.211439816732	-1.0978754317519	1.68985180432658	0.0429299415241815	0.162307319024579
OG0000192	27.0568473928979	-0.316349946883115	1.09473890951898	0.014140138983598	0.0709905774438954
OG0000193	774.428700554816	0.37002160588344	0.545113513725477	0.428730027104639	0.683197886918813
OG0000194	264.851919342584	0.357650895524402	0.823899925239902	0.497460625005647	0.737326335176085
OG0000195	0	NA	NA	NA	NA
OG0000196	97.6910577984141	-0.0755455853615374	0.920316088131826	0.839525487882023	0.940645469024925
OG0000197	340.908237617754	-0.599602011376962	0.681566971048236	0.248630462295006	0.519345753314849
OG0000199	745.218349876947	0.631823945401023	0.498337741546003	0.149693676429981	0.38319681700315
OG0000200	308.202919171864	0.0097506603948661	0.586166085683972	0.988932757599877	0.998268752596124
OG0000201	4546.11677736149	-0.385144714476965	0.426622201375682	0.315498511423422	0.592159769491108
OG0000202	72.2985298676731	0.405004495594893	1.02898651640503	0.323343013930242	0.600009214825935
OG0000204	17.1987470465502	-0.0810833404732815	0.97424009601134	0.780576300620508	0.904843795845491
OG0000205	26.7949525793812	-0.134214713339743	0.97520646222141	0.665419199473555	0.845628593219539
OG0000206	32.2207243579133	0.203313977778579	1.03414134101681	NA	NA
OG0000207	265.342435620151	0.37180436557522	0.772927816484507	0.485359779303256	0.72649830056613
OG0000208	748.954583302952	0.378710347363805	0.573224182463725	0.429876946600979	0.683485010300358
OG0000209	3167.36565821593	-2.99612004330336	0.811777217205621	1.89364165838574e-05	0.000352317013810188
OG0000210	1487.52978024573	-0.00564787326694246	0.475738454186417	0.989281522858429	0.998268752596124
OG0000211	544.844329259917	-1.00926933085912	0.608927704320447	0.0438158620852251	0.16419336304375
OG0000212	99.5375993947887	-1.33471843597328	1.592954201214	0.0429221030356761	0.162307319024579
OG0000213	310.094813182608	-0.205620346338437	0.838079958453146	0.667885479374781	0.847951373701977
OG0000214	430.399182999463	2.22824043624987	0.98522611497833	0.00269043017967168	0.02009296623621
OG0000215	1598.87287749585	0.568954398666896	0.51491052154198	0.205824722831592	0.472233886373578
OG0000216	369.378158515886	1.20057518571973	0.774893806774702	0.040780258588269	0.156435086859899
OG0000217	274.8270771629	-0.0431522377377522	0.636331306970741	0.925676361341381	0.976453932271919
OG0000218	981.115666237114	-0.307663243760863	0.547666407029012	0.501911199101763	0.741369344258786
OG0000219	43.2813220596878	0.373640915233656	1.10333317796245	0.130098136862896	0.345787153240856
OG0000224	3264.91661532155	-3.94701285813997	0.512875390450785	1.71721325491066e-15	3.6422093136655e-13
OG0000225	53.9000569931769	-0.701393059340956	1.22549541967623	0.12272824546031	0.334969253703053
OG0000226	44.4881621726749	0.481542785750226	1.19927781918772	0.0012990842753437	0.0115210020872654
OG0000227	250.752207125681	-3.87782889214453	1.43857523262131	0.000308285920166728	0.00357308435340782
OG0000228	46.6737607532846	-0.496494481834785	1.07310171732731	NA	NA
OG0000229	476.836163005036	0.278557880036376	0.635986145493388	0.583456587388316	0.796605620344388
OG0000230	90.1143885329513	-0.538132249861185	1.05574964704541	0.241904647947726	0.513079758297127
OG0000231	2439.16663386351	2.39091612546171	0.565471297752091	3.38139279049009e-06	8.05835293104435e-05
OG0000232	295.977587347898	2.60329925197661	2.65799932861279	NA	NA
OG0000233	34.2378501522622	0.126632100251389	0.943380094941058	0.750210239106154	0.890927165254285
OG0000234	1589.90776970535	0.971427846981602	0.612621922215436	0.0559825868351877	0.19338610208051
OG0000235	491.780109983579	0.117927976630373	0.585753322456859	0.810939455117441	0.926725530336256
OG0000236	874.990576798544	0.00888523044781999	0.460553936960608	0.991022097980997	0.998268752596124
OG0000238	616.445814100039	0.183019014014532	0.695475551419029	0.727286818134468	0.878170062396613
OG0000239	359.237299529422	-1.24684654766471	1.04525535913481	0.0537722174111797	0.18851383988283
OG0000240	5526.52525874566	-0.231702344789506	0.481680167764802	0.584166280935455	0.79679529380328
OG0000241	11.6702451902977	-0.253445062067609	1.06674556962029	0.0565967881169808	NA
OG0000242	641.723936890872	1.62464166975053	0.627763638331551	0.00236769077164338	0.0181951888646942
OG0000243	1.07029668090354	-0.196418644149838	1.0415634024864	0.362728163531069	NA
OG0000244	699.127000288973	0.343433479384385	0.587460816898893	0.482009224672992	0.722502873167078
OG0000245	342.800420778287	1.72069807086456	0.741340542359802	0.0041176714111995	0.027902814898256
OG0000247	348.481752982198	-0.898365372275239	0.904542978455789	0.124759932320731	0.337742104664993
OG0000249	355.026596504409	0.242034090574447	0.778850420835837	0.645721963991403	0.836471572258921
OG0000250	210.188182491802	1.16597714298238	1.2095149844802	0.0713277142405895	0.227156279135571
OG0000251	1105.85432494489	1.13793010800745	0.626061648938248	0.028194499802965	0.119247474265768
OG0000253	1332.55787605038	0.379397164015246	0.437469673038927	0.339080716710238	0.6172459667589
OG0000255	1781.65892282355	-1.77246901767723	0.998366202919821	0.0110727184358981	0.059456293170987
OG0000256	9.7588252635424	-0.0263767486544476	0.984398248425653	0.909693420846215	NA
OG0000257	17.8835438017399	-0.0243093719482693	0.955678470502446	0.933109266152272	0.981054319695798
OG0000259	371.621461180417	-3.09389201580885	1.19022089658902	0.000588811829693179	0.00594893633209715
OG0000260	111.432129533233	-0.95725345196065	1.41764022928237	0.072889193799438	0.229826299228068
OG0000261	284.729552722137	0.801198662153184	0.771796211652457	0.152749657946034	0.388934003005447
OG0000262	1844.1572769987	0.467494365854971	0.453375272217726	0.251018914945777	0.520478036595583
OG0000263	1.42706224120471	-0.201530860759015	1.04428828837207	0.310160760963231	NA
OG0000264	1122.39613189972	-2.5623583895298	0.871164263650118	0.000310750006653039	0.003582069370169
OG0000265	260.864114412218	0.501427082517068	0.889666701150031	0.348489155040776	0.624617065529305
OG0000266	110.971248988096	0.305366712164547	0.867142584836753	0.545197393792926	0.772785999466207
OG0000267	26.720881447993	-0.836154627716105	1.39232470353646	0.0710453769754637	0.226938621332769
OG0000268	6.82316940836291	0.09162280988777	0.994366519414948	NA	NA
OG0000269	80.7704007179659	0.105290481827438	0.893495876445439	0.820196571710492	0.930784873514154
OG0000270	81.8162510078739	-0.427790079493251	0.999820718942514	0.33450404820981	0.612372692833217
OG0000271	902.487958274758	0.453724340120703	0.801470768150697	0.402310072860687	0.661472608168618
OG0000272	194.729342001437	-1.16187170442112	1.2956879698462	0.0664695292604799	0.216229864358095
OG0000273	680.255789845945	-0.17414293580959	0.558543153546373	0.704053474492307	0.867162331844189
OG0000274	469.461648806818	0.0195170133240888	0.548076794858517	0.971507856292783	0.994002973081038
OG0000275	26201.3451634948	0.323605251077974	0.424569004634972	0.387796917717833	0.65395321618557
OG0000276	249.079862783381	0.198180874096229	0.767556967640304	0.706457440266294	0.868132231057247
OG0000277	378.28585360148	-2.76293273354417	1.11647655452459	0.000998489022650142	0.00937077529664137
OG0000279	8.99455009031191	-0.217695005059808	1.05409505697788	0.0907405842871614	NA
OG0000280	124.734046780547	0.139403188833904	0.873953990933556	0.772067909979465	0.902234731166086
OG0000281	109.936316975331	-3.81016608316416	1.22318774768191	0.000104231314165559	0.00141714498298173
OG0000283	139.598817518034	-0.236957963707545	0.867101313948752	0.616374628623449	0.814824104863526
OG0000284	2780.41315343804	0.627287086025839	0.435834056729396	0.113904590275938	0.320413310312021
OG0000285	17273.575783394	1.39120245340794	0.508826794439637	0.00219217233706694	0.0171571864461955
OG0000286	677.673921995195	1.38307718349348	0.702777817395467	0.0141532563646865	0.0709905774438954
OG0000287	117.261947877672	0.654915873349841	1.21918757659151	0.124841966080789	0.337742104664993
OG0000289	4106.38388484514	1.93164596966798	0.580649691676821	0.000171417581047327	0.00215134135740462
OG0000290	1252.00807530316	0.264219672355799	0.506405635976791	0.552653339948226	0.77730618967519
OG0000293	1180.85559553511	-0.0488394572951333	0.476471835686852	0.90462815762509	0.968348729784105
OG0000294	144.221912552765	0.432976081770878	0.980754396914747	0.359860236001176	0.630431215385895
OG0000295	1868.7130585948	-0.200789800137812	0.417070944979491	0.599612409520752	0.807478044821279
OG0000297	4.03855644552123	-0.0715330383667143	0.991122257140328	0.772884637126758	NA
OG0000300	466.276209255264	1.86589538804586	0.798845787246513	0.00334450691407861	0.0238845089722584
OG0000301	22033.2401078705	2.28931677301909	0.548182929336478	4.60875488028939e-06	0.000103991160649934
OG0000302	2323.2598782507	2.2484974036234	0.667034961799965	0.000110968988644836	0.00146189580692979
OG0000303	330.557786130466	-0.361465415509847	0.816538047413231	0.481444781215235	0.722167171822852
OG0000304	2628.26823754939	0.884623014795221	0.535122733558526	0.0562331936931698	0.193703352002464
OG0000305	107.71380244164	-0.66701465555753	1.14426416862041	0.162857007784606	0.408297533701122
OG0000306	687.95577376573	0.549477580574695	0.601863673859481	0.267096301027667	0.540823805951116
OG0000307	2346.64004280188	0.984633432111844	0.429308993672965	0.0121914629410117	0.0631363308832568
OG0000309	2331.67877029131	2.38153040193242	0.557604273096442	2.86973368611736e-06	7.31114934586853e-05
OG0000312	104.011582705669	-1.17852369695925	1.64640765410346	0.0468132959168236	0.171459237934453
OG0000313	599.33957347275	-0.0807273844873624	0.635735556036101	0.865440462187838	0.950825810761413
OG0000315	492.632361989019	-0.149601113442936	0.62249619879965	0.7567550907975	0.894692055508081
OG0000316	484.70318659473	1.88946263881925	1.08307890958213	0.0107557408637992	0.0583450802355961
OG0000317	369.070240707979	-0.168370054767012	0.631144611117073	0.729866329264551	0.879571866119382
OG0000318	79.5426581449715	-2.13111092680356	1.85086415968774	0.0136018971370838	0.0695171658500115
OG0000319	6.50218238206042	0.222817829151864	1.05436130352401	NA	NA
OG0000320	2240.6670391011	-0.966005779931417	0.554764823697816	0.0401424312946202	0.154803812319799
OG0000321	595.85234451624	0.600521655195606	0.571169006634512	0.210319040827544	0.478633782827491
OG0000322	566.22125681816	0.0990973174471841	0.775552296278662	0.853470985573163	0.946487234383715
OG0000324	467.166695912736	-3.30875779661171	0.876407594121735	1.24868577006781e-05	0.000257132283331439
OG0000325	593.264873013335	0.205595492870061	0.570635922482127	0.669617982355158	0.848422784095155
OG0000326	805.08152571463	1.71895416501605	0.559978466279613	0.000495164259773317	0.00512313851209368
OG0000328	1459.19505685739	0.291021824362914	0.500206168844227	0.51121329586309	0.746751653254556
OG0000329	84.5229892956774	-0.0442552418259415	0.905370062668373	0.905515062555095	0.968348729784105
OG0000332	340.440499813915	-1.28758895147683	1.04836045218299	0.0480981073759189	0.174357605515263
OG0000333	583.528655394966	0.532573023297512	0.636081498991719	0.294699902191069	0.571874192632441
OG0000334	4018.94124060412	0.469575203021161	0.420148502505325	0.221268534872901	0.49349165348625
OG0000335	245.041685170939	0.10986801017491	0.827860666266155	0.831072823109697	0.935060887926406
OG0000337	1454.41637371318	0.0893692234466934	0.446314869589393	0.826993351124687	0.93449808083935
OG0000339	135.720986588407	0.716477198814506	1.31064975221903	0.0819078952376587	0.248892042692083
OG0000342	1256.87926738353	2.71959634594918	0.593493660531797	5.26389527244817e-07	1.6180756337482e-05
OG0000343	261.293877083327	0.087398612935829	0.818646016188765	0.867710575625926	0.951118413903147
OG0000344	497.003144164418	-0.262343159706142	0.740487363811004	0.604630371057805	0.808585021724092
OG0000345	1924.12497717054	2.21543227456577	0.643546871518581	8.74347545622148e-05	0.00123632742950972
OG0000348	4824.19238435204	0.352095098683564	0.446071401458097	0.389871967466724	0.654207628953261
OG0000350	2922.32571999913	-0.947664043980134	0.480627806574983	0.0258808937073985	0.112490674851464
OG0000351	104.037424585384	-0.398859269028498	1.02132262807681	0.32538757471612	0.6016975117462
OG0000352	129.567147480811	-1.74572846120336	1.63494909377333	0.0231666407267853	0.103663386036944
OG0000354	365.136103840274	0.69324999624972	0.633523428961332	0.173774401542977	0.424137520912144
OG0000355	19479.1155019379	1.34128346245699	0.536955950114627	0.00466976887460911	0.0306643336936407
OG0000356	964.819147566657	1.7729473822899	0.690722600176964	0.00211887896811992	0.016831993600683
OG0000359	1619.08014323546	1.57290673668224	0.573131503404339	0.00162238592108978	0.0137684826612895
OG0000360	898.177830410998	0.167605452922958	0.588958185244811	0.734232648564548	0.880012556455909
OG0000361	1186.46882109933	1.01999993447959	0.533043187408366	0.0275234086122933	0.117670960755118
OG0000363	575.548502389512	0.522074256908681	0.613155150557776	0.296283457650338	0.573896998791202
OG0000364	0.936509595790593	-0.193674847976749	1.04018167852362	0.388795948625699	NA
OG0000366	57.111468613373	-0.508929763380844	1.12597143570892	0.175343823696709	0.425519736911579
OG0000368	177.465830713415	-0.646497676122671	1.05270504214913	0.206595183494653	0.472695128578381
OG0000369	67.4763323435875	0.403736264513601	1.04355573291493	0.304789565625991	0.582241090031246
OG0000370	169.598384186917	0.111757674755227	0.820060207216825	0.829002655670947	0.935060887926406
OG0000371	497.2055300228	0.319905123262366	0.610958357545854	0.519409465415764	0.751634093374574
OG0000373	482.809766486326	0.534787481881812	0.914623464850047	0.317759712025343	0.593973378883582
OG0000374	22.6837467083123	-0.48816768235229	1.20410857776768	0.00535301682720072	0.0341043009748308
OG0000375	114.431569054849	-0.0233218193148466	0.802980308136638	0.95505951306787	0.988925462003655
OG0000376	55.9081785116356	0.474624861489888	1.15023847765254	NA	NA
OG0000377	94.9828762125451	-0.556828430734399	1.00669891944292	0.263165486457594	0.536190198632619
OG0000378	886.435098997534	1.14203315792612	0.5585709865659	0.0169874284263621	0.0820736576134715
OG0000379	1101.29258395396	-0.127105434907468	0.488839804034456	0.761224286400257	0.895980960328273
OG0000380	500.131101517613	-0.221099905211215	0.720279510442442	0.659511113035379	0.843025568339906
OG0000381	313.435632284927	0.72726077594869	1.042422005137	0.188219506012087	0.444558543710062
OG0000383	158.248463430234	-0.375206298317164	0.908029369975754	NA	NA
OG0000385	254.309012461758	-0.487566765539882	0.833081178470437	0.356366715843367	0.62798169727226
OG0000386	485.948040480205	0.0136048507148776	0.731294901374888	0.986490168929053	0.998268752596124
OG0000387	4847.64904266091	0.529571159609192	0.424197729005171	0.175193234099257	0.425519736911579
OG0000388	163.042913499169	0.262950717086959	0.893312487976837	0.585230674760013	0.796991766344122
OG0000389	278.580845385723	5.09108055597272	1.06438292584187	1.25649141092873e-07	4.75896121889257e-06
OG0000390	16.1219865890499	-0.20604940849412	1.03870993140937	0.286563966116826	0.562259178662154
OG0000391	66.6639544362024	0.212285989335751	0.939126265188849	0.61705661629375	0.814824104863526
OG0000393	1510.94303450058	1.3090662012035	0.51912557583732	0.00433937858030674	0.0289428363799704
OG0000394	487.661747866925	0.824407124522529	0.666547317496006	0.119133157760632	0.329871315418148
OG0000395	641.259512045843	2.49748757718979	0.860042540494078	0.000409482680260372	0.00445391161452436
OG0000396	137.794410212917	-0.489079731388891	0.902793021754979	0.344386138606357	0.623244880532495
OG0000397	580.960820946943	1.01360369572636	0.622396837642895	0.0481723511701763	0.174357605515263
OG0000398	238.523557150282	1.03013906246242	0.910500866351235	0.0909775516782504	0.270635886549185
OG0000399	51.8395635066627	0.54762998007312	1.13359009192421	0.180509989788123	0.43286468558213
OG0000401	72.3514348674275	-0.64557798192621	0.983408758826428	0.228685693728943	0.49935617025613
OG0000402	31.2728293429019	0.345293872558786	1.10845877027442	0.00708916884206132	0.0427162702102615
OG0000403	58.5190103748375	-0.0404904226184025	0.931579041888292	NA	NA
OG0000404	25.4228336043997	-0.144735416221306	0.975729792761465	0.646936077454767	0.837086554929845
OG0000405	433.184873884653	2.26807106966149	0.814577741258741	0.000678566184431945	0.00672541531392596
OG0000406	693.313676216045	0.810742220025225	0.629718300023295	0.111918174497443	0.317775700279889
OG0000407	1472.51750433779	1.67482676100559	0.668096631824506	0.00272830880218513	0.020304361296262
OG0000408	90.163504963617	0.476432968227284	1.00019504600679	0.318014228605319	0.593973378883582
OG0000413	209.557569406458	-0.569699267797187	0.890730252013544	0.287083006134425	0.562343606946732
OG0000414	619.459318553125	1.60701484339645	0.765430189807658	0.00780000420693288	0.0457011296212835
OG0000415	2579.466113354	-0.349686343056238	0.411731901396512	0.346130539150747	0.624494352831339
OG0000416	32.2020642093621	-0.0389784298685162	0.943420030479537	0.902868444041204	0.967652334417076
OG0000417	21.4192630652464	0.0124673649511894	0.972411872420968	NA	NA
OG0000418	406.556921075193	0.689126850729284	0.779931302749126	0.215205111682114	0.483527586734919
OG0000419	30.7580221744474	0.0379741367413903	0.975500662808637	NA	NA
OG0000420	582.909713734064	0.328754489036051	0.869891774830506	0.518882572267646	0.751634093374574
OG0000422	41.3310483147159	-0.210500631232989	0.986343554227442	0.526497341902051	0.757598956698948
OG0000423	644.483019511909	-0.59109827700396	0.552566299258776	0.202272917023086	0.466327018484746
OG0000424	1543.01691826653	0.178809139619923	0.477256623819842	0.680419323694742	0.85243318697965
OG0000425	29.5308418456263	-0.0546706681411313	0.952540548161197	NA	NA
OG0000426	23.9696146036235	0.288699423232217	1.06954137241774	NA	NA
OG0000427	260.317885515533	2.31388381294504	1.53031444572044	0.00834620627891697	0.0478054720753957
OG0000428	9.19729735621192	0.0251936509639989	0.983934148765014	NA	NA
OG0000432	2.67574170225884	-0.20978179931509	1.04906041679336	0.213017789720824	NA
OG0000433	286.927858716873	0.521456888989801	0.926683066249966	0.324314025560533	0.601285007179974
OG0000435	106.640501137148	-0.734178902643737	1.11743263237823	0.158874543144426	0.401158221439676
OG0000436	327.767964029856	0.677901349661311	0.690548851493977	0.201589263754493	0.466271350516118
OG0000440	32.572285092534	0.024089354965745	0.968439486631216	0.95055965654004	0.988868457746436
OG0000441	1022.06488031039	0.999209808570073	0.524225827864416	0.0277141905415705	0.117689985846848
OG0000442	95.4934548203519	0.67127263109457	1.25412820311106	0.103979037092451	0.300872493414856
OG0000443	61.6002364448799	0.0776496219384478	0.908617800894897	0.863717600746624	0.949992053097551
OG0000444	195.698529827366	-0.4581633302757	0.837471105049054	0.382792757633291	0.649830760209372
OG0000446	104.814202153619	0.620299441228579	1.05326636894405	0.223226627655278	0.49525489252808
OG0000447	262.522871541164	-0.0678970266435361	0.602300393188248	0.883994687815368	0.960792290746946
OG0000448	3460.06329792469	0.0946224551222518	0.464222560057117	0.819695905860487	0.930714676836239
OG0000452	105.976049414636	0.652154498167298	1.19374974372288	0.141863598769225	0.369647042984676
OG0000453	442.414479957003	-0.197369460514498	0.716421806678985	0.695881259660729	0.863128160096608
OG0000454	191.034424595782	0.423554331973427	0.977862981312178	0.368180379812586	0.63695806328099
OG0000455	63.5654023885746	-0.186294743184261	0.949570878561708	0.624135931180934	0.818671805834732
OG0000456	71.5342807265211	-1.97969873184471	2.60290318322357	0.0148603684200341	0.0739878906546767
OG0000457	376.401355013301	-0.492641305179265	0.810634029430793	0.353492709608519	0.625841433288539
OG0000458	161.579493966703	0.122405604824209	0.823688130671923	0.811927101476199	0.926855426389138
OG0000460	13.4827917303636	-0.101757594661404	0.98656233858152	0.707877386254418	0.869348150542331
OG0000461	3002.26340225522	1.6288891270953	0.502928798284072	0.000327237982563402	0.00369187106923923
OG0000464	2.0973903218295	-0.0686048678945635	0.990945933768699	0.784925490571776	NA
OG0000465	9.20036119734409	0.0910954808452597	0.994058787659097	NA	NA
OG0000466	323.293154352194	-0.0880422154398714	0.576945962083624	0.849007416086571	0.946487234383715
OG0000469	231.665421852377	-0.413697125325122	0.891098624042348	0.409718827937578	0.667445187446699
OG0000470	76.6644119360417	-1.10272485166148	1.66781420690759	0.0456855124322006	0.169108153348512
OG0000471	842.700414890509	-1.51843551298723	0.858353208215925	0.0161687035200968	0.079200508466802
OG0000472	0	NA	NA	NA	NA
OG0000473	45.198169644343	-0.281282525378272	0.970835010585753	0.479169811228633	0.719772783014114
OG0000474	103.169309388118	-0.636477180089938	1.07162027091862	NA	NA
OG0000475	78.2504065310764	-0.703366229382567	1.17681309214145	0.145365980195822	0.376001517067486
OG0000478	54.5204484621616	0.19496908569369	0.95452021787271	0.624129662834113	0.818671805834732
OG0000479	100.397550830095	-0.371858429013321	1.01180367055176	NA	NA
OG0000480	1318.84122285873	-0.00975361398487473	0.506844544609776	0.977737800621409	0.99608522494747
OG0000482	1024.84918361143	1.33489347314875	0.719598378659182	0.0195284541646302	0.0904363565134947
OG0000483	23.4778757311742	0.0903358175553476	0.942059501245684	0.818156849410963	0.930090661952595
OG0000485	94.9032989921935	-2.06012570334078	1.59817439291165	0.0138709667963781	0.0702604089504097
OG0000486	180.848610034542	-0.33239645781998	0.895725933952385	0.487470205347992	0.728115708128937
OG0000488	37.3066602036742	-0.506393231466295	1.12143154695566	0.181992314828227	0.43518117221045
OG0000489	5377.14424498289	1.52958188910029	0.540624984362056	0.00139222487305895	0.0121020858842542
OG0000492	377.401135588658	-0.1519185619929	0.725190210331697	0.76033497684334	0.895980960328273
OG0000493	95.0219678339418	-0.807578455534261	1.24887028404607	0.112477309237148	0.318085830522654
OG0000495	981.385078067118	0.722602161932622	0.610609951496391	0.147218833183548	0.378486236584612
OG0000496	27.1477731672464	-0.243828438829207	1.01175920506859	0.425491809316043	0.681575303680134
OG0000497	723.012736669962	-0.967133269022067	0.60652666163035	0.0515620317022426	0.182271782067428
OG0000499	483.682782350324	1.05156113466633	0.616296031876345	0.0395568516366806	0.153102340002554
OG0000501	272.436580412362	-0.436833508713388	0.790830048743626	0.404617389798731	0.662519112182976
OG0000502	128.597867666765	0.224734680924177	0.916008008279952	0.621067623741176	0.815902619529368
OG0000503	64.4421954929919	-0.231785438138813	0.933560614198947	0.579350831174546	0.795333979935547
OG0000504	171.072167501271	-3.3158031171121	1.69704286169362	0.00201522205654804	0.0161411365091257
OG0000505	0	NA	NA	NA	NA
OG0000506	125.986034470157	-1.81874773382859	1.59178246455378	0.0204678489106494	0.0933598011601878
OG0000509	91.5759093191335	-3.27786677459232	1.90286027103133	0.00286887405340817	0.0210549545580579
OG0000510	71.34693692337	-0.219154004698395	0.968139735798133	0.551152682827754	0.775709913920151
OG0000512	45.9573674815083	-0.471171572123777	1.09451993771339	NA	NA
OG0000514	199.286665765872	0.72832205891223	0.754694741080062	0.187616101061723	0.444122489232048
OG0000515	151.981414331399	0.494477840829284	1.04221592097107	0.277242916706772	0.551107990941953
OG0000516	421.323237879854	0.113147673756394	0.755771673529953	0.832543866857058	0.935391072374962
OG0000517	33.9794000911117	-0.244906130327795	0.994509141062329	0.473279967722422	0.714976361495198
OG0000519	1478.48577830239	-1.58869884614591	0.657383069215509	0.0036172520433406	0.0253207643033842
OG0000521	2062.43863870693	-0.991821503480809	0.694476346239002	0.0645687413497129	0.211951093986086
OG0000522	275.359796389856	-0.441021300850546	0.742042900791314	0.39836833071218	0.659342230329303
OG0000523	351.538014494476	0.24837738714461	0.753946577378503	0.636497274736256	0.830264895274046
OG0000526	2.85746685455361	0.0263692706020437	0.9846766072134	0.924855315309735	NA
OG0000528	670.321571515257	-1.07316228011504	0.865262165299716	0.0723370558072799	0.228995366219762
OG0000529	1065.48102907045	0.456573774905519	0.7246150192153	0.394197495563852	0.656789385774493
OG0000533	271.025519638736	0.0543441723122529	0.68442119142888	0.920591326147655	0.974338424530528
OG0000534	544.371140081141	-1.32421843663936	0.749847421623099	0.0220759164341433	0.0998358608887375
OG0000535	66.8736026225616	0.830529493864124	1.4562040901331	NA	NA
OG0000537	149.171073483797	0.946613878089978	1.59706470956868	0.0431163737334338	0.162488374875547
OG0000538	104.17546476244	-0.374540642573398	1.01214254766836	0.349312917222576	0.624617065529305
OG0000540	97.9466400903859	0.43608145660952	0.994173550853298	0.347019387893766	0.624617065529305
OG0000541	175.93415644234	-0.08012787300026	0.860709383509519	0.853112130928462	0.946487234383715
OG0000542	218.985122449296	-0.321474350089727	0.827746667693966	0.524017978342268	0.756083083036702
OG0000543	50.7170995498458	-0.153256228079781	0.946920511913641	0.679955734755677	0.852355858993375
OG0000544	19.408208924111	-0.159564047279972	0.987115712679789	0.598063965986493	0.806616773483331
OG0000546	703.471888462795	1.41582810688759	0.647718289012066	0.00839680129839632	0.0478054720753957
OG0000547	23.8783413155171	-0.424247256479423	1.1419301124597	0.0646753549698955	0.211951093986086
OG0000548	17.2295804961403	-0.102310638303663	0.997942403597844	NA	NA
OG0000549	1824.72320708141	-0.947559538955601	0.557415953998261	0.0431310490593743	0.162488374875547
OG0000550	68.7967315390121	-0.38778456904281	1.00110463415853	0.356719755689721	0.62798169727226
OG0000551	30.074806747952	-0.0256476037661667	0.984137229345365	NA	NA
OG0000552	371.529382300949	1.3521900250869	0.739429674875223	0.0197928389740902	0.091262198834881
OG0000553	356.094392511069	-0.258306478721527	0.771869632775434	0.610392378492464	0.81219713599907
OG0000555	90.6436452321504	0.184454213829582	0.882250158181134	0.698804715913933	0.863600430184387
OG0000556	133.256995843564	-1.62177195326229	1.45124509137309	0.0282235889115585	0.119247474265768
OG0000557	93.8645859491836	-0.65707641827065	1.16144941978736	0.154917683771954	0.393491668349832
OG0000558	368.499568571237	0.633790600824501	1.04438922075494	0.223106006104226	0.49525489252808
OG0000560	499.759485279171	0.291017443010883	0.759286037553508	0.582328355474838	0.796605620344388
OG0000561	722.331933557328	0.285993349033218	0.560870854418633	0.548423459563376	0.774438187572517
OG0000562	391.902806230429	0.11228209868955	0.803877462944931	0.830674816897393	0.935060887926406
OG0000563	26.1002590009361	-0.229892326101827	1.01265593066058	0.429481750832546	0.683485010300358
OG0000565	214.825543126714	0.685085253676507	0.7921078448921	0.218139161284552	0.489083679793377
OG0000566	56.1649055177662	-0.776098498325991	1.38015616458631	0.062598215242406	0.207779052471273
OG0000568	758.620286665857	0.520203026105186	0.674302924072288	0.318473031705886	0.593973378883582
OG0000576	186.215697253298	-0.481323572645922	0.893815753314246	0.352224941327001	0.625430615988723
OG0000577	811.552734792524	0.0249179763536865	0.563119311811949	0.963376829721547	0.991980353027828
OG0000578	35.7756663471855	0.186177880558909	0.973502284389849	0.60539038873072	0.808585021724092
OG0000579	743.913165848626	2.81929012517515	0.641622150526417	1.21346412692319e-06	3.4780505583839e-05
OG0000580	111.651307739171	1.06678295525051	1.30469550594822	0.0800311343038579	0.244590829767266
OG0000582	6.35045915505052	0.14382377917171	1.01155418753161	0.537136804652228	NA
OG0000588	1406.53817182655	2.48681204172637	0.654882392147006	1.81178141765397e-05	0.000340428144010413
OG0000589	616.872441960567	-0.33158045227417	0.572793214028813	0.480491387571378	0.721247157140052
OG0000590	353.818807038301	0.0713769261828773	0.774556961215416	0.896087342961782	0.96516176624677
OG0000591	1714.97893316257	4.34895148982482	0.643082251599324	8.8614387997611e-13	1.17469448089333e-10
OG0000592	946.88420238453	0.667549196433709	0.613984988410239	0.180731828004539	0.43286468558213
OG0000593	140.317650316278	0.145658225260885	0.831352107184978	0.77434353776513	0.902462334915547
OG0000594	115.304341653873	-0.783331510432958	1.1638423591811	NA	NA
OG0000595	602.86462658801	0.0880751492166587	0.543938816243343	0.853424038716789	0.946487234383715
OG0000596	1.6946364114306	-0.204152628140341	1.04575561265621	0.281170411585144	NA
OG0000597	3953.49610157685	0.457414648055891	0.460176390719807	0.269764011056153	0.542477709600504
OG0000598	64.7345720961181	0.131838556432864	0.840674930966573	0.792610062195119	0.910685775685724
OG0000599	260.388628216829	0.183667013529858	0.631209040257445	0.716698228169298	0.873630426406368
OG0000601	375.775024981074	1.48046514737046	0.675033527081867	0.00770281370752193	0.0455017884802314
OG0000602	133.115720549357	0.884531719909576	1.40175802042098	0.0775149334805813	0.240535539361007
OG0000604	348.584109472494	-0.0775731437735632	0.786508397718963	0.869607464210524	0.952052376144129
OG0000605	146.169162769343	-1.08586204126452	1.31712966304038	0.0745970146770187	0.233707929290926
OG0000606	1532.19465967948	0.00438265983015369	0.46218742699995	0.990986934461347	0.998268752596124
OG0000607	681.269017636222	2.07894291771903	1.6395567355302	0.0138798261905807	0.0702604089504097
OG0000608	45.0586340247789	-0.0684130371118004	0.921491164649257	0.854505037010952	0.946487234383715
OG0000609	76.3760997877215	-0.402342791562338	0.991621085535096	0.357546958483336	0.628820148377408
OG0000611	434.80011604985	-0.926094030404339	0.587869880809016	0.0570685966695266	0.195545223806245
OG0000612	926.602906251116	0.453478192351915	0.533053940038097	0.32226602282273	0.598534355873038
OG0000615	106.264285913252	-0.350393795349194	0.996753955481918	0.384778907981707	0.65132965987965
OG0000616	1059.77959516342	0.0170878996873593	0.527092338107625	0.973901893047115	0.995071275980494
OG0000618	27.8435077095554	-0.0905336513018129	0.960656552787704	NA	NA
OG0000619	436.705499259988	0.0965331364225735	0.659813683162295	0.854612352505247	0.946487234383715
OG0000620	157.934837665763	1.02205461981532	1.33805690844698	0.083104382634881	0.251806279383689
OG0000621	1703.29129908696	2.15160400431852	0.681400434143842	0.000241293335943586	0.00294128256055371
OG0000622	483.380061963751	0.675652274132173	0.605060860299094	0.175128240638353	0.425519736911579
OG0000623	1677.91112835815	6.26707115662026	0.78906141764997	1.8146114739006e-16	5.49827276591881e-14
OG0000624	46.7858911874294	-2.31132160985738	3.14340841791842	0.0109569060041748	0.0591338362210046
OG0000626	237.422019210927	0.377576184353771	0.867028540205206	0.466652740098665	0.711553171638583
OG0000627	57.5810123697996	-0.103424559164122	0.944968570606235	0.769863235282919	0.901147859842754
OG0000628	52.7000544850293	-0.682091391017433	1.26245504057309	0.0968845795266369	0.284615226005536
OG0000629	931.190631227971	1.26644723662895	0.596952814600825	0.0120313311695084	0.0629483650879547
OG0000630	1106.26483840799	0.357260885736636	0.464103265744551	0.393550849633105	0.656743786051783
OG0000633	420.59869829015	1.13997082310036	1.06901956848543	0.0740865289008857	0.232796337479672
OG0000634	366.221175484481	0.54744082105862	0.699502830709319	0.302017379493317	0.581385987935876
OG0000635	206.107466828449	1.20084902851275	0.816785049272656	0.0455488798829272	0.168897157747707
OG0000636	312.885919631397	0.524649673518026	0.978078522780356	0.30346468629332	0.581960759157443
OG0000640	109.682359509723	-0.236315838658831	0.910343783539891	0.592382276916625	0.80376192252286
OG0000642	440.298506425185	0.3963016477982	0.651607672387569	0.438778174244311	0.691417910529111
OG0000643	85.6660999312506	-0.551329517418108	1.03216855899954	0.25263185803101	0.522046827761514
OG0000644	245.909036195597	2.21782573735682	1.88971693312709	0.01205955415893	0.0629483650879547
OG0000645	2145.00040386303	0.587468040480084	0.493118844804492	0.176350053976161	0.426497679000498
OG0000646	0	NA	NA	NA	NA
OG0000648	79.9656787246628	0.183118233310256	0.911202629286216	0.683712942485418	0.852530952975645
OG0000649	201.732808070355	-0.261115222043483	0.838665232596153	0.593209100737606	0.80376192252286
OG0000650	384.210982984317	2.10876108249377	1.37867527688739	0.0108066509849081	0.0584717008647709
OG0000651	108.870132067187	0.567710666900216	1.03953066977104	0.250227859137104	0.520478036595583
OG0000652	316.299283005986	-0.267622271443097	0.864319011727141	NA	NA
OG0000653	491.0775219735	0.641786725605401	0.683706422729937	0.224360008602916	0.496730248691843
OG0000655	36.6877517437393	-0.689378343501285	1.13314460321021	0.165806277482619	0.412050198808889
OG0000656	506.967503772447	-1.04782527268964	0.845536322418286	0.0761747586942896	0.237249138312171
OG0000657	141.084852967651	0.349851507128277	0.83679060707325	0.503333218436119	0.741626247517506
OG0000658	231.829963631219	0.633646367376797	1.15906278446538	0.163448179483807	0.409295854409864
OG0000659	1172.59953607875	-1.64223150797455	0.726112712916952	0.0049669840668269	0.0320211951542245
OG0000660	728.321365119932	0.919233925222866	0.661928743639054	0.0810866671322971	0.246750101847349
OG0000663	358.755288973976	0.308281345720147	0.787364012990555	0.560260743515623	0.780565548755569
OG0000664	22.5475986039381	-0.173270326649166	1.01159657392031	0.488031735921687	0.728441458050597
OG0000668	257.555014979315	0.805201835901062	1.06462518815286	0.158331121001515	0.400262583604544
OG0000669	45.0369135752792	-0.144478376364288	0.94847128592385	0.692058174319702	0.860407612973088
OG0000670	554.90140144765	0.884244061831637	0.612004737355566	0.0794452874469926	0.243854493017469
OG0000671	384.444353728691	1.36986676514537	0.801135722786936	0.0236962838506208	0.105810143257193
OG0000672	18.2309265185534	-0.178116270569535	0.994612998415356	0.549516788779935	0.774451560821518
OG0000673	360.380079660327	0.333644573233689	0.583910583630365	0.491272514610171	0.732763012298293
OG0000676	616.240599981124	1.81082303865456	0.61371735780246	0.000640270554411272	0.0064057256882373
OG0000677	217.759727154765	0.456861957859491	0.81421816529476	0.39545895111555	0.657996695796887
OG0000678	896.703413632713	0.252599957419216	0.508608064724872	0.571635606441464	0.788834821901331
OG0000679	14.6020553920753	-0.0324455440050701	0.98480495060358	NA	NA
OG0000680	667.585388716702	-4.20484209911281	0.829653741899883	2.84544309703588e-08	1.23167036914553e-06
OG0000681	100.188441832863	-0.844666826499108	1.21020327993411	0.118492884510941	0.329388477126744
OG0000683	38.2239744656551	0.253077684859258	1.02990811138005	NA	NA
OG0000684	95.2807072048232	0.257695725533881	0.917947963800886	0.575740018859148	0.793466263807831
OG0000685	1119.2539823887	-0.0523302999254747	0.462393384591978	0.895404445900752	0.96516176624677
OG0000687	874.01742279289	1.15522020384179	0.988445284615988	0.0675683780559367	0.218464222342442
OG0000689	605.031567107962	0.537589697161735	0.611562963554278	0.280272198193354	0.555048863088799
OG0000690	573.821364519659	0.820455024836634	0.638112454398786	0.112107443104983	0.317887549232177
OG0000691	84.4727750840203	-0.601772093118914	1.18025876637513	0.137767433466766	0.361639512850261
OG0000692	275.85248402577	0.319306057001524	0.863933350288911	0.530796420906305	0.761477331612798
OG0000693	197.399022824282	0.696686474600557	0.786731545026635	0.211463331252778	0.479631142918527
OG0000694	13.1655066891294	0.0987082383154662	0.99572216916557	NA	NA
OG0000695	106.401651495585	-0.879150816213274	1.32451355820893	NA	NA
OG0000698	147.274405232642	-0.430490820211638	0.86275116565737	0.403719390708302	0.662465875159099
OG0000699	0	NA	NA	NA	NA
OG0000700	588.004898142961	1.61577582160423	0.897606934159148	0.0141579510885279	0.0709905774438954
OG0000701	14.5728158803205	-0.0762881414651955	0.991823290205886	0.751952778770268	0.891050592481732
OG0000702	19.3082539018722	-0.0828667911676994	0.974733102495307	0.77442094930202	0.902462334915547
OG0000703	848.044871935264	0.456254251856447	0.495233793356361	0.296851118611328	0.574471918407506
OG0000705	356.210308109355	-0.0531121870853552	0.740064142923193	0.909499269507955	0.970834398906076
OG0000706	143.207388652611	-0.642703797314599	1.00513301770443	0.223524523260193	0.495397611112717
OG0000707	480.61616955623	1.21322951909574	0.849789239945281	0.046886543140963	0.171459237934453
OG0000709	468.881947324725	3.64844747920753	0.731110007433797	4.34194985749393e-08	1.7710145476432e-06
OG0000711	2301.50125169603	2.11632363023143	0.560009583915849	2.74948220040844e-05	0.000481954689840189
OG0000714	1052.09810600814	-0.660098889911456	1.27524327895905	0.0768659093735358	0.239050724019457
OG0000715	3.74603838316237	-0.212833118677226	1.05094855537215	NA	NA
OG0000717	561.401208001338	-0.297759678755048	0.779144486834268	0.559121631629033	0.780565548755569
OG0000718	233.46708303007	-0.627753090130327	0.85568130421855	0.252840640739107	0.522046827761514
OG0000719	1342.22014318251	0.162731627142689	0.459081702978889	0.696351139528418	0.863128160096608
OG0000720	846.606214567301	0.303876369218336	0.467780682763003	0.4720042274797	0.713978514001767
OG0000721	340.137388320424	0.0887955324390459	0.643090979991227	0.863995601332002	0.949992053097551
OG0000722	183.719889016946	-0.227267642541379	0.784906970704431	0.650715423990511	0.839406103767803
OG0000724	97.6842491823126	-0.182400037947358	0.918667100052121	0.660679950596919	0.843392162403425
OG0000725	278.324241885494	-4.88226678087824	0.946337884734268	1.45241388212328e-08	6.55440392336911e-07
OG0000727	52.3703384543164	-0.282534321223615	0.992345738836836	0.443314210721998	0.696495882178783
OG0000728	2249.09762254311	-0.548786139986275	0.421985595196803	0.151043317602015	0.385051534415714
OG0000729	120.529186015755	-1.05682132438773	1.29073649729312	0.0798801132045434	0.244481558595724
OG0000730	174.100270638355	0.468873579943296	0.927699659908512	0.361829391339479	0.63215826938306
OG0000733	301.001101495712	1.47643253662015	2.62517680086067	0.0187828367906252	0.0876202007276855
OG0000737	1249.04426135807	2.60742256508877	0.61735163766254	3.03485293371844e-06	7.48479427025211e-05
OG0000738	278.487088799337	0.298771965767491	0.651236201764258	0.559441531275221	0.780565548755569
OG0000742	49.5819868866013	0.0506098412744733	0.946974187760053	0.89949277465679	0.965625968341578
OG0000743	353.988191294682	2.45152959318816	0.739958017080377	0.000109365680943972	0.00145889691372431
OG0000744	367.864111284328	1.32197794053966	0.711319814343397	0.0196642616212251	0.0908668821320661
OG0000745	131.415049840102	-4.42430711314694	1.28670508294265	2.91617394021048e-05	0.000498806848966648
OG0000747	192.27249141516	0.691434135210492	1.03309494300933	0.203960816042061	0.469707807627809
OG0000748	334.978672509497	-0.493556650653648	0.844287285691967	0.350674250472003	0.625430615988723
OG0000749	70.2234946586972	-0.288886039251222	0.958276732970296	0.486423387588365	0.727064133245188
OG0000750	708.170555393746	-0.38501880214166	0.513033496693906	0.380250586752723	0.647800397190783
OG0000751	245.220298911598	2.32542455350535	1.24721745773601	0.00533809802592514	0.0341043009748308
OG0000753	110.113523328198	0.0897337050030268	0.814307091294565	0.863356917127419	0.949992053097551
OG0000754	203.64464350396	0.110082954325238	0.848108215571483	0.826824025702826	0.93449808083935
OG0000758	460.737203316336	0.104294291844424	0.545335521888929	0.823854654048369	0.932939520147672
OG0000760	157.866010996078	1.67134510862356	3.74975096791013	NA	NA
OG0000761	465.501642473495	2.40583790649776	0.72599353069431	0.000110608485811641	0.00146189580692979
OG0000762	1543.33196886582	2.01028166404034	0.570988469589551	7.82682018754798e-05	0.00115282539012425
OG0000763	4946.30765625209	1.80659403052848	0.586276722851662	0.000461325714980937	0.00484392000729984
OG0000764	140.199622023641	0.0783835260262346	0.804467622453783	0.882679702631878	0.960792290746946
OG0000766	142.531900820196	1.10678284245172	1.64786696926936	0.0483135245094771	0.174486560686398
OG0000767	0	NA	NA	NA	NA
OG0000769	104.098477176345	-0.0530056198561877	0.898139636569331	0.891180751637959	0.964595737627096
OG0000770	87.5750173744368	-0.95116431077441	1.16738251557134	0.105671344982924	0.304109800147601
OG0000771	313.760297420004	0.217250634949002	0.878690867022569	0.65458637229229	0.839406103767803
OG0000772	212.260735575834	0.149227302638079	0.793892791144491	0.775241100526226	0.902462334915547
OG0000773	0.847318205715299	-0.191548356107803	1.03912793850774	0.408993570347375	NA
OG0000774	71.7606961309266	-0.378545024380396	1.0457831960464	0.294169937348404	0.571504686556137
OG0000776	258.735801741912	0.257141397549132	0.845303175804116	0.612966865218227	0.814068161199155
OG0000777	2249.5050572607	0.573489985445985	0.478886021115688	0.178843815544617	0.431054241784241
OG0000778	192.012960130373	0.422105457901685	0.736132860364452	0.427365819789394	0.683076792594804
OG0000779	185.31805402598	-0.0937696040915428	0.794211435410269	0.844099847320109	0.944116891933343
OG0000780	564.012505586127	0.186704044210781	0.62908764906053	0.712725672202132	0.871794204579425
OG0000781	53.2445346767946	-0.0841444075434556	0.898007398559915	0.837099581687831	0.93941175278301
OG0000782	1166.54861128112	0.919817837911331	0.556959222977057	0.0530715778313478	0.186735964046387
OG0000783	975.416891650379	0.546304891293676	0.488997303665288	0.205494882822786	0.472233886373578
OG0000786	189.405015088332	0.576688885577975	1.00551517959528	0.264226265704138	0.53783484602541
OG0000787	77.8306721746987	0.247364011989824	0.922577478780317	0.584569005718061	0.796832172961444
OG0000789	87.233457526518	0.196352534954143	0.892250076999072	0.676388519647959	0.850901571870298
OG0000790	186.41250247966	1.29695541393279	1.8977482340243	0.0358954200236414	0.143649407302157
OG0000791	425.630626578049	0.747833889002997	1.0179417532392	0.185406071312608	0.440365372064997
OG0000792	1468.32963995594	-0.0889375342315323	0.468612141928704	0.828679568340644	0.935060887926406
OG0000793	49.9019380507921	-0.256005470202035	0.984048117976879	NA	NA
OG0000794	281.795246600394	0.66066508200414	0.641423204867804	0.195741637656625	0.457233495010685
OG0000795	31.9658065563658	-0.0889057594740737	0.97825406920298	0.752750366590409	0.891050592481732
OG0000796	44.8668397552529	0.146206231070155	0.983727594209466	0.64898885563061	0.83831020876524
OG0000798	545.164113367277	-0.14593038789238	0.567476644120934	0.751528239943615	0.891050592481732
OG0000799	922.632015220508	0.660696273722181	0.492658663384325	0.129232690326811	0.344166985143041
OG0000800	54.4243025611627	-0.136115378225389	0.9222528489128	0.731933128607989	0.879942957159055
OG0000801	347.342990467592	0.532993464110992	0.699333893201561	0.313792987723208	0.589975862932325
OG0000802	3.44449717129105	0.0152098104168578	0.983983395440433	0.959618867713864	NA
OG0000803	491.416567428046	-5.76688427230198	0.826481591549213	1.77743533596896e-13	2.8999541135309e-11
OG0000804	1418.47611239774	0.0131725674702204	0.525220403086198	0.984469603223503	0.998268752596124
OG0000806	84.0828205968245	0.303182799481742	0.950711112432324	0.494961172267712	0.73520464124561
OG0000807	2758.16277853608	1.6170402986981	0.526644436215911	0.000577260464593525	0.00588639156443686
OG0000808	25.6463737637518	-0.305487747704069	1.0895343991109	0.016752151989741	0.0816811824603232
OG0000809	27.2204035143282	-0.172625167805694	0.962244939968832	NA	NA
OG0000811	651.005382034019	-0.88616620988396	0.826373038430029	0.122023664625076	0.334382677867942
OG0000813	34.2505515809692	-0.357357336669678	1.11635896948612	0.00750981988175698	0.0446171651798503
OG0000815	128.299338386871	0.13774912303478	0.881516541257222	0.772631709599168	0.90239639650872
OG0000816	855.220314389318	3.60798118115086	1.0425075672967	3.61616425860922e-05	0.000594564681589935
OG0000817	1114.25145987142	2.32761590710323	0.567469245859553	6.15607826526891e-06	0.000133235122455463
OG0000818	186.525809745022	0.0643274369852997	0.710284034061825	0.905800980618418	0.968348729784105
OG0000819	320.331180644417	0.3925634967872	0.885577181689479	0.445837545448916	0.697163017103613
OG0000821	994.428427590461	-0.626544711144646	0.634919308446656	0.212340237246816	0.479631142918527
OG0000822	3339.22709814212	1.67513847364999	0.556976646170812	0.000683907145005252	0.00674682350956344
OG0000823	106.793402151918	-0.0409677975491494	0.901222772529644	0.912317939601359	0.971589830415771
OG0000825	342.179149056485	-0.242746570416206	0.794423483700636	0.627680499182547	0.821647280232288
OG0000827	319.466322934968	1.88915441224126	1.78216958351911	0.01917350521866	0.0891820275631093
OG0000829	31.7874994829611	-0.215179907554063	0.997963976412065	0.494989263412886	0.73520464124561
OG0000833	198.021422683611	0.205385472421036	0.902846729168874	0.658595902911582	0.843025568339906
OG0000834	1049.32256996595	1.62872347257777	0.578624090915311	0.00122467311143811	0.0109600492378069
OG0000835	33.1204152399817	-0.563215495730933	1.16633893323681	0.142640828328308	0.371216192496125
OG0000836	148.989690856726	0.249246955994439	0.87395284335935	0.613058072614431	0.814068161199155
OG0000837	668.59966285105	-0.513257158554483	0.520271505911802	0.249266372878131	0.519345753314849
OG0000838	87.3065428950049	-0.200122615419402	0.876972541063854	0.662864089922919	0.843392162403425
OG0000839	5.45971340378089	-0.178089526033319	1.03045485293383	NA	NA
OG0000842	72.7716397148673	-0.305096127161178	0.9281647009488	NA	NA
OG0000843	331.64764645987	2.22623993701012	0.911022735257771	0.00171579124243991	0.014384162945514
OG0000844	472.140939060128	-0.886867581265651	0.58915954808705	0.0694406748827495	0.223109724616384
OG0000845	126.152191927635	-0.183877506094254	0.827193978922018	0.703507232003571	0.867018500336766
OG0000846	828.745962981291	0.795843083769121	0.858248707563569	0.168032192075795	0.414797794963673
OG0000847	182.770923293488	0.512604774910705	0.76803901320497	0.343812525246001	0.62273814350706
OG0000848	85.6683366532326	-0.0213863327121022	0.88541752953439	0.951570260377405	0.988868457746436
OG0000849	226.12379814399	0.11890202601814	0.818273430926205	0.818269295239765	0.930090661952595
OG0000850	891.953439929488	0.365278653545818	0.540264018396706	0.429633150732384	0.683485010300358
OG0000851	2491.12922910888	1.88394071278999	0.530365177372822	8.0559565626127e-05	0.00115588515692836
OG0000852	95.3299067889801	-0.594104580648329	1.08860030148429	0.205754960413006	0.472233886373578
OG0000853	215.710637652338	0.685499222782593	1.00588452155497	0.212319401394361	0.479631142918527
OG0000854	260.603668656875	-0.467278553060318	0.792683642258333	0.375752886029758	0.645117267826538
OG0000855	50.4993599134844	-0.0496718649449491	0.937988915924783	0.88295382696817	0.960792290746946
OG0000857	282.729992372655	-0.393562396227353	0.823558617978152	0.445112797051142	0.697163017103613
OG0000858	72.0357886981932	-0.488319276932217	0.915625475963798	0.34239816603494	0.620706418940264
OG0000859	56.8512071931562	-0.296879921370862	0.925646200905587	NA	NA
OG0000862	297.928851939729	-1.17360332433133	0.918431943090493	0.057895446375288	0.197104721929351
OG0000863	550.478532477254	-0.511895729189077	0.585221100690599	0.283887199891569	0.558557282903541
OG0000865	117.652196590876	-4.15651512199605	1.27203345647283	5.97497335033615e-05	0.00089878854440163
OG0000866	1237.88517393094	1.0586069376903	0.581689619774964	0.0316545148402459	0.130337282374326
OG0000867	1938.8097090248	0.695124258641761	0.433708273555767	0.0776835664602969	0.240535539361007
OG0000868	3888.03279009818	1.03667587006531	0.521922081042628	0.0230234902518203	0.103240640220108
OG0000870	1117.9385854322	-0.00653021206974573	0.60401476887029	0.98240177509431	0.997450533736252
OG0000871	513.335723442296	0.417238792945268	0.623423601607412	0.407607240562561	0.665538843135636
OG0000872	2880.23312877927	0.668184176809712	0.462649740541687	0.106716901826076	0.306702640613967
OG0000875	7093.65743440492	0.103940696748949	0.440136871064015	0.773502029483054	0.902462334915547
OG0000877	38.9883050322931	0.0971281288409447	0.989015466981104	NA	NA
OG0000878	56.9231640137854	-0.467815229149714	1.04993046685114	0.267923816225396	0.541206108775299
OG0000880	170.386956567017	0.357366573504751	0.908460613261941	0.47033346145624	0.713062796835772
OG0000881	869.645066443686	1.99039248177075	0.603335512330931	0.0001794703265772	0.00223915625100142
OG0000882	307.577686130931	-0.0593400529814117	0.749577703456183	0.899611934673719	0.965625968341578
OG0000883	836.714410922206	-0.961873449160808	0.590161917143504	0.0484291467772217	0.174486560686398
OG0000884	201.332310569582	0.426374147810946	0.700832700670825	0.417771542667087	0.675891260104418
OG0000885	321.998260886591	-0.0248491205215978	0.723248663691709	0.953842151973204	0.988925462003655
OG0000886	284.672719567953	0.386308006320627	0.778647243423943	0.469465156795701	0.712719253858807
OG0000887	683.071150089459	1.54265819243165	0.788657416437798	0.0115576206767208	0.0611314550008101
OG0000889	185.416561246292	0.520017520400433	0.697082571558587	0.324607546329528	0.601303585820899
OG0000890	344.718051682307	0.579536401086597	0.949783639064871	0.280026404970077	0.555048863088799
OG0000891	934.76407089865	0.932418526389091	0.528323618212709	0.0410551973455094	0.156921842171071
OG0000892	2905.72091384846	-1.82987328025019	0.639616993818118	0.000704683267429821	0.0068877106461689
OG0000893	576.045798285949	1.42979058599944	0.718204399674054	0.0126382320586341	0.0650623548455409
OG0000894	66.0073377484765	-1.24327244243123	1.642009649862	0.0463750972077635	0.170470677950895
OG0000895	614.815838149794	0.53638022502943	0.607085902014248	0.280151481751415	0.555048863088799
OG0000896	618.72345840145	1.25456562701041	0.703954018543702	0.0249367969956208	0.109505065067726
OG0000899	300.74303488793	0.738998774493652	1.06233712490335	0.180254969788858	0.43286468558213
OG0000900	11541.0367533709	1.13921267527881	0.466606801766379	0.00694115134652894	0.0420633771599654
OG0000902	195.733657800527	-0.113764449500081	0.885767171637891	0.789166933114437	0.9086544411337
OG0000904	6290.60564836806	3.93477180008661	0.606605953602747	6.91598784178289e-12	6.98514772020072e-10
OG0000906	10.3256766230297	-0.214390971708691	1.0183760782251	0.424893354814779	NA
OG0000907	252.547329979539	0.492339761868236	0.90121732787933	0.353104812215068	0.625676947960033
OG0000909	135.344392168005	-0.0439447360529235	0.794814926998064	0.922301933623974	0.975175673587462
OG0000910	518.920366618826	0.628096695969836	0.704451370814255	0.239869361041681	0.511476456717956
OG0000911	0.535148340451768	-0.180042215876297	1.03392945467703	0.504299977798443	NA
OG0000913	265.692420634615	0.732329614358169	0.773884676656992	0.188942716771801	0.445770302862057
OG0000914	234.927954212031	-0.0181091311332365	0.791821781589124	0.963713165405272	0.991980353027828
OG0000915	185.056033562499	0.0275884529205986	0.771838879191828	0.96391867401714	0.991980353027828
OG0000916	214.573907693292	0.352796157442175	0.682812673925774	0.496984862849127	0.737136289582516
OG0000917	71.4198943329316	-0.348146390356052	1.0259963161033	0.340030692282371	0.617809936660463
OG0000918	1243.05510757878	1.45684178755584	0.510105442880223	0.00133259397153754	0.0117279328366437
OG0000919	2253.65757560628	-1.30920867487081	0.896326593105918	0.0363213129601049	0.144807339827787
OG0000920	99.4940847396916	0.0080595946408103	0.900222383760272	0.996059620736163	0.99937396544615
OG0000921	225.127046466282	0.0300353051054666	0.645881311551622	0.957220501697092	0.990373016633919
OG0000924	393.114811517856	1.31469114078588	0.796965965341093	0.0286334498753443	0.120499101558741
OG0000925	739.894890877445	0.308388456481747	0.526889166914991	0.501041383913368	0.741080038549689
OG0000928	324.21329637013	0.801901000554022	1.13954807546119	0.146413574142393	0.377789769776175
OG0000929	820.794713849739	-0.373486599457114	0.509388198411859	0.393135496319686	0.656567234404767
OG0000930	187.778212446374	0.639392386178253	0.738645909253397	0.240014048793708	0.511476456717956
OG0000931	5354.20440608136	2.0196869377887	0.412054512932319	2.0350541938791e-07	7.19445447305412e-06
OG0000932	321.140616226919	-0.281468519187204	0.595254588091801	0.557246569031993	0.780565548755569
OG0000933	166.283905151158	0.702956986374453	1.02920570441198	0.199365032349688	0.463585045844333
OG0000934	266.963878787137	0.0408690902724111	0.78280691474743	0.9437924879075	0.987600060677398
OG0000935	1765.85737066141	2.0635138068739	0.527409068186867	1.6651995189796e-05	0.000321080743614157
OG0000936	159.33808345025	0.0716418246529629	0.797600957224086	0.893638287473713	0.965074749354249
OG0000937	599.029777843786	2.01931869948901	0.632253650989314	0.000237055557211464	0.00291585262302703
OG0000938	175.22073263749	0.872618228795821	1.36749035383749	0.0844634482791507	0.255195119373331
OG0000939	227.961464028193	-0.85506554624965	0.917416867958416	0.141409084327471	0.368915950625542
OG0000941	222.277675660439	1.33081383466666	0.917658983875739	0.0371958573390075	0.147187338462752
OG0000942	70.5614762638191	-0.0207057998958081	0.898277573555182	NA	NA
OG0000943	777.062804239844	0.453612242532254	0.509594480672656	0.309585283508472	0.586544509382948
OG0000944	173.34750386104	-0.128489178109171	0.775694629625373	0.79363328883943	0.910899070013249
OG0000945	1585.70938251351	2.26470794451952	0.577281938635073	1.31996558887786e-05	0.000266633048953327
OG0000947	397.592654664083	0.969530172826388	1.06247736131349	0.111681993895437	0.317775700279889
OG0000948	426.094963006402	0.745049166555021	0.965780140769469	0.192095192394069	0.451200335623279
OG0000949	1400.17911606559	0.508534504650103	0.540141212550506	0.273897597673478	0.548053589307026
OG0000950	657.466457863809	0.654392676524814	0.49269780838367	0.132061441992056	0.349690784600688
OG0000952	347.08407588488	1.3104361982898	0.776450151928498	0.0272507802654666	0.117138371849751
OG0000954	582.409794851998	-0.450246283500195	0.70242211793019	0.382585436130897	0.649830760209372
OG0000955	13.7417256528081	0.227702352973241	1.0567890927146	NA	NA
OG0000956	1957.613360959	2.24056113762826	0.580294477149457	1.72933287256563e-05	0.000330442794838893
OG0000957	1.25118624016226	0.186023210119874	1.03402097767471	0.389409357109822	NA
OG0000959	14.5762844425124	-0.132448460999927	0.980639807262015	0.660922437739503	0.843392162403425
OG0000960	183.670614716008	0.685462859858702	1.0145846057337	0.211198222398358	0.47960538512518
OG0000961	270.457579286513	0.00188625116955586	0.702684859152884	0.996666486186774	0.99937396544615
OG0000962	192.444365819406	-0.215105270112851	0.850407022035671	0.651800044323343	0.839406103767803
OG0000963	113.184877891064	0.684759608221711	1.38887237415056	0.0113381245649543	0.0604225180961511
OG0000964	655.160818470754	0.620041246481619	0.642998372088323	0.226571009091603	0.49935617025613
OG0000965	905.009170129629	4.33287968747827	0.957151695801373	3.92596633185798e-07	1.25822901450048e-05
OG0000966	437.853706794114	4.37440819165205	1.0430351488852	1.77654302375781e-06	4.75189393128271e-05
OG0000967	353.182412163837	1.74988252923305	1.26004084193687	0.0202935603762524	0.0927643137026538
OG0000968	151.468300531658	-0.477380704875411	0.909263801706151	0.351531122726212	0.625430615988723
OG0000969	122.594927139808	0.568726460839792	0.901531503340176	0.296148531176886	0.573896998791202
OG0000970	338.758461081383	1.41754705899563	0.78540726082485	0.0186455034265311	0.087300469685811
OG0000972	143.072912407283	0.47535273321501	1.01634569294302	0.305716866054256	0.582592518329809
OG0000973	524.721037582711	1.53263712453016	1.04352095912251	0.0259468598863891	0.112542514967344
OG0000974	607.512716610951	2.02613900802931	0.774932284086407	0.00137029015429513	0.0119604338158846
OG0000975	403.876919048313	0.773900211887188	0.836614580896496	0.17568182210508	0.425852736782714
OG0000976	351.569454810061	2.55119737480002	0.794197886250866	0.000138839769451891	0.00179560457931379
OG0000977	2622.46430782467	2.48471487468709	0.459873091285873	9.19431162279665e-09	4.33358554487815e-07
OG0000978	2246.38644165539	2.27769271363605	0.596319689533626	2.05287408197736e-05	0.000368995417616438
OG0000979	8048.0721500952	2.73284561914732	0.483396426136516	2.30559611763625e-09	1.28688667513328e-07
OG0000981	81.0275376151435	-0.383199596187855	1.01817995562772	0.337347465118968	0.615231275595297
OG0000982	897.955490882953	1.58690096587877	0.560004796448443	0.00121160613075558	0.0108890534039517
OG0000983	3913.85892881539	2.92981678594674	0.616099342823713	2.30344834071009e-07	7.75494274705729e-06
OG0000984	478.739904978406	0.738170726641023	0.555481311301135	0.117050048332796	0.325920810891793
OG0000985	437.240332182711	-0.756365390635812	1.04833301842341	0.168079963097669	0.414797794963673
OG0000986	262.612974911626	1.90781902580722	0.967701540654628	0.00705740225651519	0.0426460119261217
OG0000987	291.028530410581	2.69092360404904	1.33627135138417	0.00295633846429978	0.0213530180556896
OG0000988	5129.05858044959	1.3844840063398	0.490937774291758	0.00168284463073764	0.0141992688963631
OG0000989	6093.33660337286	3.40006005980979	0.528421772426116	1.2986426805663e-11	1.2012561675903e-09
OG0000990	15834.068262747	2.99823279528531	0.553490869957699	6.97836493685966e-09	3.36388909797258e-07
OG0000991	10185.7063498963	2.85970790257122	0.533328105568436	9.46627882699713e-09	4.36477769392629e-07
OG0000993	13777.2434086396	3.45783686580127	0.528391063117669	6.27272152387788e-12	6.65222117607249e-10
OG0000994	3821.93943139842	2.78856337670169	0.545224629610894	3.61798646629832e-08	1.53474985900375e-06
OG0000996	10340.0622485389	3.04166240379591	0.449167693344057	1.59710435123927e-12	1.88192129387694e-10
OG0000997	5431.21930817977	2.99372426195212	0.442088669443771	1.34316409283551e-12	1.6757947299436e-10
OG0000999	3507.47956799271	2.52347438103602	0.445750169808831	2.19485079255807e-09	1.26727932856635e-07
OG0001004	6374.01832259481	2.54229930787948	0.404870721051289	5.73672904555502e-11	4.34557225200793e-09
OG0001005	1701.19240397564	2.50378674209743	0.535732855465352	3.97460367616843e-07	1.25822901450048e-05
OG0001006	2569.42315290345	1.40071465760761	0.430664952297774	0.000417615652063677	0.00450979988220195
OG0001007	1008.82735246437	2.08796513173874	0.690445332882497	0.000396354348122338	0.00436172387185204
OG0001008	4165.99244821851	2.00755902903393	0.4534407295044	1.98602680294706e-06	5.200447961791e-05
OG0001011	5710.7635718048	2.58462223108161	0.450162793173688	1.22615025377701e-09	7.64901378900303e-08
OG0001012	420.121189168237	1.30802454047251	0.776554009193853	0.0275730634112652	0.117670960755118
OG0001013	444.916429514719	0.620564445136221	0.712500598784169	0.247240454501239	0.518691398612392
OG0001014	1687.85790815981	0.518276442684742	0.509916168115962	0.246825839357641	0.518626893758757
OG0001015	46.8310591701452	0.149946559157348	0.965638679692782	0.678633248764621	0.851704805106368
OG0001016	271.005951806065	4.43841880192732	1.15836347034173	7.87926969452092e-06	0.000168807384061403
OG0001017	515.197809851687	-0.0714421919393717	0.622485262015637	0.878878815804008	0.958407181655682
OG0001018	1693.95366594766	1.41005793576934	0.518307244326362	0.00215677217835717	0.0169426436677613
OG0001019	50.0488357374032	-0.0947370326989382	0.948323095450654	0.782266644245915	0.904843795845491
OG0001020	113.626227473534	0.255934965706862	0.857541447289421	0.610251834948517	0.81219713599907
OG0001022	451.797193530706	0.271751156272067	0.51978181875023	0.546823416150809	0.773208310437243
OG0001023	1088.14224906222	3.05602108859787	0.832706735908967	2.21013846719571e-05	0.000390641974076841
OG0001024	466.63518207488	0.433941278137502	0.864151548367605	0.411736463902884	0.669145714191138
OG0001025	568.500337548739	-0.0586485379180885	0.591437847206969	0.897450282979358	0.96516176624677
OG0001026	638.218491385488	-0.0282162030481796	0.525519364140143	0.943870475950781	0.987600060677398
OG0001027	8.14593099215123	-0.0728062876853034	0.991171293551414	0.765657182617517	NA
OG0001028	595.273671543249	1.82465180746778	0.685076270702422	0.00149431331592794	0.0128317349922395
OG0001029	196.06506010669	1.55446602574618	1.71477645061698	0.0319024686014214	0.130627675489604
OG0001030	202.020277596415	0.0789826149488382	0.75360211122254	0.883666154644959	0.960792290746946
OG0001032	343.300903700052	1.66057614424852	1.36618201937484	0.0269769721616066	0.116533926588122
OG0001033	1739.53318185356	2.36226969406268	0.556376541483663	3.1088575177066e-06	7.49305317619966e-05
OG0001034	2986.03733870388	1.9324660544996	0.586657172447676	0.000195811091611984	0.00242874459245039
OG0001036	1290.39865847208	1.67261834217547	0.673855020163116	0.00293088433611518	0.0212890605373298
OG0001037	20.5319342360543	-0.00617286169742871	0.976766330903154	0.965002395297401	0.992129877782716
OG0001038	472.660859657803	0.0645886476298064	0.536533752276034	0.891679601550195	0.964595737627096
OG0001039	105.109005099257	0.559860893391069	1.07920024801976	0.228732965628471	0.49935617025613
OG0001040	405.865327378536	-0.126965601702759	0.582397226419092	0.788935565819817	0.9086544411337
OG0001041	422.117411406104	-0.331822190383525	0.812211831224841	0.514508961853491	0.748948331905007
OG0001042	134.120402659302	0.220240210994375	0.844915846489696	0.662190090304366	0.843392162403425
OG0001043	6340.33802040799	1.26305011258452	0.416351059013621	0.00103962625774764	0.00971386472547462
OG0001045	250.239471347914	0.442926874636111	0.827084824734498	0.408808616402448	0.666474308523898
OG0001046	35.0959018327798	-0.105091972372915	0.930327957885408	0.781253259508377	0.904843795845491
OG0001047	2534.78451126701	1.21573487421874	0.524985936482084	0.00822025696841991	0.047596354548449
OG0001048	2886.9914531995	2.40998305401596	0.581129017450584	4.80392885576025e-06	0.000107254032663868
OG0001049	13.1003452134845	-0.0860706899180568	0.994097851863273	0.720628225884032	0.874400724885602
OG0001050	50.5404353566963	-0.298031613295707	1.00452689096325	0.408280862404435	0.666125930122929
OG0001051	495.511756815959	0.35307890258385	0.548290203144125	0.449247736422026	0.699163631150127
OG0001052	89.1061756312839	0.333026632169436	1.001747038832	0.404478789132879	0.662519112182976
OG0001053	2068.73973927483	1.96392375770653	0.567813487083764	0.000101924928217884	0.00140065716880103
OG0001054	169.488396476798	-0.100219733863752	0.85726981611593	0.821402974025845	0.931157513580341
OG0001055	310.185250922355	0.138579051897011	0.822327600331934	0.788031153021795	0.9086544411337
OG0001056	18.8088331452164	0.165507564817006	0.968771601901714	0.645114072151698	0.836361214568308
OG0001057	113.564980802058	-0.518133323005566	1.08968342822092	0.216721786935766	0.486420010678053
OG0001058	206.296523761431	1.27091387473832	1.38804657333269	0.0551112072400038	0.191624377960734
OG0001059	17.5169409051379	0.0600827258570416	0.971400398444985	0.854848161710029	0.946487234383715
OG0001060	90.2678917727851	0.514426881406615	1.10242565611447	0.213588651209736	0.481425642099734
OG0001062	5486.41854876344	3.1912010072211	0.632698766606007	4.57402562334242e-08	1.83047327303948e-06
OG0001063	428.929946559877	1.80820812319944	0.698912449288268	0.00188870309181072	0.0153484262748296
OG0001064	1427.69896377309	2.93466323231241	0.702275848473832	2.92997498537871e-06	7.31114934586853e-05
OG0001066	89.1956716651041	0.387113701288022	0.806180859657847	0.466487059367857	0.711553171638583
OG0001067	800.548756465206	0.970771339826359	0.586447624744541	0.0488544674083914	0.175627670124065
OG0001068	217.459867982503	0.451899131395616	0.939568884418608	0.371447656419416	0.640000389330285
OG0001069	2518.70450152387	1.24567023792115	0.536618268344034	0.00786539422855839	0.0458310471394845
OG0001072	1166.02985314599	1.97892656748065	0.675716215379728	0.000589003597237342	0.00594893633209715
OG0001073	3361.60683726745	0.316872898000264	0.396222411265338	0.396445310847334	0.658590675881693
OG0001076	87.9333445209462	-0.175584341279248	0.938801975361638	0.652157474451426	0.839406103767803
OG0001077	2712.61317995851	1.67610679079519	0.563155392279336	0.000726951444050273	0.00707277070105793
OG0001078	108.37887474071	-0.488805412707649	1.06953259404037	NA	NA
OG0001079	968.083587456472	1.07099848546383	0.650353450819421	0.0424297891321415	0.160990309032687
OG0001080	601.116062090619	1.93989640373994	0.899882314415262	0.00466798527239838	0.0306643336936407
OG0001081	456.80793118796	0.971765409345989	1.13632514964738	0.108286631450472	0.310398054898728
OG0001082	4829.35597113025	2.32923699955432	0.558272097454348	4.56261378554054e-06	0.000103991160649934
OG0001083	3863.33235763473	2.24086833119811	0.500355860197868	1.28544285128488e-06	3.58740037838847e-05
OG0001084	7205.89211193355	0.436057685820167	0.476034028653232	0.305257940648159	0.582241090031246
OG0001085	14390.4150673019	1.4391246614414	0.433166951249328	0.000281668211836554	0.00330065346577531
OG0001086	8905.43445765082	1.6166465154629	0.503915289527064	0.000400863611849846	0.00438263773573981
OG0001087	2989.61007909833	2.18605817923994	0.598777222526076	4.05422904233382e-05	0.000661463061445388
OG0001089	135.540109946358	0.713199990002034	1.26163165071518	0.10949251880947	0.312983332068578
OG0001090	58.7011055618267	0.270338780560954	0.963944489624187	NA	NA
OG0001092	148.490452358778	0.115022002287669	0.808536109191992	0.825359485313461	0.934144860378789
OG0001093	574.642363474901	0.627632508614108	0.621649380977134	0.214188561176074	0.481753911192421
OG0001094	552.04127594105	-5.75779769382901	0.750859890601289	3.78857904749743e-16	1.00444701996776e-13
OG0001095	1296.04616422745	3.64625686356435	0.527960542831388	4.41436723621294e-13	6.2419152720051e-11
OG0001097	239.755133591114	2.03478379355443	1.13354810314772	0.00804329375034482	0.0467392494369352
OG0001098	137.464033329966	0.523674651039038	0.952256515461688	0.313005299923672	0.58993323792671
OG0001099	134.32553562186	0.526838856713764	0.888479606295172	0.327980797450979	0.605437137853373
OG0001101	44.7951685734817	-3.18245071380806	2.19813310871051	0.00406633551637523	0.0277321467210028
OG0001102	114.277607906947	0.338949868214154	0.953930016904243	NA	NA
OG0001103	658.343532795312	-0.143102847542272	0.547852407471486	0.752561857464516	0.891050592481732
OG0001107	11.0820083818694	-0.215111520718981	1.05234174371776	0.117897384993992	NA
OG0001108	18.2245678626337	0.121681311832898	1.00252667481846	NA	NA
OG0001109	2561.43698982723	1.092336420151	0.507579265853631	0.0140738852777133	0.0709905774438954
OG0001110	43.7078993847484	-2.81732116181698	2.9113382710281	0.00753402733626384	0.0446359552519989
OG0001111	436.407284148439	-0.832021492965017	0.859502358093893	0.146745814555476	0.378186965579786
OG0001112	258.795542523781	0.2513198751403	0.788989130292433	0.632154589716867	0.826124389888771
OG0001113	159.839554029436	0.266063867653408	0.843587036794813	0.601917931119842	0.808252067695104
OG0001116	1843.65518616571	-0.484588185054498	0.577879841601118	0.306678420997681	0.583900297070092
OG0001119	41.2148181457812	-0.188673676556583	0.9189460681497	0.653668488672599	0.839406103767803
OG0001120	25.3484289240589	-0.0419016327471951	0.957956014824246	NA	NA
OG0001121	101.762151076992	0.303862550645937	0.910753739768052	0.525350757683779	0.756538129384642
OG0001122	363.328092088747	2.11049803186902	1.05621247065044	0.0053544234910979	0.0341043009748308
OG0001124	139.626089884575	0.0101158119842737	0.815656584080736	0.991964255007665	0.998268752596124
OG0001125	1080.12196674172	3.82785311243198	0.675844973859558	1.13526477785101e-09	7.29665634491514e-08
OG0001127	176.142905355799	0.451084231436383	1.05223284803494	0.280768728785077	0.555263587835421
OG0001128	11.4595463375517	0.161902054410856	1.01891982841807	NA	NA
OG0001129	179.837887645666	0.555757987746125	1.02827367999856	0.262002731185219	0.534848693786188
OG0001130	179.774353335145	-0.486183980650454	0.889607942877769	0.349142771815563	0.624617065529305
OG0001131	1020.71779397312	2.47919421472808	0.692421295981237	4.21594343847107e-05	0.000677425457045238
OG0001133	109.450158177343	-0.20216541148463	0.889352704686303	0.65280514952793	0.839406103767803
OG0001135	78.5419343875259	-0.419595922886895	0.942024638416261	0.38300291733117	0.649830760209372
OG0001136	44.4308288002082	-0.339774994695267	1.02832211380591	0.339325222650107	0.6172459667589
OG0001137	548.163257024834	2.65936910461985	0.731745031094713	3.17352260353981e-05	0.000526910457026638
OG0001140	796.645140159492	1.7582286518187	0.57283795116887	0.000474816924219871	0.00496101820822831
OG0001142	12.8915031814607	0.0186701605298082	0.983520953660206	NA	NA
OG0001143	156.863266313784	0.699750421656824	0.974090731800681	0.210697892616932	0.478982025981256
OG0001145	8.23324042888507	-0.0708148752934544	0.990754830359362	0.772034311147049	NA
OG0001147	19.3946663076396	0.0851184109872931	0.956096430519601	NA	NA
OG0001148	22.1071137345748	-0.321279644952566	1.09271833580072	0.0651086465808939	0.212457002127131
OG0001149	12.1148337435276	-0.0858836462457582	0.994052754515061	NA	NA
OG0001150	297.514522542409	-0.49908579419331	0.905535753438106	0.335108427698649	0.612728426852444
OG0001151	142.083526802643	-5.1843790711505	1.08432948118198	1.25009396430357e-07	4.75896121889257e-06
OG0001153	24.0124061378434	-0.298096911494446	1.08610393947139	0.020050886697889	0.0918529820436771
OG0001155	0	NA	NA	NA	NA
OG0001157	1067.72241431451	-0.337798900873329	0.470056505360856	0.414350922334493	0.671894729565337
OG0001159	211.846060465428	-0.0244761102691889	0.784898975543458	0.953201242358395	0.988925462003655
OG0001160	927.660498972171	1.13280821466208	0.561039366743453	0.0182457345449797	0.0861897616256169
OG0001161	180.430410310937	0.155367387066015	0.820779148029037	0.761900441104904	0.896103689718881
OG0001162	17.0953606327775	-0.0655686173356221	0.973439319316054	0.818216194440025	0.930090661952595
OG0001165	97.489606924001	-0.211356855340893	0.960014837386421	0.573350433172142	0.790686780726992
OG0001167	41.0309538495377	-0.244483765500712	0.962524384801365	0.530987729116138	0.761477331612798
OG0001168	119.084294131388	0.000509703243820134	0.824065145448353	0.992675751479507	0.998268752596124
OG0001169	187.142414963389	1.88167110563219	1.52591064466677	0.0187964126973583	0.0876202007276855
OG0001170	741.540385701977	0.951050488924276	1.0519736612334	0.117056320208884	0.325920810891793
OG0001172	498.617596719164	0.705863363786065	0.710535724381347	0.191034193412116	0.449205680961307
OG0001173	46.9847368702972	-2.02302637993961	2.08803850193444	0.0157833548742047	0.0776716837312952
OG0001174	23.7249595728257	-0.30726797829904	1.04997213332922	0.283059493761123	0.558142077335596
OG0001175	21.7940492837812	-0.121907221606453	1.00482457464854	NA	NA
OG0001178	27.2558279950906	0.0235331557396138	0.971322001066086	0.951546493361446	0.988868457746436
OG0001182	118.244066584186	-0.263052303338834	0.79952203326833	0.601518896751072	0.808252067695104
OG0001183	221.496314281528	0.680199605610019	0.776875963715875	0.219224006116994	0.489962188592355
OG0001184	223.996305871402	0.312613454044033	0.842299406861859	0.545431702593547	0.772785999466207
OG0001185	275.388972457344	-0.291858058264168	0.844873224957047	0.553920191118377	0.777856386090062
OG0001187	44.8115798902487	-0.232478343685881	0.966337791688867	0.538652965618353	0.767282028258246
OG0001191	24.7183163487514	-0.545337098780914	1.17550284524204	0.125674329934792	0.338697908248657
OG0001193	17.6107107373312	0.108771549952082	0.97714511336756	0.733552609439682	0.880012556455909
OG0001194	554.281445769089	0.86714470583317	0.71303576229102	0.112431769373538	0.318085830522654
OG0001197	276.080238734716	1.05400035359744	0.955028982789276	0.0883466978350701	0.263920205786174
OG0001198	15.8410656917217	0.211740280199476	1.04597857108289	NA	NA
OG0001199	3497.53723786809	3.80615971257383	0.679689956206662	1.73020497864331e-09	1.04850421705785e-07
OG0001201	413.038311514597	-1.35458015233406	1.03559445940036	0.0395282219490464	0.153102340002554
OG0001204	208.713475460865	2.92609203793383	2.69725796251619	0.00627763950019737	0.0390465495012276
OG0001205	976.584674368554	1.93534265526829	0.632977130379271	0.000418873444975853	0.00450979988220195
OG0001206	594.259014277867	-0.508734950491221	0.543295141097414	0.26751187650112	0.540889123030386
OG0001207	345.447930991195	-0.445576507649178	0.741786248061066	0.395542568194734	0.657996695796887
OG0001208	350.89359554161	0.975274775832777	0.847365528265087	0.0992347728947667	0.290139046625583
OG0001211	882.069305040472	-3.5535983370127	0.812293728824535	8.90609280837544e-07	2.62358650646727e-05
OG0001212	74.4332427330999	-0.267315457431245	0.896250615000256	0.563449303698222	0.781943123490242
OG0001213	115.92409443683	0.495291345995564	0.989763826111674	0.313184736400507	0.58993323792671
OG0001216	1779.71864642618	0.656178072049123	0.571481886310911	0.170027495989913	0.41672195296691
OG0001220	174.076148657921	-0.274575773927439	0.817794524431973	0.583436805624123	0.796605620344388
OG0001221	15.6367906414207	-0.2770817029123	1.0342852779946	0.335762465711887	0.61339551229536
OG0001223	12.1401006416082	-0.153918213410067	1.01787762262483	NA	NA
OG0001226	178.892212852	0.502111422097491	1.07275397598136	0.245741640148275	0.517081367811995
OG0001228	639.451203393139	-1.57630938583123	0.856428827029473	0.0131001895887208	0.0672772448369897
OG0001229	77.2714884372154	0.264765556906986	0.860202445964092	0.597026701982543	0.806556455353486
OG0001230	120.125834849664	-2.83894705456248	1.4571646942409	0.00286626842726587	0.0210549545580579
OG0001231	321.593718966275	0.442414042882515	0.660699678664071	0.390432623689349	0.65463050975898
OG0001234	393.457864027904	0.0759356799270723	0.679506409885916	0.887328695650311	0.962180042676027
OG0001235	294.016140205218	4.85983311733154	1.1963508427045	3.07316247138081e-06	7.49215816298702e-05
OG0001236	171.235146804037	0.173344533196494	0.77847384022633	0.740721565611763	0.885491118080552
OG0001237	202.92938639411	-0.208608038095948	0.790534023538258	0.675355576731205	0.850758783999163
OG0001241	183.674842835023	-0.495369555369808	0.844561804731955	0.350001258655272	0.624875984518376
OG0001242	1276.99557178935	2.62001059659168	0.779284991710377	8.32623767124712e-05	0.00118523155038357
OG0001243	7.48044539861314	-0.134149969622725	1.00957651377116	0.552105909338729	NA
OG0001244	990.995596655413	1.49182288668191	0.628029059652931	0.00494875774070703	0.0320009608781696
OG0001248	104.692909052728	-0.519621904232458	1.01651918455414	NA	NA
OG0001249	47.6363155325572	-0.189959747424294	0.965974018686315	0.594136083589905	0.80376192252286
OG0001251	964.357710384104	-1.68230019512562	1.0034354996939	0.0146257907376261	0.0731634484776058
OG0001253	62.5866134006548	0.51967539096309	1.22411891995415	NA	NA
OG0001255	3952.90729873452	1.15210353799687	0.578032942559127	0.0193183242447153	0.0896590059585145
OG0001256	51.8713820491576	-1.99514568103379	3.60001030799644	0.0120792006557273	0.0629483650879547
OG0001257	117.709446751239	0.511969444039835	0.966173984762984	0.316119271507959	0.592304748116945
OG0001260	88.5451255152067	0.170235012034996	0.88193588593757	0.720616098425516	0.874400724885602
OG0001261	26.5052285275644	-0.302603257639633	1.01184530280853	0.392494570473327	0.6560133837462
OG0001264	228.161331908153	0.465247787858827	0.638733573727613	0.359949175781386	0.630431215385895
OG0001265	503.586217834401	0.45828680382347	0.596443460616158	0.352134609518071	0.625430615988723
OG0001266	71.9617294491655	-0.310363188844269	0.955501844115876	0.468134282951876	0.711765458165541
OG0001268	232.004658148374	-0.51708798423462	0.787507609280109	0.333833651719469	0.611980272512527
OG0001269	867.927279050958	2.29187953935287	0.648391107387288	5.86128208601656e-05	0.00089145744906219
OG0001271	0	NA	NA	NA	NA
OG0001274	70.1835194984322	0.40745649335521	1.10381948977511	NA	NA
OG0001275	427.021497329492	3.31368636587591	1.31101877794567	0.000656379137429174	0.00653605704454121
OG0001277	544.472964547252	-0.135564463727509	0.627413338926689	0.778813550568411	0.904843795845491
OG0001278	18.4147069170574	0.00384241028565524	0.978418679649388	0.998658163653608	0.99937396544615
OG0001280	43.5242738904619	-0.369035031841684	1.02322345197824	0.337099297444322	0.615231275595297
OG0001284	222.670589269812	-0.208080559670618	0.78590945800628	0.67632925982155	0.850901571870298
OG0001285	86.7597672329	-0.511590701995285	1.05708732678058	0.248869970803922	0.519345753314849
OG0001287	196.184300033869	-0.236824658949281	0.870844177759366	0.613700034956236	0.814068161199155
OG0001288	189.249312338479	0.157763775975562	0.87464570057546	0.744548443067102	0.886685709009165
OG0001290	244.605457653653	2.23405934216197	1.29816073878231	0.00737591902329112	0.0440685190095788
OG0001293	92.9300356206217	0.561772611149152	1.04790791000498	0.24863031894675	0.519345753314849
OG0001294	117.886581493254	-0.786501103236063	1.05787598564351	NA	NA
OG0001295	237.910181765407	0.25909044269231	0.705491185419211	0.620099570147566	0.815900240870339
OG0001296	23.0233473466151	-0.100294051151168	0.985630773862905	0.711560130410999	0.870870765494362
OG0001297	134.102038135622	-1.3723204031714	1.48441007176905	NA	NA
OG0001298	63.4872121488108	-0.315157986094289	0.95865386675336	0.460674556682872	0.708036764293023
OG0001302	15.551611470495	0.227683579651116	1.05687033215571	NA	NA
OG0001304	660.780093462499	1.00896698471644	0.879027443819756	NA	NA
OG0001305	213.372321753771	-0.287157172601037	0.803816724165556	0.569825338393359	0.787361265623657
OG0001306	956.546112453513	-0.457071995602138	0.646497448360448	0.363629205994104	0.632696920355615
OG0001307	156.17425278231	-1.93940445874879	1.54412441755662	0.0160721554664735	0.0789098188527552
OG0001309	21.8961079308083	-0.312210504454537	1.06105407321985	0.238930847872558	0.51050292085986
OG0001310	180.403068647315	-0.10183295057813	0.789294229093588	0.832634768809018	0.935391072374962
OG0001317	271.49792173898	0.938500854836752	0.960715304042523	0.119606984010186	0.329891304402607
OG0001322	250.015177012243	-1.07055513790306	1.18552327296917	NA	NA
OG0001325	2.01098424187436	0.2105228788491	1.0478347402897	0.211970776359871	NA
OG0001326	55.9603355871584	-0.371331309707939	0.971907671512982	0.398866971143393	0.659389591422553
OG0001328	63.2362474658445	0.40592281644761	0.966025013486086	0.389438088790707	0.653996980463253
OG0001330	127.296664925723	1.16051379944381	1.84847754117782	0.0354037992850253	0.142606319260615
OG0001331	150.267133369919	2.5900832172302	2.71211383876117	0.00867828723760164	0.0492156343073612
OG0001332	179.165762855326	0.0406853889741151	0.770670871338355	0.943204221560805	0.987600060677398
OG0001342	0	NA	NA	NA	NA
OG0001343	1.65004071639295	-0.203763425154481	1.04553532828433	0.285549600757518	NA
OG0001345	2.0973903218295	-0.0686048678945635	0.990945933768699	0.784925490571776	NA
OG0001348	1017.90427140244	1.45180753595952	0.615723467070972	0.00534618638904464	0.0341043009748308
OG0001349	34.9434493324985	-0.512902678296921	1.16566259008855	0.118737226992666	0.329635678601368
OG0001350	47.3552994828224	-0.341290512175078	0.961040330031491	0.434909705725181	0.68716216699214
OG0001353	95.7904842254875	0.0243240774485447	0.854071209235076	NA	NA
OG0001354	1232.10393228591	-0.190844675783753	0.554487416589822	0.677391583509875	0.851658297939802
OG0001363	187.353445452256	0.145132550854341	0.802302261906849	0.780118293868378	0.904843795845491
OG0001364	70.9307658057699	-2.48223261202166	1.81633539016143	0.00828055390305408	0.047596354548449
OG0001365	24.036743317674	-0.230381323332569	1.00868979265089	0.44636650352395	0.697163017103613
OG0001368	50.8032506702597	-0.166302220688568	0.935969678867193	0.670926288603753	0.849066025136372
OG0001369	2319.1118243367	5.34222737803112	0.453205215632376	3.08866264327953e-33	6.55105346639588e-30
OG0001370	263.102444992229	1.23830784802367	0.87195427387436	0.0454961448308089	0.168897157747707
OG0001378	47.6881841608558	-0.435165639691795	1.06492726622505	0.256205475914315	0.526675919930743
OG0001379	35.0194834919688	-0.249704582538201	0.946925610270663	0.544744671395639	0.772785999466207
OG0001381	99.7128466885067	-1.12963764493323	1.28312840956527	0.0714472019174976	0.227195675062987
OG0001384	86.589548853719	10.9648892643922	3.95706501310889	4.57426897100432e-06	0.000103991160649934
OG0001385	115.859787469541	-0.24683325484964	0.973000757923616	0.508872756096411	0.744636678595073
OG0001386	8.66472600745117	0.0676631308445178	0.989166114776985	NA	NA
OG0001389	14.3108101538272	-0.00416086111458478	0.954164716957016	0.981530525442173	0.997450533736252
OG0001392	1352.65332899657	0.684584655539631	0.652436705519096	0.185335935192696	0.440365372064997
OG0001397	143.252066860962	-1.15115222484641	1.5154579892233	0.0562570791294285	0.193703352002464
OG0001399	361.549911460916	0.316505576807515	0.624082313114712	0.529794093843333	0.761309805583814
OG0001402	877.614669664143	0.0812177053722017	0.523238433863736	0.860720732016602	0.949344083519092
OG0001404	11.3636444336013	-0.298820394826262	1.08075766684249	0.0894465290695365	NA
OG0001405	23.6966056955988	-0.0629893258438202	0.966143270085341	NA	NA
OG0001407	63.8810611467747	-0.47468089294529	1.03377995388	0.281166003458389	0.555263587835421
OG0001408	2.18898850717189	-0.0365659988316256	0.986281825897189	0.884398698085628	NA
OG0001409	192.913266824223	0.581153753191309	1.03140649017645	0.249266292434937	0.519345753314849
OG0001410	6.36811676593546	0.222626545311217	1.05426822303623	NA	NA
OG0001411	137.474696372065	0.255809017899331	0.949816399961719	0.549263088155663	0.774451560821518
OG0001412	416.530444773537	4.88996346184311	1.08900543607195	4.55971921666973e-07	1.42223006743478e-05
OG0001414	292.337656519055	2.030210762577	1.06636157874184	0.00688015680605045	0.0419333694989454
OG0001418	381.914360614341	-2.72154743705824	0.922884218087713	0.000285621060810445	0.00332858390098326
OG0001420	70.7656564161137	0.388747403674826	0.938592866830801	0.421439934300513	0.678817073426614
OG0001423	408.921502477041	-1.19584525231974	0.991864470321125	0.0588550651295399	0.19846040244794
OG0001424	109.738153020779	-0.0600775193660245	0.855207769300414	NA	NA
OG0001425	11957.7296943165	0.0674288746133519	0.44007347332396	0.890247378647607	0.964358881568731
OG0001426	68.8515413324709	0.421571433962817	1.00785045205669	0.34198556668809	0.6204887826736
OG0001433	188.794298488482	-2.04509700872433	1.08602626549108	0.00669334058490207	0.0411494938567457
OG0001436	67.3832767722464	-0.819076137253074	1.20298967965504	0.124480646158088	0.33762589578172
OG0001439	98.8728902680043	0.0198504015663343	0.908970796297644	0.973959438442011	0.995071275980494
OG0001441	89.8737058426327	0.291357886710619	0.990681629640307	0.454169399635959	0.70416176654084
OG0001442	434.916169394992	0.99729059879215	0.821493452957374	0.0894368119995505	0.266426233498661
OG0001445	585.37735416359	-0.92981131267427	0.868033756469474	NA	NA
OG0001449	70.9947870881054	-0.0982790519488914	0.916842603107304	NA	NA
OG0001452	2367.37871959158	-3.03186411698468	0.645554998659069	2.44299322766829e-07	8.09623224356945e-06
OG0001455	460.089093115609	0.0135151039802535	0.752675317219148	0.987160897003576	0.998268752596124
OG0001458	18.6923528951174	-0.188971520532397	1.00054237755828	0.516688837330457	0.750100632428404
OG0001460	57.4181907257285	-0.387535929763885	0.968983543834305	0.389433699042656	0.653996980463253
OG0001461	77.3077125552178	0.477715953976094	1.11795504722755	NA	NA
OG0001470	831.46362452742	0.164296433057182	0.508823039386668	0.716132340693059	0.873630426406368
OG0001471	772.752013031013	0.161084235863403	0.526752075375451	0.72600560532106	0.878170062396613
OG0001472	37.393603152617	-0.189440997751187	0.999544436114336	0.518413531032235	0.751575597620896
OG0001474	503.777881445973	-0.274670946791986	0.795444202467677	0.585764732640798	0.796991766344122
OG0001475	345.742244712136	0.736494340928385	0.714551866808855	0.173341096462377	0.423567356678227
OG0001480	1579.56731528653	-0.535281564398568	0.63443547792677	0.283149870444649	0.558142077335596
OG0001481	3.68680444343632	0.21790482225805	1.05175220472586	0.141098577242379	NA
OG0001486	37.7383790594342	-0.207972210415583	0.995773228771007	0.507940448625615	0.744105982236571
OG0001489	162.426701043451	-0.231950838991582	0.852175369568902	0.628692990952249	0.822107172509076
OG0001495	121.735281362286	-0.181258082021898	0.814890108589055	0.710072409533173	0.869551720912159
OG0001497	260.508280251532	-0.0108542129235186	0.737162768554421	0.975781985092033	0.996080519856622
OG0001498	653.40801127054	-0.451694405164223	0.790847946648892	0.389190878080728	0.653996980463253
OG0001499	25.6344062322984	-0.380325303126207	1.01245522927468	0.349561742943557	0.624617065529305
OG0001500	81.289332055384	1.11540140633706	1.14749955771147	0.0797222729104976	0.244351070582609
OG0001503	91.7545241813406	-0.123996140667347	0.899946849674241	NA	NA
OG0001504	120.454458126821	-1.5218075816147	1.13144802699529	0.0293598605407443	0.12306771582395
OG0001507	122.383119587436	-6.59915468336859	1.57948001197163	6.32048209254114e-07	1.91510607403996e-05
OG0001509	155.685550857882	0.228931382593236	0.831234599969693	0.65431954228775	0.839406103767803
OG0001515	5.24904642481405	0.13911440387496	1.00982651874349	0.554206371177957	NA
OG0001517	1678.36485353243	0.620947779902174	0.512441991578641	0.165908000840543	0.412050198808889
OG0001518	31.974583315973	0.139388951447345	0.973702722502146	0.682436762653341	0.85244309398571
OG0001520	21.5687652882742	-0.481648121470496	1.13619051805997	0.150838347332697	0.384991738498977
OG0001522	22.1327896649572	-0.0856007670707857	0.932417707753811	0.817639653694339	0.930090661952595
OG0001524	117.369420418444	0.0837411603633887	0.848352882140116	0.868634711138608	0.951639577647204
OG0001525	5698.83068835292	-1.95336714075756	0.623748575278437	0.000256833116690294	0.00307917074933308
OG0001529	304.31030270105	0.147709182381792	0.982522205025526	0.653783169574729	0.839406103767803
OG0001532	139.53141055205	-0.0830665490856103	0.859163066206063	0.849985389086981	0.946487234383715
OG0001534	133.35566733322	0.392442503741981	0.779667787975206	0.461911791208119	0.709424264411601
OG0001536	55.1630251800845	0.322925336206925	0.985889635005296	0.434409721295323	0.687150333908137
OG0001538	137.400483979248	0.556121091024421	0.869291042829311	0.308752851699094	0.586271081874466
OG0001540	2.99686903484248	-0.0593006720719623	0.989051619596131	0.812505861627736	NA
OG0001541	3128.27385118787	0.0550409569221772	0.462418310729465	0.894797937052006	0.96516176624677
OG0001543	53.6439085107368	-0.768049274548793	1.5121162804892	0.00350170915034117	0.0245931294962703
OG0001544	23.1073649131274	-0.111667826674632	0.952277528267295	NA	NA
OG0001545	513.995865605481	0.202429391975303	0.537738736755202	0.662770224466508	0.843392162403425
OG0001549	217.711451022366	-1.2842011933062	1.03503734427019	0.0484547780501124	0.174486560686398
OG0001550	180.12446438013	0.718435015609132	0.897974315448457	0.207350084563391	0.473911130774732
OG0001553	2375.53273983317	-1.10739442929169	0.598073251063903	0.0257100933650428	0.112203925982008
OG0001554	90.5317325797403	0.457612643037574	1.03372465018033	0.299402957401803	0.577828637533416
OG0001558	119.664174647242	-1.00583074218677	1.39580568922687	0.0743843934211464	0.233386536163094
OG0001559	356.429053170105	0.158797818718133	0.694263709785792	0.762174001062169	0.896103689718881
OG0001560	996.160604384707	-2.26046277609866	0.538420538484981	4.03217901829989e-06	9.39807878880665e-05
OG0001561	618.506297201924	-0.0174369669888939	0.773534964986266	0.963325205442442	0.991980353027828
OG0001563	3.19513767397414	0.20922196119623	1.04628051797901	0.22451485000131	NA
OG0001564	139.000973898374	-1.79135970797261	1.49197902477433	0.0208358330420974	0.0946312674138943
OG0001565	255.011167271525	1.22794810140775	0.856468927996355	0.0451036802288972	0.167833168009633
OG0001566	66.2311108359899	-1.42699430691205	1.75253466008373	0.0357216943041374	0.143224411378214
OG0001568	4.53328705611557	0.0929676803570111	0.995013413921471	0.717195654425465	NA
OG0001570	1932.73815214032	1.06512563258393	0.476702656654711	0.0125987638361025	0.0650169783366752
OG0001575	14.2793862080172	-0.219027774124137	1.05500444663084	0.0627508665050333	0.207960293526837
OG0001576	25.0124294659701	-0.33731111556698	1.06764607307539	0.228833002242676	0.49935617025613
OG0001579	47.3077739178108	-0.0195160398164857	0.942774145888446	0.946031609479555	0.988271535283915
OG0001583	582.816771937366	0.778176715466446	0.64368618336136	0.132572856910751	0.350607268712845
OG0001586	3.3000814327859	-0.211771017859284	1.05028617392882	NA	NA
OG0001587	26.6801878812058	0.117390266992998	0.961974040692794	0.74349922837418	0.886296980587164
OG0001591	14.7831790074105	0.0936552730360569	0.994391201041671	NA	NA
OG0001598	147.199931931633	0.365920687519863	0.896624666893769	0.465574863192239	0.711553171638583
OG0001599	221.11970506085	0.858953879991517	0.749336634760037	0.123099348259682	0.334969253703053
OG0001601	276.914002421572	0.196790282752611	0.838242770197501	0.697908908328941	0.863128160096608
OG0001602	91.5728403271425	-5.14713168137455	1.75663476276889	8.06558242458259e-05	0.00115588515692836
OG0001603	105.457838941533	-0.0297503753559752	0.809338664584521	0.944477357232983	0.987600060677398
OG0001604	128.266825705573	0.539344499373329	1.03265155771464	0.266316443736224	0.540533183889503
OG0001606	51.6167848401987	-0.448572804528193	1.04098705408888	0.283430881556142	0.558177251421149
OG0001607	26.9261172984547	-0.114806297325089	0.952003734812453	0.742858209127123	0.886296980587164
OG0001612	60.2400860355401	0.378632453278709	1.03931717523042	0.318441873452294	0.593973378883582
OG0001613	4.77173936902826	-0.214550317722764	1.05204548074216	NA	NA
OG0001614	132.945818145777	0.0718542019273022	0.844668832186771	0.889005980178954	0.963506225835238
OG0001615	55.4159705353527	-2.45127987073898	2.24676023251135	0.00981332070448538	0.0539224176534028
OG0001616	133.427309903893	1.03192454855105	0.990797160709368	0.0946314553119988	0.279156212401599
OG0001617	87.1857730028307	-0.571811824747026	1.04279179944139	0.238620089050125	0.51050292085986
OG0001620	4.40455800415453	0.0240419877560202	0.984242113500373	0.934404750133182	NA
OG0001621	75.6730642287205	0.557378218123137	1.18546394226389	0.121565024566673	0.333988882261547
OG0001624	215.473596362066	4.98715141372324	1.60736071132437	7.36491337141054e-05	0.00109237631194138
OG0001625	8.94046677530208	-0.207985590915407	1.04769261009418	NA	NA
OG0001626	221.413151203135	0.870092472337122	0.89972745717983	0.138323899784587	0.362555389360874
OG0001627	35.6016079385593	-0.222076822439299	1.01417326320105	0.435778950620773	0.687713656448408
OG0001629	1144.63438663919	1.3161924281893	0.591215934031214	0.00890448605735005	0.0502298269352113
OG0001631	1.40741043830003	0.161083745256724	1.02095678580455	0.500669614117886	NA
OG0001637	59.4125347209913	-0.136134083570594	0.954544788049598	0.697867662596649	0.863128160096608
OG0001638	407.140956581978	0.289099322317725	0.82484023669657	0.578352504841738	0.795333979935547
OG0001640	19.9265832417754	0.0260320120699803	0.966789828185281	0.944452300660748	0.987600060677398
OG0001641	97.3580815566829	-0.606350525722529	1.01822282162255	NA	NA
OG0001642	837.794069698456	0.203636985372388	0.473507744626487	0.635141761405943	0.829006569810465
OG0001643	2218.33586634893	0.944584226341165	0.541479944576808	0.0432543442494734	0.162663943533924
OG0001644	342.230431520852	0.456386909634693	0.712870251104076	0.389174784580506	0.653996980463253
OG0001647	84.8457253169945	-0.291280036930706	0.951584724604608	NA	NA
OG0001648	43.6842348465267	-0.513287058337541	1.19184036345743	0.069575030952031	0.223109724616384
OG0001651	151.404627825276	-0.933831449101599	1.19512207279635	NA	NA
OG0001652	374.296662970912	0.0709128217466712	0.587297654229205	0.884689931083822	0.960792290746946
OG0001654	16.8174575545203	-0.0244922653230736	0.981078444604347	0.916477711326566	0.973156493360437
OG0001656	1399.55319458973	1.80600003332753	0.853732349493379	0.00604683373659319	0.0379447761991543
OG0001657	204.969509860513	-1.64018472268374	1.46666565742139	0.0270474056264857	0.11660070596296
OG0001658	7.02170408928684	-0.216650337825408	1.05341423457167	0.109456231143274	NA
OG0001662	225.022856947626	0.269846698524993	0.846600768957954	0.59632228590632	0.806118271770112
OG0001663	69.8428943604126	-0.744460560847312	1.4868105762611	0.00302212400872863	0.0217285593983506
OG0001667	54.9765251803211	-0.395929422755301	1.04661144283559	NA	NA
OG0001669	0.0670328080624785	0.109650958961968	1.01538167770153	0.756433381583696	NA
OG0001670	242.755624047007	0.413609504513551	0.890155254944624	0.422600475856564	0.679425518710695
OG0001671	3035.19286848435	0.10221029195141	0.496359438503141	0.814732693499724	0.928819047632139
OG0001672	115.97554640922	0.584730003906223	1.03850301064118	0.244557692798342	0.516560705500392
OG0001674	437.598526450128	-0.0938605860648672	0.626737470268234	0.843537973318063	0.944116891933343
OG0001677	618.598651160347	1.12431373834289	0.620242886035143	0.028848572396928	0.121164004067098
OG0001678	37.4459215482587	-0.290628418370281	0.987895998896664	0.444940658215971	0.697163017103613
OG0001679	68.5904566095983	0.421838867370731	0.929957964898965	0.397065263294784	0.658735034001445
OG0001680	15.6427585702257	-0.178273293729206	1.00740282645596	0.503555447008057	0.741626247517506
OG0001681	69.4718849251915	0.370173855966722	0.976989538780361	0.406960679591282	0.664995070426125
OG0001682	100.728999551908	-0.923840113881791	1.19265375991325	0.108667067983958	0.311042984067444
OG0001683	149.463219311604	-0.212178134965447	0.829871440334753	0.662465868834365	0.843392162403425
OG0001684	50.764427689572	-0.310323736739228	0.928158731179064	NA	NA
OG0001688	161.969520242275	-0.685639504384163	0.879960666731271	0.21852934622024	0.489290842913426
OG0001689	26.2825439760158	-0.155721360740195	0.962689132448899	0.653410359066251	0.839406103767803
OG0001696	97.1708162539361	-0.106676708695009	0.877335815624319	0.805564110588397	0.921840594521671
OG0001699	865.922781977874	0.746675671484363	0.585320008263865	0.125527463776236	0.338697908248657
OG0001702	114.567608625832	-0.551327514034709	1.04363296102198	NA	NA
OG0001705	109.561083135523	-1.85308316294603	2.22891278133284	0.0183604305911637	0.0863469474143196
OG0001706	1648.11980385529	2.25653976152966	0.658085723938325	9.09530732288008e-05	0.00126915439683083
OG0001707	364.243392644376	-0.23817545936844	0.595225812177383	0.618001388539634	0.814824104863526
OG0001708	491.398321803848	1.2361195637412	0.708616400974473	0.0277439853481491	0.117689985846848
OG0001710	433.564709233242	1.05126008102558	0.95488931202163	0.0881166339027031	0.263733570634889
OG0001713	29.4635044181449	-0.111171869347914	0.984882396352668	0.689329728757451	0.858221357317374
OG0001714	1636.06281130432	0.155226837124153	0.468994543957662	0.718745608663044	0.873728442813203
OG0001715	328.985576263351	0.768394549475089	0.740207265026319	0.162729442307944	0.408297533701122
OG0001716	17.8415872684133	-0.340993689653726	1.06613391183957	0.241569775592329	0.512882376407738
OG0001717	479.798470785472	-0.0442438135323795	0.696514621616319	0.923939094769303	0.976201223681272
OG0001720	99.8619394658786	1.28580509520574	1.66515713519268	NA	NA
OG0001721	103.859360261212	0.360380197562645	0.992547829214669	0.396520647383745	0.658590675881693
OG0001724	605.667177608249	0.426533864398162	0.720688836021843	0.421708670178899	0.678817073426614
OG0001725	120.468442704052	-0.3820528331512	0.84248232793644	0.456100321097682	0.705811722072206
OG0001726	614.966223741761	1.22362023296146	0.671474462173937	0.024262144265185	0.107432166986341
OG0001727	334.496990447351	0.0707107088929821	0.771592140822614	0.897220900762604	0.96516176624677
OG0001729	162.164557940106	2.74190508581212	1.35883726507137	0.00289011568425599	0.0211106285682877
OG0001730	21.4572611633491	-0.605397305675348	1.2339729047191	0.0881598781613089	0.263733570634889
OG0001731	49.4356258699077	0.089910371455256	0.925716977086377	NA	NA
OG0001736	236.295370324489	0.77583680586783	1.07229222613597	0.165726611285249	0.412050198808889
OG0001737	27.6012433912305	-0.0133232212182333	0.955665988137768	0.958382986936189	0.990780087749574
OG0001738	0	NA	NA	NA	NA
OG0001739	271.925821998046	0.401568194109407	0.656380870653344	0.43445006967035	0.687150333908137
OG0001740	195.324418325722	0.187424860364264	0.791645440927231	0.719250288143259	0.873728442813203
OG0001741	334.842385636443	-0.540047501904264	0.676819643179508	0.293672618681565	0.571504686556137
OG0001742	186.613591835923	0.790874077285285	1.42347705320919	NA	NA
OG0001743	117.422887316695	0.335320252976512	0.930107038283055	0.47822231845249	0.719356238482531
OG0001744	275.579497299968	0.34848298843253	0.844745643974667	0.503858285088508	0.741626247517506
OG0001755	478.296517748262	0.263572759280716	0.763522070044095	0.618129177145409	0.814824104863526
OG0001756	122.354875140971	0.0326237987922072	0.890487906725571	0.951066843641254	0.988868457746436
OG0001757	541.020537758025	0.902997101865644	0.713288932923575	0.0993120923386012	0.290139046625583
OG0001761	67.6769468147174	-0.421374684712233	0.972500623176396	0.362251558530992	0.632374942917065
OG0001762	1018.19030089631	4.97070482136032	0.786410492453701	1.35927147676414e-11	1.2012561675903e-09
OG0001763	694.788263396408	1.00079408323862	0.70181604524703	0.0670703389120385	0.217850212607096
OG0001764	197.81882624749	0.4997538809352	0.755689896909664	0.355023197427599	0.62798169727226
OG0001765	850.471008825993	1.23028854101579	0.619293851864999	0.0169864542887919	0.0820736576134715
OG0001766	159.594884925914	0.433807479872764	0.89802657761496	0.401637603031941	0.661472608168618
OG0001769	38.8012708835945	-0.201791480367926	0.986168169527428	0.537544094219529	0.766732363039423
OG0001770	15.9429456094013	0.0751895522710832	0.990201220748533	NA	NA
OG0001772	211.679283949778	0.776312349290922	0.724592183145509	0.155274778142994	0.393491668349832
OG0001773	66.7490854236726	0.335619949100191	1.00532434156494	0.397228716873102	0.658735034001445
OG0001774	18.1483646676047	-0.400516937544906	1.12957453023128	0.0306040317577575	0.126779592496492
OG0001775	19.6412121930084	0.0809707128842008	0.987651450574123	0.775052667991684	0.902462334915547
OG0001776	25.4014262525406	0.0274674620492927	0.944607647911367	0.949344746543122	0.988868457746436
OG0001782	48.7208549275314	-0.0300572555096215	0.947078959190027	0.919971851936942	0.974168895635673
OG0001783	53.7715769048302	-0.0144804068900122	0.955431588179889	0.950166454186047	0.988868457746436
OG0001786	61.4302585471835	-0.212405807019707	0.982789926593432	0.530857194066821	0.761477331612798
OG0001787	388.816403968312	2.77053573929591	0.938268716954911	0.000276372160644889	0.00325658529293227
OG0001789	72.2594283525185	0.20457141311294	1.01447281734459	NA	NA
OG0001791	19.256953592788	0.180220788284759	1.02743639444284	NA	NA
OG0001792	19.7112291176272	-0.410795048363121	1.05484525985383	0.276234399470251	0.550134423733712
OG0001798	1082.44416502798	-0.0456292620018679	0.493760648772182	0.91505693953528	0.973156493360437
OG0001799	256.856515457384	1.66465660905091	0.775246306239685	0.00668596027605353	0.0411494938567457
OG0001800	0	NA	NA	NA	NA
OG0001801	177.192177244414	1.80362259373073	1.24479760802193	0.0174727168905289	0.0838453224543253
OG0001802	68.2816867693756	0.961267923296179	1.46648329501992	0.0686512852339462	0.221290844956231
OG0001803	22.3767172320166	0.0190782885246647	0.951410442390762	0.965740615478657	0.992129877782716
OG0001805	707.16505902644	1.50210457290631	0.646572621965784	0.00538726637506989	0.0342107544356983
OG0001809	11.0562353651287	0.137278149271092	1.00850064281686	NA	NA
OG0001810	293.94467260494	1.81828521708758	0.792222985533667	0.00386936879351808	0.0266926180119348
OG0001811	822.958130660159	0.267612468859779	0.533474485411132	0.558202750000647	0.780565548755569
OG0001812	124.56748459459	6.55713322263291	2.51888994646189	9.47439374387906e-05	0.00131341105429853
OG0001814	601.49531393725	0.354701471185592	0.660443367560718	0.491988953163993	0.732907583531408
OG0001815	628.71281809151	0.966496867533827	0.588572837721157	0.050175265722474	0.179161176089844
OG0001816	94.6277538231716	-0.260432773004498	0.801451763702231	0.605223846267765	0.808585021724092
OG0001818	350.177217423771	0.0987559191833737	0.629728100024032	0.847051192632144	0.945576620827778
OG0001819	757.916474536289	0.551687275256958	0.520015941490006	0.222640266714368	0.49498952379578
OG0001824	28.5009345161106	0.0282140577504008	0.958138708770606	0.94365975580103	0.987600060677398
OG0001828	734.973814467837	3.59464921709267	0.704993112530367	2.82216388229185e-08	1.23167036914553e-06
OG0001831	87.7163514677868	0.516870755396077	1.00592294716649	0.292625882094284	0.570757072472946
OG0001835	259.006896415993	0.29897575983095	0.851120849517681	0.560490962166305	0.780565548755569
OG0001836	73.8077094786239	0.640816204014296	1.29434091977623	0.0546050597882713	0.190802853065772
OG0001837	47.7455833234954	-0.381982811756674	1.05070837994056	0.284272140583642	0.558796302296483
OG0001839	197.923572003038	2.02024253798044	1.61184637035434	0.0154761883124846	0.0765151408176685
OG0001842	28.3494120857324	-0.115609345727578	0.954894065433936	0.738047031458924	0.883906128585194
OG0001843	194.109489346315	0.10331263441237	0.838671399542707	0.839529407290987	0.940645469024925
OG0001847	129.450928379797	-0.198497861949634	0.83126963629647	0.681433761254072	0.85244309398571
OG0001850	156.7214957242	1.05722904157758	1.37894659512608	0.0753845729605579	0.235826960544754
OG0001851	200.450710986271	-0.257808146948453	0.827083127392994	0.601994085394038	0.808252067695104
OG0001852	116.637246785209	-0.280932331308125	0.961066402687916	NA	NA
OG0001858	183.912644570718	0.361038730753804	0.716806941344959	0.492863283020899	0.733073648869093
OG0001859	92.9837051963896	-0.379326262770275	0.987084171023891	0.376969107613716	0.645117267826538
OG0001862	9.18671317775535	-0.224077879996672	1.05624568306079	NA	NA
OG0001865	44.5712959999485	0.237386074739286	0.938280495223242	0.583376778954314	0.796605620344388
OG0001867	52.8117941992916	-0.325027406842249	0.942389797391763	0.466628483716344	0.711553171638583
OG0001871	672.806606921514	1.41117657098568	0.690217380952617	0.0115499809450343	0.0611314550008101
OG0001874	91.3488234590407	-0.377290546597211	1.01660467084228	NA	NA
OG0001875	157.276348708499	0.228344897260931	0.842800085714114	0.65208141856775	0.839406103767803
OG0001877	56.6955607825963	-0.361063014099993	1.00692463754874	NA	NA
OG0001878	722.722258221365	1.81711757200375	0.703062744080206	0.00189622694307855	0.0153507532300367
OG0001880	350.19913910544	-0.458067553062973	0.795690039691853	0.385565445128849	0.652140597383006
OG0001881	346.841743784709	1.97008703697734	1.44700551692016	0.0153522546703277	0.0760797480274886
OG0001885	128.208090565489	0.709241987640504	1.07812010088821	0.186044873622535	0.441388341111183
OG0001886	715.765337385187	2.41525618274664	1.01615657670083	0.00173496115747664	0.0144876087205038
OG0001890	21.8086494522204	-0.0543861789061471	0.966294038023641	0.853508785146023	0.946487234383715
OG0001894	123.434762778748	0.0769720113169061	0.870032513720498	0.87647199009135	0.956766387536672
OG0001895	435.050746116165	0.124669758727108	0.572083939325629	0.797316218078761	0.914112269483812
OG0001896	95.7355610038245	-0.261769470610481	0.938896421615778	0.536411533600591	0.766147382334582
OG0001897	124.348262471825	-0.000910522891344535	0.887860213202151	0.987674121082782	0.998268752596124
OG0001899	833.317824242099	-0.489182096875568	0.773728896308004	0.355671698212021	0.62798169727226
OG0001902	16.0345892808054	-0.134566276599706	0.974794051725757	0.670478731745078	0.849006203003767
OG0001903	53.4054287387796	-0.0410974890564944	0.936033377524502	0.900458398397928	0.966045656551343
OG0001905	24.0394525425614	0.00435645088055444	0.973006712562009	0.999357748091499	0.99937396544615
OG0001909	436.908163167739	-0.0228137981303662	0.544500712680992	0.955233806943235	0.988925462003655
OG0001910	743.515140763941	2.22919599384454	0.918940510562261	0.00187386823509111	0.0152864404870317
OG0001911	214.013125863284	1.13532918342405	1.31919878419242	0.0721465476714127	0.228813744040895
OG0001912	225.78914389753	3.75593682466859	1.75079182095044	0.00117095872595549	0.0106136899903914
OG0001915	77.3898978237805	-0.0185299850094234	0.86024462864227	0.95942957853769	0.990780087749574
OG0001920	215.602986000446	-0.273215416298368	0.834689774706956	0.580172268686575	0.795439807294264
OG0001929	46.7868722307994	-0.0387045496783046	0.898617532579854	0.919003174675121	0.97362923750546
OG0001930	357.743935600035	-5.10416761050405	0.80937570780336	1.8803219123012e-11	1.53390875999648e-09
OG0001935	465.595205404803	-3.81834676882177	0.933810249255272	2.91708956002038e-06	7.31114934586853e-05
OG0001936	9.78678997712186	0.225751204029148	1.05583291099171	NA	NA
OG0001938	254.330973544566	-0.235161810540071	0.781140285505657	0.639566436428866	0.832221111451304
OG0001939	864.639811196127	-0.373008387854144	0.768209743510855	0.470668512762886	0.713062796835772
OG0001940	78.1955891909485	0.378185430412654	0.999105860231486	0.377763152588666	0.645117267826538
OG0001943	352.745915162799	1.36965550700057	0.66568970148846	0.0122045712692764	0.0631363308832568
OG0001945	312.484961358591	0.777292659086017	0.633428814747638	0.12847018563613	0.344047050169484
OG0001946	1.35690946031733	-0.0823433708776748	0.996915425734476	0.591219169924473	NA
OG0001947	329.432706076211	0.00749582055174143	0.688838598284188	0.994280843973789	0.998517836206632
OG0001948	120.125955131655	-0.00406029142603809	0.900818758977304	0.980691284348839	0.997450533736252
OG0001953	52.9672618466345	-0.550185848042499	1.1235838980229	0.183773431321961	0.437747376378443
OG0001954	76.7640884054011	-0.192487280316037	0.956294900770173	0.605022400378437	0.808585021724092
OG0001957	1.29327515609177	-0.199958652737782	1.04341425870169	0.327587064099523	NA
OG0001961	63.8517110373953	-0.383823231918644	0.993604141303939	NA	NA
OG0001964	117.395747666489	0.57697943188396	1.21919431628932	0.087320575548454	0.262332777249675
OG0001965	680.74510660905	-2.38815211450857	0.780508736775841	0.000259192496252881	0.00308846789074359
OG0001968	396.143886928763	2.88746507541763	1.77439800479406	0.00421576392072184	0.0282963141640855
OG0001974	31.6930041496161	-0.139093882276799	0.957770536739041	0.69065304922017	0.859164291727848
OG0001981	0	NA	NA	NA	NA
OG0001983	372.112195067418	0.634512437083873	0.673448270407437	0.227262647023501	0.49935617025613
OG0001988	137.522680028219	-0.347047185861457	0.90315190939385	0.46850768618061	0.711822924347474
OG0001991	9.83269888201264	0.225760442762203	1.05583783232915	0.0666704321599571	NA
OG0001992	11.4589892755276	0.15139880044878	1.01412845049498	NA	NA
OG0001994	23.6739450327851	-0.544309330808407	1.2284088678999	0.0354330647102046	0.142606319260615
OG0001998	6.72172597730484	-0.216452308223041	1.05328247192118	0.113052147162801	NA
OG0002006	34.1383420744018	-0.323474153113983	1.01694344900563	0.370139834251664	0.638265519063235
OG0002007	612.630816695617	-0.432593164625556	0.519285392450079	0.330671070865841	0.60775852799519
OG0002008	110.410493870671	0.74312849871015	1.36652615393931	0.0604505119207694	0.202232706283836
OG0002012	30.5844948147271	0.229593677575794	1.02587804825948	NA	NA
OG0002017	226.958138966712	2.85405693436537	1.04083962209619	0.000458837485635297	0.00484176272155455
OG0002019	283.338018116413	0.78433288504804	0.782894310954573	0.164350500412259	0.410483250907612
OG0002021	52.6752268476497	-2.61826910928714	3.34994787806891	0.00836549960313024	0.0478054720753957
OG0002026	141.79765112576	0.839549807692012	1.24131423765627	0.116420726937785	0.325920810891793
OG0002027	103.255897422183	-0.186949060974058	0.881171791494973	0.679218775277718	0.851935554325275
OG0002028	23.8867295046399	-0.0556360811535117	0.963832353180809	0.852807618457576	0.946487234383715
OG0002029	211.296012106299	-0.362852215702043	0.852945950256462	0.47228281713554	0.713978514001767
OG0002030	2053.42895026966	0.096927837890468	0.478669806107303	0.826767781823354	0.93449808083935
OG0002032	164.495690734077	0.354869905444268	0.712929721716141	0.499561946508241	0.739923804849147
OG0002033	342.168992266824	0.627702034737273	0.895822797746092	0.259066031319215	0.530233709517682
OG0002042	65.7255631205056	-0.119347137250941	0.886598778943572	0.78192220163953	0.904843795845491
OG0002043	169.711968351525	0.571654606537422	0.943016482276103	0.285059895457495	0.559825961356802
OG0002044	324.414883775667	-3.31420175068262	1.04624005411226	0.000102358256088713	0.00140065716880103
OG0002046	180.81815701955	0.287070250197436	0.905437682673493	0.549528335236391	0.774451560821518
OG0002049	509.377633374715	0.813173657602836	0.690087637209683	0.129083311151655	0.344166985143041
OG0002050	76.4411190505595	0.298564828338135	0.978160943154499	0.46663078583065	0.711553171638583
OG0002059	26.3658882682171	-0.20351195630602	0.970086192912801	0.570974842370455	0.788435963976389
OG0002061	246.070651792524	0.261888383145481	1.05271507779399	0.250346472713923	0.520478036595583
OG0002065	2.41959477956697	0.0671779130582866	0.990180706519739	0.795877653433555	NA
OG0002067	129.367400372295	0.599020748201694	1.09334840789165	0.210189727426294	0.478633782827491
OG0002069	1.49548770432727	-0.00166970931171321	0.984479581828569	0.992928661748116	NA
OG0002070	31.923315502274	-0.366027303775356	1.06333578670834	0.256509299994558	0.526675919930743
OG0002082	163.839852737868	-0.0182330155991784	0.798876051992916	0.962675711422037	0.991980353027828
OG0002083	19.7880412088993	-0.561897661732071	1.24024222837048	0.0323244155298568	0.131593254009264
OG0002089	166.116835278094	0.0609054627611486	0.777658695888363	0.91135454015661	0.971589830415771
OG0002091	60.9026172340466	-0.878254917769386	1.36174106459351	0.0837588165476119	0.253427175317382
OG0002095	102.914652104339	0.166712967476816	0.859430815857513	0.734381058428552	0.880012556455909
OG0002097	621.913034618123	1.04431648539658	0.591178347714884	0.0357139397836373	0.143224411378214
OG0002104	108.200089186619	-1.67266541118316	1.56267209446889	0.0258818714415439	0.112490674851464
OG0002105	210.506463584125	-0.0786386306967774	0.864653191020333	0.853759277610347	0.946487234383715
OG0002107	699.017535817458	0.454676939507728	0.495822003113547	0.297338148329408	0.574889892986941
OG0002108	214.1996884731	0.687026210836972	0.756485839401142	0.212020411171882	0.479631142918527
OG0002110	20.7691383470043	0.00238215684385894	0.978084720369653	0.993897951180258	0.998517836206632
OG0002114	58.1710603686175	0.0407336988872845	0.869186876454868	0.937364736755951	0.984720458969476
OG0002123	180.848495180909	0.36084030979859	0.798673235721133	0.496240361053384	0.736547099925982
OG0002124	119.824954659812	0.560408090300791	1.14740599443715	0.168187696213465	0.414797794963673
OG0002128	80.2365752961249	-0.128189441598338	0.835378263700886	0.784841350246845	0.906788377389863
OG0002130	561.305513414198	-0.0280694040179064	0.560990657675415	0.947268284409335	0.988271535283915
OG0002135	89.9483134309363	-0.916250037310645	1.16942339092128	0.113162947459957	0.319173685588523
OG0002144	1188.74190453687	2.46251218050836	0.587464329982286	3.62191430623078e-06	8.5356447150172e-05
OG0002145	103.582062146364	-0.431163464231442	0.899980735792616	0.392289868395772	0.6560133837462
OG0002147	16.0094678773348	-0.234880456702671	1.06053692987659	0.0567551218503756	0.194785782272891
OG0002149	92.0066628825946	-2.58272296624791	1.5968528676566	0.00567530016775979	0.0358253323089837
OG0002150	448.248803224108	1.39050707521949	1.23565620307305	0.044349037314374	0.16589825069451
OG0002162	178.553311591289	0.192870641485521	0.803709977289627	0.709706312042742	0.869551720912159
OG0002163	200.572367045861	0.878024830934208	1.23227223665075	0.11350775711703	0.319721052915299
OG0002165	600.219442829423	-0.629858992884895	0.770150464288432	0.24522769745408	0.516929285504722
OG0002171	105.62171691947	0.48965031256885	1.20615358543141	NA	NA
OG0002172	568.221670893544	7.39642219277387	0.989690467321749	2.00853168238394e-14	3.87281427121485e-12
OG0002177	2.18518905684472	-0.207517661716152	1.04770395843994	0.241643107186387	NA
OG0002180	1144.89956862654	0.150988967131571	0.497416739349068	0.732074654356137	0.879942957159055
OG0002182	33.0821985020003	-0.305711685389229	0.990602770149169	NA	NA
OG0002185	98.2750773209721	-0.287293183038801	0.974140645892548	NA	NA
OG0002191	291.012916999074	0.249784973625731	0.780714557849168	0.633980769941223	0.828000746949098
OG0002195	172.189025151012	0.751052997194132	1.02273089073667	0.183112495168664	0.437366669203531
OG0002202	35.6631494221386	-0.620756882381142	1.33369890416875	0.00120791086906704	0.0108890534039517
OG0002209	134.781611022736	9.40073957845946	2.14880799522343	6.10385109217121e-08	2.39745706786947e-06
OG0002212	203.370400604446	-0.173138901943972	0.820959569265788	0.71922049358055	0.873728442813203
OG0002219	156.774362843194	0.287308995147772	0.887887902080315	0.558646813927871	0.780565548755569
OG0002220	0	NA	NA	NA	NA
OG0002221	3.48797728703068	-0.00476835084756475	0.983921427139732	0.979742996775619	NA
OG0002222	225.097093474054	0.595669379883774	0.726361610124836	0.268717514109894	0.541262913036169
OG0002223	0	NA	NA	NA	NA
OG0002225	106.627471450857	0.110172170319648	0.914985961185176	NA	NA
OG0002230	572.789070784259	1.47042463349091	0.598345741940455	0.00408839020393614	0.0277931910979121
OG0002234	20.1961213418463	-0.395326467046449	1.13778784924038	0.0114217358786158	0.0607155433547473
OG0002242	52.277153738475	-3.30696096208198	2.70711245962555	0.00447785511967026	0.0295873230804381
OG0002251	123.636009613381	0.263979134251368	0.996812788552944	0.467904068055107	0.711765458165541
OG0002256	8.16912983246439	0.158515283910612	1.01770578523902	0.478367918311359	NA
OG0002258	386.461950885739	0.598882560366982	0.6513463703453	0.245425643801629	0.516929285504722
OG0002261	558.866381460798	1.48007408083195	0.732103601588662	0.0111635140766961	0.0596635189848091
OG0002265	4.55823094824854	0.219968580544082	1.05284658209386	0.121114038994233	NA
OG0002269	32.1353435897916	-0.325686133558563	1.05581626260067	0.267224586816016	0.540823805951116
OG0002280	809.624030735883	2.33505248561411	0.780922665313344	0.000341103406927033	0.00380779118995914
OG0002283	1083.24458104765	1.64996965931934	0.658867917659369	0.00289636629579053	0.0211106285682877
OG0002286	241.467151326764	0.478112578175325	0.904510463303896	0.363246410512019	0.632696920355615
OG0002287	3.63747372119441	-0.0425354057166098	0.986424079518678	0.864311865804674	NA
OG0002288	131.105827508751	0.331081519982783	0.926780022226143	0.484745440989243	0.726091158430921
OG0002293	103.635711640326	0.511964033817196	0.973666838870665	0.312856892633342	0.58993323792671
OG0002298	46.7679347370576	0.462191145030187	1.17884275683477	NA	NA
OG0002309	3.55273882731136	0.217518470241675	1.05154690777039	0.144832213861861	NA
OG0002313	1.40150515535498	-0.0856909694143228	0.997623403643681	0.579657456199115	NA
OG0002315	33.69562335632	-0.444802227445949	1.16634511382602	0.0221952356819806	0.100161904003151
OG0002319	184.244121187282	-2.45119211433272	1.28393616852064	0.00418889482249572	0.0282052251381378
OG0002320	286.337414550502	-0.919539044968479	0.919631316984757	0.119105381951561	0.329871315418148
OG0002323	183.565727517065	0.89520267505987	1.15789111613261	0.123185298391505	0.334969253703053
OG0002324	40.245523886095	0.150225243042534	0.93580153524115	NA	NA
OG0002333	92.1351420496208	0.0905609869038522	0.853832001238034	0.856379505067436	0.94701821180815
OG0002337	196.858731725158	1.1276252567475	0.979935196999491	0.0729246107404477	0.229826299228068
OG0002338	32.6341119406997	-0.0980294287880032	0.966781184632096	0.74618061728765	0.88740177786818
OG0002342	0	NA	NA	NA	NA
OG0002344	70.9831226958916	-0.248483094995393	1.00390630224397	0.445389817999368	0.697163017103613
OG0002345	1405.22025572354	1.37929745382667	0.50754942549593	0.00225946519538577	0.0175543065179971
OG0002354	281.483328103983	0.259041849263872	0.666586121169791	0.615732762348776	0.814824104863526
OG0002358	80.6290951879206	-0.435966153769289	1.01995513082044	0.31092101528263	0.587757106429999
OG0002359	7.4512680183717	0.195751640821268	1.03734851971376	NA	NA
OG0002360	92.5428819558184	-0.402433465301785	0.968639361037278	0.377417475465567	0.645117267826538
OG0002363	308.472218712589	-0.325772097542444	0.804322654487437	0.522043502293302	0.754260400792979
OG0002365	131.479274128552	1.20294501532538	2.00953931795482	NA	NA
OG0002372	246.377956566468	-0.391248154183528	0.827950674556503	0.44747545707252	0.698377810486251
OG0002374	2695.06793311185	1.26952188449851	0.49900202251605	0.00417090057172474	0.0281735035434019
OG0002376	486.178094805175	-2.82412118213374	1.25624346020001	0.00148434853324929	0.0128317349922395
OG0002390	104.406672878809	-0.604779361902892	1.00027460210587	0.243314560425542	0.514823211961939
OG0002392	128.771501353584	0.375867904709024	0.968763327553809	0.411011317699031	0.669036841780234
OG0002397	103.226236311366	0.153390410971775	0.842253585097714	0.759414976355634	0.895980960328273
OG0002403	87.0592163944106	-0.39604477104758	0.923684770400072	NA	NA
OG0002406	4.81633506406591	-0.214609343213742	1.05208366877998	NA	NA
OG0002407	357.639485973779	0.794192892947918	0.77632592753455	0.156848488492387	0.396987642114981
OG0002410	56.5114802334001	0.566024746188915	1.11225843675755	0.200190083275519	0.464047176641941
OG0002422	258.752238991641	1.33723149716127	0.783385801137592	0.0248491788832182	0.109346697948767
OG0002423	17.690347605101	-0.351697473862743	1.05602306729132	0.27540429251031	0.55003060679319
OG0002424	0.624339730527062	-0.184214088895427	1.03572390134004	0.473920694055912	NA
OG0002425	236.04743038882	0.989835418497094	1.23726248904701	0.0967631171098834	0.284615226005536
OG0002427	22.0891566384244	0.0173549833772416	0.963041574450977	0.967865212413263	0.993181330384281
OG0002428	13.1747686452939	-0.202200756570105	1.04404370317055	NA	NA
OG0002433	10.3006153285969	0.223765016588661	1.05438644883654	NA	NA
OG0002438	15.8475448288493	-0.219290913459561	1.05518408768267	0.0572183111779037	0.195741996787635
OG0002439	4.63426336861114	-0.196498814164806	1.04063685214401	0.266587718024344	NA
OG0002440	318.186447447123	0.477668667959698	0.905644830997313	0.363456830019522	0.632696920355615
OG0002443	2336.47654618503	5.01038378056626	0.535312942293523	4.37023651720699e-22	2.317317913249e-19
OG0002444	139.237704056934	-0.692499966226344	1.08125240610817	NA	NA
OG0002452	2.4527632270706	-0.208862665799881	1.04850207517819	0.225007717971361	NA
OG0002454	823.90069787068	0.743520696730883	0.70504806545894	0.167641564991513	0.414797794963673
OG0002461	7983.5203623988	3.73570297392796	0.649825464900994	7.56035053395371e-10	5.33615537327902e-08
OG0002475	105.694540663324	0.0747096055015309	0.857000912901897	0.882287140563907	0.960792290746946
OG0002492	10.5767545068201	-0.076505375892055	0.988052119248205	0.763622330842811	NA
OG0002494	104.572150169637	-2.98235105995854	1.47409681510295	0.00228917501132347	0.0176557825418803
OG0002496	440.921277347872	-2.67583014375485	1.26446493128266	0.00222894927134785	0.01738088751665
OG0002502	122.926971757734	0.232869452621348	0.860313909986628	0.639148572323511	0.832187920133927
OG0002534	432.022857296602	-0.014820317810972	0.566482401004083	0.969954660455732	0.99349827288865
OG0002539	74.8357652846903	-0.709525868863291	1.21130799239124	0.129326302290902	0.344166985143041
OG0002545	288.744951882647	-1.91244295213044	0.980805118937165	0.00693891959365291	0.0420633771599654
OG0002548	44.9233755460196	-1.00759938703899	1.72215043925959	0.0300329996411246	0.124901945566324
OG0002553	15.2771525882987	0.0778485526660065	0.989980737534513	NA	NA
OG0002554	353.750461489172	-0.456423972126068	0.788871752619712	0.386982464437629	0.653495069325009
OG0002555	337.961958317846	0.335033145538672	0.893536564336156	0.501936057687702	0.741369344258786
OG0002558	73.1817304695069	-1.49388080308337	1.90733961817185	0.0304717605295519	0.126478677266496
OG0002562	117.444734314154	-3.90631904752495	1.32192718701707	0.000165919024411762	0.0021072709627386
OG0002564	114.725391886796	-1.22710716947577	1.33514796155278	0.0587749863448174	0.19846040244794
OG0002569	235.642216832126	0.846274907927102	0.855810135039072	0.145570386262932	0.376071606898513
OG0002577	639.013525282521	-0.349892711487641	0.557020653067285	0.453245192431004	0.703242906471221
OG0002584	40.8632558157731	-0.0943079181522526	0.941817206732975	0.791023235253487	0.909355166380838
OG0002585	127.640590549451	0.343953179775027	0.985322839139184	0.418682075046821	0.676848080163345
OG0002589	7.03550258844369	-0.15962571010663	1.02063548443101	0.447064467996677	NA
OG0002601	64.3227492526368	0.26045233378956	1.01590390294772	NA	NA
OG0002605	14.4154566237671	-0.291728159874142	1.06660546525465	0.189215526218438	0.445917923454785
OG0002616	99.9158942538095	-0.104853220310771	0.884932040863346	0.805795597474388	0.921840594521671
OG0002619	236.340926792921	-0.626941276424078	0.86307405535288	0.253361599550268	0.522046827761514
OG0002621	49.4666801477367	-1.11724283083802	1.8537071358996	0.0317700966466414	0.130337282374326
OG0002624	196.121793358065	-2.70402209226347	1.16444065597935	0.00149192288743222	0.0128317349922395
OG0002626	248.580657079077	0.87625006916316	1.2248649613687	0.116717897464988	0.325920810891793
OG0002628	202.837456050996	0.346166413501174	0.786679298655849	0.513326372621184	0.748292258645726
OG0002630	0	NA	NA	NA	NA
OG0002637	1964.38425589755	-1.48883100139379	0.572794403577041	0.00245243262560782	0.0187108258953748
OG0002639	123.851136614555	0.766100779906381	1.22670675093995	0.126261450417773	0.339417663290364
OG0002640	160.753751745562	0.42294808091033	0.918203588043242	0.403851191221459	0.662465875159099
OG0002660	2353.62267810908	-0.0290177275364633	0.452864878862878	0.933412360747817	0.981054319695798
OG0002668	108.337395627994	0.773315829612002	0.90449056731797	0.179831749724251	0.43286468558213
OG0002670	174.311798409623	1.35233487951343	2.26331308749235	0.0240502355439545	0.10671663093876
OG0002672	70.9837760652812	-1.15706722887599	1.48631481889207	0.0584241210863914	0.197635663196549
OG0002675	1133.21599979773	4.09828112754857	0.74019357180968	2.21071830065795e-09	1.26727932856635e-07
OG0002677	808.628408851187	1.05672536373299	0.630504704681191	0.0410615852922887	0.156921842171071
OG0002679	3071.57302679767	-1.46745711222039	0.502360493930603	0.000992867087219875	0.00935942707552602
OG0002682	175.116466635582	0.846508574187287	1.20869902301933	0.122967439205158	0.334969253703053
OG0002684	8.26863110369338	0.075644403580233	0.99056533986169	0.779131257589602	NA
OG0002693	66.8743605932401	-0.44977715576948	1.03486708695852	NA	NA
OG0002694	61.9368634439287	-1.47663903913183	1.75040348640476	0.0335037734457399	0.135872855599262
OG0002723	27.7428376942329	-0.657648328610311	1.35789644831833	0.0120074383297865	0.0629483650879547
OG0002731	356.879503612418	-0.252226378232953	0.753589624428953	0.61983419878353	0.815900240870339
OG0002737	7.07524167326147	-0.0113218050253175	0.983600576610622	NA	NA
OG0002742	468.196924824193	-8.30131769903099	1.1857747801112	9.90939648089391e-14	1.751485827998e-11
OG0002743	7.75336862222268	0.220711343537499	1.05281540566999	NA	NA
OG0002748	169.568358935401	-0.488850802976219	0.895380438149554	NA	NA
OG0002751	309.095126920905	-0.150362752826996	0.769192731775346	0.761224748001672	0.895980960328273
OG0002755	50.9503777035125	-0.326638489621734	0.951455825717431	0.457269188946153	0.706385979428107
OG0002757	8.38524987620275	-0.0151142503915763	0.983720482457782	NA	NA
OG0002766	181.460293020259	0.0578369024266121	0.823516403266155	0.914591660071466	0.973156493360437
OG0002781	33.9382978740867	-0.247920483662487	0.972612016006114	0.511939735977441	0.747298128016622
OG0002789	4818.87290552562	1.24382634184728	0.522420849144646	0.00682293660064302	0.0417044626223742
OG0002800	24.0536563193675	-0.425189775604031	1.14673451141025	0.0317260333584789	0.130337282374326
OG0002804	158.938807387693	-0.395847444152757	1.0110533245848	0.338900662670519	0.6172459667589
OG0002805	59.3281075946212	-0.0630005941636968	0.935376572870512	NA	NA
OG0002820	610.394158432235	0.21868051547289	0.554972194965704	0.64333189132209	0.835582940290356
OG0002823	0.514174095069891	-0.169900459646477	1.03018297793675	0.593740129062087	NA
OG0002825	46.1911248215458	-1.34293150446779	2.84175395689075	0.00968380499012604	0.0534878916251493
OG0002827	25.6402904788539	-0.0431383998720511	0.951127706108519	NA	NA
OG0002831	53.6974756457845	-0.129925788232906	0.955991712872586	0.705868418898675	0.867911255932805
OG0002837	35.5374310971003	-0.236299563679855	0.968209884208138	0.532189967912792	0.762170777814336
OG0002841	66.9593057872195	0.0872708515963259	0.957997182942731	0.812772348000759	0.927321221145567
OG0002843	1676.11571004745	-0.252451730272807	0.570518546735588	0.589905136198894	0.801017153570969
OG0002852	1.74285300962444	0.208382754835805	1.04672042419195	0.231874655943666	NA
OG0002855	1096.01345702806	1.61050210385858	0.597094782483638	0.00178755332487146	0.0148101586017671
OG0002867	24.6599549374403	-0.522963543230905	1.21988573286878	0.0111675705030501	0.0596635189848091
OG0002869	3.54728231404527	-0.212316550172598	1.05062418831326	0.177862425769359	NA
OG0002888	30.2302830960804	-0.366717784829095	1.07002284764069	0.239004903542594	0.51050292085986
OG0002896	29.8385865151648	-0.0426219317829629	0.957497474218183	0.887111030067082	0.962180042676027
OG0002898	70.9186153476273	-0.359468911134665	1.01607775832588	0.352156793173675	0.625430615988723
OG0002900	58.7659769814872	0.39065348510733	1.06665414741429	0.262265582587518	0.53487048141166
OG0002907	734.814643245412	0.328300178921262	0.515611557326973	0.467347536903214	0.711765458165541
OG0002909	746.157679286982	-0.334331771982196	0.53045341363679	0.45532384292998	0.705435990397727
OG0002926	49.9910257960393	-0.173803255380302	0.989831457014323	0.559943893898557	0.780565548755569
OG0002930	17.1965280239069	-0.0534932236521686	0.983813167806857	0.831459139381991	0.935060887926406
OG0002936	127.632375253819	0.386740852478233	0.989645549755124	0.383280660547819	0.649830760209372
OG0002945	383.7457476378	0.19722904301671	0.802026517596499	0.705166670529138	0.867551338858644
OG0002951	107.898441901578	-5.0904137295425	1.74142485373283	0.00014914608306009	0.00191203226735171
OG0002958	69.5590866798432	-10.3354118631556	3.66181616947457	1.39420860644063e-06	3.8404109795592e-05
OG0002964	7.55803764107521	-0.0621248375679839	0.989182570757545	0.798590350003654	NA
OG0002968	0.564593203712607	-0.0789437267954773	0.996665959270952	0.791961127525089	NA
OG0002970	16.7213413432888	-0.145078164007456	0.990577888358052	0.612208096489799	0.814068161199155
OG0002973	295.313787567523	-0.330141422228538	0.785101189963623	0.519871388486799	0.751634093374574
OG0002977	28.3125191920431	-0.723586137877697	1.30116213546183	0.08626892170502	0.259909634852766
OG0002978	163.322413731847	1.06197128566083	1.09508299288175	0.0887748387335542	0.264826206686172
OG0003004	79.2063045799538	-2.24028510101731	2.55161333353474	0.0119323713225544	0.0628003959680841
OG0003006	13.6021110156174	-0.0399354860495481	0.98615151957854	0.851112505093133	0.946487234383715
OG0003057	232.689895804492	0.22117658170909	1.04951986100522	0.180205330585038	0.43286468558213
OG0003069	19.3744255334793	-0.213905655237062	1.01741135119427	0.428231383088385	0.683197886918813
OG0003080	87.6925988191015	0.00415538533118784	0.879220622590077	0.997303161055341	0.99937396544615
OG0003082	89.7192098453568	-0.324948546873724	0.930671679947447	0.47523762919247	0.716912525972424
OG0003083	43.0495957361861	-0.798310009741194	1.38202558498039	0.0693289107609898	0.223109724616384
OG0003084	72.5183585365835	-0.0934420839514378	0.874061353854726	0.829602689775245	0.935060887926406
OG0003086	173.910125776764	1.26432934849581	0.885933760879286	0.0423519298981619	0.160990309032687
OG0003087	628.333903497546	-1.59014002232758	0.927376141179627	0.0157814174344966	0.0776716837312952
OG0003088	24.1894504094656	0.107569557628173	0.95044429296547	0.77618288190228	0.902729114193078
OG0003089	43.6383580486735	0.2818939748016	1.07816102857529	NA	NA
OG0003100	7.81503616155086	-0.00542485492261144	0.983853155988376	0.97400235032029	NA
OG0003112	0	NA	NA	NA	NA
OG0003158	498.957613521844	1.66633085677636	0.77533419745631	0.00657245458280223	0.0407607490354489
OG0003191	0	NA	NA	NA	NA
OG0003206	30.9604984959442	-0.229415307947299	1.00290716858457	0.466286603872937	0.711553171638583
OG0003212	89.1303287431922	-5.01944301217562	2.34616660999131	0.000437591904379477	0.00464066214594435
OG0003218	13.3027221857578	-0.0333960492148264	0.984938600145844	0.887247633543527	0.962180042676027
OG0003219	116.02584083361	0.509998688753053	1.04070924435757	0.272406497403133	0.545584684600609
OG0003220	152.024834200647	0.00552009723255718	0.783645677276324	0.99871981850005	0.99937396544615
OG0003221	1245.05136440138	-0.641613710463429	0.734411058904456	0.227771848311979	0.49935617025613
OG0003222	1.78744870466209	0.196586861551559	1.0394112761514	0.319395275582511	NA
OG0003231	66.4748728862722	0.396891802777983	1.1377436561169	NA	NA
OG0003240	26.5567210283614	-0.0346219582771916	0.984883896886324	NA	NA
OG0003253	0	NA	NA	NA	NA
OG0003259	118.98299905634	-0.599648828509197	1.04100492913342	NA	NA
OG0003264	155.721199206221	0.591639121652824	1.06504442334977	0.228376028442606	0.49935617025613
OG0003270	125.710910983882	-0.716374312841	1.08018550287805	0.176558943583399	0.426516536834156
OG0003276	9.54198295778601	-0.195320988460161	1.03992302112799	NA	NA
OG0003288	228.932988778111	1.28746682232012	1.08068096663095	0.0513228795669008	0.181925880723533
OG0003292	518.549691716611	0.570633154029395	0.716481389161587	0.287137258992603	0.562343606946732
OG0003298	2676.49170500326	2.09882258881645	0.471687843875889	1.55922539905241e-06	4.23989368126945e-05
OG0003300	168.483785665848	0.20238200597437	0.802978439964923	0.696353819830831	0.863128160096608
OG0003301	21.7723290074195	-0.2339052312262	1.02115380337294	0.400619574104991	0.661256121927383
OG0003305	249.973887812982	-0.0135793227378412	0.595712890333852	0.973119038332806	0.995071275980494
OG0003310	9.29815894953781	0.159265538911976	1.01225072868137	0.51402487979219	NA
OG0003317	243.129347982352	-0.897748542793153	1.2416367116739	NA	NA
OG0003319	362.39364275947	0.747464906820497	0.715398227879636	0.168399603497046	0.414838047639065
OG0003320	498.846907508356	-1.72960279729822	1.14838111238036	0.0170769123281615	0.0823184796546147
OG0003355	1359.37802370247	-2.23238458813764	0.717252877823107	0.000237832392165807	0.00291585262302703
OG0003365	873.929877273938	0.726559145516447	0.653501657196061	0.161547886891664	0.40597519916732
OG0003373	552.936368803257	2.37182237919919	1.01724114628635	0.00201669079439807	0.0161411365091257
OG0003386	4.17859778087226	-0.166464317496837	1.02474195113501	NA	NA
OG0003389	13.1591823627288	-0.0252912840567136	0.984229109182559	0.911976875498605	0.971589830415771
OG0003391	33.8070752080439	-0.112569230073145	0.964047119231738	0.72782809475801	0.878170062396613
OG0003399	425.835852711501	0.00393185603956666	0.766694915416124	0.99937396544615	0.99937396544615
OG0003406	80.2007580637011	0.0136067770045412	0.870324952417351	0.985171791359976	0.998268752596124
OG0003407	136.847073107387	-0.62366506392979	0.901480618716057	0.253176786374147	0.522046827761514
OG0003412	3104.49799453527	1.41548356651717	0.420039083996855	0.000267340944680604	0.00316776616574056
OG0003414	471.335180770059	1.45441134520537	1.56252982630889	0.0393946135367472	0.153032921815826
OG0003415	656.849570831016	1.04292994486533	0.561255660482566	0.0296873071778832	0.123950351425768
OG0003416	1550.96964283303	-0.730136688693612	0.495399142066452	0.0914331172193204	0.271610142327981
OG0003417	202.392667074321	-0.0588296446610377	0.844905394522147	0.891830382596292	0.964595737627096
OG0003427	8.92803509915725	-0.23775788401334	1.05627184358125	0.138643363260879	NA
OG0003437	171.03323800135	-0.637814347071752	0.94433400318978	0.238959123862036	0.51050292085986
OG0003449	136.428398386813	0.508179586388897	0.985663724517166	0.307813082892318	0.585535021358391
OG0003457	60.3912209850968	-1.87828440784797	4.12794149540222	0.0101557909964059	0.0553738629906859
OG0003462	16.8058776894446	-0.177849253833336	1.00213133235213	0.525057951304008	0.756538129384642
OG0003463	186.557524352163	-0.111205771930634	0.778148275392268	0.819578342949409	0.930714676836239
OG0003477	99.2661827761373	0.36272785641509	0.99132191616695	0.397695603318931	0.658994042687073
OG0003484	26.1628875225095	-0.354446887936352	1.07199504043939	0.227148320696042	0.49935617025613
OG0003489	22.4885608736218	0.0442902752151938	0.960026614685375	0.903706016210314	0.968060838576806
OG0003490	99.1631646739121	-1.13204945874199	1.35481130044042	NA	NA
OG0003496	502.399898093075	0.383999830627862	0.644493969633479	0.452479952453736	0.703084233812729
OG0003500	366.517551742771	0.334787825389827	0.661715622016657	0.515188880834232	0.748948331905007
OG0003503	300.416754067989	1.1336118094193	0.774569707052362	0.0512872702545209	0.181925880723533
OG0003511	168.46724859291	0.173779134214318	0.881074620146763	0.716458368925928	0.873630426406368
OG0003517	35.8475116387772	0.146132245288824	1.00521379371165	NA	NA
OG0003518	4929.70926707145	0.447845393307522	0.414553312077526	0.243186555720899	0.514823211961939
OG0003519	146.421163031084	0.0914779231879828	0.824253314842201	0.860191911458166	0.949344083519092
OG0003520	28.5726604044177	-0.164341090841373	0.981830974277323	0.598499453608892	0.806616773483331
OG0003548	9.77708586663696	-0.126716266026528	1.006693915008	NA	NA
OG0003550	79.7027891743584	-1.24965278177536	1.62801375319952	0.0465424136667968	0.170789722123315
OG0003554	71.2968900935881	-0.616977625020585	1.05066029452299	NA	NA
OG0003556	967.300179038501	0.0365851951730094	0.588082511598193	0.944762151397662	0.987600060677398
OG0003557	550.579720387562	0.0517947277015652	0.65195064603596	0.92446767175549	0.976201223681272
OG0003569	50.2920289773364	-0.327301265891013	1.01761663808643	0.365670193922984	0.634565598097065
OG0003579	32.1066351561299	-0.380326327377525	1.11415805701258	0.0925089866396866	0.274038492545776
OG0003585	39.1648426999231	-0.545115746395392	1.13754351380887	0.170146728556975	0.41672195296691
OG0003595	1.96221058165648	-0.206123565005031	1.04689939938805	0.257887732128931	NA
OG0003596	28.4505874026666	-0.166528319452827	0.989005495844885	NA	NA
OG0003610	201.110445153728	-0.0233448443832537	0.809820212838736	0.953961548019521	0.988925462003655
OG0003612	460.595875700712	-0.477811245938844	0.588081659966221	0.319280757097086	0.593973378883582
OG0003625	161.308839456809	-0.0287732479577582	0.704866411479148	0.950853019192893	0.988868457746436
OG0003626	2216.57327221357	-0.638680845698324	0.456029484311762	0.112810960167188	0.31860458923383
OG0003627	23.7324012043133	0.128852785136131	0.977832148511482	NA	NA
OG0003632	1045.27304982206	0.329070998753551	0.531321364189676	0.472167870854585	0.713978514001767
OG0003633	163.492388884913	0.602930020987277	1.03215521937633	0.240666432722546	0.511476456717956
OG0003635	98.6826398426919	0.615719591502024	1.19453269972659	NA	NA
OG0003637	13.9722299009699	-0.132898883311006	1.00905341394044	0.553182478586903	0.777534815826919
OG0003641	43.1896649215891	-0.369031378073373	0.958731101424911	0.413235245224228	0.6705982824182
OG0003646	13.5422564026202	-0.122464544288958	1.00509398935029	0.594031352549639	0.80376192252286
OG0003654	248.327282239052	0.60535433292305	0.987461678357583	NA	NA
OG0003676	624.443685287982	0.791746555319678	0.600677112242962	0.111877672295916	0.317775700279889
OG0003707	240.635981000429	-0.747915320356527	1.00424448934331	0.178679428389941	0.431054241784241
OG0003711	232.326539174722	-2.45305492938934	1.15165484283395	0.00277565409708938	0.020584483706037
OG0003714	0.405403693033745	-0.170072753368465	1.03001260069835	0.561084594345757	NA
OG0003734	75.3471439752254	-0.186083888476374	0.912398319915911	0.661375120492107	0.843392162403425
OG0003737	248.342559399567	-2.36236990847152	1.22106050842779	0.0042986951232278	0.0287619317235525
OG0003741	11.3161761021821	-0.0861007504067331	0.98763187059153	0.740993622372358	NA
OG0003748	106.879093789292	-0.347645652795422	0.964804835173945	NA	NA
OG0003749	90.9891644096285	-0.322809210906507	0.962035613941369	0.448907857403678	0.699163631150127
OG0003752	1052.55390327107	-0.222986670420173	0.465379263292567	0.582859037560994	0.796605620344388
OG0003753	816.764445357696	1.37639999066009	0.665591324389234	0.0116735989853944	0.0615913021095064
OG0003754	138.417391119855	0.53846249680987	1.12563226488326	NA	NA
OG0003756	1564.34429551057	3.00734482360908	0.621264628119374	1.3950329225873e-07	5.19099092773274e-06
OG0003762	232.605489774846	-0.407511574261544	0.853796295870251	0.426056131189807	0.681575303680134
OG0003766	29.254019068964	-0.224809767220985	0.970877320245478	0.542734698939658	0.770508899900277
OG0003773	88.3270328185052	1.10515056674977	1.9350673256169	0.0244733279571259	0.10814151791055
OG0003777	120.242259069244	0.220082212695935	0.889281711632848	0.643757135580583	0.835623552366228
OG0003801	41.1099812967463	-0.39606708634586	0.985408384172654	0.367786310737389	0.636795726591022
OG0003804	71.0827873783662	0.262097208684718	0.924424712959226	0.565476941926138	0.78366495971519
OG0003823	14.4463070716952	-0.219058760552948	1.05502502545374	0.0621279600081268	0.206865625082005
OG0003824	1213.61304537312	4.07893445860582	0.638738468233871	1.30752748476399e-11	1.2012561675903e-09
OG0003834	7.14293253831513	-0.0970354988213457	0.997283903271879	0.684444011907695	NA
OG0003838	28.0967095835211	-0.265130213676113	1.00802896922716	0.423959671888222	0.680195509890257
OG0003843	80.0122794316247	-5.09015046518345	2.0954568489022	0.000396894251422651	0.00436172387185204
OG0003844	3167.80773288854	2.59670773691488	0.469706675610263	4.58690492427545e-09	2.37288423033859e-07
OG0003848	1268.48935353111	-0.220881380176503	0.704650909878064	0.659793702708271	0.843025568339906
OG0003849	0	NA	NA	NA	NA
OG0003855	6.80243338908878	-0.0912596764322049	0.995801289834292	0.702860753998636	NA
OG0003857	1.93665349580675	-0.11649624374756	1.00554296077469	0.476211559781351	NA
OG0003859	49.9633490461408	-0.0614070086868734	0.937888883211558	0.859272277787296	0.949227344368153
OG0003860	1945.4766663769	1.87094431682248	0.592695241065853	0.000325474065865566	0.00369160691818644
OG0003867	0	NA	NA	NA	NA
OG0003869	37.6119866513537	-0.0125744044185924	0.910865954497528	NA	NA
OG0003875	459.343598669055	0.634382343140728	0.691975389480186	0.232312710627778	0.503447527064363
OG0003876	25.1778737510563	-0.627459241065944	1.2006542350532	0.128299315516043	0.344023828330629
OG0003877	855.716525432144	0.331132546885905	0.55053329257153	0.476696679806028	0.718092086554393
OG0003878	1503.7546362787	1.11326294072494	0.666847561607805	0.0385487695335417	0.150950918582575
OG0003879	1542.65861762017	0.00569837902641214	0.590353928732002	0.996290305906225	0.99937396544615
OG0003883	324.961462925441	0.516481417801191	0.918669717630601	0.330552275170144	0.60775852799519
OG0003885	148.161030916281	0.749404824110842	0.963695533934648	0.189886555519333	0.447002646233636
OG0003940	10.5689219631353	-0.218218512660925	1.05445855384435	0.0798452841662312	NA
OG0003942	109.796269907872	0.592350972617632	1.19464669525202	0.127508225349536	0.34233537464097
OG0003958	4994.12766418825	0.46662793466977	0.455072047122615	0.259242035252162	0.530233709517682
OG0003966	3.75740363933985	-0.212749551796216	1.05089544621485	0.171408463932825	NA
OG0003971	1.54175458543701	0.206421244794972	1.045709975307	0.249925603089165	NA
OG0003973	136.221575953955	-11.7785909767433	3.50880799530945	6.53068070631248e-10	4.77640475106509e-08
OG0003980	91.8537479907576	0.352654266226487	0.99315012961343	0.40230924881908	0.661472608168618
OG0003982	195.152571846642	0.728473712385096	0.845834483471295	0.199593138325917	0.463585045844333
OG0003985	14.228657395066	0.149569621782615	1.01327182033515	NA	NA
OG0003987	409.401618550005	1.48951127400885	0.874580450644687	0.0199150026111806	0.0914279665331472
OG0004002	114.4528732527	-0.586640772178103	1.05685454109375	0.225351940196389	0.497368850318981
OG0004004	301.332055188198	0.422903998100983	0.711436078160356	0.423009849298841	0.679425518710695
OG0004005	210.114308714912	0.537574787116213	0.705847185116968	0.311575421337719	0.588469696043901
OG0004006	31.8558840776901	0.128175017030995	0.971119105737435	0.708266668617231	0.869348150542331
OG0004007	74.0242797428395	0.248887698263663	0.967502359000646	0.533527910352318	0.763056438204495
OG0004008	1805.93888642084	2.4878358685658	0.519388185565304	2.28205109272595e-07	7.75494274705729e-06
OG0004012	154.774969930145	1.70119537665248	3.76583805913302	0.0121765082885742	0.0631363308832568
OG0004024	810.131045651726	-4.85664551551055	0.703403082551612	2.35468171026729e-13	3.56734279105494e-11
OG0004064	43.4164743509424	-0.962100253789551	1.42317335160282	0.073349424319079	0.230822149823096
OG0004097	0.101350923258436	-0.115029412109422	1.01619081768211	0.827388559374125	NA
OG0004111	11.2234740673963	-0.111704792781761	1.00149557227521	0.632974425382007	NA
OG0004114	31.8413262568802	-0.223442225255704	1.0569595762255	NA	NA
OG0004115	38.9025364963957	-0.550185277787046	1.21056409319405	0.0778459318169314	0.240671286158796
OG0004124	63.9884729460141	0.526650380671218	1.20873501697238	NA	NA
OG0004131	5.23543246891244	-0.140161807127233	1.01278128334763	0.511635639827168	NA
OG0004133	77.246518474595	-0.254336875419051	0.933971787693321	0.550522471260285	0.77533742466339
OG0004139	28.5076837146186	-0.244341120711628	1.01279742322023	0.421491070648125	0.678817073426614
OG0004149	118.209746780479	-0.264878679733034	0.853145597298504	0.585813372810224	0.796991766344122
OG0004150	98.1343142804987	0.657629258901231	1.32368723252634	0.0402543814840986	0.154953798779987
OG0004151	234.43779620535	0.851854396622413	0.918208508937713	0.147016165604626	0.378423892290549
OG0004152	115.310281885372	0.0231388236884501	0.83727677368674	0.969243294188234	0.99349827288865
OG0004153	260.148322633789	0.799323443844204	1.15033478515085	0.144866457699509	0.375166980196164
OG0004155	12.0569924588617	0.0629228427023172	0.988093011062818	NA	NA
OG0004156	226.134513180068	0.235938574336115	0.882143760451203	0.627486084665432	0.821647280232288
OG0004163	150.481681271784	0.642750380339104	0.901149880207366	0.248626107168819	0.519345753314849
OG0004165	13.2292600402526	-0.15052990204097	1.0028898573777	0.559490028291251	0.780565548755569
OG0004174	796.795773269046	1.37159350854758	0.63800046292177	0.00972206453462796	0.0535597373453141
OG0004206	22.7395520858429	-0.428691250507294	1.06892809244387	0.251036789927997	0.520478036595583
OG0004223	119.752150178542	0.607983495385316	0.954392296909682	0.26163520247286	0.534612971526914
OG0004242	132.591291413409	-1.19852462805538	1.36730118589818	0.0603285669119076	0.202232706283836
OG0004247	367.621268167829	0.0169112569283832	0.758646798978122	0.982130379411091	0.997450533736252
OG0004255	113.641824956037	-0.305017539454877	0.939554093214776	NA	NA
OG0004265	10.0101774729219	-0.14693933442067	0.989536298963241	0.61259808926978	NA
OG0004271	119.817246517245	0.224921739870474	0.919140913319199	0.618026899729603	0.814824104863526
OG0004274	127.219376907324	0.579357124991013	1.09854529725847	0.209216113757835	0.477147717505772
OG0004282	84.583201904743	0.407737659591419	1.12584286612708	NA	NA
OG0004289	1238.55055485015	1.44140577093711	0.544342537560242	0.00250403167390176	0.0190082167769272
OG0004291	74.9677223260068	0.435570247719357	1.09054045758958	0.221857353335096	0.493974592371502
OG0004305	22.2855239641256	-0.0507940481688019	0.960718885381689	0.867300963830413	0.951118413903147
OG0004306	31.4646693439329	-0.371716582788431	1.08383559343318	0.199772150825894	0.463585045844333
OG0004307	7.54266793968731	-0.0959756937109432	0.996815947054627	0.689544316324088	NA
OG0004308	1942.40969314061	-0.37005876929919	0.44038842295045	0.351674387027311	0.625430615988723
OG0004310	37.8232454719948	-1.06655981411874	1.54088260279606	0.0576122256684881	0.196485878505122
OG0004311	99.0239184346185	3.83576306651574	4.03034471234826	0.0034871000453699	0.0245718910173739
OG0004312	31.2972540176995	0.287135147928059	1.03226243444082	0.355899449554365	0.62798169727226
OG0004313	643.67559521013	0.522190965218241	0.675571243106026	0.317260651456688	0.593918659964374
OG0004314	455.414528317359	0.816721594617283	0.612925031119743	0.104450524934003	0.301825018235722
OG0004315	55.9748652763079	-0.355356644228179	0.9255082515642	0.449297514972948	0.699163631150127
OG0004322	2769.45012932697	-0.240882222883667	0.486498517911289	0.56756042322952	0.785254832139474
OG0004334	78.6803928887103	-2.79049693866285	1.58894166078627	0.00387615575090802	0.0266926180119348
OG0004356	118.314510988542	0.539738283622112	1.07831858212516	0.233580453652143	0.504505236452338
OG0004383	18.0753430283091	-0.246744057478361	1.05933302785471	0.0791168921027705	0.243551419666148
OG0004384	182.035954350683	0.651545718648549	1.00979893886079	NA	NA
OG0004386	14.34334327087	-0.124596772412865	1.0044331667566	0.593424056456197	0.80376192252286
OG0004390	138.959844106616	-3.8014360463191	1.49631994115143	0.000498618175547479	0.00513383082687477
OG0004391	1209.14403180956	-0.394862034779385	0.447883279616888	0.319530233524831	0.593973378883582
OG0004445	61.8252828204405	-0.924804403350287	1.50336693998691	0.0559477203459914	0.19338610208051
OG0004446	3.7127069668709	-0.181972876841362	1.03236322061767	0.36023145419869	NA
OG0004448	27.8590858588932	-0.0250595837066803	0.962785853336418	0.924652644212954	0.976201223681272
OG0004463	104.840391603214	0.321788944645298	0.96939058229415	0.45623190521499	0.705811722072206
OG0004464	11.5051883928947	0.141679860548425	1.01015220930469	NA	NA
OG0004465	1056.89705530588	2.59232952728235	0.708225806808911	2.86188517727285e-05	0.000493500687885831
OG0004466	97.9257253681186	-0.417817876624661	1.03253876829645	0.303236539836114	0.581960759157443
OG0004467	280.443135366205	0.335041085557183	0.647090398877439	0.510758281354213	0.746601181772768
OG0004468	345.995258091703	1.26410933720709	1.26874655895828	0.0580355122159307	0.197253105771738
OG0004470	567.389128163508	1.78119817720683	0.802765862812613	0.00492648859188522	0.0319543801326867
OG0004471	121.352629005506	0.275730168472053	0.988496090985179	NA	NA
OG0004472	9.60941237766675	-0.0539547131326836	0.986060623174034	0.828116957842256	NA
OG0004475	7.69461751234971	-0.217062335364156	1.05368235042976	0.102210980402772	NA
OG0004476	654.996819899648	0.22140918374553	0.790324251433817	0.673185047063059	0.849896121917112
OG0004477	240.48279298681	-0.124982496529704	0.84726973316757	0.784942697259683	0.906788377389863
OG0004478	11.8458876884666	-0.102337971165935	0.998553017070777	NA	NA
OG0004481	71.5928407584817	-0.780191349645214	1.23357400882672	0.119306588923125	0.329891304402607
OG0004482	425.937509451832	-0.230895255060222	0.683077212734828	0.644771285173365	0.836361214568308
OG0004484	20.5860719017387	0.00687134748528663	0.976272083331161	0.993091498339378	0.998268752596124
OG0004486	111.358868232343	0.329157879602713	1.02417540664153	NA	NA
OG0004507	50.6096098362191	-0.241347081943892	0.977951846862511	0.509063264480365	0.744636678595073
OG0004536	92.3866135929477	0.812517050994953	1.2803862635704	0.108295408121197	0.310398054898728
OG0004539	125.638008299631	-0.111937531066592	0.822854383210154	0.811628746505132	0.926855426389138
OG0004579	51.1645928476233	0.172829679819338	0.936138552969133	0.678062891024197	0.851704805106368
OG0004596	148.640502808796	-0.00740751378315812	0.84887747259314	0.977769655040373	0.99608522494747
OG0004598	196.173314552001	0.613744282703017	0.82305755390858	0.268545864286247	0.541262913036169
OG0004609	380.117935702559	0.138193478006315	0.65982225994334	0.789985284983755	0.9086544411337
OG0004610	47.2048532839339	-0.145301891977158	0.921772999075712	0.717451184603661	0.873728442813203
OG0004648	110.636490376396	0.0539395701647427	0.763535276383604	0.921653519636918	0.974976117281747
OG0004651	44.8152527860451	-0.120945718687203	0.902567103097188	0.771628161211817	0.902217932706871
OG0004653	495.355821316373	0.312126732057597	0.652340998479899	0.541873686980135	0.770135129863038
OG0004655	213.389233959483	0.53354877503136	0.961453179054373	0.303950227492184	0.582241090031246
OG0004656	884.365783671991	-0.195772211610749	0.552583435213498	0.668904568582593	0.848025457240693
OG0004658	74.2998884640987	0.234101610585236	0.996327497811788	NA	NA
OG0004659	224.576294180655	-1.46214434669222	1.39502377997932	NA	NA
OG0004662	34.0484198388507	-0.37664334441067	0.9902809895032	0.377463806963358	0.645117267826538
OG0004663	91.4148132622831	-0.279995296623492	0.970920082059937	0.478553348655752	0.719356238482531
OG0004664	23.3625410508184	0.0149920457048641	0.940890496095807	0.977478741566495	0.99608522494747
OG0004665	200.788633350575	-1.3687660513561	1.1040451798229	0.0415459440150453	0.158487315208473
OG0004671	979.556727685507	-2.07242280686401	1.27310548254394	0.00911164819184384	0.0510119927974568
OG0004672	15.5624718640308	-0.0663136274863184	0.987717318392633	0.789232810888233	0.9086544411337
OG0004684	309.691637839573	-0.015314578745978	0.752995185417465	0.968048348822086	0.993181330384281
OG0004686	95.401928659061	-3.60276717265317	1.38775546773388	0.000484490737882983	0.00503727870122454
OG0004693	49.7393814655035	0.394511037770418	1.10822658067376	0.144784455729882	0.375166980196164
OG0004697	268.922090166144	0.394199324807178	0.914205569177548	0.430719973472851	0.683800197407123
OG0004751	101.683232092713	0.4354445097426	1.13993479738803	NA	NA
OG0004762	203.104339509702	1.49672683775076	1.59813799099064	0.0364949452337437	0.144954642023915
OG0004779	139.01823855356	0.428657730099752	0.767249093529945	0.423159410757581	0.679425518710695
OG0004784	109.054901889042	-0.500436377768976	1.02003062980485	0.28106498524661	0.555263587835421
OG0004801	1089.86304412361	-1.69871052789765	0.557980264541879	0.000518094990164236	0.00530859649342195
OG0004802	372.897211362391	0.698471428395786	0.730250156622447	0.200751390612546	0.464840283285163
OG0004803	4.9947178442165	-0.214837650280279	1.05223100479532	NA	NA
OG0004833	302.337081838407	-0.291908895398602	0.63920403024368	0.554957814107922	0.778482489234724
OG0004838	25.6522285544828	0.144095529042293	0.995280977375914	0.617235475696558	0.814824104863526
OG0004841	475.745407751434	1.50722573723265	0.705657133346474	0.00840709150595125	0.0478054720753957
OG0004849	36.7622186304451	-0.563569883134677	1.15668038410517	0.150303064394603	0.384087710338497
OG0004851	24.5222083024399	0.157252408352794	0.961585931281913	0.672107319142553	0.849896121917112
OG0004852	54.3946812202495	-0.187311134736676	0.849778964197808	0.693192024548055	0.86131241011507
OG0004854	207.700007311766	0.656529660005767	0.791035038013616	0.236822746815053	0.509433109528122
OG0004856	47.1187325164298	-0.292882960403857	1.0007579343724	0.419773818739695	0.677685053087845
OG0004860	25.0047106021907	-0.0888298601252967	0.950572618371861	0.793654635259068	0.910899070013249
OG0004861	3.9538660265738	-0.192721556090352	1.03843872013186	NA	NA
OG0004869	4429.64540220147	-2.07848108463764	0.826373825467305	0.00159420190524867	0.0136342832299695
OG0004870	119.382073827067	-0.0522411476573564	0.890501904794329	NA	NA
OG0004871	266.080264658482	2.53170709489845	1.36208281392609	0.00445506004775119	0.0295873230804381
OG0004880	685.140526189472	1.30196005336802	0.891728291924248	0.0388205928425633	0.151636238340841
OG0004882	73.5204546117942	-3.51696230744588	2.10966397185367	0.00262698511176953	0.0197582816385219
OG0004946	14.0054988892367	-0.11022191055938	1.00097900600972	NA	NA
OG0004949	72.9327558297836	0.421694428316034	1.14179722642982	NA	NA
OG0004957	18.2458778309892	-0.330012519345773	1.10097286497003	NA	NA
OG0004998	609.25370764189	-5.55440877616455	1.04926754188804	6.61448398353854e-09	3.26263268118261e-07
OG0004999	20.2470456048158	-0.319979773655659	1.09345031747754	0.0471611270966448	0.171870705450144
OG0005003	78.6742986711654	0.704092093360118	1.11669357639224	0.174726990498536	0.425519736911579
OG0005010	408.79405195899	0.464807699267653	0.608192389473342	0.349003526343499	0.624617065529305
OG0005061	51.8435627996351	-0.277511736585728	1.00298493775358	0.426105069627467	0.681575303680134
OG0005064	6.85954947932126	0.00793546821495792	0.983396678172674	NA	NA
OG0005065	110.767248521166	-0.18389922650738	0.882479525604282	0.682219765811781	0.85244309398571
OG0005066	1713.14692699345	-0.202949699777437	0.506176979577893	0.638439062073062	0.831988508049167
OG0005067	54.7083207613938	-0.931456784488731	1.30858220540141	0.0921223347295884	0.27327478596008
OG0005068	669.208181469454	2.00379979114056	0.796984068911449	0.00183086669693582	0.0150514273806235
OG0005070	69.8520886134251	0.774949188499033	1.34986357213446	0.0792340028971258	0.243558434992469
OG0005071	750.181146837963	-0.00701023986235323	0.661291217132893	0.981964869149147	0.997450533736252
OG0005072	113.664390207939	0.029391605432212	0.822128564921317	0.959941940913463	0.990780087749574
OG0005075	1428.29152311928	-0.533382226750872	0.462577574145932	0.195249712509783	0.456587254942942
OG0005076	6.00494499235793	0.0216009829895306	0.983925231395749	0.942894744435177	NA
OG0005077	37.1358617905061	-0.142005231806026	0.964397160792085	0.672699312873773	0.849896121917112
OG0005078	93.6973774420961	-0.0647641133972094	0.878295010336642	0.87604720626796	0.956766387536672
OG0005079	108.052638333059	0.149577787061154	0.839399272033234	0.766211486248129	0.898360730974174
OG0005081	12.3865070246229	-0.157776225058694	1.01972421555214	0.45140474052942	NA
OG0005082	135.527593399332	-0.716686174269761	1.03105998524905	0.188031689695842	0.444558543710062
OG0005099	560.424327225581	0.198041263282643	0.569052481175171	0.681649838074464	0.85244309398571
OG0005104	395.547093615868	-5.58789366894658	1.33075420079462	7.1938411158585e-07	2.1490333812304e-05
OG0005105	787.144630582932	-5.11290449536973	0.913828220571918	9.18062966888838e-10	6.08503610241008e-08
OG0005107	201.734263482246	0.240340425742736	0.808425741146874	0.643233278675825	0.835582940290356
OG0005109	16.9970527106845	-0.409483149909718	1.07956199583053	0.229623518295667	0.499649358760762
OG0005117	628.755192080986	-0.0476419049460329	0.695255944355932	0.918118114733345	0.97362923750546
OG0005118	4.57649009609314	0.0309258494409197	0.984682110759612	0.913822143296462	NA
OG0005119	254.743362428477	0.479140703902683	0.643030937456769	0.347235344651648	0.624617065529305
OG0005122	255.362850330752	0.378196745760309	0.903177229790551	0.452831019529575	0.703114635741017
OG0005126	508.786462275929	-0.0955301733528139	0.723600113902578	0.844408177273716	0.944116891933343
OG0005131	5.37159893269713	-0.215257007865343	1.0524963260264	0.133359958170663	NA
OG0005133	20.8504400562553	-0.131414461234002	0.996788571395063	0.613717581215205	0.814068161199155
OG0005183	192.262309070915	0.544125078879774	0.810231632096851	0.319326258131811	0.593973378883582
OG0005192	8.95472666977808	-0.217688674877739	1.0540890608979	0.0910066297271277	NA
OG0005215	25.6014932390251	-0.363241416889199	1.10277379441216	0.100076967529482	0.291570395783011
OG0005237	225.73501886872	1.13716429607705	1.60365364187746	0.053177049638858	0.186735964046387
OG0005256	707.73396451733	-0.591324191140602	0.820727185116183	0.275752871634494	0.550121070976662
OG0005278	175.959423571934	-1.47523290932517	1.11627238585255	0.0320683521072515	0.130825033490161
OG0005279	138.890230862943	-0.666333331603326	1.11600395329215	0.176074611079133	0.426317637099134
OG0005294	64.4080601053019	-1.37199697103664	1.72116138603397	0.0382895493234399	0.15081997028224
OG0005295	4156.93936696377	1.83350053665272	0.489704780246687	4.21341132280293e-05	0.000677425457045238
OG0005301	15.0468002392791	-0.318718621465018	1.08585410463673	0.0581250311680039	0.197253105771738
OG0005310	22.2816016673709	-0.205186830410352	0.997309352173702	0.505134888755884	0.742989666471033
OG0005311	754.104468846712	-0.474372524616072	0.601721501930759	0.327384186647203	0.604862247281112
OG0005312	37.3613671961828	-0.16133259900181	0.94553793146982	0.668892960878287	0.848025457240693
OG0005314	28.87316811353	-0.468983805518839	1.13114315362442	0.149773767701844	0.38319681700315
OG0005319	13.1776972767243	-0.17381394202097	1.02766278007151	0.376407076096326	0.645117267826538
OG0005320	271.929750459122	2.7977251913853	1.28049553676472	0.00196286205070885	0.0158297734203554
OG0005327	143.932834398352	1.23249382719655	1.17816524778833	0.0616364065595613	0.205551601120801
OG0005391	983.027664218232	1.1111362470441	0.709457314548991	0.0460274947429078	0.169781419738622
OG0005405	143.199110939301	-0.637799201332714	1.04704492190026	0.212129198256562	0.479631142918527
OG0005414	16.3690572019003	-0.267085150479696	1.04466771324046	0.293785679168871	0.571504686556137
OG0005428	20.5905895145818	0.0334087949311085	0.977374631507293	0.918924169809398	0.97362923750546
OG0005432	408.961796373667	5.41589344183598	1.9455750102419	0.000112976537825891	0.00147915578227602
OG0005444	157.620077209795	1.00199123334751	1.21124527855806	0.0973791587580769	0.285672469883653
OG0005460	208.477824871103	-0.668008429269861	1.01911322727638	NA	NA
OG0005472	335.740021203021	-0.485457557505368	0.632379176163254	0.329419636798872	0.606509591710424
OG0005510	42.2692178363249	0.22324955560909	0.974464527526728	0.554144742754401	0.777856386090062
OG0005516	700.74093563988	0.478448274278724	0.673744903763265	0.358510826206784	0.629471409258765
OG0005522	2.54724670637418	0.213711557867346	1.04951593115631	0.181796500925225	NA
OG0005523	503.367106540589	4.34107003740812	1.15251672068529	9.48445848453708e-06	0.000199173628175279
OG0005524	7.19440481827429	0.21622862276081	1.04976446808462	0.163243907347956	NA
OG0005534	22.7454517021562	-0.11791802651101	0.975816471389428	0.696744419698196	0.863128160096608
OG0005540	347.550068706216	0.876759456158468	0.781498908129227	0.122485619817831	0.334969253703053
OG0005546	440.766237868985	1.78599283232319	1.22959160607876	0.0180737273573286	0.0855678029573526
OG0005548	53.484736927957	0.847104827969665	1.57755197584913	0.0205768633919813	0.0936556378849623
OG0005567	22.3442022413718	-0.364883250016218	1.07062824383134	0.236463938900698	0.509177679602416
OG0005569	1370.65589432689	2.10920098940667	0.87116073310015	0.00212708047055694	0.0168340958136242
OG0005573	455.780487321009	-2.02386781879034	0.855809525213938	0.00251884557650571	0.0190123539778242
OG0005574	373.082297850995	-0.332862603387725	0.677524528330552	0.512453143263623	0.747533092752507
OG0005581	175.306663765562	-0.619986211679469	1.01597481138274	0.229918799693778	0.499649358760762
OG0005582	95.5372080857111	0.764030114461308	1.22979172375666	NA	NA
OG0005592	235.774165468041	0.263216704782646	0.746808676167775	0.61728156145884	0.814824104863526
OG0005593	148.601827380997	0.221680861806233	0.857087807359163	0.656306918743344	0.841103912178026
OG0005611	3.59187800908292	-0.212423546745595	1.05069068305196	0.176371369161063	NA
OG0005645	3.5312480907509	0.0303497276212553	0.984986965452619	0.913344942026403	NA
OG0005673	5.3667012335489	-0.215030708006693	1.0523544981882	0.135119763322677	NA
OG0005676	27.2917665096024	-0.194480491790348	0.927055966719089	0.63860315469309	0.831988508049167
OG0005689	4.82636218049845	0.220445409017621	1.05310606365582	NA	NA
OG0005698	751.619991242946	1.87706904308001	0.69622430798415	0.00130364945824786	0.0115210020872654
OG0005700	294.51255164074	-0.330649624662946	0.800625136060374	0.517062922551618	0.750130272730494
OG0005705	55.2196905865689	-0.679822094854558	1.35973184053922	0.0248459497985211	0.109346697948767
OG0005730	8.74716244065522	-0.0565559877588384	0.988090326805253	NA	NA
OG0005741	23.4924996806332	-0.453830501789539	1.10927775077695	0.183891047785569	0.437747376378443
OG0005742	39.5393306854646	-1.09561571273751	1.67958207425975	0.0450322165585583	0.167833168009633
OG0005750	244.058140232802	-0.149036822872001	0.798661046983166	NA	NA
OG0005802	32.461090423512	-0.269695517784956	0.987660338683003	0.464122801421808	0.710904301631097
OG0005822	168.207011668077	-0.325166190184758	0.946336528872003	0.460558786259927	0.708036764293023
OG0005823	85.6481207533434	0.14678945160847	0.938445064568816	NA	NA
OG0005824	183.526800087144	-0.396791580599448	0.798129106000551	0.446368400389772	0.697163017103613
OG0005828	801.152020313481	-0.327720886237722	0.573641221732568	0.485870218004759	0.726749458665793
OG0005835	46.3688561652998	-1.29300067886238	2.67185545499568	0.00826411569068008	0.047596354548449
OG0005840	7.69924674108378	0.0694805514763944	0.989506717139333	0.796111355737941	NA
OG0005859	389.03472521236	0.593204671375988	0.950018328517323	0.27181941250971	0.544923415815779
OG0005872	14.6873028730468	0.0048162498862433	0.98307258817759	NA	NA
OG0005876	1670.15104234644	-0.990841621813131	0.555859155637869	0.0346539319617284	0.140001885125383
OG0005878	836.301117279034	-1.96140269111871	0.846349716761012	0.00284830069080982	0.0210496368125701
OG0005887	300.604050563859	0.469319509073286	0.865847046941959	0.379683074812185	0.647353538325277
OG0005889	49.327102011733	-0.56130602107127	1.1209967995116	0.186312296384184	0.441528916905983
OG0005893	0	NA	NA	NA	NA
OG0005897	79.2398266438194	-0.504387410402471	1.00059837095536	NA	NA
OG0005898	183.25501533307	-0.0799171838460238	0.85690521425095	0.855083682207685	0.946487234383715
OG0005902	77.3714334861783	0.285487661181472	0.911898173229086	0.546492028083934	0.773208310437243
OG0005903	10.5578181691858	0.172374729024208	1.02404014276545	NA	NA
OG0005904	18.7495310708838	-0.164753675721711	0.982416338770333	0.602473606330014	0.808252067695104
OG0005906	4.4594406233712	-0.214057995612468	1.05172763660185	0.152119908910415	NA
OG0005907	47.5853590313445	-0.28828021894033	1.01505252396975	0.391114003897994	0.654737807630344
OG0005922	20.7194889591661	-0.258002460881426	1.03482732885617	0.340217824620189	0.617809936660463
OG0005923	159.338954663235	0.425689307178608	0.94036878866224	0.390947551010867	0.654737807630344
OG0005996	27.5657523607415	-0.0965492558631642	0.983535289338432	0.709587556279495	0.869551720912159
OG0006033	36.5411290173221	-0.170626227736557	0.968664600119982	NA	NA
OG0006040	11.6229522329641	-0.21850563522483	1.05465226343856	0.0739837771692225	NA
OG0006045	41.0345812301485	-0.781014704919774	1.30406244009448	0.0945455244655228	0.279156212401599
OG0006059	68.2231334452491	-0.260387512716635	0.939674168454901	0.538336259837025	0.767282028258246
OG0006068	11.1799896590043	-0.137788146116294	1.01100984833241	0.535175765664578	NA
OG0006071	35.6850518348866	0.263723884322773	1.03355200465543	0.356385742725898	0.62798169727226
OG0006085	22.1649943526885	0.0526611877817883	0.977567428533262	0.867239261879736	0.951118413903147
OG0006137	50.6435228620115	-0.383766242844205	1.0445177315991	NA	NA
OG0006138	244.529574477353	0.0103414001624384	0.634999278392018	0.98842272152229	0.998268752596124
OG0006147	25.8864748346124	-0.0744746014772378	0.977560099785205	0.788610353650604	0.9086544411337
OG0006154	14.4858564679853	0.0261248937694817	0.963939999855719	0.944235170932896	0.987600060677398
OG0006155	71.4359410150844	0.388002935352496	1.00924368355681	0.359195311373923	0.63015157603316
OG0006156	26.177410481551	-0.60209832016249	1.29308582625186	0.00714570421219195	0.0429349536375613
OG0006157	15.4845786624325	0.22768703514352	1.05686854967458	NA	NA
OG0006163	1989.54769633192	0.769136330817131	0.466440744108449	0.065715497278984	0.214105329844432
OG0006165	18.1830542843569	4.76460934905061e-05	0.978633813976914	0.987750684128109	0.998268752596124
OG0006174	266.057730874573	-0.501991280427524	0.87127029464353	NA	NA
OG0006180	175.871362679156	0.489977514012225	1.07033474443471	0.251613708613244	0.520656269237747
OG0006184	39.047872085025	-0.0400973116673946	0.920253396226321	NA	NA
OG0006185	5.18456254083972	-0.215051374792977	1.05236739572011	0.136630786808364	NA
OG0006186	105.554014865769	-0.555338065904603	0.932649057061577	0.29045821854932	0.567276134017594
OG0006197	41.1956606409395	-0.721815677349732	1.44517255679462	0.00207176300130102	0.0165195839314265
OG0006217	50.0984679397719	0.42652502333127	1.08739122942992	0.225091359687385	0.497311222809316
OG0006218	92.9242612678313	0.147658680715425	0.885479315344422	0.754249521083178	0.892227124493821
OG0006229	108.048990708506	0.0839344012232092	0.844939267991294	0.866962352905387	0.951118413903147
OG0006231	6.2284805295702	0.0310718084964882	0.984530025099936	0.914281298836981	NA
OG0006232	136.541940754789	0.384385178527127	0.97977417346275	0.394192382502781	0.656789385774493
OG0006235	32.3707218399558	-0.102657917166206	0.91198700532391	0.798420814151709	0.91472057883623
OG0006236	486.458284030778	-0.196184747023182	0.732644448922907	0.695169098082699	0.863128160096608
OG0006247	60.7760216864287	-0.971736621467088	1.53531270678109	0.0545382124399276	0.190802853065772
OG0006261	269.180872359307	-0.453949205393004	0.679690427579365	0.375567242902895	0.645117267826538
OG0006267	43.3395268785684	-0.392457009029053	0.988462482973557	0.368764404945653	0.637073064408352
OG0006273	903.024100648834	-1.21220110031213	0.791971126602629	0.0391704961395393	0.152551143769487
OG0006274	106.374326183216	2.7631968260537	2.12811130308751	0.00611211834144223	0.0382413067911474
OG0006277	827.908352622762	0.932266613026749	0.699890076404767	0.0879801464267183	0.263733570634889
OG0006278	1625.25491172285	-3.37934771624808	0.854454801129599	5.3475329299658e-06	0.000118147055671432
OG0006282	283.380940935258	-0.969985255286174	0.658534146728284	0.0639770976245977	0.211363588881264
OG0006283	117.780821305769	-0.194717962747594	0.821005564210418	0.689490425680719	0.858221357317374
OG0006304	333.611168761617	-0.0825365350968099	0.756948868501724	0.863413255465845	0.949992053097551
OG0006334	169.314774288543	0.0109135236766403	0.858264946740314	0.991514309321151	0.998268752596124
OG0006354	51.7673658513352	0.0986476296579384	0.967333922964292	0.776321501314557	0.902729114193078
OG0006366	9.15876570054029	-0.0187633950999165	0.983215594833284	0.933840992894269	NA
OG0006383	219.122090189725	-0.147021233417623	0.810943016990657	0.760216233104938	0.895980960328273
OG0006389	183.715473220653	-0.0526976908641105	0.777837884051472	0.910017205219912	0.970898637963498
OG0006396	2.54724670637418	0.213711557867346	1.04951593115631	0.181796500925225	NA
OG0006405	25.3461701110811	-0.30650553407406	1.08999994704273	0.0169230259463131	0.0820736576134715
OG0006411	6.11768761950612	0.0576692168041786	0.987594554847513	0.83322945155028	NA
OG0006441	722.491842819971	0.72047128536756	0.667627982188278	0.169737016814437	0.416680801693773
OG0006451	110.183678527628	0.162644865685911	0.849412934112695	0.743804160983098	0.886296980587164
OG0006513	15.5309348782393	-0.336547518462776	1.06755244644014	0.230955999169868	0.501389635864165
OG0006524	97.501494143024	0.0562595406660882	0.818196267982788	0.91625351805252	0.973156493360437
OG0006528	11.779413694522	0.022036235369422	0.98399905464541	NA	NA
OG0006529	124.744954126942	0.47978240250287	0.938519927807592	0.347640602298619	0.624617065529305
OG0006534	106.646506554248	-0.863162320645056	1.01193954647644	0.139341923800337	0.364419507250942
OG0006535	953.111513785073	2.22486188503476	0.751589621555682	0.000426848532807822	0.00456449226722492
OG0006546	27.8714860709358	-0.0550916219807358	0.957606053083237	0.855453101515126	0.946487234383715
OG0006548	336.283925865047	-0.180410143649928	0.792050976198663	0.713634000053685	0.872402140699634
OG0006556	76.3401853474981	-0.215283146024397	0.97818156784798	0.537197145138509	0.766732363039423
OG0006560	143.519221812196	0.765898080071014	1.1126459401712	0.160314879284404	0.40431374430704
OG0006567	57.1751390511631	-0.296660464850949	0.974520811858275	0.458341857135814	0.707013148352772
OG0006568	27.3241266686196	-0.713159181684787	1.4369013015806	0.00479417011354147	0.0313408695271771
OG0006571	79.5616208548706	-0.553572707741615	1.04071195794133	0.24696518750417	0.518626893758757
OG0006573	6.01628305563821	-0.13509280369986	1.00996847018756	0.549847965599153	NA
OG0006594	147.89660149733	-0.348147543065515	0.882866129674618	0.477728948287334	0.719136337343816
OG0006595	343.278933644003	0.590310874548966	0.714739002888283	0.270285664578133	0.542477709600504
OG0006607	151.753283888765	-5.70515702396593	1.98026941762983	5.74300705185329e-05	0.00088482570183429
OG0006613	71.276742887309	1.03526048287869	2.0026428476872	0.00777385931049269	0.0456741152286842
OG0006616	30.8836535337896	-0.276157723120031	1.03158622193141	0.34572080456896	0.624494352831339
OG0006618	179.542559246802	-0.434859949649419	0.832524557809791	0.405133092174125	0.662519112182976
OG0006622	70.4476472289818	0.341009838945255	1.01310383677304	0.37762691811578	0.645117267826538
OG0006625	71.7595040071839	0.631859096033415	1.20695473309302	0.128964679318343	0.344166985143041
OG0006644	30.5075173397356	-0.805378530681307	1.56463394439682	0.0066683825564467	0.0411494938567457
OG0006658	21.2471150060156	-0.0244391925936679	0.966970905723626	0.926273131414946	0.976453932271919
OG0006669	4.4072102356296	-0.195278179993151	1.0399240302416	0.275154054436757	NA
OG0006676	18.254978160975	0.0156254415481844	0.983441922423674	NA	NA
OG0006677	1.29355368710379	-0.153556603912126	1.01876940163554	0.536264134265752	NA
OG0006678	30.2724722841493	-0.0759765633159421	0.973795710775772	0.789769630658976	0.9086544411337
OG0006679	140.997314377563	0.0502657519137274	0.812847511761203	0.926962874616748	0.976695607085008
OG0006680	702.640056358266	-1.70016721404458	0.914601266621668	0.0105578725227792	0.0574185836431145
OG0006684	184.15838218606	-0.0872846009887598	0.798086519606597	0.853323898704389	0.946487234383715
OG0006685	120.957930393297	0.00652959161364432	0.828987715312279	0.997630529212431	0.99937396544615
OG0006686	25.6340110300872	-0.298274661117195	0.968268822259911	0.467664860206911	0.711765458165541
OG0006687	38.2770763138817	-0.404435822837724	1.00355877468035	0.345588952966086	0.624494352831339
OG0006693	92.4183570865282	-0.246657195061223	0.874004029640781	0.601217945912019	0.808252067695104
OG0006694	4.42110149099142	0.0691977229948071	0.98978984592342	0.794161881567786	NA
OG0006695	176.547026348424	-0.0082795924838049	0.783773536955292	0.979986023486689	0.997450533736252
OG0006697	33.1645953957516	-0.172958372597992	1.00093337394897	0.532971210325689	0.762774586437777
OG0006707	150.4812472435	1.15789257472576	0.961370331375818	0.0651094065924728	0.212457002127131
OG0006754	2413.83090411521	4.8987566410046	0.632058007558656	6.52605822946282e-16	1.53797438941007e-13
OG0006772	123.543130166596	-2.47907567239365	1.26172590859338	0.00380333183097369	0.0263623098480235
OG0006775	64.2037315311666	-0.385440790618152	0.963675355831806	NA	NA
OG0006790	2.39496641734025	-0.0142841277840886	0.984398736446726	0.952603590462424	NA
OG0006844	10.2101553153173	-0.0778879571193914	0.988680743108545	0.758642226654622	NA
OG0006866	234.3898394037	-0.406867908043103	0.847035240194872	0.428237699966599	0.683197886918813
OG0006953	537.307001704553	0.200074845724982	0.725806413703051	0.704441630253436	0.867162331844189
OG0006957	166.632974828657	0.964312857578097	1.64616692651016	0.0373894694448612	0.147677960321323
OG0006994	363.572965543303	-2.1721206507767	1.29519645913425	0.00785724245005488	0.0458310471394845
OG0006999	158.028899864392	0.629725407382162	0.764381561791365	0.251350525184484	0.520619593668252
OG0007100	7494.14919937557	-2.24911251311137	0.519994566539769	1.79232208629239e-06	4.75189393128271e-05
OG0007102	229.028610680198	-0.976533515479004	0.973199588690684	0.104882560163151	0.302661102185092
OG0007105	1.60878739349948	0.20712203603749	1.04606843301306	0.243557551148629	NA
OG0007111	10.4254605247728	0.072720797857487	0.989996470806879	NA	NA
OG0007118	88.7859110529885	-5.54932487032535	1.54222753460496	2.02770265540841e-05	0.000367586096762499
OG0007122	51.6781192448804	-0.196281854308732	0.992469661355488	0.523895161985867	0.756083083036702
OG0007171	29.0446795033925	-0.0995368136779511	0.964818071947216	0.748688885886279	0.889618558523696
OG0007178	388.765788502113	8.89508219128236	1.07211590006184	3.8242700726567e-19	1.62225536482097e-16
OG0007187	21.9461856035376	-0.605797011040436	1.3051302468471	0.0100049591125074	0.0546920574165678
OG0007207	14.4348015374085	-0.403518439776005	1.12197086431812	0.0827461193757621	0.251079426603707
OG0007218	1717.19654320496	-2.69286643995855	0.692434242696534	1.02879615660031e-05	0.000213929083151889
OG0007225	9.71910991855522	-0.133465524233115	1.00253040401866	0.5888918737124	NA
OG0007236	7.74328786518066	-0.217092981892161	1.05370196885268	0.101706028850302	NA
OG0007238	2.97770162190261	-0.210659048676252	1.04957316124338	0.200843243490362	NA
OG0007239	0.178382780150589	-0.144393023052786	1.0218570951126	0.707926525441846	NA
OG0007240	115.786150795559	-2.35077528430346	1.7188590667597	0.00920638216419011	0.0511171114404378
OG0007241	14.3862742482639	0.169273202842474	1.0222562135992	NA	NA
OG0007246	18.6174224736615	-0.120294263958144	0.980667982622583	0.683651312056928	0.852530952975645
OG0007248	140.95609545603	0.264868993800009	0.846883286750881	0.602376771563309	0.808252067695104
OG0007249	19.0600809322623	0.235052034788131	1.03457461441718	NA	NA
OG0007250	76.2525059221413	-0.749570969031211	1.25765079858818	0.110292186827467	0.314421677770239
OG0007254	854.36531092531	-1.21274978067167	0.973567093073406	0.0547838924853742	0.190850067079282
OG0007255	3020.50605376342	0.77348825363162	0.424154168245052	0.0462012561819383	0.170126500628283
OG0007256	5.2955918369358	0.221256557021086	1.05353139915194	NA	NA
OG0007257	224.512376283038	0.6126740399896	0.774482228404667	0.264744002268353	0.538372031458464
OG0007258	64.8536397899612	-0.395986566742176	1.04069037667554	NA	NA
OG0007259	257.702379399131	1.70348743366057	1.24427701977813	0.0222768883316093	0.100171967000491
OG0007260	30.0823749050612	-0.0261988680663555	0.971019726867607	0.917002800689805	0.973156493360437
OG0007261	178.868713802539	0.649265325131298	0.814802115540141	0.243454823949941	0.514823211961939
OG0007262	72.0834729374172	-0.482991872917291	1.09003109916001	0.218692936860881	0.489290842913426
OG0007264	60.1443803001488	-4.57745293952279	1.5934689240268	0.000167169853313182	0.00211051939807892
OG0007265	84.3269912856683	0.0324605030265509	0.888405278190714	0.951459048826104	0.988868457746436
[truncated: 732 more rows]
