# Supplementary material for: Genome-resolved metatranscriptomics reveals conserved root colonization determinants in a synthetic microbiota
Source: Nat Commun. 2023 Dec 13;14:8274. doi: 10.1038/s41467-023-43688-z (PMC10719396; doi:10.1038/s41467-023-43688-z)
Supplement: Supplementary file 11 — Source Data [file 41467_2023_43688_MOESM11_ESM.zip › Source Data/Main_figures/figure5/abundance_bacteria.csv]

	Strain	NumReads_A.sf	NumReads_B.sf	NumReads_Bpre.sf	NumReads_C.sf	NumReads_D.sf	NumReads_E.sf
Root100	Root100	5506.04	4355.928	7740.624	3117.854	1713	4896.129
Root101	Root101	8999.86	17091	102537.434	10976.005	21513.002	37596.844
Root102	Root102	48468.608	82528.335	55768.558	56445.802	11552.137	31478.771
Root105	Root105	0	0	0	1	0	0
Root107	Root107	5	0	0	0	0	0
Root11	Root11	434	198	7828	131	232	465
Root1203	Root1203	26	17	0	10339	17095	63
Root1212	Root1212	2	40	895.98	1	569.074	1843.673
Root122	Root122	310	970	9486	1707	831	3473
Root1220	Root1220	47	39	0	1	0	1
Root1238	Root1238	112.503	10	1	192.984	2	0
Root123D2	Root123D2	220554.001	203301	252065	195518.999	56653.943	139888
Root1240	Root1240	0	0	0	0	1	2
Root1252	Root1252	480.181	45.999	1211.942	97.952	91	20.848
Root1257	Root1257	0	0	0	2	0	0
Root1277	Root1277	134035	129838	33464	125689	16164	26794
Root1280	Root1280	1865125.999	2412413.998	139787	1323778	43223	71382
Root1293	Root1293	0	0	22	1	0	1
Root1294	Root1294	0	0	1	0	0	0
Root1295	Root1295	0	0	0	0	0	0
Root1298	Root1298	643.746	1069.97	5625.014	702.448	954.877	565.113
Root1304	Root1304	0	0	0	0	0	0
Root1310	Root1310	0	0	0	0	0	0
Root1312	Root1312	0	629.799	1415.123	868.919	146.379	455
Root133	Root133	0	0	16	56	0	0
Root136	Root136	0	0	0	0	0	0
Root1433D1	Root1433D1	10150.958	6248.855	16840.193	8431.057	15639.258	33469.031
Root1455	Root1455	1	0	0	0	0	0
Root1464	Root1464	1	1.02	2	1	1	0
Root1471	Root1471	32.837	11.431	388.251	7.083	8	2624.473
Root1472	Root1472	60	1	0	0	0	0
Root149	Root149	348691.987	517829.006	642620.509	393150	233920.94	502769.893
Root151	Root151	58.999	0	1	3	0	0
Root154	Root154	666037	567053	210265	596273	55791	105227
Root157	Root157	1	0	0	0	0	2
Root170	Root170	0	0	0	18	147	0
Root172	Root172	70381.515	93392.307	43798.091	83095.456	10206.863	30313.518
Root179	Root179	1286469.211	1926047.638	232915	2743920.835	62514.471	268404.806
Root180	Root180	255.017	1492.87	2747.9	661	545.659	2198.336
Root181	Root181	24914	35194	72427.997	32852	6065	12988
Root186	Root186	0	0	0	0	0	0
Root189	Root189	0	0	0	0	0	0
Root190	Root190	44	0	0	38	0	0
Root198D2	Root198D2	70.14	1	280.427	126.799	9.897	3.132
Root217	Root217	48	67	37.815	4	110.975	0
Root22	Root22	56574	59237	156067.575	64970	18475	80778
Root236	Root236	0	1	0	0	0	0
Root240	Root240	0	0	0	0	0	0
Root241	Root241	0	0	0	1	0	0
Root265	Root265	1.001	0	37	0	209	2
Root278	Root278	21.343	47.823	112.878	61.286	14.218	9.017
Root318D1	Root318D1	0	0	0	34	1	0
Root322	Root322	339286.783	1006997.502	2280423.116	488524.659	348924.649	1005719.962
Root332	Root332	1	2.155	1	0	1	6.994
Root381	Root381	3766.033	10	1840.573	3	542	2831
Root423	Root423	1110.657	1841.14	3781.895	2108.454	2048.111	6440.334
Root431	Root431	0	0	0	0	0	0
Root444D2	Root444D2	32	0	318.421	35	1.998	3
Root456	Root456	0	0	0	24	0	0
Root480	Root480	3957541.645	10798.231	2352.469	12866.286	12800.924	18177.225
Root482	Root482	0	0	1	0	0	1
Root491	Root491	45243	89541.002	370180.425	62294.048	120311.066	281474.909
Root495	Root495	0	0	0	0	1	0
Root53	Root53	13027.101	11161.055	130025.216	14515.118	29712.141	45244.97
Root552	Root552	1	0	0	0	190.983	1
Root558	Root558	533.26	2023.828	9572.399	1503.532	3831.474	10572.145
Root559	Root559	1719534.945	404021.233	3068604.803	4149302.293	829763.695	1605089.183
Root564	Root564	62	78	51.566	90.018	19	14
Root569	Root569	2731052.595	2505749.788	314012.546	3367327.26	90768.413	206661.562
Root61	Root61	1754785.251	2990718.595	2014494.296	2291128.984	405259.555	967859.7
Root614	Root614	0	0	0	0	0	0
Root630	Root630	236.12	1071.192	570.261	1188.792	382.364	1632.111
Root635	Root635	0	0	0	0	0	0
Root667	Root667	39892.443	12982.932	48078.634	83248.182	29069.833	65231.049
Root670	Root670	127129.966	146179	215809.427	146852	25212.074	94983
Root68	Root68	1186479.405	1326231.212	67179.454	733383.74	18445.586	46740.438
Root685	Root685	304252	1794	239053	1030902	44394	85302
Root70	Root70	431421	281363	343462.185	286211	31139.025	146078.999
Root710	Root710	0	0	1	0	0	0
Root74	Root74	1111.475	1627.085	3086.761	3156.506	223.227	1771.838
Root916	Root916	3483.306	2275.842	2062.066	9111.809	896.11	2499.921
Root920	Root920	0	0	0	0	0	0
Root935	Root935	117	75	2820478	157	19534	9434
Root954	Root954	120.978	402.06	1812.985	65.738	138.902	760.712
