# Supplementary material for: Genome-resolved metatranscriptomics reveals conserved root colonization determinants in a synthetic microbiota
Source: Nat Commun. 2023 Dec 13;14:8274. doi: 10.1038/s41467-023-43688-z (PMC10719396; doi:10.1038/s41467-023-43688-z)
Supplement: Supplementary file 11 — Source Data [file 41467_2023_43688_MOESM11_ESM.zip › Source Data/Main_figures/figure5/Root70OG_deseq.csv]

	baseMean	log2FoldChange	lfcSE	pvalue	padj
OG0000000	1260.20515597862	2.81781275359173	1.60952148678858	0.00400132122957375	0.0247114563848401
OG0000001	809.788675537672	0.78262520737835	1.15476839737026	0.150430866013155	0.33952669357186
OG0000002	513.038158293105	0.489520018379548	0.958538659383117	0.336118506239865	0.530614046367426
OG0000003	1354.26521753728	-0.0218902214067559	0.803775885689282	0.954277190832941	0.978656535124294
OG0000004	103.990861537122	-0.553049125833233	0.929601243612387	0.295792408940356	0.495616998784056
OG0000005	126.542261167459	-0.58158043337769	0.937877659088042	0.272428231663185	0.475480329797236
OG0000006	222.686650990711	-0.573013563817211	0.932062706801018	0.28103812309842	0.485979769788652
OG0000007	1942.64859067678	1.2255491330312	1.43540066320835	0.0584626275544775	0.187748552489236
OG0000008	693.731020573341	0.853444352367894	1.21743621043684	0.121510583850919	0.301188271351864
OG0000009	29.2618086618836	-0.180727702142433	0.879364231136523	0.698025486812207	NA
OG0000010	37.6986479781505	-0.0528719845890077	0.844421213671137	0.905819665548615	0.942723429700596
OG0000011	348.341776304856	0.711291573008128	1.12507254065248	0.170652894195472	0.370297013659672
OG0000012	834.530945488454	0.731632284894786	1.13324094987492	0.163702752685671	0.359378699255262
OG0000013	0.665045147337655	0.210270479003326	1.04849036376711	0.15855108522688	NA
OG0000014	1257.12134462685	0.545127793570361	0.985609925988165	0.298723496342043	0.495616998784056
OG0000015	1.86212641254544	0.219447816555261	1.05335508107475	0.108425457665056	NA
OG0000016	31.4747313782755	-0.602637754326403	1.14541647382543	0.12294803740959	NA
OG0000017	98.7493392624596	-0.157217374747245	0.822681714064045	0.744101796606248	0.851701038070695
OG0000018	113.772380164422	-0.0126888441933712	0.832972497576375	0.970596114910147	0.983672201219311
OG0000019	12.0841910086359	-0.318547100739282	1.02968077652522	0.389952972777154	NA
OG0000020	142.854002693862	-0.478406175201874	0.886014523580112	0.356884746695708	0.547038119507262
OG0000021	1271.14430369034	0.183551887966169	0.844384765090968	0.718298494400656	0.83206282277933
OG0000022	3.24953367839741	-0.207812047134107	1.03800586873342	0.518118553499078	NA
OG0000023	41.0261098941719	0.380284510952966	0.955225271135568	0.412213965384824	0.584296455415747
OG0000024	4.11756716330473	0.232037627017128	1.01632170552024	0.430324429981099	NA
OG0000025	1714.90941146999	1.22281963625361	1.69228265268883	NA	NA
OG0000026	7.95538283491369	0.0210289904715765	0.944649988500125	0.957790785033961	NA
OG0000027	1984.36808876548	1.05694118794671	1.38079608828946	0.0762410861437697	0.219730720065634
OG0000028	4.17971918628278	-0.0822352435715026	0.984763033470717	NA	NA
OG0000029	2133.98989518826	0.38095679727355	0.866972458533603	0.466762752348282	0.63209799233671
OG0000030	50.1197678698623	-0.340190862073589	0.963865506389943	0.420470902242827	0.588665552468958
OG0000031	411.398263526018	4.16492795048885	2.28871507356356	NA	NA
OG0000032	559.876868740036	3.75624884976405	2.24532690099317	0.00219184425427885	0.0150221520842039
OG0000033	455.531118676941	1.42216936672818	1.65844603422169	0.0388863391735407	0.139198233219935
OG0000034	319.001950653343	1.15937519326185	1.43835716139472	0.0633709246858862	0.196764970571647
OG0000035	38.5851648391934	-0.00331373437650065	0.831410822366492	0.98838601568417	0.991915965740184
OG0000036	718.758528700471	0.205587955138305	0.822123747663617	0.689111315987775	0.808518913538893
OG0000037	4.47364253624467	-0.139762337099785	0.985294405278045	0.742389033542124	NA
OG0000038	308.41303307125	0.953384753245534	1.83331748556058	0.0061894076959982	0.0341024227955979
OG0000039	337.550617920166	2.32527482588785	3.04532544315556	NA	NA
OG0000040	1891.28800357148	3.42382252775318	1.52651266315284	0.00113923422896458	0.00889235606497351
OG0000041	552.178988583242	3.12748786516659	2.25532397975406	NA	NA
OG0000043	242.2603793085	-0.867014472108019	1.12009984370889	0.124754717200728	0.304835439420909
OG0000044	57.2069130647834	-0.865503498129946	1.22512588148261	0.121636108721974	0.301188271351864
OG0000045	323.204516431724	1.57234290981656	1.92220842439797	0.0286885426072515	0.109680006430444
OG0000046	50.0854734462714	-0.690455000242044	1.07374691617555	0.194353206536681	0.399044250492559
OG0000047	3.81585088714217	-0.182616118098735	1.03446674258812	0.517279542451834	NA
OG0000048	4.52077829590539	-0.0245393221912784	0.96143672172451	0.983215012628312	NA
OG0000049	1876.02119611116	3.67188735922851	1.58802355126508	0.000857023438253183	0.00752573706716076
OG0000050	434.891825998291	1.85214157856886	3.60799711792664	NA	NA
OG0000051	90.7969229935566	-0.398410921654834	0.885257624793	0.43013952184972	0.598362404157284
OG0000052	79.4200765159407	0.134531621099435	0.864904925895538	0.78303298371745	0.863176843170539
OG0000053	59.5375682015476	-0.322611123337121	0.879634367865697	0.511916865493851	0.670623026591012
OG0000054	32.2034859829374	-0.627847410338609	1.1615377130434	0.113089199642291	NA
OG0000056	1.40729650883481	-0.147845843380881	1.02417596988898	0.789591976466298	NA
OG0000057	31.5186089768416	0.341132077428395	0.966834740525058	NA	NA
OG0000058	602.113883503677	0.391740458324839	0.907972242051285	0.4382288348439	0.605121880054722
OG0000059	3.71581321506568	-0.227189747721341	1.04314199898573	0.465090878089129	NA
OG0000060	550.912419085531	0.627822680451178	1.0356532099941	0.23024206059381	0.438524232309449
OG0000061	304.235300453307	0.544662686384404	0.955656030630929	0.299839465456546	0.495616998784056
OG0000062	6.31083132178272	-0.215329945267649	0.981327517992517	0.608227550901291	NA
OG0000063	28.1926719472301	0.212856153131368	0.904808663878054	0.648010545224599	NA
OG0000064	494.298300948871	-0.712112782400515	1.00439751318706	0.191507159841111	0.395687587612884
OG0000065	62.3188124596185	-0.255688469625277	0.856678926333032	0.60219297948529	0.732537780239682
OG0000066	13.8854511155776	0.273693269748638	0.975647502080408	0.495501425897797	NA
OG0000068	243.851622998396	-0.633744945608584	1.01261444198162	0.221177831583675	0.428627383965605
OG0000069	480.41777274639	2.66712370266255	2.11410697911906	0.00726043045754401	0.0384939803503748
OG0000070	1527.04918845716	4.34980348502465	1.63514539347726	0.000277923761636283	0.00300371450076137
OG0000072	291.768120126962	5.80807045597648	3.14663909400839	0.000626650340663305	0.00596911002462335
OG0000073	75.7748018376426	-0.867863470628254	1.14029759804283	0.131333782016752	0.315425579031686
OG0000074	56.0814147985183	0.13455748284017	0.862333986771308	0.783828633761972	0.863176843170539
OG0000075	9.66223845224295	-0.211764171269401	0.981935179550942	0.382181731869596	NA
OG0000076	20.6598529449048	0.281981430165424	0.932182425231503	0.538356194714944	NA
OG0000077	1808.71389831594	4.47279610881847	1.68031471846503	0.000266868335806054	0.00294078440633338
OG0000078	0	NA	NA	NA	NA
OG0000079	14.1845473146373	0.135855632771285	0.935026583999426	0.739724233743826	NA
OG0000081	599.08710331718	1.83307804815115	1.94667461116439	0.0207562367551305	0.0827305323147754
OG0000082	12.4250599644959	0.206463492944387	0.920307511331287	0.642318552670363	NA
OG0000083	25.9378952099655	-0.134352620005839	0.905668191995327	NA	NA
OG0000084	63.5949729391591	0.0954870564272955	0.826258953595332	0.853149864284166	0.906370933322686
OG0000085	627.932316325586	3.77846075584442	3.81449201812872	NA	NA
OG0000086	2.26370401682442	-0.0178087068006689	0.986272058034457	0.942089775807768	NA
OG0000087	184.824220513122	1.20630055615554	1.71873895432627	0.0435124643904659	0.147313283056878
OG0000088	677.731197087933	12.5379823604663	2.52482931704584	6.13700947048016e-09	5.74833220401642e-07
OG0000089	54.4762541159225	0.109191798781005	0.833019046669374	0.830915708040286	0.891172954043207
OG0000090	788.828085598873	1.4918551668816	2.09367570000468	NA	NA
OG0000091	29.8111162228471	-0.332419518397141	0.906462644491569	0.488973834389913	NA
OG0000093	1696.11972015006	0.898873462096557	1.13856505370423	0.125393451229076	0.305069781778098
OG0000094	7.32386113648672	0.24188452421028	1.02114609752111	NA	NA
OG0000095	211.835602392646	1.13706154890438	1.31087508242223	0.0714309112221674	0.21014126233966
OG0000097	1484.69749814325	0.47163553435171	0.882235655264354	0.374528002781388	0.559342121328503
OG0000098	46.0895588100503	0.117905669389885	0.853661514728423	0.812342270822471	0.879646158385797
OG0000099	0.123359223540797	-0.0749225214119385	1.01606023435278	0.527418063041587	NA
OG0000100	20.1197620707217	0.080602215582041	0.899312324642423	0.86186451684256	NA
OG0000101	6.02889502255246	-0.312859701865579	1.07265250767583	0.279666137954839	NA
OG0000102	14.0465564340031	0.135036011821621	0.945896406924471	0.732968250306907	NA
OG0000103	35.2919679315304	0.177792345641643	0.862090455025936	0.719381299045952	0.83206282277933
OG0000104	95.1608433829507	-0.141022237128787	0.838597600038361	0.766622006805024	0.858250135108413
OG0000105	218.385718569674	4.16611075188535	3.73386742042182	0.00240563213203477	0.0160653060175868
OG0000106	0.185038835311195	-0.0850258022199514	1.01659746762231	0.625760027895668	NA
OG0000107	20.7901864117276	-0.0978688828982699	0.903822109429486	0.815521933407292	NA
OG0000108	32.7806536769454	-0.27596068923336	0.904514139535435	0.548399804658994	0.696758291596538
OG0000109	13.0872530834526	0.303596099849179	1.00367630040091	NA	NA
OG0000110	543.063693221635	1.50528494124085	2.13702297430981	NA	NA
OG0000111	0.123359223540797	-0.0749225214119385	1.01606023435278	0.527418063041587	NA
OG0000112	0	NA	NA	NA	NA
OG0000113	26.7556248286922	-0.442106059305688	1.00021166254607	0.347248332698332	NA
OG0000115	1742.03207034209	1.12606638621091	1.47509047814413	0.0651366492101061	0.201136246461976
OG0000116	1.48031068248956	-0.149260753462052	1.02452316007952	0.776391095522861	NA
OG0000117	927.038379304703	1.84506450489959	2.14485435924751	0.0196553010233965	0.0801533551850326
OG0000118	15.5457054859891	-0.354819637681442	0.980420012906348	0.430446281061367	NA
OG0000119	0	NA	NA	NA	NA
OG0000120	24.9717065710278	-0.355619275355614	0.944083098607213	0.450686579775477	NA
OG0000121	520.20379477267	1.34352550500567	1.84272649072765	NA	NA
OG0000123	16.5567171687596	0.723768675170913	1.46063658660708	NA	NA
OG0000124	0.74015534124478	-0.125962522811025	1.02005974657919	0.9805208806049	NA
OG0000125	853.733011157666	2.42092780671431	2.08212548668959	0.0098663809497633	0.0488471394494518
OG0000126	76.1766311935321	-0.856065409817371	1.13062072679613	0.12776692667735	0.308176020569402
OG0000127	1.11023301186717	-0.139563289491462	1.02238527158301	0.860142509032956	NA
OG0000128	459.065870085596	1.8828520826054	2.86123269321717	0.0152447435448994	0.0664150842808795
OG0000129	699.639756207828	2.87130830922844	2.72466828440052	NA	NA
OG0000130	66.7971782269264	-0.660044434952931	1.00153510011741	0.216133262799982	0.424709418509055
OG0000131	56.0526662304951	-1.01682917909801	1.27854167441344	0.085036658707312	0.23776419001746
OG0000132	4.85077314737384	-0.10404750645213	0.96196318111729	0.821519106092352	NA
OG0000133	2704.53956352278	3.22160560449913	1.98804155807134	0.00350254749541649	0.0218714632491563
OG0000135	1248.18752511108	6.19655564981586	1.45547490490159	7.59233049699346e-07	2.03185225681444e-05
OG0000136	1256.3564853193	1.60689235200594	2.23862320075456	NA	NA
OG0000137	5.01910263631775	0.0549598452252595	0.973877274000879	0.839841481806316	NA
OG0000138	90.1207276789678	-0.530289503983504	0.946580488622713	0.295895259031931	0.495616998784056
OG0000139	708.895032618977	1.19158935040541	2.00393940742298	NA	NA
OG0000140	1.7291173830779	0.218921798610476	1.05308788578826	0.112760644503924	NA
OG0000141	0	NA	NA	NA	NA
OG0000143	1330.61291127582	1.13671676767228	1.51562199010094	0.0606047469995485	0.192562928867172
OG0000144	13.1093001991812	-0.186227601747921	0.953742845786811	0.572183169483225	NA
OG0000145	6.19181544927814	-0.435151545948501	1.12680287122155	0.189221908982212	NA
OG0000146	230.792380029049	1.98389534284422	3.42525262134329	0.0123780410614577	0.0556516726123139
OG0000147	26.401406820429	-0.785169138733391	1.20991287512274	0.13606405067796	NA
OG0000148	1.46309932414284	0.21771965962842	1.05246090985348	0.121139461028854	NA
OG0000149	5.08308348431626	-0.281348581719234	1.06065853308108	0.343094762757492	NA
OG0000150	24.3456141671577	0.0375198457901669	0.859188302230333	0.942432955007384	NA
OG0000151	308.909137785938	-0.302254454853721	0.829614517907718	0.54569800146734	0.695424664001462
OG0000152	98.3292242965162	-0.345129924986816	0.869951845187413	0.482284250495807	0.642784604929095
OG0000153	59.9588614208874	-0.7301329515077	1.06928659026217	0.173989033383247	0.374643052725612
OG0000155	14.0959355754637	-0.825413492080322	1.49704592602978	0.0291895114556561	NA
OG0000156	3.46751263939065	-0.218320796715103	1.04065220718083	0.490662220141239	NA
OG0000157	44.3697748550355	0.297537016495692	0.894520040101489	0.544667286264869	0.695424664001462
OG0000158	79.5211447406274	0.114062470445065	0.827625868404413	0.822551145911287	0.887281658353442
OG0000159	11.5367250774957	-0.198904283654853	0.992925165288019	0.380704787490161	NA
OG0000160	12.8279208305243	0.231634642214974	0.979228510386386	0.539776706327878	NA
OG0000161	21.4025197047178	-0.203529427890115	0.910135106950834	0.646490545992603	NA
OG0000162	14.8687297953015	-0.0926278848158574	0.908918658882105	0.825920926752851	NA
OG0000163	11.7981891441656	-0.126714687131804	0.916322683622543	0.765806099536391	NA
OG0000164	92.9892263960122	-0.312777005534637	0.851151490990125	0.529298590824359	0.679145680464132
OG0000165	21.6464457147859	-0.0913440123238229	0.903421983264266	0.828657555099167	NA
OG0000166	844.568046497974	0.474486193382104	0.979181905917024	0.335373354589947	0.530614046367426
OG0000168	14.6221532723909	-0.24488649510301	0.963947545369335	0.473764218509715	NA
OG0000169	85.2968959517683	-0.357625580627593	0.868635735709123	0.471454267657001	0.63691658274816
OG0000170	46.2307309156465	0.251335108248468	0.940260983739192	NA	NA
OG0000171	45.9382619604845	-0.313898662047672	0.871938327851394	0.525446841004969	0.678853160102972
OG0000172	388.054741615054	-0.449994798638756	0.87364637066539	0.381940197213766	0.561912017890409
OG0000174	21.4638503234826	-0.0725225260348732	0.868044084561053	0.871713330362456	NA
OG0000175	0.127195029571406	-0.0755365957027811	1.01609805753038	0.533525294223538	NA
OG0000176	325.342264691969	1.15145647812674	1.60581540134466	0.0525182872620335	0.173619279066252
OG0000177	0.89036520699984	-0.132075653819978	1.02101320302509	0.925662463183879	NA
OG0000178	38.2573510544757	-0.5653746322858	1.04065169895663	0.23231009997992	0.438524232309449
OG0000179	3053.37525666069	3.24514724464297	1.64217671698131	0.00209465257435058	0.0145332684788275
OG0000180	22.3447154971835	-0.312533295688081	0.95342884898701	0.447522750989922	NA
OG0000182	83.1765476143156	0.191175200227068	0.863370285744012	0.69868528227934	0.816343302787919
OG0000183	163.580972584932	-0.456451329645601	0.896746587041835	0.367932668352486	0.557304863279461
OG0000184	31.3247354335225	-0.181068042297896	0.860969052092473	0.703248836897887	NA
OG0000185	2.66018058935062	0.221699445118848	1.05448444578353	0.0889973049054961	NA
OG0000186	8.01005033537769	-0.532049031957395	1.19055817463376	0.115104675803196	NA
OG0000187	4.60497874822316	0.0214454574969081	0.973348804916782	0.913805125864447	NA
OG0000188	280.861544231285	0.885336909469493	1.26899106908401	0.106901553076412	0.275590242334603
OG0000189	52.7778014941444	-0.215041005501133	0.840494506233253	0.658982671088355	0.781325445467628
OG0000190	12.0789434930084	0.114506922476333	0.945132201482838	NA	NA
OG0000191	0	NA	NA	NA	NA
OG0000193	20.2714296708973	-0.116196039803761	0.876421853355521	0.792757746496896	NA
OG0000194	172.833485960525	-0.685918554505413	0.996695087136005	0.206994705613111	0.415467944837744
OG0000196	26.6853927726819	0.191380556157649	0.891563926233173	0.688362399825516	NA
OG0000197	19.9614792017815	-0.508780105667547	1.11120512584408	0.222564079505853	NA
OG0000198	6.73072298988666	0.0340894039890916	0.951323784430797	0.918783769499659	NA
OG0000199	101.024612238065	-0.0954019204632828	0.832856451862773	0.837853166880218	0.896901866260348
OG0000200	53.1375333102851	-0.782698746019642	1.1622597135572	0.152280134281095	0.340961894286755
OG0000201	2098.2267878543	0.384108078650546	0.883468933107839	0.456587217514922	0.625005808116631
OG0000204	4.56155462155286	-0.0397047975925965	0.976133960715205	0.939182881313078	NA
OG0000205	7.47341162721983	-0.00464671030236216	0.930480894006276	0.998956558536063	NA
OG0000206	46.6510996311132	-1.00260542382906	1.40930065479824	0.0699145105160865	0.207893941322966
OG0000207	121.045480708523	0.163116051770272	0.840053190807926	0.747683335412784	0.852877687227875
OG0000208	264.533880091542	4.07013647262419	2.16456443087025	0.00141493269781649	0.0106025623489715
OG0000209	38.5813175693892	-0.65198856633353	1.15911076407977	0.118277575431048	0.299423411676796
OG0000211	36.875585633687	-0.674224049037875	1.07057955905534	0.184901976925711	0.387742205344214
OG0000212	32.6961513486867	-0.47834272814568	1.00430397533456	0.290695726750643	0.495063631617762
OG0000213	125.091182300696	-0.588442917104056	1.09545868624907	0.195801872030609	0.399044250492559
OG0000214	119.188391162799	-0.40566299826179	0.894084973676049	0.411079530530217	0.584296455415747
OG0000216	19.9303497000719	0.343041692359806	0.938795719353785	0.471038591916923	NA
OG0000217	32.7123098077543	-0.568682091452418	1.06806106859307	0.245110898703769	0.444453186437431
OG0000218	18.7474408587336	-0.374498725526891	0.970692544649287	0.411909079311907	NA
OG0000219	6.64312093920231	-0.0471551172838984	0.95213912432132	0.91545523772886	NA
OG0000220	382.651065223363	0.927062570290996	1.49398855219021	NA	NA
OG0000221	112.876539681037	-0.554393237823346	0.930483987213779	0.29437959386792	0.495616998784056
OG0000222	45.7869441682577	1.05968914668237	1.70065377310457	0.0422689509247979	0.145193661556555
OG0000224	25.8513760238429	0.467869356844139	1.04156537028736	NA	NA
OG0000225	37.250612006041	-0.0582462777332363	0.864979216572136	0.893601479966879	0.938610553871144
OG0000226	506.031688148052	1.20725558057264	2.34024289389796	0.0129328708155743	0.0576847095107362
OG0000227	24.6400829053801	0.13996615100529	0.875230288947788	0.772470441231521	NA
OG0000228	16.7582042941946	-0.42464319327747	1.06133576966824	0.138454072243069	NA
OG0000229	54.0538190709111	0.0874234650010403	0.842873126554121	0.862296513812655	0.914359699552287
OG0000231	1294.69611644956	5.38962969549057	1.47385473064059	9.65321103525462e-06	0.000165762954438848
OG0000232	8.12633676114165	-0.250602072183492	0.976265249147555	0.555629279570913	NA
OG0000233	34.5618278114913	-0.769851270734493	1.14496826951229	0.140863494396424	0.328101660011024
OG0000234	293.804107630852	1.27363114303905	1.72923136801715	0.042285559798612	0.145193661556555
OG0000235	45.393948732111	-0.542486443779181	1.09619068902082	0.186077017982203	0.388755702996275
OG0000236	113.62063480878	-0.0058943886015982	0.837774690030053	NA	NA
OG0000237	0	NA	NA	NA	NA
OG0000238	34.1793478709976	-0.125843857159369	0.909805659335326	0.762283066739105	0.856710014176407
OG0000239	99.6087138243288	-0.498512876517898	0.923404825905993	0.328540922680349	0.526039881898451
OG0000240	561.172992779902	12.315225682698	2.44072083910447	NA	NA
OG0000241	4.24934403318777	-0.25210602071275	1.05040138415941	0.407899100470232	NA
OG0000242	7.69369150789985	0.264909435446349	1.00497632026308	0.45347451747187	NA
OG0000244	73.6009534539892	0.0299179552103363	0.847989898148236	0.957553400558707	0.980227706947164
OG0000245	846.728237819967	8.17209446233211	2.35503009584379	NA	NA
OG0000248	598.634265833558	1.21969284077402	1.74883795731076	0.0426280323075295	0.145193661556555
OG0000249	20.2076263318234	-0.0505058101347068	0.873702731080672	0.907469818654559	NA
OG0000250	1.71946757715117	0.187352326520105	1.03377936126559	0.282462905824326	NA
OG0000251	0	NA	NA	NA	NA
OG0000252	27.1005222896029	-0.374751953307288	0.940856540553854	0.436615466957459	NA
OG0000253	32.7488015155292	0.150396231070356	0.849572061773756	0.763666103997549	0.856710014176407
OG0000254	614.12882489377	2.27758762721738	2.08918672859116	0.0116675449837268	0.05374721541684
OG0000255	942.271237999523	2.39926768932231	2.26770882830062	NA	NA
OG0000256	4.14160454181313	0.0704852901842491	0.979371359887778	0.785935660676601	NA
OG0000257	6.18793041687599	-0.204349817880566	0.987252193552317	0.544398629034884	NA
OG0000260	0	NA	NA	NA	NA
OG0000261	597.86287337321	5.85919300230075	2.09575680325985	NA	NA
OG0000262	3.16234155310365	-0.204390802593889	1.03716240270203	0.528050493170313	NA
OG0000263	20.7624859128775	-0.262261034220753	0.918161972734995	0.568388912862844	NA
OG0000265	21.2997252378583	0.201418130994223	0.901368361516676	0.655888150776757	NA
OG0000266	29.7946587303735	0.112737341989357	0.853567147416977	0.816635897478003	NA
OG0000267	31.9341842218884	-0.391233748867674	0.971442291595146	0.401604788319746	NA
OG0000268	6.78655705930274	-0.148539676189	0.971543564639115	0.705055845416591	NA
OG0000270	9.88735062809894	-0.270430670782589	1.02041134089906	0.379996405793048	NA
OG0000271	150.246554212584	0.172487942425341	0.85202902179491	NA	NA
OG0000272	34.7372228530605	-0.332805081411072	0.900535065715878	0.493223456273228	0.652215488060127
OG0000273	484.329197370303	0.589497864862495	1.02337002716433	0.249124671046427	0.446890717327398
OG0000274	5.60405317463214	0.0889463117941028	0.962137262670723	0.853237846114104	NA
OG0000277	25.6242086447998	-0.054953191092475	0.852604917144083	0.902734097250108	NA
OG0000279	33.7354238542598	-6.70840297130463	5.64232666024798	0.0023648941441821	0.0160128976991607
OG0000280	0	NA	NA	NA	NA
OG0000281	34.7701221882948	-0.034139499057627	0.852913280900081	0.936491998645904	0.969260595283607
OG0000282	61.5636153456083	-0.017665229222843	0.825231091895599	0.964445782051433	0.980665482086457
OG0000283	9.83023106110479	-0.207472435095411	0.958675119193139	0.487741391439357	NA
OG0000284	36.1677520243135	0.141490532790677	0.889660124301859	0.763721916552277	0.856710014176407
OG0000285	349.252589958372	0.886211049324684	1.1414931297837	0.127116880317113	0.307929684216454
OG0000286	16.3370448495848	-0.0346836380267492	0.880992230149225	0.933705520356593	NA
OG0000287	73.6861292459646	-1.09421299390751	1.32749786952667	0.0684839508325819	0.205818076833749
OG0000288	0	NA	NA	NA	NA
OG0000289	142.441926986726	-0.0206907921239228	0.839840458238329	NA	NA
OG0000290	793.815495519219	2.05249183296437	2.12813687331505	0.015434664647577	0.0667252425533713
OG0000291	1015.83300342321	-0.145893256623443	0.838465889396198	0.751514574552081	0.853234729087414
OG0000293	286.080084071932	3.91682640184119	2.1117406238082	NA	NA
OG0000294	7.77854171378781	0.0409306117236189	0.922310726000355	0.925028514000902	NA
OG0000295	5.13152085963947	0.13799525925663	0.963393181634176	0.682531982341183	NA
OG0000299	3.68806614525327	-0.225269053925108	1.04265373194697	0.46897063759494	NA
OG0000301	5889.67506797697	5.24175693472007	1.46550291581155	1.35805384073007e-05	0.000218064645282942
OG0000302	3.31019924702772	0.0429797404158965	0.974076629685721	0.840788401048346	NA
OG0000303	806.967966067146	2.27284695240093	2.55893298345438	0.0115877698838839	0.05374721541684
OG0000304	501.969807360241	1.20115860025675	1.47744158294753	0.0583086282281108	0.187748552489236
OG0000305	0	NA	NA	NA	NA
OG0000306	7.92036854540448	0.217551757089394	0.985926247781369	0.54354369531529	NA
OG0000307	86.1709211715954	0.323764108784894	0.8775191755526	0.522186184778584	0.676529091541541
OG0000309	31.6055594603648	0.103124929719287	0.883020541979762	0.829113062905322	NA
OG0000310	465.86493748007	1.22560242328369	2.46747612412691	0.010301297318547	0.0494814452395161
OG0000312	530.205064308367	4.64835260790502	2.15286181891512	NA	NA
OG0000313	21.6268420412379	-0.505690107468538	1.02754753882408	0.263852805302133	NA
OG0000314	6.07062583292883	-0.208825613249923	0.970461507481989	0.634205224960006	NA
OG0000315	390.071568594654	2.56987928189925	2.79632634037497	NA	NA
OG0000316	30.3857358479056	-0.0647174803441715	0.87987410643377	0.878535197305973	NA
OG0000317	11.9960697053587	-0.4245907975836	1.04054540235493	0.33313424064043	NA
OG0000319	758.745330420909	4.11895831356286	2.67772070084083	NA	NA
OG0000321	61.1732405081179	0.438684383017582	0.930166456984862	0.388488750871103	0.567241323395417
OG0000322	42.7437719533742	-0.785279836781915	1.13317553042603	0.141282209470939	0.328101660011024
OG0000324	8.77169034428764	-0.0239163530963491	0.92055322200774	0.950486373276159	NA
OG0000325	1753.35930337719	4.5207596034921	2.1042740205206	0.000758088872657022	0.00676263407036899
OG0000326	11.0217481727064	0.496877535445968	1.13440130761292	0.170135634956205	NA
OG0000327	3.18828086073013	-0.243331683837035	1.04559533496959	0.47899839478124	NA
OG0000328	6.15492632570662	0.208803696948071	1.01047706388143	0.479253859230767	NA
OG0000329	8.78770367844536	0.0505749648480665	0.94362611983092	0.899272623137762	NA
OG0000330	375.821890790501	-0.870879013573918	1.04942343399355	0.133523918253747	0.317967974824601
OG0000331	1.7291173830779	0.218921798610476	1.05308788578826	0.112760644503924	NA
OG0000332	4.02904576168943	0.048743356505584	0.968871361187608	0.84506250011935	NA
OG0000333	9.96380433693576	0.701910786736778	1.40572729981266	0.0118042339421502	NA
OG0000334	1793.80447892881	0.639156615905436	1.00439784661483	0.232730522312045	0.438524232309449
OG0000335	864.164273465731	3.42007000950986	2.46821465380194	NA	NA
OG0000336	6.46273199811568	-0.067255458507554	0.956275604866886	0.87479576429626	NA
OG0000337	46.9838789609903	-0.541243708564237	0.965990998734164	0.290187550494697	0.495063631617762
OG0000339	14.5103056811004	-0.234317114912173	0.963259998966034	0.489141966701394	NA
OG0000340	105.024664181335	-0.997787501480289	1.36028671035473	0.0717920326854354	0.21014126233966
OG0000341	143.394233119357	-0.517384348705756	1.05241306151127	0.243681768739578	0.444453186437431
OG0000342	8.15818286765565	0.0624587180511257	0.946692219486136	0.872644422287844	NA
OG0000343	407.183927961657	1.02442685994283	1.39443951334177	0.0772336772261627	0.221455747964813
OG0000344	30.947734932794	-0.221305132362778	0.912306539552846	0.623422086806059	NA
OG0000345	4.02887399110568	0.192863436375029	1.0157682440853	0.457566541833684	NA
OG0000347	7.26794934716119	0.119230095361001	0.943898860367077	0.765557032274824	NA
OG0000348	1027.9891740152	0.47185690694638	0.875109626598055	0.379150959858054	0.561912017890409
OG0000349	27.0451070906984	0.109505861525027	0.907395801829843	0.806494351100488	NA
OG0000350	238.853919847506	-0.355062472016632	0.851643895323205	0.481516628906542	0.642784604929095
OG0000351	16.5682325404815	-0.115804213217665	0.886866565209449	0.796365117981886	NA
OG0000352	5.19925985043899	-0.287922198258627	1.06279171232775	0.330954693967469	NA
OG0000353	7.87652670867071	0.179374273908707	0.979973574774177	0.604532313381329	NA
OG0000354	179.700282651249	-0.647651626023226	0.965885917169028	0.228531195852357	0.436852149894642
OG0000355	2980.92164544249	5.69448389880791	1.44741419532336	3.23828001314539e-06	7.27965346955083e-05
OG0000356	72.740807001304	0.382785681333746	0.977368607510309	0.399584154913036	0.580274664240636
OG0000357	55.3618471942048	-0.455422848687694	0.921480921161548	0.369883832745977	0.557304863279461
OG0000359	5.58227381552878	-0.259581303628281	1.02737832705914	0.485296404459818	NA
OG0000360	1239.03493802401	6.14743710720026	1.59281714257309	3.7693596429454e-06	8.14761584359737e-05
OG0000361	66.3751423327341	0.0332221129708945	0.835693433725592	0.951037354403536	0.977116989350616
OG0000363	34.5716256921447	0.0694485371978914	0.85143943646404	0.891128763264179	0.937854616019604
OG0000364	11.4286013562456	-0.383589575279292	1.01305452940327	0.386907251923044	NA
OG0000365	8.76290103935931	-0.321534812199379	1.02159517552487	0.341196892360602	NA
OG0000366	1.21183866038553	-0.142896015724989	1.02306228316769	0.832832959680461	NA
OG0000368	0	NA	NA	NA	NA
OG0000369	546.989504437846	3.09897559788601	2.3239549154471	NA	NA
OG0000370	395.62182537859	0.861529087811398	1.57301152948616	NA	NA
OG0000371	489.298473444653	1.12107741079228	1.48541547183418	0.0630977693586524	0.196764970571647
OG0000373	3.34999864745498	-0.154281222602405	1.01561949409438	0.674677161025499	NA
OG0000374	115.139753945678	-0.43345705371936	1.00519388480646	0.317494553707705	0.513896232311128
OG0000375	6.1300998052116	0.182585908533772	0.979786024341982	0.603334168647537	NA
OG0000376	1192.75497259466	6.75184926477076	1.90980111928696	1.02757248527336e-05	0.000169851687271655
OG0000377	4.45514402724545	-0.330074225290984	1.075260187286	0.319445706234253	NA
OG0000378	3.88670361832152	0.358544741123021	1.09971682973091	0.119432743581444	NA
OG0000380	16.6145325671569	0.0108893170427225	0.903950270610126	0.986119201323361	NA
OG0000381	10.9838626047961	0.0845704403969005	0.930024146215409	0.838704295399466	NA
OG0000382	4.49211156441284	-0.261990648126444	1.05360283038521	0.385763763328176	NA
OG0000383	613.460465750661	5.62683327725237	2.9247518093249	NA	NA
OG0000385	1032.12391409065	0.942117721138299	1.27642879555489	0.0999391140755932	0.264932934483412
OG0000386	6.59896303115166	-0.0626907904392995	0.943455877539242	0.890046168574043	NA
OG0000387	957.475346287864	3.40096609449836	2.11016343715914	NA	NA
OG0000388	0	NA	NA	NA	NA
OG0000389	936.986642744041	6.89233715094067	2.30985724262741	NA	NA
OG0000390	4.70065399055084	-0.266538951948795	1.05530931037618	0.372086372139576	NA
OG0000391	2.54716407544785	0.0592910701909513	0.989156118187207	0.763148068331362	NA
OG0000393	38.3917198331708	0.401856840898254	0.926949637717761	0.421863923312054	0.588665552468958
OG0000394	324.299372307877	1.46408051556744	2.27613710109583	NA	NA
OG0000395	38.0135324768629	-0.93140466774676	1.30326815570764	0.103332967964025	0.271369756989637
OG0000397	13.7087184489843	-0.0135168644816739	0.916719579870305	0.967102403435763	NA
OG0000398	8.38339113973323	-0.0801319229715969	0.968776384665144	NA	NA
OG0000399	22.7132347229623	-0.419762011722534	1.03649993219866	0.245485004523889	NA
OG0000400	13.1567663272623	0.0920724416874108	0.929088953984286	0.822901091938216	NA
OG0000401	7.89628382263296	0.143803379763454	0.96103225660319	0.700413821019893	NA
OG0000402	987.855445315633	5.25811381801558	1.9503778896483	NA	NA
OG0000403	381.495572867549	0.95633013886542	1.76784426765219	NA	NA
OG0000404	22.6799121243159	-0.274843170854228	0.910589693125807	0.559079580570324	NA
OG0000405	649.693370189959	4.2073414322247	2.09376756858045	NA	NA
OG0000406	46.3458100508141	-0.158032080035458	0.852054520530552	0.739820179567891	0.848528450851336
OG0000407	25.5139802014101	0.197484202623031	0.889065863736568	0.680112837250752	NA
OG0000408	0.123359223540797	-0.0749225214119385	1.01606023435278	0.527418063041587	NA
OG0000410	10.8402359016038	0.504567692401567	1.21797366331996	NA	NA
OG0000413	42.4868003635929	-0.440659527325111	0.965626210430882	0.361525806811717	0.550616540455786
OG0000414	11.2735784672067	-0.483076639380093	1.08390959536252	0.270861581947841	NA
OG0000415	330.224495765429	-0.525194251156223	0.891524239204025	0.31821332534568	0.513896232311128
OG0000416	1.68010302960569	-0.153525988231115	1.02559770818178	0.739923059689255	NA
OG0000417	4.4930271131591	-0.259376609501615	1.0528736908129	0.388729834622432	NA
OG0000418	568.183044364436	1.2530516351606	1.77199163316747	NA	NA
OG0000420	245.35185691027	1.15978766261288	1.5107324378232	0.0581653008822554	0.187748552489236
OG0000421	16.5364464991806	0.14816549231839	0.917881873251062	0.737911987965798	NA
OG0000422	6.88757644031783	-0.0873972551499346	0.964449315420808	0.635876673110043	NA
OG0000423	39.1171523039467	-0.412169158976969	0.944858369241862	0.401482258688542	0.581528426244743
OG0000424	91.7661154953922	-0.21459195010223	0.845094512636238	0.657633586667922	0.781325445467628
OG0000425	5.56499137227608	0.105432531623136	0.979673383193194	0.727981530444927	NA
OG0000426	8.50564026005289	-0.278206493783467	0.995751535176468	0.497469503778595	NA
OG0000427	10.662494245738	-0.303912962039583	0.989501011282798	0.457790129354872	NA
OG0000428	2.15878641196394	-0.161661248529547	1.02789162331556	0.670449209871472	NA
OG0000430	5.83206326639656	-0.100899661641149	0.964339207615846	0.808816763755816	NA
OG0000432	20.2900533539714	-0.208592949387879	0.972647075326491	0.536140515776309	NA
OG0000433	10.3065029852174	0.280320992933005	0.998584578925583	0.447626655780184	NA
OG0000434	7.07500281213937	-0.0473688741944046	0.979387263764346	0.725275527167582	NA
OG0000436	7.41019105444886	0.168262844559525	0.969277721339164	0.646190689831565	NA
OG0000437	10.3330402513275	-0.177689612857741	0.920319600810846	0.687615106326187	NA
OG0000438	2.5071105075639	-0.174056691790394	1.03046694277487	0.619577375335803	NA
OG0000439	18.2780283714806	-0.459569488754413	1.08076153642397	0.115938193228119	NA
OG0000440	9.08582411909669	-0.336890295925425	1.00328741247132	0.437200241744029	NA
OG0000441	28.8273712595817	-0.28804637335359	0.930219820929617	0.5106332343476	NA
OG0000442	17.2247608681402	-0.0583586028552123	0.942157246709691	0.861904048941591	NA
OG0000444	0	NA	NA	NA	NA
OG0000445	4.56656903859131	-0.346074444340834	1.08157237574823	0.300755945968478	NA
OG0000447	48.9206367913601	0.0626255714327707	0.848618225554559	0.903417792491382	0.941968087903816
OG0000448	818.632347198909	4.15632874226376	1.66597575925771	0.000442121200568702	0.00451767481308383
OG0000450	33.5859402058664	-0.100851759505273	0.841068532217283	0.828794876631896	0.890597936266015
OG0000451	1.66261286834414	0.218643769586127	1.05294452481278	0.115095254210006	NA
OG0000452	5.1746086902938	-0.117013728935013	0.983283128122445	0.722965351645551	NA
OG0000453	12.6766287860253	-0.310841574774174	1.01161396025628	0.241843949971071	NA
OG0000454	1.92380602431583	0.205102853231499	1.04404506160752	0.172013558969351	NA
OG0000455	10.5877907833493	-0.0136999992338362	0.928811980512246	0.965351099185405	NA
OG0000456	9.08972691581554	-0.397155554864024	1.11428448120612	0.161725570620534	NA
OG0000457	2.92619864828568	0.226804691490644	1.05625015082282	0.0814796060289373	NA
OG0000461	312.3053204179	0.928226643673682	1.2461447116993	0.105414390727132	0.2730086985652
OG0000462	2606.44257042986	-0.101084816188336	0.813323331561515	0.826799646823925	0.890155941599705
OG0000465	3.88573445984694	-0.236752704267026	1.04576523747905	0.443895456403512	NA
OG0000466	0	NA	NA	NA	NA
OG0000467	24.265323225903	-0.263832460935129	0.905468966608232	0.575140018917728	NA
OG0000469	4.83251597386778	-0.391058626567487	1.09337754141696	0.288639681582048	NA
OG0000470	494.501329538652	0.0172337934265314	0.807614338698959	0.982628761282132	0.987902260895453
OG0000471	1.65353538442827	-0.152904261123468	1.02543850461115	0.74488280488963	NA
OG0000473	4.79232520516841	-0.0311078993618111	0.961051297949183	0.965405068362565	NA
OG0000474	12.2190746062023	0.109138330796489	0.914128653347299	NA	NA
OG0000475	14.541884342785	-0.244419729153945	0.963215377179889	0.474989110723817	NA
OG0000476	8.02755099497906	-0.10290860554282	0.957444713700597	0.793028387109975	NA
OG0000478	0	NA	NA	NA	NA
OG0000479	0	NA	NA	NA	NA
OG0000480	353.900673597969	-0.610414898209907	0.993518920281073	0.237989450852908	0.442881031057399
OG0000481	51.2988361333131	-0.143636357078228	0.852345182111704	0.760906270401329	0.856710014176407
OG0000482	192.828855491733	-0.350050268964125	0.865193353659455	0.482660326121136	0.642784604929095
OG0000483	11.009111641472	-0.263859541286839	0.994947966115682	0.303130601118277	NA
OG0000486	8.40083711980057	-0.048616782771983	0.94708408620496	0.900077777276178	NA
OG0000487	1.41863107071916	-0.147847348229807	1.02418491862468	0.78864718068615	NA
OG0000489	265.922660763462	1.56207740871313	1.68897193293657	0.0317314824130639	0.118887287440946
OG0000491	2.79318961881815	0.221978333288192	1.05462182408328	0.0865288732693634	NA
OG0000493	0	NA	NA	NA	NA
OG0000494	31.9702549880216	-0.498079294375165	0.998107858236958	0.290284446019316	NA
OG0000496	0.133009029467531	0.177749113319199	1.03286433270046	0.221399074495247	NA
OG0000497	137.747030143699	1.16626257557239	1.37531711776214	0.0659414880937579	0.202508832287934
OG0000498	19.5986009449668	-0.502408926034082	1.02100026067709	0.295119194128203	NA
OG0000499	15.305191236581	0.0877241818054546	0.937713780355081	0.828716632648909	NA
OG0000501	14.9218596617476	-0.379530261989031	1.03886097459395	0.173730264936088	NA
OG0000502	1.66261286834414	0.218643769586127	1.05294452481278	0.115095254210006	NA
OG0000503	9.40610334629231	-0.204879707964023	0.979882367379841	0.394873694140497	NA
OG0000504	11.1515971177809	-0.257039360604799	0.99495077047619	0.309490368985336	NA
OG0000505	0.127195029571406	-0.0755365957027811	1.01609805753038	0.533525294223538	NA
OG0000507	84.0716850120505	-0.468199462562396	0.924174733354926	0.34599089237865	0.540470965621599
OG0000509	7.68797301752293	-0.51437177795539	1.17778757464414	0.125675411944795	NA
OG0000510	2.92619864828568	0.226804691490644	1.05625015082282	0.0814796060289373	NA
OG0000511	15.6295915026727	-0.00221893273395473	0.869386361889156	0.991200801979821	NA
OG0000514	37.7737760573171	-0.180177829439288	0.922281307533914	0.656019661789566	0.781108156622322
OG0000515	548.29767217096	10.3370522927921	2.31612862336497	NA	NA
OG0000516	25.4895153121776	0.12198758884164	0.9396130859274	0.763414783338891	NA
OG0000517	26.0223730258868	-0.68571670531781	1.15499410820925	0.13520615055075	NA
OG0000518	66.9554894784275	-0.382790303912274	0.981690282835839	0.369302496315093	0.557304863279461
OG0000519	62.1932784825044	-0.411970296098971	0.902747969914139	0.405616910758134	0.584296455415747
OG0000520	1790.11045148977	1.43402568283394	1.84346997954969	0.0347812436922966	0.128599072072833
OG0000521	102.683687650897	0.0033965373561812	0.818083882403804	0.997821002626427	0.997821002626427
OG0000522	10.9355447851276	-0.0747223628156473	0.90327460749223	0.858840275089507	NA
OG0000523	783.584005589754	6.12656711090324	1.95414037474587	NA	NA
OG0000524	2.48030307664241	-0.165972438758851	1.02924580353982	0.632986869563407	NA
OG0000525	2.43129118645072	-0.165395211592827	1.02905598656723	0.638301873238585	NA
OG0000528	22.6955513988172	-0.450448671446475	1.04459720282006	0.224137943461222	NA
OG0000529	28.5033924250855	0.0337544116298498	0.886497829891112	0.947040140317338	NA
OG0000530	6.81232771037403	-0.0491446936939044	0.974392624411463	0.722843079013736	NA
OG0000533	207.903970723822	9.55094239430363	2.03173238097673	8.43581380064583e-08	4.30993395996632e-06
OG0000534	40.6862659104456	-0.547059603515786	1.1199973555969	0.149772819922068	0.339404535468558
OG0000535	3.99027088402593	0.283723353200098	1.07810276027023	0.0447953364955375	NA
OG0000536	27.3982099777035	-0.0613912984177286	0.879168577388519	0.884806905480862	NA
OG0000537	8.83597078603893	-0.486717530423592	1.11129444923155	0.245039488300465	NA
OG0000538	352.114993146392	0.71212094642009	1.43960054068612	NA	NA
OG0000539	24.4733923275429	0.502888576546567	1.13277782232729	NA	NA
OG0000540	4.45580248716229	0.306292811578127	1.08825480336016	0.0349727689092193	NA
OG0000541	4.04108621262477	-0.0670319729171527	0.974614099570949	0.897472763137781	NA
OG0000542	30.6620390759146	0.132020896977553	0.939187869395501	0.746646921094911	NA
OG0000543	43.0635223513352	-0.14566499436802	0.911253502920131	0.720291200352859	0.83206282277933
OG0000545	76.7902129064953	0.360517710277253	0.893355590936422	0.473980492463537	0.638793853152297
OG0000546	5.98574986720639	0.10258906038832	0.964524090970729	0.763462191661709	NA
OG0000547	13.8420846667837	-0.111235590329103	0.924051796153241	0.776888525539892	NA
OG0000548	16.2458619505162	-0.221873174643277	0.927223945394538	0.600807146449601	NA
OG0000549	50.7472214628393	-0.460360626967224	0.928597680206547	0.351497366033496	0.544985671159343
OG0000550	658.676858577754	1.34879525218558	3.17134297119403	NA	NA
OG0000551	629.551588525248	8.21269751880676	2.03744580307595	NA	NA
OG0000552	30.3195651163678	0.356012554481137	0.91361614942987	0.472960171070696	NA
OG0000553	7.18248759124668	0.409777149652684	1.14637730123924	NA	NA
OG0000554	138.435445893647	-0.955570948151105	1.14825382347353	0.107732963318564	0.276465412717044
OG0000555	5.45533796484614	-0.293581465744812	1.06497847075631	0.315016820122897	NA
OG0000556	1.66534951780075	-0.15316213974283	1.02550484868265	0.742765500959409	NA
OG0000557	22.8937711594509	0.407147764210523	1.02896986671628	0.32385988865055	NA
OG0000558	2.26115350094803	0.220720595180435	1.05399789134063	0.0975501977988535	NA
OG0000559	2.28648013417159	-0.163514217666748	1.02845890180348	0.654701332563574	NA
OG0000560	9.16395076612796	0.269027035227958	1.00145277926811	0.457961584999425	NA
OG0000561	6.59305059801337	-0.0367753570319543	0.93581490442983	0.941287084655941	NA
OG0000562	11.0860177123553	-0.321320617125957	1.002434313937	0.440977672830145	NA
OG0000563	10.7356031537756	-0.0943715357420322	0.915115734583183	0.802161058127633	NA
OG0000564	0.390915696898559	-0.106507342747946	1.01789133304416	0.83575976918471	NA
OG0000565	9.47041750174926	-0.140626062088885	0.93136869741196	0.667360284146152	NA
OG0000566	13.2957828302546	-0.0711009728051789	0.939411121275416	0.846629828718249	NA
OG0000567	0	NA	NA	NA	NA
OG0000568	6.69431433630146	0.00135887320001967	0.949407055076619	0.986566634958362	NA
OG0000572	1.48031068248956	-0.149260753462052	1.02452316007952	0.776391095522861	NA
OG0000574	7.86405327935518	-0.11246261068862	0.95158527296232	0.782055878958324	NA
OG0000575	28.5890299430032	0.121403966921021	0.857148208162492	0.806232203026779	NA
OG0000576	0	NA	NA	NA	NA
OG0000577	174.040569641903	-0.286600860771622	0.825733064213366	0.566050557140023	0.707309610972262
OG0000578	4.75508381536658	-0.254706744590794	1.05213454503519	0.382903248398863	NA
OG0000579	0.37007767062239	-0.10412347185504	1.01772823568126	0.815183531543448	NA
OG0000582	10.5044498439152	0.292686412617168	1.03911465287223	NA	NA
OG0000583	25.1169325382862	-0.315047070501523	0.999480455688764	0.374464680729829	NA
OG0000584	782.445887519235	0.946143900010927	1.3265887570991	0.0930611362880188	0.255123700457886
OG0000586	3.04884490368313	-0.190723055502362	1.03438696693981	0.554187618791713	NA
OG0000588	1173.39528922162	8.90048009666719	1.94101028997964	1.07263359834329e-07	5.02350068557442e-06
OG0000589	352.929613734327	2.53914278470716	2.50101369060659	0.00880364981353833	0.0449786472291686
OG0000591	669.961299215919	6.18072438783101	1.95754056842213	3.8721956873233e-05	0.000544043494068924
OG0000592	85.6318680709446	0.619412592729492	0.983443976247568	0.250164525849889	0.446890717327398
OG0000593	13.7796261630893	-0.347909080884422	1.02510549875891	0.203000413107925	NA
OG0000596	2.83020930083581	-0.222311151834159	1.03989092913251	0.531009751874876	NA
OG0000597	188.765108691803	-0.0858801523904062	0.826570212187583	0.852318385094877	0.906370933322686
OG0000598	7.8854256808001	-0.0992516855169068	0.974337118453263	0.595897003213685	NA
OG0000599	874.395130592795	3.79580991670799	2.2690650682566	NA	NA
OG0000600	3.25805887866486	-0.199352944307331	1.03640486875818	0.528409911160611	NA
OG0000601	37.2270879606922	0.0475500152597094	0.863815253454577	0.925198049398972	0.961111467212981
OG0000602	4.30965721196413	-0.252693934471614	1.05070220942182	0.404254586071396	NA
OG0000603	25.7905812132839	-0.696328551419888	1.19294205350946	0.160025797588017	NA
OG0000604	13.828283824257	0.111496208745296	0.890926260870651	0.812470988265663	NA
OG0000605	23.7837226581153	-0.540759149527198	1.1166238798226	0.180379998502994	NA
OG0000607	12.5375854657897	0.11779095679762	0.914556947261462	NA	NA
OG0000608	12.468577593106	-0.125295961896752	0.937257694540158	0.747030778290843	NA
OG0000609	34.8078973663137	0.151160838220623	0.849035921712401	0.76206961009768	0.856710014176407
OG0000610	10.786224476614	-0.188664791762874	0.951664083311549	0.647982460089844	NA
OG0000612	1.03895862399065	0.0805047808057748	0.994725076889886	0.603766215696144	NA
OG0000613	6.44726819229282	-0.0955512710423543	0.961224444870721	0.814907424751497	NA
OG0000615	21.2388131507014	-0.370387491638206	0.978882273700263	0.41369158763989	NA
OG0000616	8.67909220491117	-0.0514900951900724	0.936100629632082	0.898434781680619	NA
OG0000618	29.2925821636952	-0.0106066309724251	0.869407664359082	0.975092871387059	NA
OG0000619	44.7657319765207	-0.25511794143646	0.889104696371491	0.591370086026189	0.722499974666779
OG0000620	8.25911064361155	-0.0820939252650154	0.964987464317696	0.822203569542664	NA
OG0000621	2.60749810621382	-0.167578466935342	1.02976763103161	0.619687967293315	NA
OG0000623	2.26115350094803	0.220720595180435	1.05399789134063	0.0975501977988535	NA
OG0000624	368.951185105706	14.2638660457156	4.1105017652977	5.44108963826259e-27	3.05789237670358e-24
OG0000626	19.2483584450349	0.259415045945009	1.01182253848	NA	NA
OG0000627	13.9620196856693	-0.0504097687052033	0.925056754021504	0.892977771083157	NA
OG0000628	0	NA	NA	NA	NA
OG0000629	14.8483873995554	0.0847242691268685	0.917637541924201	0.842208604700449	NA
OG0000630	8.13335440547422	0.0573634416183298	0.946068889031273	0.88360031692516	NA
OG0000632	0	NA	NA	NA	NA
OG0000633	18.958431753767	-0.138956766084286	0.889830046746678	0.757890796525243	NA
OG0000634	11.8629813268919	0.0749257387385915	0.898711585792919	0.867805994251958	NA
OG0000635	23.1793320979648	-0.302805997096019	0.909745389584501	0.515016737433983	NA
OG0000636	756.695855116497	0.198549163505146	0.860249254012685	0.688883096913593	0.808518913538893
OG0000639	12.8295023139	0.401475074157974	1.10813498657782	NA	NA
OG0000640	23.7684903072612	-0.361270034241535	0.932606717286653	0.449031084491908	NA
OG0000641	659.276936225346	12.5988833264199	2.38516506556464	NA	NA
OG0000642	247.47622617236	0.883364045352684	1.70355401294322	0.0048788318502069	0.0285614947897529
OG0000644	8.30263942183241	0.135888513803158	0.95533329370413	0.711250774900548	NA
OG0000645	783.409967577024	1.68694972905207	2.17107560413817	0.0229421876696641	0.0901644018905679
OG0000647	836.220390290574	11.5516158060984	2.20387290655345	NA	NA
OG0000649	10.3703384039006	-0.197153863084226	0.964032726409704	0.606064947635755	NA
OG0000650	27.6190297138797	-0.179721070847899	0.886071523984575	0.696961324292604	NA
OG0000651	174.371605716627	-1.11117300637587	1.2249198105768	0.0756271792123909	0.219730720065634
OG0000652	695.175635669892	2.0384743949258	2.63617905510825	NA	NA
OG0000653	870.660224266202	5.31775721413456	2.88696907761439	NA	NA
OG0000654	0	NA	NA	NA	NA
OG0000655	0	NA	NA	NA	NA
OG0000657	668.295514029808	5.65056186870467	1.98398341930441	NA	NA
OG0000659	40.5494731167134	-0.202551329006009	0.884091126149874	0.662369132963459	0.783687268895714
OG0000660	21.6160950082928	0.317083559459672	0.969688307899433	0.455397857667521	NA
OG0000663	220.161329879842	1.74634225199982	2.045317239065	0.0225643596472525	0.0893040149419431
OG0000664	129.187159929242	-0.753842571259004	1.03161418361732	0.177577951110979	0.37802578986504
OG0000667	2.2259130174996	-0.162618360570304	1.02818373080347	0.662167877074849	NA
OG0000668	836.475628794986	4.67197234128628	1.69380297335893	0.000189153129250922	0.0022906722147011
OG0000669	5.56383380617553	0.12104439214492	0.962884211038933	0.719121251095897	NA
OG0000670	8.6890647790947	-0.123072491951359	0.957322482915433	0.753305400837253	NA
OG0000671	18.9856115554361	-0.603421497506155	1.19347931777125	0.0928251647354266	NA
OG0000672	12.6771313195988	-0.0950193126594997	0.906653316229628	0.81710140894844	NA
OG0000673	0	NA	NA	NA	NA
OG0000674	117.61497579189	-0.311768822171604	0.840182290554781	0.534759123508049	0.684589128500054
OG0000675	16.5609093753235	-0.067166330553479	0.899072742156445	0.873723009320826	NA
OG0000676	547.938033621157	5.7098738007239	2.34150421194602	NA	NA
OG0000677	5.95297854594961	-0.283402756288504	1.03836163016777	0.434155000719692	NA
OG0000678	26.9286962994794	0.359265312926498	1.0033344274858	NA	NA
OG0000679	2.20140707240375	-0.162270277744332	1.02807707500769	0.665167116993493	NA
OG0000681	2.87635371112818	-0.1805015470666	1.03229593473206	0.580394335070609	NA
OG0000683	0	NA	NA	NA	NA
OG0000684	33.9084748012637	-0.469420341928653	0.964403534421447	0.321731072365123	0.518088431716904
OG0000685	13.4569294438532	-0.0884148646054927	0.891326666302555	0.839627236941533	NA
OG0000687	4212.46257379675	5.85667256809712	1.60488389995377	9.01474253264032e-06	0.000165762954438848
OG0000689	19.8291791087116	-0.760737033176986	1.28690654408256	0.119966105346407	NA
OG0000690	534.582167645696	0.554602399756864	1.00886334807893	0.273869090352776	0.476515259375417
OG0000691	3.11436032148414	-0.190197161648957	1.03443911736061	0.550200911853854	NA
OG0000692	0	NA	NA	NA	NA
OG0000693	9.64760543542001	-0.059110768043168	0.92231694107954	0.881935194288113	NA
OG0000694	5.7858927818376	0.361697663736577	1.11693890148392	NA	NA
OG0000695	521.687507766641	2.20295724911345	2.68191998303613	0.0120743075831003	0.0547238779169546
OG0000697	44.140850114866	-0.508797649289932	1.01802923043595	0.261041324180217	0.45989098491938
OG0000698	8.21706639518189	0.0340282588853924	0.944513520608792	0.933372248706029	NA
OG0000699	3.43426579842796	-0.175771894124508	1.03266813082867	0.54874961285117	NA
OG0000700	7.52743534754581	0.201622769809807	0.964801639117722	0.601862918801356	NA
OG0000701	5.96468871858405	-0.00704929360351194	0.97898569541198	NA	NA
OG0000702	4.80272467546855	-0.266691528464223	1.05555730126042	0.367881872218717	NA
OG0000703	43.2537645428865	0.131438831883238	0.872644165136301	0.786717161644782	0.863545009461655
OG0000706	20.458461558309	0.0438184819761891	0.877521821151155	0.930428464959373	NA
OG0000707	11.2916118697278	-0.439835580206686	1.03251867705358	0.308733525874399	NA
OG0000708	17.1453752940743	-0.0544636189830645	0.896494248877655	0.893546752202808	NA
OG0000709	10.7651623907409	0.0555289319044744	0.904045386660168	0.900567689693866	NA
OG0000710	60.5313085806471	2.44670709843044	2.25716309118569	0.0099084944790703	0.0488471394494518
OG0000711	1424.01344388427	4.78880864898367	1.93113253696001	NA	NA
OG0000712	3570.59824879503	8.63354665289912	1.43517361930561	6.48704795499986e-11	1.21524031690331e-08
OG0000715	0	NA	NA	NA	NA
OG0000716	210.553101483117	-0.478683700295994	0.880502153947108	0.358202896759203	0.547038119507262
OG0000717	144.781674534547	-0.46334760547072	0.892657667001229	0.364748789055749	0.554023836349543
OG0000718	14.7289173195033	-0.455354729587687	1.04404151406022	0.312985879610785	NA
OG0000719	23.0369129650172	-0.0540895781128081	0.873590461980919	0.900532585682933	NA
OG0000720	14.1421252834253	0.157448277488767	0.964137340178945	NA	NA
OG0000721	1214.86223907508	0.807070039281737	1.14513512014401	0.146699425024992	0.336510517812431
OG0000723	6.16075120084664	-0.141340012280133	0.956316245072134	0.745302128963464	NA
OG0000724	5.64218981968996	0.220815287855801	1.01843758365203	0.437638014738377	NA
OG0000725	4.15874675694027	0.0235346016301523	0.975626249032738	0.901490029623594	NA
OG0000727	5.73621854835625	-0.00212526080104683	0.957058416049622	0.983360847962513	NA
OG0000728	908.894909011124	0.949445933660273	1.28515243980792	0.0979015637714118	0.263256836552791
OG0000729	18.7941492539666	-0.201839527075251	0.909255486830213	0.646165638186169	NA
OG0000730	3.61209347201795	-0.225490679115415	1.04255213264618	0.472847974524726	NA
OG0000731	3.0170509293364	-0.199300914695249	1.03585645319461	0.545095674422599	NA
OG0000732	27.6962039678478	-0.224093109636633	0.869814478014471	0.636006773321838	NA
OG0000733	4.20146305287318	0.33708903869481	1.09719068605305	0.0805439574999589	NA
OG0000734	48.4589418561418	-0.380717508597839	0.980108319144552	0.373264290077294	0.559342121328503
OG0000735	6.31466541568799	0.181382561585418	0.998856239843724	0.551541495342278	NA
OG0000736	13.2483895010322	0.0348203389899136	0.946898626438282	0.931595292587811	NA
OG0000737	12.4041608337424	-0.00377698173438367	0.895216742139671	0.987896498540728	NA
OG0000738	3.81706672332763	-0.082378971900471	0.979178443643311	0.869394547951296	NA
OG0000740	1245.65067085009	4.22138365768579	1.63722078194614	0.000360367651628639	0.00382125698519425
OG0000741	583.33294605233	2.26064029562178	2.91524383874365	NA	NA
OG0000742	0	NA	NA	NA	NA
OG0000743	9.31063206272717	0.469640764966732	1.18938103883691	NA	NA
OG0000744	14.9293333456738	0.33224505076687	0.975170597792371	0.440718771761544	NA
OG0000745	618.732182776982	2.18562738623546	2.46483446181796	NA	NA
OG0000748	291.830000327001	1.06017212325726	1.69327922051593	0.0425064600960039	0.145193661556555
OG0000749	1.35695145894876	-0.146338179146993	1.02383457908986	0.801503046658167	NA
OG0000750	36.4682812530416	-0.0932065713287766	0.841151159279893	0.842194215399972	0.898127417561261
OG0000751	1.26358577994155	0.216569876224982	1.05185602735936	0.128048365480649	NA
OG0000755	18.6463894701169	-0.203811065882606	0.944780310851606	0.601783609176565	NA
OG0000757	6.64543582866063	0.118443074769333	0.98019143999802	0.705467204868161	NA
OG0000758	14.1391298986659	-0.374682370508518	0.998232825117445	0.300361096833979	NA
OG0000760	6.83934993654935	-0.135518753989321	0.967773377526131	0.731872629966046	NA
OG0000761	5.85757440226314	-0.165018932574862	0.984004491497836	0.677459576583876	NA
OG0000762	659.811806057357	3.23565841199487	4.37220672346128	0.00457970169994916	0.0273807697379939
OG0000763	40.3585747964086	0.55753216561139	1.06077850440039	0.245556559033693	0.444453186437431
OG0000764	7.81560899334902	-0.516151608104366	1.17932279188367	0.123371052438004	NA
OG0000765	57.9776998597353	-0.853925125039682	1.13578952611874	0.132655697738912	0.317244689911781
OG0000766	0	NA	NA	NA	NA
OG0000769	28.0795141517501	0.0565947282701508	0.911934605938285	0.89572331519401	NA
OG0000770	16.7417677986382	0.0737392988404772	0.88280429301696	0.878401269159548	NA
OG0000772	5.84040893301753	-0.301114491916434	1.06821835431959	0.295515259892194	NA
OG0000773	0	NA	NA	NA	NA
OG0000774	10.3393133850585	-0.278965433969331	1.02405939673985	0.363043481785523	NA
OG0000777	488.122017411046	1.71505906294672	2.46585653481241	0.0196737422794234	0.0801533551850326
OG0000778	6.27233932121533	-0.00451256017601257	0.966315397436766	NA	NA
OG0000779	13.0013256593888	-0.071588874493206	0.932226147760076	0.846184116378301	NA
OG0000780	9.8930758183139	0.180032984997114	0.92262997510789	0.683672025151464	NA
OG0000781	32.1424976289197	0.0254705062251405	0.846948895782859	0.962907408612315	NA
OG0000782	15.4738602813387	-0.139386572981394	0.931401064193286	0.717688083734225	NA
OG0000783	34.2454241657438	0.300993899813654	0.926270561872309	0.522008660783358	0.676529091541541
OG0000784	11.6533204066566	-0.270823283737563	0.961106307191227	0.53584644924379	NA
OG0000786	16.7480918547863	-0.102981246866085	0.906535431254947	0.802066526939933	NA
OG0000790	6.67602127494826	-0.228646526867249	0.993019048776715	0.497068943230958	NA
OG0000791	32.5862707046324	0.0832249861654487	0.876733827741683	0.863324300646446	NA
OG0000792	32.4722526237519	0.19639273081848	0.947003168503833	0.621851335496116	NA
OG0000793	6.6729945048177	0.106443269264514	0.975997122330499	0.743046229330985	NA
OG0000794	3.78898609277634	-0.233687245542356	1.04481680228073	0.45290005377277	NA
OG0000795	9.88503613795562	0.235083526441144	0.970774824343024	0.542757171404884	NA
OG0000796	3.18352311897363	-0.00310739133508306	0.987122008096453	0.955876979931249	NA
OG0000797	17.8275579574425	-0.0288739162194296	0.896250971333111	0.939364728105007	NA
OG0000798	6.39469598517246	-0.0243643450567985	0.978638607202239	NA	NA
OG0000799	32.5157759619317	0.565677598693453	1.02889311908234	0.261957146635546	NA
OG0000800	0	NA	NA	NA	NA
OG0000801	6.99727903273455	-0.187808862649198	0.995718844239119	0.549312860230235	NA
OG0000802	11.0893566646378	0.163215098996657	0.945852949739608	0.685656971859826	NA
OG0000803	66.9803577144689	0.192462194418526	0.855771895415614	0.700406438900442	0.816656470253213
OG0000804	8.09303263792274	-0.361446909664304	1.09591849143352	0.19868842719854	NA
OG0000805	0	NA	NA	NA	NA
OG0000806	13.3955994033623	0.169418355878494	0.957627521808926	0.661743656786903	NA
OG0000807	524.11671035704	1.21027462591052	2.02590027804635	NA	NA
OG0000808	353.639700903296	0.262030539370305	0.850185076160428	0.604616776977439	0.733897686093565
OG0000809	1.41967519747254	0.0673153264911785	0.991551190878007	0.676272853156793	NA
OG0000810	633.242025132474	4.74069790812655	2.95022804775477	NA	NA
OG0000813	5.61286459137534	0.00859825840437107	0.979787511358892	0.894598093979942	NA
OG0000814	16.6407174610784	0.272013033767573	0.927973665708305	0.556807188939466	NA
OG0000815	27.675932351543	0.262926659787313	0.944789140897382	0.547341112447669	NA
OG0000816	10.8278384471119	0.14139460776368	0.940198349065643	0.728262831716178	NA
OG0000817	1116.2275853687	1.4758577364992	1.74612059455582	0.0354521345788429	0.130222873420325
OG0000818	6.60294580389847	-0.443141073933801	1.13221995015918	0.176279741809341	NA
OG0000819	9.37897321166255	-0.116301425519958	0.953470354526124	0.764264850853193	NA
OG0000820	12.3757872294086	-0.219529379766387	0.997899905035218	0.343141455654196	NA
OG0000821	813.160670818067	0.357651761663125	0.895410600472348	0.475374222345065	0.639139504684035
OG0000822	365.537263402126	1.40480829581995	1.87436502527038	0.0344107005352181	0.128071613912533
OG0000823	33.7598738839935	-0.399898017823436	0.928319148102339	0.41275034306059	0.584296455415747
OG0000824	14.6376317292867	-0.850387343107424	1.53279163018202	0.0263647537788041	NA
OG0000825	14.764785428889	-0.571050519610411	1.14008498606177	0.14637304997524	NA
OG0000832	11.9583677415932	-0.0579550143553597	0.923618598128254	0.881115144576007	NA
OG0000833	0	NA	NA	NA	NA
OG0000834	724.474934367431	12.3292830993802	2.05960733509486	2.40422833574013e-10	3.37794081171488e-08
OG0000835	6.26870876991306	-0.0290784238715477	0.952153556236122	0.955521866514911	NA
OG0000836	13.9016324405334	-0.0570780862533724	0.929670161088544	0.876652002651013	NA
OG0000837	40.1511005426447	-0.142937364111428	0.872324749114416	0.756725262496579	0.856710014176407
OG0000839	3.09337870898662	-0.0549969582995775	0.98713523223307	0.936810478860197	NA
OG0000840	0	NA	NA	NA	NA
OG0000841	312.652068794573	-0.354690051998144	0.891950563619803	0.464455320570475	0.632019104505101
OG0000842	12.2531208421123	0.125645432721163	0.899328037781992	0.782869298665934	NA
OG0000843	8.57372373451907	0.103705987689784	0.924362860290036	0.806998208552948	NA
OG0000844	79.8265119857659	-0.419525144063706	0.908664389411402	0.40434230188184	0.584165484980962
OG0000845	45.6777446958842	-0.301569786108199	0.87719820701114	0.527939987041479	0.679145680464132
OG0000846	634.722097148145	0.797287744541149	1.09212796145827	0.156403543163866	0.347426052403529
OG0000847	469.775368331694	6.28508236708778	2.84711578842708	NA	NA
OG0000848	2.96382483014523	-0.0490587644495011	0.98671746895196	0.954940064110126	NA
OG0000849	0.199513544201297	0.189227347056058	1.03783876047656	0.208734418964787	NA
OG0000850	990.295364292573	5.59674991503643	2.25220206259801	0.000251178244754793	0.00288086068473865
OG0000851	783.712906429238	4.36772576035073	1.47119493217871	0.000120469882412749	0.00153872895263557
OG0000852	32.0273541877553	0.0587107828935492	0.883101893645329	0.904686456340238	NA
OG0000853	4.13944714508681	-0.0052323254778681	0.975709162634169	0.971557195777282	NA
OG0000854	12.7482569783177	-0.748222759895567	1.39860022661342	0.0396149194573324	NA
OG0000855	0.89036520699984	-0.132075653819978	1.02101320302509	0.925662463183879	NA
OG0000856	2476.98399175023	6.36455791894111	1.83621673704012	1.45360036339163e-05	0.000226923167840582
OG0000857	10.4724159596979	0.266559873352371	0.982591599971358	0.48908414746468	NA
OG0000858	6.62375606750208	-0.0900391419095185	0.958226338143804	0.827712598962106	NA
OG0000859	3.28931450009604	-0.0130889947288574	0.980560048656947	0.981639157588942	NA
OG0000860	21.2871452909309	0.0347940490564684	0.896702330514431	0.944041550904063	NA
OG0000862	5.36351374760823	-0.138477800551134	0.96115802988369	0.754971916469346	NA
OG0000863	10.5724926067715	-0.239200841789695	0.936225484594844	0.590951216276294	NA
OG0000864	6.08424530395935	-0.123133625384915	0.986542135279039	NA	NA
OG0000865	2.26731104201164	-0.163386777297879	1.02841542623893	0.656289020235421	NA
OG0000866	9.67950528081626	0.168763838012988	0.952462889822614	0.662692064670552	NA
OG0000867	323.348909020166	2.01111472009984	3.48142953795263	0.0120612295508409	0.0547238779169546
OG0000868	69.9278118397527	-0.553875543508247	0.952918773275889	0.283250200347944	0.48830249262437
OG0000870	6.74015925274532	0.083347787133426	0.955756769595559	0.817342984059719	NA
OG0000871	9.77307266090618	-0.316950373337625	1.02773814578566	0.331185452703936	NA
OG0000872	915.045665832881	4.38100133539764	1.9086828850909	NA	NA
OG0000875	638.36260649836	1.34144043738699	1.57504115896497	0.0453660046482604	0.152668830013906
OG0000877	28.2109255494452	-0.656181397464435	1.22554503097914	0.0431480048387109	NA
OG0000878	0	NA	NA	NA	NA
OG0000880	592.064683152565	3.18222519790739	2.54388779605399	NA	NA
OG0000881	38.1250544220179	-0.15164351549009	0.856193270277616	0.748164946269292	0.852877687227875
OG0000882	9.30787762499347	-0.246579027642759	0.961484006405129	0.572185701116616	NA
OG0000883	12.1708213194718	-0.25362107082092	1.00014820656972	0.304413135918604	NA
OG0000884	5.92814536436917	0.0570899181265276	0.956122709586402	0.86112291454672	NA
OG0000885	5.96100689168004	0.247909213564279	1.00891836898132	0.456099686179509	NA
OG0000886	28.3073267215366	-0.220197105743004	0.896515289125994	0.630847282860724	NA
OG0000887	33.7910851842409	0.504266765377078	1.10348358505107	0.212545338284328	0.421508654792758
OG0000888	0.0616796117703983	-0.0586348400114795	1.01512051234642	0.373026447890234	NA
OG0000889	1.71713289921398	-0.15416515010139	1.0257688375633	0.734193308164224	NA
OG0000890	5.3662257616067	0.0684912496403719	0.959771040946888	0.828880343970771	NA
OG0000891	869.541414397848	4.46199129531107	2.02154797052402	0.000695139759629669	0.00640440237560449
OG0000892	94.8578072031107	0.286247490639216	0.857262596327186	0.572509561462135	0.708701263307753
OG0000893	11.9042277897013	0.177436722016674	0.919287360146725	0.681597771881776	NA
OG0000894	4.97398329410263	-0.352433518657586	1.08519461148479	0.280223942119112	NA
OG0000895	12.9228439639142	0.312527181044793	0.976907909819655	0.463837721058545	NA
OG0000896	7.47138026192275	0.155614739531278	0.966059216184822	0.672210953590709	NA
OG0000898	14.9803314221011	-0.375766334777508	1.03802793106002	0.176012729851952	NA
OG0000899	30.654562553161	0.100026686120868	0.847519487908956	0.840671230746459	NA
OG0000900	2454.73624543324	1.88402778760109	1.60236569921319	0.0195286908731234	0.0801533551850326
OG0000901	4.6657517044785	-0.0850661943000278	0.983102011220234	0.800829890153525	NA
OG0000902	17.9144059369265	-0.331965392600301	0.961428582754998	0.463521003058143	NA
OG0000903	15.862662270115	-0.265664840770572	0.926352726799973	0.557810068158616	NA
OG0000904	57.7975121900791	0.137057518691059	0.872548357246664	0.77705972611637	0.863058430983003
OG0000905	0	NA	NA	NA	NA
OG0000906	2.37176926343969	-0.166589758123973	1.02908431408299	0.642234782540869	NA
OG0000907	0	NA	NA	NA	NA
OG0000909	2.32242159882613	-0.163985325836809	1.02860626765659	0.650629988124828	NA
OG0000910	9.61485361456566	0.0949694670637582	0.967071768235545	NA	NA
OG0000911	3.40357935018308	-0.213718950577923	1.03953982422648	0.500544303049721	NA
OG0000913	55.6571895921937	-0.257324109686541	0.849440396706662	0.59671581134615	0.72744964420073
OG0000914	0	NA	NA	NA	NA
OG0000915	5.49246177785863	0.41663063621472	1.14701518704022	NA	NA
OG0000917	3.5821554788991	0.03331364567275	0.978858478274595	0.866168340134737	NA
OG0000918	89.6782403835102	0.519756289511829	1.07435874939662	NA	NA
OG0000919	44.2763043486773	0.545178054995315	1.06669275448368	0.244036400045944	0.444453186437431
OG0000920	2.57333233601001	0.0475116390325834	0.987550478139192	0.795245033158486	NA
OG0000921	7.00396618160209	0.130753910419953	0.980529319790576	0.685332941984689	NA
OG0000923	579.387660893351	7.79477606562409	2.25431290286053	9.73341191544835e-06	0.000165762954438848
OG0000924	15.4810644936244	-0.268230167683316	0.971069179636466	0.436714120971085	NA
OG0000925	74.7847547945135	0.340452251268257	0.876684174106733	0.501122405772499	0.658015869262019
OG0000926	119.387558808445	-0.0101232248524296	0.835740880478677	0.974664045673147	0.983672201219311
OG0000927	4.25781111517279	-0.231398733963476	1.04525096076427	0.431819610470638	NA
OG0000928	1148.2085335805	5.28279087430115	2.74977796805608	NA	NA
OG0000929	733.350609018265	0.636075215520978	1.04860702065563	0.222414500675474	0.428843788443508
OG0000931	3401.26542200611	6.38486115781363	1.42766357264849	2.98655891555185e-07	1.19889007895724e-05
OG0000932	8.99093001005199	0.00248487430521911	0.964005716202885	0.982673466627273	NA
OG0000933	221.603004865069	0.889944822808645	1.70944619049289	0.00583921871318997	0.0328164091681276
OG0000934	387.456742070165	3.83120655135643	2.51769330280372	0.00242980607027559	0.0160653060175868
OG0000935	3499.99391077079	6.56823636113694	1.82864234443466	9.16247806795623e-06	0.000165762954438848
OG0000936	2.43549840357911	0.0300913107367474	0.986042650435976	0.833656948827229	NA
OG0000937	500.164814105751	5.66680926744127	2.46061869947847	NA	NA
OG0000938	24.9039327985643	0.0839141410458386	0.904132952715192	0.852656737557218	NA
OG0000939	0.956869721733606	-0.109068150461033	1.01064115976558	0.968435571538074	NA
OG0000940	87.4887161426355	0.670441106310251	1.16386615328155	0.159094356720799	0.352011923138146
OG0000941	5.34124375728358	0.0102946859573958	0.964257122268774	0.943541488716448	NA
OG0000942	3.8572618545584	0.277067610809249	1.0752724220751	0.0480507075486039	NA
OG0000943	159.154999380522	0.775495643018415	1.36837567131596	0.0693596324580928	0.207341028943873
OG0000944	6.30270051709753	-0.153379172684717	0.975484886776063	0.698295649236742	NA
OG0000945	2603.89908155353	3.70192648233621	1.6669389376017	0.00101578151893643	0.00839513549473933
OG0000946	367.839188526209	5.7835753047881	2.59478585748225	NA	NA
OG0000947	251.49339015924	5.01612492290233	2.49816372792017	0.000719649036214028	0.00652327029600458
OG0000948	8.24929647644354	0.226377438330201	1.01078596607714	NA	NA
OG0000949	728.470951421718	2.30431134735185	1.72104072712179	0.0101811065007895	0.0494814452395161
OG0000950	31.2550506452691	0.0734471099615698	0.850888385041249	0.884569508095385	NA
OG0000951	547.965652643234	3.79611275773388	3.30517736631994	NA	NA
OG0000952	180.075453065428	2.58316814509308	2.32914003046103	0.00807627949295888	0.0424193371499336
OG0000953	2346.56609745124	4.53030581880846	1.49037821444186	9.43702096070322e-05	0.00123339669300354
OG0000954	42.0393163285281	-0.751299471787042	1.10450420624744	0.162947351122051	0.359123181688598
OG0000956	55.9444536194301	0.785376930044018	1.1776308572969	0.142660755305225	0.328946795880825
OG0000958	553.251716790373	5.22522135364875	1.97912735042206	NA	NA
OG0000959	0.74015534124478	-0.125962522811025	1.02005974657919	0.9805208806049	NA
OG0000960	14.6602853272037	-0.17999310230383	0.96931264967003	0.567273439531501	NA
OG0000961	6.41849236315912	0.183089643665578	0.997996590641246	0.553107319864209	NA
OG0000962	0	NA	NA	NA	NA
OG0000964	275.033547403414	-0.674241566874483	1.00427737085048	0.206317408312005	0.415467944837744
OG0000965	0.0616796117703983	-0.0586348400114795	1.01512051234642	0.373026447890234	NA
OG0000966	7.93172665712323	-0.205314260147678	0.997641082738804	NA	NA
OG0000967	4.92133409029865	0.327208095356683	1.09844404882505	0.027279585438321	NA
OG0000968	13.0659848093279	-0.331746258610524	1.03240184595029	0.376307277697013	NA
OG0000969	9.35096403555551	-0.0842551317400048	0.948950404999718	0.825073020209538	NA
OG0000970	14.7265317265267	0.0834370539355309	0.895184042497756	0.855502602069899	NA
OG0000971	1193.5735944131	7.31620567457288	1.90434912809259	NA	NA
OG0000972	5.02420366807053	-0.214871151025119	1.04276652885032	NA	NA
OG0000973	31.3444048437256	-0.328295728715598	0.922036736450514	0.492045982982111	NA
OG0000974	14.3602408624882	-0.122426947894355	0.909306126414817	0.77642320436327	NA
OG0000975	27.2738818126149	0.0189769224304758	0.869937871069666	0.974505445240053	NA
OG0000976	45.6090140995452	0.712186096424188	1.39128472355291	0.0271840463730376	0.10463995932635
OG0000977	1880.62898406882	6.63569528698344	1.61859783352711	1.339625745721e-06	3.42213485952364e-05
OG0000978	3126.24710822026	6.42261155523927	1.48951104272318	5.93174823839432e-07	1.90592606944247e-05
OG0000979	3920.60177701553	8.23961042601819	1.46621351808574	6.96819863771469e-10	7.83225526879131e-08
OG0000980	2194.23897412212	6.97755149571637	1.42853243377724	3.90010506859829e-08	2.43539894283582e-06
OG0000981	296.99084270793	4.12603741135649	2.48042876513198	NA	NA
OG0000982	523.720478773039	5.19762881772746	2.28013540802673	NA	NA
OG0000983	42.6566667200635	0.251174945061803	0.979172417735811	NA	NA
OG0000984	26.2481185191378	-0.255175509795132	0.884094856300696	0.590155379475337	NA
OG0000985	473.913685379134	2.94440420872237	2.83448445374683	0.00607230328841009	0.0337884598820443
OG0000986	219.485096133147	6.0832583014985	3.05991791875379	NA	NA
OG0000987	16.2302426814046	0.245640926810072	0.977868742457222	0.524611858947854	NA
OG0000988	1154.67838642198	2.23997866146063	4.44280423883642	0.0092189097281967	0.0466759213265454
OG0000989	326.867851641391	4.89918994990942	2.34806361653794	0.000689426187309071	0.00640440237560449
OG0000990	3013.44954728973	4.8531148782014	1.45832283689254	3.50403128860792e-05	0.000504939893384013
OG0000991	8550.80470233099	6.22406671417794	1.43730452594935	5.86976149093356e-07	1.90592606944247e-05
OG0000992	758.023312809311	5.0954689979654	2.1632438663442	0.000399638833525093	0.00415920415631671
OG0000993	6283.53781411786	6.52315068714982	1.56490037805234	NA	NA
OG0000994	2939.13106869892	7.06353075526901	1.43744924881779	3.36974558959304e-08	2.36724627668911e-06
OG0000995	135.60240645077	1.66848449752026	3.66623729546843	NA	NA
OG0000996	3915.52988502614	6.041755542428	1.39692292597895	6.10438954625701e-07	1.90592606944247e-05
OG0000997	4389.377879202	5.77372647682466	1.43784566846413	2.32935568453173e-06	5.45457456127847e-05
OG0000998	1155.51669622198	6.41877295425876	2.41247000016528	NA	NA
OG0000999	16.8136682658379	0.360616749128737	1.03875143702964	0.327939617597589	NA
OG0001000	2027.08935467643	6.82698840430357	1.68281408110872	1.52895095090671e-06	3.73595841047639e-05
OG0001001	1179.72329540695	6.13422591268962	1.43449909343455	7.11441517770023e-07	1.99915066493376e-05
OG0001002	2206.97615749394	6.26728460083714	1.43601038157144	4.89063191996108e-07	1.83235675934542e-05
OG0001003	1429.20011796377	12.9732450675859	2.00421941766731	NA	NA
OG0001004	785.502703351474	4.20311752952308	1.95719860960986	0.000873583873980473	0.00755314057195425
OG0001005	3212.52961135911	6.20710576979071	1.44506077409398	6.67766616249869e-07	1.97518335964435e-05
OG0001006	952.28750200999	4.95260869001079	1.61866406704386	7.53032189850145e-05	0.00100762878737091
OG0001007	45.5219639727276	0.431234541000612	1.04170323199783	0.299522814869873	0.495616998784056
OG0001008	2534.87144281357	6.72206987490388	1.47661588993357	1.94319426806012e-07	8.40057829730604e-06
OG0001009	418.520717773094	3.86869792194768	1.75448520371242	0.000931431713934151	0.00793128217016656
OG0001010	1380.43577258644	4.16744356132929	2.48060113970591	0.00176613614145706	0.0125641583734034
OG0001011	2607.04272560336	6.68700537053637	1.56449396634179	NA	NA
OG0001012	35.4152648592737	0.304118616230867	0.921929934853769	0.521798478754135	0.676529091541541
OG0001013	10.7459227721743	0.0254570127377984	0.914212545607503	0.9577868150151	NA
OG0001014	76.6511890513415	0.617971045555564	1.01837200175739	0.241160144363443	0.444453186437431
OG0001015	0.89036520699984	-0.132075653819978	1.02101320302509	0.925662463183879	NA
OG0001016	4.06934748484531	0.0279943742281576	0.968254768677493	0.892531602061706	NA
OG0001017	352.851634250683	0.69840864146249	1.35805991805932	0.041884595182029	0.145193661556555
OG0001018	185.681645319581	0.795476472095874	1.11501891161702	0.153829194898009	0.343063521955085
OG0001019	26.0819869487925	-0.342545750284248	1.00739609230431	0.341872404633301	NA
OG0001020	482.371005119344	7.7059124889958	2.45182497666984	NA	NA
OG0001021	7.89926606471638	0.378460810262131	1.12678583738876	0.0121159145814364	NA
OG0001022	2.85969413355192	0.222918366634693	1.0549495852256	0.0848581504075289	NA
OG0001023	18.5854842862284	0.126950827854322	0.940991459021917	0.753249624248257	NA
OG0001024	382.095386622816	2.95680310251439	2.18185574796802	0.00524275076980997	0.0303755250786928
OG0001025	26.5804816048761	-0.149820062290711	0.916951858694654	0.717192402778489	NA
OG0001026	438.82291116889	4.16870816752925	3.04600742341189	NA	NA
OG0001027	0.123359223540797	-0.0749225214119385	1.01606023435278	0.527418063041587	NA
OG0001028	17.2082494628204	-0.0521559215282321	0.920274544784199	0.891856824850831	NA
OG0001029	6.60313740935321	-0.328839589068498	1.07967910029466	0.251539388159196	NA
OG0001030	26.9677763648325	-0.814765230616603	1.40294387299586	0.038943297046185	NA
OG0001031	43.6848003437314	0.543301853362705	0.967346523521304	0.298216131725692	0.495616998784056
OG0001032	0.156366278759424	-0.0820419257682077	1.01640438061629	0.593095436603567	NA
OG0001033	176.363874059874	0.847620843479868	1.31062558254699	0.0992617469504166	0.264932934483412
OG0001034	843.056864164972	3.90780179319129	1.99012898912283	0.00139105247974668	0.0105644796434816
OG0001035	6.84883298175072	0.0405441914036392	0.959243850620007	0.897945943916811	NA
OG0001036	36.0626159287534	0.549876945275826	1.07782636452666	0.23330737626428	0.438524232309449
OG0001037	1.44862461525274	0.163999470224709	1.02203838479488	0.374312161561502	NA
OG0001038	21.5423595467794	0.154444849828282	0.932936057546245	0.712271327458566	NA
OG0001039	602.95040013939	4.72387097443826	2.04383521501559	NA	NA
OG0001040	4.79484248649773	0.0186609276311606	0.972405557149568	0.923253028103447	NA
OG0001041	19.0048908922536	0.149458825626179	0.908940198289081	NA	NA
OG0001042	52.8955419783517	0.633190015522286	1.14763507026472	0.172110597846972	0.372023676884609
OG0001043	315.980564240353	2.32245066339537	2.69112474595176	0.0107747032684935	0.0508855734192718
OG0001044	1107.5712654669	4.21239531539917	2.2543920008764	NA	NA
OG0001045	168.966253869611	0.842300843412136	1.64144617782942	0.00295126269983195	0.0186360633405119
OG0001046	13.2461698517328	0.0790733570239786	0.891575633252489	0.866610592209551	NA
OG0001047	2653.17515335048	5.48236232599798	1.49215116492044	8.9984773834541e-06	0.000165762954438848
OG0001048	823.208943512489	4.17856354097167	2.05304331116785	0.00107128291951973	0.00863082146416989
OG0001049	2.45101723922259	0.209633972124271	1.04236150491467	0.228616224115757	NA
OG0001050	7.32095413653866	0.234623213170912	1.01765409095518	NA	NA
OG0001051	8.23433330494334	0.197478353413346	0.976332799642868	0.589350281013364	NA
OG0001052	1.33009029467531	0.216984162561721	1.05207417721851	0.125622649845864	NA
OG0001053	709.176072488221	2.42759325094443	2.50853722643473	0.0098944845400457	0.0488471394494518
OG0001054	7.93998481053169	0.192522265877456	0.996382130537744	NA	NA
OG0001055	6.43011349470393	-0.0668540702571773	0.955127696701125	0.877003478681495	NA
OG0001056	3.19221670722075	0.241861145002509	1.06151779990954	0.0695797770575152	NA
OG0001057	11.4919684168152	0.114567199429138	0.917330712962154	NA	NA
OG0001058	9.9390762631306	-0.366184086460212	1.03991977868983	0.281634784919461	NA
OG0001059	5.38013207429426	-0.351800245837098	1.08602768547742	0.26709321123107	NA
OG0001060	548.316510804024	4.0447198896652	2.32329153223546	NA	NA
OG0001061	420.847497810281	4.65598275614841	2.38480962474625	NA	NA
OG0001062	591.508208895766	3.94396083216748	2.47525335763429	NA	NA
OG0001063	19.0406640777599	0.112296542733636	0.938462419813922	0.782156744395148	NA
OG0001064	449.282881261331	4.49248993902143	2.37177183679995	0.00111205281704643	0.00880244624197316
OG0001065	409.683512282311	1.29697996829923	1.85948135282221	0.0367220348939895	0.133146991034981
OG0001066	0	NA	NA	NA	NA
OG0001067	386.901658905744	1.14561845377663	1.57384690037975	0.0553881424063166	0.182035883230117
OG0001068	35.912311535544	-0.0746718430466238	0.847971595189765	0.869585833722977	0.918622628857731
OG0001069	998.846976402645	5.5908358470404	1.65087119044992	2.2843470417732e-05	0.000337842904599089
OG0001070	0.127195029571406	-0.0755365957027811	1.01609805753038	0.533525294223538	NA
OG0001071	87.8551701150973	1.67547954037583	2.38706434307853	NA	NA
OG0001072	115.286208541688	-0.336477989493683	0.850808674952517	0.501030211924601	0.658015869262019
OG0001073	50.2651311185562	0.0389905926176517	0.839405024008644	0.942107153199633	0.971493981831548
OG0001074	340.57028424332	1.06502336614918	1.46591565106392	0.0673431737424089	0.203477761522762
OG0001075	44.8155722564893	0.128069461829576	0.860049206887221	0.795496504394631	0.868095214504433
OG0001076	3.52473928088957	0.259887015753124	1.06830634722129	0.0575791648374974	NA
OG0001077	820.267831729848	2.78042472007953	2.30022454252307	0.00674942479284835	0.0364728532075074
OG0001078	26.1997122316101	0.0111635953197028	0.903328886432071	0.986648412737956	NA
OG0001079	150.603682040252	0.981237923313597	1.29280050946089	0.0921959881534979	0.253990908540519
OG0001080	10.5338233837823	0.0430311205112353	0.930145556355691	0.919281681679923	NA
OG0001081	253.906946001174	1.06026529287444	1.499186424011	NA	NA
OG0001082	492.510942183345	3.58155827966883	1.84581152827651	0.00174109400439422	0.0125448055188404
OG0001083	466.911323510542	4.94525056900733	2.2494905088613	0.000556747158226639	0.00548933163023458
OG0001084	1254.69113135989	3.51080977686096	1.39068063786497	0.000571172034107783	0.00553446005463058
OG0001085	2259.71135101307	3.91223404163309	1.78342990658248	0.000948453033509542	0.00795568066913974
OG0001086	199.457428430671	1.33959224867925	1.83367010656169	0.0372402367255365	0.134160339998407
OG0001087	965.312024527827	1.74195614338173	1.9335465681311	0.0237515037041505	0.0926968408453653
OG0001088	42.7846700849577	0.369258443410165	0.976085897984808	NA	NA
OG0001089	14.240602999086	-0.177418551271212	0.921748362884295	0.68245910806448	NA
OG0001090	0.0390915696898559	-0.051442379062425	1.01470528599612	0.373026447890307	NA
OG0001092	7.57534419568147	0.214994979860671	1.00786132214399	NA	NA
OG0001093	12.9974624994917	-0.285893585507825	0.95825503553425	0.518763738307816	NA
OG0001094	3.60971511866263	-0.21957131442963	1.04122959309253	0.48061327441049	NA
OG0001097	0	NA	NA	NA	NA
OG0001098	15.2230736304766	-0.240826569901014	0.915886228491675	0.596798023467763	NA
OG0001099	23.5285922924827	0.00795780118928018	0.858849250015465	0.991924191385028	NA
OG0001100	6.09577190435096	-0.294294898668014	1.06634473314797	0.294310236817412	NA
OG0001101	1.40729650883481	-0.147845843380881	1.02417596988898	0.789591976466298	NA
OG0001102	1.52634035485687	-0.150207981456621	1.02475717513494	0.767713388216847	NA
OG0001103	10.9159114680862	0.191738991146326	0.966855934483246	0.614250459757702	NA
OG0001104	6.78731624733287	0.0103609444362636	0.949254822497208	0.968957765232012	NA
OG0001105	755.840324116958	6.92721439087068	1.8741949379656	5.51386963135015e-06	0.000114770175289585
OG0001107	10.8283531094596	-0.107024504823533	0.939797795168991	0.728731455904438	NA
OG0001108	0	NA	NA	NA	NA
OG0001109	13.7798748404582	0.259128293279423	0.986071004501002	NA	NA
OG0001110	5.80523922004299	-0.415367294285975	1.11564123769214	0.210211750209356	NA
OG0001111	8.40986984635748	-0.544150356293878	1.20021147280709	0.106441692727613	NA
OG0001112	13.0974037893794	0.0739989317197098	0.930033107384278	0.859079618958273	NA
OG0001113	14.7504502317771	0.103788087587323	0.931519287028975	0.800093251189831	NA
OG0001114	2.19437795004505	-0.162250224336732	1.02806854297267	0.66564151302154	NA
OG0001115	6.49625803946082	-0.0271996021550092	0.979017544372882	0.784555179760416	NA
OG0001116	111.115649204022	-0.131026443758981	0.820740743315162	0.784845848505596	0.863176843170539
OG0001117	7.58106312622336	-0.272400720089975	1.00493127078849	0.419997663075071	NA
OG0001118	12.6923460898406	0.00113831546847632	0.920107249841989	NA	NA
OG0001119	0	NA	NA	NA	NA
OG0001120	43.6614639883451	-0.246971984441076	0.897404698517725	0.587041990959005	0.720344102443147
OG0001122	47.0367449786673	0.183038165171994	0.896902350977495	0.691850109883731	0.810041170322202
OG0001124	12.7790015569566	0.277168467111101	1.03453575643923	0.343646626401314	NA
OG0001125	520.667473284854	1.22153128061234	2.38690960581866	NA	NA
OG0001127	7.03272541401985	-0.0956722105835569	0.962102241551128	0.809044252787887	NA
OG0001128	0	NA	NA	NA	NA
OG0001129	13.0830583648658	-0.256345937557901	0.937582537963817	0.561611805351509	NA
OG0001130	0	NA	NA	NA	NA
OG0001131	4.30856220707662	0.0158259742449873	0.962551882226925	0.925898206353297	NA
OG0001132	0.203460265935813	-0.0878817059516062	1.016731372854	0.653220219793432	NA
OG0001133	6.27213993029882	0.0500177336873114	0.940135462749651	0.888296009463431	NA
OG0001134	13.3777192551683	-0.0159244902100675	0.933911518729871	0.959320129837093	NA
OG0001136	386.814923283173	2.78935163427159	2.35567856294197	NA	NA
OG0001137	1057.11984143499	5.35974404691917	2.35823161541522	NA	NA
OG0001139	0.864558691538952	0.213109512882266	1.05001640321171	0.146128739520445	NA
OG0001140	6.27932967600079	0.317756519011021	1.06971281855888	NA	NA
OG0001142	2.77598991058988	-0.0754432233771709	0.993301748746424	0.897053818707107	NA
OG0001143	13.9622056893309	0.272826747264584	1.00778041997161	0.433608708155216	NA
OG0001145	12.3909033576725	-0.449364087285563	1.08174390445574	0.194509919422283	NA
OG0001146	2.48030307664241	-0.165972438758851	1.02924580353982	0.632986869563407	NA
OG0001147	10.0600414790952	0.0343770693100858	0.95936457851704	NA	NA
OG0001149	654.62899675344	0.579395609738407	1.27776030730282	NA	NA
OG0001150	441.098645503872	0.853786362624241	1.64919605840517	NA	NA
OG0001151	37.44206408646	-0.0100483041484826	0.876035578264314	0.974920669179994	0.983672201219311
OG0001156	100.986355646008	-0.507932809713565	0.950697675279159	0.308684989533189	0.505775405590822
OG0001157	293.501075347104	0.762635462667107	1.46197162541505	NA	NA
OG0001159	7.11008561283625	0.0501671237324734	0.949220889143178	0.890891950476085	NA
OG0001160	35.4299048648085	-0.338107566058385	0.91304133539842	0.485276385471081	0.644740729632973
OG0001161	4.92785151596526	0.0256183480175915	0.972056034688208	0.908573008920093	NA
OG0001162	0	NA	NA	NA	NA
OG0001165	79.7156902458029	-0.239090604895316	0.87828530874448	0.613866230791712	0.741920046677295
OG0001167	11.0323361581763	-0.0970241141822452	0.947411523258257	0.746870180424877	NA
OG0001168	0.931063206272718	0.21384472379259	1.05040904674013	0.142594036620696	NA
OG0001169	9.84807066660113	0.291739338940372	1.01233988888853	NA	NA
OG0001170	413.148847051113	1.20552494618329	2.61253388775565	0.00467702214580294	0.0276682783783289
OG0001171	3.50397233951938	0.0381166457574116	0.979668501750733	0.852212897345429	NA
OG0001172	0	NA	NA	NA	NA
OG0001173	0	NA	NA	NA	NA
OG0001174	5.26046982871435	-0.288914521806973	1.0631618413277	0.327072808841703	NA
OG0001175	0	NA	NA	NA	NA
OG0001176	11.5944872140602	-0.475760279416687	1.06340505515994	0.245486986071816	NA
OG0001177	2.46066704514932	0.221234758108063	1.0542551041225	0.0930368858063281	NA
OG0001178	6.29132040058063	-0.243166568417485	1.05155713173503	NA	NA
OG0001179	12.7978486428338	-0.615339419822861	1.26847369979954	0.0580183062085035	NA
OG0001180	2.03512047314249	-0.159764458182836	1.02732748874939	0.68672917219386	NA
OG0001181	2.92047044947673	-0.23676023227133	1.04332784815343	0.506363387666623	NA
OG0001182	29.0497047043212	-0.665605681059153	1.23526681454405	0.0409114030142905	NA
OG0001184	20.6868387764311	-0.456499631578049	1.06900438000644	0.240931117579333	NA
OG0001185	1.97374757665275	-0.15881968383048	1.02705108826975	0.695119580492012	NA
OG0001187	1.7291173830779	0.218921798610476	1.05308788578826	0.112760644503924	NA
OG0001188	22.5320963130521	-0.263016743951177	0.922980585933314	0.53977734498696	NA
OG0001189	0	NA	NA	NA	NA
OG0001192	0	NA	NA	NA	NA
OG0001193	0.246718447081593	-0.0926260612365168	1.01699787404359	0.701638959353016	NA
OG0001194	27.4241362994632	-0.599014572592674	1.18480953798966	0.0538249014741051	NA
OG0001195	1.99513544201297	0.219920500303119	1.05359385734473	0.104480125252362	NA
OG0001197	14.3124564175094	-0.0579770678598778	0.962343090875098	NA	NA
OG0001198	9.01482966062058	-0.0784868181774943	0.908409310077665	0.858087739660023	NA
OG0001203	0	NA	NA	NA	NA
OG0001205	186.49634864789	0.656428919765037	1.2496467214507	0.101961072118773	0.269024049440143
OG0001206	726.983143812083	0.302694913542464	0.853979458945096	0.553638786499396	0.699812288580419
OG0001207	6.38990671335472	0.0141214933851659	0.966543714048807	0.95353218791034	NA
OG0001208	460.442837777772	1.98086164284366	2.31492054457585	NA	NA
OG0001209	1.46274284007117	-0.148838271785964	1.02442192291296	0.779935691596196	NA
OG0001211	74.9302216670947	-0.0781719454439715	0.818643944845579	0.867858105073987	0.91852402081277
OG0001213	3.39754761309687	-0.216845934041259	1.04018930758154	0.496787507989839	NA
OG0001214	295.44880596106	13.9291890353648	4.06289457315725	NA	NA
OG0001216	40.121879952438	0.241239717691501	0.884356749322139	0.617865165358683	0.743426205850286
OG0001218	691.067466488664	3.29655943978039	2.5147516671001	NA	NA
OG0001219	6.49964396014897	0.155027064980114	0.989131825149287	0.62079074514981	NA
OG0001220	10.9919430357988	-0.00709476621868064	0.937438514746436	0.977752468073607	NA
OG0001222	171.318551334714	-0.407267411635923	0.983471380026589	0.357322007297373	0.547038119507262
OG0001223	1.27195029571406	-0.144142062475189	1.02334327210227	0.820435091811095	NA
OG0001226	6.36803652119281	-0.317893688133349	1.07509579601477	0.266201317238312	NA
OG0001228	26.6281577666825	-0.336851164231987	0.926280893528045	0.450877032785407	NA
OG0001229	1.49681421009887	-0.149645078398021	1.02461619844058	0.773139731123445	NA
OG0001230	115.820828446142	-0.354118410703071	0.965472655515859	0.410944422539935	0.584296455415747
OG0001232	11.0446560814665	-0.334105383372508	1.0320463585085	0.3315331783306	NA
OG0001233	21.5525334143104	-0.534693170864615	1.12778516051832	0.0796063460911468	NA
OG0001236	8.97751555654924	-0.251526747629043	1.00266690235918	0.505552584972004	NA
OG0001237	2.59054369435673	-0.167332584645354	1.02969101779918	0.621357288916711	NA
OG0001238	3.08175070919437	-0.0890074500816404	0.994651150311154	0.854669915419981	NA
OG0001239	41.0497582870161	-0.240314178125326	0.892309840525873	0.609617832806703	0.738373323356394
OG0001242	39.122352024846	0.331508788514999	0.953879188564723	0.465648018374495	0.63209799233671
OG0001244	451.388513918083	4.14773185655243	2.18119166551437	NA	NA
OG0001245	18.0619914874475	-0.148222540626374	0.893134122956381	0.741907770350011	NA
OG0001246	1272.70466324142	0.794758412451869	1.12993519764122	0.151670859581559	0.340956092339344
OG0001247	10.5307937159984	0.417572803822246	1.12625011867408	NA	NA
OG0001248	10.9933548534423	0.0555331746246446	0.95096400491397	0.883998789235724	NA
OG0001249	40.8415375469649	-0.544884377857811	0.997293281471377	0.264996010161676	0.465399242846443
OG0001250	8.45104228155993	-0.116325684513091	0.976844534098549	0.554256506891591	NA
OG0001253	0.0665045147337655	0.151364949759383	1.02391832316694	0.237326207187001	NA
OG0001254	12.0690094971633	-0.724291215857919	1.37003934328518	0.0447280707726647	NA
OG0001255	785.557362782178	-0.731366120482257	0.977245006528586	0.187260916519096	0.389780129939747
OG0001257	0	NA	NA	NA	NA
OG0001258	0.0635975147857029	-0.0591349678955769	1.01515306613767	0.373026447890233	NA
OG0001260	0.678475729474381	-0.123098595661744	1.01966281832602	0.993533040875564	NA
OG0001261	6.74284411053637	-0.0153049593692391	0.949227596708141	0.978755566244591	NA
OG0001262	5.32159655248041	-0.121755647011449	0.984462187687142	0.709587393152444	NA
OG0001263	6.74828924933365	-0.0550453044705364	0.971201846163806	0.70908809328466	NA
OG0001264	7.87359593301008	-0.168322293168924	1.00213446870506	NA	NA
OG0001266	0.123359223540797	-0.0749225214119385	1.01606023435278	0.527418063041587	NA
OG0001267	7.31816343694774	-0.346442610963279	1.08810446585647	0.223236021218425	NA
OG0001269	15.4894534129028	0.252588034620745	0.913136431871046	0.590758894526331	NA
OG0001270	0	NA	NA	NA	NA
OG0001271	3.56146082799936	-0.176834981251512	1.03306810488627	0.539690876645132	NA
OG0001273	5.98480095636549	-0.194349322773041	0.985300472343475	0.566911706290256	NA
OG0001274	11.1424762122301	0.136611559952752	0.951275822770617	NA	NA
OG0001275	2.46276889046092	-0.165916315015317	1.02922288154664	0.634091434613665	NA
OG0001276	57.212822026433	0.352873485340756	0.901866614090905	0.48149637057279	0.642784604929095
OG0001278	13.6124879631447	-0.127148676014502	0.93291548285925	0.744146346308655	NA
OG0001280	0	NA	NA	NA	NA
OG0001281	0.89036520699984	-0.132075653819978	1.02101320302509	0.925662463183879	NA
OG0001282	2.40458931029927	-0.168468801184486	1.02943138245687	0.63640228728113	NA
OG0001283	7.27749761345671	0.0853791871058032	0.960939033772742	0.80846442042484	NA
OG0001284	6.27978141631124	0.1032918463373	0.976635669696511	0.745223253970134	NA
OG0001286	15.0036169837048	-0.390841653964075	0.9952460505697	0.311001171526413	NA
OG0001287	2.92686664822516	-0.232200139201314	1.0423270812595	0.511076150593945	NA
OG0001288	406.853591524155	7.28249502137907	3.29190885185448	NA	NA
OG0001289	2.1623155027139	-0.161698492037966	1.02790332317034	0.67007488734748	NA
OG0001290	428.574412285403	7.45157823842848	2.52622247315309	NA	NA
OG0001293	6.97042483950681	-0.476173529809587	1.1519004388341	0.152780066504814	NA
OG0001294	0	NA	NA	NA	NA
OG0001295	1.29527184717836	-0.144767611529822	1.02348056293941	0.815013406134043	NA
OG0001296	3.49404567236422	-0.0277042697995473	0.969639016009792	0.997010908638083	NA
OG0001297	4.5243851545306	0.0758931372522387	0.982167967234267	0.899340901150479	NA
OG0001298	6.08555629515898	-0.19115450363545	0.996890536597132	NA	NA
OG0001303	678.161609421942	11.5402428407099	2.44252494939349	NA	NA
OG0001308	12.4883301805869	0.0649551370320561	0.889836003528854	0.891155042652882	NA
OG0001310	23.0648304277566	-0.180674202779072	0.889999753079158	0.690821918406411	NA
OG0001311	0	NA	NA	NA	NA
OG0001315	1.01638081193625	-0.136923126104454	1.02186238032692	0.884272093048891	NA
OG0001316	13.5748690865376	0.12435416861031	0.909043012558562	0.778429189650199	NA
OG0001317	10.7714838510334	-0.122878854746704	0.940701602649036	0.754759640870144	NA
OG0001319	0	NA	NA	NA	NA
OG0001320	6.14537313495929	-0.280794105919716	1.06202968757133	NA	NA
OG0001321	3.67857120087147	-0.0295910375502331	0.986078945097627	0.957824054069816	NA
OG0001323	3.65726955617903	-0.227696504606315	1.04314734984114	0.467529518508592	NA
OG0001324	15.6335861582667	0.0672515638885705	0.933834567102723	NA	NA
OG0001325	0.826767692214137	-0.12959065242392	1.02060822378859	0.947734893278985	NA
OG0001326	535.948733040883	8.26101521956511	2.30106820368184	NA	NA
OG0001328	0.986873788326373	-0.13557601149846	1.02162497766393	0.894927296174448	NA
OG0001329	12.7691421941203	-0.15435088893619	0.955462677029215	0.626894118838843	NA
OG0001331	13.9211870535072	0.259365511065502	1.00160744215459	0.458832749162245	NA
OG0001333	481.749222531248	1.04492356237213	2.08832980542446	NA	NA
OG0001334	1.35695145894876	-0.146338179146993	1.02383457908986	0.801503046658167	NA
OG0001335	2.71390291789753	-0.168839015833382	1.03018431003022	0.609085159037745	NA
OG0001336	29.1909534877012	0.298428901806824	0.920530452927795	0.530966793070741	NA
OG0001337	1.97374757665275	-0.15881968383048	1.02705108826975	0.695119580492012	NA
OG0001338	12.2467025568421	-0.734534173844157	1.38163011930241	0.042852194569273	NA
OG0001339	7.58442265928365	-0.278291249512133	1.02499307160761	0.454260345386873	NA
OG0001340	3.88231550992635	-0.235561464207071	1.04545810652833	0.445695051529084	NA
OG0001341	4.72792645787167	-0.265656655889363	1.05510864359912	0.371997336185008	NA
OG0001342	16.6868850271829	0.148676062370046	0.935367827785489	0.71443830917403	NA
OG0001343	3.99102222361945	0.115206946027694	0.998568109917436	0.735500913966676	NA
OG0001344	9.30587615750857	-0.118636496246307	0.967928132126991	0.738186731479347	NA
OG0001345	0	NA	NA	NA	NA
OG0001346	8.81317068398166	-0.129923127587446	0.978171364213629	0.523793873384211	NA
OG0001348	20.1524987792717	-0.0650295601223216	0.877964196948118	0.881178407780506	NA
OG0001349	5.71135831600296	0.2516328654206	1.00058136666422	0.461136344107141	NA
OG0001350	0	NA	NA	NA	NA
OG0001352	0	NA	NA	NA	NA
OG0001353	19.0023017569359	-0.256231757213107	0.91003650945015	0.582161060609511	NA
OG0001354	56.3076109219188	-0.164939030737781	0.855739584944921	0.721022410486715	0.83206282277933
OG0001359	5.51701615863346	-0.153385640665776	0.982448823759764	0.647988158014941	NA
OG0001360	1.10645223565718	0.108166448722493	1.00135832594143	0.535135571620642	NA
OG0001361	1.06155689609734	-0.138337798996808	1.0221341962708	0.87172065394866	NA
OG0001363	8.94546160972306	-0.339537017793642	1.08796222861388	NA	NA
OG0001364	0	NA	NA	NA	NA
OG0001365	0	NA	NA	NA	NA
OG0001369	1047.92896530988	5.85702984497463	2.0125411058649	NA	NA
OG0001371	1.17191262363757	-0.141357966262432	1.02274977103937	0.84425615917689	NA
OG0001372	45.9497625338106	-0.254351727525651	0.878914788523637	0.580711870183537	0.717274881413511
OG0001375	2036.40423270556	3.51711284865135	1.76630863841444	0.00171548439899251	0.0125448055188404
OG0001376	5.58387533726692	-0.400862561928463	1.10800364042793	0.225501659769029	NA
OG0001379	2.15878641196394	-0.161661248529547	1.02789162331556	0.670449209871472	NA
OG0001380	15.5594629303511	0.08978115825412	0.901297153723537	0.842268184947794	NA
OG0001383	16.8649851496567	-0.542737884112232	1.09226890296611	0.243517291285169	NA
OG0001385	12.3289326007561	-0.714292575771766	1.36060638625449	0.0449956408793226	NA
OG0001386	0	NA	NA	NA	NA
OG0001387	1.88947992280181	-0.157447580465488	1.02665843287913	0.707230326508493	NA
OG0001388	2933.10069204882	4.55771394284785	1.89677595664295	NA	NA
OG0001389	276.990301268385	1.00262126853095	1.97641382850675	NA	NA
OG0001392	6.01725065692565	-0.290462714886076	1.00731359156568	0.498911408702526	NA
OG0001395	0.37007767062239	-0.10412347185504	1.01772823568126	0.815183531543448	NA
OG0001397	1.04855340009677	-0.137620854598144	1.02200654254894	0.876995487198166	NA
OG0001398	11.1411639967741	0.0248991637262057	0.956422622760088	0.944776435982808	NA
OG0001399	3.19221670722075	0.241861145002509	1.06151779990954	0.0695797770575152	NA
OG0001400	1.42822058579568	-0.148068434464561	1.02423732062062	0.786729171272334	NA
OG0001401	1.17274709069568	-0.141704302030525	1.02281132200503	0.84238118477031	NA
OG0001402	13.8737169395169	0.0175695408364539	0.925100846756925	0.971527131612568	NA
OG0001403	9.60181423229165	-0.294931665758449	0.98100872367307	0.497784414583925	NA
OG0001404	0	NA	NA	NA	NA
OG0001407	13.0849403826662	-0.108996663820496	0.926386092385823	0.778743009976997	NA
OG0001408	10.0304667123216	-0.100197064503333	0.919098637158273	0.81173126170943	NA
OG0001409	555.006611544647	0.777286119423318	1.51459422395589	NA	NA
OG0001410	7.77769006726799	-0.0358620259069945	0.946671355376532	0.929963595587123	NA
OG0001411	7.09594175180698	-0.484552885666141	1.15727513478318	0.146826067734769	NA
OG0001412	1.97374757665275	-0.15881968383048	1.02705108826975	0.695119580492012	NA
OG0001414	35.7447755698224	-0.867673138606411	1.2451424108306	0.120619405525296	0.301188271351864
OG0001415	4.25628894296099	0.296850904547805	1.08390237528023	0.039028493421731	NA
OG0001416	754.990494911505	5.5008044080989	2.15578633428189	NA	NA
OG0001419	22.2305593464852	-0.20634621759123	0.933139919329174	0.606221409076258	NA
OG0001420	14.8711937407464	0.108761796737407	0.911477898924653	0.804058995556033	NA
OG0001423	3.61411258230513	0.153585796799847	1.0036225018522	0.548354074888762	NA
OG0001425	4458.41902861918	2.81361835662157	1.66754324829951	0.00452995461340588	0.0273807697379939
OG0001426	62.9837496139368	-0.365598375249149	0.891443255732469	0.461663481721138	0.629744846425436
OG0001428	0.863514564785576	-0.131093114513954	1.02084921770602	0.934583044665726	NA
OG0001430	0.555116505933585	-0.116629945975236	1.01887617547735	0.933844283846791	NA
OG0001431	21.0286720841127	0.177815909357751	0.953742367166401	NA	NA
OG0001432	11.0051590946783	-0.047262238598231	0.903587814433264	0.905338163820974	NA
OG0001433	352.111390952353	3.29668551859121	2.30423919399915	NA	NA
OG0001434	0	NA	NA	NA	NA
OG0001436	2.50186046015078	-0.166380145619291	1.02937583587145	0.629899619935567	NA
OG0001437	4.21684832358575	0.201796727438203	0.993203438788813	0.517365594057988	NA
OG0001438	1.78870874134155	-0.15553923741776	1.02613692651941	0.722594235860425	NA
OG0001439	5.67555077157325	-0.000841620348377115	0.972552204393993	0.861335958545101	NA
OG0001440	5.71938826710384	0.359211448205441	1.11553398901812	NA	NA
OG0001441	2.73469313578522	-0.16900775460478	1.03025056600037	0.607137144653489	NA
OG0001442	633.233839049691	3.76115524438135	3.11400740653414	NA	NA
OG0001443	70.7609244028931	-0.159452554266006	0.835948498078858	0.739471026088948	0.848528450851336
OG0001445	0.863514564785576	-0.131093114513954	1.02084921770602	0.934583044665726	NA
OG0001447	8.47873373195534	-0.133674996160076	0.96136776010769	0.732289067725144	NA
OG0001448	10.7642299714347	-0.431596437248053	1.13523643842532	0.125831567473171	NA
OG0001449	12.3065808611265	0.159442211299722	0.916074104399992	0.720605575353332	NA
OG0001452	147.601048907068	-0.637274533705293	1.00293866451058	0.220157221764624	0.428125808414252
OG0001454	6.23063854598358	-0.282462816093627	1.06269158825616	NA	NA
OG0001458	0	NA	NA	NA	NA
OG0001460	1.17274709069568	-0.141704302030525	1.02281132200503	0.84238118477031	NA
OG0001461	34.4999356972289	-0.457219269409964	1.06555135719749	0.217580667823169	0.426063886120631
OG0001463	16.4802887219067	-0.507674681165201	1.03652596376189	0.281525555264844	NA
OG0001464	10.534843194251	0.0612940718405231	0.933514847216372	0.878649155962022	NA
OG0001465	39.5705935666271	-0.425823822524137	0.986473974997365	NA	NA
OG0001466	40.0369755651601	0.122271370011421	0.839503431922518	0.807427950657623	0.876012564226996
OG0001467	0.864558691538952	0.213109512882266	1.05001640321171	0.146128739520445	NA
OG0001470	7.08045473061827	-0.471401413003757	1.14943888497578	0.153197989911238	NA
OG0001471	19.1722003253698	-0.471872584776907	1.08936753418477	0.107904769584487	NA
OG0001472	16.4760079600129	-0.32163839942713	0.988143402778552	0.382689350053736	NA
OG0001474	4.97162358876997	-0.0499667670911077	0.961225075566026	0.923082161566909	NA
OG0001475	0.925194176555975	-0.133413504473787	1.02124063844883	0.914070462556466	NA
OG0001477	0	NA	NA	NA	NA
OG0001479	0	NA	NA	NA	NA
OG0001480	166.979466566744	-0.244630407947081	0.828409795537479	0.619587090864111	0.743426205850286
OG0001481	2.39416253041556	0.221071593739684	1.0541734951202	0.09448434812845	NA
OG0001485	56.4698047676217	-0.774389914029805	1.21779545485763	0.138787060169646	0.326352836047452
OG0001486	2.26115350094803	0.220720595180435	1.05399789134063	0.0975501977988535	NA
OG0001487	0	NA	NA	NA	NA
OG0001489	19.158969321778	0.315675241785536	1.04038886352339	NA	NA
OG0001492	7.57661351773059	-0.206261936594696	1.00037837189318	0.508016785080455	NA
OG0001495	5.77246340894826	0.0113013365643498	0.942148469839719	0.957492595841696	NA
OG0001497	0	NA	NA	NA	NA
OG0001500	3.13809864787033	0.0273135948397342	0.981902011791295	0.869646450732604	NA
OG0001501	28.5296614192912	-0.0813453778911995	0.879627047421955	0.850180124066491	NA
OG0001504	4.58717224811996	-0.264268615142603	1.05442833077869	0.379264796145162	NA
OG0001506	284.79407805462	1.45513438839253	3.2441138744329	NA	NA
OG0001507	12.263168214056	-0.461530645817249	1.15508464206037	0.101459276445796	NA
OG0001508	2.79318961881815	0.221978333288192	1.05462182408328	0.0865288732693634	NA
OG0001509	3.45405825914231	-0.175949095543314	1.03273420357964	0.547271788181105	NA
OG0001514	28.360318215087	-1.2388951630573	1.84973096405417	0.0259517595937571	NA
OG0001515	5.6046347227364	0.272850420820622	1.04591243715602	0.300966055312716	NA
OG0001517	438.498843332054	0.708958013036266	1.13582049996691	0.168326215598868	0.368024951251443
OG0001518	0	NA	NA	NA	NA
OG0001520	537.866050966447	6.37186358614978	3.11031148753703	NA	NA
OG0001523	235.630726455117	3.0284694597983	2.41163648865538	NA	NA
OG0001524	10.5452525218917	0.415431165141556	1.00687180597292	0.337047896050725	NA
OG0001525	367.506963094136	-0.597170408419789	0.948579315784427	0.257999898044309	0.456927668003873
OG0001527	56.8844280649527	0.0795314605279153	0.87060887139628	0.872040482323976	0.919487337835037
OG0001528	5.15727069562638	-0.0907715262061247	0.988959790361862	0.769970380742626	NA
OG0001529	33.6754425415131	0.260981994048227	0.893342848965871	0.590209392505551	0.722499974666779
OG0001531	10.6799715893046	0.0393122272508193	0.943534607041474	0.913780429919661	NA
OG0001532	0	NA	NA	NA	NA
OG0001534	27.6723743236691	0.444618114746301	1.02270898729485	NA	NA
OG0001538	25.318251060613	0.199206453149299	0.928418685421349	0.650165401907452	NA
OG0001540	1.97374757665275	-0.15881968383048	1.02705108826975	0.695119580492012	NA
OG0001541	8.42130006798135	0.106288896846741	0.964046928191338	0.756360760796607	NA
OG0001543	8.52941238501578	-0.553033310775618	1.206890280638	0.102355301781336	NA
OG0001545	130.039287532435	0.516371612094136	1.03946681245053	0.270681256981869	0.473903010666076
OG0001549	10.5596108244872	0.0647546122348286	0.953781040863837	0.854231628208306	NA
OG0001550	0.0665045147337655	0.151364949759383	1.02391832316694	0.237326207187001	NA
OG0001552	4.70053278445803	0.123615702869019	0.978922024725076	0.675529417887114	NA
OG0001554	3.92376636929217	0.280409777316899	1.07668441802535	0.0463873764892711	NA
OG0001555	6.66800115429668	-0.453015688642304	1.13782261380033	0.169624720803497	NA
OG0001557	2.61739433657099	-0.177667719781854	1.03126289971331	0.605386295391029	NA
OG0001559	23.3654735776025	0.160442024526169	0.878884954663005	0.737400989174349	NA
OG0001561	49.2538931869851	0.233835809932897	0.903032883797155	0.620403719828797	0.743426205850286
OG0001562	2.99270316301945	0.230643593437917	1.05755857773055	0.0782714793514594	NA
OG0001564	78.99198772514	-0.556438412090552	1.09090821058046	0.195971909494566	0.399044250492559
OG0001568	1903.64572395732	0.82826570911801	1.13524709876273	0.142816758353953	0.328946795880825
OG0001569	468.357300418007	0.525473476836244	1.22353188743613	NA	NA
OG0001572	557.485145312245	0.702258806363827	1.40536953129891	NA	NA
OG0001573	14.761943769714	0.069938433173323	0.925522533287316	0.867458720471229	NA
OG0001576	259.872352408618	2.85266742379815	3.02001978852704	0.00643374598609628	0.0351045169338457
OG0001579	1.21183866038553	-0.142896015724989	1.02306228316769	0.832832959680461	NA
OG0001581	2.81418175337486	-0.094323038147169	0.998466686559712	0.846617299078758	NA
OG0001584	3.01005086611891	-0.17202518734536	1.03129658629215	NA	NA
OG0001585	4.55066403323333	0.0243279970958187	0.973733069734077	0.906022866390965	NA
OG0001587	5.849792650697	0.176355557131846	1.005548509359	0.516304015970567	NA
OG0001589	3.33096792476969	0.254189875294783	1.04711697597524	0.276839032194011	NA
OG0001590	16.5439195339525	0.310001462407297	0.966455243269355	NA	NA
OG0001591	3.2783572534476	-0.0810070311086555	0.991068241218894	0.870228016115726	NA
OG0001595	51.8358055894275	-0.425257075322976	0.951461870437275	0.381335742785497	0.561912017890409
OG0001598	13.176497320063	-0.373448259167495	0.97906638101992	0.409711525705848	NA
OG0001599	4.63232424213638	-0.353390470496105	1.08463935731393	0.291950302078867	NA
OG0001600	30.7284999837848	0.530826427458349	1.10467567906007	0.209745739081347	NA
OG0001602	2.72182425369591	-0.175542598772426	1.03119939175163	0.598850700470528	NA
OG0001605	0	NA	NA	NA	NA
OG0001606	0	NA	NA	NA	NA
OG0001607	5.79932336397433	0.270295580912007	1.04326730266883	0.313760749369492	NA
OG0001609	16.5904457957351	0.0406534370920039	0.951903615790768	0.911506956815949	NA
OG0001611	7.0531772943009	-0.485614655500024	1.15777679571328	0.147051450579459	NA
OG0001612	1.13057675047401	0.215628182644952	1.05135847942887	0.133331789652868	NA
OG0001616	10.8297587865492	-0.426346520760224	1.13243149694739	0.127642822315601	NA
OG0001617	29.5053895356778	-0.446227122191788	1.03146431378026	0.274182207333504	NA
OG0001619	0	NA	NA	NA	NA
OG0001621	5.65288375237007	0.356670444878114	1.11410977224427	NA	NA
OG0001624	0	NA	NA	NA	NA
OG0001625	5.49726185823831	-0.0198255291717014	0.956704755665439	0.981843952039494	NA
OG0001626	13.599598530099	-0.0863184543341298	0.88962133970878	0.841869104239454	NA
OG0001627	0	NA	NA	NA	NA
OG0001629	38.8413662423828	0.174722694951895	0.934414719163742	0.678183658521823	0.799033995994265
OG0001631	0	NA	NA	NA	NA
OG0001633	15.3711326567418	0.488286176525365	1.11044078021149	0.200734319931041	NA
OG0001637	10.6784690801333	-0.0683393997368243	0.953879408248102	0.807556035613492	NA
OG0001638	4.50921895649121	-0.317544898392528	1.07098796574755	0.329154829050095	NA
OG0001642	10.1345032770524	0.222774071628288	1.00472558144219	NA	NA
OG0001643	35.1511168952273	-0.0548994688097241	0.864550825054933	0.900643039368918	0.94082042402478
OG0001645	0.703648254417407	-0.124749436460429	1.01987057996982	0.992811692528116	NA
OG0001646	8.94907798726361	0.0287300710453155	0.932801523340756	0.946875213825459	NA
OG0001647	16.7421887281406	-0.011871217297315	0.931785994327873	0.967942179692388	NA
OG0001648	0	NA	NA	NA	NA
OG0001650	42.8474310919486	-0.396683304372475	1.02185702413885	0.302354447875795	0.498308503537233
OG0001651	31.1642433234992	0.188179993152628	0.944749066448546	0.638054429506	NA
OG0001652	32.9550264864362	-0.258112683527457	0.919903182915957	0.549224062593001	0.696758291596538
OG0001655	1.35695145894876	-0.146338179146993	1.02383457908986	0.801503046658167	NA
OG0001656	891.248526560217	3.19881816252001	1.79516216287179	0.00283796642550106	0.0181779239527776
OG0001657	9.73377412357374	0.00877210768830922	0.941096723661965	0.988383658965211	NA
OG0001658	0.246718447081593	-0.0926260612365168	1.01699787404359	0.701638959353016	NA
OG0001659	3.708384939762	-0.0509077502901905	0.973103510521533	0.91725661431209	NA
OG0001660	35.1189248324929	-0.727516971587351	1.27802787669574	0.0886151517338764	0.246543144922963
OG0001662	10.6793448813463	-0.0698992083886568	0.942267391206555	0.848324899754338	NA
OG0001663	4.06972528503195	-0.217053241846134	1.01988658801476	0.573497340765242	NA
OG0001668	0	NA	NA	NA	NA
OG0001669	126.388257035462	0.602637596103126	1.31591545810854	3.03819852334996e-20	8.5373378506134e-18
OG0001670	41.4975600709804	-0.262157699118518	0.877833491554111	0.586591871312999	0.720344102443147
OG0001672	4.39307874863852	0.193851704006795	1.01426820385389	0.466765312095163	NA
OG0001674	47.56383669881	-0.381473899046862	0.899892717952582	0.435664736273852	0.603063009324888
OG0001675	1.35695145894876	-0.146338179146993	1.02383457908986	0.801503046658167	NA
OG0001678	1.86212641254544	0.219447816555261	1.05335508107475	0.108425457665056	NA
OG0001679	3.80551473500239	0.110131809343674	0.989155668475976	0.6749553160793	NA
OG0001680	0	NA	NA	NA	NA
OG0001681	1.3193963619952	-0.0534139638789744	0.992850350446957	0.954572588383206	NA
OG0001682	4.45482556194208	0.128488270422059	0.989915886288382	0.647284198965338	NA
OG0001683	0	NA	NA	NA	NA
OG0001684	11.5370759273166	0.217289519728197	0.932685693149719	0.615774262028769	NA
OG0001685	2.18912790263193	-0.162274960056689	1.02807313869836	0.665800990539091	NA
OG0001689	3.21410856868232	-0.0449598093470989	0.984254681909346	0.957701978128326	NA
OG0001695	0.665045147337655	0.210270479003326	1.04849036376711	0.15855108522688	NA
OG0001696	400.747789062287	0.583352237761633	1.28419691236519	NA	NA
OG0001697	29.8772792569821	-0.591136143287605	1.04208778006271	0.240391426047347	NA
OG0001698	3.74266385727995	-0.222540483436406	1.04216494758313	0.469281230916192	NA
OG0001700	78.222283954405	-0.374475613093322	0.977830684007339	0.38048735822469	0.561912017890409
OG0001701	11.669664632958	-0.285330906712286	1.00176283223846	0.274385440957197	NA
OG0001702	95.1795520239696	-0.437591097169769	0.899990539887247	0.384992264940901	0.564923375709624
OG0001703	9.71499706494011	-0.286100237293657	1.01767370065616	0.444898098908594	NA
OG0001705	2.13527893776432	0.0459172135927275	0.987603178867464	0.779501798841725	NA
OG0001706	5.7858927818376	0.361697663736577	1.11693890148392	NA	NA
OG0001707	327.555318603815	1.03842291629282	2.05880981583308	NA	NA
OG0001708	0	NA	NA	NA	NA
OG0001710	26.6770681704691	0.0258454707901876	0.888370361647058	NA	NA
OG0001712	555.778944805446	0.930934750082572	1.69286413637551	NA	NA
OG0001713	18.4609406872694	-0.163755382317545	0.898279103798282	0.71021084813851	NA
OG0001714	1288.34302602	1.22232207779001	1.73983922285919	NA	NA
OG0001715	0	NA	NA	NA	NA
OG0001716	0.332522573668828	0.200116543899107	1.04314893916207	0.189380280672986	NA
OG0001717	3.61497368608577	-0.0264079905552507	0.986128596091914	0.968016995886871	NA
OG0001721	8.28478971043642	-0.144330170449852	0.972543380435119	0.507734937855839	NA
OG0001723	41.7960297872038	-0.234779056591138	0.885014619165901	0.619790434527611	0.743426205850286
OG0001725	1.9286309272792	0.219693644773276	1.05347882221057	0.106407736357418	NA
OG0001726	23.3257028362368	-0.148524678245427	0.889353345415609	0.73957989814613	NA
OG0001727	0	NA	NA	NA	NA
OG0001729	11.0465817678343	-0.229567997350774	0.950539669180035	0.595600670104028	NA
OG0001730	12.9833172043995	-0.0441155853583971	0.923734267518935	0.901728149909112	NA
OG0001731	3.70656465425249	-0.0850887209559022	0.98845020175529	NA	NA
OG0001734	16.8890817333916	-0.911052051815592	1.63273426472102	0.0194958501683695	NA
OG0001735	11.6031357916679	-0.358244111912629	1.05309871710021	0.334387494676374	NA
OG0001737	1.35695145894876	-0.146338179146993	1.02383457908986	0.801503046658167	NA
OG0001738	0	NA	NA	NA	NA
OG0001739	39.1395484814839	-0.000444028475109564	0.838975988528664	0.993016530911007	0.994786613853807
OG0001740	50.1910853240596	-0.413576844231064	0.940636177000272	0.379614080315427	0.561912017890409
OG0001741	23.2210774669117	0.0987915137029752	0.89772645063299	0.820140811907176	NA
OG0001742	4.39307874863852	0.193851704006795	1.01426820385389	0.466765312095163	NA
OG0001743	6.98297404704538	0.403399132956514	1.14221919181756	NA	NA
OG0001744	7.97725287949157	-0.0640510050072603	0.940532216218279	0.878526488890933	NA
OG0001745	0	NA	NA	NA	NA
OG0001752	68.9887827843698	-0.489337636332748	0.951782872783017	0.334038046988308	0.530614046367426
OG0001755	3.69985921579123	-0.153833947485644	0.995929952921332	0.723742350483751	NA
OG0001757	1.30986244076892	-0.145323547616697	1.02359808673183	0.810583874512209	NA
OG0001762	1.41863107071916	-0.147847348229807	1.02418491862468	0.78864718068615	NA
OG0001763	122.273557509699	-0.67426835165629	0.999408564220571	0.206716897406437	0.415467944837744
OG0001764	360.15532616387	3.66286609249422	3.80876612520398	NA	NA
OG0001765	13.1614812267287	0.0409671354542782	0.904262308038522	0.931052744991098	NA
OG0001766	134.555649367012	1.5482896310798	2.62344038603202	0.0185659417737825	0.077866114006461
OG0001767	19.3396127587567	-0.0728415723390172	0.896381230648419	0.86407947891002	NA
OG0001769	12.2419653542168	-0.734700788010135	1.38178286006349	0.042852373895345	NA
OG0001770	316.76869676546	14.0133118614069	4.10309597854079	NA	NA
OG0001771	2.93278327548546	-0.195344551656672	1.03494537952848	0.556511064823066	NA
OG0001772	2.17046418054722	0.154172635820386	1.00943439528314	0.492354094687245	NA
OG0001773	13.9080397161575	0.0777042246474601	0.93893733390426	NA	NA
OG0001775	12.9474232276355	0.0442484843078347	0.905100525580132	NA	NA
OG0001776	10.5868726463871	-0.0399514858308353	0.952773033101724	0.90171979517447	NA
OG0001777	9.01561936821051	-0.395587825584952	1.11338347096994	0.163576590022936	NA
OG0001778	3.81455138368472	-0.233366198363885	1.04479084329428	0.451980686936309	NA
OG0001783	22.5477002755772	-0.397732412437975	0.960917281212818	0.403311128541107	NA
OG0001785	0	NA	NA	NA	NA
OG0001786	5.09884853354526	-0.285019209600014	1.06180344649487	0.338695714489766	NA
OG0001787	14.5040873866349	-0.152407261453719	0.972862782288585	0.62198820737486	NA
OG0001788	614.642642049365	3.87780907163903	3.30689902307179	NA	NA
OG0001789	467.020855253482	12.4274453686266	2.36248196126325	NA	NA
OG0001790	1.85038835311195	-0.156785263330762	1.02647230478397	0.713090027425283	NA
OG0001791	3.72425282509087	0.270289985599592	1.07246606599444	0.051606745805237	NA
OG0001792	1.15934089073666	-0.141006630552707	1.02267731973688	0.84743974215925	NA
OG0001793	8.74654130881627	-0.317066394446921	1.02067043331792	0.34622187890818	NA
OG0001795	96.888580193534	-1.3524352176896	1.55709210270248	0.0408052209969303	0.144229774844496
OG0001798	77.5841689543094	-0.634468526426306	0.97981776097631	0.235954777308068	0.44069779148401
OG0001799	67.7475942873761	-0.344035879918299	0.963161662638611	0.420025079289924	0.588665552468958
OG0001800	89.4969705586334	0.139225442526099	0.846954585454871	0.781475899635294	0.863176843170539
OG0001801	1.17274709069568	-0.141704302030525	1.02281132200503	0.84238118477031	NA
OG0001802	9.40130131869593	0.109976201506634	0.957447666148193	NA	NA
OG0001803	23.1554514839351	-0.32163724833093	0.917075476009124	0.481395900545065	NA
OG0001804	12.3325226320335	0.212181809137152	0.983822693147857	0.551809907975631	NA
OG0001805	8.03654191214641	-0.0774958250339434	0.980966540665332	NA	NA
OG0001806	2.15150172077239	0.187492948451594	1.03354104330265	0.29978906300876	NA
OG0001808	8.95369218708166	0.231557244356902	0.998581944665625	0.487680640800247	NA
OG0001809	5.09601541256935	-0.132641279643186	0.97814563142726	0.750136763707316	NA
OG0001810	11.3293133116373	-0.156945977525464	0.921528790596455	0.680934856716297	NA
OG0001811	12.180603753876	-0.29353736666736	0.966431762617945	0.47830610253145	NA
OG0001812	1.4524725929959	-0.148862414002782	1.02441940806409	0.780638535945551	NA
OG0001814	21.1292302728257	-0.0693954943426181	0.875595979780846	0.874234648313366	NA
OG0001815	267.32844421664	0.818782941797662	1.57642481195776	0.00823998869819374	0.0424850793429806
OG0001816	8.82584734172992	0.129104541181271	0.943432477813862	0.745989145515277	NA
OG0001817	28.9092271489096	-0.341539120316523	0.983536618899375	0.385927227715376	NA
OG0001818	2.1623155027139	-0.161698492037966	1.02790332317034	0.67007488734748	NA
OG0001819	3.19552567868823	-0.205455020374483	1.03742091721889	0.524780886040762	NA
OG0001820	0	NA	NA	NA	NA
OG0001821	4.58348028343852	0.0719355134570898	0.98040158705905	0.914193135975735	NA
OG0001822	2.48030307664241	-0.165972438758851	1.02924580353982	0.632986869563407	NA
OG0001824	1.19708126520778	0.216114425748063	1.05161670045304	0.130613243563952	NA
OG0001825	2.2895105322853	-0.163520201012504	1.02846178153548	0.654519479033097	NA
OG0001827	8.48931930446077	0.133606235103606	0.987339832825847	0.64209423104449	NA
OG0001828	144.945676728584	0.763470435319082	1.50311963858372	0.00534184965128343	0.0306338724900131
OG0001831	17.1265888780841	-0.128504988387475	0.896505975092755	0.766881618921128	NA
OG0001833	7.52011399441736	-0.123521920701361	0.938644517666165	0.778255625338719	NA
OG0001835	275.587120688155	2.06426220801614	2.4140831219659	0.0145058100420279	0.0638288775039468
OG0001837	0	NA	NA	NA	NA
OG0001841	0	NA	NA	NA	NA
OG0001842	9.80692336633794	-0.311089598763891	1.02677470510048	0.336727136493342	NA
OG0001843	15.9353611167413	0.265115030976957	0.95314206433924	0.526545292837089	NA
OG0001844	11.3868207346427	-0.282560519240413	0.963290244514804	0.522645281822987	NA
OG0001847	1.59610835361037	0.218353907463721	1.05279357423785	0.117080055190014	NA
OG0001850	10.5088790160751	6.16068819667254e-05	0.940067132450372	0.99269053099868	NA
OG0001851	36.3424030550442	-0.437178292521306	0.964920075662237	0.352010317848472	0.544985671159343
OG0001852	21.4113213640124	0.353605116578093	1.06500217082191	NA	NA
OG0001854	1.72002906635366	-0.154710016645112	1.02589512328783	0.732523867889807	NA
OG0001858	3.47335736811781	-0.204077162032599	1.03776432989776	0.508456047993789	NA
OG0001861	15.8684054362763	-0.165886320418239	0.915976540325399	0.703255691193802	NA
OG0001863	7.86507805882045	-0.112108143029355	0.968044508469559	0.589683876288974	NA
OG0001865	0.953962721785543	-0.134442994252939	1.02142279237033	0.905157537776362	NA
OG0001866	81.2294338712882	-1.09015346957974	1.34179851378202	0.0672066462138333	0.203477761522762
OG0001867	2.34382524727514	-0.164285959459833	1.02870025301586	0.648115509266628	NA
OG0001868	363.697994913158	0.59171734605582	1.01809518502788	0.250481451882794	0.446890717327398
OG0001869	0.759334371397825	-0.126770622483148	1.02017820186708	0.973077180289607	NA
OG0001871	446.79950747979	6.69436496715365	2.12414335231875	NA	NA
OG0001873	0.0390915696898559	-0.051442379062425	1.01470528599612	0.373026447890307	NA
OG0001874	3.62530274434097	0.0552533348248989	0.980485324754523	0.811654131781815	NA
OG0001875	0	NA	NA	NA	NA
OG0001878	8.2890535224296	0.0357236827133848	0.943403562230626	0.928495009760602	NA
OG0001880	9.80985155877731	-0.0992798500307016	0.939284234535236	0.801397626846896	NA
OG0001881	3.30162377509129	-0.209632523389154	1.03848711858963	0.512347496645438	NA
OG0001883	560.283485605089	4.4267057651476	7.03060121808256	NA	NA
OG0001884	0	NA	NA	NA	NA
OG0001885	1.79562189781167	0.219189571889079	1.0532245490705	0.110540407945139	NA
OG0001886	692.624629601209	1.40197956514493	1.85595809423508	NA	NA
OG0001887	26.6093877605037	0.389946777588782	0.950009021653614	0.420312200008564	NA
OG0001888	3.20703309678006	-0.205633959168569	1.03748196323492	0.523771128016929	NA
OG0001891	0.997567721006483	0.214502457893832	1.05075958835024	0.139300660247114	NA
OG0001894	13.3541282784355	-0.397064348993586	1.02519929695618	0.360157371559651	NA
OG0001896	609.163624606236	1.56715961060072	2.16801434775566	0.0253353392956775	0.0981962805804879
OG0001898	0	NA	NA	NA	NA
OG0001899	54.8974557528264	-0.0337133152702954	0.888753472455573	0.930622066970964	0.964962364645169
OG0001900	0	NA	NA	NA	NA
OG0001902	1.84432792878538	-0.156665314716245	1.02643932894863	0.714094374131334	NA
OG0001903	13.1163661658569	0.270301356679344	0.991998562326385	NA	NA
OG0001905	0	NA	NA	NA	NA
OG0001910	717.102607516463	4.71699272831315	1.92587536911881	NA	NA
OG0001913	0	NA	NA	NA	NA
OG0001916	7.68125098234574	-0.362637197931628	1.0957051170605	0.205099760133568	NA
OG0001917	9.79007448553152	0.258517153115584	0.982071562149862	0.50413337962365	NA
OG0001918	12.700489859829	0.0359227668926765	0.907038316619381	0.939631552785168	NA
OG0001920	2.46276889046092	-0.165916315015317	1.02922288154664	0.634091434613665	NA
OG0001921	13.3005829791636	0.118168738920636	0.940859025681823	0.758296078461454	NA
OG0001925	11.7861852858731	-0.046206662569746	0.911225771173817	0.908201245527436	NA
OG0001926	9.62597190442403	0.223498940588981	0.980546544459616	0.535468110385147	NA
OG0001927	6.32362655657017	-0.211146098089359	0.988670902097303	0.530029051635013	NA
OG0001929	1.08115775135695	-0.138631487500496	1.02220253418837	0.868114584042256	NA
OG0001931	1.46309932414284	0.21771965962842	1.05246090985348	0.121139461028854	NA
OG0001935	4.88389003267264	-0.272786018398655	1.05749259304084	0.358201453892778	NA
OG0001937	0	NA	NA	NA	NA
OG0001938	4.54951417061751	0.069223313638424	0.965750091429382	0.811461528544488	NA
OG0001943	14.3081503496347	-0.273518228674078	0.950123595978711	0.491052271784788	NA
OG0001945	0.0665045147337655	0.151364949759383	1.02391832316694	0.237326207187001	NA
OG0001946	0	NA	NA	NA	NA
OG0001947	0.285810016771449	-0.0968456937783776	1.01723946998823	0.74291717448895	NA
OG0001949	0	NA	NA	NA	NA
OG0001951	31.7608249123576	-0.360601903794171	0.922151928714786	0.451395018773441	NA
OG0001952	0	NA	NA	NA	NA
OG0001953	1.68841938380503	0.0183678111003285	0.986333859541426	0.8198650297353	NA
OG0001954	1.17673752660094	-0.120081924988496	1.01325854714976	0.90254707059245	NA
OG0001955	0	NA	NA	NA	NA
OG0001957	6.49430262105802	0.252847161088392	1.01150376731601	0.444201284314656	NA
OG0001958	6.84996501757785	0.398055740293204	1.13879596955964	NA	NA
OG0001959	24.5796909650798	-0.761383559377656	1.34037952185668	0.0483924969257927	NA
OG0001962	8.16968679799489	-0.533168046182302	1.19183247137738	0.112830925347016	NA
OG0001967	65.0368286968676	-0.374870186171343	0.889814677078565	0.443099390580344	0.610347689966062
OG0001968	21.9325617610445	-0.437605628454726	0.990931803664185	0.336338228859906	NA
OG0001973	11.5515550198254	-0.0457322343476781	0.910532122852979	0.907033377172148	NA
OG0001976	0	NA	NA	NA	NA
OG0001978	49.8191914268585	-0.903999373973278	1.44027801057382	0.0425677017129878	0.145193661556555
OG0001979	3.8572618545584	0.277067610809249	1.0752724220751	0.0480507075486039	NA
OG0001981	0	NA	NA	NA	NA
OG0001983	6.07289278773875	-0.248483748665558	0.990384680812101	0.562448879965566	NA
OG0001988	16.9653091976912	-0.232753799358314	0.961021843387311	0.557077975874761	NA
OG0001991	25.1387882862877	-0.0202053688748883	0.924706665969348	0.949543002414262	NA
OG0001995	75.1590980330713	-0.517364889114911	0.959093384787709	0.296582061246722	0.495616998784056
OG0001996	1.52634035485687	-0.150207981456621	1.02475717513494	0.767713388216847	NA
OG0001998	2.46718447081593	-0.165829210565482	1.0291982710807	0.634342241950198	NA
OG0002002	5.33482634521848	-0.287492048746065	1.06285512585177	0.326223131748064	NA
OG0002003	143.41416178401	-0.437765263779277	0.882441041900597	0.389599912510019	0.567241323395417
OG0002004	11.8467569519611	-0.410944366324909	1.06496442969033	0.225315383185814	NA
OG0002005	2.52717155988309	0.221392157305113	1.05433353116109	0.09164190147458	NA
OG0002007	10.5723796294405	-0.10308989196239	0.960608636765303	NA	NA
OG0002012	12.4202772338229	-0.111407116792156	0.948137410577998	0.763873848001132	NA
OG0002015	0	NA	NA	NA	NA
OG0002017	1.09806398292471	-0.139261621937879	1.02232297221202	0.863003557518307	NA
OG0002019	11.0467238728117	0.0812212768944039	0.943635839348688	0.836758091070624	NA
OG0002021	0	NA	NA	NA	NA
OG0002024	23.5564367473659	-0.074125574132096	0.893125051400502	0.854630535105345	NA
OG0002028	0	NA	NA	NA	NA
OG0002029	2.38458575108121	-0.164974759323609	1.02891486591696	0.642714471011882	NA
OG0002030	931.109651869506	3.69104621656039	1.80299910093539	0.0013677597305463	0.01052987628174
OG0002032	26.4738320959205	0.0704395379888983	0.858259355490846	0.888051186427676	NA
OG0002034	55.6594829881245	0.798847649500921	1.18473514843389	0.136714571512795	0.322830206681475
OG0002037	63.1806022568383	1.57005878424351	2.82621970226066	0.0171034806571995	0.0722718505965873
OG0002038	21.7648967587084	0.0842109146457927	0.897527372687626	0.85623915677097	NA
OG0002039	0	NA	NA	NA	NA
OG0002042	0	NA	NA	NA	NA
OG0002049	16.6392583192325	0.149871027957228	0.936574201475013	0.711182824471093	NA
OG0002053	24.5593889815573	9.76933781448966	3.78875596857954	3.19050137956662e-05	NA
OG0002055	28.0813587927878	-0.387663003378214	0.999764265531164	0.351461279331566	NA
OG0002057	0	NA	NA	NA	NA
OG0002059	4.14637195167536	-0.24859471933765	1.0492701950804	0.416793357109595	NA
OG0002061	1.48547964821452	-0.149632033839413	1.0246053444705	0.774096832752137	NA
OG0002063	2.41701227713736	-0.165863101805758	1.02908708732598	0.639018898221419	NA
OG0002065	0	NA	NA	NA	NA
OG0002066	6.06331648756299	0.206243285241691	0.988552894727868	0.552166740047383	NA
OG0002067	0	NA	NA	NA	NA
OG0002069	12.1572471880189	-0.66381291965128	1.31001538026424	0.0525271848200865	NA
OG0002070	0	NA	NA	NA	NA
OG0002072	21.8344236752491	0.0372560010259541	0.916135140463432	NA	NA
OG0002073	12.543113007252	-0.170346936767182	0.949699200656365	0.60269100666561	NA
OG0002074	0.925194176555975	-0.133413504473787	1.02124063844883	0.914070462556466	NA
OG0002076	0	NA	NA	NA	NA
OG0002077	3.67460755084646	-0.179874267506585	1.03378138503178	NA	NA
OG0002079	4.10112893797769	-0.245391210722527	1.04836147786586	0.422656092987373	NA
OG0002080	4.14462193587099	-0.248188220961614	1.04916557809791	0.417306513318712	NA
OG0002083	0	NA	NA	NA	NA
OG0002085	1.04855340009677	-0.137620854598144	1.02200654254894	0.876995487198166	NA
OG0002086	6.84996501757785	0.398055740293204	1.13879596955964	NA	NA
OG0002095	3.02230097674952	-0.172022896468051	1.03129926383297	0.581114066399931	NA
OG0002107	4.36109989424184	0.0829790600293528	0.990489770671747	0.854570881630488	NA
OG0002108	3.37066828364225	-0.175225839455124	1.03246454832685	0.553434661322498	NA
OG0002109	0	NA	NA	NA	NA
OG0002111	547.4125511692	0.471526314865396	1.18820014272277	NA	NA
OG0002113	14.7112847831151	0.020402755888009	0.887380335395928	0.968738717514913	NA
OG0002114	1.23442670246608	-0.143479267020916	1.02318841538033	0.827543063221486	NA
OG0002115	11.1638674873349	-0.146215969456772	0.991508305240356	NA	NA
OG0002121	13.9057600680409	0.0267353579622065	0.935373908510697	0.952066937449471	NA
OG0002123	2.97095929642905	-0.171604972907584	1.03115086209902	NA	NA
OG0002124	7.39595260322394	-0.149342061141684	0.935309718548003	0.737588034341286	NA
OG0002125	2.49136457948301	-0.217183470422279	1.03788587142883	0.566875054358218	NA
OG0002127	23.9336295862661	-0.196021783055262	0.889141988759239	0.673270459827873	NA
OG0002130	2.99463077446679	-0.236407324349419	1.04346261827383	0.500856005952181	NA
OG0002132	0	NA	NA	NA	NA
OG0002134	8.29003946028621	-0.105228015913591	0.964161162998207	NA	NA
OG0002137	27.8380346461939	-0.301927008264095	0.96654906602908	0.452512222884857	NA
OG0002140	0.308398058851992	-0.0988841673490617	1.01737120853599	0.76331706922081	NA
OG0002147	2.99270316301945	0.230643593437917	1.05755857773055	0.0782714793514594	NA
OG0002151	4.49847907592091	-0.262027419023865	1.05362039205497	0.385511474871842	NA
OG0002157	642.748969077509	1.80344185209454	3.18361491224888	0.014537537936842	0.0638288775039468
OG0002159	7.01974699599263	-0.188746381396934	0.99589748850687	0.54731972186926	NA
OG0002161	2.48030307664241	-0.165972438758851	1.02924580353982	0.632986869563407	NA
OG0002162	1.06407223574025	0.215092459791492	1.05107388527403	0.136221018683817	NA
OG0002164	1.85038835311195	-0.156785263330762	1.02647230478397	0.713090027425283	NA
OG0002165	2686.14015036756	4.29057496870742	1.46018173808336	0.000140435230053431	0.00175387998422285
OG0002172	3028.62707390435	8.52509144096309	1.7534208487793	3.31836130901931e-08	2.36724627668911e-06
OG0002175	0	NA	NA	NA	NA
OG0002182	4.25599416983183	-0.331084751739607	1.07509763392926	0.327329627483782	NA
OG0002185	11.5936526713443	-0.121388417678585	0.948196551822394	0.695060099501418	NA
OG0002186	9.80400465669346	-0.206591360048499	0.945854594630448	0.635028758830896	NA
OG0002192	9.37414108648225	0.216015768101441	0.98746157065618	0.536789371414132	NA
OG0002195	0.266018058935062	0.195773955234678	1.04097118209195	0.198267234631978	NA
OG0002203	1.97374757665275	-0.15881968383048	1.02705108826975	0.695119580492012	NA
OG0002204	14.6633060577145	0.3176554709094	1.02653687452503	NA	NA
OG0002207	2.03276162387251	-0.159925124358982	1.02736874157667	0.686060944754819	NA
OG0002208	9.12918884973206	-0.20070348098745	0.98017844325911	0.60153235970854	NA
OG0002209	267.690108562563	5.39144822622996	2.11424454336777	0.000236411723590736	0.0027679872637082
OG0002210	4.99329612085686	0.151079260451173	0.994533412806816	0.601552489033895	NA
OG0002211	22.6164017326528	-0.329257390162424	0.918765310075854	0.479147311519711	NA
OG0002219	24.5681046763584	-0.0122724595526215	0.873494451704728	0.972560976160505	NA
OG0002222	3.27638432061168	-0.208291981296291	1.03816193495031	0.515728369766335	NA
OG0002227	7.98954311452684	-0.525453840294095	1.1860325271047	0.117725643169198	NA
OG0002229	2.09710680019354	-0.160728105968385	1.02761232657071	0.678392458438705	NA
OG0002230	5.32036117870124	0.343661081663658	1.10700119473495	NA	NA
OG0002233	12.2321158861659	-0.317754044935476	1.04057800601073	0.298772014245274	NA
OG0002235	3.39398983510656	-0.213979514960163	1.0395718495614	0.500824206129806	NA
OG0002236	1.78870874134155	-0.15553923741776	1.02613692651941	0.722594235860425	NA
OG0002239	423.709492684918	0.516804386231138	1.13830610648893	0.168950956268456	0.368024951251443
OG0002246	0	NA	NA	NA	NA
OG0002247	14.2963261991903	-0.236422880234051	0.96124626606692	0.487871948670874	NA
OG0002252	13.9900983294866	-0.0867190649539118	0.897412305601743	0.836822809536807	NA
OG0002258	12.1175539311733	0.00247424589597595	0.942766275731255	0.999049220794336	NA
OG0002264	0.123359223540797	-0.0749225214119385	1.01606023435278	0.527418063041587	NA
OG0002266	0	NA	NA	NA	NA
OG0002269	3.30707076885655	-0.174671947471098	1.0322590799404	0.558229054376757	NA
OG0002270	7.06804748493252	0.135163228198566	0.928928188958129	0.737009657706101	NA
OG0002275	1.36820493914496	-0.146897051000847	1.02395425581691	0.797696809525474	NA
OG0002280	10.3878042043328	0.086843498765685	0.92165235887925	0.835120658335247	NA
OG0002282	6.24968407760162	0.0538724058675304	0.953399557102424	0.873018088311816	NA
OG0002283	818.369912878622	3.0461704658125	2.58085043218736	NA	NA
OG0002292	0	NA	NA	NA	NA
OG0002293	1.23551013842327	-0.143226796810279	1.0231433745813	0.828793654879004	NA
OG0002294	114.940028381745	0.756170431548538	1.47651242185043	0.0113582499431515	0.0531944705670927
OG0002298	0	NA	NA	NA	NA
OG0002303	0	NA	NA	NA	NA
OG0002307	3.86761017841073	-0.26572734326363	1.05314493045184	0.412033446250914	NA
OG0002308	1.59610835361037	0.218353907463721	1.05279357423785	0.117080055190014	NA
OG0002311	1.48031068248956	-0.149260753462052	1.02452316007952	0.776391095522861	NA
OG0002312	0	NA	NA	NA	NA
OG0002314	80.4507824165422	-1.08178269196913	1.3466246345089	0.0672346869847849	0.203477761522762
OG0002317	0	NA	NA	NA	NA
OG0002318	0	NA	NA	NA	NA
OG0002319	18.8783025952652	-0.455377837689274	1.08148607292305	0.115957675120355	NA
OG0002320	2.98672434565805	-0.197247292333253	1.0354193320063	0.549894404905954	NA
OG0002324	13.3928077240851	0.233650997652689	0.978639692992655	NA	NA
OG0002327	30.9087307621799	-0.0123638822326564	0.851037586424625	0.972908058860665	NA
OG0002331	2273.23718962999	5.25124995012301	1.51968648618616	2.09954180738513e-05	0.000318903377229849
OG0002333	0.123359223540797	-0.0749225214119385	1.01606023435278	0.527418063041587	NA
OG0002336	46.3272070075285	0.584086815569823	1.14056155722098	0.177459675364987	0.37802578986504
OG0002341	15.3759869957504	-0.168911132494466	0.904655206677533	0.696942723348265	NA
OG0002345	424.828914101062	1.24733056741158	1.96070204726701	NA	NA
OG0002348	3.77523850418116	0.129135527155898	0.995153176638147	0.620009341217199	NA
OG0002349	7.89592798377904	-0.380793612396037	1.04343554580209	0.367675704248935	NA
OG0002352	3.42880271082472	-0.139128837257491	0.99362996563436	0.759879384097498	NA
OG0002355	892.93346452815	2.58198901242559	1.83104044166206	0.00724529130594011	0.0384939803503748
OG0002362	0.0616796117703983	-0.0586348400114795	1.01512051234642	0.373026447890234	NA
OG0002363	18.7522605144088	-0.346025287371557	0.961876262750504	0.427962666279339	NA
OG0002365	659.661224846975	5.47064570169276	3.68194904823176	NA	NA
OG0002366	34.9798163243736	-0.105036588462565	0.847263317419356	0.819228790619833	0.885397269862204
OG0002368	87.7587581232517	0.804612946520353	1.36602803867959	0.0760466413198848	0.219730720065634
OG0002369	10.6578383543619	0.0530275156459146	0.896230812661916	0.910034102205837	NA
OG0002372	11.1140735245329	-0.261712597407322	0.995305911583564	0.304588658110425	NA
OG0002373	1.04855340009677	-0.137620854598144	1.02200654254894	0.876995487198166	NA
OG0002374	34.8017824656585	0.0628787970924336	0.895496638740749	0.895187289813048	0.938610553871144
OG0002376	7.30178675650405	-0.104793059717691	0.934306296813515	0.814197076508243	NA
OG0002377	5.35150277331817	0.0219615769099644	0.981211870710027	0.937697299237309	NA
OG0002378	7.44850565018174	0.418073778189604	1.15190517289897	NA	NA
OG0002379	30.2237969230053	-0.542807062745012	1.11221310240057	0.149150459486342	NA
OG0002396	0	NA	NA	NA	NA
OG0002397	742.269035184085	5.14721808583268	2.08625042172825	NA	NA
OG0002408	3.74504221063527	-0.29036515306382	1.06000919794499	0.392048498335419	NA
OG0002418	6.54253599122656	-0.0205976877004392	0.966887696491164	0.965548226824322	NA
OG0002420	46.2121852606153	-0.23298005148423	0.855211094539788	0.625617088265919	0.748078305543503
OG0002422	18.7723226528546	0.35623885191568	1.03136585320087	0.34364698266818	NA
OG0002424	0	NA	NA	NA	NA
OG0002433	0	NA	NA	NA	NA
OG0002435	6.28425509623252	-0.0953820695952768	0.962779680052765	0.815390951201392	NA
OG0002438	7.92766210979076	-0.0532083123712464	0.940263481072795	0.899667226893905	NA
OG0002442	3.02230097674952	-0.172022896468051	1.03129926383297	0.581114066399931	NA
OG0002443	0.190792544357109	-0.0856881141046232	1.01663243343746	0.632901476150167	NA
OG0002449	16.7659176995655	-0.295744555467114	0.981820774302767	0.394115985033159	NA
OG0002452	0	NA	NA	NA	NA
OG0002461	25.819717019543	-0.118199416002132	0.919841173403987	0.758444081684394	NA
OG0002463	11.7922912424332	0.252024958484011	1.01521772739597	NA	NA
OG0002465	0	NA	NA	NA	NA
OG0002475	0	NA	NA	NA	NA
OG0002486	8.46007114346017	-0.165258915077168	0.972484510695547	0.46745968372375	NA
OG0002488	678.261238653768	1.53436938701579	2.53414424396425	0.0204706023696453	0.0821748466552904
OG0002489	243.889181297372	4.12038310714347	2.43909227651071	0.00173522769933926	0.0125448055188404
OG0002494	2.06520718988864	0.124457377787974	1.00537757831992	0.553445733196507	NA
OG0002504	0	NA	NA	NA	NA
OG0002535	544.580798535259	1.37401696000816	1.90951971578763	NA	NA
OG0002539	1.98717289775988	-0.159029578129874	1.02711207135563	0.693259467260048	NA
OG0002548	24.703970685538	-1.03535136277495	1.66174325821582	0.052550206438613	NA
OG0002554	6.10245350779537	0.178392714706745	0.972233782713577	0.621455330979464	NA
OG0002555	0	NA	NA	NA	NA
OG0002558	2.90711205790619	-0.230837118887475	1.04194384693591	0.514536790635862	NA
OG0002559	0	NA	NA	NA	NA
OG0002562	5.23266271764926	0.0441999194783667	0.957774702088169	0.878813275516848	NA
OG0002563	0	NA	NA	NA	NA
OG0002565	0.678475729474381	-0.123098595661744	1.01966281832602	0.993533040875564	NA
OG0002566	3.83066072734561	-0.045681598622385	0.980776801493251	0.918511649373188	NA
OG0002569	2.60558020319851	-0.168813051061596	1.02993707480112	0.618200403213289	NA
OG0002570	22.8272442432403	0.0882918463132572	0.856561871030091	0.85859718957109	NA
OG0002573	5.61693516987056	-0.38279432657534	1.09983563956217	0.236968066933882	NA
OG0002575	421.578142093301	1.23751814993893	1.96234918581538	NA	NA
OG0002580	25.6659467493486	0.480171430169616	1.02690190267363	0.293128286511978	NA
OG0002581	5.06464132164278	-0.0476711575889564	0.97477093043779	0.915461598929416	NA
OG0002585	9.29148933897608	-0.128144206663511	0.932042733719113	0.761196995124487	NA
OG0002621	782.635696085943	0.539061800424827	1.0141351834659	0.279277080436425	0.484425059275527
OG0002622	32.1486683580055	-0.186513002611771	0.852989339649482	0.695455710220616	NA
OG0002624	8.13462760878693	-0.374516744973255	1.10182567363127	0.18928602821656	NA
OG0002625	6.05466527615613	-0.377783717024777	1.06101706732783	0.355760196528378	NA
OG0002626	547.687961954453	4.37486645630256	1.97288423630883	NA	NA
OG0002628	287.416416715113	5.61500056240693	2.54795644746646	NA	NA
OG0002629	17.1165257019526	-0.266817719974117	0.941873874761689	0.547568764329414	NA
OG0002630	75.6938653780791	-0.939711270173599	1.22137606357436	0.0998863429359937	0.264932934483412
OG0002632	0	NA	NA	NA	NA
OG0002634	20.7523209211734	0.48750170441362	1.08861028578443	0.233701400598292	NA
OG0002635	0	NA	NA	NA	NA
OG0002636	6.16287066813515	-0.0742722878614782	0.952860564313147	0.870062052004747	NA
OG0002640	0	NA	NA	NA	NA
OG0002642	5.7972409355268	-0.114786240180332	0.968338566389782	0.778868666458195	NA
OG0002648	279.423113335828	7.67691549326043	2.60438611317027	NA	NA
OG0002664	1.97374757665275	-0.15881968383048	1.02705108826975	0.695119580492012	NA
OG0002666	4.71076131941172	-0.334787577832626	1.07767121204312	0.304833347757283	NA
OG0002673	0	NA	NA	NA	NA
OG0002684	0	NA	NA	NA	NA
OG0002686	41.3904377907944	-0.27371334502331	0.926385761714106	0.520246778805019	0.676529091541541
OG0002694	0	NA	NA	NA	NA
OG0002697	5.16704863704502	-0.282674936556804	1.06121626943341	0.339024744349457	NA
OG0002700	0.731549662071421	0.211352174090819	1.04907200475707	0.154062320022302	NA
OG0002708	3.12184350720323	0.000519741487828604	0.987385166454639	0.943788754351603	NA
OG0002731	0	NA	NA	NA	NA
OG0002732	10.2610578065735	-0.00131722228592798	0.934174082765685	0.991277921477353	NA
OG0002739	0	NA	NA	NA	NA
OG0002742	0	NA	NA	NA	NA
OG0002750	863.112255382618	4.1490486576626	2.67060176920591	NA	NA
OG0002751	12.7743243447074	0.352835054439671	1.07256567783138	NA	NA
OG0002755	920.496249161747	1.45248201006519	2.03810865508076	0.029685932139677	0.112726309881746
OG0002757	24.5650986446043	-0.203824734556402	0.932464055922719	0.617499462799092	NA
OG0002760	15.1531731070823	-0.0641307623741637	0.91169874303442	0.874475522589854	NA
OG0002767	697.540493763345	7.83728629060188	2.60120840867943	NA	NA
OG0002768	6.18787588782411	-0.0396601282484658	0.954715601784773	0.933904165263611	NA
OG0002781	2.85368458735948	-0.170312961399997	1.03070710426701	NA	NA
OG0002786	43.7879488938616	-0.0938431999805692	0.840776840119988	0.841051432601811	0.898127417561261
OG0002787	4.23807995185348	-0.0562742174763496	0.986156236236784	0.874924487721642	NA
OG0002789	0	NA	NA	NA	NA
OG0002796	11.1668079714275	-0.136496691475497	0.953278685444582	0.662844166013457	NA
OG0002800	17.9053038412719	-0.983229472174912	1.75881761553138	0.0156814277542154	NA
OG0002804	8.77168278838693	0.228113801541564	1.01013943144786	NA	NA
OG0002815	51.939470627898	-0.306353201730126	0.875332003437511	0.522444173895069	0.676529091541541
OG0002818	3.99486153638063	-0.0579787609452885	0.979157390601735	0.885914827334727	NA
OG0002823	10.9677421120716	-0.110464298087558	0.95140784140175	0.722898055983518	NA
OG0002828	3.18260757022737	-0.00356725561545665	0.986828969808674	0.957171761635107	NA
OG0002837	0.931063206272718	0.21384472379259	1.05040904674013	0.142594036620696	NA
OG0002839	15.1492580522185	-0.323751090871587	0.961252710090644	0.465651131358623	NA
OG0002842	0	NA	NA	NA	NA
OG0002848	8.1985272860405	-0.152573400604559	0.971178821991304	0.495251399758321	NA
OG0002850	1.68268751246818	-0.153676925957699	1.02563424028227	0.738991576066367	NA
OG0002852	0	NA	NA	NA	NA
OG0002853	8.33009004329554	-0.436031017192225	1.132823380301	0.151591427792634	NA
OG0002856	6.9338458541463	-0.340482354033785	1.08493128980743	0.235338482913399	NA
OG0002862	1.44638807852467	-0.148744447123255	1.02439034663226	0.781729541432256	NA
OG0002863	813.409040603351	11.0971673986665	2.80969032174954	NA	NA
OG0002867	0	NA	NA	NA	NA
OG0002870	22.4366696034033	-0.252248723980485	0.914883041278079	0.575887903245771	NA
OG0002871	1.9545784844928	-0.15869940626904	1.027010514713	0.696874055017788	NA
OG0002875	8.40711325844269	0.179955897164781	0.951650954912394	0.655493963333782	NA
OG0002877	0	NA	NA	NA	NA
OG0002888	0.133009029467531	0.177749113319199	1.03286433270046	0.221399074495247	NA
OG0002896	3.95699861769731	-0.240858458107317	1.04690924539223	0.4353795659701	NA
OG0002901	8.90270128597622	-0.201848981858144	0.958164313404996	0.62465534196597	NA
OG0002907	48.652681448932	-0.176397935959451	0.848722650526138	0.70608801972168	0.821576536404936
OG0002909	7.74431435837436	-0.207158407678371	1.0016005402217	0.502915417334559	NA
OG0002911	625.053244225092	6.64206787456817	2.20762966023166	NA	NA
OG0002916	1157.35008044808	0.173947252429737	0.845013827484724	0.731649152662521	0.842595950402329
OG0002926	0	NA	NA	NA	NA
OG0002930	3.10442443084766	0.00107900399516076	0.987167091547505	0.94175198304304	NA
OG0002951	0	NA	NA	NA	NA
OG0002956	716.595824476768	1.00476259631465	1.91948186175404	NA	NA
OG0002962	0	NA	NA	NA	NA
OG0002965	39.6757475530501	-0.33288888623709	0.892160048319335	0.495945731468006	0.654275824143237
OG0002967	1.19708126520778	0.216114425748063	1.05161670045304	0.130613243563952	NA
OG0002973	71.745024557002	-0.670582139656726	1.05174282059101	0.194956630359038	0.399044250492559
OG0002977	3.250371696469	-0.0111610797877361	0.980471152573299	0.975471849251947	NA
OG0002980	0	NA	NA	NA	NA
OG0002987	78.6744304088374	-0.375536415019391	0.972995080830784	0.389491833412414	0.567241323395417
OG0003001	1.64282285219416	0.139078134967405	1.01103771040824	0.482469884312411	NA
OG0003016	0.246718447081593	-0.0926260612365168	1.01699787404359	0.701638959353016	NA
OG0003030	0	NA	NA	NA	NA
OG0003036	0	NA	NA	NA	NA
OG0003054	6.10644139370169	0.0390600773878404	0.954151654659206	0.901291725056772	NA
OG0003065	2.71390291789753	-0.168839015833382	1.03018431003022	0.609085159037745	NA
OG0003066	1.48547964821452	-0.149632033839413	1.0246053444705	0.774096832752137	NA
OG0003067	1.52960383887661	0.218048078496543	1.05263325350255	0.119061220984575	NA
OG0003069	23.4326082216067	-1.77279704538611	5.21829100429225	0.00812836511094293	NA
OG0003070	4.6746669188188	0.0604493748018158	0.985795110682448	0.934927856030404	NA
OG0003072	2.54095202984063	-0.166858411641969	1.02953256687801	0.625784218847947	NA
OG0003080	0	NA	NA	NA	NA
OG0003085	1.99025110426206	-0.159089076305864	1.02712903296724	0.692776291406774	NA
OG0003086	0.0781831393797118	-0.0661812029034212	1.0154965288959	0.453108302721131	NA
OG0003088	46.132765815233	-0.142200800441748	0.863623018916079	0.750924441348681	0.853234729087414
OG0003089	5.86039758524595	-0.303595066866115	1.06908641597195	0.292881431744624	NA
OG0003096	1.58993786964257	-0.151586552953094	1.02510130291964	0.7560434147008	NA
OG0003109	12.2409503759351	-0.166176803406864	0.94730736477995	0.673992906814066	NA
OG0003110	5.0644208499645	-0.131135346038094	0.979083620878353	0.702524355329296	NA
OG0003112	0	NA	NA	NA	NA
OG0003118	2.03542718842314	-0.159784578309972	1.02733293481774	0.686610201378656	NA
OG0003119	0	NA	NA	NA	NA
OG0003124	0	NA	NA	NA	NA
OG0003125	0	NA	NA	NA	NA
OG0003126	0	NA	NA	NA	NA
OG0003127	0	NA	NA	NA	NA
OG0003136	9.17992217942841	-0.177607233997035	0.955735521320398	0.667059208066306	NA
OG0003158	1.56366278759424	-0.151288091045846	1.0250178570052	0.759474551321106	NA
OG0003191	0	NA	NA	NA	NA
OG0003194	0	NA	NA	NA	NA
OG0003197	15.0395180922844	-0.135190478975151	0.94256524489834	0.71717056174015	NA
OG0003206	0	NA	NA	NA	NA
OG0003213	369.921040565929	0.55834647516006	1.17844072708824	NA	NA
OG0003218	6.32838146236052	-0.0022514501937646	0.963984578480169	0.978448346578831	NA
OG0003219	2.1281444714805	0.220336804701482	1.0538050299253	0.100869900147382	NA
OG0003220	5.49876824736132	-0.291833140934874	1.06447653103307	0.31550078822314	NA
OG0003221	27.3596186739053	-0.131898397867411	0.914000854807197	0.749936215735797	NA
OG0003222	0	NA	NA	NA	NA
OG0003231	0.0665045147337655	0.151364949759383	1.02391832316694	0.237326207187001	NA
OG0003242	4.65941880306505	-0.0605990340368936	0.960462629734113	0.906259831489605	NA
OG0003245	0	NA	NA	NA	NA
OG0003246	98.5397234063967	-0.898580292779881	1.21402473618973	0.104944799193303	0.2730086985652
OG0003247	85.3112796797582	-0.916823849325563	1.18203666776246	0.111197816305679	0.284059876199052
OG0003248	997.841540010451	0.373642766153505	0.942075082639995	0.421232939513843	0.588665552468958
OG0003270	0	NA	NA	NA	NA
OG0003273	9.73833603095748	0.160875188346955	0.931438210870466	0.698463536074137	NA
OG0003277	37.0807852122756	-0.458236874316254	0.938326721962835	0.357705081586769	0.547038119507262
OG0003283	0.123359223540797	-0.0749225214119385	1.01606023435278	0.527418063041587	NA
OG0003286	2.41317647110675	-0.165180787892998	1.02898597716822	0.640277147093312	NA
OG0003287	3.53132584977575	-0.222835706662255	1.04177716749932	0.481027218373616	NA
OG0003290	23.2628540179962	-0.0538837680581765	0.90693049987234	0.888032279488221	NA
OG0003292	4.38294436347449	-0.0436715793073778	0.964103728037557	0.942885269615965	NA
OG0003298	1.90792544357109	-0.157733585240496	1.02674014027804	0.704626599762647	NA
OG0003300	1.78695872553718	-0.155739941647042	1.0261809317826	0.722614591878698	NA
OG0003305	21.0829306248691	0.0210496122192127	0.895798421852423	0.96880106742038	NA
OG0003306	6.14149574356989	0.3023017849379	1.06051799483683	NA	NA
OG0003310	20.1404907661127	0.534692351716328	1.13817928946925	NA	NA
OG0003313	258.941732304029	0.906515470037674	1.66089298722976	0.0200660991302272	0.0811305590732926
OG0003315	3.32128734572901	-0.265071647301367	1.05153514024104	0.444744566001854	NA
OG0003317	105.161014252054	-0.556143974137378	0.940369692448012	0.284665435015435	0.4892415121672
OG0003318	165.326282452865	-0.470911339966685	1.02005702721375	0.288498779122025	0.494318030081031
OG0003319	10.5379771999181	0.0404601556775283	0.925781200332889	0.926603545198931	NA
OG0003320	23.8200267057447	-0.216402891377317	0.880669036969427	0.639017506453305	NA
OG0003321	3.96285793898202	0.334447715878779	1.09862582713322	0.0607715521499739	NA
OG0003342	0.0781831393797118	-0.0661812029034212	1.0154965288959	0.453108302721131	NA
OG0003349	28.7113297738365	-0.385048124960357	0.952977680616908	0.410611571874478	NA
OG0003374	26.6284577178058	-0.40480074033164	0.939828560162452	0.397488517215336	NA
OG0003386	1.17274709069568	-0.141704302030525	1.02281132200503	0.84238118477031	NA
OG0003388	1.6809374966638	-0.15370001968195	1.02563854188083	0.738997132701178	NA
OG0003401	1.29002179976525	-0.144865428130734	1.02349396409465	0.814689730458184	NA
OG0003405	12.6170147118527	-0.357938402544527	0.981549875290698	0.419804920060446	NA
OG0003414	32.8711666075295	-0.509113383530247	0.974273723082241	0.307150228358624	0.504732246601014
OG0003415	338.09401241912	1.07003321371041	1.76428940586048	NA	NA
OG0003416	9.53144679407247	-0.398252282164932	1.03761951392352	0.357507564239335	NA
OG0003437	0	NA	NA	NA	NA
OG0003446	2.52234665691972	0.233806906372021	1.05391559206871	0.131182139658905	NA
OG0003459	16.5884316752456	-0.248208478937068	0.976863770524012	0.462377878821499	NA
OG0003469	0	NA	NA	NA	NA
OG0003473	2.71390291789753	-0.168839015833382	1.03018431003022	0.609085159037745	NA
OG0003476	2.2595575934242	-0.163114123251093	1.02833575976866	0.6580077886295	NA
OG0003477	2.91973197109642	-0.186852487430887	1.03343557417914	0.568827589960478	NA
OG0003484	3.531416869457	-0.283478144156571	1.05730956906882	0.411796920353523	NA
OG0003492	3.88272094916189	-0.053635140856289	0.981155985748516	0.921446683288562	NA
OG0003500	12.8527592931708	-0.021747252066703	0.93719897355283	0.9466119728768	NA
OG0003501	45.1465310030164	-0.130786250225769	0.832592982185934	0.782290349145655	0.863176843170539
OG0003506	0.586373545347839	-0.118910929486154	1.0191175059196	0.953425832895629	NA
OG0003509	13.7307643103979	0.0378119785957577	0.88495583080642	0.938427970105935	NA
OG0003513	39.6829226049699	-0.309240160655478	0.878161450145068	0.528979561998558	0.679145680464132
OG0003525	0	NA	NA	NA	NA
OG0003547	4.33334284215343	-0.299576615467783	1.06446848353812	0.353817180076632	NA
OG0003548	1.64345072772898	0.187332744170864	1.03507427824049	0.21226775142163	NA
OG0003566	2.11094476325222	-0.161118645192661	1.0277234504879	0.675714702875774	NA
OG0003579	0	NA	NA	NA	NA
OG0003595	0	NA	NA	NA	NA
OG0003599	204.031604343153	13.4134596084959	3.92851860807385	4.73005310636896e-08	2.65828984577936e-06
OG0003606	0	NA	NA	NA	NA
OG0003610	9.97470028484462	0.306497193475327	1.04675742480071	NA	NA
OG0003613	0	NA	NA	NA	NA
OG0003614	2.78820599387163	0.021817066648894	0.989421118009419	0.871215210647788	NA
OG0003618	61.4694842104937	-0.278889928071567	0.857754069083385	0.570435945485564	0.708701263307753
OG0003627	1.66812100902228	-0.153210040296809	1.02551755562948	0.742332669053058	NA
OG0003631	35.081059976647	0.559281054952639	1.26972301013498	0.00026261118036274	0.00294078440633338
OG0003632	37.7290252283333	-0.00968174822621875	0.839396599812262	0.97760116173587	0.984609055368385
OG0003635	0	NA	NA	NA	NA
OG0003637	6.23731315570952	-0.314806597599847	1.07375336728253	0.272029641602803	NA
OG0003647	5.57579108325416	-0.29437894281454	1.06544761140491	0.31045779009364	NA
OG0003654	1.78073041399968	-0.155373122523334	1.02609243216729	0.723940728317289	NA
OG0003678	0	NA	NA	NA	NA
OG0003679	44.4173867149982	-0.364781376845715	0.990884894357471	0.371192006665094	0.557780501994072
OG0003714	0	NA	NA	NA	NA
OG0003720	0	NA	NA	NA	NA
OG0003724	4.34861049521484	0.0206281755635142	0.974564681513657	0.911785863993609	NA
OG0003734	0.123359223540797	-0.0749225214119385	1.01606023435278	0.527418063041587	NA
OG0003745	5.32170352523352	-0.288306647203699	1.06306107880747	0.325077155254822	NA
OG0003752	16.471186315241	-0.247638350286178	0.922552305662181	0.571721651757885	NA
OG0003753	34.064801193117	-0.907478973876723	1.3737883625077	0.0609184250905736	0.192562928867172
OG0003755	52.4126838187787	-0.568547393514086	1.09432124399086	0.189599174605048	0.393190908221538
OG0003756	13.0448819886283	0.0882893097114971	0.923782456663764	0.836957722429531	NA
OG0003766	29.0130551459328	-0.642224500111468	1.12104126511252	0.17264787195124	NA
OG0003789	22.5551400417908	-0.222991389079168	0.910704177307778	0.616953940651361	NA
OG0003804	6.89596740961125	-0.0610266094916803	0.971588640679409	0.693083016447356	NA
OG0003824	1.60558780904566	-0.151935678105339	1.02518924940287	0.753154296583641	NA
OG0003825	2.96857864820261	0.201407557925852	1.03119264612539	0.341857764214733	NA
OG0003827	15.4643148757913	0.0552518258276439	0.928918718482918	0.891718129041322	NA
OG0003834	5.20236569809931	-0.117821602611764	0.983582173269074	0.720376298326753	NA
OG0003835	0	NA	NA	NA	NA
OG0003837	3.92367846021841	-0.0413733528099444	0.986058341243481	0.920472811836628	NA
OG0003843	0	NA	NA	NA	NA
OG0003846	1.39914532528546	-0.147356880520685	1.02407063580305	0.792758807767037	NA
OG0003859	9.58107660176942	-0.353059476500762	1.03424170221634	0.298190297420718	NA
OG0003860	32.464113718609	0.381727251490648	0.98937928049186	0.390850076554511	NA
OG0003865	0	NA	NA	NA	NA
OG0003870	26.4112710051882	-0.20077169894774	0.890723017652376	0.661370967871555	NA
OG0003875	6.64397899484744	-0.32826402705511	1.07953303694054	0.25101714791806	NA
OG0003876	1.20835278092835	-0.142473434324133	1.02298334395515	0.835422815068915	NA
OG0003877	330.214924524633	0.992120240245957	1.35443854230838	0.0842156953068394	0.236925455343323
OG0003878	5.47957869514909	-0.132808856852131	0.975643820902723	0.745401346486847	NA
OG0003879	8.04704628278563	0.435750775311341	1.16413893530408	NA	NA
OG0003895	7.67348916423042	-0.228507094069857	0.964998433797944	0.598871732341296	NA
OG0003896	6.09016700565076	-0.018573635870803	0.974083316454543	0.809735698367242	NA
OG0003937	1.35695145894876	-0.146338179146993	1.02383457908986	0.801503046658167	NA
OG0003942	4.73694365093732	-0.0612473116622635	0.978275391693442	0.887125169876592	NA
OG0003960	6.56136897817899	-0.15491651634786	0.974877764824948	0.692043193645765	NA
OG0003962	6.24186798031801	-0.0175021169020092	0.979091912609977	0.813767162805985	NA
OG0003980	6.75600365650389	-0.335753185455462	1.08269006974531	0.242729102066769	NA
OG0003985	0.246718447081593	-0.0926260612365168	1.01699787404359	0.701638959353016	NA
OG0003986	72.391846440645	-0.0199414326791582	0.823060348343981	0.960182189960748	0.980665482086457
OG0003987	4.40956350828442	-0.0542538749063598	0.965277586055938	0.920043318543006	NA
OG0003988	50.5279716384882	-0.323612733501358	0.926274713125619	0.489957428709846	0.64942470503522
OG0003994	0.156366278759424	-0.0820419257682077	1.01640438061629	0.593095436603567	NA
OG0003996	39.0899390774256	0.483857138007691	0.940027591050277	0.346209159472911	0.540470965621599
OG0004002	7.35896895139321	-0.108338236771408	0.933770919302812	0.808115242509984	NA
OG0004003	0	NA	NA	NA	NA
OG0004004	46.5657025438669	-0.115256114047268	0.887673244380436	0.792057155133309	0.866023582071828
OG0004005	0.0390915696898559	-0.051442379062425	1.01470528599612	0.373026447890307	NA
OG0004007	4.47321908231011	-0.0826605951445405	0.980559794082844	0.814761129376303	NA
OG0004008	857.62975993851	3.42727179427775	1.51698586961886	0.0010750133496297	0.00863082146416989
OG0004009	40.2711642431573	-0.612078855913488	1.04730793734635	0.222815633853211	0.428843788443508
OG0004011	0	NA	NA	NA	NA
OG0004023	4.07438346759625	-0.242525402253421	1.04756284753671	0.427607928264239	NA
OG0004037	1122.13296260867	5.19983519787349	2.04144517321846	NA	NA
OG0004068	59.4107476259611	-0.822842845284817	1.19460130172824	0.122190259552002	0.301188271351864
OG0004069	16.4732131743466	-0.294668515056438	0.979697398199399	0.397460020678356	NA
OG0004085	109.736353946705	1.05801924235355	1.65257044690356	0.0463825196083788	0.154242461656266
OG0004090	0	NA	NA	NA	NA
OG0004096	0	NA	NA	NA	NA
OG0004099	5.06329523776038	-0.255550285926846	1.05295198941188	NA	NA
OG0004102	0.863514564785576	-0.131093114513954	1.02084921770602	0.934583044665726	NA
OG0004103	1.58993786964257	-0.151586552953094	1.02510130291964	0.7560434147008	NA
OG0004106	9.38703445696863	-0.197422682941011	0.979531387427047	0.405826058486666	NA
OG0004125	2.48319924378209	-0.172191026660042	1.03014359569076	0.6241202228364	NA
OG0004132	27.2177128277579	-0.257087411742637	0.919835751509898	0.556184066843743	NA
OG0004133	3.19221670722075	0.241861145002509	1.06151779990954	0.0695797770575152	NA
OG0004143	4.83203575716189	0.0832128350129762	0.966803549446771	0.785393949335319	NA
OG0004148	2.98323846620087	-0.196675853074273	1.03529573724985	0.551108925782833	NA
OG0004149	5.14246651810591	-0.11005754432279	0.971030850779284	0.795519080777898	NA
OG0004150	3.81805141529347	-0.222996499355436	1.04242999374419	0.464489876795931	NA
OG0004151	11.6754470036776	-0.342573384914228	0.991370343919293	0.438276919580148	NA
OG0004152	11.5303229725	0.0760045736764157	0.933718118123381	0.849657328370782	NA
OG0004153	7.6917178481552	-0.0928626793699863	0.973520568298624	0.61180103937834	NA
OG0004154	0.308398058851992	-0.0988841673490617	1.01737120853599	0.76331706922081	NA
OG0004156	413.440956116316	5.65253734119316	2.72230749527682	0.000495552903181779	0.00497322734978857
OG0004157	15.0807166022563	0.26643495772942	0.97370376834198	0.506028228346631	NA
OG0004164	29.8090534192146	-0.560731161125108	1.0317840893364	0.233422088487631	NA
OG0004193	0	NA	NA	NA	NA
OG0004239	0	NA	NA	NA	NA
OG0004242	0	NA	NA	NA	NA
OG0004248	4.12327991349346	0.290272437086239	1.08096023801009	0.0418108409803013	NA
OG0004251	0	NA	NA	NA	NA
OG0004253	0	NA	NA	NA	NA
OG0004259	9.7908236330522	-0.139118754421299	0.984384816923985	NA	NA
OG0004268	11.8643021665008	-0.206708742901833	0.994880834642641	0.366666493306652	NA
OG0004279	2.92340838910075	-0.0646772253759269	0.979530988104255	0.935543000666268	NA
OG0004280	40.1369431343729	0.419943657617173	1.12468902375335	0.119004470438672	0.299912611598805
OG0004287	0.0635975147857029	-0.0591349678955769	1.01515306613767	0.373026447890233	NA
OG0004289	34.8393736486662	-0.671742855324375	1.19756399286034	0.0957560626469744	0.259975397138162
OG0004291	5.65820294300276	0.275914211852147	1.02266547295409	0.398643745735297	NA
OG0004297	3.07159413313657	0.0228792827282413	0.982170110654172	0.877874968609894	NA
OG0004301	3.14775592850965	-0.204014957417129	1.03705583615747	0.529554573807414	NA
OG0004307	2.19464898621426	0.220532899109853	1.05390371623063	0.0991761740040812	NA
OG0004308	1864.45256333194	0.969129462048496	1.2072903350187	0.104643261493169	0.2730086985652
OG0004310	0	NA	NA	NA	NA
OG0004313	14.2436956497728	-0.186334007163952	0.962738209527683	0.62288394759765	NA
OG0004314	0.678475729474381	-0.123098595661744	1.01966281832602	0.993533040875564	NA
OG0004315	0	NA	NA	NA	NA
OG0004316	8.59912566469786	-0.157274639111809	0.967508705806369	0.685805978452191	NA
OG0004317	281.295824110272	1.96082104018999	2.13022906729681	0.0168719472633764	0.0718335936516481
OG0004319	1013.73772702913	4.44086755755692	2.23158435004729	NA	NA
OG0004325	57.3416956967053	0.0254937541573539	0.861227623254524	0.964960874722083	0.980665482086457
OG0004344	3.45405825914231	-0.175949095543314	1.03273420357964	0.547271788181105	NA
OG0004368	4.16804056163683	-0.0741732401967159	0.983120118864989	NA	NA
OG0004386	16.8386368744539	-0.161230673375155	0.898478135567784	0.713593885151814	NA
OG0004388	12.3363734075257	-0.0366074617830755	0.889212387844241	0.929877897996722	NA
OG0004389	28.0976094881576	-0.769269126627297	1.36484458833687	0.042506879575677	NA
OG0004390	70.7786988200513	-0.427575403675402	1.01470158711642	0.310428773123189	0.507153983997768
OG0004392	0	NA	NA	NA	NA
OG0004394	164.696884439559	-0.59992203932059	0.999200463902622	0.238869392566954	0.443051480602734
OG0004395	0.59854063260389	0.209000275784491	1.04780813153854	0.1634662598765	NA
OG0004396	0	NA	NA	NA	NA
OG0004409	0	NA	NA	NA	NA
OG0004423	0	NA	NA	NA	NA
OG0004426	8.25748538069501	0.050248688943393	0.946567690844707	0.898117261044162	NA
OG0004439	0	NA	NA	NA	NA
OG0004463	4.99701020130978	0.0640004232858247	0.981078028770398	0.792502380882076	NA
OG0004464	0	NA	NA	NA	NA
OG0004465	25.9730913443458	-0.0207839432246551	0.890376371431918	0.955793289176194	NA
OG0004466	30.4500027105351	-0.348420051048044	0.942088666601307	0.438403868040559	NA
OG0004467	2.19139076322412	-0.16212979652552	1.02803409196694	0.666390904529081	NA
OG0004468	15.4327459841933	0.223190573707649	0.958761634161206	0.578827143887624	NA
OG0004470	17.5130560486926	-0.238514655256283	0.908901501950577	0.604986900492745	NA
OG0004471	12.7215853589471	0.769845011937613	1.53638276126562	0.000665622168897578	NA
OG0004472	1.71946757715117	0.187352326520105	1.03377936126559	0.282462905824326	NA
OG0004473	8.57684780561409	0.261387065964348	1.00894426165967	NA	NA
OG0004474	188.958488179493	3.59407763899516	4.43679453708896	NA	NA
OG0004475	0	NA	NA	NA	NA
OG0004476	15.1468144242242	0.26919526757794	0.958308203721141	0.529638375802572	NA
OG0004477	9.6371976976055	0.146644626827718	0.968017328092884	0.680698883287451	NA
OG0004478	28.1584886676005	0.00834432926185997	0.847178069114081	0.991340997437588	NA
OG0004479	3.11711233837284	0.0911683667521787	0.989895922252447	0.700916027971916	NA
OG0004485	10.6557294758146	-0.18225109832001	0.987892833978971	0.414215445439518	NA
OG0004488	169.777304780415	-0.544598070365386	0.924408365080021	0.297037250826917	0.495616998784056
OG0004499	562.666668749897	0.719888873105909	1.39678735958004	NA	NA
OG0004504	29.0177255246861	0.366932898382182	1.0309939429973	0.332323727285886	NA
OG0004506	11.1549650453801	-0.2749433962799	0.966074735515956	0.528221515696066	NA
OG0004559	0.625465115037695	-0.120965323536218	1.01936870749394	0.972424177736526	NA
OG0004572	0	NA	NA	NA	NA
OG0004574	0	NA	NA	NA	NA
OG0004585	12.5486253230742	0.247965867271787	0.970205708813822	0.521489577479339	NA
OG0004633	3.6577483103571	0.26685343926193	1.07107219909225	0.0535078290817027	NA
OG0004647	4.30878101117429	-0.122300425722723	0.980941067386406	0.78195828095992	NA
OG0004648	3.79075733982464	0.273694612761401	1.07386626020753	0.0497891478427255	NA
OG0004650	3.32544898818839	-0.213426491317574	1.03931461801427	0.505748241936429	NA
OG0004651	0.224130405001051	-0.0902256856032863	1.01686187895826	0.677154949200216	NA
OG0004652	3.32522573668828	0.249178275929556	1.06420971094076	0.0644374364414512	NA
OG0004653	31.3087762335812	-0.210164000430511	0.894133943874882	0.646408433777774	NA
[truncated: 998 more rows]
