# Supplementary material for: Genome-resolved metatranscriptomics reveals conserved root colonization determinants in a synthetic microbiota
Source: Nat Commun. 2023 Dec 13;14:8274. doi: 10.1038/s41467-023-43688-z (PMC10719396; doi:10.1038/s41467-023-43688-z)
Supplement: Supplementary file 11 — Source Data [file 41467_2023_43688_MOESM11_ESM.zip › Source Data/Main_figures/figure5/Root667OG_deseq.csv]

	baseMean	log2FoldChange	lfcSE	pvalue	padj
OG0000000	406.834349292206	0.169394443041169	0.984191763499233	0.617642378031996	0.697900992126549
OG0000001	327.939565301629	0.301922542465016	1.06259790178407	0.236537410635655	0.340341598036914
OG0000002	222.397380163704	0.4169873886745	1.14320179716542	NA	NA
OG0000003	113.278458180514	-0.236062599951629	0.982016216256356	0.504721783828868	0.606003215233443
OG0000004	0	NA	NA	NA	NA
OG0000005	12.5793453805834	-0.213013182675063	1.05097744821279	0.157244158986804	0.280784767944662
OG0000006	104.544820934934	0.231476237448536	1.01480097381036	NA	NA
OG0000007	31.1034912770156	-0.209667986613288	1.00739080544847	0.471537485298835	0.578573601593663
OG0000008	2.07769618360391	0.213773975767049	1.04972130383442	0.181980762694361	NA
OG0000009	14.0667552034177	-0.216610996652819	1.05338332506564	0.10894497284075	0.257198461927367
OG0000010	7.25694567764918	0.0805847445728625	0.992128200199453	0.758038813281999	0.806424269448935
OG0000011	0.529033836904533	-0.116252226533208	1.0057271149712	0.834258347609309	NA
OG0000012	293.988942300757	-0.475747147630625	1.17928535210796	0.0426866465105885	0.18753290335992
OG0000013	135.056673569936	0.285482244121457	1.07237777635386	NA	NA
OG0000014	13.0628922975861	-0.251003359850531	1.04716127348311	NA	NA
OG0000015	14.311827167627	-0.216649644675724	1.05341068727695	0.10784582958965	0.257198461927367
OG0000016	2.97803119649894	0.217636229618589	1.05178174004948	0.142502078412038	NA
OG0000017	22.7345887309997	0.105769517673593	0.95355023460023	NA	NA
OG0000018	0.418780703612362	0.172173719830911	1.03126513979987	0.43504879079569	NA
OG0000019	0.163295059203146	-0.114566567003976	1.01659299745973	0.954997279660836	NA
OG0000020	0	NA	NA	NA	NA
OG0000021	14.3866021672994	-0.216652121297004	1.05341494387936	0.107539540692967	0.257198461927367
OG0000022	0.0417979361319154	-0.070757269199199	1.01295332602321	0.819662003113438	NA
OG0000023	0.498479890551677	0.113413581873441	1.00560041918308	0.623456762915531	NA
OG0000024	0	NA	NA	NA	NA
OG0000025	248.253605251836	0.176780050976172	1.01166001713357	NA	NA
OG0000027	0.222108951170758	0.050119218548061	0.993662680880768	0.74082102876574	NA
OG0000029	1.298140046969	0.21013261167094	1.03972544552449	0.332723520594984	NA
OG0000030	63.242988511131	0.340407596205189	1.09543462368654	NA	NA
OG0000033	344.173645457713	0.120601338680072	0.953817772679959	0.752879869632733	0.806015437477746
OG0000034	1.24284231638829	0.227315599377492	1.05018564499459	0.251108344356634	NA
OG0000035	5.48060238421012	-0.231491073159648	1.02407173820866	0.281324948824731	NA
OG0000037	9.63195618308432	0.226232137597862	1.05619668939345	0.0580149450519677	0.207196232328456
OG0000038	0.0417979361319154	-0.070757269199199	1.01295332602321	0.819662003113438	NA
OG0000039	4.37853109439546	-0.206849442976345	1.04732654826215	0.245091522730495	NA
OG0000041	10.8728696332185	0.292329612029369	1.06653487837717	0.17725098820582	0.287408697547167
OG0000042	0.312752221028247	-0.124028188891658	1.01873348415549	0.933465597458906	NA
OG0000043	2.90974026764693	-0.0813019714325993	0.994997275225593	0.75448339676703	NA
OG0000044	61.6120043358963	0.0609930811435364	0.976510605139087	0.851002825549176	0.872823410819667
OG0000045	77.3025620848789	0.399495428914862	1.14003104555419	NA	NA
OG0000047	204.267389749131	0.386775747499872	1.13313603892474	0.000689428924449157	0.00689428924449157
OG0000048	0.159398373878631	-0.111912284771649	1.01630222079122	0.965225759655215	NA
OG0000049	231.392654049487	0.347095497661389	1.09741443276069	0.105540418372378	0.257198461927367
OG0000050	24.6455740200544	-0.462993089297425	1.14222890234273	0.11240713484304	0.257198461927367
OG0000051	0.312752221028247	-0.124028188891658	1.01873348415549	0.933465597458906	NA
OG0000052	0	NA	NA	NA	NA
OG0000053	0.121497123071231	-0.103134656342401	1.01518584440155	0.983098969089182	NA
OG0000054	0.0417979361319154	-0.070757269199199	1.01295332602321	0.819662003113438	NA
OG0000056	60.6558138140861	-0.406380708751368	1.13918332477877	0.0391437170267435	0.182063800124389
OG0000058	7.70181521214483	0.218981475552384	1.05158865353893	NA	NA
OG0000059	0.418780703612362	0.172173719830911	1.03126513979987	0.43504879079569	NA
OG0000060	0.312752221028247	-0.124028188891658	1.01873348415549	0.933465597458906	NA
OG0000061	0.654427645300279	-0.13281734395314	1.0100061068124	0.764606020099757	NA
OG0000062	10.3851737714265	-0.0630666038490697	0.988079906212031	0.79867532567384	0.839557924645185
OG0000063	3.35126253677577	-0.203597198728146	1.04545870192536	0.285141825541355	NA
OG0000064	0	NA	NA	NA	NA
OG0000066	162.905693705209	0.238143131610956	1.06118701528024	NA	NA
OG0000067	9.38256663084742	-0.214222608122103	1.05183562652654	0.147270590854139	0.280784767944662
OG0000068	0	NA	NA	NA	NA
OG0000070	0.159398373878631	-0.111912284771649	1.01630222079122	0.965225759655215	NA
OG0000071	131.672680203655	0.372762561143632	1.12451565303374	NA	NA
OG0000072	0	NA	NA	NA	NA
OG0000073	4.69128331542371	-0.207725506773829	1.04784059011144	0.234665901459559	NA
OG0000074	14.9983518987433	0.370417514825483	1.11344123783076	0.0719567444637775	0.235923752340254
OG0000075	2.17795840474959	0.32651266622351	1.08162085998359	0.171183003511139	NA
OG0000076	8.75706218879092	-0.213736190717438	1.05152488858368	0.154633617769752	0.280784767944662
OG0000077	0.0417979361319154	-0.070757269199199	1.01295332602321	0.819662003113438	NA
OG0000078	6.53533332902388	-0.211508449302779	1.05012398596424	NA	NA
OG0000079	96.3195618308432	0.236544343218542	1.06057556459891	NA	NA
OG0000081	341.292773649626	0.240909280481795	1.06221852202955	NA	NA
OG0000083	610.180030122807	0.32742916545828	1.07721008307973	0.190889704453084	0.29595303015982
OG0000084	0.935116088361305	0.21503398355119	1.03171790175398	0.462426572387082	NA
OG0000085	0	NA	NA	NA	NA
OG0000087	0	NA	NA	NA	NA
OG0000089	0	NA	NA	NA	NA
OG0000090	0.382008760481711	-0.0633799972558985	0.999148827668552	0.819964530606628	NA
OG0000095	1.31209885584175	0.280522779361991	1.06713028437023	0.196951647100841	NA
OG0000096	0.824061612775926	0.187274165382001	1.03718125081557	0.435048785570313	NA
OG0000097	12487.7334858979	0.269057160800438	0.98619656401186	0.501610962829422	0.606003215233443
OG0000098	0	NA	NA	NA	NA
OG0000099	1.73909747223159	-0.0442215848786457	0.987645117048992	0.893782303857058	NA
OG0000100	0.0835958722638307	-0.0928041237858064	1.01409640112515	0.919571452339329	NA
OG0000101	0	NA	NA	NA	NA
OG0000102	0	NA	NA	NA	NA
OG0000103	0	NA	NA	NA	NA
OG0000104	124.02912139075	0.340813461836959	1.10622691235183	NA	NA
OG0000105	0	NA	NA	NA	NA
OG0000107	1.73171909781568	0.179658140965585	1.0304871964877	0.383504830368566	NA
OG0000108	0	NA	NA	NA	NA
OG0000109	0	NA	NA	NA	NA
OG0000112	0	NA	NA	NA	NA
OG0000113	0.482091806960409	-0.165621773245858	1.02600764017007	0.70840669582603	NA
OG0000114	0	NA	NA	NA	NA
OG0000115	8.13550151622126	-0.190552325380645	1.02428991594988	NA	NA
OG0000116	0	NA	NA	NA	NA
OG0000117	2.15187804736152	-0.195769010673047	1.04129779249078	0.365901092656183	NA
OG0000118	15.0864122271086	-0.238855551330402	1.04870963019319	0.160007994525164	0.280784767944662
OG0000120	0.824061612775926	0.187274165382001	1.03718125081557	0.435048785570313	NA
OG0000121	0	NA	NA	NA	NA
OG0000122	402.068141951745	0.183150061845389	0.964730027194662	0.631790604378461	0.698111165059073
OG0000124	0	NA	NA	NA	NA
OG0000125	0	NA	NA	NA	NA
OG0000126	0	NA	NA	NA	NA
OG0000127	0.418780703612362	0.172173719830911	1.03126513979987	0.43504879079569	NA
OG0000128	16.8808614239983	0.318359165236224	1.09355117676218	0.0273898943970367	0.147106136722653
OG0000129	0	NA	NA	NA	NA
OG0000130	0	NA	NA	NA	NA
OG0000131	3.61353315565197	-0.110244844564377	1.00364339972674	0.517681123100473	NA
OG0000133	4.56759976247034	0.330241562598426	1.08192957006795	0.173331240167701	NA
OG0000135	0.138513078906927	0.149749402954098	1.02372879092609	0.508201921469152	NA
OG0000136	0.0417979361319154	-0.070757269199199	1.01295332602321	0.819662003113438	NA
OG0000138	1.1846562966651	0.0603411872348355	0.986364824023978	0.933225256803598	NA
OG0000139	0	NA	NA	NA	NA
OG0000140	0.837561407224724	0.19526194993243	1.04048206010346	0.315870768560012	NA
OG0000141	0	NA	NA	NA	NA
OG0000143	0	NA	NA	NA	NA
OG0000145	5.71949657943876	-0.110699519568776	1.00210880796673	0.631343028581255	0.698111165059073
OG0000146	0	NA	NA	NA	NA
OG0000147	0	NA	NA	NA	NA
OG0000149	0	NA	NA	NA	NA
OG0000150	38.4217962497532	0.228274809705501	1.05593689933219	NA	NA
OG0000151	0.138513078906927	0.149749402954098	1.02372879092609	0.508201921469152	NA
OG0000152	0.0796991869393156	-0.0861595375767946	1.01383914835164	0.897350311687828	NA
OG0000153	73.2866231321633	0.23534583427919	1.0601193968107	NA	NA
OG0000155	0	NA	NA	NA	NA
OG0000156	0	NA	NA	NA	NA
OG0000157	0	NA	NA	NA	NA
OG0000158	0.0417979361319154	-0.070757269199199	1.01295332602321	0.819662003113438	NA
OG0000160	4.78195121635894	-0.208294499460987	1.0481753525458	0.229717630210513	NA
OG0000161	0.0692565394534637	0.122642930475393	1.01772447493443	0.565010096271002	NA
OG0000162	0.418780703612362	0.172173719830911	1.03126513979987	0.43504879079569	NA
OG0000163	1.24284231638829	0.227315599377492	1.05018564499459	0.251108344356634	NA
OG0000164	11.7707438519211	-0.010862545745362	0.977444511275311	NA	NA
OG0000165	14.7845767082176	-0.0487411516760948	0.986904511151101	NA	NA
OG0000166	0	NA	NA	NA	NA
OG0000167	0	NA	NA	NA	NA
OG0000168	0.418780703612362	0.172173719830911	1.03126513979987	0.43504879079569	NA
OG0000169	0.0417979361319154	-0.070757269199199	1.01295332602321	0.819662003113438	NA
OG0000170	0	NA	NA	NA	NA
OG0000171	1.64812322555185	0.20677735269389	1.04611413077333	0.229709612534157	NA
OG0000172	0	NA	NA	NA	NA
OG0000173	8.17335568286635	-0.21321710566528	1.05119627946968	0.162270003511024	0.280784767944662
OG0000175	0	NA	NA	NA	NA
OG0000176	251.123741892026	0.239808514253518	1.06180852844604	0.00190253706329635	0.0181194006028224
OG0000177	17.3052938682945	0.229249744873426	1.05759957532634	0.0347317344120949	0.165580083460331
OG0000178	0	NA	NA	NA	NA
OG0000180	1.64812322555185	0.20677735269389	1.04611413077333	0.229709612534157	NA
OG0000182	36.188551088375	-0.322318193135668	1.06657514148133	0.227280731936833	0.329392365125845
OG0000183	0.89331815222939	0.216549465892123	1.0444358303671	0.367768256836742	NA
OG0000185	0.0417979361319154	-0.070757269199199	1.01295332602321	0.819662003113438	NA
OG0000186	3.98495934696578	-0.206048076094142	1.04685307518198	0.257114689353447	NA
OG0000187	0	NA	NA	NA	NA
OG0000188	690.639462910325	0.243376600854798	1.06313690365775	0.000503662764518607	0.00559625293909563
OG0000189	2.06690392916421	0.21126626163707	1.0484227529836	0.194324670322521	NA
OG0000190	0	NA	NA	NA	NA
OG0000191	0	NA	NA	NA	NA
OG0000192	21.600025643511	-0.0461448983728971	0.97104128972477	0.867788629502369	0.881003684773979
OG0000193	0.0692565394534637	0.122642930475393	1.01772447493443	0.565010096271002	NA
OG0000194	0	NA	NA	NA	NA
OG0000195	0	NA	NA	NA	NA
OG0000196	3.25413870679347	-0.0645994626016945	0.990024981529736	0.801867781707692	NA
OG0000197	48.2968150636176	-0.305415015574415	1.03056488453054	0.344596674306108	0.438976655167017
OG0000199	6.87073673870327	0.217458917597748	1.05074871480072	NA	NA
OG0000200	135.620949249716	0.178986374296608	1.02512560176026	NA	NA
OG0000201	0.936625919975671	-0.0241154325419315	0.977939568152514	0.98861919287175	NA
OG0000202	0	NA	NA	NA	NA
OG0000204	75.8136683753852	0.23543846248669	1.06015600862904	NA	NA
OG0000205	15.5808268430374	-0.192805051376955	0.986628566501119	0.553065973109782	0.63938262787258
OG0000206	0.367167992239022	0.0388918426819519	0.990282367797636	0.799986705209696	NA
OG0000207	0	NA	NA	NA	NA
OG0000208	0	NA	NA	NA	NA
OG0000209	0.451983926802039	-0.164248155475751	1.02550805359654	0.722683443424294	NA
OG0000210	87.854185967768	-0.0878945474736391	0.941673976429242	0.801777818036152	0.839557924645185
OG0000211	0	NA	NA	NA	NA
OG0000212	0	NA	NA	NA	NA
OG0000213	0	NA	NA	NA	NA
OG0000214	298.689602806583	0.27879271026371	1.0418351965935	0.326574644779852	0.424538379564766
OG0000215	0.0796991869393156	-0.0861595375767946	1.01383914835164	0.897350311687828	NA
OG0000216	24.7218483832778	0.230904346981269	1.05832226457389	0.0247770030300477	0.144608304364118
OG0000217	3.53330357442583	0.189769125403743	1.0343921364756	0.340261393334392	NA
OG0000218	2.05023758028236	0.237877425679194	1.0527112597937	0.229343037994762	NA
OG0000219	1.67368292572563	-0.190486640290062	1.03867593794006	0.417390709290621	NA
OG0000224	671.387394542926	0.234242730484615	1.0566481844416	NA	NA
OG0000225	0.824061612775926	0.187274165382001	1.03718125081557	0.435048785570313	NA
OG0000226	89.200289869433	0.236013253001153	1.06037853898785	NA	NA
OG0000227	1.67512281444945	0.209410828704323	1.04743783276632	0.21702955268794	NA
OG0000228	0	NA	NA	NA	NA
OG0000229	0.488037243065825	0.195747541705845	1.03694998774155	0.376103418319839	NA
OG0000230	0	NA	NA	NA	NA
OG0000231	0	NA	NA	NA	NA
OG0000232	96.9641268250044	0.195908748568143	1.02469555119051	NA	NA
OG0000233	25.4275499786247	-0.158964024394318	1.00579564733728	0.533996846892523	0.628234271680881
OG0000234	0.460578639744277	0.138212268179741	1.01360235981574	0.555236839136902	NA
OG0000235	0	NA	NA	NA	NA
OG0000236	0	NA	NA	NA	NA
OG0000238	149.293700104361	0.237968417147947	1.06111912037205	NA	NA
OG0000239	5.6822777020756	0.229550270825211	1.0567301931791	0.0842488224807251	NA
OG0000240	0.399743343184271	-0.105825771769972	0.997455750163729	0.903174627709939	NA
OG0000241	4.15715785444347	-0.0424507459083883	0.980465708453917	0.871204117827626	NA
OG0000242	0	NA	NA	NA	NA
OG0000243	9.69148153165986	0.0543475347301387	0.986933994289271	NA	NA
OG0000244	0	NA	NA	NA	NA
OG0000245	0	NA	NA	NA	NA
OG0000247	0	NA	NA	NA	NA
OG0000249	0	NA	NA	NA	NA
OG0000250	20.0161421458078	-0.217973154367581	1.05429424566533	2.24152521452327e-08	3.73587535753879e-07
OG0000251	0.959058530295955	0.175030975319297	1.01342629489909	0.501038597557919	NA
OG0000253	0.354550157160163	-0.134254667307852	1.02017548960876	0.924560823447833	NA
OG0000255	0	NA	NA	NA	NA
OG0000256	0	NA	NA	NA	NA
OG0000257	0	NA	NA	NA	NA
OG0000259	0.242994246142462	-0.128857143471647	1.0189820386426	0.872677860268551	NA
OG0000260	0.824061612775926	0.187274165382001	1.03718125081557	0.435048785570313	NA
OG0000261	1.64812322555185	0.20677735269389	1.04611413077333	0.229709612534157	NA
OG0000262	9.78022806809347	0.411738297170707	1.123885467565	0.0919530496935965	0.2519261635441
OG0000263	0	NA	NA	NA	NA
OG0000264	0.0835958722638307	-0.0928041237858064	1.01409640112515	0.919571452339329	NA
OG0000265	0	NA	NA	NA	NA
OG0000266	133.868436563804	0.220478084422394	0.987682067181316	0.533999130928748	0.628234271680881
OG0000267	0	NA	NA	NA	NA
OG0000268	0	NA	NA	NA	NA
OG0000269	0.418780703612362	0.172173719830911	1.03126513979987	0.43504879079569	NA
OG0000270	0	NA	NA	NA	NA
OG0000271	211.541358702045	0.311307344038521	1.09193059856378	NA	NA
OG0000272	0	NA	NA	NA	NA
OG0000273	1.25634211083709	0.204367531495869	1.04485849534597	0.261120341938178	NA
OG0000274	1.66215694688313	0.210957342118493	1.04823023956422	0.210051035290743	NA
OG0000275	1138.66904922316	0.446812790775302	1.15838167906547	0.0533825963225202	0.194118532081892
OG0000276	0.418780703612362	0.172173719830911	1.03126513979987	0.43504879079569	NA
OG0000277	0	NA	NA	NA	NA
OG0000279	0	NA	NA	NA	NA
OG0000280	0	NA	NA	NA	NA
OG0000281	0	NA	NA	NA	NA
OG0000283	168.932630619065	0.23837625479548	1.06127293639031	NA	NA
OG0000284	7.88147100875074	0.357128029724789	1.10686402595927	0.0763411271258684	0.240861763503737
OG0000285	16.6984093277813	-0.0636383230924079	0.989194915460234	NA	NA
OG0000286	0	NA	NA	NA	NA
OG0000287	0.0417979361319154	-0.070757269199199	1.01295332602321	0.819662003113438	NA
OG0000289	0.0417979361319154	-0.070757269199199	1.01295332602321	0.819662003113438	NA
OG0000290	0	NA	NA	NA	NA
OG0000293	0.0796991869393156	-0.0861595375767946	1.01383914835164	0.897350311687828	NA
OG0000294	0	NA	NA	NA	NA
OG0000295	3.03133805941528	0.255316241687877	1.03382179921451	0.301739436045109	NA
OG0000297	0	NA	NA	NA	NA
OG0000300	0	NA	NA	NA	NA
OG0000301	3315.37895828643	0.562377946073328	1.2173060330995	0.0842452326340134	0.240861763503737
OG0000302	4.8441823679684	0.330534783879096	1.09750467066526	0.050927994375138	NA
OG0000303	9.1418632078572	0.225961209303909	1.05607967696835	NA	NA
OG0000304	0.377610639724874	-0.0239187755930985	0.989978950385408	0.936811576506469	NA
OG0000305	0	NA	NA	NA	NA
OG0000306	0	NA	NA	NA	NA
OG0000307	0.736558917641874	-0.144271561621797	1.00830818637204	0.747358287731038	NA
OG0000309	9.70056478318944	0.293104042032087	1.07299427766331	0.145206245745422	0.280784767944662
OG0000312	0	NA	NA	NA	NA
OG0000313	1.64812322555185	0.20677735269389	1.04611413077333	0.229709612534157	NA
OG0000315	6.23308855081173	0.223509776482503	1.05487370202022	NA	NA
OG0000316	2.35856433436526	0.110111822158254	1.00057845045555	0.654019433936355	NA
OG0000317	0.0417979361319154	-0.070757269199199	1.01295332602321	0.819662003113438	NA
OG0000318	0	NA	NA	NA	NA
OG0000319	19.1857139378299	-0.258904379378271	1.05795697040653	0.122448476932086	0.263330057918464
OG0000320	0.201196310010547	-0.121467769582239	1.01769118650253	0.914102303046576	NA
OG0000321	0	NA	NA	NA	NA
OG0000322	0	NA	NA	NA	NA
OG0000324	0	NA	NA	NA	NA
OG0000325	0	NA	NA	NA	NA
OG0000326	6.98657734520555	-0.182039491196055	1.03255715491076	0.335644326468838	0.430313239062612
OG0000328	185.178403953881	0.315569703135732	1.09398633555618	NA	NA
OG0000329	0	NA	NA	NA	NA
OG0000332	3.25505735431279	0.21847714606115	1.05222985109836	0.133816985337095	NA
OG0000333	0	NA	NA	NA	NA
OG0000334	1.00475315175238	0.130917642010243	1.00557467675084	0.597833209180257	NA
OG0000335	0	NA	NA	NA	NA
OG0000337	115.164693493399	0.23701420212975	1.06075876840549	NA	NA
OG0000339	2.49323542032469	0.215825800287755	1.05081553409537	0.161103759383436	NA
OG0000342	12.460142905916	-0.183171223060154	1.03312014352022	NA	NA
OG0000343	0	NA	NA	NA	NA
OG0000344	154.099521589098	0.238067815188591	1.06115668988568	NA	NA
OG0000345	0	NA	NA	NA	NA
OG0000348	5.06087504471032	0.302804977863222	1.05765344592099	0.259637581247271	NA
OG0000350	0.242994246142462	-0.128857143471647	1.0189820386426	0.872677860268551	NA
OG0000351	148.234869284327	0.237565850557228	1.06097390207139	NA	NA
OG0000352	0.125393808395746	-0.106699002954298	1.01549371426786	0.996660666801628	NA
OG0000354	0	NA	NA	NA	NA
OG0000355	22.5723236984391	0.413573891185388	1.08506152171162	0.22439020814424	0.329392365125845
OG0000356	0	NA	NA	NA	NA
OG0000359	0.148955726392779	0.0127050351873371	0.994790899672103	0.785668115395952	NA
OG0000360	0	NA	NA	NA	NA
OG0000361	0.0692565394534637	0.122642930475393	1.01772447493443	0.565010096271002	NA
OG0000363	0	NA	NA	NA	NA
OG0000364	0	NA	NA	NA	NA
OG0000366	25.3773658208889	-0.400769267361499	1.07282050215134	0.240324343030419	0.343320490043455
OG0000368	0	NA	NA	NA	NA
OG0000369	2.60804625081009	-0.128023723753394	1.00948546021866	0.58584411402435	NA
OG0000370	0	NA	NA	NA	NA
OG0000371	0	NA	NA	NA	NA
OG0000373	0.824061612775926	0.187274165382001	1.03718125081557	0.435048785570313	NA
OG0000374	1.45438732852274	0.209120768244589	1.04726312665667	0.228205380666388	NA
OG0000375	0	NA	NA	NA	NA
OG0000376	4.62255284248031	-0.20789720785972	1.04793955130983	0.234648688752876	NA
OG0000377	0	NA	NA	NA	NA
OG0000378	0.0835958722638307	-0.0928041237858064	1.01409640112515	0.919571452339329	NA
OG0000379	0.250787616791492	-0.131518370432362	1.01944359494615	0.860997811009039	NA
OG0000380	0.938256663084742	-0.171074258045043	1.03065914471649	0.568656664978096	NA
OG0000381	0.121497123071231	-0.103134656342401	1.01518584440155	0.983098969089182	NA
OG0000383	151.170199342065	0.213785316209596	0.987232566518875	0.543669421353528	0.635456868490056
OG0000385	301.25732953856	0.425612698646564	1.11242084655797	0.167813691071971	0.282039816927682
OG0000386	0.163295059203146	-0.114566567003976	1.01659299745973	0.954997279660836	NA
OG0000387	0.0417979361319154	-0.070757269199199	1.01295332602321	0.819662003113438	NA
OG0000388	0	NA	NA	NA	NA
OG0000389	0	NA	NA	NA	NA
OG0000390	0	NA	NA	NA	NA
OG0000391	0	NA	NA	NA	NA
OG0000393	1.67512281444945	0.209410828704323	1.04743783276632	0.21702955268794	NA
OG0000394	0.949455421171672	0.127299265958546	1.00680382765101	0.713174957017883	NA
OG0000395	0	NA	NA	NA	NA
OG0000396	33.7909425517722	-0.147145850734746	0.995870815323364	0.589358133767172	0.677423142261118
OG0000397	0	NA	NA	NA	NA
OG0000398	3.12752221028247	-0.2018327640031	1.04449034573261	0.30075194935835	NA
OG0000399	0.418780703612362	0.172173719830911	1.03126513979987	0.43504879079569	NA
OG0000401	0.0417979361319154	-0.070757269199199	1.01295332602321	0.819662003113438	NA
OG0000402	0	NA	NA	NA	NA
OG0000403	97.9946846452927	0.236730129231616	1.0606436099456	NA	NA
OG0000404	1.0360894302111	-0.178070860381724	1.03323246442941	0.526286799576906	NA
OG0000405	0	NA	NA	NA	NA
OG0000406	37.2468286687737	-0.219491517937156	1.05535548853428	0.0493797080838794	0.187631626532846
OG0000407	43.0873639286867	-0.393167069721548	1.13582697000765	0.0160146736131555	0.103320474923584
OG0000408	0	NA	NA	NA	NA
OG0000413	0.159398373878631	-0.111912284771649	1.01630222079122	0.965225759655215	NA
OG0000414	361.367247834122	0.241325234282521	1.06237186505333	NA	NA
OG0000415	1.01582367148266	-0.0168776250992639	0.971430596323127	0.982717065421897	NA
OG0000416	0	NA	NA	NA	NA
OG0000417	212.701936218646	0.319834542511527	1.09329513964621	NA	NA
OG0000418	0	NA	NA	NA	NA
OG0000419	0.502376575876192	0.107964957391215	1.00347417858801	0.644557441347403	NA
OG0000420	213.229820412876	0.239237659048371	1.06159524490839	0.00233013208384999	0.0202620181204347
OG0000422	0	NA	NA	NA	NA
OG0000423	0	NA	NA	NA	NA
OG0000424	0	NA	NA	NA	NA
OG0000425	0.824061612775926	0.187274165382001	1.03718125081557	0.435048785570313	NA
OG0000426	0	NA	NA	NA	NA
OG0000427	0	NA	NA	NA	NA
OG0000428	84.971983449963	0.235878547930171	1.0603255791275	NA	NA
OG0000432	0	NA	NA	NA	NA
OG0000433	0	NA	NA	NA	NA
OG0000435	3.34736585145126	-0.203577823747931	1.04544770537725	0.285351107040817	NA
OG0000436	0.418780703612362	0.172173719830911	1.03126513979987	0.43504879079569	NA
OG0000440	0	NA	NA	NA	NA
OG0000441	1.24284231638829	0.227315599377492	1.05018564499459	0.251108344356634	NA
OG0000442	0	NA	NA	NA	NA
OG0000443	0	NA	NA	NA	NA
OG0000444	0	NA	NA	NA	NA
OG0000446	0	NA	NA	NA	NA
OG0000447	0.824061612775926	0.187274165382001	1.03718125081557	0.435048785570313	NA
OG0000448	7.14710767808419	0.304077350397348	1.08294528622614	0.084301617226308	0.240861763503737
OG0000452	0.0796991869393156	-0.0861595375767946	1.01383914835164	0.897350311687828	NA
OG0000453	0.0796991869393156	-0.0861595375767946	1.01383914835164	0.897350311687828	NA
OG0000454	0	NA	NA	NA	NA
OG0000455	0	NA	NA	NA	NA
OG0000456	0	NA	NA	NA	NA
OG0000457	1.55842494344248	0.273918407873913	1.05906775211138	0.245932093090936	NA
OG0000458	0.0417979361319154	-0.070757269199199	1.01295332602321	0.819662003113438	NA
OG0000460	0	NA	NA	NA	NA
OG0000461	0	NA	NA	NA	NA
OG0000464	0	NA	NA	NA	NA
OG0000465	3.34736585145126	-0.203577823747931	1.04544770537725	0.285351107040817	NA
OG0000466	0.0692565394534637	0.122642930475393	1.01772447493443	0.565010096271002	NA
OG0000469	0.0796991869393156	-0.0861595375767946	1.01383914835164	0.897350311687828	NA
OG0000471	1.71692075058136	0.19691010796907	1.03971036145062	0.303022125475951	NA
OG0000472	0	NA	NA	NA	NA
OG0000473	136.103728674018	0.237654374420377	1.06100039013817	NA	NA
OG0000474	0	NA	NA	NA	NA
OG0000475	0.0417979361319154	-0.070757269199199	1.01295332602321	0.819662003113438	NA
OG0000478	0	NA	NA	NA	NA
OG0000479	0.824061612775926	0.187274165382001	1.03718125081557	0.435048785570313	NA
OG0000480	0.0417979361319154	-0.070757269199199	1.01295332602321	0.819662003113438	NA
OG0000482	0	NA	NA	NA	NA
OG0000483	0	NA	NA	NA	NA
OG0000485	0	NA	NA	NA	NA
OG0000486	0.837561407224724	0.19526194993243	1.04048206010346	0.315870768560012	NA
OG0000488	0	NA	NA	NA	NA
OG0000489	2.09390351806181	0.212684585792906	1.04915605814762	0.186878849379449	NA
OG0000492	0	NA	NA	NA	NA
OG0000493	0.312752221028247	-0.124028188891658	1.01873348415549	0.933465597458906	NA
OG0000495	0.625504442056495	-0.155629423985189	1.02567759566895	0.68287456349717	NA
OG0000496	0.312752221028247	-0.124028188891658	1.01873348415549	0.933465597458906	NA
OG0000497	0.0417979361319154	-0.070757269199199	1.01295332602321	0.819662003113438	NA
OG0000499	0	NA	NA	NA	NA
OG0000501	0	NA	NA	NA	NA
OG0000502	0	NA	NA	NA	NA
OG0000503	0	NA	NA	NA	NA
OG0000504	1.68992116168377	0.192498471950263	1.03752783172218	0.318902943812254	NA
OG0000505	0.459777297451069	-0.153015369636848	1.02463308235773	0.730030368366912	NA
OG0000506	0	NA	NA	NA	NA
OG0000509	0	NA	NA	NA	NA
OG0000510	167.633673555803	0.173410732487145	1.02217289247491	NA	NA
OG0000512	0	NA	NA	NA	NA
OG0000514	0.125393808395746	-0.106699002954298	1.01549371426786	0.996660666801628	NA
OG0000515	10.3208232939322	-0.214848779242359	1.05223795399725	0.137549480933402	0.280713226394698
OG0000516	0	NA	NA	NA	NA
OG0000517	0.837561407224724	0.19526194993243	1.04048206010346	0.315870768560012	NA
OG0000519	214.21441565704	0.185599506389137	1.01600151510958	NA	NA
OG0000521	1.33753395622129	-0.185436101139021	1.03634211971758	0.46478217469458	NA
OG0000522	0	NA	NA	NA	NA
OG0000523	18.4902113699212	-0.217035614518896	1.05390131408681	NA	NA
OG0000526	0	NA	NA	NA	NA
OG0000528	0.121497123071231	-0.103134656342401	1.01518584440155	0.983098969089182	NA
OG0000529	528.082467255188	0.242435309359975	1.06278644139725	NA	NA
OG0000533	0	NA	NA	NA	NA
OG0000534	0	NA	NA	NA	NA
OG0000535	0.478195121635894	-0.153029760873925	1.02468473821404	0.7254904359243	NA
OG0000537	3.66616259920852	-0.204893485590964	1.04619396926588	0.270368231481729	NA
OG0000538	2.89096554194014	0.215847132040186	1.05084233591261	0.152872183560149	NA
OG0000540	0	NA	NA	NA	NA
OG0000541	0	NA	NA	NA	NA
OG0000542	0.837561407224724	0.19526194993243	1.04048206010346	0.315870768560012	NA
OG0000543	24.7074254612315	-0.218625937657631	1.05473382965899	1.46204397930258e-08	3.73587535753879e-07
OG0000544	0	NA	NA	NA	NA
OG0000546	0.460578639744277	0.138212268179741	1.01360235981574	0.555236839136902	NA
OG0000547	0	NA	NA	NA	NA
OG0000548	0	NA	NA	NA	NA
OG0000549	2.42350588401731	0.00339866414347227	0.971571152846094	0.994664008048991	NA
OG0000550	0.0417979361319154	-0.070757269199199	1.01295332602321	0.819662003113438	NA
OG0000551	37.2282082760887	0.14362937725939	1.00066752857923	0.599506653995318	0.685150461708935
OG0000552	0	NA	NA	NA	NA
OG0000553	0	NA	NA	NA	NA
OG0000555	0	NA	NA	NA	NA
OG0000556	78.285853213713	0.235567415316886	1.060205581824	NA	NA
OG0000557	0	NA	NA	NA	NA
OG0000558	56.5353949876688	0.234372931363433	1.059738862501	NA	NA
OG0000560	0	NA	NA	NA	NA
OG0000561	0.418780703612362	0.172173719830911	1.03126513979987	0.43504879079569	NA
OG0000562	90.0796492127897	0.23579026076898	1.06020467418646	NA	NA
OG0000563	0	NA	NA	NA	NA
OG0000565	12.1641323430759	0.152027308895666	0.993827850115965	0.604994334502662	0.687493561934843
OG0000566	11.8845843990734	-0.215681700941319	1.05277829603771	0.124088319311988	0.264017700663803
OG0000568	0	NA	NA	NA	NA
OG0000576	0	NA	NA	NA	NA
OG0000577	0.0796991869393156	-0.0861595375767946	1.01383914835164	0.897350311687828	NA
OG0000578	8.75706218879092	-0.213736190717438	1.05152488858368	0.154633617769752	0.280784767944662
OG0000579	0	NA	NA	NA	NA
OG0000580	0	NA	NA	NA	NA
OG0000582	12.3665833685141	-0.215939816006937	1.05294718796549	0.120125486016175	0.263330057918464
OG0000588	1.08834902401622	0.103016091569904	0.997267779735587	0.677644598109451	NA
OG0000589	0	NA	NA	NA	NA
OG0000590	1.17861176993609	0.0748761346953431	0.991462357014453	0.771756191500745	NA
OG0000591	4.17430724167482	0.22015724819756	1.05311800943041	0.114193045951839	NA
OG0000592	0.865859548907842	0.172284684706766	1.02410583362536	0.548530441772598	NA
OG0000593	0	NA	NA	NA	NA
OG0000594	0.418780703612362	0.172173719830911	1.03126513979987	0.43504879079569	NA
OG0000595	0.121497123071231	-0.103134656342401	1.01518584440155	0.983098969089182	NA
OG0000596	1.21308723392327	0.118899074845037	1.00184569246533	0.456073500624109	NA
OG0000597	0.932729234651156	-0.0219298559355004	0.978464152429471	0.994599608980404	NA
OG0000598	0	NA	NA	NA	NA
OG0000599	0.0417979361319154	-0.070757269199199	1.01295332602321	0.819662003113438	NA
OG0000600	0	NA	NA	NA	NA
OG0000601	0	NA	NA	NA	NA
OG0000602	0	NA	NA	NA	NA
OG0000604	0.138513078906927	0.149749402954098	1.02372879092609	0.508201921469152	NA
OG0000605	4.26338948545537	-0.206973328261753	1.04739467123035	NA	NA
OG0000606	3.18580081485933	0.218276407900919	1.05212320650651	0.135879755706784	NA
OG0000607	0.159398373878631	-0.111912284771649	1.01630222079122	0.965225759655215	NA
OG0000608	0	NA	NA	NA	NA
OG0000609	0	NA	NA	NA	NA
OG0000611	0	NA	NA	NA	NA
OG0000612	0	NA	NA	NA	NA
OG0000615	2.14966026306648	0.302403336677566	1.08003793287599	0.123064546373693	NA
OG0000616	2.49323542032469	0.215825800287755	1.05081553409537	0.161103759383436	NA
OG0000618	0	NA	NA	NA	NA
OG0000619	1.64812322555185	0.20677735269389	1.04611413077333	0.229709612534157	NA
OG0000620	0	NA	NA	NA	NA
OG0000621	0	NA	NA	NA	NA
OG0000622	0	NA	NA	NA	NA
OG0000623	0	NA	NA	NA	NA
OG0000624	0	NA	NA	NA	NA
OG0000626	0	NA	NA	NA	NA
OG0000627	0	NA	NA	NA	NA
OG0000628	0	NA	NA	NA	NA
OG0000629	0	NA	NA	NA	NA
OG0000630	1.96450299820002	-0.193985614191196	1.04042637485457	0.382955976729914	NA
OG0000633	283.50103655112	0.240250240927105	1.06197310577594	NA	NA
OG0000634	0.121497123071231	-0.103134656342401	1.01518584440155	0.983098969089182	NA
OG0000635	0	NA	NA	NA	NA
OG0000636	0.418780703612362	0.172173719830911	1.03126513979987	0.43504879079569	NA
OG0000640	0	NA	NA	NA	NA
OG0000642	0	NA	NA	NA	NA
OG0000643	0	NA	NA	NA	NA
OG0000644	6.07742297630377	-0.177536186543226	1.03019567143001	NA	NA
OG0000645	1.59739247354845	0.148930101290295	0.998509951804084	0.491109205540105	NA
OG0000646	0.159398373878631	-0.111912284771649	1.01630222079122	0.965225759655215	NA
OG0000649	0	NA	NA	NA	NA
OG0000650	0	NA	NA	NA	NA
OG0000651	0.0692565394534637	0.122642930475393	1.01772447493443	0.565010096271002	NA
OG0000652	128.038896949792	0.237357018270759	1.06088945641936	0.00429059379189452	0.0330045676299579
OG0000653	0.0796991869393156	-0.0861595375767946	1.01383914835164	0.897350311687828	NA
OG0000655	0	NA	NA	NA	NA
OG0000656	0.159398373878631	-0.111912284771649	1.01630222079122	0.965225759655215	NA
OG0000657	0	NA	NA	NA	NA
OG0000658	0	NA	NA	NA	NA
OG0000659	0	NA	NA	NA	NA
OG0000660	0	NA	NA	NA	NA
OG0000663	0	NA	NA	NA	NA
OG0000664	4.40374005057814	-0.163268162081353	1.02326681930706	0.435381937961109	NA
OG0000668	0	NA	NA	NA	NA
OG0000669	0	NA	NA	NA	NA
OG0000670	0.418780703612362	0.172173719830911	1.03126513979987	0.43504879079569	NA
OG0000671	0	NA	NA	NA	NA
OG0000672	0	NA	NA	NA	NA
OG0000673	1.59997624360173	-0.194950792741524	1.02042734958032	0.546584753788408	NA
OG0000676	0	NA	NA	NA	NA
OG0000677	0.0692565394534637	0.122642930475393	1.01772447493443	0.565010096271002	NA
OG0000678	0	NA	NA	NA	NA
OG0000679	0	NA	NA	NA	NA
OG0000680	0	NA	NA	NA	NA
OG0000681	0	NA	NA	NA	NA
OG0000683	0	NA	NA	NA	NA
OG0000684	0	NA	NA	NA	NA
OG0000685	2.97803119649894	0.217636229618589	1.05178174004948	0.142502078412038	NA
OG0000687	417.524361501525	0.241609437583419	1.06247915249129	NA	NA
OG0000689	285.678682199419	0.224809477509265	1.05111598429209	NA	NA
OG0000690	0.0417979361319154	-0.070757269199199	1.01295332602321	0.819662003113438	NA
OG0000691	246.778079846089	0.283307309162622	1.04912846614642	NA	NA
OG0000692	1.34884165123935	-0.184703115544279	1.03604358988525	0.467286256191501	NA
OG0000693	0	NA	NA	NA	NA
OG0000694	135.345866453732	0.237268867042824	1.06073995810177	NA	NA
OG0000695	0	NA	NA	NA	NA
OG0000698	2.14695272305737	0.214159532747802	1.04992639722154	0.178090971488329	NA
OG0000699	15.7777915245172	0.190589659842395	1.01974951429946	0.444628386065945	0.552333398839683
OG0000700	0	NA	NA	NA	NA
OG0000701	178.400579738866	0.238587016654294	1.06135184686294	NA	NA
OG0000702	0.717292682453841	-0.16683316869761	1.02902202879134	0.618036057594946	NA
OG0000703	0.0417979361319154	-0.070757269199199	1.01295332602321	0.819662003113438	NA
OG0000705	9.83065320861778	0.327789113184644	1.09817287274167	0.0253064532637206	0.144608304364118
OG0000706	0	NA	NA	NA	NA
OG0000707	0.498479890551677	0.113413581873441	1.00560041918308	0.623456762915531	NA
OG0000709	0	NA	NA	NA	NA
OG0000711	0	NA	NA	NA	NA
OG0000714	0	NA	NA	NA	NA
OG0000715	2.63174849923162	0.21639363403959	1.05111911310135	0.155266690983074	NA
OG0000717	1.25100888411299	-0.180500666442351	1.03429625781707	0.494769096742489	NA
OG0000718	0	NA	NA	NA	NA
OG0000719	0.0692565394534637	0.122642930475393	1.01772447493443	0.565010096271002	NA
OG0000720	0.0796991869393156	-0.0861595375767946	1.01383914835164	0.897350311687828	NA
OG0000721	0.824061612775926	0.187274165382001	1.03718125081557	0.435048785570313	NA
OG0000722	0	NA	NA	NA	NA
OG0000724	135.970166108028	0.237626863995778	1.06099033329983	NA	NA
OG0000725	0	NA	NA	NA	NA
OG0000727	79.1234146209377	0.235611788527186	1.06022257836533	NA	NA
OG0000728	1.96343115811072	0.31552875036814	1.05148616764715	0.299384861896707	NA
OG0000729	0	NA	NA	NA	NA
OG0000730	5.3167877574802	-0.209195390478659	1.0487159348471	0.216584129838065	NA
OG0000733	0.837561407224724	0.19526194993243	1.04048206010346	0.315870768560012	NA
OG0000737	0	NA	NA	NA	NA
OG0000738	12.8920976016116	-0.213210989265293	1.05110642372775	0.154541305332782	0.280784767944662
OG0000742	1.96450299820002	-0.193985614191196	1.04042637485457	0.382955976729914	NA
OG0000743	0	NA	NA	NA	NA
OG0000744	0	NA	NA	NA	NA
OG0000745	3.00945140149791	-0.202029405605589	1.04458744405199	NA	NA
OG0000747	0	NA	NA	NA	NA
OG0000748	0.0417979361319154	-0.070757269199199	1.01295332602321	0.819662003113438	NA
OG0000749	0	NA	NA	NA	NA
OG0000750	0.418780703612362	0.172173719830911	1.03126513979987	0.43504879079569	NA
OG0000751	0	NA	NA	NA	NA
OG0000753	0	NA	NA	NA	NA
OG0000754	0	NA	NA	NA	NA
OG0000758	0	NA	NA	NA	NA
OG0000760	0	NA	NA	NA	NA
OG0000761	0	NA	NA	NA	NA
OG0000762	0	NA	NA	NA	NA
OG0000763	4.12030806387963	0.21960544553992	1.05283147541185	0.117389894571441	NA
OG0000764	0.0796991869393156	-0.0861595375767946	1.01383914835164	0.897350311687828	NA
OG0000766	4.53908876749199	0.220563805244086	1.05333325998744	0.108649493087221	NA
OG0000767	10.1166364241823	0.0772816205138789	0.990862158305267	NA	NA
OG0000769	0	NA	NA	NA	NA
OG0000770	0	NA	NA	NA	NA
OG0000771	7.273000270589	-0.212270181171991	1.05060044920032	0.175846407928293	0.287408697547167
OG0000772	0	NA	NA	NA	NA
OG0000773	0	NA	NA	NA	NA
OG0000774	8.95561935951036	-0.169315453457543	1.02610695492062	0.296730925697133	0.406480720133059
OG0000776	0.0692565394534637	0.122642930475393	1.01772447493443	0.565010096271002	NA
OG0000777	118.863283070606	0.352784855802316	1.10357359009061	0.0759510010126251	0.240861763503737
OG0000778	0	NA	NA	NA	NA
OG0000779	0	NA	NA	NA	NA
OG0000780	0.0796991869393156	-0.0861595375767946	1.01383914835164	0.897350311687828	NA
OG0000781	0	NA	NA	NA	NA
OG0000782	0	NA	NA	NA	NA
OG0000783	0.0796991869393156	-0.0861595375767946	1.01383914835164	0.897350311687828	NA
OG0000786	0.938256663084742	-0.171074258045043	1.03065914471649	0.568656664978096	NA
OG0000787	0	NA	NA	NA	NA
OG0000789	0	NA	NA	NA	NA
OG0000790	3.87836620939397	0.220049563329787	1.05305815904526	0.117891153636857	NA
OG0000791	0	NA	NA	NA	NA
OG0000792	0	NA	NA	NA	NA
OG0000793	0	NA	NA	NA	NA
OG0000794	0	NA	NA	NA	NA
OG0000795	147.829588375164	0.237653332765536	1.06100518109433	NA	NA
OG0000796	0	NA	NA	NA	NA
OG0000798	0	NA	NA	NA	NA
OG0000799	0	NA	NA	NA	NA
OG0000800	131.483641139833	0.237329269539948	1.06088132771439	NA	NA
OG0000801	5.40201007737017	0.222588968713288	1.05439028420546	NA	NA
OG0000803	0	NA	NA	NA	NA
OG0000804	0.529835179197741	0.1830428777912	1.01959963491732	0.467946471322884	NA
OG0000806	0	NA	NA	NA	NA
OG0000807	0.121497123071231	-0.103134656342401	1.01518584440155	0.983098969089182	NA
OG0000808	0	NA	NA	NA	NA
OG0000809	0	NA	NA	NA	NA
OG0000811	0	NA	NA	NA	NA
OG0000813	16.2949880687806	-0.00631205067526871	0.983175290013398	NA	NA
OG0000815	0	NA	NA	NA	NA
OG0000816	3.29685529044471	0.212130366991147	1.04802466627665	0.195450973269034	NA
OG0000817	14.0590775090531	0.22837907508521	1.05720416367613	NA	NA
OG0000818	0	NA	NA	NA	NA
OG0000819	0.0417979361319154	-0.070757269199199	1.01295332602321	0.819662003113438	NA
OG0000821	0	NA	NA	NA	NA
OG0000822	0.125393808395746	-0.106699002954298	1.01549371426786	0.996660666801628	NA
OG0000823	0	NA	NA	NA	NA
OG0000825	0	NA	NA	NA	NA
OG0000827	0.0796991869393156	-0.0861595375767946	1.01383914835164	0.897350311687828	NA
OG0000829	0	NA	NA	NA	NA
OG0000833	7.81880552570618	-0.212868736346373	1.05097586255243	0.16733959714412	0.282039816927682
OG0000834	0	NA	NA	NA	NA
OG0000835	0	NA	NA	NA	NA
OG0000836	0.824061612775926	0.187274165382001	1.03718125081557	0.435048785570313	NA
OG0000837	0.0417979361319154	-0.070757269199199	1.01295332602321	0.819662003113438	NA
OG0000838	7.41693676353162	-0.212594020509151	1.05080155087022	0.172397128688316	0.284953931716224
OG0000839	0	NA	NA	NA	NA
OG0000842	0	NA	NA	NA	NA
OG0000843	0	NA	NA	NA	NA
OG0000844	0	NA	NA	NA	NA
OG0000845	0.0417979361319154	-0.070757269199199	1.01295332602321	0.819662003113438	NA
OG0000846	495.836353077036	0.242777845869515	1.06291120617913	NA	NA
OG0000847	0	NA	NA	NA	NA
OG0000848	0.0417979361319154	-0.070757269199199	1.01295332602321	0.819662003113438	NA
OG0000849	0	NA	NA	NA	NA
OG0000850	0.159398373878631	-0.111912284771649	1.01630222079122	0.965225759655215	NA
OG0000851	0.0692565394534637	0.122642930475393	1.01772447493443	0.565010096271002	NA
OG0000852	0.865859548907842	0.172284684706766	1.02410583362536	0.548530441772598	NA
OG0000853	0	NA	NA	NA	NA
OG0000854	0	NA	NA	NA	NA
OG0000855	0	NA	NA	NA	NA
OG0000857	0	NA	NA	NA	NA
OG0000858	149.504711189613	0.237973014819388	1.06112085938081	NA	NA
OG0000859	0	NA	NA	NA	NA
OG0000862	0.0692565394534637	0.122642930475393	1.01772447493443	0.565010096271002	NA
OG0000863	0.460578639744277	0.138212268179741	1.01360235981574	0.555236839136902	NA
OG0000865	5.78405531562638	0.0793013570447575	0.981401305179348	0.789502338387717	0.835452209934092
OG0000866	6.0945754719048	0.223375980940942	1.05480265182901	NA	NA
OG0000867	0.0417979361319154	-0.070757269199199	1.01295332602321	0.819662003113438	NA
OG0000868	0	NA	NA	NA	NA
OG0000870	0.0417979361319154	-0.070757269199199	1.01295332602321	0.819662003113438	NA
OG0000871	0.0417979361319154	-0.070757269199199	1.01295332602321	0.819662003113438	NA
OG0000872	3.98937668950459	0.35424506887863	1.08427658885294	0.190160692273217	NA
OG0000875	15.7363809906641	0.381747374523363	1.08233837707554	0.213204334429829	0.320608021698991
OG0000877	3.42706503839057	-0.203919871759417	1.04564241007496	0.281423502793419	NA
OG0000878	97.4147005945323	0.236676264890695	1.06062379932355	NA	NA
OG0000880	0	NA	NA	NA	NA
OG0000881	0	NA	NA	NA	NA
OG0000882	0	NA	NA	NA	NA
OG0000883	1.24284231638829	0.227315599377492	1.05018564499459	0.251108344356634	NA
OG0000884	0	NA	NA	NA	NA
OG0000885	0	NA	NA	NA	NA
OG0000886	0	NA	NA	NA	NA
OG0000887	0	NA	NA	NA	NA
OG0000889	0	NA	NA	NA	NA
OG0000890	6.88054886262144	-0.211782059200938	1.05029639952533	0.182612196707508	0.287578262531508
OG0000891	0.418780703612362	0.172173719830911	1.03126513979987	0.43504879079569	NA
OG0000892	0.330486803730808	-0.145175682184183	1.02179014113527	0.799683514337342	NA
OG0000893	0	NA	NA	NA	NA
OG0000894	0	NA	NA	NA	NA
OG0000895	0.392451407967563	-0.140373805998097	1.02130180164767	0.854811218021283	NA
OG0000896	0.418780703612362	0.172173719830911	1.03126513979987	0.43504879079569	NA
OG0000899	0.0692565394534637	0.122642930475393	1.01772447493443	0.565010096271002	NA
OG0000900	34.4100289202865	0.474435502386097	1.18338207588207	0.0294212273445305	0.147106136722653
OG0000902	2.93146492528653	0.216774839109713	1.05132974532974	0.147632763006569	NA
OG0000904	2.90877465704547	0.217406775221067	1.05165933229411	0.144868664701476	NA
OG0000906	0	NA	NA	NA	NA
OG0000907	0	NA	NA	NA	NA
OG0000909	0	NA	NA	NA	NA
OG0000910	0.398495934696578	-0.146465672971399	1.02291632536984	0.767958292449867	NA
OG0000911	0	NA	NA	NA	NA
OG0000913	0	NA	NA	NA	NA
OG0000914	0	NA	NA	NA	NA
OG0000915	0	NA	NA	NA	NA
OG0000916	0	NA	NA	NA	NA
OG0000917	330.091698650174	0.20387758142099	1.03804741285015	NA	NA
OG0000918	0.207769618360391	0.16381483653358	1.02792807239724	0.468751214881683	NA
OG0000919	0.167191744527661	-0.116897746107469	1.01687762640637	0.945497255700637	NA
OG0000920	0	NA	NA	NA	NA
OG0000921	0	NA	NA	NA	NA
OG0000922	0	NA	NA	NA	NA
OG0000924	0	NA	NA	NA	NA
OG0000925	0.824061612775926	0.187274165382001	1.03718125081557	0.435048785570313	NA
OG0000928	255.459099960537	0.239803731352907	1.06180736363468	NA	NA
OG0000929	0.121497123071231	-0.103134656342401	1.01518584440155	0.983098969089182	NA
OG0000930	0	NA	NA	NA	NA
OG0000931	3.40797468238299	-0.214370826098282	1.03033111245683	0.427780357368596	NA
OG0000932	0	NA	NA	NA	NA
OG0000933	0.0417979361319154	-0.070757269199199	1.01295332602321	0.819662003113438	NA
OG0000934	0	NA	NA	NA	NA
OG0000935	8.58079403156386	0.225689465467504	1.05592837464933	0.0634613676780924	0.21512328026472
OG0000936	0	NA	NA	NA	NA
OG0000937	0	NA	NA	NA	NA
OG0000938	2.47067479511878	-0.198503538532169	1.04269319096502	0.339332571850835	NA
OG0000939	0	NA	NA	NA	NA
OG0000941	0	NA	NA	NA	NA
OG0000942	1.64812322555185	0.20677735269389	1.04611413077333	0.229709612534157	NA
OG0000943	0	NA	NA	NA	NA
OG0000944	0	NA	NA	NA	NA
OG0000945	0	NA	NA	NA	NA
OG0000947	0.626550321972753	0.215664084702417	1.04368158110131	0.322459449297919	NA
OG0000948	0	NA	NA	NA	NA
OG0000949	0	NA	NA	NA	NA
OG0000950	0	NA	NA	NA	NA
OG0000952	0.0417979361319154	-0.070757269199199	1.01295332602321	0.819662003113438	NA
OG0000954	0	NA	NA	NA	NA
OG0000955	0	NA	NA	NA	NA
OG0000956	0.0417979361319154	-0.070757269199199	1.01295332602321	0.819662003113438	NA
OG0000957	0	NA	NA	NA	NA
OG0000959	0	NA	NA	NA	NA
OG0000960	0	NA	NA	NA	NA
OG0000961	0	NA	NA	NA	NA
OG0000962	0	NA	NA	NA	NA
OG0000963	0	NA	NA	NA	NA
OG0000964	0.0796991869393156	-0.0861595375767946	1.01383914835164	0.897350311687828	NA
OG0000965	0	NA	NA	NA	NA
OG0000966	2.70100503868508	0.216658544726366	1.05126113439807	0.152516459374815	NA
OG0000967	161.230570890759	0.237419703623276	1.06092623832972	NA	NA
OG0000968	0	NA	NA	NA	NA
OG0000969	0	NA	NA	NA	NA
OG0000970	0	NA	NA	NA	NA
OG0000972	0	NA	NA	NA	NA
OG0000973	0.418780703612362	0.172173719830911	1.03126513979987	0.43504879079569	NA
OG0000974	0	NA	NA	NA	NA
OG0000975	0	NA	NA	NA	NA
OG0000976	0	NA	NA	NA	NA
OG0000977	0.0692565394534637	0.122642930475393	1.01772447493443	0.565010096271002	NA
OG0000978	9.9036851418453	0.226522169638186	1.05633504110002	NA	NA
OG0000979	7.83559445098286	0.465819171555886	1.17109397745372	0.0506708391280815	0.18766977454845
OG0000981	0	NA	NA	NA	NA
OG0000982	0.484795776174246	0.188083772796878	1.03713991410666	0.375310801753324	NA
OG0000983	18.1452133368075	0.229663641833518	1.05777672271162	NA	NA
OG0000984	0.0796991869393156	-0.0861595375767946	1.01383914835164	0.897350311687828	NA
OG0000985	1986.89260128442	0.454862852937322	1.17367109350916	0.0167792215900748	0.104870134937968
OG0000986	0	NA	NA	NA	NA
OG0000987	0	NA	NA	NA	NA
OG0000988	0	NA	NA	NA	NA
OG0000989	1.01787242226357	0.246563202758463	1.04441330179289	0.324830803353671	NA
OG0000990	224.573338691798	0.354766882918457	1.11444469756157	NA	NA
OG0000991	15.7436522458565	0.270961961432255	1.06547896163211	0.144279794051212	0.280784767944662
OG0000993	16.7672786654224	0.480412223734447	1.19163314815695	0.0188063944074526	0.113978147923955
OG0000994	0.0417979361319154	-0.070757269199199	1.01295332602321	0.819662003113438	NA
OG0000996	9.16207663510973	0.417635157412712	1.14690566428302	0.0294065533471075	0.147106136722653
OG0000997	1.31209885584175	0.280522779361991	1.06713028437023	0.196951647100841	NA
OG0000999	0.418780703612362	0.172173719830911	1.03126513979987	0.43504879079569	NA
OG0001004	13.398997090897	0.346893690213251	1.09810953966886	0.101836674166221	0.257198461927367
OG0001005	0.906817946678187	0.225610731713646	1.04844558687598	0.274292965112821	NA
OG0001006	7.46658699046289	0.215949041967234	1.04951287965647	NA	NA
OG0001007	0.89331815222939	0.216549465892123	1.0444358303671	0.367768256836742	NA
OG0001008	1.12178874563285	0.240526884758713	1.0388262410312	0.354557827734377	NA
OG0001011	14.2247423853919	0.310134543377109	1.08560843631554	0.0812423806545394	0.240861763503737
OG0001012	0	NA	NA	NA	NA
OG0001013	0	NA	NA	NA	NA
OG0001014	5.00081017345975	0.213353006205751	1.0483044452364	NA	NA
OG0001015	0	NA	NA	NA	NA
OG0001016	21.2671510299208	-0.218175200485931	1.05442971603363	1.99428740468034e-08	3.73587535753879e-07
OG0001017	0	NA	NA	NA	NA
OG0001018	0.159398373878631	-0.111912284771649	1.01630222079122	0.965225759655215	NA
OG0001019	0	NA	NA	NA	NA
OG0001020	0	NA	NA	NA	NA
OG0001022	0.824061612775926	0.187274165382001	1.03718125081557	0.435048785570313	NA
OG0001023	0	NA	NA	NA	NA
OG0001024	3.87836620939397	0.220049563329787	1.05305815904526	0.117891153636857	NA
OG0001025	0	NA	NA	NA	NA
OG0001026	0	NA	NA	NA	NA
OG0001027	227.373551078017	0.381278542639466	1.11079897996057	0.11068809990464	0.257198461927367
OG0001028	0	NA	NA	NA	NA
OG0001029	0.488037243065825	0.195747541705845	1.03694998774155	0.376103418319839	NA
OG0001030	0	NA	NA	NA	NA
OG0001032	0	NA	NA	NA	NA
OG0001033	12.8315690972298	-0.216150768412402	1.05308378644774	NA	NA
OG0001034	0	NA	NA	NA	NA
OG0001036	0.207769618360391	0.16381483653358	1.02792807239724	0.468751214881683	NA
OG0001037	1.25634211083709	0.204367531495869	1.04485849534597	0.261120341938178	NA
OG0001038	0.249567554492306	0.11404114754822	1.00708647107035	0.602945352052362	NA
OG0001039	0	NA	NA	NA	NA
OG0001040	0	NA	NA	NA	NA
OG0001041	0	NA	NA	NA	NA
OG0001042	0	NA	NA	NA	NA
OG0001043	0.263906887302673	0.0220710030191548	0.990499719212215	0.814514999133188	NA
OG0001045	0	NA	NA	NA	NA
OG0001046	0	NA	NA	NA	NA
OG0001047	0.167191744527661	-0.116897746107469	1.01687762640637	0.945497255700637	NA
OG0001048	0.695806861426216	0.222272727376128	1.04621980640709	0.303405961148511	NA
OG0001049	0	NA	NA	NA	NA
OG0001050	3.90526016002647	-0.205756725874059	1.04669097128216	0.260284264322208	NA
OG0001051	0	NA	NA	NA	NA
OG0001052	0	NA	NA	NA	NA
OG0001053	1.67512281444945	0.209410828704323	1.04743783276632	0.21702955268794	NA
OG0001054	211.903036027855	0.239197743210103	1.06158052245813	NA	NA
OG0001055	0	NA	NA	NA	NA
OG0001056	0	NA	NA	NA	NA
OG0001057	1.64812322555185	0.20677735269389	1.04611413077333	0.229709612534157	NA
OG0001058	0	NA	NA	NA	NA
OG0001059	0	NA	NA	NA	NA
OG0001060	0	NA	NA	NA	NA
OG0001062	1.24284231638829	0.227315599377492	1.05018564499459	0.251108344356634	NA
OG0001063	0	NA	NA	NA	NA
OG0001064	0	NA	NA	NA	NA
OG0001066	0.0417979361319154	-0.070757269199199	1.01295332602321	0.819662003113438	NA
OG0001067	0.138513078906927	0.149749402954098	1.02372879092609	0.508201921469152	NA
OG0001068	31.587974323853	-0.219237674687949	1.05514964630245	NA	NA
OG0001069	1.55559453741654	0.140471555021026	1.00427782077703	0.406019591452773	NA
OG0001072	0.0692565394534637	0.122642930475393	1.01772447493443	0.565010096271002	NA
OG0001073	3.52879804976032	0.298493518806599	1.06480329863246	0.219623170945313	NA
OG0001076	0.418780703612362	0.172173719830911	1.03126513979987	0.43504879079569	NA
OG0001077	0	NA	NA	NA	NA
OG0001078	119.744281644238	0.237159040842566	1.06081363577623	NA	NA
OG0001079	0.0417979361319154	-0.070757269199199	1.01295332602321	0.819662003113438	NA
OG0001080	0.865859548907842	0.172284684706766	1.02410583362536	0.548530441772598	NA
OG0001081	0	NA	NA	NA	NA
OG0001082	1.7735170339476	0.168001092689405	1.02462199840359	0.437507476858518	NA
OG0001083	0	NA	NA	NA	NA
OG0001084	20.4445181285397	0.234851643574892	1.04224116886124	NA	NA
OG0001085	40.7769252433028	0.475373602212891	1.18402000135865	0.0291823434293877	0.147106136722653
OG0001086	0	NA	NA	NA	NA
OG0001087	0	NA	NA	NA	NA
OG0001089	0	NA	NA	NA	NA
OG0001090	0	NA	NA	NA	NA
OG0001091	29.0566131362821	-0.365337498335833	1.10763025652535	0.0480455388765615	0.187631626532846
OG0001092	0	NA	NA	NA	NA
OG0001093	0	NA	NA	NA	NA
OG0001094	0.0417979361319154	-0.070757269199199	1.01295332602321	0.819662003113438	NA
OG0001095	0	NA	NA	NA	NA
OG0001097	0.0692565394534637	0.122642930475393	1.01772447493443	0.565010096271002	NA
OG0001098	0	NA	NA	NA	NA
OG0001099	0	NA	NA	NA	NA
OG0001101	0	NA	NA	NA	NA
OG0001102	0	NA	NA	NA	NA
OG0001103	0.0796991869393156	-0.0861595375767946	1.01383914835164	0.897350311687828	NA
OG0001107	0	NA	NA	NA	NA
OG0001108	0.0835958722638307	-0.0928041237858064	1.01409640112515	0.919571452339329	NA
OG0001109	1.64812322555185	0.20677735269389	1.04611413077333	0.229709612534157	NA
OG0001110	0	NA	NA	NA	NA
OG0001111	0.121497123071231	-0.103134656342401	1.01518584440155	0.983098969089182	NA
OG0001112	2.83951811759201	0.217165390893925	1.05153120229369	0.147323385080609	NA
OG0001113	0	NA	NA	NA	NA
OG0001116	5.81395824024552	0.308318765791795	1.08333847988568	0.098570886240442	0.257198461927367
OG0001119	0	NA	NA	NA	NA
OG0001120	0	NA	NA	NA	NA
OG0001121	0	NA	NA	NA	NA
OG0001122	0.0692565394534637	0.122642930475393	1.01772447493443	0.565010096271002	NA
OG0001124	0	NA	NA	NA	NA
OG0001125	0	NA	NA	NA	NA
OG0001127	0	NA	NA	NA	NA
OG0001128	5.70923916544777	-0.209970259985804	1.04918395244022	0.20674281872802	0.315637891187817
OG0001129	0	NA	NA	NA	NA
OG0001130	0	NA	NA	NA	NA
OG0001131	0.0796991869393156	-0.0861595375767946	1.01383914835164	0.897350311687828	NA
OG0001133	3.29624645110371	0.217259986110493	1.05159271240351	0.139211928266107	NA
OG0001135	0	NA	NA	NA	NA
OG0001136	0	NA	NA	NA	NA
OG0001137	0	NA	NA	NA	NA
OG0001140	0.824061612775926	0.187274165382001	1.03718125081557	0.435048785570313	NA
OG0001142	0	NA	NA	NA	NA
OG0001143	0	NA	NA	NA	NA
OG0001145	0	NA	NA	NA	NA
OG0001147	6.30135090995027	-0.332335780626854	1.09446366944809	0.108099168132279	0.257198461927367
OG0001148	0	NA	NA	NA	NA
OG0001149	14.3026297506356	-0.231753924795331	1.04595564673587	0.171300871998932	0.284953931716224
OG0001150	4.94436967665556	0.221274227550209	1.05370430869795	0.101761541069755	NA
OG0001151	0	NA	NA	NA	NA
OG0001153	1.66215694688313	0.210957342118493	1.04823023956422	0.210051035290743	NA
OG0001155	16.6840507980368	-0.324350335919044	1.09616726926131	0.0468571139750708	0.187631626532846
OG0001157	299.009422379226	0.240435871356897	1.06204229173858	NA	NA
OG0001159	0	NA	NA	NA	NA
OG0001160	0.0796991869393156	-0.0861595375767946	1.01383914835164	0.897350311687828	NA
OG0001161	0	NA	NA	NA	NA
OG0001162	0	NA	NA	NA	NA
OG0001165	0.0417979361319154	-0.070757269199199	1.01295332602321	0.819662003113438	NA
OG0001167	0	NA	NA	NA	NA
OG0001168	0	NA	NA	NA	NA
OG0001169	2.77026157813855	0.216914733287302	1.05139810753493	0.149870849216447	NA
OG0001170	0.0417979361319154	-0.070757269199199	1.01295332602321	0.819662003113438	NA
OG0001172	0.0796991869393156	-0.0861595375767946	1.01383914835164	0.897350311687828	NA
OG0001173	0.250787616791492	-0.131518370432362	1.01944359494615	0.860997811009039	NA
OG0001174	7.2729107803935	-0.184075067369558	1.03362333580583	NA	NA
OG0001175	241.999986203848	0.170963198981083	1.0105141002888	0.523634298197418	0.623374164520736
OG0001178	0	NA	NA	NA	NA
OG0001182	0	NA	NA	NA	NA
OG0001183	0	NA	NA	NA	NA
OG0001184	0	NA	NA	NA	NA
OG0001185	1.64812322555185	0.20677735269389	1.04611413077333	0.229709612534157	NA
OG0001187	6.91930812486015	-0.212005783305118	1.05043549245578	0.180677119271809	0.287408697547167
OG0001191	0	NA	NA	NA	NA
OG0001193	0	NA	NA	NA	NA
OG0001194	0	NA	NA	NA	NA
OG0001197	0	NA	NA	NA	NA
OG0001198	0	NA	NA	NA	NA
OG0001199	1.73087955945411	0.295153755679365	1.07532165544084	0.150772701391417	NA
OG0001201	0	NA	NA	NA	NA
OG0001204	5.25410181126581	-0.209310870378608	1.04878878587653	0.216515869940224	NA
OG0001205	0	NA	NA	NA	NA
OG0001206	0	NA	NA	NA	NA
OG0001207	0	NA	NA	NA	NA
OG0001208	0	NA	NA	NA	NA
OG0001211	0.163295059203146	-0.114566567003976	1.01659299745973	0.954997279660836	NA
OG0001212	0	NA	NA	NA	NA
OG0001213	0	NA	NA	NA	NA
OG0001216	32.3026316230824	-0.179870905418498	1.03085059292319	NA	NA
OG0001220	0	NA	NA	NA	NA
OG0001221	0.0796991869393156	-0.0861595375767946	1.01383914835164	0.897350311687828	NA
OG0001223	5.18044715105551	-0.209177112266328	1.04870728549488	0.218367923475489	NA
OG0001226	0.312752221028247	-0.124028188891658	1.01873348415549	0.933465597458906	NA
OG0001228	0	NA	NA	NA	NA
OG0001229	0	NA	NA	NA	NA
OG0001230	0	NA	NA	NA	NA
OG0001231	0.824061612775926	0.187274165382001	1.03718125081557	0.435048785570313	NA
OG0001234	24.7074254612315	-0.218625937657631	1.05473382965899	1.46204397930258e-08	3.73587535753879e-07
OG0001235	0.796991869393156	-0.170195195014998	1.03021412375166	0.59111054954375	NA
OG0001236	0	NA	NA	NA	NA
OG0001237	0.0796991869393156	-0.0861595375767946	1.01383914835164	0.897350311687828	NA
OG0001241	0	NA	NA	NA	NA
OG0001242	0	NA	NA	NA	NA
OG0001243	4.57392737065269	-0.177995439231686	1.0072893948647	0.531288279706229	NA
OG0001244	0.125393808395746	-0.106699002954298	1.01549371426786	0.996660666801628	NA
OG0001248	0	NA	NA	NA	NA
OG0001249	0	NA	NA	NA	NA
OG0001251	0.0692565394534637	0.122642930475393	1.01772447493443	0.565010096271002	NA
OG0001253	0	NA	NA	NA	NA
OG0001255	0.589249597221273	-0.142034348098263	1.00577822471772	0.783812720115547	NA
OG0001256	10.0330630982199	-0.229510382228123	1.0397311904597	0.210799595349228	0.319393326286709
OG0001257	0	NA	NA	NA	NA
OG0001260	19.3906377037513	-0.217863384209234	1.0542205387777	2.65401727088582e-08	3.7914532441226e-07
OG0001261	0	NA	NA	NA	NA
OG0001264	0	NA	NA	NA	NA
OG0001265	0	NA	NA	NA	NA
OG0001266	0	NA	NA	NA	NA
OG0001268	0	NA	NA	NA	NA
OG0001269	0	NA	NA	NA	NA
OG0001271	31.2068232181321	-0.343769027449371	1.09208299308364	0.122307891253793	0.263330057918464
OG0001274	0	NA	NA	NA	NA
OG0001275	20.0161421458078	-0.217973154367581	1.05429424566533	2.24152521452327e-08	3.73587535753879e-07
OG0001277	0	NA	NA	NA	NA
OG0001278	0	NA	NA	NA	NA
OG0001280	0	NA	NA	NA	NA
OG0001284	0.498479890551677	0.113413581873441	1.00560041918308	0.623456762915531	NA
OG0001285	0	NA	NA	NA	NA
OG0001287	0.488037243065825	0.195747541705845	1.03694998774155	0.376103418319839	NA
OG0001288	0.879359343356639	0.188610031968079	1.03010700915313	0.403715630232336	NA
OG0001290	0	NA	NA	NA	NA
OG0001293	0	NA	NA	NA	NA
OG0001294	0	NA	NA	NA	NA
OG0001295	260.481597646889	0.239919663059415	1.06185016482764	NA	NA
OG0001296	0	NA	NA	NA	NA
OG0001297	0	NA	NA	NA	NA
OG0001298	12.155675890541	-0.229617769352704	1.04297247470824	0.190097724017716	0.29595303015982
OG0001302	90.3361881360213	0.227783729143912	1.05455929617675	NA	NA
OG0001304	0.824061612775926	0.187274165382001	1.03718125081557	0.435048785570313	NA
OG0001305	0	NA	NA	NA	NA
OG0001306	0.125393808395746	-0.106699002954298	1.01549371426786	0.996660666801628	NA
OG0001309	0.0417979361319154	-0.070757269199199	1.01295332602321	0.819662003113438	NA
OG0001310	2.07769618360391	0.213773975767049	1.04972130383442	0.181980762694361	NA
OG0001317	0	NA	NA	NA	NA
OG0001322	0.0835958722638307	-0.0928041237858064	1.01409640112515	0.919571452339329	NA
OG0001325	0	NA	NA	NA	NA
OG0001326	0.318796747757262	-0.138214474896788	1.02094234408504	0.816503977918297	NA
OG0001328	0	NA	NA	NA	NA
OG0001330	0	NA	NA	NA	NA
OG0001331	0.418780703612362	0.172173719830911	1.03126513979987	0.43504879079569	NA
OG0001332	20.6416465878643	-0.218077339334176	1.05436399269169	1.65169501708347e-07	1.9431706083335e-06
OG0001342	2.34068442338726	-0.197663180576665	1.04225120587854	0.348668101298597	NA
OG0001343	0	NA	NA	NA	NA
OG0001345	0	NA	NA	NA	NA
OG0001348	0.152852411717294	0.00341877364956773	0.99347918813315	0.807198856608511	NA
OG0001349	0	NA	NA	NA	NA
OG0001350	0	NA	NA	NA	NA
OG0001353	0.837561407224724	0.19526194993243	1.04048206010346	0.315870768560012	NA
OG0001354	0.239097560817947	-0.127375769779739	1.01874146275533	0.878913404331495	NA
OG0001357	0	NA	NA	NA	NA
OG0001363	0	NA	NA	NA	NA
OG0001364	0	NA	NA	NA	NA
OG0001365	0	NA	NA	NA	NA
OG0001368	0	NA	NA	NA	NA
OG0001369	0.0692565394534637	0.122642930475393	1.01772447493443	0.565010096271002	NA
OG0001370	0.418780703612362	0.172173719830911	1.03126513979987	0.43504879079569	NA
OG0001376	0	NA	NA	NA	NA
OG0001378	0.0796991869393156	-0.0861595375767946	1.01383914835164	0.897350311687828	NA
OG0001379	0	NA	NA	NA	NA
OG0001381	0	NA	NA	NA	NA
OG0001384	1.86992656524352	0.212469654031698	1.04903276021722	0.194886548913708	NA
OG0001385	62.1081523530772	0.044775257521848	0.984958201366852	NA	NA
OG0001386	0	NA	NA	NA	NA
OG0001389	52.3475879515452	0.234045306196517	1.05961064642402	NA	NA
OG0001392	0	NA	NA	NA	NA
OG0001397	0	NA	NA	NA	NA
OG0001399	0.111054475585379	0.0445677567247985	0.997205334899439	0.710883355034373	NA
OG0001402	1.53798320078657	0.214069462919059	1.03851450390012	0.346742627850875	NA
OG0001404	0	NA	NA	NA	NA
OG0001405	0	NA	NA	NA	NA
OG0001407	0	NA	NA	NA	NA
OG0001408	0	NA	NA	NA	NA
OG0001409	175.887895517192	0.238512004924505	1.06132406207083	NA	NA
OG0001410	3.72744396196301	-0.241826903506798	1.05663688955516	0.229714832252662	NA
OG0001411	18.4523810406666	-0.217684271248204	1.05410080947411	2.64294874395567e-08	3.7914532441226e-07
OG0001412	0.0692565394534637	0.122642930475393	1.01772447493443	0.565010096271002	NA
OG0001414	0	NA	NA	NA	NA
OG0001418	0	NA	NA	NA	NA
OG0001420	0	NA	NA	NA	NA
OG0001423	0	NA	NA	NA	NA
OG0001425	3.04979697360291	0.062948081907446	0.971922590476959	0.837876261149595	NA
OG0001426	0	NA	NA	NA	NA
OG0001433	0	NA	NA	NA	NA
OG0001439	0.318796747757262	-0.138214474896788	1.02094234408504	0.816503977918297	NA
OG0001441	0	NA	NA	NA	NA
OG0001442	0	NA	NA	NA	NA
OG0001445	0.0835958722638307	-0.0928041237858064	1.01409640112515	0.919571452339329	NA
OG0001449	0	NA	NA	NA	NA
OG0001452	0.163295059203146	-0.114566567003976	1.01659299745973	0.954997279660836	NA
OG0001455	105.532737310315	0.236547077087889	1.06058453012123	NA	NA
OG0001458	0	NA	NA	NA	NA
OG0001460	0	NA	NA	NA	NA
OG0001461	0	NA	NA	NA	NA
OG0001470	0.0417979361319154	-0.070757269199199	1.01295332602321	0.819662003113438	NA
OG0001471	0.418780703612362	0.172173719830911	1.03126513979987	0.43504879079569	NA
OG0001472	0	NA	NA	NA	NA
OG0001474	0	NA	NA	NA	NA
OG0001475	0	NA	NA	NA	NA
OG0001480	0.0796991869393156	-0.0861595375767946	1.01383914835164	0.897350311687828	NA
OG0001481	0	NA	NA	NA	NA
OG0001486	2.07217886042221	-0.195105465060453	1.04094003463936	0.373375405391932	NA
OG0001489	0	NA	NA	NA	NA
OG0001495	0	NA	NA	NA	NA
OG0001497	0	NA	NA	NA	NA
OG0001498	87.5325606729735	0.179369699738686	1.02572789553757	0.41122880727439	0.517268939967787
OG0001499	0.346282697267318	0.179333044184417	1.03351138839972	0.414664181134948	NA
OG0001500	0	NA	NA	NA	NA
OG0001503	2.71534437149545	0.201390756867875	1.04152888154203	0.27505583022966	NA
OG0001504	0	NA	NA	NA	NA
OG0001507	5.12498391955631	0.222248955359532	1.05420717533686	NA	NA
OG0001509	0.837561407224724	0.19526194993243	1.04048206010346	0.315870768560012	NA
OG0001515	0	NA	NA	NA	NA
OG0001517	0.0835958722638307	-0.0928041237858064	1.01409640112515	0.919571452339329	NA
OG0001518	0	NA	NA	NA	NA
OG0001520	0.824061612775926	0.187274165382001	1.03718125081557	0.435048785570313	NA
OG0001522	0	NA	NA	NA	NA
OG0001524	0	NA	NA	NA	NA
OG0001525	2.9255267682657	0.134748483830933	0.99079525279248	0.64570601482477	NA
OG0001529	446.061325642426	0.218946786621782	1.04690160020998	0.220776310811725	0.329392365125845
OG0001532	0	NA	NA	NA	NA
OG0001534	0	NA	NA	NA	NA
OG0001536	27.5221954504858	-0.21891281206284	1.05492826089406	1.17168382626827e-08	3.73587535753879e-07
OG0001538	0	NA	NA	NA	NA
OG0001540	0	NA	NA	NA	NA
OG0001541	0.865859548907842	0.172284684706766	1.02410583362536	0.548530441772598	NA
OG0001543	3.12752221028247	-0.2018327640031	1.04449034573261	0.30075194935835	NA
OG0001544	0	NA	NA	NA	NA
OG0001545	0.0417979361319154	-0.070757269199199	1.01295332602321	0.819662003113438	NA
OG0001549	0.837561407224724	0.19526194993243	1.04048206010346	0.315870768560012	NA
OG0001550	0.0692565394534637	0.122642930475393	1.01772447493443	0.565010096271002	NA
OG0001553	0.519993057767809	-0.166752604260956	1.02667094469312	0.689879993971617	NA
OG0001554	0	NA	NA	NA	NA
OG0001558	0	NA	NA	NA	NA
OG0001559	178.821369972376	0.238400139017438	1.06128449081918	NA	NA
OG0001560	0	NA	NA	NA	NA
OG0001561	0	NA	NA	NA	NA
OG0001563	0	NA	NA	NA	NA
OG0001564	0	NA	NA	NA	NA
OG0001565	0	NA	NA	NA	NA
OG0001566	0	NA	NA	NA	NA
OG0001568	0	NA	NA	NA	NA
OG0001570	0	NA	NA	NA	NA
OG0001575	0	NA	NA	NA	NA
OG0001576	0.0796991869393156	-0.0861595375767946	1.01383914835164	0.897350311687828	NA
OG0001579	0.0796991869393156	-0.0861595375767946	1.01383914835164	0.897350311687828	NA
OG0001583	0	NA	NA	NA	NA
OG0001586	0	NA	NA	NA	NA
OG0001587	0	NA	NA	NA	NA
OG0001591	0	NA	NA	NA	NA
OG0001598	0	NA	NA	NA	NA
OG0001599	7.52900868045485	-0.110277577221552	0.990663115075003	0.681568820823899	0.744883957184589
OG0001601	571.074697653717	0.242710808951492	1.06288897218256	NA	NA
OG0001602	0	NA	NA	NA	NA
OG0001603	0	NA	NA	NA	NA
OG0001604	0	NA	NA	NA	NA
OG0001606	5.97743902044867	-0.210672229180073	1.04960894649021	NA	NA
OG0001607	0	NA	NA	NA	NA
OG0001612	0	NA	NA	NA	NA
OG0001613	4.38345528166236	-0.207254527599735	1.04756037727205	0.242523304916356	NA
OG0001614	0	NA	NA	NA	NA
OG0001615	0	NA	NA	NA	NA
OG0001616	0	NA	NA	NA	NA
OG0001617	0	NA	NA	NA	NA
OG0001620	0	NA	NA	NA	NA
OG0001621	0.312752221028247	-0.124028188891658	1.01873348415549	0.933465597458906	NA
OG0001624	0	NA	NA	NA	NA
OG0001625	0.625504442056495	-0.155629423985189	1.02567759566895	0.68287456349717	NA
OG0001626	0	NA	NA	NA	NA
OG0001627	0	NA	NA	NA	NA
OG0001629	0	NA	NA	NA	NA
OG0001631	0	NA	NA	NA	NA
OG0001637	52.9504609918855	0.198244679482046	1.03647522379799	0.308637751848598	0.414927824152785
OG0001638	0.824061612775926	0.187274165382001	1.03718125081557	0.435048785570313	NA
OG0001640	0	NA	NA	NA	NA
OG0001641	0	NA	NA	NA	NA
OG0001642	0	NA	NA	NA	NA
OG0001643	464.346993126474	0.442484282354667	1.11219210233493	0.181067479454715	0.287408697547167
OG0001644	0	NA	NA	NA	NA
OG0001647	67.4236932815902	0.235016269935921	1.05999190473745	NA	NA
OG0001648	0	NA	NA	NA	NA
OG0001651	0	NA	NA	NA	NA
OG0001652	0.0692565394534637	0.122642930475393	1.01772447493443	0.565010096271002	NA
OG0001654	0	NA	NA	NA	NA
OG0001656	0	NA	NA	NA	NA
OG0001657	0	NA	NA	NA	NA
OG0001658	0	NA	NA	NA	NA
OG0001662	8.13155774673443	-0.21317517133765	1.0511702036193	0.162855165407904	0.280784767944662
OG0001663	27.4438930352609	-0.0750588783632384	0.991522839904834	0.753624434041692	0.806015437477746
OG0001667	86.6606060588613	0.23596280150782	1.06035764457838	NA	NA
OG0001669	499.811376340014	0.463719627666724	1.17425507838361	0.0347718175266694	0.165580083460331
OG0001670	0	NA	NA	NA	NA
OG0001671	0.125393808395746	-0.106699002954298	1.01549371426786	0.996660666801628	NA
OG0001672	0	NA	NA	NA	NA
OG0001674	0	NA	NA	NA	NA
OG0001677	7.84032829105176	0.219361029834777	1.05175682486485	NA	NA
OG0001678	0	NA	NA	NA	NA
OG0001679	0	NA	NA	NA	NA
OG0001680	0	NA	NA	NA	NA
OG0001681	87.1063863513713	0.235969571898282	1.06036058377999	NA	NA
OG0001682	0	NA	NA	NA	NA
OG0001683	0	NA	NA	NA	NA
OG0001684	0	NA	NA	NA	NA
OG0001688	0	NA	NA	NA	NA
OG0001689	17.2013721565536	-0.217416626625749	1.05392221566883	3.06625582144667e-08	3.83281977680833e-07
OG0001696	0	NA	NA	NA	NA
OG0001699	2.09390351806181	0.212684585792906	1.04915605814762	0.186878849379449	NA
OG0001702	1.64812322555185	0.20677735269389	1.04611413077333	0.229709612534157	NA
OG0001703	0	NA	NA	NA	NA
OG0001705	0	NA	NA	NA	NA
OG0001706	6.16707347824985	0.223434796416208	1.05483371758133	0.0828526700877422	0.240861763503737
OG0001707	0	NA	NA	NA	NA
OG0001708	0	NA	NA	NA	NA
OG0001710	0	NA	NA	NA	NA
OG0001713	0	NA	NA	NA	NA
OG0001714	0.354550157160163	-0.134254667307852	1.02017548960876	0.924560823447833	NA
OG0001715	0.0417979361319154	-0.070757269199199	1.01295332602321	0.819662003113438	NA
OG0001716	0	NA	NA	NA	NA
OG0001717	0	NA	NA	NA	NA
OG0001720	0	NA	NA	NA	NA
OG0001721	13.7082601535623	-0.216481520408329	1.05329921373581	NA	NA
OG0001724	0	NA	NA	NA	NA
OG0001725	0	NA	NA	NA	NA
OG0001726	0	NA	NA	NA	NA
OG0001727	0	NA	NA	NA	NA
OG0001729	0	NA	NA	NA	NA
OG0001730	0	NA	NA	NA	NA
OG0001731	0	NA	NA	NA	NA
OG0001736	0	NA	NA	NA	NA
OG0001737	0	NA	NA	NA	NA
OG0001738	28.8043470514632	-0.351389496063572	1.04587585981189	0.300085282025712	0.408279295273077
OG0001739	0	NA	NA	NA	NA
OG0001740	0	NA	NA	NA	NA
OG0001741	0	NA	NA	NA	NA
OG0001742	0.418780703612362	0.172173719830911	1.03126513979987	0.43504879079569	NA
OG0001743	0	NA	NA	NA	NA
OG0001744	0.418780703612362	0.172173719830911	1.03126513979987	0.43504879079569	NA
OG0001755	2.63174849923162	0.21639363403959	1.05111911310135	0.155266690983074	NA
OG0001756	314.923089116496	0.240622704047802	1.0621118487994	NA	NA
OG0001757	0.418780703612362	0.172173719830911	1.03126513979987	0.43504879079569	NA
OG0001761	0	NA	NA	NA	NA
OG0001762	0.418780703612362	0.172173719830911	1.03126513979987	0.43504879079569	NA
OG0001763	0.418780703612362	0.172173719830911	1.03126513979987	0.43504879079569	NA
OG0001764	379.892403489702	0.241382181812266	1.06239388783968	NA	NA
OG0001765	0.824061612775926	0.187274165382001	1.03718125081557	0.435048785570313	NA
OG0001766	0	NA	NA	NA	NA
OG0001769	0	NA	NA	NA	NA
OG0001770	0	NA	NA	NA	NA
OG0001772	0	NA	NA	NA	NA
OG0001773	131.025796431372	0.237473068234948	1.06093260628585	NA	NA
OG0001774	0	NA	NA	NA	NA
OG0001775	5.3167877574802	-0.209195390478659	1.0487159348471	0.216584129838065	NA
OG0001776	0	NA	NA	NA	NA
OG0001782	10.7999597746392	-0.17647786499668	1.02934678203248	NA	NA
OG0001783	1.24284231638829	0.227315599377492	1.05018564499459	0.251108344356634	NA
OG0001786	0	NA	NA	NA	NA
OG0001787	0	NA	NA	NA	NA
OG0001789	169.749088223149	0.26208496861882	1.06015827540296	NA	NA
OG0001791	0	NA	NA	NA	NA
OG0001797	4.28950256333151	-0.320705915765152	1.08606782137312	0.153466914293357	NA
OG0001798	0.111054475585379	0.0445677567247985	0.997205334899439	0.710883355034373	NA
OG0001799	0	NA	NA	NA	NA
OG0001800	137.765351694018	0.237678150539477	1.06100971893296	NA	NA
OG0001801	5.02104877717688	-0.208842573112038	1.04850361341819	0.222750599907031	NA
OG0001802	0	NA	NA	NA	NA
OG0001803	0	NA	NA	NA	NA
OG0001805	0	NA	NA	NA	NA
OG0001809	3.6864473681243	-0.153699597106044	1.01905245692811	0.480230608218635	NA
OG0001810	0.0417979361319154	-0.070757269199199	1.01295332602321	0.819662003113438	NA
OG0001811	0	NA	NA	NA	NA
OG0001812	5.13005037665642	-0.124673765870996	0.998462056432244	0.607363561414197	NA
OG0001814	0	NA	NA	NA	NA
OG0001815	0	NA	NA	NA	NA
OG0001816	98.8873935331112	0.23659495546279	1.06059582144194	NA	NA
OG0001818	0.0417979361319154	-0.070757269199199	1.01295332602321	0.819662003113438	NA
OG0001819	0.138513078906927	0.149749402954098	1.02372879092609	0.508201921469152	NA
OG0001824	0	NA	NA	NA	NA
OG0001828	0	NA	NA	NA	NA
OG0001831	0	NA	NA	NA	NA
OG0001835	15.6376110514124	-0.217025023196347	1.05366164410319	0.100893095732136	0.257198461927367
OG0001836	0	NA	NA	NA	NA
OG0001837	0	NA	NA	NA	NA
OG0001839	0	NA	NA	NA	NA
OG0001842	0	NA	NA	NA	NA
OG0001843	134.322042882476	0.237570757558538	1.06096936688268	NA	NA
OG0001847	0	NA	NA	NA	NA
OG0001850	0	NA	NA	NA	NA
OG0001851	0.0796991869393156	-0.0861595375767946	1.01383914835164	0.897350311687828	NA
OG0001852	3.52996977844543	0.16214795115886	1.00950126084498	0.501625338057257	NA
OG0001858	0	NA	NA	NA	NA
OG0001859	1.25634211083709	0.204367531495869	1.04485849534597	0.261120341938178	NA
OG0001862	15.9681662553528	-0.117758786949896	0.995824284073534	NA	NA
OG0001865	0	NA	NA	NA	NA
OG0001867	0	NA	NA	NA	NA
OG0001871	0.418780703612362	0.172173719830911	1.03126513979987	0.43504879079569	NA
OG0001874	222.927042216409	0.298004687209342	1.08557762487053	0.00214978934503689	0.0195435395003354
OG0001875	0	NA	NA	NA	NA
OG0001877	1.87651332616948	-0.191452837685959	1.0391740848542	0.401125685641812	NA
OG0001878	0.418780703612362	0.172173719830911	1.03126513979987	0.43504879079569	NA
OG0001880	0.961352531034053	-0.176496268158993	1.03258725075903	0.54168625137937	NA
OG0001881	0	NA	NA	NA	NA
OG0001885	0	NA	NA	NA	NA
OG0001886	0	NA	NA	NA	NA
OG0001890	12.7797048952513	0.227695406167108	1.05689119435143	0.0457452251971812	0.187631626532846
OG0001894	0	NA	NA	NA	NA
OG0001895	0.0692565394534637	0.122642930475393	1.01772447493443	0.565010096271002	NA
OG0001896	1.64812322555185	0.20677735269389	1.04611413077333	0.229709612534157	NA
OG0001897	0	NA	NA	NA	NA
OG0001899	0.360594683889178	-0.147474264283428	1.02235203225647	0.784477280260746	NA
OG0001902	0	NA	NA	NA	NA
OG0001903	151.976896027941	0.238032329404042	1.0611431796636	NA	NA
OG0001905	0	NA	NA	NA	NA
OG0001909	0.0796991869393156	-0.0861595375767946	1.01383914835164	0.897350311687828	NA
OG0001910	0	NA	NA	NA	NA
OG0001911	0	NA	NA	NA	NA
OG0001912	6.53533332902388	-0.211508449302779	1.05012398596424	NA	NA
OG0001915	0	NA	NA	NA	NA
OG0001920	0	NA	NA	NA	NA
OG0001929	0	NA	NA	NA	NA
OG0001930	0.0835958722638307	-0.0928041237858064	1.01409640112515	0.919571452339329	NA
OG0001933	0	NA	NA	NA	NA
OG0001935	0.376181425187238	-0.145991683985927	1.02273794580026	0.774765157159215	NA
OG0001936	0	NA	NA	NA	NA
OG0001938	0	NA	NA	NA	NA
OG0001939	0.228654913332095	-0.0354219653375555	0.994649871564505	0.920379411609574	NA
OG0001940	0	NA	NA	NA	NA
OG0001943	0	NA	NA	NA	NA
OG0001945	0	NA	NA	NA	NA
OG0001946	0	NA	NA	NA	NA
OG0001947	1.24284231638829	0.227315599377492	1.05018564499459	0.251108344356634	NA
OG0001948	10.9463277359887	-0.215210077428038	1.05247134704603	0.131802787709324	0.277479553072261
OG0001953	0.418780703612362	0.172173719830911	1.03126513979987	0.43504879079569	NA
OG0001954	444.650608675187	0.241843287388694	1.06256608586776	NA	NA
OG0001957	3.53208351212665	0.219224296229413	1.05262498631124	0.126200736061268	NA
OG0001961	0	NA	NA	NA	NA
OG0001964	5.10677585431622	-0.251611386253492	1.06152434538516	0.180656495019697	NA
OG0001965	0	NA	NA	NA	NA
OG0001968	0	NA	NA	NA	NA
OG0001970	0	NA	NA	NA	NA
OG0001974	2.27337517043275	-0.196905468626546	1.04186796377877	0.355171281675032	NA
OG0001978	0	NA	NA	NA	NA
OG0001981	0	NA	NA	NA	NA
OG0001983	0	NA	NA	NA	NA
OG0001988	0	NA	NA	NA	NA
OG0001991	18.5426653304306	-0.218372048060862	1.05434218991638	0.0880550252293963	0.248042324589849
OG0001992	0	NA	NA	NA	NA
OG0001994	2.58037627260958	-0.018514869121173	0.979450578137045	0.933351548803379	NA
OG0001998	0.418780703612362	0.172173719830911	1.03126513979987	0.43504879079569	NA
OG0002006	0	NA	NA	NA	NA
OG0002007	0	NA	NA	NA	NA
OG0002008	0	NA	NA	NA	NA
OG0002012	1.19548780408973	-0.182055667677806	1.03488461602873	0.49241548967927	NA
OG0002017	0	NA	NA	NA	NA
OG0002019	0	NA	NA	NA	NA
OG0002021	0	NA	NA	NA	NA
OG0002026	0	NA	NA	NA	NA
OG0002027	0	NA	NA	NA	NA
OG0002028	0	NA	NA	NA	NA
OG0002029	351.806194183495	0.197159626844659	1.03387127561716	NA	NA
OG0002030	0.27824622011304	-0.0588890849830396	0.99637594850828	0.986294348816709	NA
OG0002032	0	NA	NA	NA	NA
OG0002033	0.388053287210726	-0.0854705897246551	1.00034321320627	0.928822345747898	NA
OG0002042	0	NA	NA	NA	NA
OG0002043	0	NA	NA	NA	NA
OG0002044	0.0835958722638307	-0.0928041237858064	1.01409640112515	0.919571452339329	NA
OG0002046	0	NA	NA	NA	NA
OG0002049	0.312752221028247	-0.124028188891658	1.01873348415549	0.933465597458906	NA
OG0002050	0	NA	NA	NA	NA
OG0002057	0	NA	NA	NA	NA
OG0002059	0	NA	NA	NA	NA
OG0002061	10.0449773318014	-0.0642677938235286	0.989882474683943	NA	NA
OG0002065	1.84973364334007	-0.228462449471782	1.04798774203401	0.352861024460971	NA
OG0002067	14.6993543883276	-0.216751182425691	1.05348032997902	0.105792586612306	0.257198461927367
OG0002069	1.12934561785492	-0.0542065334424685	0.98983448208706	0.875390213806225	NA
OG0002070	0	NA	NA	NA	NA
OG0002082	0	NA	NA	NA	NA
OG0002083	0	NA	NA	NA	NA
OG0002089	0	NA	NA	NA	NA
OG0002091	0	NA	NA	NA	NA
OG0002095	0.418780703612362	0.172173719830911	1.03126513979987	0.43504879079569	NA
OG0002097	2.49323542032469	0.215825800287755	1.05081553409537	0.161103759383436	NA
OG0002104	0	NA	NA	NA	NA
OG0002105	0	NA	NA	NA	NA
OG0002107	0	NA	NA	NA	NA
OG0002108	0	NA	NA	NA	NA
OG0002110	8.44430996776268	-0.213467064720397	1.0513539477067	0.158627110774174	0.280784767944662
OG0002114	0	NA	NA	NA	NA
OG0002123	0	NA	NA	NA	NA
OG0002124	0.837561407224724	0.19526194993243	1.04048206010346	0.315870768560012	NA
OG0002128	0	NA	NA	NA	NA
OG0002130	0	NA	NA	NA	NA
OG0002135	0	NA	NA	NA	NA
OG0002144	0.418780703612362	0.172173719830911	1.03126513979987	0.43504879079569	NA
OG0002145	0	NA	NA	NA	NA
OG0002147	6.58261271497063	0.22393230822162	1.05507498661246	0.0786611483331695	0.240861763503737
OG0002149	0	NA	NA	NA	NA
OG0002150	0	NA	NA	NA	NA
OG0002162	0	NA	NA	NA	NA
OG0002163	0.0692565394534637	0.122642930475393	1.01772447493443	0.565010096271002	NA
OG0002165	0	NA	NA	NA	NA
OG0002172	0.418780703612362	0.172173719830911	1.03126513979987	0.43504879079569	NA
OG0002177	2.14695272305737	0.214159532747802	1.04992639722154	0.178090971488329	NA
OG0002180	0.460578639744277	0.138212268179741	1.01360235981574	0.555236839136902	NA
OG0002182	0	NA	NA	NA	NA
OG0002185	1.64812322555185	0.20677735269389	1.04611413077333	0.229709612534157	NA
OG0002191	0.66730237818841	-0.16761958495879	1.02751250580611	0.651846474878498	NA
OG0002195	0	NA	NA	NA	NA
OG0002202	0	NA	NA	NA	NA
OG0002209	0	NA	NA	NA	NA
OG0002212	22.3954715299477	-0.218361342057935	1.05455366311625	NA	NA
OG0002219	49.4436967665556	0.233964128669509	1.05957140302421	2.08810540084227e-09	3.73587535753879e-07
OG0002220	0	NA	NA	NA	NA
OG0002221	0	NA	NA	NA	NA
OG0002222	0	NA	NA	NA	NA
OG0002223	1.21214014782555	-0.182861529656325	1.03522082312483	0.487108269375835	NA
OG0002225	0	NA	NA	NA	NA
OG0002230	0.0417979361319154	-0.070757269199199	1.01295332602321	0.819662003113438	NA
OG0002234	0	NA	NA	NA	NA
OG0002242	0	NA	NA	NA	NA
OG0002251	5.56245591153723	-0.261379925984729	1.06196871964344	0.212120155824445	NA
OG0002256	0	NA	NA	NA	NA
OG0002258	0	NA	NA	NA	NA
OG0002261	0	NA	NA	NA	NA
OG0002265	0	NA	NA	NA	NA
OG0002280	0	NA	NA	NA	NA
OG0002283	0.460578639744277	0.138212268179741	1.01360235981574	0.555236839136902	NA
OG0002286	0.0692565394534637	0.122642930475393	1.01772447493443	0.565010096271002	NA
OG0002287	0	NA	NA	NA	NA
OG0002288	0.0417979361319154	-0.070757269199199	1.01295332602321	0.819662003113438	NA
OG0002293	0	NA	NA	NA	NA
OG0002298	0.376181425187238	-0.145991683985927	1.02273794580026	0.774765157159215	NA
OG0002309	0	NA	NA	NA	NA
OG0002313	0	NA	NA	NA	NA
OG0002315	5.67201937451838	0.226614176249421	1.05574860899696	0.0864314804910759	NA
OG0002319	0	NA	NA	NA	NA
OG0002320	0	NA	NA	NA	NA
OG0002323	0	NA	NA	NA	NA
OG0002324	0	NA	NA	NA	NA
OG0002333	0	NA	NA	NA	NA
OG0002337	0	NA	NA	NA	NA
OG0002338	4.54285365554099	-0.20768951589678	1.04781670417666	0.237207176904984	NA
OG0002342	0	NA	NA	NA	NA
OG0002344	113.472601491603	0.137868378126545	1.00713157072078	NA	NA
OG0002345	13.687362380291	0.283775448763737	1.07659222964479	0.0597229222124194	0.209554113026033
OG0002354	896.230162918931	0.374675094651173	1.07616304388224	NA	NA
OG0002358	1.25634211083709	0.204367531495869	1.04485849534597	0.261120341938178	NA
OG0002359	0	NA	NA	NA	NA
OG0002360	1.25634211083709	0.204367531495869	1.04485849534597	0.261120341938178	NA
OG0002363	0	NA	NA	NA	NA
OG0002365	10.6796910498683	-0.215139262097153	1.05242538849657	NA	NA
OG0002372	0.0835958722638307	-0.0928041237858064	1.01409640112515	0.919571452339329	NA
OG0002374	3.29624645110371	0.217259986110493	1.05159271240351	0.139211928266107	NA
OG0002376	1.25393808395746	-0.18385851501979	1.03563515124798	0.479359647167462	NA
OG0002390	0	NA	NA	NA	NA
OG0002392	0	NA	NA	NA	NA
OG0002397	2.31127642124015	-0.197230413812336	1.04203366592103	0.352002550775978	NA
OG0002403	0	NA	NA	NA	NA
OG0002406	0	NA	NA	NA	NA
OG0002407	0	NA	NA	NA	NA
OG0002422	0	NA	NA	NA	NA
OG0002423	0	NA	NA	NA	NA
OG0002424	0	NA	NA	NA	NA
OG0002425	0.0692565394534637	0.122642930475393	1.01772447493443	0.565010096271002	NA
OG0002427	0	NA	NA	NA	NA
OG0002428	0	NA	NA	NA	NA
OG0002433	0	NA	NA	NA	NA
OG0002438	0.418780703612362	0.172173719830911	1.03126513979987	0.43504879079569	NA
OG0002439	0.824061612775926	0.187274165382001	1.03718125081557	0.435048785570313	NA
OG0002440	0	NA	NA	NA	NA
OG0002443	0	NA	NA	NA	NA
OG0002444	0	NA	NA	NA	NA
OG0002452	0	NA	NA	NA	NA
OG0002454	0.0796991869393156	-0.0861595375767946	1.01383914835164	0.897350311687828	NA
OG0002461	919.684896378644	0.613909961608521	1.29669095746314	0.027506033365189	0.147106136722653
OG0002475	0	NA	NA	NA	NA
OG0002492	0	NA	NA	NA	NA
OG0002494	0	NA	NA	NA	NA
OG0002496	0.0417979361319154	-0.070757269199199	1.01295332602321	0.819662003113438	NA
OG0002502	0	NA	NA	NA	NA
OG0002534	0	NA	NA	NA	NA
OG0002539	0.0417979361319154	-0.070757269199199	1.01295332602321	0.819662003113438	NA
OG0002545	0	NA	NA	NA	NA
OG0002553	0	NA	NA	NA	NA
OG0002554	0	NA	NA	NA	NA
OG0002555	304.872352229799	0.240484474066155	1.06206056905933	NA	NA
OG0002558	0	NA	NA	NA	NA
OG0002562	0	NA	NA	NA	NA
OG0002564	0	NA	NA	NA	NA
OG0002577	394.313373932913	0.133123504042189	0.953378580277039	0.73286904038223	0.792290854467275
OG0002584	4.38345528166236	-0.207254527599735	1.04756037727205	0.242523304916356	NA
OG0002585	0	NA	NA	NA	NA
OG0002589	0	NA	NA	NA	NA
OG0002601	0	NA	NA	NA	NA
OG0002605	0	NA	NA	NA	NA
OG0002616	0	NA	NA	NA	NA
OG0002619	0	NA	NA	NA	NA
OG0002621	2.83951811759201	0.217165390893925	1.05153120229369	0.147323385080609	NA
OG0002624	0	NA	NA	NA	NA
OG0002626	450.608037086901	0.242797906747175	1.06291679022639	NA	NA
OG0002628	0	NA	NA	NA	NA
OG0002630	0	NA	NA	NA	NA
OG0002637	0.952094560462787	-0.231553307314334	1.04151499983804	0.489860814990505	NA
OG0002639	0	NA	NA	NA	NA
OG0002640	0	NA	NA	NA	NA
OG0002660	7.48423459449247	-0.134046921001104	1.01009328745219	NA	NA
OG0002668	0	NA	NA	NA	NA
OG0002670	4.37853109439546	-0.206849442976345	1.04732654826215	0.245091522730495	NA
OG0002672	0	NA	NA	NA	NA
OG0002675	0	NA	NA	NA	NA
OG0002677	50.6301243113913	0.0818956365689204	0.991138649665705	NA	NA
OG0002679	0.246890931466977	-0.130233096423787	1.01921605622827	0.86671439807103	NA
OG0002682	0	NA	NA	NA	NA
OG0002684	0	NA	NA	NA	NA
OG0002693	0	NA	NA	NA	NA
OG0002694	5.11095019822504	0.269066501472783	1.07074935404136	0.0706755619758653	NA
OG0002697	0	NA	NA	NA	NA
OG0002723	0	NA	NA	NA	NA
OG0002731	0.125393808395746	-0.106699002954298	1.01549371426786	0.996660666801628	NA
OG0002737	0	NA	NA	NA	NA
OG0002742	7.51387849709935	0.27254109520933	1.07286422964216	0.0497223810312043	0.187631626532846
OG0002743	0.0417979361319154	-0.070757269199199	1.01295332602321	0.819662003113438	NA
OG0002748	0	NA	NA	NA	NA
OG0002751	0	NA	NA	NA	NA
OG0002755	0	NA	NA	NA	NA
OG0002757	0.159398373878631	-0.111912284771649	1.01630222079122	0.965225759655215	NA
OG0002766	0	NA	NA	NA	NA
OG0002781	0	NA	NA	NA	NA
OG0002789	0	NA	NA	NA	NA
OG0002800	78.0889647809048	-0.00965640982223232	0.944692531663908	0.965318274298461	0.970169119897951
OG0002803	0	NA	NA	NA	NA
OG0002804	2.6241977116835	0.315753070227905	1.0869103488829	0.0995457385460787	NA
OG0002805	0.418780703612362	0.172173719830911	1.03126513979987	0.43504879079569	NA
OG0002820	0	NA	NA	NA	NA
OG0002823	0	NA	NA	NA	NA
OG0002825	0	NA	NA	NA	NA
OG0002827	0	NA	NA	NA	NA
OG0002831	13.4333546274035	0.122598121052753	0.995461954691852	0.650882239315095	0.715255208038566
OG0002837	0	NA	NA	NA	NA
OG0002841	31.8273334745395	0.232047665634011	1.05880165073168	1.71674664203835e-08	3.73587535753879e-07
OG0002843	0.0835958722638307	-0.0928041237858064	1.01409640112515	0.919571452339329	NA
OG0002852	0	NA	NA	NA	NA
OG0002855	0	NA	NA	NA	NA
OG0002867	0	NA	NA	NA	NA
OG0002888	0	NA	NA	NA	NA
OG0002896	21.8926554719773	-0.218266919817584	1.05449162654548	1.87095625461968e-08	3.73587535753879e-07
OG0002898	47.2952199192993	0.233665348246823	1.05945871147387	0.0128714522977972	0.0887686365365324
OG0002900	0	NA	NA	NA	NA
OG0002907	0.460578639744277	0.138212268179741	1.01360235981574	0.555236839136902	NA
OG0002909	0	NA	NA	NA	NA
OG0002926	161.115647251732	0.231258492963651	1.05626109136793	NA	NA
OG0002930	0	NA	NA	NA	NA
OG0002936	0	NA	NA	NA	NA
OG0002945	0	NA	NA	NA	NA
OG0002951	4.59308794528718	0.220995497688862	1.05355692028013	0.106087183084053	NA
OG0002958	105.300397112916	0.37468258825592	1.1252102185712	0.00403610680079915	0.0322888544063932
OG0002968	0	NA	NA	NA	NA
OG0002970	0	NA	NA	NA	NA
OG0002973	0	NA	NA	NA	NA
OG0002977	0	NA	NA	NA	NA
OG0002978	0	NA	NA	NA	NA
OG0003004	0	NA	NA	NA	NA
OG0003057	162.657483064904	0.201579584476026	1.03728837722866	0.309121228993825	0.414927824152785
OG0003069	0	NA	NA	NA	NA
OG0003080	0	NA	NA	NA	NA
OG0003082	0.0417979361319154	-0.070757269199199	1.01295332602321	0.819662003113438	NA
OG0003083	0	NA	NA	NA	NA
OG0003084	0.824061612775926	0.187274165382001	1.03718125081557	0.435048785570313	NA
OG0003086	0	NA	NA	NA	NA
OG0003087	0.0796991869393156	-0.0861595375767946	1.01383914835164	0.897350311687828	NA
OG0003088	0	NA	NA	NA	NA
OG0003089	2.07217886042221	-0.195105465060453	1.04094003463936	0.373375405391932	NA
OG0003100	0	NA	NA	NA	NA
OG0003112	0	NA	NA	NA	NA
OG0003158	10.0080710729039	-0.214652597061523	1.05211150551433	0.140631624495413	0.280784767944662
OG0003191	0.167191744527661	-0.116897746107469	1.01687762640637	0.945497255700637	NA
OG0003206	3.57194227340889	-0.242056143524453	1.05644774160243	0.235408786914201	NA
OG0003212	1.73465495322817	0.256311947378577	1.06235837647379	0.167291787357827	NA
OG0003218	0	NA	NA	NA	NA
OG0003219	0	NA	NA	NA	NA
OG0003220	0	NA	NA	NA	NA
OG0003221	0.205092995335062	-0.123300767404253	1.01795249947231	0.906512730927683	NA
OG0003222	0	NA	NA	NA	NA
OG0003231	0	NA	NA	NA	NA
OG0003240	133.223038834412	0.194869782825855	1.03363062437549	NA	NA
OG0003253	0	NA	NA	NA	NA
OG0003259	0	NA	NA	NA	NA
OG0003264	0	NA	NA	NA	NA
OG0003270	0	NA	NA	NA	NA
OG0003276	0	NA	NA	NA	NA
OG0003288	0	NA	NA	NA	NA
OG0003292	1.73171909781568	0.179658140965585	1.0304871964877	0.383504830368566	NA
OG0003298	1.25100888411299	-0.180500666442351	1.03429625781707	0.494769096742489	NA
OG0003300	0	NA	NA	NA	NA
OG0003301	1.38513078906927	0.208408164890231	1.04689222026898	0.235089349796064	NA
OG0003305	0.312752221028247	-0.124028188891658	1.01873348415549	0.933465597458906	NA
OG0003310	0	NA	NA	NA	NA
OG0003317	79.5683336863487	0.235647399404807	1.06023619488696	NA	NA
OG0003319	0	NA	NA	NA	NA
OG0003320	0	NA	NA	NA	NA
OG0003355	8.99556547665681	-0.209719888852087	1.0489461694536	NA	NA
OG0003365	0	NA	NA	NA	NA
OG0003386	0	NA	NA	NA	NA
OG0003389	0	NA	NA	NA	NA
OG0003391	0	NA	NA	NA	NA
OG0003399	193.692968855792	0.238900019361344	1.0614688631202	0.00262087472194082	0.0218406226828402
OG0003406	8.55336834878751	0.205583820888169	1.04297840894076	0.136800183040002	0.280713226394698
OG0003407	0	NA	NA	NA	NA
OG0003412	3.82993193653403	0.30283498313167	1.0772263561574	0.148744232588123	NA
OG0003414	263.699716088296	0.240042480776077	1.06189517881361	NA	NA
OG0003415	0.0796991869393156	-0.0861595375767946	1.01383914835164	0.897350311687828	NA
OG0003416	0.824061612775926	0.187274165382001	1.03718125081557	0.435048785570313	NA
OG0003417	0	NA	NA	NA	NA
OG0003427	0	NA	NA	NA	NA
OG0003437	0	NA	NA	NA	NA
OG0003449	0	NA	NA	NA	NA
OG0003457	0	NA	NA	NA	NA
OG0003462	0	NA	NA	NA	NA
OG0003463	0	NA	NA	NA	NA
OG0003477	4.14435772084441	-0.206630777541528	1.04717113166603	0.25103832551357	NA
OG0003484	0	NA	NA	NA	NA
OG0003489	0	NA	NA	NA	NA
OG0003490	0	NA	NA	NA	NA
OG0003496	0	NA	NA	NA	NA
OG0003500	0.111054475585379	0.0445677567247985	0.997205334899439	0.710883355034373	NA
OG0003503	0	NA	NA	NA	NA
OG0003511	402.797665660402	0.234689503923349	1.05756986812703	NA	NA
OG0003517	133.778393169981	0.201192750860733	1.03724584639373	NA	NA
OG0003518	0.297911452785559	0.00845020919770888	0.990401492027906	0.851626370201965	NA
OG0003519	0	NA	NA	NA	NA
OG0003520	0	NA	NA	NA	NA
OG0003548	0	NA	NA	NA	NA
OG0003550	0	NA	NA	NA	NA
OG0003554	0	NA	NA	NA	NA
OG0003556	0.239097560817947	-0.127375769779739	1.01874146275533	0.878913404331495	NA
OG0003557	169.756692231841	0.238383102910634	1.06127566342832	NA	NA
OG0003569	0	NA	NA	NA	NA
OG0003579	6.98657734520555	-0.182039491196055	1.03255715491076	0.335644326468838	0.430313239062612
OG0003585	0.865859548907842	0.172284684706766	1.02410583362536	0.548530441772598	NA
OG0003595	0	NA	NA	NA	NA
OG0003596	116.421035604237	0.237038392286746	1.06076826788233	NA	NA
OG0003610	0	NA	NA	NA	NA
OG0003612	0.0692565394534637	0.122642930475393	1.01772447493443	0.565010096271002	NA
OG0003625	0	NA	NA	NA	NA
OG0003626	0	NA	NA	NA	NA
OG0003627	0.167191744527661	-0.116897746107469	1.01687762640637	0.945497255700637	NA
OG0003632	0	NA	NA	NA	NA
OG0003633	0	NA	NA	NA	NA
OG0003635	0.824061612775926	0.187274165382001	1.03718125081557	0.435048785570313	NA
OG0003637	0	NA	NA	NA	NA
OG0003641	0	NA	NA	NA	NA
OG0003646	0	NA	NA	NA	NA
OG0003654	0.418780703612362	0.172173719830911	1.03126513979987	0.43504879079569	NA
OG0003707	0	NA	NA	NA	NA
OG0003711	0	NA	NA	NA	NA
OG0003714	0	NA	NA	NA	NA
OG0003734	0	NA	NA	NA	NA
OG0003737	0.0796991869393156	-0.0861595375767946	1.01383914835164	0.897350311687828	NA
OG0003741	0	NA	NA	NA	NA
OG0003748	0	NA	NA	NA	NA
OG0003749	2.38248235951918	-0.197998109950544	1.04242487714021	0.345312847522903	NA
OG0003752	0	NA	NA	NA	NA
OG0003753	0	NA	NA	NA	NA
OG0003754	0	NA	NA	NA	NA
OG0003756	2.63007316899742	-0.199633865819607	1.0432912704701	0.327722150010209	NA
OG0003762	0.392451407967563	-0.140373805998097	1.02130180164767	0.854811218021283	NA
OG0003766	0	NA	NA	NA	NA
OG0003773	0	NA	NA	NA	NA
OG0003777	0	NA	NA	NA	NA
OG0003801	0	NA	NA	NA	NA
OG0003804	0	NA	NA	NA	NA
OG0003823	0	NA	NA	NA	NA
OG0003824	0	NA	NA	NA	NA
OG0003834	0	NA	NA	NA	NA
OG0003838	14.0738499462711	-0.21655194397727	1.05334788399576	0.109348532982616	0.257198461927367
OG0003843	0	NA	NA	NA	NA
OG0003844	227.797869743952	0.23437572821025	1.05873502969708	NA	NA
OG0003848	4.84403392140664	-0.209340002487386	1.0318221950661	0.357519710502563	NA
OG0003849	1.12854427556171	-0.180985089501259	1.03441763951955	0.503641656101735	NA
OG0003855	0	NA	NA	NA	NA
OG0003857	0	NA	NA	NA	NA
OG0003859	0	NA	NA	NA	NA
OG0003860	1.9809810408289	0.237169658413275	1.05222491210474	0.23452310618172	NA
OG0003867	0.0835958722638307	-0.0928041237858064	1.01409640112515	0.919571452339329	NA
OG0003869	0	NA	NA	NA	NA
OG0003875	8.52074993975135	0.188612739686006	1.03302019223443	NA	NA
OG0003876	0	NA	NA	NA	NA
OG0003877	0.159398373878631	-0.111912284771649	1.01630222079122	0.965225759655215	NA
OG0003878	0.246890931466977	-0.130233096423787	1.01921605622827	0.86671439807103	NA
OG0003879	379.669883674105	0.295148882060957	1.08390441057518	NA	NA
OG0003883	0	NA	NA	NA	NA
OG0003885	128.553611593045	0.23740613023898	1.0609072613234	NA	NA
OG0003940	0	NA	NA	NA	NA
OG0003942	0	NA	NA	NA	NA
OG0003958	0.498479890551677	0.113413581873441	1.00560041918308	0.623456762915531	NA
OG0003959	0	NA	NA	NA	NA
OG0003966	0	NA	NA	NA	NA
OG0003971	0.0692565394534637	0.122642930475393	1.01772447493443	0.565010096271002	NA
OG0003973	27.2789918302341	0.347548285334228	1.10977864560125	NA	NA
OG0003980	0.0796991869393156	-0.0861595375767946	1.01383914835164	0.897350311687828	NA
OG0003982	0	NA	NA	NA	NA
OG0003985	0	NA	NA	NA	NA
OG0003987	0.731532924640609	0.0344851901983064	0.992585873691484	0.65665553114491	NA
OG0004002	0	NA	NA	NA	NA
OG0004004	0	NA	NA	NA	NA
OG0004005	0	NA	NA	NA	NA
OG0004006	0	NA	NA	NA	NA
OG0004007	1.03884809180195	0.203826410816436	1.04454433109358	0.275095652424718	NA
OG0004008	0.0796991869393156	-0.0861595375767946	1.01383914835164	0.897350311687828	NA
OG0004012	13.7610977252429	-0.216442199374075	1.05327626238334	0.111223153631315	0.257198461927367
OG0004024	0	NA	NA	NA	NA
OG0004064	0	NA	NA	NA	NA
OG0004097	0	NA	NA	NA	NA
OG0004111	0	NA	NA	NA	NA
OG0004114	140.16640763009	0.0692818651436274	0.968993384822386	0.843414971054094	0.86949997015886
OG0004115	0	NA	NA	NA	NA
OG0004124	0	NA	NA	NA	NA
OG0004131	0	NA	NA	NA	NA
OG0004133	0	NA	NA	NA	NA
OG0004139	0.824061612775926	0.187274165382001	1.03718125081557	0.435048785570313	NA
OG0004149	0	NA	NA	NA	NA
OG0004150	0	NA	NA	NA	NA
OG0004151	0	NA	NA	NA	NA
OG0004152	0.0417979361319154	-0.070757269199199	1.01295332602321	0.819662003113438	NA
OG0004153	0	NA	NA	NA	NA
OG0004155	0	NA	NA	NA	NA
OG0004156	3.92016414552588	0.214636683994343	1.04943540540714	0.17408193727197	NA
OG0004163	0	NA	NA	NA	NA
OG0004165	0	NA	NA	NA	NA
OG0004174	3.8091096699405	0.219893578357659	1.05297645788018	0.119457697990242	NA
OG0004206	0	NA	NA	NA	NA
OG0004223	0	NA	NA	NA	NA
OG0004242	0	NA	NA	NA	NA
OG0004247	2.70100503868508	0.216658544726366	1.05126113439807	0.152516459374815	NA
OG0004255	0	NA	NA	NA	NA
OG0004265	0	NA	NA	NA	NA
OG0004271	0	NA	NA	NA	NA
OG0004274	0	NA	NA	NA	NA
OG0004282	0	NA	NA	NA	NA
OG0004289	0	NA	NA	NA	NA
OG0004291	6.93382926372046	-0.212021542365865	1.05044535526767	NA	NA
OG0004305	0	NA	NA	NA	NA
OG0004306	0.837561407224724	0.19526194993243	1.04048206010346	0.315870768560012	NA
OG0004307	0	NA	NA	NA	NA
OG0004308	0.360594683889178	-0.147474264283428	1.02235203225647	0.784477280260746	NA
OG0004310	0	NA	NA	NA	NA
OG0004311	0	NA	NA	NA	NA
OG0004312	0	NA	NA	NA	NA
OG0004313	0.159398373878631	-0.111912284771649	1.01630222079122	0.965225759655215	NA
OG0004314	0.0796991869393156	-0.0861595375767946	1.01383914835164	0.897350311687828	NA
OG0004315	0	NA	NA	NA	NA
OG0004322	1.86671601533571	0.232372605632329	1.0245843883092	0.410141947093204	NA
OG0004334	0	NA	NA	NA	NA
OG0004356	0	NA	NA	NA	NA
OG0004383	0.983459986654558	0.114054579989222	1.00376341561544	0.750983279376354	NA
OG0004384	0	NA	NA	NA	NA
OG0004386	0	NA	NA	NA	NA
OG0004390	0	NA	NA	NA	NA
OG0004391	0	NA	NA	NA	NA
OG0004443	0	NA	NA	NA	NA
OG0004445	0	NA	NA	NA	NA
OG0004446	0	NA	NA	NA	NA
OG0004448	189.534170938463	0.238814135688665	1.06143676914595	NA	NA
OG0004463	0	NA	NA	NA	NA
OG0004464	0	NA	NA	NA	NA
OG0004465	0	NA	NA	NA	NA
OG0004466	58.5083745070908	0.23446276852528	1.05977528265096	1.17977444605957e-08	3.73587535753879e-07
OG0004467	0	NA	NA	NA	NA
OG0004468	0	NA	NA	NA	NA
OG0004470	2.00630093433194	-0.194464994970608	1.0406561167626	0.378733410772535	NA
OG0004471	0	NA	NA	NA	NA
OG0004472	0	NA	NA	NA	NA
OG0004475	0	NA	NA	NA	NA
OG0004476	0.903760799715242	0.151183887237792	1.01566421345139	0.618245034452911	NA
OG0004477	0	NA	NA	NA	NA
OG0004478	0	NA	NA	NA	NA
OG0004481	0	NA	NA	NA	NA
OG0004482	0	NA	NA	NA	NA
OG0004484	0	NA	NA	NA	NA
OG0004486	0	NA	NA	NA	NA
OG0004500	0	NA	NA	NA	NA
OG0004507	0.0796991869393156	-0.0861595375767946	1.01383914835164	0.897350311687828	NA
OG0004536	0	NA	NA	NA	NA
OG0004539	0	NA	NA	NA	NA
OG0004579	3.50676422532989	-0.204246269428991	1.04582962859912	0.277621007186927	NA
OG0004596	0	NA	NA	NA	NA
OG0004609	0.0417979361319154	-0.070757269199199	1.01295332602321	0.819662003113438	NA
OG0004610	7.25262601147772	-0.212401423263357	1.05068258654861	NA	NA
OG0004648	0	NA	NA	NA	NA
OG0004651	0	NA	NA	NA	NA
OG0004653	1.24284231638829	0.227315599377492	1.05018564499459	0.251108344356634	NA
OG0004655	0	NA	NA	NA	NA
OG0004656	1.24284231638829	0.227315599377492	1.05018564499459	0.251108344356634	NA
OG0004658	208.879999376285	0.169618006312024	1.02014803702693	NA	NA
OG0004659	0	NA	NA	NA	NA
OG0004662	0	NA	NA	NA	NA
OG0004663	160.798290392698	0.238228181451052	1.06121694872147	NA	NA
OG0004664	0	NA	NA	NA	NA
OG0004665	0	NA	NA	NA	NA
OG0004671	0.0835958722638307	-0.0928041237858064	1.01409640112515	0.919571452339329	NA
OG0004672	0.824061612775926	0.187274165382001	1.03718125081557	0.435048785570313	NA
OG0004681	0	NA	NA	NA	NA
OG0004684	0.312752221028247	-0.124028188891658	1.01873348415549	0.933465597458906	NA
OG0004686	0	NA	NA	NA	NA
OG0004693	0	NA	NA	NA	NA
OG0004697	0	NA	NA	NA	NA
OG0004751	2.70977235593673	-0.200156840844479	1.04357112551299	0.322267007779771	NA
OG0004762	11.6778606606293	-0.196993690198812	1.0409134205196	0.243555780677769	0.345469192450736
OG0004772	0	NA	NA	NA	NA
OG0004779	0	NA	NA	NA	NA
OG0004784	0	NA	NA	NA	NA
OG0004801	0	NA	NA	NA	NA
OG0004802	0.0417979361319154	-0.070757269199199	1.01295332602321	0.819662003113438	NA
OG0004803	0	NA	NA	NA	NA
OG0004833	0	NA	NA	NA	NA
OG0004838	0	NA	NA	NA	NA
OG0004841	1.25634211083709	0.204367531495869	1.04485849534597	0.261120341938178	NA
OG0004849	0	NA	NA	NA	NA
OG0004851	0	NA	NA	NA	NA
OG0004852	0	NA	NA	NA	NA
OG0004854	0	NA	NA	NA	NA
OG0004856	0	NA	NA	NA	NA
OG0004860	0	NA	NA	NA	NA
OG0004861	0	NA	NA	NA	NA
OG0004869	1355.15567985102	-0.189783203689035	0.998779814277752	0.498743865009529	0.606003215233443
OG0004870	0.418780703612362	0.172173719830911	1.03126513979987	0.43504879079569	NA
OG0004871	0	NA	NA	NA	NA
OG0004880	0	NA	NA	NA	NA
OG0004882	0	NA	NA	NA	NA
OG0004946	0	NA	NA	NA	NA
OG0004949	0	NA	NA	NA	NA
OG0004957	0.0692565394534637	0.122642930475393	1.01772447493443	0.565010096271002	NA
OG0004998	0	NA	NA	NA	NA
OG0004999	1.9608754465801	0.131606413266683	1.01066540217937	0.392912625314992	NA
OG0005003	0	NA	NA	NA	NA
OG0005010	11.7043551676354	0.226890232553389	1.05658119501745	NA	NA
OG0005061	0	NA	NA	NA	NA
OG0005064	0	NA	NA	NA	NA
OG0005065	0	NA	NA	NA	NA
OG0005066	0.0417979361319154	-0.070757269199199	1.01295332602321	0.819662003113438	NA
OG0005067	0	NA	NA	NA	NA
OG0005068	0	NA	NA	NA	NA
OG0005070	0	NA	NA	NA	NA
OG0005071	205.329854660113	0.239167970102565	1.06156837027756	NA	NA
OG0005072	0	NA	NA	NA	NA
OG0005075	0	NA	NA	NA	NA
OG0005076	0	NA	NA	NA	NA
OG0005077	0	NA	NA	NA	NA
OG0005078	0	NA	NA	NA	NA
OG0005079	0	NA	NA	NA	NA
OG0005081	0	NA	NA	NA	NA
OG0005082	0.0417979361319154	-0.070757269199199	1.01295332602321	0.819662003113438	NA
OG0005099	3.67059659103357	0.219568095006373	1.05280577692601	0.122729981615441	NA
OG0005104	0	NA	NA	NA	NA
OG0005105	0.0417979361319154	-0.070757269199199	1.01295332602321	0.819662003113438	NA
OG0005107	0	NA	NA	NA	NA
OG0005109	0	NA	NA	NA	NA
OG0005117	0	NA	NA	NA	NA
OG0005118	0	NA	NA	NA	NA
OG0005119	0	NA	NA	NA	NA
OG0005122	13.4483455042146	-0.216328160450712	1.05320175153362	0.113167323248042	0.257198461927367
OG0005126	1.06621632055682	0.169270836254507	1.00990763706104	0.525127300194236	NA
OG0005131	0	NA	NA	NA	NA
OG0005133	0	NA	NA	NA	NA
OG0005183	0	NA	NA	NA	NA
OG0005192	5.8735895206047	-0.0741088999305162	0.969078122469346	0.808779856365963	0.842479017047878
OG0005215	0	NA	NA	NA	NA
OG0005237	8.44430996776268	-0.213467064720397	1.0513539477067	0.158627110774174	0.280784767944662
OG0005256	0	NA	NA	NA	NA
OG0005278	1.66215694688313	0.210957342118493	1.04823023956422	0.210051035290743	NA
OG0005279	0	NA	NA	NA	NA
OG0005294	0	NA	NA	NA	NA
OG0005295	5.4441491469607	0.222424763071002	1.05429693464295	0.0926210051282626	NA
OG0005301	0	NA	NA	NA	NA
OG0005310	0	NA	NA	NA	NA
OG0005311	0	NA	NA	NA	NA
OG0005312	0	NA	NA	NA	NA
OG0005314	0	NA	NA	NA	NA
OG0005319	0	NA	NA	NA	NA
OG0005320	0	NA	NA	NA	NA
OG0005327	0	NA	NA	NA	NA
OG0005391	45.379673978449	-0.156616698074743	1.01906003165713	NA	NA
OG0005405	0	NA	NA	NA	NA
OG0005414	0	NA	NA	NA	NA
OG0005428	0	NA	NA	NA	NA
OG0005432	2.04809887046385	-0.194924389405244	1.04087840028854	0.374624819959051	NA
OG0005444	0	NA	NA	NA	NA
OG0005460	0.0835958722638307	-0.0928041237858064	1.01409640112515	0.919571452339329	NA
OG0005510	0.0417979361319154	-0.070757269199199	1.01295332602321	0.819662003113438	NA
OG0005516	0.625504442056495	-0.155629423985189	1.02567759566895	0.68287456349717	NA
OG0005522	0	NA	NA	NA	NA
OG0005523	0.0692565394534637	0.122642930475393	1.01772447493443	0.565010096271002	NA
OG0005524	41.9660126720234	0.175513704809979	1.00402966582005	NA	NA
OG0005534	0	NA	NA	NA	NA
OG0005540	0	NA	NA	NA	NA
OG0005546	3.25505735431279	0.21847714606115	1.05222985109836	0.133816985337095	NA
OG0005548	0	NA	NA	NA	NA
OG0005567	0.418780703612362	0.172173719830911	1.03126513979987	0.43504879079569	NA
OG0005569	0	NA	NA	NA	NA
OG0005573	0	NA	NA	NA	NA
OG0005574	0	NA	NA	NA	NA
OG0005581	0	NA	NA	NA	NA
OG0005582	0	NA	NA	NA	NA
OG0005584	0	NA	NA	NA	NA
OG0005592	0.418780703612362	0.172173719830911	1.03126513979987	0.43504879079569	NA
OG0005593	0.0417979361319154	-0.070757269199199	1.01295332602321	0.819662003113438	NA
OG0005611	0	NA	NA	NA	NA
OG0005673	13.3411928277217	0.103234143007241	0.99704410606642	NA	NA
OG0005676	0	NA	NA	NA	NA
OG0005689	0	NA	NA	NA	NA
OG0005696	0	NA	NA	NA	NA
OG0005698	3.18580081485933	0.218276407900919	1.05212320650651	0.135879755706784	NA
OG0005700	0	NA	NA	NA	NA
OG0005705	48.7614005213366	-0.0494072890494611	0.986672634009579	NA	NA
OG0005730	0	NA	NA	NA	NA
OG0005741	0	NA	NA	NA	NA
OG0005742	0	NA	NA	NA	NA
OG0005750	0.418780703612362	0.172173719830911	1.03126513979987	0.43504879079569	NA
OG0005802	0	NA	NA	NA	NA
OG0005822	0	NA	NA	NA	NA
OG0005823	159.86795287853	0.238230706835189	1.06121746357557	NA	NA
OG0005824	0	NA	NA	NA	NA
OG0005828	0.571633115329656	0.148392667274188	1.00565689365255	0.559678373247476	NA
OG0005835	6.71788432698597	0.224117867646609	1.05516169129902	NA	NA
OG0005840	0.138513078906927	0.149749402954098	1.02372879092609	0.508201921469152	NA
OG0005859	38.2678696978454	-0.219628065741394	1.05541767248063	0.0482368215313195	0.187631626532846
OG0005872	3.15562280293186	-0.0549273432304593	0.983465440457158	0.823268350337229	NA
OG0005876	144.491677732737	0.236493087342266	1.06018669680865	NA	NA
OG0005878	0.0417979361319154	-0.070757269199199	1.01295332602321	0.819662003113438	NA
OG0005887	0.418780703612362	0.172173719830911	1.03126513979987	0.43504879079569	NA
OG0005889	0	NA	NA	NA	NA
OG0005893	0	NA	NA	NA	NA
OG0005897	0	NA	NA	NA	NA
OG0005898	0	NA	NA	NA	NA
OG0005902	0	NA	NA	NA	NA
OG0005903	0	NA	NA	NA	NA
OG0005904	0	NA	NA	NA	NA
OG0005906	0	NA	NA	NA	NA
OG0005907	0.0417979361319154	-0.070757269199199	1.01295332602321	0.819662003113438	NA
OG0005922	0	NA	NA	NA	NA
OG0005923	0.0417979361319154	-0.070757269199199	1.01295332602321	0.819662003113438	NA
OG0005996	0	NA	NA	NA	NA
OG0006004	0	NA	NA	NA	NA
OG0006033	0	NA	NA	NA	NA
OG0006040	0.824061612775926	0.187274165382001	1.03718125081557	0.435048785570313	NA
OG0006045	0	NA	NA	NA	NA
OG0006059	0	NA	NA	NA	NA
OG0006068	5.00403553645196	-0.208502068098079	1.04830104297048	0.225209534056448	NA
OG0006071	0.418780703612362	0.172173719830911	1.03126513979987	0.43504879079569	NA
OG0006085	0	NA	NA	NA	NA
OG0006137	0	NA	NA	NA	NA
OG0006138	0	NA	NA	NA	NA
OG0006147	2.63174849923162	0.21639363403959	1.05111911310135	0.155266690983074	NA
OG0006154	0	NA	NA	NA	NA
OG0006155	0	NA	NA	NA	NA
OG0006156	5.99786032912979	0.219627703383122	1.05225517009799	NA	NA
OG0006157	0	NA	NA	NA	NA
OG0006163	0.0692565394534637	0.122642930475393	1.01772447493443	0.565010096271002	NA
OG0006165	0	NA	NA	NA	NA
OG0006174	0	NA	NA	NA	NA
OG0006180	0.837561407224724	0.19526194993243	1.04048206010346	0.315870768560012	NA
OG0006184	0	NA	NA	NA	NA
OG0006185	0	NA	NA	NA	NA
OG0006186	0	NA	NA	NA	NA
OG0006197	0.418780703612362	0.172173719830911	1.03126513979987	0.43504879079569	NA
OG0006217	0	NA	NA	NA	NA
OG0006218	0	NA	NA	NA	NA
OG0006229	0	NA	NA	NA	NA
OG0006231	3.7864313239794	-0.108789766264961	1.00200864014343	0.656587907700245	NA
OG0006232	0	NA	NA	NA	NA
OG0006235	15.3877629264809	-0.349356353894641	1.10826065164871	0.0431325677727816	0.18753290335992
OG0006236	0	NA	NA	NA	NA
OG0006247	0	NA	NA	NA	NA
OG0006261	0	NA	NA	NA	NA
OG0006267	0	NA	NA	NA	NA
OG0006273	0.0417979361319154	-0.070757269199199	1.01295332602321	0.819662003113438	NA
OG0006274	0	NA	NA	NA	NA
OG0006277	0.418780703612362	0.172173719830911	1.03126513979987	0.43504879079569	NA
OG0006278	0.719041526373856	-0.21661704473367	1.03601882367773	0.566798508580846	NA
OG0006282	0	NA	NA	NA	NA
OG0006283	0	NA	NA	NA	NA
OG0006334	0	NA	NA	NA	NA
OG0006354	175.534042922981	0.127340474048489	1.00305548815302	0.625308849441128	0.698111165059073
OG0006366	0	NA	NA	NA	NA
OG0006389	0.0417979361319154	-0.070757269199199	1.01295332602321	0.819662003113438	NA
OG0006396	0	NA	NA	NA	NA
OG0006405	0	NA	NA	NA	NA
OG0006411	6.29623576820593	-0.211169466731863	1.04991367568522	NA	NA
OG0006441	0.0417979361319154	-0.070757269199199	1.01295332602321	0.819662003113438	NA
OG0006451	0	NA	NA	NA	NA
OG0006513	0.900335012895027	0.201281202416084	1.04327469713033	0.292861024591193	NA
OG0006524	0	NA	NA	NA	NA
OG0006528	0	NA	NA	NA	NA
OG0006529	0	NA	NA	NA	NA
OG0006534	0	NA	NA	NA	NA
OG0006535	0.148955726392779	0.0127050351873371	0.994790899672103	0.785668115395952	NA
OG0006546	0	NA	NA	NA	NA
OG0006548	0	NA	NA	NA	NA
OG0006556	0.312752221028247	-0.124028188891658	1.01873348415549	0.933465597458906	NA
OG0006567	0	NA	NA	NA	NA
OG0006568	0	NA	NA	NA	NA
OG0006571	0	NA	NA	NA	NA
OG0006573	0	NA	NA	NA	NA
OG0006594	0	NA	NA	NA	NA
OG0006595	1.81057874639343	0.299351107781072	1.06183265262649	0.242778500865095	NA
OG0006607	0.7949621287996	0.00102225791032327	0.987087013407604	0.948409535612164	NA
OG0006616	0	NA	NA	NA	NA
OG0006618	0.277026157813855	0.172855413504265	1.03105561950318	0.438740470045201	NA
OG0006622	7.00748392393076	-0.212104049813064	1.05049704204989	0.179214817585286	0.287408697547167
OG0006625	0	NA	NA	NA	NA
OG0006644	0	NA	NA	NA	NA
OG0006658	0	NA	NA	NA	NA
OG0006669	0	NA	NA	NA	NA
OG0006676	0.159398373878631	-0.111912284771649	1.01630222079122	0.965225759655215	NA
OG0006677	0	NA	NA	NA	NA
OG0006678	0	NA	NA	NA	NA
OG0006679	0	NA	NA	NA	NA
OG0006680	0.837561407224724	0.19526194993243	1.04048206010346	0.315870768560012	NA
OG0006684	3.18580081485933	0.218276407900919	1.05212320650651	0.135879755706784	NA
OG0006685	0	NA	NA	NA	NA
OG0006686	0	NA	NA	NA	NA
OG0006693	4.50167506447514	0.221278312600535	1.05370011008323	0.105531501106192	NA
OG0006694	0	NA	NA	NA	NA
OG0006695	0	NA	NA	NA	NA
OG0006697	3.82556097308715	-0.205483522399824	1.04653182629105	0.263546333891143	NA
OG0006707	0	NA	NA	NA	NA
OG0006754	4.52336740635826	0.25056819852538	1.04794693909286	0.150557050315512	NA
OG0006772	0	NA	NA	NA	NA
OG0006775	0	NA	NA	NA	NA
OG0006790	2.39097560817947	-0.197887480118898	1.04237199023198	0.345525491087504	NA
OG0006842	0	NA	NA	NA	NA
OG0006844	0.312752221028247	-0.124028188891658	1.01873348415549	0.933465597458906	NA
OG0006861	0	NA	NA	NA	NA
OG0006866	0.0796991869393156	-0.0861595375767946	1.01383914835164	0.897350311687828	NA
OG0006953	0.5812744205223	-0.174956193950803	1.02864313620008	0.651358441143642	NA
OG0006957	0.418780703612362	0.172173719830911	1.03126513979987	0.43504879079569	NA
OG0006994	19.5233284786237	-0.029864734922246	0.967335866471639	0.912980615166349	0.92220264158217
OG0006999	0	NA	NA	NA	NA
OG0007100	1.18096666522942	-0.212487880747262	1.04059589643164	0.455956525961217	NA
OG0007102	0	NA	NA	NA	NA
OG0007105	1.42112982848512	-0.186904481406914	1.03700862530723	0.451300679903544	NA
OG0007111	0	NA	NA	NA	NA
OG0007118	0	NA	NA	NA	NA
OG0007122	7.2776632040603	-0.109657199360949	1.00228874590621	0.625078766810779	0.698111165059073
OG0007171	39.365386139562	0.232897101420504	1.05915134252595	NA	NA
OG0007178	0.418780703612362	0.172173719830911	1.03126513979987	0.43504879079569	NA
OG0007207	0	NA	NA	NA	NA
OG0007218	0.163295059203146	-0.114566567003976	1.01659299745973	0.954997279660836	NA
OG0007225	0	NA	NA	NA	NA
OG0007236	0	NA	NA	NA	NA
OG0007238	0	NA	NA	NA	NA
OG0007239	2.1197976328653	-0.0521348504984194	0.991807295447601	0.714853304776243	NA
OG0007240	0	NA	NA	NA	NA
OG0007241	137.697988520519	0.236761287827679	1.06056060304482	NA	NA
OG0007246	0	NA	NA	NA	NA
OG0007248	1.80067002579005	0.211991871152315	1.04877953801342	0.199662158315889	NA
OG0007249	8.13155774673443	-0.21317517133765	1.0511702036193	0.162855165407904	0.280784767944662
OG0007250	0	NA	NA	NA	NA
OG0007254	143.839831903918	0.215115233732626	0.985192796556753	0.546492906901448	0.635456868490056
OG0007255	9.59312850779238	0.209381450868292	1.04510504088568	NA	NA
OG0007256	2.34068442338726	-0.197663180576665	1.04225120587854	0.348668101298597	NA
OG0007257	62.4675813776954	0.235031464350478	1.05998699187391	NA	NA
OG0007258	0	NA	NA	NA	NA
OG0007259	0.0417979361319154	-0.070757269199199	1.01295332602321	0.819662003113438	NA
OG0007260	94.7670854692315	0.236281714581829	1.06047995555907	NA	NA
OG0007261	0	NA	NA	NA	NA
OG0007262	1.64812322555185	0.20677735269389	1.04611413077333	0.229709612534157	NA
OG0007264	9.89168043561978	-0.16818524158475	1.01529699605223	0.469020165352829	0.578573601593663
OG0007265	0.312752221028247	-0.124028188891658	1.01873348415549	0.933465597458906	NA
OG0007266	0	NA	NA	NA	NA
OG0007267	0	NA	NA	NA	NA
OG0007268	0	NA	NA	NA	NA
[truncated: 780 more rows]
