# Supplementary material for: Genome-resolved metatranscriptomics reveals conserved root colonization determinants in a synthetic microbiota
Source: Nat Commun. 2023 Dec 13;14:8274. doi: 10.1038/s41467-023-43688-z (PMC10719396; doi:10.1038/s41467-023-43688-z)
Supplement: Supplementary file 11 — Source Data [file 41467_2023_43688_MOESM11_ESM.zip › Source Data/Main_figures/figure5/Root491OG_deseq.csv]

	baseMean	log2FoldChange	lfcSE	pvalue	padj
OG0000000	278.298736930738	0.276575718573679	0.947737101330538	0.528191123227891	0.673962114511339
OG0000001	309.421706027372	-0.167539724554294	0.927460166933242	0.671894884626376	0.789128290099453
OG0000002	167.487083405422	-0.200126201613414	0.931005807284759	0.622729096636989	0.753686365590222
OG0000003	390.31385559068	-0.71453211511217	1.3314250004643	0.0634183791769944	0.140177525004243
OG0000004	119.283138163062	-0.271926920913906	0.976711392724932	0.477336259349416	0.63244192635624
OG0000005	71.8885678605525	-0.227515589280192	1.00144483106798	NA	NA
OG0000006	154.128562818143	0.0588017259998808	0.903700931622253	0.903075998625267	0.935961933496999
OG0000007	116.788745445587	-0.0079514848828979	0.915371929759783	0.97209689808138	0.980079445602121
OG0000008	56.707940500932	-0.31431121218062	1.05509243275879	0.262379026877794	0.417163776546708
OG0000009	129.387005615893	0.162425100670725	0.917063623851449	0.713769739321172	0.8149644401337
OG0000010	110.356591892309	0.172476568476506	0.929820645783506	0.686565601077137	0.797442038860688
OG0000011	99.6410866333032	-0.400438948114282	1.09794814800267	NA	NA
OG0000012	253.926965603361	-0.493665838328478	1.16145161528291	NA	NA
OG0000013	58.3058756261798	-0.134582302144067	0.954789330714365	0.69983814205879	0.805759905098482
OG0000014	103.162612062	-0.229162358407399	0.954419671855985	0.55762324468011	0.695455626830159
OG0000015	113.457559382302	-0.0440780006206489	0.930831120389009	0.894601042032253	0.934342298152778
OG0000016	55.6506988974845	-0.329182549162723	1.06582985228864	0.229168375040277	0.378313520841407
OG0000017	90.0418657139174	-0.125938735071481	0.917312979822723	0.75187656183289	0.833323571539963
OG0000018	507.416756830912	0.224087329184134	0.933829113352965	0.613323883508459	0.746268715184111
OG0000019	114.637161828428	-0.0565179998965677	0.922145783220712	0.874601526877876	0.926095408218107
OG0000020	408.315432016913	-0.149489384325978	0.915555586402031	0.711258061008006	0.813602647426342
OG0000021	55.424614817271	0.39628068030153	1.09726912639113	0.183242942053454	0.31887157632924
OG0000022	133.994200432675	0.0335951685897985	0.905801563263682	0.946690824424027	0.960820906896058
OG0000023	43.6879425679737	-0.263527874695497	1.02380834800768	NA	NA
OG0000024	39.2923487499465	-0.0408456877009925	0.957240869765681	0.890967956123396	0.932534502998565
OG0000025	31.1486046571876	-0.089127370422995	0.950977477396637	0.792826118379193	0.864830069900304
OG0000026	90.8261828786579	0.419101546523131	1.0704711771433	0.256584091399685	0.412100902611412
OG0000027	79.4922521510549	-0.134732440126946	0.931740427115177	0.725484910147814	0.820533086707609
OG0000028	45.3675487376222	-0.139182021406158	0.934315500465386	0.716857065308958	0.8149644401337
OG0000029	111.042517500662	0.00907841186368308	0.907269120607547	0.994445639810159	0.996738841049208
OG0000030	86.2901662335692	-0.51501164786408	1.1263271936632	0.174354045268577	0.307274673080985
OG0000031	141.819344821835	0.143289450684683	0.914357297599189	0.747016691258864	0.831272350293096
OG0000032	73.6582060662589	0.377643451912073	1.07701666233535	0.230449831815854	0.378376024006714
OG0000033	102.674795336566	-0.763317711992904	1.44975967249346	0.0258610580850743	0.0890268848084812
OG0000034	232.255618457565	0.414012055522749	1.02954739530909	0.324350711575451	0.484989900258287
OG0000035	4.9710213722971	-0.200496933092029	1.02986884265594	0.363889554805653	NA
OG0000036	254.648040056785	0.204361093617216	0.927421674297517	0.644296674799509	0.769673325030765
OG0000037	113.071959001801	0.163013776250365	0.938871362402405	0.69348577668571	0.800733315817878
OG0000038	18.2540824231303	0.358146422049981	1.11410589326814	0.0280120284536962	0.0913406070174751
OG0000039	718.152541035788	-1.35033558631803	4.57855867182963	0.000208083468254871	0.0088174278010201
OG0000040	230.046047376624	-0.0239101248468144	0.898144489813252	0.942757325850467	0.960820906896058
OG0000041	32.3178720092963	-0.101473053097318	0.934094823785477	0.784101129441997	0.858443537102686
OG0000042	21.958924332075	0.0960988960671737	0.988601774226394	NA	NA
OG0000043	9.25661509297287	-0.220975930321737	1.02114904215096	0.408816597579842	0.570381742835512
OG0000044	63.6552962227975	-0.474588358791722	1.17805159050073	0.0437539128351255	0.11349313071083
OG0000045	158.440070790268	-0.0771090085477218	0.906604429774789	0.843115828806903	0.902754836077159
OG0000046	21.9024740228474	-0.43646505769366	1.16604648814382	0.00477854611014838	0.0364158169083722
OG0000047	153.570865363072	0.179017351899783	0.969471393702079	0.627140221144543	0.756539240572838
OG0000048	84.8888129672427	0.275413970934355	0.985514864782014	0.478900294264667	0.633415659570117
OG0000049	239.199563018809	0.060422108286859	0.909325588132826	0.899287182495672	0.935961933496999
OG0000050	2.78925690865857	0.185082081171028	1.02716168182695	0.383847259316345	NA
OG0000052	30.0570987936875	-0.157079707417089	0.997668422072692	0.551380423122284	0.69203898586262
OG0000053	391.323032360416	-0.621583067640664	1.18052621277955	0.138849293343386	0.26004825278719
OG0000054	31.9916277810087	-0.0620374418385047	0.94775117301653	0.851188687474463	0.907183632174167
OG0000055	25.2874493122343	-0.43209828425624	1.13697484379912	0.095467635166304	0.194634200846432
OG0000056	1.33123944367397	0.197047779992971	1.04035459315529	0.398693567937273	NA
OG0000057	6.71484151125587	-0.247707276449294	1.06518619021505	0.0400309593207567	0.110862681828161
OG0000058	62.5139824050521	0.270316849312872	0.988787836701505	0.475440182524724	0.630685956410348
OG0000059	49.0652523433343	0.215531260634137	1.01841677708581	0.439521365586669	0.596647554021215
OG0000060	80.7203464450711	0.248899297451886	0.960372365287639	0.543978809064754	0.687495175479922
OG0000061	268.456213671504	-0.552663927202859	1.15954258642146	0.143504830203548	0.265616143006567
OG0000062	11.5112829481969	-0.179025407639132	1.00752402924572	0.501175480279605	0.649998715620849
OG0000063	10.0075768799197	-0.134836762727926	0.989621339896862	0.633294862284702	0.76202669669549
OG0000064	121.453923752995	-0.38572716954541	1.10819304418316	0.123987464423564	0.239595679842991
OG0000065	14.6052172739278	-0.235215754496663	1.04726858245694	0.241844724006845	0.395323106549651
OG0000066	25.1093227578836	0.0495481961410458	0.970070286693046	0.883596891670382	0.929949518221756
OG0000067	187.491557477603	0.096934443589265	0.913529244912771	0.829205822742992	0.893053054708583
OG0000068	31.761935136329	0.0336874345398182	0.958522046349616	0.93071379038011	0.953743550181384
OG0000069	2.78925690865857	0.185082081171028	1.02716168182695	0.383847259316345	NA
OG0000070	17.1995322790519	-0.0242379596291567	0.972075862523457	NA	NA
OG0000071	68.5026122028718	4.30144075259687	3.73240669927919	0.00287312320889125	0.0296710387460264
OG0000072	13.2614063611328	-0.114648903486194	0.994426618960709	NA	NA
OG0000073	10.1554551845986	0.24533463460162	1.06215433413581	NA	NA
OG0000074	132.147045254132	-0.186630671443723	0.945172142605339	0.627050174734438	0.756539240572838
OG0000075	0.304283301411193	0.147062681161357	1.02062817759575	0.75959764382957	NA
OG0000076	3.57532879158151	0.21474592338981	1.04971390616936	NA	NA
OG0000077	10.2134114322914	0.421822072697627	1.14972579376546	NA	NA
OG0000078	13.3889545430575	-0.252950491698584	1.03760496334748	0.318690524790821	0.479134438852877
OG0000079	30.3953662946427	-0.532346772027134	1.24562794421339	0.000437607009541589	0.0115132320367489
OG0000080	0.760708253527982	0.181626565544973	1.03314454780315	0.523201515277224	NA
OG0000081	32.8595790855375	0.563690397143277	1.27030782697414	0.00395152178488762	0.0341796736101428
OG0000082	1.48338109437956	0.199540670387115	1.04160987502042	0.376798362686517	NA
OG0000083	167.555484679164	-0.166160912560274	0.918685895931415	0.684508191055729	0.797030085475849
OG0000084	197.420737290972	0.345224485009106	1.02037706674872	0.36694005227178	0.528642448188157
OG0000085	2.20605393523115	0.207419742466128	1.04572941026307	0.302939417552673	NA
OG0000086	0	NA	NA	NA	NA
OG0000087	106.735815637486	0.250850260359634	0.983448536453489	0.506699327387204	0.654092005564089
OG0000088	53.805455254288	0.213212692118103	0.977902774610492	0.561122767536925	0.698243984378718
OG0000089	90.787807937714	-0.0441490592405251	0.948281021176758	0.887062992094071	0.930868571950568
OG0000090	28.2386735535564	0.26315803494825	1.02248610717456	0.395688120721523	0.557698180353678
OG0000091	372.74161743159	-0.171168532649428	0.918582756221585	0.675427808220168	0.790601766252933
OG0000093	111.555740939521	0.00658873107722366	0.937937144431002	0.999712253651143	0.999712253651143
OG0000094	13.3583985679459	-0.255810192501583	1.03906106579362	0.312207042672172	0.473885689770261
OG0000095	111.687302226478	0.579445618530069	1.28670078049118	0.00144332543241343	0.0201882861116056
OG0000096	14.3771051120298	-0.093505228859431	0.988923601495741	NA	NA
OG0000097	52.7655675915535	0.0585725158915609	0.94338700349741	0.884381366328344	0.929949518221756
OG0000098	40.5257860420288	-0.0537665668934035	0.962750491368063	0.856115968328409	0.908749418830827
OG0000099	11.3215601889722	-0.257094407295919	1.06909650495089	0.0220428404930279	0.0855526268529006
OG0000100	21.8094901327681	0.26941637117572	1.05416154754081	NA	NA
OG0000101	0	NA	NA	NA	NA
OG0000102	50.8230996201938	0.0102550299164704	0.930380674470365	0.989611407321463	0.993206725785846
OG0000103	13.3642656571059	0.395965716500534	1.13491442041542	0.0317874444945451	0.0981684014195905
OG0000104	59.5299062680563	0.0479680389722804	0.952402846879184	0.902945373584366	0.935961933496999
OG0000105	4.00914015365213	-0.233759513108009	1.03643471637569	0.322837938783336	NA
OG0000106	6.51656684828906	-0.219963931153581	1.03918800649458	0.297420534192875	0.458527684441686
OG0000107	13.161094693914	0.0321499011600071	0.978452936690345	NA	NA
OG0000108	87.4084858549917	-0.208360622191625	0.950565706271353	0.59022578871088	0.727545534930368
OG0000109	17.2776817196743	0.535628003962985	1.23101255010135	0.0280223092380725	0.0913406070174751
OG0000110	42.1753361961764	-0.435110768304782	1.13403608474243	0.108172275155185	0.213284866819975
OG0000111	37.3246701036907	0.281868739119665	1.0566511355213	NA	NA
OG0000112	0	NA	NA	NA	NA
OG0000113	32.7541839545949	-0.526931522378221	1.20127220988078	0.0667759810171002	0.145537394524449
OG0000115	95.2873310269281	0.00351081808559124	0.920419509442055	0.994934788848213	0.996738841049208
OG0000116	12.0764662370627	0.345665867340724	1.10629057489285	0.0462351306937235	0.114294898023634
OG0000117	107.098384670952	-0.41751113531288	1.05598997477347	0.269124461120896	0.424832185055129
OG0000118	0	NA	NA	NA	NA
OG0000119	30.3131591818638	-0.299261536278669	1.06712926635144	0.192768640246768	0.332827105426061
OG0000120	3.28384873678783	-0.217761181474317	1.05415104917032	0.0933064737203838	NA
OG0000121	24.4362794196327	0.654394822055258	1.3055212114488	0.0510341293198657	0.121096839527291
OG0000123	2.01587687184915	0.205780038626993	1.04485788453682	0.31881803113888	NA
OG0000124	7.8812369682908	-0.248467895350377	1.06558457055538	0.0343888739109178	0.101382099735742
OG0000125	212.833432521841	0.4334882741502	1.04780669067993	0.292031720357957	0.452587729306511
OG0000127	61.2508512677585	0.12366229002768	0.959619240498538	0.736527454466485	0.825418698971061
OG0000128	44.7565972393116	0.339867523689224	1.07234236828532	0.222440567081612	0.373551408244956
OG0000129	4.74131036425563	-0.0208191018686374	0.979872229141766	0.932907708664343	NA
OG0000130	156.742499949565	-0.537193630299113	1.14309144001809	0.158113977811725	0.286889894059042
OG0000131	1094.33967036924	-0.73989978804159	1.49722677743956	4.12447424419665e-05	0.00387584167897212
OG0000132	2.81977275810594	-0.0386739550044863	0.984303894365811	0.879102896735057	NA
OG0000133	380.429321398034	1.02040999746528	1.8559482101167	0.0186209978817988	0.0770644294359087
OG0000134	7.36477571615599	-0.19042389089582	1.01188291971532	0.47220541273468	0.629677348819858
OG0000135	140.908108336521	-0.0679434218120789	0.922859078995932	0.851356947117295	0.907183632174167
OG0000136	168.071783375801	0.477344458269429	1.05433106201306	0.270236818136604	0.42597957780449
OG0000138	128.25578202878	-0.298136374759916	1.02514933536186	0.358413327063397	0.52111411369086
OG0000139	95.2280562072544	-0.438784640128838	1.0804819162985	0.228565713723086	0.378313520841407
OG0000140	5.13777777528003	-0.103383898922111	0.992532119674075	0.688815530064814	0.797671114833422
OG0000141	5.66727648878346	0.228648940747541	1.0552952961126	NA	NA
OG0000142	6.19977226625305	0.23167163185505	1.0564908695775	NA	NA
OG0000143	41.6253601177917	-0.0808438181827173	0.977012536165983	0.772422435318233	0.850126285883115
OG0000144	128.216138185807	-0.56202943613793	1.15097676809038	0.155677766077025	0.283400216664107
OG0000146	21.8178291214275	0.30681782936068	1.04330521257519	0.313898301116747	0.475031087343645
OG0000147	16.100845777408	-0.355097935823295	1.11542087040554	0.00566578894977052	0.039563920359191
OG0000148	0	NA	NA	NA	NA
OG0000149	11.8158302604386	0.321774055426746	1.09431532170286	0.0540312414122516	0.123772956068813
OG0000150	4.37407245778589	0.217512709674447	1.05115943643322	NA	NA
OG0000151	78.1907426906354	0.140993052151127	0.952542023695493	0.715387683334751	0.8149644401337
OG0000152	547.257943762195	-0.384803543554657	1.00579723531523	0.349338916142869	0.510607807325225
OG0000153	32.9533918807754	-0.216633489260806	1.02055575482141	0.410802641974561	0.571708966475932
OG0000154	1.17909779296837	0.194071433835798	1.03888660987465	0.424118406003853	NA
OG0000155	17.0064886196633	-0.150625151656983	0.992723547528791	0.59502357302859	0.729745891450157
OG0000156	54.5881479724873	-0.197171963303389	0.976559083086138	0.56293432840887	0.699710273219125
OG0000157	117.455296631076	0.201817796079453	0.925149983599269	0.646155092102257	0.770444711256486
OG0000158	3.11890383946472	0.212889603919462	1.04869597957304	NA	NA
OG0000159	0.795089978135048	0.0938531251560632	0.998928437039132	0.754553577307206	NA
OG0000160	2.92291793192714	-0.114640143602902	0.999240818107013	0.641357536736701	NA
OG0000161	28.0489296785247	-0.204145161857531	1.00232068033297	0.485513796704316	0.637922408273805
OG0000162	28.1957429006779	0.265606610774326	1.01508183365602	0.417583336095891	0.577508869068785
OG0000163	4.29003763219125	-0.231340275684022	1.05894891947509	0.067696467761416	NA
OG0000164	9.44458531583486	-0.0214859450263467	0.978223969721086	NA	NA
OG0000165	31.1840168850075	0.0246571371255447	0.942491322530047	0.956182821787333	0.967565950618135
OG0000166	193.429368301224	-0.276224327674167	0.955486174118545	0.500491278906388	0.649998715620849
OG0000167	47.3905112865135	-0.621467527402317	1.33469620355739	0.000361399722593484	0.0115132320367489
OG0000168	7.5068140484323	-0.339659499470697	1.10618807832983	0.0170553896179678	0.0741859385699205
OG0000169	47.6768035788926	-0.656006528432355	1.35498095767184	0.0122581013336587	0.0610478453453635
OG0000170	38.9717576070944	0.189530361840734	0.993037098415107	0.555111098818217	0.693888873522772
OG0000171	144.288063507856	-0.355797489678527	1.05050315002072	0.283955607923824	0.442554226736002
OG0000172	50.5926442931002	-0.093916003625866	0.949881626652638	0.782155442769582	0.857422385178957
OG0000173	107.213015983489	-0.654546634778781	1.32523047857093	0.0339460340002922	0.101382099735742
OG0000174	3.7452543199568	-0.244241875397647	1.03750040475111	0.325406192128011	NA
OG0000175	0.912849904233578	0.187124637076591	1.03560252468214	0.480650699560697	NA
OG0000176	11.6095152376779	0.51122175505926	1.20370166205477	0.0478023112890021	0.116347035185787
OG0000177	82.3088784699382	-0.0914868794397737	0.936493021005185	0.799293108436314	0.869103942295781
OG0000178	85.9790491308599	0.434520797955995	1.13646901880893	0.102524822963674	0.205607857304645
OG0000179	335.786289333496	-0.52172967527521	1.13031208140764	0.169758904061052	0.301916137316726
OG0000180	5.96874801000522	-0.244062904311964	1.06374934477638	0.0459885231427496	0.113971942010967
OG0000181	86.1826027169071	0.128193542039327	0.948269442772487	0.742811950822855	0.827516292342852
OG0000182	0.798743666204381	0.183148614105113	1.03381132900231	0.511637731341292	NA
OG0000183	83.3397996372753	-0.105971854653504	0.960949809498093	0.742892454302361	0.827516292342852
OG0000184	26.5737580780111	-0.523171633088974	1.19192107131659	0.0799023990211179	0.168818644203318
OG0000185	0	NA	NA	NA	NA
OG0000186	0.585786928180324	0.172787090190792	1.02947016909008	0.587650235295021	NA
OG0000187	0	NA	NA	NA	NA
OG0000188	136.552900820241	0.115455686033653	0.91070490294434	0.796614813471073	0.867250609739444
OG0000189	4.09643473173007	0.277567319241648	1.07114344552137	0.158660152702945	NA
OG0000190	2.43426641128954	0.208933577041348	1.04657954955229	0.286207230227397	NA
OG0000191	0	NA	NA	NA	NA
OG0000192	43.8142086413912	-0.0402816998121393	0.944311754655436	0.89962081382471	0.935961933496999
OG0000193	18.4756448113428	0.428065509914938	1.15677326619734	0.0182898031908896	0.0768449905929013
OG0000194	23.7932170408193	-0.189877691200657	1.02475502278902	NA	NA
OG0000196	42.6023609086232	-0.0360626260702658	0.943570031099171	0.90928959188142	0.940791197592667
OG0000197	70.4212254498465	0.598175205513882	1.30857054570207	0.000889820957569753	0.0166554080313806
OG0000198	5.96874801000522	-0.244062904311964	1.06374934477638	0.0459885231427496	0.113971942010967
OG0000199	30.1352063138907	0.55879044258561	1.25499989142105	0.0121481599897304	0.0610478453453635
OG0000200	18.3072037098275	-0.261284177988051	1.07095497554672	NA	NA
OG0000201	2084.41525165485	-0.729565003607765	1.33672028827617	0.0653046949200349	0.143177952156029
OG0000202	19.2288298066262	0.387183659098236	1.1265362523852	0.0458417847415501	0.113971942010967
OG0000204	22.3880802866055	0.456528108826999	1.0882100929325	0.227040867186598	0.378313520841407
OG0000205	20.8248033059468	0.380680658693186	1.12332772666666	0.0436196700193441	0.113411142050295
OG0000207	35.3636845178308	0.208161649404839	1.03265224971245	NA	NA
OG0000208	0	NA	NA	NA	NA
OG0000209	144.039792601705	-1.15362230452089	2.62629885759699	0.000564834244674739	0.0130029550076164
OG0000211	35.6315042151102	-0.477884103530628	1.18012661472939	0.044734081215956	0.113634849985359
OG0000212	24.2662470998615	0.0674744651547515	0.962901188511738	0.847661978306381	0.905867007764556
OG0000213	3.96233367038099	-0.191407270693901	1.02690540050922	0.386663130763568	NA
OG0000214	17.7368530851702	-0.0740803477729418	0.984951992639848	NA	NA
OG0000215	1.44534568170316	0.198952180363038	1.04131228125957	0.381986334959355	NA
OG0000216	41.0953611946582	0.113776982289413	0.96547109355834	0.748165717191759	0.831713397884199
OG0000217	46.3995793736952	-0.394711812222215	1.03704554649634	0.304861987989655	0.46722801894047
OG0000218	8.33488954046028	-0.273896135432813	1.07093759991844	0.0503847737479317	0.121032989111879
OG0000219	0	NA	NA	NA	NA
OG0000220	59.3336561049039	0.185949301008918	0.981686058547705	0.591445263520979	0.727545534930368
OG0000221	27.4075069184547	-0.323531855951838	1.06459070430299	0.230276535928156	0.378376024006714
OG0000222	24.8780614377208	0.333834030869889	1.1018315789701	0.0236027428397815	0.0859419962994055
OG0000223	8.64650983250326	-0.181290422669919	1.01932151737906	0.439374518978707	0.596647554021215
OG0000224	13.1984977702525	-0.324021734550911	1.09885905036272	0.00975966601514448	0.05419312033535
OG0000225	0.186523375312663	-0.173471277530649	1.03162699408488	0.467922135801939	NA
OG0000226	22.6294750205141	0.219358519722801	1.0008034455662	0.496593105705989	0.646331427332295
OG0000227	46.8694826705584	0.11429886758322	0.957450306279287	0.756633720654951	0.837022356959747
OG0000229	23.1150601944542	0.349215113463548	1.1097552708834	0.0230313154522839	0.0859419962994055
OG0000230	0	NA	NA	NA	NA
OG0000231	88.1549352303402	0.500744761705333	1.21561908546244	0.00116039428201198	0.017958728247526
OG0000232	73.7593970229603	3.57870298756426	5.14955378631487	0.00398758120341289	0.0341796736101428
OG0000233	2.39623099861314	0.20866674875218	1.04643683593755	0.288841493501192	NA
OG0000234	123.104377083762	0.448508054396331	1.14666209169785	0.0936509079977843	0.191283277888265
OG0000236	9.84836010299792	-0.0467799909171073	0.980406734901436	NA	NA
OG0000237	37.2115059040759	-0.442716621521125	1.12644290632024	0.137429031717138	0.258263741577274
OG0000238	29.6431687435499	-0.424011958959246	1.14674914897665	0.0445433150525744	0.113528619057608
OG0000239	0	NA	NA	NA	NA
OG0000240	58.6190381125646	0.331158771828028	1.03300107028545	0.343447483136679	0.506012625154707
OG0000241	2.85265595072993	0.211585361716687	1.04798425705478	NA	NA
OG0000242	1.90177063381995	0.204669252933239	1.04427262799961	0.329363151268449	NA
OG0000243	8.66127815238051	0.24140309015301	1.06048885906957	NA	NA
OG0000244	13.3725116714392	0.420063234666555	1.12825376845439	0.103181388971558	0.206176193152932
OG0000245	1.21713320564477	0.194869409368546	1.03927667413144	0.417379110738731	NA
OG0000246	0.887954999616772	-0.208496094167197	1.04829210458589	0.235781342805516	NA
OG0000247	56.1471752427443	0.200416046296786	0.937145800698284	0.636100466437058	0.763182427158468
OG0000248	175.474781319187	-0.204085266745542	0.9583285556345	0.583859133591576	0.721660338499654
OG0000249	4.71639117187349	0.220856892987807	1.05237748089526	NA	NA
OG0000251	70.9036161859384	0.198706780918352	0.939418022333458	0.635881426626455	0.763182427158468
OG0000252	0	NA	NA	NA	NA
OG0000253	5.24888694934307	0.225560784514141	1.05411917201495	NA	NA
OG0000254	0.874814491557179	0.185882875907786	1.03503625498193	0.490419708027001	NA
OG0000255	24.4124658268203	0.263224241620278	1.02194136915548	0.39725309154457	0.55905056492233
OG0000257	0	NA	NA	NA	NA
OG0000258	3.40418428202478	0.26242288520377	1.06463113132188	0.19103251782826	NA
OG0000259	108.966375710603	0.159502217935637	0.957439831640745	0.677320602900054	0.790601766252933
OG0000261	10.1238749628125	0.141158419371001	0.985749875561991	0.647983740336013	0.771575466671654
OG0000263	0	NA	NA	NA	NA
OG0000264	116.272171795888	-0.785319212391346	1.51819914388507	0.0106271705941646	0.0561867153423532
OG0000265	15.3068395315844	0.336354266574042	1.08899686610922	0.130996101181716	0.250433722847397
OG0000267	57.6912842865881	0.16730748891405	0.96489107259549	0.651500192476913	0.774278900063169
OG0000268	0	NA	NA	NA	NA
OG0000270	0.950885316909977	0.188293499129517	1.03614115228055	0.471377118669657	NA
OG0000271	10.9705908374934	0.444559007499987	1.14565217929219	0.0934203310436176	0.191165677413329
OG0000272	23.1973222212783	-0.251651689253475	1.04559085827041	0.274233826353809	0.429827486696395
OG0000273	59.9905275762539	-0.123474176289084	0.949045387384497	0.72850361394964	0.822264038216907
OG0000276	26.3080995934239	0.0367398207313535	0.958152447918411	0.924272539792684	0.949183230920926
OG0000278	22.7348972042316	0.216172523462622	1.0247775306246	NA	NA
OG0000279	0	NA	NA	NA	NA
OG0000280	0	NA	NA	NA	NA
OG0000281	110.476384874378	0.0243561413036596	0.928802789209148	0.963887578782344	0.973579318605567
OG0000282	2.01587687184915	0.205780038626993	1.04485788453682	0.31881803113888	NA
OG0000283	6.25686992772884	0.307580514373051	1.08549150842157	0.100998240331101	0.203655210886617
OG0000284	36.6615771174636	0.450129920099702	1.17429223333963	0.00653067997354496	0.0436402721698553
OG0000286	4.87635370892808	0.300923342473103	1.08138947531425	0.126560166592964	NA
OG0000287	6.2298436786876	-0.0860167858933902	0.98774650084393	0.742439781204242	0.827516292342852
OG0000289	115.536194083218	0.684773541994105	1.28320276879817	0.0876195903216822	0.182334552364329
OG0000290	27.7617700305223	0.176274870050841	0.998279993910747	0.556532698754315	0.694879810309059
OG0000291	14.4489344418665	-0.257819004773506	1.06949703875973	0.0169728871632439	0.0741859385699205
OG0000292	4.88614463882256	-0.0481408278123079	0.982166035746697	0.853358790295839	NA
OG0000293	2.32016017326034	0.208112281459876	1.04614077023832	0.294288435853168	NA
OG0000294	0	NA	NA	NA	NA
OG0000295	0	NA	NA	NA	NA
OG0000296	36.7055818466338	-0.382765269370069	1.12846423314564	0.0158863296168234	0.0727367233948815
OG0000298	0.646602015498784	0.176301649773558	1.03089121569826	0.56260379690059	NA
OG0000299	19.4807048457306	-0.343667552302778	1.10932198952881	0.00486816249720375	0.0368446545165078
OG0000300	28.9988690993592	-0.20512055988237	1.00556128473873	0.472630309736591	0.629677348819858
OG0000301	1566.81708414096	0.645651659370499	1.19773653375745	0.137141634862345	0.258162702764721
OG0000302	9.10229088951261	-0.307966794319976	1.07691505495756	0.146807500808897	0.269920612968105
OG0000303	0.532495777469587	0.169484882281799	1.02817814805027	0.611324591370285	NA
OG0000304	31.0644359703572	0.221288740784151	0.997092312054073	0.506261559753399	0.654092005564089
OG0000305	0.0380354126763991	0.0552055558440329	1.00910131067524	0.792320786974691	NA
OG0000306	0	NA	NA	NA	NA
OG0000307	18.276304483285	0.0690462172368102	0.964038719450039	0.841686777325402	0.902098825358457
OG0000308	8.4436810486719	-0.127820115741083	0.99861613755864	0.614574236033974	0.746268715184111
OG0000309	59.9797257433668	0.279146104789182	1.00794196397348	0.427793175093717	0.587219203078954
OG0000310	0	NA	NA	NA	NA
OG0000313	185.708176966366	-0.887607145055769	1.7776688652576	9.23019842331779e-06	0.00113326325086291
OG0000314	0	NA	NA	NA	NA
OG0000315	41.8443353421677	-0.612573350410168	1.32397013513999	0.000490943254783678	0.0123293703758174
OG0000316	6.26057171522534	-0.114003110233863	0.994786014149084	0.65700252053565	0.778956851064263
OG0000317	42.1994934588034	-0.708292409598496	1.4486219890189	0.000273558223246579	0.00976225057207668
OG0000318	0	NA	NA	NA	NA
OG0000319	0	NA	NA	NA	NA
OG0000320	0.912849904233578	0.187124637076591	1.03560252468214	0.480650699560697	NA
OG0000321	91.531552136307	0.100020735789483	0.940398095413817	0.806528296060864	0.87373898739927
OG0000322	0.456424952116789	0.163656054485043	1.02602053664283	0.65114077808159	NA
OG0000324	4.93329160501214	-0.266849651190009	1.0677161999029	0.11473381534406	NA
OG0000325	71.2539836690634	0.743092127240869	1.48898173304727	0.00154302247370551	0.0205426485957179
OG0000326	17.1599183068868	-0.522357906569596	1.2355137611145	0.00135864674027931	0.0192474954872903
OG0000327	0	NA	NA	NA	NA
OG0000328	4.2219308070803	0.216822491174122	1.05085069701586	NA	NA
OG0000330	16.1353495425885	-0.233074392597031	1.04583795158289	NA	NA
OG0000331	0	NA	NA	NA	NA
OG0000332	1.67355815776156	0.202125861891714	1.04294014510108	0.35327139383239	NA
OG0000333	24.816246111506	0.331632530525495	1.10070634523836	0.0241608977476105	0.0869634918928651
OG0000334	252.944000775777	-0.125794512106237	0.935788942565029	0.734010168836221	0.824764594522299
OG0000335	9.6164939388702	-0.0631164099375403	0.982699391688659	NA	NA
OG0000336	263.277265310627	-0.645785832826946	1.32493118148497	0.0269548747053319	0.0906309800873115
OG0000337	3.43199304899766	0.0292717473808619	0.981979678798316	0.91905746088116	NA
OG0000338	36.5005422850825	-0.263542994500709	1.02543816578668	0.372786577542557	0.535626636323718
OG0000339	1.78766439579076	0.203458990982044	1.04363659633708	0.340803000242058	NA
OG0000340	109.882329640108	0.331605740549142	1.07079700867417	0.223562319099899	0.374297519099074
OG0000341	324.474662774301	-0.982020835746004	1.96090434355748	0.00161832184200708	0.0210001026614642
OG0000343	39.6132628142236	-0.324651518765262	1.06182862656238	0.24265780317973	0.396066281408569
OG0000344	35.8416396085219	-0.235764976349272	1.03266244012261	0.344894170421961	0.507467454482379
OG0000345	5.0361311334419	-0.238094047366635	1.06145385897428	0.0560935424706362	0.127015091045191
OG0000346	3.00114391336619	0.200664491136089	1.03420436580032	NA	NA
OG0000347	0	NA	NA	NA	NA
OG0000348	279.846579886144	-0.271608629005956	0.969494126929397	0.486794089428375	0.638089146713722
OG0000349	38.3130648908607	0.364719369966114	1.05970002424653	0.273376060423342	0.429528449065296
OG0000350	0	NA	NA	NA	NA
OG0000351	35.5373316057119	-0.306020802413953	1.0471765122818	0.291957638844124	0.452587729306511
OG0000352	0	NA	NA	NA	NA
OG0000353	48.9803870233189	0.0659298977950587	0.956543501327982	NA	NA
OG0000354	28.9878735494945	-0.274339359204186	1.07243678270342	NA	NA
OG0000355	1061.72603924756	1.06853970096071	2.01750202951245	0.0126283524769647	0.0622961137814554
OG0000356	48.7481184053861	0.419259348190885	1.13308950962731	0.0892557411128189	0.184695868782144
OG0000357	5.19042794023376	-0.0317995942626874	0.980265721127057	0.900765492629288	0.935961933496999
OG0000358	12.4297077550386	-0.0592200963651231	0.971516557729133	0.83708455629063	0.899784469553644
OG0000360	35.6599638955117	0.395456453505855	1.06931065653116	0.254019212326446	0.409223736674452
OG0000361	54.714176749611	0.0421105191677945	0.941161493270281	0.920402077929093	0.94608771731316
OG0000362	5.24876657235061	-0.154708253481547	1.00949412861968	0.522809268880621	0.669885571082002
OG0000363	0	NA	NA	NA	NA
OG0000364	0	NA	NA	NA	NA
OG0000365	0	NA	NA	NA	NA
OG0000366	13.2494191593522	0.0508399507816002	0.980586552454501	NA	NA
OG0000367	35.8135484811976	0.301964463021661	1.08678210634451	NA	NA
OG0000368	2.98437400500261	-0.217497141448144	1.0539746701225	0.0995156846143583	NA
OG0000369	117.392558903527	0.284264790003863	0.962196422467528	0.500756331519675	0.649998715620849
OG0000370	0	NA	NA	NA	NA
OG0000371	0	NA	NA	NA	NA
OG0000373	0	NA	NA	NA	NA
OG0000374	71.9623880659852	0.406008071109686	1.14323077081156	0.00895794563524924	0.0507266197417625
OG0000375	29.3000410655522	-0.339786229792757	1.08101277420685	0.176020600809374	0.309065478294464
OG0000377	0	NA	NA	NA	NA
OG0000378	34.8590742719214	0.0918619905547489	0.954118830157207	0.8048730237168	0.872801463402418
OG0000380	82.1076234448033	-0.191678143003355	0.965060518410477	0.59191261167638	0.727545534930368
OG0000381	14.4195443105575	-0.232742674457711	1.02620150395529	0.380117931259426	0.543534142080343
OG0000382	2.61132725437728	-0.216945474363588	1.0536074155593	0.110216570827351	NA
OG0000383	11.2424643487411	-0.381634860506158	1.12460148209498	0.0175179016984275	0.075028222390552
OG0000384	2.96676218875913	0.212169962977969	1.04830238122215	NA	NA
OG0000385	140.929958531846	-0.652928152360695	1.35458713547495	0.00962684260444942	0.0537255609995788
OG0000386	5.79899454305614	-0.00421899440972062	0.978561388810846	NA	NA
OG0000387	277.001488840591	-0.897301148595713	1.76142841593514	0.00163439713021351	0.0210001026614642
OG0000388	0.798743666204381	0.183148614105113	1.03381132900231	0.511637731341292	NA
OG0000389	4.0317537436983	0.216268245079634	1.05054716744088	NA	NA
OG0000390	0	NA	NA	NA	NA
OG0000391	0	NA	NA	NA	NA
OG0000392	33.4408705003249	-0.548431083881241	1.24241219323121	0.0234412359369025	0.0859419962994055
OG0000393	28.0859207436561	0.229807913901514	0.990472457388986	0.512937994360365	0.661372793195103
OG0000394	27.0308197775195	0.127482335785546	0.964149000345278	0.719704534388697	0.817341737409569
OG0000395	0.494460364793188	0.166743322343386	1.027143457419	0.630350159888279	NA
OG0000396	0	NA	NA	NA	NA
OG0000397	2.35819558593674	0.20839297415406	1.04629058882914	0.291534502123089	NA
OG0000398	4.10351425687859	-0.229167635379087	1.0581654219215	0.0713784666718896	NA
OG0000399	24.4611013300491	0.674675407595496	1.3350894157693	0.0425993491392905	0.112388851513669
OG0000400	38.7802002513636	-0.629070767792884	1.34221808987405	0.000516286980300504	0.0124021111572186
OG0000401	0.380354126763991	0.156377934187895	1.02352311091579	0.699331626489134	NA
OG0000402	88.3486742738593	0.184213876541498	0.92776729768631	0.672008797270213	0.789128290099453
OG0000403	4.67835575919709	0.220512462542732	1.0522505116364	NA	NA
OG0000404	0	NA	NA	NA	NA
OG0000405	14.6760334149433	0.276711800355753	1.03304489536222	NA	NA
OG0000406	0.0760708253527981	0.0840277069749892	1.00957860167698	0.921306307255144	NA
OG0000407	1.67871037781397	-0.21454042423177	1.05203619047863	0.152296913487194	NA
OG0000408	24.5675496565107	0.00969475733218178	0.963850399579442	NA	NA
OG0000410	17.4602691703157	-0.36455439463304	1.11385625490786	0.0427296272048092	0.112388851513669
OG0000411	557.015420980721	-0.0769865742697447	0.903326159642201	0.841507314953398	0.902098825358457
OG0000412	30.3323681202031	-0.636575734613937	1.32179205444478	0.0220930102392658	0.0855526268529006
OG0000413	57.8136418482418	-0.872033506257094	1.73484994634813	0.00022342803477698	0.0088174278010201
OG0000414	0	NA	NA	NA	NA
OG0000415	1269.48737306414	-0.533925647178889	1.11160694030777	0.191172772286498	0.331106447298715
OG0000416	3.04283301411193	0.212538323831969	1.04850346879531	NA	NA
OG0000419	5.28692236201947	0.225850958290827	1.05422905236059	NA	NA
OG0000420	17.3015128957004	0.211120180393213	1.00172813805856	0.501867720975206	0.65013344862556
OG0000421	32.1202009183994	0.0172700959372322	0.979542566194848	NA	NA
OG0000422	1.29320403099757	0.196459714048407	1.0400384054472	0.404683155275439	NA
OG0000423	2.01587687184915	0.205780038626993	1.04485788453682	0.31881803113888	NA
OG0000424	144.455382597484	-0.329333642823926	0.993111081457894	0.403281945502032	0.564293756225433
OG0000425	0	NA	NA	NA	NA
OG0000426	1.14106238029197	0.193232576625211	1.03847939573821	0.431143351194961	NA
OG0000427	1.33123944367397	0.197047779992971	1.04035459315529	0.398693567937273	NA
OG0000428	53.0597021111704	-0.409920408707783	1.13933457742045	0.0416857327231338	0.112388851513669
OG0000429	0	NA	NA	NA	NA
OG0000430	39.2361223693532	0.0376653051793215	0.94288369898364	0.92884236865951	0.952990545374892
OG0000432	2.16801852255475	0.207113020152633	1.04556518807369	0.305961349052032	NA
OG0000433	74.443720113068	0.231640752297888	0.942031710277111	0.587614195035805	0.725490151412922
OG0000434	27.5583960045269	0.285611454883867	1.07742271781691	NA	NA
OG0000435	0	NA	NA	NA	NA
OG0000436	73.5828549359467	0.480746541054919	1.15943056735279	0.103109973880599	0.206176193152932
OG0000437	49.9388015777846	0.0654053154461227	0.930865327695271	0.876628931411983	0.926961693024154
OG0000438	0	NA	NA	NA	NA
OG0000439	16.6041497178037	-0.076814503874887	0.985725728628265	NA	NA
OG0000440	5.11435711488096	-0.0357122521154909	0.980655315204097	0.889490939289559	0.932530823448732
OG0000441	30.3534228784947	0.482897614131399	1.19140548158623	0.0167912887678884	0.0741859385699205
OG0000442	2.16795833405852	-0.215969667583164	1.05296611367807	0.127322504268223	NA
OG0000444	0	NA	NA	NA	NA
OG0000445	7.55285209461201	-0.247443406309374	1.065172764167	0.0361430872033068	0.103466609740036
OG0000447	16.0381720519986	0.146223567010718	1.00307805972182	NA	NA
OG0000448	0	NA	NA	NA	NA
OG0000450	2.40884259339835	-0.216508127335778	1.05332028825826	0.117696866935617	NA
OG0000451	0	NA	NA	NA	NA
OG0000452	3.73046750625326	-0.224636727536054	1.05655138829301	0.0796893851249821	NA
OG0000453	81.9892325210759	0.656521624112131	1.36526384470874	0.00504928969913971	0.0376990886320904
OG0000454	19.5440432918604	0.443360168333067	1.16754953172425	0.0157100428498883	0.0727367233948815
OG0000455	0.289649445811791	0.137008763205771	1.01827343195053	0.802680571582691	NA
OG0000456	15.8003407659919	-0.464128256146067	1.18712849872816	0.0023566674761485	0.0268230038041921
OG0000458	0	NA	NA	NA	NA
OG0000459	0	NA	NA	NA	NA
OG0000460	5.48740386550628	-0.0489980348601999	0.981841429981413	0.851145276496878	0.907183632174167
OG0000461	71.0080069129003	0.371388181123753	1.10101394710407	0.136897736063841	0.258156697721427
OG0000463	0	NA	NA	NA	NA
OG0000464	1.11914025187598	-0.211237926812379	1.04997115776237	0.20093804285943	NA
OG0000465	1.90177063381995	0.204669252933239	1.04427262799961	0.329363151268449	NA
OG0000466	0	NA	NA	NA	NA
OG0000467	0	NA	NA	NA	NA
OG0000468	32.3662829065241	-0.303393959129482	1.07043535470867	0.178576639655037	0.312226561422177
OG0000469	0.798743666204381	0.183148614105113	1.03381132900231	0.511637731341292	NA
OG0000470	12.5457702875831	-0.304393058580145	1.07438459147697	0.155357121726439	0.28328320050778
OG0000471	37.4422402941458	-0.596962264917	1.30629346305924	0.00067103603422201	0.0139904682606664
OG0000472	1.52141650705596	0.200096032834518	1.04189401640051	0.371783092179222	NA
OG0000473	33.0896046915179	-0.45933128130469	1.17388153628964	0.0279039993927115	0.0913406070174751
OG0000474	71.7059316794198	0.664662696335497	1.37965015183113	0.00203331502618735	0.0246902538894178
OG0000475	5.82606889152454	-0.0475106972127071	0.981464147205357	0.855607812766533	0.908749418830827
OG0000478	14.7473005202939	0.339552129134775	1.10372059555653	0.0392662834743096	0.109292804128746
OG0000479	0.874814491557179	0.185882875907786	1.03503625498193	0.490419708027001	NA
OG0000480	35.5303982213917	-0.0766988587972845	0.978162800933797	0.780479838216225	0.856435175003902
OG0000481	24.3481519105558	0.340027743376718	1.10498886898932	0.0232201719555671	0.0859419962994055
OG0000482	7.60279651087264	-0.313418766775696	1.09310015423839	0.0205334897283883	0.0822083556154676
OG0000483	0	NA	NA	NA	NA
OG0000484	8.64003280547489	-0.182524859154477	1.01952815841297	0.437704716896822	0.595951691712619
OG0000485	12.53054875603	0.368502324069463	1.11080107603187	0.0739451852974019	0.158967762166594
OG0000486	13.2558964195049	-0.165644549594698	0.999018060895012	0.546137066485992	0.688120249107208
OG0000487	0	NA	NA	NA	NA
OG0000489	116.386172260142	0.214288630471007	0.968546877452019	0.578983271984864	0.716861226035414
OG0000490	849.889515197531	-1.10456190795054	2.33373006930223	0.00177023695557321	0.0217345759545377
OG0000491	73.2442064716059	-0.214798974760128	0.976904073103435	NA	NA
OG0000492	1.6101591156902	0.137449631435406	1.01150509263671	0.542492643321308	NA
OG0000493	0	NA	NA	NA	NA
OG0000494	1.06499155493917	0.191418440235629	1.03760873275234	0.446136632803828	NA
OG0000495	1.74962898311436	0.203029911865941	1.0434117896918	0.344837396677714	NA
OG0000497	5.84948955192361	-0.107925270366393	0.993274550306952	0.675763251145536	0.790601766252933
OG0000498	7.55285209461201	-0.247443406309374	1.065172764167	0.0361430872033068	0.103466609740036
OG0000499	10.5029504065039	0.00703072717468452	0.970279583990412	NA	NA
OG0000501	5.36747923166046	-0.256743066458798	1.06178991278697	0.0814944369907667	0.171329150103569
OG0000502	0.608566602822385	0.174232006041119	1.0300461057831	0.577632566848491	NA
OG0000503	5.22107001182216	0.292250801135759	1.07812994432437	0.125023727384709	0.240681565784152
OG0000504	0	NA	NA	NA	NA
OG0000505	0	NA	NA	NA	NA
OG0000506	1.21713320564477	0.194869409368546	1.03927667413144	0.417379110738731	NA
OG0000509	19.0640925761686	0.154019368798783	0.96642968147736	NA	NA
OG0000510	14.2617453796822	0.275343527333211	1.06821314870102	NA	NA
OG0000511	4.41210787046229	0.217891951242208	1.05129722469293	NA	NA
OG0000512	2.24408934790755	0.207716087637718	1.04588878179023	0.299988400579942	NA
OG0000513	0	NA	NA	NA	NA
OG0000514	10.1468345602535	-0.150500991688429	1.00604882378017	0.544396632167359	0.687495175479922
OG0000515	57.7574833686452	0.550181850090047	1.19569658954095	0.10057284477867	0.203168178209197
OG0000516	13.4690316833945	0.0434774802083618	0.97942700223229	NA	NA
OG0000517	24.8419296132157	-0.350733137081308	1.08406195546297	0.176209277217658	0.309065478294464
OG0000518	1.48338109437956	0.199540670387115	1.04160987502042	0.376798362686517	NA
OG0000519	1.17909779296837	0.194071433835798	1.03888660987465	0.424118406003853	NA
OG0000520	18.3730645511123	0.389693764437321	1.12765976081059	0.0474131433545592	0.116347035185787
OG0000521	53.1383225356641	0.0318825356233564	0.937021168936718	0.943619212213101	0.960820906896058
OG0000522	4.37407245778589	0.217512709674447	1.05115943643322	NA	NA
OG0000523	43.8044707605074	0.299580095624114	1.01920530012253	0.387822302685237	0.550827306513094
OG0000524	0	NA	NA	NA	NA
OG0000525	28.5694840100541	-0.259797645606152	1.07049468286551	NA	NA
OG0000526	0	NA	NA	NA	NA
OG0000527	29.8223452775647	0.151240327038013	0.969028468028531	0.667710692319662	0.788269567321823
OG0000528	8.02050513844451	-0.252360824229749	1.06706527752829	0.0324688909865414	0.0991108412710725
OG0000529	46.2675915087462	0.730947446531196	1.36513788159891	0.0550921563656194	0.125260972806604
OG0000533	14.283262546647	0.334173607950654	1.1009042597381	0.0417765346798123	0.112388851513669
OG0000534	35.7816673383241	-0.360644781241447	1.05754464585074	0.266870803702707	0.423087859528681
OG0000536	0	NA	NA	NA	NA
OG0000537	5.59120566343066	0.228125248752762	1.05509391542183	NA	NA
OG0000538	3.46122255355232	0.214317011089721	1.04947891891622	NA	NA
OG0000539	12.102906713706	-0.162668442510997	1.00029475500935	0.551509279758782	0.69203898586262
OG0000540	9.8515462103635	-0.252987795076802	1.06743519345724	0.0264998894047948	0.0899578028599831
OG0000541	13.5149412715889	0.250254951634704	1.06437151726772	NA	NA
OG0000542	0	NA	NA	NA	NA
OG0000543	25.7025149409616	-0.409713011089898	1.11821184516185	0.124242827647089	0.239595679842991
OG0000544	6.64126949241577	-0.330274981759771	1.10116142378678	0.0211453665000834	0.0843524548108021
OG0000545	1.78766439579076	0.203458990982044	1.04363659633708	0.340803000242058	NA
OG0000546	18.4643584415182	0.118953302618004	0.970476857865567	0.725094479870487	0.820533086707609
OG0000547	1.02695614226278	0.190435223871367	1.03714259691114	0.454154255690608	NA
OG0000548	20.3598621680846	-0.259663164213491	1.07034948546838	1.31923241581817e-10	4.89616625826926e-08
OG0000549	57.4672042651902	0.268236490378881	1.02719666630452	0.380493786977041	0.543534142080343
OG0000550	0.988920729586376	0.189395244013962	1.0366539423685	0.462557813903275	NA
OG0000551	6.85892568804081	-0.0750057925637803	0.985568627971048	0.774459065339709	0.851519668856098
OG0000552	15.5045376034224	0.368373318754549	1.10939786815903	0.0892206640006066	0.184695868782144
OG0000553	2.05391228452555	0.206130048451969	1.04504265632246	0.315482231404148	NA
OG0000554	46.2645752472386	-0.163284528294517	0.984643919140819	0.591826068885555	0.727545534930368
OG0000555	0	NA	NA	NA	NA
OG0000556	0	NA	NA	NA	NA
OG0000557	6.1421129784773	-0.313521301716519	1.09281434180483	0.0261994795045047	0.0896297983048844
OG0000558	1.17909779296837	0.194071433835798	1.03888660987465	0.424118406003853	NA
OG0000559	0	NA	NA	NA	NA
OG0000560	39.2115199973816	0.38203874308632	1.06554304856415	0.261197729853155	0.41588399349818
OG0000561	6.93511689038607	0.253494466560359	1.05618041723122	NA	NA
OG0000562	0	NA	NA	NA	NA
OG0000563	0.48176851867967	-0.198456419429417	1.04269039362249	0.341436032187618	NA
OG0000564	0.608566602822385	0.174232006041119	1.0300461057831	0.577632566848491	NA
OG0000565	0.83677907888078	0.184561226230746	1.03444023627047	0.500730911744016	NA
OG0000566	15.6210553438383	-0.138981994222745	0.989780072489121	0.623896028589668	0.754272550975474
OG0000567	51.4056029633361	0.10158036693544	0.955143860331138	0.785417571050512	0.858443537102686
OG0000568	9.98867967829356	0.3061347732857	1.08658125051555	NA	NA
OG0000572	10.8397916702926	-0.256467950078683	1.06882951753963	0.0231925535633235	0.0859419962994055
OG0000574	1.4921870025013	-0.213729578398746	1.05151289937323	0.165385056703697	NA
OG0000575	3.57532879158151	0.21474592338981	1.04971390616936	NA	NA
OG0000576	0	NA	NA	NA	NA
OG0000577	4.98263906060828	0.223172768090402	1.05323734533865	NA	NA
OG0000578	7.07192780031651	-0.222379189077306	1.02642576046646	0.383529910508555	0.546187957211741
OG0000579	4.1078245690511	0.216494992058049	1.05067133385335	NA	NA
OG0000580	43.4429174955376	0.557498131825556	1.26545441453034	0.00261001864546033	0.027867881725975
OG0000581	2.62444347467154	0.210172873569691	1.04724458443994	0.273847203503117	NA
OG0000582	37.2825326603945	0.185045196257501	1.00383117839932	0.52618730027658	0.67295945232132
OG0000583	0	NA	NA	NA	NA
OG0000584	16.8341323580059	-0.385330151476957	1.13192733984441	0.0100835060817011	0.0551597733677212
OG0000587	56.9385160492968	-0.431797755676734	1.16451176362917	0.000343559565429063	0.0115040399939126
OG0000588	2.44306380774126	0.309594889117954	1.07948231216312	0.200731710991339	NA
OG0000589	148.546722757291	-0.633674953148848	1.33724845782868	0.00715717169437134	0.0447689679693178
OG0000590	19.7151120780421	-0.366235946606653	1.12189212507731	0.00384005307392721	0.0341796736101428
OG0000591	165.220026109072	0.549226816579373	1.18533208979438	0.108474701494888	0.213284866819975
OG0000592	64.7919037761003	0.593832957430236	1.30370120884249	0.00108348001248203	0.017958728247526
OG0000593	0	NA	NA	NA	NA
OG0000594	1.24758529176519	0.195469528469755	1.03957200910978	0.412227008682408	NA
OG0000595	27.4980072692174	0.426753295450115	1.15713842295283	0.0112134882754566	0.0584476629451866
OG0000596	0	NA	NA	NA	NA
OG0000597	0.373046750625326	-0.194153212581539	1.04048283363811	0.375348511654348	NA
OG0000598	293.352892180084	-1.25835940777074	3.16065113623008	0.00120180839150894	0.017958728247526
OG0000599	7.14224914590837	-0.311621757630482	1.09216299148009	0.022321863909463	0.0856446514581829
OG0000600	97.5750796449337	-0.09212923950658	0.974355206457265	0.742542119709723	0.827516292342852
OG0000601	1.78766439579076	0.203458990982044	1.04363659633708	0.340803000242058	NA
OG0000602	1.82569980846716	0.203874579966602	1.0438547399599	0.336882608376665	NA
OG0000603	14.7622484923608	-0.344325118464147	1.09834165996356	0.0904113060479612	0.186388979819025
OG0000604	0	NA	NA	NA	NA
OG0000605	100.200340961288	-0.470722129588206	1.16025351841893	0.0837846299148869	0.17468304916217
OG0000608	1.46437823552843	0.199248012450676	1.04146114588541	0.379390696312646	NA
OG0000609	31.6798010152843	0.397662162893395	1.11293885949143	0.129529082798998	0.248058295481617
OG0000611	0	NA	NA	NA	NA
OG0000612	60.1023353814703	0.375738296685146	1.12130000517093	0.0318682765438208	0.0981684014195905
OG0000613	15.1066702370117	-0.209975753983203	1.01880452297554	0.422403866759831	0.581990365049392
OG0000614	9.87625463293323	-0.254968422819532	1.06819664577495	0.0258621086185724	0.0890268848084812
OG0000615	6.28381245282548	0.31315059136875	1.08798320522794	0.0981739380418098	0.198685350798901
OG0000616	21.206794633328	-0.417975517717469	1.12762603090735	0.104602281849517	0.207887628495893
OG0000617	0.988920729586376	0.189395244013962	1.0366539423685	0.462557813903275	NA
OG0000618	0.532495777469587	0.169484882281799	1.02817814805027	0.611324591370285	NA
OG0000619	4.49271092943445	0.182075135957823	1.02036627687261	NA	NA
OG0000620	0	NA	NA	NA	NA
OG0000621	4.1255892079903	-0.146257744693729	0.996679479896693	0.593461422917084	NA
OG0000622	5.20869638058042	0.0504093106349311	0.981841741599198	NA	NA
OG0000623	11.1060596218594	-0.213425651715499	1.03499856395008	0.325764064563199	0.486444988300452
OG0000624	8.82986840215847	0.342931906258798	1.09383894184475	NA	NA
OG0000626	9.52130426122836	-0.179541555692196	1.01842739694585	0.445837730501169	0.602999623260455
OG0000627	1.48338109437956	0.199540670387115	1.04160987502042	0.376798362686517	NA
OG0000628	8.77090895186768	-0.0117512357451623	0.97785684642928	NA	NA
OG0000629	7.53101170992702	0.238180956194997	1.05910119322809	NA	NA
OG0000630	37.7792093928969	0.477978904800819	1.19120419724541	0.0132183755494	0.0640627411495044
OG0000631	626.635538475424	-0.3781139044569	1.01586195131132	0.339554139738308	0.502285574847162
OG0000632	8.50701990224702	-0.289159118831279	1.0794726468355	0.0611090401433772	0.136415130017034
OG0000633	38.2007490771822	-0.322119796186354	1.0390116643853	0.317264204603686	0.478276870514425
OG0000634	5.02067447328468	0.223491452273166	1.05335646142116	NA	NA
OG0000635	33.0459547471573	0.395979496522814	1.13409895371736	0.0242514442238943	0.0870059930759843
OG0000638	40.8517832140844	0.26123176898344	1.04193137000777	0.314251334704258	0.475031087343645
OG0000639	34.5311138427603	0.780032007560367	1.48234241607455	0.0217963620496086	0.0855526268529006
OG0000640	18.3309183520974	0.108813145322474	0.977494687394456	0.732386987132622	0.824499390210796
OG0000641	25.6295557560783	0.521843716215921	1.23045116086346	0.00717113785571878	0.0447689679693178
OG0000642	46.3355603547166	0.203732580084866	1.01546353841253	NA	NA
OG0000643	0	NA	NA	NA	NA
OG0000644	0	NA	NA	NA	NA
OG0000645	222.205670857932	-0.254607419686006	0.948771337357746	0.532472595857248	0.678641543739629
OG0000648	0	NA	NA	NA	NA
OG0000649	0	NA	NA	NA	NA
OG0000650	0	NA	NA	NA	NA
OG0000651	21.8494558423735	-0.363172044474927	1.12020383852569	0.0034159341773872	0.0331529984535394
OG0000652	19.9023575503029	0.483584640761878	1.19756155394535	0.0124235773923532	0.0615607758679386
OG0000653	4.58916871355003	-0.0290172419712338	0.980544559840344	0.909161724629239	NA
OG0000654	78.7017940690379	0.504357583614653	1.21542404554503	0.00403012856561931	0.0341796736101428
OG0000655	1.02695614226278	0.190435223871367	1.03714259691114	0.454154255690608	NA
OG0000658	0	NA	NA	NA	NA
OG0000659	58.6248260583891	0.37846960706092	1.0866661964313	0.202386029842744	0.347261743751913
OG0000660	32.9395230644774	0.472100730977368	1.17767191730635	0.0381199311144573	0.10663930096576
OG0000661	2.09194769720195	0.206469118021382	1.04522215871286	0.31222989138757	NA
OG0000662	96.9425745392259	-0.571970020313483	1.22760198128088	0.0701571349227832	0.152305764419794
OG0000663	43.0259787205957	0.282849250419629	1.02297379751039	0.38744522223389	0.550827306513094
OG0000664	31.8473759017589	-0.455692758840458	1.18160072901509	0.000767149845746216	0.0154127378099922
OG0000666	219.867134460664	-0.366442960899134	1.03267465057147	0.318700282856891	0.479134438852877
OG0000668	13.8962271309566	-0.000860284426358117	0.977407527133638	NA	NA
OG0000670	19.5758164195955	0.524699241235388	1.21815944632574	0.0240899518164035	0.0869634918928651
OG0000671	1.71159357043796	0.202586033313074	1.04317982389608	0.348992007954442	NA
OG0000672	0	NA	NA	NA	NA
OG0000673	25.6336634497091	0.479539057492901	1.19548535821339	0.00899766286822213	0.0507266197417625
OG0000674	7.15065758316303	0.236175123552814	1.05830622620457	NA	NA
OG0000675	1.40731026902677	0.198348460518166	1.04100638240746	0.387357200498615	NA
OG0000676	10.0793843592458	0.245192510672471	1.06209114786807	NA	NA
OG0000678	12.7038278339173	0.250323521979379	1.06431685785039	NA	NA
OG0000679	2.40884259339835	-0.216508127335778	1.05332028825826	0.117696866935617	NA
OG0000680	5.52313389427163	0.227041387422672	1.05471450299715	NA	NA
OG0000681	3.73046750625326	-0.224636727536054	1.05655138829301	0.0796893851249821	NA
OG0000682	1.39592043170574	0.198166048681027	1.04091217236111	0.38903700012391	NA
OG0000683	12.4966248223138	0.272423590060707	1.06889522624968	NA	NA
OG0000684	15.201192344797	-0.0901584938495473	0.988180601332638	NA	NA
OG0000685	12.0537574141259	-0.156973408281012	1.00853227969299	0.522909585906664	0.669885571082002
OG0000687	152.089325615718	0.35723126475067	1.0121805217457	0.374130604954211	0.536205341730743
OG0000689	18.8755022830003	-0.0161271654235714	0.968802884043839	0.946908567972676	0.960820906896058
OG0000690	0.342318714087592	0.152137972526075	1.02215395538891	0.727635608219546	NA
OG0000691	0	NA	NA	NA	NA
OG0000692	0	NA	NA	NA	NA
OG0000693	1.67355815776156	0.202125861891714	1.04294014510108	0.35327139383239	NA
OG0000694	0	NA	NA	NA	NA
OG0000695	7.91801658872649	0.0273605178348001	0.978556769169328	NA	NA
OG0000696	1.90177063381995	0.204669252933239	1.04427262799961	0.329363151268449	NA
OG0000697	38.8208891137719	-0.412847206228395	1.11561377708277	0.136005373978902	0.258156697721427
OG0000698	11.2329344348906	0.300867305597605	1.08454234235325	NA	NA
OG0000699	0.41838953944039	0.160309720553946	1.02483718181194	0.674005712321189	NA
OG0000700	24.7646704528905	0.223155837822054	1.00180709954647	0.490067532879653	0.639344302044884
OG0000701	0	NA	NA	NA	NA
OG0000702	9.44901988380853	-0.287417085490477	1.06422919852293	0.19484946474222	0.335894943120364
OG0000703	48.2020103030315	0.0802186469014346	0.951560912464556	0.832838536447518	0.89609209617771
OG0000705	3.15693925214112	0.213059860512601	1.04878939608589	NA	NA
OG0000706	1.52141650705596	0.200096032834518	1.04189401640051	0.371783092179222	NA
OG0000707	57.3539675422713	0.31316733037221	1.06058022584847	0.252474685898105	0.40846929416897
OG0000709	69.7848913052779	0.816901238308713	1.58287673781295	0.00594689799923794	0.0403148606696805
OG0000710	117.380441502636	0.403100370379657	1.06452000191072	0.268474573238378	0.42441259431818
OG0000711	72.809550018475	0.352801746859539	1.04814237234391	0.305449225124881	0.46722801894047
OG0000712	83.4341500068636	3.80147292510144	3.94098890708702	0.00354951440996513	0.0338195009666513
OG0000714	63.2265244486985	-0.108665513689241	0.967004217035571	0.722769596648153	0.81913887620124
OG0000715	13.253628842938	-0.352490801686234	1.11379421185718	0.00755599053469642	0.0460511350732598
OG0000716	0.760708253527982	0.181626565544973	1.03314454780315	0.523201515277224	NA
OG0000717	0.0380354126763991	0.0552055558440329	1.00910131067524	0.792320786974691	NA
OG0000718	11.3779258940724	-0.258818513740079	1.06977170280654	0.02152315403405	0.0852440330022409
OG0000719	21.1563417937025	0.361060607066534	1.11604896439818	0.0234335892256611	0.0859419962994055
OG0000721	654.411409391322	-0.526892799925388	1.09317381324555	0.209888598940819	0.357360403435446
OG0000722	3.04283301411193	0.212538323831969	1.04850346879531	NA	NA
OG0000723	0.722672840851582	0.179988442365757	1.03243798282013	0.535493133322825	NA
OG0000724	52.8501965762595	0.568141915423026	1.18460711720902	0.127490044914299	0.245002608052697
OG0000725	90.2009240101033	-0.621083362253034	1.25306542941614	0.0764207431533799	0.163970720746572
OG0000729	0.494460364793188	0.166743322343386	1.027143457419	0.630350159888279	NA
OG0000730	27.9573819883568	0.139681636249159	0.932248366997898	0.735197398737072	0.824764594522299
OG0000731	2.05391228452555	0.206130048451969	1.04504265632246	0.315482231404148	NA
OG0000732	17.3509410710102	-0.233152189863575	1.00663445142009	0.452611961376342	0.609922216244948
OG0000733	23.5548631208882	-0.132382022099113	0.954621766198092	0.706087089181877	0.809363312807027
OG0000735	14.8223785392612	-0.250380478146983	1.05586616927939	NA	NA
OG0000736	216.55916329011	-0.346806541990391	1.02018077440156	0.348613362869188	0.510222206583381
OG0000737	0	NA	NA	NA	NA
OG0000738	0	NA	NA	NA	NA
OG0000739	1.17909779296837	0.194071433835798	1.03888660987465	0.424118406003853	NA
OG0000742	11.1114345401733	-0.21864573778583	1.02510569849796	0.389343837512039	0.552278485816179
OG0000743	2.92872677608273	0.211978892293609	1.04819841276564	NA	NA
OG0000744	2.81462053805353	0.211275360482535	1.04783898108854	NA	NA
OG0000745	8.89232256603554	0.0111577283337454	0.977709631810204	NA	NA
OG0000746	428.841389193708	-0.727783568739488	1.34975862767577	0.058224951813804	0.131146491881973
OG0000747	1.5747076577667	0.200990173693394	1.04230630967359	0.364868253262745	NA
OG0000748	25.4279301437901	0.485429669821281	1.19499971299606	0.0213337894751849	0.0847979761513644
OG0000749	0	NA	NA	NA	NA
OG0000750	52.9146268957033	0.168626440461411	0.999602247661253	0.565384284337835	0.701965881116076
OG0000751	11.9666801753421	-0.281278246277618	1.07557313268506	0.0341212420624101	0.101382099735742
OG0000752	0	NA	NA	NA	NA
OG0000753	0	NA	NA	NA	NA
OG0000754	38.778420778216	0.414508987651706	1.12360390011548	0.115223932011815	0.22455457649569
OG0000755	0	NA	NA	NA	NA
OG0000756	19.002152664892	-0.349421847491992	1.10041559359824	0.0909889214083657	0.186882450104543
OG0000757	0	NA	NA	NA	NA
OG0000758	3.54609928702686	0.0355342149469574	0.982270157937074	0.900858737700723	NA
OG0000760	59.2874543419433	0.26051893511336	0.964719600135824	0.523177599858613	0.669885571082002
OG0000761	1.59748733240876	0.2011006695448	1.04242013093447	0.362233775375812	NA
OG0000762	52.6203246056934	0.58225649073056	1.19314181106478	0.124041848212225	0.239595679842991
OG0000763	16.7589254567661	0.35804202776961	1.11383638714073	0.0307485879246885	0.0957103933993825
OG0000764	0	NA	NA	NA	NA
OG0000765	0.988920729586376	0.189395244013962	1.0366539423685	0.462557813903275	NA
OG0000766	7.48052535047871	-0.314162024505773	1.06409065557947	0.229933985773588	0.378376024006714
OG0000767	0	NA	NA	NA	NA
OG0000768	1.82569980846716	0.203874579966602	1.0438547399599	0.336882608376665	NA
OG0000769	46.5868437227819	0.554397129720305	1.25626535948927	0.00671639520250553	0.0441762898736227
OG0000770	0	NA	NA	NA	NA
OG0000771	13.2802196700572	-0.28324419666016	1.07678742586542	0.0303127916253185	0.094620437135528
OG0000772	0.684637428175183	0.178225750978397	1.03169023256372	0.548596548368487	NA
OG0000773	16.8096797652834	-0.52470627789941	1.23035395960188	0.00417216907165496	0.0342441871108099
OG0000774	2.54837264931874	0.209694705457948	1.04698766251608	0.278636742844569	NA
OG0000776	39.9747538185465	0.433524477154525	1.14573924672497	0.066677348211569	0.145537394524449
OG0000779	0	NA	NA	NA	NA
OG0000780	1.48338109437956	0.199540670387115	1.04160987502042	0.376798362686517	NA
OG0000781	3.49925796622871	0.214462349932431	1.04955856362122	NA	NA
OG0000782	102.913847849575	-0.0463603183274005	0.906384249373731	0.900831648252272	0.935961933496999
OG0000783	21.831078339325	0.519580484578096	1.21894570779693	0.0219968879124907	0.0855526268529006
OG0000785	1.48338109437956	0.199540670387115	1.04160987502042	0.376798362686517	NA
OG0000786	0.912849904233578	0.187124637076591	1.03560252468214	0.480650699560697	NA
OG0000788	78.4975260418582	0.612348057437121	1.31375636096126	0.00756146636078389	0.0460511350732598
OG0000789	19.340165113869	-0.5527175427654	1.25694312209755	0.00283864687628567	0.0295915547009025
OG0000790	21.4706672821991	0.648148723303995	1.31048565492394	0.0427533132813645	0.112388851513669
OG0000791	24.4325257691895	-0.00842618205777747	0.966835936046535	0.966441040992542	0.975266986572383
OG0000792	31.610794115712	0.0670770218380558	0.971583068134145	0.839595335344331	0.901606263902318
OG0000793	0	NA	NA	NA	NA
OG0000794	46.9797835715897	0.373814649211987	1.12240154937824	NA	NA
OG0000795	0.342318714087592	0.152137972526075	1.02215395538891	0.727635608219546	NA
OG0000796	2.47230182396594	0.209193614661138	1.04671882353675	0.283629644260992	NA
OG0000797	90.4883055665559	-0.518023286221593	1.22423493424736	0.0112840818822998	0.0585394858213204
OG0000798	59.6791122285645	-0.35693395974107	1.08952634339537	0.160256464513628	0.289351949816273
OG0000799	4.78107215990525	0.287129346229908	1.07565281086679	0.136409772728866	NA
OG0000800	13.0064876764387	0.272380297606917	1.06639023390614	NA	NA
OG0000801	19.6929246888682	-0.256060864235784	1.06059623105845	0.149995302405377	0.275323603252396
OG0000802	8.29040671524864	-0.240606328157307	1.04976089619402	0.229384668745468	0.378313520841407
OG0000803	44.3058092092135	0.227987531815645	1.02337014116949	0.409840446471598	0.571089146722718
OG0000804	0	NA	NA	NA	NA
OG0000805	18.4638958208811	0.453357385297304	1.17441273905136	0.0160168003773452	0.0727367233948815
OG0000806	1.44534568170316	0.198952180363038	1.04131228125957	0.381986334959355	NA
OG0000807	66.4425287461215	-0.126810144680064	0.938209060218618	0.732411484459456	0.824499390210796
OG0000809	1.10302696761557	0.19234949784325	1.03805386509601	0.438474983192953	NA
OG0000810	0	NA	NA	NA	NA
OG0000811	0	NA	NA	NA	NA
OG0000812	8.67183333623406	-0.25248507343751	1.06716501433938	0.0301202600226686	0.0943065031365038
OG0000813	0	NA	NA	NA	NA
OG0000814	10.010530243391	-0.256977011864495	1.04035062600539	0.311036530942901	0.472758413606472
OG0000815	25.3173684285419	0.366158908664172	1.11926709743416	0.0185201005800596	0.0770644294359087
OG0000816	7.48866598507811	-0.0195692341596325	0.978432244651227	NA	NA
OG0000817	4.94460364793188	0.222849585499611	1.05311680484124	NA	NA
OG0000818	5.05870988596108	0.224018202326711	1.05353990126101	NA	NA
OG0000819	0	NA	NA	NA	NA
OG0000820	0.186523375312663	-0.173471277530649	1.03162699408488	0.467922135801939	NA
OG0000821	33.796682647814	-0.244653844360012	1.01549493777128	0.41536147143662	0.575877573321788
OG0000822	3.9951691046998	0.272364990409765	1.06904929815248	0.165171070928346	NA
OG0000823	7.2650607709335	0.326082449916117	1.0946037564075	0.0817108254340096	0.171329150103569
OG0000824	0	NA	NA	NA	NA
OG0000825	0.304283301411193	0.147062681161357	1.02062817759575	0.75959764382957	NA
OG0000826	0	NA	NA	NA	NA
OG0000828	70.289102971678	-0.740960517442573	1.47160364904591	0.00587405734994332	0.0403148606696805
OG0000830	0	NA	NA	NA	NA
OG0000832	4.30201600801704	0.290859714695826	1.07657300404093	0.144913297493042	NA
OG0000833	2.89069136340633	0.211783804090752	1.0480923109065	NA	NA
OG0000834	14.7635082398457	0.451095501319425	1.15876599530888	0.0439022102043653	0.113528619057608
OG0000835	2.05391228452555	0.206130048451969	1.04504265632246	0.315482231404148	NA
OG0000836	0.532495777469587	0.169484882281799	1.02817814805027	0.611324591370285	NA
OG0000837	77.4658003270371	0.0275317139139827	0.955535485521034	NA	NA
OG0000838	1.14106238029197	0.193232576625211	1.03847939573821	0.431143351194961	NA
OG0000839	0.380354126763991	0.156377934187895	1.02352311091579	0.699331626489134	NA
OG0000840	0	NA	NA	NA	NA
OG0000841	780.402965903032	-0.509570649377681	1.08156252119668	0.22337377421743	0.374297519099074
OG0000842	7.22652778019505	-0.248181935005338	1.06541768360739	0.0373060639558968	0.105700514541708
OG0000843	40.2719465129336	0.629909157967195	1.32379125579672	0.0160613217270146	0.0727367233948815
OG0000844	28.1416482047064	0.278968891582023	1.01566540045325	0.408225494197064	0.570277081021182
OG0000845	13.6085131095882	-0.214834664489924	1.01832554078992	0.417156907307277	0.577508869068785
OG0000846	63.7468409926336	0.700786134223973	1.3892175881055	0.0223073302163722	0.0856446514581829
OG0000847	0	NA	NA	NA	NA
OG0000848	75.0844015543354	-0.170300554937474	0.974331821786965	0.607000851764535	0.741144686408632
OG0000849	2.70051430002433	0.210629696176651	1.0474903910818	NA	NA
OG0000850	52.9995829098568	0.58661615981514	1.21089119447076	0.105237360841896	0.208774297540924
OG0000851	104.629487754954	0.596652943167639	1.30785399243085	0.000429733439642901	0.0115132320367489
OG0000852	5.36299318737227	0.226409282754402	1.05444153802379	NA	NA
OG0000853	0	NA	NA	NA	NA
OG0000854	1.14106238029197	0.193232576625211	1.03847939573821	0.431143351194961	NA
OG0000855	0	NA	NA	NA	NA
OG0000856	55.328636997176	0.616776209436472	1.31395333694252	0.0108357964941165	0.0567467067582876
OG0000857	1.19663319592356	0.193199376644076	1.03849166912091	0.426463524569135	NA
OG0000858	0	NA	NA	NA	NA
OG0000859	0	NA	NA	NA	NA
OG0000860	34.9064774814327	-0.153041236889492	0.973244760262405	0.639463243667549	0.764726065208487
OG0000861	0	NA	NA	NA	NA
OG0000862	59.8806973008687	-0.189813880073531	0.966673743194466	0.592892542647427	0.727940288472675
OG0000863	4.2599662197567	0.216928458395005	1.05090873508568	NA	NA
OG0000864	41.5601929472155	0.0162408671733019	0.95595985609998	0.973840583999779	0.980942429644262
OG0000865	23.1208517841398	-0.428432085369241	1.16054198372434	0.00467919361970009	0.0359063121511708
OG0000866	5.60151010353548	-0.0432580531072149	0.981099482912113	0.867850545629642	0.920321355970014
OG0000867	3.00479760143553	0.212356462113458	1.04840406602733	NA	NA
OG0000868	8.90512361320131	0.14790056979591	0.991220381681447	0.617283428445429	0.748519135550589
OG0000869	4.41210787046229	0.217891951242208	1.05129722469293	NA	NA
OG0000870	0	NA	NA	NA	NA
OG0000871	6.28099531165826	0.112064821311423	0.993256840624618	NA	NA
OG0000872	230.274568994906	0.634360984421458	1.3475944297296	0.00109587286185498	0.017958728247526
OG0000874	0.760708253527982	0.181626565544973	1.03314454780315	0.523201515277224	NA
OG0000876	0	NA	NA	NA	NA
OG0000877	16.7476285576179	-0.258859072380657	1.06996470715592	2.71444731139937e-10	4.89616625826926e-08
OG0000878	10.3286045761858	0.264425399194774	1.0615094935722	NA	NA
OG0000879	14.5488232743877	-0.261529524432502	1.07096068268093	NA	NA
OG0000880	27.7655454625394	-0.176681429300217	0.997168000905485	NA	NA
OG0000881	5.21085153666667	0.225263863309873	1.05400707776814	NA	NA
OG0000882	43.3484237910544	0.293654698865582	1.00149392690119	0.430160435417168	0.589736080813859
OG0000883	61.4453465759503	0.540264062181883	1.2500816043293	0.00161159409694879	0.0210001026614642
OG0000884	0.724123614529477	0.177408178416038	1.03143112669508	0.54561710755148	NA
OG0000885	0	NA	NA	NA	NA
OG0000886	18.5220561568996	-0.257716433491528	1.04036079346072	0.309631747103156	0.471271460811278
OG0000887	1.90177063381995	0.204669252933239	1.04427262799961	0.329363151268449	NA
OG0000888	6.09231678025934	-0.0352041360056761	0.980035467510931	0.891182294268312	0.932534502998565
OG0000889	24.3135409409483	0.0645736690161332	0.962123624807423	0.85488661522716	0.908749418830827
OG0000890	95.277266425651	0.555442264296662	1.16930261026953	0.141102815484749	0.263215908660243
OG0000891	32.0311834417116	0.407034911666474	1.13948108268128	0.023204821397497	0.0859419962994055
OG0000893	27.3873312365984	0.398725969891971	1.135617897399	0.0297158903184366	0.0940861283721275
OG0000894	0	NA	NA	NA	NA
OG0000895	5.55317025075427	0.227854788389678	1.05499034422248	NA	NA
OG0000896	12.9317393674945	-0.166351554892112	1.01270869140285	0.489546845690654	0.639344302044884
OG0000898	6.42582958622519	0.0867486383148439	0.987099192466366	NA	NA
OG0000899	64.9898042220953	0.385458382046227	1.07259537079971	0.246819438951326	0.401188546716068
OG0000900	723.407739768591	0.621644298846951	1.16767227826441	0.158926114259324	0.287890747961563
OG0000901	0.83677907888078	0.184561226230746	1.03444023627047	0.500730911744016	NA
OG0000902	10.6162508519888	0.340571523256129	1.10323786050391	0.0538390510419303	0.123772956068813
OG0000903	4.52621410849149	0.219151712156613	1.05174694745843	NA	NA
OG0000904	83.8220113801691	0.51868469224597	1.09484687541966	0.220058875531518	0.371069154950178
OG0000905	0	NA	NA	NA	NA
OG0000906	28.1522463595284	-0.40851342653114	1.14561596819412	0.00427296351339943	0.0344644137394626
OG0000907	42.8297734311512	0.512342933344545	1.20638777547078	0.0358638920639248	0.103466609740036
OG0000908	128.437714699878	-0.675993767789764	1.3912715043791	0.00420775844646945	0.0342441871108099
OG0000909	0	NA	NA	NA	NA
OG0000910	682.539185931439	-0.743949286556316	1.40121358655359	0.0385756560397868	0.107641666474657
OG0000911	0	NA	NA	NA	NA
OG0000912	0	NA	NA	NA	NA
OG0000913	9.6353703735934	-0.254532097208179	1.06801400383045	0.0266209968644475	0.0899578028599831
OG0000916	20.8059446473016	0.185751572949435	1.00047662097145	0.534517558537116	0.680463020948748
OG0000917	2.06658406780699	0.155336476089133	1.01801063163823	0.473171121111308	NA
OG0000918	15.5826037683625	0.428275675492618	1.13305753706516	0.103617626499068	0.206674146717454
OG0000919	16.8386596789911	0.156759213724592	0.990639244724062	0.60933314130712	0.743171215391134
OG0000920	0	NA	NA	NA	NA
OG0000921	41.4398348574952	0.499817808787421	1.21340353544055	0.00395106774029997	0.0341796736101428
OG0000922	26.3752763847753	-0.102270655156854	0.951179910856157	0.766717198842366	0.845703262497954
OG0000923	168.987037456338	4.95274582512386	2.78663704740467	0.00115872012800159	0.017958728247526
OG0000924	1.55945191973236	0.200621179720132	1.0421655904547	0.366931124049098	NA
OG0000925	24.9634246561592	0.0369532640250376	0.916264939413037	0.935525821451358	0.956308503533506
OG0000926	382.045831263053	0.731567854187901	1.33325364322902	0.0739019798691981	0.158967762166594
OG0000927	0	NA	NA	NA	NA
OG0000928	56.7914496783875	0.827388203772193	1.60994943810455	0.00439700837509837	0.0348168996642822
OG0000929	0.434474168717686	0.156688318883153	1.02382501399707	0.683238765636385	NA
OG0000930	0	NA	NA	NA	NA
OG0000931	113.737385152791	0.536833662475613	1.1675484072955	0.134800355741089	0.256817919127419
OG0000932	3.23301007749392	0.213390959243622	1.04897108468016	NA	NA
OG0000933	0	NA	NA	NA	NA
OG0000934	0.760708253527982	0.181626565544973	1.03314454780315	0.523201515277224	NA
OG0000935	145.552786215754	5.75203355698354	3.3534570217397	0.00102434210370454	0.0176859066342737
OG0000936	3.11890383946472	0.212889603919462	1.04869597957304	NA	NA
OG0000937	1.93980604649635	0.205049806353894	1.04447300503527	0.325754560135997	NA
OG0000938	11.9593840915331	0.418838612658112	1.14872859414966	0.0318936254385819	0.0981684014195905
OG0000939	0	NA	NA	NA	NA
OG0000940	36.5653631845748	0.694397417301277	1.4101237476129	0.00569441886497603	0.039563920359191
OG0000941	3.49925796622871	0.214462349932431	1.04955856362122	NA	NA
OG0000942	0.646602015498784	0.176301649773558	1.03089121569826	0.56260379690059	NA
OG0000943	19.827660555102	-0.372307985924949	1.09626130861825	0.153239748174144	0.279884168152775
OG0000944	22.6263567439958	0.572948950081571	1.25474878700575	0.0344056899555686	0.101382099735742
OG0000945	70.0017576003079	0.256119766011324	0.981532133225818	0.503706207440237	0.651751006114124
OG0000946	1.29320403099757	0.196459714048407	1.0400384054472	0.404683155275439	NA
OG0000947	1.29320403099757	0.196459714048407	1.0400384054472	0.404683155275439	NA
OG0000948	6.27584309160585	0.232129531327174	1.05667011440934	NA	NA
OG0000950	38.4430162059919	0.347563411210446	1.10957971954407	0.0130466098852456	0.0637898403681254
OG0000951	1.71159357043796	0.202586033313074	1.04317982389608	0.348992007954442	NA
OG0000952	22.6819499901763	0.454876318568295	1.17637524310696	0.0121658793367409	0.0610478453453635
OG0000953	286.613139939129	0.645559576982032	1.28599623290701	0.064072140745795	0.140754901638377
OG0000955	7.08733999590851	0.297686104670305	1.08172435459833	0.0959036314417366	0.194851344886892
OG0000956	36.1297532690831	0.43934903997876	1.16651437965213	0.00715456286698924	0.0447689679693178
OG0000957	9.14095013446437	-0.202529532316809	1.02943797270268	0.3651189999121	0.527394110984145
OG0000958	18.7101530887013	0.260205812912866	1.02359387532573	NA	NA
OG0000959	0	NA	NA	NA	NA
OG0000960	35.0606068132057	0.538149566253895	1.24641206577428	0.0040598539388708	0.0341796736101428
OG0000961	0	NA	NA	NA	NA
OG0000962	0	NA	NA	NA	NA
OG0000963	0	NA	NA	NA	NA
OG0000964	41.2933844019456	-0.318031651059836	1.05814157627819	0.254052021139071	0.409223736674452
OG0000965	0	NA	NA	NA	NA
OG0000966	3.9176475056691	0.215914579185601	1.05035355644983	NA	NA
OG0000967	3.91699088156592	-0.227000522642174	1.05738850240442	0.0753268589884585	NA
OG0000968	3.87961209299271	0.215792899205589	1.05028696072939	NA	NA
OG0000969	0	NA	NA	NA	NA
OG0000970	45.7940062682822	0.349948231672494	1.11104461140669	0.0103784662767215	0.0554019576607598
OG0000971	6.37228780785939	0.226575495338234	1.05489267514273	0.150928963738483	0.27612004127653
OG0000972	0	NA	NA	NA	NA
OG0000973	43.7964993109053	-0.359812135901794	1.08859444279742	0.166818699976855	0.297794286711509
OG0000974	66.5175183211856	0.204710176131014	0.932339440801316	0.633757949559416	0.76202669669549
OG0000975	61.0701071518265	0.221656847931659	1.00526289752007	0.482867749999844	0.635201028273605
OG0000976	36.3334280380521	0.154092161327015	0.96145873740978	0.677556445829437	0.790601766252933
OG0000977	182.07876604833	0.385785669641196	1.07387645587684	0.244936633689594	0.399196136028025
OG0000978	208.083504674289	0.83718516527792	1.53009255722621	0.0298694070539381	0.0943019851274331
OG0000979	144.721257434654	5.23983945717313	2.74239147493768	0.000904366046952792	0.0166554080313806
OG0000980	121.277318196533	6.04698730954324	3.17499635032179	0.000836040628633731	0.0164968731185763
OG0000981	1.90177063381995	0.204669252933239	1.04427262799961	0.329363151268449	NA
OG0000982	7.54626744796136	0.315363576804843	1.08978974909014	0.083335550792777	0.17407520534219
OG0000983	579.719715569949	1.00979088224802	1.99664682843521	0.00374499262239219	0.0341796736101428
OG0000984	0	NA	NA	NA	NA
OG0000985	276.404618153479	0.579585442306586	1.15539255732108	0.163983241260659	0.294636555435818
OG0000986	0	NA	NA	NA	NA
OG0000987	1.74962898311436	0.203029911865941	1.0434117896918	0.344837396677714	NA
OG0000988	172.480612384506	0.0329838006666659	0.927463810689245	0.94662356319491	0.960820906896058
OG0000989	433.443199197093	0.589612592828522	1.16010103365012	0.162090721208251	0.291710499894327
OG0000990	398.265539635129	0.799523045665263	1.44652191673724	0.0456763822972684	0.113971942010967
OG0000991	141.788480962612	0.618863033717661	1.28534318180878	0.0443731733916734	0.113528619057608
OG0000992	32.1238201360997	0.269040762553126	1.04377351335261	0.304868333095717	0.46722801894047
OG0000993	593.234666367542	0.999760221942846	1.81488609575991	0.0193675299551436	0.0795580691465936
OG0000994	223.766853479095	0.604613396376139	1.21083402996087	0.116394974705478	0.226437406777382
OG0000995	144.22239830132	0.382257565625174	1.0537197788889	0.291250396850457	0.452587729306511
OG0000996	506.68736883489	0.76100847000861	1.38486269003142	0.0582741425466503	0.131146491881973
OG0000997	223.577807657456	0.639853389104778	1.19475253939777	0.138393745885581	0.259635125982287
OG0000998	102.026928268803	0.213861273572575	1.01714269041309	0.447889139614222	0.605033617694028
OG0000999	52.404405894723	0.278901519780782	1.05709891397577	NA	NA
OG0001000	231.082244854529	0.364560684351394	1.07923967762762	0.220290828640106	0.371069154950178
OG0001001	87.661187178079	5.29410357508534	3.59790304354812	0.00169810011063023	0.0213227343437092
OG0001002	192.365258595553	0.949017787440159	1.77961100575212	0.0120466108475958	0.0610478453453635
OG0001003	44.9549159188026	0.522030465927371	1.22937170333602	0.00842001103368574	0.0487126292786531
OG0001004	658.37816888111	0.945217049326872	1.72033898252698	0.0202730255328798	0.0817495390946512
OG0001005	68.0684749328056	0.56383401211427	1.27298192998159	0.0011705359702555	0.017958728247526
OG0001006	79.6774316935794	0.286823199366781	1.03108591711471	0.361825741035002	0.524694808193802
OG0001007	19.36211901924	0.403979975881023	1.13320477176468	0.0405600562888075	0.111750876821352
OG0001008	28.7466284598668	0.401463817250041	1.13668122029834	0.0275089585695858	0.0913406070174751
OG0001009	223.865463941913	0.633111354783838	1.31499723980755	0.0269842465599326	0.0906309800873115
OG0001010	83.5790165634881	0.676577048941632	1.39625841145235	0.00148178036609754	0.0204670913067223
OG0001011	673.144970600394	5.91072154040649	2.4203057649845	0.000249078280319528	0.00949074137079579
OG0001012	57.7371221099934	0.954061584719452	1.75266980749491	0.0167653502228061	0.0741859385699205
OG0001013	29.7778214128824	0.534652962406767	1.17979109868262	0.114013869848803	0.223395211348324
OG0001014	133.365045863062	0.47828535729678	1.1408792024222	0.142358301916587	0.264379703559376
OG0001015	32.3516101424667	0.34643969171083	1.10876460432764	0.0158407998883019	0.0727367233948815
OG0001016	2.96095334460354	-0.110207357905392	0.997834460263587	0.656211105867267	NA
OG0001017	3.10370749137864	0.256894027657777	1.06221829057921	0.207100261294162	NA
OG0001018	285.546135100141	0.453741692167699	1.06300999601097	0.263201167623657	0.417869669862271
OG0001020	11.3745932722738	0.358686450966759	1.10186747320518	0.081651265440103	0.171329150103569
OG0001021	0	NA	NA	NA	NA
OG0001022	0.798743666204381	0.183148614105113	1.03381132900231	0.511637731341292	NA
OG0001023	55.7354714060583	0.688706055366491	1.36537826171863	0.0301268738526569	0.0943065031365038
OG0001024	59.4087022293791	0.583735389527747	1.28700564587933	0.0040204114932998	0.0341796736101428
OG0001025	2.92872677608273	0.211978892293609	1.04819841276564	NA	NA
OG0001026	7.46741203953489	-0.249030022929885	1.06575837191087	0.0358973440437466	0.103466609740036
OG0001027	0	NA	NA	NA	NA
OG0001028	92.1752878261608	-0.344815306574724	1.04143262463675	0.30700419863859	0.468563037977406
OG0001029	13.5149565341336	0.407145588954609	1.14186516305812	0.0296263817762913	0.0940722754678214
OG0001030	25.3189194055058	-0.0279384548791271	0.969634324108853	0.914817281335961	0.944741211099287
OG0001031	37.5742525472099	0.486967899868942	1.2026163284673	0.00497462739113517	0.0373943079401657
OG0001032	18.1313757142451	0.160051482606426	0.998695092126195	NA	NA
OG0001033	24.7707210388881	0.55732748235486	1.25044192790653	0.0158385668909987	0.0727367233948815
OG0001034	59.4066259754559	0.408391843375661	1.09067758905367	0.209812832187171	0.357360403435446
OG0001035	0	NA	NA	NA	NA
OG0001036	21.1723670330315	0.483614145948109	1.19787359246462	0.0114092002987751	0.0589119921969461
OG0001037	24.605632097813	0.342625170532405	1.10636449460046	0.0225408128053854	0.0859419962994055
OG0001038	6.00959520287105	0.23054067929237	1.0560476731267	NA	NA
OG0001039	7.21605039456299	0.39409490360189	1.13033920976651	0.0602961456087691	0.135146533261034
OG0001040	3.46122255355232	0.214317011089721	1.04947891891622	NA	NA
OG0001041	8.63403867754259	0.241812086524025	1.06062522358571	NA	NA
OG0001042	69.4185714249139	0.825076181720304	1.59028834300114	0.00715671493883581	0.0447689679693178
OG0001043	192.051282040557	0.920456123572607	1.75229430128634	0.0083268862893803	0.0486836473532552
OG0001044	85.3073843558389	0.474999738581256	1.08978346677676	0.22764064440408	0.378313520841407
OG0001045	26.6437435829534	0.147722022639478	0.973912289149212	0.665592378812052	0.786609174959698
OG0001046	9.31867610571777	0.243775905200521	1.06145855836529	NA	NA
OG0001047	270.218727135795	0.387874401098811	1.03025882826271	0.332161582784594	0.493995355285297
OG0001048	273.888516588684	-0.145576602547587	0.916136826277158	0.716767900344969	0.8149644401337
OG0001049	1.77497254967724	0.0897681983615827	0.996192882197595	0.713651495972031	NA
OG0001050	30.2286246279834	0.131021598114349	0.97752347436514	NA	NA
OG0001051	21.5131433629608	-0.262932199893908	1.03097177872543	0.353756768306613	0.515021382053765
OG0001052	29.7525262333961	-0.180254066863986	0.980929278860725	NA	NA
OG0001053	16.1695459834188	0.0770795941293708	0.984205629814955	NA	NA
OG0001054	0	NA	NA	NA	NA
OG0001055	6.27628851621776	0.231660481046779	1.05651632227605	NA	NA
OG0001056	3.30908090284672	0.213710408735805	1.04914633179908	NA	NA
OG0001057	18.0530246848126	0.288658361473477	1.07722771746518	NA	NA
OG0001058	0.684637428175183	0.178225750978397	1.03169023256372	0.548596548368487	NA
OG0001059	0	NA	NA	NA	NA
OG0001060	3.79084942152639	0.175837646562795	1.01927765269385	NA	NA
OG0001061	252.299598338578	0.547974780508427	1.2091039988263	0.0798522043299494	0.168818644203318
OG0001062	71.457753034971	0.763446055410351	1.41824960600441	0.0423399806526549	0.112388851513669
OG0001063	4.37407245778589	0.217512709674447	1.05115943643322	NA	NA
OG0001064	11.3535855313922	0.318256288585797	1.09253356867435	NA	NA
OG0001065	0	NA	NA	NA	NA
OG0001066	0.760708253527982	0.181626565544973	1.03314454780315	0.523201515277224	NA
OG0001067	19.3276349963043	-0.132095240749867	1.00058319973541	NA	NA
OG0001068	14.9792279690881	0.149698020017619	0.980384791503258	NA	NA
OG0001069	352.659840587052	0.96322413593669	1.66372037742388	0.034705054765384	0.101721712243367
OG0001070	0	NA	NA	NA	NA
OG0001071	51.4816362740852	0.656034670861139	1.36741670645765	0.00374262472437405	0.0341796736101428
OG0001072	31.4622137058391	-0.376181574234692	1.09369643235863	0.168015920606045	0.299447729467225
OG0001073	326.264569251174	-0.13454246869591	0.91127363479611	0.739063420075697	0.827421559456581
OG0001074	315.141925096245	5.65137228056237	3.36652076308773	0.000873799567271964	0.0166554080313806
OG0001075	43.1287942940125	0.243022870519917	1.03337402229658	NA	NA
OG0001076	80.2720379161953	0.849544335854765	1.64870465288401	0.00395180313056909	0.0341796736101428
OG0001077	42.5616267848906	0.25848010257558	1.0684468029001	NA	NA
OG0001078	1.25516861832117	0.195499554712061	1.03961353401105	0.410906442847979	NA
OG0001079	61.3024287932673	0.494130018615763	1.2095615096463	0.00225333024727737	0.0262097886657
OG0001080	54.7071179468846	0.60148946171538	1.30456421742178	0.00421466918286891	0.0342441871108099
OG0001081	139.850208516552	6.20013610814969	3.10161733302217	0.000655502633569134	0.0139294309633441
OG0001082	129.877134209222	0.590400752505856	1.25593628618284	0.0540019614748327	0.123772956068813
OG0001083	199.230893394533	3.96635425591962	3.21323417058215	0.002792949213136	0.0293924655287169
OG0001084	477.969529016524	0.699738406702741	1.28592429975938	0.0931312716941019	0.190927746237444
OG0001085	749.630424410127	0.498497780313317	1.07238992043208	0.248824951019891	0.403154796007301
OG0001086	1910.69105810592	1.05147998510404	1.9337935580951	0.0168972471876128	0.0741859385699205
OG0001087	376.721068539064	0.977458847282115	1.88237577365494	0.00655591419022261	0.0436402721698553
OG0001088	7.83529501133821	0.239305567035005	1.05956716835267	NA	NA
OG0001089	1.33123944367397	0.197047779992971	1.04035459315529	0.398693567937273	NA
OG0001091	0	NA	NA	NA	NA
OG0001092	0.684637428175183	0.178225750978397	1.03169023256372	0.548596548368487	NA
OG0001093	49.6305098938471	0.652071579082777	1.36375790953899	0.00405966159806013	0.0341796736101428
OG0001094	277.936928872241	-0.802973108371361	1.6040295255042	1.92996826416133e-05	0.00213261493189827
OG0001095	0	NA	NA	NA	NA
OG0001096	6.99205046419866	-0.191868692593406	1.02428461725213	0.403431735219993	0.564293756225433
OG0001097	2.12998310987835	0.206796504405288	1.04539623382156	0.309057636410896	NA
OG0001098	1.82569980846716	0.203874579966602	1.0438547399599	0.336882608376665	NA
OG0001101	69.1854413845974	0.509220310921864	1.17719757173658	0.0959268159443162	0.194851344886892
OG0001102	32.2748673880248	0.405134223835773	1.14322902200673	NA	NA
OG0001103	33.0077415518177	0.403863495992317	1.1397303043706	0.0234183276603937	0.0859419962994055
OG0001104	10.8125992591323	-0.264268313298409	1.06443210133795	0.1345377690744	0.256760336489139
OG0001106	0	NA	NA	NA	NA
OG0001107	5.40917788406723	-0.240648717328394	1.0624293143928	0.0516343274476471	0.121096839527291
OG0001108	0.0380354126763991	0.0552055558440329	1.00910131067524	0.792320786974691	NA
OG0001109	2.96676218875913	0.212169962977969	1.04830238122215	NA	NA
OG0001110	5.40917788406723	-0.240648717328394	1.0624293143928	0.0516343274476471	0.121096839527291
OG0001111	0	NA	NA	NA	NA
OG0001112	6.31387850428225	0.232354399720365	1.0567583443918	NA	NA
OG0001113	0.494460364793188	0.166743322343386	1.027143457419	0.630350159888279	NA
OG0001114	7.92709669431139	0.31833541504035	1.09135632030743	0.078781784240248	0.167411291510527
OG0001116	53.882656755716	0.052040964895987	0.963908567740772	NA	NA
OG0001119	2.62444347467154	0.210172873569691	1.04724458443994	0.273847203503117	NA
OG0001120	32.935086249501	0.259919332454872	1.02094832105833	0.400740018878288	0.562665464879935
OG0001121	0	NA	NA	NA	NA
OG0001122	68.3610075527678	0.559648830441288	1.26886306852359	0.00119103625159753	0.017958728247526
OG0001123	6.11357273291111	-0.263271465480757	1.06505476786139	0.0704312927927565	0.152601134384306
OG0001124	2.35819558593674	0.20839297415406	1.04629058882914	0.291534502123089	NA
OG0001125	22.8267354034999	0.331590355848656	1.10055652412154	0.0264190382735701	0.0899578028599831
OG0001126	14.1123996983913	0.332132152035409	1.09984307259506	0.0430211437051054	0.112650151170951
OG0001127	5.03610838116378	0.303208835670063	1.08252806505571	0.122274355671107	NA
OG0001128	0	NA	NA	NA	NA
OG0001129	16.7766672344419	-0.169229057640914	1.0042452284078	NA	NA
OG0001130	1.59748733240876	0.2011006695448	1.04242013093447	0.362233775375812	NA
OG0001131	24.0612939878703	-0.42770943542812	1.16011612311736	0.00444023684329103	0.0348168996642822
OG0001132	0	NA	NA	NA	NA
OG0001133	8.02050513844451	-0.252360824229749	1.06706527752829	0.0324688909865414	0.0991108412710725
OG0001134	85.5003139077021	0.484068351962901	1.10071362911848	0.211909301861132	0.360245813163924
OG0001135	27.1239218358092	0.285476363445864	1.07732114708795	NA	NA
OG0001136	0	NA	NA	NA	NA
OG0001137	3.46637477360472	0.00810037523345807	0.980963489957141	0.981704408919553	NA
OG0001140	9.71511486175906	0.309293399178776	1.08792616269729	NA	NA
OG0001141	0	NA	NA	NA	NA
OG0001142	14.4489344418665	-0.257819004773506	1.06949703875973	0.0169728871632439	0.0741859385699205
OG0001143	1.82569980846716	0.203874579966602	1.0438547399599	0.336882608376665	NA
OG0001144	88.4975473379866	0.0454029747197064	0.939026782471606	0.915734787164017	0.944805732788272
OG0001145	0.950885316909977	0.188293499129517	1.03614115228055	0.471377118669657	NA
OG0001146	7.8812369682908	-0.248467895350377	1.06558457055538	0.0343888739109178	0.101382099735742
OG0001147	21.4236447219824	-0.408990843304472	1.14731639184989	0.00606690748270003	0.0408776388316069
OG0001148	0	NA	NA	NA	NA
OG0001149	0	NA	NA	NA	NA
OG0001150	0	NA	NA	NA	NA
OG0001151	9.21936990374262	-0.267065641108681	1.06521433737716	0.136401723877246	0.258156697721427
OG0001152	222.896909657448	-0.419963427672195	1.06407818668963	0.254960162944885	0.410088762815281
OG0001154	1.67355815776156	0.202125861891714	1.04294014510108	0.35327139383239	NA
OG0001158	0	NA	NA	NA	NA
OG0001159	0	NA	NA	NA	NA
OG0001160	22.081515975122	0.24357274787202	1.02697538200654	0.383567289408426	0.546187957211741
OG0001161	37.1785307511046	-0.694776104772384	1.42909605779667	0.000383572986198377	0.0115132320367489
OG0001162	3.33980893938445	0.17956682973036	1.0219228498223	NA	NA
OG0001163	4.27027065986151	-0.131695264175022	1.00188247381982	0.596340373169075	NA
OG0001164	14.2641216615295	0.0483394049058416	0.979950769614968	NA	NA
OG0001165	0.570531190145986	0.171965914161793	1.02914253941196	0.593818397601572	NA
OG0001166	116.287673932823	-0.532110941802483	1.23888725581177	0.00691030869762688	0.0447689679693178
OG0001167	2.62228831858528	-0.120041394613418	1.00191435974642	0.619160186483083	NA
OG0001168	0	NA	NA	NA	NA
OG0001169	0.452771264047457	0.0263847826596655	0.989607110197862	0.986878980226233	NA
OG0001170	37.506247068121	0.578664212624454	1.18710482897826	0.128998337667296	0.247470769309657
OG0001171	41.4332940075696	0.537767686253389	1.24278839942496	0.00878755081354906	0.0503121432589208
OG0001174	25.293018849182	-0.388062004413265	1.11329528486296	0.108476104210702	0.213284866819975
OG0001175	5.44298192399411	-0.11927463477685	0.977081875918289	0.696098662190406	0.80291129615908
OG0001176	0	NA	NA	NA	NA
OG0001177	20.5497122941523	0.0363912715611528	0.968111910671294	0.917506318087346	0.944869041459941
OG0001178	1.10302696761557	0.19234949784325	1.03805386509601	0.438474983192953	NA
OG0001179	96.4003556926111	-0.386692840122043	1.12143917260299	0.0666983882664814	0.145537394524449
OG0001180	17.3705497207798	-0.424626950198742	1.15727617638967	0.00727973179014497	0.0451915934163494
OG0001181	0	NA	NA	NA	NA
OG0001182	24.2548219613325	-0.373976599616578	1.12579534218667	NA	NA
OG0001183	9.39474693107057	0.24395493149779	1.06153677879805	NA	NA
OG0001184	24.0853912320357	-0.438065979672454	1.16738040533253	0.00409415635918781	0.0341796736101428
OG0001185	0	NA	NA	NA	NA
OG0001187	0	NA	NA	NA	NA
OG0001189	0	NA	NA	NA	NA
OG0001190	356.244374643426	-0.777434150580881	1.48760886371232	0.017119831977674	0.0741859385699205
OG0001191	0	NA	NA	NA	NA
OG0001192	2.28212476058394	0.207824725618181	1.04598734789512	0.297105593506089	NA
OG0001193	0	NA	NA	NA	NA
OG0001194	4.37407245778589	0.217512709674447	1.05115943643322	NA	NA
OG0001195	26.6895909381262	0.301472441532604	1.08628058196606	NA	NA
OG0001196	0	NA	NA	NA	NA
OG0001198	1.48338109437956	0.199540670387115	1.04160987502042	0.376798362686517	NA
OG0001200	13.4470818121855	-0.427488290148949	1.15846690083525	0.0102056536366864	0.0554019576607598
OG0001201	0	NA	NA	NA	NA
OG0001205	21.525712594403	0.165250983926766	0.996012337612249	0.579327669547172	0.716861226035414
OG0001206	195.239331063938	-0.0948556639276591	0.906713328671422	0.810676845828203	0.877373079960984
OG0001207	98.6860665068318	-0.0707977801435863	0.910381975427033	0.853912914616089	0.908749418830827
OG0001208	0.722672840851582	0.179988442365757	1.03243798282013	0.535493133322825	NA
OG0001209	0	NA	NA	NA	NA
OG0001210	132.789800559448	0.627037746860057	1.22095071703125	0.114985541471455	0.22448590693632
OG0001212	10.707819773544	0.287538639089822	1.04886034783317	NA	NA
OG0001213	0	NA	NA	NA	NA
OG0001214	6.52831813594321	-0.246877737603616	1.06485654119574	0.0413820893469677	0.112388851513669
OG0001215	52.2660943594065	0.232959576380211	1.00473957346582	0.475180681958198	0.630685956410348
OG0001216	75.0290971971925	-0.342869105718739	1.07375266175591	0.209307624447156	0.357360403435446
OG0001218	44.4182482539799	0.0860641294564853	0.948065412281976	0.823716765419545	0.8880068544279
OG0001219	15.2996473611561	-0.219811318854876	1.03921062228511	0.294527964360923	0.455817087701428
OG0001222	21.9929646877113	-0.114467949598994	0.98693704594405	NA	NA
OG0001225	145.027379827004	-0.717102620149916	1.38511842210704	NA	NA
OG0001226	1.02695614226278	0.190435223871367	1.03714259691114	0.454154255690608	NA
OG0001227	0	NA	NA	NA	NA
OG0001228	57.3616433077674	0.0145204763082396	0.955564724401566	0.978842913492954	0.985083259935987
OG0001229	0	NA	NA	NA	NA
OG0001230	0	NA	NA	NA	NA
OG0001231	7.58691325870998	-0.187670186330605	1.01078390486426	0.479217639276577	0.633415659570117
OG0001232	5.45816480929059	-0.182990325997331	1.00930864288421	0.491387851518205	0.640310820669359
OG0001233	5.47709942540147	0.227192270113891	1.05474213048336	NA	NA
OG0001234	17.3569319695213	0.467891403311187	1.1848275632533	0.0160098745855916	0.0727367233948815
OG0001235	0	NA	NA	NA	NA
OG0001236	10.1932699061221	-0.133397949855096	1.00026730533552	0.597234537773712	0.730026730353929
OG0001237	9.88248426754661	0.416024356792719	1.14581664801702	0.0398043707462253	0.110512134860751
OG0001238	0	NA	NA	NA	NA
OG0001239	2.51033723664234	0.209447191217939	1.04685480519769	0.281106771564148	NA
OG0001240	1.21713320564477	0.194869409368546	1.03927667413144	0.417379110738731	NA
OG0001241	72.6322785582438	-0.526618892495821	1.16953926853967	0.118819736595044	0.230748346111642
OG0001242	280.785667109696	0.520916010677495	1.11647162628398	0.197447682287738	0.339315223838181
OG0001244	9.46444655518952	0.199808526442907	1.01094108052575	NA	NA
OG0001245	25.2936138601028	0.165707037757199	0.97221311788636	0.638205659701462	0.764174184662129
OG0001246	89.1735011468491	-0.542830418158438	1.25641641964011	4.2090588368928e-05	0.00387584167897212
OG0001247	0	NA	NA	NA	NA
OG0001248	14.0056588633904	0.38843966932761	1.12462421845536	0.0620555800612876	0.13797065587067
OG0001249	10.3899457229454	-0.352609920362517	1.11358601569099	0.0103274781763356	0.0554019576607598
OG0001250	0	NA	NA	NA	NA
OG0001252	9.15360185491373	-0.253574159281316	1.06761513071312	0.0282701245248656	0.0913406070174751
OG0001253	0	NA	NA	NA	NA
OG0001254	2.43426641128954	0.208933577041348	1.04657954955229	0.286207230227397	NA
OG0001255	250.412952300232	-0.461623292534062	1.06189426712095	0.253021755277376	0.408755905820908
OG0001256	0	NA	NA	NA	NA
OG0001257	11.6638789030598	-0.26500367223901	1.06446520266437	0.136810131414082	0.258156697721427
OG0001258	0	NA	NA	NA	NA
OG0001259	0	NA	NA	NA	NA
OG0001260	0	NA	NA	NA	NA
OG0001261	3.27104549017032	0.213552091916226	1.04905948867238	NA	NA
OG0001263	0	NA	NA	NA	NA
OG0001264	0	NA	NA	NA	NA
OG0001265	0	NA	NA	NA	NA
OG0001266	0	NA	NA	NA	NA
OG0001267	0	NA	NA	NA	NA
OG0001269	0	NA	NA	NA	NA
OG0001270	0	NA	NA	NA	NA
OG0001272	31.1480341033038	-0.245379019512379	1.03627775555355	0.326858093519302	0.487419964020011
OG0001273	15.3785580091746	-0.367473144036321	1.09714911080301	0.144661824101974	0.267309892362343
OG0001274	85.9931450422256	-0.328981981611396	1.00138779119188	0.391800755525904	0.553631502373559
OG0001275	0	NA	NA	NA	NA
OG0001276	0	NA	NA	NA	NA
OG0001277	38.5552506413365	0.529390779426436	1.23180360961807	0.00983646546993351	0.0543464717213826
OG0001279	6.53092195397554	-0.297654236620097	1.05071487869608	0.279266323932095	0.436477069229088
OG0001281	0	NA	NA	NA	NA
OG0001282	0	NA	NA	NA	NA
OG0001283	21.8698493977162	-0.021960445800215	0.960533782431047	0.935538002099294	0.956308503533506
OG0001284	95.474612293751	-0.691610772902101	1.41458232174618	0.00262285945656235	0.027867881725975
OG0001286	0.494460364793188	0.166743322343386	1.027143457419	0.630350159888279	NA
OG0001288	3.19497466481752	0.213226921282248	1.04888107274055	NA	NA
OG0001289	7.70181927184636	-0.313907922343341	1.09335127957629	0.020153399017767	0.0815732817385807
OG0001290	0.92301763609236	-0.0744748704431091	0.994147815994513	0.757611197241859	NA
OG0001291	8.73952429122676	-0.235935552628367	1.04703599248326	0.24688525951758	0.401188546716068
OG0001293	0.532495777469587	0.169484882281799	1.02817814805027	0.611324591370285	NA
OG0001294	0	NA	NA	NA	NA
OG0001295	40.7628240995581	0.105423416379536	0.964519729852753	0.764397662650386	0.844659417228677
OG0001296	0	NA	NA	NA	NA
OG0001297	11.0588607435933	0.359965255782355	1.10207164702364	0.083166714674734	0.174051552491631
OG0001298	10.3200278646007	-0.181834168081289	1.01942782036326	0.437930111919137	0.595951691712619
OG0001301	0	NA	NA	NA	NA
OG0001302	0	NA	NA	NA	NA
OG0001303	0	NA	NA	NA	NA
OG0001304	42.4421767374458	0.207851684641389	0.946649911637772	0.61398050987155	0.746268715184111
OG0001305	27.2467086622699	0.109392928155486	0.967839291708514	0.75130224616075	0.833323571539963
OG0001306	51.0000799413261	0.0112616357335435	0.932638784554568	0.987495530636221	0.991984146684567
OG0001307	9.44995921417198	-0.372578158318338	1.11813271815469	0.0227728890890854	0.0859419962994055
OG0001308	2.05391228452555	0.206130048451969	1.04504265632246	0.315482231404148	NA
OG0001311	0.874814491557179	0.185882875907786	1.03503625498193	0.490419708027001	NA
OG0001314	12.4786251997938	-0.256364338871163	1.06886276846275	0.0201229658180571	0.0815732817385807
OG0001315	0	NA	NA	NA	NA
OG0001316	19.6234760593772	0.359116118861019	1.11481114955883	0.0258036133855903	0.0890268848084812
OG0001317	8.70996906307085	-0.034242052805586	0.97950515146168	NA	NA
OG0001318	14.2302080997184	0.43078899995008	1.15749363841625	0.0246600193655448	0.0876183967811159
OG0001319	0	NA	NA	NA	NA
OG0001320	1.48338109437956	0.199540670387115	1.04160987502042	0.376798362686517	NA
OG0001321	0	NA	NA	NA	NA
OG0001322	0	NA	NA	NA	NA
OG0001324	2.35819558593674	0.20839297415406	1.04629058882914	0.291534502123089	NA
OG0001325	5.59570125937989	-0.241862550565247	1.06289581505696	0.0496168600195624	0.119708799828857
OG0001328	29.4901864902592	0.345067341255515	1.10792646182317	0.0181372009146752	0.0765250166779941
OG0001329	41.7250072481476	-0.312429516965203	1.02598475414598	0.353004612590151	0.51460434948828
OG0001330	0	NA	NA	NA	NA
OG0001331	0	NA	NA	NA	NA
OG0001332	1.60765506426754	0.0391812551724822	0.987938623186161	0.877008037997622	NA
OG0001333	3.066253674511	0.111738160105312	0.997464919298786	0.661684771085506	NA
OG0001334	3.61223361046662	-0.220258835624018	1.05506615955376	0.0851351863027731	NA
OG0001335	0	NA	NA	NA	NA
OG0001336	7.94918055821455	-0.25055592584045	1.06637578931866	0.0333574244781367	0.10050843848345
OG0001337	0.240884259339835	-0.17905018212807	1.03384148029478	0.467922135801939	NA
OG0001338	1.63552274508516	0.201647897395589	1.04269219375438	0.357683013052885	NA
OG0001339	0	NA	NA	NA	NA
OG0001340	0.950885316909977	0.188293499129517	1.03614115228055	0.471377118669657	NA
OG0001341	21.5788837129784	0.249190797529369	1.0644839114949	NA	NA
OG0001342	0	NA	NA	NA	NA
OG0001343	1.74962898311436	0.203029911865941	1.0434117896918	0.344837396677714	NA
OG0001344	4.10351425687859	-0.229167635379087	1.0581654219215	0.0713784666718896	NA
OG0001345	11.6137947699925	0.32412125723065	1.09537575438233	0.0543315697799686	0.124042116956333
OG0001346	0	NA	NA	NA	NA
OG0001347	1.97784145917275	0.205419937914264	1.04466802247681	0.322240871445453	NA
OG0001348	2.47230182396594	0.209193614661138	1.04671882353675	0.283629644260992	NA
OG0001349	25.3493492747719	-0.534253033690291	1.24710929475488	0.00061071124940243	0.0133335781573256
OG0001350	0	NA	NA	NA	NA
OG0001352	6.26299074283571	-0.244080411728326	1.06379364766538	0.0441292106616337	0.113528619057608
OG0001355	145.936041101739	0.0550476839800743	0.933046136079662	0.899370534951367	0.935961933496999
OG0001356	342.615473557644	-6.99676546744002	2.46225123475107	5.71486557218906e-05	0.00415151730853663
OG0001357	49.7210041646617	0.0616764072281999	0.941566135589612	0.878729983096929	0.927408434882623
OG0001359	0.41838953944039	0.160309720553946	1.02483718181194	0.674005712321189	NA
OG0001360	5.40917788406723	-0.240648717328394	1.0624293143928	0.0516343274476471	0.121096839527291
OG0001361	0	NA	NA	NA	NA
OG0001362	22.5924533076508	-0.222241292666557	1.0410182885185	NA	NA
OG0001363	0.646602015498784	0.176301649773558	1.03089121569826	0.56260379690059	NA
OG0001364	0.0380354126763991	0.0552055558440329	1.00910131067524	0.792320786974691	NA
OG0001365	0	NA	NA	NA	NA
OG0001366	53.9003158106625	-0.388962991567127	1.10642057546336	NA	NA
OG0001367	0	NA	NA	NA	NA
OG0001368	0	NA	NA	NA	NA
OG0001372	0.874814491557179	0.185882875907786	1.03503625498193	0.490419708027001	NA
OG0001373	1.33123944367397	0.197047779992971	1.04035459315529	0.398693567937273	NA
OG0001376	0	NA	NA	NA	NA
OG0001377	48.0934396798205	-0.599587007477744	1.30587571022363	0.00329603063298933	0.0325188736558323
OG0001378	0	NA	NA	NA	NA
OG0001379	265.966517444828	-6.27528342318829	2.51484495870348	0.000176677614014489	0.00813453181191707
OG0001380	4.8176851867967	-0.234885476825085	1.0602814435116	0.0599389074681525	NA
OG0001383	0	NA	NA	NA	NA
OG0001384	83.729957882591	0.29635803303787	0.975535632892501	0.472370314343555	0.629677348819858
OG0001385	43.5064640808033	0.45971562873962	1.17445630100751	0.0243494786465596	0.0870749964545255
OG0001386	0	NA	NA	NA	NA
OG0001387	44.8521487349413	-0.357249119817403	1.11717926368286	0.00123093177832559	0.0181357282006637
OG0001388	0	NA	NA	NA	NA
OG0001389	21.4007521507561	-0.22758719332184	1.04429337436995	0.257080338401999	0.412298655927734
OG0001390	7.27441163719386	-0.249928108905759	1.0660764270487	0.0364276003977456	0.1040116238747
OG0001392	11.9055734486779	-0.356216509740607	1.11574292712507	0.00840021740111218	0.0487126292786531
OG0001393	70.7827998628816	-0.0742245459883404	0.94940699007213	0.822715012516445	0.887793055498703
OG0001394	1.15373416357341	0.110107021451044	1.0028766137662	0.645221305440326	NA
OG0001395	2.05391228452555	0.206130048451969	1.04504265632246	0.315482231404148	NA
OG0001396	0	NA	NA	NA	NA
OG0001397	0	NA	NA	NA	NA
OG0001398	0.83677907888078	0.184561226230746	1.03444023627047	0.500730911744016	NA
OG0001400	0	NA	NA	NA	NA
OG0001404	0	NA	NA	NA	NA
OG0001408	0.722672840851582	0.179988442365757	1.03243798282013	0.535493133322825	NA
OG0001409	6.04763061554745	0.230763164978732	1.0561350303125	NA	NA
OG0001410	27.6005054540495	0.555022212914059	1.25476826935476	0.014316352932233	0.0681878016815407
OG0001411	3.77946398313766	-0.157605593523137	1.01226440676507	0.505551073308325	NA
OG0001412	65.2788514293546	4.22550970631981	3.73406565406675	0.00301025930878136	0.0307994123722537
OG0001414	6.77030345639904	0.235185451863904	1.05787234838649	NA	NA
OG0001415	13.3977604511792	-0.358576477532928	1.1171901824917	0.00703783851541639	0.0447689679693178
OG0001416	18.5720663089577	-0.269342607869196	1.05526240822228	0.22779271245124	0.378313520841407
OG0001417	18.8602968087371	-0.365668073360796	1.1215306541023	0.00411393356574569	0.0341796736101428
OG0001418	35.857878209627	-0.287994538519802	1.01504824579884	0.391256302462974	0.553631502373559
OG0001419	0	NA	NA	NA	NA
OG0001423	0.190177063381995	0.126155882706366	1.0153617668105	0.884025061290481	NA
OG0001424	0	NA	NA	NA	NA
OG0001427	36.1908507405083	0.332847482318109	1.06112507660678	0.259479105730636	0.413743740017825
OG0001428	15.8828904112333	0.510404224638736	1.20640693266923	0.0331945323068977	0.10050843848345
OG0001429	10.2700831934749	0.331428292181531	1.06917107511303	0.218943103031091	0.36992680252195
OG0001430	1.78766439579076	0.203458990982044	1.04363659633708	0.340803000242058	NA
OG0001431	9.94196633130591	-0.0553020772034066	0.971300675020979	0.847655982575822	0.905867007764556
OG0001432	0	NA	NA	NA	NA
OG0001433	0.760708253527982	0.181626565544973	1.03314454780315	0.523201515277224	NA
OG0001434	2.16801852255475	0.207113020152633	1.04556518807369	0.305961349052032	NA
OG0001435	19.5660355436045	-0.285544567814129	1.04725719898848	0.28654377211405	0.445958969276093
OG0001436	0	NA	NA	NA	NA
OG0001437	0	NA	NA	NA	NA
OG0001438	4.52621410849149	0.219151712156613	1.05174694745843	NA	NA
OG0001439	1.17909779296837	0.194071433835798	1.03888660987465	0.424118406003853	NA
OG0001440	0	NA	NA	NA	NA
OG0001441	1.71159357043796	0.202586033313074	1.04317982389608	0.348992007954442	NA
OG0001442	2.36580860746685	0.228662086096105	1.05185935839171	0.269938707575643	NA
OG0001443	238.755578011566	-0.788518165213136	1.47424641898779	0.0274089875757105	0.0913406070174751
OG0001444	0	NA	NA	NA	NA
OG0001445	0	NA	NA	NA	NA
OG0001447	2.12998310987835	0.206796504405288	1.04539623382156	0.309057636410896	NA
OG0001449	21.0956443577888	0.280939340457066	1.07395859115438	NA	NA
OG0001450	0	NA	NA	NA	NA
OG0001451	0	NA	NA	NA	NA
OG0001456	3.34711631552312	0.213865986934791	1.04923165653359	NA	NA
OG0001457	23.0101916365204	-0.0435132349219308	0.970560506514749	0.874971589302899	0.926095408218107
OG0001458	0	NA	NA	NA	NA
OG0001459	1.21713320564477	0.194869409368546	1.03927667413144	0.417379110738731	NA
OG0001461	0	NA	NA	NA	NA
OG0001462	91.6301504016852	-0.603791252818189	1.31872685802008	9.52921427522061e-05	0.00526489088705939
OG0001463	0	NA	NA	NA	NA
OG0001464	0	NA	NA	NA	NA
OG0001465	5.59120566343066	0.228125248752762	1.05509391542183	NA	NA
OG0001466	3.02240941767901	-0.248570347362116	1.0614778461397	0.128565871014204	NA
OG0001467	0	NA	NA	NA	NA
OG0001468	29.340798734903	-0.365648650411228	1.09798937868011	0.136904818882132	0.258156697721427
OG0001469	0.434474168717686	0.156688318883153	1.02382501399707	0.683238765636385	NA
OG0001470	0	NA	NA	NA	NA
OG0001471	19.8313573401264	-0.241430448669556	1.03744617079986	0.31979664050426	0.480129467061422
OG0001473	36.234386530077	-0.554487797021043	1.26577285860741	0.000903916077121878	0.0166554080313806
OG0001474	0	NA	NA	NA	NA
OG0001475	0	NA	NA	NA	NA
OG0001477	0	NA	NA	NA	NA
OG0001478	0	NA	NA	NA	NA
OG0001481	0	NA	NA	NA	NA
OG0001482	84.6939661570374	-0.596369067909743	1.28860937455133	0.0172464119380326	0.0744425202793986
OG0001483	7.16825984774547	0.0766348765397028	0.976758279266405	NA	NA
OG0001484	0.874814491557179	0.185882875907786	1.03503625498193	0.490419708027001	NA
OG0001485	10.3702598260456	-0.0254381434489802	0.962811379160459	NA	NA
OG0001486	8.94497273098927	0.051659097678626	0.980597975451166	NA	NA
OG0001487	0	NA	NA	NA	NA
OG0001488	1.17909779296837	0.194071433835798	1.03888660987465	0.424118406003853	NA
OG0001489	11.3661449919252	-0.385557261249428	1.12693875569952	0.0168652370552486	0.0741859385699205
OG0001490	0	NA	NA	NA	NA
OG0001500	0	NA	NA	NA	NA
OG0001501	50.5893181914139	-0.303598222243462	1.07347396663901	0.156165636457873	0.283820770207154
OG0001502	0.874814491557179	0.185882875907786	1.03503625498193	0.490419708027001	NA
OG0001503	121.152004884163	-0.353267583512458	1.0671117453178	0.237874171955222	0.389408829645215
OG0001504	0	NA	NA	NA	NA
OG0001506	37.2372224091064	0.147434970280078	0.996542734019414	NA	NA
OG0001507	12.6389276443145	-0.323341942705401	1.09848240204549	0.0103434818681747	0.0554019576607598
OG0001508	0	NA	NA	NA	NA
OG0001509	1.10302696761557	0.19234949784325	1.03805386509601	0.438474983192953	NA
OG0001510	0	NA	NA	NA	NA
OG0001511	31.6604478756861	0.0265587342431485	0.957306409623579	0.948963424091341	0.96114077325475
OG0001512	13.8027297731371	-0.26105948329272	1.0707506469695	NA	NA
OG0001518	0	NA	NA	NA	NA
OG0001519	3.19497466481752	0.213226921282248	1.04888107274055	NA	NA
OG0001520	7.83398176313185	-0.251801371648435	1.06683655857384	0.0333815356773087	0.10050843848345
OG0001521	38.8167712871816	-0.124085511162904	0.966632696985208	0.700026704881939	0.805759905098482
OG0001522	1.10302696761557	0.19234949784325	1.03805386509601	0.438474983192953	NA
OG0001523	0	NA	NA	NA	NA
OG0001524	67.7081633690455	-0.405219346032571	1.14540671667347	0.00112594698769504	0.017958728247526
OG0001525	44.7676963027265	-0.309046529466752	1.06102482303079	0.235540750037381	0.386161021945558
OG0001526	0	NA	NA	NA	NA
OG0001527	0	NA	NA	NA	NA
OG0001528	7.8741723318945	-0.109824267902874	0.993064548821895	0.671426236818456	0.789128290099453
OG0001529	2.39623099861314	0.20866674875218	1.04643683593755	0.288841493501192	NA
OG0001531	0	NA	NA	NA	NA
OG0001532	0	NA	NA	NA	NA
OG0001533	0	NA	NA	NA	NA
OG0001534	44.8396440840376	0.559962839150858	1.25415897674547	0.0181443930946918	0.0765250166779941
OG0001537	3.71070053392352	-0.113312092592163	0.997013064780772	0.652377936851464	NA
OG0001538	4.34439851621842	-0.290262968037524	1.0816902041474	0.0437612802132686	NA
OG0001539	0	NA	NA	NA	NA
OG0001541	0.570531190145986	0.171965914161793	1.02914253941196	0.593818397601572	NA
OG0001542	1.82569980846716	0.203874579966602	1.0438547399599	0.336882608376665	NA
OG0001544	37.0881367994714	-0.214700329861342	1.00191855678566	0.482634128114838	0.635201028273605
OG0001545	11.9366541121305	-0.00390543215697787	0.977441628250546	NA	NA
OG0001546	1.40731026902677	0.198348460518166	1.04100638240746	0.387357200498615	NA
OG0001547	10.2140994774846	-0.0715258664643331	0.98408354077657	NA	NA
OG0001548	0	NA	NA	NA	NA
OG0001549	0	NA	NA	NA	NA
OG0001550	1.71159357043796	0.202586033313074	1.04317982389608	0.348992007954442	NA
OG0001551	1.74962898311436	0.203029911865941	1.0434117896918	0.344837396677714	NA
OG0001552	0	NA	NA	NA	NA
OG0001553	98.7532319001557	0.696507000922127	1.42408048770115	0.00099615199753989	0.0174721897981203
OG0001554	2.01587687184915	0.205780038626993	1.04485788453682	0.31881803113888	NA
OG0001555	17.7327831786543	-0.259157428499577	1.0701032492473	3.57773613944937e-10	4.94174804261445e-08
OG0001557	0	NA	NA	NA	NA
OG0001559	12.6996204202746	0.352421620086342	1.09290678663175	NA	NA
OG0001562	0	NA	NA	NA	NA
OG0001563	0	NA	NA	NA	NA
OG0001568	0.376577310973066	0.155742942848377	1.02332559459143	0.702768574200432	NA
OG0001569	2.42480387906462	-0.216601507444879	1.05338190990202	0.116541359699365	NA
OG0001570	42.9733612107835	0.028311603526951	0.946813526806138	0.948098643350031	0.96114077325475
OG0001571	8.59600326486619	0.241670133009024	1.06056693847497	NA	NA
OG0001572	17.4043983049755	-0.259066588801056	1.07006069280175	2.0168182777947e-10	4.89616625826926e-08
OG0001573	12.6545103517197	-0.315993408999119	1.0803567731192	0.13996634819708	0.261696810080835
OG0001574	0	NA	NA	NA	NA
OG0001576	1.52141650705596	0.200096032834518	1.04189401640051	0.371783092179222	NA
OG0001577	69.2744557333665	-0.366004017835325	1.08980577502416	0.170139987983717	0.301916137316726
OG0001578	4.56424952116789	0.219538397912684	1.05188693985671	NA	NA
OG0001579	0	NA	NA	NA	NA
OG0001581	0	NA	NA	NA	NA
OG0001587	0	NA	NA	NA	NA
OG0001588	71.0644954262559	0.11852153273815	0.952148248439741	0.756728809595283	0.837022356959747
OG0001589	0	NA	NA	NA	NA
OG0001590	2.81462053805353	0.211275360482535	1.04783898108854	NA	NA
OG0001591	9.95299425714117	-0.176207973885575	1.00544940498906	0.514097799626946	0.662095651034704
OG0001592	33.3958377743164	-0.0246297164271753	0.953167438550475	0.931302525471234	0.953743550181384
OG0001593	44.7332837032909	-0.262848112204692	1.03453486024531	0.338589906182062	0.501530625108818
OG0001594	0	NA	NA	NA	NA
OG0001595	15.837643582366	-0.131819857668982	0.986541275179031	0.646336875416075	0.770444711256486
OG0001596	0	NA	NA	NA	NA
OG0001597	1.63552274508516	0.201647897395589	1.04269219375438	0.357683013052885	NA
OG0001598	4.95125439996736	-0.0980151180331524	0.991321509189908	0.704987029258625	NA
OG0001599	19.7144414896738	-0.186201812226611	1.00834482206682	0.488416463976791	0.638698452892727
OG0001600	5.21384860063282	-0.0982657151405671	0.991171124635988	0.704639707598273	0.808542966662609
OG0001601	141.51797387553	-0.448698121807225	1.16244935603666	0.0408866093352288	0.112108444951434
OG0001605	0	NA	NA	NA	NA
OG0001607	0	NA	NA	NA	NA
OG0001608	0	NA	NA	NA	NA
OG0001609	7.15880686718159	-0.12048837065091	0.996324678685583	0.638310201306013	0.764174184662129
OG0001611	32.1739442319171	0.41464361233997	1.14939880897496	0.0098910366433047	0.0543760969694114
OG0001612	2.39623099861314	0.20866674875218	1.04643683593755	0.288841493501192	NA
OG0001615	2.62444347467154	0.210172873569691	1.04724458443994	0.273847203503117	NA
OG0001616	1.02695614226278	0.190435223871367	1.03714259691114	0.454154255690608	NA
OG0001617	0	NA	NA	NA	NA
OG0001618	0.760708253527982	0.181626565544973	1.03314454780315	0.523201515277224	NA
OG0001620	0	NA	NA	NA	NA
OG0001621	0	NA	NA	NA	NA
OG0001622	0.722672840851582	0.179988442365757	1.03243798282013	0.535493133322825	NA
OG0001627	0	NA	NA	NA	NA
OG0001628	0	NA	NA	NA	NA
OG0001631	0	NA	NA	NA	NA
OG0001632	13.0985665660035	-0.486333809647527	1.15229383283107	0.119036703830568	0.230764136373295
OG0001633	0.912849904233578	0.187124637076591	1.03560252468214	0.480650699560697	NA
OG0001634	0.760708253527982	0.181626565544973	1.03314454780315	0.523201515277224	NA
OG0001635	15.0607101716477	-0.00520811779740203	0.97749568360635	NA	NA
OG0001636	12.7753475931126	-0.356715264784948	1.11609803331059	0.00762656807095615	0.0460511350732598
OG0001637	2.93452987079431	0.233130718385976	1.05420974771576	0.236627616252715	NA
OG0001638	2.32016017326034	0.208112281459876	1.04614077023832	0.294288435853168	NA
OG0001639	91.7031468991474	-0.687015134693986	1.42049868587571	0.000108023483218132	0.00568409280743028
OG0001641	0.240884259339835	-0.17905018212807	1.03384148029478	0.467922135801939	NA
OG0001642	49.1908258373638	0.388885285246955	1.10166132052838	0.159732507741209	0.288877939531974
OG0001643	108.2157626923	0.602975816033228	1.31478118133278	0.000382953699351354	0.0115132320367489
OG0001644	0	NA	NA	NA	NA
OG0001645	0	NA	NA	NA	NA
OG0001646	0	NA	NA	NA	NA
OG0001647	1.44534568170316	0.198952180363038	1.04131228125957	0.381986334959355	NA
OG0001648	0.950885316909977	0.188293499129517	1.03614115228055	0.471377118669657	NA
OG0001650	9.0320289083154	-0.119975416654326	0.986598883466946	0.670415459444393	0.789128290099453
OG0001651	12.4372589398693	-0.227328542555381	1.04261345206833	0.273654324110379	0.429528449065296
OG0001652	0	NA	NA	NA	NA
OG0001653	8.09357889983116	-0.0111706053701081	0.977950900060081	NA	NA
OG0001654	0.228212476058394	0.134462632935501	1.01725326632472	0.838638342163286	NA
OG0001655	10.3580231516129	-0.255763227386942	1.06853106158174	0.0244595425034349	0.0871864337622437
OG0001656	12.1713320564477	0.249380386648017	1.06390630998148	NA	NA
OG0001657	0	NA	NA	NA	NA
OG0001658	0	NA	NA	NA	NA
OG0001659	0.0380354126763991	0.0552055558440329	1.00910131067524	0.792320786974691	NA
OG0001661	24.692150066537	0.438868215656219	1.15029565701448	NA	NA
OG0001662	2.01587687184915	0.205780038626993	1.04485788453682	0.31881803113888	NA
OG0001663	0	NA	NA	NA	NA
OG0001664	9.8988551118654	-0.110528729275922	0.992998210490717	0.669396205766142	0.789128290099453
OG0001665	8.10387378827494	-0.244905605860927	1.03848459639627	0.316549667739645	0.477851615918453
OG0001667	42.4273205812034	-0.363215866204218	1.09693308402557	0.136444854760375	0.258156697721427
OG0001668	25.851536912564	0.0909363518904425	0.966715964996872	NA	NA
OG0001669	0.0380354126763991	0.0552055558440329	1.00910131067524	0.792320786974691	NA
OG0001670	354.292710645894	-1.15132832792158	2.59597751379278	0.000730599835207912	0.0149502373686064
OG0001671	0	NA	NA	NA	NA
OG0001672	1.48338109437956	0.199540670387115	1.04160987502042	0.376798362686517	NA
OG0001673	0	NA	NA	NA	NA
OG0001675	0	NA	NA	NA	NA
OG0001676	0	NA	NA	NA	NA
OG0001677	3.68362618545512	-0.0453720511004559	0.983243186697842	0.860096970909993	NA
OG0001678	0	NA	NA	NA	NA
OG0001679	27.2283226070111	0.789290667274953	1.51938790017803	0.0139021003146436	0.0665013889510007
OG0001680	0	NA	NA	NA	NA
OG0001681	55.2514152550039	0.588550661117332	1.28124378538525	0.0165745622394264	0.0741859385699205
OG0001682	0	NA	NA	NA	NA
OG0001683	0	NA	NA	NA	NA
OG0001684	1.48338109437956	0.199540670387115	1.04160987502042	0.376798362686517	NA
OG0001686	0	NA	NA	NA	NA
OG0001687	0	NA	NA	NA	NA
OG0001689	0	NA	NA	NA	NA
OG0001690	67.6841250455308	-0.282835831822921	1.06102868001506	0.205781873437785	0.35199530982779
OG0001695	2.16801852255475	0.207113020152633	1.04556518807369	0.305961349052032	NA
OG0001697	2.17237084358843	0.206635034426553	1.04531796838509	0.308180136656378	NA
OG0001698	0	NA	NA	NA	NA
OG0001699	0	NA	NA	NA	NA
OG0001700	1.90177063381995	0.204669252933239	1.04427262799961	0.329363151268449	NA
OG0001701	0	NA	NA	NA	NA
OG0001702	1.58609749508773	0.200956408285832	1.04234299490445	0.363650468053764	NA
OG0001704	1.63552274508516	0.201647897395589	1.04269219375438	0.357683013052885	NA
OG0001705	3.23301007749392	0.213390959243622	1.04897108468016	NA	NA
OG0001706	61.9933361241836	0.297098780209055	1.03580267066415	0.342056400891553	0.505288482880013
OG0001707	2.73854971270073	0.210850203319903	1.04760924318008	NA	NA
OG0001708	2.05391228452555	0.206130048451969	1.04504265632246	0.315482231404148	NA
OG0001709	3.73046750625326	-0.224636727536054	1.05655138829301	0.0796893851249821	NA
OG0001710	18.9720387006723	0.248127208186492	1.063975744807	NA	NA
OG0001711	9.35428241899916	-0.212132383224412	1.00375068978585	0.481790433391192	0.635201028273605
OG0001712	0.656769747357567	-0.202957305251356	1.04514002024934	0.291278488574715	NA
OG0001713	9.58180046809245	0.243872366137683	1.0615434726799	NA	NA
OG0001716	0	NA	NA	NA	NA
OG0001717	28.1064504924482	-0.364158868534414	1.11399881018081	0.0466912716701833	0.115164855347216
OG0001722	93.678084577495	-0.578467211070626	1.29033689320057	NA	NA
OG0001724	2.89069136340633	0.211783804090752	1.0480923109065	NA	NA
OG0001725	0	NA	NA	NA	NA
OG0001726	94.9268943043062	0.788109867849469	1.53922718519142	0.0054481507013143	0.039563920359191
OG0001727	23.6150892425524	-0.294569394994305	1.06427538384769	0.203725618466908	0.349018307606099
OG0001728	0	NA	NA	NA	NA
OG0001729	0.342318714087592	0.152137972526075	1.02215395538891	0.727635608219546	NA
OG0001730	2.32016017326034	0.208112281459876	1.04614077023832	0.294288435853168	NA
OG0001731	6.18460561314109	0.30782985118655	1.08555486913719	0.10196024395296	0.204847399214583
OG0001732	0.228212476058394	0.134462632935501	1.01725326632472	0.838638342163286	NA
OG0001733	1.27857017539817	0.193857951052031	1.03922734840318	0.408193021091989	NA
OG0001734	0.373046750625326	-0.194153212581539	1.04048283363811	0.375348511654348	NA
OG0001735	1.21713320564477	0.194869409368546	1.03927667413144	0.417379110738731	NA
OG0001738	32.3261149163202	-0.657781384649894	1.37984083217636	0.000615395914953491	0.0133335781573256
OG0001739	9.8309599262941	-0.0191830344715182	0.96136553025331	0.944669984362857	0.960820906896058
OG0001740	49.0606899662303	0.141094431742494	0.977293057133566	0.672962380188404	0.789409161473659
OG0001741	9.62194484752393	0.168036375496465	0.982551458495062	0.610401933356325	0.743653954089017
OG0001742	0	NA	NA	NA	NA
OG0001743	1.93980604649635	0.205049806353894	1.04447300503527	0.325754560135997	NA
OG0001744	0	NA	NA	NA	NA
OG0001745	1.63552274508516	0.201647897395589	1.04269219375438	0.357683013052885	NA
OG0001748	0	NA	NA	NA	NA
OG0001750	0	NA	NA	NA	NA
OG0001751	9.8769329834494	-0.174495286841275	1.01582324744023	0.465383844379959	0.624847081457904
OG0001752	74.7711911891606	-0.44399520596538	1.1531706641366	0.0623427915623634	0.138330892924521
OG0001753	0	NA	NA	NA	NA
OG0001754	15.8548449660318	0.314385159506492	1.09150883606179	NA	NA
OG0001755	4.2599662197567	0.216928458395005	1.05090873508568	NA	NA
OG0001756	0	NA	NA	NA	NA
OG0001757	44.0342183763462	-0.386177126849024	1.07542479186321	0.229258919997655	0.378313520841407
OG0001758	0	NA	NA	NA	NA
OG0001759	0	NA	NA	NA	NA
OG0001760	18.1978824514591	0.0611504999295032	0.981678109435967	NA	NA
OG0001761	22.535808036684	-0.341339824456251	1.04721460134304	0.29496909938461	0.455861335412579
OG0001763	76.316183018981	0.17808591373683	0.919678674770602	0.685337885057888	0.797156171567333
OG0001764	2.14520915293856	0.224620195493522	1.05016394095459	0.288892668867184	NA
OG0001765	5.59120566343066	0.228125248752762	1.05509391542183	NA	NA
OG0001766	0	NA	NA	NA	NA
OG0001767	0	NA	NA	NA	NA
OG0001768	29.7317529292643	-0.0934759611753292	0.933585228370672	0.799890234674035	0.869103942295781
OG0001769	29.1762392772514	-0.410607915869496	1.1310699070725	0.0787062761945291	0.167411291510527
OG0001770	0	NA	NA	NA	NA
OG0001771	0	NA	NA	NA	NA
OG0001772	0	NA	NA	NA	NA
OG0001773	47.1385857205342	-0.662854526006734	1.3676150988398	0.00897599975657361	0.0507266197417625
OG0001774	16.8147889849936	0.0691658305776417	0.975020329454584	NA	NA
OG0001775	271.150017635655	-0.159072083637147	0.924915074943527	0.687748654329625	0.797442038860688
OG0001776	1.44534568170316	0.198952180363038	1.04131228125957	0.381986334959355	NA
OG0001777	0	NA	NA	NA	NA
OG0001784	0	NA	NA	NA	NA
OG0001787	0	NA	NA	NA	NA
OG0001788	0	NA	NA	NA	NA
OG0001790	4.98563612457443	-0.114193435956412	0.995630136388514	0.654931223005023	NA
OG0001791	1.33123944367397	0.197047779992971	1.04035459315529	0.398693567937273	NA
OG0001794	13.5606662693505	-0.337930946423512	1.0691093471116	0.225292291465079	0.376054353578418
OG0001795	3.15693925214112	0.213059860512601	1.04878939608589	NA	NA
OG0001798	14.0036826169503	0.123654199095278	0.995341357069868	NA	NA
OG0001799	86.689430480287	-0.45510361474434	1.11380233391642	NA	NA
OG0001800	25.6182849898354	0.448718927305091	1.16678538079713	NA	NA
OG0001801	0.0380354126763991	0.0552055558440329	1.00910131067524	0.792320786974691	NA
OG0001802	3.35742075562794	-0.219291507633199	1.05469635979511	0.0899128228085221	NA
OG0001803	10.9354632467189	0.34424054548157	1.10521546048586	0.0513078953764023	0.121096839527291
OG0001804	0	NA	NA	NA	NA
OG0001805	4.60228493384429	0.219918649957597	1.0520249733088	NA	NA
OG0001806	1.55945191973236	0.200621179720132	1.0421655904547	0.366931124049098	NA
OG0001807	0.608566602822385	0.174232006041119	1.0300461057831	0.577632566848491	NA
OG0001808	55.2461605267635	-0.111581655572313	0.954536576951885	0.74140285050318	0.827516292342852
OG0001809	20.4209444308935	-0.341506937158765	1.10474446710788	NA	NA
OG0001810	2.39623099861314	0.20866674875218	1.04643683593755	0.288841493501192	NA
OG0001811	54.0367373091994	0.326344255677165	1.04613074028449	0.309403236589777	0.471271460811278
OG0001812	1.25516861832117	0.195499554712061	1.03961353401105	0.410906442847979	NA
OG0001813	10.6318323928218	-0.257820696528334	1.06934424281829	0.0233064542468784	0.0859419962994055
OG0001814	1.85102331219796	-0.0571426200293622	0.989403526917715	0.817939129793181	NA
OG0001815	30.5756149955093	0.340112940502219	1.10535645953982	0.0179768544288588	0.0764016313226497
OG0001816	0.932616876563315	-0.209413644431405	1.04884010542271	0.226220337892003	NA
OG0001817	67.4705308788433	0.176921381871676	0.954183203938149	0.651655544849545	0.774278900063169
OG0001818	99.9027292535455	-0.600530465262063	1.26358571774141	0.0502174725933342	0.120893915502471
OG0001819	14.1195512584867	-0.078831454753314	0.974551223619142	0.785345785249753	0.858443537102686
OG0001821	7.59696701381366	0.424081226096719	1.14898751469743	0.0506564142726528	0.121096839527291
OG0001822	7.94996545387583	0.23921860834096	1.05956676422966	NA	NA
OG0001823	14.7353466497004	-0.261634735702657	1.07100802723724	NA	NA
OG0001824	0	NA	NA	NA	NA
OG0001825	0	NA	NA	NA	NA
OG0001826	0	NA	NA	NA	NA
OG0001827	44.5605817868389	-0.424330034038192	1.11618545914921	0.146364331838563	0.269554311136021
OG0001829	2.16425241400472	0.0214408899765945	0.98577515951954	0.936435351303289	NA
OG0001833	0.646602015498784	0.176301649773558	1.03089121569826	0.56260379690059	NA
OG0001835	24.1586282545783	-0.0777084623700869	0.976699981923747	NA	NA
OG0001836	0	NA	NA	NA	NA
OG0001837	11.4456247741584	0.328922662830104	1.09768334982772	0.0534452586287606	0.123772956068813
OG0001838	3.61223361046662	-0.220258835624018	1.05506615955376	0.0851351863027731	NA
OG0001839	20.0764207399834	0.507121643845646	1.1832649814233	0.0772339636161039	0.165179226092472
OG0001840	0	NA	NA	NA	NA
OG0001841	0.304283301411193	0.147062681161357	1.02062817759575	0.75959764382957	NA
OG0001842	1.06499155493917	0.191418440235629	1.03760873275234	0.446136632803828	NA
OG0001844	0	NA	NA	NA	NA
OG0001846	0.266247888734794	0.141338319713153	1.01901561390024	0.796152499503363	NA
OG0001847	2.06654394214284	-0.127060539168459	1.00717585775746	0.579179438271281	NA
OG0001849	6.42952540706723	-0.373115665459486	1.1092681221504	0.0898039594725924	0.185482944331242
OG0001850	0	NA	NA	NA	NA
OG0001851	1.71159357043796	0.202586033313074	1.04317982389608	0.348992007954442	NA
OG0001852	0	NA	NA	NA	NA
OG0001859	0.798743666204381	0.183148614105113	1.03381132900231	0.511637731341292	NA
OG0001863	0	NA	NA	NA	NA
OG0001871	6.27584309160585	0.232129531327174	1.05667011440934	NA	NA
OG0001872	0	NA	NA	NA	NA
OG0001873	0.760708253527982	0.181626565544973	1.03314454780315	0.523201515277224	NA
OG0001874	0	NA	NA	NA	NA
OG0001875	0.601412049379441	-0.17010887544671	1.02689313206935	0.440904044831153	NA
OG0001876	18.4946644367739	0.123389803165563	0.970163428958001	0.716873697565571	0.8149644401337
OG0001878	12.4756153578589	0.249733602695578	1.06407034019242	NA	NA
OG0001879	60.305247693005	0.539936931196058	1.24974128025918	0.00167723301877309	0.0213027871924629
OG0001880	47.0693949643262	-0.35313090275455	1.1148885568577	0.00120266596408771	0.017958728247526
OG0001881	0	NA	NA	NA	NA
OG0001882	146.658771550622	0.232596079724839	0.95145800208382	0.576456973259499	0.714910163245507
OG0001883	2.73854971270073	0.210850203319903	1.04760924318008	NA	NA
OG0001884	0	NA	NA	NA	NA
OG0001885	1.10302696761557	0.19234949784325	1.03805386509601	0.438474983192953	NA
OG0001886	30.0980208393621	-0.0751051106068201	0.964146482197497	0.802199134055549	0.870756427437507
OG0001887	6.38994932963505	0.232793948861639	1.05693130211278	NA	NA
OG0001888	2.59402108352524	0.235997983225917	1.05453416471436	0.249569912288742	NA
OG0001891	4.27757803600018	-0.0879193420747594	0.989649193847901	0.734034656675062	NA
OG0001892	55.9402486459482	0.360119064651054	1.02492831990914	0.352759709341064	0.51460434948828
OG0001897	0	NA	NA	NA	NA
OG0001898	0	NA	NA	NA	NA
OG0001902	0	NA	NA	NA	NA
OG0001903	0	NA	NA	NA	NA
OG0001905	0	NA	NA	NA	NA
OG0001906	109.587357738385	0.153128569917151	0.91709666263242	0.72784845757213	0.822264038216907
OG0001907	0	NA	NA	NA	NA
OG0001908	0	NA	NA	NA	NA
OG0001909	0	NA	NA	NA	NA
OG0001911	8.97354561144075	-0.0753575919727814	0.984894615719022	NA	NA
OG0001912	25.0751770724411	0.332650977037768	1.10123863984038	0.0237215464898812	0.0859419962994055
OG0001913	0	NA	NA	NA	NA
OG0001914	89.9805178736372	-0.489759960468339	1.12645968849566	0.16628681545457	0.297325131193042
OG0001916	0	NA	NA	NA	NA
OG0001917	1.78766439579076	0.203458990982044	1.04363659633708	0.340803000242058	NA
OG0001918	0	NA	NA	NA	NA
OG0001920	14.1672720795208	-0.214333491645619	1.0191178585982	0.413614215355326	0.574485872479451
OG0001921	35.1924076661326	0.251382688905031	1.0656336711384	NA	NA
OG0001922	0.228212476058394	0.134462632935501	1.01725326632472	0.838638342163286	NA
OG0001923	5.05870988596108	0.224018202326711	1.05353990126101	NA	NA
OG0001925	7.20083961835376	-0.3340875192706	1.10323431156689	0.0187157967537465	0.0771677440779472
OG0001928	0	NA	NA	NA	NA
OG0001930	28.701159074919	-0.339009966543095	1.10704680206568	NA	NA
OG0001932	145.361131831725	-0.43456854127365	1.12113448779531	0.141920594401305	0.264010533355963
OG0001934	2.16801852255475	0.207113020152633	1.04556518807369	0.305961349052032	NA
OG0001940	0	NA	NA	NA	NA
OG0001941	1.97784145917275	0.205419937914264	1.04466802247681	0.322240871445453	NA
OG0001942	0	NA	NA	NA	NA
OG0001943	35.2225696268093	0.0399544312059573	0.961289217556292	0.914796100927917	0.944741211099287
OG0001944	1.10302696761557	0.19234949784325	1.03805386509601	0.438474983192953	NA
OG0001945	1.36927485635037	0.197759678107985	1.04070072352373	0.392922029494811	NA
OG0001946	0.228212476058394	0.134462632935501	1.01725326632472	0.838638342163286	NA
OG0001947	1.93393989237455	0.214882651115381	1.04686211794271	0.316395871042131	NA
OG0001948	21.9390100794392	-0.324033532709216	1.082389041621	0.143043646837889	0.265206761335348
OG0001950	4.10351425687859	-0.229167635379087	1.0581654219215	0.0713784666718896	NA
OG0001952	0	NA	NA	NA	NA
OG0001953	26.8269300290583	-0.181987314076503	0.994298948092492	0.537301352669004	0.682127893865752
OG0001954	14.4997882356431	0.352899794951354	1.11065905638305	0.0368863280830604	0.105049980752015
OG0001955	0	NA	NA	NA	NA
OG0001956	5.48597708078903	-0.299475467416107	1.08614793464944	0.0325596442263833	0.0991140685128196
OG0001957	1.44534568170316	0.198952180363038	1.04131228125957	0.381986334959355	NA
OG0001958	35.99059816211	0.369136657692049	1.12151925175324	0.011898312442214	0.0605881808693384
OG0001959	8.03364930075874	0.239528105043183	1.05969437216653	NA	NA
OG0001963	0	NA	NA	NA	NA
OG0001966	26.3960852899121	0.559037247920057	1.21459861145227	0.0774664736265382	0.165251840458156
OG0001967	0	NA	NA	NA	NA
OG0001968	0	NA	NA	NA	NA
OG0001972	0.988920729586376	0.189395244013962	1.0366539423685	0.462557813903275	NA
OG0001977	5.38575722366816	-0.179722608916808	1.01956899725233	0.440618520081054	0.597403024158975
OG0001979	0	NA	NA	NA	NA
OG0001980	0	NA	NA	NA	NA
OG0001981	6.28249384364133	-0.0270629820905645	0.979297408979783	NA	NA
OG0001982	0	NA	NA	NA	NA
OG0001983	58.4641184718375	-0.18180955116694	0.989769964072273	0.554481011550714	0.693886203582717
OG0001984	2.66247888734794	0.210403918221632	1.04736884853256	NA	NA
OG0001985	0	NA	NA	NA	NA
OG0001986	8.0635074873966	0.240139968268242	1.05991279544229	NA	NA
OG0001987	10.4217030733333	0.245910497446176	1.06240367987256	NA	NA
OG0001988	6.78660118495683	-0.289040148013387	1.08000084429535	0.0540916814469137	0.123772956068813
OG0001989	19.0166567669258	0.00519216969567047	0.945874712234882	0.997493376650507	0.998396903259791
OG0001990	207.390561027896	-0.487700358058571	1.1225671806015	0.170767045993623	0.301916137316726
OG0001991	0	NA	NA	NA	NA
OG0001992	0	NA	NA	NA	NA
OG0001993	9.69921551625848	-0.256283937518104	1.06869333279918	0.0259612506198596	0.0890906271271578
OG0001994	0	NA	NA	NA	NA
OG0001995	3.61326389009752	-0.221836421799275	1.05559134590881	0.0836870771307458	NA
OG0001998	0	NA	NA	NA	NA
OG0002005	19.2451552779769	0.383906350871968	1.12343375028522	0.0459602224285758	0.113971942010967
OG0002006	0	NA	NA	NA	NA
OG0002011	0	NA	NA	NA	NA
OG0002015	1.74232160697569	0.111105235251911	1.00188002917478	0.652315623971329	NA
OG0002017	0	NA	NA	NA	NA
OG0002019	4.5261137943311	-0.137503792397177	1.00386399504883	0.57661336383179	NA
OG0002020	0	NA	NA	NA	NA
OG0002022	1.74962898311436	0.203029911865941	1.0434117896918	0.344837396677714	NA
OG0002023	22.776739127673	0.250929180556209	1.03067173657441	NA	NA
OG0002025	177.055795281205	0.783685733845612	1.44128780122247	0.0411629423813017	0.112388851513669
OG0002026	331.688768476249	-0.264139932099524	0.949599676997131	0.519846317565483	0.667942070825417
OG0002028	0	NA	NA	NA	NA
OG0002030	17.1738431218341	-0.172012873627575	1.00035971168427	0.537677281047122	0.682127893865752
OG0002031	5.21085153666667	0.225263863309873	1.05400707776814	NA	NA
OG0002032	10.6498558939743	-0.0806874852488087	0.975893452178497	0.778287419120365	0.854878328159049
OG0002033	0	NA	NA	NA	NA
OG0002034	0	NA	NA	NA	NA
OG0002035	1.21713320564477	0.194869409368546	1.03927667413144	0.417379110738731	NA
OG0002036	4.47656100750391	-0.23322123174863	1.05963760561473	0.0644100982871783	NA
OG0002037	8.18928637825202	-0.166333853376139	1.01328301419038	0.486978112966966	0.638089146713722
OG0002038	30.6195058519198	0.107329338776926	0.958493509872657	0.767633181250523	0.845703262497954
OG0002039	0	NA	NA	NA	NA
OG0002040	0.532495777469587	0.169484882281799	1.02817814805027	0.611324591370285	NA
OG0002042	5.66727648878346	0.228648940747541	1.0552952961126	NA	NA
OG0002043	0	NA	NA	NA	NA
OG0002044	9.82059951593323	-0.3602738959453	1.11178753701489	0.0235391455725613	0.0859419962994055
OG0002046	0	NA	NA	NA	NA
OG0002050	0	NA	NA	NA	NA
OG0002051	6.45440246667667	-0.088592772170702	0.988214511445075	0.734882153983766	0.824764594522299
OG0002057	20.3076935247902	0.339792756779927	1.10454909674324	0.0282511367730766	0.0913406070174751
OG0002058	2.79785062968995	-0.21724120051886	1.05380328058593	0.104577951899079	NA
OG0002061	1.21713320564477	0.194869409368546	1.03927667413144	0.417379110738731	NA
OG0002063	7.11262217048663	0.237389776263471	1.05873505584094	NA	NA
OG0002064	0.240884259339835	-0.17905018212807	1.03384148029478	0.467922135801939	NA
OG0002065	0	NA	NA	NA	NA
OG0002066	0	NA	NA	NA	NA
OG0002067	3.46122255355232	0.214317011089721	1.04947891891622	NA	NA
OG0002068	0	NA	NA	NA	NA
OG0002070	2.98437400500261	-0.217497141448144	1.0539746701225	0.0995156846143583	NA
OG0002071	18.7514584494647	0.255081032826956	1.06656077745615	NA	NA
OG0002072	5.58174313120574	0.0322594368314781	0.979808983247245	NA	NA
OG0002074	0	NA	NA	NA	NA
OG0002075	33.4275086721663	-0.699901294606798	1.41995998191912	0.00394437987712197	0.0341796736101428
OG0002076	0	NA	NA	NA	NA
OG0002077	3.13149537141786	-0.217641528434549	1.05407129442782	0.0962522202902037	NA
OG0002078	0	NA	NA	NA	NA
OG0002079	0	NA	NA	NA	NA
OG0002090	0	NA	NA	NA	NA
OG0002093	18.2177388357391	0.580430244334725	1.27227254394726	0.0226305263745142	0.0859419962994055
OG0002094	11.0415785339056	-0.238747040313697	1.01599722694255	0.418174348275556	0.577603318555612
OG0002096	0	NA	NA	NA	NA
OG0002097	6.50405556766424	0.233432637421667	1.05718361064197	NA	NA
OG0002098	9.53360803079817	0.260673883768851	1.05942029465319	NA	NA
OG0002099	0	NA	NA	NA	NA
OG0002100	0	NA	NA	NA	NA
OG0002101	98.9537564778405	0.260447529671125	0.995003568155748	0.474080641328552	0.630396039311732
OG0002102	0	NA	NA	NA	NA
OG0002103	26.93024333257	0.239106217028954	1.00680714181283	0.461306873808612	0.620126636932502
OG0002106	9.09130553753928	-0.0611822546866312	0.982447496830091	NA	NA
OG0002108	0.460261157855969	0.163844644561187	1.02609058792305	0.649574815187059	NA
OG0002109	18.2857469053579	-0.179814079526893	1.00824335350546	NA	NA
OG0002110	27.1604372910702	-0.553726461027797	1.26421546984155	0.00153772246557672	0.0205426485957179
OG0002111	9.51269214094582	-0.255930235028939	1.06854466350441	0.0265608543509282	0.0899578028599831
OG0002112	2.44693819457098	0.172386825250839	1.02302002080686	0.42142460810327	NA
OG0002113	0	NA	NA	NA	NA
OG0002114	0	NA	NA	NA	NA
OG0002115	0	NA	NA	NA	NA
OG0002116	5.93352437751826	0.230097543758576	1.0558735824583	NA	NA
OG0002126	1.67355815776156	0.202125861891714	1.04294014510108	0.35327139383239	NA
OG0002129	0	NA	NA	NA	NA
OG0002131	0.559570125937989	-0.202285432772378	1.04472925531531	0.308957849839811	NA
OG0002132	0	NA	NA	NA	NA
OG0002137	0	NA	NA	NA	NA
OG0002138	0	NA	NA	NA	NA
OG0002139	3.08086842678832	0.212715886035087	1.04860071807478	NA	NA
OG0002142	1.01377306034127	0.188444160439254	1.03625115741341	0.464029440164496	NA
OG0002143	132.341186702696	-0.303667342508958	0.988273163677127	NA	NA
OG0002145	0	NA	NA	NA	NA
OG0002146	0	NA	NA	NA	NA
OG0002147	0.874814491557179	0.185882875907786	1.03503625498193	0.490419708027001	NA
OG0002150	4.09503240877719	-0.227707949608525	1.05766541135433	0.0725161564906846	NA
OG0002151	0.380354126763991	0.156377934187895	1.02352311091579	0.699331626489134	NA
OG0002152	47.6486911901566	-0.458953364139476	1.1645980542744	0.0545266185350494	0.124230749445834
OG0002153	0	NA	NA	NA	NA
OG0002157	26.3968349967399	0.280503685776678	1.0737591464767	NA	NA
OG0002159	9.47062359221168	-0.33254039909305	1.10282251231432	0.0137196620313538	0.0659140284549825
OG0002160	68.8748577697445	-0.569230206181994	1.24522529468731	0.0432032184822302	0.112859471448852
OG0002161	0	NA	NA	NA	NA
OG0002169	1.02695614226278	0.190435223871367	1.03714259691114	0.454154255690608	NA
OG0002172	130.908286479455	0.551747659650102	1.14309452479538	0.170575482883285	0.301916137316726
OG0002175	1.44530555603901	-0.213314505648013	1.05125407902227	0.170337090686774	NA
OG0002180	13.99974423404	0.327529970284906	1.09754354387857	0.0445895209692325	0.113528619057608
OG0002181	171.170562410366	-0.299981916675669	0.982200595195935	0.442356580395813	0.599024535952664
OG0002182	0	NA	NA	NA	NA
OG0002183	130.425980850872	0.436662363481566	1.05996856872099	0.275514531046272	0.431223168280639
OG0002184	8.91271759557389	-0.253047231983184	1.0673969237328	0.0291679062420876	0.0929211405600386
OG0002186	0	NA	NA	NA	NA
OG0002187	0	NA	NA	NA	NA
OG0002190	56.2729868434176	0.382770518532819	1.09523167727559	0.176932192993758	0.309841637493031
OG0002191	14.0769388960068	0.330340027171244	1.09895873671538	NA	NA
OG0002192	7.24242957116208	0.309629178718345	1.08702937224951	0.0886772965634947	0.184188745681695
OG0002193	0	NA	NA	NA	NA
OG0002194	109.00488250539	0.147190090080756	0.954867319532929	0.702004222267262	0.807195281587226
OG0002195	0	NA	NA	NA	NA
OG0002196	3.61336420425791	0.21488427747451	1.04978967026662	NA	NA
OG0002197	29.6425441302722	0.281292386023804	1.06303080663629	NA	NA
OG0002198	6.78941380462559	-0.0988205275412016	0.990530818014466	0.703489973541857	0.808062807446728
OG0002205	3.17089738031527	-0.217727552903151	1.05412811710666	0.0949421870925063	NA
OG0002207	0	NA	NA	NA	NA
OG0002208	0	NA	NA	NA	NA
OG0002209	4.64032034652069	0.2201617561534	1.05212158058737	NA	NA
OG0002213	0	NA	NA	NA	NA
OG0002215	0.434474168717686	0.156688318883153	1.02382501399707	0.683238765636385	NA
OG0002216	2.98437400500261	-0.217497141448144	1.0539746701225	0.0995156846143583	NA
OG0002218	26.5795742346519	-0.317075524997687	1.07888950589289	0.150488498244684	0.275770796949214
OG0002219	0	NA	NA	NA	NA
OG0002220	72.6460209770104	-0.598802803849188	1.3080028355706	0.0021513878393334	0.0255621888436925
OG0002224	1.29320403099757	0.196459714048407	1.0400384054472	0.404683155275439	NA
OG0002226	0	NA	NA	NA	NA
OG0002227	64.8353532278315	0.536742129860649	1.1353981529193	0.175745567505235	0.309065478294464
OG0002228	92.3105937345606	-0.319928017415846	1.05043577408562	0.280979544345335	0.438534458335586
OG0002230	30.3986305657099	0.382543115309312	1.12372652557255	0.0444003693542508	0.113528619057608
OG0002231	46.1473463075664	0.0261876625366657	0.924721497860775	0.957620942506961	0.968134621656168
OG0002232	2.79785062968995	-0.21724120051886	1.05380328058593	0.104577951899079	NA
OG0002233	97.5578639273016	-0.346495602315448	1.0813869722412	0.180742855397074	0.315017121788275
OG0002236	5.96874801000522	-0.244062904311964	1.06374934477638	0.0459885231427496	0.113971942010967
OG0002241	5.54033796481621	-0.240023102446285	1.0622235949633	0.0509506880183027	0.121096839527291
OG0002245	0.0836838468829035	0.087547375760923	1.00986345718007	0.938667735889669	NA
OG0002247	7.96514184388083	-0.340477834747108	1.10670797225963	0.0157997325687592	0.0727367233948815
OG0002248	2.47230182396594	0.209193614661138	1.04671882353675	0.283629644260992	NA
OG0002249	0	NA	NA	NA	NA
OG0002252	1.55945191973236	0.200621179720132	1.0421655904547	0.366931124049098	NA
OG0002254	0.83677907888078	0.184561226230746	1.03444023627047	0.500730911744016	NA
OG0002259	1.17909779296837	0.194071433835798	1.03888660987465	0.424118406003853	NA
OG0002263	65.2332349901312	0.272759531832315	0.990539356355356	0.470921832395144	0.629677348819858
OG0002266	56.766966831203	-0.568528254970643	1.28139726033082	8.99019258919634e-05	0.00522850674266419
OG0002267	0	NA	NA	NA	NA
OG0002268	42.1190503334423	0.156303203039851	0.995594912814631	0.597162174599662	0.730026730353929
OG0002269	1.59748733240876	0.2011006695448	1.04242013093447	0.362233775375812	NA
OG0002270	0	NA	NA	NA	NA
OG0002271	1.25516861832117	0.195499554712061	1.03961353401105	0.410906442847979	NA
OG0002272	1.40731026902677	0.198348460518166	1.04100638240746	0.387357200498615	NA
OG0002273	5.96788887050339	-0.303651638438727	1.07834341483213	0.101232375785797	0.203755510461394
OG0002274	15.5280961879725	0.0193748912938208	0.97775305804122	NA	NA
OG0002275	0	NA	NA	NA	NA
OG0002276	0	NA	NA	NA	NA
OG0002277	0	NA	NA	NA	NA
OG0002282	0.266247888734794	0.141338319713153	1.01901561390024	0.796152499503363	NA
OG0002284	3.27104549017032	0.213552091916226	1.04905948867238	NA	NA
OG0002289	61.7968436275408	-0.0406211869314489	0.964267972496793	0.884609557115653	0.929949518221756
OG0002293	0.434474168717686	0.156688318883153	1.02382501399707	0.683238765636385	NA
OG0002296	27.5412177499675	-0.36232925739338	1.0617401108564	0.25822063191758	0.413440978797345
OG0002298	0	NA	NA	NA	NA
OG0002299	137.447114297641	0.406160928123965	1.08775657494557	0.217839073348116	0.368842213280733
OG0002300	39.5122930607442	0.543921866898151	1.25221457486975	0.0032904550948054	0.0325188736558323
OG0002301	14.3376475676836	0.244888266402101	1.06249391792614	NA	NA
OG0002302	1.36927485635037	0.197759678107985	1.04070072352373	0.392922029494811	NA
OG0002303	0	NA	NA	NA	NA
OG0002306	0	NA	NA	NA	NA
OG0002309	19.9295607258251	0.318385734545166	1.08545111277601	NA	NA
OG0002310	16.3743030424217	-0.380079352975188	1.09690410000121	0.161818112721491	0.291694966651301
OG0002311	0	NA	NA	NA	NA
OG0002312	0	NA	NA	NA	NA
OG0002313	0	NA	NA	NA	NA
OG0002315	8.36838468829035	0.240450045665771	1.06009037366339	NA	NA
OG0002316	0.0760708253527981	0.0840277069749892	1.00957860167698	0.921306307255144	NA
OG0002317	1.63552274508516	0.201647897395589	1.04269219375438	0.357683013052885	NA
OG0002318	0.532495777469587	0.169484882281799	1.02817814805027	0.611324591370285	NA
OG0002319	16.2408689751815	0.329080142174084	1.09865618208395	0.038114578826682	0.10663930096576
OG0002320	0	NA	NA	NA	NA
OG0002328	0	NA	NA	NA	NA
OG0002329	16.3192917240532	-0.363712884600446	1.12028793864862	0.00513674274155069	0.038094635767876
OG0002330	0	NA	NA	NA	NA
OG0002332	0	NA	NA	NA	NA
OG0002333	10.7152105943133	-0.25288493960632	1.05681252061516	0.184940419694078	0.321319439877289
OG0002339	3.51958272270538	0.248343899872592	1.03884729808099	0.271590517336323	NA
OG0002340	8.54505531492342	-0.282702494856602	1.07549522329675	0.0801041244743143	0.168921865542209
OG0002343	0	NA	NA	NA	NA
OG0002344	2.23312828369955	0.100150248000351	0.99746817970142	0.685916093143797	NA
OG0002346	0	NA	NA	NA	NA
OG0002347	0	NA	NA	NA	NA
OG0002348	2.51033723664234	0.209447191217939	1.04685480519769	0.281106771564148	NA
OG0002349	0	NA	NA	NA	NA
OG0002350	0.266247888734794	0.141338319713153	1.01901561390024	0.796152499503363	NA
OG0002351	0	NA	NA	NA	NA
OG0002352	0	NA	NA	NA	NA
OG0002353	2.73854971270073	0.210850203319903	1.04760924318008	NA	NA
OG0002354	0	NA	NA	NA	NA
OG0002355	0.0380354126763991	0.0552055558440329	1.00910131067524	0.792320786974691	NA
OG0002369	6.96198544074846	-0.199012815731932	1.02859262390306	0.371062133284909	0.533884970416439
OG0002370	0	NA	NA	NA	NA
OG0002373	0	NA	NA	NA	NA
OG0002378	1.48338109437956	0.199540670387115	1.04160987502042	0.376798362686517	NA
OG0002379	0	NA	NA	NA	NA
OG0002380	0	NA	NA	NA	NA
OG0002382	0	NA	NA	NA	NA
OG0002386	59.6174281823311	0.566004250163756	1.27086428158839	0.00444682099251815	0.0348168996642822
OG0002387	18.1910694157226	0.28661172953505	1.0755993125579	NA	NA
OG0002388	10.1799310840423	-0.253538039648371	1.06766473549687	0.0255057070704092	0.0890268848084812
OG0002390	0	NA	NA	NA	NA
OG0002393	0	NA	NA	NA	NA
OG0002394	0	NA	NA	NA	NA
OG0002395	0	NA	NA	NA	NA
OG0002397	0	NA	NA	NA	NA
OG0002398	0	NA	NA	NA	NA
OG0002399	79.6492104822997	0.0579106034988014	0.957803359424246	0.877959314012758	0.927408434882623
OG0002401	8.15287981682037	-0.185932077325308	1.02117323828315	0.425675434783239	0.585038999297859
OG0002402	46.9622376656692	-0.195454007250668	0.979190726607298	0.560112289132958	0.697772355684238
OG0002403	0	NA	NA	NA	NA
OG0002404	0	NA	NA	NA	NA
OG0002410	0	NA	NA	NA	NA
OG0002416	2.12998310987835	0.206796504405288	1.04539623382156	0.309057636410896	NA
OG0002417	107.99836877277	-0.391729375154864	1.04100048865044	0.298318199679403	0.459110878336686
OG0002418	2.70051430002433	0.210629696176651	1.0474903910818	NA	NA
OG0002424	0	NA	NA	NA	NA
OG0002427	95.1417097088832	-0.66573655595961	1.39308920285872	5.58811595286262e-05	0.00415151730853663
OG0002430	7.64745838781919	-0.251211170459559	1.06659612437867	0.0343429347354601	0.101382099735742
OG0002431	0	NA	NA	NA	NA
OG0002432	0	NA	NA	NA	NA
OG0002434	0.494460364793188	0.166743322343386	1.027143457419	0.630350159888279	NA
OG0002435	0	NA	NA	NA	NA
OG0002438	15.7624739365816	-0.258480630192344	1.06979242433379	2.63663771016731e-10	4.89616625826926e-08
OG0002439	7.22652778019505	-0.248181935005338	1.06541768360739	0.0373060639558968	0.105700514541708
OG0002440	23.9001543522562	-0.0296546309323289	0.956842639313802	0.918631112833141	0.945146536015476
OG0002441	1.10302696761557	0.19234949784325	1.03805386509601	0.438474983192953	NA
OG0002442	0.373046750625326	-0.194153212581539	1.04048283363811	0.375348511654348	NA
OG0002444	0	NA	NA	NA	NA
OG0002445	139.746821888322	-0.312421930838632	1.01949203303678	0.366593175725077	0.528642448188157
OG0002446	70.05858149131	-0.440751958184181	1.1497080270394	0.0677228804928235	0.147310596347579
OG0002447	0	NA	NA	NA	NA
OG0002448	11.4663849118781	-0.282695696684919	1.07600194713725	0.0350755709244	0.101996068082795
OG0002449	6.34200694772091	-0.19230045215712	1.01267569201658	0.466552964712639	0.625343367602465
OG0002450	312.74466794276	0.54367994439614	1.14705176142545	0.165559517417075	0.296504484191033
OG0002452	7.01431624304109	-0.332835042470519	1.10255097727532	0.0194701213149796	0.0796832742705646
OG0002458	672.354228393517	-0.683714662853326	1.41447949122554	0.000171896671788219	0.00813453181191707
OG0002460	0	NA	NA	NA	NA
OG0002463	0.874814491557179	0.185882875907786	1.03503625498193	0.490419708027001	NA
OG0002466	0	NA	NA	NA	NA
OG0002467	1.93980604649635	0.205049806353894	1.04447300503527	0.325754560135997	NA
OG0002468	20.9324599584597	-0.309718184475231	1.09150756582309	NA	NA
OG0002472	0	NA	NA	NA	NA
OG0002474	141.37323643027	-0.487250169726083	1.17486104579693	0.0707850017342562	0.152768411946002
OG0002476	0	NA	NA	NA	NA
OG0002477	102.504235708105	0.755863851667264	1.48417170812739	0.00789374638273919	0.0470396523217789
OG0002478	0	NA	NA	NA	NA
OG0002479	60.3964904258861	-0.464617639749217	1.18521185853073	0.00528880384600008	0.0389608549988672
OG0002480	8.73537281812996	0.0566313497284372	0.98157386929758	NA	NA
OG0002481	21.1496207323308	-0.513094322556635	1.22612651014057	0.00304190488327351	0.0308376595964884
OG0002482	8.28309933910997	-0.290458540242961	1.07994548888257	0.0619876142384769	0.13797065587067
OG0002483	125.214967323164	-0.613305180758307	1.32722583112211	0.000515880025734805	0.0124021111572186
OG0002484	2.47230182396594	0.209193614661138	1.04671882353675	0.283629644260992	NA
OG0002485	1.71159357043796	0.202586033313074	1.04317982389608	0.348992007954442	NA
OG0002487	2.81462053805353	0.211275360482535	1.04783898108854	NA	NA
OG0002488	0	NA	NA	NA	NA
OG0002489	0	NA	NA	NA	NA
OG0002490	29.0508944057445	0.219627152969698	1.00851229447897	0.472970316308129	0.629677348819858
OG0002491	0	NA	NA	NA	NA
OG0002493	3.74542638138302	-0.286655728426586	1.0798351207377	0.0518976059471026	NA
OG0002494	4.66308438281658	-0.234964938237435	1.06028218350195	0.0614014354786464	NA
OG0002495	4.66308438281658	-0.234964938237435	1.06028218350195	0.0614014354786464	NA
OG0002497	15.8012787630989	-0.238470119990448	1.02932890115426	0.36388597480275	0.526301049943768
OG0002498	8.44386161416059	0.241094430489089	1.06033046325289	NA	NA
OG0002499	116.57753724269	0.477478571087828	1.09003281897577	0.228943509906311	0.378313520841407
OG0002500	9.49657885668541	-0.195888148807881	1.02574600260795	0.391698704105764	0.553631502373559
OG0002501	0	NA	NA	NA	NA
OG0002503	101.313123420367	-0.0431341051407813	0.917604361895591	0.903175459307339	0.935961933496999
OG0002505	0	NA	NA	NA	NA
OG0002506	28.1608962224163	-0.0893204372564281	0.968976877687894	0.767638345959681	0.845703262497954
OG0002507	1.33123944367397	0.197047779992971	1.04035459315529	0.398693567937273	NA
OG0002508	3.15328556407179	0.204903517342379	1.0357855991215	NA	NA
OG0002509	10.2797018670099	0.334522498714512	1.09192567142703	NA	NA
OG0002510	0	NA	NA	NA	NA
OG0002513	1.25516861832117	0.195499554712061	1.03961353401105	0.410906442847979	NA
OG0002514	0	NA	NA	NA	NA
OG0002515	3.50070873990661	0.263221425677691	1.06504150899471	0.187264224127277	NA
OG0002516	13.1183524857971	0.118977139123476	0.979333637749279	0.707571334213108	0.81022417026475
OG0002517	67.659458616789	0.480195412778238	1.1409546686323	0.141255234240293	0.263215908660243
OG0002518	12.1713320564477	0.249380386648017	1.06390630998148	NA	NA
OG0002519	15.865214052281	-0.244355193177846	1.03271366021954	0.346847456141714	0.508985974816194
OG0002520	0	NA	NA	NA	NA
OG0002521	5.78138272681266	0.229385292799693	1.05558079642466	NA	NA
OG0002522	18.3118264083239	0.108756809201288	0.977386824442158	0.732722535010861	0.824499390210796
OG0002523	9.74916816185826	0.244192407100742	1.06168740976964	NA	NA
OG0002525	30.2853502936155	-0.404574439984965	1.1433069536797	0.00397677196158179	0.0341796736101428
OG0002526	0.240884259339835	-0.17905018212807	1.03384148029478	0.467922135801939	NA
OG0002527	22.0507816674617	0.555111014148426	1.24622957712674	0.0185901987926523	0.0770644294359087
OG0002528	21.0365945860808	0.214934511457798	1.02097534567999	NA	NA
OG0002529	8.92305060257327	-0.00742232784824888	0.977716688302925	NA	NA
OG0002530	38.4264826652826	0.371306930952811	1.07807894076295	0.224096950854734	0.374625008614949
OG0002531	1.06499155493917	0.191418440235629	1.03760873275234	0.446136632803828	NA
OG0002547	0	NA	NA	NA	NA
OG0002558	0	NA	NA	NA	NA
OG0002559	0	NA	NA	NA	NA
OG0002560	0	NA	NA	NA	NA
OG0002561	9.21706108548132	-0.107900849577269	0.992624874131813	0.676207223884528	0.790601766252933
OG0002563	57.6491965962546	0.350654327592776	1.11161638285953	0.00773362534161371	0.046443782622191
OG0002565	0	NA	NA	NA	NA
OG0002566	0	NA	NA	NA	NA
OG0002567	0.186523375312663	-0.173471277530649	1.03162699408488	0.467922135801939	NA
OG0002568	0	NA	NA	NA	NA
OG0002571	0	NA	NA	NA	NA
OG0002572	0	NA	NA	NA	NA
OG0002574	0	NA	NA	NA	NA
OG0002575	0	NA	NA	NA	NA
OG0002578	13.5105411536897	0.295171987015793	1.08243643975106	NA	NA
OG0002580	6.50387500217554	-0.245225775288467	1.06424335298127	0.0422174927793	0.112388851513669
OG0002582	22.4845853347891	-0.353276522305012	1.11464967112986	0.00362394590554277	0.0341796736101428
OG0002583	16.0672986015175	0.251787815886436	1.06514849410224	NA	NA
OG0002586	0	NA	NA	NA	NA
OG0002587	4.66308438281658	-0.234964938237435	1.06028218350195	0.0614014354786464	NA
OG0002588	0	NA	NA	NA	NA
OG0002590	0	NA	NA	NA	NA
OG0002591	0	NA	NA	NA	NA
OG0002592	11.1914025187598	-0.258585679344074	1.06967158291932	0.0219445985791221	0.0855526268529006
OG0002602	0	NA	NA	NA	NA
OG0002604	0	NA	NA	NA	NA
OG0002612	9.27567375676568	-0.18351610189769	1.01990816384524	0.434630471958964	0.593654723751118
OG0002613	1.17909779296837	0.194071433835798	1.03888660987465	0.424118406003853	NA
OG0002614	0.98515462103635	-0.209118038060549	1.04867045241075	0.224214532978258	NA
OG0002616	47.5855927061283	-0.0223034227626415	0.945014371498245	0.938770805634547	0.958726192445632
OG0002617	35.6705266824695	0.28763393619558	0.987801527639412	0.461072751793268	0.620126636932502
OG0002622	11.9688806806514	-0.0933048570268369	0.988550539219408	NA	NA
OG0002625	0	NA	NA	NA	NA
OG0002631	11.9374960200104	-0.259454449357003	1.0700465602405	0.0203449079194833	0.0817495390946512
OG0002632	0	NA	NA	NA	NA
OG0002633	0	NA	NA	NA	NA
OG0002634	15.417595008286	-0.361830473701346	1.11916381278918	0.00565398670842189	0.039563920359191
OG0002637	67.5393549146031	-0.508243729755615	1.19111725745862	0.0634582322129195	0.140177525004243
OG0002638	15.2533629350521	0.382064234574503	1.1218111873088	0.0587930555647587	0.132045378859875
OG0002641	276.2622649677	-0.384119232849252	1.02047903425226	0.331177504506187	0.493195609810427
OG0002642	17.3265095849785	-0.372723241470566	1.11874173532094	0.0454120307806067	0.113971942010967
OG0002643	35.6104097759647	0.648016978388463	1.35284742374181	0.00695671741097083	0.0447689679693178
OG0002644	0.186523375312663	-0.173471277530649	1.03162699408488	0.467922135801939	NA
OG0002645	452.717136132751	-6.7860215640889	2.36871600770836	6.0112467815915e-05	0.00415151730853663
OG0002646	0	NA	NA	NA	NA
OG0002647	0	NA	NA	NA	NA
OG0002648	2.70051430002433	0.210629696176651	1.0474903910818	NA	NA
OG0002649	9.41443277432664	0.243507623748145	1.06138272019022	NA	NA
OG0002650	0.25105154064871	0.138428878138415	1.01826167131293	0.813480082382358	NA
OG0002652	27.3261693556774	-0.112983056414061	0.983629254004534	0.679779777373422	0.792359339659948
OG0002653	1.55579823166303	0.148246003777643	1.01569879880395	0.542492643321308	NA
OG0002654	26.9368526502279	0.416666909117201	1.15033274075696	0.0122648159879373	0.0610478453453635
OG0002656	63.2248424507082	-0.423462220460052	1.15836643944213	0.000978690182749842	0.0174427847086867
[truncated: 1,243 more rows]
