# Supplementary material for: Genome-resolved metatranscriptomics reveals conserved root colonization determinants in a synthetic microbiota
Source: Nat Commun. 2023 Dec 13;14:8274. doi: 10.1038/s41467-023-43688-z (PMC10719396; doi:10.1038/s41467-023-43688-z)
Supplement: Supplementary file 11 — Source Data [file 41467_2023_43688_MOESM11_ESM.zip › Source Data/Main_figures/figure5/Root149OG_deseq.csv]

	baseMean	log2FoldChange	lfcSE	pvalue	padj
OG0000000	1044.93151955043	-0.0509924012567872	0.730174531042027	0.911618765213352	0.948954225523473
OG0000001	1189.2084303769	-0.56174652112645	0.915184124628542	0.286078770865789	0.469886482607177
OG0000002	393.360675397375	1.47973481257594	1.27368981449304	0.0368536857444477	0.109240742964874
OG0000003	421.588830327507	-0.18841757466522	0.748169900129348	0.706296695279927	0.815743497234461
OG0000004	1101.47266946686	0.369197438117652	0.799018847196554	0.488555164125224	0.659136774125503
OG0000005	207.814931310703	-0.609255120698034	0.951242333723529	0.253149215014102	0.432312865151373
OG0000006	909.995122883213	0.730034867255986	0.9032991050944	0.202149265007067	0.372317223935729
OG0000007	1095.88891134262	0.048599267214232	0.726641804313996	0.932832467311962	0.960242231374771
OG0000008	822.173717249095	-0.413499121088727	0.766174706116358	0.428185202704377	0.606475156195305
OG0000009	290.596023346638	0.201819516464784	0.74719223773146	0.703210241302988	0.81273850769477
OG0000010	270.160168061981	-0.647754077057678	0.976882232474194	0.227408858989348	0.401014360173645
OG0000011	319.836012896758	-0.359847833707746	0.872608402676484	0.468648301430168	0.645172267489359
OG0000012	1239.73143764123	-2.3783321963882	1.14522105212158	0.00311382530882789	0.0165249526674189
OG0000013	236.470478896673	0.537783857160352	0.866636655141412	0.32330944384889	0.511499940881687
OG0000014	75.6914382423464	-1.04199331329834	1.39518346667829	0.0720301415786671	0.175318646483926
OG0000015	292.791008394642	0.477550337352078	0.895241247726062	0.366359232218767	0.553998586502139
OG0000016	134.569113789709	-1.13142088197969	1.19239399296144	0.0734681825143123	0.17804355791402
OG0000017	322.133298345029	-0.828218305693854	1.0458406791164	0.146535168464846	0.294671877680536
OG0000018	694.21217884021	0.737739151609932	0.855496177255917	0.196571907490949	0.364658284139736
OG0000019	601.035362732443	-0.339838209916946	0.790712615976555	0.507047244217883	0.67518111051245
OG0000020	986.61837153361	0.117373944974432	0.752455546204648	0.827266528075485	0.899258877505948
OG0000021	320.87063146277	-0.110647471618107	0.803894205131263	0.816132313536923	0.8916311985677
OG0000022	301.393305950317	1.06546956802605	1.01070053544951	0.0873130383193645	0.199216279267448
OG0000023	101.522436368506	-0.504892886129674	0.984082561291018	0.300901018850962	0.486076526665492
OG0000024	93.4750385475794	0.330672658158342	0.891740829778032	0.505800291907906	0.674802776077612
OG0000025	130.049120088713	0.0452442177059471	0.853161648311001	0.93256489427288	0.960242231374771
OG0000026	316.273683578293	-0.0599834727606875	0.748436163498608	0.898531015938089	0.941425299694453
OG0000027	313.604170026516	-0.56071235925017	0.847136446181441	0.298132372745511	0.484465105711456
OG0000028	75.2992370463096	-0.104028819301484	0.903341101948584	0.79878540047854	0.880712108219929
OG0000029	1006.66774437445	0.421337187389108	0.785654244114274	0.434391619945344	0.613710822787146
OG0000030	28.2101550061866	-0.394241345303912	1.01493718887469	0.337709611445993	0.52780896402137
OG0000031	651.272577571087	0.0621193785057287	0.765500412165399	0.911988706424927	0.948954225523473
OG0000032	47.9831368943534	-0.0795969499483169	0.888441994150428	NA	NA
OG0000033	183.246231395171	-0.210582397096911	0.826356674076256	0.665571686968577	0.783742724700339
OG0000034	939.534323287154	0.374580538498697	0.77214789987784	0.483342116612141	0.654737261355865
OG0000036	530.494290182886	0.0229138449476644	0.729576669546171	0.971967384590651	0.983699036788486
OG0000037	254.040712491038	0.115456556131478	0.766923099881418	0.828324113519542	0.899258877505948
OG0000038	274.567295310513	1.11576019989564	1.09307263323463	0.0788495364149455	0.18519702040317
OG0000039	167.517697501937	0.0724280124293568	0.860128886526322	0.886334764005201	0.934540239911455
OG0000040	424.633803886853	-0.0325863748279597	0.739187589811613	0.941256319372368	0.963079223665321
OG0000041	14.84796832497	-0.0649192391566583	0.978989595041032	NA	NA
OG0000042	204.455943529199	0.64861509310874	0.887209938200491	0.24621471293093	0.425802515057815
OG0000043	63.6205794156767	-0.678961971000434	1.17548898140555	0.146584142011712	0.294671877680536
OG0000044	95.4464804686064	-0.159728299424236	0.8552907957738	0.730380733909738	0.834029852380849
OG0000045	535.054945355408	0.24919959856783	0.751114729183161	0.6380512568969	0.767583900872382
OG0000046	158.87723466871	-4.16448489960876	1.39226106952597	0.000117207061737496	0.00137451917855791
OG0000047	488.114744144471	-0.190078280304585	0.753247643392623	0.702811351541212	0.81273850769477
OG0000048	341.035180933472	-1.1913536050242	1.33469640908343	NA	NA
OG0000049	916.476287281097	0.325535705694228	0.768598898931023	0.541025580218023	0.695244361404516
OG0000050	40.9379763978286	-0.735691470919766	1.27356091212892	0.102453439175951	0.225774530220855
OG0000052	174.584899565899	0.941407371635034	1.01155829159324	0.119265987276915	0.252855955326658
OG0000053	477.782340992935	0.852795353202722	0.957223399317246	0.14861626564804	0.296348962534796
OG0000054	163.166415645228	0.0846738005960633	0.774106530274257	0.874426994273454	0.926936832741202
OG0000055	32.1054495967456	0.212863251243372	0.986887613047934	0.54094264093619	0.695244361404516
OG0000056	52.9216684293076	9.62951799491199	3.69476425937197	2.18105175707396e-05	0.000445139760195579
OG0000057	43.670149827676	-0.447909072997062	1.05809050390893	0.263319170053275	0.445020239333207
OG0000058	417.497301575439	0.181013660322113	0.740542622316293	0.732075205840331	0.834595594965489
OG0000059	192.091824977621	0.492393320939601	0.882622941966311	0.355909573421319	0.541930352547792
OG0000060	99.0972402801819	-1.92646312073109	1.97585381271908	0.0172499164365408	0.0636513001001507
OG0000061	353.510816038544	0.0154913516262956	0.734679361018917	0.981782920166453	0.989110291439607
OG0000062	95.6759069183611	0.425629401080242	1.02198919412876	0.324113963531165	0.512289459794311
OG0000063	37.3887886328737	-0.806616296375747	1.36524889456624	0.0758807322292624	0.181323773786132
OG0000064	112.611801239724	0.258092074685595	0.889304571176164	0.592811574777289	0.735314357175676
OG0000065	70.0902670414696	0.730507407192558	1.36715095741626	0.053552347006381	0.142100135964717
OG0000066	171.092003535917	0.517600925750241	0.872797979987362	0.337453530535251	0.52780896402137
OG0000067	723.945371070383	0.741890272386576	0.904658802221625	0.196024771929661	0.364449603687407
OG0000068	8.53351751929752	-0.263228642193514	1.07036485134586	0.0591129604915686	0.150657195660122
OG0000069	174.038410291318	0.372373282204197	0.83354103357384	0.478727795315681	0.652704481906014
OG0000070	9.92749651375277	-0.0201738292780713	0.981643363045745	0.930483388704079	0.959668292039816
OG0000071	184.978053436367	-0.115936846982941	0.89945209844249	0.778546349783362	0.869834929105062
OG0000072	19.6598170302297	-0.65595753442793	1.21470441548488	0.123359207780803	0.258236767189609
OG0000073	3.90255977321448	0.149503719972945	1.01462178240097	0.501415027552657	NA
OG0000074	252.770736860102	0.727037769523776	0.902545991124179	0.202771253515187	0.372858982615097
OG0000075	32.8493422742494	0.267781813527066	0.994529451053319	0.465781887208568	0.6422586589317
OG0000076	142.505368401467	0.48894686953356	0.936223774630731	0.343166057777179	0.534070700790091
OG0000077	181.449480964245	0.793448389697458	1.18437318702031	0.137147888659824	0.278784253675788
OG0000078	102.530450287568	-0.275291849022458	0.935012656149319	0.523928017872983	0.690967125415007
OG0000079	25.4563781712233	-0.491756025118246	1.13841844605488	0.150554474184162	0.299146745505733
OG0000080	29.471879909159	-0.661666915603098	1.30721806335681	0.0561402477316983	0.146410686204931
OG0000081	274.485711331684	0.454668813227671	0.907446226854927	0.38166482108114	0.564419669270786
OG0000082	6.35365741858137	0.0177310820608043	0.983809788369489	0.954521651579562	NA
OG0000083	30.7042515844232	-0.00815077825106901	0.929112942917345	0.973724120318367	0.983741791646258
OG0000084	707.35077817357	0.957591909244347	0.933520761321381	0.111820383722995	0.240413825004438
OG0000085	47.2781139462019	0.357002312712362	1.0464366509305	0.305726210110434	0.491570214863363
OG0000086	48.2545376787497	-0.0413715647998173	0.892641375999967	NA	NA
OG0000087	252.221475375437	0.201805140420207	0.775720740039022	0.700267648630829	0.811014396929489
OG0000088	43.6083164525508	-0.515322117289614	1.10592235687965	0.200734393945566	0.371148377780279
OG0000089	21.3180778972034	-0.122811030726485	0.940196980848584	0.741283459659717	0.842230597458906
OG0000090	163.3307021841	0.0878278316563216	0.85581766381215	0.86159029361833	0.917971361116862
OG0000091	896.054332783148	-1.28203607966291	1.0492007813705	0.0487717682862462	0.133644208196135
OG0000093	784.095992307355	-1.21090194916097	1.15571244799414	0.0612142292883199	0.15534988313224
OG0000094	25.6040922307063	-0.091584534416633	0.945987392982281	0.794169092383108	0.879205696258576
OG0000095	350.432447754832	3.83172763250398	1.36769153883129	0.000240806244382602	0.00233428943254118
OG0000096	146.387321271811	-0.164927232207801	0.860225045841768	0.720167990706954	0.825354049415074
OG0000097	136.818694118675	1.39144369533454	1.78833541281088	0.0367711378134402	0.109240742964874
OG0000098	145.96535118332	-0.316074839006679	0.858247944111636	0.522539038049965	0.689998399062828
OG0000099	55.4589590137283	-10.1408675995544	3.60209270502441	1.90520959201618e-06	7.10008107958029e-05
OG0000100	51.0478951737967	-0.414184934228278	1.04406360219566	0.28956786791291	0.475141107462012
OG0000102	1.23841504920017	0.206323696090346	1.04564082378346	0.294709497141063	NA
OG0000103	42.7797010556201	-0.49404841133001	1.09011259643729	NA	NA
OG0000104	303.706007448681	-1.07088242234187	1.34035275024326	0.073783363776734	0.178549352169672
OG0000105	119.335448800533	-0.679090767046671	1.08589152323578	NA	NA
OG0000106	9.07345806386034	-0.019927623776769	0.974392086186823	0.936187889147341	0.960824412545955
OG0000107	52.9424064767265	0.614154064087922	1.21579615528284	0.114059749301871	0.243977295381681
OG0000108	1289.06675024746	-0.461808983031121	0.780631761929424	0.37911617688545	0.562738857837818
OG0000109	59.7766047093022	0.483992129504259	1.10254626369927	NA	NA
OG0000110	61.3687054151357	-2.03554963985115	2.37884807057123	0.0146309483074954	0.055763864344704
OG0000111	58.0118285432958	-0.0745361678848828	0.860469708899054	0.865069353668149	0.919341765590295
OG0000112	34.1990141452583	-9.02904800517207	3.75556457578009	4.80755802348919e-05	0.000778535383129847
OG0000113	477.262171886452	-0.65689668664442	1.00803598265144	0.215070861173915	0.387650725369006
OG0000114	423.542363057266	-0.0527440200742187	0.744901478499871	0.909647893463059	0.948681291876585
OG0000115	616.95792334279	-0.439443841622575	0.772505445923521	0.401196868280249	0.580506598883501
OG0000116	122.594740966579	-0.292415609391633	0.938499714028506	0.500555114819915	0.668869264982467
OG0000117	331.509923948292	1.23554499304241	1.19768813038417	0.06123212447848	0.15534988313224
OG0000118	0	NA	NA	NA	NA
OG0000119	25.7087980478769	-0.262843359134305	0.962866359308675	0.509702383358298	0.677314498329529
OG0000120	89.2507030084911	-0.64835883001689	1.09361067630228	NA	NA
OG0000121	67.4195459754891	-6.30297054343729	1.85283782387516	1.43706530240871e-05	0.000321327801618587
OG0000123	79.5052846106035	0.169518111915568	0.887848651485339	0.717854281349292	0.824119654817499
OG0000124	62.6408779791791	0.511490712871001	1.17714933666377	NA	NA
OG0000125	490.170703941601	1.71879387533531	1.15710180774457	0.0190939540934942	0.0683035300753795
OG0000127	48.341072441509	-0.121592465851548	0.9122576638302	NA	NA
OG0000128	226.934122370026	1.27913960016678	1.15291873735343	0.054658833746018	0.143897745984415
OG0000129	104.409547189702	-0.972913444814837	1.3619357923356	0.080408245281007	0.188330485106493
OG0000130	147.753894660447	-0.581523395497491	1.03936104223302	0.235772768368015	0.413156669334546
OG0000131	5.37564977960164	-0.0525481665354755	0.987788103136413	0.830552774758311	NA
OG0000132	53.1237185318627	-6.79851280920592	2.35960104330392	1.98609422745878e-05	0.000421605065752959
OG0000133	3930.81658227685	3.19674717822392	1.09606703595739	0.000244619035151536	0.00234414926828072
OG0000134	72.8119009609451	1.20274674920495	2.04943243170147	0.0248642672326514	0.0828441937718444
OG0000135	312.713362194909	-0.35211398296589	0.856352926612321	0.482258217334579	0.653797114365471
OG0000136	324.48132607631	0.832650460765045	0.920350948318815	0.156201429477947	0.306631575280216
OG0000137	17.3912800669617	-0.426532296875656	1.06672725549993	0.255482047417065	0.435852892694219
OG0000138	193.528922937805	-0.521438693196352	0.841554143191202	0.328450920960077	0.517027183885844
OG0000139	476.652142534934	-1.10584498653549	1.03533861109201	0.0764007059409302	0.181994295259858
OG0000140	183.619087135564	-2.47740292716198	1.59663544631793	0.00656000583524615	0.0298943744176842
OG0000141	16.8086477041883	0.124464069472817	0.974348107504633	0.706900755336774	0.815879261321246
OG0000142	130.419102279351	0.61113757718677	1.1404354237827	0.176910803788472	0.335804892196779
OG0000143	425.180644187683	-0.70061141577041	1.00967063208391	0.195990820348651	0.364449603687407
OG0000144	672.333919720804	-0.382164609307598	0.797951638549722	0.459252222590352	0.63755461695697
OG0000146	106.923047767318	0.194214387768054	1.03344075786415	0.342896531999063	0.534070700790091
OG0000147	179.130551873567	-0.268594062673336	0.867440337254453	0.575091997755327	0.719902439011159
OG0000149	109.973550069515	0.199807736053872	1.03664838629763	0.312010343249702	0.498325091075952
OG0000150	104.802490481889	-0.816895757641298	1.27073924592751	0.105781739525894	0.230683975533061
OG0000151	462.686139580162	1.2960348974018	1.06371516044738	0.050528881912191	0.13651548202462
OG0000152	902.268334022027	-1.09762508514248	1.02123530874846	0.0774642197122863	0.183179423458153
OG0000153	276.058633428485	0.503180080012193	0.831057857264345	0.354096511275729	0.540821764054847
OG0000154	27.0763390060307	-0.327310108517526	1.05486014588674	NA	NA
OG0000155	236.31424551567	0.54612906033255	0.87206639682352	0.316434105023451	0.503950611704014
OG0000156	126.336238713082	-0.117553799787607	0.869519946876285	0.790138100095284	0.877419496881345
OG0000157	156.090665036165	-4.05753843852943	1.28495175274717	7.25804151726346e-05	0.00101431130203757
OG0000158	1.08361316805015	0.203965597053599	1.04439091575785	0.317916392664634	NA
OG0000160	3.6378442070255	0.219637643033902	1.0528534319758	0.148250894136045	NA
OG0000161	70.7266448039246	0.426030940200733	0.948519379776602	0.384080415809351	0.566200179283689
OG0000162	31.2756790786931	0.191235750882045	0.942101487629533	NA	NA
OG0000163	113.240988465443	4.71258694437274	1.48149377370758	6.3066500896633e-05	0.000947030464907235
OG0000164	86.8659723042079	0.330000745475305	0.951820112883714	0.466087530065521	0.6422586589317
OG0000165	192.667679819883	0.126822576799044	0.862356444865071	0.796783277640773	0.880712108219929
OG0000166	283.6824965616	-1.01263526418078	1.06128386829903	0.096530995155483	0.214130263063155
OG0000167	1053.73202842927	-5.041704677206	1.17208497337412	7.57933133883692e-07	4.10017375975145e-05
OG0000168	47.5417549564044	-6.78635470376436	1.97740195806287	2.27641630320949e-05	0.000447985827330855
OG0000169	449.069579764493	-1.23680554088976	1.17263020592376	0.0579898112450142	0.148698644431023
OG0000170	29.1564032429284	-0.253337722291283	0.950199315365998	0.536434723897425	0.693601412471844
OG0000171	426.904086680279	-0.791724328859273	1.0936520430712	0.150407941459585	0.299146745505733
OG0000172	44.2824924657784	-0.0756664190014202	0.910752411030627	NA	NA
OG0000173	34.0163476365797	-0.632438860652177	1.22620536650067	0.108440683659913	0.23434926095061
OG0000174	54.7031637136447	-0.548118362372568	1.08818452045554	0.215193418505325	0.387650725369006
OG0000175	0	NA	NA	NA	NA
OG0000176	358.157580793473	1.08174365002596	1.05778101492754	0.0857421562325289	0.196237591569335
OG0000177	71.8436848568283	-0.54312519769621	1.07505973883268	0.226104524536803	0.399976041823015
OG0000178	60.7496391285042	-0.263697567369031	0.925867326965376	0.546952630992805	0.700182871889262
OG0000179	75.3022775284849	-0.287635099390371	0.906537185445678	0.532688870595771	0.693424850459503
OG0000180	3.80389165584632	-0.214631433981307	1.05209071167047	0.149459703365992	NA
OG0000181	283.761973080182	-0.111179693869552	0.749578935001238	0.820456545189929	0.894759519306361
OG0000182	17.0637648579657	-0.181045675677849	0.975439074938857	0.591826615481494	0.735180173453678
OG0000183	123.438678880302	-0.799983695900136	1.20541304012456	0.124909833028703	0.259570991312436
OG0000185	309.623389818894	-0.730710077858585	1.04006116229092	0.179479998179973	0.337809154823585
OG0000186	41.5702907649895	0.443429337195174	1.04277313216189	0.292077598317311	0.476472891418414
OG0000188	220.466056039999	-1.1911694780533	1.50428271311302	0.054110478511731	0.142969001833607
OG0000189	78.9156878138197	0.405512691846954	1.01881041650835	0.337556730804082	0.52780896402137
OG0000190	9.27220556299831	-0.216437532761023	1.04712263803823	0.126685806366484	0.262286539847647
OG0000191	0	NA	NA	NA	NA
OG0000192	222.919993217133	-0.937089026890255	0.970960072736509	0.115522703477238	0.246477829174717
OG0000193	111.966840632025	3.40803890936259	1.85551625949001	0.00231065705016665	0.0130470433438703
OG0000194	115.597176601958	0.107137660824761	0.79861795241595	0.837948635479507	0.907191647320292
OG0000196	190.251532282446	1.20682336961253	1.15609991999897	0.064946189984864	0.161355200895729
OG0000197	111.427541304613	0.0442157011755214	0.839212593471746	0.934956297739936	0.960736342714383
OG0000198	4.63041803622861	-0.215769422379457	1.05283240265668	0.130084511031699	NA
OG0000199	132.153742950445	1.45435064017934	1.29595025835463	0.0391147785858558	0.114477283924049
OG0000200	131.594805560675	-0.0429178994342614	0.827032013165825	0.921214015845204	0.954216123886601
OG0000201	3935.43266479872	-2.12461097512817	1.10417743535613	0.00551897138981861	0.0259562845938818
OG0000202	221.471327650606	-1.03140780406593	1.11886240984868	0.0920044443799036	0.207380985517605
OG0000204	82.4535209451437	0.0732319383642495	0.850374086386948	0.883889013820346	0.9334268741667
OG0000205	0.159740679030957	-0.13629247739088	1.02008860338431	0.828736161131565	NA
OG0000207	17.654014040319	-0.137786829765359	0.956789466953009	0.695143564235809	0.807310081179676
OG0000208	3.60622705452726	-0.199247135822515	1.04228173454711	0.255368658340683	NA
OG0000209	697.430276201002	-2.98557524875926	1.27989827415377	0.00112838366205121	0.00730617529443969
OG0000211	165.008537816563	-0.164190137215541	0.877380815988063	NA	NA
OG0000212	3.88774337957168	0.207576764308573	1.04493857157682	0.224096304610527	NA
OG0000213	39.877541471575	-1.14097097246068	1.65725356849746	0.0469714795568608	0.129363506156568
OG0000214	26.0562764419748	-0.343465196454282	1.02279135574808	0.349546806064718	0.537420131704025
OG0000215	23.2988787656528	-0.293002043959716	0.997967899352245	0.425858295837358	0.604498205775815
OG0000216	63.1060937776162	-0.0728710632665762	0.928144480171539	0.841941383813152	0.908581531952803
OG0000217	428.28974401099	-1.72708644470335	2.34070111828466	0.0188997513645839	0.0679562768819476
OG0000218	9.35061809461242	-0.103786585847886	0.997366218699179	0.667835103906127	0.785385322055102
OG0000219	5.13936427121897	-0.216329377219409	1.05319486794537	0.120515694941733	NA
OG0000220	255.175082883887	0.121988788782828	0.76186093204876	0.818179695754239	0.893286035012929
OG0000221	202.630927541345	-4.10681436612205	1.38185513154127	0.000126349472745491	0.0014220675556657
OG0000222	167.396029757878	0.748887975946717	1.1438901451909	0.156332735160754	0.306631575280216
OG0000224	72.3304602884452	0.354308271537429	0.976863712789062	0.419448783333962	0.596620534055177
OG0000225	33.0371481001138	0.57004419763652	1.21914318959224	0.0831160464653155	0.19278784221623
OG0000226	92.6768118448684	1.62485672116704	2.08115923936808	0.0248977183428799	0.0828441937718444
OG0000227	40.1510584881904	-0.112798467964851	0.897781175695621	0.788342582931391	0.876110345643435
OG0000229	45.9491874978719	0.214969222217547	0.925163448807333	0.625582444699021	0.758007012752238
OG0000230	31.7803221943307	0.363875018058172	1.00762342575433	0.373652752646045	0.557983674254156
OG0000231	573.615475002013	0.33687716875079	0.768780627244442	0.526448849837869	0.690967125415007
OG0000232	344.073928747253	8.80291193202792	1.51830824659707	2.73318381045367e-10	1.6794118056525e-07
OG0000233	36.4332735620522	0.436103360135339	1.1293271383454	NA	NA
OG0000234	476.42207495424	3.59934899349197	1.12827020599758	8.51467860939731e-05	0.00111267476870559
OG0000235	0	NA	NA	NA	NA
OG0000236	135.679922473966	0.483518399782199	0.869755582136143	0.365676753573931	0.55346562792733
OG0000237	21.4575728309792	-0.241762416920171	0.994864127002328	0.475071896129002	0.649303642875579
OG0000238	74.4508591289091	0.323178900373641	0.951667149684413	0.472630726092112	0.648610251764707
OG0000240	319.501066199752	5.14703682951281	1.81962834345256	0.000139278692224792	0.00153664715040116
OG0000241	50.5280664726801	-0.157581254487302	0.94359957272798	0.676513403048891	0.789598841212343
OG0000242	43.8441778647155	-0.463161337869434	1.10038365276219	0.201399558586661	0.371558921616975
OG0000244	42.986553969068	-0.317401094125559	1.00809598326789	0.389205070136737	0.570837981339311
OG0000245	10.1825950282222	-0.0195694988250656	0.971353412516459	0.938985647976405	0.961929707792567
OG0000247	204.249794873659	2.12342693635883	1.61706061479894	0.0127184084076657	0.0497174146845112
OG0000248	343.760492112274	-0.345073102537392	0.833468573032417	0.495906878951363	0.665841341874648
OG0000249	169.03598885506	1.50319276566849	1.28068736071459	0.0352075002079346	0.106444016332314
OG0000250	0	NA	NA	NA	NA
OG0000251	131.358117823408	2.82777764938116	2.00712001597519	0.00560986461115805	0.026278611600313
OG0000252	0	NA	NA	NA	NA
OG0000253	42.5566223762206	0.148376402655364	0.914970917698165	0.734281823259604	0.836542539134753
OG0000254	28.9193393648422	0.308268963680405	1.05852700768297	NA	NA
OG0000255	184.723812195876	0.335050183885601	0.877460672662047	0.507354313292545	0.67518111051245
OG0000257	11.7382377506636	-0.100776644811222	0.982380003179817	NA	NA
OG0000258	17.1253290350734	-0.449156180683533	1.15914824013358	NA	NA
OG0000259	450.450514386438	2.82443158207167	1.72625532258187	0.0045339182220529	0.0219117603987974
OG0000261	38.458205870469	-0.518015852181496	1.06795616357603	0.238777176060168	0.417548826123985
OG0000263	10.8436882735447	-0.310589595646366	1.09101969986628	0.0339185078751213	0.104178274187873
OG0000264	1013.17872401494	-6.07813442506817	1.10770560089951	1.59797267844943e-09	6.69950045439925e-07
OG0000265	153.541166533909	0.608346544066606	1.12301269125805	0.188885238268942	0.353922396175437
OG0000267	105.129447507458	-0.553854412597007	1.08245347396985	0.217424302942543	0.38872127509024
OG0000268	0	NA	NA	NA	NA
OG0000270	0	NA	NA	NA	NA
OG0000271	157.599336311141	-0.539173693906476	0.93719703892636	0.29873112504601	0.484968147823967
OG0000272	71.5783489716316	-0.25753382419797	0.956652681216148	0.521810694824437	0.689977136423706
OG0000273	189.628392965529	-0.758304822954073	0.995495024246928	0.176834961615398	0.335804892196779
OG0000276	196.534943978315	0.151198586514065	0.847904586077792	0.76264985357232	0.856640190516263
OG0000277	2.04781715659257	0.169170678874884	1.02428744675213	0.418169455667846	NA
OG0000278	135.721425431103	0.0503392711156529	0.868164620361682	0.922388054378704	0.954842448884621
OG0000279	90.5272927697158	-4.1590924557312	1.95180152516118	0.000753141983932563	0.00552748673235648
OG0000280	0	NA	NA	NA	NA
OG0000281	162.36177711142	-0.092545430485855	0.852194611803135	0.835258996584681	0.905448828230452
OG0000282	35.0167497954259	-0.125751098907536	0.920831378629858	NA	NA
OG0000283	87.1644959099715	0.595573167695808	1.0739360693626	0.22097942194397	0.393817737088244
OG0000284	128.922177383479	0.279769239900773	0.903245725063002	0.558940585905215	0.710593245946255
OG0000286	14.7840411411153	-0.460058160143015	1.15304653530782	0.092537775290192	0.207745447338222
OG0000287	15.5372098921768	-0.618555717503951	1.29588007855876	0.0212827295607891	0.0745117692556229
OG0000288	678.085379409598	-0.977847200335463	0.973281089062016	0.103543681532734	0.227281091531932
OG0000289	566.361985568327	0.781271244579928	0.920644189491167	0.177498922590705	0.336345416027811
OG0000290	369.302488809301	1.00729100740154	0.991497703733098	0.101004780260403	0.222875021706178
OG0000291	10.1548973030505	-0.433962777640659	1.14813142610239	0.0689748809305351	0.16886259170877
OG0000292	55.3023731868548	-1.06845510096899	1.53901125575439	0.0573034252451412	0.148070638114178
OG0000293	31.1942289219211	-0.167260886581131	0.947714647012019	0.65686600428623	0.778490663737107
OG0000294	0	NA	NA	NA	NA
OG0000296	128.076622670733	-0.0417941912909926	0.850964795463522	0.920104194826566	0.953655583883901
OG0000298	11.6815553886645	-0.153427672847048	0.993126312678499	0.587698651530868	0.731678276627518
OG0000299	14.8339768816909	-0.155480640531814	0.968489909444744	0.646721609163252	0.772473033167218
OG0000300	96.2954341686198	-0.298032380092751	0.933206571622894	NA	NA
OG0000301	2927.6840884935	1.64403678212943	1.06461954075202	0.020514814648234	0.0722759331199338
OG0000302	54.1324101850013	0.536193024197537	1.08741051262092	0.224748706564254	0.399262267911286
OG0000303	6.55939809114471	-0.0704993339387916	0.990790338558996	0.773195326146424	NA
OG0000304	206.582553560132	-0.0669527839555333	0.81763602142162	0.882477139471899	0.933198911797306
OG0000306	0	NA	NA	NA	NA
OG0000307	69.8496308964668	0.704870623987346	1.22499422709231	0.126487672554664	0.262200033219001
OG0000308	471.551567598268	1.14214653074891	1.05544949777114	0.0743093865235285	0.179304807481953
OG0000309	97.7285143579832	0.579497935850244	1.11638100722109	0.1962911292665	0.364540668637785
OG0000310	176.57642240705	-9.80006919816029	1.90479795215678	2.12728281083763e-09	6.98498685391112e-07
OG0000313	652.897178545066	-4.09600209988051	1.24901545066146	4.8281264070068e-05	0.000778535383129847
OG0000314	6.96608465175095	0.224068902497139	1.0552326714051	NA	NA
OG0000315	43.7248777561849	-3.43242541385207	2.46958619641978	0.00373023782923096	0.0190719781695741
OG0000316	94.8872952651813	-0.590395175933473	1.07585404063653	NA	NA
OG0000317	364.12024944137	-3.74965994176008	1.57669187441468	0.000653465268222998	0.00491417603053797
OG0000318	1.4706178709252	0.209082188448844	1.04712223362689	0.266510453019202	NA
OG0000319	53.1989971273297	0.504927371797143	1.16829393803679	0.109047045437352	0.235356364476755
OG0000320	3.06788723876702	0.0648817311971266	0.989527833836726	0.803683794732776	NA
OG0000321	253.025301753356	0.643551910229498	0.917814252457876	0.247325148593042	0.425802515057815
OG0000322	80.9684591838164	0.670505617322339	1.20213000352	0.136709230734645	0.278229830026698
OG0000324	294.022938893776	-0.218386161615697	0.807093919400636	0.65826894467566	0.779602415410369
OG0000325	574.14332747386	1.59066372339473	1.15454579169326	0.0262578223430107	0.0863418981749586
OG0000326	14.0195418249369	-0.364265758382432	1.07883533681464	0.212287857202266	0.384456518928941
OG0000327	0	NA	NA	NA	NA
OG0000328	34.6762728289708	-0.591071997940547	1.19170265733794	0.124561162853116	0.259167580775033
OG0000330	54.2627758583978	-0.574893205114002	1.07507126066936	0.219103441452647	0.390889863102223
OG0000331	7.52558758659718	0.218254391063053	1.05105007263695	NA	NA
OG0000332	26.7576445654953	0.15682832357375	0.959639674983418	0.673970199256565	0.789598841212343
OG0000333	86.0817134863433	1.58323528894852	2.03936037786312	0.0263870587180749	0.086597059628594
OG0000334	551.586040768428	0.000109340980730392	0.748984705769409	0.991627611623814	0.996802088067096
OG0000335	196.658810793914	2.11447962149871	1.51524103337987	0.0120652873894847	0.0477204880947307
OG0000336	72.0571130861769	-0.5234982422046	1.05349939578388	0.248067416345548	0.425802515057815
OG0000338	120.252692962539	-1.69401061377676	1.7370617612268	0.0246649610942702	0.0823966927392252
OG0000339	33.6851302148341	-1.00195196763232	1.80855753760293	0.02025883762066	0.0716752546199301
OG0000340	27.1231447256897	0.126797790848505	0.967295478870021	NA	NA
OG0000341	146.215490735851	-0.405342720689905	0.965315394506215	NA	NA
OG0000343	30.5544956427816	-0.889957585523778	1.76764145089253	0.000401679758982811	0.00360222971023623
OG0000344	147.829199695444	-0.323680175795186	0.879715576299737	0.504858006031645	0.674081907734927
OG0000345	0.760778331169264	-0.1935087147005	1.0400611933905	0.398201263234669	NA
OG0000346	50.2785026728458	0.655159061119585	1.31328085895479	0.0467061413797661	0.129251153620244
OG0000347	10.4607020535774	-0.226295110879075	1.05733248622456	NA	NA
OG0000348	922.95311025914	-1.02585606493721	0.941281277945143	0.089759147896225	0.203139124186194
OG0000349	106.362735039999	0.677317574778623	1.11873612602976	0.179310972832896	0.337809154823585
OG0000350	17.1989879250775	-0.130872583452449	0.974918387194596	0.676597218140809	0.789598841212343
OG0000351	73.5418564389198	-0.0794261934446088	0.863551737296508	0.855487012499414	0.914373307814861
OG0000352	79.9653625294032	-5.64606035373566	1.79078767726826	3.48934561424363e-05	0.000629207805923286
OG0000353	13.0669181257447	-0.300401027947179	1.06128577840206	0.231119287080396	0.406321986051353
OG0000354	5.38498815379864	0.0622847108502618	0.988557495148102	0.815804845505669	NA
OG0000355	3269.74568067274	4.08279398913094	1.08774320665684	1.02054967353867e-05	0.000263301815772976
OG0000356	332.826726620944	1.58172030706316	1.16541103310882	0.0273356357290874	0.0890133225586011
OG0000358	68.7646585826625	-0.314923786737592	0.953759808072306	0.465024923652212	0.6422586589317
OG0000360	217.095013954107	-0.151743976425392	0.769921418730716	0.758561236095735	0.853763216733254
OG0000361	106.355250762378	-0.405935646466363	0.923626223373469	0.403430349369215	0.581230838395338
OG0000362	31.1846279262643	-0.510940561060544	1.09126287270824	0.216903773429941	0.388619260728644
OG0000364	0	NA	NA	NA	NA
OG0000365	65.4927225558493	-0.128437043956576	0.879581667647711	0.769655073318622	0.861683463291861
OG0000367	41.9237155526997	0.822396829609639	1.46583715700281	0.0459216874185915	0.128712643584298
OG0000368	13.8463320728665	-0.0448863897606662	0.97721004354239	NA	NA
OG0000369	330.615348839332	0.370436185019228	0.812616403527165	0.484931185364149	0.655830320851353
OG0000370	2.39611018546435	-0.210816669907622	1.04968891344944	0.205122914749714	NA
OG0000371	3.48304232587548	0.219245622156417	1.05264439367222	0.152817075517375	NA
OG0000373	130.759078834421	1.50614616943599	2.13072247677872	0.0264950792416257	0.0867817341566528
OG0000374	3.92313608121397	0.183739056116455	1.03102058312174	0.346790111057128	NA
OG0000375	90.4701058037959	-6.38463021337993	1.84090480521573	7.49182778804752e-06	0.000216617158630271
OG0000377	33.2757991129595	-3.35248566577235	2.31264122296707	0.00383081531210645	0.0195266786577584
OG0000378	93.2773816465177	0.734967204248832	1.14760356836711	0.157383786887407	0.30797270782985
OG0000380	219.683983996235	0.652308284874565	0.898985777196202	0.24401406562957	0.424251451901502
OG0000381	51.6948803193112	0.0573591727997013	0.863252790675026	0.908904455145345	0.948681291876585
OG0000382	20.5458481155668	-0.0777859258160748	0.960891023957749	0.806556448444558	0.88578596204422
OG0000383	333.686081867059	-1.52498241584186	1.47185512803574	0.0327987472916787	0.101482470863736
OG0000384	40.1910701418814	-5.48957910150695	3.11343705730628	0.000365792111023225	0.00333387701188016
OG0000385	289.60012287102	-0.0116110248418739	0.755962045270603	0.973769453865706	0.983741791646258
OG0000386	81.5388221029358	0.195833955415148	0.856700725985269	0.692171206608965	0.804415186059067
OG0000387	251.980933592232	1.54022086621323	1.31898212444393	0.0328803243523913	0.101547521066225
OG0000388	142.834219394218	-0.50748067307642	0.936272403141115	0.320143373821594	0.507928512676266
OG0000389	18.9709176915195	0.0658335569056494	0.948662426659711	0.862549066553193	0.918409387053781
OG0000390	3.25083950415045	0.218608784958468	1.05230250585148	0.160279659089302	NA
OG0000391	2.24462727667531	0.214733458306232	1.05019654139241	0.205082609524724	NA
OG0000392	204.530452132909	-3.48091804023391	1.5025039060868	0.000870853539631537	0.00613622431076507
OG0000393	372.113458253797	0.0748959173807828	0.751130417149452	0.889366537310325	0.93662824233605
OG0000394	11.1963398905726	-0.22004976490284	1.04338552172515	0.243010524027283	0.423626454047561
OG0000395	12.2709041712882	-0.387237454473679	1.10783335099195	0.124114257670232	0.258558521879477
OG0000396	9.13279637859554	-0.0973910054100907	0.987612514190859	0.71546527386309	0.822368241445101
OG0000397	31.288115899547	0.187917905641174	0.97523445967668	0.599025564515586	0.74070448741072
OG0000398	84.3155011048874	-0.0533588498426587	0.868243500062412	0.898500538377791	0.941425299694453
OG0000399	55.3313394064906	0.505177388561972	1.02363891023331	NA	NA
OG0000400	481.991206320153	-6.93750928485405	1.5259192108183	1.07126229777709e-07	9.98059374095651e-06
OG0000401	30.0520778839376	-0.295414294498312	0.959725180253806	0.479649207184159	0.652899123740125
OG0000402	83.1649493448317	-0.865998958552792	1.24986133417438	0.10754737581133	0.233320762271153
OG0000403	0.829157298916143	-0.194672238745271	1.04065782143364	0.3841441458298	NA
OG0000404	0	NA	NA	NA	NA
OG0000405	330.279784458696	-0.0391506663642488	0.738492759117942	0.931859150196619	0.960242231374771
OG0000406	11.5874648499344	0.0190365833397226	0.971064746288817	NA	NA
OG0000408	58.160110218198	0.232060528989439	0.895573666451509	0.623392503733158	0.756461091722508
OG0000410	101.452031192268	-2.44356924639493	2.28624916417792	0.00935059176728583	0.0395983393781271
OG0000411	865.315243000568	0.489222525381454	0.805642664885283	0.367978637882549	0.554946201195175
OG0000413	153.684939781546	-5.34398774544303	1.29293368753092	1.66317521789865e-06	6.73319930674866e-05
OG0000414	1.52155666233853	-0.205728261286851	1.04664835851653	0.270630883367334	NA
OG0000415	1876.80672136853	-0.390313880133774	0.782667686822357	0.451418421966889	0.62937258677715
OG0000416	2.21013339485608	-0.2100672532814	1.04921794130864	0.215903793169857	NA
OG0000419	165.842123590844	0.137676324572062	0.778251408630443	0.793360187040111	0.879205696258576
OG0000420	97.9952862459255	0.360952089640715	0.915913504260814	0.460758964008902	0.638867435854952
OG0000421	21.3066437974519	-0.535464594307151	1.14842766525846	0.153893329593661	0.303492037832902
OG0000422	2.9480160332809	-0.21278665341487	1.05091611631719	0.17800181117493	NA
OG0000423	73.4409174067251	-0.656011230701016	1.10659695745118	0.182781123402203	0.343251896915447
OG0000424	974.524754115265	0.846739438719767	0.946838164768195	0.151137779629263	0.299950362648845
OG0000425	14.3543028435271	-0.649736379777342	1.35150868324133	0.011234733271184	0.0453991510741578
OG0000426	43.3823847090949	0.435084972179028	1.06714574443429	NA	NA
OG0000427	5.18586301852571	0.222487457697278	1.05435418313068	0.114815787105299	NA
OG0000428	88.4551226148691	-7.88806848616402	2.17153437451555	9.44280322106676e-07	4.39877250048027e-05
OG0000430	450.607216387995	-0.0464333578800668	0.735281938634093	0.919719474446477	0.953655583883901
OG0000432	38.1503792555414	-0.366779303588597	1.03785499115862	0.312353575263031	0.49839861628554
OG0000433	219.926480026392	2.20073118271202	1.34925360826935	0.00849724831863312	0.0368060173196886
OG0000434	1.04607020535774	-0.199844144028334	1.04335379752243	0.335696354339585	NA
OG0000436	105.017268500175	4.18440004931067	1.69949217976805	0.00050433847129632	0.00420783888738273
OG0000437	15.6677221664512	0.0286569775033086	0.964432206862044	0.937579130022677	0.961663731527847
OG0000438	88.8401310173463	-0.233950306911962	0.895755412819238	0.605697293077426	0.742826163635205
OG0000439	205.837283627095	0.330108803378814	0.822097339062828	0.528115958185377	0.691374287179452
OG0000440	24.6244712241989	-0.616994394654944	1.25759920459146	0.0724321164798088	0.175786771833053
OG0000441	483.045630919577	4.84700655479795	1.4766614678032	4.10390578103968e-05	0.000722746135042567
OG0000442	52.2938775587408	0.200724327864345	0.926627153460158	0.644509028620345	0.771050522339099
OG0000444	65.3423401057066	-3.85969227591434	2.02424976215361	0.00170734934573291	0.0101894122875234
OG0000445	0	NA	NA	NA	NA
OG0000447	286.659425752501	0.0967076133070999	0.764074131213689	0.857954768865613	0.91642684546983
OG0000448	57.3254891964954	0.774230667252265	1.4738455709943	0.0222481512293094	0.0766122168615028
OG0000450	9.48770214926248	-0.131044295198541	0.992182540000705	0.632709682490604	0.76389786719708
OG0000451	92.77876774783	0.469146547920605	1.0017052791307	0.320030015129659	0.507928512676266
OG0000453	124.416857933901	0.320218077672647	0.959120326311638	0.469356092031615	0.645172267489359
OG0000454	21.5144965714205	0.0655261981938671	0.957337532459425	NA	NA
OG0000455	227.997172694376	-0.207742314020496	0.863680204988688	0.656215753873865	0.778490663737107
OG0000456	3.7905093965988	0.114172834095647	1.00139362939433	0.639936592327716	NA
OG0000458	24.1142711728363	0.20972459913282	0.990509461860073	0.535057696180439	0.693424850459503
OG0000459	35.8870478376121	-0.757642262292741	1.3936772970061	0.0501523512149744	0.135873171223767
OG0000460	15.1786132070076	-0.0923843377787728	0.955336873066894	0.783499314303601	0.873042093081156
OG0000461	359.703858599869	2.54323912832055	1.83429230620236	0.00755616138183555	0.0333465332561532
OG0000465	0.294684452647477	-0.163628834294822	1.02766234921766	0.631372094004568	NA
OG0000466	72.4011988723266	0.930610470414711	1.66749117246068	0.0253765597549755	0.0842231574312995
OG0000467	179.793213596734	-2.20084912052503	1.52111460182224	0.00989045284236313	0.0414149351561783
OG0000468	0	NA	NA	NA	NA
OG0000469	58.4078218448106	-0.138237858202501	0.908932539120456	NA	NA
OG0000470	420.435729671182	-1.33015816335783	1.176844531488	0.0469781605541742	0.129363506156568
OG0000472	4.7548645698079	-0.215937194952976	1.05293894945088	0.127471099317409	NA
OG0000473	19.325153550943	-0.663703703656877	1.33335215999408	0.0276718602050976	0.0895863118995148
OG0000474	12.4794146565478	-0.207806898056864	1.01192994417331	0.457182103897234	0.635733323578492
OG0000475	39.0836804379528	-0.726385452091204	1.35551497232489	0.0571936151933068	0.148070638114178
OG0000478	34.7240495526452	-0.968826435921493	1.59073427547748	0.0462067375117554	0.128889761317058
OG0000479	9.20641140632603	0.102361794649543	0.99558923126883	NA	NA
OG0000480	65.6940534936425	0.253892514890371	0.964209316470482	0.532397451789135	0.693424850459503
OG0000481	34.1201082583635	0.57226884486313	1.21356816849946	0.093255288492639	0.208518825069541
OG0000482	148.254408009695	-0.240181983452677	0.808405897163215	0.630086917105036	0.762377893207175
OG0000483	8.37699793292229	0.234741972744365	1.05664704093007	NA	NA
OG0000485	0	NA	NA	NA	NA
OG0000486	256.994762259137	3.09153187849304	1.30383259048862	0.00104602524457476	0.00690623753996801
OG0000487	2.28233499350779	-0.210526472659488	1.04949959364728	0.210566100355776	NA
OG0000489	1928.55616556865	-0.0784019399086521	0.724623122398593	0.867103971789328	0.920920431089743
OG0000490	5220.92152991674	-3.2216610638604	1.21939444575735	0.000443786351986364	0.00391699848569017
OG0000491	195.305359279986	0.257769277303336	0.911172525332691	0.58184268822127	0.726545188493723
OG0000492	41.1537582222668	0.791932539249889	1.56086424627241	NA	NA
OG0000493	0	NA	NA	NA	NA
OG0000494	1.39321693035019	0.208243502122898	1.04667052747893	0.275179800235613	NA
OG0000495	8.35633567761827	-0.178787284981545	1.03055612593038	NA	NA
OG0000496	0	NA	NA	NA	NA
OG0000497	160.883914313591	0.218243946210337	0.844846463177718	0.665274372755333	0.783742724700339
OG0000498	2.24462727667531	0.214733458306232	1.05019654139241	0.205082609524724	NA
OG0000499	121.893986667938	4.41292647656271	1.84695161909699	0.000529940358839285	0.00435642147928177
OG0000500	30.4348798018297	-0.231235183717755	0.994333252064947	0.487337588052333	0.658553694733088
OG0000502	28.582871546128	0.326360252835684	1.07173249425017	NA	NA
OG0000504	8.90999931039028	-0.340020431236874	1.09170310611698	0.064683707370688	0.160941509288789
OG0000505	0.095097291396158	-0.1210212352954	1.01677496657102	0.828736161131565	NA
OG0000506	12.0145469871194	-0.333573323050016	1.10241314838334	0.0257038657741538	0.0848531159512912
OG0000509	31.9713861854627	-0.347037806222368	1.0520764374951	0.282794703468214	0.466778265468696
OG0000510	42.9748966270474	-0.343043099519469	1.00601127617655	NA	NA
OG0000511	8.70462755432363	-0.116575740261904	1.00271518089268	NA	NA
OG0000512	102.395093122638	0.882662396361269	1.43272907804997	0.06875861883158	0.168579245293216
OG0000513	7.11503403342184	-0.233637641482735	1.0494924863105	0.135418387102558	NA
OG0000514	27.0895085760785	-0.227112981744716	0.9671403089859	0.545369869430417	0.699224213329365
OG0000515	99.6060674484045	0.283527190686639	0.944234930784237	0.522111500370712	0.689977136423706
OG0000516	201.832096162789	0.272583114134633	0.913821201751734	0.561607758210383	0.712957010233772
OG0000517	51.428204312325	-5.64804561270855	2.06602973357661	0.000129799651265113	0.00144154976934831
OG0000518	8.80124893001566	-0.266625568027545	1.07173908824976	0.0562244972665327	0.146410686204931
OG0000519	294.704224066224	1.35006524767599	1.13208520822464	0.0459869403424394	0.128712643584298
OG0000520	647.223879943336	2.55796751003438	1.53735041125719	0.00564303374299523	0.0263603553955515
OG0000521	914.824150397313	0.364620881551564	0.769702496765928	0.494596837320728	0.664614500149728
OG0000522	90.90965144148	0.2701446340354	0.895819552277675	0.574033996587186	0.719902439011159
OG0000523	364.807072295017	1.14290025493314	1.10876130753671	0.0746888961158701	0.179625149476861
OG0000524	16.7293117249215	-0.294611773769539	1.02083448324141	0.376187241816795	0.560290193819722
OG0000525	3.70879436445016	-0.214466518898247	1.05198446192036	0.152127566394078	NA
OG0000526	3.13821061607322	-0.213338524793265	1.05124534449349	0.170650108887697	NA
OG0000527	27.0355927966775	-0.228841581697617	0.968299218202941	0.541436574832616	0.695244361404516
OG0000528	27.0826908803666	-8.37626119522962	3.93554733873396	0.000206596678126631	0.00210874829961785
OG0000529	106.996227586048	-0.198525345882622	0.897072323214707	0.653151912838128	0.777874482010951
OG0000532	253.563308317211	-5.49901938596924	1.28072853473554	7.93426394683668e-07	4.1580501996391e-05
OG0000533	126.252601197593	0.910199788666909	1.03808004266487	0.127747337201037	0.264158180624093
OG0000534	43.6000644001502	-7.233567985836	2.34247549120766	4.87511568472564e-05	0.000778625619360466
OG0000535	9.88207788211156	-0.29203746984317	1.08247565581564	0.0422613874825136	0.121699012077278
OG0000536	7.29354951901222	0.0157195987712173	0.983655473646535	0.961254237096925	NA
OG0000537	109.137030772823	0.718278605692045	1.15859797116189	0.156690629930237	0.30697451681426
OG0000539	17.7753463613744	0.158443844883968	0.986714486585254	NA	NA
OG0000540	76.8054049141867	0.0091338109519472	0.877476265933575	0.993676963533041	0.997244923904793
OG0000541	12.4252066805556	0.0390883718683271	0.978683073017504	NA	NA
OG0000542	20.0143555265529	0.506243214696552	1.21851829818292	0.00437435822916117	0.0212631847834878
OG0000543	276.229083850471	-0.889120165668106	1.1085433966155	0.123896580059928	0.25855641959645
OG0000544	0	NA	NA	NA	NA
OG0000545	9.56306572481371	-0.0672198536452532	0.988487066418456	0.786307599313745	0.874428278547182
OG0000546	30.8675025334508	0.345158586533475	1.0592671214033	NA	NA
OG0000547	39.2154316079112	-0.753500268948609	1.26608387543407	0.107360633849004	0.233217335446605
OG0000548	31.7372979418915	0.0388944824255676	0.911643446651142	0.933330254705353	0.960242231374771
OG0000549	583.95363211642	0.244888465100527	0.751999912050464	0.644909234628767	0.771050522339099
OG0000550	11.0087946666127	0.0909642104877677	0.988745413624858	NA	NA
OG0000551	22.089734935033	0.0035914651681755	0.954157065248893	0.997977772111778	0.999169387362061
OG0000552	137.756238575083	0.746359671615998	1.08564225324729	0.172570320133845	0.330365784091848
OG0000553	9.94744333200628	-0.220732472011098	1.01333339329891	0.441297120674655	0.620851737727681
OG0000554	50.8249418013227	-0.241264979009893	0.936747532319453	0.564452085558107	0.71602583016713
OG0000555	5.87155542431016	0.00885617151166598	0.983586225023338	0.981203014468103	NA
OG0000556	77.1871664601199	0.431615634632549	1.06624209362346	NA	NA
OG0000557	4.72441066604654	-0.215903077998947	1.05291616388201	0.128079588387048	NA
OG0000558	3.04311332467706	-0.213042782945617	1.05107649432964	0.174239425427586	NA
OG0000559	17.0136197385587	-0.817541224745917	1.59153981269437	0.00541727676240551	0.0256344213088487
OG0000560	104.630082820946	0.428549353723421	0.969073212662334	0.370668192217075	0.556002288325612
OG0000561	135.63001742205	2.29750983199581	2.28088931520416	0.0114319895662406	0.0460383109754995
OG0000562	15.681085010509	-0.400667555616414	1.14113060085289	0.0120235867462299	0.0477204880947307
OG0000563	30.8091883575328	-5.31745965786404	2.25821345075954	0.000593780564818702	0.00468849000709804
OG0000564	67.0778001161596	0.609725638178438	1.22400193554671	NA	NA
OG0000565	129.603540673608	3.36594349719679	2.40748513638083	0.00367033467482207	0.0189389269220819
OG0000566	0	NA	NA	NA	NA
OG0000567	90.6386956815511	0.376831175507605	0.966460663974876	0.411438904955167	0.588220838542042
OG0000568	120.79036355831	0.164339719716621	0.778121226561518	0.753337086145672	0.849594010401003
OG0000569	136.2453276584	0.864661970559799	1.53269665792985	NA	NA
OG0000572	6.11467430542584	0.223558979743218	1.05491948023105	NA	NA
OG0000573	4.46222032635767	0.0186465988580098	0.984196996921774	0.949817835641235	NA
OG0000574	93.7041461040182	0.623624858487312	1.18265441694838	0.145065404328082	0.293102027780957
OG0000575	43.6867403065842	-0.21159006704661	0.93577951796908	0.604863123970469	0.742826163635205
OG0000577	92.112912253314	-0.413268491439882	0.973663459566208	NA	NA
OG0000578	10.4514699181175	-0.385287232782702	1.13049138468146	0.0217839745818026	0.0755781861441537
OG0000579	111.038217801606	0.637016407733859	1.2376783308092	0.103349099471308	0.227151297265248
OG0000580	50.1510147818962	0.596626954413581	1.25641613003031	0.0576854547592991	0.148373026962595
OG0000581	34.4603982418764	-0.294684848833197	1.00472946620222	0.410864904099105	0.58818113598074
OG0000582	135.63528009775	0.231846283494148	0.902999898175099	0.619858307926226	0.753556627923184
OG0000583	46.3920629605463	0.35644356304657	0.998831489530771	0.39087993054384	0.570837981339311
OG0000584	122.275111661232	0.427362898090862	1.05527354755067	NA	NA
OG0000585	4.87469192139059	-0.216023467998332	1.05299896717096	0.125477803283039	NA
OG0000588	25.8653099807745	0.293865899380629	1.05266015112505	NA	NA
OG0000589	33.077618342788	-0.698828651399456	1.30150564095898	0.0784471394316518	0.184510312520168
OG0000590	72.2652833097807	-4.06133069622374	1.9163808976999	0.000987207719151433	0.00672986725616648
OG0000591	473.441260906368	4.48584212783167	1.29117976633039	2.41170334093513e-05	0.000459593920766843
OG0000592	174.579842640516	0.92069714484163	1.02191084091908	0.125303539757758	0.260066876452674
OG0000593	2.94945367609884	0.217401802433368	1.05165164949998	0.17286153888575	NA
OG0000594	16.7530985177529	0.0245861871623334	0.963275589890501	NA	NA
OG0000595	33.833708498516	-0.354464679702895	1.01577694102943	0.356116427255616	0.541930352547792
OG0000597	30.6059968442824	-0.364865011906994	1.00267078948093	0.36988926525734	0.555677098114012
OG0000598	218.016133587783	-4.9380806323424	1.3332804588603	9.05162244273453e-06	0.000244831787684933
OG0000599	27.8789907378071	-0.0565782844121388	0.932010547308642	0.873071330789643	0.926085149737022
OG0000600	0	NA	NA	NA	NA
OG0000601	69.185373583133	-0.2172768676074	0.929273035832771	0.60267781705114	0.742429297401628
OG0000602	11.8646248806865	-0.0878202022698232	0.965531119090495	0.780523786870797	0.870883826069412
OG0000603	55.5551713129293	-0.786915552494353	1.3009602471104	0.0961766803388209	0.2136268780506
OG0000604	1.99704311931932	-0.209093993982505	1.04863658657755	0.229178277263706	NA
OG0000605	195.455837970443	-0.00573195548967141	0.847380795982541	0.980516555634422	0.988771054599474
OG0000607	9.84707278327891	-0.328722342949543	1.09574494873201	0.0669036499375387	0.164753922092882
OG0000608	16.26615687542	-0.298509092096929	1.01888326751602	0.379269306461519	0.562738857837818
OG0000609	135.273642105233	1.02909861478287	1.38040464372689	0.0776628324858361	0.183179423458153
OG0000610	95.8258658341707	-5.01075019690105	1.53410712130418	4.60110199336261e-05	0.000763965152759316
OG0000612	35.7482687063239	0.23344782781647	0.982107401432151	0.525780226904122	0.690967125415007
OG0000613	11.1052549228202	-0.322962302608096	1.09700675740949	0.0308109667423098	0.0971240436594992
OG0000614	48.559301378889	-0.450160614730275	1.03109968146031	0.293776026633318	0.477849075328879
OG0000615	69.8945769554296	0.179319030706119	0.919599276875885	0.683273345198616	0.795728749929221
OG0000616	41.1355033882403	0.423972106307233	1.06807415314837	0.259266174175471	0.441245197226455
OG0000617	33.9798338067053	0.306796178519552	1.03345332646822	NA	NA
OG0000618	1.1688673282257	-0.0874462575679843	0.996200178437978	0.74012281183567	NA
OG0000619	14.5131538547353	0.00244693858753892	0.966691841839029	NA	NA
OG0000620	245.768828215035	-1.29558741685841	1.22358930037906	0.0515243582987124	0.138250158187105
OG0000621	34.2464673604496	0.753068315853465	1.38904044354814	0.0508065180059522	0.136904175396082
OG0000622	45.1533769612186	-0.276017340574185	0.970925277174844	0.483945977690393	0.655026153823074
OG0000624	23.5005197543797	-0.382071091197755	1.08758278848269	0.195603788871925	0.364449603687407
OG0000625	0	NA	NA	NA	NA
OG0000626	23.0224336021703	-0.0713656234778789	0.943772891544503	NA	NA
OG0000627	2.81752604024245	-0.184909036208346	1.03393906868151	0.34984829357334	NA
OG0000629	45.1001418643943	0.270461933873509	0.97769763689443	NA	NA
OG0000630	51.4651507868295	0.30109224814219	1.01261506899442	0.402709085713522	0.5808149221574
OG0000631	747.141526157968	-3.28593337110341	1.27744595656855	0.0005381376074784	0.00438085809583144
OG0000632	61.4829729971383	0.230731780459486	0.957039914110878	0.570389382013937	0.71869428239471
OG0000633	140.922653451892	-1.35896457894417	1.5045240744044	0.0432996426786583	0.123622748178372
OG0000634	27.8807748261666	0.287209823223043	1.04773072390024	NA	NA
OG0000635	71.765171679567	0.94932867041412	1.45711269643393	0.0686542113966997	0.168569710852512
OG0000636	32.7938283649071	-0.374228876075174	1.01316265019976	0.350196499876898	0.537801767668094
OG0000638	129.186898959337	0.84987738111774	1.21756580615074	0.120697964982464	0.254925046946589
OG0000639	94.1626529902467	3.73130094445892	1.7174031116478	0.00105730617206762	0.00695334294336235
OG0000640	249.982938363237	-0.162338793205473	0.837830422258536	0.730584289294853	0.834029852380849
OG0000641	151.642014511559	5.03760435396866	1.53391128185299	4.16031484234901e-05	0.000722746135042567
OG0000642	141.589748812924	0.907869129590833	1.26703643213429	0.104398620214146	0.228603208275012
OG0000643	63.9189739401097	0.448874365089475	1.09372677376813	0.217151806320458	0.388648430308867
OG0000644	37.1359786641429	0.670288188544477	1.39355325563579	0.000607683169733394	0.00468849000709804
OG0000645	824.984080113347	0.934662161632312	0.9313132570945	0.120110283246196	0.254003713750152
OG0000649	15.574550874908	-0.371756892850967	1.10572460253117	0.100327396946928	0.221671995625822
OG0000650	13.6007334224206	0.0441628068432566	0.976958730088642	NA	NA
OG0000651	93.6571267136737	0.36652542436337	0.938883844562228	0.441202671658339	0.620851737727681
OG0000652	45.3346480834592	-0.736146587152888	1.31554245273817	0.081831433046117	0.190864135213266
OG0000653	67.363856545914	-0.19458064964894	0.890926352723919	0.663417978630381	0.783487288847288
OG0000654	28.5969864849707	0.269429891937533	1.0141526863747	0.418238543511463	0.595909972360852
OG0000655	11.2900947862015	0.180600913716546	1.00721075202542	NA	NA
OG0000658	0	NA	NA	NA	NA
OG0000659	724.940060300886	-0.0398971543588952	0.733472941125302	0.929535868710528	0.959281016509265
OG0000660	12.9701665023706	-0.0708777535004073	0.970495860912779	0.81085766625021	0.887400062224118
OG0000661	489.687827510881	-4.22581698578674	1.28083954720686	4.33585134780009e-05	0.000734466940430379
OG0000662	20.8003149336597	-0.32204259860897	1.00702427871797	0.390017117558486	0.570837981339311
OG0000663	71.350288215695	0.445729618457687	1.07357337937585	0.25131457426506	0.430055654125006
OG0000664	52.5137464156517	-1.47854156243331	2.36341556752331	0.02194603308175	0.0757273610660385
OG0000666	324.153635904314	-1.27003405203155	1.19654449741717	0.0542141602454963	0.142969001833607
OG0000668	94.843339497066	3.20588243478156	2.24183945229895	0.0041867900484887	0.0207077062919905
OG0000670	67.3999688160896	-0.100160549025007	0.904872036777368	NA	NA
OG0000671	31.6736563745551	0.172314786216742	0.944459751028148	0.669014083698615	0.786220475376718
OG0000672	2.9480160332809	-0.21278665341487	1.05091611631719	0.17800181117493	NA
OG0000673	211.486318122336	1.73363149884954	2.14116472781404	0.0218577342158107	0.0755781861441537
OG0000674	164.504647338339	0.708432163079393	0.972494440118609	0.207254492380709	0.378678185812332
OG0000675	39.2245361875752	0.528685819501576	0.993567946224035	0.291779638024869	0.476450295002635
OG0000676	336.681473975934	0.464968656341328	0.915362930126042	0.370120046865445	0.555677098114012
OG0000678	20.6399184926463	0.0650568118682196	0.971497028800468	NA	NA
OG0000679	0	NA	NA	NA	NA
OG0000680	174.603601829291	-5.59739969535221	1.96805842690668	7.48508745722366e-05	0.00102898521205423
OG0000681	0	NA	NA	NA	NA
OG0000682	4.47998519206961	-0.17958181371245	1.03125147709114	0.235268161114325	NA
OG0000683	13.1670904502324	0.203395455666695	1.02388235808332	NA	NA
OG0000684	1072.28617931174	-2.06882897751305	1.30583610526782	0.00973879881416772	0.0411384524215598
OG0000685	103.361403165807	6.5848689646182	1.82758730834803	1.18646664484883e-05	0.000291549691586823
OG0000687	533.404524036918	2.80101927129548	1.20475790442221	0.00144440064270183	0.00880821773749443
OG0000689	149.108220793882	1.48310588861514	2.11946774628902	0.0272585464518927	0.0889349852136654
OG0000690	22.8310111205184	-0.213164789360434	0.980743068538054	0.537264024248798	0.694092055989764
OG0000691	29.9486305244649	-8.67511733122272	3.84035786457405	0.000109801817838759	0.00129674400363097
OG0000692	6.03125511518123	0.0580791172031079	0.987879904407922	0.829350356573026	NA
OG0000693	9.44291475015129	0.226339946915067	1.05627924606148	NA	NA
OG0000694	3.90822222439975	-0.201049535893849	1.04336502192411	0.241922992783431	NA
OG0000695	113.006965438673	-0.186310464365507	0.885630300773144	0.677258572054549	0.789821019009373
OG0000696	757.328451431526	0.70966530945104	0.850107261752462	0.211454798671722	0.383776728758094
OG0000697	277.61281950942	0.125716235320376	0.833220632338427	0.805780918843937	0.88578596204422
OG0000698	3.01863668242541	0.217903162281405	1.0519206360135	0.168597680654461	NA
OG0000699	3.48304232587548	0.219245622156417	1.05264439367222	0.152817075517375	NA
OG0000700	24.0766822430703	0.0789298879300672	0.956897496611486	0.828047275765482	0.899258877505948
OG0000702	14.6902339228356	-0.260854331828879	1.03404321370185	0.342045719514873	0.534070700790091
OG0000703	245.833854784995	0.290420363667746	0.808313472666312	0.579180110448419	0.724299064296793
OG0000705	3.47574742518927	-0.214011984067881	1.05169683243699	0.159152784317302	NA
OG0000706	26.5698604009931	-0.384751651013099	1.0211533762193	0.334318170379515	0.525446646416538
OG0000707	152.496100682642	0.45347898879087	0.939098278512821	0.368553129456717	0.555313205839097
OG0000709	328.671626337068	4.97662664108225	1.55073978792601	5.00759819976783e-05	0.000792239828397231
OG0000710	37.5920838087294	0.240319211583055	1.01549448337609	NA	NA
OG0000711	306.718648324289	2.82486844110831	1.84436416375949	0.00507170950465994	0.0242315009667086
OG0000712	387.250005369942	3.58262974948372	1.24671640613443	0.000221172404445039	0.00219471078257001
OG0000714	98.8721272357685	-3.79900758861894	1.55526740329413	0.000586570371255809	0.00468418339331425
OG0000715	9.1396281079997	-0.180823113724094	0.999421506493045	0.53131884785153	0.693424850459503
OG0000716	20.2685780134906	-0.0346955194146093	0.94649773665874	0.913186671144459	0.949280972947368
OG0000717	90.2685118979785	0.317918553222739	0.949232078351456	0.480506942827178	0.653225803272777
OG0000718	636.777228020982	-0.537825407571394	0.885895536874927	0.30995892554784	0.496607625770893
OG0000719	8.84603246144908	-0.16553714030465	0.995337952273105	0.56568099680429	0.716398183431183
OG0000721	1505.96736033631	-0.555830390611191	0.813443636249172	0.301421850675326	0.486076526665492
OG0000722	80.9206211071675	1.17238585029228	1.68669959489024	0.0460510352716631	0.128712643584298
OG0000723	73.3742555261212	0.327586527056081	0.954698551900405	0.465497097919527	0.6422586589317
OG0000724	199.759531868798	1.22171150828831	1.09883937774447	0.0619230651000501	0.156462399768629
OG0000725	110.331278240007	0.326930384234092	0.809567919817173	0.533437422770548	0.693424850459503
OG0000729	15.8764528786379	-0.00990282306197287	0.972214148772943	NA	NA
OG0000730	44.7934969388405	-0.080956094916123	0.906552678570572	0.839083761376177	0.907249173325499
OG0000731	25.6501361821157	-0.358611295658559	1.03093121394694	0.328652938594102	0.517027183885844
OG0000732	224.672181246535	-4.3440738031748	1.31859615689122	4.2235611946435e-05	0.000722746135042567
OG0000733	216.236149068105	-0.628165198821281	0.857180404869261	0.252086071555717	0.430936128439284
OG0000734	0	NA	NA	NA	NA
OG0000735	15.588681561547	-0.3885324624528	1.12405976100876	NA	NA
OG0000736	425.946263929429	-1.61377980110993	1.19561074127124	0.0244095449495735	0.0817062013581533
OG0000737	1.00321784888916	-0.199002167477883	1.04290440701721	0.343944271930945	NA
OG0000738	12.3961596052446	-0.24038875251229	1.0072725125714	0.44708971225	0.624807872869375
OG0000739	0	NA	NA	NA	NA
OG0000740	173.91437818323	1.48361923395089	1.21387454381469	0.0354381045483735	0.106504841088929
OG0000742	42.6414129699291	-2.8295404309966	2.21919792570307	0.00633880861929602	0.0290442132638236
OG0000743	60.1244546547684	-0.467171896059761	0.986872367899456	0.322063019773436	0.510009144627056
OG0000744	21.3438462766726	-0.0861396233945934	0.945952480122617	0.804750339678244	0.885542204488462
OG0000745	251.396406269194	0.0333179690434937	0.832992441898968	0.954817040298995	0.972799621252378
OG0000746	1785.391377906	-3.59715140682591	1.35973359878141	0.000357903988568088	0.00329782960894881
OG0000748	92.9514008511391	0.124415665617363	0.848966446821033	0.802716984045576	0.884465428544304
OG0000749	1.47342226323739	-0.205033899131973	1.04624104392943	0.277554954755977	NA
OG0000750	135.726227152675	0.457137768720552	0.924644213975436	0.372276251043251	0.557417208035297
OG0000751	0	NA	NA	NA	NA
OG0000752	1.81624111498601	-0.207972436665381	1.04796406059557	0.243302706831834	NA
OG0000753	0	NA	NA	NA	NA
OG0000754	174.506003798069	0.113939683317817	0.836540621857919	0.822939854660421	0.896539652371779
OG0000755	43.7515367624605	-0.83848581158012	1.39065308416089	0.0723748207298089	0.175786771833053
OG0000757	38.8956951414257	0.342947210334357	1.02095116813213	NA	NA
OG0000758	261.925296367846	1.51792520825995	1.45374980858202	0.0352124355546376	0.106444016332314
OG0000760	229.571851377955	0.907223631294651	0.97680589771311	0.129550418968252	0.265919281040096
OG0000761	6.81574804684124	0.161438096551685	1.01929129742817	NA	NA
OG0000762	285.588741311116	-0.0119476508968994	0.761273133782466	0.973262922202561	0.983741791646258
OG0000763	346.949761727717	1.53045288911827	2.28778106915655	0.0238955519639379	0.0803062938747974
OG0000764	41.2503034518366	-5.08142600751662	2.27766193788443	0.00049358154914938	0.00417689912809697
OG0000765	24.3785811467641	-0.647282419129946	1.35774090734199	0.00496864951601755	0.0238069292524612
OG0000766	2.66645973920451	-0.211923059547579	1.05037430585507	0.190456168179395	NA
OG0000768	25.9936130903059	0.00645753755382128	0.928253909659605	NA	NA
OG0000769	44.4453099325617	0.559853314615509	1.2097741278432	0.0885318087529115	0.201391837746592
OG0000770	13.8799517197179	0.247858146174076	1.04660580952193	NA	NA
OG0000771	12.5368530384626	-0.232265519985975	1.02354151090356	0.388641504866048	0.570837981339311
OG0000772	22.7723099557316	-0.435029879182174	1.05597079534423	0.269473055329557	0.451454858928739
OG0000773	14.2656738640318	-0.152146761802971	0.9746004009017	0.64017562763326	0.768154045055935
OG0000774	22.2863229547241	-0.0834012053522488	0.949607933933669	0.806459034516699	0.88578596204422
OG0000775	1417.89186599455	-2.84141244221378	1.32176808080462	0.00183372413194397	0.0107522915009442
OG0000776	223.928108447891	2.29758285818411	1.81689605479327	0.0106265172192656	0.0436781112174226
OG0000777	74.5842180204098	0.468242368054619	1.16894737966503	NA	NA
OG0000779	1.54801881150021	0.209847886424106	1.04753679160676	0.258457965549429	NA
OG0000780	27.9849179934015	-0.442986408676847	1.01874810535692	0.310342750034523	0.496607625770893
OG0000781	70.6935107417164	0.79449757168247	1.48524158078462	0.0275345328438024	0.0893141423192583
OG0000782	202.663993980871	-3.71045797618978	1.43092703422184	0.000424244436256466	0.0037643276169423
OG0000783	263.842657975112	1.84869737686347	1.70313634714129	0.0204309024206333	0.0721318386513727
OG0000784	0	NA	NA	NA	NA
OG0000786	66.6033842699158	0.224608829577311	0.884022224495328	0.639922909687199	0.768154045055935
OG0000788	118.429296694639	0.752449570405549	1.19009505041433	0.141365532007271	0.285971046050897
OG0000789	16.4036833538478	-0.673126574875589	1.39214418161934	0.0027602832487788	0.0151274346673269
OG0000790	79.6067680687211	1.27738339733544	2.35222288834832	0.0178562076554206	0.0650975222568267
OG0000791	253.986408877704	0.510831501319512	0.867409147023404	0.34441323321558	0.534302490381616
OG0000792	341.082726573832	2.35980187374028	2.07199831669578	0.0105609269753355	0.0435766190004322
OG0000793	20.7847591358368	-0.0811225619578227	0.961348140285762	0.798757284973261	0.880712108219929
OG0000794	0	NA	NA	NA	NA
OG0000795	2.32202821725032	0.215123872706048	1.05040990983964	0.200639969147588	NA
OG0000796	2.32377065658405	-0.147418528993669	1.01645770892394	0.359599997154831	NA
OG0000797	2.1672263361003	0.214318672047365	1.04997025138384	0.209755441988453	NA
OG0000798	46.4556416363644	-6.47148423498097	2.15596189290198	8.303308027326e-05	0.00110243400405467
OG0000799	104.716540582073	0.512592253555001	1.10082079386949	0.214287026379118	0.387240671592436
OG0000800	2.47683009840034	0.215849793865621	1.05080530817389	0.192376806150358	NA
OG0000801	32.8009009217761	0.0722916561109752	0.927344150706721	0.863427740927721	0.918604589816184
OG0000802	57.416148809194	-0.859830201017353	1.48048548093573	0.0501325226151571	0.135873171223767
OG0000803	404.830618465005	0.659001869953695	0.868507073578582	0.240929441960772	0.420435665107404
OG0000804	84.0135106669693	0.0450816985663998	0.881887979595913	0.929511613752412	0.959281016509265
OG0000805	171.164499173642	0.260721502541972	0.801558465220014	0.617092189047769	0.751534931759702
OG0000806	2.47683009840034	0.215849793865621	1.05080530817389	0.192376806150358	NA
OG0000807	348.225003345656	1.26133685822293	1.14998191088176	0.0577743509878204	0.148373026962595
OG0000809	48.3790325452525	0.734200961360239	1.32570245244801	NA	NA
OG0000810	27.4364892877748	0.047941300496529	0.953596654135662	0.899450117681206	0.941425299694453
OG0000811	90.6963999093584	0.594665336349279	0.97080550777957	0.264821708867614	0.445442332769297
OG0000812	1.23626478815005	-0.202666216656852	1.04490385634623	0.305544712097139	NA
OG0000813	17.9268533239348	-0.446857063984919	1.17267033855792	0.00742408397038179	0.0329370074559002
OG0000814	10.6039288587765	0.237705285053977	1.06026163830371	NA	NA
OG0000815	197.254921934136	0.688265735756932	1.13105076418045	0.173064174417083	0.330836844361366
OG0000816	172.901174843735	0.514894503801019	0.833894854712693	0.343355699329714	0.534070700790091
OG0000817	60.6478484585184	-0.197152141144058	0.923735063697584	NA	NA
OG0000818	9.70174447517809	0.144686903206025	1.00779492746108	NA	NA
OG0000819	8.45072448423708	-0.153948250259991	1.01797286012795	0.469022230625765	0.645172267489359
OG0000820	9.36551380957628	0.226280036619828	1.05625242717225	NA	NA
OG0000821	90.6937985052957	-0.455679055084051	0.952920107714729	0.349492906122767	0.537420131704025
OG0000822	15.4409343716543	0.0763324069213184	0.9711719266108	NA	NA
OG0000823	64.6561000986545	-0.163480412436049	0.910058964467656	NA	NA
OG0000824	14.1839476710998	-0.0163105575755326	0.954454331442153	0.952907483828932	0.972035188796301
OG0000825	56.449778247628	0.422402318778327	1.01257263181354	0.335091645990948	0.525518695066248
OG0000828	793.794895784298	-2.67931897235648	1.56180139061846	0.00422041140329821	0.0207555129716455
OG0000832	3.99408623863864	-0.214934324742705	1.05228790266835	0.144419521407147	NA
OG0000833	8.76683437925313	0.0848411653804154	0.992754293076612	NA	NA
OG0000834	31.7013734600908	0.0954742345044355	0.921863684252607	NA	NA
OG0000835	22.1249251645728	-1.00176747128722	2.04571164197338	0.000622407215625943	0.00473793895738989
OG0000836	19.9277639377002	0.0955023939798698	0.977220796009116	NA	NA
OG0000837	41.0984102401124	0.0836199028526349	0.936673211859164	0.836782954380089	0.906514867245096
OG0000838	82.7296152079539	-4.07838205546705	1.51065599826652	0.000288869075424228	0.00270633206417
OG0000839	23.0879154298506	-0.0011299586644474	0.966035508694222	NA	NA
OG0000840	0	NA	NA	NA	NA
OG0000841	1271.34031099849	-4.06499663845654	1.30771273814224	8.2780472976042e-05	0.00110243400405467
OG0000842	102.87524161053	-3.19767930033627	1.63983260909833	0.00214705138698295	0.0122887548667932
OG0000843	162.260086891496	1.24501608629993	1.17221608810043	0.0597022218092552	0.15192811225208
OG0000844	178.446106629308	-0.0509066152697023	0.762725217880985	0.914185313840191	0.949280972947368
OG0000845	80.4096191750983	-0.0420599268431017	0.888227455204632	0.914061129404052	0.949280972947368
OG0000846	80.5943795397288	0.656248225791396	1.14242613652774	0.171229479037373	0.329163508263362
OG0000847	34.1763832218402	0.701829687495032	1.43530610703619	0.000606516857906339	0.00468849000709804
OG0000848	173.7558746819	0.857344735254163	1.13912030979829	0.133429782205816	0.272676728144845
OG0000849	15.0511182593048	0.190542809234753	1.00010875910766	NA	NA
OG0000850	145.741727425502	0.261522436541179	0.842472652240352	0.607810623411494	0.74401344194239
OG0000851	371.478714514912	2.96227835766246	1.56438495342745	0.00283870560102192	0.0153564815900444
OG0000852	10.9670584673846	0.0601069215408193	0.973007763835107	0.850910095108369	0.91398599721158
OG0000854	28.8905505794225	-0.170593700299247	0.917521214078687	NA	NA
OG0000855	83.8792980130559	-6.30798902575692	1.83038870010021	2.36021064170311e-05	0.000454950947831737
OG0000856	98.0946719809096	11.0839889262368	3.40896722862583	3.07269826889429e-08	4.29409583077977e-06
OG0000857	3.38887120544599	-0.213776256548968	1.05154458778881	0.162439845468954	NA
OG0000858	9.13521803207179	-0.218510940230196	1.05465547957641	0.077501808360027	0.183179423458153
OG0000859	1.85762257380025	0.212364264422626	1.04890940602499	0.231185755353268	NA
OG0000860	283.280599896959	0.776219626644253	0.964909395187244	0.17829041059699	0.337083448220014
OG0000862	97.8063557938385	-0.143516268010008	0.919337209279619	0.720523749757703	0.825354049415074
OG0000863	36.2850532686982	-0.140501193394783	0.925124303320266	0.723772806032954	0.827681545499389
OG0000864	92.0671280666084	0.0811455478941378	0.817034008285842	0.876378762300133	0.928418941489149
OG0000865	36.4388401810664	-5.64124702584119	2.79788805930658	0.000239762233393386	0.00233428943254118
OG0000866	124.9352795274	0.570032591551098	1.0174586923665	0.260339443440383	0.441891950050123
OG0000867	118.543552726415	0.174012862274061	0.866724133096018	0.721105671707754	0.825456799627238
OG0000868	298.28020385949	2.31353916273566	1.31313436524178	0.0062452597507797	0.0286939742522125
OG0000869	10.5071487851469	0.13694684684435	0.99352392528122	NA	NA
OG0000870	55.7332348268804	0.221433479080333	0.951468179219422	0.59019250565331	0.733693722743218
OG0000871	13.7891898734138	-0.145676920785566	0.97350773135354	0.653562996513673	0.777874482010951
OG0000872	318.206481786327	1.21255100404415	1.0742933537806	0.0626782884548065	0.158062390584527
OG0000874	42.9731433019899	-0.942954033542906	1.88840568093895	0.000708618277066312	0.0052581984541602
OG0000876	1.85762257380025	0.212364264422626	1.04890940602499	0.231185755353268	NA
OG0000877	139.212626277593	5.02516680153643	1.94306909014278	0.00027853579157983	0.00263900860157839
OG0000878	14.1291441777247	0.151341397640029	1.0001320411723	NA	NA
OG0000879	540.230764642378	-2.89968418445291	1.44999724665462	0.0023206651616917	0.013059582134755
OG0000880	44.0275345932639	-0.0149409632734154	0.907649184326088	0.962149101061408	0.977893359078777
OG0000881	80.0666334726475	0.0683902395164248	0.872567693420009	0.889713053095604	0.93662824233605
OG0000882	52.1363327368217	0.69018216990566	1.2183203851676	0.128722024072363	0.264867281434789
OG0000883	2.37743228490395	-0.210926900727043	1.04974558554288	0.205100900966684	NA
OG0000884	7.88608024358322	-0.136360380734576	0.989603084643765	0.63185651630553	NA
OG0000885	12.3841504920017	0.263179942960881	1.06988016748245	NA	NA
OG0000886	33.8975199688485	-0.373124238768931	1.01591018433158	0.346813621198556	0.536900568780557
OG0000887	50.0612478337019	9.156572983489	4.04420302049277	0.000146210473962568	0.00158656950025244
OG0000888	217.88411210701	5.35341994524976	2.31635547286355	0.000416109969407325	0.00371178946114938
OG0000889	22.6805596351185	-0.110299563748805	0.952185295479226	NA	NA
OG0000890	87.02926968317	-0.150848114602242	0.851109055954631	0.745739825875593	0.845003843238763
OG0000891	255.638785822922	1.49170995788677	1.82428821185157	0.0327565789574632	0.101482470863736
OG0000892	16.1618535101224	-0.415241033780904	1.1505903001949	0.0104890122802942	0.0435397861238945
OG0000893	53.7837260837628	-0.0779034463918127	0.917059024694779	0.8384980885259	0.907200835134151
OG0000894	82.8241901132657	-1.14070213485576	1.76474603340057	0.0384579824814599	0.112751812275189
OG0000895	7.52622586237788	0.0647596679297787	0.984871343680986	0.818518951794088	NA
OG0000896	50.093339448503	-0.347347060386456	0.962908624757209	0.427073617114085	0.605412050634252
OG0000898	50.0504482240563	6.79316038486037	2.76941076900451	NA	NA
OG0000899	148.36657174334	1.08683611125547	1.14065567673166	0.0843913692587814	0.19413487825374
OG0000900	1759.08200279613	1.80817818876118	1.15165415855778	0.015641818222303	0.0589468070984319
OG0000901	13.9763041923357	-0.195781221323176	0.990182457438782	0.539331034296886	0.694668313760275
OG0000902	9.10943649694858	-0.349022409316743	1.10970562482612	0.0318175468617629	0.0993631770710918
OG0000903	18.0213022895309	-0.0834533921257736	0.969878525493541	NA	NA
OG0000904	184.987707271341	1.35587198157206	1.47002308153827	0.046268119447149	0.128889761317058
OG0000905	3.70778549277423	0.19968086815037	1.04022060281443	0.233110636942569	NA
OG0000906	12.5085984973124	-0.197900705954252	1.00777024533042	0.482029554153793	0.653797114365471
OG0000907	93.8206934726236	8.34054092472268	2.62807521656151	4.18296847126824e-05	0.000722746135042567
OG0000908	166.251181773722	-3.32449111157083	1.60724453082001	0.00158939112834397	0.00954929269813847
OG0000909	1.07424794073475	-0.199921622862967	1.04340162024048	0.332920011229156	NA
OG0000910	212.092685551697	-0.564623122890338	0.972257860231065	0.270762143786218	0.452709985173966
OG0000911	5.27144240802158	-0.216411317024127	1.05325399641841	0.118520759042741	NA
OG0000913	5.8050705431258	0.223295253852223	1.05476895398756	NA	NA
OG0000914	12.4979523586165	-0.0213381842135332	0.977636870387803	NA	NA
OG0000916	1.07615351322387	0.144631945304117	1.01457337726787	0.484638431500415	NA
OG0000917	5.57286772140076	0.223016717051312	1.05462498202349	NA	NA
OG0000918	148.401977437633	0.601990933835673	0.872539657522519	0.276149753569739	0.457901546967708
OG0000919	212.778124823545	0.488016501105366	0.940524853870789	0.343795398100736	0.534070700790091
OG0000920	10.9135326210765	0.242358588166246	1.06193967815994	NA	NA
OG0000921	3.87004702875053	0.220182760780402	1.05314234313355	0.141933848302625	NA
OG0000923	258.884393202907	0.640802344934281	0.927079235068582	0.24797209623638	0.425802515057815
OG0000924	47.7518299287177	0.0841520217344446	0.882101135226087	0.859307093916873	0.916703560113611
OG0000925	47.5959524242556	0.0502409152356688	0.922128057487999	0.909581437691758	0.948681291876585
OG0000926	602.975884480364	2.56071083873653	1.21751814520359	0.00278832262284579	0.0151818735016636
OG0000927	9.48917092790692	0.155050999513188	1.00102501655655	0.573485606944632	0.719902439011159
OG0000928	131.791761709276	1.57166493523182	1.99081968159103	0.0274867293019943	0.0893141423192583
OG0000929	61.6932425911279	-0.732063452276751	1.17277072963945	NA	NA
OG0000930	3.98352215337351	-0.214885296138699	1.05225654559134	0.144954681463647	NA
OG0000931	139.870186081993	0.841737236932787	1.04694357156112	0.147790780920179	0.295545341608382
OG0000932	12.9812647064997	-0.143005733645409	0.974711063859824	0.655902315355843	0.778490663737107
OG0000933	11.3905086692738	-0.260624869924394	1.06508904051879	NA	NA
OG0000934	5.1084620779507	0.222371695345307	1.05429519781839	0.1161018512122	NA
OG0000935	283.927222607749	3.71730993194146	1.20880070367834	0.000118225032622407	0.00137682902574845
OG0000936	0	NA	NA	NA	NA
OG0000937	25.9747545039919	0.347278918005004	1.06461969106684	NA	NA
OG0000938	9.33243612312418	0.133193579108018	1.00471504189833	NA	NA
OG0000939	47.1499497391912	-0.376609984240694	1.01260369828922	0.348643308204831	0.537420131704025
OG0000940	537.514599086259	-0.772679074160907	1.00780022288226	0.169154878267981	0.326811901907147
OG0000941	71.8847812154432	0.347361020518521	0.910656308808632	0.477807476460814	0.651979770565325
OG0000942	38.959363922131	0.676303637611765	1.33094075473205	0.0469750388887459	0.129363506156568
OG0000943	18.6098660330411	-0.343834799764559	1.03666669214711	0.322042319391191	0.510009144627056
OG0000944	44.816792125754	-1.00504041151598	1.48374892021312	0.0638827412788884	0.160083040984255
OG0000945	333.79766715424	0.297298733053064	0.759046591226149	0.574170547985353	0.719902439011159
OG0000946	18.1221049975452	-0.307803376852158	1.03116435110499	0.343149129702278	0.534070700790091
OG0000947	115.674605998689	0.22312843590039	0.869541662984939	0.648815610963642	0.774271012602071
OG0000948	12.9790723902576	-0.088772845562454	0.964247005141752	0.779146035102446	0.869925366755528
OG0000950	78.6187188486761	0.242069089331948	0.904445170801128	0.605080722001063	0.742826163635205
OG0000951	11.2851559883206	0.16125055927941	1.00992331270228	NA	NA
OG0000952	83.4257704200529	0.241442415809028	0.908978747937639	0.602711037042563	0.742429297401628
OG0000953	437.461608047549	2.01972010052731	1.7902113972282	0.016220522645119	0.0608541755612182
OG0000955	17.263146889038	-0.558545066946281	1.26595829330038	0.0041983423609283	0.0207077062919905
OG0000956	80.0324137875935	0.863729548000042	1.06430852697791	0.139801700209115	0.283532666067974
OG0000957	7.61036760029908	-0.192634032220814	1.02542265682973	0.396469833301698	NA
OG0000958	56.2356911748676	0.268617892079139	0.9208740655284	0.559322054054297	0.710593245946255
OG0000959	6.33571573192076	-0.217247690445645	1.05380553282122	0.103189403669973	NA
OG0000960	90.2501153162495	1.27937251330356	1.9489449870595	0.0326328258092366	0.101343053485352
OG0000961	9.28609345899746	-0.247338160809397	1.02600731834205	0.379610334130268	0.562738857837818
OG0000962	21.3626595987029	0.360321967046487	1.11663248791238	NA	NA
OG0000963	15.7203700324575	-0.284051112942121	1.01407462542506	0.398792628136789	0.578525291855878
OG0000964	193.718605633466	-0.463134239021456	0.911099806396275	0.361105618435384	0.547040760719186
OG0000965	24.967771429388	-0.192353514446633	0.95948083462463	0.603363831370023	0.742429297401628
OG0000966	21.594862420428	0.36222221148304	1.11771349393316	NA	NA
OG0000967	9.56356439709669	-0.340466930102109	1.08876649435639	0.1153726888729	0.246471336611278
OG0000968	4.87625925622567	0.222012414617352	1.0541107720642	0.120152174884076	NA
OG0000969	93.7384399249611	1.31848008832585	2.9688640823184	0.00715739802007429	0.0320078839457722
OG0000970	63.7157369905709	3.79761156503979	2.58152984610936	0.00285365942704459	0.0153696553333264
OG0000971	5.10100242312442	0.207387605019187	1.0445370845116	0.18872950013545	NA
OG0000972	8.84053357942431	-0.218413817406912	1.05458996447699	0.0795661538788956	0.186618797279591
OG0000973	882.660675689086	0.249847145043156	0.795610651225068	0.634906486856591	0.764349015404525
OG0000974	104.578879697766	0.776928777110178	1.03034006035685	0.171549735373988	0.329163508263362
OG0000975	391.282593328448	0.467946528884742	0.841307604522821	0.384219322614692	0.566200179283689
OG0000976	14.5931419994584	0.0418059816164566	0.967659960793381	NA	NA
OG0000977	337.692349420294	3.14484991542475	1.32484810627602	0.00101011850916074	0.00680429485203879
OG0000978	1169.23369065342	4.02039190532736	1.08962740357432	1.29851462759385e-05	0.000301463409164815
OG0000979	793.175835363568	4.01613499757959	1.13608322124201	2.26406298759598e-05	0.000447985827330855
OG0000980	381.049604691363	3.92529493492754	1.22170500681592	6.80831543522743e-05	0.000979501428094945
OG0000981	13.3891025146973	-0.360244164978143	1.11681364246539	0.0191536010043542	0.0683416784772382
OG0000982	106.121146400263	5.40108649889978	1.86063378456402	0.000122585072034616	0.00139939626680289
OG0000983	1205.13700148214	3.27685786961082	1.17710289816681	0.000336637294958068	0.00311900963339602
OG0000984	15.7137080509491	-0.40789100103665	1.1053399518021	0.165209107526039	0.321037860163577
OG0000985	235.095583428918	0.2215969650726	0.789106516437181	0.671414746286848	0.787386384281849
OG0000986	4.40439395794932	0.204085265605435	1.04266710065315	0.208259983475746	NA
OG0000987	47.3013647132233	0.718835750134295	1.24665638340112	0.115686515935886	0.246513706765542
OG0000988	570.315109998711	1.18367599299576	1.01248735203022	0.0644165216879176	0.160753730462259
OG0000989	3715.9725439221	3.84551759700354	1.09588221717718	2.70030287157702e-05	0.000497627243476336
OG0000990	1817.62302849228	3.41467186558443	1.10147116218154	0.000125659147288368	0.0014220675556657
OG0000991	328.60805486131	3.17192267370828	1.24619623355692	0.000660246008689289	0.00494300248469615
OG0000992	289.341074795708	2.87528178792186	1.5936173577173	0.00353282550639537	0.0184565369913552
OG0000993	585.410698456483	3.96221611409823	1.51816653013751	0.000372801777669439	0.00337939773595486
OG0000994	404.670256829717	2.763837193724	1.25107699631278	0.00190236986822819	0.0110009457552368
OG0000995	378.706670340104	2.15937497763839	1.20333312758901	0.00702438166955069	0.0315814693293204
OG0000996	1296.20260410514	1.82334214966955	1.12088778589047	0.0141106257981425	0.0541499301223912
OG0000997	988.467399429849	3.00524648877705	1.15069139958679	0.000634179769020358	0.0047906282551673
OG0000998	636.368020678377	2.40149281661207	1.15141521276304	0.00334104086255976	0.0176192626619897
OG0000999	271.874499921129	3.01035141710313	1.30664619222882	0.00127117063799119	0.00804435154683484
OG0001000	1412.21251733395	4.41498270179976	1.11709311636409	4.15244281319725e-06	0.000133194789810853
OG0001001	1364.89197673157	5.36173887700299	1.18714056587652	3.01479517997237e-07	2.2546418149173e-05
OG0001002	1646.83704496177	3.7203192637277	1.14157836685541	6.62245769373893e-05	0.000978716771639602
OG0001003	378.316789818977	5.38729871664737	1.42712176464701	6.17270441158984e-06	0.000181607461372564
OG0001004	2685.39065158437	3.61419579425711	1.24258802297968	0.000201130319175466	0.0020820712670201
OG0001005	135.049130372754	1.24380310106273	1.42000255615006	0.0566168975389546	0.147203933601282
OG0001006	167.044963764488	4.05047632425418	1.70594463771649	0.00061397203272047	0.00470151186699647
OG0001007	454.771321069598	4.08200273284011	1.35687682741738	0.000121342184400263	0.00139939626680289
OG0001008	237.043324532373	2.39330352803564	1.27826048574005	0.00484735625589095	0.0233592426469228
OG0001009	758.016082160136	5.15616956689203	1.23905457361449	1.48578649026233e-06	6.38888190812802e-05
OG0001010	300.732466101492	3.14520666172099	1.87505036959985	0.00331668719161769	0.017546007635151
OG0001011	2371.6656998808	3.8910241711644	1.09315304168132	2.20313655910752e-05	0.000445139760195579
OG0001012	106.425397550821	11.2387779176705	3.40053248153935	1.46689243236027e-08	2.83994289252274e-06
OG0001013	163.598241499179	0.811467824734407	1.39675457582439	NA	NA
OG0001014	272.038876773335	1.34756739366754	1.14559019651149	0.046607169868299	0.129251153620244
OG0001015	19.5555231797366	-0.158115666416368	0.967404939202731	0.642731248982949	0.769900217531719
OG0001016	7.78011678952374	-0.0217149212430258	0.984184224431154	0.924816588448551	NA
OG0001017	188.372622669074	-0.284294850349406	0.868983917527169	0.554746144699715	0.706921948830868
OG0001018	337.25906766403	1.43129143281156	1.45413562452863	0.0414187972329751	0.119757453378792
OG0001020	9.70070601154931	-0.00288411435748164	0.973738261774938	0.983099282991756	0.989590334680177
OG0001021	0	NA	NA	NA	NA
OG0001022	28.3227691602753	-0.095293482048609	0.919553630032929	0.80735766317091	0.886085602838754
OG0001023	70.7117238263803	0.405601823282331	0.991551814646523	0.366796304010578	0.55415982146463
OG0001024	31.4166990064976	0.176644586112361	0.974988605597409	0.616469844265	0.751322622697969
OG0001025	11.5518734813226	-0.0170148604354133	0.968306586266095	0.946655843759578	0.967184156947126
OG0001026	47.4563444703018	0.23733314016481	0.946194489153495	NA	NA
OG0001027	1.99704311931932	-0.209093993982505	1.04863658657755	0.229178277263706	NA
OG0001028	85.9615589083333	-3.28269359130558	1.51903039145924	0.00140236692596414	0.00866411671387163
OG0001029	92.6124848354395	0.373372027093709	0.90398928327983	0.454571276111514	0.633152848869609
OG0001030	20.8749860357231	-0.11600566584407	0.930876550911157	0.76227374866658	0.856640190516263
OG0001031	338.389531541886	0.100259188968618	0.744731072482127	0.850528696227113	0.91398599721158
OG0001032	11.4854519831212	-0.0625969230295593	0.97218596580562	0.828476425609236	0.899258877505948
OG0001033	62.4561754056096	-0.00828140277381435	0.899232271384218	NA	NA
OG0001034	280.538047315445	1.32207858995845	1.22115690636731	0.0508594521596655	0.136904175396082
OG0001035	44.8680507701758	8.99037735214128	4.00834160873199	0.000161787760374881	0.00171720300094098
OG0001036	17.4861064372364	0.134076180908505	0.990085300038268	NA	NA
OG0001037	1.78022163322524	0.211803596641982	1.04860259612913	0.237364241363474	NA
OG0001038	39.6508200120897	0.0811437051118956	0.948267230702269	0.832712812419074	0.903272565605942
OG0001039	9.90732039360136	0.227782810743744	1.05680120305464	NA	NA
OG0001040	5.18586301852571	0.222487457697278	1.05435418313068	0.114815787105299	NA
OG0001041	110.692514881751	0.38321649336356	0.903854902300619	0.446400421828679	0.624807872869375
OG0001042	181.740670402865	0.546299597630799	0.949207005425	0.300641925434371	0.486076526665492
OG0001043	639.079382905407	3.90537814757267	1.13659744436615	3.3336755809046e-05	0.000607671081432284
OG0001044	621.168536866309	0.798390185287223	0.922314495776696	0.170079594781036	0.328087691157811
OG0001045	62.9854685121555	0.0781921349492256	0.908961081470774	NA	NA
OG0001046	46.7323954128056	0.0594098472080126	0.942528083658173	0.882604910316915	0.933198911797306
OG0001047	1179.18610864542	0.408706413439986	0.772150727142742	0.446657026235236	0.624807872869375
OG0001048	1913.2764139381	-0.108933194177931	0.719948178942164	0.820596386817641	0.894759519306361
OG0001049	0	NA	NA	NA	NA
OG0001050	11.9740716252419	0.182302079497314	1.01778985321245	NA	NA
OG0001051	58.2844650432096	0.515989994693799	0.992456052277082	0.299501883746224	0.485749186694794
OG0001052	146.324528186323	-0.426684749837926	0.940727582223634	0.376199617317237	0.560290193819722
OG0001053	54.6883648070077	0.440014068998403	1.07244239915702	NA	NA
OG0001054	2.21013339485608	-0.2100672532814	1.04921794130864	0.215903793169857	NA
OG0001055	65.2298388399549	7.26540996921832	2.79319470030878	0.000144797482545417	0.00158656950025244
OG0001056	41.9252572424571	0.577822944017504	1.13665758532922	0.179107558814412	0.337809154823585
OG0001057	18.11820063414	-0.455082373955469	1.13627829139401	0.128484550197925	0.264867281434789
OG0001058	17.1260025313746	-0.188288781431665	1.00101167546733	NA	NA
OG0001059	61.3617702749158	0.239668624785645	0.901319714826924	0.609727797721835	0.745674033902469
OG0001060	81.4107732371346	0.642606479762902	1.25279748388993	0.0923220439246706	0.207745447338222
OG0001061	448.228264326404	3.70088232933625	1.23924004993083	0.000153135489418118	0.0016357211194534
OG0001062	130.626940400781	1.02116998246209	1.63884930685173	0.0452980105904658	0.127671871865901
OG0001063	32.1662088235625	0.214602562866327	0.989213782629991	NA	NA
OG0001064	214.870793802058	0.971895116622799	1.37000725443794	0.0829623256879343	0.192697811881809
OG0001065	13.6042594335295	-0.208918680051365	1.01114959802886	0.458818360843072	0.637480025794393
OG0001066	0	NA	NA	NA	NA
OG0001067	101.103017430199	-0.141688231903741	0.875610559074289	0.750138647030506	0.847697109885551
OG0001068	82.9509159348766	1.30332995494012	2.06826276267416	0.0286263231315945	0.0920360330315086
OG0001069	3458.2813326321	3.94014798286208	1.10483814745011	2.11676164987223e-05	0.000443726160854467
OG0001070	79.4028088501135	-0.568463161165455	1.06164967689492	NA	NA
OG0001071	43.6667558514488	0.463801363707073	1.0353572856786	0.293213901159182	0.477660261164024
OG0001072	578.043512299915	-3.05346294477284	1.34624769008726	0.00123968809388136	0.00790477921459709
OG0001073	222.221881880612	-0.330898206677818	0.884858295249002	0.494134381684982	0.664614500149728
OG0001074	535.799365810573	3.97071620022557	1.24070597496878	7.11163517276791e-05	0.00100220270459931
OG0001075	110.938067519319	1.98404011059135	2.10081237248727	0.0166842286867318	0.0623150367653656
OG0001076	367.169158716856	1.94276761573908	1.30965667395512	0.0139252166079684	0.0536841109231332
OG0001077	220.789350713893	1.17477879281708	1.50389917348529	0.0581828482939303	0.148965857387666
OG0001078	53.5498822537486	-0.433186667667393	1.04351522415285	0.28510610574944	0.468747979746873
OG0001079	99.2043205789353	0.415802927769997	0.976837217799549	0.373027027028035	0.557983674254156
OG0001080	67.6573640473166	0.398142229543858	1.04062567771194	NA	NA
OG0001081	420.966433368518	3.23108587462743	1.26705682325379	0.00062437955252425	0.00473793895738989
OG0001082	1321.53846031836	6.83311106945457	1.27159992498943	3.53181090484048e-09	8.46120983916784e-07
OG0001083	439.489827236306	4.19922400416181	1.49916249839528	0.000207479707475817	0.00210874829961785
OG0001084	1510.18930000523	1.12977395632831	1.01218180225116	0.0748705900323947	0.179625149476861
OG0001085	2141.51612239873	2.31385179711744	1.11793170815952	0.00372138846736392	0.0190719781695741
OG0001086	2700.68140838263	3.05005012312693	1.1107660041022	0.000447911638245817	0.00393263399048515
OG0001087	482.261671662361	3.34059002187604	1.15730366385994	0.000240111851840039	0.00233428943254118
OG0001088	183.74522959943	0.822700806638138	1.18436412942506	0.131767483960347	0.270139450613082
OG0001089	3.04311332467706	-0.213042782945617	1.05107649432964	0.174239425427586	NA
OG0001090	42.598674968556	0.42708625553806	1.08302354845298	0.231145602082881	0.406321986051353
OG0001092	27.7466240195975	-0.223592275805066	0.992227742945981	0.500426028413814	0.668869264982467
OG0001093	41.5464564639829	0.682559392603981	1.41005206519463	0.000456975239156111	0.0039502447219835
OG0001094	31.8029314504552	-0.980202208825064	1.6573396736455	0.0366754590006236	0.109240742964874
OG0001095	0	NA	NA	NA	NA
OG0001096	55.3444125376611	-1.05360272931572	1.54092141409128	0.05725654294778	0.148070638114178
OG0001097	83.8337673313316	-5.08798161741693	1.78745977531614	0.000100555151554453	0.00123088313253151
OG0001098	26.0347112213706	1.02387065258796	2.0767174432558	0.00157953858542437	0.00952836765380097
OG0001102	2.53438442710409	0.0220223228308358	0.984710886413447	0.936818329773519	NA
OG0001103	110.824013609224	2.69578177340672	1.73032228612816	0.00552557757901956	0.0259562845938818
OG0001104	32.6550634295329	0.0814634867157446	0.919302421685295	0.85039317824329	0.91398599721158
OG0001106	51.5109506601652	-1.83186885463969	3.03919311460104	0.0146668614040971	0.0557739831625188
OG0001107	13.4812705143319	-0.384195327781154	1.11987091460026	0.0345479850435545	0.10553182316583
OG0001109	44.2396951966464	-0.121508476762695	0.913862666193992	0.763462613144695	0.85697911796764
OG0001110	60.3813867994399	-0.371882376765993	0.925768075791406	0.433569392178268	0.613065658248698
OG0001111	0.095097291396158	-0.1210212352954	1.01677496657102	0.828736161131565	NA
OG0001112	40.4758101061268	0.0837841017943345	0.899459047503553	0.854338086114421	0.914042191469641
OG0001113	6.5790799488759	0.224064298519037	1.05517185325671	NA	NA
OG0001114	12.4742653228203	-0.237432350424008	1.04951174457585	NA	NA
OG0001115	91.4892787292208	0.302622993086785	0.953907807195559	0.491933266693965	0.663119206156353
OG0001117	0	NA	NA	NA	NA
OG0001119	8.24211491572054	0.22538856473903	1.05584018090472	NA	NA
OG0001121	1.93502351437527	0.212893350656644	1.04919796954801	0.225366434087375	NA
OG0001122	348.304129095857	0.723329984956257	0.914872877132903	0.204771649352536	0.375302793403501
OG0001124	0	NA	NA	NA	NA
OG0001125	5.3318991013352	0.0828990014410492	0.992596806103362	0.749481334194622	NA
OG0001126	81.7269639918078	0.978049930444762	1.70560144093422	0.0296665300717498	0.0942249449437962
OG0001127	81.3530414237904	0.81844348396429	1.39075886294768	NA	NA
OG0001128	38.5801456157662	0.861081833379107	1.69227037446172	0.00102112194931518	0.00680429485203879
OG0001129	54.0627559101774	0.0603593239147635	0.888434424729271	0.89983039016171	0.941425299694453
OG0001130	99.7806369135632	0.640124117556462	1.18138279738385	0.148384925242794	0.296239904324007
OG0001131	22.3190002286761	-0.26200775914157	1.02016216814527	0.390166590357253	0.570837981339311
OG0001132	15.9132326319216	-0.256444235713722	1.01017757640597	0.426068502818732	0.604498205775815
OG0001133	0.190194582792316	-0.150293219840359	1.02337926836617	0.719130495519849	NA
OG0001134	72.7294705322147	0.934280273550368	1.5660862867364	0.0471127071549707	0.129521327703092
OG0001135	85.2414454377761	0.771169740801452	1.43715591520556	0.0369347055820414	0.109240742964874
OG0001136	0	NA	NA	NA	NA
OG0001137	187.014194011283	0.753233062571948	0.936120879882632	0.18914870294147	0.354020507625943
OG0001139	0.665681039773106	-0.190434969517306	1.03855723673505	0.426317649147046	NA
OG0001140	54.275781704823	-0.0337432326588485	0.903612921562579	0.926858311729252	0.9576964810659
OG0001141	11.6101410862516	0.253182143305466	1.06597944415488	NA	NA
OG0001142	12.4104161790715	-0.356051438892733	1.10395345439376	0.0434236767494875	0.123622748178372
OG0001143	5.46453557074086	-0.0805376484965813	0.99366421401928	0.735884638222	NA
OG0001144	741.02317611924	2.47614257001158	1.29270669779801	0.00418619508717807	0.0207077062919905
OG0001145	4.86229346868337	-0.216010413289396	1.05299040225076	0.125709253156066	NA
OG0001146	21.2669688224708	-5.32457514639838	3.24447154238065	0.00178188811667013	0.0105591037867696
OG0001147	6.09714270874477	-0.00898080470543397	0.983679026732581	0.964558122485481	NA
OG0001148	24.9440052514059	-1.18793775221814	2.57916673693802	0.00131597979906819	0.00826553604133842
OG0001149	240.882352240022	-4.52164467829002	1.38433975868333	4.77971614290752e-05	0.000778535383129847
OG0001150	42.4161762126116	-9.54783540472596	3.66849676802528	1.21696353077386e-05	0.000291549691586823
OG0001151	286.643081092803	0.135862784795568	0.855010971600261	0.785741117530664	0.874378138088204
OG0001152	47.8124940804333	-1.63264927156276	2.76526501535559	0.017692586842432	0.0646415427772516
OG0001154	12.679799001462	-0.440552646467617	1.16695241220655	0.012433833476395	0.0489472740373576
OG0001156	5.89800667143818	-0.21693560320445	1.05359923078368	0.108985161590683	NA
OG0001157	76.13224883211	0.397865660092639	0.930634631919457	0.417990846388649	0.595909972360852
OG0001158	2.67195743624969	-0.192417785613318	1.03829336259961	0.30581615134521	NA
OG0001159	32.1215848460307	0.35810876027242	1.05293918918256	NA	NA
OG0001160	56.9522251599113	0.198375354765076	0.885437824526956	0.675972908190988	0.789598841212343
OG0001161	72.0240646603201	-0.15334886678928	0.915922543110578	0.708092986065538	0.816693217078341
OG0001162	14.2710696807935	-0.338738011448646	1.05883462959003	0.264040034666989	0.445020239333207
OG0001163	27.1355577017443	-0.122221819578213	0.937787596027531	0.743984941306983	0.843791907921216
OG0001164	48.2370889883614	-0.0131257158391127	0.89431798835884	0.967030249494935	0.981070616093773
OG0001165	60.0228856704722	-0.640984575462699	1.19704918316328	0.131948236319147	0.270179721986825
OG0001166	51.4656413621456	0.211064132939708	0.951198569291695	0.604222624259187	0.742826163635205
OG0001167	15.251231423146	-0.187543152665804	0.976072464114942	0.582816588576803	0.727219805835788
OG0001168	5.95987242427582	0.223438812360408	1.05484886882789	NA	NA
OG0001169	4.7548645698079	-0.215937194952976	1.05293894945088	0.127471099317409	NA
OG0001170	174.030056172696	1.48835733946593	1.89216887906205	0.0313614197604858	0.0981424630068118
OG0001171	59.3336529930045	0.818695492876445	1.33927316605445	0.0886268194734557	0.201391837746592
OG0001174	14.6470860835046	-0.720975169941684	1.44025839888653	0.00880931301872682	0.037977423990758
OG0001175	16.2934457417836	-0.17414859592521	0.990491620428263	0.566935525930958	0.71684257077828
OG0001176	30.6176548331949	-0.102439493063838	0.912884266400711	0.798461587807479	0.880712108219929
OG0001177	11.8023527651173	-0.25516056965456	1.03739680515076	0.326639449958702	0.514825524042052
OG0001178	102.579664821832	0.641820524095358	1.14408914434005	0.171845677958869	0.329354516499455
OG0001179	10.7660643948261	-0.441213370040192	1.16669047813159	0.0153404633574259	0.058203522738469
OG0001180	4.25705173162558	0.220985182408255	1.0535654444599	0.132610095838941	NA
OG0001181	71.3000772542001	5.58046037733837	3.02904087349912	0.000890830634075425	0.00625072373784304
OG0001182	0	NA	NA	NA	NA
OG0001183	28.5065792273448	0.402618292630995	1.10258994292928	NA	NA
OG0001184	110.910694343796	-1.04855520217365	1.34944137856908	0.0759029750732647	0.181323773786132
OG0001185	8.9167144110228	-0.155042625614106	0.990993389383689	0.596105546031192	0.738307976879105
OG0001187	4.71495124235963	-0.215847365275646	1.05288346219535	0.128560395421135	NA
OG0001188	148.977904153803	0.0506053043673941	0.879373616280055	NA	NA
OG0001189	58.0163079408838	0.00908088267482994	0.896983694842273	0.992128886303757	0.996802088067096
OG0001190	808.641819186933	0.297104688307191	0.777726368026687	0.575235103324361	0.719902439011159
OG0001191	11.0949959119863	0.129309198157887	0.987433207779921	0.665244043412323	0.783742724700339
OG0001192	0	NA	NA	NA	NA
OG0001193	0	NA	NA	NA	NA
OG0001194	16.9978160481285	-0.308112814389348	1.05385552128267	0.270144045836593	0.452127310247472
OG0001195	19.6859863001853	-0.198436260099091	0.992507736369985	0.527699176812992	0.691368374621396
OG0001196	57.9530586809949	-0.565622360962373	1.06857701703132	0.225654249217733	0.39980214289778
OG0001198	47.0922919185198	0.41427316883535	1.04152009079764	0.303091180962899	0.488265043683748
OG0001199	190.083887497551	-0.405890279204666	0.935098007797647	0.39583322796493	0.576225975084364
OG0001200	36.7062903044762	-0.924149001772774	1.67554118116002	0.0225615475011923	0.076834794512268
OG0001201	3.42780301236192	0.0922246421797594	0.995213368712004	0.715280881877097	NA
OG0001205	73.4973426997663	0.245279648681092	0.954539053231756	0.55551751206682	0.707367401470052
OG0001206	550.279207295446	0.382377369297501	0.77294796011595	0.474402209067226	0.648917214197176
OG0001207	69.8189397018166	4.12484422973047	3.58490720161375	0.00278332142261132	0.0151818735016636
OG0001208	107.988548972914	-0.410000080400765	0.939340088676272	0.391389095752054	0.570837981339311
OG0001209	17.5939175769226	0.235818597899261	1.01812809897851	NA	NA
OG0001210	4464.25341742786	1.5018715484785	1.08491572270349	0.0313681336742106	0.0981424630068118
OG0001211	12.2099846149296	-0.0381211450471977	0.953125634157948	0.903372484070457	0.943897604851187
OG0001212	56.5929873685146	0.901654995852002	1.55989724471928	0.0401718841433276	0.116958766854792
OG0001213	2.86383480127539	0.217374480230709	1.05163548963041	0.174700088878996	NA
OG0001214	0	NA	NA	NA	NA
OG0001215	198.846415382757	-0.632964319965409	0.966152020579594	0.237439421056138	0.415642911389502
OG0001216	188.168061073252	0.571176796026359	0.948628926653409	0.284197853094702	0.468172691198246
OG0001218	142.630384190157	0.417937086101754	0.910726784529328	0.411060400339551	0.58818113598074
OG0001219	22.0261903774259	0.29111903792564	1.05601135006842	NA	NA
OG0001222	119.529072709529	-0.0797791035927771	0.871377670590503	0.851953611241009	0.91398599721158
OG0001225	11.6726205914395	-0.341691196486842	1.09620809252777	0.0498571584217201	0.135511271755632
OG0001226	6.45207483450492	-0.028107226168375	0.983982510419886	0.906683042472551	NA
OG0001227	5.00963569500711	-0.216164576200445	1.0530916089517	0.122990882666928	NA
OG0001228	67.8997348149886	0.614622354519393	1.03490398309399	0.232851299589137	0.408891758545532
OG0001229	2.51222280004263	0.1789257504553	1.02898677778533	0.372402572899454	NA
OG0001230	2.56762686769627	-0.211611923972459	1.05017957995775	0.195079678679647	NA
OG0001231	27.184663822731	-0.373730141379282	1.00606848146379	0.36062228973349	0.546885395432544
OG0001232	5.27881004887175	0.104334761631178	0.998094804446576	0.677480834737845	NA
OG0001234	9.13331098785125	0.225984425182	1.0561320602391	NA	NA
OG0001235	20.1107665113731	-0.219205224353331	1.00124594897762	0.480668241644965	0.653225803272777
OG0001236	162.922843461092	0.0782634065052972	0.799215174326769	0.883116680394946	0.933198911797306
OG0001237	26.8096199970469	0.519276936547199	1.1637222468939	0.12870427935425	0.264867281434789
OG0001238	3.11697954193519	-0.0910920056402752	0.996006872657915	0.70653320572815	NA
OG0001239	64.0891139043489	-0.877970413883814	1.3655925272722	0.0821673218989717	0.191381387256355
OG0001240	0	NA	NA	NA	NA
OG0001241	35.821041526149	-0.127997823524724	0.921471173774843	0.74786177187802	0.846264636598813
OG0001242	1022.94196009163	0.221163447427863	0.731280731972893	0.676203278271283	0.789598841212343
OG0001243	229.823349835827	-0.0884431386480895	0.760900807956735	0.854632174254262	0.914042191469641
OG0001244	74.1757568331872	0.00778003085344632	0.886633185115507	0.996293747995707	0.998079220662366
OG0001245	142.904691745068	0.860151958598712	1.16900326835381	0.128191584646058	0.264750354004236
OG0001246	22.2703958657827	-0.660164393981345	1.25942212740361	0.0918310783775001	0.207268800052581
OG0001247	1.806848536527	-0.207942317561892	1.04794572299593	0.243876092495205	NA
OG0001248	95.9830547517783	1.4694081241518	1.30677724875958	0.0378591298642528	0.111385545232196
OG0001249	6.63040018456823	-0.217427785093466	1.05392638918459	0.0996683573836862	NA
OG0001250	45.1229297884369	0.257680616847502	1.00280141118965	NA	NA
OG0001251	271.96963694904	-1.09147836634928	1.350757422572	0.0703306070427125	0.171680390117364
OG0001254	58.6043002699189	0.578424191891812	1.11763113681424	0.193917291809618	0.36213730330148
OG0001255	1138.1673340866	-1.78055918136524	1.12306433172336	0.0143973529773173	0.0549985442892053
OG0001256	0	NA	NA	NA	NA
OG0001257	20.3117303349647	-0.856355529030384	1.68765192932549	0.00102247006721155	0.00680429485203879
OG0001258	59.5515698290447	-1.16384817981533	1.82731936423771	0.0352909201435698	0.106444016332314
OG0001259	18.2127079674516	-0.636405462817174	1.302242423071	0.0435665141165281	0.123622748178372
OG0001260	2.71559154352627	-0.211983859153815	1.05041254464802	0.188893745041249	NA
OG0001261	23.7434780932866	-0.19438300985987	0.945143239486738	0.620100266269526	0.753556627923184
OG0001263	12.3647499482994	-0.499984179966576	1.21194712795483	0.00933409238311414	0.0395983393781271
OG0001264	5.15697792133085	-0.21631028876411	1.05318744272153	0.120395807968744	NA
OG0001265	36.75262461247	0.678184326941099	1.38449186836587	0.00851564384021418	0.0368060173196886
OG0001266	0	NA	NA	NA	NA
OG0001267	47.5414575743867	0.489470770069824	1.17415663796421	NA	NA
OG0001269	7.9223905259494	-0.141069128108061	1.00382342215365	0.564769018640213	NA
OG0001270	9.63301937428405	-0.220910315547965	1.02849665998216	0.371641063722157	0.556963417213635
OG0001272	255.737849787976	-0.663438330310575	0.898331102529302	0.22911717502906	0.403602418617368
OG0001273	19.5954552933824	-0.333004769264632	1.06254287212123	0.247717329539173	0.425802515057815
OG0001274	163.650827787379	2.44935295350128	1.6151401130277	0.0073965557063197	0.0329019202108704
OG0001275	0	NA	NA	NA	NA
OG0001277	94.3954188400753	0.0821731777574604	0.864387745635381	NA	NA
OG0001279	115.837658523933	0.094897547380977	0.864825081773536	0.847022223057818	0.913476699722162
OG0001281	5.09308074231974	0.04634225954656	0.986298726479253	0.865461798675952	NA
OG0001282	20.471318264644	-0.243760233655573	0.994836873312488	0.473861012532046	0.648917214197176
OG0001283	109.194898174235	0.664408040840627	1.05211952635391	0.207838165438849	0.378678185812332
OG0001284	17.1176186110406	-0.519765547755623	1.14491333398419	0.153175998806881	0.302563191989564
OG0001285	12.1990534184065	0.0306112364014737	0.970542386361389	NA	NA
OG0001286	2.18723770211164	-0.210076723268524	1.04922995925628	0.216375467745946	NA
OG0001287	102.247695843196	0.685535282966474	1.30459121086761	NA	NA
OG0001288	17.6662741290701	-0.435011802765951	1.11680670117081	0.157656773408875	0.308147329844619
OG0001289	49.3302133818315	-0.724436640311186	1.22412798468094	0.123279942173995	0.258236767189609
OG0001290	0.190194582792316	-0.150293219840359	1.02337926836617	0.719130495519849	NA
OG0001293	4.67430449650684	-0.00484518197394978	0.983734122258599	0.978034242509871	NA
OG0001294	10.3384692127093	-0.175370806593247	1.01027908855899	0.494313140704386	0.664614500149728
OG0001295	119.895238124023	-0.788988925469275	1.17779321509144	0.133655498231999	0.272676728144845
OG0001296	0	NA	NA	NA	NA
OG0001297	10.8539927854627	0.0882497850874523	0.988466671769423	NA	NA
OG0001298	36.6456447663491	-0.259344249078672	0.981421502978108	NA	NA
OG0001301	2.32202821725032	0.215123872706048	1.05040990983964	0.200639969147588	NA
OG0001303	11.7060780622433	-0.483653068148038	1.19853558156367	0.0109702628804975	0.0447618755488913
OG0001304	407.203977202806	-0.158351267659444	0.740459970668309	0.750718401530975	0.84778098273902
OG0001305	194.489791525407	-0.127490676830039	0.759307129582093	0.79664362367749	0.880712108219929
OG0001306	1098.85587337023	-0.956945499060316	0.914362903084043	0.106537433307822	0.232030228126257
OG0001307	71.5127464208891	-0.812420638876409	1.32460877857277	0.0897070272279123	0.203139124186194
OG0001308	98.5360192559813	0.738686551516175	1.07365566254169	0.177013431545589	0.335804892196779
OG0001311	269.035227666286	0.351769205338625	0.795719945538596	0.50715245263294	0.67518111051245
OG0001314	25.2108532982334	-0.29373888128532	1.01413209841577	0.391451209624453	0.570837981339311
OG0001315	6.47484022042008	0.0352833205015106	0.977466800281718	0.908861617088705	NA
OG0001316	2.01736325283121	0.17598450303891	1.02794325973614	0.340788966840668	NA
OG0001317	134.597177687083	-3.51336469014389	1.55635048021907	0.00100176656701181	0.00680146774444864
OG0001318	205.878746209403	0.238881975695957	0.85321019138925	0.634549775979976	0.764349015404525
OG0001319	0	NA	NA	NA	NA
OG0001320	1.09338784780226	-0.200071453980846	1.04348516105919	0.330535195703685	NA
OG0001321	3.89898894724248	-0.214782672848093	1.0521902812166	0.146892416342109	NA
OG0001322	8.94879699809456	-0.0924186173088566	0.995434929317614	0.70134525339468	0.811701856413304
OG0001324	28.0430878290383	0.964536576755114	1.90651545274252	0.00306361495013	0.0163101024487873
OG0001325	6.22041659021427	-0.190513910242561	1.03717218629475	0.187528913659239	NA
OG0001329	132.175952131833	-0.173203810408023	0.830066862594977	0.717971863857106	0.824119654817499
OG0001330	5.49546678082575	0.222856079968701	1.05455346565318	NA	NA
OG0001331	30.8775904001943	-0.44237452030248	1.04906766291934	0.276324606756899	0.457901546967708
OG0001332	13.1918534525531	0.0686802268816993	0.972455679532729	NA	NA
OG0001333	63.8821015052632	0.475623404556949	1.11370843581006	0.189541394408244	0.354359998241499
OG0001334	14.7791563650853	0.0547583210899204	0.950003399648044	0.884721423662838	0.933717953104204
OG0001335	6.4830579582445	-0.217340229744996	1.05386742376166	0.101396636511595	NA
OG0001336	18.6282763268372	0.229672827062739	1.01177294036437	NA	NA
OG0001337	93.6574851476855	0.224377200609637	0.914408175500986	0.622107290603686	0.755448172586807
OG0001338	0	NA	NA	NA	NA
OG0001339	4.67179513522373	-0.120974115811174	1.00483483721186	0.601467646401552	NA
OG0001340	0	NA	NA	NA	NA
OG0001341	44.5879404009401	5.74073793299479	2.83623785504816	NA	NA
OG0001342	0.190194582792316	-0.150293219840359	1.02337926836617	0.719130495519849	NA
OG0001343	0	NA	NA	NA	NA
OG0001344	9.6801987164658	-0.175584119865922	1.00736171933739	0.507694323408586	0.67518111051245
OG0001345	5.98682451498116	-0.21701370394649	1.05365052557525	0.107656838930902	NA
OG0001346	5.96218743946601	0.0634488949946023	0.988680732214746	0.812725129730969	NA
OG0001347	210.120944152443	0.323560209362562	0.805295202965064	0.538277814691901	0.694092055989764
OG0001348	78.1003659465417	0.54749198231911	1.05023058714319	0.250829748371441	0.429664441285911
OG0001349	42.1542187700458	-6.21860204311632	2.26868845878367	0.000176193724256179	0.00184673047236008
OG0001350	12.1475377855555	-0.259806275070361	1.06285734768879	NA	NA
OG0001351	0.589368905294954	-0.186266673392131	1.03662053551542	0.458502374414548	NA
OG0001352	1.39321693035019	0.208243502122898	1.04667052747893	0.275179800235613	NA
OG0001355	1509.94023233725	0.0702536568219716	0.726657220405987	0.899299921154335	0.941425299694453
OG0001357	575.808642972983	0.26509041709523	0.758038280417964	0.616443494001377	0.751322622697969
OG0001359	14.7577033277147	-0.14886624967795	0.974709622197248	0.645070890185901	0.771050522339099
OG0001360	49.5629157672871	0.271380034209333	0.973866162693468	0.498401579546841	0.667587419249243
OG0001361	12.9259570760268	0.270248096122726	1.07273774443499	NA	NA
OG0001362	67.9212549540048	0.231463195191085	0.987289170069507	NA	NA
OG0001363	0	NA	NA	NA	NA
OG0001364	0	NA	NA	NA	NA
OG0001365	32.149417980525	-8.84488998202746	3.8127754073613	7.91224972287899e-05	0.00107006796655388
OG0001366	231.891314106605	-6.46223010760401	1.56241624264547	7.36969509840268e-07	4.10017375975145e-05
OG0001368	6.42795392871753	0.0309505380106073	0.983777472497605	0.91505667879834	NA
OG0001372	2.18723770211164	-0.210076723268524	1.04922995925628	0.216375467745946	NA
OG0001376	10.6239171603422	-0.304818406069961	1.08831161628817	0.0360528450861152	0.107772943332291
OG0001377	194.886059456938	-5.97030082324016	1.62142312222416	4.8433715329689e-06	0.000147678801105252
OG0001379	1927.20783471519	-4.59519370729659	1.30906632096622	1.85425662438339e-05	0.000398665174242429
OG0001380	59.363047475181	-0.924279463008039	1.47385734025567	0.0616160255004808	0.15608772623007
OG0001382	186.732950620878	-4.22087424404526	1.6399419956902	0.00036100859784207	0.00330825911792979
OG0001383	45.7177311645991	-0.232488321163362	0.936406897141587	NA	NA
OG0001384	122.459220104758	0.897898869020576	1.37315333862345	0.0841834275546395	0.194090925110763
OG0001385	38.4190318964991	0.842820749967852	1.50195849792312	0.0405512594787366	0.117654778799033
OG0001386	8.26485466551216	-0.251875662326727	1.06601242244034	0.06584779883141	0.163111903456831
OG0001387	24.0568877097264	-0.50288550551869	1.1968606946553	0.0373116469547352	0.11016132384347
OG0001388	50.1259653452187	0.509719956272646	1.04033943998933	0.271673773408909	0.453330266673373
OG0001390	0	NA	NA	NA	NA
OG0001392	108.804930248096	-6.51162384565936	1.70497347297846	3.79279197084872e-06	0.000124715924217908
OG0001393	37.624508043366	0.216387261741663	0.921670264302199	0.626022488170453	0.758007012752238
OG0001395	8.76846791203765	0.176710291417234	1.02428723969161	NA	NA
OG0001396	20.7012910874641	-0.151003782008074	0.976709674617676	0.634409953157571	0.764349015404525
OG0001398	3.80389165584632	-0.214631433981307	1.05209071167047	0.149459703365992	NA
OG0001400	2.44207567253875	-0.211166107276978	1.04989539211931	0.201632402993305	NA
OG0001401	68.2896570078433	-5.06031618267569	2.03572336255332	0.000219038488471245	0.0021864734831326
OG0001408	109.751742024276	6.99834477792185	1.75375144058523	2.70199590514817e-06	9.64095134666698e-05
OG0001409	26.2190843420838	0.157785593874431	0.989048291609151	NA	NA
OG0001410	97.3703712337775	0.253714634640259	0.900302652284528	0.592391024389433	0.735314357175676
OG0001411	66.7710480350162	-4.09911900246814	1.70604766455501	0.000608312034481401	0.00468849000709804
OG0001412	82.922851369521	2.69724069038029	2.3783171344327	0.00748497099680888	0.033119515466091
OG0001414	36.3901761809757	-0.264296010301457	0.932887853544225	0.54107947089493	0.695244361404516
OG0001415	23.3544901893418	-0.719624862924604	1.37537239166406	0.0436843916412539	0.123747845916187
OG0001416	48.7315087027762	-1.18509722319336	2.14411457775375	0.0191021798481532	0.0683035300753795
OG0001418	62.5329218714821	-7.15401945918389	2.29434544397565	8.21734916185363e-06	0.000233169661117942
OG0001419	0	NA	NA	NA	NA
OG0001424	8.8584211574263	-0.269461490087373	1.07287268137191	0.0547955592096276	0.144031587452266
OG0001427	74.569331638785	0.389106704202303	0.95471827577291	0.410101612392154	0.58818113598074
OG0001428	27.9768463170671	-8.48179039163525	3.89523832265586	0.000164620553887323	0.00173628093628327
OG0001430	0.653455074529465	0.187447100095708	1.03635094188437	0.439520605911188	NA
OG0001431	123.764740994569	0.816098769257163	1.22190931811701	0.123959070575758	0.25855641959645
OG0001432	0.37954504804877	0.0452567313034708	0.991979037295571	0.794944702612329	NA
OG0001433	0	NA	NA	NA	NA
OG0001434	0	NA	NA	NA	NA
OG0001435	11.3293368671969	-0.0167125846248677	0.96960886170997	0.946998441089553	0.967184156947126
OG0001436	19.145068020752	0.0591280001599695	0.963378893252141	NA	NA
OG0001437	17.1777051931423	-0.283499261479024	1.03343028980847	NA	NA
OG0001438	37.2742072514554	0.305018525265238	1.03283707815408	0.349624183143509	0.537420131704025
OG0001439	7.80657893868542	0.058084691453152	0.987635694472416	0.83134033031649	NA
OG0001440	0	NA	NA	NA	NA
OG0001441	1.46400233363478	0.0955538969975458	0.997127738053321	0.69664543485305	NA
OG0001442	50.1722660607368	0.450247938969511	1.02429921201592	0.309866216262793	0.496607625770893
OG0001443	733.570323959843	-1.47665950594531	1.48598353867852	0.0352487573185809	0.106444016332314
OG0001445	3.71524514760051	0.219824927205838	1.05295289721728	0.146077945008208	NA
OG0001446	102.706334782466	0.15428625282879	0.863299617895225	NA	NA
OG0001447	22.2007229266692	-0.278619483018152	0.993946001879803	0.444904395355476	0.624355373231074
OG0001449	19.9072078450012	0.138292531302939	0.973256491360393	NA	NA
OG0001452	82.0979879427319	-3.81782085150358	1.90272096030991	0.00130909316816351	0.00825319264289554
OG0001453	567.315433103709	-6.0320676208045	1.57971709163672	3.38069638948561e-06	0.000115702609085048
OG0001456	2.08982539552529	0.213871976720009	1.0497281907239	0.214678311753933	NA
OG0001457	31.6092165418899	0.406739152265463	1.13020116507211	NA	NA
OG0001458	2.14291444798873	0.151439440426813	1.01601769598658	0.490088651415941	NA
OG0001459	30.635719253204	-0.506035389152911	1.12728045262616	0.17321094177059	0.330836844361366
OG0001461	0	NA	NA	NA	NA
OG0001462	38.2995866382529	-0.659673243306815	1.26692383220073	0.0862542783392471	0.19706869860343
OG0001463	4.17965079105057	0.220834268237631	1.05348605125813	0.134367181551262	NA
OG0001464	1.85762257380025	0.212364264422626	1.04890940602499	0.231185755353268	NA
OG0001465	129.199785870947	0.889397425299141	1.04400271173058	0.133605141225151	0.272676728144845
OG0001466	4.78004152488096	0.0829972809864856	0.992888319052686	0.746897712768329	NA
OG0001467	109.748606896549	7.55524863011571	2.18570271935034	1.76333271991312e-05	0.000384040126142117
OG0001470	2.47683009840034	0.215849793865621	1.05080530817389	0.192376806150358	NA
OG0001471	107.650516596106	-1.25406737147667	1.64847678000149	0.0446169098947995	0.125963902177742
OG0001473	223.597048039517	-0.181879013970149	0.853352796211239	0.697139908091482	0.807949983323715
OG0001474	0	NA	NA	NA	NA
OG0001475	5.18156249642548	0.0123603237669839	0.983739843056914	0.970425473961076	NA
OG0001478	149.220335165891	1.57342383122062	1.24177315694094	0.0294596816015699	0.09392373772972
OG0001481	0	NA	NA	NA	NA
OG0001482	353.538662760785	-0.646264848371838	0.933318165809596	0.235285707174542	0.412734446581283
OG0001483	49.2967764627983	-0.233112328981992	0.969513620709857	0.532575425127694	0.693424850459503
OG0001485	353.463429781729	1.39036793702653	1.20100803046652	0.0434973315954444	0.123622748178372
OG0001486	47.6345835366357	-1.5342145656382	3.18301111187739	0.0130075954938122	0.0507296224258676
OG0001487	0	NA	NA	NA	NA
OG0001488	16.0088266498338	-0.409362059430781	1.14673036553523	0.0110464633864561	0.0449633958715699
OG0001489	42.6796775819538	-0.114932608331601	0.917919598910077	0.772127191336553	0.863238199914266
OG0001490	23.6653089398116	-0.56557953895077	1.25784697656793	0.024141952824975	0.0809721097749661
OG0001491	0	NA	NA	NA	NA
OG0001495	54.4436198012945	0.330170455542369	1.03485083449377	NA	NA
OG0001498	9.66833129291733	-0.283358384084331	1.07871370675499	0.0458964296203406	0.128712643584298
OG0001500	1.85762257380025	0.212364264422626	1.04890940602499	0.231185755353268	NA
OG0001501	195.939492941754	-0.788102783326386	1.05057482475659	0.159330587284494	0.311056338621766
OG0001502	4.85919513836133	-0.204852248575823	1.04569824698001	0.210139992724665	NA
OG0001503	4.98706739153293	-0.19216706102476	1.0379452868763	0.294026788191565	NA
OG0001504	2.9412357418504	0.217645286535165	1.05178142922637	0.171588374065111	NA
OG0001505	6.89807840864483	-0.223368922100636	1.05587756544458	0.0927721357042035	NA
OG0001506	13.9675620051442	0.318420753793607	1.0897992401975	NA	NA
OG0001508	9.65142861088504	0.0379612011322621	0.96595600656991	0.912118367428356	0.948954225523473
OG0001509	9.63773715172167	-0.402587009339932	1.14071366289657	0.0217467674816344	0.0755781861441537
OG0001510	0	NA	NA	NA	NA
OG0001511	19.8638486282199	-0.543045322628383	1.18669909697663	0.108064588983446	0.234139942797467
OG0001514	9.73068639367004	-0.0332771857154117	0.982829832497118	0.891251736225159	0.937659448964612
OG0001518	2.09310102347013	0.143287606390466	1.0129486511985	0.514717282583096	NA
OG0001519	7.96138081983544	0.0610481799277658	0.988091189245582	0.822147523873064	NA
OG0001520	0	NA	NA	NA	NA
OG0001521	89.5530235942404	0.597943703769252	1.07206663837159	0.221437473129199	0.39421511936058
OG0001522	74.0738206280828	-1.27223943854187	2.00147897038125	0.0293590169014608	0.093781088273809
OG0001523	18.3149227772629	0.464014221729611	1.18443388330754	0.00644330453457605	0.0294425659522726
OG0001525	473.501564368645	0.564818604938143	0.890689170657875	0.301442807234414	0.486076526665492
OG0001526	13.7491939249946	-0.373045360961751	1.12413129780057	0.0170104837844033	0.0632518432515395
OG0001527	6.80268172640047	-0.0892264111199413	0.995139995816867	0.710317920827807	NA
OG0001528	3.42350249026169	-0.213905610009619	1.05162950756348	0.160801658299339	NA
OG0001529	10.9060729662502	0.276662610725794	1.07166166997337	NA	NA
OG0001530	11.6400358795753	-0.23998055412554	1.06213951986562	NA	NA
OG0001531	7.18800581982411	0.224588299949491	1.0554205491644	0.0902902460954607	NA
OG0001532	0	NA	NA	NA	NA
OG0001533	0.095097291396158	-0.1210212352954	1.01677496657102	0.828736161131565	NA
OG0001534	24.9214781012099	-0.591429151185733	1.17144926775339	0.145268837111328	0.293159855397951
OG0001537	8.02827237743252	-0.0464783508058484	0.986714436377387	0.848308182150057	0.91398599721158
OG0001538	0	NA	NA	NA	NA
OG0001539	20.9080925203895	-0.602222092727075	1.28809154769576	0.0173591972827946	0.0637010368561195
OG0001541	22.995718980694	-0.922989623443763	1.77009001254046	0.00226421680720562	0.0128714969006231
OG0001542	0.574319328489029	-0.185543169112951	1.03629029131911	0.464596679856514	NA
OG0001545	285.514127192057	-0.0770580126394013	0.774066994052731	0.870958594487512	0.924428837313644
OG0001546	1.04607020535774	-0.199844144028334	1.04335379752243	0.335696354339585	NA
OG0001547	13.6842884776718	-0.246220855203235	1.02643086289878	0.376829924521932	0.560730952460762
OG0001548	57.4417685481126	0.181646432638678	0.860217385269244	0.711224170958662	0.819177839764888
OG0001549	5.00692757287759	-0.0560133706868041	0.988338503209717	0.819920285123509	NA
OG0001550	29.4759795717859	0.681979428869383	1.34067767231143	0.0435631962721299	0.123622748178372
OG0001551	25.607214893204	0.196018613155081	0.975557278857471	0.585135810193717	0.729028791749527
OG0001552	179.530025923986	-1.50226748698062	1.4025813036063	0.0344073619426214	0.105294062003241
OG0001553	1006.21322554402	4.2615903365656	1.14364649481477	1.04022335914871e-05	0.000264311298983696
OG0001554	2.97809934114703	-0.0722856028103999	0.991562460229784	0.769633300869512	NA
OG0001555	12.9899501575285	-0.403240266285844	1.11341857860834	0.135252132336015	0.275598816436812
OG0001557	2.70903292012537	0.216808691036268	1.05132739884305	0.181317400652148	NA
OG0001559	221.302440873314	2.03256558182032	1.48382936907203	0.0137839207021414	0.0533848383775777
OG0001562	0	NA	NA	NA	NA
OG0001568	37.5842226600095	-0.665971745099063	1.21617395905049	0.123453049474739	0.258236767189609
OG0001569	98.2413157761358	0.205496455343686	0.89219728396923	0.662905672555439	0.783433976656428
OG0001570	161.407902688592	0.216994253909109	0.832899750777644	0.670158802290567	0.786817124366258
OG0001571	82.778271550696	1.0103597863986	1.40282939672429	0.0761875441818508	0.181744682209052
OG0001572	10.2943250964764	0.233437551076361	1.05875305462301	NA	NA
OG0001573	18.020090955488	-0.886077878856293	1.72101529851876	0.0042365036639709	0.0207737328785942
OG0001574	1.42645937094237	-0.204868483282935	1.04614074846062	0.281178542889611	NA
OG0001576	26.8705635864493	-0.0236557247558863	0.930722374377015	NA	NA
OG0001577	327.837921215337	2.17647904349224	1.65035044232877	0.0119240757590469	0.0476630901835275
OG0001578	9.76749797722944	-0.00917994891406008	0.963480757887996	0.968876891247722	0.981756221524127
OG0001579	3.09603762300042	0.218147420683177	1.05205304215677	0.165720369215662	NA
OG0001581	41.6636372694199	7.13467449570768	2.47120949777878	0.000127366642806465	0.00142395906657628
OG0001587	18.4989866634799	-0.240339529479431	0.994059068781566	0.479412849686544	0.652899123740125
OG0001588	53.7359189039155	-0.0670389299565193	0.916496640639436	0.859194069755749	0.916703560113611
OG0001589	0	NA	NA	NA	NA
OG0001590	36.979102806645	0.664475575258335	1.2986861989591	0.0655270577163657	0.162557508565599
OG0001591	12.7236223437604	-0.0437969102773304	0.967459115425734	0.879354437852597	0.930983202196215
OG0001592	85.9827175451302	-0.486371916942031	0.937493471293206	0.334844843352873	0.525518695066248
OG0001593	40.2564227064651	-0.115515337042941	0.920413636895875	0.769708901616701	0.861683463291861
OG0001594	0.095097291396158	-0.1210212352954	1.01677496657102	0.828736161131565	NA
OG0001595	68.0741642359223	-0.273050290307195	0.922426965739046	0.538469746477449	0.694092055989764
OG0001596	0	NA	NA	NA	NA
OG0001597	63.7648290102822	9.75726404096626	3.89871429860044	NA	NA
OG0001598	29.1575345344805	-0.080092535107664	0.953012458644208	0.808961464104275	0.886443180819805
OG0001599	15.3360459409231	0.15910003960389	0.974998619286504	0.642325804744112	0.769900217531719
OG0001600	13.3865810446521	-0.145791602189522	0.986083181967942	0.623891936973031	0.756519724008513
OG0001601	1054.13842374809	-1.36505444280325	1.14817763200431	0.0422837121825238	0.121699012077278
OG0001605	22.8029303817722	-0.858601750786373	1.69487853410836	0.000807053098863882	0.00580394490657584
OG0001609	10.2531094399305	-0.0114914776671726	0.971348705123489	0.960370279393576	0.977070595315117
OG0001611	5.42054560958101	-0.216620888687914	1.05337832398816	0.115787825931639	NA
OG0001612	3.62308965151301	-0.214302674253185	1.05188029870118	0.154660620553498	NA
OG0001613	6.73473075312166	-0.209254708264006	1.04848476186456	0.168836676947242	NA
OG0001615	0	NA	NA	NA	NA
OG0001616	8.88572894950515	-0.270442346307588	1.07327271085166	0.0542208021265199	0.142969001833607
OG0001617	2.20732900254389	0.0690093887039776	0.990846758152113	0.786662099335317	NA
OG0001618	3.01863668242541	0.217903162281405	1.0519206360135	0.168597680654461	NA
OG0001620	0	NA	NA	NA	NA
OG0001621	0	NA	NA	NA	NA
OG0001622	13.1425906948569	-0.247330556962442	1.02852440392201	0.367912363220252	0.554946201195175
OG0001627	0	NA	NA	NA	NA
OG0001631	4.0094675742696	0.00364087253539455	0.98376690829026	0.995406751836135	NA
OG0001632	17.5839571586521	-0.464111604749287	1.1736167918025	0.0167553910669634	0.062441757376217
OG0001634	2.55585086449531	-0.211434213196783	1.05007047854254	0.196630304026843	NA
OG0001635	4.28814391116765	-0.0455269355935036	0.986822519289394	0.853577355083228	NA
OG0001636	2.56762686769627	-0.211611923972459	1.05017957995775	0.195079678679647	NA
OG0001637	17.4038860346932	-0.16216629126763	0.963182465771875	NA	NA
OG0001638	7.58529217635104	0.224771929348217	1.0555580465502	NA	NA
OG0001639	1067.26390511843	-4.16796319348974	1.14600732600931	1.37311734915982e-05	0.000311178080343381
OG0001641	11.1980092006041	-0.23412860475544	1.06005200419814	NA	NA
OG0001642	28.2807641394643	-0.0693768875592484	0.91802351482826	NA	NA
OG0001643	604.594593404195	3.28617432156241	1.15668167301646	0.000283687333798393	0.00267271718415677
OG0001644	2.37743228490395	-0.210926900727043	1.04974558554288	0.205100900966684	NA
OG0001645	7.23302701756244	-0.229978068486139	1.04861848172697	0.136864235738515	NA
OG0001646	26.9081431417964	-4.34216654993994	2.42295576038826	0.00135740378108768	0.00849390351076135
OG0001647	12.1696440210978	0.300286193399722	1.08323698097239	NA	NA
OG0001648	14.6602760242785	-0.592074894849005	1.27468088151331	0.012052839782273	0.0477204880947307
OG0001650	2.86383480127539	0.217374480230709	1.05163548963041	0.174700088878996	NA
OG0001651	15.1657265510161	0.0660510732314681	0.957906447877752	0.853849750733934	0.914042191469641
OG0001652	26.8429258517619	0.612220959954665	1.32277450006902	0.00148873868602312	0.00904570571181442
OG0001653	3.01863668242541	0.217903162281405	1.0519206360135	0.168597680654461	NA
OG0001654	15.2656680227014	-0.119963407659655	0.965289296965809	0.715162963565162	0.822368241445101
OG0001655	4.64336852803283	0.22151784778902	1.05384634301447	0.12544905907298	NA
OG0001656	133.035234452043	0.393502393844379	0.904190946150658	0.436465976368592	0.616122426237483
OG0001657	15.4361526342658	-0.345335654270032	1.06046424011511	0.260835367110104	0.442286057273654
OG0001658	8.26172875939449	-0.256007539104009	1.06755380667181	0.0639568500056356	0.160083040984255
OG0001659	44.6521865018152	0.213282199361554	0.940377204525877	NA	NA
OG0001660	76.2297406199964	-6.01792790631867	1.91952440604087	2.63817111309049e-05	0.000491579217405861
OG0001662	14.5939700898142	-0.0408446720277484	0.966904171833898	0.886615099403176	0.934540239911455
OG0001664	68.3913027521504	-2.85888988633775	2.26726818011949	0.00581930248696461	0.0270956121980662
OG0001665	36.257808677228	-0.629912177970295	1.13882095566371	0.17102974725597	0.329163508263362
OG0001668	36.0066058007039	-0.495676717720196	1.16285052276985	0.108232007243492	0.234200098254628
OG0001669	270.334009798729	0.571576116491729	0.924963221470191	0.290431432694878	0.47563819592706
OG0001670	53.6884684894176	-3.61226974690121	2.32719169914866	0.00303339037230595	0.016200623103048
OG0001671	0	NA	NA	NA	NA
OG0001672	2.06279116853234	-0.20928641721357	1.04875479653641	0.225619902007958	NA
OG0001674	109.249323152181	-3.32594683442646	1.55079190515278	0.00140527116647172	0.00866411671387163
OG0001675	0.442026678971216	-0.177806452470722	1.03296170578792	0.526895096231123	NA
OG0001676	0	NA	NA	NA	NA
OG0001677	102.870480302699	0.579640455006628	1.0388887507282	0.245337462540808	0.425471483641091
OG0001678	20.512736496814	-0.896158969732116	1.77133080181935	0.000907147952077265	0.00631239467067873
OG0001679	9.11131957750385	-0.0102608938981597	0.956939333061922	0.968040757892666	0.981502025989118
OG0001681	36.9525691619253	0.159513888965085	0.966307767725226	0.660451694362945	0.781084267592848
OG0001682	1.62541975207522	0.210552577402178	1.04791963888713	0.250954146570843	NA
OG0001683	29.4975358900166	-0.467871187045448	1.09360650989955	0.213870451887751	0.386904798075252
OG0001684	83.4567436588932	0.0408524935981428	0.843062013628703	0.938646691715024	0.961929707792567
OG0001685	61.1620826535596	-1.08322853559677	1.55552445543255	0.055477758058338	0.145142278102703
OG0001686	1.89618588138539	-0.132259283457857	1.00962972446168	0.575160275977124	NA
OG0001687	0.095097291396158	-0.1210212352954	1.01677496657102	0.828736161131565	NA
OG0001688	0	NA	NA	NA	NA
OG0001689	1.23841504920017	0.206323696090346	1.04564082378346	0.294709497141063	NA
OG0001690	376.218791083611	0.29753053077424	0.763241552239107	0.574448805309282	0.719902439011159
OG0001693	8.25114446856451	-0.343116879563954	1.10631661777558	0.0366053280773808	0.109229777910618
OG0001695	51.3937821707579	6.88159656687044	2.78302130742905	0.000216272494379647	0.00217179025793214
OG0001698	5.39009170581965	-0.216589039548529	1.05335875599318	0.116281246552571	NA
OG0001699	8.94045153475311	-0.169632978562903	1.011848413239	NA	NA
OG0001700	0	NA	NA	NA	NA
OG0001701	2.39611018546435	-0.210816669907622	1.04968891344944	0.205122914749714	NA
OG0001702	4.9490826376339	-0.216100541664719	1.05304955752779	0.124107876901315	NA
OG0001703	6.32124819349139	-0.217235811265006	1.05379761615628	0.10339336741245	NA
OG0001704	3.32840519886553	-0.21371227862295	1.05150334912956	0.163941850141389	NA
OG0001705	116.782087147433	0.882902599311842	1.46070755300444	0.0619505268016516	0.156462399768629
OG0001706	74.5106851009981	0.297410888189716	0.928554684175583	0.519833222790561	0.688050761341571
OG0001707	68.264135349224	0.581048909865776	1.00694258708763	0.259432179168327	0.441245197226455
OG0001708	4.02484890990055	0.220518689752371	1.05331973028889	0.138037852202038	NA
OG0001709	606.799913372485	-6.86832591002118	1.46860616865788	7.54507136257704e-08	9.03791762502978e-06
OG0001710	21.5389919035913	0.0358620037738717	0.955513896754722	0.925629323969995	0.957016261589199
OG0001711	11.2230585679655	-0.294909549918258	1.06438172972401	0.2079681628701	0.378678185812332
OG0001712	17.6378070999767	-0.451684739648902	1.09967656216227	0.202254615984167	0.372317223935729
OG0001713	0	NA	NA	NA	NA
OG0001716	2.56762686769627	-0.211611923972459	1.05017957995775	0.195079678679647	NA
OG0001717	31.6248058382859	0.362625957832544	1.07150046012604	NA	NA
OG0001722	80.8021842223904	-4.65235616766004	2.02612692543805	0.000465185432063012	0.00400059471574191
OG0001724	0	NA	NA	NA	NA
OG0001725	70.6224699654448	4.59354425787152	3.16265963491116	0.00194903747495657	0.0112320819433064
OG0001726	86.0299364210395	0.548429962166522	1.03145723964317	0.262844321615258	0.444793064933187
OG0001727	262.972399255343	0.298330464852575	0.784347305263854	0.573221417866934	0.719902439011159
OG0001728	6.66954932890156	0.0361429447194911	0.985117408870161	0.898314897933445	NA
OG0001729	5.26326395910072	0.222595978236126	1.05441021742033	0.113559823433436	NA
OG0001730	3.8076272359584	-0.214630107877663	1.05208976330219	0.149423062402221	NA
OG0001731	55.3247311595103	0.468339437709724	1.03697335408712	0.289844575392748	0.475141107462012
OG0001732	0	NA	NA	NA	NA
OG0001733	57.860667455537	9.73887633280964	3.74267208544563	2.29736321708131e-05	0.000447985827330855
OG0001734	15.282808036098	0.00566100269210442	0.961234935676717	0.995590817754976	0.998010389552635
OG0001735	36.6382679483037	0.682703560854557	1.40545585135013	NA	NA
OG0001739	19.6900085053694	-0.247181941605891	1.01305993468063	0.422517951089636	0.600476783031627
OG0001740	18.5136636671759	-0.392019801007673	1.08424475475912	0.211924677935715	0.384213713403454
OG0001741	0	NA	NA	NA	NA
OG0001742	0	NA	NA	NA	NA
OG0001743	45.5292279722467	-0.343319236415858	0.977506512040259	NA	NA
OG0001744	43.7336093427222	-6.12247663141485	2.6329136529965	0.000107901448109517	0.00129250520342614
OG0001745	23.6584538635886	0.582538201959566	1.29051808691081	0.0021694016931787	0.0123744443519071
OG0001751	5.96218743946601	0.0634488949946023	0.988680732214746	0.812725129730969	NA
OG0001753	6.50167900830089	0.224073215442078	1.0551617813623	NA	NA
OG0001754	8.87511349578127	0.0800658416253425	0.983631411618416	0.782519852455521	0.872530447186109
OG0001755	10.9870172568801	-0.0755023626301744	0.964568430268961	0.808937994357982	0.886443180819805
OG0001757	889.498243365058	0.304018603663913	0.769196460568798	0.567660664277613	0.71684257077828
OG0001758	3.42350249026169	-0.213905610009619	1.05162950756348	0.160801658299339	NA
OG0001759	3.98169551925492	0.220376829005564	1.05324517294055	0.139397562200836	NA
OG0001760	97.0326475348589	0.453938693553373	0.973347636124698	0.34962752754269	0.537420131704025
OG0001761	50.4894162765618	-0.415078379606751	0.953725827881595	0.379857118111157	0.562738857837818
OG0001763	437.700110388172	-0.0278371975419307	0.73314203230582	0.948718633055275	0.968351276709492
OG0001764	15.6655100978629	0.207090143068429	1.00440884695046	0.49697418142417	0.666740561798666
OG0001765	133.610390796694	4.76711468899811	1.51395670500205	6.32483077338165e-05	0.000947030464907235
OG0001766	16.9825573263113	-0.451016521280779	1.16402940424883	0.0187093768061822	0.0674744621590701
OG0001767	0.095097291396158	-0.1210212352954	1.01677496657102	0.828736161131565	NA
OG0001768	101.840911241131	0.0434765823693269	0.835707947918489	0.936154804725162	0.960824412545955
OG0001769	118.219797901455	-0.202024661199049	0.88175701614014	0.656411521713783	0.778490663737107
OG0001770	34.6164697137056	0.826899155602486	1.55182178707744	NA	NA
OG0001771	26.2693446384685	-0.121450364092632	0.950595659055457	0.731750217079233	0.834595594965489
OG0001772	1.42645937094237	-0.204868483282935	1.04614074846062	0.281178542889611	NA
OG0001773	35.029458020872	0.409012073077558	1.08783900596511	0.216540628776975	0.388471198556905
OG0001774	19.8146407872027	0.346119153538221	1.1087628671293	NA	NA
OG0001775	618.780847061891	0.841567165015757	0.942308534222492	0.152843537696637	0.302563191989564
OG0001776	41.1555360764609	-0.981033122126668	1.76918456343773	0.0172697325853122	0.0636513001001507
OG0001777	0	NA	NA	NA	NA
OG0001778	0	NA	NA	NA	NA
OG0001787	36.0645294719107	0.672322862742531	1.38970938833038	NA	NA
OG0001790	28.3970048843603	-4.33368481750572	3.11063173788627	0.00293647020349083	0.015733100738831
OG0001791	2.09214041071548	-0.209599665957625	1.04894260901482	0.222565775276306	NA
OG0001792	0	NA	NA	NA	NA
OG0001794	0.285291874188474	-0.165469830963611	1.02820321187187	0.627395693607601	NA
OG0001795	1.61665395373469	-0.206548378627444	1.04712333428148	0.260972179115473	NA
OG0001797	0	NA	NA	NA	NA
OG0001798	177.298723362411	2.64317777338623	1.43579081067691	0.00403414013405134	0.0202875307423867
OG0001799	176.956538616283	2.20046602235522	1.46812720172096	0.00979729852352402	0.0412815819697231
OG0001800	3.2321161950984	-0.21346323537804	1.05134374239202	0.167554972656155	NA
OG0001801	1.70282069265023	0.211203079070039	1.04827406289223	0.243939245444457	NA
OG0001802	13.1826365400034	0.141944891830534	0.998671253945693	NA	NA
OG0001803	37.8475952450178	8.88223809124703	3.79685694875	0.000101717704511807	0.00123609123526304
OG0001804	24.851942551751	-1.31758704755017	2.96849048307116	0.00603917462105483	0.0278233402184312
OG0001805	91.6602333945641	0.981389619469325	1.82834318251311	0.0135185053922732	0.0524780869047271
OG0001806	2.75782145048858	-0.212237529563812	1.05057024566261	0.186101364734342	NA
OG0001807	7.12350093893937	-0.0203953655359475	0.980311480526316	0.932267424453898	NA
OG0001808	302.530357280724	1.930685564322	1.18520891321069	0.0119370887758387	0.0476630901835275
OG0001809	51.2786709796491	-6.57684049393505	2.22001029829763	8.94775257924935e-05	0.001136771293591
OG0001810	19.3740338943399	-0.262933653255185	1.0214313193405	0.387692689312128	0.570316350856525
OG0001811	318.48929372359	0.839123805685675	1.01743185415948	0.151404073226819	0.300123677070183
OG0001812	105.936983095855	-0.157635449088015	0.885151252385945	0.720364339114552	0.825354049415074
OG0001813	36.211276251544	-0.714155453351941	1.37801975954572	0.035358768653417	0.106457190362263
OG0001814	203.291003100161	1.46928509641099	1.71410502394686	0.0355128051030278	0.106538415309083
OG0001815	125.698970253514	1.58384507988467	1.41238778868615	0.0310641057409261	0.0977382839165722
OG0001816	52.8928076561462	0.64051046019995	1.26916053234764	0.0758216864323223	0.181323773786132
OG0001817	122.516559594318	1.08197471758601	1.36946672605066	0.0742830512743586	0.179304807481953
OG0001818	34.3137837333893	-0.667010549205829	1.26195976028255	0.0924474548088523	0.207745447338222
OG0001819	107.630785106516	0.977436152496194	1.37598494197312	0.0814862520065667	0.190323739018123
OG0001821	95.0384991751819	0.396555722984309	0.980489607374427	0.383750418620226	0.566200179283689
OG0001822	3.86853504348112	-0.214738998811414	1.05215935861463	0.147725050654102	NA
OG0001823	7.23444371095476	-0.227825139233661	1.05739927856883	0.0867770006746149	NA
OG0001824	0.095097291396158	-0.1210212352954	1.01677496657102	0.828736161131565	NA
OG0001825	1.42645937094237	-0.204868483282935	1.04614074846062	0.281178542889611	NA
OG0001826	2.24462727667531	0.214733458306232	1.05019654139241	0.205082609524724	NA
OG0001827	131.470377193773	-0.481879036142246	0.912172806437495	0.346990085603869	0.536900568780557
OG0001829	12.1616887223425	-0.24799487683716	1.05463979092314	NA	NA
OG0001833	1.54801881150021	0.209847886424106	1.04753679160676	0.258457965549429	NA
OG0001835	71.4675943881761	-0.0849140269810455	0.885077657255557	0.839865398200226	0.907509196380012
OG0001836	12.3539511447542	-0.490196177815581	1.20401095648904	0.0098435682696377	0.0413725914490787
OG0001837	8.51426821739124	0.0478012585503869	0.986153930974723	0.86382792971981	0.918604589816184
OG0001839	18.7485651235163	-0.131583062914947	0.962903849866701	0.696403117571704	0.807877991078613
OG0001842	7.60290920585113	-0.222195830239623	1.05562522772074	0.0869622026779026	NA
OG0001843	6.57709444196586	-0.0757017383132658	0.991889067763006	0.75615582417421	NA
OG0001844	65.8110970742217	0.466335911411856	1.12410321317334	0.166306440995195	0.322423007571032
OG0001845	30.4272889628047	-0.1930908119229	0.978938239694706	0.567570146799887	0.71684257077828
OG0001846	2.09214041071548	-0.209599665957625	1.04894260901482	0.222565775276306	NA
OG0001847	14.0978908347839	-0.366631912868366	1.12051640126389	0.0172483061947391	0.0636513001001507
OG0001849	4.56466998701559	-0.215726764089799	1.0527982610012	0.131293114179597	NA
OG0001850	24.875288230349	-0.557323091638963	1.26665056047516	0.0023091875038073	0.0130470433438703
OG0001851	6.75190768912722	-0.217511871106158	1.05398400699111	NA	NA
OG0001852	0	NA	NA	NA	NA
OG0001859	24.122987011506	0.410972424941076	1.08400617634447	0.225767817128323	0.39980214289778
OG0001866	114.495777712879	-0.296077707406609	0.931799560918586	NA	NA
OG0001868	0.159740679030957	-0.13629247739088	1.02008860338431	0.828736161131565	NA
OG0001871	109.337117546814	3.35132435475515	2.73053719512838	0.00419716367374624	0.0207077062919905
OG0001872	8.04320058882655	-0.21554569999546	1.04012361157087	0.274542067617896	0.457661080909754
OG0001873	3.41483961766655	-0.213878761461127	1.05161200765853	0.161161604388306	NA
OG0001874	11.4521970859071	-0.323894359118163	1.09751857280349	0.029612463118667	0.0942249449437962
OG0001875	35.3911186158857	0.269394934032858	1.03107469573374	NA	NA
OG0001876	169.395905428247	-0.194203662311962	0.853880117984913	0.679972795198433	0.792435286690599
OG0001878	44.4327002871006	-0.531810676287784	1.03612271792691	0.258221693852372	0.440079045315476
OG0001879	218.930374774085	1.74486494160843	1.45654685048031	0.023148442168078	0.0782660030561831
OG0001880	81.5556431603295	0.97288257174917	1.77807678904183	0.0180665682534465	0.0655792964524454
OG0001881	4.00880357806562	-0.17539664423169	1.02911378927611	0.252847150860601	NA
OG0001882	564.433101888491	1.72392872033476	1.25748199484887	0.0213644806967288	0.0746421544341964
OG0001883	2.9412357418504	0.217645286535165	1.05178142922637	0.171588374065111	NA
OG0001884	63.3861789065025	0.273380887450413	0.894180895791797	0.570787736407768	0.71869428239471
OG0001885	52.1725723085506	-2.32873291462301	4.99501920318477	0.0084032691598834	0.0365085035780427
OG0001886	166.047504236657	0.853885487564305	0.984481872243068	0.147244060547262	0.295253672340976
OG0001887	61.6779639918691	0.298446910161433	0.957206179280425	0.49229780063486	0.663119206156353
OG0001888	1.33136207954621	-0.203796672483375	1.04554463277252	0.292758172940599	NA
OG0001889	6.45926344567699	-0.0513652100212543	0.98519542090206	0.838294688766928	NA
OG0001890	0	NA	NA	NA	NA
OG0001891	4.79885831565066	0.22190431441	1.05405192971039	0.121570857337077	NA
OG0001898	0.095097291396158	-0.1210212352954	1.01677496657102	0.828736161131565	NA
OG0001905	4.46244480935382	0.0463747191730914	0.986522588749313	0.864176455877465	NA
OG0001906	230.519078147716	0.0972364188837527	0.844167069837457	0.848762635502266	0.91398599721158
OG0001908	0	NA	NA	NA	NA
OG0001909	0	NA	NA	NA	NA
OG0001911	5.2235707353582	0.0283174185043373	0.984534212135971	0.921171297366016	NA
OG0001912	2.47683009840034	0.215849793865621	1.05080530817389	0.192376806150358	NA
OG0001913	3.61369707305401	-0.214289691057476	1.05187197661158	0.15490238604448	NA
OG0001914	534.100635663673	-0.315280943944376	0.80004981521633	0.534790573554282	0.693424850459503
OG0001916	3.68355565809346	-0.214361482756717	1.05191848473745	0.153302836133802	NA
OG0001917	16.7386145302136	0.225150933623773	1.02715908947965	NA	NA
OG0001918	31.3827331698507	0.294469426450787	0.967838261166127	0.482187698447171	0.653797114365471
OG0001920	4.19304661977149	-0.0420320487087177	0.98639459032186	0.864488399184225	NA
OG0001921	5.88247148370081	0.223372830725358	1.05481103937025	NA	NA
OG0001922	0.095097291396158	-0.1210212352954	1.01677496657102	0.828736161131565	NA
OG0001925	3.23330790746937	-0.213501477490181	1.05136852691035	0.167221306119366	NA
OG0001928	48.4840528050321	-4.8633558500046	2.30937879133156	0.000554166598277962	0.00447887886786686
OG0001932	592.73321695684	-5.77386680130261	1.16204089088841	2.81141625423976e-08	4.29409583077977e-06
OG0001934	0.190194582792316	-0.150293219840359	1.02337926836617	0.719130495519849	NA
OG0001940	0	NA	NA	NA	NA
OG0001941	15.5759132346451	0.275111260154117	1.03752248744216	0.335304116708936	0.525518695066248
OG0001942	1.93502351437527	0.212893350656644	1.04919796954801	0.225366434087375	NA
OG0001943	110.691062591731	0.426057935063588	1.06214314198119	0.271132652135924	0.45287794584855
OG0001944	6.53592655823027	0.224093158349887	1.05517188893518	0.0964910089410192	NA
OG0001945	0	NA	NA	NA	NA
OG0001946	1.35629739119452	0.208334227850137	1.0465550962909	0.280501426000024	NA
OG0001947	48.6056263819064	0.157257299108415	0.860984421158944	0.747244173419195	0.846136717639426
OG0001948	21.5894976314189	-0.934163849153465	1.78775863734662	0.00247007521363744	0.013671010340825
OG0001949	22.0872412052771	0.551853051648155	1.25983894121839	0.00285947075968862	0.0153696553333264
OG0001950	7.50789123577603	0.224770726195013	1.05554735312809	NA	NA
OG0001951	9.81201785407863	-0.166906882248139	1.00389768840805	0.53271981625308	0.693424850459503
OG0001952	0	NA	NA	NA	NA
OG0001953	19.6430687261982	0.204960083629959	1.01371323778238	NA	NA
OG0001954	0	NA	NA	NA	NA
OG0001956	0.47548645698079	-0.181658817236084	1.03454888124465	0.501826779067529	NA
OG0001957	11.9492983145162	-0.0947891272543283	0.989508013290495	0.714611358685613	0.822368241445101
OG0001958	107.824468615144	1.05179464273747	1.31899237084547	0.0813124769511715	0.190182738977845
OG0001959	13.9609459623705	-0.614662132748208	1.31248409865239	0.0131517926682651	0.051172984465616
OG0001970	2.47252957630011	-0.211286042873096	1.04997119445094	0.199948152314613	NA
OG0001972	0	NA	NA	NA	NA
OG0001977	18.7982542954916	0.00383768093244679	0.956695382980078	0.999323655476677	0.999561109938019
OG0001978	18.0672799943127	-0.753196084959664	1.50492055710144	0.00173392120568825	0.0103112973827631
OG0001979	14.2373919620023	-0.09242017210206	0.971592980964804	0.760352304007475	0.855205106519474
OG0001980	3.03507290158818	-0.21291332193721	1.0509977010204	0.175296482550114	NA
OG0001981	79.7797080187578	0.207505297554621	0.856131290423632	0.675675600233177	0.789598841212343
OG0001982	0	NA	NA	NA	NA
OG0001983	208.612619845759	-3.25100310445684	1.39413325316377	0.000972014579153932	0.00665334060914753
OG0001984	17.1000680983799	-0.447285062502965	1.16159358085036	0.0189240198591947	0.0679562768819476
OG0001985	6.32181745635611	-0.217251640079718	1.05380824393028	0.10323494621451	NA
OG0001986	85.3149355193799	0.753859119662168	1.3066324817755	0.0931631317712991	0.208518825069541
OG0001987	53.7190397735178	0.187139345843441	0.95732071882644	0.631371799460663	0.762836829468855
OG0001989	14.5305249352961	-0.37631859214184	1.12616319421196	0.0155846931851195	0.0589468070984319
OG0001990	734.813643083557	0.873765188007555	1.02783982476396	0.14011831172831	0.283790348754077
OG0001991	0	NA	NA	NA	NA
OG0001992	0.232202821725032	0.159895672327195	1.02515898832646	0.617595320328234	NA
OG0001993	102.849209809788	0.601666375953313	1.01310789031986	0.247437441601883	0.425802515057815
OG0001995	0.714304815996243	0.139406256160889	1.01294435932889	0.580871415934765	NA
OG0001996	0	NA	NA	NA	NA
OG0002000	4.99798345092359	0.0509922665201395	0.986909504296451	0.850875929299886	NA
OG0002001	42.4552063488254	-4.62021692601947	2.341140384924	0.00077692528043292	0.00564027573716886
OG0002002	3.58707016975225	0.00128473447507717	0.983843006082089	0.998027548314255	NA
OG0002005	119.867298189545	0.415951713826853	0.931190985912531	0.402795321686974	0.5808149221574
OG0002006	9.88192132037762	-0.0976790251331953	0.976905994425003	0.740582043730081	0.842230597458906
OG0002007	0	NA	NA	NA	NA
OG0002016	8.00973736191385	-0.289636886450592	1.07717209126114	0.0975570248512215	NA
OG0002017	64.1218533609768	0.520159942288199	1.22352644871236	NA	NA
OG0002018	17.4646652057829	-0.721247594013378	1.42306445549745	0.00598026196014052	0.0276278217827979
OG0002019	6.10969441992982	-0.175807128189416	1.02742214607886	0.381560959781231	NA
OG0002020	5.63935260258512	0.000784037920728281	0.983551800218985	0.994470881713572	NA
OG0002022	13.4857462686139	-0.541258058230063	1.24817734843693	0.00671561604848191	0.0305205639926942
OG0002024	0	NA	NA	NA	NA
OG0002025	442.017411046557	4.05748168829792	1.64687782986386	0.00051159308432188	0.00424723565548412
OG0002026	465.581039787044	1.50461245316607	1.19675901813828	0.033278400804875	0.102399776421606
OG0002028	0	NA	NA	NA	NA
OG0002030	81.6697534811879	-0.44026029168258	1.01346863963387	0.314906369846282	0.501994279688417
OG0002031	187.898551069972	-1.16943786129592	1.33516910932437	0.0639361019132919	0.160083040984255
OG0002032	20.7665655663583	-0.657491797416715	1.30309728828931	0.0577005419843329	0.148373026962595
OG0002033	42.5441491246309	-0.465390216423125	1.07007020554921	NA	NA
OG0002034	30.5825924177579	0.522679230540377	1.23390842377959	NA	NA
OG0002035	10.372654327028	-0.304706672040396	1.08821803601959	0.0369290045729313	0.109240742964874
OG0002036	0	NA	NA	NA	NA
OG0002037	74.742323116772	0.360935765160628	0.925652777988077	0.455535328976373	0.633969084392844
OG0002038	20.0729559029738	0.0642061235242379	0.963594930356964	NA	NA
OG0002039	0	NA	NA	NA	NA
OG0002040	29.7002937004929	-0.633916238588268	1.14795787548524	0.165432312489495	0.321099523200095
OG0002042	19.7173932347564	0.309514418090928	1.07172998048945	NA	NA
OG0002043	26.9660209392532	0.308614942207549	1.03332781642657	0.347048429670915	0.536900568780557
OG0002045	0	NA	NA	NA	NA
OG0002046	0	NA	NA	NA	NA
OG0002051	42.1274210482684	-5.08609691564095	2.30828269927638	0.000517598853122469	0.00427592747136148
OG0002057	18.8430089443075	-0.486399976116225	1.12644108891112	0.167122406782012	0.323630803895421
OG0002061	0	NA	NA	NA	NA
OG0002062	5.43118308705253	-0.216555195368162	1.05334878517647	0.115924330896868	NA
OG0002063	7.1709012918288	0.0316346875605122	0.971917703244509	0.923900773621591	NA
OG0002064	5.41806584025074	0.222783356207611	1.05451086401221	NA	NA
OG0002065	1.39321693035019	0.208243502122898	1.04667052747893	0.275179800235613	NA
OG0002066	71.3516853472835	0.226605921782876	0.879069522915871	0.639868569279875	0.768154045055935
OG0002067	207.426528905995	0.234570632199626	0.78418431812969	0.654127835584077	0.77799459593936
OG0002068	1.04607020535774	-0.199844144028334	1.04335379752243	0.335696354339585	NA
OG0002070	0	NA	NA	NA	NA
OG0002071	400.206805344211	-5.71197843693319	1.17326131789598	4.68465072238437e-08	6.04319943187583e-06
OG0002072	150.75823477118	4.77390112432513	2.02327844361528	0.00045386257377769	0.00394366599080407
OG0002074	4.15325765480488	-0.215115145341293	1.05240558296964	0.140940856289227	NA
OG0002075	123.638660093916	0.517763199658068	1.06633300689802	0.248323789697762	0.425806743684199
OG0002076	0	NA	NA	NA	NA
OG0002077	3.28555284239695	-0.213620822331454	1.05144307678974	0.165425578457893	NA
OG0002078	19.0442939816538	-0.536375814125142	1.21639435086352	0.0429465820806457	0.122903443940687
OG0002079	0.095097291396158	-0.1210212352954	1.01677496657102	0.828736161131565	NA
OG0002090	25.7131041980989	-0.678678980443345	1.39691414995152	0.00404056962907404	0.0202875307423867
OG0002091	24.177588415875	-0.452977449844564	1.10822431617875	0.18593258321827	0.348779577245009
OG0002093	52.1349177123753	0.553663337307409	1.14430154151821	0.169035409275173	0.326811901907147
OG0002094	17.9681009444054	-0.692655290664662	1.40832379192185	0.00694585039733871	0.0313123417105834
OG0002096	5.80093477516564	-0.216891660624058	1.05356994574185	0.110080949301753	NA
OG0002097	62.16857160435	0.441723371739061	1.14743887413264	NA	NA
OG0002098	5.13344026659907	-0.126270133876453	1.00730043235239	0.569905924350282	NA
OG0002099	0	NA	NA	NA	NA
OG0002100	6.78482062143925	0.117285646450239	1.00184081291049	0.634409746362273	NA
OG0002101	151.962159112741	0.407812311090342	0.815636947722117	0.443940377303172	0.623524298775059
OG0002102	0	NA	NA	NA	NA
OG0002106	8.28776835421663	-0.0704649089324764	0.98316498466417	0.791090208279424	0.877419496881345
OG0002108	0	NA	NA	NA	NA
OG0002109	28.5660204611007	-0.236870240695684	0.95294725080989	0.553102806075189	0.705363806682959
OG0002110	7.09722376895389	-0.217679019964373	1.05409688632125	0.0945813552738949	NA
OG0002111	11.4227289974662	0.114498564212466	0.985080673307132	NA	NA
OG0002112	53.7860986531032	9.44337040627423	3.89768218935167	6.83008018113921e-05	0.000979501428094945
OG0002113	20.4503854640149	-0.378754495064757	1.08133186425197	0.203560455083829	0.37349111944812
OG0002114	0	NA	NA	NA	NA
OG0002115	4.32081377590337	-0.178489930981843	1.03067941961628	0.240364831018018	NA
OG0002116	47.9966508565355	0.325958312896242	1.05844394875863	NA	NA
OG0002120	202.209254743037	-6.28220428559044	1.5828935790921	1.79496024373153e-06	6.84124620167674e-05
OG0002126	0.638962716123827	-0.18814312192541	1.0374916801668	0.441469987845127	NA
OG0002129	0	NA	NA	NA	NA
OG0002130	0	NA	NA	NA	NA
OG0002131	72.499838384738	-7.74659738292888	2.70993547791373	8.34878464609086e-05	0.00110243400405467
OG0002132	1.39321693035019	0.208243502122898	1.04667052747893	0.275179800235613	NA
OG0002137	0	NA	NA	NA	NA
OG0002138	23.1803334298646	0.134088269412489	0.932389396350249	0.744167103050375	0.843791907921216
OG0002140	1.39321693035019	0.208243502122898	1.04667052747893	0.275179800235613	NA
OG0002142	7.08565858539876	0.026377413523055	0.98421661432579	0.928675892329917	NA
OG0002143	232.100128233994	0.269428428981681	0.827747907872344	0.601350471788024	0.742063827217451
OG0002145	23.27226821358	0.313401503577885	1.0288954248808	0.356926094367654	0.5426700455617
OG0002146	40.9640270016322	-0.99639005683026	1.73362114167338	0.0288891456233961	0.092456292386327
OG0002147	0.190194582792316	-0.150293219840359	1.02337926836617	0.719130495519849	NA
OG0002148	44.7791587957054	0.433001482593563	1.11179732445612	0.171450077612221	0.329163508263362
OG0002151	24.4097438154007	0.136647362387658	0.954203991920426	NA	NA
OG0002153	1.33136207954621	-0.203796672483375	1.04554463277252	0.292758172940599	NA
OG0002155	1.99704311931932	-0.209093993982505	1.04863658657755	0.229178277263706	NA
OG0002157	72.9071289419553	-0.0531073743945852	0.916619174267136	NA	NA
OG0002158	3.71694273698042	-0.0959442153370434	0.99792738796758	0.681403890997109	NA
OG0002159	6.45483981173779	-0.21733218797893	1.05386219391683	0.101639238303979	NA
OG0002160	0.095097291396158	-0.1210212352954	1.01677496657102	0.828736161131565	NA
OG0002161	80.4583130797966	4.21187716752185	2.51425652008445	0.00182551695027315	0.0107522915009442
OG0002165	50.336212129098	-7.55504364999608	2.24028380696725	1.73163839358987e-05	0.000382099682375028
OG0002166	41.5304144627108	-0.575576747109952	1.16380913857641	0.147860788079566	0.295545341608382
OG0002172	325.695002032968	2.07433459824439	1.23195772352115	0.00920531674488157	0.0392807027510595
OG0002174	4.87625925622567	0.222012414617352	1.0541107720642	0.120152174884076	NA
OG0002175	0	NA	NA	NA	NA
OG0002179	0.147342226323739	-0.133915328564102	1.01951901430537	0.828736161131565	NA
OG0002180	870.354588206613	-1.29478681004216	1.13387887935659	0.049855767382343	0.135511271755632
OG0002181	498.528964605172	-0.579054885412114	0.814914966266434	0.284877875998693	0.468747979746873
OG0002183	274.546320928087	1.09291243306444	1.03092349659493	0.0824467719927689	0.191765931528257
OG0002184	3.09418675279851	-0.213091626682639	1.05110895013723	0.17287614971662	NA
OG0002186	14.2065451182997	0.152406879180755	1.00036713558434	NA	NA
OG0002189	19.4174610949281	-0.463824629165546	1.18544541069589	0.00594524772908682	0.0275419349217641
OG0002190	241.00453240689	1.393086210975	1.1826095794356	0.0425927015738572	0.122099077845057
OG0002191	156.052017998177	11.5968300977818	3.72876974072895	4.61752501444478e-07	3.00168706252098e-05
OG0002192	6.44140184269057	0.224003623242234	1.05512680417665	0.0975355571974972	NA
OG0002194	726.250638034068	-0.130096192237243	0.745541070231906	0.791055251851518	0.877419496881345
OG0002195	56.1149867333141	-5.29413162915353	2.1233914753509	0.000206330347120844	0.00210874829961785
OG0002196	9.10469857763946	0.0865744772716188	0.991931128922904	NA	NA
OG0002197	44.1530548506967	0.540132618374737	1.20074897264867	0.0842565256294786	0.194090925110763
OG0002198	114.321232853047	-0.251171842515522	0.853205350046349	0.603417490971031	0.742429297401628
OG0002207	10.305109241533	-0.3523365522357	1.1088335184381	0.0511955053661912	0.137587920671639
OG0002208	0.147342226323739	-0.133915328564102	1.01951901430537	0.828736161131565	NA
OG0002209	72.5923486386147	0.200704105568983	0.91396800542676	0.655843208145582	0.778490663737107
OG0002212	7.85022282941254	-0.229892564782013	1.05820444555148	NA	NA
OG0002213	1.1411674967539	-0.201351708368666	1.04417610472043	0.319762569810688	NA
OG0002216	4.50376217949287	-0.215630945092319	1.05274168928156	0.1325990312333	NA
OG0002218	57.9550707917474	-2.27466669698523	4.32327473041125	0.00911853342457744	0.0390139160602105
OG0002219	35.1654919528709	8.69578269623495	3.84055991458661	0.000146641784459826	0.00158656950025244
OG0002223	100.77226823288	4.33091489249448	2.0243133483466	0.000837188301963349	0.00594900331522261
OG0002224	26.7721268790039	0.621336260816261	1.33299145219594	0.00142548751431184	0.00875656615934415
OG0002226	7.20637390842074	0.136820793527254	1.00417906798103	NA	NA
OG0002227	39.5239229877224	0.467032498212415	1.09156569437107	0.222918498576225	0.396430882409682
OG0002230	124.055855603168	8.43807736067114	2.6390575395797	2.18695705291795e-05	0.000445139760195579
OG0002231	257.238634156867	2.67436334280523	1.26861482452163	0.00244958712372535	0.013602508630753
OG0002232	0	NA	NA	NA	NA
OG0002233	274.053375255679	-1.82327069096711	1.85228532402915	0.0197522914440549	0.0701792219315257
OG0002235	0	NA	NA	NA	NA
OG0002236	4.13595976988447	-0.0832454367037834	0.993790305577502	0.733241733283063	NA
OG0002239	3.56044326645049	0.219444630847533	1.05275065473934	0.150495991233272	NA
OG0002247	2.18723770211164	-0.210076723268524	1.04922995925628	0.216375467745946	NA
OG0002248	246.924154391741	0.874400906035562	0.934222377822348	0.139822012425888	0.283532666067974
OG0002251	0	NA	NA	NA	NA
OG0002252	16.876681154501	-0.503522329931436	1.21169991154294	0.0156076250409196	0.0589468070984319
OG0002263	78.3167545206363	0.896857316454648	1.27107374074378	0.104418638961634	0.228603208275012
OG0002264	74.3858558003402	2.80715331792706	2.82520858666009	0.00694299317478344	0.0313123417105834
OG0002266	86.2664282548968	-5.4315152023322	1.84039694825787	5.92808679265469e-05	0.000912055188191001
OG0002267	0	NA	NA	NA	NA
OG0002268	79.3683680204375	-0.143919358069474	0.86537481227807	NA	NA
OG0002269	3.99351697577392	-0.214871823104024	1.05224841644973	0.144926054934413	NA
OG0002271	29.4948854914736	0.654772555706839	1.37301134273123	0.0010128454152746	0.00680429485203879
OG0002272	4.20627769435233	0.0309522804605356	0.984884791161298	0.911997664456084	NA
OG0002274	181.051080893411	-0.541061477407124	0.953758299056196	0.291349852933122	0.476450295002635
OG0002275	28.3530589370717	-0.116513657569889	0.948365692156066	0.743021328143413	0.843633559442453
OG0002276	5.00683130269493	-0.080241461415693	0.993049069371334	0.742230695604424	NA
OG0002277	118.469790452782	0.510766343987376	0.990183717949007	NA	NA
OG0002282	18.6670569406353	-0.249645293508809	0.990952537056477	0.47738837058793	0.651938352993451
OG0002284	51.6269383109427	0.410459669758826	0.956700811782978	0.391357022355568	0.570837981339311
OG0002289	208.674158066274	-0.0576312680763455	0.799121618571877	0.899883575080625	0.941425299694453
OG0002290	50.6427682760335	0.491097753680552	1.20764382418272	NA	NA
OG0002293	44.7104332626857	-4.77594219599588	2.65569843876144	0.000856793116657313	0.00606262471153719
OG0002295	238.31996655812	-0.64692766542172	1.01828887251352	0.216589487567505	0.388471198556905
OG0002296	68.6076110647948	-0.993367991315318	1.48269740282205	0.0635008293002318	0.159656507850808
OG0002299	575.948764941207	0.730944647603883	0.889459290423855	0.201304813352899	0.371558921616975
OG0002300	10.3821274871864	0.0855337353619977	0.981000978638726	NA	NA
OG0002301	3.99408623863864	-0.214934324742705	1.05228790266835	0.144419521407147	NA
OG0002303	22.3404775020373	0.449070123684509	1.17378845461174	NA	NA
OG0002306	7.53969224886737	-0.23953456789648	1.06144160229158	0.077365338338261	NA
OG0002310	303.385676554211	-0.580277432595304	0.980429276076178	0.260121375730504	0.441891950050123
OG0002311	20.761609223228	0.507167762707475	1.21941337304548	0.00411434353060099	0.0205349824429103
OG0002312	46.8625530133972	0.665173378178601	1.25351154765842	0.100313173757363	0.221671995625822
OG0002313	62.6288591621753	0.262418881416681	0.922188490348596	0.566027187266737	0.716398183431183
OG0002317	22.5709175934153	0.514197035163428	1.22566028090709	0.00348883457075689	0.0182836736723728
OG0002319	670.040364753061	-1.30335882713881	1.18415195429756	0.0498240535300295	0.135511271755632
OG0002320	454.054302644794	-1.55031696880992	1.40042997600425	0.0311363047878307	0.0977819908786368
OG0002328	5.99112935795796	-0.217033644228689	1.05366350090063	0.107445836453194	NA
OG0002329	54.408627301292	0.193203226147698	0.931762885388762	NA	NA
OG0002330	243.050607445178	-0.754513411089059	1.12098727778376	0.154532791978546	0.303870634696498
OG0002335	3.99408623863864	-0.214934324742705	1.05228790266835	0.144419521407147	NA
OG0002337	60.6035849909186	0.530380905307145	1.08733851176632	0.225690110774394	0.39980214289778
OG0002339	51.6558580907509	9.79719907423657	3.50186866320444	4.3674233144884e-06	0.000135632757377723
OG0002340	12.8043976354689	0.213036612961865	1.02966573809679	NA	NA
OG0002341	56.5119008766896	-0.211949399248189	0.869966820006128	0.649304971684238	0.774271012602071
OG0002343	23.2275994105107	-0.462488825584938	1.07487442157922	0.240238340936631	0.419666351823677
OG0002344	30.6005853170543	-0.550187774661176	1.10756279993493	0.198451884975586	0.367739017794539
OG0002346	0	NA	NA	NA	NA
OG0002347	0	NA	NA	NA	NA
OG0002348	6.73388183002592	0.224254989082586	1.05526115133773	NA	NA
OG0002349	6.07014580317636	-0.217061995119379	1.05368251122896	0.106645324417742	NA
OG0002350	55.4866966825769	-0.659201112541716	1.11737582927959	0.177741286543371	0.336424534461888
OG0002351	0	NA	NA	NA	NA
OG0002352	4.52464725499291	0.199813586286252	1.04000704130096	0.261388448983706	NA
OG0002353	16.1923426699482	0.260843867076918	1.048055089389	NA	NA
OG0002354	0.319481358061914	-0.165996042251484	1.02849888715643	0.612623327091229	NA
OG0002368	0	NA	NA	NA	NA
OG0002369	8.99206968956222	-0.0609030929492194	0.988195161758834	0.804426266055978	0.885542204488462
OG0002370	58.6173126761287	0.395093570032539	0.966068892518756	0.396773057393966	0.576447965762503
OG0002373	13.7713807841898	-0.0873632161971464	0.971447752592212	0.771800001176442	0.863238199914266
OG0002380	37.7423800787213	-0.794708981274725	1.28305378091586	0.103263255859905	0.227151297265248
OG0002381	0	NA	NA	NA	NA
OG0002382	1.4706178709252	0.209082188448844	1.04712223362689	0.266510453019202	NA
OG0002385	26.379814555593	-0.0946851890470062	0.938631833363799	0.794273482308732	0.879205696258576
OG0002386	236.725525956014	0.999608369441723	1.40306208783284	0.0770381433024317	0.182734040054
OG0002387	28.7776945971978	-0.559971306814955	1.13049354489838	0.178810162965431	0.337685409113769
OG0002388	6.55278255385429	-0.0948714974834426	0.99663885494698	0.691594912142755	NA
OG0002390	4.61329376323872	-0.149916785626633	1.01629117689766	0.488069632592845	NA
OG0002392	61.373906357164	-4.56859852684361	2.14596149398601	0.00060947574331984	0.00468849000709804
OG0002393	8.18481784321994	-0.0151258702533389	0.983784294414518	0.944673643939659	0.965986402979761
OG0002394	0.619207524600085	0.191798366005156	1.03824465660659	0.427126827174011	NA
OG0002395	14.5203770401273	-0.43545037222891	1.15977546201026	0.0259581525118581	0.0855242077846483
OG0002396	41.7421501479885	-6.1493537216207	2.55246195562942	8.91691909342973e-05	0.001136771293591
OG0002398	0	NA	NA	NA	NA
OG0002399	33.3021295218709	-0.159597998411707	0.954212103821217	0.660204858120825	0.781084267592848
OG0002401	0	NA	NA	NA	NA
OG0002402	71.3634312172112	-0.835740110649822	1.34817948356295	0.0841732956879693	0.194090925110763
OG0002403	1.62541975207522	0.210552577402178	1.04791963888713	0.250954146570843	NA
OG0002404	5.99531982820532	0.0467068333071824	0.986336952048945	0.864841651332282	NA
OG0002416	977.199828750165	-0.310855409120882	0.77499639865098	0.542146604029326	0.695623454443136
OG0002417	480.038111867657	-1.23278564408627	1.44470356125198	0.0530613638968738	0.141615512681804
OG0002418	0	NA	NA	NA	NA
OG0002423	26.8129561182301	0.399143398668619	1.14007374751572	NA	NA
OG0002424	0	NA	NA	NA	NA
OG0002427	1.90194582792316	-0.20854189819091	1.04830479452882	0.23626269085904	NA
OG0002429	38.70043334414	0.655529032578041	1.37506627599374	0.000604812105761645	0.00468849000709804
OG0002431	8.79577415639103	-0.211581264174982	1.02972808766	0.353450088850683	0.540817334856383
OG0002432	0	NA	NA	NA	NA
OG0002434	0	NA	NA	NA	NA
OG0002435	0.47548645698079	-0.181658817236084	1.03454888124465	0.501826779067529	NA
OG0002439	28.287007757829	-0.749030291480498	1.4552565995135	0.0127099100388019	0.0497174146845112
OG0002440	13.6705387769042	-0.365576412671081	1.1198481765225	0.0180177772592048	0.0655440617433546
OG0002441	5.27144240802158	-0.216411317024127	1.05325399641841	0.118520759042741	NA
OG0002442	36.5311746970964	-0.444313350844405	1.02668204899332	0.300928640906991	0.486076526665492
OG0002444	0	NA	NA	NA	NA
OG0002445	290.588007162906	0.812069208287917	0.9068349831013	0.163234948912645	0.31793845450233
OG0002446	2.18723770211164	-0.210076723268524	1.04922995925628	0.216375467745946	NA
OG0002447	0	NA	NA	NA	NA
OG0002448	6.37565429150274	0.178491924350705	1.02770372791654	NA	NA
OG0002449	45.1310134897208	-0.211651987954023	0.919602377348219	0.619517292016599	0.753556627923184
OG0002450	324.890598713598	0.305727224260022	0.855457884966741	0.5501921419046	0.702720656492014
OG0002451	22.9391540602498	-0.790419725135123	1.55641482917228	0.00346687641267415	0.0182255540565973
OG0002456	65.4538119029455	-6.6778491306497	1.9723225720735	8.34238501316429e-06	0.000233169661117942
OG0002458	83.7098141578967	0.946430558538723	1.28914359089814	0.09614673220585	0.2136268780506
OG0002459	1.56571516232136	0.181121406409459	1.03078374971568	0.386048619031836	NA
OG0002463	8.17836706006959	-0.218184268842891	1.05443501312606	NA	NA
OG0002466	8.63316735225661	-0.12061159341333	0.985671239948984	0.6704601495047	0.786817124366258
OG0002467	0	NA	NA	NA	NA
OG0002468	336.985150233602	-5.85613907828482	1.52718964405235	3.4983013264473e-06	0.000117333026489042
OG0002469	0	NA	NA	NA	NA
OG0002470	19.4544858003674	-1.01150148197984	1.91333101430211	0.00691659117227852	0.0313123417105834
OG0002472	7.00379236858344	0.0742294733137337	0.990551902059007	0.779591109377568	NA
OG0002473	133.753885448528	0.236209005401372	0.870319260046918	0.631375980502547	0.762836829468855
OG0002474	184.544007760183	-0.32007540518801	0.827199415773146	0.526156881765872	0.690967125415007
OG0002475	13.9263819648805	-0.14159533170945	0.984605465468182	0.634788957796006	0.764349015404525
OG0002476	2.70903292012537	0.216808691036268	1.05132739884305	0.181317400652148	NA
OG0002477	1304.15619890245	8.29125145936641	1.17661467149981	9.67662628317838e-14	1.62277022768902e-10
OG0002478	15.8290772621346	-0.753997769889943	1.48884423350183	0.00712909826924175	0.0319665716511188
OG0002479	218.434545846987	-6.99123840894337	1.56433656648912	1.24256898688775e-07	1.09673062684776e-05
OG0002480	230.881195446889	0.452615662828953	0.918131830407861	0.379759826884062	0.562738857837818
OG0002481	15.9825984939454	0.325321359412624	1.04630162455064	0.30683192081001	0.492870815324125
OG0002482	17.4162019651514	0.142299821375985	0.970737182959457	NA	NA
OG0002483	86.2269516906078	-0.291853745753362	0.907637006711892	0.526855200927081	0.690967125415007
OG0002484	44.9725225246142	0.0554955322205732	0.921266435773995	NA	NA
OG0002485	31.7985362637973	-0.275368002748954	0.937297102439876	0.524511449786198	0.690967125415007
OG0002486	69.3266969726796	0.557353920223545	1.10081270290216	0.210224756295586	0.381957655804656
OG0002487	5.57733299764107	0.147914618578632	1.01344497307172	0.516043477775862	NA
OG0002488	93.3571781370593	0.742203926282247	1.22114106309746	0.128910033443567	0.26492907608439
OG0002489	27.0568642598608	-0.306696123606569	1.00612579984024	0.400650109518797	0.580216091246133
OG0002490	34.1113075633556	0.40875135982189	1.09110958435091	NA	NA
OG0002491	7.50781191445497	-0.217877221652891	1.05422989575587	0.0905681570547658	NA
OG0002493	40.0128241123481	0.818546181049614	1.56716366412142	0.0110757493119324	0.0449734421213331
OG0002494	12.5722236366189	-0.338815444029583	1.10518144386667	0.0235279264564011	0.079229583669447
OG0002495	131.925844433104	1.31060323179857	2.69077248527848	0.0111357606230304	0.045107899915029
OG0002496	218.804142315263	-0.566521885741272	0.935281671980185	0.281783556854301	0.465567512162229
OG0002497	282.479253232385	0.99164542979454	1.06717451994112	0.105219602937217	0.229756867351189
OG0002498	91.3921494502863	10.5929456914509	3.74588082033544	5.01961938318993e-06	0.000150319673314455
OG0002499	13.5863416776599	0.385305612690717	1.13043693712866	0.0159045413708891	0.0598025019708094
OG0002500	3.40564138530047	0.219040243676902	1.05253443570287	0.155218308929568	NA
OG0002501	0.147342226323739	-0.133915328564102	1.01951901430537	0.828736161131565	NA
OG0002503	70.0165470161546	0.799424912466609	1.48392475426316	0.0302262170074107	0.0954601994753817
OG0002506	26.1863081557541	-0.203412620988842	0.96024761918469	NA	NA
OG0002507	72.4099757454152	0.539058264872779	1.20791551199552	NA	NA
OG0002508	34.7421613860171	-0.405510383935632	1.06112650931787	0.263738514863356	0.445020239333207
OG0002509	6.50845929973139	0.0222060254034871	0.984013018478613	0.941003324862562	NA
OG0002510	17.9570182134025	0.327996502973608	1.09924793355642	NA	NA
OG0002511	222.334866184632	-0.238061640794073	0.879751169785147	0.607541815151452	0.74401344194239
OG0002513	38.1601775607623	0.440081680399286	1.09326750908371	0.215328492267603	0.387650725369006
OG0002514	0.154801881150021	0.142843071978123	1.02000309198606	0.693918821761692	NA
OG0002515	32.6840976234142	0.210193741299509	0.959023509993586	0.594015027932922	0.736262529078721
OG0002516	206.733335243485	0.503950285175124	0.844248919659985	0.352397513841917	0.540024639665234
OG0002517	64.7725691925789	-0.195145959802504	0.920620952558311	NA	NA
OG0002518	105.527539598427	0.538284931083544	1.0352021494342	0.264366817012566	0.445123646716941
OG0002519	13.4758637096687	-0.139542140062623	0.973068247312873	0.665280575830699	0.783742724700339
OG0002520	3.44996463942337	-0.0176159493012775	0.984389505459327	0.940532068438271	NA
OG0002521	46.8091319446101	0.29488212790566	0.967830332055187	NA	NA
OG0002522	5.57733299764107	0.147914618578632	1.01344497307172	0.516043477775862	NA
OG0002523	5.26130848988427	-0.205966812266246	1.04640002495741	0.199755527187946	NA
OG0002524	0	NA	NA	NA	NA
OG0002525	193.109095521403	-2.61848402181762	1.47258554975689	0.00426364789882847	0.0208458820009777
OG0002526	0	NA	NA	NA	NA
OG0002527	7.60792128222922	0.0827682471927602	0.98779039962029	0.766270936181466	NA
OG0002528	2.35742091889261	0.176050781155299	1.02757093959017	0.386220480031914	NA
OG0002529	304.650368129706	0.275839854305009	0.764145329110738	0.601333763917386	0.742063827217451
OG0002530	132.307904721083	-0.0540962864737073	0.848527201875982	0.899497045089628	0.941425299694453
OG0002531	203.982302911431	0.00613731394472133	0.867327972094678	0.999561109938019	0.999561109938019
OG0002536	102.930214341509	-0.500750944980897	1.035274537912	0.269042087329826	0.451183580452118
OG0002538	4.17965079105057	0.220834268237631	1.05348605125813	0.134367181551262	NA
OG0002546	0	NA	NA	NA	NA
OG0002547	0	NA	NA	NA	NA
OG0002560	7.54328393741832	0.211546052461974	1.04670408907193	NA	NA
OG0002561	31.145919539398	0.484168538336378	1.19778584509665	NA	NA
OG0002562	1.63035854995616	0.165592209413048	1.02314437481364	0.386048619031836	NA
OG0002563	40.2595305981593	0.536697022220894	1.13905251671778	0.170206494518364	0.328087691157811
OG0002567	0.294684452647477	-0.163628834294822	1.02766234921766	0.631372094004568	NA
OG0002568	0.442026678971216	-0.177806452470722	1.03296170578792	0.526895096231123	NA
OG0002569	29.2742500792212	0.162125349730918	0.971907810747649	NA	NA
OG0002571	29.9330796717195	-6.34573976013742	2.64696457058206	0.000383669581516501	0.00345921445270522
OG0002572	19.4223152538277	-0.547544573619179	1.25113190066453	0.0105755848136452	0.0435766190004322
OG0002574	7.0285898773621	-0.217640745484891	1.0540707779634	0.0953320894033517	NA
OG0002575	18.3327131478678	-0.257129015460661	1.00498290540061	0.438536353926505	0.618004592886344
OG0002576	61.8547103776751	-0.436206651033279	1.0135110815112	0.317177533348587	0.504655335318387
OG0002578	2.39942915782533	0.215496238519469	1.05061278939417	0.196409909021683	NA
OG0002581	39.5345962726352	-1.15401097846171	2.10943999325512	0.0181776538946674	0.0658400120547672
OG0002582	5.15697792133085	-0.21631028876411	1.05318744272153	0.120395807968744	NA
OG0002583	92.7634449702968	0.155307709099062	0.847503842622161	0.755312140628521	0.851248964942224
OG0002586	0	NA	NA	NA	NA
OG0002587	0	NA	NA	NA	NA
OG0002588	0.095097291396158	-0.1210212352954	1.01677496657102	0.828736161131565	NA
OG0002589	1.61665395373469	-0.206548378627444	1.04712333428148	0.260972179115473	NA
OG0002590	0	NA	NA	NA	NA
OG0002592	0	NA	NA	NA	NA
OG0002593	14.4809916813395	-0.31512232728249	1.09125834061316	NA	NA
OG0002612	82.3883160464667	-1.78366138605235	2.11760306911244	0.0202499134089897	0.0716752546199301
OG0002613	79.7548005557232	0.746953999117659	1.40209324793181	0.0425297952482169	0.122099077845057
OG0002614	289.540778441724	-1.63218710031358	1.65607807453873	0.0268979917973005	0.0879296924835731
OG0002616	0	NA	NA	NA	NA
OG0002617	31.6735145187673	-4.10625369999615	2.97511180001356	0.00233352280069019	0.0130880191864798
OG0002622	0	NA	NA	NA	NA
OG0002625	4.95366019680068	0.222127491571256	1.05417129489018	0.118768816092584	NA
OG0002628	2.75782145048858	-0.212237529563812	1.05057024566261	0.186101364734342	NA
OG0002631	0	NA	NA	NA	NA
OG0002633	10.9995935461589	-0.316266527861881	1.09372895427498	0.0321246197784158	0.0999498838003773
OG0002634	20.013544073113	-0.219579159204519	0.970462573318587	0.549209253177712	0.701999937179133
OG0002635	0	NA	NA	NA	NA
OG0002636	88.8395094048715	0.540841620967263	0.884548482984967	0.317857046266837	0.505257124729371
OG0002637	59.5532451393513	-0.990593309339507	2.04438042435006	6.65317304513504e-05	0.000978716771639602
OG0002638	97.5202960562151	0.319260815920291	0.977726532789293	NA	NA
OG0002641	809.272979484966	0.119740471000674	0.731092108843566	0.82329819001344	0.896539652371779
OG0002642	15.1124409295538	-0.727001380141093	1.39661307253241	0.0298288570501932	0.094528117006255
OG0002643	44.8588336160679	6.77683406756069	3.09885123513737	0.000600551571835437	0.00468849000709804
OG0002644	4.25560112540385	-0.177589510600303	1.03022425685435	0.243546419815462	NA
OG0002646	16.1724970317832	-0.185983177692439	0.981072312805047	0.574332116816124	0.719902439011159
OG0002647	0	NA	NA	NA	NA
OG0002649	3.19481358061914	-0.213322861384863	1.0512553071436	0.169281185794783	NA
OG0002650	0	NA	NA	NA	NA
OG0002652	242.010568302212	-0.534470982524505	0.958414342796049	0.293375115682138	0.477660261164024
OG0002653	155.87307922823	-0.536391392922031	0.948096885206323	NA	NA
OG0002654	44.0665807896864	-0.836442033399016	1.37338474812414	0.077632620958506	0.183179423458153
OG0002656	174.494792218468	-4.55301248085514	1.23717697295394	9.91033355168317e-06	0.000259681708846448
OG0002657	102.507803276594	2.64928486839584	1.57429692358052	0.00495033839231903	0.0237871561143811
OG0002659	0	NA	NA	NA	NA
OG0002661	5.65026866197578	0.223112041099213	1.05467422866382	NA	NA
OG0002664	0	NA	NA	NA	NA
OG0002671	9.05130727544702	-0.270065586131697	1.07314816111152	0.0535363086865104	0.142100135964717
OG0002682	8.86601977957292	-0.37570045857017	1.12431551618046	0.0280558283252249	0.0904800463488504
OG0002692	163.469903412876	-5.67517065571456	1.63783470494735	1.14536875333015e-05	0.000286684089452935
OG0002696	0	NA	NA	NA	NA
OG0002697	2.37743228490395	-0.210926900727043	1.04974558554288	0.205100900966684	NA
OG0002700	0	NA	NA	NA	NA
OG0002703	285.673572122898	-0.475165861148006	0.920573188993195	0.347710980825102	0.537420131704025
OG0002704	4.63975591240041	-0.0101520672133926	0.983871019069935	0.961989361240433	NA
OG0002705	5.23035102678869	-0.216429678643147	1.05325915972786	0.118885602040866	NA
OG0002706	44.7067112998217	0.318807325223811	1.00721014207548	0.40246187946167	0.5808149221574
OG0002709	15.3664380402427	-0.426373298658673	1.12310588100281	0.118757696673454	0.252097034584028
OG0002711	92.361023037296	-4.50340206200733	1.92065380139581	0.000555519859580386	0.00447887886786686
OG0002712	4.63450122091144	-0.105540939839237	0.999808822204284	0.656670572264549	NA
OG0002713	6.32498377360347	-0.217236357053364	1.05379797874042	0.103364972388683	NA
OG0002715	0	NA	NA	NA	NA
OG0002716	0	NA	NA	NA	NA
OG0002717	107.654691647508	0.94196281579332	1.40285905043756	0.0780330462198786	0.183794127121821
OG0002719	19.9380445198163	-0.503962090048821	1.20527710541486	0.0116764754950576	0.0468455727397408
OG0002720	43.5085056258964	-4.56547265855077	2.85678611843786	0.00123058719562393	0.00787669743153177
OG0002721	55.9673431912119	-0.985799770592634	1.44746845976094	0.068615588964137	0.168569710852512
OG0002722	0	NA	NA	NA	NA
OG0002735	61.5100861699978	0.399353885612191	1.00621882407714	0.355987067057492	0.541930352547792
OG0002743	4.48925455335062	0.221412914157822	1.05378993344333	0.127623850620931	NA
OG0002745	1.33351234059633	0.17432624082681	1.02748860261083	0.421484806587932	NA
OG0002747	11.2253708168673	-0.173123891780361	1.00134733810996	0.534396431217389	0.693424850459503
OG0002750	3.09418675279851	-0.213091626682639	1.05110895013723	0.17287614971662	NA
OG0002760	11.5349283696839	-0.170056939677566	1.00518951008155	0.518408440519344	0.686706915285103
OG0002766	5.27219451158133	0.0739618960585423	0.990709145551784	0.778416893403277	NA
OG0002767	0	NA	NA	NA	NA
OG0002768	1.1411674967539	-0.201351708368666	1.04417610472043	0.319762569810688	NA
OG0002771	0	NA	NA	NA	NA
OG0002773	0	NA	NA	NA	NA
OG0002774	125.714404963271	0.697092192449532	1.24071919787676	0.117510434305475	0.250082485190712
OG0002776	20.1015013753652	-0.418807689455491	1.0817853282186	0.227016277009652	0.401014360173645
OG0002777	0	NA	NA	NA	NA
OG0002779	52.67684326429	-0.367586001362453	0.976930783503764	0.396792329235546	0.576447965762503
[truncated: 1,275 more rows]
