# Supplementary material for: Genome-resolved metatranscriptomics reveals conserved root colonization determinants in a synthetic microbiota
Source: Nat Commun. 2023 Dec 13;14:8274. doi: 10.1038/s41467-023-43688-z (PMC10719396; doi:10.1038/s41467-023-43688-z)
Supplement: Supplementary file 11 — Source Data [file 41467_2023_43688_MOESM11_ESM.zip › Source Data/Main_figures/figure5/Root172OG_deseq.csv]

	baseMean	log2FoldChange	lfcSE	pvalue	padj
OG0000000	57.0423502726279	-0.0991924451732247	0.921563728911663	0.79721602341406	0.869690207360793
OG0000001	505.898652091839	0.509573851178849	1.21136692370752	0.0226182427572604	0.0842334557856595
OG0000002	33.9536344737521	0.090375729673799	0.937252393769028	0.823518676894893	0.889400171046485
OG0000003	41.65337713607	-0.207973244915256	0.987030692991345	0.532412283462219	0.660925593263445
OG0000004	17.8463443620136	-0.0804265168454744	0.950226394661624	0.81427245022839	NA
OG0000005	14.4182964398881	-0.0127503854928323	0.954292018397866	0.961804153295313	NA
OG0000006	51.7707817275286	-0.0279576114129095	0.933756823509306	0.929210639242893	0.964949509983005
OG0000007	11.3783459267628	-0.416809310679468	1.13190762148372	0.108995673993438	NA
OG0000008	9.94000994543838	-0.0597207985368799	0.949303993449082	0.862642157463463	NA
OG0000009	440.2203929983	0.404442929382087	1.13573412557757	NA	NA
OG0000010	3.32811125993682	-0.0422403904631433	0.976671171770672	0.93769477862041	NA
OG0000011	12.4063937762854	-0.066389654688907	0.948679849433981	0.84852989879758	NA
OG0000012	464.76028134706	0.478694981134553	1.19333959907107	NA	NA
OG0000013	8.47278396798633	0.128502566382893	0.956481484311283	0.72999704811626	NA
OG0000014	393.159157937099	0.622430285724124	1.3196037185949	0.0113783431216783	0.0477278818431133
OG0000015	3.17780843197755	0.0982155220517354	0.995454448481932	0.665448067539897	NA
OG0000016	8.86831980006482	-0.186187216459104	0.992437603988472	0.402581833132099	NA
OG0000017	2.13127711174999	-0.174979324421188	1.03072279076869	0.597795260433998	NA
OG0000018	323.418158058764	0.513357637360554	1.13578232215512	0.171449808124897	0.36719741523749
OG0000019	0.0539436866693052	-0.0481481321396874	1.01316104981169	0.42291727497293	NA
OG0000020	511.790659481348	0.539256849268157	1.12938505087119	0.185492137791922	0.36719741523749
OG0000021	10.965196847386	-0.291782900349268	1.07391625986438	0.181359802280244	NA
OG0000022	241.501169881736	0.701273381154587	1.37732821253395	NA	NA
OG0000023	8.18619636564197	-0.375471100326249	1.10564035722039	0.163227330559725	NA
OG0000024	7.21799798854161	-0.268060568489412	1.06201201647266	0.257455775034619	NA
OG0000025	11.6058651646677	-0.00855316286314186	0.964541434988735	0.969991332136398	NA
OG0000026	307.279964981988	0.53558891935664	1.22990165558465	NA	NA
OG0000027	19.5139299903437	-0.200325663973368	0.992970933289908	0.506105281922178	NA
OG0000028	7.96010099919094	0.0535445452216606	0.979569980011411	0.859788495387002	NA
OG0000030	18.143493566868	0.200181807168779	1.00444805785606	0.499218919665895	NA
OG0000031	21.0341639728536	-0.175543802926833	0.944902485097606	0.647269080972262	NA
OG0000032	3.20649221003676	0.0910743340418931	0.996532518495955	0.809452673569135	NA
OG0000033	18.1620116307809	-0.0663809807436836	0.93813946562679	0.852394324684231	NA
OG0000034	52.4649504072018	0.106558254647246	0.95842790569206	0.773137143124724	0.852028688341533
OG0000035	0	NA	NA	NA	NA
OG0000036	3.71612028521408	-0.292783517424509	1.06257634063001	0.347745447229418	NA
OG0000037	17.1822435563319	0.038162048597064	0.954924171093065	0.920712445652813	NA
OG0000038	14.3292120189096	0.088965024505513	0.971535117679854	0.788050137344823	NA
OG0000039	6.36585375147503	-0.259449011094178	1.05819053579942	0.284847330393673	NA
OG0000040	42.9310186966834	-0.259331657648773	0.998594147792476	0.440561284715205	0.617930113626521
OG0000041	16.5235056648103	0.0819717689491108	0.974989835303313	0.794939297461073	NA
OG0000042	3.72211438018206	-0.184460953676272	1.03603670865893	0.46930746505796	NA
OG0000043	0	NA	NA	NA	NA
OG0000044	7.41581801235513	0.105938641607423	0.976423078065044	0.741783227199947	NA
OG0000045	986.412054057856	1.10934070078269	2.27245984836399	0.00440005431494187	0.0237831494142124
OG0000046	1.18676110672471	-0.148957249216727	1.02387561032312	0.766569793520731	NA
OG0000047	23.8148305546636	0.196797376861137	1.01046240687467	0.481514907197537	NA
OG0000048	29.7814232618897	-0.235836730920543	0.991219566142149	0.478572775836966	NA
OG0000049	146.638193853531	0.580196081430981	1.25506740963282	0.0430666490938919	0.128012388759586
OG0000050	12.770468954118	-0.352550514289417	1.06597559639864	0.233218669184753	NA
OG0000051	12.0329211847361	-0.060566632432843	0.975779155219424	0.823361985437122	NA
OG0000052	10.5931193286405	-0.438035486789006	1.1346627386839	0.14449647404384	NA
OG0000053	18.0927174281729	0.0791211450082761	0.970766399228247	0.81185758913447	NA
OG0000054	4.24711225510343	-0.0625957993181966	0.985244018277403	0.862264051619626	NA
OG0000055	4.53085083568027	-0.31351188653437	1.07198482179061	0.293470289318197	NA
OG0000056	0.46885734232167	-0.115860714234633	1.01731978488921	0.962619491757393	NA
OG0000057	84.0191477687478	0.272133529128242	1.07437509493792	2.86414289000417e-11	3.0932743212045e-09
OG0000058	17.4596775049356	0.249352433895644	1.03543811484608	NA	NA
OG0000059	0	NA	NA	NA	NA
OG0000060	4.04942808341199	-0.214331468715699	1.04266379783453	0.414811789804851	NA
OG0000061	239.274290254846	0.33664278648926	1.0408065298736	0.327095497779208	0.490643246668812
OG0000062	5.14280231202134	-0.246610548888579	1.05264202654446	0.334212096577838	NA
OG0000063	11.5215184164834	-0.210182551100937	1.00723476019887	0.337250078381742	NA
OG0000064	18.7892981292283	0.0376700044039892	0.941277770901712	0.927581426948355	NA
OG0000065	324.868687733491	0.471148870847972	1.1827458724091	NA	NA
OG0000066	430.531125218242	0.342313150734155	1.10711073125213	NA	NA
OG0000067	7.17350663492506	-0.261703806202591	1.05951754640865	0.258355377238026	NA
OG0000068	0	NA	NA	NA	NA
OG0000069	5.99338601823508	0.0613316358694908	0.981136151488639	0.836395662792026	NA
OG0000070	2.59178714475332	-0.174392446822471	1.03195365258179	0.556346254193765	NA
OG0000071	0	NA	NA	NA	NA
OG0000072	4.02359895079395	-0.230834378001139	1.04642097345135	0.396564000708676	NA
OG0000073	4.01564751007633	0.0283668695623172	0.987041120323513	0.966153610669175	NA
OG0000074	16.6404286944549	0.170056453177585	0.994466239993448	0.579650098505398	NA
OG0000076	0.921524318134514	-0.139806975679414	1.02166785872176	0.839810438460336	NA
OG0000077	4.2076075602058	-0.187506440106361	1.0373894243111	NA	NA
OG0000078	0	NA	NA	NA	NA
OG0000079	8.43336719884896	-0.273412335330184	1.06511719979614	0.229742241216305	NA
OG0000080	0	NA	NA	NA	NA
OG0000081	10.854232924683	-0.018367021939406	0.964141976982561	0.946280076352709	NA
OG0000082	0	NA	NA	NA	NA
OG0000083	1294.87986806168	-0.0591568530338167	0.927223783160247	0.852744372650242	0.911845467784417
OG0000084	35.2282854273093	-0.0473027661751505	0.913476522317125	0.899898764468318	0.943583170510469
OG0000085	0	NA	NA	NA	NA
OG0000086	0.917042673378188	-0.139815854483897	1.02166796735726	0.840889847332278	NA
OG0000087	13.1143549826455	0.130404816797815	0.969333123765767	0.707108343011755	NA
OG0000088	1.26709593743496	-0.151240230580052	1.02447945212869	0.74822752517128	NA
OG0000089	3.33946870784132	-0.215090254669808	1.04126934897428	0.451842906174879	NA
OG0000090	15.3926264326889	0.110130319430465	0.956715276886063	0.765382102411704	NA
OG0000091	512.831077965785	0.691317048292877	1.34950736989236	0.043806427712057	0.128012388759586
OG0000093	69.1223686683605	-0.195447110909607	0.933753566827718	0.627422476099657	0.728619649664118
OG0000094	0	NA	NA	NA	NA
OG0000095	706.308801121281	5.03644493109631	3.35042574087443	0.0012587496991886	0.00906299783415792
OG0000096	10.5855526148293	0.180747221865647	1.01419302552528	0.483832305781823	NA
OG0000097	255.98882760358	0.438200218671734	1.14630288264217	NA	NA
OG0000098	5.07767837629768	-0.245180229287019	1.05213479700494	0.338018988890095	NA
OG0000099	4.8367904243966	-0.24212173999235	1.05089698253332	0.349883898895932	NA
OG0000100	1.7919264712716	-0.166148865369018	1.02833982131275	0.648405881339417	NA
OG0000101	1.29464848006332	-0.152035085253805	1.02469358458204	0.741913116222171	NA
OG0000102	4.53612079486723	0.25628539942111	1.06717619672439	0.0490057145221287	NA
OG0000103	0	NA	NA	NA	NA
OG0000104	29.1992628642817	-0.264892422039465	0.98840877678024	0.474915674926476	NA
OG0000105	0	NA	NA	NA	NA
OG0000106	8.01851690132177	-0.019831844641183	0.955806488189971	0.947093807037665	NA
OG0000107	0	NA	NA	NA	NA
OG0000108	3.64509979564071	-0.222237343005275	1.04355806430949	0.425829404988565	NA
OG0000109	4.66953611236333	0.257653075212459	1.06772428819461	0.0472577548816002	NA
OG0000110	14.9916140584902	-0.280813577261617	1.02961407368497	0.230568330251846	NA
OG0000111	1.43623016387108	-0.155530950882786	1.02567804686451	0.713042706492808	NA
OG0000112	0	NA	NA	NA	NA
OG0000113	18.5418432884097	-0.0983628133344926	0.941315072072212	0.784311019482077	NA
OG0000114	5.8601128446297	-0.0561886563929073	0.982242314299424	0.861690859758326	NA
OG0000115	298.230061290903	0.63759542286761	1.29090448856033	NA	NA
OG0000116	13.6771698852204	-0.263068507023429	1.00374166633142	0.46021522605607	NA
OG0000117	9.32594350021599	0.00488857838231492	0.981607151851773	NA	NA
OG0000118	0.046885734232167	-0.0455988421176372	1.01319897793067	0.422917274972997	NA
OG0000119	0	NA	NA	NA	NA
OG0000120	475.547710681736	0.375059337567807	1.12486422339021	NA	NA
OG0000121	7.60321015486176	0.0948641099112457	0.974856636401256	0.768477147911812	NA
OG0000122	0.230381079533628	-0.0908712721673829	1.01460973601576	0.755844487484557	NA
OG0000123	1.26709593743496	-0.151240230580052	1.02447945212869	0.74822752517128	NA
OG0000124	0	NA	NA	NA	NA
OG0000125	13.785695223967	-0.118408057218954	0.966056958315452	0.718699027330143	NA
OG0000126	1.0249300467168	-0.14378248855928	1.02258422017404	0.808623000721446	NA
OG0000127	0	NA	NA	NA	NA
OG0000128	10.5394835576764	0.0030966930808644	0.970508417300457	NA	NA
OG0000129	13.3280172399009	0.118514698963046	0.992108893558079	NA	NA
OG0000130	4.6300314174657	0.117352112367945	0.994112293819758	0.669433981402022	NA
OG0000131	0	NA	NA	NA	NA
OG0000132	0	NA	NA	NA	NA
OG0000133	495.22893068145	0.572718354645237	1.28014138174432	0.00157203310701003	0.00998703385629899
OG0000134	9.05181514536628	-0.189609619738546	0.993462848949174	0.393715226698606	NA
OG0000135	296.090040542582	0.484029563727926	1.18931591568843	0.0305356832243856	0.0994982597565052
OG0000136	58.5901631961173	0.253214832384304	0.982353654227973	0.504716459350172	0.641286795409631
OG0000137	1.6126675567354	-0.159486121957372	1.02685120670988	0.681046475169821	NA
OG0000138	9.93444678069904	-0.142826698717868	0.985808699860592	0.655368333874607	NA
OG0000139	8.23785159610562	-0.0565993109749622	0.968084484912005	0.856183278848559	NA
OG0000140	1.6126675567354	-0.159486121957372	1.02685120670988	0.681046475169821	NA
OG0000141	16.9302411189983	0.224337384875963	0.983863445992839	0.533259129595941	NA
OG0000142	456.699630208977	0.596083878587871	1.24489916412639	NA	NA
OG0000143	211.778038620604	-0.354775519924191	0.991832233120434	0.385988604224499	0.571051633647204
OG0000144	35.9754805880278	0.164206679620497	0.947819420132718	0.678831712913676	0.771724473628179
OG0000146	5.60344333483599	0.265599437055773	1.07097753707948	0.0375800492721697	NA
OG0000147	5.58530160362745	0.0101224733873174	0.9657809322111	0.969667854200528	NA
OG0000148	2.00122976244143	0.219821357635574	1.05356539207299	0.10884099623165	NA
OG0000149	5.06978206485161	0.261408888416864	1.06924684001052	0.0426197892405164	NA
OG0000150	5.21474857576505	0.15585558697248	1.00595409065342	0.553716314192967	NA
OG0000151	307.588865059325	0.323063227822371	1.09362582039205	NA	NA
OG0000152	833.529174335069	0.289708090688726	1.08196045210853	NA	NA
OG0000153	1.76354386710101	-0.163350365636498	1.0278863914223	0.655570297359728	NA
OG0000154	0	NA	NA	NA	NA
OG0000155	0	NA	NA	NA	NA
OG0000156	4.67327224140411	-0.10180403901663	0.997198003244868	0.717122175567493	NA
OG0000157	35.6117180373752	-0.34777531410392	1.04887940721161	0.301679350878273	0.475946956336131
OG0000158	0.115190539766814	-0.0689122596876605	1.01335159976116	0.576352403458008	NA
OG0000159	24.201516958871	-0.0706916992692331	0.945113545299331	0.837173359680076	NA
OG0000160	374.648379143392	11.1233185983267	3.33345309860627	NA	NA
OG0000161	11.4889928662538	-0.00831542525145942	0.956268101628847	0.972447846645701	NA
OG0000162	0	NA	NA	NA	NA
OG0000163	0	NA	NA	NA	NA
OG0000164	3.04889772060648	-0.196143302049707	1.0367800447558	0.494029471849184	NA
OG0000165	3.66817069351275	-0.184087290643161	1.03587444353216	0.472662266269953	NA
OG0000166	11.1393257595132	-0.076520019874709	0.969940787097341	0.803217225531713	NA
OG0000167	8.68601400195401	-0.0370757387683419	0.947436176662718	0.912486533016673	NA
OG0000168	0	NA	NA	NA	NA
OG0000169	61.0746947243725	-0.275641707350678	0.963452344046026	0.494817328702358	0.641286795409631
OG0000170	234.068747926572	0.426904528507925	1.14772868652992	NA	NA
OG0000171	29.9732778111638	-0.0917624181514176	0.93826785427425	0.802445319701994	NA
OG0000172	2.75112802013456	-0.176226766726815	1.03264699246925	0.541388111734622	NA
OG0000173	10.2172712742861	-0.0089602408240181	0.963799292225292	0.969692268749939	NA
OG0000174	3.94481149346213	-0.228952940574412	1.04579470299411	0.402560771948429	NA
OG0000175	0	NA	NA	NA	NA
OG0000176	3.43858653718012	-0.218209455652213	1.03289802062676	0.506273958448707	NA
OG0000177	0	NA	NA	NA	NA
OG0000178	0	NA	NA	NA	NA
OG0000179	22.294112615439	-0.0227576734089702	0.962673015223811	0.933138002483199	NA
OG0000180	0.593380553362357	-0.123232906455778	1.01845100781153	0.969023895078005	NA
OG0000181	6.23005595858778	0.0159454229638739	0.967906813113722	0.962658265072674	NA
OG0000182	5.6466263296313	-0.129515127261943	0.985370533921101	0.70905697914446	NA
OG0000183	3.57087560012809	-0.22124871664028	1.04317121575756	0.430950124859517	NA
OG0000184	0	NA	NA	NA	NA
OG0000185	0	NA	NA	NA	NA
OG0000186	0.703286013482505	-0.130392305677143	1.01971951387341	0.91791154816464	NA
OG0000187	0	NA	NA	NA	NA
OG0000188	15.2783309198672	0.211254334179507	1.01728350862109	0.441290572634258	NA
OG0000189	1.32469120731836	-0.152778719495219	1.02489951500983	0.735684009657803	NA
OG0000190	15.7458952628935	0.305865346451008	1.08389850801687	NA	NA
OG0000191	1.78014166008707	-0.162762545955947	1.02787895813065	0.654031619216198	NA
OG0000192	0	NA	NA	NA	NA
OG0000193	1.45647954007124	-0.156030086166753	1.0258226034236	0.708948844879996	NA
OG0000194	0.0539436866693052	-0.0481481321396874	1.01316104981169	0.42291727497293	NA
OG0000195	0	NA	NA	NA	NA
OG0000196	0.701267926700967	-0.130111779741243	1.01967279738183	0.919627568939844	NA
OG0000197	12.0680326873184	-0.116222600558277	0.977530208961599	0.705970220644297	NA
OG0000198	8.98917635911602	-0.277767324039493	1.06713463235612	0.217138573387799	NA
OG0000199	0	NA	NA	NA	NA
OG0000200	0	NA	NA	NA	NA
OG0000201	671.18336019563	0.390905253223377	1.05919377815431	0.28329480374162	0.46357331521356
OG0000202	7.2983377673876	0.174710593933179	1.01215232026893	0.500132570832296	NA
OG0000204	4.66953611236333	0.257653075212459	1.06772428819461	0.0472577548816002	NA
OG0000205	1.88802903342568	-0.164767150526837	1.02852371152821	0.638258320706282	NA
OG0000206	13.679755784662	0.184170081123667	0.969959428864252	0.612663151252111	NA
OG0000208	0	NA	NA	NA	NA
OG0000209	21.7927826474336	-0.315299383599586	1.0323057453873	0.299689806702619	NA
OG0000211	0	NA	NA	NA	NA
OG0000212	0	NA	NA	NA	NA
OG0000213	17.4980530354244	-0.137212524392649	0.962642073972775	0.682551379476528	NA
OG0000214	0	NA	NA	NA	NA
OG0000215	0	NA	NA	NA	NA
OG0000216	0.809155300039578	-0.135290618134896	1.02069429679812	0.87749565882408	NA
OG0000217	0.0575952698834071	-0.0493728374249613	1.01315144321133	0.42291727497292	NA
OG0000218	8.06167766059255	-0.271374354063069	1.06405207455282	0.238023824701022	NA
OG0000219	0.281314405393002	-0.0981281860143552	1.01522397774953	0.815029731452263	NA
OG0000220	6.55651150145294	0.188153177396062	1.00125085854869	0.532900831911074	NA
OG0000221	12.3291818779313	0.00433843439854404	0.946950867569707	0.99917346350397	NA
OG0000222	0	NA	NA	NA	NA
OG0000224	0	NA	NA	NA	NA
OG0000225	0	NA	NA	NA	NA
OG0000226	1.49747701696858	-0.156968031904733	1.02609569393781	0.701454784325302	NA
OG0000227	0	NA	NA	NA	NA
OG0000228	9.79956432892833	-0.0131258072176757	0.963948065002446	0.959582575784471	NA
OG0000229	1.13281742005541	-0.147330494596713	1.0234575238759	0.779848773721766	NA
OG0000230	0	NA	NA	NA	NA
OG0000231	6.08725503012075	-0.345008875216957	1.0878027383531	0.22094995267358	NA
OG0000232	4.95122355689727	0.0579409510596563	0.981548623346036	0.837331900413938	NA
OG0000233	0	NA	NA	NA	NA
OG0000234	502.512522316629	0.257450386066311	1.06849362440202	NA	NA
OG0000235	0	NA	NA	NA	NA
OG0000236	1.43988174708518	-0.155613653158658	1.02570208623679	0.712343691652107	NA
OG0000237	2.77695585874169	-0.0442942803602352	0.986170556129011	0.942559338833678	NA
OG0000239	0	NA	NA	NA	NA
OG0000240	374.803084494036	11.3085659856881	3.35132318641208	NA	NA
OG0000241	0.647324240031662	-0.127226631879207	1.01914457222155	0.943278564016317	NA
OG0000242	3.73562888989066	0.246190874465289	1.0632383512877	0.0624404156294082	NA
OG0000244	4.22071977298755	-0.234446947856649	1.04772175728264	0.383405800270498	NA
OG0000245	3.97407362195509	-0.186093508238959	1.03675585254127	0.454480759695081	NA
OG0000246	165.143512648748	-0.27192836426349	0.956831245575131	0.502194598698464	0.641286795409631
OG0000247	338.323598545119	0.443541678004429	1.17036583336085	NA	NA
OG0000248	9.5978326096737	0.0498746271689514	0.966879418473909	0.88398434031534	NA
OG0000249	0	NA	NA	NA	NA
OG0000250	307.436079905561	0.314314472946777	1.09240146986265	NA	NA
OG0000251	0	NA	NA	NA	NA
OG0000252	0	NA	NA	NA	NA
OG0000253	1.0249300467168	-0.14378248855928	1.02258422017404	0.808623000721446	NA
OG0000254	1.18676110672471	-0.148957249216727	1.02387561032312	0.766569793520731	NA
OG0000255	10.4364872500573	0.00514493370911794	0.954285569683231	0.995655463593456	NA
OG0000256	4.92787720165299	-0.0149779939565385	0.985706475233324	0.822295696097546	NA
OG0000257	0	NA	NA	NA	NA
OG0000259	17.556152838991	0.252985160652696	1.03265074738331	NA	NA
OG0000260	2.47659660498651	-0.17311565978956	1.0314642479307	0.567801355821902	NA
OG0000261	16.1917998268284	0.0384038928722291	0.946569972196525	0.921755498205094	NA
OG0000262	0	NA	NA	NA	NA
OG0000263	0	NA	NA	NA	NA
OG0000264	5.59827247936907	-0.303434753828557	1.07100048714649	0.265119159035654	NA
OG0000265	0.921524318134514	-0.139806975679414	1.02166785872176	0.839810438460336	NA
OG0000266	0	NA	NA	NA	NA
OG0000268	0	NA	NA	NA	NA
OG0000270	0.984600418875506	-0.142474985760355	1.02227078383117	0.819623792240263	NA
OG0000271	30.1512163683677	0.117691739274277	0.944126253610626	0.765643233268783	NA
OG0000272	0.0575952698834071	-0.0493728374249613	1.01315144321133	0.42291727497292	NA
OG0000273	17.0061087916463	0.166865276137535	0.960491518357438	0.657557282758144	NA
OG0000276	130.651688244422	-0.469641000475855	1.07043447770447	0.24112137992825	0.426903426758213
OG0000277	8.68576943865733	-0.214428274439157	1.02004745672152	0.42968986550993	NA
OG0000278	0	NA	NA	NA	NA
OG0000279	7.21434189933624	-0.368274589756132	1.10039713344157	0.183167165996333	NA
OG0000280	0	NA	NA	NA	NA
OG0000281	4.93636674735552	0.260229350469497	1.06876570328898	0.0440745907230736	NA
OG0000282	0.395863722755646	-0.109512115042293	1.0164877038383	0.91103625756722	NA
OG0000283	0	NA	NA	NA	NA
OG0000284	10.1088868721962	0.0328618817441089	0.965435105914569	0.926576120166183	NA
OG0000286	0	NA	NA	NA	NA
OG0000287	0	NA	NA	NA	NA
OG0000288	0	NA	NA	NA	NA
OG0000289	557.788572646639	0.360183202436045	1.10267554145262	NA	NA
OG0000290	4.16186502756797	-0.0180906630572112	0.980024495938267	0.978199510327764	NA
OG0000291	346.391166406177	0.65253241669897	1.34544060195066	NA	NA
OG0000292	1.15190539766814	-0.147855379077555	1.02359341221706	0.775339808440808	NA
OG0000293	3.22654146884711	-0.214186035717014	1.04079114442329	0.459865326006636	NA
OG0000294	0	NA	NA	NA	NA
OG0000295	10.7400190906238	-0.166337149546624	1.00195204715498	0.407422411494095	NA
OG0000296	0.917042673378188	-0.139815854483897	1.02166796735726	0.840889847332278	NA
OG0000297	1.03671485790133	-0.144129591851473	1.02266949024831	0.80562325849132	NA
OG0000298	0.0575952698834071	-0.0493728374249613	1.01315144321133	0.42291727497292	NA
OG0000299	0	NA	NA	NA	NA
OG0000300	350.331566335081	0.365931345390116	1.11686911145569	NA	NA
OG0000301	1642.71938187113	5.0528549001745	2.84715803157391	0.00100037965618936	0.00771721449060366
OG0000302	2.40147571492971	0.22099603321433	1.05415602398885	0.0982441787243577	NA
OG0000303	1.32469120731836	-0.152778719495219	1.02489951500983	0.735684009657803	NA
OG0000304	12.15019327973	-0.15648201824666	0.976063417430245	0.630072730410957	NA
OG0000305	0	NA	NA	NA	NA
OG0000306	2.4190013351031	-0.172401936381349	1.03120067017004	0.573774289355254	NA
OG0000307	545.45198391356	0.316929512764461	1.09286033120059	NA	NA
OG0000308	0	NA	NA	NA	NA
OG0000309	9.42365508242604	0.209664855836681	1.02780296269701	0.387563281450371	NA
OG0000310	8.11107149015126	0.242421163089473	1.03662211556195	0.3181229004967	NA
OG0000311	6.3602224013385	-0.069763935017577	0.977253023656139	0.833513650933095	NA
OG0000312	3.06855230241019	0.233577751532612	1.05858940439457	0.0785877478744635	NA
OG0000313	11.0505912583308	-0.408891114332093	1.12711818774304	0.114873564219767	NA
OG0000314	0	NA	NA	NA	NA
OG0000315	0	NA	NA	NA	NA
OG0000316	5.4187683508418	-0.250463820304709	1.05417226357804	0.321141727209627	NA
OG0000317	0	NA	NA	NA	NA
OG0000318	1.55507228685199	-0.158226097591986	1.02647116339621	0.691033830213253	NA
OG0000319	1.96768459701574	-0.170812153058424	1.02958238274697	0.621142091353742	NA
OG0000321	9.45273519477393	0.24985361937084	1.04943944125061	0.250639201518726	NA
OG0000322	0.0937714684643339	-0.0638983029455135	1.01316708401409	0.535479091134761	NA
OG0000324	3.36832327004467	0.0752960861916853	0.993298499640271	0.868110915933956	NA
OG0000325	27.6058926350964	0.400095212852832	1.07774940871548	0.23753716495946	NA
OG0000326	8.57750875322151	-0.0612596783415044	0.968968788552182	0.814842506649445	NA
OG0000327	5.56898087781807	-0.0323027391716826	0.983318410124547	0.925112575479622	NA
OG0000328	219.349483812377	0.416644006012589	1.1494318319961	NA	NA
OG0000330	4.48147630126345	-0.226345816498829	1.04624945182077	0.381532377126863	NA
OG0000331	0	NA	NA	NA	NA
OG0000332	0	NA	NA	NA	NA
OG0000333	1.0788737333861	-0.145618642248602	1.02302926702848	0.793842532145834	NA
OG0000334	4139.94688203038	0.560959449804838	1.14778953693082	0.17417972111666	0.36719741523749
OG0000335	2.53535327345734	-0.173804422975931	1.03172566878041	0.561771030720748	NA
OG0000338	24.2662528644411	-0.461832990589656	1.17095772440375	0.0442878296653887	NA
OG0000339	2.0498600934336	-0.167357868110277	1.02939987195897	0.616483780240177	NA
OG0000340	4.66953611236333	0.257653075212459	1.06772428819461	0.0472577548816002	NA
OG0000341	66.2724880380608	-0.422355146978891	1.10418368331441	0.161896148440051	0.359606307902243
OG0000343	3.32874084205308	-0.214810776450149	1.04117703223057	0.452902609620766	NA
OG0000344	4.09713393234109	0.157656844166434	0.997090094168041	0.584942881066157	NA
OG0000345	0.0539436866693052	-0.0481481321396874	1.01316104981169	0.42291727497293	NA
OG0000346	0.287976349417036	-0.0984007815498716	1.01526992659372	0.818636532307022	NA
OG0000347	0	NA	NA	NA	NA
OG0000348	61.7794689940085	0.0630827898802855	0.936828861938527	0.879342386755913	0.931068409506261
OG0000349	1.86781444494533	0.219332209111064	1.05331961638999	0.113034827822469	NA
OG0000350	4.80090185070165	-0.0182394999901832	0.978456681170089	0.809674494304302	NA
OG0000351	4.64874564142167	-0.223025335147589	1.04575980655213	NA	NA
OG0000352	1.95823917603584	-0.165895174560547	1.02890179801075	0.62869814757831	NA
OG0000353	6.67076587480475	0.272182985481344	1.07376205594582	0.0301235572249739	NA
OG0000354	0	NA	NA	NA	NA
OG0000355	741.984192945403	0.658976541163937	1.3106351557833	0.053103233026183	0.147055106841738
OG0000356	8.0049190497657	0.277623391741085	1.07613417242265	0.0239386656500042	NA
OG0000357	4.5427054726153	-0.0986662371825553	0.996462941233172	NA	NA
OG0000358	1.72619797341777	-0.161778098794769	1.02756290671565	0.662342536108326	NA
OG0000360	19.8657356627361	0.198610174027419	1.0068393102447	NA	NA
OG0000361	7.98141240532193	0.000331459271402582	0.964216363469587	0.993425474933867	NA
OG0000363	2.13464507993752	0.220247278241416	1.05378102913628	0.105008960930769	NA
OG0000364	0	NA	NA	NA	NA
OG0000365	0.701267926700967	-0.130111779741243	1.01967279738183	0.919627568939844	NA
OG0000366	0	NA	NA	NA	NA
OG0000367	0	NA	NA	NA	NA
OG0000368	0	NA	NA	NA	NA
OG0000369	1.0249300467168	-0.14378248855928	1.02258422017404	0.808623000721446	NA
OG0000370	0	NA	NA	NA	NA
OG0000371	0	NA	NA	NA	NA
OG0000373	1.99591640676429	-0.16652541848007	1.02911451827661	0.62350940671529	NA
OG0000374	0	NA	NA	NA	NA
OG0000375	0	NA	NA	NA	NA
OG0000376	0	NA	NA	NA	NA
OG0000377	0	NA	NA	NA	NA
OG0000378	0.0539436866693052	-0.0481481321396874	1.01316104981169	0.42291727497293	NA
OG0000380	7.71521300182459	0.0500152521230487	0.96731538483807	0.882846460787118	NA
OG0000381	1.20950066755155	-0.149618594633435	1.02404771590519	0.761425024157418	NA
OG0000382	0	NA	NA	NA	NA
OG0000383	0	NA	NA	NA	NA
OG0000384	7.60571218602318	-0.196516169396254	1.01348901647142	0.477006047159906	NA
OG0000385	477.660660280655	0.643266989314645	1.3497674018654	NA	NA
OG0000386	0	NA	NA	NA	NA
OG0000387	1.46756849245705	0.217574605697166	1.05240813726876	0.128469696717235	NA
OG0000388	0	NA	NA	NA	NA
OG0000389	0	NA	NA	NA	NA
OG0000390	0	NA	NA	NA	NA
OG0000391	0	NA	NA	NA	NA
OG0000392	8.66669463679899	-0.279100715223986	1.0672817515892	0.221086260790386	NA
OG0000393	7.38472819651739	0.326809152888592	1.0966732722606	0.0348380539569317	NA
OG0000394	6.79207524122728	-0.220736820205719	1.01027460861807	0.4659541137628	NA
OG0000395	2.63867287898549	-0.186375207143576	1.03398820697634	0.536805858051084	NA
OG0000396	8.01465428179246	0.120704185569152	0.985063480841821	0.686597347350924	NA
OG0000397	1.89168061663978	-0.164827880045201	1.02854387580077	0.63774762017717	NA
OG0000398	4.53612079486723	0.25628539942111	1.06717619672439	0.0490057145221287	NA
OG0000399	0	NA	NA	NA	NA
OG0000400	0	NA	NA	NA	NA
OG0000401	0	NA	NA	NA	NA
OG0000402	9.07224158973446	0.280728095423313	1.07751716370862	0.0204518943058162	NA
OG0000403	5.18258011797561	0.0897157099984443	0.985361598705637	0.757162680862705	NA
OG0000404	0	NA	NA	NA	NA
OG0000405	9.19241588754349	0.217965806197031	1.01286963739703	0.460290922138666	NA
OG0000406	0	NA	NA	NA	NA
OG0000407	0	NA	NA	NA	NA
OG0000408	2.60921499928161	-0.194943074318128	1.03536766963799	0.528251191376272	NA
OG0000410	10.1958264051859	-0.277033992735231	1.03607108752455	0.330606040669333	NA
OG0000411	327.274597739672	0.532404671627137	1.14500338206729	NA	NA
OG0000412	0	NA	NA	NA	NA
OG0000413	11.6282768427209	0.0467473082374575	0.947577904337426	0.902974380126216	NA
OG0000414	255.823371665943	0.420502977328308	1.15504729301538	NA	NA
OG0000415	283.633524327093	0.257194558205867	0.966029909553504	0.529634902603828	0.660925593263445
OG0000417	0	NA	NA	NA	NA
OG0000418	2.07342971580266	-0.16768379132067	1.02951341069624	0.613620082650541	NA
OG0000419	0	NA	NA	NA	NA
OG0000420	15.7203673187361	0.294856229677936	1.07712461377185	NA	NA
OG0000421	7.20136576090034	0.0838602797573614	0.984319111797253	0.774752960053704	NA
OG0000422	0	NA	NA	NA	NA
OG0000423	0.161831060007916	-0.0796660842702571	1.01383739542686	0.662554175765811	NA
OG0000424	7.65230490979147	0.0321596393617756	0.977482540517801	NA	NA
OG0000425	0	NA	NA	NA	NA
OG0000426	0	NA	NA	NA	NA
OG0000427	5.20319738234771	0.262519372045431	1.06970236987903	0.0412520612713413	NA
OG0000428	2.32688169320833	-0.180898111759017	1.03221142318391	0.570999656465753	NA
OG0000429	0	NA	NA	NA	NA
OG0000430	3.50987396102165	-0.219703377999762	1.04268324155474	0.436208061765451	NA
OG0000431	0	NA	NA	NA	NA
OG0000432	0.650975823245764	-0.127420653448034	1.0191794997347	0.941658045086332	NA
OG0000433	1.36256891747277	0.165283118374347	1.02273552222509	0.383120584690232	NA
OG0000434	0	NA	NA	NA	NA
OG0000435	0	NA	NA	NA	NA
OG0000436	4.39325331676147	0.00817379189755813	0.985875959201118	0.898198383880647	NA
OG0000438	0	NA	NA	NA	NA
OG0000439	0	NA	NA	NA	NA
OG0000440	5.29876482927345	-0.192760335904363	1.0398526814421	NA	NA
OG0000441	12.4418158663573	0.260441723873858	1.05568089545794	NA	NA
OG0000442	0	NA	NA	NA	NA
OG0000444	0	NA	NA	NA	NA
OG0000445	0	NA	NA	NA	NA
OG0000446	4.00305489782257	-0.254417678938421	1.05236326354583	NA	NA
OG0000447	0	NA	NA	NA	NA
OG0000448	1.88802903342568	-0.164767150526837	1.02852371152821	0.638258320706282	NA
OG0000449	0.933907222472665	0.213583174462555	1.05029231282267	0.155803429578714	NA
OG0000450	0	NA	NA	NA	NA
OG0000451	0	NA	NA	NA	NA
OG0000452	0	NA	NA	NA	NA
OG0000453	6.11059776863574	-0.348467776341368	1.08928319782049	0.218077977634629	NA
OG0000454	9.08497750963395	-0.0180709645121047	0.94727499417313	0.953544223866161	NA
OG0000455	4.80654052786651	-0.243028041353195	1.05107938853809	0.350037480579814	NA
OG0000456	0	NA	NA	NA	NA
OG0000457	0.90998472094105	-0.139668028291068	1.02163471289441	0.843106757956192	NA
OG0000458	1.60098380995314	0.218229165428329	1.05275060628579	0.122763716718671	NA
OG0000459	0	NA	NA	NA	NA
OG0000460	0	NA	NA	NA	NA
OG0000461	7.0404804657367	0.239670198899645	1.02848173814789	0.378273750245201	NA
OG0000463	1.03148615310767	-0.144130658555239	1.02266349925402	0.806199037326089	NA
OG0000464	0	NA	NA	NA	NA
OG0000465	0	NA	NA	NA	NA
OG0000466	13.4719138756091	0.0745335899295165	0.947771141952584	0.843407033272611	NA
OG0000467	0	NA	NA	NA	NA
OG0000468	11.6016769105752	0.403003656989945	1.08251984015998	0.228588895115614	NA
OG0000469	7.95650624643575	-0.146970827893645	0.976715303275937	0.668350209825159	NA
OG0000470	2.04119669837059	-0.0181881392306256	0.986267521159206	0.962160438367224	NA
OG0000471	2.01583444591925	-0.166806184185155	1.02921124740412	0.621031570684458	NA
OG0000472	0	NA	NA	NA	NA
OG0000473	0	NA	NA	NA	NA
OG0000474	0	NA	NA	NA	NA
OG0000475	3.05032752468091	0.251401995277428	1.05681991924916	0.175110451668321	NA
OG0000476	0	NA	NA	NA	NA
OG0000478	0	NA	NA	NA	NA
OG0000479	0	NA	NA	NA	NA
OG0000480	1.13281742005541	-0.147330494596713	1.0234575238759	0.779848773721766	NA
OG0000481	0	NA	NA	NA	NA
OG0000482	8.50564649538354	0.0565623648041425	0.967205441069481	0.867482509064015	NA
OG0000484	6.21945908586574	-0.258698333417009	1.05813917895359	0.294072270406857	NA
OG0000485	1.01915445000813	0.0357687873652983	0.988502071148501	0.745482280422648	NA
OG0000486	0	NA	NA	NA	NA
OG0000487	0	NA	NA	NA	NA
OG0000488	0	NA	NA	NA	NA
OG0000489	226.910076110134	0.257696477731704	1.06563328078006	NA	NA
OG0000490	101.588728750887	-0.402336895055879	1.08043800277182	0.217240548038182	0.397660664205485
OG0000491	55.1978799196645	0.022590628582888	0.916587697111651	0.965828447666505	0.984051625924363
OG0000492	0	NA	NA	NA	NA
OG0000493	1.83408534675638	-0.163836176036426	1.02821745699137	0.6460092472438	NA
OG0000495	0	NA	NA	NA	NA
OG0000496	0	NA	NA	NA	NA
OG0000497	14.3617637063277	-0.0289866982585824	0.946270940879803	0.928351425433952	NA
OG0000498	0	NA	NA	NA	NA
OG0000499	5.06978206485161	0.261408888416864	1.06924684001052	0.0426197892405164	NA
OG0000501	0	NA	NA	NA	NA
OG0000502	0	NA	NA	NA	NA
OG0000503	2.4190013351031	-0.172401936381349	1.03120067017004	0.573774289355254	NA
OG0000504	0.647324240031662	-0.127226631879207	1.01914457222155	0.943278564016317	NA
OG0000505	0	NA	NA	NA	NA
OG0000509	0.115190539766814	-0.0689122596876605	1.01335159976116	0.576352403458008	NA
OG0000510	1.46756849245705	0.217574605697166	1.05240813726876	0.128469696717235	NA
OG0000511	0	NA	NA	NA	NA
OG0000512	0	NA	NA	NA	NA
OG0000513	0	NA	NA	NA	NA
OG0000514	0	NA	NA	NA	NA
OG0000515	0	NA	NA	NA	NA
OG0000516	0.400245952488285	0.202348429615055	1.04432487840095	0.201621884874139	NA
OG0000517	2.25268863033886	-0.184332398923671	1.0325036186795	0.573805855646241	NA
OG0000518	0	NA	NA	NA	NA
OG0000519	5.0430677414198	-0.019352043232732	0.985801478555974	0.808132803975837	NA
OG0000520	30.1059502310163	0.256759056745693	1.05572393367853	NA	NA
OG0000521	227.47719766689	0.350512983028347	1.10083502779178	NA	NA
OG0000522	1.18676110672471	-0.148957249216727	1.02387561032312	0.766569793520731	NA
OG0000523	35.4240005644093	-0.0155559136568681	0.933094180615007	0.957560447555103	0.984051625924363
OG0000524	10.599991606601	0.11085446939075	0.990082672150191	0.697861132998323	NA
OG0000525	0	NA	NA	NA	NA
OG0000526	3.31520964491759	0.0802362767239198	0.994303387686184	0.849613790210549	NA
OG0000527	0	NA	NA	NA	NA
OG0000528	3.29389204506938	-0.215304386470988	1.04119997262799	0.454335523097426	NA
OG0000529	1.67225428674846	-0.160738758000213	1.02723591015868	0.670960705502911	NA
OG0000532	0	NA	NA	NA	NA
OG0000533	0	NA	NA	NA	NA
OG0000535	0	NA	NA	NA	NA
OG0000536	0	NA	NA	NA	NA
OG0000537	219.500745665932	0.321467683489874	1.09696997344396	NA	NA
OG0000538	5.87027396982818	0.267574673185287	1.07180206878721	0.0353949620381252	NA
OG0000539	0	NA	NA	NA	NA
OG0000540	6.03951741832091	0.179955041482634	1.00455125271863	0.520859182671926	NA
OG0000541	0.485493180023747	-0.116867578313831	1.01747329703393	0.971622748623752	NA
OG0000542	0	NA	NA	NA	NA
OG0000543	9.25192624054256	-0.0794035150173638	0.97155120842204	0.767362029260875	NA
OG0000544	0	NA	NA	NA	NA
OG0000545	0	NA	NA	NA	NA
OG0000546	5.87027396982818	0.267574673185287	1.07180206878721	0.0353949620381252	NA
OG0000547	2.6683063499219	0.223741066318598	1.05515632350949	0.0910968035994424	NA
OG0000549	1.45345776119718	-0.156043565205762	1.02582384076999	0.709125695791566	NA
OG0000550	0	NA	NA	NA	NA
OG0000551	0	NA	NA	NA	NA
OG0000552	0.133415317496095	0.173348117699074	1.03133288518886	0.250278904174916	NA
OG0000553	0	NA	NA	NA	NA
OG0000554	29.7488217598537	-0.301617008035222	1.02135270732258	0.381005819304928	NA
OG0000555	0	NA	NA	NA	NA
OG0000556	1.20950066755155	-0.149618594633435	1.02404771590519	0.761425024157418	NA
OG0000557	0	NA	NA	NA	NA
OG0000558	0	NA	NA	NA	NA
OG0000559	0	NA	NA	NA	NA
OG0000560	8.10540887204086	0.0437281478708606	0.974407825536322	0.885199478746652	NA
OG0000561	5.419896611088	-0.209372651229722	1.0384141191866	NA	NA
OG0000562	0.046885734232167	-0.0455988421176372	1.01319897793067	0.422917274972997	NA
OG0000563	0	NA	NA	NA	NA
OG0000564	1.15190539766814	-0.147855379077555	1.02359341221706	0.775339808440808	NA
OG0000565	0	NA	NA	NA	NA
OG0000566	0	NA	NA	NA	NA
OG0000567	0	NA	NA	NA	NA
OG0000568	5.31643940735902	0.200569155557969	1.01368923299811	0.458500864415913	NA
OG0000569	0	NA	NA	NA	NA
OG0000570	0	NA	NA	NA	NA
OG0000572	1.61831060007916	-0.159644039660829	1.02689814218132	0.679906648474829	NA
OG0000574	0.0575952698834071	-0.0493728374249613	1.01315144321133	0.42291727497292	NA
OG0000575	3.41837029932118	-0.217429786107949	1.04195464450195	0.444337104530156	NA
OG0000576	0	NA	NA	NA	NA
OG0000577	10.7897761680892	0.236568522273198	1.04187075047367	NA	NA
OG0000578	0.921524318134514	-0.139806975679414	1.02166785872176	0.839810438460336	NA
OG0000579	39.5112461549556	0.315154635964025	1.07451602748129	0.178911742484401	0.36719741523749
OG0000580	1.51042322674054	-0.157294794636086	1.0261913957041	0.698874481922133	NA
OG0000581	1.14742375291182	-0.147763803717796	1.02356843835507	0.776239329554702	NA
OG0000582	0	NA	NA	NA	NA
OG0000583	0	NA	NA	NA	NA
OG0000584	2.96702367322032	0.119846644295537	1.00379188049996	0.698981419117826	NA
OG0000588	0	NA	NA	NA	NA
OG0000589	6.37192634195664	-0.35313362200022	1.09185768789206	0.209002904930576	NA
OG0000590	2.74072520192596	0.0142271900374835	0.982552421806771	0.910985843069628	NA
OG0000591	343.898874938545	0.472298194986907	1.17079091540527	NA	NA
OG0000592	17.4925881851251	0.0624104247732394	0.949462199314601	0.870638682513637	NA
OG0000595	1.13646900326951	-0.147439411151848	1.02348531269156	0.778941850926908	NA
OG0000596	1.35968629273284	-0.153812211768615	1.02518306936944	0.727703775266934	NA
OG0000598	5.92160326233969	-0.234777373217752	1.05062516668532	NA	NA
OG0000599	488.944762709796	0.261406571781705	1.07005559119196	NA	NA
OG0000600	0	NA	NA	NA	NA
OG0000601	0	NA	NA	NA	NA
OG0000602	0	NA	NA	NA	NA
OG0000603	7.7942858149445	-0.374233263818038	1.10432149987579	0.169982274113481	NA
OG0000604	0	NA	NA	NA	NA
OG0000605	6.5337304630572	0.0956988115191221	0.987300176211129	0.738237738450441	NA
OG0000607	0	NA	NA	NA	NA
OG0000608	0	NA	NA	NA	NA
OG0000609	0	NA	NA	NA	NA
OG0000610	0	NA	NA	NA	NA
OG0000611	0	NA	NA	NA	NA
OG0000612	3.06855230241019	0.233577751532612	1.05858940439457	0.0785877478744635	NA
OG0000613	1.72619797341777	-0.161778098794769	1.02756290671565	0.662342536108326	NA
OG0000614	0	NA	NA	NA	NA
OG0000615	2.76931970358664	0.211352870350752	1.03620046437538	0.312181815732279	NA
OG0000616	339.612999829021	0.354110667427148	1.11423189198465	NA	NA
OG0000617	0	NA	NA	NA	NA
OG0000618	0.979119588017921	-0.142084233459262	1.02218637261995	0.822173662440016	NA
OG0000619	0	NA	NA	NA	NA
OG0000620	1.20950066755155	-0.149618594633435	1.02404771590519	0.761425024157418	NA
OG0000621	0	NA	NA	NA	NA
OG0000622	0.917042673378188	-0.139815854483897	1.02166796735726	0.840889847332278	NA
OG0000626	0	NA	NA	NA	NA
OG0000627	0.269718433346526	-0.0962629272781833	1.01505837864912	0.801100322146677	NA
OG0000628	2.69718433346526	-0.175648743375316	1.03242462255672	0.546295869309365	NA
OG0000629	0.10788737333861	-0.0672868427641823	1.0132854486476	0.562996461690384	NA
OG0000630	0	NA	NA	NA	NA
OG0000631	76.984750765262	-0.408205681386885	1.03115719571587	0.308608493700896	0.476138818852811
OG0000632	4.26929015987504	0.253309006590459	1.06599555223703	0.0528705282507044	NA
OG0000633	6.29362230915115	0.0877166194354175	0.985631474996721	0.761223044269214	NA
OG0000634	6.88222301905321	0.0517201590866607	0.979718639310371	0.864059158193751	NA
OG0000635	0	NA	NA	NA	NA
OG0000636	5.06978206485161	0.261408888416864	1.06924684001052	0.0426197892405164	NA
OG0000638	28.5508779441643	0.291500081040781	1.08260597209845	NA	NA
OG0000639	9.67428553815983	0.195149595550983	1.02068104457507	0.436769782310644	NA
OG0000640	2.99047238918084	-0.206509291061022	1.03860148357927	0.485009635470323	NA
OG0000641	8.35521788413303	0.110361955506464	0.990026460029713	0.69863510121526	NA
OG0000642	5.35859663346521	-0.0434599394155264	0.979310218797047	0.735242383782361	NA
OG0000643	0	NA	NA	NA	NA
OG0000644	0	NA	NA	NA	NA
OG0000645	16.1295491145125	-0.116407950258736	0.966529879292776	0.724115065406094	NA
OG0000646	0	NA	NA	NA	NA
OG0000647	1.33415317496095	0.216813039865378	1.0520088713861	0.13489254340388	NA
OG0000648	0	NA	NA	NA	NA
OG0000649	3.94875761363507	0.0324332245525872	0.987431901147207	0.980165259968737	NA
OG0000650	1.09431012778474	-0.146061463677163	1.02314083266989	0.790044557278287	NA
OG0000651	0	NA	NA	NA	NA
OG0000652	2.37352221344943	-0.171850077070972	1.03099765441595	0.578496543116053	NA
OG0000653	2.86002978816219	-0.177275577516881	1.03307156416799	0.531650823319546	NA
OG0000654	0.701267926700967	-0.130111779741243	1.01967279738183	0.919627568939844	NA
OG0000655	0	NA	NA	NA	NA
OG0000659	4.40183456181912	-0.279711335913237	1.06061104482599	0.32866435701611	NA
OG0000660	0	NA	NA	NA	NA
OG0000661	0	NA	NA	NA	NA
OG0000662	0	NA	NA	NA	NA
OG0000663	0	NA	NA	NA	NA
OG0000664	12.8800704329864	0.184432276038984	1.015921639812	NA	NA
OG0000665	727.520463856386	15.0051340193586	4.58975597821883	5.46424042235662e-07	2.95068982807258e-05
OG0000666	8.27772429062551	-0.296816528509297	1.03689031518527	0.388409277350573	NA
OG0000667	6.61235740460034	-0.324020433851483	1.08053892068887	0.222921122682651	NA
OG0000668	3.58448274688324	-0.221740677632016	1.04330735267844	0.429683628620684	NA
OG0000669	0	NA	NA	NA	NA
OG0000670	25.553835500356	0.304131053497453	1.04283647287288	0.314044622399427	NA
OG0000671	0	NA	NA	NA	NA
OG0000672	0	NA	NA	NA	NA
OG0000673	0	NA	NA	NA	NA
OG0000674	14.6925246327904	0.183710263231793	0.984825468894867	NA	NA
OG0000675	3.6919853900605	0.0493193779724018	0.989217217844324	0.961333933819301	NA
OG0000676	13.4749470671056	0.287691316479631	1.08070908161007	NA	NA
OG0000677	0	NA	NA	NA	NA
OG0000678	0	NA	NA	NA	NA
OG0000679	2.76625831969785	-0.176398869554828	1.03271357733724	0.539843588534874	NA
OG0000680	3.77937831302026	-0.219083034298191	1.04315644309267	0.422489115249066	NA
OG0000681	2.26563484011082	-0.170433990378281	1.03048417779991	0.590431581645246	NA
OG0000682	0	NA	NA	NA	NA
OG0000683	0	NA	NA	NA	NA
OG0000685	0.539436866693052	-0.120643473643936	1.01804303524726	0.997232170021527	NA
OG0000687	4.53612079486723	0.25628539942111	1.06717619672439	0.0490057145221287	NA
OG0000689	2.55221782255182	-0.0314175191831934	0.985384735827671	0.982213353801356	NA
OG0000690	2.0498600934336	-0.167357868110277	1.02939987195897	0.616483780240177	NA
OG0000691	0	NA	NA	NA	NA
OG0000692	0	NA	NA	NA	NA
OG0000693	0	NA	NA	NA	NA
OG0000694	0	NA	NA	NA	NA
OG0000695	0	NA	NA	NA	NA
OG0000696	9.33546086319419	0.265345441884645	1.07114301831996	0.023857896144243	NA
OG0000697	13.6306333999063	-0.00562560625723256	0.932133847783337	0.980542131041051	NA
OG0000698	0	NA	NA	NA	NA
OG0000699	0	NA	NA	NA	NA
OG0000700	0.933907222472665	0.213583174462555	1.05029231282267	0.155803429578714	NA
OG0000701	0	NA	NA	NA	NA
OG0000702	0	NA	NA	NA	NA
OG0000703	273.006778574822	0.664000096829036	1.35566667075878	NA	NA
OG0000705	0	NA	NA	NA	NA
OG0000706	7.53964045822231	0.16980947199201	1.01006585010146	0.516154214588711	NA
OG0000707	0	NA	NA	NA	NA
OG0000708	1.86781444494533	0.219332209111064	1.05331961638999	0.113034827822469	NA
OG0000709	4.9055254475209	0.0480786980741516	0.980598293856496	0.862222883847446	NA
OG0000710	347.294160891534	0.369613303419513	1.11824614960271	NA	NA
OG0000711	16.6248534988281	-0.0559611793776527	0.935880285722746	0.875501288697904	NA
OG0000712	0	NA	NA	NA	NA
OG0000713	0.0539436866693052	-0.0481481321396874	1.01316104981169	0.42291727497293	NA
OG0000714	4.48857785318272	-0.0976294219548338	0.988672440283879	0.767102284054923	NA
OG0000715	0	NA	NA	NA	NA
OG0000716	1.0249300467168	-0.14378248855928	1.02258422017404	0.808623000721446	NA
OG0000717	3.60221357239457	0.244020208200561	1.06241760851969	0.065372269903516	NA
OG0000719	5.98210617694912	-0.255288602861198	1.05644035384848	0.299537983712275	NA
OG0000720	21.8177276480948	-0.412400718648863	1.07501790940525	0.238794166130658	NA
OG0000721	558.175108626165	0.493638981412263	1.11909135694882	0.191139564083312	0.36742430501807
OG0000722	7.03517544043195	0.193655922054232	1.02033147541703	0.439796760427712	NA
OG0000723	0	NA	NA	NA	NA
OG0000724	6.34522999575593	0.0971567223307132	0.974620683943975	0.763892919627715	NA
OG0000725	3.18822992778735	-0.180363481850686	1.03430694879081	0.505391331439356	NA
OG0000729	175.09383487156	0.311260985679367	1.09185887179967	NA	NA
OG0000730	0	NA	NA	NA	NA
OG0000731	1.56436691340985	-0.1584678457557	1.02654258094478	0.689202938672	NA
OG0000732	46.0851390692608	-0.386283036468261	1.02508590258797	0.318743166803172	0.484848760771022
OG0000733	1.72619797341777	-0.161778098794769	1.02756290671565	0.662342536108326	NA
OG0000734	10.9400560346798	0.284589115532134	1.07926850339953	NA	NA
OG0000735	4.02312647970057	-0.103824882966514	0.98867513497644	0.745218943805251	NA
OG0000736	8.7803271005909	-0.34621768709492	1.09345237938787	NA	NA
OG0000737	0.734037756058858	-0.13180396780245	1.01999490266285	0.905996071773208	NA
OG0000738	1.18676110672471	-0.148957249216727	1.02387561032312	0.766569793520731	NA
OG0000740	16.8152375253486	0.041733669447924	0.944796753278455	0.917305528740592	NA
OG0000741	5.17600766572719	0.0701262036006252	0.974779660753801	0.820906389797702	NA
OG0000742	1.64100069812584	-0.160186752752743	1.02706241521215	0.675753867963058	NA
OG0000743	0	NA	NA	NA	NA
OG0000744	0	NA	NA	NA	NA
OG0000745	1.84304863626903	-0.163859130238068	1.02823526080568	0.644860879900271	NA
OG0000746	3.40741554967888	-0.217316864161817	1.04190348549441	0.44511481364638	NA
OG0000747	3.67796404456763	-0.221804245671832	1.04353687341568	0.424580580008587	NA
OG0000748	0	NA	NA	NA	NA
OG0000749	0	NA	NA	NA	NA
OG0000750	128.448463509437	0.310980625508844	1.08301717276016	NA	NA
OG0000751	0	NA	NA	NA	NA
OG0000752	0	NA	NA	NA	NA
OG0000753	1.99591640676429	-0.16652541848007	1.02911451827661	0.62350940671529	NA
OG0000754	7.8095577216162	0.119706858231015	0.983303775283464	0.697956520841156	NA
OG0000755	0	NA	NA	NA	NA
OG0000756	0	NA	NA	NA	NA
OG0000757	1.813541293785	-0.194589163918616	1.0324444718711	0.610711114722886	NA
OG0000758	0	NA	NA	NA	NA
OG0000761	0	NA	NA	NA	NA
OG0000762	332.928989947509	0.476030291579147	1.19289468133672	NA	NA
OG0000763	2.93564917818917	-0.20671479040271	1.03850075185	0.488482870398333	NA
OG0000764	0	NA	NA	NA	NA
OG0000766	0	NA	NA	NA	NA
OG0000767	0	NA	NA	NA	NA
OG0000768	0	NA	NA	NA	NA
OG0000769	0	NA	NA	NA	NA
OG0000770	2.42746590011873	-0.172533123300278	1.03124822621584	0.572771752155236	NA
OG0000771	0	NA	NA	NA	NA
OG0000772	0	NA	NA	NA	NA
OG0000773	0	NA	NA	NA	NA
OG0000774	0	NA	NA	NA	NA
OG0000775	3.19326979344295	-0.211820359497593	1.04021769603575	0.464808862687239	NA
OG0000776	7.16515633489831	0.132122262101152	0.996507753186786	0.6329639424825	NA
OG0000779	1.46756849245705	0.217574605697166	1.05240813726876	0.128469696717235	NA
OG0000780	0	NA	NA	NA	NA
OG0000781	0	NA	NA	NA	NA
OG0000782	14.0901229888594	-0.105381146589944	0.955902730276172	0.763296042546273	NA
OG0000783	8.52912815914042	0.165737828609318	0.998064368806189	0.568368108776953	NA
OG0000784	448.070626837071	-0.412199948048209	1.03093691330741	0.304077222103639	0.475946956336131
OG0000785	0	NA	NA	NA	NA
OG0000786	3.86904420738676	0.248126626560343	1.06397907913992	0.0597768419218778	NA
OG0000788	9.57790854924462	-0.346558000586882	1.09465579041292	0.160501738456876	NA
OG0000789	0	NA	NA	NA	NA
OG0000790	2.53489103242581	0.221322255222193	1.05431864086988	0.0952382580324586	NA
OG0000791	5.19363599968143	0.212589156530956	1.01576408086219	0.45202023083088	NA
OG0000792	4.93636674735552	0.260229350469497	1.06876570328898	0.0440745907230736	NA
OG0000793	0.539436866693052	-0.120643473643936	1.01804303524726	0.997232170021527	NA
OG0000794	3.86904420738676	0.248126626560343	1.06397907913992	0.0597768419218778	NA
OG0000795	0	NA	NA	NA	NA
OG0000796	0	NA	NA	NA	NA
OG0000797	0	NA	NA	NA	NA
OG0000798	8.74661615342737	0.00711243623947006	0.976442653676734	NA	NA
OG0000799	3.06855230241019	0.233577751532612	1.05858940439457	0.0785877478744635	NA
OG0000800	0	NA	NA	NA	NA
OG0000801	0	NA	NA	NA	NA
OG0000802	4.66953611236333	0.257653075212459	1.06772428819461	0.0472577548816002	NA
OG0000803	5.74246400958238	-0.334877006090042	1.08294628571737	0.236844003679539	NA
OG0000804	2.5232554553646	-0.194082819294394	1.03497213423963	0.536511261971954	NA
OG0000805	13.9031530293499	0.215327108569358	1.01828856692879	0.436811040260876	NA
OG0000806	5.3366126998438	0.263605824571402	1.07014995695965	0.039959274645204	NA
OG0000807	24.4607539318899	0.172618289461572	0.982641367622214	0.608129618651125	NA
OG0000809	0.921524318134514	-0.139806975679414	1.02166785872176	0.839810438460336	NA
OG0000810	0	NA	NA	NA	NA
OG0000811	0	NA	NA	NA	NA
OG0000812	0	NA	NA	NA	NA
OG0000813	0	NA	NA	NA	NA
OG0000814	31.7082062299077	0.379530575004522	1.12868110201094	0.00153650361306693	0.00998703385629899
OG0000815	0	NA	NA	NA	NA
OG0000816	0	NA	NA	NA	NA
OG0000817	4.26975240090658	-0.0230208560177476	0.980187822542225	0.964289394784447	NA
OG0000818	7.99837801881868	0.152794493767285	1.00352086650286	0.569474297564925	NA
OG0000819	0	NA	NA	NA	NA
OG0000820	0	NA	NA	NA	NA
OG0000821	28.4059214555022	0.0614743621755894	0.958634794523454	0.866589641807749	NA
OG0000822	11.4279796309235	0.0604906452276986	0.9598478399387	0.864387740054423	NA
OG0000823	4.00635288351848	0.0289726135282945	0.9871355068899	0.968322573019651	NA
OG0000825	0.323662120015831	-0.102582358136581	1.01568626449605	0.853112675196863	NA
OG0000828	5.86965089598767	-0.0627798178703797	0.980827834057114	0.679825957348918	NA
OG0000829	0	NA	NA	NA	NA
OG0000830	0	NA	NA	NA	NA
OG0000832	0	NA	NA	NA	NA
OG0000833	0	NA	NA	NA	NA
OG0000834	9.96817003765045	0.153558656298186	0.988081373008854	0.62407451014142	NA
OG0000835	0	NA	NA	NA	NA
OG0000836	3.33538293740238	0.239084449898657	1.06058498288125	0.0719412244172562	NA
OG0000837	1.33415317496095	0.216813039865378	1.0520088713861	0.13489254340388	NA
OG0000838	12.7759737045025	-0.0339453673883453	0.958408316278226	0.910616673611368	NA
OG0000839	0.485493180023747	-0.116867578313831	1.01747329703393	0.971622748623752	NA
OG0000840	0	NA	NA	NA	NA
OG0000841	5.59075411343872	0.0919602323263435	0.973851382380582	0.776587921432792	NA
OG0000842	0	NA	NA	NA	NA
OG0000843	0	NA	NA	NA	NA
OG0000844	12.1373365685803	-0.139685929831478	0.983161690288183	0.614476618316687	NA
OG0000845	4.07384813029363	-0.0847676196684876	0.993950108712996	0.774732776642714	NA
OG0000846	4.68023753196249	-0.318831364466199	1.07431421509498	0.283750416092446	NA
OG0000847	0	NA	NA	NA	NA
OG0000848	2.58929696012665	-0.174386181488398	1.03195073652484	0.556481862788458	NA
OG0000849	1.83408534675638	-0.163836176036426	1.02821745699137	0.6460092472438	NA
OG0000850	0.172785809650221	-0.0814868807226554	1.01395385308539	0.678069897247797	NA
OG0000851	101.523136887237	0.271188254342024	1.07399278946666	NA	NA
OG0000852	5.89726155764416	0.168500891121858	1.01040744838653	0.515603105583129	NA
OG0000853	0.0539436866693052	-0.0481481321396874	1.01316104981169	0.42291727497293	NA
OG0000854	3.85888308218828	-0.185360208570844	1.03643101177594	0.461135938738771	NA
OG0000855	4.14101755821418	-0.114712448776668	0.998504116813741	0.733252316890709	NA
OG0000856	47.3996349084078	0.260110150435466	1.011509019311	NA	NA
OG0000857	0	NA	NA	NA	NA
OG0000858	0	NA	NA	NA	NA
OG0000859	0	NA	NA	NA	NA
OG0000860	30.7218240892594	-0.396634711398027	1.07785405165918	0.193918383203981	0.36742430501807
OG0000861	1.32469120731836	-0.152778719495219	1.02489951500983	0.735684009657803	NA
OG0000862	0	NA	NA	NA	NA
OG0000863	0	NA	NA	NA	NA
OG0000864	18.8916242060164	-0.0951707765425946	0.954268656784383	0.779150771382839	NA
OG0000865	0	NA	NA	NA	NA
OG0000866	0	NA	NA	NA	NA
OG0000867	0.802682195153598	-0.13493039935634	1.02062271310064	0.880220345276753	NA
OG0000868	45.3136549245368	0.281375755421061	0.986413119692134	0.47144123531881	0.638775909077153
OG0000869	1.45647954007124	-0.156030086166753	1.0258226034236	0.708948844879996	NA
OG0000870	544.793158762199	0.389811398635097	1.12967613936831	NA	NA
OG0000871	7.20442714478913	0.274683426579385	1.07484335732623	0.0273369310255413	NA
OG0000872	49.3162212465836	0.486550978112369	1.17079823301406	0.0825590261241909	0.198141662698058
OG0000874	2.46588706933527	-0.1817579808929	1.03275637298142	0.557365834325773	NA
OG0000876	0	NA	NA	NA	NA
OG0000877	0	NA	NA	NA	NA
OG0000878	0	NA	NA	NA	NA
OG0000879	27.4883967948541	-0.259738800719159	1.0189970406746	0.370946043102239	NA
OG0000880	6.51759820985984	0.223729314682858	1.03572536810039	0.334626985979065	NA
OG0000881	2.69718433346526	-0.175648743375316	1.03242462255672	0.546295869309365	NA
OG0000882	0	NA	NA	NA	NA
OG0000883	3.04757272509085	-0.179148991273848	1.03380800205161	0.516214924449439	NA
OG0000884	0	NA	NA	NA	NA
OG0000885	0	NA	NA	NA	NA
OG0000886	1.13281742005541	-0.147330494596713	1.0234575238759	0.779848773721766	NA
OG0000887	16.2766687345236	0.289589351612401	1.08161295031853	NA	NA
OG0000888	0	NA	NA	NA	NA
OG0000889	7.78153972597595	0.219473402882828	1.03272288126246	0.355544147018306	NA
OG0000890	0	NA	NA	NA	NA
OG0000891	0	NA	NA	NA	NA
OG0000892	2.2507155003462	-0.233329418097129	1.04150113583527	0.51540613412673	NA
OG0000893	0.323662120015831	-0.102582358136581	1.01568626449605	0.853112675196863	NA
OG0000894	19.4331957667969	-0.182574147188477	0.959129928888071	0.619904315023434	NA
OG0000895	0	NA	NA	NA	NA
OG0000896	17.1098830421661	0.0668748642530761	0.946032088173257	0.863312957937809	NA
OG0000898	0	NA	NA	NA	NA
OG0000899	1.45647954007124	-0.156030086166753	1.0258226034236	0.708948844879996	NA
OG0000900	237.324070499346	0.487374960989665	1.11090845495857	0.200351059655827	0.373067490393609
OG0000901	0	NA	NA	NA	NA
OG0000902	0.10788737333861	-0.0672868427641823	1.0132854486476	0.562996461690384	NA
OG0000903	0	NA	NA	NA	NA
OG0000904	8.46488428563197	0.248239584955446	1.04859673615572	0.255585402708098	NA
OG0000905	0	NA	NA	NA	NA
OG0000906	1.40253585340193	-0.154777556976518	1.02545967652851	0.719456643391552	NA
OG0000907	0	NA	NA	NA	NA
OG0000908	20.6959911445976	-0.453637972790988	1.16329199589378	0.0541547627340125	NA
OG0000909	0	NA	NA	NA	NA
OG0000910	1.19041268993882	-0.149058536236365	1.02390228683985	0.765707624017529	NA
OG0000911	0	NA	NA	NA	NA
OG0000913	0	NA	NA	NA	NA
OG0000914	0	NA	NA	NA	NA
OG0000916	0	NA	NA	NA	NA
OG0000917	0	NA	NA	NA	NA
OG0000918	9.90459244813451	-0.345909077911574	1.0947670711162	0.156852453963144	NA
OG0000919	12.9861491583426	-0.117934115391938	0.958141831447672	0.727660394918263	NA
OG0000920	1.56436691340985	-0.1584678457557	1.02654258094478	0.689202938672	NA
OG0000921	2.0535116766477	-0.169081370650455	1.02964135781216	0.613855953212598	NA
OG0000922	0	NA	NA	NA	NA
OG0000923	29.0803839583018	0.194142101296272	1.00501398755156	NA	NA
OG0000924	0	NA	NA	NA	NA
OG0000925	0.323662120015831	-0.102582358136581	1.01568626449605	0.853112675196863	NA
OG0000926	1131.51622286379	0.72807529984275	1.45347812603936	0.00572189300833808	0.0294268783285959
OG0000927	0	NA	NA	NA	NA
OG0000928	2.20362950891185	-0.169640806053094	1.03019861462149	0.597357055447944	NA
OG0000929	4.07707016636988	-0.105987371602411	0.989053917250388	0.738695420300256	NA
OG0000930	1.46756849245705	0.217574605697166	1.05240813726876	0.128469696717235	NA
OG0000931	305.700627393309	0.499518402769881	1.21304537154136	NA	NA
OG0000932	3.16284901466357	-0.0493415226798632	0.989717885481678	0.893190360618198	NA
OG0000933	0.0575952698834071	-0.0493728374249613	1.01315144321133	0.42291727497292	NA
OG0000934	0	NA	NA	NA	NA
OG0000935	714.391528491893	0.446760095126993	1.17340168004696	NA	NA
OG0000936	0	NA	NA	NA	NA
OG0000937	0	NA	NA	NA	NA
OG0000938	0	NA	NA	NA	NA
OG0000939	0	NA	NA	NA	NA
OG0000940	3.05168775331571	0.1028534426131	0.993493071169229	0.67681739305503	NA
OG0000941	2.33355527752026	0.0255478185174134	0.984601405220532	0.86935074988463	NA
OG0000942	0	NA	NA	NA	NA
OG0000943	0	NA	NA	NA	NA
OG0000944	11.4737173046642	0.285387076189499	1.07963611990221	NA	NA
OG0000945	0	NA	NA	NA	NA
OG0000946	0	NA	NA	NA	NA
OG0000947	0.691143238600885	-0.129499103681529	1.01956154555054	0.924379226851901	NA
OG0000948	5.73685865233209	0.266680857991829	1.07142679083333	0.036437898665073	NA
OG0000950	0.508133325826895	0.12706632395324	1.00903743288866	0.413712183316936	NA
OG0000951	0	NA	NA	NA	NA
OG0000952	0.640266287594524	-0.126840721353633	1.01907554627563	0.94645084366727	NA
OG0000953	13.1794771518236	0.23046343433359	1.01876404088259	NA	NA
OG0000954	0	NA	NA	NA	NA
OG0000955	6.71525740086439	0.115182198612755	0.984488008085388	0.697522306437317	NA
OG0000956	5.99834150024682	-0.261879983385484	1.05872654285482	0.296144575653331	NA
OG0000957	0	NA	NA	NA	NA
OG0000958	3.10851923833935	0.0605361606993899	0.985145879864752	0.796343852383318	NA
OG0000959	0	NA	NA	NA	NA
OG0000960	0	NA	NA	NA	NA
OG0000961	0	NA	NA	NA	NA
OG0000962	0	NA	NA	NA	NA
OG0000963	0	NA	NA	NA	NA
OG0000964	530.059726513485	0.425372048685385	1.1563782900228	NA	NA
OG0000965	0	NA	NA	NA	NA
OG0000966	0	NA	NA	NA	NA
OG0000967	0	NA	NA	NA	NA
OG0000968	0	NA	NA	NA	NA
OG0000969	0	NA	NA	NA	NA
OG0000970	1.86781444494533	0.219332209111064	1.05331961638999	0.113034827822469	NA
OG0000971	6.67076587480475	0.272182985481344	1.07376205594582	0.0301235572249739	NA
OG0000972	0	NA	NA	NA	NA
OG0000973	69.0311561248041	-0.473068142251858	1.0782440084893	0.235302734301009	0.423544921741816
OG0000974	0	NA	NA	NA	NA
OG0000975	18.7905249712787	0.214462405164689	0.979758911644511	0.554570420217689	NA
OG0000976	0	NA	NA	NA	NA
OG0000977	142.043833610195	0.559786665543948	1.1587700410155	0.155444562068113	0.359606307902243
OG0000978	6.23450477630652	0.0881201756280597	0.974769225967299	0.783732273942399	NA
OG0000979	510.557743131191	0.689482255184435	1.39330571001257	0.0114900456288977	0.0477278818431133
OG0000980	5.59502381664094	-0.253711797726931	1.05538715113206	0.312299567329829	NA
OG0000981	0	NA	NA	NA	NA
OG0000982	1.18676110672471	-0.148957249216727	1.02387561032312	0.766569793520731	NA
OG0000983	35.5949422361886	0.363966285141609	1.11042514493934	0.0651713230882704	0.171494435690037
OG0000984	0.26683063499219	0.194176888366115	1.04023212334806	0.221639222453256	NA
OG0000985	693.830989597176	0.514763322527957	1.22223237833043	NA	NA
OG0000986	0.701267926700967	-0.130111779741243	1.01967279738183	0.919627568939844	NA
OG0000987	0	NA	NA	NA	NA
OG0000988	18.9242401784596	-0.0379344108358499	0.93926623046308	0.90990040895953	NA
OG0000989	49.760302064511	0.390865384066384	1.13576910063941	0.000648196096624783	0.00583376486962305
OG0000990	461.392800549497	0.469201866430015	1.18451505119301	0.0139488058630531	0.0557952234522123
OG0000991	19.5667713803197	0.275081659223778	1.06538432724077	NA	NA
OG0000992	11.8826266522155	0.25026841792639	1.04964535356355	NA	NA
OG0000993	36.1205709366746	0.297341084925939	1.06831183825536	0.186998683685759	0.36719741523749
OG0000994	12.2770970079951	0.29950467413786	1.07961023512825	NA	NA
OG0000995	4.53612079486723	0.25628539942111	1.06717619672439	0.0490057145221287	NA
OG0000996	35.9257647563046	0.297310330947755	1.06130064512541	NA	NA
OG0000997	5.10724729208135	0.107836267759994	0.982647977645904	0.721576620712108	NA
OG0000998	1.24070479339402	-0.150559410161624	1.02429510966607	0.753942896331952	NA
OG0000999	11.0397422539869	0.181927262455458	1.01469169228118	0.480149731480193	NA
OG0001000	18.0080560749599	0.119518912757103	0.97807751430426	0.71145695093238	NA
OG0001001	8.91267704343133	0.0608117452445308	0.956882404744718	0.86739225451892	NA
OG0001002	6.51067151772853	-0.210752105156827	0.991515650802852	0.570001982749451	NA
OG0001003	4.2867612777496	-0.234507996042826	1.04787215212751	0.380440785954136	NA
OG0001004	14.0466119567279	0.0435938631121808	0.978127148285587	NA	NA
OG0001005	261.920583444848	0.347649245434102	1.11065887576663	NA	NA
OG0001006	8.24187099983041	0.121590411632755	0.981658836955777	0.698274091886443	NA
OG0001007	2.94337976081672	0.123982677035094	1.00288975343021	0.577586818567252	NA
OG0001008	0	NA	NA	NA	NA
OG0001009	306.956990679773	0.708436460801165	1.39134106215043	0.0261372898426248	0.0910589452581768
OG0001010	5.06978206485161	0.261408888416864	1.06924684001052	0.0426197892405164	NA
OG0001011	57.6111815167293	0.322448011660778	1.08200282486946	NA	NA
OG0001012	26.4756032432906	0.282886071812675	1.03262824999382	0.35067939452756	NA
OG0001013	1.86781444494533	0.219332209111064	1.05331961638999	0.113034827822469	NA
OG0001014	5.41271612333055	-0.151101971336232	0.998660686128653	0.607592406855098	NA
OG0001015	8.55145530470383	-0.0843740993674962	0.971942351793353	0.79175143348787	NA
OG0001016	0	NA	NA	NA	NA
OG0001017	2.237219097599	-0.145642517927702	1.01810633014051	0.689970981473512	NA
OG0001018	21.645380249056	0.258616355949603	1.04180609923485	NA	NA
OG0001019	0	NA	NA	NA	NA
OG0001020	1.97608790793885	0.0308228834751206	0.990079785102811	0.834647576609817	NA
OG0001021	0	NA	NA	NA	NA
OG0001022	0	NA	NA	NA	NA
OG0001023	6.40393523981256	0.270776692742142	1.07315943170505	0.0317156441434642	NA
OG0001024	0	NA	NA	NA	NA
OG0001025	0	NA	NA	NA	NA
OG0001026	4.46030074725454	0.299965852629531	1.0817913044739	0.065276608004774	NA
OG0001027	0	NA	NA	NA	NA
OG0001028	0	NA	NA	NA	NA
OG0001029	0	NA	NA	NA	NA
OG0001030	0	NA	NA	NA	NA
OG0001031	0.0539436866693052	-0.0481481321396874	1.01316104981169	0.42291727497293	NA
OG0001032	406.543432459092	0.386711873713892	1.12918869982169	NA	NA
OG0001033	28.9034480147348	0.283855837925676	1.00463136594818	0.433834525330731	NA
OG0001034	654.157825685289	0.653105082418006	1.3622901963166	0.00440428692855786	0.0237831494142124
OG0001035	1.96920083775101	-0.166161604315404	1.02898917787526	0.626790297593672	NA
OG0001036	0	NA	NA	NA	NA
OG0001037	4.13587484237895	0.251679100766748	1.06535607124666	0.0550094051773893	NA
OG0001038	0.53366126998438	0.20688458851167	1.04670624692115	0.186427231369404	NA
OG0001039	0	NA	NA	NA	NA
OG0001040	0	NA	NA	NA	NA
OG0001041	0	NA	NA	NA	NA
OG0001042	324.773069108543	0.378477386698102	1.12613228921951	NA	NA
OG0001043	53.3647204622174	0.184781770298436	0.977585916386653	NA	NA
OG0001044	4.84033559143428	-0.187444750588625	0.986781753877795	0.633640880149391	NA
OG0001045	0	NA	NA	NA	NA
OG0001046	6.67076587480475	0.272182985481344	1.07376205594582	0.0301235572249739	NA
OG0001047	43.0082488997078	0.287149124698878	1.02028688768387	0.394473892018617	0.57571865321636
OG0001048	29.2357087750826	0.194864226866869	1.00502150112673	0.512282620727944	NA
OG0001049	0	NA	NA	NA	NA
OG0001050	0	NA	NA	NA	NA
OG0001051	1.47967148416419	-0.156635048390143	1.0259955646048	0.704416968865275	NA
OG0001052	0	NA	NA	NA	NA
OG0001053	367.701186869139	0.315885858656408	1.09422084523971	NA	NA
OG0001054	0	NA	NA	NA	NA
OG0001055	1.0788737333861	-0.145618642248602	1.02302926702848	0.793842532145834	NA
OG0001056	3.51121931950762	-0.0646243885303837	0.991131470804845	0.842192093061889	NA
OG0001057	0	NA	NA	NA	NA
OG0001058	1.73728692580357	0.150793945034922	1.01587337248186	0.457474589855596	NA
OG0001059	0	NA	NA	NA	NA
OG0001060	0.10788737333861	-0.0672868427641823	1.0132854486476	0.562996461690384	NA
OG0001061	35.6708300407278	0.34800697693567	1.10105143310829	0.0792336399257566	0.194482570726857
OG0001062	227.876688314964	0.403735076740633	1.13900361843061	NA	NA
OG0001063	0	NA	NA	NA	NA
OG0001064	2.30381079533628	-0.170814802289839	1.03063455119319	0.586252981220479	NA
OG0001065	0	NA	NA	NA	NA
OG0001066	0	NA	NA	NA	NA
OG0001067	8.50415371338382	0.153006541953333	0.988215089872855	0.624216163794958	NA
OG0001068	0	NA	NA	NA	NA
OG0001069	481.763435066766	0.365157786327276	1.11595866592795	NA	NA
OG0001070	437.700557383129	0.347713304266657	1.1106224004204	NA	NA
OG0001071	403.757107052477	0.525771139607938	1.2317079400879	0.0077949548487639	0.0350772968194376
OG0001072	0.450203417838056	-0.114302722401359	1.0171058774558	0.95006576701957	NA
OG0001073	155.193796687787	0.310724271861085	0.999284823011411	0.42596073541028	0.605312624004083
OG0001074	216.054759157341	0.412423189972512	1.13545105365425	0.0650660095743386	0.171494435690037
OG0001075	30.4505326053442	0.238649780015695	1.01153744725432	0.449204426282333	0.621975359467846
OG0001076	0	NA	NA	NA	NA
OG0001077	8.25506906842668	0.260296124986889	1.0367121000256	0.341269418952606	NA
OG0001078	0	NA	NA	NA	NA
OG0001079	0.80049190497657	0.211966513604034	1.04942546634188	0.164282653049278	NA
OG0001080	28.1506319916761	0.291510790760558	1.08260802019502	NA	NA
OG0001081	146.483749812663	0.566283763894507	1.24367796970291	0.0438560961491173	0.128012388759586
OG0001082	1739.07584956602	7.62166820844441	4.22601153850343	0.000313207417165819	0.00307512736853713
OG0001083	551.26305719383	11.7893494993933	3.33649727353527	3.48297431066526e-06	9.40403063879619e-05
OG0001084	20.4807067593519	-0.0350880977412454	0.932792802899309	0.919423055137977	NA
OG0001085	770.041128151556	5.50304323247634	3.1768760879058	0.000826541265489528	0.00686665051329762
OG0001086	649.983261538084	0.576359935445109	1.26479748903848	0.0250085829549257	0.0900308986377325
OG0001087	17.6252609012562	0.2413077526247	1.04506822026058	NA	NA
OG0001088	0	NA	NA	NA	NA
OG0001089	0	NA	NA	NA	NA
OG0001090	0	NA	NA	NA	NA
OG0001091	1.29464848006332	-0.152035085253805	1.02469358458204	0.741913116222171	NA
OG0001092	3.60716905440631	-0.20725601202598	1.04024714723034	0.445992336147861	NA
OG0001093	0	NA	NA	NA	NA
OG0001094	2.28131644850051	-0.221237873451403	1.03914180088387	0.526215537450677	NA
OG0001095	0	NA	NA	NA	NA
OG0001096	22.5222875290656	0.273824449728626	1.06927180627876	0.100895648820645	NA
OG0001097	0	NA	NA	NA	NA
OG0001098	0	NA	NA	NA	NA
OG0001099	0	NA	NA	NA	NA
OG0001100	12.6438557306356	-0.385091239664798	1.11657196553162	NA	NA
OG0001101	1.24070479339402	-0.150559410161624	1.02429510966607	0.753942896331952	NA
OG0001102	0	NA	NA	NA	NA
OG0001103	2.16747454114463	-0.118900709828425	1.00758004233993	0.775241117538671	NA
OG0001104	2.53182964853702	-0.173807382047129	1.03172564634461	0.56191204288629	NA
OG0001105	18.3587892872214	-0.281320245896266	1.03507137462188	0.340796723550926	NA
OG0001106	0	NA	NA	NA	NA
OG0001107	512.349356455525	0.315059434095449	1.09102600474515	NA	NA
OG0001108	0	NA	NA	NA	NA
OG0001109	3.372804914801	0.0749071023921697	0.993279046944381	0.869254503688255	NA
OG0001110	11.5576010048077	0.0986202834606963	0.987120080065964	0.734039658155691	NA
OG0001111	0	NA	NA	NA	NA
OG0001112	0	NA	NA	NA	NA
OG0001113	0	NA	NA	NA	NA
OG0001114	3.91564829052946	-0.225751223051538	1.04497427075904	0.407751156926542	NA
OG0001117	0	NA	NA	NA	NA
OG0001119	2.85901539347317	-0.177235444777646	1.03305557090756	0.531918127087149	NA
OG0001120	0	NA	NA	NA	NA
OG0001121	8.88245702824626	0.135106951409297	0.997254500778466	0.624625406250996	NA
OG0001122	2.48494391430485	-0.173282777336698	1.03152505658231	0.566624852145838	NA
OG0001123	5.80432057919267	-0.163951110612843	1.00190783512755	0.577300473343445	NA
OG0001124	8.27174968475789	0.278406289330554	1.07648229933014	0.0229700467976064	NA
OG0001125	0	NA	NA	NA	NA
OG0001126	8.67199563724618	0.279839462131171	1.07711561557061	0.0216451150581474	NA
OG0001127	0	NA	NA	NA	NA
OG0001128	0	NA	NA	NA	NA
OG0001129	0.809155300039578	-0.135290618134896	1.02069429679812	0.87749565882408	NA
OG0001130	1.38228647720177	-0.154239151957548	1.02530796043976	0.723739016733273	NA
OG0001131	0	NA	NA	NA	NA
OG0001132	0	NA	NA	NA	NA
OG0001133	0.701267926700967	-0.130111779741243	1.01967279738183	0.919627568939844	NA
OG0001134	1.91807176068072	-0.171139678756298	1.02944427471597	0.62659836384518	NA
OG0001135	0	NA	NA	NA	NA
OG0001136	0	NA	NA	NA	NA
OG0001137	1.73477216659018	-0.1620073671441	1.0276337476912	0.660674501592393	NA
OG0001140	0	NA	NA	NA	NA
OG0001141	0	NA	NA	NA	NA
OG0001142	0	NA	NA	NA	NA
OG0001143	0.809155300039578	-0.135290618134896	1.02069429679812	0.87749565882408	NA
OG0001144	321.787579645628	0.618533614996331	1.27337487735812	NA	NA
OG0001145	0	NA	NA	NA	NA
OG0001146	0	NA	NA	NA	NA
OG0001147	5.68560262398191	-0.159149186130557	1.00062830910872	0.585590717935483	NA
OG0001148	0	NA	NA	NA	NA
OG0001149	15.1061247650919	0.38864451119662	1.1338402152372	0.00419354616717069	NA
OG0001150	5.64629806911949	0.124682703478373	0.995205141811534	0.651286025192973	NA
OG0001151	0	NA	NA	NA	NA
OG0001152	0	NA	NA	NA	NA
OG0001153	5.95998703523155	-0.152956097080772	1.00292259620657	NA	NA
OG0001154	0	NA	NA	NA	NA
OG0001157	0	NA	NA	NA	NA
OG0001158	0	NA	NA	NA	NA
OG0001159	31.3431554260694	0.173881538363189	1.00053678398044	0.552317204049548	0.670227618397204
OG0001160	2.66010519589043	-0.0377978756340448	0.985696089641935	0.962495810551745	NA
OG0001161	0	NA	NA	NA	NA
OG0001162	0	NA	NA	NA	NA
OG0001163	0	NA	NA	NA	NA
OG0001164	6.88680093900399	-0.240527433640324	1.01262211569099	0.438758036584539	NA
OG0001165	0.917042673378188	-0.139815854483897	1.02166796735726	0.840889847332278	NA
OG0001166	0	NA	NA	NA	NA
OG0001167	0	NA	NA	NA	NA
OG0001168	1.70452227006009	-0.162274427461853	1.0275494543377	0.664478627930789	NA
OG0001169	0	NA	NA	NA	NA
OG0001170	0.161831060007916	-0.0796660842702571	1.01383739542686	0.662554175765811	NA
OG0001171	13.6083623846017	0.287811591076574	1.08076567979949	NA	NA
OG0001173	0	NA	NA	NA	NA
OG0001174	0	NA	NA	NA	NA
OG0001175	0	NA	NA	NA	NA
OG0001176	1.0249300467168	-0.14378248855928	1.02258422017404	0.808623000721446	NA
OG0001177	0	NA	NA	NA	NA
OG0001178	0	NA	NA	NA	NA
OG0001179	9.11311851312917	-0.393860862863553	1.11622290162219	0.14133471577553	NA
OG0001180	0	NA	NA	NA	NA
OG0001181	0	NA	NA	NA	NA
OG0001182	0	NA	NA	NA	NA
OG0001183	0	NA	NA	NA	NA
OG0001184	2.65502545798048	-0.19763100921444	1.03598482098032	0.521137871966561	NA
OG0001185	0	NA	NA	NA	NA
OG0001188	2.53535327345734	-0.173804422975931	1.03172566878041	0.561771030720748	NA
OG0001189	5.98393693987546	0.216444266153824	1.03230030317899	0.356741037373151	NA
OG0001190	12.3250733636989	-0.416574294812785	1.13306066990496	0.101906060844534	NA
OG0001191	0	NA	NA	NA	NA
OG0001192	0	NA	NA	NA	NA
OG0001193	0	NA	NA	NA	NA
OG0001194	2.21534273665561	-0.174539537611131	1.03091801882773	0.589991035312858	NA
OG0001195	0	NA	NA	NA	NA
OG0001196	1.72619797341777	-0.161778098794769	1.02756290671565	0.662342536108326	NA
OG0001197	0	NA	NA	NA	NA
OG0001198	0	NA	NA	NA	NA
OG0001199	29.3718164060099	0.221885059899376	1.03576469773578	NA	NA
OG0001201	0.539436866693052	-0.120643473643936	1.01804303524726	0.997232170021527	NA
OG0001202	0	NA	NA	NA	NA
OG0001204	0	NA	NA	NA	NA
OG0001205	19.1536238308172	0.399451668397388	1.03532034446019	0.314291070926707	NA
OG0001206	9.64160259086215	-0.148941192127415	0.967112609349486	0.677816929170354	NA
OG0001207	7.12170502369588	0.199009785493251	1.02279771660664	0.422373422240898	NA
OG0001208	6.29261861705863	0.0879476457902494	0.985516915224414	0.761021612550865	NA
OG0001209	0	NA	NA	NA	NA
OG0001210	816.421621112826	0.283546321042331	0.985705789660208	0.475447627142816	0.638775909077153
OG0001211	0.046885734232167	-0.0455988421176372	1.01319897793067	0.422917274972997	NA
OG0001212	0	NA	NA	NA	NA
OG0001213	0	NA	NA	NA	NA
OG0001214	5.71147141919385	-0.0570098140480148	0.980344445982781	0.69617642336482	NA
OG0001215	1.21902909003634	-0.150046099498245	1.02415533688273	0.758455584866774	NA
OG0001216	2.67248685123352	-0.17538873418331	1.03232797783626	0.54838718951561	NA
OG0001217	0	NA	NA	NA	NA
OG0001218	4.7017958398105	-0.00604510285177498	0.985512779946337	0.851314071597006	NA
OG0001219	1.0249300467168	-0.14378248855928	1.02258422017404	0.808623000721446	NA
OG0001220	0	NA	NA	NA	NA
OG0001222	9.49394323434131	-0.274700350782856	1.06653143311434	0.2122157307246	NA
OG0001225	6913.30175309354	0.205162278552011	0.950410659862969	0.627248297610646	0.728619649664118
OG0001226	0	NA	NA	NA	NA
OG0001227	3.43297663217759	-0.217413622459817	1.04198682487729	0.443504123488368	NA
OG0001228	1.46051571363431	-0.15619652894109	1.02586918355637	0.707797193582111	NA
OG0001229	0	NA	NA	NA	NA
OG0001230	0	NA	NA	NA	NA
OG0001231	0	NA	NA	NA	NA
OG0001232	3.59115610897141	-0.221076466991518	1.04317121803812	0.430150180718454	NA
OG0001233	4.43483578102235	-0.188762180153676	1.03796088324809	NA	NA
OG0001234	0	NA	NA	NA	NA
OG0001235	1.13281742005541	-0.147330494596713	1.0234575238759	0.779848773721766	NA
OG0001236	0.863098986708883	-0.137622025034951	1.02118589066957	0.85858603450058	NA
OG0001237	0	NA	NA	NA	NA
OG0001238	0	NA	NA	NA	NA
OG0001239	1.45647954007124	-0.156030086166753	1.0258226034236	0.708948844879996	NA
OG0001240	0	NA	NA	NA	NA
OG0001241	6.21222549487717	0.0612742542324758	0.981218210617308	0.836457724749446	NA
OG0001242	8.0049190497657	0.277623391741085	1.07613417242265	0.0239386656500042	NA
OG0001243	0	NA	NA	NA	NA
OG0001244	0.10788737333861	-0.0672868427641823	1.0132854486476	0.562996461690384	NA
OG0001245	5.80584308130641	0.0705191087122601	0.982617129474185	0.810241355624723	NA
OG0001246	3.91647835207168	-0.185730688411475	1.03659474751257	0.457777086264005	NA
OG0001247	0	NA	NA	NA	NA
OG0001248	89.8121358219169	0.272260840800568	1.07123025592411	0.0666922805461256	0.171494435690037
OG0001249	0.0539436866693052	-0.0481481321396874	1.01316104981169	0.42291727497293	NA
OG0001250	0	NA	NA	NA	NA
OG0001251	0	NA	NA	NA	NA
OG0001252	1.51042322674054	-0.157294794636086	1.0261913957041	0.698874481922133	NA
OG0001253	14.260297994229	0.185524225537027	1.00474324728933	0.521912981376734	NA
OG0001254	0	NA	NA	NA	NA
OG0001255	88.2268367340858	-0.00373570855887142	0.911899399923922	0.981561645078408	0.984113473042568
OG0001257	1.92231510351885	-0.165401498243496	1.02873317664968	0.633175506654999	NA
OG0001258	1.13281742005541	-0.147330494596713	1.0234575238759	0.779848773721766	NA
OG0001259	0	NA	NA	NA	NA
OG0001260	0	NA	NA	NA	NA
OG0001261	0.161831060007916	-0.0796660842702571	1.01383739542686	0.662554175765811	NA
OG0001262	0	NA	NA	NA	NA
OG0001263	0	NA	NA	NA	NA
OG0001264	0.0539436866693052	-0.0481481321396874	1.01316104981169	0.42291727497293	NA
OG0001265	0.0937714684643339	-0.0638983029455135	1.01316708401409	0.535479091134761	NA
OG0001266	0	NA	NA	NA	NA
OG0001267	0	NA	NA	NA	NA
OG0001272	0	NA	NA	NA	NA
OG0001273	0	NA	NA	NA	NA
OG0001274	3.20196761990628	0.236452340739419	1.0596240532205	0.0751072299717934	NA
OG0001275	0	NA	NA	NA	NA
OG0001276	0	NA	NA	NA	NA
OG0001277	14.840048317652	-0.0996522758153184	0.953053176009893	0.776417182496873	NA
OG0001278	0	NA	NA	NA	NA
OG0001279	5.13527694493826	0.14837471596806	1.00331073387793	0.576894963554296	NA
OG0001280	0	NA	NA	NA	NA
OG0001281	2.15774746677221	-0.168943013046951	1.02995284888303	0.603068982740624	NA
OG0001282	0	NA	NA	NA	NA
OG0001283	3.06855230241019	0.233577751532612	1.05858940439457	0.0785877478744635	NA
OG0001284	0	NA	NA	NA	NA
OG0001285	0	NA	NA	NA	NA
OG0001286	0	NA	NA	NA	NA
OG0001288	0	NA	NA	NA	NA
OG0001291	0.10788737333861	-0.0672868427641823	1.0132854486476	0.562996461690384	NA
OG0001293	1.17214335580417	-0.148639042941568	1.0237888977602	0.76959356650819	NA
OG0001295	1.18676110672471	-0.148957249216727	1.02387561032312	0.766569793520731	NA
OG0001296	0	NA	NA	NA	NA
OG0001297	0	NA	NA	NA	NA
OG0001298	0	NA	NA	NA	NA
OG0001301	5.38766693878019	0.0931257433185569	0.987401291198493	0.743960113347522	NA
OG0001302	0	NA	NA	NA	NA
OG0001303	0	NA	NA	NA	NA
OG0001304	7.80656556010243	-0.267992086530705	1.06267254386454	0.245742126377369	NA
OG0001305	1.51042322674054	-0.157294794636086	1.0261913957041	0.698874481922133	NA
OG0001306	11.7637451496985	-0.350371404178141	1.05660104422886	0.311261896085148	NA
OG0001307	0	NA	NA	NA	NA
OG0001308	337.846065755707	0.425764838830349	1.15725605314096	0.0036282391668836	0.0217694350013016
OG0001311	0	NA	NA	NA	NA
OG0001313	0	NA	NA	NA	NA
OG0001314	1.31280055850068	-0.152609178008181	1.02484807728073	0.737542523545667	NA
OG0001315	2.87976349417036	-0.177399706774643	1.03312390019177	0.530239959713235	NA
OG0001316	8.16852825529492	0.262326424943623	1.06986817266159	0.0280974263860971	NA
OG0001317	2.10985804044751	-0.16830640499978	1.02972771055295	0.608662563039444	NA
OG0001318	6.90097961325365	0.146916152211365	1.0016600028466	0.586852342421363	NA
OG0001319	0	NA	NA	NA	NA
OG0001320	0	NA	NA	NA	NA
OG0001321	0	NA	NA	NA	NA
OG0001322	4.88252617810547	-0.244393611215335	1.05158126200707	0.345804021755826	NA
OG0001323	0	NA	NA	NA	NA
OG0001324	0.161831060007916	-0.0796660842702571	1.01383739542686	0.662554175765811	NA
OG0001325	0	NA	NA	NA	NA
OG0001326	0	NA	NA	NA	NA
OG0001328	0	NA	NA	NA	NA
OG0001329	2.69718433346526	-0.175648743375316	1.03242462255672	0.546295869309365	NA
OG0001330	0	NA	NA	NA	NA
OG0001331	0	NA	NA	NA	NA
OG0001333	0	NA	NA	NA	NA
OG0001334	0	NA	NA	NA	NA
OG0001335	0	NA	NA	NA	NA
OG0001336	0	NA	NA	NA	NA
OG0001337	0	NA	NA	NA	NA
OG0001338	0	NA	NA	NA	NA
OG0001339	1.55789380852387	-0.15830845804325	1.02649523624272	0.690435086161959	NA
OG0001340	0	NA	NA	NA	NA
OG0001341	3.73562888989066	0.246190874465289	1.0632383512877	0.0624404156294082	NA
OG0001342	0	NA	NA	NA	NA
OG0001343	0.809155300039578	-0.135290618134896	1.02069429679812	0.87749565882408	NA
OG0001344	0	NA	NA	NA	NA
OG0001345	0	NA	NA	NA	NA
OG0001346	0	NA	NA	NA	NA
OG0001347	0.619092430283109	-0.125669214291064	1.01886900343281	0.956170489614128	NA
OG0001348	0	NA	NA	NA	NA
OG0001349	0	NA	NA	NA	NA
OG0001350	0	NA	NA	NA	NA
OG0001351	0	NA	NA	NA	NA
OG0001352	0	NA	NA	NA	NA
OG0001355	4.53612079486723	0.25628539942111	1.06717619672439	0.0490057145221287	NA
OG0001356	0	NA	NA	NA	NA
OG0001357	397.623284971402	0.55581117211955	1.25369576253581	NA	NA
OG0001358	0	NA	NA	NA	NA
OG0001359	0	NA	NA	NA	NA
OG0001360	3.51978456777381	-0.217806303824459	1.04228145386258	0.438046127862698	NA
OG0001361	0	NA	NA	NA	NA
OG0001362	0.140657202696501	-0.0758488356840247	1.01361393019508	0.630287465656419	NA
OG0001363	0	NA	NA	NA	NA
OG0001364	0	NA	NA	NA	NA
OG0001365	3.04757272509085	-0.179148991273848	1.03380800205161	0.516214924449439	NA
OG0001366	5.80168586382549	-0.251649923332063	1.05511536829554	0.308329834911151	NA
OG0001369	5.66618132055464	-0.0292433269379013	0.979214581848932	0.931989765630314	NA
OG0001372	0	NA	NA	NA	NA
OG0001373	0	NA	NA	NA	NA
OG0001374	0	NA	NA	NA	NA
OG0001376	0	NA	NA	NA	NA
OG0001377	0	NA	NA	NA	NA
OG0001378	0	NA	NA	NA	NA
OG0001379	7.47719592836691	0.0276756995258135	0.956289919928185	0.941816689578383	NA
OG0001380	0	NA	NA	NA	NA
OG0001381	0	NA	NA	NA	NA
OG0001382	0	NA	NA	NA	NA
OG0001383	0	NA	NA	NA	NA
OG0001384	280.457627758917	0.434686266764149	1.1651342769269	5.48929615747247e-05	0.000660364264767391
OG0001385	0	NA	NA	NA	NA
OG0001386	0	NA	NA	NA	NA
OG0001387	0.863098986708883	-0.137622025034951	1.02118589066957	0.85858603450058	NA
OG0001390	0	NA	NA	NA	NA
OG0001392	3.48609025730467	-0.218865288511996	1.04243281230309	0.438675631332817	NA
OG0001393	2.89582139639414	-0.205671111824436	1.03818620421623	0.492630458590785	NA
OG0001394	0	NA	NA	NA	NA
OG0001396	214.234637116798	0.354084792969844	1.11014560804351	0.0313235262196405	0.0994982597565052
OG0001397	0	NA	NA	NA	NA
OG0001398	1.26709593743496	-0.151240230580052	1.02447945212869	0.74822752517128	NA
OG0001399	0	NA	NA	NA	NA
OG0001400	0	NA	NA	NA	NA
OG0001401	3.91816371736599	-0.227594566312157	1.04541969308781	0.405386231811439	NA
OG0001402	1.0249300467168	-0.14378248855928	1.02258422017404	0.808623000721446	NA
OG0001405	0	NA	NA	NA	NA
OG0001407	1.21902909003634	-0.150046099498245	1.02415533688273	0.758455584866774	NA
OG0001408	0	NA	NA	NA	NA
OG0001409	0	NA	NA	NA	NA
OG0001410	12.745550876546	-0.065780611907546	0.95830700090291	0.838967099170366	NA
OG0001411	11.3209521587112	-0.132987299186047	1.00414292789457	NA	NA
OG0001412	0	NA	NA	NA	NA
OG0001414	0.115190539766814	-0.0689122596876605	1.01335159976116	0.576352403458008	NA
OG0001415	0	NA	NA	NA	NA
OG0001417	0	NA	NA	NA	NA
OG0001419	0	NA	NA	NA	NA
OG0001421	0	NA	NA	NA	NA
OG0001422	5.49885332175734	-0.0353251491331773	0.986383884789669	0.757063392187007	NA
OG0001423	2.31957852678012	-0.171153291943926	1.03074363199347	0.584380543325249	NA
OG0001426	0	NA	NA	NA	NA
OG0001427	2.53489103242581	0.221322255222193	1.05431864086988	0.0952382580324586	NA
OG0001428	2.48494391430485	-0.173282777336698	1.03152505658231	0.566624852145838	NA
OG0001429	0	NA	NA	NA	NA
OG0001431	0	NA	NA	NA	NA
OG0001432	0	NA	NA	NA	NA
OG0001433	0	NA	NA	NA	NA
OG0001435	0.717401918356781	-0.131085470809279	1.01985240579805	0.912192385768002	NA
OG0001436	1.78014166008707	-0.162762545955947	1.02787895813065	0.654031619216198	NA
OG0001437	0	NA	NA	NA	NA
OG0001438	0.40316688918385	-0.110122688328393	1.01656549312411	0.916187474670254	NA
OG0001439	3.86904420738676	0.248126626560343	1.06397907913992	0.0597768419218778	NA
OG0001441	0	NA	NA	NA	NA
OG0001442	0	NA	NA	NA	NA
OG0001443	32.5052587932082	-0.475537324714659	1.16087254106396	0.0773044633633352	0.194160047517214
OG0001448	0	NA	NA	NA	NA
OG0001449	0	NA	NA	NA	NA
OG0001451	0	NA	NA	NA	NA
OG0001452	2.29740097737618	-0.170804955430351	1.03062902846785	0.586612427309315	NA
OG0001453	0.620224080669411	-0.125840079874046	1.01889473262012	0.955084003971825	NA
OG0001456	0	NA	NA	NA	NA
OG0001457	0	NA	NA	NA	NA
OG0001458	0.937714684643339	-0.140711591633232	1.02186463781353	0.833756014968942	NA
OG0001459	7.20185935108215	-0.102966935757653	0.986072994016372	0.569698158209785	NA
OG0001460	0	NA	NA	NA	NA
OG0001461	0	NA	NA	NA	NA
OG0001462	15.135625761548	-0.291047057991311	1.03233357639636	0.221216586765218	NA
OG0001463	0	NA	NA	NA	NA
OG0001464	0	NA	NA	NA	NA
OG0001465	0	NA	NA	NA	NA
OG0001466	2.93513698491409	0.230516753758127	1.05750326538942	0.082380764335876	NA
OG0001467	0	NA	NA	NA	NA
OG0001468	0	NA	NA	NA	NA
OG0001469	5.45196393681393	-0.230949746550455	1.04897988001839	NA	NA
OG0001470	0	NA	NA	NA	NA
OG0001471	323.220168699701	0.384819043773793	1.12236293258916	NA	NA
OG0001472	7.4404164799467	0.117514242655425	0.992327406861211	0.675870311853008	NA
OG0001473	3.39812092312102	-0.182085494213937	1.03501795389074	0.490524397546657	NA
OG0001474	0	NA	NA	NA	NA
OG0001475	0	NA	NA	NA	NA
OG0001477	1.40253585340193	-0.154777556976518	1.02545967652851	0.719456643391552	NA
OG0001478	2.93513698491409	0.230516753758127	1.05750326538942	0.082380764335876	NA
OG0001481	0	NA	NA	NA	NA
OG0001482	3.447582965034	-0.217173205663828	1.04197045941955	0.442944730014191	NA
OG0001483	0	NA	NA	NA	NA
OG0001484	3.15230344918876	-0.210866704061915	1.03990359598138	0.468760733450219	NA
OG0001485	12.0306934656037	0.037834968511367	0.954718394756481	0.92130288951599	NA
OG0001486	0	NA	NA	NA	NA
OG0001487	0	NA	NA	NA	NA
OG0001488	592.523413039193	0.398370384142058	1.14069765287913	2.24365658257316e-05	0.000346164158454144
OG0001489	0.708571093129171	-0.13048124529615	1.01974304628405	0.916642270918129	NA
OG0001490	0	NA	NA	NA	NA
OG0001491	0	NA	NA	NA	NA
OG0001492	0	NA	NA	NA	NA
OG0001495	0	NA	NA	NA	NA
OG0001497	329.128939114265	0.305286013694653	1.0890734583733	NA	NA
OG0001500	0	NA	NA	NA	NA
OG0001501	5.44050555765105	-0.143254614399849	0.976499861870791	0.705542936820243	NA
OG0001502	0	NA	NA	NA	NA
OG0001503	0	NA	NA	NA	NA
OG0001504	2.72099903001301	0.161083875659405	1.01795965341339	0.524748481560487	NA
OG0001505	0	NA	NA	NA	NA
OG0001506	0	NA	NA	NA	NA
OG0001507	0	NA	NA	NA	NA
OG0001508	0.979119588017921	-0.142084233459262	1.02218637261995	0.822173662440016	NA
OG0001509	0	NA	NA	NA	NA
OG0001511	1.67225428674846	-0.160738758000213	1.02723591015868	0.670960705502911	NA
OG0001512	0	NA	NA	NA	NA
OG0001518	0	NA	NA	NA	NA
OG0001519	0	NA	NA	NA	NA
OG0001520	0	NA	NA	NA	NA
OG0001521	6.0644558374447	-0.101040136995596	0.966123735851074	0.788106290955171	NA
OG0001522	0	NA	NA	NA	NA
OG0001523	0.133415317496095	0.173348117699074	1.03133288518886	0.250278904174916	NA
OG0001524	0	NA	NA	NA	NA
OG0001525	39.6017197498217	-0.264941954609678	0.968930242934617	0.50127670312202	0.641286795409631
OG0001526	0	NA	NA	NA	NA
OG0001527	0	NA	NA	NA	NA
OG0001528	0	NA	NA	NA	NA
OG0001529	1.56436691340985	-0.1584678457557	1.02654258094478	0.689202938672	NA
OG0001530	0	NA	NA	NA	NA
OG0001531	0	NA	NA	NA	NA
OG0001532	0	NA	NA	NA	NA
OG0001533	0	NA	NA	NA	NA
OG0001538	1.43988174708518	-0.155613653158658	1.02570208623679	0.712343691652107	NA
OG0001540	2.59178714475332	-0.174392446822471	1.03195365258179	0.556346254193765	NA
OG0001542	0	NA	NA	NA	NA
OG0001545	9.03477188118696	-0.176248299135749	0.99340956561221	0.414162143833331	NA
OG0001546	0	NA	NA	NA	NA
OG0001547	0	NA	NA	NA	NA
OG0001548	3.88294174809745	-0.228240502017523	1.04549281049843	0.406382064532219	NA
OG0001549	2.25051524314401	-0.170281888350625	1.03042797627757	0.59191767965716	NA
OG0001550	0	NA	NA	NA	NA
OG0001551	0	NA	NA	NA	NA
OG0001552	3.20196761990628	0.236452340739419	1.0596240532205	0.0751072299717934	NA
OG0001553	13.401713274019	0.142718809511624	0.999604365712196	NA	NA
OG0001554	0	NA	NA	NA	NA
OG0001555	0	NA	NA	NA	NA
OG0001556	6.15771729879484	-0.259870796142056	1.05806989261436	0.290437615641994	NA
OG0001557	3.29795759358534	-0.0552814540031799	0.990279927424091	0.872969842987932	NA
OG0001559	0	NA	NA	NA	NA
OG0001567	12.1806233265731	-0.0153869974395777	0.963772076781039	0.953019239996819	NA
OG0001568	1.20950066755155	-0.149618594633435	1.02404771590519	0.761425024157418	NA
OG0001569	5.4700280173399	0.264625426628974	1.07057226219612	0.0387366074097242	NA
OG0001570	5.13795128550379	-0.328221221085315	1.07889217063536	0.259680025796588	NA
OG0001571	10.4021803247018	-0.407135140114813	1.12520782329046	0.121486693176573	NA
OG0001572	0.970986360047493	-0.141850288460949	1.02212988275208	0.824273241015435	NA
OG0001573	0	NA	NA	NA	NA
OG0001574	0	NA	NA	NA	NA
OG0001575	0	NA	NA	NA	NA
OG0001576	0.0539436866693052	-0.0481481321396874	1.01316104981169	0.42291727497293	NA
OG0001577	0	NA	NA	NA	NA
OG0001578	1.60419469520488	-0.15935320519996	1.02680931658172	0.682283432271186	NA
OG0001579	0	NA	NA	NA	NA
OG0001580	0	NA	NA	NA	NA
OG0001581	4.60902806343869	-0.00184494759297039	0.985636794730654	0.865115148441266	NA
OG0001583	1.6126675567354	-0.159486121957372	1.02685120670988	0.681046475169821	NA
OG0001585	0	NA	NA	NA	NA
OG0001586	0	NA	NA	NA	NA
OG0001587	0	NA	NA	NA	NA
OG0001588	7.20339856775806	-0.366784434410789	1.0996993323218	0.184227341968921	NA
OG0001589	7.51354920863101	0.241832692602278	1.04528902680204	0.274573968177821	NA
OG0001591	4.1281923313673	-0.10859652989507	0.98928574572738	0.731653280476674	NA
OG0001592	0	NA	NA	NA	NA
OG0001593	2.58929696012665	-0.174386181488398	1.03195073652484	0.556481862788458	NA
OG0001594	0	NA	NA	NA	NA
OG0001595	9.8346520063735	-0.0713611722810867	0.969406439003636	0.816228636096911	NA
OG0001596	13.4238911787906	0.309010323476333	1.08557152933392	NA	NA
OG0001597	0	NA	NA	NA	NA
OG0001598	1.79375571891508	-0.167009704204283	1.02846557469738	0.646904559108614	NA
OG0001599	0.485493180023747	-0.116867578313831	1.01747329703393	0.971622748623752	NA
OG0001600	2.34428671160835	-0.171523944377665	1.03087710628346	0.581435664523059	NA
OG0001601	12.1009269473207	-0.245825787497851	1.01322851230417	0.288152086604785	NA
OG0001605	0	NA	NA	NA	NA
OG0001606	0	NA	NA	NA	NA
OG0001607	0	NA	NA	NA	NA
OG0001609	0.593380553362357	-0.123232906455778	1.01845100781153	0.969023895078005	NA
OG0001611	1.83408534675638	-0.163836176036426	1.02821745699137	0.6460092472438	NA
OG0001612	0.0575952698834071	-0.0493728374249613	1.01315144321133	0.42291727497292	NA
OG0001613	0	NA	NA	NA	NA
OG0001614	0.863098986708883	-0.137622025034951	1.02118589066957	0.85858603450058	NA
OG0001615	2.31957852678012	-0.171153291943926	1.03074363199347	0.584380543325249	NA
OG0001616	0	NA	NA	NA	NA
OG0001617	0	NA	NA	NA	NA
OG0001618	0	NA	NA	NA	NA
OG0001619	2.95380125662652	-0.178195274886261	1.03343579079564	0.523781283713629	NA
OG0001620	0	NA	NA	NA	NA
OG0001621	0	NA	NA	NA	NA
OG0001622	0	NA	NA	NA	NA
OG0001627	2.4729450217724	-0.181946569117318	1.03280649261024	0.556508847781353	NA
OG0001630	0	NA	NA	NA	NA
OG0001631	0	NA	NA	NA	NA
OG0001632	0	NA	NA	NA	NA
OG0001634	0	NA	NA	NA	NA
OG0001635	0	NA	NA	NA	NA
OG0001636	2.01608657198318	-0.166897940993996	1.02924006498961	0.620581887392683	NA
OG0001637	1.49747701696858	-0.156968031904733	1.02609569393781	0.701454784325302	NA
OG0001638	6.14650373093645	0.193808045430305	1.00367940557018	0.51794466134703	NA
OG0001639	4.64000056599996	-0.127501341037541	0.993014069528493	0.676005635542934	NA
OG0001640	0	NA	NA	NA	NA
OG0001641	1.65108042943705	-0.160321984196391	1.02710635414275	0.674402234551993	NA
OG0001642	4.66953611236333	0.257653075212459	1.06772428819461	0.0472577548816002	NA
OG0001643	36.0337818801079	-0.00348352386991249	0.916785753506358	0.984113473042568	0.984113473042568
OG0001644	0	NA	NA	NA	NA
OG0001645	0	NA	NA	NA	NA
OG0001646	0	NA	NA	NA	NA
OG0001647	0	NA	NA	NA	NA
OG0001648	0.593380553362357	-0.123232906455778	1.01845100781153	0.969023895078005	NA
OG0001649	0	NA	NA	NA	NA
OG0001650	0	NA	NA	NA	NA
OG0001651	0	NA	NA	NA	NA
OG0001652	35.3975336421359	0.155196108735608	0.994931082655489	0.597730884396664	0.717277061275996
OG0001654	0	NA	NA	NA	NA
OG0001655	0.0575952698834071	-0.0493728374249613	1.01315144321133	0.42291727497292	NA
OG0001656	4.70936719617041	-0.240839305421593	1.05031221169877	0.356151223774631	NA
OG0001657	0	NA	NA	NA	NA
OG0001658	1.45647954007124	-0.156030086166753	1.0258226034236	0.708948844879996	NA
OG0001659	0	NA	NA	NA	NA
OG0001660	6.03596360075191	-0.0673227094268866	0.981776890393039	0.666499196283702	NA
OG0001661	0	NA	NA	NA	NA
OG0001662	5.03859314854872	-0.327449456162559	1.07834127850625	0.263532901750025	NA
OG0001663	0	NA	NA	NA	NA
OG0001664	0	NA	NA	NA	NA
OG0001665	0	NA	NA	NA	NA
OG0001667	0	NA	NA	NA	NA
OG0001668	4.8380026702062	-0.190788897057768	1.03890201296769	NA	NA
OG0001669	0	NA	NA	NA	NA
OG0001671	0	NA	NA	NA	NA
OG0001672	0	NA	NA	NA	NA
OG0001673	0	NA	NA	NA	NA
OG0001675	0	NA	NA	NA	NA
OG0001676	0	NA	NA	NA	NA
OG0001677	11.459740553924	0.223021999306442	1.03448906999591	NA	NA
OG0001678	0	NA	NA	NA	NA
OG0001679	4.26929015987504	0.253309006590459	1.06599555223703	0.0528705282507044	NA
OG0001680	0	NA	NA	NA	NA
OG0001681	1.03148615310767	-0.144130658555239	1.02266349925402	0.806199037326089	NA
OG0001682	1.0788737333861	-0.145618642248602	1.02302926702848	0.793842532145834	NA
OG0001683	0	NA	NA	NA	NA
OG0001684	16.928160046388	0.205699428213054	0.993590408244737	0.533472276632916	NA
OG0001685	3.97217519695244	-0.22999036142781	1.04610527245094	0.4000018036071	NA
OG0001686	0	NA	NA	NA	NA
OG0001687	0	NA	NA	NA	NA
OG0001688	0	NA	NA	NA	NA
OG0001689	0	NA	NA	NA	NA
OG0001690	3.6416932866053	0.0571443774710527	0.984818481462809	0.949857911517854	NA
OG0001693	0.0937714684643339	-0.0638983029455135	1.01316708401409	0.535479091134761	NA
OG0001695	0	NA	NA	NA	NA
OG0001696	0	NA	NA	NA	NA
OG0001697	0	NA	NA	NA	NA
OG0001699	0	NA	NA	NA	NA
OG0001700	0	NA	NA	NA	NA
OG0001701	0	NA	NA	NA	NA
OG0001702	0	NA	NA	NA	NA
OG0001704	0.0575952698834071	-0.0493728374249613	1.01315144321133	0.42291727497292	NA
OG0001705	0	NA	NA	NA	NA
OG0001706	14.6789588125797	0.302337781137689	1.06718407483749	0.202807491162864	NA
OG0001707	0.809155300039578	-0.135290618134896	1.02069429679812	0.87749565882408	NA
OG0001708	184.75375733253	0.514472967483819	1.21630996832134	0.0195522547522116	0.0754158397585306
OG0001709	0	NA	NA	NA	NA
OG0001710	0.748738508484292	-0.132407970793625	1.02011689815591	0.900735760007484	NA
OG0001711	3.93788912685928	-0.185879215652154	1.036660348617	NA	NA
OG0001712	0	NA	NA	NA	NA
OG0001713	0	NA	NA	NA	NA
OG0001715	0	NA	NA	NA	NA
OG0001716	0	NA	NA	NA	NA
OG0001717	6.29651010750549	0.0674228964294355	0.98200758552475	0.819247381170655	NA
OG0001720	0.937714684643339	-0.140711591633232	1.02186463781353	0.833756014968942	NA
OG0001721	3.90834512410126	-0.226061911420572	1.04503063176163	0.407748539003666	NA
OG0001722	8.21321992251157	-0.0493534652964249	0.968227894730327	0.845657807754445	NA
OG0001723	1.86781444494533	0.219332209111064	1.05331961638999	0.113034827822469	NA
OG0001724	0	NA	NA	NA	NA
OG0001725	2.00122976244143	0.219821357635574	1.05356539207299	0.10884099623165	NA
OG0001726	10.1213393519739	0.320087854533567	1.09203843374874	NA	NA
OG0001727	0	NA	NA	NA	NA
OG0001728	0	NA	NA	NA	NA
OG0001729	0	NA	NA	NA	NA
OG0001730	0	NA	NA	NA	NA
OG0001731	1.95823917603584	-0.165895174560547	1.02890179801075	0.62869814757831	NA
OG0001732	0	NA	NA	NA	NA
OG0001733	0	NA	NA	NA	NA
OG0001734	4.7169154367773	-0.00651632167366413	0.985602197128869	0.849824181238943	NA
OG0001735	0	NA	NA	NA	NA
OG0001736	0	NA	NA	NA	NA
OG0001737	0	NA	NA	NA	NA
OG0001738	0	NA	NA	NA	NA
OG0001739	1.71662008815283	-0.16250064806701	1.02761672795389	0.66268138448456	NA
OG0001740	2.54713808464187	-0.194411216822258	1.03509536798474	0.53414222407828	NA
OG0001742	0	NA	NA	NA	NA
OG0001743	0	NA	NA	NA	NA
OG0001744	0	NA	NA	NA	NA
OG0001748	0.917042673378188	-0.139815854483897	1.02166796735726	0.840889847332278	NA
OG0001752	17.8230779205288	-0.204796465543771	1.00558349213489	0.451745361506356	NA
OG0001753	1.34859216673263	-0.153441544428415	1.02508212865846	0.730432004063837	NA
OG0001754	0	NA	NA	NA	NA
OG0001755	28.2047913567253	0.246910163374188	1.05384027354603	0.197986176150933	NA
OG0001756	6.16726367816838	-0.170489834804883	1.00406535517207	0.552961839607611	NA
OG0001757	5.92433727651541	-0.344986651457502	1.08740993023402	0.225007505992273	NA
OG0001758	0	NA	NA	NA	NA
OG0001760	13.3394922819416	0.175142920317804	1.00083267602557	0.549694090414723	NA
OG0001761	1.88802903342568	-0.164767150526837	1.02852371152821	0.638258320706282	NA
OG0001762	2.53489103242581	0.221322255222193	1.05431864086988	0.0952382580324586	NA
OG0001763	14.3997303894804	0.133522844561133	0.970763012459249	0.697216206581262	NA
OG0001764	0	NA	NA	NA	NA
OG0001765	2.80507170680387	-0.176752773090324	1.03285750702166	0.536597096469309	NA
OG0001766	0	NA	NA	NA	NA
OG0001767	0	NA	NA	NA	NA
OG0001768	0	NA	NA	NA	NA
OG0001769	0	NA	NA	NA	NA
OG0001771	0	NA	NA	NA	NA
OG0001772	0	NA	NA	NA	NA
OG0001773	0	NA	NA	NA	NA
OG0001774	0	NA	NA	NA	NA
OG0001775	1.88802903342568	-0.164767150526837	1.02852371152821	0.638258320706282	NA
OG0001776	0	NA	NA	NA	NA
OG0001777	0	NA	NA	NA	NA
OG0001782	0	NA	NA	NA	NA
OG0001785	0	NA	NA	NA	NA
OG0001788	0.0539436866693052	-0.0481481321396874	1.01316104981169	0.42291727497293	NA
OG0001790	468.492168768424	0.320939915553414	1.09497339099781	NA	NA
OG0001792	1.94197272009499	-0.165662716278916	1.02882260543253	0.630763170978823	NA
OG0001793	0.133415317496095	0.173348117699074	1.03133288518886	0.250278904174916	NA
OG0001794	0.809155300039578	-0.135290618134896	1.02069429679812	0.87749565882408	NA
OG0001795	0	NA	NA	NA	NA
OG0001796	0	NA	NA	NA	NA
OG0001797	0.400245952488285	0.202348429615055	1.04432487840095	0.201621884874139	NA
OG0001798	31.4442231436116	0.226991996310127	0.979766327060513	0.541143782969565	0.664131006371738
OG0001799	3.81696112417968	-0.279320186428121	1.05882982443361	0.35554797696175	NA
OG0001800	0	NA	NA	NA	NA
OG0001801	0	NA	NA	NA	NA
OG0001802	2.06297230621535	-0.16761226172107	1.02948613278141	0.614541910708172	NA
OG0001803	8.0049190497657	0.277623391741085	1.07613417242265	0.0239386656500042	NA
OG0001804	0	NA	NA	NA	NA
OG0001805	4.28229934757229	-0.233570109179252	1.04762516450799	0.381754698751417	NA
OG0001806	0	NA	NA	NA	NA
OG0001807	0	NA	NA	NA	NA
OG0001808	17.3333645631381	0.143480362411952	1.00006248935774	NA	NA
OG0001809	0	NA	NA	NA	NA
OG0001810	2.24621552545288	-0.170146729237677	1.03038159336391	0.59277748230744	NA
OG0001811	8.38468035890805	0.0994454600796011	0.974256771003984	0.759749869813434	NA
OG0001812	1.0249300467168	-0.14378248855928	1.02258422017404	0.808623000721446	NA
OG0001813	0	NA	NA	NA	NA
OG0001814	0.161831060007916	-0.0796660842702571	1.01383739542686	0.662554175765811	NA
OG0001815	20.34907127379	0.453465496535643	1.1765052355645	0.00429783464027284	NA
OG0001816	0	NA	NA	NA	NA
OG0001817	15.7748395231194	0.200403055946664	1.00593001793705	0.502015854614548	NA
OG0001818	0	NA	NA	NA	NA
OG0001819	0	NA	NA	NA	NA
OG0001820	0	NA	NA	NA	NA
OG0001821	330.003064050602	0.3943226008291	1.13801298280119	NA	NA
OG0001822	0	NA	NA	NA	NA
OG0001823	0	NA	NA	NA	NA
OG0001824	0	NA	NA	NA	NA
OG0001825	1.61831060007916	-0.159644039660829	1.02689814218132	0.679906648474829	NA
OG0001826	6.17849542283624	-0.0500809434421102	0.984864402218821	NA	NA
OG0001829	0	NA	NA	NA	NA
OG0001830	0	NA	NA	NA	NA
OG0001835	2.6683063499219	0.223741066318598	1.05515632350949	0.0910968035994424	NA
OG0001836	0.10788737333861	-0.0672868427641823	1.0132854486476	0.562996461690384	NA
OG0001838	0	NA	NA	NA	NA
OG0001839	0	NA	NA	NA	NA
OG0001840	0	NA	NA	NA	NA
OG0001841	0	NA	NA	NA	NA
OG0001842	0	NA	NA	NA	NA
OG0001843	0	NA	NA	NA	NA
OG0001844	0	NA	NA	NA	NA
OG0001845	1.0249300467168	-0.14378248855928	1.02258422017404	0.808623000721446	NA
OG0001846	0	NA	NA	NA	NA
OG0001847	0	NA	NA	NA	NA
OG0001848	0	NA	NA	NA	NA
OG0001849	25.3597112838464	-0.0350218380514688	0.933278325822215	0.918271777415848	NA
OG0001850	0	NA	NA	NA	NA
OG0001851	6.80418119230085	0.27296291513029	1.07409614101115	0.0293803535071109	NA
OG0001853	3.75334176967159	-0.0505257978400027	0.980676209083951	0.911690725290578	NA
OG0001859	0.593380553362357	-0.123232906455778	1.01845100781153	0.969023895078005	NA
OG0001860	0	NA	NA	NA	NA
OG0001866	0.0575952698834071	-0.0493728374249613	1.01315144321133	0.42291727497292	NA
OG0001868	2.48140958678804	-0.173196441557848	1.03149383649635	0.567198860052112	NA
OG0001870	0	NA	NA	NA	NA
OG0001871	11.206886669672	0.285008276859106	1.0794611811685	NA	NA
OG0001872	0.874053736351189	-0.13806283375625	1.02128161227092	0.854969783698019	NA
OG0001873	1.29464848006332	-0.152035085253805	1.02469358458204	0.741913116222171	NA
OG0001874	1.0788737333861	-0.145618642248602	1.02302926702848	0.793842532145834	NA
OG0001875	1.92214422126955	0.0365826112324644	0.990589041375081	0.814664009815384	NA
OG0001876	98.963623794084	-0.562273851820879	1.14702319021306	0.160159446570717	0.359606307902243
OG0001877	9.24023103734879	-0.041549812560689	0.95689749012513	0.896155406086082	NA
OG0001878	5.20077182502491	0.0448225670171477	0.979984194471076	0.874425145872378	NA
OG0001879	9.42446895362506	0.0231940523175073	0.963972794364335	0.950799448257511	NA
OG0001880	8.7026170126185	0.0216065590352323	0.964331794441725	0.954343868466567	NA
OG0001881	0	NA	NA	NA	NA
OG0001882	14.8460103891781	0.143521889912077	0.984715293226804	0.650366722770094	NA
OG0001883	0	NA	NA	NA	NA
OG0001884	0	NA	NA	NA	NA
OG0001885	0.10788737333861	-0.0672868427641823	1.0132854486476	0.562996461690384	NA
OG0001886	2.45045067493663	-0.228275397895743	1.0412499541412	0.50200016863772	NA
OG0001888	3.06855230241019	0.233577751532612	1.05858940439457	0.0785877478744635	NA
OG0001889	0	NA	NA	NA	NA
OG0001891	0	NA	NA	NA	NA
OG0001892	0	NA	NA	NA	NA
OG0001897	0	NA	NA	NA	NA
OG0001898	0	NA	NA	NA	NA
OG0001899	0	NA	NA	NA	NA
OG0001906	38.7582436962328	0.223159501392627	1.01790245606399	NA	NA
OG0001907	5.5903149147823	-0.122619305023003	1.00203171442607	NA	NA
OG0001908	0	NA	NA	NA	NA
OG0001909	0	NA	NA	NA	NA
OG0001910	12.1407938921446	0.286233028467833	1.08002873886751	NA	NA
OG0001911	1.13281742005541	-0.147330494596713	1.0234575238759	0.779848773721766	NA
OG0001912	0	NA	NA	NA	NA
OG0001913	0	NA	NA	NA	NA
OG0001914	8.48752443143511	0.294346002820326	1.07631804342858	0.106920927028506	NA
OG0001915	0	NA	NA	NA	NA
OG0001916	0	NA	NA	NA	NA
OG0001917	2.18327541092969	-0.14385211054258	1.01764001386651	0.697786196556755	NA
OG0001918	0	NA	NA	NA	NA
OG0001919	5.7341203553407	-0.0770066978674125	0.972828261285369	0.830284076175367	NA
OG0001920	0	NA	NA	NA	NA
OG0001921	0	NA	NA	NA	NA
OG0001922	0	NA	NA	NA	NA
OG0001923	0	NA	NA	NA	NA
OG0001925	0	NA	NA	NA	NA
OG0001932	21.7927380638929	-0.346787921581335	1.06413182648256	0.145441317809118	NA
OG0001933	116.462778476857	0.312901893838987	1.08379702124115	NA	NA
OG0001934	0	NA	NA	NA	NA
OG0001935	0	NA	NA	NA	NA
OG0001937	0	NA	NA	NA	NA
OG0001940	0	NA	NA	NA	NA
OG0001941	858.463073729808	0.34433913847389	1.10888369170934	9.38964359324885e-06	0.000202816301614175
OG0001942	7.33784246228523	0.275230597067906	1.07508200781204	0.0267118241086858	NA
OG0001943	0	NA	NA	NA	NA
OG0001944	0	NA	NA	NA	NA
OG0001945	0	NA	NA	NA	NA
OG0001946	0	NA	NA	NA	NA
OG0001947	0	NA	NA	NA	NA
OG0001948	0	NA	NA	NA	NA
OG0001949	2.40147571492971	0.22099603321433	1.05415602398885	0.0982441787243577	NA
OG0001950	0	NA	NA	NA	NA
OG0001951	0	NA	NA	NA	NA
OG0001953	0	NA	NA	NA	NA
OG0001954	0	NA	NA	NA	NA
OG0001955	0	NA	NA	NA	NA
OG0001956	5.88855694653521	-0.0638519184373011	0.980795075184416	0.676982613786863	NA
OG0001957	0	NA	NA	NA	NA
OG0001958	0	NA	NA	NA	NA
OG0001959	0	NA	NA	NA	NA
OG0001960	0	NA	NA	NA	NA
OG0001963	0	NA	NA	NA	NA
OG0001964	0	NA	NA	NA	NA
OG0001971	0	NA	NA	NA	NA
OG0001973	0	NA	NA	NA	NA
OG0001976	6.96943043656586	-0.0967341228960336	0.985080369982544	0.586267769543785	NA
OG0001977	2.93513698491409	0.230516753758127	1.05750326538942	0.082380764335876	NA
OG0001978	0	NA	NA	NA	NA
OG0001979	1.72785809650221	-0.161773259175715	1.02756249874346	0.662252426726414	NA
OG0001980	0	NA	NA	NA	NA
OG0001981	0	NA	NA	NA	NA
OG0001982	0	NA	NA	NA	NA
OG0001983	1.24070479339402	-0.150559410161624	1.02429510966607	0.753942896331952	NA
OG0001984	0	NA	NA	NA	NA
OG0001985	2.56539600071238	-0.195107780108505	1.03527005466846	0.531715214378786	NA
OG0001986	0	NA	NA	NA	NA
OG0001987	13.3559707413812	0.224319511026881	1.03526994816292	NA	NA
OG0001988	0	NA	NA	NA	NA
OG0001989	2.69214446780966	-0.198935568816038	1.03634097214533	0.51649566330574	NA
OG0001990	11.4135589759573	-0.0897122906842046	0.971962453067299	0.771201277009835	NA
OG0001991	0	NA	NA	NA	NA
OG0001992	2.4190013351031	-0.172401936381349	1.03120067017004	0.573774289355254	NA
OG0001993	1.51042322674054	-0.157294794636086	1.0261913957041	0.698874481922133	NA
OG0001994	0	NA	NA	NA	NA
OG0001997	1.56436691340985	-0.1584678457557	1.02654258094478	0.689202938672	NA
OG0001998	0	NA	NA	NA	NA
OG0001999	8.77982199318302	-0.182839843618485	0.991800293774244	0.408447353935844	NA
OG0002000	0	NA	NA	NA	NA
OG0002002	0	NA	NA	NA	NA
OG0002003	0	NA	NA	NA	NA
OG0002005	1.34859216673263	-0.153441544428415	1.02508212865846	0.730432004063837	NA
OG0002007	0	NA	NA	NA	NA
OG0002008	0	NA	NA	NA	NA
OG0002011	0	NA	NA	NA	NA
OG0002015	0.0575952698834071	-0.0493728374249613	1.01315144321133	0.42291727497292	NA
OG0002017	0	NA	NA	NA	NA
OG0002019	3.33538293740238	0.239084449898657	1.06058498288125	0.0719412244172562	NA
OG0002020	0	NA	NA	NA	NA
OG0002021	0	NA	NA	NA	NA
OG0002022	2.86905395851912	-0.192012494700295	1.03556798444671	0.511825945291241	NA
OG0002024	1.24070479339402	-0.150559410161624	1.02429510966607	0.753942896331952	NA
OG0002026	1.72619797341777	-0.161778098794769	1.02756290671565	0.662342536108326	NA
OG0002028	0	NA	NA	NA	NA
OG0002029	0	NA	NA	NA	NA
OG0002030	4.99170380100085	0.202828873444256	1.00991618454406	0.484560770946942	NA
OG0002031	0	NA	NA	NA	NA
OG0002032	2.43194754487506	-0.190584885441205	1.03408515000708	0.548977168455535	NA
OG0002033	0	NA	NA	NA	NA
OG0002034	0	NA	NA	NA	NA
OG0002035	0	NA	NA	NA	NA
OG0002036	0	NA	NA	NA	NA
OG0002037	19.3605845107685	0.0903320951737894	0.985522358598194	NA	NA
OG0002038	0	NA	NA	NA	NA
OG0002040	0	NA	NA	NA	NA
OG0002041	1.13281742005541	-0.147330494596713	1.0234575238759	0.779848773721766	NA
OG0002042	0	NA	NA	NA	NA
OG0002043	0	NA	NA	NA	NA
OG0002044	4.58230558235255	-0.000574113199774369	0.985697622032025	0.869321270697959	NA
OG0002046	0	NA	NA	NA	NA
OG0002057	0	NA	NA	NA	NA
OG0002058	0	NA	NA	NA	NA
OG0002061	0	NA	NA	NA	NA
OG0002063	0	NA	NA	NA	NA
OG0002064	1.49747701696858	-0.156968031904733	1.02609569393781	0.701454784325302	NA
OG0002066	1.61831060007916	-0.159644039660829	1.02689814218132	0.679906648474829	NA
OG0002067	2.40147571492971	0.22099603321433	1.05415602398885	0.0982441787243577	NA
OG0002068	0	NA	NA	NA	NA
OG0002070	0	NA	NA	NA	NA
OG0002071	334.603886190257	0.599396771837963	1.28521777449117	NA	NA
OG0002072	0	NA	NA	NA	NA
OG0002073	1.34859216673263	-0.153441544428415	1.02508212865846	0.730432004063837	NA
OG0002074	0	NA	NA	NA	NA
OG0002075	0.287976349417036	-0.0984007815498716	1.01526992659372	0.818636532307022	NA
OG0002076	0.10788737333861	-0.0672868427641823	1.0132854486476	0.562996461690384	NA
OG0002077	1.03671485790133	-0.144129591851473	1.02266949024831	0.80562325849132	NA
OG0002079	0	NA	NA	NA	NA
OG0002080	0	NA	NA	NA	NA
OG0002089	253.144173230867	0.375160290444886	1.1208459136906	NA	NA
OG0002090	0	NA	NA	NA	NA
OG0002093	0	NA	NA	NA	NA
OG0002096	0.485493180023747	-0.116867578313831	1.01747329703393	0.971622748623752	NA
OG0002097	0	NA	NA	NA	NA
OG0002098	0	NA	NA	NA	NA
OG0002099	0	NA	NA	NA	NA
OG0002100	0	NA	NA	NA	NA
OG0002101	24.7749312040709	0.0665487861824627	0.949698403757406	NA	NA
OG0002102	0	NA	NA	NA	NA
OG0002103	0.933907222472665	0.213583174462555	1.05029231282267	0.155803429578714	NA
OG0002104	0	NA	NA	NA	NA
OG0002105	1.78165790082234	-0.16285798004669	1.02790760586962	0.653485180255568	NA
OG0002106	0	NA	NA	NA	NA
OG0002107	6.29388741588098	0.00900407972705485	0.977349949630908	0.977902923199288	NA
OG0002108	2.53489103242581	0.221322255222193	1.05431864086988	0.0952382580324586	NA
OG0002109	3.51643006741252	-0.183066739522366	1.03542816967071	NA	NA
OG0002110	1.32469120731836	-0.152778719495219	1.02489951500983	0.735684009657803	NA
OG0002111	0	NA	NA	NA	NA
OG0002112	1.45647954007124	-0.156030086166753	1.0258226034236	0.708948844879996	NA
OG0002113	0	NA	NA	NA	NA
OG0002114	0	NA	NA	NA	NA
OG0002115	0	NA	NA	NA	NA
OG0002116	0.921524318134514	-0.139806975679414	1.02166785872176	0.839810438460336	NA
OG0002127	0	NA	NA	NA	NA
OG0002129	0	NA	NA	NA	NA
OG0002130	0	NA	NA	NA	NA
OG0002131	0	NA	NA	NA	NA
OG0002134	0	NA	NA	NA	NA
OG0002136	5.32472517487842	-0.0748495014242271	0.973272248896189	0.838944150267054	NA
OG0002137	0	NA	NA	NA	NA
OG0002139	0	NA	NA	NA	NA
OG0002140	5.4700280173399	0.264625426628974	1.07057226219612	0.0387366074097242	NA
OG0002141	0	NA	NA	NA	NA
OG0002142	0	NA	NA	NA	NA
OG0002143	9.58781902190106	-0.0904925258985291	0.954837269375265	0.794910206603687	NA
OG0002145	0	NA	NA	NA	NA
OG0002146	4.31795362920844	0.021552149225563	0.969053900891898	0.926199396933976	NA
OG0002147	0	NA	NA	NA	NA
OG0002148	3.05254930382058	-0.179140227236912	1.03380585774927	0.516074078231464	NA
OG0002149	0.460762159067257	-0.114876948140163	1.01719494830791	0.955520259874425	NA
OG0002150	0	NA	NA	NA	NA
OG0002151	0.10788737333861	-0.0672868427641823	1.0132854486476	0.562996461690384	NA
OG0002152	1.55507228685199	-0.158226097591986	1.02647116339621	0.691033830213253	NA
OG0002153	0	NA	NA	NA	NA
OG0002155	0	NA	NA	NA	NA
OG0002156	0	NA	NA	NA	NA
OG0002157	11.9088042953554	-0.380523725748981	1.1134404466485	0.119629393084297	NA
OG0002159	0	NA	NA	NA	NA
OG0002160	29.3716020768054	-0.280013878323052	1.0102146744701	0.392891887229372	NA
OG0002161	0	NA	NA	NA	NA
OG0002172	7.20442714478913	0.274683426579385	1.07484335732623	0.0273369310255413	NA
OG0002175	0	NA	NA	NA	NA
OG0002179	3.91647835207168	-0.185730688411475	1.03659474751257	0.457777086264005	NA
OG0002180	20.4843907658064	-0.30553135000465	1.02620878228634	0.317808690466763	NA
OG0002181	0	NA	NA	NA	NA
OG0002182	0	NA	NA	NA	NA
OG0002183	0	NA	NA	NA	NA
OG0002184	1.90064390615243	-0.164947525971373	1.02858452577063	0.636635530849758	NA
OG0002185	0	NA	NA	NA	NA
OG0002186	943.045848297714	0.35104070391386	1.11252634916152	NA	NA
OG0002187	0	NA	NA	NA	NA
OG0002188	4.04694822813356	-0.105356470095607	0.988751007638148	0.741296785551323	NA
OG0002190	6.83901870531614	0.0234118186538457	0.96735140595774	0.948083821026163	NA
OG0002191	5.90492755008021	-0.00660318028245665	0.977687378347913	0.986616364783397	NA
OG0002192	0	NA	NA	NA	NA
OG0002193	0	NA	NA	NA	NA
OG0002194	0	NA	NA	NA	NA
OG0002195	0	NA	NA	NA	NA
OG0002196	0.0539436866693052	-0.0481481321396874	1.01316104981169	0.42291727497293	NA
OG0002197	2.21169115344151	-0.169700468044885	1.03022132941656	0.596658054799582	NA
OG0002198	8.20009804935595	-0.113598802486456	0.991952284240397	NA	NA
OG0002199	0	NA	NA	NA	NA
OG0002207	0	NA	NA	NA	NA
OG0002208	0	NA	NA	NA	NA
OG0002209	0	NA	NA	NA	NA
OG0002211	0	NA	NA	NA	NA
OG0002212	0.755211613370272	-0.132801802441137	1.02019140021597	0.897778532864415	NA
OG0002213	0	NA	NA	NA	NA
OG0002219	0	NA	NA	NA	NA
OG0002221	0	NA	NA	NA	NA
OG0002222	1.67026282661881	-0.160661221445578	1.02721296818874	0.671461914938079	NA
OG0002224	0	NA	NA	NA	NA
OG0002226	0	NA	NA	NA	NA
OG0002227	3.19463974574746	-0.212038418934424	1.04025694191778	0.464570154794597	NA
OG0002228	2.03086165615038	0.0253903731394617	0.989689699798115	0.853369377848015	NA
OG0002229	0	NA	NA	NA	NA
OG0002230	0.0539436866693052	-0.0481481321396874	1.01316104981169	0.42291727497293	NA
OG0002231	8.80541095474227	0.280213328742048	1.07728270374057	0.0212334390066504	NA
OG0002232	0	NA	NA	NA	NA
OG0002233	17.6108219094845	0.290175060512624	1.08189743877227	NA	NA
OG0002236	0	NA	NA	NA	NA
OG0002237	0	NA	NA	NA	NA
OG0002241	1.09431012778474	-0.146061463677163	1.02314083266989	0.790044557278287	NA
OG0002245	0	NA	NA	NA	NA
OG0002247	0	NA	NA	NA	NA
OG0002248	1.15190539766814	-0.147855379077555	1.02359341221706	0.775339808440808	NA
OG0002249	2.26563484011082	-0.170433990378281	1.03048417779991	0.590431581645246	NA
OG0002259	0	NA	NA	NA	NA
OG0002263	21.3209228552177	0.334064148590206	1.10134073181143	NA	NA
OG0002264	173.161493845616	0.470156414625084	1.19172701813645	2.18502072124119e-05	0.000346164158454144
OG0002266	0	NA	NA	NA	NA
OG0002267	4.80295142985942	0.258977324182101	1.06825800191608	0.0456165272349035	NA
OG0002268	0	NA	NA	NA	NA
OG0002269	0	NA	NA	NA	NA
OG0002270	0	NA	NA	NA	NA
OG0002271	0	NA	NA	NA	NA
OG0002273	3.73562888989066	0.246190874465289	1.0632383512877	0.0624404156294082	NA
OG0002274	38.4523547553116	-0.154952797336807	0.933728795882668	0.694065086626668	0.780823222455001
OG0002275	0	NA	NA	NA	NA
OG0002276	0	NA	NA	NA	NA
OG0002277	0.970986360047493	-0.141850288460949	1.02212988275208	0.824273241015435	NA
OG0002279	0.539436866693052	-0.120643473643936	1.01804303524726	0.997232170021527	NA
OG0002280	0	NA	NA	NA	NA
OG0002282	0	NA	NA	NA	NA
OG0002288	11.2217138188657	0.0738666979162981	0.978541044721738	0.80524913920085	NA
OG0002289	0	NA	NA	NA	NA
OG0002295	0	NA	NA	NA	NA
OG0002296	6.93759650979694	0.273468884227293	1.07431677095895	0.0286698185250523	NA
OG0002299	22.6776911952949	0.31379457573964	1.06016997054178	0.253380168252633	NA
OG0002300	0.701267926700967	-0.130111779741243	1.01967279738183	0.919627568939844	NA
OG0002301	1.31280055850068	-0.152609178008181	1.02484807728073	0.737542523545667	NA
OG0002303	0	NA	NA	NA	NA
OG0002304	0	NA	NA	NA	NA
OG0002305	0	NA	NA	NA	NA
OG0002306	0	NA	NA	NA	NA
OG0002307	221.864910655996	0.353351550069256	1.11354215536823	NA	NA
OG0002309	0	NA	NA	NA	NA
OG0002310	7.38182050867918	-0.268544730516111	1.06236631024607	0.253601859061899	NA
OG0002312	0	NA	NA	NA	NA
OG0002313	0	NA	NA	NA	NA
OG0002314	0	NA	NA	NA	NA
OG0002316	0	NA	NA	NA	NA
OG0002317	0	NA	NA	NA	NA
OG0002319	0	NA	NA	NA	NA
OG0002320	0	NA	NA	NA	NA
OG0002325	0	NA	NA	NA	NA
OG0002327	2.94707426798635	-0.0386438016630847	0.988993081371708	0.92885490308717	NA
OG0002328	0	NA	NA	NA	NA
OG0002331	0.917042673378188	-0.139815854483897	1.02166796735726	0.840889847332278	NA
OG0002332	0	NA	NA	NA	NA
OG0002333	0	NA	NA	NA	NA
OG0002339	7.13361890902535	0.209596827832289	1.02817858691391	0.384926925405001	NA
OG0002340	0	NA	NA	NA	NA
OG0002341	2.43805818007268	-0.172713051798729	1.03131322796951	0.571446722845669	NA
OG0002342	0	NA	NA	NA	NA
OG0002343	0	NA	NA	NA	NA
OG0002344	0	NA	NA	NA	NA
OG0002345	3.99183281352858	-0.186216482720474	1.03681036090667	NA	NA
OG0002346	0	NA	NA	NA	NA
OG0002347	0	NA	NA	NA	NA
OG0002348	0	NA	NA	NA	NA
OG0002349	0	NA	NA	NA	NA
OG0002350	0	NA	NA	NA	NA
OG0002351	0	NA	NA	NA	NA
OG0002352	1.83408534675638	-0.163836176036426	1.02821745699137	0.6460092472438	NA
OG0002353	5.334187142521	0.0496866848848549	0.980362952636035	0.863422068356021	NA
OG0002354	1.88802903342568	-0.164767150526837	1.02852371152821	0.638258320706282	NA
OG0002355	0	NA	NA	NA	NA
OG0002368	0	NA	NA	NA	NA
OG0002369	0	NA	NA	NA	NA
OG0002370	10.6351008983147	0.0459731729679711	0.970947447481824	0.889690118843005	NA
OG0002372	466.760394152347	0.387430258375604	1.10365258887993	NA	NA
OG0002376	6.01422990466333	-0.165840346878948	1.00298779961146	0.564685909615632	NA
OG0002381	1.61831060007916	-0.159644039660829	1.02689814218132	0.679906648474829	NA
OG0002382	0	NA	NA	NA	NA
OG0002383	1.73439912744924	0.218803478201845	1.05304953579369	0.117650642387407	NA
OG0002384	0	NA	NA	NA	NA
OG0002385	264.123366309068	0.398209790912288	1.13590654310481	NA	NA
OG0002386	15.2783306235292	0.19529283738911	1.02065024186179	NA	NA
OG0002387	2.90170477448945	-0.0364863904770738	0.988792598877029	0.936324560094635	NA
OG0002388	0	NA	NA	NA	NA
OG0002390	0	NA	NA	NA	NA
OG0002392	0	NA	NA	NA	NA
OG0002393	2.64689223001006	-0.186829212415286	1.03409200209463	0.535492606692534	NA
OG0002394	0	NA	NA	NA	NA
OG0002395	0	NA	NA	NA	NA
OG0002396	8.67199563724618	0.279839462131171	1.07711561557061	0.0216451150581474	NA
OG0002397	0.703286013482505	-0.130392305677143	1.01971951387341	0.91791154816464	NA
OG0002398	0	NA	NA	NA	NA
OG0002399	3.44483614835213	-0.218590974475001	1.04227756583698	0.441320412284296	NA
OG0002401	10.5950842773816	0.0777836636414916	0.944415100031181	0.84127721771821	NA
OG0002402	0	NA	NA	NA	NA
OG0002403	0	NA	NA	NA	NA
OG0002404	0	NA	NA	NA	NA
OG0002415	1.61831060007916	-0.159644039660829	1.02689814218132	0.679906648474829	NA
OG0002418	0	NA	NA	NA	NA
OG0002419	0	NA	NA	NA	NA
OG0002428	1.86781444494533	0.219332209111064	1.05331961638999	0.113034827822469	NA
OG0002429	0	NA	NA	NA	NA
OG0002431	0	NA	NA	NA	NA
OG0002432	0	NA	NA	NA	NA
OG0002433	0	NA	NA	NA	NA
OG0002434	0	NA	NA	NA	NA
OG0002435	0	NA	NA	NA	NA
OG0002436	0	NA	NA	NA	NA
OG0002437	0	NA	NA	NA	NA
OG0002438	2.59178714475332	-0.174392446822471	1.03195365258179	0.556346254193765	NA
OG0002440	3.51331146288783	-0.182995398854084	1.03539930663722	0.482723425009601	NA
OG0002441	0	NA	NA	NA	NA
OG0002442	0	NA	NA	NA	NA
OG0002445	771.4904905339	0.514197103194203	1.22214262534542	0.00763574049990349	0.0350772968194376
OG0002446	0.215774746677221	-0.0889178185067552	1.01445029429455	0.739085119317703	NA
OG0002447	0.161831060007916	-0.0796660842702571	1.01383739542686	0.662554175765811	NA
OG0002448	1.0788737333861	-0.145618642248602	1.02302926702848	0.793842532145834	NA
OG0002449	2.29650762890808	-0.179712234682725	1.03193124138252	0.575489448606099	NA
OG0002450	5.89991573823131	0.0668644595997536	0.973730222811225	0.8343154328963	NA
OG0002452	0	NA	NA	NA	NA
OG0002455	0	NA	NA	NA	NA
OG0002458	1.67026282661881	-0.160661221445578	1.02721296818874	0.671461914938079	NA
OG0002459	0	NA	NA	NA	NA
OG0002460	0	NA	NA	NA	NA
OG0002466	0	NA	NA	NA	NA
OG0002471	0	NA	NA	NA	NA
OG0002472	1.0788737333861	-0.145618642248602	1.02302926702848	0.793842532145834	NA
OG0002473	1.94197272009499	-0.165662716278916	1.02882260543253	0.630763170978823	NA
OG0002474	1.72619797341777	-0.161778098794769	1.02756290671565	0.662342536108326	NA
OG0002475	0	NA	NA	NA	NA
OG0002476	0	NA	NA	NA	NA
OG0002477	2.36140606521969	-0.171670217539373	1.0309325465535	0.579921822186801	NA
OG0002478	0	NA	NA	NA	NA
OG0002479	2.0498600934336	-0.167357868110277	1.02939987195897	0.616483780240177	NA
OG0002480	1.34859216673263	-0.153441544428415	1.02508212865846	0.730432004063837	NA
OG0002481	1.84952174115501	-0.168704211180954	1.02887718740109	0.637958471247058	NA
OG0002482	0	NA	NA	NA	NA
OG0002483	2.13791896794677	0.0152988962234053	0.989115370032906	0.888011437934949	NA
OG0002484	0	NA	NA	NA	NA
[truncated: 1,777 more rows]
