# Supplementary material for: Genome-resolved metatranscriptomics reveals conserved root colonization determinants in a synthetic microbiota
Source: Nat Commun. 2023 Dec 13;14:8274. doi: 10.1038/s41467-023-43688-z (PMC10719396; doi:10.1038/s41467-023-43688-z)
Supplement: Supplementary file 11 — Source Data [file 41467_2023_43688_MOESM11_ESM.zip › Source Data/Main_figures/figure5/Root22OG_deseq.csv]

	baseMean	log2FoldChange	lfcSE	pvalue	padj
OG0000000	312.599653791078	0.0208158373345901	0.89121141375439	0.976437945431343	0.993515192376925
OG0000001	351.345471450202	0.684231642211114	1.29783144380846	NA	NA
OG0000002	166.16438255841	0.303088930786093	0.945233790695092	0.501560870026894	0.937316261257158
OG0000004	40.0603410308413	0.165963787426125	0.966213044153372	0.65088239123239	0.937316261257158
OG0000005	66.3842465307175	-0.388014004988952	1.07428885306509	0.237799807948177	0.845234834027478
OG0000006	62.571982341638	0.0402279791210734	0.918739900417044	0.931412964976364	0.990952940905579
OG0000007	36.1120353917402	0.132546632406683	0.947848897728681	0.730759479370732	0.962437035912027
OG0000008	0	NA	NA	NA	NA
OG0000009	19.3529839792937	-0.190393182067981	0.962194651210306	NA	NA
OG0000010	16.6232938347395	0.202800698371078	1.01962835976183	NA	NA
OG0000011	108.125986408824	0.315020468586678	0.968605846848969	0.464774934049201	0.937316261257158
OG0000012	2585.49579581265	0.780482488741846	1.39723397855564	NA	NA
OG0000013	42.0751379143494	-0.424924590732935	1.05172396515447	0.273585646757774	0.872780042391765
OG0000014	62.8614327886264	-0.250650217906044	0.979648774414453	0.495548495449598	0.937316261257158
OG0000015	65.0407018944901	0.0803472141377619	0.906794724830881	0.860231472361034	0.986129585296424
OG0000016	536.544478208037	0.896951475838111	1.51943129312766	0.050346174069649	0.532600160696155
OG0000017	0	NA	NA	NA	NA
OG0000018	102.317945058802	0.0724165490114504	0.951676362383184	NA	NA
OG0000019	29.1877204184295	0.1317404675416	0.946863850204594	0.737040432144782	0.964518781797879
OG0000020	48.9590509913918	0.0714366276228763	0.938555510917732	0.861004838220738	0.986129585296424
OG0000021	431.381743164525	0.361978539631241	1.1177692107673	NA	NA
OG0000022	18.580222475262	-0.157060883850337	0.963808493300037	NA	NA
OG0000023	427.10629872893	0.668086828088818	1.27932299719005	0.0841414601725171	0.55626854225164
OG0000024	43.7412546716654	0.231249540467346	1.01795531601755	0.431036806847224	0.937316261257158
OG0000025	0.60402094393144	0.199870927274129	1.04251750689792	0.27970828874465	NA
OG0000026	95.6704876960087	0.687728456959535	1.29779074694598	0.0788145441792296	0.555994464888623
OG0000027	29.5809838513837	0.185198899131513	0.981600263258091	0.591411554203015	0.937316261257158
OG0000028	11.4416170907909	-0.215680074991496	0.998465095710188	0.517471367588599	0.937316261257158
OG0000030	0	NA	NA	NA	NA
OG0000031	481.549851962206	0.498214002694579	1.1915455038809	0.0509873769099815	0.532600160696155
OG0000032	21.0273900497033	-0.0994456692424949	0.958053749954266	0.767147102916431	0.979511858873984
OG0000033	41.951784863454	-0.428610049070733	1.04950371554587	0.285309772060911	0.888792221865141
OG0000034	98.7991004025857	0.341078305450711	1.02132171182428	0.364709189709833	0.917529767432977
OG0000035	76.2966130082893	-0.220013714358316	0.952086192511274	0.5756210117046	0.937316261257158
OG0000037	138.864539882067	0.0668408335868287	0.894681474266941	0.890163103781576	0.986129585296424
OG0000038	55.1452798651646	-0.114256582640806	0.928265445835052	0.765123195947077	0.979511858873984
OG0000039	15.2695115961392	0.318011829682403	1.07184471443181	NA	NA
OG0000040	24.1997314007761	-0.0765365406004413	0.923173661044975	0.840108404906011	0.986129585296424
OG0000041	83.7112988321973	-0.0996324193563738	0.922913831209001	0.795543904528357	0.986129585296424
OG0000042	13.0521232069392	-0.158528892321818	0.967194006867513	0.64763376473767	0.937316261257158
OG0000043	1227.41255033659	0.449626154796483	1.02524980129294	0.315062150134257	0.899213842774651
OG0000044	8.84102380541499	0.121365208820656	0.991354368448643	NA	NA
OG0000046	1.20804188786288	0.210991241758008	1.04841443528074	0.208590884773631	NA
OG0000047	294.18716182247	-0.270766034449575	0.954246964459588	0.507205296702039	0.937316261257158
OG0000048	12.2608723904512	-0.0406624244715291	0.96207763678932	NA	NA
OG0000049	1.37277487257146	0.212579412835264	1.0492756314004	0.196625211720086	NA
OG0000051	39.121193283693	0.0170133860318101	0.944338162319243	NA	NA
OG0000052	14.5084785138095	0.145745803074608	0.970886112234961	0.675706257233132	0.937316261257158
OG0000053	43.1687060458565	-0.247265422950987	0.977942762133215	0.499653274512502	0.937316261257158
OG0000054	49.5791846388276	-0.200320999585449	0.947816191940723	0.608035651331867	0.937316261257158
OG0000055	2.38576109452878	-0.187423748858504	1.03901191692187	0.32183723605671	NA
OG0000056	20.3753828562217	0.435169527226887	1.16164240835872	0.0110382385065964	0.280258007215436
OG0000057	5.90660723217994	-0.262588700785155	1.06363191682282	0.129714459057729	NA
OG0000058	29.5258795067184	-0.160096961843244	0.965055358450744	NA	NA
OG0000059	100.372994009651	0.325255310212118	1.0367372958242	0.338660508878595	0.906254366956921
OG0000060	70.1684952499426	0.322826185843784	1.01583506967114	0.386292905695743	0.926791447132933
OG0000061	6.26054963794574	-0.291482328577444	1.07454086624217	0.106582818205041	NA
OG0000062	0	NA	NA	NA	NA
OG0000063	2.25135079101719	0.217696570152366	1.05204529524802	0.154165400657557	NA
OG0000064	47.3824693984008	0.263315289838889	0.936631546261017	0.552925828564058	0.937316261257158
OG0000065	13.7395751639582	-0.0947317837609348	0.975893574481145	NA	NA
OG0000066	22.6093772185128	0.0222103892544893	0.952792650615157	0.958900246917148	0.993515192376925
OG0000067	29.7970378823388	-0.200470856655008	0.965748510368153	0.58225484623994	0.937316261257158
OG0000068	17.9528336226662	-0.512795816861998	1.14252512181797	0.168974364242583	0.767478982628527
OG0000069	1.22074792627861	-0.173364821218657	1.03449305367741	0.458984525132066	NA
OG0000070	11.1934332736302	0.177733707192218	1.00965489217801	NA	NA
OG0000071	5.32636650557725	0.251290809802878	1.06481299758396	NA	NA
OG0000072	3.56774853356845	-0.0948393634162119	0.986935381553781	0.799724495390819	NA
OG0000073	0	NA	NA	NA	NA
OG0000074	24.4804905785655	-0.3429165976943	1.04315690102608	0.313805230586197	0.899213842774651
OG0000076	3.41666526446614	-0.202242777475468	1.04045351861471	0.333919769764483	NA
OG0000077	3.42186701079246	-0.194260654111603	1.0416984485559	0.259914019663189	NA
OG0000078	11.5196785901596	-0.343557800097652	1.06680893436194	0.270342524782638	0.872780042391765
OG0000079	12.5169407393529	-0.32761147365913	1.03984085052674	0.344919689679389	0.906254366956921
OG0000080	0	NA	NA	NA	NA
OG0000081	6.53440839344013	0.264606369190204	1.07013883258237	NA	NA
OG0000082	2.19643979611433	0.217473300478646	1.05192564602636	0.156135371131708	NA
OG0000084	120.955675904833	0.30514193798241	0.996791562448941	NA	NA
OG0000085	250.293090418902	0.435991900941587	1.12565408376167	NA	NA
OG0000087	1.7022408419886	0.214964969504903	1.05057573422994	0.17739585484091	NA
OG0000088	11.5092489938353	-0.337844439550537	1.09787642468493	0.0475425284602112	0.532600160696155
OG0000089	2.49682295760893	-0.199331957109245	1.04189385031262	0.298553602874647	NA
OG0000090	40.098442360728	-0.0113573206916085	0.927809205830969	0.966166763744292	0.993515192376925
OG0000091	55.2618289015298	0.273457726763244	0.990214564762295	0.470010673700158	0.937316261257158
OG0000092	9.87148651787097	0.0990550546918277	0.976532432415712	NA	NA
OG0000093	78.5067627341081	0.209446160052119	0.927317244198898	0.633317179361851	0.937316261257158
OG0000094	1.3178638776686	0.212132460972412	1.04902263145237	0.200403540430641	NA
OG0000095	61.0640401946447	0.115421153985793	0.952951101166218	0.761016289832489	0.978320098141062
OG0000096	0	NA	NA	NA	NA
OG0000097	0	NA	NA	NA	NA
OG0000098	62.4971497970708	-0.145632810345059	0.953310619334902	0.684481325717439	0.937316261257158
OG0000099	0	NA	NA	NA	NA
OG0000100	11.4484186757455	-0.280194779127517	1.0166206003604	0.422111875742038	0.937316261257158
OG0000101	7.26002393312668	-0.303760859749683	1.08018435096286	0.0880461869856632	0.569429144092061
OG0000102	9.72406598248144	0.075320849167059	0.97389896057125	0.810782359666532	0.986129585296424
OG0000103	7.28662267779088	0.175295578847841	1.01142666835399	NA	NA
OG0000104	10.3023213762444	0.0762299975991578	0.968728245560323	0.819863570042513	0.986129585296424
OG0000107	13.7476165712352	-0.119142427759464	0.958386052640926	0.731128639045775	0.962437035912027
OG0000109	10.5488594064725	0.293493834370253	1.0575776555186	0.244045085573031	0.845234834027478
OG0000110	3.03642321121845	-0.1912548580026	1.04056664310734	0.279569282229783	NA
OG0000111	2.19643979611433	0.217473300478646	1.05192564602636	0.156135371131708	NA
OG0000112	1.81206283179432	0.215605218774519	1.0509234667382	0.172026008853996	NA
OG0000115	43.8383460524841	0.193122453645469	0.96607661141139	NA	NA
OG0000117	23.8962250848969	-0.17580390449846	0.983848571897222	0.570497818861161	0.937316261257158
OG0000119	21.466548046376	-0.210759862803489	0.959065410429221	NA	NA
OG0000120	7.87770802435841	-0.0555961456564152	0.979590339048628	0.85006471365388	0.986129585296424
OG0000121	4.39966430932549	-0.0802215701645116	0.988992163682463	0.813189269079787	NA
OG0000122	402.747498150797	0.45682734837648	1.16638383483586	0.0457944307623813	0.532600160696155
OG0000123	29.7126279967874	-0.183891692025221	0.995365529403585	0.541816879953846	0.937316261257158
OG0000124	14.5699446554381	-0.0710342689803277	0.956277858963608	0.82905345374553	0.986129585296424
OG0000125	24.6252379342585	-0.172100881051153	0.967787968217518	NA	NA
OG0000126	9.78224791974343	-0.0960440225075278	0.97412957944519	0.757608808478923	0.978320098141062
OG0000128	74.9577947164914	-0.0578105661986321	0.933604170532369	0.868095456030725	0.986129585296424
OG0000129	0	NA	NA	NA	NA
OG0000131	677.824962570119	0.572472750013199	1.14139666030673	0.177381713863243	0.787627759318131
OG0000132	0.778717335276411	0.204162195199989	1.04475625717872	0.253316139551053	NA
OG0000133	110.262844543299	0.234859016122411	0.95720468189867	0.567633831127628	0.937316261257158
OG0000134	0	NA	NA	NA	NA
OG0000135	788.734676284819	0.504648891984187	1.20366047331821	NA	NA
OG0000136	9.3433614974752	0.133031732061845	0.994359103550869	NA	NA
OG0000137	5.63476691989406	0.00152368926066085	0.977572627629128	0.986951110110921	NA
OG0000138	56.9355375946457	-0.0119126367371047	0.920039401870655	0.965531582243728	0.993515192376925
OG0000139	461.462915368575	0.66485413340161	1.3530992797376	0.020637487362282	0.374754349870182
OG0000140	53.8306483654545	-0.229458685918345	1.00353938196763	0.455884821949669	0.937316261257158
OG0000141	6.3684747145304	-0.220559982943496	1.05073275314923	0.157346064558155	NA
OG0000143	0	NA	NA	NA	NA
OG0000145	6.52786752249632	-0.290923571760299	1.07441190323535	0.101962121263409	NA
OG0000148	27.7402703416201	0.242599911496703	0.982964689720359	0.507268033597769	0.937316261257158
OG0000149	1.08443686114945	-0.170523438045436	1.03371172147129	0.487672325403419	NA
OG0000151	124.160032629606	0.0228576048753206	0.90088040664281	0.968704610481306	0.993515192376925
OG0000152	27.623983874656	-0.348581433675547	1.02464928666164	0.350967072470377	0.907936557042933
OG0000153	27.5737463548768	-0.393885614861673	1.062496884222	0.239762056794902	0.845234834027478
OG0000154	7.93017212329868	-0.171931780308574	1.0134268980365	0.53513747178052	0.937316261257158
OG0000155	0	NA	NA	NA	NA
OG0000156	5.6808944658755	-0.307300376025693	1.07354797000408	0.198195990012629	NA
OG0000158	29.0461633659953	0.629503750553707	1.34392142494598	0.000673550634385629	0.0572518039227784
OG0000160	0	NA	NA	NA	NA
OG0000161	3.40034677290489	0.195881249904002	1.03030292327176	0.354451429574414	NA
OG0000162	0	NA	NA	NA	NA
OG0000164	1.8184321047863	-0.181950524698308	1.03711013272659	0.373504986393545	NA
OG0000165	424.560653805642	0.490848169835808	1.19564119489042	NA	NA
OG0000166	0	NA	NA	NA	NA
OG0000167	2.60264846675867	-0.189120286193212	1.0396459044538	0.306125765283039	NA
OG0000168	9.1043813165914	-0.32092747230952	1.08881954820128	0.0661715244855227	0.555994464888623
OG0000170	8.62531372046163	0.0586391818887106	0.978499749361556	NA	NA
OG0000171	19.5975311935893	0.266464008104524	1.01404564403924	NA	NA
OG0000173	31.1515772988511	0.221346175791389	0.985351366234189	0.535762139184984	0.937316261257158
OG0000174	4.58930840783489	-0.223738603390289	1.04624017994676	0.288178585372294	NA
OG0000175	0	NA	NA	NA	NA
OG0000178	6.45422700016052	-0.043364846076824	0.979327774323202	0.891536001879249	NA
OG0000180	47.2659349900467	0.237288138415182	0.979305896974437	0.5286838920256	0.937316261257158
OG0000181	1.86697382669718	0.215907654673443	1.05108643217809	0.169497276782004	NA
OG0000182	32.3768651729614	-0.0335780165768137	0.962728261318838	0.906528214301282	0.986129585296424
OG0000183	43.539236397532	0.0507295284632186	0.934459535253645	NA	NA
OG0000185	8.40733290896669	-0.00243127067198475	0.95416180207235	0.987390067171972	0.993515192376925
OG0000187	6.12055618746695	-0.143152211317186	1.00372097116495	0.629542482754939	NA
OG0000188	38.0921070079228	0.0808859713029985	0.946126780073862	0.83413439353281	0.986129585296424
OG0000189	16.2853422385239	-0.166096215700267	0.968352032231602	0.633556818271797	0.937316261257158
OG0000190	8.55350067501662	0.0771840112546819	0.981363620970662	NA	NA
OG0000191	2.91028272985148	0.219845001822528	1.05318745544799	0.13463227702373	NA
OG0000192	13.0194372061427	-0.229346874443012	0.982341393369711	0.529085253128221	0.937316261257158
OG0000193	8.6941304737833	0.0293710756658115	0.958321067233561	0.935235013685072	0.990952940905579
OG0000194	8.24056299377304	0.0170471951106119	0.975559522817247	NA	NA
OG0000195	2.91033289971972	-0.0828534507500235	0.986885459864463	0.839179087512362	NA
OG0000196	2.56979033090816	0.0752553136399668	0.991888976792382	0.72855528176432	NA
OG0000198	0	NA	NA	NA	NA
OG0000200	9.15870616777325	0.171336487741336	0.981494440742339	0.605023090816061	0.937316261257158
OG0000201	1555.21058912576	0.344207720780307	0.968651602350448	0.438408969104711	0.937316261257158
OG0000202	1.61588164398533	-0.179398529802589	1.03629002757438	0.398063676797539	NA
OG0000203	238.633824005743	-0.501651309509277	1.08796038746221	0.218050790453066	0.837979575429625
OG0000204	24.8903984941856	-0.144060011009635	0.961548540500873	0.677348316912365	0.937316261257158
OG0000205	1.27940469562844	-0.145303492623953	1.02002102309765	0.639567851816169	NA
OG0000206	18.1473429219216	0.083423361449713	0.953717974912084	0.822200937656642	0.986129585296424
OG0000208	8.08271290883324	0.0278604111031775	0.965371311438922	0.937902592654572	0.990952940905579
OG0000209	0	NA	NA	NA	NA
OG0000211	26.184913241722	-0.262268656103601	1.04578636370804	NA	NA
OG0000213	0	NA	NA	NA	NA
OG0000214	2.14152880121147	0.217241248250926	1.05180111135802	0.158171763910203	NA
OG0000215	0	NA	NA	NA	NA
OG0000216	27.6707558710293	0.0502705682137245	0.919342826414582	0.909890995508801	0.986129585296424
OG0000217	0.0865920049898239	-0.106065330030756	1.01798285985768	0.864758272523813	NA
OG0000219	7.37004710085962	-0.135587110401264	0.98454244857276	0.683519302972168	0.937316261257158
OG0000220	62.4721477603359	-0.0594094576558534	0.92490668123979	0.868871400875344	0.986129585296424
OG0000223	20.8741618411891	0.200656900007916	1.01944918022125	NA	NA
OG0000224	1.23576919000397	-0.173479267273322	1.03452843435095	0.457102780546852	NA
OG0000225	5.52639978653633	-0.257699367177901	1.06166421542468	0.139585207675885	NA
OG0000226	3.47019795567823	-0.194470503284066	1.04178737806633	0.257877298590595	NA
OG0000227	22.0782368987707	-0.0729932947149256	0.955261129314787	0.823211750910452	0.986129585296424
OG0000228	0	NA	NA	NA	NA
OG0000229	22.9356452248329	-0.15513945084793	0.958742647004181	0.664621467030554	0.937316261257158
OG0000230	0	NA	NA	NA	NA
OG0000231	26.3407120938301	-0.141067280608867	0.980797260527687	0.646498148013724	0.937316261257158
OG0000232	0	NA	NA	NA	NA
OG0000233	10.376862537489	-0.199456582638563	1.0038948052843	0.528230141420546	0.937316261257158
OG0000234	7.42035546202406	-0.306568495384061	1.07641799611917	NA	NA
OG0000235	19.9650872594859	0.205200136187274	1.00330069935156	0.50473978727566	0.937316261257158
OG0000236	26.055952541064	0.26929660101028	1.04107968220431	0.314709855415056	0.899213842774651
OG0000237	4.84908442280436	-0.228221377691878	1.04786577951295	0.274653530841964	NA
OG0000240	2.14152880121147	0.217241248250926	1.05180111135802	0.158171763910203	NA
OG0000241	1.84354266395406	-0.182106399227323	1.03716375862884	0.371453937112335	NA
OG0000242	15.5982656614073	-0.3248418020174	1.05185889613691	0.30697571197554	0.899213842774651
OG0000243	6.967069270255	-0.213441605420549	1.00070065148565	0.539528668794829	NA
OG0000244	24.8262982843843	0.228855720049166	0.957575117823933	0.573699807835687	0.937316261257158
OG0000246	3.00494337905871	0.0530988366832816	0.987160849112077	0.804863938125724	NA
OG0000247	12.9589947970745	0.296897650903344	1.08443074558422	NA	NA
OG0000248	0	NA	NA	NA	NA
OG0000249	36.8142065092697	0.357750146432196	1.08991111360564	0.165823047984116	0.761131305672652
OG0000250	49.4691211870284	0.106451494181177	0.95245361942857	0.779331518841743	0.982460509813578
OG0000253	6.43539168043257	-0.00663369998210532	0.976966901774014	0.984261906763134	NA
OG0000255	66.6959630988831	0.23985291739748	1.04148253315414	NA	NA
OG0000256	2.06350864056099	0.046421874103834	0.987561763073393	0.797811899921732	NA
OG0000257	0	NA	NA	NA	NA
OG0000259	20.200679708554	0.437867912649479	1.14942096743422	0.0643034395517985	0.555994464888623
OG0000260	8.93140670059693	-0.452733170537915	1.16067247939383	0.0327863815535708	0.433508822763881
OG0000261	7.43659806687209	-0.215453567006101	1.01520330169363	0.490883911891955	0.937316261257158
OG0000262	3.73394765339436	0.22407901958877	1.05491413125731	0.114879587670101	NA
OG0000264	23.8689716565956	-0.212072466413485	1.00538067947219	0.450131558373115	0.937316261257158
OG0000265	27.8986117396394	-0.292028792045476	1.00815531798538	0.400387806219705	0.937316261257158
OG0000266	0	NA	NA	NA	NA
OG0000268	6.75405237305156	0.266716585912578	1.07101094910111	NA	NA
OG0000269	8.02246737732804	-0.223581982755024	1.02557231892892	0.440351260573605	0.937316261257158
OG0000270	6.23185500665341	0.199981159916091	1.00810095254385	NA	NA
OG0000271	14.4668635365315	0.0699042660043949	0.923870311155728	0.86723490148823	0.986129585296424
OG0000272	0	NA	NA	NA	NA
OG0000273	11.2384337286978	-0.134874357195695	0.969599534606003	0.687019841132198	0.937561480444169
OG0000274	0.325331058344834	-0.142367521516381	1.02671996684839	0.80952056318862	NA
OG0000276	1.60742178756425	-0.179289501077331	1.03625576985828	0.399147099618385	NA
OG0000277	6.17314291344526	-0.290577942123757	1.07417859184911	0.109002989114639	NA
OG0000278	181.497334949669	0.609758775881815	1.25424380254861	0.0721343488076622	0.555994464888623
OG0000279	3.34961202779259	-0.056480756771304	0.987547940899258	0.889264164541589	NA
OG0000280	0	NA	NA	NA	NA
OG0000282	2.14152880121147	0.217241248250926	1.05180111135802	0.158171763910203	NA
OG0000284	394.384105106971	0.796453629730526	1.39712937983593	0.064387597991214	0.555994464888623
OG0000286	6.97369635266299	0.268531159189783	1.07176949750936	NA	NA
OG0000288	15.3442963487771	-0.170512538727963	0.990540214956869	0.577436301698439	0.937316261257158
OG0000289	43.3509817903108	0.243529421542185	0.995215343684436	0.490440390420718	0.937316261257158
OG0000290	54.2464903571035	0.482553316955745	1.10223678686503	0.210286119683362	0.828610868950998
OG0000292	8.44747255394779	-0.111638665510389	0.978168056520983	0.730700746470865	0.962437035912027
OG0000294	356.529667283497	0.407071669823353	1.13393257973824	NA	NA
OG0000295	1.92188482160004	0.21619963056438	1.05124290457868	0.167063814625576	NA
OG0000297	197.317298744613	0.586469231494639	1.2392291427264	0.0708231545902004	0.555994464888623
OG0000300	62.7430710369818	-0.340625173070717	1.02417960018468	0.346987105074696	0.906254366956921
OG0000301	744.620217062921	0.634377617359654	1.18157723058226	0.149980846872892	0.743241640047456
OG0000302	103.84496704131	0.520966815148864	1.19259336975997	0.0794277806983748	0.555994464888623
OG0000304	12.3902270524391	-0.112515521904849	0.958903444148979	0.741797146037997	0.965797159502425
OG0000306	84.5170454631382	0.261698155258714	1.06082217959064	0.166010597400363	0.761131305672652
OG0000309	58.3320601948287	0.0764534804585062	0.955597485323022	0.838555138022455	0.986129585296424
OG0000311	33.0370429809456	-0.545433599418467	1.14016438037753	0.147146238018552	0.74196620017829
OG0000313	391.231141117483	0.888288147382996	1.56208043484446	0.037307488326812	0.457750390471983
OG0000314	0.60402094393144	0.199870927274129	1.04251750689792	0.27970828874465	NA
OG0000316	1.9767958165029	0.216481392404833	1.05139319355092	0.164719715504356	NA
OG0000317	0	NA	NA	NA	NA
OG0000318	2.19643979611433	0.217473300478646	1.05192564602636	0.156135371131708	NA
OG0000319	0	NA	NA	NA	NA
OG0000321	3.74031692638634	0.0182862918401477	0.9815907948388	0.916827604781873	NA
OG0000322	21.4132567787986	-0.0474723596101247	0.963356166084285	0.873597816477116	0.986129585296424
OG0000323	1.94725555971327	0.171974460292731	1.02568687778679	0.366863662407064	NA
OG0000326	9.13490456062355	-0.146590427502298	0.985737689088963	0.650798573802289	0.937316261257158
OG0000327	5.62631589462299	0.0153165098115559	0.977708081102653	0.951988634158902	NA
OG0000328	63.9947552464291	0.683742503133647	1.32809486896049	0.0537075792298644	0.532600160696155
OG0000331	0	NA	NA	NA	NA
OG0000332	2.46046199307845	-0.0235018070661317	0.985803268796107	0.997315241606806	NA
OG0000334	1034.92027441964	0.234286028252773	0.949528648927147	0.58308193174431	0.937316261257158
OG0000335	6.63631120861127	-0.291638397121732	1.07473696604727	0.0997716764645607	NA
OG0000336	38.59174322543	0.347910849657696	1.03504190610673	0.335136271964983	0.906254366956921
OG0000339	0	NA	NA	NA	NA
OG0000341	0	NA	NA	NA	NA
OG0000342	593.706499067737	0.694417067506076	1.2952047963916	0.0834453406399092	0.55626854225164
OG0000344	9.58623546190253	0.141886206507611	0.997060236209894	NA	NA
OG0000345	1.92188482160004	0.21619963056438	1.05124290457868	0.167063814625576	NA
OG0000347	33.384751174952	0.296029295207137	1.04882777187078	0.294804927666888	0.894002293268475
OG0000348	34.9537593117093	0.284042684189509	0.996033265282525	0.450350948747864	0.937316261257158
OG0000349	231.203262920425	-0.50052259347154	1.06096738331938	0.247427604818822	0.845234834027478
OG0000350	9.26893170905686	0.23701647985943	1.03958073799624	NA	NA
OG0000351	6.80758506426364	0.305466311468447	1.0829382574147	NA	NA
OG0000354	0	NA	NA	NA	NA
OG0000355	1140.18390277623	0.529154500670707	1.15266718393363	0.155591976518612	0.754841914318035
OG0000356	30.1699311597818	0.182931228763399	0.994938427623602	0.560206227652821	0.937316261257158
OG0000359	14.1037573422	0.109273315051852	0.986461305310448	NA	NA
OG0000360	3.45939267888007	0.221142444995521	1.05386473347133	0.122456222891529	NA
OG0000361	53.6082391677749	-0.0593288244131059	0.919951492983495	0.871880104267405	0.986129585296424
OG0000362	9.92227100372997	0.108929043533056	0.974266681790271	NA	NA
OG0000363	11.7170418601292	-0.0651756056662023	0.960821585137058	0.83450134294031	0.986129585296424
OG0000364	0	NA	NA	NA	NA
OG0000365	0	NA	NA	NA	NA
OG0000367	1.3178638776686	0.212132460972412	1.04902263145237	0.200403540430641	NA
OG0000368	4.22814660752008	0.233994574383265	1.05837340101021	NA	NA
OG0000369	2.51116814470489	-0.188527049834708	1.03941960253803	0.312059801679121	NA
OG0000370	2.59776014969472	-0.189176845807679	1.03966563942872	0.306016983898331	NA
OG0000371	0	NA	NA	NA	NA
OG0000372	36.236122026066	-0.24828377356694	0.989451468437028	0.484630660029579	0.937316261257158
OG0000373	0	NA	NA	NA	NA
OG0000374	3.72553796684152	-0.0113068335593639	0.981729897231929	0.994822121759592	NA
OG0000375	359.333190059477	0.61901212620976	1.25609370305942	0.0768712133047392	0.555994464888623
OG0000376	0	NA	NA	NA	NA
OG0000377	21.8943284038753	-0.142078602553372	0.981674710067914	0.638639944974641	0.937316261257158
OG0000378	16.3180627628579	-0.340151090393341	1.04788616731707	0.315858307798155	0.899213842774651
OG0000382	0.216887372229889	-0.131879024644261	1.02404780892121	0.928201315849928	NA
OG0000383	9.49817463112499	-0.179236312491532	0.996601489229497	0.575337946132886	0.937316261257158
OG0000384	5.82485298041586	-0.031710829828388	0.978910362978281	0.926734154786495	NA
OG0000385	31.9409521757125	-0.0194671245697411	0.951922069090014	NA	NA
OG0000386	10.5709443107189	-0.21397070341917	1.01032594798865	0.492514629924393	0.937316261257158
OG0000388	0.108443686114945	-0.110976515013981	1.0190589130568	0.864758272523813	NA
OG0000389	6.81305593747506	0.0641954659721192	0.970837758582902	0.843639062282092	NA
OG0000391	3.3182874363347	-0.195323762180062	1.03694904506919	0.377504761189929	NA
OG0000392	0.439287959222866	0.192992803003244	1.03907280403998	0.315225688118668	NA
OG0000393	47.9938122577742	-0.473867371405442	1.11332795169939	0.175685021181387	0.787627759318131
OG0000394	142.109944078091	0.664704588832696	1.34408268884175	0.0276822925893971	0.411774102267281
OG0000395	0	NA	NA	NA	NA
OG0000396	0.760414891287212	-0.162670144300877	1.03168148934137	0.573980349492759	NA
OG0000397	34.6096593456183	0.3114600034406	1.09174452036419	NA	NA
OG0000398	1.14062233693082	-0.171803156798865	1.03405819073575	0.475021264457382	NA
OG0000401	40.1356094607823	-0.472364387740438	1.09166014775523	0.19095546857827	0.804097237263885
OG0000402	0	NA	NA	NA	NA
OG0000403	7.95659379138372	-0.106569285648031	0.98079831222422	0.739194226050139	0.964518781797879
OG0000405	562.434218504636	0.801578570006523	1.5328330661035	NA	NA
OG0000406	5.60733209180175	-0.0922362138722474	0.989194418741524	0.771401599256971	NA
OG0000407	77.3519897872038	0.559131569762645	1.22120574446936	0.0705925931837991	0.555994464888623
OG0000408	92.4414516492286	-0.116673864595024	0.904718192206388	0.776585500421578	0.982460509813578
OG0000412	0	NA	NA	NA	NA
OG0000413	3.71500518929136	-0.192540931323552	1.03313627199959	0.421307102107675	NA
OG0000414	0	NA	NA	NA	NA
OG0000415	0.713842933737157	0.203007429442931	1.04414318071384	0.261700256816132	NA
OG0000417	2.71600948835328	0.196493632753538	1.0347719413406	0.303657046767953	NA
OG0000418	15.5021309733567	-0.133153616030841	0.979139613106544	0.666978723146325	0.937316261257158
OG0000420	2.78805600682882	0.0702819999743765	0.990791481686971	0.748796664425434	NA
OG0000422	0	NA	NA	NA	NA
OG0000423	8.51859960063956	-0.260630172828082	1.01974910284098	0.439325986896597	0.937316261257158
OG0000424	610.418790434673	0.386944389082331	1.12412074838449	NA	NA
OG0000425	0	NA	NA	NA	NA
OG0000426	0.190103722821803	-0.129009935349719	1.02329728240278	0.961550431981542	NA
OG0000427	3.73394765339436	0.22407901958877	1.05491413125731	0.114879587670101	NA
OG0000429	0	NA	NA	NA	NA
OG0000430	6.58931938834298	0.265159794720957	1.07036665183919	NA	NA
OG0000431	7.64563563511181	0.0570106629848086	0.955897287222885	0.875408719156711	0.986129585296424
OG0000433	0.216887372229889	-0.131879024644261	1.02404780892121	0.928201315849928	NA
OG0000434	10.7009858051978	-0.33105480126289	1.09430017982593	0.0534815765913814	0.532600160696155
OG0000436	3.56921466868578	0.221369594763078	1.05398141011881	0.120338032996792	NA
OG0000438	41.2466326422624	-0.0473187741246277	0.927234530145359	NA	NA
OG0000442	0	NA	NA	NA	NA
OG0000443	57.2793108406101	0.519656022324531	1.17321671215151	0.113450705486599	0.625029349671539
OG0000444	0	NA	NA	NA	NA
OG0000445	6.40804675934515	0.15857994417294	1.00584998448727	NA	NA
OG0000446	2.41608377572576	0.218318607935428	1.05237774136153	0.14861969973266	NA
OG0000447	2.57943845674356	0.209175993043685	1.04256920135575	0.21632063762288	NA
OG0000449	0	NA	NA	NA	NA
OG0000450	25.8473671341155	-0.137885542583741	0.961034967081828	NA	NA
OG0000451	0	NA	NA	NA	NA
OG0000452	28.228352848023	-0.45842674643882	1.07538064224693	0.224999477398526	0.837979575429625
OG0000453	0.0549109949028582	0.11354832061018	1.01429039493096	0.54309942916868	NA
OG0000455	23.0315365293378	-0.305578059612908	1.04041487061291	0.327235719469432	0.906254366956921
OG0000457	3.95620683142622	-0.159244140526925	1.01624639290621	0.569172150165435	NA
OG0000459	0	NA	NA	NA	NA
OG0000460	3.13147507262935	-0.210393031272717	1.04537239384716	0.252102859275392	NA
OG0000462	37.7915389782989	0.0663748784862356	0.934475804880827	NA	NA
OG0000463	0	NA	NA	NA	NA
OG0000464	1.99161611476595	-0.183840916054556	1.0377445911231	0.355472688283001	NA
OG0000466	4.39058043371419	-0.0224205996274114	0.970831017517408	0.972804841420566	NA
OG0000467	0	NA	NA	NA	NA
OG0000470	17.2903985014399	-0.307764641978826	1.06047969541219	0.268633294025763	0.872780042391765
OG0000471	8.75428074141424	-0.0688470850828289	0.968437810753113	0.827187128142935	0.986129585296424
OG0000472	0	NA	NA	NA	NA
OG0000475	53.9020420674601	-0.334147904110498	0.988836290586503	0.4093152282433	0.937316261257158
OG0000476	0	NA	NA	NA	NA
OG0000477	70.9694846865731	0.85472653267973	1.4460260312681	0.061032237308343	0.555994464888623
OG0000479	0.823664923542873	0.205432104369507	1.04542581632685	0.246680835265005	NA
OG0000480	18.8469187127322	0.0353348548494042	0.962044891814256	NA	NA
OG0000481	8.42045753154502	0.0931441128257276	0.97568639299225	NA	NA
OG0000482	3.25331058344834	-0.19331340742242	1.04130478189689	0.268210197092154	NA
OG0000484	0.0950518614109016	-0.108106675871538	1.01842056576054	0.864758272523813	NA
OG0000486	5.61999657903433	0.0111736107682698	0.977883597612273	0.96187808987129	NA
OG0000487	5.62826640117896	0.0648399247845355	0.98225682781898	0.822730750414075	NA
OG0000488	0	NA	NA	NA	NA
OG0000489	262.561140114044	0.36011886484058	0.984468623821682	0.409192196454691	0.937316261257158
OG0000491	4.83216755145152	0.244260873035902	1.06213156263108	NA	NA
OG0000493	0	NA	NA	NA	NA
OG0000495	0	NA	NA	NA	NA
OG0000496	0	NA	NA	NA	NA
OG0000497	4.96411372163036	-0.267633465667955	1.06454868623406	0.142555586328512	NA
OG0000498	0.658931938834298	0.201556169867804	1.04338369124133	0.270268214380029	NA
OG0000499	21.1207762202629	0.6085530134217	1.31906419545729	0.0013721287293874	0.0680347161654588
OG0000500	0	NA	NA	NA	NA
OG0000501	2.77094415967437	-0.190403664616428	1.04013839380979	0.294729431275436	NA
OG0000502	0	NA	NA	NA	NA
OG0000503	4.49305345619897	0.167697213999565	1.01319934711863	0.497825710306665	NA
OG0000505	20.47356094012	-0.599838035401732	1.2340819895008	0.0930451440245867	0.582756428364517
OG0000506	1.42768586747431	0.213040186412199	1.04952621424469	0.19303337460995	NA
OG0000508	826.71781867891	0.281219465395506	0.962676273648601	0.510736384982349	0.937316261257158
OG0000510	3.91775573704573	-0.0797809151289784	0.990360920484744	0.818195718026591	NA
OG0000511	217.757756632462	-0.17365889245252	0.912755590714632	0.676933189397286	0.937316261257158
OG0000513	0	NA	NA	NA	NA
OG0000515	4.65089492245369	0.111976856604422	0.993871971548369	0.675545153879807	NA
OG0000516	85.9902992281944	-0.415671300834157	1.0132774129114	0.329257888731501	0.906254366956921
OG0000517	8.34647122523445	0.27829058273452	1.07595069748632	NA	NA
OG0000518	0.878575918445731	0.206456755929846	1.04597304636698	0.240039947417168	NA
OG0000520	43.9786163045795	-0.377365655489832	1.06945617348663	0.248547526601306	0.845234834027478
OG0000521	37.6141169508954	0.101550435533579	0.903317978782755	0.822084880026784	0.986129585296424
OG0000522	1.64732984708575	0.214623183512393	1.05038910680364	0.18025201600867	NA
OG0000523	1.92188482160004	0.21619963056438	1.05124290457868	0.167063814625576	NA
OG0000525	0	NA	NA	NA	NA
OG0000527	6.38840084665383	-0.28851962274634	1.07346045473531	0.106088225930213	NA
OG0000528	67.2806357433893	-0.178450836766511	0.916426153588843	0.671033145791185	0.937316261257158
OG0000529	7.88459267667955	-0.0578382981973906	0.971803833951854	0.853787066771996	0.986129585296424
OG0000530	30.1460477229802	0.415324924659301	1.13647962625862	0.0654049990232929	0.555994464888623
OG0000531	2.68435215468454	-0.189801634964177	1.03990507077997	0.300246754548432	NA
OG0000532	0.658931938834298	0.201556169867804	1.04338369124133	0.270268214380029	NA
OG0000533	4.27281061875935	0.0075421148505843	0.980109212261319	0.953968934211057	NA
OG0000534	41.284873543221	0.148600698367974	0.927397173964781	0.725750564156054	0.962437035912027
OG0000536	1.48259686237717	0.213463365905007	1.04975860824291	0.189612919292101	NA
OG0000537	7.02976449852861	-0.036613398405737	0.978250782384427	0.903662270882677	NA
OG0000538	3.32681514938155	-0.193757866068467	1.04148822320747	0.264408825997683	NA
OG0000539	15.0224239572855	0.199320944429604	1.01825001355002	NA	NA
OG0000541	24.3975869220915	-0.587504456234431	1.28152886355429	0.00450310650576294	0.148852687273831
OG0000543	12.304057295889	-0.484631082361637	1.18605917450825	0.0193773631979722	0.374754349870182
OG0000545	5.9882672688868	-0.216979171354015	1.04949782175206	0.167063810261837	NA
OG0000546	5.8755591320423	-0.112910992718196	0.994326067337465	0.712801582839453	NA
OG0000547	9.3065547052215	-0.272823420575678	1.06676829587249	NA	NA
OG0000548	39.3057016844142	-0.281595293076633	0.987786690675337	0.457476012302272	0.937316261257158
OG0000550	1.26295288276574	0.213453111451219	1.04930720997559	0.204385592695085	NA
OG0000551	0	NA	NA	NA	NA
OG0000552	24.685793120154	0.180725453270391	0.994239775726829	0.56351424116935	0.937316261257158
OG0000553	0	NA	NA	NA	NA
OG0000554	13.5586073977637	-0.233263429876072	0.994773031376032	0.500892388768212	0.937316261257158
OG0000555	8.54384119306552	-0.0926498962175503	0.986332554162002	0.75186846644107	0.974644308349535
OG0000557	0	NA	NA	NA	NA
OG0000558	4.50270158203437	0.2389760750868	1.06017288228847	NA	NA
OG0000560	0.0950518614109016	-0.108106675871538	1.01842056576054	0.864758272523813	NA
OG0000561	6.15690087273734	-0.144820757316212	0.974849123423699	0.696311903349089	NA
OG0000565	0.933486913348589	0.207387869910825	1.04647146449003	0.23388095725385	NA
OG0000566	18.3898595029556	-0.126574776160899	0.956877966944667	NA	NA
OG0000567	54.9673999507221	-0.174446569235715	0.938160021228832	0.655815865001635	0.937316261257158
OG0000570	9.90201718959554	-0.46884341993701	1.1725543635995	0.027013430864438	0.411774102267281
OG0000571	15.0297405846279	-0.11890289641961	0.975651675556668	0.701315923345191	0.949512822713498
OG0000572	0	NA	NA	NA	NA
OG0000574	0.918716784953775	0.164144794811038	1.02299144027446	0.359588284287851	NA
OG0000575	14.2805512803594	-0.0337719804659587	0.975215880842959	NA	NA
OG0000576	0	NA	NA	NA	NA
OG0000577	80.9599825946521	0.201011012013794	0.948926769291805	0.623184437235078	0.937316261257158
OG0000578	5.8106721020942	-0.129821829010974	0.999918662517745	0.664525231216386	NA
OG0000579	60.4371552716216	-0.0412996101273104	0.89722314942861	0.913743877440197	0.987235863365038
OG0000580	7.465231456015	-0.14354084681255	0.97622679486292	0.685264829658595	0.937316261257158
OG0000582	0.0549109949028582	0.11354832061018	1.01429039493096	0.54309942916868	NA
OG0000585	4.4395007901861	-0.101090530533744	0.985431501503437	0.776248937433535	NA
OG0000586	5.69973840428853	-0.282145013188778	1.07044886024767	0.119573280348993	NA
OG0000588	0.814016797707471	-0.136068795675184	1.01827180661987	0.718164669080768	NA
OG0000589	6.79645183338045	-0.0933747969259593	0.975268852373603	0.783316529520736	NA
OG0000590	9.89174802311468	-0.0869111488528347	0.970640646494695	0.780653612870319	0.982460509813578
OG0000591	3.45939267888007	0.221142444995521	1.05386473347133	0.122456222891529	NA
OG0000592	6.53440839344013	0.264606369190204	1.07013883258237	NA	NA
OG0000593	18.6768796096168	-0.313694628315595	1.01664220876213	0.343874661378827	0.906254366956921
OG0000594	8.05685277584439	-0.310866527145882	1.0837281803984	0.0776101356351585	0.555994464888623
OG0000595	5.97980741246572	-0.263503903727097	1.06400524967636	0.127934768635239	NA
OG0000598	1.64732984708575	0.214623183512393	1.05038910680364	0.18025201600867	NA
OG0000599	6.15003142912012	0.260923006773997	1.06863357123763	NA	NA
OG0000600	10.6003574709052	0.0653045046950311	0.978886009419863	NA	NA
OG0000601	8.82761945402025	-0.19086574774245	0.981336146251531	0.596470874085702	0.937316261257158
OG0000602	29.6923714568255	0.378928545938304	1.06296761741298	0.26802667791848	0.872780042391765
OG0000603	3.1448668973334	-0.192694162637829	1.04105120621156	0.273751263323812	NA
OG0000604	7.23401074571333	0.0132804096517585	0.9646366640355	0.980224255188951	0.993515192376925
OG0000605	8.31348103097573	-0.0371274924720294	0.962795504173263	0.887653036829838	0.986129585296424
OG0000606	4.77152218905757	-0.20221945911822	1.04476036134161	0.208108344407708	NA
OG0000607	5.05181153106295	0.247499660547466	1.06335618006523	NA	NA
OG0000609	20.5392108459688	-0.213136404539472	0.992961015781722	0.484903228043957	0.937316261257158
OG0000611	110.701209087331	-0.352333512770774	1.03306481625054	NA	NA
OG0000612	54.6375107387784	0.447257518262831	1.07198799086478	0.254264071061912	0.854729504417163
OG0000614	7.09751539700908	-0.076185201893041	0.991548330928973	0.522923352322525	0.937316261257158
OG0000615	12.3098163998123	-0.114478509593333	0.990035546388017	NA	NA
OG0000619	4.83216755145152	0.244260873035902	1.06213156263108	NA	NA
OG0000620	3.2059180802768	0.0355792627991756	0.977052152584634	0.864511136985879	NA
OG0000621	1.9767958165029	0.216481392404833	1.05139319355092	0.164719715504356	NA
OG0000622	3.17006757597096	0.234790699326841	1.05223103464715	0.178140868551742	NA
OG0000623	4.50270158203437	0.2389760750868	1.06017288228847	NA	NA
OG0000624	0	NA	NA	NA	NA
OG0000625	0	NA	NA	NA	NA
OG0000626	0	NA	NA	NA	NA
OG0000628	6.07027431109537	-0.196360115777541	1.00913646419546	0.539772682795986	NA
OG0000629	84.9959443912086	0.137186732628715	0.909221154309492	0.760047925085489	0.978320098141062
OG0000630	27.3125961730449	0.241020504198383	1.04014232936219	NA	NA
OG0000633	1.3178638776686	0.212132460972412	1.04902263145237	0.200403540430641	NA
OG0000634	2.03170681140575	0.216750152795866	1.05153660978918	0.162459583628011	NA
OG0000635	0	NA	NA	NA	NA
OG0000636	2.71109215287362	-0.189903426280147	1.03994584513854	0.298934282863513	NA
OG0000639	363.977580812631	5.28757349019825	3.89925480983943	0.00121432498829906	0.0659299175962603
OG0000641	7.41707065467152	-0.107861602712065	0.977382617358436	0.746901203604153	0.970319249223736
OG0000642	52.3039779291134	0.451984432787861	1.10907291878049	0.18998471077691	0.804097237263885
OG0000643	14.1596357607271	-0.174116673990858	0.986468531875506	0.555232098124867	0.937316261257158
OG0000644	6.98017972848098	-0.0326739705440262	0.975439450217756	0.850954065384809	NA
OG0000645	118.284016727067	0.112487181202532	0.905086326451615	0.804612355349811	0.986129585296424
OG0000649	2.25539787066294	-0.168713863248947	1.02879437908212	0.487045510970985	NA
OG0000650	14.227585255813	-0.17395059956587	0.953086734375861	0.646828200566277	0.937316261257158
OG0000651	15.5719841521071	-0.557578527375838	1.19492948688879	0.116440891858842	0.635617712440466
OG0000653	2.16887372229889	-0.185477378002027	1.03831428443906	0.339646001757734	NA
OG0000655	0	NA	NA	NA	NA
OG0000656	5.6020786310543	-0.105513179228386	0.992904359777637	0.734445301716869	NA
OG0000657	5.04645954462553	-0.126567554307675	0.989035169350123	0.711141769548184	NA
OG0000658	11.4742763856725	-0.156604701369297	0.989229582250051	0.615211979266965	0.937316261257158
OG0000659	63.7304602225514	-0.0488478324321356	0.904548055300963	0.898450266969763	0.986129585296424
OG0000660	7.70064920440007	0.270734717243978	1.07276090039597	NA	NA
OG0000661	15.7365318974711	-0.195954310658721	0.963817220037611	0.598333158102912	0.937316261257158
OG0000663	0	NA	NA	NA	NA
OG0000664	8.31919254081043	0.196942484623069	1.01973597454437	NA	NA
OG0000666	5.91542181647555	-0.0547042087162043	0.959154701567457	0.889392712805201	NA
OG0000667	25.2147413130408	0.14691661834945	0.982673727857694	0.649499571812997	0.937316261257158
OG0000668	58.4510110491706	0.322811357587571	0.985769317071307	0.435105444781277	0.937316261257158
OG0000669	4.82800404689334	-0.0684224193500457	0.985553442132897	0.84131760617486	NA
OG0000671	89.7056872873741	0.224679841812545	0.952370978990427	0.587114600689226	0.937316261257158
OG0000672	0	NA	NA	NA	NA
OG0000674	5.10672252596581	0.248254411879825	1.06364439895234	NA	NA
OG0000675	65.7724789672094	0.496926461780456	1.06605236470573	0.253992844083654	0.854729504417163
OG0000676	11.1533811782781	-0.106300237660303	0.988361000476689	NA	NA
OG0000677	2.69063875024005	0.219214078633819	1.05285523869389	0.14041917576726	NA
OG0000679	0	NA	NA	NA	NA
OG0000681	0	NA	NA	NA	NA
OG0000682	0	NA	NA	NA	NA
OG0000683	6.70443344018378	-0.0270233579355433	0.977731149803648	0.930446815519406	NA
OG0000685	3.0201047196572	0.220129019613195	1.05333728857419	0.131956930470212	NA
OG0000686	0	NA	NA	NA	NA
OG0000687	47.6592627707351	-0.171672451892014	0.967668215813461	NA	NA
OG0000689	15.4102310357755	-0.194873777525393	1.00806596624121	NA	NA
OG0000690	133.989056809872	0.243435574773629	0.935624912646118	0.579764468723767	0.937316261257158
OG0000692	0	NA	NA	NA	NA
OG0000694	0	NA	NA	NA	NA
OG0000695	4.73556136978465	-0.124132105724366	1.00023078116298	0.686053275495884	NA
OG0000697	1.52082978257442	-0.178088999253761	1.03588415681953	0.41089081626213	NA
OG0000698	4.49853807747619	-0.0894273950591951	0.990762492528744	0.787344707955952	NA
OG0000699	0	NA	NA	NA	NA
OG0000700	16.1446862375828	-0.0787647387520909	0.949213117600605	0.817220029080158	0.986129585296424
OG0000701	4.11832461771437	0.231945938280387	1.05764458185139	NA	NA
OG0000702	0	NA	NA	NA	NA
OG0000703	8.64125844965429	-0.148318226634153	1.00315618813636	0.602814225899067	0.937316261257158
OG0000704	1.53750785728003	0.213878673204721	1.04998299884552	0.186350327972374	NA
OG0000705	1.38547207983718	-0.176130841296163	1.03529328393112	0.43069239713762	NA
OG0000706	3.11731217963366	-0.192602283362677	1.04101304315526	0.27485873995	NA
OG0000707	0	NA	NA	NA	NA
OG0000708	1.99161611476595	-0.183840916054556	1.0377445911231	0.355472688283001	NA
OG0000709	0	NA	NA	NA	NA
OG0000710	3.67158088981354	0.00604885459812173	0.974447565730382	0.947680810547378	NA
OG0000711	35.4181323383441	0.244593302023044	1.00524895879085	0.460448942116983	0.937316261257158
OG0000712	675.923352281516	0.702975762818621	1.28314951409185	0.0951386828215378	0.587960191596288
OG0000716	5.42450215519457	0.349423166208534	1.108821325934	0.039150849999073	NA
OG0000717	14.7087249786296	-0.17126600181224	0.998505018474854	NA	NA
OG0000718	35.8306650526436	0.335390001574236	1.04429049810899	0.315023438796564	0.899213842774651
OG0000719	6.47370495948878	0.103670360270622	0.964614062399521	0.765189303485612	NA
OG0000721	161.993989312008	-0.197481974773701	0.94483155896486	0.610655485926779	0.937316261257158
OG0000722	5.50328307077476	-0.0380241995544197	0.980218097975781	0.91353274073866	NA
OG0000723	2.75650398091615	-0.190273144584388	1.04008801959952	0.295790493167898	NA
OG0000724	8.86495878944885	-0.24221128345365	1.02623682954327	0.42548152631687	0.937316261257158
OG0000725	10.2494135827315	0.0870978676648477	0.982450861667244	NA	NA
OG0000726	25.7237016810491	-0.0663847945697497	0.955311519209395	0.835543321395273	0.986129585296424
OG0000727	0	NA	NA	NA	NA
OG0000730	1.35899183566374	-0.0920262553085771	0.999827977925899	0.839588729369358	NA
OG0000731	0	NA	NA	NA	NA
OG0000733	8.9351548120022	-0.0206055621229939	0.964347102602101	0.941054537701687	0.991022035278768
OG0000736	20.3606820947825	-0.246955554964838	0.985747371526049	0.482986536348213	0.937316261257158
OG0000737	15.4602922740993	0.40307182758651	1.13636713955332	NA	NA
OG0000738	0.823664923542873	0.205432104369507	1.04542581632685	0.246680835265005	NA
OG0000739	0	NA	NA	NA	NA
OG0000740	36.1270266381558	-0.238103357376367	0.94327876433418	0.563512843733124	0.937316261257158
OG0000741	520.897627923173	0.499436392757278	1.09044890044567	0.229199114366397	0.837979575429625
OG0000742	0	NA	NA	NA	NA
OG0000743	1.59241885218289	0.214262321041621	1.05019204829573	0.183233654244723	NA
OG0000744	0.108443686114945	-0.110976515013981	1.0190589130568	0.864758272523813	NA
OG0000748	4.66743456674295	0.241663444258951	1.06116292241656	NA	NA
OG0000749	22.6183159724968	0.195972143552	0.988408137260653	0.551597138501665	0.937316261257158
OG0000750	4.85044627010743	0.333035580576533	1.1000927658193	0.0479932239049864	NA
OG0000751	15.9935383608216	-0.266064143796958	1.03592266401512	0.360386297657872	0.917529767432977
OG0000752	6.9507465276701	-0.292424901987142	1.07523427532478	0.094959655784393	NA
OG0000753	40.2424107204289	0.205345504894756	0.928637546249975	0.637412132352267	0.937316261257158
OG0000754	77.584733669968	0.220043801453984	0.951179021294277	0.593194284487176	0.937316261257158
OG0000755	31.5161357468392	-0.491054343441358	1.10282431956253	0.188058186410383	0.804097237263885
OG0000756	9.63305185016339	0.108827209057434	0.97849781002495	NA	NA
OG0000757	0	NA	NA	NA	NA
OG0000758	3.03065231801806	-0.187549305575825	1.0346538459037	0.404163733032853	NA
OG0000759	1.73509897783912	-0.180841320492194	1.0367498081962	0.383782225013291	NA
OG0000762	0	NA	NA	NA	NA
OG0000763	2.08661780630861	0.217003104347336	1.05167242304524	0.160278435065679	NA
OG0000764	9.39782879780537	0.0633392395469398	0.979035193185475	NA	NA
OG0000765	1.74079100377854	0.20944361770971	1.03847850334199	0.248767413707928	NA
OG0000767	0	NA	NA	NA	NA
OG0000771	15.9911375146823	-0.444227189769896	1.09253364665342	0.230972521631023	0.837979575429625
OG0000774	0.216887372229889	-0.131879024644261	1.02404780892121	0.928201315849928	NA
OG0000775	0	NA	NA	NA	NA
OG0000776	72.2691906689749	-0.22129013754889	0.95441732370681	0.570213515721474	0.937316261257158
OG0000778	12.64298448963	0.089046764069833	0.975207272677905	0.776086118937008	0.982460509813578
OG0000779	0	NA	NA	NA	NA
OG0000780	14.3037401898739	0.0231853436388321	0.962004797143705	0.95249546626025	0.993515192376925
OG0000781	14.3753499771823	0.173885474357106	0.95142042144124	0.659693129278994	0.937316261257158
OG0000782	41.3349913883758	-0.100542023484524	0.936401459953109	NA	NA
OG0000783	90.0493302051284	0.0558783129219354	0.89599889305598	0.908538944305577	0.986129585296424
OG0000785	3.18483770436578	0.22053065802108	1.05354764162595	0.128183808970941	NA
OG0000786	4.73315083844397	-0.0908966533315006	0.990803320391843	0.780834388111436	NA
OG0000787	599.770601705562	10.4249641402686	2.63261019448927	1.56991669196342e-06	0.000467050215859117
OG0000789	29.8820575833982	0.289143462264571	1.04507199839488	0.308259117687576	0.899213842774651
OG0000790	5.21654451577153	0.249687974374354	1.06419496790658	NA	NA
OG0000791	18.5172503861557	-0.201196722754917	1.00207137610215	0.50427699327545	0.937316261257158
OG0000793	1.81206283179432	0.215605218774519	1.0509234667382	0.172026008853996	NA
OG0000794	5.33028026392155	-0.103185186621885	0.992749572129309	0.742658922495086	NA
OG0000795	0	NA	NA	NA	NA
OG0000797	3.56921466868578	0.221369594763078	1.05398141011881	0.120338032996792	NA
OG0000799	12.609539245899	0.0450598506239503	0.956086212498071	0.901833811240153	0.986129585296424
OG0000800	0	NA	NA	NA	NA
OG0000802	14.3192378172532	-0.00694251119217206	0.97356365456851	NA	NA
OG0000803	25.3920696803348	0.198134608068244	1.0067252361855	NA	NA
OG0000806	11.269176341065	0.102077754025864	0.955898753088379	0.781014825448441	0.982460509813578
OG0000807	514.504734986904	0.421700541545094	1.05153665406479	0.291146550523031	0.892949471964966
OG0000808	0.988397908251448	0.208236904391887	1.046927114134	0.228145821347711	NA
OG0000809	11.7096113485025	-0.00832779518988093	0.97407909388896	NA	NA
OG0000810	1.19288054726439	-0.172651870556589	1.03429666221943	0.46544361735028	NA
OG0000811	0	NA	NA	NA	NA
OG0000812	0	NA	NA	NA	NA
OG0000813	5.05181153106295	0.247499660547466	1.06335618006523	NA	NA
OG0000814	0	NA	NA	NA	NA
OG0000815	33.4787399245899	0.716829800974735	1.45317035144157	0.00121887242614935	0.0659299175962603
OG0000816	11.8763200097862	0.047194335416627	0.963968120764312	NA	NA
OG0000817	15.419456790153	0.242875485097052	1.04052967453816	NA	NA
OG0000818	85.3866912939394	-0.0631968860953145	0.893471687663726	0.875167397930244	0.986129585296424
OG0000819	8.8905130431893	-0.135919510226749	0.983369413573384	0.67480371680389	0.937316261257158
OG0000821	37.7277761596585	0.0500389915100726	0.93514110664457	0.905548494874257	0.986129585296424
OG0000822	4.75873975074044	-0.0349327460079802	0.971168196618653	0.93808613745519	NA
OG0000823	5.61310506058047	-0.0328305713180908	0.979544662047651	0.925743076518722	NA
OG0000825	3.49638572580289	0.052387742237376	0.9852875481052	0.819132118727687	NA
OG0000826	0	NA	NA	NA	NA
OG0000828	6.75400380476491	-0.182764806837817	1.00212533677179	0.57269525346528	NA
OG0000829	0	NA	NA	NA	NA
OG0000831	0	NA	NA	NA	NA
OG0000833	0	NA	NA	NA	NA
OG0000834	131.923944198052	-0.370228659107781	1.0149644841221	0.344055997011524	0.906254366956921
OG0000835	4.35952344281745	-0.0731753429118505	0.98762315898625	0.832651384175398	NA
OG0000836	6.85124847691232	-0.121105366977294	0.995644504203525	0.685238246810584	NA
OG0000837	4.15641623951155	-0.197611874722877	1.0431534626118	0.230245627150808	NA
OG0000840	27.4366827444493	0.360234934023299	1.11573627797031	NA	NA
OG0000841	89.7734771791148	-0.591116704504426	1.17405985458771	0.14049685086298	0.720651950547182
OG0000842	0	NA	NA	NA	NA
OG0000844	0	NA	NA	NA	NA
OG0000846	26.0821131205576	-0.520658891455973	1.14828161046067	0.159740835200817	0.754841914318035
OG0000847	0.713842933737157	0.203007429442931	1.04414318071384	0.261700256816132	NA
OG0000848	5.73455988775451	-0.0862615820918756	0.987694707692703	0.786230283264597	NA
OG0000849	17.4064543496724	-0.0436009342812651	0.964225618112689	0.882571221566447	0.986129585296424
OG0000850	0	NA	NA	NA	NA
OG0000851	12.3887704281274	-0.376817273047553	1.09114538423152	0.205543865289166	0.826341890858473
OG0000852	161.639691221872	0.355391209790444	1.04459031859936	0.313204154813753	0.899213842774651
OG0000853	4.08723004066877	-0.197316033140432	1.04302123149763	0.232788209243036	NA
OG0000854	7.21026374673402	-0.116156881443707	0.979517498053621	0.728481217066794	0.962437035912027
OG0000855	0	NA	NA	NA	NA
OG0000856	0.173048296728091	0.161614998943278	1.02614045867835	0.425285472317364	NA
OG0000857	6.91463047188704	0.0585886474357135	0.971753779009874	0.856416345476737	NA
OG0000858	5.3132471801212	-0.29797117134067	1.05062927102359	0.33694268287456	NA
OG0000859	0	NA	NA	NA	NA
OG0000860	12.5994679183303	-0.443345719896692	1.1578824291475	0.0234896990785636	0.411069733874864
OG0000861	10.8249579650695	-0.115389999947154	0.990832118155683	NA	NA
OG0000862	24.9552483915639	-0.216636211881211	0.98405342389627	0.530383171311226	0.937316261257158
OG0000863	38.6687146977273	0.197725902376275	0.977038478116843	0.583596747477783	0.937316261257158
OG0000864	14.4461318926192	-0.39499888552837	1.06944669609485	0.270614680689576	0.872780042391765
OG0000865	7.65889493295669	-0.30467246137873	1.08086146935375	0.0838465113136826	0.55626854225164
OG0000866	5.28363909116332	-0.0489766059657841	0.98186899179117	0.887475245995676	NA
OG0000867	647.213941801834	1.01230170928619	1.77404006657289	0.0271211912862998	0.411774102267281
OG0000868	17.8270694063308	0.0382418956425869	0.951140453030731	0.922232020794711	0.990952940905579
OG0000870	10.6685640177138	-0.0835020367454392	0.983026755051318	NA	NA
OG0000871	1.84586693287861	0.061255445240189	0.989761891202166	0.747974540476378	NA
OG0000872	67.3312683742282	0.46421062243217	1.02722135540372	0.302038904419974	0.899213842774651
OG0000873	0	NA	NA	NA	NA
OG0000877	15.9928598188356	-0.389641742953498	1.07813575757931	0.248226106577721	0.845234834027478
OG0000878	1.04330890315431	0.209013676199757	1.04734511349129	0.222787120971935	NA
OG0000880	4.31178082720114	0.0222115524204083	0.980541015150665	0.916095687969152	NA
OG0000881	26.0725799606622	0.272173775072313	0.971598896337798	0.50278174956441	0.937316261257158
OG0000882	1.3178638776686	0.212132460972412	1.04902263145237	0.200403540430641	NA
OG0000883	46.6983175953346	0.737094472353888	1.47972272282977	0.00161319760104044	0.0738348132783892
OG0000884	5.56982690304594	-0.0956422292204968	0.990199770523574	0.762194889952707	NA
OG0000885	17.9022058648814	-0.185257276814192	0.957253706326767	0.622885076183935	0.937316261257158
OG0000886	683.802354461245	0.575883053788904	1.16872907372033	0.151028396049585	0.743241640047456
OG0000887	1.48259686237717	0.213463365905007	1.04975860824291	0.189612919292101	NA
OG0000888	0	NA	NA	NA	NA
OG0000889	7.81643637514866	0.0785145880225385	0.982329692090368	NA	NA
OG0000890	10.259862305882	-0.287932123935332	1.02061925699436	0.412711155569052	0.937316261257158
OG0000891	20.7616902745527	-0.396421121614879	1.05157315180604	0.293514565774844	0.894002293268475
OG0000893	73.6251186415099	0.190691811778851	0.917000747685845	0.668139643585031	0.937316261257158
OG0000895	0	NA	NA	NA	NA
OG0000896	4.66307850294262	-0.200812740506676	1.04432688372648	0.212477419705215	NA
OG0000897	1.21228806985754	-0.173216488155628	1.03445109764545	0.460530367749052	NA
OG0000898	2.47099477062862	0.218511239635044	1.05248047164899	0.146882335475484	NA
OG0000899	29.1202437601269	-0.045177184717234	0.954166828599537	0.886946982812805	0.986129585296424
OG0000900	684.635879462602	0.265035245060312	0.951849349483564	0.540709827141227	0.937316261257158
OG0000901	1.42768586747431	0.213040186412199	1.04952621424469	0.19303337460995	NA
OG0000902	7.07502736759607	-0.0862514875990006	0.986163681406387	0.776391311549513	NA
OG0000903	2.60264846675867	-0.189120286193212	1.0396459044538	0.306125765283039	NA
OG0000904	339.36867982136	0.399566636544574	1.1248850840972	NA	NA
OG0000905	0	NA	NA	NA	NA
OG0000907	1.92188482160004	0.21619963056438	1.05124290457868	0.167063814625576	NA
OG0000909	3.70224666850661	-0.0587435319603725	0.986946195204252	0.878351803658076	NA
OG0000910	15.7574650809628	0.0970628234674687	0.970422350169853	NA	NA
OG0000911	2.1648001247456	-0.185550128650161	1.03833819562667	0.339436155615957	NA
OG0000912	0	NA	NA	NA	NA
OG0000914	1.73509897783912	-0.180841320492194	1.0367498081962	0.383782225013291	NA
OG0000915	0.0549109949028582	0.11354832061018	1.01429039493096	0.54309942916868	NA
OG0000916	7.59105802804613	-0.229482853113028	1.05399804640229	NA	NA
OG0000917	9.67838095589425	-0.179608904794665	0.984026247099238	0.601602907175905	0.937316261257158
OG0000918	0	NA	NA	NA	NA
OG0000919	11.4229255230592	-0.269302262159089	1.03937497879655	0.354333955821874	0.909541296956078
OG0000920	0	NA	NA	NA	NA
OG0000921	25.1348003414373	0.346144806931762	1.06082997100349	0.266483296960922	0.872780042391765
OG0000923	2.85537173494863	0.219696238170879	1.05310890827094	0.136022106798397	NA
OG0000924	1.23567419834172	-0.173560550529707	1.03454984407039	0.456646819663786	NA
OG0000925	25.3755768885766	-0.0705059551599118	0.925001961869793	NA	NA
OG0000926	347.476118318411	0.676680281674375	1.22963614738431	0.121852190788324	0.651004661272851
OG0000928	11.3167286833978	0.284424205259258	1.03532675752673	0.342482037306932	0.906254366956921
OG0000929	17.7179426309026	0.571120285124778	1.27905592590343	0.00229641130362219	0.0975974804039433
OG0000930	3.37708819460313	-0.194051389781186	1.04161032243487	0.261890312102357	NA
OG0000931	1.9767958165029	0.216481392404833	1.05139319355092	0.164719715504356	NA
OG0000932	4.39287959222866	0.236929268376699	1.05943015241776	NA	NA
OG0000933	1.42768586747431	0.213040186412199	1.04952621424469	0.19303337460995	NA
OG0000934	9.48357748979867	-0.117985647489955	0.97758930561027	0.713024709969236	0.955517347819134
OG0000935	37.3583407682857	-0.106280520521033	0.922316860350249	0.785918507357832	0.984466340795599
OG0000936	0	NA	NA	NA	NA
OG0000937	7.3634966247412	0.0814756565320914	0.971164440859719	0.803160240121015	0.986129585296424
OG0000938	5.54601048518868	0.253814003964028	1.06580104772444	NA	NA
OG0000939	263.095428934199	0.352418929319624	1.10745753742534	0.0471958562217697	0.532600160696155
OG0000941	1.26295288276574	0.213453111451219	1.04930720997559	0.204385592695085	NA
OG0000942	0	NA	NA	NA	NA
OG0000943	20.6530925536005	0.0617260192829301	0.925001444281538	0.884235834686783	0.986129585296424
OG0000944	12.3941401161943	-0.19837775079982	0.997505730655623	0.425204891974187	0.937316261257158
OG0000945	186.192073258761	0.363087243800522	1.04468494521278	0.311264080395716	0.899213842774651
OG0000947	9.7192460978059	0.285970184775063	1.07936162370461	NA	NA
OG0000948	8.97112318128908	-0.318208318709634	1.08750767256687	0.067821763427998	0.555994464888623
OG0000949	89.2474089873995	0.000502238694651082	0.901275816637716	0.989954874730538	0.993515192376925
OG0000950	18.9442932414861	0.30752341166785	1.08959472503793	NA	NA
OG0000951	0	NA	NA	NA	NA
OG0000952	12.4209126666888	-0.00397456506211956	0.961789488456659	0.980407558670916	0.993515192376925
OG0000953	46.2582633613597	-0.057819835614866	0.957055319948851	0.852627267813073	0.986129585296424
OG0000956	72.415235572698	0.489081305591467	1.10641358323682	NA	NA
OG0000957	0	NA	NA	NA	NA
OG0000958	2.93900595462968	-0.064334016286394	0.990808541627923	0.871870295488212	NA
OG0000959	0	NA	NA	NA	NA
OG0000960	1.42577792116352	-0.176690798345615	1.03546093544965	0.424812716052644	NA
OG0000961	0	NA	NA	NA	NA
OG0000962	30.1177826458144	-0.27017893016924	0.990868796478547	0.455368359000064	0.937316261257158
OG0000964	28.8121428476903	0.0651877369891645	0.950302973355267	0.864716863067276	0.986129585296424
OG0000965	8.96400471724905	-0.0605109445204074	0.975993207231228	0.804916759378066	0.986129585296424
OG0000966	4.4277889349236	0.325405083944909	1.09608901516202	0.0546797131861381	NA
OG0000967	5.05181153106295	0.247499660547466	1.06335618006523	NA	NA
OG0000968	32.8263312598837	0.191281104362717	0.979353249379863	0.587369001948016	0.937316261257158
OG0000969	0	NA	NA	NA	NA
OG0000970	13.8845543197306	0.103583604321686	0.973974733217464	NA	NA
OG0000971	10.590910522997	0.134360044118981	0.984809747305578	NA	NA
OG0000972	0	NA	NA	NA	NA
OG0000973	0	NA	NA	NA	NA
OG0000974	5.65307586761285	0.267756391657674	1.06182377384815	NA	NA
OG0000975	12.2575178216015	-0.29561960427424	1.00974916064066	0.424301991024879	0.937316261257158
OG0000976	0	NA	NA	NA	NA
OG0000977	1.48259686237717	0.213463365905007	1.04975860824291	0.189612919292101	NA
OG0000978	8.56611520484588	0.279559157304369	1.0765079164809	NA	NA
OG0000979	35.4642649509769	0.349006434994122	1.08140529293399	0.193161167163856	0.804097237263885
OG0000980	80.5289807399721	0.478886066730876	1.14312552791546	0.137612844065568	0.711996888860982
OG0000981	14.3789514285016	-0.209471619667424	1.01794984383536	0.209730799059295	0.828610868950998
OG0000982	31.5380462367835	-0.526720849452589	1.12757013121251	0.156171166080654	0.754841914318035
OG0000983	26.7415247629894	0.11119988764025	0.962828811539117	NA	NA
OG0000984	606.878350086845	0.599095578433215	1.28969212573124	NA	NA
OG0000985	434.319545087695	0.904953334743377	1.59223384344934	0.0346057573408631	0.443532403420911
OG0000986	1.64732984708575	0.214623183512393	1.05038910680364	0.18025201600867	NA
OG0000987	2.03170681140575	0.216750152795866	1.05153660978918	0.162459583628011	NA
OG0000988	120.046947294212	-0.102051830838375	0.930405671875038	NA	NA
OG0000989	128.540026660201	0.723697150074937	1.33711024759809	0.06896768669528	0.555994464888623
OG0000990	55.2481042847391	0.199697507379386	0.990892680958169	NA	NA
OG0000991	111.263074625253	0.359782201959374	0.979284176098391	0.414836194952716	0.937316261257158
OG0000992	512.781607255482	0.656868471095248	1.35736000880519	NA	NA
OG0000993	47.6160300949618	0.0386448774642375	0.953929950296658	NA	NA
OG0000994	29.4854855558147	-0.00688413726411494	0.9336334148204	0.976068927533415	0.993515192376925
OG0000995	107.746727628896	0.353068802732237	1.07478275889404	0.223836045484165	0.837979575429625
OG0000996	48.2225248997222	0.0365700130098393	0.931357197255237	0.935261359745545	0.990952940905579
OG0000997	26.0182906974293	-0.384695224893859	1.07276881211343	0.248598480596317	0.845234834027478
OG0000998	9.04235626139	-0.120536445751738	0.98262747564949	0.702160742846957	0.949512822713498
OG0000999	5.20687641513534	-0.0588269278090778	0.975468349998575	0.873664068010184	NA
OG0001000	22.3504927390901	-0.244710795488068	0.993445338616278	0.481644151577251	0.937316261257158
OG0001001	115.104306700065	0.297863737377825	1.02793988243439	0.370636798892655	0.917529767432977
OG0001002	70.8730280090629	-0.00270705193940796	0.897880009754989	0.985118544506031	0.993515192376925
OG0001003	20.7454937461404	-0.0133029484768752	0.961215007600479	0.956989467083073	0.993515192376925
OG0001004	27.7999191321824	-0.228050846537784	1.0134346145995	0.439424667709364	0.937316261257158
OG0001005	16.5569929701124	-0.158920696900188	0.986607665592568	0.604884681026551	0.937316261257158
OG0001006	24.5879691726205	-0.140868996296513	0.94486221243594	NA	NA
OG0001007	1.64732984708575	0.214623183512393	1.05038910680364	0.18025201600867	NA
OG0001008	235.441592254789	0.414163200673156	1.14443482754201	NA	NA
OG0001009	52.1755689611717	0.0978066757397977	0.952033872838	0.797319636072817	0.986129585296424
OG0001010	9.22504714368018	0.283503994002125	1.0782530977807	NA	NA
OG0001011	34.5038469390658	0.0361569667629695	0.951718904286504	0.928525429929527	0.990952940905579
OG0001012	43.4011616797898	0.279584347914366	1.02815260825596	0.372850578051118	0.917529767432977
OG0001013	57.4064142303183	0.446769739641506	1.14107374773263	0.10712541851299	0.612881000146432
OG0001014	515.125416121287	0.582028574927795	1.24343722693447	NA	NA
OG0001015	8.11853166189619	-0.00150044867053102	0.971051958717873	0.98833741092601	0.993515192376925
OG0001016	35.29960158252	0.116556812188528	0.936764039949899	0.775676267595198	0.982460509813578
OG0001017	0.190103722821803	-0.129009935349719	1.02329728240278	0.961550431981542	NA
OG0001018	50.1158634963458	-0.0742878549816564	0.935698219643151	0.835399478577652	0.986129585296424
OG0001020	5.77561787143651	0.349148378712219	1.10884373485428	0.0367716140103856	NA
OG0001021	0	NA	NA	NA	NA
OG0001022	0	NA	NA	NA	NA
OG0001023	1.40976791949428	-0.176359446925055	1.03536340594625	0.427888127905003	NA
OG0001024	11.7498181949112	0.0603421798803106	0.951874694822113	0.871995290082041	0.986129585296424
OG0001025	41.5102012767171	0.347703966970453	1.05350665271179	0.288668519218832	0.892949471964966
OG0001026	17.0884828891111	-0.138743346300889	0.981849917803085	0.65006166202921	0.937316261257158
OG0001027	5.7615637243497	-0.0286101640443287	0.978805485677165	0.787105701117727	NA
OG0001028	2.03170681140575	0.216750152795866	1.05153660978918	0.162459583628011	NA
OG0001029	3.40448168397721	0.221025314991984	1.05380434112005	0.1235505040562	NA
OG0001030	0.867549488919558	-0.16548379276642	1.03239192313847	0.541894922772095	NA
OG0001031	17.8534201150248	0.011631639045903	0.952816148443991	0.982081988271646	0.993515192376925
OG0001032	8.40138222013731	0.278607629782005	1.07608975365624	NA	NA
OG0001033	679.152251775225	0.990204874498266	1.79101162763095	NA	NA
OG0001034	24.4597869204746	0.000860046720681064	0.951823624488444	0.991845418944359	0.993515192376925
OG0001035	0	NA	NA	NA	NA
OG0001036	3.72145508875085	-0.210645864381234	1.03122325748728	0.443873046013017	NA
OG0001037	0.952512054888063	-0.16783922772437	1.0329938320655	0.517205205671623	NA
OG0001038	405.98233035926	0.438649170645259	1.14798187974054	0.0730840213926198	0.555994464888623
OG0001039	0	NA	NA	NA	NA
OG0001040	32.365749898138	0.841547539312395	1.65063223612713	NA	NA
OG0001041	18.8508150296788	0.18481743209984	0.97153086500322	0.611321745765233	0.937316261257158
OG0001042	23.6302268411163	-0.0308521824724134	0.937164605151196	0.924129585456967	0.990952940905579
OG0001043	50.328049126501	0.148475144306995	0.965351403960317	NA	NA
OG0001044	77.6990841235804	0.332712789137809	1.02118381407889	0.370323112764974	0.917529767432977
OG0001045	0	NA	NA	NA	NA
OG0001046	23.5230348410255	0.192800248797215	1.01606439708041	NA	NA
OG0001047	396.421619583989	0.280683148300973	0.954508790520632	0.517255019112036	0.937316261257158
OG0001048	28.5590231270173	-0.356364679664179	1.06097000245979	0.268907629245408	0.872780042391765
OG0001049	0.713842933737157	0.203007429442931	1.04414318071384	0.261700256816132	NA
OG0001050	5.18070000112638	-0.0410911545790142	0.980831340911778	0.909097484970392	NA
OG0001051	9.24672882235832	-0.129311186472831	0.980407306725173	0.690276363337519	0.939849968388613
OG0001052	5.06191412722067	-0.269646071921428	1.0653463728955	0.139140907245617	NA
OG0001053	24.5817784716937	-0.119125750765476	0.955576827018706	0.730659493427173	0.962437035912027
OG0001054	0	NA	NA	NA	NA
OG0001055	7.98116935985723	0.0823379242025778	0.982921305051259	NA	NA
OG0001056	24.5349148183111	-0.444729290127123	1.10005539730211	0.210105838503351	0.828610868950998
OG0001057	0.0549109949028582	0.11354832061018	1.01429039493096	0.54309942916868	NA
OG0001058	0.0549109949028582	0.11354832061018	1.01429039493096	0.54309942916868	NA
OG0001059	7.69920077428303	-0.230901809654205	1.05448550868356	NA	NA
OG0001060	12.1817604221206	0.0903645459796185	0.97289343427395	NA	NA
OG0001061	19.8293039674632	0.0301787060415782	0.953525958749238	0.939323459950834	0.990952940905579
OG0001062	23.8234186355657	0.12470922026573	0.966017720583146	0.723530073355426	0.962437035912027
OG0001063	8.69522621675398	-0.120839764223639	0.980748935662561	0.707440253124268	0.953038570893906
OG0001064	11.1333629460051	-0.0618169107351046	0.974175098429397	0.825241881507269	0.986129585296424
OG0001065	0	NA	NA	NA	NA
OG0001066	6.91878535776013	0.267883487593448	1.0715005006767	NA	NA
OG0001067	16.5167954767329	-0.105062651039701	0.942773221363148	0.775126641080255	0.982460509813578
OG0001068	158.596065730996	0.190264918295125	0.912181796919154	0.674027879723085	0.937316261257158
OG0001069	93.6337642708228	-0.0124462435763091	0.933916212663166	0.960731379577745	0.993515192376925
OG0001070	6.2899549473948	0.102038829302565	0.988579522339121	NA	NA
OG0001071	20.8181812800621	-0.0849074596102263	0.968194507297805	0.782751288402608	0.982567545568674
OG0001072	8.57456623011695	0.310993126659977	1.08434647093204	NA	NA
OG0001073	570.835954672388	0.542945471365812	1.1807914957743	0.120990272144773	0.651004661272851
OG0001074	95.7892050618468	0.326408955161811	1.02145987682601	0.371518849285381	0.917529767432977
OG0001075	34.6097377451497	0.188055206091841	0.962170427762589	NA	NA
OG0001076	5.3716293746447	0.189741745641944	1.02059495983298	NA	NA
OG0001077	199.671216527489	-0.00413363449284903	0.890734943521891	0.979950697816189	0.993515192376925
OG0001078	15.0258258881656	-0.0523007788182403	0.976955288593787	NA	NA
OG0001079	9.68207405577311	-0.043790886833856	0.977057026828586	0.872315051433556	0.986129585296424
OG0001080	629.064426522472	0.461163721055756	1.16523833715984	NA	NA
OG0001081	12.6521487355848	0.105519052342753	0.961982744744596	0.766443352254845	0.979511858873984
OG0001082	54.0013499983814	0.0267628227820683	0.934170106209805	0.955102118374557	0.993515192376925
OG0001083	142.995795646444	0.239174979890011	0.927540499843222	0.593363347488112	0.937316261257158
OG0001084	164.500725356989	-0.263473804134226	0.93095621890354	0.541166627232791	0.937316261257158
OG0001085	1108.07792801272	0.588735467156935	1.12212020217651	0.194605045657142	0.804097237263885
OG0001086	181.165096143348	0.289842388261782	0.959656632281734	0.501053511806364	0.937316261257158
OG0001087	492.07528920117	0.576324992264475	1.21743680251318	NA	NA
OG0001088	11.1494674199337	0.0751571361829763	0.980271246735755	NA	NA
OG0001089	1.59241885218289	0.214262321041621	1.05019204829573	0.183233654244723	NA
OG0001090	4.94198954125724	0.245918603067277	1.06275596864453	NA	NA
OG0001091	0	NA	NA	NA	NA
OG0001092	0	NA	NA	NA	NA
OG0001097	31.2194137571961	0.592912341467689	1.29245573178159	0.00893660289801877	0.241694487469144
OG0001098	0	NA	NA	NA	NA
OG0001099	0	NA	NA	NA	NA
OG0001101	0	NA	NA	NA	NA
OG0001102	0.878575918445731	0.206456755929846	1.04597304636698	0.240039947417168	NA
OG0001103	24.7747499857053	0.229211656311189	1.03401637980309	NA	NA
OG0001105	22.5263431075028	0.184072746535028	0.996060895788597	NA	NA
OG0001108	6.65500727902306	-0.34145159570468	1.09604087741953	0.0761923516602796	NA
OG0001109	125.23417940784	0.335080957728027	1.09330188616972	0.096952103070888	0.587960191596288
OG0001112	31.7860234240019	-0.354256259941506	1.04456767036099	0.291144347210479	0.892949471964966
OG0001113	0	NA	NA	NA	NA
OG0001114	0	NA	NA	NA	NA
OG0001115	4.21337647912527	0.265112199282143	1.06437438885452	NA	NA
OG0001116	68.3764281272559	-0.234585122498122	0.977988837718469	0.515400054388307	0.937316261257158
OG0001118	2.71109215287362	-0.189903426280147	1.03994584513854	0.298934282863513	NA
OG0001119	0	NA	NA	NA	NA
OG0001120	27.9206570615267	-0.0108381249920635	0.959101312426234	0.959768221538735	0.993515192376925
OG0001121	35.8952144426106	0.342653818562671	1.0195317358145	0.367720788986697	0.917529767432977
OG0001122	6.36945425600354	-0.0728401124798058	0.984177348967912	0.816376121667707	NA
OG0001124	13.1261733294318	-0.0275002775446512	0.963356783553622	0.921496274566203	0.990952940905579
OG0001125	0	NA	NA	NA	NA
OG0001127	6.38034082112151	-0.144276397706682	0.988951839640986	0.667219098810721	NA
OG0001128	0	NA	NA	NA	NA
OG0001129	32.8297453593051	-0.290631428326895	1.0352820127486	0.301708076250629	0.899213842774651
OG0001131	0.988397908251448	0.208236904391887	1.046927114134	0.228145821347711	NA
OG0001132	2.42457613971507	-0.187847833278243	1.03916590465628	0.318397118257291	NA
OG0001133	3.57864164179318	-0.195012524049328	1.0420173067103	0.253049767783952	NA
OG0001134	0.658931938834298	0.201556169867804	1.04338369124133	0.270268214380029	NA
OG0001135	0	NA	NA	NA	NA
OG0001136	5.284002477829	-0.348937685549876	1.09813666610742	0.0900482334080458	NA
OG0001137	74.1562016651085	0.454664107560833	1.10989449224376	0.190008682241739	0.804097237263885
OG0001140	3.03642321121845	-0.1912548580026	1.04056664310734	0.279569282229783	NA
OG0001142	3.47019795567823	-0.194470503284066	1.04178737806633	0.257877298590595	NA
OG0001143	1.39042171042016	-0.0795722364552994	0.996347325996329	0.877083408064675	NA
OG0001145	0	NA	NA	NA	NA
OG0001146	2.19643979611433	0.217473300478646	1.05192564602636	0.156135371131708	NA
OG0001147	0.190103722821803	-0.129009935349719	1.02329728240278	0.961550431981542	NA
OG0001148	3.51691887220336	-0.194744675362236	1.04190283320081	0.255593600382845	NA
OG0001149	6.83659567843326	0.173086208521617	1.01080611422467	NA	NA
OG0001150	0	NA	NA	NA	NA
OG0001151	6.04687980504025	-0.0469833625176105	0.980496749022103	0.885537820393536	NA
OG0001155	1.15313089296002	0.210383769000965	1.04808522162707	0.213041801818383	NA
OG0001156	2.68435215468454	-0.189801634964177	1.03990507077997	0.300246754548432	NA
OG0001159	1.12569606486771	-0.171598209756966	1.0340000367099	0.477572228236422	NA
OG0001160	5.44468085937227	0.0367678298290275	0.97910076188948	0.894322173056625	NA
OG0001161	1.81206283179432	0.215605218774519	1.0509234667382	0.172026008853996	NA
OG0001162	6.46352657594131	-0.221405466374953	1.05102905777279	0.155080547639904	NA
OG0001165	0	NA	NA	NA	NA
OG0001167	8.01372280933706	-0.309290531229442	1.08303915894338	0.0786432721778702	0.555994464888623
OG0001168	3.76404918186333	0.00518423553326304	0.981516399846502	0.951826427666606	NA
OG0001169	7.50056933841437	-0.252573487450296	1.05800935221664	NA	NA
OG0001170	12.6276311104084	0.21277908590003	0.997524440443267	0.511434915824991	0.937316261257158
OG0001171	1.26295288276574	0.213453111451219	1.04930720997559	0.204385592695085	NA
OG0001175	2.67586862184524	0.215853981804776	1.04548843243897	0.208671162152433	NA
OG0001179	0.384376964320007	0.189703175384818	1.03749583180766	0.330482479606078	NA
OG0001181	0	NA	NA	NA	NA
OG0001182	27.5988761957497	0.177493595862175	0.97010867193859	0.625839442312687	0.937316261257158
OG0001183	0	NA	NA	NA	NA
OG0001184	789.739448301805	0.674807390025747	1.26714017979943	0.0968536356706054	0.587960191596288
OG0001185	1.3178638776686	0.212132460972412	1.04902263145237	0.200403540430641	NA
OG0001187	0.0549109949028582	0.11354832061018	1.01429039493096	0.54309942916868	NA
OG0001188	15.2087103086187	-0.356389735696804	1.10878520706731	0.0324486121253706	0.433508822763881
OG0001189	53.4804254828882	-0.387991067888647	1.02928651725615	0.314213041458629	0.899213842774651
OG0001192	0	NA	NA	NA	NA
OG0001193	5.80492321236084	-0.282599660718385	1.07071578756745	0.117651060658332	NA
OG0001194	2.85753616466419	-0.191004966241092	1.04037096144995	0.289447274903971	NA
OG0001195	5.95497576321457	0.0578534743846698	0.980847100546823	0.844927031033413	NA
OG0001198	5.00599766153477	-0.361313139111775	1.10375659649868	0.0889806134114469	NA
OG0001199	0	NA	NA	NA	NA
OG0001200	0	NA	NA	NA	NA
OG0001204	0.933486913348589	0.207387869910825	1.04647146449003	0.23388095725385	NA
OG0001205	0	NA	NA	NA	NA
OG0001207	0	NA	NA	NA	NA
OG0001208	31.3032374518785	-0.196560318934985	0.961844277356949	0.5932551801121	0.937316261257158
OG0001209	0	NA	NA	NA	NA
OG0001211	16.8576754351775	0.304823279366799	1.08825629793682	NA	NA
OG0001212	0	NA	NA	NA	NA
OG0001213	2.29110044532156	0.00660202222041938	0.984958956155464	0.915292544740744	NA
OG0001214	6.87732297798267	-0.157509681553845	0.997598477955051	0.619520556404462	NA
OG0001217	0	NA	NA	NA	NA
OG0001218	0	NA	NA	NA	NA
OG0001219	1.59241885218289	0.214262321041621	1.05019204829573	0.183233654244723	NA
OG0001220	1.64524809480665	-0.179863148202268	1.03643428828881	0.393984494939748	NA
OG0001221	3.80207445643606	-0.196095896749447	1.04248373937899	0.24357532278853	NA
OG0001224	4.29937609398419	-0.0762771697996447	0.988543474204498	0.824465707753968	NA
OG0001227	0.60402094393144	0.199870927274129	1.04251750689792	0.27970828874465	NA
OG0001228	0	NA	NA	NA	NA
OG0001229	0	NA	NA	NA	NA
OG0001231	0	NA	NA	NA	NA
OG0001232	1.26295288276574	0.213453111451219	1.04930720997559	0.204385592695085	NA
OG0001234	1.62665529172417	-0.179445695969774	1.0363066132173	0.397180778313406	NA
OG0001236	0	NA	NA	NA	NA
OG0001238	0	NA	NA	NA	NA
OG0001240	0	NA	NA	NA	NA
OG0001241	15.001397655939	-0.043216626197181	0.934273415739526	0.902936567016041	0.986129585296424
OG0001242	10.9088620747193	0.0631558242997488	0.973171762281033	0.839290440677553	0.986129585296424
OG0001245	19.9506789403093	-0.0762314940846736	0.937974780041737	0.831737716112355	0.986129585296424
OG0001246	1238.80490739451	0.67295689579208	1.30916579320663	NA	NA
OG0001247	4.34206592224926	-0.116338496818911	0.986655477207535	0.745128969255789	NA
OG0001248	6.45330962841261	0.0977114459590721	0.987406039965474	NA	NA
OG0001249	10.8098342106199	-0.00392110947291376	0.974209500022239	NA	NA
OG0001250	5.28650696946721	-0.215658340221948	1.02121186910883	0.482422284856233	NA
OG0001252	0	NA	NA	NA	NA
OG0001254	0	NA	NA	NA	NA
OG0001257	0	NA	NA	NA	NA
OG0001259	5.37716416579016	-0.256273527881584	1.06106827452001	0.143288099087043	NA
OG0001260	0	NA	NA	NA	NA
OG0001261	2.11621706411649	-0.106981350076376	1.00275739800198	0.761076439801964	NA
OG0001262	610.345062294878	0.470275904014292	1.18698101741747	NA	NA
OG0001263	14.8272146542966	-0.333294749839056	1.06160725315449	0.279377475702619	0.879521682767503
OG0001265	5.95420386736595	-0.07455731595943	0.984904754645441	0.81542592345474	NA
OG0001266	1.3178638776686	0.212132460972412	1.04902263145237	0.200403540430641	NA
OG0001268	33.7516825722261	0.34199803812651	1.05745331875735	0.27699334975316	0.876654484591119
OG0001274	0	NA	NA	NA	NA
OG0001276	8.07816702322138	-0.309373366348583	1.08312045921107	0.0780775739092305	0.555994464888623
OG0001277	5.43533475573159	-0.270896751607121	1.02611829682014	0.432401558793836	NA
OG0001278	8.98499456484841	-0.115799549893777	0.966155204013764	0.737711735566234	0.964518781797879
OG0001279	1.73184009979648	-0.180948459415232	1.03678158949678	0.383405142937303	NA
OG0001280	3.89664022454208	-0.196534956251476	1.04267543218547	0.239775105486403	NA
OG0001281	0	NA	NA	NA	NA
OG0001283	5.89250815536625	0.180776082703928	1.01542901347837	NA	NA
OG0001284	38.4426579997917	0.504609348830616	1.16853087616877	0.10825225173838	0.613429426517484
OG0001285	11.3080507459022	-0.217268188951973	1.01218111823117	0.476998796657506	0.937316261257158
OG0001286	4.17117152263814	0.113983887514122	0.985148914742531	0.68985534427367	NA
OG0001287	5.54601048518868	0.253814003964028	1.06580104772444	NA	NA
OG0001288	0	NA	NA	NA	NA
OG0001290	1.9767958165029	0.216481392404833	1.05139319355092	0.164719715504356	NA
OG0001291	11.7264986194622	-0.349590734340156	1.09188064937868	0.159548759599185	0.754841914318035
OG0001293	0.878575918445731	0.206456755929846	1.04597304636698	0.240039947417168	NA
OG0001295	65.1876479229166	-0.491450026153916	1.16677283865635	0.09997421551051	0.587960191596288
OG0001296	0	NA	NA	NA	NA
OG0001299	0	NA	NA	NA	NA
OG0001300	4.55396163467642	-0.22261034131694	1.04587736660851	0.290768156941603	NA
OG0001302	0	NA	NA	NA	NA
OG0001303	0.933486913348589	0.207387869910825	1.04647146449003	0.23388095725385	NA
OG0001304	469.596053724393	0.76571732349055	1.3284001302531	0.0863102187720378	0.56433604581717
OG0001305	47.6365173611656	-0.340576595246944	1.01480198081352	NA	NA
OG0001306	110.186553003838	-0.195440127564825	0.943448085074034	NA	NA
OG0001308	58.4236508747158	0.194339182351543	0.929221700793907	0.653452124042466	0.937316261257158
OG0001309	6.10454740732465	-0.0279278642447392	0.978472101630707	0.933504437308605	NA
OG0001311	0	NA	NA	NA	NA
OG0001313	0	NA	NA	NA	NA
OG0001316	3.37708819460313	-0.194051389781186	1.04161032243487	0.261890312102357	NA
OG0001319	0	NA	NA	NA	NA
OG0001320	0	NA	NA	NA	NA
OG0001321	4.17323561261722	0.232979731104034	1.05801145243894	NA	NA
OG0001322	68.3291303781832	-0.186241621736137	0.913753078351609	0.660880460047834	0.937316261257158
OG0001323	0	NA	NA	NA	NA
OG0001325	2.75650398091615	-0.190273144584388	1.04008801959952	0.295790493167898	NA
OG0001326	4.5660636022083	0.257995838000202	1.05834226352047	NA	NA
OG0001327	9.82965452065299	0.0557557963910174	0.969558182981731	NA	NA
OG0001328	0	NA	NA	NA	NA
OG0001332	9.33593001165036	-0.138650499529096	0.99898032659326	NA	NA
OG0001341	0	NA	NA	NA	NA
OG0001342	1.99161611476595	-0.183840916054556	1.0377445911231	0.355472688283001	NA
OG0001343	0	NA	NA	NA	NA
OG0001348	1.20804188786288	0.210991241758008	1.04841443528074	0.208590884773631	NA
OG0001350	0	NA	NA	NA	NA
OG0001351	0	NA	NA	NA	NA
OG0001352	0.713842933737157	0.203007429442931	1.04414318071384	0.261700256816132	NA
OG0001355	4211.15154603587	0.524884263463058	1.12341747286831	0.196006850957839	0.804303974620099
OG0001359	3.45939267888007	0.221142444995521	1.05386473347133	0.122456222891529	NA
OG0001361	4.52601424428674	-0.218351758558051	1.04357663070859	0.317227488194783	NA
OG0001364	0	NA	NA	NA	NA
OG0001365	0	NA	NA	NA	NA
OG0001366	8.28020832073414	-0.170166919442882	0.97762445484546	0.635230913280637	0.937316261257158
OG0001367	0	NA	NA	NA	NA
OG0001368	691.750041957705	0.325408802292524	1.09896631428041	NA	NA
OG0001369	6.15003142912012	0.260923006773997	1.06863357123763	NA	NA
OG0001370	10.8320651413981	-0.0390902331225219	0.963998415545059	0.895680310936854	0.986129585296424
OG0001371	8.07191625072016	0.276483755277384	1.07516588806893	NA	NA
OG0001373	1022.33490586328	0.826879595002229	1.49675694271058	0.0376970909800457	0.457750390471983
OG0001374	0.163354681017803	-0.0201091119629146	0.996155645803131	0.712857097339988	NA
OG0001378	0	NA	NA	NA	NA
OG0001385	6.79285889402582	0.0570732247803462	0.975057391365956	0.850584537458838	NA
OG0001388	114.368468785091	-0.365149680551701	0.997086061448135	0.373180174317278	0.917529767432977
OG0001389	12.8022119560926	-0.0346274229475051	0.962867105300063	0.905279972245356	0.986129585296424
OG0001390	17.5747397192133	0.449824108707551	1.17454295409178	0.00488264130801244	0.149823270373863
OG0001392	632.355564211032	0.399506947385767	1.13521060600774	NA	NA
OG0001393	0	NA	NA	NA	NA
OG0001396	0	NA	NA	NA	NA
OG0001400	0	NA	NA	NA	NA
OG0001402	10.3067273974481	0.214556906262471	1.02724525490487	NA	NA
OG0001404	7.1744706322792	0.0206131317213581	0.972212646230438	0.954775737410445	0.993515192376925
OG0001406	4.87329550944666	0.141763138207813	1.00243929654569	0.588486259612924	NA
OG0001407	3.80207445643606	-0.196095896749447	1.04248373937899	0.24357532278853	NA
OG0001411	0	NA	NA	NA	NA
OG0001414	10.1382546279532	-0.0356502183969622	0.967982343648391	NA	NA
OG0001416	0	NA	NA	NA	NA
OG0001420	5.62413149010665	0.0377603630479584	0.979177148833134	0.893504096945923	NA
OG0001421	1.84354266395406	-0.182106399227323	1.03716375862884	0.371453937112335	NA
OG0001422	34.5893554594717	-0.412241919487251	1.07716542389721	0.220297191071444	0.837979575429625
OG0001426	12.2718004757925	-0.18973163550076	1.0101893674695	0.24670211522769	0.845234834027478
OG0001428	5.44255776837494	0.0888092570875326	0.986502897735437	0.755215473630672	NA
OG0001435	12.9937090403383	-0.173969988627528	0.99949946286641	NA	NA
OG0001437	2.17504692243868	-0.195373696673412	1.03289883690085	0.45618611277872	NA
OG0001442	1.37277487257146	0.212579412835264	1.0492756314004	0.196625211720086	NA
OG0001445	5.04816058880214	-0.198990053147134	1.01918209153314	0.505383659534114	NA
OG0001446	4.11858993226914	-0.251389330097398	1.05828575183696	0.175359265143634	NA
OG0001447	10.0772165801723	-0.150125107805482	0.992180860023922	NA	NA
OG0001448	0	NA	NA	NA	NA
OG0001449	0	NA	NA	NA	NA
OG0001455	14.5109242739231	-0.318960271226024	1.02787737690437	0.369908442737686	0.917529767432977
OG0001456	0	NA	NA	NA	NA
OG0001457	0	NA	NA	NA	NA
OG0001459	4.61122794558579	-0.244247041901566	1.05651385870208	0.169141850452406	NA
OG0001461	4.64968667823858	-0.243561843982733	1.05632314819583	0.16900108431189	NA
OG0001467	34.9590232937959	0.173804738209053	0.979942174484212	0.606637390271471	0.937316261257158
OG0001468	0.329465969417149	0.185622417738161	1.03559930002311	0.348281502640028	NA
OG0001470	0	NA	NA	NA	NA
OG0001471	7.63929865722314	0.0125239627561923	0.975811047818706	0.973777679827315	0.993515192376925
OG0001472	0	NA	NA	NA	NA
OG0001473	0	NA	NA	NA	NA
OG0001474	1.55865608981683	-0.178682119279266	1.03606569614093	0.405324792223247	NA
OG0001475	0	NA	NA	NA	NA
OG0001476	3.90987712710477	-0.0358066642946753	0.975840807277452	0.944790208066322	NA
OG0001477	1.42768586747431	0.213040186412199	1.04952621424469	0.19303337460995	NA
OG0001479	0.933486913348589	0.207387869910825	1.04647146449003	0.23388095725385	NA
OG0001484	4.98840956128746	-0.205025046870408	1.04563085784873	0.199712794914266	NA
OG0001488	0	NA	NA	NA	NA
OG0001491	5.49109651174105	-0.0622708143649714	0.972094156757639	0.866515448624173	NA
OG0001492	2.25135079101719	0.217696570152366	1.05204529524802	0.154165400657557	NA
OG0001495	2.08661780630861	0.217003104347336	1.05167242304524	0.160278435065679	NA
OG0001496	99.3509690736133	0.46505284587276	1.08131858014311	NA	NA
OG0001499	0	NA	NA	NA	NA
OG0001502	2.58081676043434	0.218875123526844	1.05267458076602	0.143558166435511	NA
OG0001505	74.7857369188544	0.0680260483429233	0.903432703491571	0.884448593037887	0.986129585296424
OG0001508	480.821297752158	0.459033374102138	1.14563044196704	NA	NA
OG0001511	0	NA	NA	NA	NA
OG0001513	3.90397270013801	-0.196512777957709	1.04266645090406	0.23974339284196	NA
OG0001515	1.04330890315431	0.209013676199757	1.04734511349129	0.222787120971935	NA
OG0001516	136.512847771856	0.388954826881562	1.13465557180223	0.000350749086221519	0.0517169093006968
OG0001517	0.0950518614109016	-0.108106675871538	1.01842056576054	0.864758272523813	NA
OG0001520	0.823664923542873	0.205432104369507	1.04542581632685	0.246680835265005	NA
OG0001521	535.070018489415	0.47446079817646	1.19492230705644	NA	NA
OG0001522	0	NA	NA	NA	NA
OG0001524	2.14152880121147	0.217241248250926	1.05180111135802	0.158171763910203	NA
OG0001528	1.8184321047863	-0.181950524698308	1.03711013272659	0.373504986393545	NA
OG0001530	5.70311168465409	-0.214056854218565	1.04851361552682	0.175120539750435	NA
OG0001531	1.59241885218289	0.214262321041621	1.05019204829573	0.183233654244723	NA
OG0001532	3.72345621456243	-0.195759573754537	1.04233743249074	0.246653130149775	NA
OG0001534	0	NA	NA	NA	NA
OG0001536	5.85302157579348	0.181824907573788	0.985755463835261	0.584370030889931	NA
OG0001537	3.93980859609807	0.110220514943618	0.995340276854505	0.664454702640214	NA
OG0001538	1.26295288276574	0.213453111451219	1.04930720997559	0.204385592695085	NA
OG0001543	2.77978618468419	-0.0190436418497874	0.985340219447732	0.998532259208688	NA
OG0001546	3.90141727068369	-0.0353516469643895	0.975818790603355	0.946019727420792	NA
OG0001551	5.3812775004801	0.251990084097611	1.06508469513947	NA	NA
OG0001552	0	NA	NA	NA	NA
OG0001553	1.9767958165029	0.216481392404833	1.05139319355092	0.164719715504356	NA
OG0001555	3.07501571456006	0.220265982113476	1.05340922897974	0.130668510807114	NA
OG0001556	0	NA	NA	NA	NA
OG0001558	0.768753928640015	0.204294905760554	1.04482090236013	0.253872719573158	NA
OG0001560	72.8118538607301	0.0908367977555629	0.926689649203631	0.83268403631396	0.986129585296424
OG0001562	3.42186701079246	-0.194260654111603	1.0416984485559	0.259914019663189	NA
OG0001564	0	NA	NA	NA	NA
OG0001566	29.1224073071418	-0.177804407498091	0.969006488715228	0.612339249133181	0.937316261257158
OG0001571	1.96025617221363	-0.0456190703827174	0.988793937754512	0.951394523872888	NA
OG0001574	0	NA	NA	NA	NA
OG0001577	13.2597810639907	-0.179007787379076	0.98115753020728	0.589498240324927	0.937316261257158
OG0001578	159.572190487617	-0.00626297574477853	0.894964090500993	0.977039337775521	0.993515192376925
OG0001581	5.32636650557725	0.251290809802878	1.06481299758396	NA	NA
OG0001584	0	NA	NA	NA	NA
OG0001585	0	NA	NA	NA	NA
OG0001586	0.60402094393144	0.199870927274129	1.04251750689792	0.27970828874465	NA
OG0001590	9.38955897566074	0.0288834241848057	0.975558052357527	NA	NA
OG0001593	17.8001640612698	0.27750511026193	1.07613264938096	0.0207846950348168	0.374754349870182
OG0001594	7.47018997939396	-0.302685783876052	1.06817654459386	0.229905058353657	0.837979575429625
OG0001597	7.36128439468686	-0.144603262400736	0.987582234679291	0.661862081557325	0.937316261257158
OG0001602	1.51821160560923	-0.177950480356595	1.03584364800754	0.411814783980435	NA
OG0001603	503.444785129644	0.818115224583119	1.51984662442909	NA	NA
OG0001604	0	NA	NA	NA	NA
OG0001605	1.75715183689146	0.215291457082554	1.0507534769801	0.174656499515828	NA
OG0001610	7.14040403974866	-0.0968475449241012	0.988537939625381	0.456453370567095	0.937316261257158
OG0001614	2.85537173494863	0.219696238170879	1.05310890827094	0.136022106798397	NA
OG0001615	0	NA	NA	NA	NA
OG0001618	0	NA	NA	NA	NA
OG0001619	0	NA	NA	NA	NA
OG0001620	0	NA	NA	NA	NA
OG0001621	0	NA	NA	NA	NA
OG0001623	2.07283476940089	0.00634696535046129	0.985146651175727	0.909071689272262	NA
OG0001624	0	NA	NA	NA	NA
OG0001626	0	NA	NA	NA	NA
OG0001627	6.21161278974883	-0.0395989520061041	0.979430053083428	0.902900728104493	NA
OG0001628	7.87369750112816	0.271948848769058	1.07327702249239	NA	NA
OG0001630	5.21654451577153	0.249687974374354	1.06419496790658	NA	NA
OG0001633	32.8558425701582	-0.262811474382575	0.985309555858572	0.473467373800298	0.937316261257158
OG0001640	0	NA	NA	NA	NA
OG0001645	0.494198954125724	0.195691005347823	1.04040050673432	0.301929820079597	NA
OG0001655	4.07611083007723	0.0817151839912797	0.988002127605657	0.751298098498157	NA
OG0001659	2.51962800112597	-0.192052883819879	1.04022700058082	0.306691129491126	NA
OG0001660	4.55463481682768	-0.199209765348265	1.04384676042679	0.217202550250014	NA
OG0001664	8.27949960151794	-0.197695588893051	0.991820704937213	0.570553955316216	0.937316261257158
OG0001665	0	NA	NA	NA	NA
OG0001666	33.4344942995807	0.146850122563672	0.982933488739151	0.649861213558892	0.937316261257158
OG0001687	0	NA	NA	NA	NA
OG0001688	1.15313089296002	0.210383769000965	1.04808522162707	0.213041801818383	NA
OG0001691	5.00632750926749	-0.0838371498850224	0.98857246159446	0.798005185315555	NA
OG0001692	0	NA	NA	NA	NA
OG0001693	0	NA	NA	NA	NA
OG0001694	1.64732984708575	0.214623183512393	1.05038910680364	0.18025201600867	NA
OG0001714	84.424700773784	0.32518497445899	1.07777963797336	NA	NA
OG0001715	2.80265659515087	0.147005000822708	1.01677234250845	0.623031054669968	NA
OG0001718	7.28096805406668	-0.137370098297358	0.985577923152956	0.678948951147965	0.937316261257158
OG0001719	0.0865920049898239	-0.106065330030756	1.01798285985768	0.864758272523813	NA
OG0001723	5.61999657903433	0.0111736107682698	0.977883597612273	0.96187808987129	NA
OG0001736	0	NA	NA	NA	NA
OG0001737	6.28603395948208	-0.229349039204317	1.03141229483413	0.416215489215974	NA
OG0001747	16.4450904209053	-0.271637937421263	1.03710612220637	0.354644673771109	0.909541296956078
OG0001748	13.4363438416204	-0.319860185129188	1.02310274651964	0.381756770774195	0.926750476630952
OG0001751	8.20590828443795	-0.138510323044172	0.999804070586281	0.632270397915828	0.937316261257158
OG0001759	1.21228806985754	-0.173216488155628	1.03445109764545	0.460530367749052	NA
OG0001760	5.20138317517304	0.139825106330734	1.00109185627305	0.597842651498141	NA
OG0001762	0	NA	NA	NA	NA
OG0001770	0	NA	NA	NA	NA
OG0001781	4.34791576681115	-0.312724453604365	1.08100237410934	0.125337396213311	NA
OG0001782	0	NA	NA	NA	NA
OG0001783	68.191357321229	0.483850727567734	1.15809418753861	0.109502300275416	0.614659138338422
OG0001784	0	NA	NA	NA	NA
OG0001790	0	NA	NA	NA	NA
OG0001794	0	NA	NA	NA	NA
OG0001796	0.433774744459779	-0.149400466843384	1.02845946848393	0.72711946882617	NA
OG0001797	0.439287959222866	0.192992803003244	1.03907280403998	0.315225688118668	NA
OG0001807	7.42378958868402	0.0266513555913573	0.976506040187461	0.934729125243937	0.990952940905579
OG0001825	0	NA	NA	NA	NA
OG0001826	2.49420478064373	-0.188296782913707	1.03933532480433	0.313745496535614	NA
OG0001828	5.21654451577153	0.249687974374354	1.06419496790658	NA	NA
OG0001829	0	NA	NA	NA	NA
OG0001830	86.1479689643908	0.0723499899572041	0.939139799196225	0.860476079932091	0.986129585296424
OG0001831	1.51821160560923	-0.177950480356595	1.03584364800754	0.411814783980435	NA
OG0001832	3.51430367378292	0.221257184137167	1.05392374137649	0.121385649021123	NA
OG0001837	0	NA	NA	NA	NA
OG0001840	0	NA	NA	NA	NA
OG0001841	0	NA	NA	NA	NA
OG0001846	0	NA	NA	NA	NA
OG0001854	0	NA	NA	NA	NA
OG0001855	0.549109949028582	0.197956262380691	1.04153774287885	0.290188837533075	NA
OG0001857	15.2311904724226	-0.219932312144682	0.986163114216942	0.526270167703148	0.937316261257158
OG0001858	2.10364950706904	0.0324179786504222	0.98615414020209	0.838386249325576	NA
OG0001863	1.48259686237717	0.213463365905007	1.04975860824291	0.189612919292101	NA
OG0001864	2.89925630032531	0.0915601032802705	0.994691594250613	0.688913434947841	NA
OG0001865	0	NA	NA	NA	NA
OG0001866	0	NA	NA	NA	NA
OG0001867	0	NA	NA	NA	NA
OG0001877	0	NA	NA	NA	NA
OG0001889	0	NA	NA	NA	NA
OG0001893	38.2302360328782	0.244618617003506	1.04289330977141	NA	NA
OG0001894	0	NA	NA	NA	NA
OG0001895	0	NA	NA	NA	NA
OG0001896	6.4333943647965	-0.265796559832307	1.04553427702406	0.343003807424977	NA
OG0001898	0	NA	NA	NA	NA
OG0001924	19.9852795344641	-0.204306286645517	0.994299414544228	0.507196046002242	0.937316261257158
OG0001926	5.05181153106295	0.247499660547466	1.06335618006523	NA	NA
OG0001927	2.09114095103983	-0.184802680745371	1.03807659886789	0.346266804309376	NA
OG0001928	1.53750785728003	0.213878673204721	1.04998299884552	0.186350327972374	NA
OG0001930	27.8272942049542	-0.385733825665593	1.07752856122781	0.236547700162907	0.845234834027478
OG0001933	3.56921466868578	0.221369594763078	1.05398141011881	0.120338032996792	NA
OG0001938	3.86115497001532	-0.156617889945242	1.01549949610186	0.577870210991119	NA
OG0001952	432.376290635828	0.318510584528633	1.09543883581484	NA	NA
OG0001960	4.76256027444032	-0.203029710153584	1.04496831441276	0.207253824259556	NA
OG0001961	13.4861955698522	-0.275419186787058	1.00399312781511	0.349178827513202	0.907255032184957
OG0001962	0	NA	NA	NA	NA
OG0001964	0	NA	NA	NA	NA
OG0001967	4.22676830382931	0.26343158617194	1.06307062632781	NA	NA
OG0001968	0	NA	NA	NA	NA
OG0001971	7.49778918963317	0.106914886441777	0.988441979370528	NA	NA
OG0001980	0	NA	NA	NA	NA
OG0001982	11.4759556292413	-0.121051906077103	0.992392928040054	NA	NA
OG0001997	6.38596745779473	-0.0876083925436116	0.962499693237079	0.814964040360445	NA
OG0001999	1.19288054726439	-0.172651870556589	1.03429666221943	0.46544361735028	NA
OG0002000	0	NA	NA	NA	NA
OG0002001	5.80500992835604	-0.282239374733473	1.07057449608971	0.117936825773238	NA
OG0002002	5.8932154074759	-0.216029099365061	1.04917554330169	0.169671052885569	NA
OG0002004	21.9125969304802	0.408311908571695	1.14180642176707	NA	NA
OG0002008	0	NA	NA	NA	NA
OG0002011	0	NA	NA	NA	NA
OG0002014	13.9229057792384	0.0540622932801026	0.977058485476304	NA	NA
OG0002021	1.23567419834172	-0.173560550529707	1.03454984407039	0.456646819663786	NA
OG0002027	0	NA	NA	NA	NA
OG0002041	0	NA	NA	NA	NA
OG0002047	7.3562922038587	-0.101998256699951	0.975780922863321	0.761281017545062	0.978320098141062
OG0002048	0.650662116689668	-0.158894643304878	1.03075927220924	0.615976614463938	NA
OG0002049	2.49420478064373	-0.188296782913707	1.03933532480433	0.313745496535614	NA
OG0002050	5.76565446480011	0.256467376157254	1.06684803502827	NA	NA
OG0002055	0	NA	NA	NA	NA
OG0002056	4.44779058713151	0.238041306154462	1.05983151380162	NA	NA
OG0002069	5.20529693351735	-0.207929061863369	1.04653704054295	0.191646516179326	NA
OG0002071	78.1426115978001	-0.0349110149744475	0.89191217278669	0.926538461355328	0.990952940905579
OG0002073	10.4618122563213	0.169501770785983	1.00696615248735	NA	NA
OG0002079	0	NA	NA	NA	NA
OG0002081	2.19643979611433	0.217473300478646	1.05192564602636	0.156135371131708	NA
OG0002082	0	NA	NA	NA	NA
OG0002083	0	NA	NA	NA	NA
OG0002084	1.75715183689146	0.215291457082554	1.0507534769801	0.174656499515828	NA
OG0002085	0	NA	NA	NA	NA
OG0002086	0	NA	NA	NA	NA
OG0002087	0	NA	NA	NA	NA
OG0002088	6.61331182276544	0.325161957495337	1.08216472112882	NA	NA
OG0002091	0	NA	NA	NA	NA
OG0002105	1.70240579234937	-0.158021585465489	1.02461044445314	0.559001378266455	NA
OG0002110	2.47099477062862	0.218511239635044	1.05248047164899	0.146882335475484	NA
OG0002119	5.8839274798769	0.281737259553496	1.06924190924383	NA	NA
OG0002120	6.10935717349942	-0.141549501103716	0.988774573194886	0.674571252710392	NA
OG0002121	9.70744479388634	-0.0522856566533368	0.97812053900646	0.847604219997557	0.986129585296424
OG0002122	0	NA	NA	NA	NA
OG0002124	0.325331058344834	-0.142367521516381	1.02671996684839	0.80952056318862	NA
OG0002125	4.01241638625295	-0.197003501835365	1.04287833367	0.235658012297681	NA
OG0002127	0	NA	NA	NA	NA
OG0002128	35.3563173164824	0.29946989833448	1.05375394679884	0.274302299037412	0.872780042391765
OG0002132	0	NA	NA	NA	NA
OG0002135	5.45529631435891	-0.211792977333256	1.04774409606001	0.182247721589916	NA
OG0002136	0	NA	NA	NA	NA
OG0002141	1.53750785728003	0.213878673204721	1.04998299884552	0.186350327972374	NA
OG0002149	1.64732984708575	0.214623183512393	1.05038910680364	0.18025201600867	NA
OG0002150	0	NA	NA	NA	NA
OG0002155	3.58615805794617	-0.0799764235416334	0.991266497273947	0.821170860145588	NA
OG0002162	3.89868063810293	0.227610789179121	1.05612625363523	0.108987061809662	NA
OG0002163	0	NA	NA	NA	NA
OG0002164	7.78686983737394	0.0212497717297006	0.975750141445167	NA	NA
OG0002167	0	NA	NA	NA	NA
OG0002168	5.46077680908884	0.0407885673100722	0.979670478208503	0.883781291461988	NA
OG0002169	3.42186701079246	-0.194260654111603	1.0416984485559	0.259914019663189	NA
OG0002175	0	NA	NA	NA	NA
OG0002176	0.380207445643606	-0.1466268548791	1.02777010732457	0.761792968822306	NA
OG0002177	0	NA	NA	NA	NA
OG0002189	5.43618849538296	0.252517478731951	1.06529306721531	NA	NA
OG0002198	3.25331058344834	-0.19331340742242	1.04130478189689	0.268210197092154	NA
OG0002199	0	NA	NA	NA	NA
OG0002201	0	NA	NA	NA	NA
OG0002203	353.804342023803	0.373512702340467	1.07198075052165	0.248069324135375	0.845234834027478
OG0002205	6.64468434903714	-0.29423349063796	1.07574581320284	0.0979789847711935	NA
OG0002206	0	NA	NA	NA	NA
OG0002214	1.80598536680713	-0.181755961884454	1.03704692187944	0.375168301857861	NA
OG0002217	3.06116274544824	-0.0240809738660947	0.975942021946019	0.989979791257475	NA
OG0002223	0	NA	NA	NA	NA
OG0002225	6.50913799506338	-0.041020051493066	0.979000859146183	0.897005571676006	NA
OG0002231	2.08661780630861	0.217003104347336	1.05167242304524	0.160278435065679	NA
OG0002239	16.5004349844492	-0.127396320598916	0.97728067341478	0.681247296217143	0.937316261257158
OG0002240	1.48259686237717	0.213463365905007	1.04975860824291	0.189612919292101	NA
OG0002241	0	NA	NA	NA	NA
OG0002242	0	NA	NA	NA	NA
OG0002244	18.0295903421482	0.0501289289189324	0.964562298240259	0.88652490487458	0.986129585296424
OG0002245	0	NA	NA	NA	NA
OG0002256	0	NA	NA	NA	NA
OG0002257	0	NA	NA	NA	NA
OG0002264	6.06204114563874	0.0445880826220398	0.979192413819476	0.881200441154419	NA
OG0002265	0	NA	NA	NA	NA
OG0002278	3.34957068907435	0.220905696744489	1.05374250592622	0.124669462906022	NA
OG0002281	54.9250495428271	0.175782943405087	0.926278960473628	0.684245555514805	0.937316261257158
OG0002283	12.4582851230642	0.128380810772014	0.977201940874054	0.694452592052833	0.943377379615149
OG0002284	2.41608377572576	0.218318607935428	1.05237774136153	0.14861969973266	NA
OG0002285	0	NA	NA	NA	NA
OG0002287	0	NA	NA	NA	NA
OG0002290	0	NA	NA	NA	NA
OG0002292	7.58062923495918	-0.0863914987972116	0.993013869241821	0.493030271908442	0.937316261257158
OG0002318	0	NA	NA	NA	NA
OG0002321	16.7924528562552	-0.162587099976221	1.005696630555	NA	NA
OG0002322	81.286120114229	-0.355174206013223	1.00405200787948	0.371758088288061	0.917529767432977
OG0002323	3.07501571456006	0.220265982113476	1.05340922897974	0.130668510807114	NA
OG0002325	6.35291461171428	-0.179400096570974	1.0189938936427	0.510455247361313	NA
OG0002327	11.915879842279	0.00794240871497206	0.964305809412946	NA	NA
OG0002335	0	NA	NA	NA	NA
OG0002339	0	NA	NA	NA	NA
OG0002342	0	NA	NA	NA	NA
OG0002357	0.988397908251448	0.208236904391887	1.046927114134	0.228145821347711	NA
OG0002358	2.18977257871169	0.230043411174939	1.05585880311876	0.146144007307874	NA
OG0002359	0	NA	NA	NA	NA
OG0002360	330.902763302359	0.677257665127222	1.32489302518045	0.0527600277100193	0.532600160696155
OG0002361	0	NA	NA	NA	NA
OG0002362	3.03065231801806	-0.187549305575825	1.0346538459037	0.404163733032853	NA
OG0002364	1.00825543160159	-0.0225141882790433	0.988117520625201	0.933367239779687	NA
OG0002371	8.74428515649806	-0.320931568067397	1.08857444832695	0.0683689204043751	0.555994464888623
OG0002391	254.319343024045	0.413889795884456	1.11136753103198	NA	NA
OG0002405	1.75715183689146	0.215291457082554	1.0507534769801	0.174656499515828	NA
OG0002406	0	NA	NA	NA	NA
OG0002407	31.774042016056	0.159244551436714	0.980724122134819	NA	NA
OG0002409	0	NA	NA	NA	NA
OG0002411	4.50270158203437	0.2389760750868	1.06017288228847	NA	NA
OG0002412	0	NA	NA	NA	NA
OG0002413	5.91418161798644	-0.28536549883338	1.071847648304	0.11431664616873	NA
OG0002414	1.42492926009277	0.147813358484982	1.0151139069531	0.446014479644268	NA
OG0002419	0	NA	NA	NA	NA
OG0002420	3.51029910546729	-0.0164024823649268	0.97556088036634	0.999662696104329	NA
OG0002421	5.3184312641475	-0.27646928027795	1.06802393619213	0.12956021273981	NA
OG0002422	2.1648001247456	-0.185550128650161	1.03833819562667	0.339436155615957	NA
OG0002423	0	NA	NA	NA	NA
OG0002430	0	NA	NA	NA	NA
OG0002431	0	NA	NA	NA	NA
OG0002432	36.7032692456638	0.223137021284334	0.983436676201078	0.537438126570253	0.937316261257158
OG0002437	0	NA	NA	NA	NA
OG0002451	0	NA	NA	NA	NA
OG0002454	18.2179212723879	0.172388642398527	0.992641277425638	NA	NA
OG0002457	2.14152880121147	0.217241248250926	1.05180111135802	0.158171763910203	NA
OG0002462	0	NA	NA	NA	NA
OG0002464	600.976055190623	0.298513524515636	0.991276302960518	0.452374075562657	0.937316261257158
OG0002465	1.48259686237717	0.213463365905007	1.04975860824291	0.189612919292101	NA
OG0002492	0	NA	NA	NA	NA
OG0002502	0	NA	NA	NA	NA
OG0002532	0	NA	NA	NA	NA
OG0002533	2.06043003618395	-0.184426302837899	1.03794733208399	0.349489145474232	NA
OG0002534	0.0950518614109016	-0.108106675871538	1.01842056576054	0.864758272523813	NA
OG0002536	9.30128672223178	-0.0666421322830399	0.958323574338584	0.83875206322736	0.986129585296424
OG0002537	1.48259686237717	0.213463365905007	1.04975860824291	0.189612919292101	NA
OG0002538	4.057127027256	-0.0560641576342816	0.985261909401976	0.88191817421554	NA
OG0002543	1.92188482160004	0.21619963056438	1.05124290457868	0.167063814625576	NA
OG0002546	1.3178638776686	0.212132460972412	1.04902263145237	0.200403540430641	NA
OG0002547	3.44914569521647	-0.0412077716281569	0.985109659557374	0.929374205661467	NA
OG0002549	2.46282068363658	-0.171910942376575	1.03010683863075	0.465219540723142	NA
OG0002555	0	NA	NA	NA	NA
OG0002556	0.768753928640015	0.204294905760554	1.04482090236013	0.253872719573158	NA
OG0002557	4.3379685973258	0.235969080797146	1.0590827471535	NA	NA
OG0002560	0	NA	NA	NA	NA
OG0002565	8.98260062713661	-0.364234797636871	1.10502615868757	0.0991733852490712	0.587960191596288
OG0002568	0	NA	NA	NA	NA
OG0002585	2.3611727808229	0.218118807335345	1.05227109639436	0.150410785311475	NA
OG0002592	18.6364220025811	0.163372151009042	0.993961434936626	0.58284052095452	0.937316261257158
OG0002594	4.55463481682768	-0.199209765348265	1.04384676042679	0.217202550250014	NA
OG0002596	0.329465969417149	0.185622417738161	1.03559930002311	0.348281502640028	NA
OG0002597	4.19658853140913	0.0166155957098443	0.983636999120352	0.797961058789035	NA
OG0002598	5.78467960633958	0.178463014973554	1.01448659051702	NA	NA
OG0002599	0	NA	NA	NA	NA
OG0002600	0	NA	NA	NA	NA
OG0002601	7.47258340188071	0.0158904331807979	0.968026627666357	0.966784562477182	0.993515192376925
OG0002602	185.228664004364	0.481461825933344	1.16092376466928	0.100528412642632	0.587960191596288
OG0002603	2.80046074004577	0.219540789495058	1.05302715826004	0.137448758659307	NA
OG0002605	0.219643979611433	0.17305389699962	1.03025969766254	0.395514899641707	NA
OG0002607	3.62412566358864	0.221479701888613	1.05403777119809	0.11919914886953	NA
OG0002611	7.48936841038149	-0.475580292371564	1.16902295617343	0.0627452129309014	0.555994464888623
OG0002617	0	NA	NA	NA	NA
OG0002618	2.14152880121147	0.217241248250926	1.05180111135802	0.158171763910203	NA
OG0002620	0	NA	NA	NA	NA
OG0002622	0.108443686114945	-0.110976515013981	1.0190589130568	0.864758272523813	NA
OG0002639	7.13842933737157	0.269955962535716	1.07236776452319	NA	NA
OG0002643	8.41959403128279	-0.363202083006539	1.10541509707654	0.0911444345254439	0.576924878113182
OG0002662	0.219643979611433	0.17305389699962	1.03025969766254	0.395514899641707	NA
OG0002667	0	NA	NA	NA	NA
OG0002668	0	NA	NA	NA	NA
OG0002669	6.14607033888799	-0.0835890174843678	0.979420085809217	0.526405012338238	NA
OG0002670	0.768753928640015	0.204294905760554	1.04482090236013	0.253872719573158	NA
OG0002671	0.988397908251448	0.208236904391887	1.046927114134	0.228145821347711	NA
OG0002674	0	NA	NA	NA	NA
OG0002675	39.6357308128869	0.802524468811998	1.59013696693432	0.000658614853361143	0.0572518039227784
OG0002676	9.91295950769338	-0.0418672727250914	0.948364987980385	0.900009826314667	0.986129585296424
OG0002678	0.606144034928768	-0.157634465331616	1.03044544971413	0.632128238115952	NA
OG0002679	0	NA	NA	NA	NA
OG0002681	3.20716306266612	-0.225678058397351	1.04956835470202	0.231367008917139	NA
OG0002684	0	NA	NA	NA	NA
OG0002685	0	NA	NA	NA	NA
OG0002688	16.3390952697789	-0.215089512875718	0.999285751325986	0.460742172669877	0.937316261257158
OG0002691	1.48259686237717	0.213463365905007	1.04975860824291	0.189612919292101	NA
OG0002699	3.52299633719055	0.0185466133499345	0.982339123585522	0.911910994273271	NA
OG0002723	0	NA	NA	NA	NA
OG0002724	17.7863253779821	-0.00291048153429666	0.960916097105622	0.982920045888932	0.993515192376925
OG0002725	21.8254750801071	-0.197197064661517	0.969317568269946	0.585098156300837	0.937316261257158
OG0002726	3.36175426956329	-0.193904738049532	1.04155000988217	0.262925138309777	NA
OG0002728	0	NA	NA	NA	NA
OG0002730	3.29465969417149	0.220783468266812	1.05367915974161	0.125813992643578	NA
OG0002731	1.37277487257146	0.212579412835264	1.0492756314004	0.196625211720086	NA
OG0002733	1.13419124588881	0.0470793904590059	0.988842134879956	0.752069461764482	NA
OG0002734	0	NA	NA	NA	NA
OG0002736	13.3991811683833	-0.27523021490137	1.04246555631934	0.339977459674199	0.906254366956921
OG0002738	0	NA	NA	NA	NA
OG0002746	10.9727648723689	-0.0494792554655708	0.972499653880287	0.858946041009121	0.986129585296424
OG0002753	3.20390418462349	-0.193104854748729	1.04121793160355	0.270370987213187	NA
OG0002756	0	NA	NA	NA	NA
OG0002759	0	NA	NA	NA	NA
OG0002762	0	NA	NA	NA	NA
OG0002777	0	NA	NA	NA	NA
OG0002781	0	NA	NA	NA	NA
OG0002796	0	NA	NA	NA	NA
OG0002802	35.6431256211244	-0.32024393151878	1.01278405104058	0.376614167149706	0.922162261127882
OG0002803	27.531303290103	-0.125550604162411	0.939174680174892	NA	NA
OG0002806	0	NA	NA	NA	NA
OG0002808	36.5288682665989	0.440573178431005	1.10507491060111	0.192771528400285	0.804097237263885
OG0002809	38.2118330694043	0.0202096699700631	0.902804209448592	0.970709428860434	0.993515192376925
OG0002810	2.25139212973542	-0.186343298831398	1.03862049805539	0.33205612264312	NA
OG0002811	5.95497576321457	0.0578534743846698	0.980847100546823	0.844927031033413	NA
OG0002812	0	NA	NA	NA	NA
OG0002813	2.94412816965401	-0.191551091185942	1.04058940121621	0.284384248110946	NA
OG0002814	22.3964948304177	0.441785534590923	1.16907301008371	0.00359155093310187	0.133560800324726
OG0002817	15.2058938726619	-0.532762659891332	1.22592282611506	0.0116267228996371	0.280258007215436
OG0002831	0	NA	NA	NA	NA
OG0002833	1.38547207983718	-0.176130841296163	1.03529328393112	0.43069239713762	NA
OG0002835	0	NA	NA	NA	NA
OG0002841	1.20804188786288	0.210991241758008	1.04841443528074	0.208590884773631	NA
OG0002842	0	NA	NA	NA	NA
OG0002843	0	NA	NA	NA	NA
OG0002845	1.42577792116352	-0.176690798345615	1.03546093544965	0.424812716052644	NA
OG0002876	33.5733672306318	-0.24473738019713	0.995348505038517	0.475693214081932	0.937316261257158
OG0002878	395.001962064278	0.53374950532865	1.23618692120498	0.011775546521657	0.280258007215436
OG0002879	1.26295288276574	0.213453111451219	1.04930720997559	0.204385592695085	NA
OG0002880	6.98786315974105	-0.150658585660968	0.989836021803599	0.649790711713186	NA
OG0002881	0.0865920049898239	-0.106065330030756	1.01798285985768	0.864758272523813	NA
OG0002882	16.5355308260849	-0.247791730457684	1.02390517508945	0.407121058308564	0.937316261257158
OG0002883	0.988397908251448	0.208236904391887	1.046927114134	0.228145821347711	NA
OG0002884	413.879593485013	0.569473697909178	1.26366629643729	NA	NA
OG0002885	1.81206283179432	0.215605218774519	1.0509234667382	0.172026008853996	NA
OG0002886	2.92797952510351	-0.191366460858688	1.04051766275876	0.285687687026423	NA
OG0002887	20.8688654092838	0.168152650563623	0.966221849788593	0.646630794477484	0.937316261257158
OG0002889	0	NA	NA	NA	NA
OG0002891	28.5391254156698	-0.0592235734111395	0.945037314185099	0.862022098553928	0.986129585296424
OG0002893	0	NA	NA	NA	NA
OG0002894	3.74856677373019	-0.24149158556469	1.05479218831251	0.195465343942431	NA
OG0002897	1.37277487257146	0.212579412835264	1.0492756314004	0.196625211720086	NA
OG0002903	3.84381098191831	-0.0231667157393552	0.9820721898667	0.972078331236083	NA
OG0002904	4.27565243273476	-0.269277100327649	1.05865638863518	0.251363034568664	NA
OG0002910	11.0827553845282	-0.332426272500969	1.09512208164413	0.0510952677588175	0.532600160696155
OG0002918	0	NA	NA	NA	NA
OG0002935	16.0003007361686	0.300042737323986	1.07549943338119	NA	NA
OG0002939	2.5428805801814	0.211217319907166	1.04867695802682	0.288284765942981	NA
OG0002940	9.4595527602729	0.0354291174892465	0.975726863403711	NA	NA
OG0002941	1.26295288276574	0.213453111451219	1.04930720997559	0.204385592695085	NA
OG0002943	1.7022408419886	0.214964969504903	1.05057573422994	0.17739585484091	NA
OG0002944	43.441468185948	-0.297446474752345	1.0019303304758	0.401509133746447	0.937316261257158
OG0002946	1.26295288276574	0.213453111451219	1.04930720997559	0.204385592695085	NA
OG0002947	19.6581361752232	0.308107512940117	1.08989152932253	NA	NA
OG0002949	0	NA	NA	NA	NA
OG0002950	1.73184009979648	-0.180948459415232	1.03678158949678	0.383405142937303	NA
OG0002953	0	NA	NA	NA	NA
OG0002954	2.52590576553148	0.21869675542285	1.05257939423904	0.145195971850962	NA
OG0002955	1.951986350069	-0.183306062567164	1.03756446185309	0.360060388650844	NA
OG0002969	0	NA	NA	NA	NA
OG0002973	0	NA	NA	NA	NA
OG0002974	4.13947285025117	0.065705627005643	0.985029039933966	0.796960224141197	NA
OG0002993	0	NA	NA	NA	NA
OG0003031	0	NA	NA	NA	NA
OG0003032	12.0066468024158	0.168004465445442	0.995846043752043	0.572987007252415	0.937316261257158
OG0003033	0	NA	NA	NA	NA
OG0003034	0	NA	NA	NA	NA
OG0003035	0	NA	NA	NA	NA
OG0003037	33.3859443390394	-0.0919196360679163	0.9530635120465	NA	NA
OG0003038	67.2667224037635	-0.257247853839497	0.981560845853245	0.483036453557262	0.937316261257158
OG0003039	0	NA	NA	NA	NA
OG0003040	1.42768586747431	0.213040186412199	1.04952621424469	0.19303337460995	NA
OG0003041	14.9992529734878	0.141139453104965	0.9843469373321	NA	NA
OG0003042	1.42768586747431	0.213040186412199	1.04952621424469	0.19303337460995	NA
OG0003045	2.5280288565288	0.113364095041293	1.00159832561709	0.608914300822456	NA
OG0003046	22.7218860362138	-0.19323565298896	0.974124908323957	0.580850711274654	0.937316261257158
OG0003047	49.1345377696624	0.448292347244506	1.05046774347696	0.283372188693892	0.887402380383505
OG0003048	38.0387643535586	-0.544486933680112	1.11770655764767	0.181648254516697	0.800597862499517
OG0003049	0	NA	NA	NA	NA
OG0003051	11.6517027135879	-0.183677846209574	0.979555544453921	0.531345971465219	0.937316261257158
OG0003053	0	NA	NA	NA	NA
OG0003054	7.62273493388852	-0.0422036757202325	0.978187220774586	0.885282551150318	0.986129585296424
OG0003055	0	NA	NA	NA	NA
OG0003056	0	NA	NA	NA	NA
OG0003057	5.97995528912412	-0.0465596486602036	0.972623839323606	0.895575707510379	NA
OG0003058	2.33798413472525	-0.187133431501545	1.03890315764704	0.325053410001023	NA
OG0003060	11.3632285999127	-0.491260682112735	1.18999811482704	0.0206089924688596	0.374754349870182
OG0003062	0	NA	NA	NA	NA
OG0003072	2.27731740841384	-0.186488856492204	1.03867272862808	0.330451319995697	NA
OG0003080	1.2198657901435	0.176598225262075	1.02871278347892	0.31984138887138	NA
OG0003081	3.03072017464384	-0.193091133216481	1.04108715401841	0.279525809931712	NA
OG0003082	0	NA	NA	NA	NA
OG0003084	4.32319846893098	0.267625803300881	1.06546436904555	NA	NA
OG0003113	0	NA	NA	NA	NA
OG0003128	276.045033715456	0.299347140293221	1.01325822430728	0.407603188577483	0.937316261257158
OG0003129	0	NA	NA	NA	NA
OG0003130	4.42298112069762	0.0380895449826639	0.981316580795011	0.875992465296529	NA
OG0003131	6.48616776426312	-0.0280407506043354	0.978040129553502	0.929755682592989	NA
OG0003132	10.1734869901316	-0.199438824953363	1.00448566900839	0.528220062477791	0.937316261257158
OG0003133	0	NA	NA	NA	NA
OG0003135	0	NA	NA	NA	NA
OG0003137	0.549109949028582	0.197956262380691	1.04153774287885	0.290188837533075	NA
OG0003140	110.833353351778	-0.196492621412605	0.943242133275128	0.615541542310045	0.937316261257158
OG0003141	0	NA	NA	NA	NA
OG0003142	3.70702259502516	-0.195661202706178	1.04229521363047	0.247433713753454	NA
OG0003143	25.468214355744	0.464946985091744	1.18642668376455	0.00247394916394913	0.0981333168366487
OG0003144	8.01071866026179	0.0917204131581063	0.984482752598706	NA	NA
OG0003145	0.492820650434952	0.116293770741099	1.00589368703631	0.464615406087174	NA
OG0003146	124.693995604044	0.384382805787968	1.13182006573549	0.000434595876476444	0.0517169093006968
OG0003147	0.519552029938944	-0.154132233616202	1.02959733235871	0.673536758358752	NA
OG0003148	0	NA	NA	NA	NA
OG0003149	1.20804188786288	0.210991241758008	1.04841443528074	0.208590884773631	NA
OG0003150	41.1241350434105	0.238960868273043	1.02222459828571	0.408974151897109	0.937316261257158
OG0003151	9.34545325755605	-0.161405357413022	1.0077218509722	NA	NA
OG0003152	1.48259686237717	0.213463365905007	1.04975860824291	0.189612919292101	NA
OG0003153	14.0727620648689	-0.509836412068731	1.20655484686174	0.0144334495032196	0.318070461274655
OG0003154	0	NA	NA	NA	NA
OG0003155	26.4764579261676	-0.524878932452955	1.16170655602036	0.142505619339349	0.724708064161649
OG0003156	384.585789858661	0.478098978982663	1.18915406704658	NA	NA
OG0003157	8.38757479589218	-0.417869736302385	1.13828332304713	0.0417041428142992	0.496279299490161
OG0003158	0	NA	NA	NA	NA
OG0003159	0	NA	NA	NA	NA
OG0003160	0	NA	NA	NA	NA
OG0003161	10.4930444178454	-0.373008003340955	1.11112385834632	0.0830558555260522	0.55626854225164
OG0003162	0.0865920049898239	-0.106065330030756	1.01798285985768	0.864758272523813	NA
OG0003163	0	NA	NA	NA	NA
OG0003164	476.931608386648	0.486822021828443	1.19768987806931	0.0135357861200314	0.309761259285333
OG0003165	12.4810265030835	0.0445880129695077	0.968010174435938	NA	NA
OG0003167	9.41908842484629	0.23469475135868	0.986171121990382	0.511758053536636	0.937316261257158
OG0003168	0	NA	NA	NA	NA
OG0003169	0	NA	NA	NA	NA
OG0003170	22.0519514548326	-0.251844433306973	1.02590645687349	0.384718265088815	0.926750476630952
OG0003171	0	NA	NA	NA	NA
OG0003172	21.9649293133255	-0.226904140140364	0.986290131996776	0.515284226495723	0.937316261257158
OG0003173	0.988397908251448	0.208236904391887	1.046927114134	0.228145821347711	NA
OG0003174	5.67707200365275	-0.282053332491209	1.07039580977831	0.119971986655618	NA
OG0003175	0.163354681017803	-0.0201091119629146	0.996155645803131	0.712857097339988	NA
OG0003176	0.823664923542873	0.205432104369507	1.04542581632685	0.246680835265005	NA
OG0003177	3.47019795567823	-0.194470503284066	1.04178737806633	0.257877298590595	NA
OG0003179	0	NA	NA	NA	NA
OG0003180	0	NA	NA	NA	NA
OG0003181	0	NA	NA	NA	NA
OG0003183	6.41885203614331	-0.103089344823532	0.991032823089951	0.735924814116196	NA
OG0003184	19.2826874438683	-0.270956494149018	0.975038912958252	0.477459546809137	0.937316261257158
OG0003185	13.4959620854793	-0.0387510147502227	0.952373633149824	0.903912303185795	0.986129585296424
OG0003186	5.27145551067439	0.250566854156046	1.06453275347948	NA	NA
OG0003187	0	NA	NA	NA	NA
OG0003207	14.1534028943917	0.426872278080794	1.15789895586648	0.00770887265734182	0.218418058624685
OG0003208	3.03642321121845	-0.1912548580026	1.04056664310734	0.279569282229783	NA
OG0003210	3.94670011455193	0.179767993463575	1.02025375168508	0.440589267349859	NA
OG0003211	3.9832322295319	-0.196927555795947	1.04284491696572	0.236498973680875	NA
OG0003212	6.0402094393144	0.259640903510571	1.06811619116199	NA	NA
OG0003217	0	NA	NA	NA	NA
OG0003222	17.165588421521	-0.363579406949435	1.11323654713177	0.027171145144238	0.411774102267281
OG0003251	0	NA	NA	NA	NA
OG0003253	0	NA	NA	NA	NA
OG0003258	4.57035112292119	-0.119782144216879	0.999135077829758	0.699970892255118	NA
OG0003259	4.51784294783208	0.117641474879607	0.986575744065558	0.683526021618649	NA
OG0003261	0	NA	NA	NA	NA
OG0003262	0	NA	NA	NA	NA
OG0003263	5.01236908551455	-0.258764045808807	1.06157379001997	0.14833823309277	NA
OG0003264	0	NA	NA	NA	NA
OG0003265	565.828958564791	0.285186073372865	0.971583616982727	0.490261685128292	0.937316261257158
OG0003266	3.2500517054057	-0.22705944998902	1.0500063524548	0.228099458000261	NA
OG0003267	3.29049618961331	-0.193586607583297	1.04141671044712	0.266051539849386	NA
OG0003268	4.39786018582696	-0.254165182554795	1.05946339307604	0.165777748162892	NA
OG0003269	1.53750785728003	0.213878673204721	1.04998299884552	0.186350327972374	NA
OG0003271	2.53647988179988	0.0866361854968469	0.994286330817941	0.694153299333302	NA
OG0003272	39.7383202585799	0.0960422094839708	0.961168014160188	0.789506355341019	0.984814007186387
OG0003274	2.07820811975577	-0.184721367775015	1.03804750528585	0.347228447442599	NA
OG0003275	55.7212570787581	0.422160266059533	1.12187303216928	0.133014363407027	0.694241633571763
OG0003276	3.35644223272743	-0.0338388870317351	0.977543950607676	0.958649372452247	NA
OG0003284	0.439287959222866	0.192992803003244	1.03907280403998	0.315225688118668	NA
OG0003285	0	NA	NA	NA	NA
OG0003293	0.692193186912365	0.202036955745936	1.04364250438027	0.265859937225441	NA
OG0003294	4.4246814213839	0.154255937584792	1.00792581704584	0.543290103741542	NA
OG0003295	0	NA	NA	NA	NA
OG0003297	4.75943945283612	-0.260595942384836	1.06194394410093	0.152239951104112	NA
OG0003298	0	NA	NA	NA	NA
OG0003300	33.7292192093895	0.37656976749241	1.10447838940416	0.129717756367222	0.683027124234488
OG0003301	0	NA	NA	NA	NA
OG0003303	0	NA	NA	NA	NA
OG0003315	0	NA	NA	NA	NA
OG0003322	0	NA	NA	NA	NA
OG0003323	252.816119355041	0.466171833902641	1.16216689099018	NA	NA
OG0003330	0	NA	NA	NA	NA
OG0003340	2.71109215287362	-0.189903426280147	1.03994584513854	0.298934282863513	NA
OG0003344	1.62665529172417	-0.179445695969774	1.0363066132173	0.397180778313406	NA
OG0003348	4.76256027444032	-0.203029710153584	1.04496831441276	0.207253824259556	NA
OG0003353	6.6164431567024	-0.246601798029478	1.05463235930315	0.229498592226216	NA
OG0003355	39.2349483755735	0.21235229345515	0.991258635237709	0.533692852933309	0.937316261257158
OG0003356	0	NA	NA	NA	NA
OG0003357	5.79989090434139	0.115838691844738	0.992761889971083	NA	NA
OG0003358	7.31046561559256	-0.257979367559258	1.05991151004106	NA	NA
OG0003359	0.384376964320007	0.189703175384818	1.03749583180766	0.330482479606078	NA
OG0003361	0	NA	NA	NA	NA
OG0003363	0.823664923542873	0.205432104369507	1.04542581632685	0.246680835265005	NA
OG0003364	0.384376964320007	0.189703175384818	1.03749583180766	0.330482479606078	NA
OG0003367	1.42768586747431	0.213040186412199	1.04952621424469	0.19303337460995	NA
OG0003368	2.75650398091615	-0.190273144584388	1.04008801959952	0.295790493167898	NA
OG0003369	0	NA	NA	NA	NA
OG0003370	2.19643979611433	0.217473300478646	1.05192564602636	0.156135371131708	NA
OG0003372	11.6960419143088	0.293183370191534	1.0826834172782	NA	NA
OG0003376	0	NA	NA	NA	NA
OG0003377	0	NA	NA	NA	NA
OG0003378	12.714402900907	0.269010433856843	1.07238982965281	0.0318258775948769	0.433508822763881
OG0003380	0	NA	NA	NA	NA
OG0003390	1.42768586747431	0.213040186412199	1.04952621424469	0.19303337460995	NA
OG0003395	4.32743581977563	0.082575647834934	0.98751793937935	0.754035822749662	NA
OG0003396	1.73509897783912	-0.180841320492194	1.0367498081962	0.383782225013291	NA
OG0003400	0.274554974514291	0.180261509973239	1.03323766767938	0.369494828934301	NA
OG0003402	0	NA	NA	NA	NA
OG0003403	49.5254444601189	0.41424829385243	1.11044309943382	0.159848875973231	0.754841914318035
OG0003406	6.16991113528752	-0.265739392173654	1.06492946340013	0.123557623579789	NA
OG0003421	2.19643979611433	0.217473300478646	1.05192564602636	0.156135371131708	NA
OG0003426	0.0865920049898239	-0.106065330030756	1.01798285985768	0.864758272523813	NA
OG0003431	0	NA	NA	NA	NA
OG0003447	0	NA	NA	NA	NA
OG0003448	0	NA	NA	NA	NA
OG0003450	0	NA	NA	NA	NA
OG0003451	558.31662498089	0.287374886031156	1.08025275483977	NA	NA
OG0003453	2.80046074004577	0.219540789495058	1.05302715826004	0.137448758659307	NA
OG0003454	2.52590576553148	0.21869675542285	1.05257939423904	0.145195971850962	NA
OG0003456	30.5780707994027	-0.492990636018281	1.13443825729159	0.100793175702221	0.587960191596288
OG0003457	79.2016161648646	-0.591786177397762	1.21270514396739	0.106952739431559	0.612881000146432
OG0003459	0	NA	NA	NA	NA
OG0003461	0.658931938834298	0.201556169867804	1.04338369124133	0.270268214380029	NA
OG0003466	0	NA	NA	NA	NA
OG0003468	1.82169098282894	-0.181862438859659	1.03708318771121	0.373824783255945	NA
OG0003469	0	NA	NA	NA	NA
OG0003470	22.0723987837388	-0.453306616702623	1.12636428745806	0.16343739965906	0.761131305672652
OG0003486	0	NA	NA	NA	NA
OG0003491	0	NA	NA	NA	NA
OG0003494	6.48214720456179	-0.00410190938641024	0.967398758581507	0.99155800955505	NA
OG0003495	0	NA	NA	NA	NA
OG0003496	3.90397270013801	-0.196512777957709	1.04266645090406	0.23974339284196	NA
OG0003497	0.433774744459779	-0.149400466843384	1.02845946848393	0.72711946882617	NA
OG0003498	1.55865608981683	-0.178682119279266	1.03606569614093	0.405324792223247	NA
OG0003499	0	NA	NA	NA	NA
OG0003537	0	NA	NA	NA	NA
OG0003565	1.86697382669718	0.215907654673443	1.05108643217809	0.169497276782004	NA
OG0003568	0	NA	NA	NA	NA
OG0003569	6.15264662754055	-0.0214793063243798	0.977814832235853	0.949455990479789	NA
OG0003570	2.85537173494863	0.219696238170879	1.05310890827094	0.136022106798397	NA
OG0003571	654.561236033586	0.41422312031716	1.1234999834664	NA	NA
OG0003572	2.59776014969472	-0.189176845807679	1.03966563942872	0.306016983898331	NA
OG0003573	2.56640025809434	-0.188908027994318	1.03956421036513	0.308346954081419	NA
OG0003577	1.09821989805716	0.209726941778482	1.04772992637865	0.217763987905318	NA
OG0003578	0	NA	NA	NA	NA
OG0003580	0	NA	NA	NA	NA
OG0003581	17.262505802131	0.198027844493438	1.01769908727368	NA	NA
OG0003582	4.56703955004462	-0.113249690061806	0.997345822473245	0.718319098813952	NA
OG0003583	1.29888007484736	-0.174759461233721	1.03489077686103	0.444972480431867	NA
OG0003585	0	NA	NA	NA	NA
OG0003588	3.97793769348307	-0.0817475129426167	0.982307340876727	0.829898904708229	NA
OG0003590	0	NA	NA	NA	NA
OG0003591	10.3186020228912	0.0312091786892598	0.964051835911834	0.931072731627333	0.990952940905579
OG0003592	0	NA	NA	NA	NA
OG0003593	0	NA	NA	NA	NA
OG0003594	5.06261680786112	-0.070613717779456	0.98573479002962	0.832961936001164	NA
OG0003604	0	NA	NA	NA	NA
OG0003608	0	NA	NA	NA	NA
OG0003609	2.28124467386164	-0.186596820029992	1.0387097987696	0.32980539052115	NA
OG0003613	0	NA	NA	NA	NA
OG0003614	2.03170681140575	0.216750152795866	1.05153660978918	0.162459583628011	NA
OG0003615	0	NA	NA	NA	NA
OG0003621	3.53249412101096	-0.235295016581091	1.05269641061912	0.208850710050582	NA
OG0003622	7.19527692909977	-0.150400788671291	0.989654428169292	0.648984668399621	0.937316261257158
OG0003630	1.20804188786288	0.210991241758008	1.04841443528074	0.208590884773631	NA
OG0003631	0	NA	NA	NA	NA
OG0003644	25.0908487994375	0.600916780725973	1.31130485221078	0.00104224065866968	0.0659299175962603
OG0003675	5.69696043298954	0.16292524593008	1.00860723458478	NA	NA
OG0003686	0	NA	NA	NA	NA
OG0003687	0	NA	NA	NA	NA
OG0003688	0	NA	NA	NA	NA
OG0003689	2.27731740841384	-0.186488856492204	1.03867272862808	0.330451319995697	NA
OG0003690	2.3488881496783	-0.236775984953005	1.05165590015912	0.26332051882109	NA
OG0003693	0.0549109949028582	0.11354832061018	1.01429039493096	0.54309942916868	NA
OG0003694	4.35634024768027	-0.25610219629457	1.0600530827056	0.16519560784283	NA
OG0003696	3.1448668973334	-0.192694162637829	1.04105120621156	0.273751263323812	NA
OG0003697	29.456412259958	-0.193322146399641	0.944135587314642	0.622571244065602	0.937316261257158
OG0003699	0	NA	NA	NA	NA
OG0003700	0	NA	NA	NA	NA
OG0003702	77.4983291144101	0.191095707122276	0.923165566720619	0.664018529755565	0.937316261257158
OG0003709	6.15003142912012	0.260923006773997	1.06863357123763	NA	NA
OG0003716	0	NA	NA	NA	NA
OG0003717	0	NA	NA	NA	NA
OG0003719	7.65242851731466	-0.308346352138313	1.0823819826772	0.0821472042625633	0.55626854225164
OG0003727	0	NA	NA	NA	NA
OG0003731	12.9455955812891	-0.0921130965311383	0.952151447831558	NA	NA
OG0003745	0	NA	NA	NA	NA
OG0003746	0.542218430574724	-0.154668578751319	1.02973663171484	0.665087620752596	NA
OG0003750	4.68437795600333	-0.0116945934709883	0.979467977847596	0.990556322737281	NA
OG0003760	5.54601048518868	0.253814003964028	1.06580104772444	NA	NA
OG0003764	2.47099477062862	0.218511239635044	1.05248047164899	0.146882335475484	NA
OG0003800	0	NA	NA	NA	NA
OG0003801	7.99146374730922	-0.178479560257045	0.998986618791895	0.578680113045649	0.937316261257158
OG0003802	0.549109949028582	0.197956262380691	1.04153774287885	0.290188837533075	NA
OG0003803	0	NA	NA	NA	NA
OG0003805	0.975993175034502	-0.168170374711596	1.03308498033289	0.512901771760523	NA
OG0003807	2.91028272985148	0.219845001822528	1.05318745544799	0.13463227702373	NA
OG0003808	6.42946317442045	-0.08693516782566	0.98690512093023	0.779020745348253	NA
OG0003809	26.5659156968464	-0.114970659090567	0.954881396826744	NA	NA
OG0003810	1.09821989805716	0.209726941778482	1.04772992637865	0.217763987905318	NA
OG0003811	5.37852089309856	0.263838307527389	1.05997243230783	NA	NA
OG0003812	0	NA	NA	NA	NA
OG0003813	0	NA	NA	NA	NA
OG0003816	1.84354266395406	-0.182106399227323	1.03716375862884	0.371453937112335	NA
OG0003817	36.5491183338348	0.369247668950388	1.06560338523739	0.259777597514278	0.868357699556152
OG0003818	7.7093854971634	-0.0125587134670133	0.951259694720614	0.964971578359329	0.993515192376925
OG0003819	4.46962229345585	-0.0229311564140221	0.980758825646674	0.964081067502288	NA
OG0003821	1.90502410977613	-0.182919642705861	1.03743260121135	0.364214193887536	NA
OG0003829	0	NA	NA	NA	NA
OG0003846	0	NA	NA	NA	NA
OG0003850	0	NA	NA	NA	NA
OG0003851	0	NA	NA	NA	NA
OG0003857	0	NA	NA	NA	NA
OG0003863	0	NA	NA	NA	NA
OG0003871	0	NA	NA	NA	NA
OG0003874	0	NA	NA	NA	NA
OG0003885	0	NA	NA	NA	NA
OG0003890	0	NA	NA	NA	NA
OG0003905	1.48259686237717	0.213463365905007	1.04975860824291	0.189612919292101	NA
OG0003917	7.04346898454714	-0.0373937127673733	0.978073986357766	0.901782279446475	NA
OG0003918	15.3108661045345	-0.218802351463921	1.02139123110454	0.193927017710814	0.804097237263885
OG0003919	0	NA	NA	NA	NA
OG0003921	0	NA	NA	NA	NA
OG0003922	28.6038585215886	-0.327171598310343	1.01281633097424	0.382617821714585	0.926750476630952
OG0003924	2.28124467386164	-0.186596820029992	1.0387097987696	0.32980539052115	NA
OG0003925	0	NA	NA	NA	NA
OG0003926	0	NA	NA	NA	NA
OG0003927	0	NA	NA	NA	NA
OG0003928	0	NA	NA	NA	NA
OG0003929	0	NA	NA	NA	NA
OG0003930	0	NA	NA	NA	NA
OG0003931	0	NA	NA	NA	NA
OG0003932	0	NA	NA	NA	NA
OG0003933	4.31182216591937	-0.255513975671165	1.05981688696271	0.166783612575279	NA
OG0003934	58.2940944501274	-0.204555677095782	0.946476648951446	0.598038379953975	0.937316261257158
OG0003935	17.215339668783	0.00322672383109108	0.960708397446811	NA	NA
OG0003936	0	NA	NA	NA	NA
OG0003937	0.285155584232705	-0.139605525336262	1.02600894813925	0.844195911880697	NA
OG0003938	0	NA	NA	NA	NA
OG0003939	7.35808813779369	-0.041747121716398	0.970241337424771	0.894536120397556	0.986129585296424
OG0003941	531.13884037199	0.272046841740188	1.07212494000069	NA	NA
OG0003944	0	NA	NA	NA	NA
OG0003947	0	NA	NA	NA	NA
OG0003948	0	NA	NA	NA	NA
OG0003955	0	NA	NA	NA	NA
OG0003967	22.2517802588741	-0.316536018994392	1.03375041304775	0.343207743492291	0.906254366956921
OG0003968	65.0669215632188	0.424482642243649	1.02080155713068	0.326459990144499	0.906254366956921
OG0003969	9.992503235469	-0.196962779071125	1.00328933841247	0.534699256609669	0.937316261257158
OG0003970	1.53750785728003	0.213878673204721	1.04998299884552	0.186350327972374	NA
OG0003974	0.933486913348589	0.207387869910825	1.04647146449003	0.23388095725385	NA
OG0003978	3.4488599013299	0.0423585236752059	0.984079420120496	0.846184825248893	NA
OG0003979	0	NA	NA	NA	NA
OG0003980	1.9767958165029	0.216481392404833	1.05139319355092	0.164719715504356	NA
OG0004009	241.598603033789	0.393032795519579	1.13727550667645	0.000121296334297625	0.0240571063023622
OG0004015	0.108443686114945	-0.110976515013981	1.0190589130568	0.864758272523813	NA
OG0004034	0.0549109949028582	0.11354832061018	1.01429039493096	0.54309942916868	NA
OG0004044	161.092827677227	0.193953303000072	0.92016700608545	0.662600575055177	0.937316261257158
OG0004045	3.07501571456006	0.220265982113476	1.05340922897974	0.130668510807114	NA
OG0004046	11.4299707795718	0.0387396946362879	0.969405126586707	0.907751007295823	0.986129585296424
OG0004048	3.11731217963366	-0.192602283362677	1.04101304315526	0.27485873995	NA
OG0004049	0.0549109949028582	0.11354832061018	1.01429039493096	0.54309942916868	NA
OG0004051	5.15677518640725	-0.198029287991353	1.01282623459308	0.532965961238318	NA
OG0004052	0	NA	NA	NA	NA
OG0004053	9.41598105258764	-0.149224304442533	0.998062462924788	0.329811947338432	0.906254366956921
OG0004056	0	NA	NA	NA	NA
OG0004057	0	NA	NA	NA	NA
OG0004059	2.94412816965401	-0.191551091185942	1.04058940121621	0.284384248110946	NA
OG0004060	6.1991616989801	-0.0393814236718149	0.978829668905983	0.768573798393934	NA
OG0004061	3.97128842825781	-0.0878889177610861	0.992075547901556	0.795028467733572	NA
OG0004062	3.89659888582384	0.0453095595278502	0.983034300063666	0.847571443981342	NA
OG0004063	6.16344471964549	-0.28906676071875	1.07361059589919	0.11031484477984	NA
OG0004066	2.42457613971507	-0.187847833278243	1.03916590465628	0.318397118257291	NA
OG0004067	5.49109949028582	0.253175331506089	1.06555033280521	NA	NA
OG0004068	6.1480323542775	-0.218966301298438	1.05015441507097	NA	NA
OG0004069	0.173184009979648	-0.126966785436288	1.02276471765234	0.98478559739858	NA
OG0004070	4.9527948180554	-0.0770925876628755	0.987228789439666	0.816636269745699	NA
OG0004071	2.92797952510351	-0.191366460858688	1.04051766275876	0.285687687026423	NA
OG0004072	9.95151942805728	0.253281245076837	1.03336630074848	NA	NA
OG0004074	0	NA	NA	NA	NA
OG0004075	3.62412566358864	0.221479701888613	1.05403777119809	0.11919914886953	NA
OG0004076	3.13861937287054	-0.00487123308861738	0.983481560499171	0.967311184810808	NA
OG0004077	3.0201047196572	0.220129019613195	1.05333728857419	0.131956930470212	NA
OG0004079	0	NA	NA	NA	NA
OG0004080	1.73509897783912	-0.180841320492194	1.0367498081962	0.383782225013291	NA
OG0004081	0	NA	NA	NA	NA
OG0004083	1.59241885218289	0.214262321041621	1.05019204829573	0.183233654244723	NA
OG0004087	0	NA	NA	NA	NA
OG0004088	66.9556600832389	0.40319670952095	1.08664216253365	0.218081667088933	0.837979575429625
OG0004111	0	NA	NA	NA	NA
OG0004116	11.9723035615175	0.0701706494919857	0.958787429803914	0.843007192934033	0.986129585296424
OG0004119	0	NA	NA	NA	NA
OG0004122	20.3798453873692	0.448105968710869	1.17351590240927	0.00394465056078813	0.138062769627585
OG0004130	0	NA	NA	NA	NA
OG0004132	415.682037240535	0.41385253353165	1.10623744176819	NA	NA
OG0004137	0	NA	NA	NA	NA
OG0004192	0	NA	NA	NA	NA
OG0004197	5.36473785619084	0.133667437964193	0.998765237432209	NA	NA
OG0004198	4.50066116847352	-0.153857371612933	1.01188101515186	0.592688774090534	NA
OG0004201	0	NA	NA	NA	NA
OG0004203	2.94727577677431	0.0212829415123544	0.984634557735877	0.891948724826094	NA
OG0004205	0	NA	NA	NA	NA
OG0004207	1.91354578424723	0.0531918286133283	0.98854549004512	0.77353628696501	NA
OG0004208	0	NA	NA	NA	NA
OG0004209	3.4332049087554	-0.0272720262536632	0.983850615789838	0.967198543913503	NA
OG0004210	0	NA	NA	NA	NA
OG0004213	4.17323561261722	0.232979731104034	1.05801145243894	NA	NA
OG0004215	0.384376964320007	0.189703175384818	1.03749583180766	0.330482479606078	NA
OG0004218	5.46262878995484	-0.27676136711036	1.06825579223469	0.126957371707275	NA
OG0004221	0	NA	NA	NA	NA
OG0004222	8.10226460388692	-0.310600886446262	1.08365063730938	0.0773519098366846	0.555994464888623
OG0004224	0	NA	NA	NA	NA
OG0004226	2.81106134976418	0.181013626397485	1.02662822927897	0.376044282204421	NA
OG0004229	0	NA	NA	NA	NA
OG0004252	0	NA	NA	NA	NA
OG0004266	0	NA	NA	NA	NA
OG0004269	0	NA	NA	NA	NA
OG0004272	4.43517605730226	-0.0761392096841934	0.9879423683201	0.824193869810795	NA
OG0004281	0	NA	NA	NA	NA
OG0004287	1.64524809480665	-0.179863148202268	1.03643428828881	0.393984494939748	NA
OG0004310	1.7022408419886	0.214964969504903	1.05057573422994	0.17739585484091	NA
OG0004321	2.41608377572576	0.218318607935428	1.05237774136153	0.14861969973266	NA
OG0004335	2.48770447439354	-0.105091442534773	0.995393163935248	0.780476916538123	NA
OG0004347	0	NA	NA	NA	NA
OG0004351	1.64524809480665	-0.179863148202268	1.03643428828881	0.393984494939748	NA
OG0004352	0	NA	NA	NA	NA
OG0004354	7.22873392277847	-0.140602475438236	1.00172314320209	0.629195971536605	0.937316261257158
OG0004355	2.06043003618395	-0.184426302837899	1.03794733208399	0.349489145474232	NA
OG0004358	0	NA	NA	NA	NA
OG0004359	0	NA	NA	NA	NA
OG0004360	5.53751951031604	-0.181297622368568	1.02155450503023	0.500416508459679	NA
OG0004364	0	NA	NA	NA	NA
OG0004365	4.88823569731714	-0.156259428347638	1.01202297355519	0.584322373560114	NA
OG0004366	0	NA	NA	NA	NA
OG0004369	0	NA	NA	NA	NA
OG0004370	1.48259686237717	0.213463365905007	1.04975860824291	0.189612919292101	NA
OG0004372	0.606076178302989	-0.103671177599324	1.00744867860698	0.874241977678212	NA
OG0004373	5.60805982324319	-0.213033500496124	1.04817387986385	0.17796967040055	NA
OG0004375	71.5378104105369	0.324466213607936	1.06808620390128	0.228207094691146	0.837979575429625
OG0004376	7.14333039966789	-0.12437396662739	0.981744328055971	0.710624846282502	0.954450978641283
OG0004377	1.20804188786288	0.210991241758008	1.04841443528074	0.208590884773631	NA
OG0004379	13.9129439259639	-0.157203552071948	0.987159398994266	0.580075914602241	0.937316261257158
OG0004380	7.36693093075139	0.0410617046572156	0.969418031223792	0.902740798133796	0.986129585296424
OG0004381	3.76960373534465	-0.241809238930357	1.05491319912825	0.194470656400357	NA
OG0004385	0	NA	NA	NA	NA
OG0004414	5.26296453580175	-0.207442291392436	1.03552752926068	0.392464397512729	NA
OG0004415	40.477431053742	0.591335580632974	1.16947698039421	0.151146619236542	0.743241640047456
OG0004428	0.933486913348589	0.207387869910825	1.04647146449003	0.23388095725385	NA
OG0004430	0	NA	NA	NA	NA
OG0004433	4.11832461771437	0.231945938280387	1.05764458185139	NA	NA
OG0004434	37.5449781010906	0.443407234330959	1.10521647126096	0.193854509535187	0.804097237263885
OG0004435	64.7083057110497	-0.0392119595321863	0.911957383304778	0.914230186074178	0.987235863365038
OG0004437	3.37284201260848	-0.0442808002694159	0.985671147636539	0.922279914721085	NA
OG0004446	5.41795610042139	-0.211091161375058	1.04752677029757	0.183767725460492	NA
OG0004448	0	NA	NA	NA	NA
OG0004457	2.60264846675867	-0.189120286193212	1.0396459044538	0.306125765283039	NA
OG0004458	10.8309785439462	0.00487767655906241	0.968592740587639	0.995785012440121	0.995785012440121
OG0004461	0	NA	NA	NA	NA
OG0004487	0	NA	NA	NA	NA
OG0004499	1.48259686237717	0.213463365905007	1.04975860824291	0.189612919292101	NA
OG0004518	2.03170681140575	0.216750152795866	1.05153660978918	0.162459583628011	NA
OG0004520	0.0549109949028582	0.11354832061018	1.01429039493096	0.54309942916868	NA
OG0004521	0	NA	NA	NA	NA
OG0004522	0	NA	NA	NA	NA
OG0004526	0	NA	NA	NA	NA
OG0004529	0	NA	NA	NA	NA
OG0004532	5.28088248378178	-0.0678691422161271	0.984837887585465	0.838277314350834	NA
OG0004535	0	NA	NA	NA	NA
OG0004537	1.23567419834172	-0.173560550529707	1.03454984407039	0.456646819663786	NA
OG0004539	0	NA	NA	NA	NA
OG0004540	3.0584061380667	-0.0586333437898943	0.979648697616288	0.903604696557841	NA
OG0004544	0	NA	NA	NA	NA
OG0004563	0	NA	NA	NA	NA
OG0004566	0	NA	NA	NA	NA
OG0004568	4.3296002494912	-0.198275965830587	1.04345366817597	0.224359213807536	NA
OG0004578	0	NA	NA	NA	NA
OG0004582	0.164732984708575	0.162637803467247	1.02637368253081	0.42876442579796	NA
OG0004583	0	NA	NA	NA	NA
OG0004586	0	NA	NA	NA	NA
OG0004588	0	NA	NA	NA	NA
OG0004600	3.0943089876861	-0.043776626352931	0.986711081480408	0.92754005915276	NA
OG0004601	2.77094415967437	-0.190403664616428	1.04013839380979	0.294729431275436	NA
OG0004607	0	NA	NA	NA	NA
OG0004608	26.9032910502839	-0.392856914703742	1.07159695938293	0.199894374378678	0.80909627724703
OG0004637	0	NA	NA	NA	NA
OG0004642	1.48259686237717	0.213463365905007	1.04975860824291	0.189612919292101	NA
OG0004644	1.47206408482701	-0.177457671145634	1.03569020340976	0.417522491623458	NA
OG0004679	4.00850262790865	0.229819507243588	1.05689577304818	NA	NA
OG0004680	0	NA	NA	NA	NA
OG0004681	2.96519372475434	0.219988842805208	1.05326342828164	0.133277700362049	NA
OG0004682	0	NA	NA	NA	NA
OG0004687	8.26492138334798	-0.125433975649596	0.992998218793174	0.384311900666476	0.926750476630952
OG0004725	0	NA	NA	NA	NA
OG0004732	8.22165614359041	-0.0322765194713307	0.973727117135204	0.889094358482469	0.986129585296424
OG0004734	0	NA	NA	NA	NA
OG0004736	9.34567441028406	0.0738873823916832	0.980682143096534	NA	NA
OG0004737	0	NA	NA	NA	NA
OG0004740	3.56921466868578	0.221369594763078	1.05398141011881	0.120338032996792	NA
OG0004743	2.08661780630861	0.217003104347336	1.05167242304524	0.160278435065679	NA
OG0004750	4.18228190207967	-0.197694587015221	1.04319090140899	0.229431535289895	NA
OG0004755	5.70311168465409	-0.214056854218565	1.04851361552682	0.175120539750435	NA
OG0004761	0.878575918445731	0.206456755929846	1.04597304636698	0.240039947417168	NA
OG0004763	0	NA	NA	NA	NA
OG0004764	9.83266739897438	-0.191908926006911	1.00207919516729	0.54310991555939	0.937316261257158
OG0004773	0	NA	NA	NA	NA
OG0004782	73.6780280911388	0.485536597890238	1.0896186584372	0.227977331348433	0.837979575429625
OG0004791	1.04330890315431	0.209013676199757	1.04734511349129	0.222787120971935	NA
OG0004795	1.26295288276574	0.213453111451219	1.04930720997559	0.204385592695085	NA
OG0004796	2.71109215287362	-0.189903426280147	1.03994584513854	0.298934282863513	NA
OG0004818	1.42768586747431	0.213040186412199	1.04952621424469	0.19303337460995	NA
OG0004826	0	NA	NA	NA	NA
OG0004831	5.60162873220118	-0.171882168434623	1.01685664262871	0.534916767125081	NA
OG0004844	0	NA	NA	NA	NA
OG0004875	2.77094415967437	-0.190403664616428	1.04013839380979	0.294729431275436	NA
OG0004905	0	NA	NA	NA	NA
OG0004918	2.27731740841384	-0.186488856492204	1.03867272862808	0.330451319995697	NA
OG0004919	15.3643632661125	-0.259791101612219	1.00300293342291	0.455107015602469	0.937316261257158
OG0004920	4.74478219086849	-0.264827409950467	1.06337291165301	0.149182417877016	NA
OG0004923	0	NA	NA	NA	NA
OG0004929	0	NA	NA	NA	NA
OG0004938	0.988397908251448	0.208236904391887	1.046927114134	0.228145821347711	NA
OG0004942	0.285155584232705	-0.139605525336262	1.02600894813925	0.844195911880697	NA
OG0004943	0	NA	NA	NA	NA
OG0004944	0.988397908251448	0.208236904391887	1.046927114134	0.228145821347711	NA
OG0004945	54.094928424426	0.31051865399205	0.9706099270684	0.466198006893757	0.937316261257158
OG0004977	55.191250259889	-0.71983730545037	1.36638906072199	0.0511644666755057	0.532600160696155
OG0004982	3.86422304583364	-0.0715738994151352	0.988799142176667	0.841390403246527	NA
OG0004985	0	NA	NA	NA	NA
OG0004989	0	NA	NA	NA	NA
OG0004993	0	NA	NA	NA	NA
OG0004995	4.37174618050255	-0.0624497294121019	0.977550814310079	0.874002071211235	NA
OG0004996	1.83271741235511	0.00862757618716269	0.984384623425305	0.893963868451302	NA
OG0005004	0	NA	NA	NA	NA
OG0005074	0	NA	NA	NA	NA
OG0005084	0.216887372229889	-0.131879024644261	1.02404780892121	0.928201315849928	NA
OG0005106	0	NA	NA	NA	NA
OG0005122	12.5379694762522	-0.291655492930868	1.05307795008366	0.29599739793931	0.894002293268475
OG0005147	1.40976791949428	-0.176359446925055	1.03536340594625	0.427888127905003	NA
OG0005153	5.9182325195343	-0.0389450260854151	0.979589187992527	0.907368967503036	NA
OG0005155	4.06975637789595	-0.213634411356247	1.04273646655106	0.319267875326168	NA
OG0005157	4.64587535966661	0.0150628180319411	0.969475805833534	0.941941921851431	NA
OG0005158	0	NA	NA	NA	NA
OG0005160	0.933486913348589	0.207387869910825	1.04647146449003	0.23388095725385	NA
OG0005163	1.79729270339951	0.191158353375538	1.03600895169004	0.26861709322122	NA
OG0005165	0	NA	NA	NA	NA
OG0005166	1.40976791949428	-0.176359446925055	1.03536340594625	0.427888127905003	NA
OG0005168	11.4755433165371	0.00858223641307195	0.962170535059194	0.987874485835549	0.993515192376925
OG0005171	1.98756137658208	-0.16416447516129	1.02697057116193	0.51839457863879	NA
OG0005214	2.91028272985148	0.219845001822528	1.05318745544799	0.13463227702373	NA
OG0005215	0	NA	NA	NA	NA
OG0005221	3.23974869926863	0.220658497499581	1.05361422936857	0.126985092348117	NA
OG0005232	2.85753616466419	-0.191004966241092	1.04037096144995	0.289447274903971	NA
OG0005236	0	NA	NA	NA	NA
OG0005239	1.62665529172417	-0.179445695969774	1.0363066132173	0.397180778313406	NA
OG0005262	0	NA	NA	NA	NA
OG0005263	1.42768586747431	0.213040186412199	1.04952621424469	0.19303337460995	NA
OG0005264	0	NA	NA	NA	NA
OG0005299	50.8581620897948	0.215357523993005	0.984604671051027	0.546161821206553	0.937316261257158
OG0005300	2.71109215287362	-0.189903426280147	1.03994584513854	0.298934282863513	NA
OG0005327	0	NA	NA	NA	NA
OG0005351	39.3770097515112	0.535871474079589	1.14380467056605	0.166297596197386	0.761131305672652
OG0005356	0	NA	NA	NA	NA
OG0005357	3.46368019959296	-0.194500158408221	1.04179898416541	0.257878046088977	NA
OG0005359	0	NA	NA	NA	NA
OG0005361	0	NA	NA	NA	NA
OG0005364	2.17766509940388	-0.167559897950256	1.02832361337073	0.49530606352236	NA
OG0005376	3.07501571456006	0.220265982113476	1.05340922897974	0.130668510807114	NA
OG0005377	0	NA	NA	NA	NA
OG0005379	0	NA	NA	NA	NA
OG0005382	3.47019795567823	-0.194470503284066	1.04178737806633	0.257877298590595	NA
OG0005383	0	NA	NA	NA	NA
[truncated: 707 more rows]
