# Supplementary material for: Genome-resolved metatranscriptomics reveals conserved root colonization determinants in a synthetic microbiota
Source: Nat Commun. 2023 Dec 13;14:8274. doi: 10.1038/s41467-023-43688-z (PMC10719396; doi:10.1038/s41467-023-43688-z)
Supplement: Supplementary file 11 — Source Data [file 41467_2023_43688_MOESM11_ESM.zip › Source Data/Main_figures/figure5/Root102OG_deseq.csv]

	baseMean	log2FoldChange	lfcSE	pvalue	padj
OG0000000	433.527876026373	0.484918434422212	1.10767209682157	NA	NA
OG0000001	68.4870055891036	-0.0252666659298093	0.904412139557263	0.941280046401677	0.993512668498149
OG0000002	477.33177695204	0.647912893890511	1.28257455704059	NA	NA
OG0000003	12.2518375524727	-0.160558633815261	0.983490142637535	0.615830937753716	0.993512668498149
OG0000004	199.279697574563	0.548113588333668	1.14362040657739	0.169860095755662	0.993512668498149
OG0000005	338.846316960398	0.53567011452494	1.20843368408417	NA	NA
OG0000006	29.1345836734554	0.0125391758935453	0.937315021989371	NA	NA
OG0000007	17.9668913745671	-0.207257392193313	0.951944127053312	0.600689741137458	0.993512668498149
OG0000008	282.456970688904	0.477809809249535	1.17508905549191	NA	NA
OG0000009	20.0057141072204	-0.309858099571134	0.992316427874548	0.431299747404515	0.993512668498149
OG0000010	19.2740175367757	-0.331568554373932	1.00608506432812	0.382421428159	0.993512668498149
OG0000011	198.655513426735	0.486463101216255	1.14541136184783	0.139327595874998	0.993512668498149
OG0000012	8.35863406676934	-0.152466357074951	0.99368186352042	0.491976623444301	0.993512668498149
OG0000013	4.07614579943286	-0.241889468060236	1.04879418754278	0.393812536087757	0.993512668498149
OG0000014	17.0586267264796	-0.100416248638928	0.946449528025725	0.773862852847891	0.993512668498149
OG0000015	14.1121999055133	-0.410835205180481	1.13129210111157	0.0959080319868938	0.965328606623903
OG0000016	25.4018256165531	-0.417222338855291	1.07648180327645	0.252456251989084	0.993512668498149
OG0000017	5.50824189245617	-0.356232985934663	1.09017266044849	0.235316762241277	0.993512668498149
OG0000018	921.128127144345	1.29026223514	2.67188436841049	0.0105441304104233	0.72027779322078
OG0000019	11.2323768928939	-0.123060634342791	0.974772285687425	0.68360863136835	0.993512668498149
OG0000020	781.082540949658	0.275553753577695	0.95873777902628	0.522365961800394	0.993512668498149
OG0000021	8.89239493108035	-0.0516239905298359	0.969097825393517	0.861326481559947	0.993512668498149
OG0000022	464.237063843176	0.520401611396526	1.23037418317283	NA	NA
OG0000023	18.3322582825165	0.141530584668554	0.95304328163241	0.711448090327346	0.993512668498149
OG0000024	16.0935554575669	-0.0432499939329581	0.93561620426025	0.902015352393682	0.993512668498149
OG0000025	0.50147906685792	-0.117121991681464	1.01803303119144	0.959626430587857	0.993512668498149
OG0000026	120.353162288884	0.434905620036594	1.0545127319921	0.280005995884988	0.993512668498149
OG0000027	463.4474685838	0.431306783737522	1.15242301531503	NA	NA
OG0000028	9.06442935957292	-0.106644028298518	0.949064651204403	0.771734687277259	0.993512668498149
OG0000030	6.96743159153276	-0.243245591450107	0.994973733498854	0.459578081112927	0.993512668498149
OG0000031	42.4947378440964	-0.307641779039231	1.0043006257147	0.407183905542458	0.993512668498149
OG0000032	8.93475564938476	0.157894790832895	0.98331261899752	0.63027719525712	0.993512668498149
OG0000033	709.831526677109	0.736563789349182	1.45473224872881	NA	NA
OG0000034	32.000682742401	-0.0821030620876927	0.926332995970705	0.829362265672907	0.993512668498149
OG0000035	1.10895817497991	-0.145373921985126	1.02305475008834	0.804596396713835	0.993512668498149
OG0000036	5.90365605905788	-0.369839994500267	1.09705882129627	0.215637044266157	0.993512668498149
OG0000037	13.5256239065941	-0.18925014449623	0.969016225857675	0.591110433129179	0.993512668498149
OG0000038	10.7822314821934	-0.197596211288212	0.998130962413715	0.540684402790702	0.993512668498149
OG0000039	6.67880534896842	0.070002491560049	0.984941530326909	0.797995028982006	0.993512668498149
OG0000040	106.515642156407	-0.244038027493856	0.928051765657485	0.567381736782595	0.993512668498149
OG0000041	1.23375177716787	0.0392585293401698	0.987945794565895	0.753126264045	0.993512668498149
OG0000042	15.0703215023865	-0.125129090638396	0.948130186321307	0.736063364123855	0.993512668498149
OG0000043	5.79476536650574	-0.0818583836339785	0.980636590756201	0.676321762524578	0.993512668498149
OG0000044	15.0550636325917	0.337761168957699	1.05135719746845	0.29513336759697	0.993512668498149
OG0000045	953.13493996201	6.28302046047274	2.75525757707419	0.000285340792485382	0.0613482703843572
OG0000046	2.58739260985541	-0.0314859997115646	0.983897778379616	0.991325269719563	0.999098309813456
OG0000047	81.7194299098823	-0.429700184877616	1.02644607151073	0.304845045034275	0.993512668498149
OG0000048	23.2682816107507	-0.0933448698049489	0.930545285268597	0.802512956053418	0.993512668498149
OG0000049	245.023287272451	0.459447164072393	1.16279422967212	0.0625184137692836	0.95812444377479
OG0000050	7.05577084697298	-0.396905284122349	1.11256290857782	0.175162117785482	0.993512668498149
OG0000051	3.0034346497765	-0.214711819838507	1.03986423368835	0.487887677881474	0.993512668498149
OG0000052	22.6434462771531	-0.059941557743488	0.923403056969351	0.873402875734401	0.993512668498149
OG0000053	31.8315684167278	-0.0455086509327318	0.923791443362293	0.899667212715577	0.993512668498149
OG0000054	3.5361319554249	-0.139308707021113	1.0067065967191	0.697188407528205	0.993512668498149
OG0000055	4.1080276636515	0.00354885385422003	0.9846319290342	0.929577120331359	0.993512668498149
OG0000056	2.45363592022071	-0.171625981142505	1.03084959618725	0.587216559856447	0.993512668498149
OG0000057	0	NA	NA	NA	NA
OG0000058	15.8973992785929	0.093504168888009	0.966062232608022	0.786823415576086	0.993512668498149
OG0000059	0	NA	NA	NA	NA
OG0000060	4.09264184429833	-0.0732968408098253	0.98130697967422	0.798212333505886	0.993512668498149
OG0000061	18.5388020373192	-0.231478634986956	0.962419349088438	0.550757997154158	0.993512668498149
OG0000062	257.310608015973	0.507170006660114	1.19728344145189	0.0510301131180815	0.95812444377479
OG0000063	1.41487767152609	-0.153803761771577	1.02519724318262	0.735217271605273	0.993512668498149
OG0000064	15.1408682292181	-0.130235994776424	0.951230154576393	0.723298508517568	0.993512668498149
OG0000065	5.17106029312536	-0.264097298318986	1.05717027260377	0.325863758603984	0.993512668498149
OG0000066	1.35039758590002	-0.152096364217251	1.02474002357616	0.749077950642015	0.993512668498149
OG0000067	860.347584921546	0.793710989797466	1.55745728059361	NA	NA
OG0000068	4.24453904547956	0.0166958511014278	0.955667526759272	0.94699222084113	0.993512668498149
OG0000069	0	NA	NA	NA	NA
OG0000070	0	NA	NA	NA	NA
OG0000071	0.152959748273091	-0.0808313265379698	1.01496709398334	0.634542473342032	0.993512668498149
OG0000072	5.84706695870199	0.295197435118626	1.08356740053244	0.0266682200807354	0.95812444377479
OG0000073	2.39657461975046	-0.170896624750516	1.03058738154641	0.593298818967839	0.993512668498149
OG0000074	13.607575088547	0.148267123498998	0.978679752909692	NA	NA
OG0000076	2.72563268306645	0.0719731343038905	0.978717041069734	0.775156946618576	0.993512668498149
OG0000077	5.73015584762723	0.0260596528139648	0.970923569131559	0.946934041588514	0.993512668498149
OG0000078	5.23339120761457	-0.261238463152459	1.05646874193495	0.326638678565734	0.993512668498149
OG0000079	16.5430633296171	-0.240459650729397	0.990816749083946	0.499812116926079	0.993512668498149
OG0000080	1.07071823791164	-0.144159667789948	1.02277201573345	0.814722969371577	0.993512668498149
OG0000081	31.2376627073351	0.117417757054675	0.971907498889742	0.729594551568568	0.993512668498149
OG0000082	0	NA	NA	NA	NA
OG0000083	3.58368620049477	0.2610884764742	1.06886039078546	0.0549448013254994	0.95812444377479
OG0000084	28.5942035583034	-0.215610241958395	0.93553247258898	0.597275690613935	0.993512668498149
OG0000085	0	NA	NA	NA	NA
OG0000086	0	NA	NA	NA	NA
OG0000087	2.9673948648773	-0.213727956790516	1.03957030891497	0.491582607535747	0.993512668498149
OG0000088	1.52959748273091	-0.156470811490793	1.02594327676092	0.713414853614419	0.993512668498149
OG0000089	1.241157945434	-0.149340370939399	1.02402066514942	0.772361029472773	0.993512668498149
OG0000090	6.13256672727056	0.099250507322341	0.990291815305231	0.709590658578546	0.993512668498149
OG0000091	648.072378886677	0.448371216950518	1.06266143509576	0.269535353983717	0.993512668498149
OG0000093	428.818601525418	0.566249534986199	1.17200087786096	0.141073305369874	0.993512668498149
OG0000094	2.45199582139116	0.226871772258224	1.05616182216893	0.0909531816153887	0.965328606623903
OG0000095	466.498742106082	0.482877188724837	1.19927021026288	NA	NA
OG0000096	2.82922594775903	0.240385949861485	1.06093893982711	0.0763953044870265	0.95812444377479
OG0000097	512.331802910972	0.790579761206485	1.53473386947719	NA	NA
OG0000098	395.02830195081	0.433748519099111	1.15813932899064	NA	NA
OG0000099	4.55849612363969	0.0962593827225607	0.986024247596616	0.740676853116766	0.993512668498149
OG0000100	4.53523628431002	-0.0267391793530304	0.976960812559682	0.834346082980115	0.993512668498149
OG0000101	0.16715968895264	-0.0820621669825168	1.015065327452	0.649470056545882	0.993512668498149
OG0000102	2.82922594775903	0.240385949861485	1.06093893982711	0.0763953044870265	0.95812444377479
OG0000103	0	NA	NA	NA	NA
OG0000104	38.9880776866334	-0.249019350285108	0.94076513915466	0.551272376878049	0.993512668498149
OG0000105	14.3310296993637	0.278958021050396	1.06400624956291	0.176740330106126	0.993512668498149
OG0000106	5.39451922046177	-0.0669968038151063	0.978873427450636	0.718019476940207	0.993512668498149
OG0000107	1.69753556865542	0.218962198932536	1.05316191689104	0.115216668974023	0.978101527337163
OG0000108	1.65477771363722	-0.158940118576286	1.0266682447965	0.692576036011415	0.993512668498149
OG0000109	0	NA	NA	NA	NA
OG0000110	6.6235806914554	-0.279641634069295	1.06415945437466	0.26553156945154	0.993512668498149
OG0000111	0	NA	NA	NA	NA
OG0000112	0	NA	NA	NA	NA
OG0000113	31.8994753573715	-0.466709216255816	1.11269176692712	0.197520352796612	0.993512668498149
OG0000115	18.5675543072384	-0.019260768682601	0.92273877858512	0.954056169232351	0.993512668498149
OG0000116	22.6136287406411	-0.0329325826043288	0.907802839139104	0.930060002097268	0.993512668498149
OG0000117	7.87852533204162	-0.239579171521568	1.0084468379928	0.412805327069067	0.993512668498149
OG0000118	0	NA	NA	NA	NA
OG0000119	3.84467284591072	-0.184354416498841	1.03591383791653	0.476988080304583	0.993512668498149
OG0000120	1.3179855177767	-0.123856683058051	1.01224603505279	0.840533763270966	0.993512668498149
OG0000121	0.535359118955819	-0.119890472638872	1.01837871528467	0.9818484083362	0.993512668498149
OG0000122	2.51434400479766	0.0330810699004411	0.988640535011552	0.871231227649833	0.993512668498149
OG0000123	6.70241263796103	-0.0748917883861415	0.967670961866054	0.824652150138305	0.993512668498149
OG0000124	4.52676151641445	0.278574701553305	1.07614095020298	0.0390537654830882	0.95812444377479
OG0000125	38.435968864193	0.368282187800805	1.04582981539558	0.308486815173501	0.993512668498149
OG0000126	6.97258068867364	-0.0592104711830638	0.96388029140754	0.856934927606726	0.993512668498149
OG0000127	1.50301238589277	-0.155678041344921	1.02572339076427	0.719285547933445	0.993512668498149
OG0000128	20.3519931907567	0.200887245204928	0.99781490669818	0.528260807646911	0.993512668498149
OG0000129	7.55530708777983	0.0195284107759327	0.966865871875112	0.957040079087668	0.993512668498149
OG0000130	0	NA	NA	NA	NA
OG0000131	2.39657461975046	-0.170896624750516	1.03058738154641	0.593298818967839	0.993512668498149
OG0000132	0	NA	NA	NA	NA
OG0000133	499.887922193266	0.531457264538147	1.21835367336638	0.0430983345497785	0.95812444377479
OG0000134	3.15855413085089	-0.204290935624741	1.03820956990486	0.490495228110911	0.993512668498149
OG0000135	19.7266786619114	-0.209586130390189	0.970703700980424	0.571470063964902	0.993512668498149
OG0000136	19.4258331818324	0.109499231877014	0.931030839661643	0.791975806416393	0.993512668498149
OG0000137	6.16966382740072	-0.0939429760480139	0.982452229579319	0.64273409719835	0.993512668498149
OG0000138	7.48977617119781	-0.0613147321176023	0.94632141230125	0.86357564552374	0.993512668498149
OG0000139	5.81417431545001	-0.0403786636242786	0.963991585502942	0.90938427844649	0.993512668498149
OG0000140	1.20366220225411	-0.148253585278517	1.0237493627314	0.781256189129102	0.993512668498149
OG0000141	8.95921550123693	0.315479924965766	1.09333954409767	NA	NA
OG0000142	33.5126294078641	0.088066408648454	0.967581658708299	0.798074667016832	0.993512668498149
OG0000143	643.446471993577	0.629818275068861	1.18368656382424	0.15185788169211	0.993512668498149
OG0000144	31.9046407822691	-0.406135566651692	1.06878375020175	0.2268078732617	0.993512668498149
OG0000146	4.86162179142708	-0.0496828752469823	0.97437685005524	0.769891503013044	0.993512668498149
OG0000147	0.917758489638547	-0.138741292791872	1.02158932612615	0.859518741326951	0.993512668498149
OG0000148	0	NA	NA	NA	NA
OG0000149	5.69813615031573	0.0838482312141555	0.969162286850991	0.802586461533195	0.993512668498149
OG0000150	1.12777953838189	-0.145939348184673	1.02318922695109	0.799821899605839	0.993512668498149
OG0000151	10.0928697263992	-0.0191330841522694	0.958585784076192	0.947048065034678	0.993512668498149
OG0000152	526.299920247913	0.468374651152394	1.18493304192425	NA	NA
OG0000153	5.62770952807221	-0.206398095338942	1.04294407921024	NA	NA
OG0000154	0	NA	NA	NA	NA
OG0000155	5.25100039620078	0.0811082504221594	0.981444743331741	0.787366505311576	0.993512668498149
OG0000156	7.7440294574016	-0.388712106154364	1.11022320716222	0.168009603545462	0.993512668498149
OG0000157	25.9431893838437	-0.198625087117372	0.971856899954252	0.57325522581253	0.993512668498149
OG0000158	473.163434109601	0.45460369756668	1.1797721443529	NA	NA
OG0000159	399.844844889404	0.337450808220873	1.1051453988132	NA	NA
OG0000160	0	NA	NA	NA	NA
OG0000161	19.1878268370061	-0.0796754164955684	0.943768015783775	0.823498266658625	0.993512668498149
OG0000162	0	NA	NA	NA	NA
OG0000163	0.0382399370682728	-0.046282535218951	1.01382996997511	0.395477920234587	0.993512668498149
OG0000164	0	NA	NA	NA	NA
OG0000165	470.917501043517	0.502844784939066	1.21386655289622	NA	NA
OG0000166	6.33320382563784	-0.382071006012785	1.10369258783106	0.198040159131752	0.993512668498149
OG0000167	9.49599272566667	-0.438202525058501	1.13970596572183	0.121391759485816	0.978101527337163
OG0000168	7.91936535022506	-0.0439473071768192	0.950263132539098	0.886104484109795	0.993512668498149
OG0000169	121.843255692516	-0.207076535210864	0.922671809164619	0.621361166582235	0.993512668498149
OG0000170	1195.31210029021	0.722541689242163	1.44528966012211	NA	NA
OG0000171	25.6405406579858	-0.0149046966545357	0.948502220670835	0.956025562942365	0.993512668498149
OG0000172	7.11445764051767	-0.14728209475799	0.984349762915053	0.523048729304314	0.993512668498149
OG0000173	12.3930559709092	0.158948453547305	0.999394872585302	NA	NA
OG0000174	4.15262567356941	-0.243744353456658	1.04944063001636	0.388139448636057	0.993512668498149
OG0000175	1.261917923253	-0.149922865501403	1.02416842645192	0.767581815922806	0.993512668498149
OG0000176	8.78352354884013	0.241703796203054	1.03743796338137	NA	NA
OG0000177	2.5073953342896	-0.172269331083795	1.031086962543	0.581599021219027	0.993512668498149
OG0000178	2.08351642733665	-0.180195590875689	1.03097810830231	0.612001248209752	0.993512668498149
OG0000179	620.593938240249	0.411800742083054	1.14184234143515	NA	NA
OG0000180	0	NA	NA	NA	NA
OG0000181	22.3611191157766	-0.0853739610970311	0.944343406184136	0.810383188531398	0.993512668498149
OG0000182	16.0150915707631	-0.385724528006923	1.07918676630286	0.18266446492939	0.993512668498149
OG0000183	20.4345359696119	0.109729144683514	0.926461423370492	0.794713186955313	0.993512668498149
OG0000184	0.26767955947791	-0.0972671233438247	1.01603137464876	0.78235143702439	0.993512668498149
OG0000185	0.456490403761992	-0.113373918951097	1.01755773970409	0.931546689406886	0.993512668498149
OG0000186	0	NA	NA	NA	NA
OG0000187	0	NA	NA	NA	NA
OG0000188	12.4895074081267	0.196605255980841	0.979185426538195	0.579885118160048	0.993512668498149
OG0000189	5.53298405964266	0.0442680191697439	0.959160620945126	0.908878302296477	0.993512668498149
OG0000190	6.46412931220983	0.0414698661220624	0.961718783501687	0.907976906205294	0.993512668498149
OG0000191	0	NA	NA	NA	NA
OG0000192	0.650078930160637	-0.126599152552205	1.01937004850419	0.960901036028783	0.993512668498149
OG0000193	389.038854916103	0.556550792244552	1.26053672206609	NA	NA
OG0000194	186.312613523029	0.73758862778012	1.39349356966924	0.0422146930801386	0.95812444377479
OG0000196	3.25748304897664	0.0596034496544738	0.989621760956433	0.880852953120161	0.993512668498149
OG0000197	7.97597371031788	-0.183639479640132	1.00597071832909	0.487130972323615	0.993512668498149
OG0000198	5.95953676638442	-0.141834006157409	0.992891318482119	0.603708043274867	0.993512668498149
OG0000199	0	NA	NA	NA	NA
OG0000200	6.60152721143773	0.301933713515262	1.08672315098218	0.0222482396122149	0.95812444377479
OG0000201	1131.23723126483	0.776281023409677	1.36270942615028	0.0745811392925544	0.95812444377479
OG0000202	4.52687534060953	-0.0236053569133775	0.978604226715843	0.842989523031458	0.993512668498149
OG0000204	1.88615063183935	0.219686525566897	1.05352894896012	0.109551033538005	0.975587606359161
OG0000205	0.744782957434839	-0.131267366776739	1.02015914677645	0.921300755084651	0.993512668498149
OG0000206	235.644332727499	0.403521109988832	1.1440275213533	NA	NA
OG0000207	0	NA	NA	NA	NA
OG0000208	0.471537657959838	0.206211754556068	1.04638887260446	0.179502817797698	0.993512668498149
OG0000209	9.6897123473154	-0.114167574708121	0.957783469892066	0.726611347045571	0.993512668498149
OG0000211	33.6074135741407	-0.377121871427707	1.04967923740377	0.273587259516832	0.993512668498149
OG0000212	5.88705795097798	-0.141579352996202	0.992268612322618	0.606288990097046	0.993512668498149
OG0000213	433.628391197444	0.466360950548547	1.16451023908427	NA	NA
OG0000214	0.936579853040523	-0.139396126823872	1.0217263010645	0.853698523242405	0.993512668498149
OG0000215	6.1491739797638	-0.27179451346415	1.06099218102697	0.286043800580665	0.993512668498149
OG0000216	6.41780299605153	-0.0380582713962066	0.962220537265995	0.90871575668524	0.993512668498149
OG0000217	11.1824710113431	0.15017018290378	1.00201452423705	0.570639493525825	0.993512668498149
OG0000218	0	NA	NA	NA	NA
OG0000219	0	NA	NA	NA	NA
OG0000220	11.8079098463125	0.145841195160804	0.98473226069983	0.64592983459305	0.993512668498149
OG0000221	35.0848903912937	-0.35478785523549	1.03836493571079	0.298449456115188	0.993512668498149
OG0000222	0	NA	NA	NA	NA
OG0000223	10.2181506230674	-0.187219933417861	1.00381419384395	0.411999881500305	0.993512668498149
OG0000224	3.95342715803693	0.159854958376391	1.00546450907468	0.552390632830125	0.993512668498149
OG0000226	0.943075315919676	0.214242800144027	1.05068337468376	0.144541208636874	0.993512668498149
OG0000227	2.97469652720641	0.0930050116421765	0.989265808341813	0.716144110367115	0.993512668498149
OG0000228	9.51017866314942	-0.16376937107306	0.97030303231108	0.647550474384734	0.993512668498149
OG0000229	0.458879244819273	-0.113412670713238	1.01750576606322	0.936595080758899	0.993512668498149
OG0000230	0	NA	NA	NA	NA
OG0000231	6.67360097182654	0.165372027800586	0.987735607165098	0.607285540616301	0.993512668498149
OG0000232	0	NA	NA	NA	NA
OG0000233	0.611838993092365	-0.124490407252445	1.01904140053145	0.978789455262646	0.993512668498149
OG0000234	9.6279591481271	-0.0248940216522741	0.938702533754702	0.941470083158278	0.993512668498149
OG0000235	0	NA	NA	NA	NA
OG0000236	3.06459429746507	-0.178175989924464	1.0333448244995	0.531189920255194	0.993512668498149
OG0000237	0	NA	NA	NA	NA
OG0000239	0	NA	NA	NA	NA
OG0000240	17.2582782813301	0.332029594505525	1.10196057262015	NA	NA
OG0000241	0.879518552570274	-0.137224405638836	1.02128042337238	0.871962015893666	0.993512668498149
OG0000242	0.382399370682728	-0.108596704787672	1.01703730279022	0.883556357653683	0.993512668498149
OG0000244	0.95599842670682	-0.140157845394653	1.02188683934962	0.84761147226653	0.993512668498149
OG0000245	3.57102778735421	0.20637737532572	1.02668780900014	0.398236628307441	0.993512668498149
OG0000246	149.697006468364	-0.356436797154166	0.987001432198935	0.389130141526879	0.993512668498149
OG0000247	739.988861772508	5.19775362894485	4.64583608834413	NA	NA
OG0000248	13.4718900366018	0.0241257184836634	0.958954628817728	0.951360948968402	0.993512668498149
OG0000249	0	NA	NA	NA	NA
OG0000250	0	NA	NA	NA	NA
OG0000251	11.2099378463036	0.308992132695176	1.07787123256097	NA	NA
OG0000252	10.9105394076521	-0.0782737084931044	0.965630732586965	0.795264257813422	0.993512668498149
OG0000253	33.8202690419404	0.528067113539638	1.2205298388766	0.0317435998534169	0.95812444377479
OG0000254	0	NA	NA	NA	NA
OG0000255	5.57353897025948	-0.103315268073104	0.994419293517695	NA	NA
OG0000256	0	NA	NA	NA	NA
OG0000257	0	NA	NA	NA	NA
OG0000259	153.293895534247	0.452782638638266	1.15882680600232	0.0621616429082398	0.95812444377479
OG0000260	0	NA	NA	NA	NA
OG0000261	1.80714025164599	-0.161852305203958	1.02755796525885	0.668382769462276	0.993512668498149
OG0000263	0	NA	NA	NA	NA
OG0000264	11.490026472453	-0.265447532197316	1.01665605484693	0.296101913984417	0.993512668498149
OG0000265	5.73053876144389	-0.148927632531033	0.98731867903775	0.67863549931014	0.993512668498149
OG0000266	6.1299895534779	0.297980947822243	1.08486023407494	0.0248519778608447	0.95812444377479
OG0000267	192.082186599552	0.360127210187325	1.012020611556	0.372501684943811	0.993512668498149
OG0000268	1.69753556865542	0.218962198932536	1.05316191689104	0.115216668974023	0.978101527337163
OG0000270	0	NA	NA	NA	NA
OG0000271	29.0210224657502	-0.152472568623007	0.921247506254131	0.70785298950239	0.993512668498149
OG0000272	0	NA	NA	NA	NA
OG0000273	5.42594853985178	-0.0222259249440868	0.962929807525268	0.953538037807133	0.993512668498149
OG0000276	0	NA	NA	NA	NA
OG0000277	0	NA	NA	NA	NA
OG0000278	0	NA	NA	NA	NA
OG0000279	3.09026837935825	-0.217768813295441	1.04076420063428	0.478301983674139	0.993512668498149
OG0000280	2.02671666461846	-0.165818372214441	1.0288242544448	0.636697708196851	0.993512668498149
OG0000281	4.07620932195364	-0.0727378398837106	0.981176639461055	0.800051640636387	0.993512668498149
OG0000282	0.917758489638547	-0.138741292791872	1.02158932612615	0.859518741326951	0.993512668498149
OG0000283	0	NA	NA	NA	NA
OG0000284	19.19299404674	0.335764832429586	1.05731291898877	0.273489844435176	0.993512668498149
OG0000286	0	NA	NA	NA	NA
OG0000287	0	NA	NA	NA	NA
OG0000288	4.02495260914226	-0.236868636011096	1.04743001881878	0.40201998450747	0.993512668498149
OG0000289	12.1674162724561	-0.0149050792767343	0.940497982819728	0.959298012956296	0.993512668498149
OG0000290	27.6270513615534	0.166503782010083	0.956832994420761	0.66481583435184	0.993512668498149
OG0000291	28.4923143834064	-0.364157840826379	1.01774500733491	0.352179385261174	0.993512668498149
OG0000292	3.17588199408828	0.0154204201891388	0.968977567047578	0.928518966133243	0.993512668498149
OG0000293	1.52959748273091	-0.156470811490793	1.02594327676092	0.713414853614419	0.993512668498149
OG0000295	5.87358966269825	-0.274491649770896	1.06153089197851	0.292880850223951	0.993512668498149
OG0000296	0	NA	NA	NA	NA
OG0000297	3.98809449559447	-0.289213853311703	1.06176185975593	0.34805078847333	0.993512668498149
OG0000298	12.1656715753638	0.325199281611348	1.09831908881082	NA	NA
OG0000299	0	NA	NA	NA	NA
OG0000300	4.36324393257707	-0.248719337190832	1.05120674885611	0.373188986827261	0.993512668498149
OG0000301	831.767820413595	3.74680409759093	3.73220567836554	0.00328299929181551	0.340615723818919
OG0000302	3.3639537568718	-0.213066211253018	1.04048533647532	0.466485859305736	0.993512668498149
OG0000303	0.917758489638547	-0.138741292791872	1.02158932612615	0.859518741326951	0.993512668498149
OG0000304	10.504809093557	0.110148739613164	0.931859028108483	0.785341499303098	0.993512668498149
OG0000305	0	NA	NA	NA	NA
OG0000306	0	NA	NA	NA	NA
OG0000307	3.65526152796304	0.11122478381747	0.991105549851557	0.684912367994475	0.993512668498149
OG0000308	0	NA	NA	NA	NA
OG0000309	0	NA	NA	NA	NA
OG0000310	3.91768519498094	-0.0728780914211404	0.985747700728057	0.854258338853592	0.993512668498149
OG0000311	12.1547508032923	-0.211625926318709	0.957389155864118	0.587883533365978	0.993512668498149
OG0000312	0	NA	NA	NA	NA
OG0000313	10.4428642919914	-0.0865559248932982	0.937065378358327	0.814374011204963	0.993512668498149
OG0000314	2.61787868045139	0.0528167215518843	0.984240801214429	0.807198045950481	0.993512668498149
OG0000315	0	NA	NA	NA	NA
OG0000316	508.56712322013	0.340408551175929	1.10297478529004	NA	NA
OG0000317	0	NA	NA	NA	NA
OG0000318	1.83875657847904	-0.162577207634232	1.02777316887377	0.663620373421781	0.993512668498149
OG0000319	0	NA	NA	NA	NA
OG0000321	26.6181141329926	0.2716359875431	1.04090063732205	0.3228318165877	0.993512668498149
OG0000322	5.54236860627569	0.0313863304505048	0.975662706230145	0.921614366219755	0.993512668498149
OG0000323	0	NA	NA	NA	NA
OG0000324	55.934643916875	-0.183662156528308	0.925141192814086	0.656085223523695	0.993512668498149
OG0000325	137.349195252143	0.469074532815294	1.1828888688167	0.018035629903177	0.95812444377479
OG0000326	1.90423311997747	-0.170872864274726	1.02904265324595	0.644793015477506	0.993512668498149
OG0000327	1.89879958798476	-0.104057381549322	1.00308924229908	0.843648730065127	0.993512668498149
OG0000328	291.267365559421	0.542378785060796	1.24285454170955	NA	NA
OG0000330	9.37197775151341	-0.287538903765965	1.02448847229838	0.331880001818736	0.993512668498149
OG0000331	2.5677585211612	-0.172932572737698	1.03133729287382	0.575547779521461	0.993512668498149
OG0000332	0	NA	NA	NA	NA
OG0000333	0	NA	NA	NA	NA
OG0000334	3951.18751744865	0.582587284038893	1.14067102393251	0.181641300214522	0.993512668498149
OG0000335	0	NA	NA	NA	NA
OG0000336	0	NA	NA	NA	NA
OG0000337	4.5679536114623	-0.094413222130799	0.983893517598883	0.736622960199438	0.993512668498149
OG0000338	36.3392782258242	-0.331527530544552	0.98607400173837	0.40819914212177	0.993512668498149
OG0000339	0	NA	NA	NA	NA
OG0000340	2.17307595638432	-0.167862754217856	1.02952168778296	0.618859051370771	0.993512668498149
OG0000341	12.7632734417503	-0.459778532722714	1.15831672365399	0.0872348932457876	0.965328606623903
OG0000343	6.04002445689542	-0.0890770484919658	0.958431338480777	0.81331451438603	0.993512668498149
OG0000344	7.75770370020932	-0.187014866889551	1.00483581381861	0.486960483836935	0.993512668498149
OG0000345	0	NA	NA	NA	NA
OG0000346	0	NA	NA	NA	NA
OG0000347	0	NA	NA	NA	NA
OG0000348	60.402645835173	-0.101456183653173	0.928214089547406	0.787819413564571	0.993512668498149
OG0000349	3.43331107437911	0.304788504524259	1.08418688229152	0.0762836781401229	0.95812444377479
OG0000350	0	NA	NA	NA	NA
OG0000351	3.28747388273525	-0.180150561575923	1.03414236080265	0.514092928458257	0.993512668498149
OG0000352	0	NA	NA	NA	NA
OG0000353	185.012472578868	0.399221936360648	1.13849036025177	0.0106860243680025	0.72027779322078
OG0000354	0	NA	NA	NA	NA
OG0000355	579.280192949057	0.642521894878072	1.31494241375027	0.0363263516377528	0.95812444377479
OG0000356	12.9359042586907	0.17974132632828	1.00728307960998	NA	NA
OG0000357	74.381155115105	0.30150620527002	1.08341066567392	0.055691589826203	0.95812444377479
OG0000358	0	NA	NA	NA	NA
OG0000360	31.6907967495776	0.408771650440837	1.10079279672853	0.17957834207641	0.993512668498149
OG0000361	2.00591626743168	-0.165349421199464	1.02867250772602	0.640143633664092	0.993512668498149
OG0000363	2.3397245593381	0.199537744923662	1.03419785931351	0.327878460109846	0.993512668498149
OG0000364	0	NA	NA	NA	NA
OG0000365	0	NA	NA	NA	NA
OG0000366	1.10895817497991	-0.145373921985126	1.02305475008834	0.804596396713835	0.993512668498149
OG0000367	0	NA	NA	NA	NA
OG0000368	0	NA	NA	NA	NA
OG0000369	5.01099956401061	-0.0358938077465022	0.985009310773708	0.802435729286551	0.993512668498149
OG0000370	0	NA	NA	NA	NA
OG0000371	1.73961853147425	-0.160946613375413	1.02725785865429	0.677960329482314	0.993512668498149
OG0000373	13.1008444715152	0.104653622596302	0.946721358979389	NA	NA
OG0000374	0	NA	NA	NA	NA
OG0000375	0	NA	NA	NA	NA
OG0000376	0	NA	NA	NA	NA
OG0000377	0	NA	NA	NA	NA
OG0000378	1.18543804911646	-0.147687785726642	1.02361138380623	0.785435196714551	0.993512668498149
OG0000380	4.28497242764756	-0.24586083122373	1.05028345900815	0.379798893387118	0.993512668498149
OG0000381	5.37552930074215	0.290126791135914	1.08124778494302	0.0302299250574897	0.95812444377479
OG0000382	2.79322293464204	0.271511960654105	1.05122425261011	0.265805168017573	0.993512668498149
OG0000383	1.65477771363722	-0.158940118576286	1.0266682447965	0.692576036011415	0.993512668498149
OG0000384	7.02622151606987	-0.199364636951366	1.00000850400946	0.486095605715927	0.993512668498149
OG0000385	4.95567491366757	-0.341818815990069	1.08282423872493	0.263033260873653	0.993512668498149
OG0000386	0	NA	NA	NA	NA
OG0000387	3.1428993107775	0.119604026821119	0.995098435249304	0.64746340656813	0.993512668498149
OG0000388	0.114122600940498	-0.0713254490751709	1.01453377172829	0.554384430049078	0.993512668498149
OG0000389	0	NA	NA	NA	NA
OG0000390	0	NA	NA	NA	NA
OG0000392	289.307073676654	0.331510025903985	1.09424368363001	NA	NA
OG0000393	20.8858544401144	0.109700836223531	0.957429232399568	0.766102362771396	0.993512668498149
OG0000394	3.10490927090999	-0.217015465810985	1.04062074057348	0.478116430540647	0.993512668498149
OG0000395	2.55258394186593	0.0298050398698314	0.988286682582753	0.882492961926447	0.993512668498149
OG0000396	5.35713858339319	-0.121318548973356	0.989219555876801	0.658227632842093	0.993512668498149
OG0000397	4.50381873074478	0.0697286840402423	0.981241032361972	0.81041212908934	0.993512668498149
OG0000398	206.893128646087	0.502147236194103	1.21493294693082	NA	NA
OG0000399	12.0928693180108	-0.19154392366996	0.970113333515474	0.600159725981554	0.993512668498149
OG0000400	0	NA	NA	NA	NA
OG0000401	2.30018418946822	0.0536643085117899	0.991694076734368	0.798932578023729	0.993512668498149
OG0000402	0.57121021496681	-0.12170314452728	1.01864613800708	0.998671715011842	0.999312508250912
OG0000403	1.22367798618473	-0.148861694709643	1.02389974118462	0.776355129029071	0.993512668498149
OG0000404	0	NA	NA	NA	NA
OG0000405	0	NA	NA	NA	NA
OG0000406	0	NA	NA	NA	NA
OG0000407	0	NA	NA	NA	NA
OG0000408	2.39657461975046	-0.170896624750516	1.03058738154641	0.593298818967839	0.993512668498149
OG0000410	402.541999107352	0.579860065035772	1.23994715384363	NA	NA
OG0000411	369.224761837603	0.530970815765349	1.13068606513431	0.182931751245487	0.993512668498149
OG0000412	3.50858236857275	-0.0315244962032756	0.986191138293649	0.912941734954901	0.993512668498149
OG0000413	9.32603438838426	-0.436285504714023	1.13827770752859	0.123987230249019	0.978101527337163
OG0000414	0.0382399370682728	-0.046282535218951	1.01382996997511	0.395477920234587	0.993512668498149
OG0000415	751.578548686145	0.57404055568455	1.16735484393791	0.152161050382988	0.993512668498149
OG0000418	0	NA	NA	NA	NA
OG0000419	4.71537657959838	0.281556301935276	1.07743441920713	0.036725848937407	0.95812444377479
OG0000420	14.472651836555	0.00348464378236421	0.930194963295203	0.999312508250912	0.999312508250912
OG0000421	1.72079716807228	-0.160599683799698	1.02715084280941	0.680906207629117	0.993512668498149
OG0000422	1.61615114785059	-0.00781362345195212	0.986163135114258	0.900252403191542	0.993512668498149
OG0000423	0.228245201880996	-0.0914337948150472	1.01564685316995	0.732321586460472	0.993512668498149
OG0000424	3.52301275397964	-0.273851156752194	1.05576436872493	0.387732137598073	0.993512668498149
OG0000425	0	NA	NA	NA	NA
OG0000426	0.382399370682728	-0.108596704787672	1.01703730279022	0.883556357653683	0.993512668498149
OG0000427	0	NA	NA	NA	NA
OG0000428	0.057061300470249	-0.0531301952056902	1.01393820180106	0.395477920234482	0.993512668498149
OG0000429	0	NA	NA	NA	NA
OG0000430	19.5737557858313	-0.443779399912943	1.10021545713539	0.221740375780306	0.993512668498149
OG0000431	11.2455485507633	-0.310595275325272	1.03872303133095	0.283292038187732	0.993512668498149
OG0000432	2.02671666461846	-0.165818372214441	1.0288242544448	0.636697708196851	0.993512668498149
OG0000433	8.31263721724523	0.110407290178946	0.970346390341432	0.74474533907423	0.993512668498149
OG0000434	187.130540930516	0.327215613331671	1.09238928999438	0.0778851966191007	0.965328606623903
OG0000435	0	NA	NA	NA	NA
OG0000436	5.37552930074215	0.290126791135914	1.08124778494302	0.0302299250574897	0.95812444377479
OG0000439	0	NA	NA	NA	NA
OG0000440	3.27489875179209	-0.220722328618411	1.04186781668043	0.462548988940835	0.993512668498149
OG0000441	0	NA	NA	NA	NA
OG0000442	2.98388438390051	0.013307393726485	0.98040473683651	0.935557523184149	0.993512668498149
OG0000444	0	NA	NA	NA	NA
OG0000445	10.363931832881	-0.0330448149565993	0.959131968159404	0.914303577728292	0.993512668498149
OG0000446	0	NA	NA	NA	NA
OG0000447	1.89390449831164	0.0951065227983897	0.996186170518008	0.653173449746275	0.993512668498149
OG0000448	9.81071222833084	-0.167333325834752	1.00125626581731	NA	NA
OG0000449	3.44630772873066	0.0416220935529953	0.980383070857384	0.863180330087999	0.993512668498149
OG0000450	2.98735494034698	0.169061846374679	1.01275356202016	0.494857089000532	0.993512668498149
OG0000451	6.47538530871563	0.0327777337286894	0.975190586519894	0.914460146123871	0.993512668498149
OG0000452	0	NA	NA	NA	NA
OG0000453	15.1820864899266	0.0543388567232428	0.940875089271012	0.889695982518749	0.993512668498149
OG0000454	0	NA	NA	NA	NA
OG0000455	10.3350946265031	0.0517402176117863	0.975203264784586	NA	NA
OG0000456	0	NA	NA	NA	NA
OG0000457	3.56617735678654	-0.231041247959205	1.04493581858367	0.432645896746979	0.993512668498149
OG0000458	0	NA	NA	NA	NA
OG0000459	0	NA	NA	NA	NA
OG0000460	0	NA	NA	NA	NA
OG0000461	5.50004943989492	0.0359521684708877	0.962730594662986	0.918729278664483	0.993512668498149
OG0000463	0	NA	NA	NA	NA
OG0000464	8.86490796964496	0.315189937695574	1.09319251733263	NA	NA
OG0000465	0	NA	NA	NA	NA
OG0000466	3.29572298604492	0.0563739182989866	0.989130327037354	0.892148936719347	0.993512668498149
OG0000467	0	NA	NA	NA	NA
OG0000468	11.5678102086749	0.0778967437212295	0.958386309515563	0.828039361398424	0.993512668498149
OG0000469	133.987227366589	0.78156737307816	1.46254142209582	0.0303092497367116	0.95812444377479
OG0000470	0	NA	NA	NA	NA
OG0000471	23.3489170159584	-0.277173862200208	1.01666408644488	0.371847487761809	0.993512668498149
OG0000473	0	NA	NA	NA	NA
OG0000474	2.26338075820722	0.220858763271771	1.05411511036571	0.0989245216132825	0.965328606623903
OG0000475	0	NA	NA	NA	NA
OG0000478	5.34531894191589	-0.0474816586988159	0.985769691106266	0.765906183467383	0.993512668498149
OG0000479	0	NA	NA	NA	NA
OG0000480	9.30635287929629	0.0891843414764747	0.972811223163031	0.782445547925036	0.993512668498149
OG0000481	0.497119181887546	-0.117356642322005	1.01804364654584	0.960058209142137	0.993512668498149
OG0000482	19.6371796655381	0.0112395735310912	0.936130706035791	0.984336511624055	0.994245939593425
OG0000483	1.79184310024739	0.21933337202775	1.05335133598617	0.112617342173953	0.978101527337163
OG0000484	6.85174776833801	-0.114281626017646	0.985855447320845	0.588072430143761	0.993512668498149
OG0000485	7.51096555147995	-0.131437369779249	0.989261829072351	0.543425175171805	0.993512668498149
OG0000486	0	NA	NA	NA	NA
OG0000487	0	NA	NA	NA	NA
OG0000488	0	NA	NA	NA	NA
OG0000489	452.110192041282	0.591554825559298	1.26353996370301	0.0444744866267146	0.95812444377479
OG0000490	167.47930097076	-0.33403160784618	1.03214861723525	0.327352075141043	0.993512668498149
OG0000491	284.096774128503	0.236266756852056	0.951674047918558	0.572039488662505	0.993512668498149
OG0000492	6.92333613616491	0.0935787555749115	0.98295449887959	0.754593281219102	0.993512668498149
OG0000493	0	NA	NA	NA	NA
OG0000495	0	NA	NA	NA	NA
OG0000496	0	NA	NA	NA	NA
OG0000497	33.2803942073364	0.259066549961602	1.02566147826848	0.383834349146704	0.993512668498149
OG0000498	0	NA	NA	NA	NA
OG0000499	0	NA	NA	NA	NA
OG0000501	1.73364642883105	-0.163109111917673	1.0274560954598	0.676315839422402	0.993512668498149
OG0000502	0	NA	NA	NA	NA
OG0000503	0	NA	NA	NA	NA
OG0000505	0	NA	NA	NA	NA
OG0000509	0	NA	NA	NA	NA
OG0000510	1.07071823791164	-0.144159667789948	1.02277201573345	0.814722969371577	0.993512668498149
OG0000511	3.19409142218124	-0.205043273099311	1.03844356465994	0.487246311991398	0.993512668498149
OG0000512	908.079769734048	11.7913145188982	2.95941260229817	NA	NA
OG0000513	240.356232694712	0.340571883311507	1.10675585310065	NA	NA
OG0000514	2.38585443588433	0.108058179339125	0.995873822204071	0.64997359567726	0.993512668498149
OG0000515	0	NA	NA	NA	NA
OG0000516	0	NA	NA	NA	NA
OG0000517	0	NA	NA	NA	NA
OG0000518	4.12610409925204	-0.0689764291222054	0.983633903531749	0.805122310271261	0.993512668498149
OG0000519	692.200905743472	0.356209587177089	1.11511516154704	NA	NA
OG0000520	17.1067356510135	0.0761325917655892	0.941356559482055	0.846482841985552	0.993512668498149
OG0000521	18.2522330334683	0.219842324194944	1.00707755257758	NA	NA
OG0000522	484.768000603133	0.366608242396144	1.11706817315829	NA	NA
OG0000523	31.1612113843766	-0.082646581808023	0.907630327926377	0.837219410404495	0.993512668498149
OG0000524	13.6722721563245	0.258959453270783	1.04663332357086	NA	NA
OG0000525	0	NA	NA	NA	NA
OG0000526	1.69347715311383	-0.159843856946797	1.02693670987188	0.685429410669299	0.993512668498149
OG0000527	0	NA	NA	NA	NA
OG0000528	3.90794794934371	-0.239370570890879	1.04777279206068	0.404820358693763	0.993512668498149
OG0000529	3.9387135180321	-0.187104964575722	1.03659249166252	NA	NA
OG0000532	0	NA	NA	NA	NA
OG0000533	1.10895817497991	-0.145373921985126	1.02305475008834	0.804596396713835	0.993512668498149
OG0000535	0	NA	NA	NA	NA
OG0000536	0	NA	NA	NA	NA
OG0000537	3.2064560741269	0.251741078407936	1.06519104264253	0.0645611334292643	0.95812444377479
OG0000538	0	NA	NA	NA	NA
OG0000539	3.01784101094296	0.24625804081507	1.06311099400571	0.0705174692395259	0.95812444377479
OG0000540	0	NA	NA	NA	NA
OG0000541	0	NA	NA	NA	NA
OG0000542	2.54630335298313	0.230468946774849	1.05740368279457	0.0869022844618079	0.965328606623903
OG0000543	0	NA	NA	NA	NA
OG0000544	2.4768357201292	-0.196643157687904	1.03489636285964	0.552209775074153	0.993512668498149
OG0000545	8.44931646396787	-0.196625191979524	1.00904062695165	0.458886885905953	0.993512668498149
OG0000546	632.34907654913	12.0233282392001	3.27995846827451	NA	NA
OG0000547	0	NA	NA	NA	NA
OG0000549	1.76949752484204	-0.161160717709421	1.02734326181359	0.674092197882844	0.993512668498149
OG0000550	0	NA	NA	NA	NA
OG0000551	0	NA	NA	NA	NA
OG0000552	1.17887801197701	-0.147447237853771	1.0235539892615	0.787262350749309	0.993512668498149
OG0000553	0	NA	NA	NA	NA
OG0000554	476.925056809599	0.662699457816067	1.30987524621958	NA	NA
OG0000555	1.37663773445782	-0.15289269747461	1.02494866580774	0.742929529009597	0.993512668498149
OG0000556	0.558540367328169	-0.120849080806621	1.01852875548822	0.991606450076552	0.999098309813456
OG0000557	1.31240991081573	-0.151022937945682	1.02446069587234	0.757645736776828	0.993512668498149
OG0000558	0	NA	NA	NA	NA
OG0000559	0	NA	NA	NA	NA
OG0000560	0	NA	NA	NA	NA
OG0000561	11.0776864645559	-0.0165495069336	0.971195540282139	0.94668583317843	0.993512668498149
OG0000562	3.17488335465978	-0.0130449104360791	0.986191534409866	0.973261660688823	0.993512668498149
OG0000563	0	NA	NA	NA	NA
OG0000564	0	NA	NA	NA	NA
OG0000565	0	NA	NA	NA	NA
OG0000566	0	NA	NA	NA	NA
OG0000567	7.06557570057187	0.231359117804858	1.03284137420378	0.358787900487215	0.993512668498149
OG0000568	3.37310257954893	-0.030737981296894	0.980795406829493	0.922636230215445	0.993512668498149
OG0000569	1.18543804911646	-0.147687785726642	1.02361138380623	0.785435196714551	0.993512668498149
OG0000570	0	NA	NA	NA	NA
OG0000572	6.1299895534779	0.297980947822243	1.08486023407494	0.0248519778608447	0.95812444377479
OG0000574	0	NA	NA	NA	NA
OG0000575	3.24090280909484	-0.0173662581195977	0.985924029912639	0.959283058339319	0.993512668498149
OG0000576	5.16451081765034	-0.264143749344455	1.05716596982653	0.326079899356207	0.993512668498149
OG0000577	5.97480596122518	0.000687341281421899	0.970186249132887	0.994116532022585	0.999152774704031
OG0000578	0	NA	NA	NA	NA
OG0000579	2.07476569502329	0.220318226994471	1.05384496714682	0.103909125762839	0.965328606623903
OG0000580	4.23832729774207	0.0769330379541665	0.982912388761129	0.787063437089646	0.993512668498149
OG0000581	1.70137859440598	-0.160021901935264	1.02698989156297	0.684044834788384	0.993512668498149
OG0000582	0.726558804297183	-0.130495993819442	1.02002033898948	0.928098411697694	0.993512668498149
OG0000583	0	NA	NA	NA	NA
OG0000584	1.91199685341364	-0.163981116856149	1.02821888690828	0.652305758252415	0.993512668498149
OG0000588	0.114719811204818	-0.0730071563552332	1.01456224854112	0.565724270682943	0.993512668498149
OG0000589	5.31737787962708	-0.354828178007018	1.08904619247088	0.241857081718987	0.993512668498149
OG0000590	9.63082274449724	-0.0738452775988251	0.957284395162639	0.821720429337906	0.993512668498149
OG0000591	2.54576519230136	-0.0671587651201292	0.979255952409196	0.924968629789538	0.993512668498149
OG0000592	1.98045816343132	0.220019009425575	1.05369466655603	0.106639237090633	0.966819589285563
OG0000593	0	NA	NA	NA	NA
OG0000594	0	NA	NA	NA	NA
OG0000595	5.21990297340658	0.0903007551056962	0.978143577249727	0.764803123706148	0.993512668498149
OG0000596	0	NA	NA	NA	NA
OG0000598	6.47830655162009	-0.105113170078067	0.9836991314012	0.613584994689496	0.993512668498149
OG0000599	2.49794391194903	0.0389952200152941	0.982482321159686	0.857870534990465	0.993512668498149
OG0000600	1.45311760859437	-0.154742950285133	1.02545453420511	0.727735202020156	0.993512668498149
OG0000601	0	NA	NA	NA	NA
OG0000602	5.48624532830068	0.0517936095434512	0.956853127452047	0.882475897428062	0.993512668498149
OG0000603	14.1145975906378	-0.247765667946181	0.990817484287084	0.49557443899116	0.993512668498149
OG0000604	0	NA	NA	NA	NA
OG0000605	0.0764798741365456	-0.0625834817321913	1.01411608412303	0.482835344244163	0.993512668498149
OG0000607	0	NA	NA	NA	NA
OG0000608	1.41461297387951	0.217660153015112	1.05248599750475	0.124131157289966	0.978101527337163
OG0000609	3.8053530424418	-0.233266768493675	1.04604533171855	0.417175359872028	0.993512668498149
OG0000610	6.74195720739981	-0.0563135962548382	0.952777040039174	0.874842874128837	0.993512668498149
OG0000611	2.20807629425065	-0.183546094437175	1.03190373768046	0.594485426135848	0.993512668498149
OG0000612	2.27976921050456	-0.18088386730887	1.03170425409137	0.591185800485227	0.993512668498149
OG0000613	3.80553116966557	-0.309109873104451	1.06748226446544	0.338026140514368	0.993512668498149
OG0000614	0	NA	NA	NA	NA
OG0000615	0.114122600940498	-0.0713254490751709	1.01453377172829	0.554384430049078	0.993512668498149
OG0000616	171.798732933446	0.378162760214367	1.12471996880757	NA	NA
OG0000617	0	NA	NA	NA	NA
OG0000618	0.114719811204818	-0.0730071563552332	1.01456224854112	0.565724270682943	0.993512668498149
OG0000619	0	NA	NA	NA	NA
OG0000620	2.45199582139116	0.226871772258224	1.05616182216893	0.0909531816153887	0.965328606623903
OG0000621	0	NA	NA	NA	NA
OG0000622	2.81879500157458	-0.208866800743851	1.0381667757298	0.508609822139197	0.993512668498149
OG0000624	1.33839779738955	-0.151939866997635	1.02469356237445	0.750884860137651	0.993512668498149
OG0000626	0.515940545289522	-0.118545696763161	1.01819977619854	0.97063552298642	0.993512668498149
OG0000627	0	NA	NA	NA	NA
OG0000628	1.31240991081573	-0.151022937945682	1.02446069587234	0.757645736776828	0.993512668498149
OG0000629	9.41278358497305	0.46068660705019	1.1742329939711	0.0275378375092943	0.95812444377479
OG0000630	0.68831886722891	-0.128618199638346	1.0197004729281	0.944038423511441	0.993512668498149
OG0000631	1025.95455661917	0.619431262890715	1.24653996108969	NA	NA
OG0000632	0	NA	NA	NA	NA
OG0000633	5.23400347823042	-0.176321171964539	0.977503044389949	0.663770165608136	0.993512668498149
OG0000634	1.41461297387951	0.217660153015112	1.05248599750475	0.124131157289966	0.978101527337163
OG0000635	2.35768828979919	0.22308645983995	1.05487839399935	0.0953429416818048	0.965328606623903
OG0000636	1.19292721794216	0.101321633305385	0.999038309321964	0.584644866922154	0.993512668498149
OG0000638	600.019543676533	12.6378093282284	2.78460977931149	9.71180280986077e-08	7.30813161442023e-05
OG0000639	1.41461297387951	0.217660153015112	1.05248599750475	0.124131157289966	0.978101527337163
OG0000640	6.80602293741405	-0.315036003817108	1.07161320505255	0.272907734295839	0.993512668498149
OG0000641	3.03495888150899	-0.131430356951073	0.992797489830286	0.76504121554847	0.993512668498149
OG0000642	5.2165352630372	-0.0123990749940367	0.975681903868433	0.974375468297249	0.993512668498149
OG0000643	0	NA	NA	NA	NA
OG0000644	0	NA	NA	NA	NA
OG0000645	35.1467550220855	-0.0105366381469672	0.935145684044381	0.966142117453689	0.993512668498149
OG0000646	0	NA	NA	NA	NA
OG0000647	0	NA	NA	NA	NA
OG0000648	0	NA	NA	NA	NA
OG0000649	4.12327232749845	-0.188553916162248	1.03715272451755	NA	NA
OG0000650	0	NA	NA	NA	NA
OG0000651	4.86969263615824	-0.104437460728745	0.98614221144696	0.706187589953348	0.993512668498149
OG0000652	0.917758489638547	-0.138741292791872	1.02158932612615	0.859518741326951	0.993512668498149
OG0000653	3.77230126367871	0.265127785732073	1.07049429576663	0.0510092005321843	0.95812444377479
OG0000654	3.65729812247482	-0.232158814015342	1.04542096137214	0.426339730626715	0.993512668498149
OG0000655	0	NA	NA	NA	NA
OG0000659	10.6068284517895	0.0970301219148348	0.956803709357347	0.788833234413834	0.993512668498149
OG0000660	12.4977599391382	0.240259211871163	1.03682965293773	NA	NA
OG0000661	0	NA	NA	NA	NA
OG0000662	2.44735597236946	-0.171672679026315	1.0308631889485	0.58728677575803	0.993512668498149
OG0000663	0.611838993092365	-0.124490407252445	1.01904140053145	0.978789455262646	0.993512668498149
OG0000664	10.8514308173297	-0.44603436134723	1.14684178162742	0.105673993849858	0.966819589285563
OG0000665	0	NA	NA	NA	NA
OG0000666	8.03747518251074	-0.111779165453187	0.995120346724666	NA	NA
OG0000667	0.382399370682728	-0.108596704787672	1.01703730279022	0.883556357653683	0.993512668498149
OG0000668	4.47095861953733	0.103143959693734	0.987197198921925	0.722493173552747	0.993512668498149
OG0000669	2.24594959643404	0.211183477231548	1.03803528516439	0.289738789127006	0.993512668498149
OG0000670	0.0764798741365456	-0.0625834817321913	1.01411608412303	0.482835344244163	0.993512668498149
OG0000671	1.25534861034548	-0.149483885938986	1.02406537834597	0.770337000207889	0.993512668498149
OG0000672	0	NA	NA	NA	NA
OG0000673	0	NA	NA	NA	NA
OG0000674	15.4406000317358	0.145841117209726	0.951712298101836	0.706773526224493	0.993512668498149
OG0000675	0	NA	NA	NA	NA
OG0000676	6.74182854657026	0.252934909006127	1.04493316525322	0.291512125159346	0.993512668498149
OG0000677	30.661422599221	0.285939699110863	1.02171785907769	0.384892536192127	0.993512668498149
OG0000678	1.69753556865542	0.218962198932536	1.05316191689104	0.115216668974023	0.978101527337163
OG0000679	0	NA	NA	NA	NA
OG0000680	1.10895817497991	-0.145373921985126	1.02305475008834	0.804596396713835	0.993512668498149
OG0000681	0	NA	NA	NA	NA
OG0000682	0	NA	NA	NA	NA
OG0000683	0	NA	NA	NA	NA
OG0000685	0	NA	NA	NA	NA
OG0000687	7.26167993258151	0.306611980149782	1.08896702010708	NA	NA
OG0000689	0	NA	NA	NA	NA
OG0000690	2.22539071833971	-0.168591033923735	1.0297742129731	0.612640382503576	0.993512668498149
OG0000691	0	NA	NA	NA	NA
OG0000692	0	NA	NA	NA	NA
OG0000693	0	NA	NA	NA	NA
OG0000694	0	NA	NA	NA	NA
OG0000695	1.16024808738904	-0.116060282787878	1.01015292123743	0.882214412704164	0.993512668498149
OG0000696	0	NA	NA	NA	NA
OG0000697	14.8819915044627	-0.127258688828588	0.935547502964594	0.741681969106352	0.993512668498149
OG0000698	0	NA	NA	NA	NA
OG0000699	0	NA	NA	NA	NA
OG0000700	0	NA	NA	NA	NA
OG0000701	0	NA	NA	NA	NA
OG0000702	0	NA	NA	NA	NA
OG0000703	374.32771252362	0.568507638964341	1.27076923518348	NA	NA
OG0000705	0	NA	NA	NA	NA
OG0000706	0.855919507053735	-0.135890353637321	1.02102947421629	0.881834434646979	0.993512668498149
OG0000707	0	NA	NA	NA	NA
OG0000708	0.26767955947791	-0.0972671233438247	1.01603137464876	0.78235143702439	0.993512668498149
OG0000709	0.361639392863729	-0.106674265735843	1.01684871589165	0.86685400907607	0.993512668498149
OG0000710	10.7681880742753	0.0404841708217884	0.938609439491486	0.920891306746102	0.993512668498149
OG0000711	0.0382399370682728	-0.046282535218951	1.01382996997511	0.395477920234587	0.993512668498149
OG0000712	3.33136284199802	-0.221435435167904	1.04217178355019	0.458182660607523	0.993512668498149
OG0000713	5.2168268655021	-0.261074368902078	1.05636942651214	0.32753673470419	0.993512668498149
OG0000714	1.60607735686746	-0.158141993862217	1.02642575445322	0.699883229814214	0.993512668498149
OG0000715	0	NA	NA	NA	NA
OG0000716	0	NA	NA	NA	NA
OG0000717	6.49495776238744	0.326294392909426	1.07010654421316	0.221988784101325	0.993512668498149
OG0000719	3.43331107437911	0.304788504524259	1.08418688229152	0.0762836781401229	0.95812444377479
OG0000720	19.5635742566393	-0.0148110751149861	0.947951803089498	0.95755651931514	0.993512668498149
OG0000721	427.099293183231	0.334338621706013	0.985588500874061	0.4264890498502	0.993512668498149
OG0000722	0	NA	NA	NA	NA
OG0000723	5.51439667393999	-0.100809962707184	0.994247755188376	NA	NA
OG0000724	0	NA	NA	NA	NA
OG0000725	2.84171471219488	-0.175940363504611	1.03247537920761	0.549895125010857	0.993512668498149
OG0000729	0.191199685341364	-0.0871373029405429	1.01533189670209	0.69150928158584	0.993512668498149
OG0000730	5.89577772091873	-0.140537400923475	0.992435202175013	0.607788294055178	0.993512668498149
OG0000731	0	NA	NA	NA	NA
OG0000732	33.4945815202343	-0.0612824882654639	0.952109095281209	0.851105605688354	0.993512668498149
OG0000733	0.573599056024092	-0.122259284199761	1.01871087889881	0.997824996930338	0.999152774704031
OG0000734	12.9171274323982	0.0292520682893915	0.942504480964867	0.942329057899573	0.993512668498149
OG0000735	11.2454229968985	-0.119258062762691	0.972021102770779	0.712721272273778	0.993512668498149
OG0000736	27.7254072111923	-0.348889740716217	1.03153046405042	0.344016453382006	0.993512668498149
OG0000737	1.22583771898603	-0.148676117497397	1.02386161485636	0.777061004431895	0.993512668498149
OG0000738	3.88211652821525	0.116096274286165	0.991742345826555	0.67682895139214	0.993512668498149
OG0000739	0	NA	NA	NA	NA
OG0000740	567.241709493765	0.640175109329302	1.34750932282601	NA	NA
OG0000741	1.15985652518875	-0.00359890736045522	0.987081362864797	0.848043222769483	0.993512668498149
OG0000742	0	NA	NA	NA	NA
OG0000743	0	NA	NA	NA	NA
OG0000744	0	NA	NA	NA	NA
OG0000745	4.07592596694495	-0.313123681609912	1.06972576067919	0.321659190689877	0.993512668498149
OG0000746	61.8672789903765	-0.26610720107119	1.01158769093117	0.404605467794221	0.993512668498149
OG0000747	0	NA	NA	NA	NA
OG0000748	0	NA	NA	NA	NA
OG0000749	0	NA	NA	NA	NA
OG0000750	0	NA	NA	NA	NA
OG0000751	0	NA	NA	NA	NA
OG0000752	0	NA	NA	NA	NA
OG0000753	1.30015786032127	-0.15094918611589	1.02443320900383	0.759097231984589	0.993512668498149
OG0000754	0.0557198963175467	-0.0527061775242495	1.01392721255972	0.395477920234484	0.993512668498149
OG0000755	4.14916945702504	0.102887067858913	0.992880391678366	0.684829502378948	0.993512668498149
OG0000757	1.60607735686746	-0.158141993862217	1.02642575445322	0.699883229814214	0.993512668498149
OG0000758	4.05135233338768	-0.187422390609351	1.03682211841181	NA	NA
OG0000760	0	NA	NA	NA	NA
OG0000761	0	NA	NA	NA	NA
OG0000762	15.8233945263971	0.0424426037811004	0.908077616469596	0.925327027427189	0.993512668498149
OG0000763	0	NA	NA	NA	NA
OG0000764	0	NA	NA	NA	NA
OG0000766	0	NA	NA	NA	NA
OG0000767	0	NA	NA	NA	NA
OG0000768	0	NA	NA	NA	NA
OG0000769	0.726558804297183	-0.130495993819442	1.02002033898948	0.928098411697694	0.993512668498149
OG0000770	1.03247830084337	-0.142869277702816	1.02247932793519	0.825247808556923	0.993512668498149
OG0000771	0	NA	NA	NA	NA
OG0000772	0	NA	NA	NA	NA
OG0000773	0	NA	NA	NA	NA
OG0000774	8.03933351017552	-0.14812278225299	1.00594657123084	NA	NA
OG0000775	0	NA	NA	NA	NA
OG0000776	0	NA	NA	NA	NA
OG0000779	0	NA	NA	NA	NA
OG0000780	0	NA	NA	NA	NA
OG0000781	0.0764798741365456	-0.0625834817321913	1.01411608412303	0.482835344244163	0.993512668498149
OG0000782	12.6416856477872	-0.205421718550377	0.969484388383089	0.583951003710204	0.993512668498149
OG0000783	2.923533479351	0.243349188085182	1.06202813610468	0.0733976698142323	0.95812444377479
OG0000785	0.420639307751001	-0.111741474230273	1.01737293784824	0.911201628217391	0.993512668498149
OG0000786	0.497119181887546	-0.117356642322005	1.01804364654584	0.960058209142137	0.993512668498149
OG0000788	13.9387548023767	-0.0878684543817416	0.929027289677481	0.818352789957481	0.993512668498149
OG0000789	0	NA	NA	NA	NA
OG0000790	1.86420155211624	-0.163009990471561	1.02791118564273	0.659930870318241	0.993512668498149
OG0000791	5.37339529036757	0.0994250531160432	0.975935266776917	0.756937384453165	0.993512668498149
OG0000792	6.63744722399516	0.182233420899075	1.01008064611977	0.504163823104667	0.993512668498149
OG0000793	0	NA	NA	NA	NA
OG0000794	0	NA	NA	NA	NA
OG0000795	0	NA	NA	NA	NA
OG0000796	0	NA	NA	NA	NA
OG0000797	0	NA	NA	NA	NA
OG0000798	557.529397053966	0.515860068654383	1.22287528338032	NA	NA
OG0000799	2.24666444531975	0.0591975995623663	0.9923445310204	0.780231537390375	0.993512668498149
OG0000800	0	NA	NA	NA	NA
OG0000801	3.13567483959837	-0.178914516272075	1.03363817298225	NA	NA
OG0000802	0	NA	NA	NA	NA
OG0000803	0	NA	NA	NA	NA
OG0000804	2.78091221970762	0.145109723190052	1.00482536261001	0.559501870671078	0.993512668498149
OG0000805	2.89743460851243	-0.176443896445001	1.03267873896886	0.545053897604671	0.993512668498149
OG0000806	579.959108170093	0.452484308023195	1.17816281437083	NA	NA
OG0000807	16.4807225398956	-0.0215668086669644	0.926047956282813	0.949222546483656	0.993512668498149
OG0000809	0	NA	NA	NA	NA
OG0000810	0.229439622409637	-0.0925770323409305	1.01569008754286	0.740071563862578	0.993512668498149
OG0000811	0	NA	NA	NA	NA
OG0000812	0.497119181887546	-0.117356642322005	1.01804364654584	0.960058209142137	0.993512668498149
OG0000813	1.33839779738955	-0.151939866997635	1.02469356237445	0.750884860137651	0.993512668498149
OG0000814	10.4681360067084	0.321007493152224	1.09614405969943	NA	NA
OG0000815	4.61357042218555	-0.0477318721694153	0.966866557021757	0.906480472608273	0.993512668498149
OG0000816	0	NA	NA	NA	NA
OG0000817	2.82922594775903	0.240385949861485	1.06093893982711	0.0763953044870265	0.95812444377479
OG0000818	6.48923183068079	0.214608664218823	1.00992517280576	0.47532049572688	0.993512668498149
OG0000819	0	NA	NA	NA	NA
OG0000820	0	NA	NA	NA	NA
OG0000821	26.417239701431	-0.0594908967725287	0.926952292453344	0.871539054313628	0.993512668498149
OG0000822	0.0382399370682728	-0.046282535218951	1.01382996997511	0.395477920234587	0.993512668498149
OG0000823	8.26324210837222	-0.114547707411676	0.95333160846789	0.747127158654672	0.993512668498149
OG0000825	5.00171101366808	-0.260497389263304	1.05578893485381	0.335534201977877	0.993512668498149
OG0000826	0	NA	NA	NA	NA
OG0000828	1.14122600940498	-0.146079165550624	1.02323188913019	0.797749044987566	0.993512668498149
OG0000829	1.71183901410747	-0.160042079069186	1.02700170935235	0.683232361082374	0.993512668498149
OG0000832	7.82752512213331	0.310069054051557	1.09065179066871	NA	NA
OG0000833	0	NA	NA	NA	NA
OG0000834	7.82752512213331	0.310069054051557	1.09065179066871	NA	NA
OG0000835	0	NA	NA	NA	NA
OG0000836	0	NA	NA	NA	NA
OG0000837	3.25249412680419	-0.179825778483611	1.03401249589494	0.51670926902926	0.993512668498149
OG0000838	7.57330900745772	-0.0246357624436292	0.953104478022761	0.933666628442801	0.993512668498149
OG0000839	0.0382399370682728	-0.046282535218951	1.01382996997511	0.395477920234587	0.993512668498149
OG0000840	0	NA	NA	NA	NA
OG0000841	0.497119181887546	-0.117356642322005	1.01804364654584	0.960058209142137	0.993512668498149
OG0000842	0	NA	NA	NA	NA
OG0000843	8.62457573991254	0.149224059461912	0.997243529025448	0.601269497396401	0.993512668498149
OG0000844	14.5196230111567	-0.292459958325102	1.00787879684039	0.427843746599841	0.993512668498149
OG0000845	12.3941918306861	-0.0494970696067577	0.952095646732123	0.878981941464066	0.993512668498149
OG0000846	3.67812235672764	0.028239507205835	0.985827404648163	0.988586821711739	0.997869327079924
OG0000847	0	NA	NA	NA	NA
OG0000848	4.89230850120402	0.134836844113393	0.993100167822219	0.623149808869768	0.993512668498149
OG0000849	585.297733094157	0.333621198214169	1.10315975200977	NA	NA
OG0000850	2.86256133815902	0.0747363372549839	0.986251021135912	0.762366241389865	0.993512668498149
OG0000851	13.5819935646193	0.1745680326872	0.987083207032299	NA	NA
OG0000852	0	NA	NA	NA	NA
OG0000853	0	NA	NA	NA	NA
OG0000854	1.41461297387951	0.217660153015112	1.05248599750475	0.124131157289966	0.978101527337163
OG0000855	0	NA	NA	NA	NA
OG0000856	559.638893609185	0.443828875413118	1.16830290203548	NA	NA
OG0000857	0	NA	NA	NA	NA
OG0000858	0	NA	NA	NA	NA
OG0000859	0	NA	NA	NA	NA
OG0000860	344.393823233009	0.3535628050815	1.0101594712585	0.380931620187509	0.993512668498149
OG0000861	5.47932949725741	-0.261688394152804	1.05703598800037	0.31833781064878	0.993512668498149
OG0000862	0	NA	NA	NA	NA
OG0000863	0	NA	NA	NA	NA
OG0000864	13.25189754622	0.200069565681705	1.0159793371847	NA	NA
OG0000865	0	NA	NA	NA	NA
OG0000866	6.20057693169648	-0.116605518113401	0.997537168644597	NA	NA
OG0000867	0	NA	NA	NA	NA
OG0000868	416.069571887328	0.612450691265315	1.30975612908459	NA	NA
OG0000869	4.64285736983379	0.0237360022979502	0.971154198072503	0.924585644647248	0.993512668498149
OG0000870	0	NA	NA	NA	NA
OG0000871	0	NA	NA	NA	NA
OG0000872	365.367129762646	0.713922700384517	1.40838856280638	0.0195094442831214	0.95812444377479
OG0000874	7.68845994178334	0.0324333796084372	0.9705598578303	0.918833221625021	0.993512668498149
OG0000876	0	NA	NA	NA	NA
OG0000877	0	NA	NA	NA	NA
OG0000878	0.650078930160637	-0.126599152552205	1.01937004850419	0.960901036028783	0.993512668498149
OG0000879	290.089451562764	-0.403130219589423	1.01955951869603	0.322498503466433	0.993512668498149
OG0000880	12.1791264641083	-0.0521879687205812	0.961502128578745	0.863346878029898	0.993512668498149
OG0000881	3.91438436264031	0.136585507417558	0.987742412499874	0.651297692851983	0.993512668498149
OG0000882	0.057061300470249	-0.0531301952056902	1.01393820180106	0.395477920234482	0.993512668498149
OG0000883	0	NA	NA	NA	NA
OG0000884	0.650078930160637	-0.126599152552205	1.01937004850419	0.960901036028783	0.993512668498149
OG0000885	6.08194052307307	0.100767115266811	0.984568556992261	0.734675063165322	0.993512668498149
OG0000886	6.95581455213594	0.143168019760577	0.996097083308538	0.615233135651868	0.993512668498149
OG0000887	6.18632184564817	0.161836754375877	1.00250941094665	0.562103744532182	0.993512668498149
OG0000888	0	NA	NA	NA	NA
OG0000889	1.95023679048191	-0.164607825592032	1.02842342183465	0.646984156869863	0.993512668498149
OG0000890	0	NA	NA	NA	NA
OG0000891	208.840559895624	0.354183909400964	1.10789565375393	NA	NA
OG0000892	1.07071823791164	-0.144159667789948	1.02277201573345	0.814722969371577	0.993512668498149
OG0000893	0	NA	NA	NA	NA
OG0000894	402.733490565233	0.55547410353387	1.23339479922184	NA	NA
OG0000895	0	NA	NA	NA	NA
OG0000896	3.81032212718174	0.0189934189053641	0.979831774018377	0.974653835160626	0.993512668498149
OG0000898	0	NA	NA	NA	NA
OG0000899	7.41009234250088	0.196877395398103	1.00370929797364	0.508805819660498	0.993512668498149
OG0000900	2606.18882489758	3.81259146955701	3.19008730156821	0.00313245182762733	0.340615723818919
OG0000901	2.51434400479766	0.0330810699004411	0.988640535011552	0.871231227649833	0.993512668498149
OG0000902	0	NA	NA	NA	NA
OG0000903	0	NA	NA	NA	NA
OG0000904	3.29585905905059	0.104686837255292	0.990632949226519	0.693573442037008	0.993512668498149
OG0000905	0	NA	NA	NA	NA
OG0000906	1.22367798618473	-0.148861694709643	1.02389974118462	0.776355129029071	0.993512668498149
OG0000907	2.35768828979919	0.22308645983995	1.05487839399935	0.0953429416818048	0.965328606623903
OG0000908	28.4166592516518	-0.249953236072929	1.00045277556518	0.446884245063982	0.993512668498149
OG0000909	0	NA	NA	NA	NA
OG0000910	1.66704949805943	0.0878330079727738	0.995073763043828	0.659374550962371	0.993512668498149
OG0000911	0	NA	NA	NA	NA
OG0000914	0	NA	NA	NA	NA
OG0000916	0	NA	NA	NA	NA
OG0000917	0	NA	NA	NA	NA
OG0000918	9.65857895807302	0.0726726794086793	0.954511782436465	0.841636085067241	0.993512668498149
OG0000919	16.6533070426183	0.0282774142748226	0.939352076678627	0.945578690202073	0.993512668498149
OG0000920	1.45285291094779	0.205846718311771	1.04481122894265	0.194117215150657	0.993512668498149
OG0000921	0	NA	NA	NA	NA
OG0000923	30.2684921206479	0.238929330634882	0.988570178154088	NA	NA
OG0000924	0	NA	NA	NA	NA
OG0000925	2.26338075820722	0.220858763271771	1.05411511036571	0.0989245216132825	0.965328606623903
OG0000926	118.952738782694	0.468455646254723	1.16455239969099	0.0725377130510143	0.95812444377479
OG0000928	268.35366912464	11.0950825471944	3.21586214294857	NA	NA
OG0000929	3.31678547296706	-0.0279676898407911	0.980094164585871	0.931919427279316	0.993512668498149
OG0000930	0	NA	NA	NA	NA
OG0000931	14.4756808894433	0.105740444725158	0.970485454407056	0.754197310753861	0.993512668498149
OG0000932	2.64061088457509	0.233920182913538	1.05861536302812	0.0831439664181393	0.965328606623903
OG0000933	0	NA	NA	NA	NA
OG0000934	0.611838993092365	-0.124490407252445	1.01904140053145	0.978789455262646	0.993512668498149
OG0000935	17.4509321083709	0.335818843985177	1.07724831224238	0.191899652451494	0.993512668498149
OG0000936	1.03247830084337	-0.142869277702816	1.02247932793519	0.825247808556923	0.993512668498149
OG0000937	5.00230190414335	0.050006172049626	0.977887578263394	0.868341319173663	0.993512668498149
OG0000938	0.0557198963175467	-0.0527061775242495	1.01392721255972	0.395477920234484	0.993512668498149
OG0000939	0	NA	NA	NA	NA
OG0000940	2.5677585211612	-0.172932572737698	1.03133729287382	0.575547779521461	0.993512668498149
OG0000941	12.9304703167293	0.288012872428672	1.06429118382904	NA	NA
OG0000942	0	NA	NA	NA	NA
OG0000943	1.10895817497991	-0.145373921985126	1.02305475008834	0.804596396713835	0.993512668498149
OG0000944	0	NA	NA	NA	NA
OG0000945	6.86671771349476	0.02381143121884	0.952733376185307	0.951277194923162	0.993512668498149
OG0000946	0	NA	NA	NA	NA
OG0000947	0	NA	NA	NA	NA
OG0000948	0	NA	NA	NA	NA
OG0000949	0	NA	NA	NA	NA
OG0000950	2.86256133815902	0.0747363372549839	0.986251021135912	0.762366241389865	0.993512668498149
OG0000951	0	NA	NA	NA	NA
OG0000952	13.3103727301239	-0.155585610358941	0.984682690719616	0.60007903365281	0.993512668498149
OG0000953	21.6470044366114	0.297795603498078	0.995339476885333	0.441848082133306	0.993512668498149
OG0000955	0	NA	NA	NA	NA
OG0000956	0	NA	NA	NA	NA
OG0000957	4.05522385845461	0.27064291516605	1.07277138938334	0.0459036980400144	0.95812444377479
OG0000958	1.03247830084337	-0.142869277702816	1.02247932793519	0.825247808556923	0.993512668498149
OG0000959	0	NA	NA	NA	NA
OG0000960	3.33396292311319	0.0532324207401121	0.988674628661949	0.903090317852358	0.993512668498149
OG0000961	1.45311760859437	-0.154742950285133	1.02545453420511	0.727735202020156	0.993512668498149
OG0000962	0.382399370682728	-0.108596704787672	1.01703730279022	0.883556357653683	0.993512668498149
OG0000963	0	NA	NA	NA	NA
OG0000964	20.9306728406214	0.172717348036362	0.988120247702743	0.594282379772596	0.993512668498149
OG0000965	288.820071794287	0.29619123684222	1.08490170550592	NA	NA
OG0000966	2.85997671600159	0.10432803291976	0.992365447735717	0.681082185900757	0.993512668498149
OG0000967	2.49162596008822	0.208781352948006	1.03468060099561	0.323035409968199	0.993512668498149
OG0000968	0.611838993092365	-0.124490407252445	1.01904140053145	0.978789455262646	0.993512668498149
OG0000969	0	NA	NA	NA	NA
OG0000970	0	NA	NA	NA	NA
OG0000971	2.38432256925601	-0.1931420429726	1.03400070672054	0.565139843848041	0.993512668498149
OG0000972	0	NA	NA	NA	NA
OG0000973	44.1019914139013	-0.264388757758335	0.993629971281105	0.447389111032591	0.993512668498149
OG0000974	1.22599791069558	0.216539876986972	1.05189940891509	0.131262566700666	0.993512668498149
OG0000975	4.17947279894466	0.21625722006867	1.03022424659986	0.37267575086499	0.993512668498149
OG0000976	9.49715924235017	0.269939176421829	1.05344404709205	NA	NA
OG0000977	60.2766511327648	0.308694203115866	1.05997669202707	NA	NA
OG0000978	14.523359865163	0.328895427922527	1.10027814408091	NA	NA
OG0000979	32.6152421676805	0.345569172659574	1.05768863857076	NA	NA
OG0000980	14.6659306437474	0.0716009473457268	0.952661008754088	0.847227258543258	0.993512668498149
OG0000981	0	NA	NA	NA	NA
OG0000982	4.97130843132271	0.0526466059169787	0.959500471965278	0.879068754229082	0.993512668498149
OG0000983	258.536841345526	0.478773394726943	1.19851287244821	1.86346399888375e-05	0.00701128329580011
OG0000984	0.994238363775092	-0.141541287122726	1.02218522541408	0.836199843342007	0.993512668498149
OG0000985	7.91244480215928	0.140221725726638	0.977901882183688	0.672885037886039	0.993512668498149
OG0000986	0	NA	NA	NA	NA
OG0000987	0	NA	NA	NA	NA
OG0000988	28.8820903660913	-0.14113046010139	0.936404503480636	0.713701229730115	0.993512668498149
OG0000989	26.8776465037108	0.335511341143569	1.10391751467954	NA	NA
OG0000990	503.057771804362	0.505282079028814	1.21698729051826	0.00362116384126426	0.340615723818919
OG0000991	27.5760391619228	0.398303077597881	1.13964842428329	NA	NA
OG0000992	14.6268065313741	0.339181782404483	1.07987364415789	NA	NA
OG0000993	5.07994829282569	0.246297740597154	1.04340418975745	0.297081258437873	0.993512668498149
OG0000994	5.84706695870199	0.295197435118626	1.08356740053244	0.0266682200807354	0.95812444377479
OG0000995	8.4952956367437	0.328016136335671	1.07394968583358	0.201118936082956	0.993512668498149
OG0000996	18.8397437938382	0.275254857415709	1.01572150003821	0.413374847834469	0.993512668498149
OG0000997	4.12327232749845	-0.188553916162248	1.03715272451755	NA	NA
OG0000998	0.382399370682728	-0.108596704787672	1.01703730279022	0.883556357653683	0.993512668498149
OG0000999	0	NA	NA	NA	NA
OG0001000	326.603027904632	0.335465554349664	1.09747014428821	NA	NA
OG0001001	9.59173147158872	0.164087976734769	1.00158650670836	NA	NA
OG0001002	7.35598746417348	0.307197931979364	1.08925125478378	NA	NA
OG0001003	3.53278785028593	0.212048206730338	1.02962629347426	0.378445949254259	0.993512668498149
OG0001004	69.7029595586099	0.484233723779214	1.18857509329459	0.0321794618274015	0.95812444377479
OG0001005	0.879518552570274	-0.137224405638836	1.02128042337238	0.871962015893666	0.993512668498149
OG0001006	3.67661812485055	0.0652381978932366	0.960002344560553	0.834142400605513	0.993512668498149
OG0001007	1.49135754566264	-0.1556203237514	1.02570047972	0.720471407500487	0.993512668498149
OG0001008	2.5908238789342	0.0266186283565102	0.987966590443274	0.89340659648946	0.993512668498149
OG0001009	15.9663538064113	0.177244097924379	0.989448351628795	NA	NA
OG0001010	4.59316759956786	0.195844254285814	1.01874213575527	0.449570477938064	0.993512668498149
OG0001011	571.833387161735	0.615283845185488	1.31417930699795	0.00962691665701433	0.72027779322078
OG0001012	11.5055188542201	0.323664825733263	1.09751947987211	NA	NA
OG0001013	2.34023564533696	-0.170167045369145	1.03032723330358	0.599432546843367	0.993512668498149
OG0001014	6.34186621607869	0.134153401054752	0.993122912191791	0.641824286593781	0.993512668498149
OG0001015	3.2064560741269	0.251741078407936	1.06519104264253	0.0645611334292643	0.95812444377479
OG0001016	0	NA	NA	NA	NA
OG0001017	3.0466535499111	-0.214309639418584	1.03990130657198	0.485472202169986	0.993512668498149
OG0001018	16.9247220339919	0.242405465449921	1.03740515983926	NA	NA
OG0001019	2.70554369013902	0.0175502679559606	0.987184040404788	0.924262570750752	0.993512668498149
OG0001020	0	NA	NA	NA	NA
OG0001021	0	NA	NA	NA	NA
OG0001022	0	NA	NA	NA	NA
OG0001023	1.64431729393573	-0.158927263973119	1.02665811343885	0.693389777508452	0.993512668498149
OG0001024	5.30448336856705	0.104878897854674	0.986291282894966	0.721398816494158	0.993512668498149
OG0001025	0	NA	NA	NA	NA
OG0001026	3.72715950108517	0.0804942455727031	0.984719068871056	0.76765598022173	0.993512668498149
OG0001027	0	NA	NA	NA	NA
OG0001028	0	NA	NA	NA	NA
OG0001029	0	NA	NA	NA	NA
OG0001030	3.01784101094296	0.24625804081507	1.06311099400571	0.0705174692395259	0.95812444377479
OG0001031	22.4266974446674	-0.344073241341776	1.0079823039712	0.37509734072208	0.993512668498149
OG0001032	0.152959748273091	-0.0808313265379698	1.01496709398334	0.634542473342032	0.993512668498149
OG0001033	18.3370854062327	0.182297820445885	0.962232334009832	0.62992148547267	0.993512668498149
OG0001034	551.703822802983	0.79589204959352	1.56296592026681	0.00289683151879437	0.340615723818919
OG0001035	0	NA	NA	NA	NA
OG0001036	3.2064560741269	0.251741078407936	1.06519104264253	0.0645611334292643	0.95812444377479
OG0001037	0	NA	NA	NA	NA
OG0001038	0.95599842670682	-0.140157845394653	1.02188683934962	0.84761147226653	0.993512668498149
OG0001039	0	NA	NA	NA	NA
OG0001040	0	NA	NA	NA	NA
OG0001041	6.25014330664415	0.115355940392319	0.987930316313383	0.694687104620795	0.993512668498149
OG0001042	3.96091632686264	0.268871008334756	1.07203396706964	0.0475094243654553	0.95812444377479
OG0001043	1722.71126224537	5.76423901522616	2.64760838926498	0.000421744265288827	0.0793406399074605
OG0001044	24.5625292800057	0.248756628588421	0.971313920233698	0.530797173451277	0.993512668498149
OG0001045	0	NA	NA	NA	NA
OG0001046	0	NA	NA	NA	NA
OG0001047	525.466603170346	0.846120207041243	1.59943262665384	0.0134168868395343	0.807696587739963
OG0001048	10.6492619010666	0.26797332739696	1.05210957735031	NA	NA
OG0001049	2.13194463411493	0.0723729140838955	0.99488632639289	0.732558929106936	0.993512668498149
OG0001050	0	NA	NA	NA	NA
OG0001051	4.75930101434077	-0.0382149821942586	0.977146440997508	0.800322163668129	0.993512668498149
OG0001052	0	NA	NA	NA	NA
OG0001053	2.27019996831551	-0.188578829020602	1.03288584737016	0.581955912682363	0.993512668498149
OG0001054	0.0764798741365456	-0.0625834817321913	1.01411608412303	0.482835344244163	0.993512668498149
OG0001055	0	NA	NA	NA	NA
OG0001056	0	NA	NA	NA	NA
OG0001057	0	NA	NA	NA	NA
OG0001058	0	NA	NA	NA	NA
OG0001059	0	NA	NA	NA	NA
OG0001060	0	NA	NA	NA	NA
OG0001061	537.812891710914	0.474180559443902	1.18935034540105	0.0105782646034105	0.72027779322078
OG0001062	37.5322929861706	0.295273790286725	1.05784635902839	0.250780653014797	0.993512668498149
OG0001063	4.05522385845461	0.27064291516605	1.07277138938334	0.0459036980400144	0.95812444377479
OG0001064	10.0909058803405	0.319825398894601	1.09553839634125	NA	NA
OG0001065	0	NA	NA	NA	NA
OG0001066	0	NA	NA	NA	NA
OG0001067	8.60639316157043	-0.300982333689494	1.07460890338981	0.212611680288741	0.993512668498149
OG0001068	0.879518552570274	-0.137224405638836	1.02128042337238	0.871962015893666	0.993512668498149
OG0001069	47.1206571696073	0.183192934794448	0.967941933301598	NA	NA
OG0001070	0	NA	NA	NA	NA
OG0001071	12.652966863469	0.1754060731936	0.987668805644146	0.59143905416857	0.993512668498149
OG0001072	0	NA	NA	NA	NA
OG0001073	72.0132171206615	-0.176804643629841	0.91705073294524	0.672772203450969	0.993512668498149
OG0001074	40.5217437485615	0.281360389028982	1.04076711118946	NA	NA
OG0001075	12.9734298853564	-0.00564067880349697	0.957499890143404	0.978977815938884	0.993512668498149
OG0001076	0	NA	NA	NA	NA
OG0001077	1.07071823791164	-0.144159667789948	1.02277201573345	0.814722969371577	0.993512668498149
OG0001078	0.726558804297183	-0.130495993819442	1.02002033898948	0.928098411697694	0.993512668498149
OG0001079	6.45590192663219	-0.104224607023765	0.983611424371818	0.615822210528512	0.993512668498149
OG0001080	4.09349111030992	-0.0179206131771787	0.978063837862871	0.976510707018578	0.993512668498149
OG0001081	43.6258687934956	0.332778057650232	1.0741304813556	NA	NA
OG0001082	1467.33234404588	8.26113390086845	2.38224199980404	8.6905767909358e-06	0.00435977269011946
OG0001083	294.505647162294	0.414370772011863	1.14851088489709	0.00828232781301289	0.692494631032466
OG0001084	63.4413341672632	-0.0338916681089925	0.898962646620659	0.927555727840985	0.993512668498149
OG0001085	85.4096536914664	0.29044769305966	0.998530453041455	NA	NA
OG0001086	898.16248105881	0.839676664387185	1.61625593673838	0.00709538720226013	0.628150455258911
OG0001087	961.238312903494	0.5473374076522	1.25409769785496	NA	NA
OG0001088	0	NA	NA	NA	NA
OG0001089	0	NA	NA	NA	NA
OG0001090	0	NA	NA	NA	NA
OG0001091	0	NA	NA	NA	NA
OG0001092	0	NA	NA	NA	NA
OG0001093	497.950623946331	0.538005943198088	1.24174087940646	NA	NA
OG0001095	1.36947121128598	-0.152480865102235	1.02484574026015	0.745554681474034	0.993512668498149
OG0001096	0.497119181887546	-0.117356642322005	1.01804364654584	0.960058209142137	0.993512668498149
OG0001097	0	NA	NA	NA	NA
OG0001098	0	NA	NA	NA	NA
OG0001099	0	NA	NA	NA	NA
OG0001100	32.1658745090088	-0.40185114275235	1.01305120082973	0.337145661628148	0.993512668498149
OG0001101	0	NA	NA	NA	NA
OG0001102	0	NA	NA	NA	NA
OG0001103	637.991701807796	0.353007866564819	1.11300072192348	NA	NA
OG0001104	1.9432119323096	0.232472832230085	1.05231627790306	0.151366275712092	0.993512668498149
OG0001105	0	NA	NA	NA	NA
OG0001106	0	NA	NA	NA	NA
OG0001107	0.535359118955819	-0.119890472638872	1.01837871528467	0.9818484083362	0.993512668498149
OG0001108	0	NA	NA	NA	NA
OG0001109	8.07153969821569	0.112618360081167	0.986707500205881	0.70375445048844	0.993512668498149
OG0001110	7.97619427671884	-0.142032928608892	0.991749981172231	0.516281991859702	0.993512668498149
OG0001111	5.51363933600474	-0.0536601629183299	0.986026651337329	NA	NA
OG0001112	0	NA	NA	NA	NA
OG0001113	0	NA	NA	NA	NA
OG0001114	0.0943075315919676	0.165034752605094	1.0283377343251	0.242484342245394	0.993512668498149
OG0001115	0	NA	NA	NA	NA
OG0001117	0	NA	NA	NA	NA
OG0001119	1.6009081125526	-0.0686886084920574	0.994165395525136	0.955604335250093	0.993512668498149
OG0001120	1.261917923253	-0.149922865501403	1.02416842645192	0.767581815922806	0.993512668498149
OG0001121	0	NA	NA	NA	NA
OG0001122	0.726558804297183	-0.130495993819442	1.02002033898948	0.928098411697694	0.993512668498149
OG0001124	0	NA	NA	NA	NA
OG0001125	3.93445985466541	0.0562086140928727	0.979403197372514	0.891716900627194	0.993512668498149
OG0001126	2.17647939488139	0.120158607869134	0.991310486383666	0.631583517503949	0.993512668498149
OG0001127	0	NA	NA	NA	NA
OG0001128	0	NA	NA	NA	NA
OG0001129	0	NA	NA	NA	NA
OG0001130	1.03247830084337	-0.142869277702816	1.02247932793519	0.825247808556923	0.993512668498149
OG0001131	0.855919507053735	-0.135890353637321	1.02102947421629	0.881834434646979	0.993512668498149
OG0001132	4.52676151641445	0.278574701553305	1.07614095020298	0.0390537654830882	0.95812444377479
OG0001133	0	NA	NA	NA	NA
OG0001134	1.13169037910361	0.215882053255755	1.05155111183434	0.135291410366333	0.993512668498149
OG0001135	0	NA	NA	NA	NA
OG0001136	0	NA	NA	NA	NA
OG0001137	2.37810056941204	0.237801097806234	1.05029847218877	0.214763160772628	0.993512668498149
OG0001139	0	NA	NA	NA	NA
OG0001140	0	NA	NA	NA	NA
OG0001141	1.59771641316697	-0.157756093370674	1.02631962313339	0.702296849652515	0.993512668498149
OG0001142	0	NA	NA	NA	NA
OG0001143	0.497119181887546	-0.117356642322005	1.01804364654584	0.960058209142137	0.993512668498149
OG0001144	42.1659529883874	-0.0168848701954939	0.925173749068438	0.95532202949988	0.993512668498149
OG0001145	0	NA	NA	NA	NA
OG0001146	0.764798741365456	-0.132300450714976	1.02034085245415	0.912992470120808	0.993512668498149
OG0001147	6.76895702016624	-0.0861059290917148	0.969415778025604	0.799803345303226	0.993512668498149
OG0001149	4.05031931178633	0.137647775671174	0.997574712033761	0.619878934220858	0.993512668498149
OG0001150	3.88091224072273	0.0469776345114375	0.979692102982571	0.85809090008008	0.993512668498149
OG0001151	0.879518552570274	-0.137224405638836	1.02128042337238	0.871962015893666	0.993512668498149
OG0001152	13.9279695542044	-0.120029720359585	0.950069979888331	0.743235879504638	0.993512668498149
OG0001153	0	NA	NA	NA	NA
OG0001154	0	NA	NA	NA	NA
OG0001155	0	NA	NA	NA	NA
OG0001157	1.32030544228755	0.217131162680079	1.05220960639335	0.12755666407484	0.989550409446564
OG0001158	0	NA	NA	NA	NA
OG0001159	0	NA	NA	NA	NA
OG0001160	3.21360779685293	0.125903041556063	0.997182446238058	0.629027050587827	0.993512668498149
OG0001161	2.5073953342896	-0.172269331083795	1.031086962543	0.581599021219027	0.993512668498149
OG0001162	0	NA	NA	NA	NA
OG0001163	0	NA	NA	NA	NA
OG0001164	7.64739020339024	-0.265128036329844	1.06067824179102	NA	NA
OG0001165	1.07071823791164	-0.144159667789948	1.02277201573345	0.814722969371577	0.993512668498149
OG0001166	0	NA	NA	NA	NA
OG0001167	0	NA	NA	NA	NA
OG0001168	0.151368832062217	0.0755014042804267	1.00115315130733	0.352287661805718	0.993512668498149
OG0001169	6.1773262821105	0.0961083978301652	0.989987178682256	0.717444697976247	0.993512668498149
OG0001170	2.54630335298313	0.230468946774849	1.05740368279457	0.0869022844618079	0.965328606623903
OG0001171	24.958425179118	0.348585307791199	1.10578159266872	NA	NA
OG0001173	3.53780062915544	-0.182188239862541	1.03498387652229	0.496559147916232	0.993512668498149
OG0001174	0	NA	NA	NA	NA
OG0001175	0	NA	NA	NA	NA
OG0001176	1.59771641316697	-0.157756093370674	1.02631962313339	0.702296849652515	0.993512668498149
OG0001177	2.16907322661526	0.220595506977818	1.05398409513451	0.10134272157208	0.965328606623903
OG0001178	1.35721916079152	-0.152403503746348	1.02481744115192	0.746986754077879	0.993512668498149
OG0001179	10.7293504392516	-0.118247175538056	0.940615208487253	0.751018827611007	0.993512668498149
OG0001180	0	NA	NA	NA	NA
OG0001181	0	NA	NA	NA	NA
OG0001182	263.778862211759	0.334543831726393	1.10059870554868	NA	NA
OG0001183	0	NA	NA	NA	NA
OG0001184	1.78303668216149	-0.161415427071021	1.02742194297356	0.6720038328357	0.993512668498149
OG0001185	0	NA	NA	NA	NA
OG0001188	0.611838993092365	-0.124490407252445	1.01904140053145	0.978789455262646	0.993512668498149
OG0001189	2.1819963374024	0.0456013978430501	0.985781925613	0.80368072552211	0.993512668498149
OG0001190	17.5599284948754	-0.378595704091432	1.05627600522532	0.298968750242404	0.993512668498149
OG0001191	0	NA	NA	NA	NA
OG0001192	0	NA	NA	NA	NA
OG0001193	3.91606118267707	-0.0494892361550713	0.987419690128861	0.854209949892808	0.993512668498149
OG0001194	0	NA	NA	NA	NA
OG0001195	0.917758489638547	-0.138741292791872	1.02158932612615	0.859518741326951	0.993512668498149
OG0001196	0	NA	NA	NA	NA
OG0001197	1.60607735686746	-0.158141993862217	1.02642575445322	0.699883229814214	0.993512668498149
OG0001198	0	NA	NA	NA	NA
OG0001199	1046.52869730973	7.28270096464598	3.11241528544458	0.000175141043530662	0.0439312117522745
OG0001200	1.41487767152609	-0.153803761771577	1.02519724318262	0.735217271605273	0.993512668498149
OG0001201	0	NA	NA	NA	NA
OG0001202	0	NA	NA	NA	NA
OG0001205	15.3500566386958	0.242999218714783	1.02008141779809	NA	NA
OG0001206	33.3220245608752	-0.0295808005680975	0.907056490796226	0.935630609911812	0.993512668498149
OG0001207	1.50892050547148	0.218140372718451	1.05273536506051	0.120951159618824	0.978101527337163
OG0001208	0.0382399370682728	-0.046282535218951	1.01382996997511	0.395477920234587	0.993512668498149
OG0001209	0	NA	NA	NA	NA
OG0001210	93.9420893991965	-0.0544634817245312	0.914700503237427	0.882752745150254	0.993512668498149
OG0001211	0	NA	NA	NA	NA
OG0001212	0	NA	NA	NA	NA
OG0001213	0	NA	NA	NA	NA
OG0001214	0	NA	NA	NA	NA
OG0001215	8.5777417015654	-0.207621307318483	0.994735599588941	0.404570233595097	0.993512668498149
OG0001216	4.48116103516137	-0.0150208985397968	0.984123746127939	0.869192033251813	0.993512668498149
OG0001217	0	NA	NA	NA	NA
OG0001218	27.0116841577469	-0.0514269698806648	0.939182382414165	0.881635505759548	0.993512668498149
OG0001219	1.13169037910361	0.215882053255755	1.05155111183434	0.135291410366333	0.993512668498149
OG0001220	0	NA	NA	NA	NA
OG0001222	106.426927608026	-0.344700419544982	1.03032935203899	0.327930334555583	0.993512668498149
OG0001223	0	NA	NA	NA	NA
OG0001225	0	NA	NA	NA	NA
OG0001226	0	NA	NA	NA	NA
OG0001227	5.54041501018576	-0.263937468940493	1.05780554782425	0.314142290374081	0.993512668498149
OG0001228	14.5604693217733	0.263619569906195	1.0545936092819	0.225638336044466	0.993512668498149
OG0001229	0.95599842670682	-0.140157845394653	1.02188683934962	0.84761147226653	0.993512668498149
OG0001230	0	NA	NA	NA	NA
OG0001231	0.0382399370682728	-0.046282535218951	1.01382996997511	0.395477920234587	0.993512668498149
OG0001232	0	NA	NA	NA	NA
OG0001233	0	NA	NA	NA	NA
OG0001234	0	NA	NA	NA	NA
OG0001235	4.56173852260319	-0.122484743227499	0.977335676862145	0.685700103190795	0.993512668498149
OG0001236	0.837998596932276	-0.135480647839607	1.0209382460675	0.886371136043499	0.993512668498149
OG0001237	1.32030544228755	0.217131162680079	1.05220960639335	0.12755666407484	0.989550409446564
OG0001238	0	NA	NA	NA	NA
OG0001239	1.07071823791164	-0.144159667789948	1.02277201573345	0.814722969371577	0.993512668498149
OG0001240	0	NA	NA	NA	NA
OG0001241	0	NA	NA	NA	NA
OG0001242	7.2180548737163	-0.0670625994889285	0.965365641590967	0.836831895910294	0.993512668498149
OG0001244	0	NA	NA	NA	NA
OG0001245	8.12725959453324	0.110045945437762	0.986051372756223	0.710909288217806	0.993512668498149
OG0001246	4.43004129629294	-0.246888748092726	1.05086670513279	0.372427683555628	0.993512668498149
OG0001247	0	NA	NA	NA	NA
OG0001248	9.52263971647662	-0.0747171197505478	0.953776924851296	0.819532443916761	0.993512668498149
OG0001249	5.00875642068103	-0.0502489631518051	0.977635569066273	0.765408685591472	0.993512668498149
OG0001250	0	NA	NA	NA	NA
OG0001251	0.226903797728294	-0.0912707737141554	1.01563540072139	0.730811032740895	0.993512668498149
OG0001252	2.51069722069096	-0.172298390072077	1.03109811161741	0.581302169171448	0.993512668498149
OG0001253	0	NA	NA	NA	NA
OG0001254	0	NA	NA	NA	NA
OG0001255	95.250757109095	-0.208834462961583	0.93248043085706	0.611714032964523	0.993512668498149
OG0001257	0.726558804297183	-0.130495993819442	1.02002033898948	0.928098411697694	0.993512668498149
OG0001258	1.45311760859437	-0.154742950285133	1.02545453420511	0.727735202020156	0.993512668498149
OG0001259	0	NA	NA	NA	NA
OG0001260	0	NA	NA	NA	NA
OG0001261	0	NA	NA	NA	NA
OG0001262	0	NA	NA	NA	NA
OG0001263	1.03247830084337	-0.142869277702816	1.02247932793519	0.825247808556923	0.993512668498149
OG0001264	0	NA	NA	NA	NA
OG0001265	0	NA	NA	NA	NA
OG0001266	0	NA	NA	NA	NA
OG0001267	3.86660879527067	0.267034650838289	1.07127555241566	0.0492080261439632	0.95812444377479
OG0001268	0	NA	NA	NA	NA
OG0001273	0	NA	NA	NA	NA
OG0001274	0	NA	NA	NA	NA
OG0001275	0	NA	NA	NA	NA
OG0001276	0.497119181887546	-0.117356642322005	1.01804364654584	0.960058209142137	0.993512668498149
OG0001277	5.29260807982707	-0.0048577211779435	0.962347665675548	0.993409210349207	0.999152774704031
OG0001278	1.33839779738955	-0.151939866997635	1.02469356237445	0.750884860137651	0.993512668498149
OG0001279	0.936579853040523	-0.139396126823872	1.0217263010645	0.853698523242405	0.993512668498149
OG0001280	0.68831886722891	-0.128618199638346	1.0197004729281	0.944038423511441	0.993512668498149
OG0001281	0	NA	NA	NA	NA
OG0001282	0	NA	NA	NA	NA
OG0001283	9.82035407625575	0.0398948948450192	0.950918228851222	0.917261917490943	0.993512668498149
OG0001284	0.0382399370682728	-0.046282535218951	1.01382996997511	0.395477920234587	0.993512668498149
OG0001285	0	NA	NA	NA	NA
OG0001286	0	NA	NA	NA	NA
OG0001288	0	NA	NA	NA	NA
OG0001289	5.49541835626183	0.248476510720872	1.04391033359263	0.295203109450889	0.993512668498149
OG0001291	0	NA	NA	NA	NA
OG0001295	4.45000949626656	0.25393122093075	1.06599691124096	0.0547352467294882	0.95812444377479
OG0001296	2.923533479351	0.243349188085182	1.06202813610468	0.0733976698142323	0.95812444377479
OG0001297	4.05522385845461	0.27064291516605	1.07277138938334	0.0459036980400144	0.95812444377479
OG0001298	1.50892050547148	0.218140372718451	1.05273536506051	0.120951159618824	0.978101527337163
OG0001301	1.56783741979918	-0.157321299965052	1.02618699248691	0.706555300669513	0.993512668498149
OG0001302	0	NA	NA	NA	NA
OG0001303	0	NA	NA	NA	NA
OG0001304	1.38754838079957	-0.165106168796318	1.02627019972087	0.728030269813715	0.993512668498149
OG0001305	5.52753529975504	-0.130181612492864	0.989896307500232	0.637011889417586	0.993512668498149
OG0001306	11.4678581360952	-0.0118803240238915	0.955842747555749	0.964198205429886	0.993512668498149
OG0001307	0	NA	NA	NA	NA
OG0001308	5.5866031050146	0.10399356838632	0.971521126839094	0.755746215757528	0.993512668498149
OG0001311	0	NA	NA	NA	NA
OG0001313	0	NA	NA	NA	NA
OG0001314	0	NA	NA	NA	NA
OG0001315	0	NA	NA	NA	NA
OG0001316	0	NA	NA	NA	NA
OG0001317	4.5244415919036	0.131398232458669	0.994560868899742	0.642097722294165	0.993512668498149
OG0001318	47.3715368792145	-0.0393700600255299	0.90586533871157	0.916471935020304	0.993512668498149
OG0001319	0	NA	NA	NA	NA
OG0001320	0	NA	NA	NA	NA
OG0001321	0	NA	NA	NA	NA
OG0001322	0.803038678433729	-0.13401061536976	1.02065621838667	0.898644088398969	0.993512668498149
OG0001323	0	NA	NA	NA	NA
OG0001324	0	NA	NA	NA	NA
OG0001325	3.63331310675185	0.0325507998119876	0.979976100434358	0.983377232948239	0.9939440803137
OG0001328	0	NA	NA	NA	NA
OG0001329	2.28585715317212	-0.178323300300105	1.03134206706665	0.593881174653358	0.993512668498149
OG0001331	3.67799373208674	0.263146514071129	1.06968930901395	0.0529182133257721	0.95812444377479
OG0001333	0	NA	NA	NA	NA
OG0001334	0	NA	NA	NA	NA
OG0001335	0	NA	NA	NA	NA
OG0001336	0	NA	NA	NA	NA
OG0001337	0	NA	NA	NA	NA
OG0001338	3.58368620049477	0.2610884764742	1.06886039078546	0.0549448013254994	0.95812444377479
OG0001339	0	NA	NA	NA	NA
OG0001340	0	NA	NA	NA	NA
OG0001341	6.63955227450966	0.157293648669438	0.978374205123475	0.640210590074529	0.993512668498149
OG0001342	0	NA	NA	NA	NA
OG0001343	0	NA	NA	NA	NA
OG0001344	0	NA	NA	NA	NA
OG0001345	0	NA	NA	NA	NA
OG0001346	0	NA	NA	NA	NA
OG0001347	9.73013460953429	-0.380018675477815	1.10969957123116	0.145672796946256	0.993512668498149
OG0001348	5.5754894828123	-0.350353837214217	1.08794623916264	0.237673122530851	0.993512668498149
OG0001349	0.057061300470249	-0.0531301952056902	1.01393820180106	0.395477920234482	0.993512668498149
OG0001350	0	NA	NA	NA	NA
OG0001351	0	NA	NA	NA	NA
OG0001352	0.841278615502001	-0.135655444275319	1.0209704954551	0.88498669634721	0.993512668498149
OG0001355	14.9156895054584	0.320048416415147	1.06589446956818	0.229378059947182	0.993512668498149
OG0001356	0	NA	NA	NA	NA
OG0001357	3.89509868858494	-0.237686637551308	1.04733893013457	0.407304590438054	0.993512668498149
OG0001358	0	NA	NA	NA	NA
OG0001359	0	NA	NA	NA	NA
OG0001360	0	NA	NA	NA	NA
OG0001361	0	NA	NA	NA	NA
OG0001362	1.49135754566264	-0.1556203237514	1.02570047972	0.720471407500487	0.993512668498149
OG0001363	0	NA	NA	NA	NA
OG0001364	1.18543804911646	-0.147687785726642	1.02361138380623	0.785435196714551	0.993512668498149
OG0001365	0	NA	NA	NA	NA
OG0001366	5.73764109549803	-0.342646223027984	1.08526809083967	0.238823988824655	0.993512668498149
OG0001367	0	NA	NA	NA	NA
OG0001369	196.884869877344	0.530850928360684	1.21747948687794	0.0430600072199545	0.95812444377479
OG0001372	0.057061300470249	-0.0531301952056902	1.01393820180106	0.395477920234482	0.993512668498149
OG0001373	0	NA	NA	NA	NA
OG0001376	0	NA	NA	NA	NA
OG0001377	2.82423475294561	-0.195326091147517	1.03565860294748	0.525467941088957	0.993512668498149
OG0001378	0	NA	NA	NA	NA
OG0001379	1.48389705524267	-0.180392055856397	1.02862228541053	0.693460833989805	0.993512668498149
OG0001380	0	NA	NA	NA	NA
OG0001381	0	NA	NA	NA	NA
OG0001382	0	NA	NA	NA	NA
OG0001383	0	NA	NA	NA	NA
OG0001384	3.01784101094296	0.24625804081507	1.06311099400571	0.0705174692395259	0.95812444377479
OG0001385	2.84171471219488	-0.175940363504611	1.03247537920761	0.549895125010857	0.993512668498149
OG0001386	0.535359118955819	-0.119890472638872	1.01837871528467	0.9818484083362	0.993512668498149
OG0001387	0	NA	NA	NA	NA
OG0001392	5.56810502829804	0.0654597447340197	0.971661247609885	0.83827026486939	0.993512668498149
OG0001393	42.9196304300535	-0.447450790286322	1.06951538937563	0.252021539426632	0.993512668498149
OG0001394	0	NA	NA	NA	NA
OG0001396	0.611838993092365	-0.124490407252445	1.01904140053145	0.978789455262646	0.993512668498149
OG0001397	0	NA	NA	NA	NA
OG0001398	5.34999332549466	0.112674510809691	0.976979850025507	0.711340916431585	0.993512668498149
OG0001399	0	NA	NA	NA	NA
OG0001400	0	NA	NA	NA	NA
OG0001401	4.62491207375698	0.0998055198637005	0.976613558108526	0.755190489612125	0.993512668498149
OG0001402	0	NA	NA	NA	NA
OG0001407	0.362383586752111	-0.106504568833059	1.01684053280043	0.86603250359077	0.993512668498149
OG0001408	0	NA	NA	NA	NA
OG0001409	1.33839779738955	-0.151939866997635	1.02469356237445	0.750884860137651	0.993512668498149
OG0001410	8.36081421377904	0.0346010742429653	0.959805412442898	0.925180765459794	0.993512668498149
OG0001411	2.74887516457749	-0.206647845653261	1.0375356069675	0.516770053886295	0.993512668498149
OG0001412	0	NA	NA	NA	NA
OG0001414	0.497119181887546	-0.117356642322005	1.01804364654584	0.960058209142137	0.993512668498149
OG0001415	0	NA	NA	NA	NA
OG0001417	3.76440573220689	0.0892917676852351	0.986315651350854	0.744790958929988	0.993512668498149
OG0001418	0	NA	NA	NA	NA
OG0001421	0	NA	NA	NA	NA
OG0001422	0.917758489638547	-0.138741292791872	1.02158932612615	0.859518741326951	0.993512668498149
OG0001423	0	NA	NA	NA	NA
OG0001424	2.94334854869953	0.261268493197086	1.06004588902416	0.171056261006577	0.993512668498149
OG0001426	484.243783764983	0.429510822684518	1.15387184014123	NA	NA
OG0001427	12.7616076453202	-0.0577044254947479	0.942920279933219	0.869921051436072	0.993512668498149
OG0001428	1.81012630296759	-0.167192087675889	1.02823716195973	0.661134409735537	0.993512668498149
OG0001429	5.58509184824169	0.203567452066535	1.00794835042795	0.492444748570121	0.993512668498149
OG0001430	0	NA	NA	NA	NA
OG0001431	1.682557231004	-0.1596814489618	1.02688495927085	0.687066677252187	0.993512668498149
OG0001432	0.535359118955819	-0.119890472638872	1.01837871528467	0.9818484083362	0.993512668498149
OG0001433	0	NA	NA	NA	NA
OG0001435	4.78448045059239	-0.257538062988029	1.05451401696858	0.346656017190303	0.993512668498149
OG0001436	0	NA	NA	NA	NA
OG0001437	0	NA	NA	NA	NA
OG0001438	0	NA	NA	NA	NA
OG0001439	0.764798741365456	-0.132300450714976	1.02034085245415	0.912992470120808	0.993512668498149
OG0001441	5.77859644023236	0.22580144510806	1.01910622529503	0.421613923967492	0.993512668498149
OG0001442	4.80968411119035	0.282868250831699	1.0780097726077	0.0356628056794833	0.95812444377479
OG0001443	11.4231773832022	-0.271235806868064	1.01723076964894	0.290837577594409	0.993512668498149
OG0001448	0	NA	NA	NA	NA
OG0001449	1.03247830084337	-0.142869277702816	1.02247932793519	0.825247808556923	0.993512668498149
OG0001450	1.30015786032127	-0.15094918611589	1.02443320900383	0.759097231984589	0.993512668498149
OG0001451	0	NA	NA	NA	NA
OG0001452	5.3296080622899	-0.262928523484392	1.05712096552403	0.32188737042766	0.993512668498149
OG0001453	0	NA	NA	NA	NA
OG0001456	2.45199582139116	0.226871772258224	1.05616182216893	0.0909531816153887	0.965328606623903
OG0001457	0	NA	NA	NA	NA
OG0001458	0	NA	NA	NA	NA
OG0001459	0.754460252735741	0.212016920400334	1.04949164724035	0.155917174050346	0.993512668498149
OG0001460	0	NA	NA	NA	NA
OG0001461	0	NA	NA	NA	NA
OG0001462	92.1872989602657	-0.350179619494436	0.986375740347267	0.394438662877523	0.993512668498149
OG0001463	0	NA	NA	NA	NA
OG0001464	0	NA	NA	NA	NA
OG0001465	3.77626192805066	-0.0441871828673596	0.986804940435563	0.872123563341989	0.993512668498149
OG0001466	0	NA	NA	NA	NA
OG0001467	0	NA	NA	NA	NA
OG0001468	1.59771641316697	-0.157756093370674	1.02631962313339	0.702296849652515	0.993512668498149
OG0001469	11.6575578716036	-0.0764705356547826	0.963834545596655	0.81187433203671	0.993512668498149
OG0001470	0.497119181887546	-0.117356642322005	1.01804364654584	0.960058209142137	0.993512668498149
OG0001471	16.1601785332779	0.165252845985227	0.983915941036638	0.617010323812593	0.993512668498149
OG0001472	0	NA	NA	NA	NA
OG0001473	0	NA	NA	NA	NA
OG0001474	0	NA	NA	NA	NA
OG0001475	0	NA	NA	NA	NA
OG0001481	0	NA	NA	NA	NA
OG0001482	655.340124549021	0.406894324760236	1.13935226720681	NA	NA
OG0001483	0.573599056024092	-0.122259284199761	1.01871087889881	0.997824996930338	0.999152774704031
OG0001484	0	NA	NA	NA	NA
OG0001485	0	NA	NA	NA	NA
OG0001486	0	NA	NA	NA	NA
OG0001487	0	NA	NA	NA	NA
OG0001488	18.1600791022098	-0.108574507592528	0.935578810283299	0.774633576466285	0.993512668498149
OG0001489	0	NA	NA	NA	NA
OG0001491	0.171183901410747	-0.082695110874346	1.01510516664757	0.655087902895041	0.993512668498149
OG0001492	3.67799373208674	0.263146514071129	1.06968930901395	0.0529182133257721	0.95812444377479
OG0001495	0.891518341080747	-0.137299817147907	1.02130869875753	0.869693899328037	0.993512668498149
OG0001497	0	NA	NA	NA	NA
OG0001498	1.41487767152609	-0.153803761771577	1.02519724318262	0.735217271605273	0.993512668498149
OG0001500	0	NA	NA	NA	NA
OG0001501	24.3677463422666	-0.258700146557219	0.951639334213673	0.530741496726595	0.993512668498149
OG0001502	0.68831886722891	-0.128618199638346	1.0197004729281	0.944038423511441	0.993512668498149
OG0001503	2.16907322661526	0.220595506977818	1.05398409513451	0.10134272157208	0.965328606623903
OG0001504	4.11062337135305	-0.02888010862709	0.978857330642264	0.950791975585725	0.993512668498149
OG0001505	3.58506224270929	-0.0352656091191607	0.986335988863063	0.90077077171063	0.993512668498149
OG0001506	1.22367798618473	-0.148861694709643	1.02389974118462	0.776355129029071	0.993512668498149
OG0001507	0	NA	NA	NA	NA
OG0001508	3.11955016246172	-0.203245227846606	1.03791072608408	0.494487183999225	0.993512668498149
OG0001509	0	NA	NA	NA	NA
OG0001510	0	NA	NA	NA	NA
OG0001511	9.02991452817948	-0.423197776381069	1.1304716220589	0.133027571359742	0.993512668498149
OG0001512	0	NA	NA	NA	NA
OG0001517	0	NA	NA	NA	NA
OG0001518	1.82596161504797	-0.162191886220673	1.02766424324791	0.665578629889969	0.993512668498149
OG0001519	0	NA	NA	NA	NA
OG0001520	0	NA	NA	NA	NA
OG0001521	111.121801963201	0.480232474839879	1.13434372657494	0.155396424715358	0.993512668498149
OG0001522	0	NA	NA	NA	NA
OG0001523	1.56783741979918	-0.157321299965052	1.02618699248691	0.706555300669513	0.993512668498149
OG0001524	0	NA	NA	NA	NA
OG0001525	533.97629685757	0.717694927176211	1.38117195419459	0.0390570411501227	0.95812444377479
OG0001526	0	NA	NA	NA	NA
OG0001527	0.803038678433729	-0.13401061536976	1.02065621838667	0.898644088398969	0.993512668498149
OG0001528	0	NA	NA	NA	NA
OG0001529	5.71291059999031	-0.0790402022120716	0.980200728272899	0.684230220678625	0.993512668498149
OG0001530	0	NA	NA	NA	NA
OG0001531	0	NA	NA	NA	NA
OG0001532	0	NA	NA	NA	NA
OG0001533	0	NA	NA	NA	NA
OG0001534	0	NA	NA	NA	NA
OG0001537	0.111439792635093	-0.0707852822634112	1.01450555786361	0.549557710148367	0.993512668498149
OG0001538	0.95599842670682	-0.140157845394653	1.02188683934962	0.84761147226653	0.993512668498149
OG0001539	0	NA	NA	NA	NA
OG0001540	0.0764798741365456	-0.0625834817321913	1.01411608412303	0.482835344244163	0.993512668498149
OG0001541	3.79841218289957	-0.14855312048815	1.00885303776796	NA	NA
OG0001542	0	NA	NA	NA	NA
OG0001545	4.33665883573892	-0.191666087810849	1.03808628192848	NA	NA
OG0001546	0	NA	NA	NA	NA
OG0001547	2.90623521718873	-0.176620992152886	1.03274609377584	NA	NA
OG0001548	2.4509531119153	-0.186921471292576	1.03317320495351	0.567288960734314	0.993512668498149
OG0001549	0	NA	NA	NA	NA
OG0001550	0	NA	NA	NA	NA
OG0001551	0	NA	NA	NA	NA
OG0001552	0	NA	NA	NA	NA
OG0001553	1.03738284751164	0.215118799920397	1.05114831446986	0.139695696053094	0.993512668498149
OG0001554	0	NA	NA	NA	NA
OG0001555	0	NA	NA	NA	NA
OG0001556	0	NA	NA	NA	NA
OG0001557	0	NA	NA	NA	NA
OG0001558	0	NA	NA	NA	NA
OG0001559	0	NA	NA	NA	NA
OG0001567	21.2558256410067	0.198417185636105	0.950739665569401	0.624631539084357	0.993512668498149
OG0001568	3.35562262029966	-0.0236492923822718	0.985987594510437	0.938658923118667	0.993512668498149
OG0001569	5.71422945297333	-0.35396472303767	1.08979473915521	0.231314340830846	0.993512668498149
OG0001570	2.77574297539276	0.223479305188766	1.03955093148169	0.301273612195576	0.993512668498149
OG0001571	3.59455408441764	-0.182711109015356	1.03520065852608	NA	NA
OG0001572	1.261917923253	-0.149922865501403	1.02416842645192	0.767581815922806	0.993512668498149
OG0001573	0.573599056024092	-0.122259284199761	1.01871087889881	0.997824996930338	0.999152774704031
OG0001574	0	NA	NA	NA	NA
OG0001576	0	NA	NA	NA	NA
OG0001577	4.38033718770686	-0.0869508250480649	0.982714676208999	0.758756193024869	0.993512668498149
OG0001578	3.88443231435546	-0.310528591654458	1.06821660538583	0.33291005280342	0.993512668498149
OG0001579	0	NA	NA	NA	NA
OG0001580	0	NA	NA	NA	NA
OG0001581	2.07476569502329	0.220318226994471	1.05384496714682	0.103909125762839	0.965328606623903
OG0001583	3.1259236942691	-0.209876296824937	1.02454368493798	0.57077841971913	0.993512668498149
OG0001585	0	NA	NA	NA	NA
OG0001586	0.114719811204818	-0.0730071563552332	1.01456224854112	0.565724270682943	0.993512668498149
OG0001587	1.88615063183935	0.219686525566897	1.05352894896012	0.109551033538005	0.975587606359161
OG0001588	11.5472545939799	-0.274577451002337	1.01836434317807	0.286096782807384	0.993512668498149
OG0001589	1.30015786032127	-0.15094918611589	1.02443320900383	0.759097231984589	0.993512668498149
OG0001591	0.612918859493013	-0.124095108238329	1.01899808406426	0.980742969753995	0.993512668498149
OG0001592	8.20461172713074	0.156837565309821	1.00484549908017	0.544759838868346	0.993512668498149
OG0001593	7.49861547858424	-0.180451978413099	1.00313815728625	0.502361895776391	0.993512668498149
OG0001594	0	NA	NA	NA	NA
OG0001595	16.8454258202792	-0.1704265348082	0.948332790975835	0.655605562768042	0.993512668498149
OG0001596	0	NA	NA	NA	NA
OG0001597	0	NA	NA	NA	NA
OG0001598	0	NA	NA	NA	NA
OG0001599	0	NA	NA	NA	NA
OG0001600	1.90006192389531	-0.211341387312462	1.03533192840489	0.595898100438349	0.993512668498149
OG0001601	16.7048923807429	-0.056264184629063	0.951012738466316	0.865677627818571	0.993512668498149
OG0001604	0	NA	NA	NA	NA
OG0001605	0	NA	NA	NA	NA
OG0001607	1.89447647479659	-0.163534223708565	1.02807909445953	0.655527055531831	0.993512668498149
OG0001608	0	NA	NA	NA	NA
OG0001609	0	NA	NA	NA	NA
OG0001610	0	NA	NA	NA	NA
OG0001611	0	NA	NA	NA	NA
OG0001612	219.251418833838	0.406104442135649	1.13444927175629	NA	NA
OG0001613	0	NA	NA	NA	NA
OG0001614	0	NA	NA	NA	NA
OG0001615	0	NA	NA	NA	NA
OG0001616	0	NA	NA	NA	NA
OG0001617	0	NA	NA	NA	NA
OG0001618	0	NA	NA	NA	NA
OG0001619	0	NA	NA	NA	NA
OG0001620	3.58368620049477	0.2610884764742	1.06886039078546	0.0549448013254994	0.95812444377479
OG0001621	0	NA	NA	NA	NA
OG0001622	2.16832941786946	-0.167784287478564	1.02949499494818	0.61948508110512	0.993512668498149
OG0001627	1.90103651193604	-0.169226075277488	1.02881738911628	0.6473210254679	0.993512668498149
OG0001630	0	NA	NA	NA	NA
OG0001631	0	NA	NA	NA	NA
OG0001632	0	NA	NA	NA	NA
OG0001635	1.30015786032127	-0.15094918611589	1.02443320900383	0.759097231984589	0.993512668498149
OG0001636	7.71437823581843	-0.17319376653689	1.00436005815366	NA	NA
OG0001637	1.60322803706345	0.218568898225014	1.05295840135048	0.117987769236122	0.978101527337163
OG0001638	2.55258394186593	0.0298050398698314	0.988286682582753	0.882492961926447	0.993512668498149
OG0001639	34.4091195816018	-0.192353694263441	0.96784973153282	0.584686053276178	0.993512668498149
OG0001640	0	NA	NA	NA	NA
OG0001641	4.81582862706748	0.142231289942351	0.9952873014548	0.601730848724983	0.993512668498149
OG0001642	0	NA	NA	NA	NA
OG0001643	28.1822508613595	0.329208286015279	1.02339898958504	0.366273363118483	0.993512668498149
OG0001644	0	NA	NA	NA	NA
OG0001645	0	NA	NA	NA	NA
OG0001646	1.52959748273091	-0.156470811490793	1.02594327676092	0.713414853614419	0.993512668498149
OG0001647	1.71183901410747	-0.160042079069186	1.02700170935235	0.683232361082374	0.993512668498149
OG0001648	0	NA	NA	NA	NA
OG0001649	0.764798741365456	-0.132300450714976	1.02034085245415	0.912992470120808	0.993512668498149
OG0001650	1.682557231004	-0.1596814489618	1.02688495927085	0.687066677252187	0.993512668498149
OG0001651	0	NA	NA	NA	NA
OG0001652	9.61401848624235	0.0131858866124073	0.965663261477698	0.974837438371459	0.993512668498149
OG0001654	4.21335285104256	0.213563626631077	1.02806946980093	0.388434517942904	0.993512668498149
OG0001655	0	NA	NA	NA	NA
OG0001656	5.5730051020281	-0.167255272366249	0.993518565265013	0.643478688445517	0.993512668498149
OG0001657	1.48359381222647	-0.15523070670163	1.02559757968762	0.722983806399416	0.993512668498149
OG0001658	0	NA	NA	NA	NA
OG0001659	2.35768828979919	0.22308645983995	1.05487839399935	0.0953429416818048	0.965328606623903
OG0001660	13.4429830523533	-0.211885008133071	0.980726220174703	0.520174837542697	0.993512668498149
OG0001662	0.0382399370682728	-0.046282535218951	1.01382996997511	0.395477920234587	0.993512668498149
OG0001663	0	NA	NA	NA	NA
OG0001664	0.947238237398293	-0.139522850233926	1.02176345828229	0.851887091819688	0.993512668498149
OG0001665	0	NA	NA	NA	NA
OG0001667	7.20797578911825	-0.175360635729467	1.00121813366933	0.516807712136236	0.993512668498149
OG0001668	7.81002575810866	-0.409451609463319	1.12060221055763	0.155807554130083	0.993512668498149
OG0001669	3.2064560741269	0.251741078407936	1.06519104264253	0.0645611334292643	0.95812444377479
OG0001671	0	NA	NA	NA	NA
OG0001672	0	NA	NA	NA	NA
OG0001673	2.923533479351	0.243349188085182	1.06202813610468	0.0733976698142323	0.95812444377479
OG0001675	0.229439622409637	-0.0925770323409305	1.01569008754286	0.740071563862578	0.993512668498149
OG0001676	0	NA	NA	NA	NA
OG0001677	0	NA	NA	NA	NA
OG0001678	0	NA	NA	NA	NA
OG0001679	0	NA	NA	NA	NA
OG0001680	0	NA	NA	NA	NA
OG0001681	5.46983683233412	0.291203631219428	1.08173641226758	0.0294568865228805	0.95812444377479
OG0001682	0.0382399370682728	-0.046282535218951	1.01382996997511	0.395477920234587	0.993512668498149
OG0001683	0	NA	NA	NA	NA
OG0001684	17.3982197011128	0.0641182138863306	0.913266704145666	0.88406495879787	0.993512668498149
OG0001685	0.724358652128107	-0.129991511247617	1.01994730745114	0.931089529992334	0.993512668498149
OG0001686	0	NA	NA	NA	NA
OG0001687	0	NA	NA	NA	NA
OG0001688	0	NA	NA	NA	NA
OG0001689	0	NA	NA	NA	NA
OG0001690	4.71224886327725	0.0666086378932407	0.98041996505484	0.8218103452686	0.993512668498149
OG0001693	0	NA	NA	NA	NA
OG0001695	0	NA	NA	NA	NA
OG0001696	0.68831886722891	-0.128618199638346	1.0197004729281	0.944038423511441	0.993512668498149
OG0001697	0	NA	NA	NA	NA
OG0001698	0	NA	NA	NA	NA
OG0001699	1.25534861034548	-0.149483885938986	1.02406537834597	0.770337000207889	0.993512668498149
OG0001700	0	NA	NA	NA	NA
OG0001701	1.65477771363722	-0.158940118576286	1.0266682447965	0.692576036011415	0.993512668498149
OG0001702	0	NA	NA	NA	NA
OG0001703	0	NA	NA	NA	NA
OG0001704	0	NA	NA	NA	NA
OG0001705	0.0557198963175467	-0.0527061775242495	1.01392721255972	0.395477920234484	0.993512668498149
OG0001706	0	NA	NA	NA	NA
OG0001707	0	NA	NA	NA	NA
OG0001708	4.05135233338768	-0.187422390609351	1.03682211841181	NA	NA
OG0001709	7.07084284958036	0.0645411443302897	0.970412579025478	0.843961292944622	0.993512668498149
OG0001710	458.350978115455	0.289989161273926	1.08211176309112	NA	NA
OG0001711	2.96718762445295	-0.177168741234382	1.03295658386707	0.539185359905888	0.993512668498149
OG0001712	1.28703778604237	-0.150520181482934	1.02432461733219	0.76237229825754	0.993512668498149
OG0001713	1.99714551645872	-0.165199757385585	1.02862327753631	0.641371273054752	0.993512668498149
OG0001715	0	NA	NA	NA	NA
OG0001716	0	NA	NA	NA	NA
OG0001717	6.03594671953251	0.154676600369188	1.0000829200197	0.58231110802128	0.993512668498149
OG0001720	2.22539071833971	-0.168591033923735	1.0297742129731	0.612640382503576	0.993512668498149
OG0001721	0.745380167699159	-0.131359404971016	1.02017320942788	0.92073041441602	0.993512668498149
OG0001722	8.40798763740243	-0.075105243785229	0.965324249357209	0.814839859389247	0.993512668498149
OG0001724	0	NA	NA	NA	NA
OG0001725	0	NA	NA	NA	NA
OG0001726	2.56207578357428	-0.17297997687515	1.03135224326195	0.575554668916618	0.993512668498149
OG0001727	0	NA	NA	NA	NA
OG0001728	0	NA	NA	NA	NA
OG0001729	0.803038678433729	-0.13401061536976	1.02065621838667	0.898644088398969	0.993512668498149
OG0001730	0	NA	NA	NA	NA
OG0001731	0	NA	NA	NA	NA
OG0001732	0	NA	NA	NA	NA
OG0001733	2.75711739309093	0.183075302125649	1.020621572103	0.432389078757685	0.993512668498149
OG0001734	0	NA	NA	NA	NA
OG0001735	0	NA	NA	NA	NA
OG0001736	0	NA	NA	NA	NA
OG0001737	0	NA	NA	NA	NA
OG0001738	0	NA	NA	NA	NA
OG0001739	20.052128188789	0.38567049559981	1.08330101806304	0.215117344237145	0.993512668498149
OG0001740	5.05716207628962	-0.126665654343707	0.984529861288659	0.659468114285264	0.993512668498149
OG0001742	0	NA	NA	NA	NA
OG0001743	2.82922594775903	0.240385949861485	1.06093893982711	0.0763953044870265	0.95812444377479
OG0001744	0	NA	NA	NA	NA
OG0001750	223.825540179121	0.361775994179135	1.11519473846871	NA	NA
OG0001752	2.34023564533696	-0.170167045369145	1.03032723330358	0.599432546843367	0.993512668498149
OG0001753	0	NA	NA	NA	NA
OG0001754	0	NA	NA	NA	NA
OG0001755	8.56148554635728	0.0539865069921476	0.962233853377299	0.878399466232613	0.993512668498149
OG0001756	5.8518272695343	-0.270641196705045	1.06058649035525	0.300610356452186	0.993512668498149
OG0001757	3.61891120178249	-0.277372354288529	1.05707648381186	0.378754655810847	0.993512668498149
OG0001758	0	NA	NA	NA	NA
OG0001760	4.48116103516137	-0.0150208985397968	0.984123746127939	0.869192033251813	0.993512668498149
OG0001761	2.74491452521516	-0.206105832857673	1.03739089981029	0.517585521891964	0.993512668498149
OG0001762	7.16203350796997	0.0768782111582748	0.969311523069909	0.817819315068488	0.993512668498149
OG0001763	1.3407177219004	0.179741915989497	1.02988482575187	0.317063857982591	0.993512668498149
OG0001764	0	NA	NA	NA	NA
OG0001765	1.58203736047873	-0.157609108031739	1.02627094459901	0.704152146687739	0.993512668498149
OG0001766	0	NA	NA	NA	NA
OG0001767	0.535359118955819	-0.119890472638872	1.01837871528467	0.9818484083362	0.993512668498149
OG0001768	0	NA	NA	NA	NA
OG0001769	0	NA	NA	NA	NA
OG0001771	0.917758489638547	-0.138741292791872	1.02158932612615	0.859518741326951	0.993512668498149
OG0001772	0	NA	NA	NA	NA
OG0001773	0	NA	NA	NA	NA
OG0001774	0	NA	NA	NA	NA
OG0001775	0	NA	NA	NA	NA
OG0001776	3.91606118267707	-0.0494892361550713	0.987419690128861	0.854209949892808	0.993512668498149
OG0001777	0	NA	NA	NA	NA
OG0001778	0	NA	NA	NA	NA
OG0001782	0	NA	NA	NA	NA
OG0001784	0.726558804297183	-0.130495993819442	1.02002033898948	0.928098411697694	0.993512668498149
OG0001785	0	NA	NA	NA	NA
OG0001790	1.56015709689131	-0.156951492743821	1.0260869123172	0.708843283120121	0.993512668498149
OG0001791	0	NA	NA	NA	NA
OG0001792	0	NA	NA	NA	NA
OG0001793	0	NA	NA	NA	NA
OG0001794	0	NA	NA	NA	NA
OG0001795	0	NA	NA	NA	NA
OG0001796	0	NA	NA	NA	NA
OG0001797	1.682557231004	-0.1596814489618	1.02688495927085	0.687066677252187	0.993512668498149
OG0001798	9.12698965587095	-0.0755009792745502	0.95778513149406	0.812771066040789	0.993512668498149
OG0001799	13.7392048746225	-0.225511034568943	0.982748120301805	0.499881147066195	0.993512668498149
OG0001800	0	NA	NA	NA	NA
OG0001801	0	NA	NA	NA	NA
OG0001802	1.50443720057376	-0.155714783675863	1.02573361551127	0.718999235559463	0.993512668498149
OG0001803	0	NA	NA	NA	NA
OG0001804	0	NA	NA	NA	NA
OG0001805	0.188615063183935	0.188124134931903	1.03742184411156	0.219976932057782	0.993512668498149
OG0001806	0	NA	NA	NA	NA
OG0001807	0	NA	NA	NA	NA
OG0001808	319.193014416167	0.597164943112312	1.26367133048772	0.0497920574249628	0.95812444377479
OG0001809	0	NA	NA	NA	NA
OG0001810	0	NA	NA	NA	NA
OG0001811	12.4735311649599	0.142220930875107	0.93906258326849	0.723653273295317	0.993512668498149
OG0001812	0	NA	NA	NA	NA
OG0001813	0.917758489638547	-0.138741292791872	1.02158932612615	0.859518741326951	0.993512668498149
OG0001814	1.42653251175623	-0.153850681409975	1.02521776363635	0.734015037732559	0.993512668498149
OG0001815	0	NA	NA	NA	NA
OG0001816	0	NA	NA	NA	NA
OG0001817	3.39507113731083	0.256720853699917	1.0671256627108	0.0593943370941979	0.95812444377479
OG0001818	1.08416470893473	-0.144294327660502	1.02281339977298	0.812605242134981	0.993512668498149
OG0001819	0.222879585270187	-0.0907777652159195	1.01560092127132	0.726244471134	0.993512668498149
OG0001821	3.58368620049477	0.2610884764742	1.06886039078546	0.0549448013254994	0.95812444377479
OG0001822	0	NA	NA	NA	NA
OG0001823	1.82596161504797	-0.162191886220673	1.02766424324791	0.665578629889969	0.993512668498149
OG0001824	0	NA	NA	NA	NA
OG0001825	0	NA	NA	NA	NA
OG0001826	0	NA	NA	NA	NA
OG0001829	0	NA	NA	NA	NA
OG0001830	0	NA	NA	NA	NA
OG0001835	0.057061300470249	-0.0531301952056902	1.01393820180106	0.395477920234482	0.993512668498149
OG0001836	0.26767955947791	-0.0972671233438247	1.01603137464876	0.78235143702439	0.993512668498149
OG0001838	2.16907322661526	0.220595506977818	1.05398409513451	0.10134272157208	0.965328606623903
OG0001839	0	NA	NA	NA	NA
OG0001840	0	NA	NA	NA	NA
OG0001841	0	NA	NA	NA	NA
OG0001842	0	NA	NA	NA	NA
OG0001843	0	NA	NA	NA	NA
OG0001844	0	NA	NA	NA	NA
OG0001845	6.55680771678889	-0.20804761836811	0.99609218490146	0.485178675287691	0.993512668498149
OG0001846	0	NA	NA	NA	NA
OG0001847	0	NA	NA	NA	NA
OG0001848	0.114122600940498	-0.0713254490751709	1.01453377172829	0.554384430049078	0.993512668498149
OG0001849	78.5490588784752	-0.232278439380166	0.936765050447678	0.576219992551404	0.993512668498149
OG0001850	0	NA	NA	NA	NA
OG0001851	0	NA	NA	NA	NA
OG0001852	0.0764798741365456	-0.0625834817321913	1.01411608412303	0.482835344244163	0.993512668498149
OG0001853	411.008094219811	0.591396515269038	1.28319964087996	NA	NA
OG0001859	0	NA	NA	NA	NA
OG0001860	1.87375691634537	-0.163338981887497	1.02801145202466	0.657752814701048	0.993512668498149
OG0001866	0	NA	NA	NA	NA
OG0001868	2.28451574901941	-0.169420322409525	1.03006334830966	0.605719158760297	0.993512668498149
OG0001871	13.7869919675293	0.252489655562252	1.04289549553159	NA	NA
OG0001872	6.24019814030192	-0.0742211361813785	0.988374107144887	NA	NA
OG0001873	0	NA	NA	NA	NA
OG0001874	0	NA	NA	NA	NA
OG0001875	0.917758489638547	-0.138741292791872	1.02158932612615	0.859518741326951	0.993512668498149
OG0001876	7.79988837134133	0.133544968611318	0.992004628555325	0.647261339967866	0.993512668498149
OG0001877	7.70953592960783	0.0388278098103792	0.962000061452935	0.913824871877226	0.993512668498149
OG0001878	1.48101905703292	0.0284452138589747	0.986684907830182	0.801911589293044	0.993512668498149
OG0001879	6.41464479464261	-0.125869271282459	0.979428448931857	0.575297914328655	0.993512668498149
OG0001880	0.627674305172739	-0.124895340457454	1.01912073164176	0.973853340061059	0.993512668498149
OG0001881	0	NA	NA	NA	NA
OG0001882	666.835175254417	0.630305098452135	1.33797495298393	NA	NA
OG0001883	0	NA	NA	NA	NA
OG0001884	441.535535003654	0.350347993493677	1.11215325888605	NA	NA
OG0001885	5.94137449029396	0.296196061676536	1.0840291542787	0.0260390268660491	0.95812444377479
OG0001886	0	NA	NA	NA	NA
OG0001888	0	NA	NA	NA	NA
OG0001889	406.317373539882	0.394645821173399	1.13835587209905	NA	NA
OG0001891	0	NA	NA	NA	NA
OG0001892	0	NA	NA	NA	NA
OG0001897	0	NA	NA	NA	NA
OG0001898	0	NA	NA	NA	NA
OG0001906	465.275830410872	0.515344351204363	1.22128123112869	0.0110075676040385	0.72027779322078
OG0001907	0	NA	NA	NA	NA
OG0001908	0.0943075315919676	0.165034752605094	1.0283377343251	0.242484342245394	0.993512668498149
OG0001909	0	NA	NA	NA	NA
OG0001910	2.47757734531887	0.149953891288956	1.00843825278393	0.529454885834565	0.993512668498149
OG0001911	0	NA	NA	NA	NA
OG0001912	0	NA	NA	NA	NA
OG0001913	0	NA	NA	NA	NA
OG0001914	6.42812129020977	0.0546101222497864	0.970004041368907	0.867077363551187	0.993512668498149
OG0001915	0.188615063183935	0.188124134931903	1.03742184411156	0.219976932057782	0.993512668498149
OG0001916	0	NA	NA	NA	NA
OG0001917	0	NA	NA	NA	NA
OG0001918	0	NA	NA	NA	NA
OG0001919	0.0557198963175467	-0.0527061775242495	1.01392721255972	0.395477920234484	0.993512668498149
OG0001920	0	NA	NA	NA	NA
OG0001921	0	NA	NA	NA	NA
OG0001922	0	NA	NA	NA	NA
OG0001923	0	NA	NA	NA	NA
OG0001930	0	NA	NA	NA	NA
OG0001931	10.4018167229029	-0.171795172463272	0.949730943706324	0.654537470431496	0.993512668498149
OG0001932	10.7362687693563	-0.455021318207295	1.15195414512303	0.103341512334871	0.965328606623903
OG0001933	14.3910876786857	-0.237786781381619	0.963455749899382	0.546593964979485	0.993512668498149
OG0001934	2.82922594775903	0.240385949861485	1.06093893982711	0.0763953044870265	0.95812444377479
OG0001935	0	NA	NA	NA	NA
OG0001936	0	NA	NA	NA	NA
OG0001937	0	NA	NA	NA	NA
OG0001940	0	NA	NA	NA	NA
OG0001941	0	NA	NA	NA	NA
OG0001942	0	NA	NA	NA	NA
OG0001943	2.35768828979919	0.22308645983995	1.05487839399935	0.0953429416818048	0.965328606623903
OG0001944	0	NA	NA	NA	NA
OG0001945	0	NA	NA	NA	NA
OG0001946	0	NA	NA	NA	NA
OG0001947	3.4559749758406	-0.211260438585626	1.04033046441672	0.463170645862048	0.993512668498149
OG0001948	0	NA	NA	NA	NA
OG0001949	0	NA	NA	NA	NA
OG0001950	0	NA	NA	NA	NA
OG0001951	0	NA	NA	NA	NA
OG0001953	0	NA	NA	NA	NA
OG0001954	1.03247830084337	-0.142869277702816	1.02247932793519	0.825247808556923	0.993512668498149
OG0001955	0	NA	NA	NA	NA
OG0001956	55.6286784113285	-0.131779785204611	0.964354945596393	0.688724009839913	0.993512668498149
OG0001957	0	NA	NA	NA	NA
OG0001958	0.893165738175454	-0.0994685842153996	1.00618399220013	0.968116201845793	0.993512668498149
OG0001959	0	NA	NA	NA	NA
OG0001960	0	NA	NA	NA	NA
OG0001962	0	NA	NA	NA	NA
OG0001971	0	NA	NA	NA	NA
OG0001976	0	NA	NA	NA	NA
OG0001977	2.45199582139116	0.226871772258224	1.05616182216893	0.0909531816153887	0.965328606623903
OG0001978	1.36947121128598	-0.152480865102235	1.02484574026015	0.745554681474034	0.993512668498149
OG0001979	0	NA	NA	NA	NA
OG0001980	0	NA	NA	NA	NA
OG0001981	0	NA	NA	NA	NA
OG0001982	0	NA	NA	NA	NA
OG0001983	0.458879244819273	-0.113412670713238	1.01750576606322	0.936595080758899	0.993512668498149
OG0001984	0	NA	NA	NA	NA
OG0001985	0	NA	NA	NA	NA
OG0001986	0	NA	NA	NA	NA
OG0001987	17.2713300167581	0.257489870845506	1.03150954334676	0.364545491403281	0.993512668498149
OG0001988	2.93459467918005	-0.211070573846142	1.03893503678847	0.4973852468852	0.993512668498149
OG0001989	3.44868273431801	0.0442902721624281	0.987497553389131	0.933991038384488	0.993512668498149
OG0001990	20.4392416765824	-0.090934021682487	0.958652809774463	0.779226517229421	0.993512668498149
OG0001991	0	NA	NA	NA	NA
OG0001992	0	NA	NA	NA	NA
OG0001993	526.658774887148	0.34101280786267	1.10551277056676	NA	NA
OG0001994	0	NA	NA	NA	NA
OG0001996	0	NA	NA	NA	NA
OG0001997	0.344159433614455	-0.105169527122536	1.01670106294678	0.853250300920096	0.993512668498149
OG0001998	2.69767218504534	0.273021869629678	1.06829891574892	0.104668963338709	0.96642202346477
OG0002000	0	NA	NA	NA	NA
OG0002002	0	NA	NA	NA	NA
OG0002003	3.315643369942	-0.221835477823496	1.042212624695	0.458709940423592	0.993512668498149
OG0002005	3.73437520687569	-0.234559319967806	1.04618077620528	0.419361740909984	0.993512668498149
OG0002006	0	NA	NA	NA	NA
OG0002007	0	NA	NA	NA	NA
OG0002008	0	NA	NA	NA	NA
OG0002009	0	NA	NA	NA	NA
OG0002019	0	NA	NA	NA	NA
OG0002020	0.16715968895264	-0.0820621669825168	1.015065327452	0.649470056545882	0.993512668498149
OG0002021	0	NA	NA	NA	NA
OG0002022	3.92699970689804	-0.313870712915522	1.06948840963085	0.327763017318391	0.993512668498149
OG0002024	24.5294496342105	-0.196347878766313	0.982869372569023	0.543106808247174	0.993512668498149
OG0002026	0	NA	NA	NA	NA
OG0002028	0	NA	NA	NA	NA
OG0002029	0	NA	NA	NA	NA
OG0002030	2.68402006595822	0.176561576628222	1.01760073957104	0.455844926250569	0.993512668498149
OG0002031	1.33839779738955	-0.151939866997635	1.02469356237445	0.750884860137651	0.993512668498149
OG0002032	1.16244114734618	-0.0590628305868747	0.993642007566386	0.977481999974493	0.993512668498149
OG0002033	0.841278615502001	-0.135655444275319	1.0209704954551	0.88498669634721	0.993512668498149
OG0002034	0	NA	NA	NA	NA
OG0002035	0	NA	NA	NA	NA
OG0002036	5.61177890732775	-0.104254490387388	0.994604295722615	NA	NA
OG0002037	0.803038678433729	-0.13401061536976	1.02065621838667	0.898644088398969	0.993512668498149
OG0002038	4.96394717070523	-0.0341098243701043	0.984935071950097	0.808060662064283	0.993512668498149
OG0002039	0	NA	NA	NA	NA
OG0002040	0	NA	NA	NA	NA
OG0002041	4.25914074989088	-0.0812072084954642	0.982116112919809	0.775059446009086	0.993512668498149
OG0002043	0	NA	NA	NA	NA
OG0002044	15.1255627537472	-0.265331645469818	1.04044884818145	0.285062628275689	0.993512668498149
OG0002045	0	NA	NA	NA	NA
OG0002046	0	NA	NA	NA	NA
OG0002057	0	NA	NA	NA	NA
OG0002058	0	NA	NA	NA	NA
OG0002063	0	NA	NA	NA	NA
OG0002064	0.305919496546182	-0.101405774799903	1.01636429726259	0.819751808018354	0.993512668498149
OG0002066	0.0382399370682728	-0.046282535218951	1.01382996997511	0.395477920234587	0.993512668498149
OG0002067	586.872821232145	0.3332242429758	1.10155681463463	NA	NA
OG0002069	0	NA	NA	NA	NA
OG0002070	0	NA	NA	NA	NA
OG0002071	1466.56438090027	0.605604200004141	1.31140802128495	0.00342433091007369	0.340615723818919
OG0002072	0	NA	NA	NA	NA
OG0002073	0	NA	NA	NA	NA
OG0002074	4.56031692306769	0.258354166769753	1.06783131337759	0.0495044837961477	0.95812444377479
OG0002075	0	NA	NA	NA	NA
OG0002076	0	NA	NA	NA	NA
OG0002077	0	NA	NA	NA	NA
OG0002078	0	NA	NA	NA	NA
OG0002079	0	NA	NA	NA	NA
OG0002080	0	NA	NA	NA	NA
OG0002089	4.45610005422769	0.0709908831761258	0.968378412185095	0.825383666904748	0.993512668498149
OG0002090	0	NA	NA	NA	NA
OG0002096	0	NA	NA	NA	NA
OG0002097	0	NA	NA	NA	NA
OG0002098	0	NA	NA	NA	NA
OG0002099	0	NA	NA	NA	NA
OG0002100	0	NA	NA	NA	NA
OG0002101	493.697286603274	0.610788579500054	1.31555352040584	NA	NA
OG0002102	0	NA	NA	NA	NA
OG0002103	0.342367802821494	-0.104247861148199	1.01664265464132	0.847206942767229	0.993512668498149
OG0002104	0	NA	NA	NA	NA
OG0002105	3.16853988428776	-0.219336569611754	1.04129602113695	0.470892662001345	0.993512668498149
OG0002106	0.057061300470249	-0.0531301952056902	1.01393820180106	0.395477920234482	0.993512668498149
OG0002107	0	NA	NA	NA	NA
OG0002108	2.82922594775903	0.240385949861485	1.06093893982711	0.0763953044870265	0.95812444377479
OG0002109	6.34591537854062	-0.379769911762793	1.1026820965932	0.19918005890346	0.993512668498149
OG0002110	0	NA	NA	NA	NA
OG0002111	0	NA	NA	NA	NA
OG0002112	0	NA	NA	NA	NA
OG0002113	0	NA	NA	NA	NA
OG0002115	0	NA	NA	NA	NA
OG0002116	2.45199582139116	0.226871772258224	1.05616182216893	0.0909531816153887	0.965328606623903
OG0002126	0.191199685341364	-0.0871373029405429	1.01533189670209	0.69150928158584	0.993512668498149
OG0002127	0	NA	NA	NA	NA
OG0002128	0.994238363775092	-0.141541287122726	1.02218522541408	0.836199843342007	0.993512668498149
OG0002129	0	NA	NA	NA	NA
OG0002130	0	NA	NA	NA	NA
OG0002131	0.726558804297183	-0.130495993819442	1.02002033898948	0.928098411697694	0.993512668498149
OG0002139	0	NA	NA	NA	NA
OG0002140	0	NA	NA	NA	NA
OG0002141	5.73053754286365	-0.0794381060101813	0.980338741835757	0.682979907668835	0.993512668498149
OG0002142	0.114719811204818	-0.0730071563552332	1.01456224854112	0.565724270682943	0.993512668498149
OG0002143	8.72613353995572	-0.121665860689688	0.966209768612442	0.715383867653252	0.993512668498149
OG0002145	0	NA	NA	NA	NA
OG0002146	8.93986173075605	-0.251984288348737	1.0166689714322	0.37822040673729	0.993512668498149
OG0002147	0	NA	NA	NA	NA
OG0002148	0	NA	NA	NA	NA
OG0002149	0.611838993092365	-0.124490407252445	1.01904140053145	0.978789455262646	0.993512668498149
OG0002150	0	NA	NA	NA	NA
OG0002151	3.86660879527067	0.267034650838289	1.07127555241566	0.0492080261439632	0.95812444377479
OG0002152	0	NA	NA	NA	NA
OG0002155	1.07071823791164	-0.144159667789948	1.02277201573345	0.814722969371577	0.993512668498149
OG0002156	0.68831886722891	-0.128618199638346	1.0197004729281	0.944038423511441	0.993512668498149
OG0002157	2.7960037230422	-0.175448455644777	1.03227862396235	0.553990220337972	0.993512668498149
OG0002159	0	NA	NA	NA	NA
OG0002160	46.8766027248472	-0.487596529935594	1.14292992422241	0.121127691085671	0.978101527337163
OG0002161	0.382399370682728	-0.108596704787672	1.01703730279022	0.883556357653683	0.993512668498149
OG0002171	0	NA	NA	NA	NA
OG0002172	0	NA	NA	NA	NA
OG0002173	0	NA	NA	NA	NA
OG0002179	0	NA	NA	NA	NA
OG0002180	5.28518243352214	0.0514819599964761	0.97086413345559	0.870179377955746	0.993512668498149
OG0002181	12.7380631705006	0.167737721848541	0.972350328745811	0.635679946641512	0.993512668498149
OG0002182	0	NA	NA	NA	NA
OG0002184	0	NA	NA	NA	NA
OG0002185	2.39657461975046	-0.170896624750516	1.03058738154641	0.593298818967839	0.993512668498149
OG0002186	3.27914274616311	-0.0194992827386392	0.985935767151681	0.952271673266685	0.993512668498149
OG0002187	0	NA	NA	NA	NA
OG0002188	3.74751383269073	-0.184025891507281	1.03570176598933	NA	NA
OG0002190	0.994238363775092	-0.141541287122726	1.02218522541408	0.836199843342007	0.993512668498149
OG0002191	12.9583717651678	0.389381717940928	1.13295032637001	NA	NA
OG0002192	0	NA	NA	NA	NA
OG0002193	0	NA	NA	NA	NA
OG0002194	0.114719811204818	-0.0730071563552332	1.01456224854112	0.565724270682943	0.993512668498149
OG0002195	0.994238363775092	-0.141541287122726	1.02218522541408	0.836199843342007	0.993512668498149
OG0002196	4.04903302489876	-0.242371259905343	1.04886277483008	0.394440379944528	0.993512668498149
OG0002197	0.95599842670682	-0.140157845394653	1.02188683934962	0.84761147226653	0.993512668498149
OG0002198	468.091429563175	0.518542457761551	1.22184574239733	NA	NA
OG0002199	0	NA	NA	NA	NA
OG0002207	0	NA	NA	NA	NA
OG0002208	0	NA	NA	NA	NA
OG0002209	0	NA	NA	NA	NA
OG0002210	0	NA	NA	NA	NA
OG0002211	0	NA	NA	NA	NA
OG0002212	0	NA	NA	NA	NA
OG0002213	0	NA	NA	NA	NA
OG0002221	0.170439707522365	-0.0833946967396043	1.01511503012422	0.659480211612272	0.993512668498149
OG0002222	41.6519778971641	0.365396559546146	1.07113558728782	0.241579767093024	0.993512668498149
OG0002224	0	NA	NA	NA	NA
OG0002227	0.994238363775092	-0.141541287122726	1.02218522541408	0.836199843342007	0.993512668498149
OG0002228	0.650078930160637	-0.126599152552205	1.01937004850419	0.960901036028783	0.993512668498149
OG0002229	0	NA	NA	NA	NA
OG0002230	0.535359118955819	-0.119890472638872	1.01837871528467	0.9818484083362	0.993512668498149
OG0002231	7.30535381161122	0.146335698648812	0.996300138255851	0.609656148465466	0.993512668498149
OG0002232	4.89955977137552	-0.0317248092716575	0.984807906233953	0.815642145120926	0.993512668498149
OG0002233	2.82922594775903	0.240385949861485	1.06093893982711	0.0763953044870265	0.95812444377479
OG0002236	1.30015786032127	-0.15094918611589	1.02443320900383	0.759097231984589	0.993512668498149
OG0002241	0	NA	NA	NA	NA
OG0002242	0.573599056024092	-0.122259284199761	1.01871087889881	0.997824996930338	0.999152774704031
OG0002247	2.45167543797205	-0.171610562788077	1.03084375275585	0.587380628270086	0.993512668498149
OG0002248	0	NA	NA	NA	NA
OG0002249	0	NA	NA	NA	NA
OG0002263	849.139652735408	0.381568168796506	1.13025324150476	NA	NA
OG0002264	2.07476569502329	0.220318226994471	1.05384496714682	0.103909125762839	0.965328606623903
OG0002266	0	NA	NA	NA	NA
OG0002267	0	NA	NA	NA	NA
OG0002268	0.967359299688828	-0.140242461618112	1.02191644679351	0.845835362601866	0.993512668498149
OG0002269	0.970042107994233	-0.140338641568619	1.02193702384685	0.845038232353966	0.993512668498149
OG0002270	0	NA	NA	NA	NA
OG0002271	1.18543804911646	-0.147687785726642	1.02361138380623	0.785435196714551	0.993512668498149
OG0002273	0.111439792635093	-0.0707852822634112	1.01450555786361	0.549557710148367	0.993512668498149
OG0002274	1.78303668216149	-0.161415427071021	1.02742194297356	0.6720038328357	0.993512668498149
OG0002275	0	NA	NA	NA	NA
OG0002276	0	NA	NA	NA	NA
OG0002277	0	NA	NA	NA	NA
OG0002279	0	NA	NA	NA	NA
OG0002288	8.10850203927002	0.0155769424118958	0.969469876724303	0.96488436778213	0.993512668498149
OG0002289	0.994238363775092	-0.141541287122726	1.02218522541408	0.836199843342007	0.993512668498149
OG0002295	0	NA	NA	NA	NA
OG0002296	3.71649836680159	0.0699164573690462	0.982499184166082	0.796513891590657	0.993512668498149
OG0002297	5.93388532146825	0.212237449496068	1.02423049729188	0.410933971807863	0.993512668498149
OG0002299	606.08164865451	6.7323211010331	4.20360859868459	NA	NA
OG0002300	0.879518552570274	-0.137224405638836	1.02128042337238	0.871962015893666	0.993512668498149
OG0002301	0.68831886722891	-0.128618199638346	1.0197004729281	0.944038423511441	0.993512668498149
OG0002303	0	NA	NA	NA	NA
OG0002304	18.0302823579847	0.440165807374809	1.16832314290003	0.00191970482774547	0.262650524159721
OG0002305	0	NA	NA	NA	NA
OG0002307	6.20072083082715	-0.071908272889494	0.971348765488829	0.832104325845715	0.993512668498149
OG0002308	2.51069722069096	-0.172298390072077	1.03109811161741	0.581302169171448	0.993512668498149
OG0002309	0	NA	NA	NA	NA
OG0002310	12.1779496526112	-0.213788269989865	0.975098021848036	0.563352691819658	0.993512668498149
OG0002312	0	NA	NA	NA	NA
OG0002313	0	NA	NA	NA	NA
OG0002314	0	NA	NA	NA	NA
OG0002316	0	NA	NA	NA	NA
OG0002317	3.01784101094296	0.24625804081507	1.06311099400571	0.0705174692395259	0.95812444377479
OG0002318	0	NA	NA	NA	NA
OG0002327	6.1299895534779	0.297980947822243	1.08486023407494	0.0248519778608447	0.95812444377479
OG0002328	0	NA	NA	NA	NA
OG0002329	0	NA	NA	NA	NA
OG0002330	0	NA	NA	NA	NA
OG0002331	1.50892050547148	0.218140372718451	1.05273536506051	0.120951159618824	0.978101527337163
OG0002339	0	NA	NA	NA	NA
OG0002340	7.64363470266876	-0.292118273882585	1.07016878481757	0.236575797273784	0.993512668498149
OG0002341	0	NA	NA	NA	NA
OG0002343	0.0382399370682728	-0.046282535218951	1.01382996997511	0.395477920234587	0.993512668498149
OG0002344	0	NA	NA	NA	NA
OG0002345	1.4483399264798	-0.154486261675076	1.02538810946179	0.729339329255674	0.993512668498149
OG0002346	0	NA	NA	NA	NA
OG0002347	4.2490081659534	0.24039431852999	1.0420393684158	0.302390329587358	0.993512668498149
OG0002348	0	NA	NA	NA	NA
OG0002349	0	NA	NA	NA	NA
OG0002350	0.95599842670682	-0.140157845394653	1.02188683934962	0.84761147226653	0.993512668498149
OG0002351	0	NA	NA	NA	NA
OG0002352	1.07071823791164	-0.144159667789948	1.02277201573345	0.814722969371577	0.993512668498149
OG0002353	3.73422822325162	-0.281452643082386	1.05863116663488	0.368438258738371	0.993512668498149
OG0002355	0	NA	NA	NA	NA
OG0002356	0	NA	NA	NA	NA
OG0002362	0	NA	NA	NA	NA
OG0002368	0.188615063183935	0.188124134931903	1.03742184411156	0.219976932057782	0.993512668498149
OG0002369	0	NA	NA	NA	NA
OG0002370	0	NA	NA	NA	NA
OG0002371	0	NA	NA	NA	NA
OG0002372	4.05135233338768	-0.187422390609351	1.03682211841181	NA	NA
OG0002380	0	NA	NA	NA	NA
OG0002381	0	NA	NA	NA	NA
OG0002382	0	NA	NA	NA	NA
OG0002383	0	NA	NA	NA	NA
OG0002384	0	NA	NA	NA	NA
OG0002385	5.37552930074215	0.290126791135914	1.08124778494302	0.0302299250574897	0.95812444377479
OG0002386	6.76482544834054	0.218884306656422	1.02666993635402	0.396027882617723	0.993512668498149
OG0002387	0	NA	NA	NA	NA
OG0002388	0	NA	NA	NA	NA
OG0002390	0	NA	NA	NA	NA
OG0002392	0	NA	NA	NA	NA
OG0002393	2.11126811739921	-0.166949377589477	1.02920977881782	0.626546769224569	0.993512668498149
OG0002394	0	NA	NA	NA	NA
OG0002395	0	NA	NA	NA	NA
OG0002396	2.36802677842891	0.0930762896214112	0.992356703445584	0.690146151596066	0.993512668498149
OG0002398	0.16715968895264	-0.0820621669825168	1.015065327452	0.649470056545882	0.993512668498149
OG0002399	6.83898539796624	0.105749306554019	0.985157153706949	0.722397289685481	0.993512668498149
OG0002401	4.12663318480374	-0.230918576982822	1.04624167846246	NA	NA
OG0002402	5.1967588146429	-0.260288408139296	1.0561077700523	0.329005055419912	0.993512668498149
OG0002403	0	NA	NA	NA	NA
OG0002404	0	NA	NA	NA	NA
OG0002410	0	NA	NA	NA	NA
OG0002415	0	NA	NA	NA	NA
OG0002416	0.573599056024092	-0.122259284199761	1.01871087889881	0.997824996930338	0.999152774704031
OG0002428	0	NA	NA	NA	NA
OG0002429	2.7603638670891	0.112951015460585	1.0011869874478	0.686002354693689	0.993512668498149
OG0002431	4.80968411119035	0.282868250831699	1.0780097726077	0.0356628056794833	0.95812444377479
OG0002432	0.565845189551806	0.208669907990079	1.04769744752086	0.170469424600053	0.993512668498149
OG0002433	0	NA	NA	NA	NA
OG0002434	0.497119181887546	-0.117356642322005	1.01804364654584	0.960058209142137	0.993512668498149
OG0002435	0	NA	NA	NA	NA
OG0002436	1.22367798618473	-0.148861694709643	1.02389974118462	0.776355129029071	0.993512668498149
OG0002437	0	NA	NA	NA	NA
OG0002440	7.0796042862754	-0.15227446185196	0.98355052657846	0.515254483182974	0.993512668498149
OG0002441	0	NA	NA	NA	NA
OG0002442	0	NA	NA	NA	NA
OG0002443	1.98045816343132	0.220019009425575	1.05369466655603	0.106639237090633	0.966819589285563
OG0002445	31.2646441026419	0.158929527201507	0.916039866433337	0.717528068723882	0.993512668498149
OG0002446	1.261917923253	-0.149922865501403	1.02416842645192	0.767581815922806	0.993512668498149
OG0002447	0	NA	NA	NA	NA
OG0002448	0	NA	NA	NA	NA
OG0002449	0.229439622409637	-0.0925770323409305	1.01569008754286	0.740071563862578	0.993512668498149
OG0002450	425.12070745442	0.483357144676923	1.20127450524889	NA	NA
OG0002452	1.45311760859437	-0.154742950285133	1.02545453420511	0.727735202020156	0.993512668498149
OG0002455	0	NA	NA	NA	NA
OG0002458	0	NA	NA	NA	NA
OG0002459	0	NA	NA	NA	NA
OG0002460	0	NA	NA	NA	NA
OG0002471	0.943075315919676	0.214242800144027	1.05068337468376	0.144541208636874	0.993512668498149
OG0002472	0	NA	NA	NA	NA
OG0002473	6.63941600353578	-0.280750401249276	1.06454415104189	0.264188645335823	0.993512668498149
OG0002474	0	NA	NA	NA	NA
OG0002475	0	NA	NA	NA	NA
OG0002476	0	NA	NA	NA	NA
OG0002477	0	NA	NA	NA	NA
OG0002478	1.31240991081573	-0.151022937945682	1.02446069587234	0.757645736776828	0.993512668498149
OG0002479	0	NA	NA	NA	NA
OG0002480	7.54460252735741	0.308340051177361	1.08980704899943	NA	NA
OG0002481	11.3011127280925	0.157214155879866	0.99948380393337	NA	NA
OG0002482	0	NA	NA	NA	NA
OG0002483	1.99827636389158	-0.175087739991309	1.02994258615586	0.628326403587653	0.993512668498149
OG0002484	0	NA	NA	NA	NA
OG0002485	0.305919496546182	-0.101405774799903	1.01636429726259	0.819751808018354	0.993512668498149
OG0002486	2.81742516755935	0.119141765996492	0.995971616393386	0.695735951187232	0.993512668498149
OG0002487	1.02710340846448	-0.142370187308121	1.02237885180884	0.828335906240605	0.993512668498149
OG0002488	0	NA	NA	NA	NA
OG0002489	0	NA	NA	NA	NA
OG0002490	0.0764798741365456	-0.0625834817321913	1.01411608412303	0.482835344244163	0.993512668498149
OG0002491	0	NA	NA	NA	NA
OG0002492	0	NA	NA	NA	NA
OG0002493	0	NA	NA	NA	NA
OG0002495	0	NA	NA	NA	NA
OG0002496	3.31359947716506	-0.261179478188054	1.05162320555557	0.413677898398363	0.993512668498149
[truncated: 1,785 more rows]
