# Supplementary material for: Genome-resolved metatranscriptomics reveals conserved root colonization determinants in a synthetic microbiota
Source: Nat Commun. 2023 Dec 13;14:8274. doi: 10.1038/s41467-023-43688-z (PMC10719396; doi:10.1038/s41467-023-43688-z)
Supplement: Supplementary file 11 — Source Data [file 41467_2023_43688_MOESM11_ESM.zip › Source Data/Main_figures/figure5/Root916OG_deseq.csv]

	baseMean	log2FoldChange	lfcSE	pvalue	padj
OG0000000	0	NA	NA	NA	NA
OG0000001	0	NA	NA	NA	NA
OG0000002	0	NA	NA	NA	NA
OG0000003	0	NA	NA	NA	NA
OG0000004	0	NA	NA	NA	NA
OG0000005	0	NA	NA	NA	NA
OG0000006	1.03818655702463	2.43985037249058e-07	0.0014426950126884	0.311321680563589	0.980319728316258
OG0000007	0	NA	NA	NA	NA
OG0000008	0	NA	NA	NA	NA
OG0000009	0	NA	NA	NA	NA
OG0000010	0	NA	NA	NA	NA
OG0000011	0	NA	NA	NA	NA
OG0000012	1.85948527692188	-2.90749195948402e-07	0.00144269496050697	0.275670554328497	0.980319728316258
OG0000013	0	NA	NA	NA	NA
OG0000014	0	NA	NA	NA	NA
OG0000015	0	NA	NA	NA	NA
OG0000016	0	NA	NA	NA	NA
OG0000017	0	NA	NA	NA	NA
OG0000018	0	NA	NA	NA	NA
OG0000019	0	NA	NA	NA	NA
OG0000020	0	NA	NA	NA	NA
OG0000021	0	NA	NA	NA	NA
OG0000022	0	NA	NA	NA	NA
OG0000023	0	NA	NA	NA	NA
OG0000024	0	NA	NA	NA	NA
OG0000025	0	NA	NA	NA	NA
OG0000027	0	NA	NA	NA	NA
OG0000028	0	NA	NA	NA	NA
OG0000029	0.384024941450339	1.35205861730705e-07	0.00144269500815932	0.638472613666504	0.980319728316258
OG0000030	0	NA	NA	NA	NA
OG0000033	0	NA	NA	NA	NA
OG0000034	0	NA	NA	NA	NA
OG0000035	0	NA	NA	NA	NA
OG0000037	0	NA	NA	NA	NA
OG0000038	0	NA	NA	NA	NA
OG0000039	0	NA	NA	NA	NA
OG0000041	0	NA	NA	NA	NA
OG0000042	0	NA	NA	NA	NA
OG0000043	0	NA	NA	NA	NA
OG0000044	0	NA	NA	NA	NA
OG0000045	0	NA	NA	NA	NA
OG0000047	0	NA	NA	NA	NA
OG0000048	0	NA	NA	NA	NA
OG0000049	0	NA	NA	NA	NA
OG0000050	0	NA	NA	NA	NA
OG0000051	0	NA	NA	NA	NA
OG0000052	0	NA	NA	NA	NA
OG0000053	0	NA	NA	NA	NA
OG0000054	0	NA	NA	NA	NA
OG0000055	0	NA	NA	NA	NA
OG0000056	0	NA	NA	NA	NA
OG0000058	0	NA	NA	NA	NA
OG0000059	0	NA	NA	NA	NA
OG0000060	0	NA	NA	NA	NA
OG0000061	0	NA	NA	NA	NA
OG0000062	0	NA	NA	NA	NA
OG0000063	0	NA	NA	NA	NA
OG0000064	0	NA	NA	NA	NA
OG0000066	0	NA	NA	NA	NA
OG0000067	0.196582330960697	-1.53340710608613e-07	0.00144269500764038	0.678134608918675	0.980319728316258
OG0000068	0	NA	NA	NA	NA
OG0000070	0	NA	NA	NA	NA
OG0000071	0	NA	NA	NA	NA
OG0000072	0	NA	NA	NA	NA
OG0000073	0	NA	NA	NA	NA
OG0000074	0.249539272011803	-1.51765588806542e-07	0.00144269500841527	0.726707831477039	0.980319728316258
OG0000075	0.0781242033987868	1.0099531208516e-07	0.00144269499954104	0.88509272919529	0.980319728316258
OG0000076	0	NA	NA	NA	NA
OG0000077	0.0982911654803486	-1.20970710377756e-07	0.00144269500275663	0.773599612911088	0.980319728316258
OG0000079	0	NA	NA	NA	NA
OG0000081	0.228770761382037	1.36540120480889e-07	0.00144269500307525	0.83197504044042	0.980319728316258
OG0000083	0	NA	NA	NA	NA
OG0000084	0	NA	NA	NA	NA
OG0000085	0	NA	NA	NA	NA
OG0000087	0	NA	NA	NA	NA
OG0000088	0	NA	NA	NA	NA
OG0000089	0	NA	NA	NA	NA
OG0000090	0	NA	NA	NA	NA
OG0000095	0.504509284320316	2.20558134634648e-07	0.00144269500367249	0.506048870239002	0.980319728316258
OG0000096	0	NA	NA	NA	NA
OG0000097	5.38412126512128	8.35628186029908e-07	0.00144269506575266	0.357651807539922	0.980319728316258
OG0000098	0	NA	NA	NA	NA
OG0000099	0	NA	NA	NA	NA
OG0000100	0	NA	NA	NA	NA
OG0000101	0	NA	NA	NA	NA
OG0000102	0	NA	NA	NA	NA
OG0000103	0	NA	NA	NA	NA
OG0000104	0.347830437492152	-1.88115864179475e-07	0.00144269500819645	0.589490279138536	0.980319728316258
OG0000105	0	NA	NA	NA	NA
OG0000107	0	NA	NA	NA	NA
OG0000108	0	NA	NA	NA	NA
OG0000109	0	NA	NA	NA	NA
OG0000111	0	NA	NA	NA	NA
OG0000112	0	NA	NA	NA	NA
OG0000113	0	NA	NA	NA	NA
OG0000114	0	NA	NA	NA	NA
OG0000115	0	NA	NA	NA	NA
OG0000116	0	NA	NA	NA	NA
OG0000117	0	NA	NA	NA	NA
OG0000118	0	NA	NA	NA	NA
OG0000120	0	NA	NA	NA	NA
OG0000121	0	NA	NA	NA	NA
OG0000122	82.4235282785307	1.06178676951103e-07	0.00144269489719439	0.75806213606922	0.980319728316258
OG0000124	0	NA	NA	NA	NA
OG0000125	0.347830437492152	-1.88115864179475e-07	0.00144269500819645	0.589490279138536	0.980319728316258
OG0000126	0	NA	NA	NA	NA
OG0000127	0	NA	NA	NA	NA
OG0000128	0	NA	NA	NA	NA
OG0000129	0	NA	NA	NA	NA
OG0000130	0	NA	NA	NA	NA
OG0000133	0.176415368879135	-5.37858885509374e-08	0.00144269496258566	0.942086481658448	0.981586083552698
OG0000135	0.0781242033987868	1.0099531208516e-07	0.00144269499954104	0.88509272919529	0.980319728316258
OG0000136	0	NA	NA	NA	NA
OG0000138	0	NA	NA	NA	NA
OG0000139	0	NA	NA	NA	NA
OG0000140	0	NA	NA	NA	NA
OG0000141	0	NA	NA	NA	NA
OG0000143	0	NA	NA	NA	NA
OG0000145	0	NA	NA	NA	NA
OG0000146	0	NA	NA	NA	NA
OG0000147	0	NA	NA	NA	NA
OG0000149	0	NA	NA	NA	NA
OG0000150	0	NA	NA	NA	NA
OG0000151	0.68631228414611	2.0079334865367e-07	0.00144269501502167	0.472928223852367	0.980319728316258
OG0000152	0	NA	NA	NA	NA
OG0000153	0	NA	NA	NA	NA
OG0000154	0	NA	NA	NA	NA
OG0000155	0	NA	NA	NA	NA
OG0000156	0.0781242033987868	1.0099531208516e-07	0.00144269499954104	0.88509272919529	0.980319728316258
OG0000157	0	NA	NA	NA	NA
OG0000158	0	NA	NA	NA	NA
OG0000160	0	NA	NA	NA	NA
OG0000161	0	NA	NA	NA	NA
OG0000162	0	NA	NA	NA	NA
OG0000163	0	NA	NA	NA	NA
OG0000164	0	NA	NA	NA	NA
OG0000165	0	NA	NA	NA	NA
OG0000166	0	NA	NA	NA	NA
OG0000167	0	NA	NA	NA	NA
OG0000168	0	NA	NA	NA	NA
OG0000170	0	NA	NA	NA	NA
OG0000171	0	NA	NA	NA	NA
OG0000172	0	NA	NA	NA	NA
OG0000173	0	NA	NA	NA	NA
OG0000175	0	NA	NA	NA	NA
OG0000176	0	NA	NA	NA	NA
OG0000177	0	NA	NA	NA	NA
OG0000178	0	NA	NA	NA	NA
OG0000180	0	NA	NA	NA	NA
OG0000182	0	NA	NA	NA	NA
OG0000183	0	NA	NA	NA	NA
OG0000185	0.192012470725169	1.28412624149738e-07	0.00144269500187364	0.831975042736376	0.980319728316258
OG0000186	0	NA	NA	NA	NA
OG0000187	0	NA	NA	NA	NA
OG0000188	0	NA	NA	NA	NA
OG0000189	0	NA	NA	NA	NA
OG0000190	0	NA	NA	NA	NA
OG0000192	0	NA	NA	NA	NA
OG0000193	0	NA	NA	NA	NA
OG0000194	0	NA	NA	NA	NA
OG0000195	0	NA	NA	NA	NA
OG0000196	0	NA	NA	NA	NA
OG0000197	0.0982911654803486	-1.20970710377756e-07	0.00144269500275663	0.773599612911088	0.980319728316258
OG0000199	0	NA	NA	NA	NA
OG0000200	0	NA	NA	NA	NA
OG0000201	0.94063028676058	-1.55091258302683e-07	0.00144269494771781	0.554504210060511	0.980319728316258
OG0000204	0	NA	NA	NA	NA
OG0000205	0	NA	NA	NA	NA
OG0000206	0	NA	NA	NA	NA
OG0000207	0	NA	NA	NA	NA
OG0000208	0	NA	NA	NA	NA
OG0000209	0	NA	NA	NA	NA
OG0000210	9.4086110655333	2.84174335486234e-07	0.00144269504719281	0.0601686023686868	0.980319728316258
OG0000211	0	NA	NA	NA	NA
OG0000212	0	NA	NA	NA	NA
OG0000213	0	NA	NA	NA	NA
OG0000214	0	NA	NA	NA	NA
OG0000215	0	NA	NA	NA	NA
OG0000216	0	NA	NA	NA	NA
OG0000217	0	NA	NA	NA	NA
OG0000218	0	NA	NA	NA	NA
OG0000219	0	NA	NA	NA	NA
OG0000220	0	NA	NA	NA	NA
OG0000224	0	NA	NA	NA	NA
OG0000226	0.249539272011803	-1.51765588806542e-07	0.00144269500841527	0.726707831477039	0.980319728316258
OG0000227	0	NA	NA	NA	NA
OG0000228	0	NA	NA	NA	NA
OG0000229	0	NA	NA	NA	NA
OG0000230	0	NA	NA	NA	NA
OG0000231	0.327061926862385	6.65206601693506e-08	0.00144269495661866	0.994763470325192	0.995365908369581
OG0000232	0	NA	NA	NA	NA
OG0000233	0	NA	NA	NA	NA
OG0000234	0	NA	NA	NA	NA
OG0000235	0	NA	NA	NA	NA
OG0000236	0	NA	NA	NA	NA
OG0000238	0	NA	NA	NA	NA
OG0000239	0	NA	NA	NA	NA
OG0000240	0	NA	NA	NA	NA
OG0000241	0	NA	NA	NA	NA
OG0000242	0	NA	NA	NA	NA
OG0000243	0	NA	NA	NA	NA
OG0000244	0	NA	NA	NA	NA
OG0000245	0	NA	NA	NA	NA
OG0000247	0	NA	NA	NA	NA
OG0000249	0	NA	NA	NA	NA
OG0000250	0	NA	NA	NA	NA
OG0000251	0	NA	NA	NA	NA
OG0000253	0	NA	NA	NA	NA
OG0000255	0.249539272011803	-1.51765588806542e-07	0.00144269500841527	0.726707831477039	0.980319728316258
OG0000256	0	NA	NA	NA	NA
OG0000257	0	NA	NA	NA	NA
OG0000259	0	NA	NA	NA	NA
OG0000260	0	NA	NA	NA	NA
OG0000261	0	NA	NA	NA	NA
OG0000262	0	NA	NA	NA	NA
OG0000263	0	NA	NA	NA	NA
OG0000264	0	NA	NA	NA	NA
OG0000265	45.3622476038824	1.34720218553095e-08	0.00144269487567648	0.982482153548172	0.995365908369581
OG0000266	0	NA	NA	NA	NA
OG0000267	0	NA	NA	NA	NA
OG0000268	0	NA	NA	NA	NA
OG0000270	0	NA	NA	NA	NA
OG0000271	0	NA	NA	NA	NA
OG0000272	0	NA	NA	NA	NA
OG0000273	0	NA	NA	NA	NA
OG0000274	0.0982911654803486	-1.20970710377756e-07	0.00144269500275663	0.773599612911088	0.980319728316258
OG0000275	1.38601699451679	1.97921078962866e-07	0.00144269488280164	0.574141701089816	0.980319728316258
OG0000276	0	NA	NA	NA	NA
OG0000277	0	NA	NA	NA	NA
OG0000279	0	NA	NA	NA	NA
OG0000280	0	NA	NA	NA	NA
OG0000281	0	NA	NA	NA	NA
OG0000283	0	NA	NA	NA	NA
OG0000284	0	NA	NA	NA	NA
OG0000285	0.228770761382037	1.36540120480889e-07	0.00144269500307525	0.83197504044042	0.980319728316258
OG0000286	0	NA	NA	NA	NA
OG0000287	0	NA	NA	NA	NA
OG0000289	0	NA	NA	NA	NA
OG0000290	0.254638198814958	-1.52365596887705e-07	0.00144269500859311	0.726707831477039	0.980319728316258
OG0000293	0	NA	NA	NA	NA
OG0000294	0	NA	NA	NA	NA
OG0000295	0	NA	NA	NA	NA
OG0000297	0	NA	NA	NA	NA
OG0000298	0	NA	NA	NA	NA
OG0000299	0	NA	NA	NA	NA
OG0000300	0	NA	NA	NA	NA
OG0000301	1030.11034534723	-6.71183483611863e-07	0.00144269472788242	0.589283542662821	0.980319728316258
OG0000302	0	NA	NA	NA	NA
OG0000303	0	NA	NA	NA	NA
OG0000304	0	NA	NA	NA	NA
OG0000305	0	NA	NA	NA	NA
OG0000306	0	NA	NA	NA	NA
OG0000307	0.446121602972501	-2.20119231234932e-07	0.00144269500903703	0.50159348593653	0.980319728316258
OG0000308	0	NA	NA	NA	NA
OG0000309	0	NA	NA	NA	NA
OG0000312	0	NA	NA	NA	NA
OG0000313	0	NA	NA	NA	NA
OG0000315	0	NA	NA	NA	NA
OG0000316	0	NA	NA	NA	NA
OG0000317	0.0982911654803486	-1.20970710377756e-07	0.00144269500275663	0.773599612911088	0.980319728316258
OG0000318	0	NA	NA	NA	NA
OG0000319	0	NA	NA	NA	NA
OG0000320	0	NA	NA	NA	NA
OG0000321	0	NA	NA	NA	NA
OG0000322	0	NA	NA	NA	NA
OG0000325	0	NA	NA	NA	NA
OG0000326	0	NA	NA	NA	NA
OG0000328	0	NA	NA	NA	NA
OG0000329	0	NA	NA	NA	NA
OG0000332	0	NA	NA	NA	NA
OG0000333	0	NA	NA	NA	NA
OG0000334	0.425954640890939	-1.41344212587694e-07	0.001442694943465	0.729911416431831	0.980319728316258
OG0000335	0	NA	NA	NA	NA
OG0000336	0	NA	NA	NA	NA
OG0000337	0	NA	NA	NA	NA
OG0000339	0	NA	NA	NA	NA
OG0000341	0	NA	NA	NA	NA
OG0000342	0	NA	NA	NA	NA
OG0000343	0	NA	NA	NA	NA
OG0000344	0	NA	NA	NA	NA
OG0000345	0	NA	NA	NA	NA
OG0000348	0	NA	NA	NA	NA
OG0000350	0.249539272011803	-1.51765588806542e-07	0.00144269500841527	0.726707831477039	0.980319728316258
OG0000351	0	NA	NA	NA	NA
OG0000352	0	NA	NA	NA	NA
OG0000354	0	NA	NA	NA	NA
OG0000355	0.81964836937996	-1.29613968656692e-07	0.0014426948732978	0.729189918256905	0.980319728316258
OG0000356	0	NA	NA	NA	NA
OG0000358	0	NA	NA	NA	NA
OG0000359	0	NA	NA	NA	NA
OG0000360	0.0982911654803486	-1.20970710377756e-07	0.00144269500275663	0.773599612911088	0.980319728316258
OG0000361	0.228770761382037	1.36540120480889e-07	0.00144269500307525	0.83197504044042	0.980319728316258
OG0000363	0	NA	NA	NA	NA
OG0000366	0	NA	NA	NA	NA
OG0000368	0	NA	NA	NA	NA
OG0000369	0	NA	NA	NA	NA
OG0000370	0	NA	NA	NA	NA
OG0000371	0	NA	NA	NA	NA
OG0000373	0	NA	NA	NA	NA
OG0000374	0	NA	NA	NA	NA
OG0000375	0	NA	NA	NA	NA
OG0000376	0	NA	NA	NA	NA
OG0000377	0	NA	NA	NA	NA
OG0000378	0	NA	NA	NA	NA
OG0000379	0.0781242033987868	1.0099531208516e-07	0.00144269499954104	0.88509272919529	0.980319728316258
OG0000380	0	NA	NA	NA	NA
OG0000381	0	NA	NA	NA	NA
OG0000383	0	NA	NA	NA	NA
OG0000385	0	NA	NA	NA	NA
OG0000386	0	NA	NA	NA	NA
OG0000387	0.747845158969591	2.00038731199451e-07	0.0014426949426272	0.584529071509155	0.980319728316258
OG0000388	0	NA	NA	NA	NA
OG0000389	0	NA	NA	NA	NA
OG0000390	0	NA	NA	NA	NA
OG0000391	0	NA	NA	NA	NA
OG0000392	0	NA	NA	NA	NA
OG0000393	0.192012470725169	1.28412624149738e-07	0.00144269500187364	0.831975042736376	0.980319728316258
OG0000394	0	NA	NA	NA	NA
OG0000395	0	NA	NA	NA	NA
OG0000396	0	NA	NA	NA	NA
OG0000397	0	NA	NA	NA	NA
OG0000398	0	NA	NA	NA	NA
OG0000399	0	NA	NA	NA	NA
OG0000401	0	NA	NA	NA	NA
OG0000402	0	NA	NA	NA	NA
OG0000403	0	NA	NA	NA	NA
OG0000404	0	NA	NA	NA	NA
OG0000405	0	NA	NA	NA	NA
OG0000406	0	NA	NA	NA	NA
OG0000407	0	NA	NA	NA	NA
OG0000408	0	NA	NA	NA	NA
OG0000411	0	NA	NA	NA	NA
OG0000413	0	NA	NA	NA	NA
OG0000414	0	NA	NA	NA	NA
OG0000415	0	NA	NA	NA	NA
OG0000416	0	NA	NA	NA	NA
OG0000417	0	NA	NA	NA	NA
OG0000418	0	NA	NA	NA	NA
OG0000419	0	NA	NA	NA	NA
OG0000420	0	NA	NA	NA	NA
OG0000422	0	NA	NA	NA	NA
OG0000423	0	NA	NA	NA	NA
OG0000424	0	NA	NA	NA	NA
OG0000425	0	NA	NA	NA	NA
OG0000426	0	NA	NA	NA	NA
OG0000427	0	NA	NA	NA	NA
OG0000432	0	NA	NA	NA	NA
OG0000433	0	NA	NA	NA	NA
OG0000435	0	NA	NA	NA	NA
OG0000436	0	NA	NA	NA	NA
OG0000440	0	NA	NA	NA	NA
OG0000441	0	NA	NA	NA	NA
OG0000442	0	NA	NA	NA	NA
OG0000443	0	NA	NA	NA	NA
OG0000444	0	NA	NA	NA	NA
OG0000445	0	NA	NA	NA	NA
OG0000446	0	NA	NA	NA	NA
OG0000447	0	NA	NA	NA	NA
OG0000448	0	NA	NA	NA	NA
OG0000450	0	NA	NA	NA	NA
OG0000451	0	NA	NA	NA	NA
OG0000452	0	NA	NA	NA	NA
OG0000453	0	NA	NA	NA	NA
OG0000454	0	NA	NA	NA	NA
OG0000455	0	NA	NA	NA	NA
OG0000456	0	NA	NA	NA	NA
OG0000457	0	NA	NA	NA	NA
OG0000458	0	NA	NA	NA	NA
OG0000460	0	NA	NA	NA	NA
OG0000461	0	NA	NA	NA	NA
OG0000462	0	NA	NA	NA	NA
OG0000464	0	NA	NA	NA	NA
OG0000465	0	NA	NA	NA	NA
OG0000466	0	NA	NA	NA	NA
OG0000467	0	NA	NA	NA	NA
OG0000469	0	NA	NA	NA	NA
OG0000471	0	NA	NA	NA	NA
OG0000472	0	NA	NA	NA	NA
OG0000473	0	NA	NA	NA	NA
OG0000474	0	NA	NA	NA	NA
OG0000475	0	NA	NA	NA	NA
OG0000478	0	NA	NA	NA	NA
OG0000479	0	NA	NA	NA	NA
OG0000480	0	NA	NA	NA	NA
OG0000481	0	NA	NA	NA	NA
OG0000482	0	NA	NA	NA	NA
OG0000483	0	NA	NA	NA	NA
OG0000485	0	NA	NA	NA	NA
OG0000486	0	NA	NA	NA	NA
OG0000488	0	NA	NA	NA	NA
OG0000489	0.503477295741521	3.45958489859945e-08	0.00144269490878417	0.982652036618396	0.995365908369581
OG0000492	0	NA	NA	NA	NA
OG0000493	0	NA	NA	NA	NA
OG0000495	0	NA	NA	NA	NA
OG0000496	0	NA	NA	NA	NA
OG0000497	0.0982911654803486	-1.20970710377756e-07	0.00144269500275663	0.773599612911088	0.980319728316258
OG0000499	0	NA	NA	NA	NA
OG0000501	0	NA	NA	NA	NA
OG0000502	0	NA	NA	NA	NA
OG0000503	0	NA	NA	NA	NA
OG0000504	0	NA	NA	NA	NA
OG0000506	0	NA	NA	NA	NA
OG0000509	0	NA	NA	NA	NA
OG0000510	0	NA	NA	NA	NA
OG0000512	0	NA	NA	NA	NA
OG0000514	0	NA	NA	NA	NA
OG0000515	0	NA	NA	NA	NA
OG0000516	0	NA	NA	NA	NA
OG0000517	0	NA	NA	NA	NA
OG0000519	0	NA	NA	NA	NA
OG0000521	0.0982911654803486	-1.20970710377756e-07	0.00144269500275663	0.773599612911088	0.980319728316258
OG0000522	0	NA	NA	NA	NA
OG0000523	0	NA	NA	NA	NA
OG0000525	0	NA	NA	NA	NA
OG0000526	0	NA	NA	NA	NA
OG0000528	0	NA	NA	NA	NA
OG0000529	0	NA	NA	NA	NA
OG0000533	0	NA	NA	NA	NA
OG0000534	0	NA	NA	NA	NA
OG0000535	0	NA	NA	NA	NA
OG0000536	0	NA	NA	NA	NA
OG0000537	0	NA	NA	NA	NA
OG0000538	0	NA	NA	NA	NA
OG0000540	0	NA	NA	NA	NA
OG0000541	0	NA	NA	NA	NA
OG0000542	0	NA	NA	NA	NA
OG0000543	0	NA	NA	NA	NA
OG0000544	0	NA	NA	NA	NA
OG0000545	0	NA	NA	NA	NA
OG0000546	0	NA	NA	NA	NA
OG0000547	0	NA	NA	NA	NA
OG0000548	0	NA	NA	NA	NA
OG0000549	0	NA	NA	NA	NA
OG0000550	0	NA	NA	NA	NA
OG0000551	0	NA	NA	NA	NA
OG0000552	0	NA	NA	NA	NA
OG0000553	0	NA	NA	NA	NA
OG0000554	0	NA	NA	NA	NA
OG0000555	0	NA	NA	NA	NA
OG0000557	0	NA	NA	NA	NA
OG0000558	0	NA	NA	NA	NA
OG0000560	0	NA	NA	NA	NA
OG0000561	0.347830437492152	-1.88115864179475e-07	0.00144269500819645	0.589490279138536	0.980319728316258
OG0000562	0	NA	NA	NA	NA
OG0000565	0	NA	NA	NA	NA
OG0000566	0	NA	NA	NA	NA
OG0000568	0	NA	NA	NA	NA
OG0000569	0	NA	NA	NA	NA
OG0000571	0	NA	NA	NA	NA
OG0000575	0	NA	NA	NA	NA
OG0000576	0	NA	NA	NA	NA
OG0000577	0.249539272011803	-1.51765588806542e-07	0.00144269500841527	0.726707831477039	0.980319728316258
OG0000578	0	NA	NA	NA	NA
OG0000579	0	NA	NA	NA	NA
OG0000580	0	NA	NA	NA	NA
OG0000582	0	NA	NA	NA	NA
OG0000584	0.539842908217321	-8.05985880563673e-08	0.00144269492088555	0.77913200088255	0.980319728316258
OG0000588	0	NA	NA	NA	NA
OG0000589	0.0982911654803486	-1.20970710377756e-07	0.00144269500275663	0.773599612911088	0.980319728316258
OG0000590	0	NA	NA	NA	NA
OG0000591	0	NA	NA	NA	NA
OG0000592	0	NA	NA	NA	NA
OG0000593	0	NA	NA	NA	NA
OG0000594	0	NA	NA	NA	NA
OG0000595	0	NA	NA	NA	NA
OG0000596	0	NA	NA	NA	NA
OG0000597	0.228770761382037	1.36540120480889e-07	0.00144269500307525	0.83197504044042	0.980319728316258
OG0000598	0	NA	NA	NA	NA
OG0000599	0	NA	NA	NA	NA
OG0000601	0	NA	NA	NA	NA
OG0000602	0	NA	NA	NA	NA
OG0000603	10.5679386441143	-4.94831015422226e-07	0.00144269507272426	0.0101527364770695	0.585474470177675
OG0000604	0	NA	NA	NA	NA
OG0000605	0.0982911654803486	-1.20970710377756e-07	0.00144269500275663	0.773599612911088	0.980319728316258
OG0000606	0	NA	NA	NA	NA
OG0000607	0	NA	NA	NA	NA
OG0000608	0	NA	NA	NA	NA
OG0000609	0	NA	NA	NA	NA
OG0000611	0	NA	NA	NA	NA
OG0000612	0.228770761382037	1.36540120480889e-07	0.00144269500307525	0.83197504044042	0.980319728316258
OG0000615	0	NA	NA	NA	NA
OG0000616	0.290303636205518	3.33815579502262e-08	0.00144269495805288	0.995365908369581	0.995365908369581
OG0000618	0	NA	NA	NA	NA
OG0000619	0	NA	NA	NA	NA
OG0000620	0	NA	NA	NA	NA
OG0000621	0	NA	NA	NA	NA
OG0000622	0	NA	NA	NA	NA
OG0000623	0	NA	NA	NA	NA
OG0000626	0	NA	NA	NA	NA
OG0000627	0	NA	NA	NA	NA
OG0000628	0	NA	NA	NA	NA
OG0000629	0	NA	NA	NA	NA
OG0000630	0	NA	NA	NA	NA
OG0000633	0	NA	NA	NA	NA
OG0000634	0	NA	NA	NA	NA
OG0000635	0	NA	NA	NA	NA
OG0000636	0	NA	NA	NA	NA
OG0000639	0	NA	NA	NA	NA
OG0000640	0	NA	NA	NA	NA
OG0000641	0.192012470725169	1.28412624149738e-07	0.00144269500187364	0.831975042736376	0.980319728316258
OG0000642	0.228770761382037	1.36540120480889e-07	0.00144269500307525	0.83197504044042	0.980319728316258
OG0000643	0	NA	NA	NA	NA
OG0000644	0	NA	NA	NA	NA
OG0000645	0.192012470725169	1.28412624149738e-07	0.00144269500187364	0.831975042736376	0.980319728316258
OG0000646	0	NA	NA	NA	NA
OG0000649	0	NA	NA	NA	NA
OG0000650	0	NA	NA	NA	NA
OG0000651	0	NA	NA	NA	NA
OG0000652	0	NA	NA	NA	NA
OG0000653	0	NA	NA	NA	NA
OG0000655	0	NA	NA	NA	NA
OG0000656	0	NA	NA	NA	NA
OG0000657	0	NA	NA	NA	NA
OG0000658	0	NA	NA	NA	NA
OG0000659	0	NA	NA	NA	NA
OG0000660	0	NA	NA	NA	NA
OG0000663	0	NA	NA	NA	NA
OG0000664	0	NA	NA	NA	NA
OG0000668	0.523644257823082	-5.00509831009678e-08	0.00144269493229847	0.802497417314805	0.980319728316258
OG0000669	0	NA	NA	NA	NA
OG0000670	0	NA	NA	NA	NA
OG0000671	0	NA	NA	NA	NA
OG0000672	0	NA	NA	NA	NA
OG0000673	0	NA	NA	NA	NA
OG0000674	0.254638198814958	-1.52365596887705e-07	0.00144269500859311	0.726707831477039	0.980319728316258
OG0000675	0	NA	NA	NA	NA
OG0000676	0.384024941450339	1.35205861730705e-07	0.00144269500815932	0.638472613666504	0.980319728316258
OG0000677	0	NA	NA	NA	NA
OG0000678	0	NA	NA	NA	NA
OG0000679	0	NA	NA	NA	NA
OG0000680	0	NA	NA	NA	NA
OG0000681	0	NA	NA	NA	NA
OG0000683	0	NA	NA	NA	NA
OG0000684	0	NA	NA	NA	NA
OG0000685	0	NA	NA	NA	NA
OG0000687	0	NA	NA	NA	NA
OG0000689	0	NA	NA	NA	NA
OG0000690	0	NA	NA	NA	NA
OG0000692	0	NA	NA	NA	NA
OG0000693	0	NA	NA	NA	NA
OG0000694	0	NA	NA	NA	NA
OG0000695	0	NA	NA	NA	NA
OG0000697	0.446121602972501	-2.20119231234932e-07	0.00144269500903703	0.50159348593653	0.980319728316258
OG0000698	0	NA	NA	NA	NA
OG0000699	0	NA	NA	NA	NA
OG0000700	0	NA	NA	NA	NA
OG0000701	0	NA	NA	NA	NA
OG0000702	0	NA	NA	NA	NA
OG0000703	0	NA	NA	NA	NA
OG0000705	0	NA	NA	NA	NA
OG0000706	0	NA	NA	NA	NA
OG0000707	0.249539272011803	-1.51765588806542e-07	0.00144269500841527	0.726707831477039	0.980319728316258
OG0000709	0	NA	NA	NA	NA
OG0000710	0	NA	NA	NA	NA
OG0000711	0.228770761382037	1.36540120480889e-07	0.00144269500307525	0.83197504044042	0.980319728316258
OG0000712	0	NA	NA	NA	NA
OG0000714	0	NA	NA	NA	NA
OG0000715	0	NA	NA	NA	NA
OG0000717	0	NA	NA	NA	NA
OG0000718	0	NA	NA	NA	NA
OG0000719	0.0781242033987868	1.0099531208516e-07	0.00144269499954104	0.88509272919529	0.980319728316258
OG0000720	0	NA	NA	NA	NA
OG0000721	0.47831003339384	-1.23536940564046e-08	0.00144269494278954	0.941151671234774	0.981586083552698
OG0000722	0	NA	NA	NA	NA
OG0000724	0	NA	NA	NA	NA
OG0000725	0	NA	NA	NA	NA
OG0000727	0	NA	NA	NA	NA
OG0000728	0	NA	NA	NA	NA
OG0000729	0	NA	NA	NA	NA
OG0000730	0	NA	NA	NA	NA
OG0000732	0	NA	NA	NA	NA
OG0000733	0	NA	NA	NA	NA
OG0000737	0	NA	NA	NA	NA
OG0000738	0	NA	NA	NA	NA
OG0000739	0	NA	NA	NA	NA
OG0000740	0.539842908217321	-8.05985880563673e-08	0.00144269492088555	0.77913200088255	0.980319728316258
OG0000742	0	NA	NA	NA	NA
OG0000743	0	NA	NA	NA	NA
OG0000744	0	NA	NA	NA	NA
OG0000745	0	NA	NA	NA	NA
OG0000747	0	NA	NA	NA	NA
OG0000748	0	NA	NA	NA	NA
OG0000749	0.0982911654803486	-1.20970710377756e-07	0.00144269500275663	0.773599612911088	0.980319728316258
OG0000750	0	NA	NA	NA	NA
OG0000751	0	NA	NA	NA	NA
OG0000753	0	NA	NA	NA	NA
OG0000754	0.228770761382037	1.36540120480889e-07	0.00144269500307525	0.83197504044042	0.980319728316258
OG0000757	0	NA	NA	NA	NA
OG0000758	0	NA	NA	NA	NA
OG0000760	0	NA	NA	NA	NA
OG0000761	0	NA	NA	NA	NA
OG0000762	0	NA	NA	NA	NA
OG0000763	0.80597350880443	-6.72080944589731e-08	0.00144269490130177	0.813847757914047	0.980319728316258
OG0000764	0	NA	NA	NA	NA
OG0000766	0	NA	NA	NA	NA
OG0000767	0	NA	NA	NA	NA
OG0000769	0	NA	NA	NA	NA
OG0000770	0	NA	NA	NA	NA
OG0000771	0	NA	NA	NA	NA
OG0000772	0	NA	NA	NA	NA
OG0000773	0	NA	NA	NA	NA
OG0000774	0	NA	NA	NA	NA
OG0000776	0	NA	NA	NA	NA
OG0000777	0	NA	NA	NA	NA
OG0000778	0	NA	NA	NA	NA
OG0000779	0	NA	NA	NA	NA
OG0000780	0	NA	NA	NA	NA
OG0000781	0	NA	NA	NA	NA
OG0000782	0	NA	NA	NA	NA
OG0000783	0	NA	NA	NA	NA
OG0000786	0	NA	NA	NA	NA
OG0000787	0	NA	NA	NA	NA
OG0000789	0	NA	NA	NA	NA
OG0000790	0	NA	NA	NA	NA
OG0000791	0	NA	NA	NA	NA
OG0000792	0	NA	NA	NA	NA
OG0000793	0	NA	NA	NA	NA
OG0000794	0	NA	NA	NA	NA
OG0000795	0	NA	NA	NA	NA
OG0000796	0	NA	NA	NA	NA
OG0000798	0	NA	NA	NA	NA
OG0000799	0	NA	NA	NA	NA
OG0000800	0	NA	NA	NA	NA
OG0000801	0	NA	NA	NA	NA
OG0000802	0	NA	NA	NA	NA
OG0000803	0	NA	NA	NA	NA
OG0000804	0	NA	NA	NA	NA
OG0000806	0	NA	NA	NA	NA
OG0000807	0	NA	NA	NA	NA
OG0000808	0	NA	NA	NA	NA
OG0000809	0	NA	NA	NA	NA
OG0000811	0	NA	NA	NA	NA
OG0000812	0	NA	NA	NA	NA
OG0000813	0	NA	NA	NA	NA
OG0000814	0	NA	NA	NA	NA
OG0000815	0	NA	NA	NA	NA
OG0000816	0	NA	NA	NA	NA
OG0000817	0	NA	NA	NA	NA
OG0000818	0	NA	NA	NA	NA
OG0000819	0	NA	NA	NA	NA
OG0000821	0	NA	NA	NA	NA
OG0000822	0	NA	NA	NA	NA
OG0000823	0	NA	NA	NA	NA
OG0000825	0	NA	NA	NA	NA
OG0000827	0	NA	NA	NA	NA
OG0000829	0	NA	NA	NA	NA
OG0000833	0	NA	NA	NA	NA
OG0000834	0	NA	NA	NA	NA
OG0000835	0	NA	NA	NA	NA
OG0000836	0	NA	NA	NA	NA
OG0000837	0	NA	NA	NA	NA
OG0000839	0	NA	NA	NA	NA
OG0000841	0	NA	NA	NA	NA
OG0000842	0	NA	NA	NA	NA
OG0000843	0	NA	NA	NA	NA
OG0000844	0	NA	NA	NA	NA
OG0000845	0	NA	NA	NA	NA
OG0000846	0	NA	NA	NA	NA
OG0000847	0	NA	NA	NA	NA
OG0000848	0	NA	NA	NA	NA
OG0000849	0	NA	NA	NA	NA
OG0000850	0	NA	NA	NA	NA
OG0000851	0	NA	NA	NA	NA
OG0000852	0	NA	NA	NA	NA
OG0000853	0	NA	NA	NA	NA
OG0000854	0	NA	NA	NA	NA
OG0000855	0	NA	NA	NA	NA
OG0000856	1.0139757595567	1.61992805966073e-07	0.00144269491788138	0.568258514810811	0.980319728316258
OG0000857	0	NA	NA	NA	NA
OG0000858	0	NA	NA	NA	NA
OG0000859	0	NA	NA	NA	NA
OG0000862	0	NA	NA	NA	NA
OG0000863	0	NA	NA	NA	NA
OG0000864	0	NA	NA	NA	NA
OG0000865	0	NA	NA	NA	NA
OG0000866	0.384024941450339	1.35205861730705e-07	0.00144269500815932	0.638472613666504	0.980319728316258
OG0000867	0.388594801685867	-2.10925961763159e-08	0.0014426949416311	0.884966756157688	0.980319728316258
OG0000868	0.47831003339384	-1.23536940564046e-08	0.00144269494278954	0.941151671234774	0.981586083552698
OG0000870	0	NA	NA	NA	NA
OG0000871	0	NA	NA	NA	NA
OG0000872	0.597198600986341	1.61046878609352e-07	0.00144269491550571	0.649190458769356	0.980319728316258
OG0000875	0.0781242033987868	1.0099531208516e-07	0.00144269499954104	0.88509272919529	0.980319728316258
OG0000876	0	NA	NA	NA	NA
OG0000877	0	NA	NA	NA	NA
OG0000878	0	NA	NA	NA	NA
OG0000880	0	NA	NA	NA	NA
OG0000881	0	NA	NA	NA	NA
OG0000882	0	NA	NA	NA	NA
OG0000883	0.176415368879135	-5.37858885509374e-08	0.00144269496258566	0.942086481658448	0.981586083552698
OG0000884	0	NA	NA	NA	NA
OG0000885	0.254638198814958	-1.52365596887705e-07	0.00144269500859311	0.726707831477039	0.980319728316258
OG0000886	0	NA	NA	NA	NA
OG0000887	0.0781242033987868	1.0099531208516e-07	0.00144269499954104	0.88509272919529	0.980319728316258
OG0000888	0	NA	NA	NA	NA
OG0000889	0	NA	NA	NA	NA
OG0000890	0	NA	NA	NA	NA
OG0000891	0	NA	NA	NA	NA
OG0000892	0	NA	NA	NA	NA
OG0000893	0	NA	NA	NA	NA
OG0000894	0	NA	NA	NA	NA
OG0000895	0	NA	NA	NA	NA
OG0000896	0.0982911654803486	-1.20970710377756e-07	0.00144269500275663	0.773599612911088	0.980319728316258
OG0000898	0	NA	NA	NA	NA
OG0000899	0	NA	NA	NA	NA
OG0000900	0.602370009770074	-1.26871093254104e-07	0.00144269491278173	0.745480728751962	0.980319728316258
OG0000902	0	NA	NA	NA	NA
OG0000904	0.504509284320316	2.20558134634648e-07	0.00144269500367249	0.506048870239002	0.980319728316258
OG0000906	0	NA	NA	NA	NA
OG0000907	0	NA	NA	NA	NA
OG0000909	0	NA	NA	NA	NA
OG0000910	0	NA	NA	NA	NA
OG0000911	0	NA	NA	NA	NA
OG0000913	0	NA	NA	NA	NA
OG0000914	0	NA	NA	NA	NA
OG0000915	0	NA	NA	NA	NA
OG0000916	0	NA	NA	NA	NA
OG0000917	0	NA	NA	NA	NA
OG0000918	0	NA	NA	NA	NA
OG0000919	0	NA	NA	NA	NA
OG0000920	0	NA	NA	NA	NA
OG0000921	0	NA	NA	NA	NA
OG0000923	0.249539272011803	-1.51765588806542e-07	0.00144269500841527	0.726707831477039	0.980319728316258
OG0000924	0	NA	NA	NA	NA
OG0000925	0	NA	NA	NA	NA
OG0000926	0.810372260522344	1.43024007419672e-07	0.00144269490534428	0.709609935512518	0.980319728316258
OG0000928	0	NA	NA	NA	NA
OG0000929	0.0982911654803486	-1.20970710377756e-07	0.00144269500275663	0.773599612911088	0.980319728316258
OG0000930	0	NA	NA	NA	NA
OG0000931	0.0781242033987868	1.0099531208516e-07	0.00144269499954104	0.88509272919529	0.980319728316258
OG0000932	0	NA	NA	NA	NA
OG0000933	0	NA	NA	NA	NA
OG0000934	0	NA	NA	NA	NA
OG0000935	0.0982911654803486	-1.20970710377756e-07	0.00144269500275663	0.773599612911088	0.980319728316258
OG0000936	0	NA	NA	NA	NA
OG0000937	0	NA	NA	NA	NA
OG0000938	0	NA	NA	NA	NA
OG0000939	0	NA	NA	NA	NA
OG0000940	0.228770761382037	1.36540120480889e-07	0.00144269500307525	0.83197504044042	0.980319728316258
OG0000941	0	NA	NA	NA	NA
OG0000942	0	NA	NA	NA	NA
OG0000943	0	NA	NA	NA	NA
OG0000944	0	NA	NA	NA	NA
OG0000945	0	NA	NA	NA	NA
OG0000947	0	NA	NA	NA	NA
OG0000948	0	NA	NA	NA	NA
OG0000949	0.327061926862385	6.65206601693506e-08	0.00144269495661866	0.994763470325192	0.995365908369581
OG0000950	0	NA	NA	NA	NA
OG0000952	0	NA	NA	NA	NA
OG0000953	0.498907435505993	2.54643600787691e-07	0.0014426949931316	0.492596650717312	0.980319728316258
OG0000954	0	NA	NA	NA	NA
OG0000955	0	NA	NA	NA	NA
OG0000956	0.249539272011803	-1.51765588806542e-07	0.00144269500841527	0.726707831477039	0.980319728316258
OG0000959	0	NA	NA	NA	NA
OG0000960	0	NA	NA	NA	NA
OG0000961	0	NA	NA	NA	NA
OG0000962	0	NA	NA	NA	NA
OG0000963	0	NA	NA	NA	NA
OG0000964	0	NA	NA	NA	NA
OG0000965	0	NA	NA	NA	NA
OG0000966	0	NA	NA	NA	NA
OG0000967	0	NA	NA	NA	NA
OG0000968	0	NA	NA	NA	NA
OG0000969	0	NA	NA	NA	NA
OG0000970	0	NA	NA	NA	NA
OG0000971	0	NA	NA	NA	NA
OG0000972	0	NA	NA	NA	NA
OG0000973	0	NA	NA	NA	NA
OG0000974	0	NA	NA	NA	NA
OG0000975	0	NA	NA	NA	NA
OG0000976	0	NA	NA	NA	NA
OG0000977	0	NA	NA	NA	NA
OG0000978	0.192012470725169	1.28412624149738e-07	0.00144269500187364	0.831975042736376	0.980319728316258
OG0000979	0.228770761382037	1.36540120480889e-07	0.00144269500307525	0.83197504044042	0.980319728316258
OG0000980	0	NA	NA	NA	NA
OG0000981	0	NA	NA	NA	NA
OG0000982	0	NA	NA	NA	NA
OG0000983	0	NA	NA	NA	NA
OG0000984	0	NA	NA	NA	NA
OG0000985	0.228770761382037	1.36540120480889e-07	0.00144269500307525	0.83197504044042	0.980319728316258
OG0000986	0	NA	NA	NA	NA
OG0000987	0	NA	NA	NA	NA
OG0000988	0.176415368879135	-5.37858885509374e-08	0.00144269496258566	0.942086481658448	0.981586083552698
OG0000989	0.0781242033987868	1.0099531208516e-07	0.00144269499954104	0.88509272919529	0.980319728316258
OG0000990	0.192012470725169	1.28412624149738e-07	0.00144269500187364	0.831975042736376	0.980319728316258
OG0000991	0.810410022371868	2.6774922097086e-07	0.00144269500828712	0.366284565647527	0.980319728316258
OG0000992	1.07693330114004	2.84790530721907e-07	0.00144269501325528	0.292381447754883	0.980319728316258
OG0000993	2.82120642621128	4.0975050092204e-07	0.00144269495769873	0.170753780669434	0.980319728316258
OG0000994	0	NA	NA	NA	NA
OG0000995	0.769044109629949	3.0740766694411e-07	0.00144269499653157	0.344792924129146	0.980319728316258
OG0000996	0	NA	NA	NA	NA
OG0000997	0.254539572277922	1.45934963950451e-08	0.00144269495631012	0.958268431674611	0.986788325474451
OG0000998	0	NA	NA	NA	NA
OG0000999	0.0982911654803486	-1.20970710377756e-07	0.00144269500275663	0.773599612911088	0.980319728316258
OG0001000	0	NA	NA	NA	NA
OG0001001	0	NA	NA	NA	NA
OG0001002	0.274706534359484	-7.98292560510661e-08	0.00144269496218386	0.840380947998535	0.980319728316258
OG0001003	0.420783232107206	1.81908335755893e-07	0.00144269500220267	0.590477231471768	0.980319728316258
OG0001004	12.2116681497413	6.36895154739131e-07	0.00144269510070105	0.0195238875044426	0.675526507653715
OG0001005	0.348260877522743	1.88747255037417e-07	0.00144269500320126	0.633431914520248	0.980319728316258
OG0001006	0.560440310329474	1.66739315228765e-07	0.0014426949353527	0.693145413211933	0.980319728316258
OG0001007	0	NA	NA	NA	NA
OG0001008	0.0781242033987868	1.0099531208516e-07	0.00144269499954104	0.88509272919529	0.980319728316258
OG0001009	0.867433901647333	1.2667034826745e-07	0.00144269491382248	0.646541903220596	0.980319728316258
OG0001010	0	NA	NA	NA	NA
OG0001011	0.384024941450339	1.35205861730705e-07	0.00144269500815932	0.638472613666504	0.980319728316258
OG0001012	0	NA	NA	NA	NA
OG0001013	0	NA	NA	NA	NA
OG0001014	0	NA	NA	NA	NA
OG0001015	0	NA	NA	NA	NA
OG0001016	0	NA	NA	NA	NA
OG0001017	0	NA	NA	NA	NA
OG0001018	0.372997699839833	-1.1777474808236e-07	0.00144269495970263	0.759606927062483	0.980319728316258
OG0001019	0	NA	NA	NA	NA
OG0001020	0	NA	NA	NA	NA
OG0001021	0	NA	NA	NA	NA
OG0001022	0	NA	NA	NA	NA
OG0001023	0	NA	NA	NA	NA
OG0001024	0	NA	NA	NA	NA
OG0001025	0	NA	NA	NA	NA
OG0001026	0	NA	NA	NA	NA
OG0001027	0	NA	NA	NA	NA
OG0001028	0	NA	NA	NA	NA
OG0001029	0	NA	NA	NA	NA
OG0001030	0	NA	NA	NA	NA
OG0001031	0	NA	NA	NA	NA
OG0001032	0	NA	NA	NA	NA
OG0001033	0	NA	NA	NA	NA
OG0001034	0.425353092342734	-7.89856471952963e-09	0.00144269493896179	0.882992644693186	0.980319728316258
OG0001035	0	NA	NA	NA	NA
OG0001036	0.176415368879135	-5.37858885509374e-08	0.00144269496258566	0.942086481658448	0.981586083552698
OG0001037	0	NA	NA	NA	NA
OG0001038	0	NA	NA	NA	NA
OG0001039	0	NA	NA	NA	NA
OG0001040	0	NA	NA	NA	NA
OG0001041	0	NA	NA	NA	NA
OG0001042	0.196582330960697	-1.53340710608613e-07	0.00144269500764038	0.678134608918675	0.980319728316258
OG0001043	0.0982911654803486	-1.20970710377756e-07	0.00144269500275663	0.773599612911088	0.980319728316258
OG0001044	1.1002832185468	1.6279339564407e-07	0.00144269485444635	0.856539856509706	0.980319728316258
OG0001045	0	NA	NA	NA	NA
OG0001046	0	NA	NA	NA	NA
OG0001047	0	NA	NA	NA	NA
OG0001048	0	NA	NA	NA	NA
OG0001049	0	NA	NA	NA	NA
OG0001050	0	NA	NA	NA	NA
OG0001051	0	NA	NA	NA	NA
OG0001052	0	NA	NA	NA	NA
OG0001053	0	NA	NA	NA	NA
OG0001054	0	NA	NA	NA	NA
OG0001055	0	NA	NA	NA	NA
OG0001056	0	NA	NA	NA	NA
OG0001057	0.0982911654803486	-1.20970710377756e-07	0.00144269500275663	0.773599612911088	0.980319728316258
OG0001058	0	NA	NA	NA	NA
OG0001059	0	NA	NA	NA	NA
OG0001060	0	NA	NA	NA	NA
OG0001061	0.388594801685867	-2.10925961763159e-08	0.0014426949416311	0.884966756157688	0.980319728316258
OG0001062	1.17883786197617	2.87714030295812e-07	0.00144269495935097	0.395516020677184	0.980319728316258
OG0001063	0	NA	NA	NA	NA
OG0001064	0	NA	NA	NA	NA
OG0001065	0	NA	NA	NA	NA
OG0001066	0	NA	NA	NA	NA
OG0001067	0.347830437492152	-1.88115864179475e-07	0.00144269500819645	0.589490279138536	0.980319728316258
OG0001068	0	NA	NA	NA	NA
OG0001069	0	NA	NA	NA	NA
OG0001070	0	NA	NA	NA	NA
OG0001071	0	NA	NA	NA	NA
OG0001072	0	NA	NA	NA	NA
OG0001073	0.0982911654803486	-1.20970710377756e-07	0.00144269500275663	0.773599612911088	0.980319728316258
OG0001074	0	NA	NA	NA	NA
OG0001075	0	NA	NA	NA	NA
OG0001076	0	NA	NA	NA	NA
OG0001077	0.254638198814958	-1.52365596887705e-07	0.00144269500859311	0.726707831477039	0.980319728316258
OG0001078	0	NA	NA	NA	NA
OG0001079	0	NA	NA	NA	NA
OG0001080	0	NA	NA	NA	NA
OG0001081	0	NA	NA	NA	NA
OG0001082	27.8629694439604	4.55608196990295e-07	0.00144269506673339	NA	NA
OG0001083	0.228770761382037	1.36540120480889e-07	0.00144269500307525	0.83197504044042	0.980319728316258
OG0001084	0.0982911654803486	-1.20970710377756e-07	0.00144269500275663	0.773599612911088	0.980319728316258
OG0001085	7.30717162145544	4.03638523008127e-07	0.00144269494909753	0.200713637749114	0.980319728316258
OG0001086	0.899093265501046	1.35359346538052e-07	0.0014426949154786	0.628864687393489	0.980319728316258
OG0001087	0.818517754264128	-1.32302626999045e-07	0.00144269493601135	0.59904245981112	0.980319728316258
OG0001088	0.0781242033987868	1.0099531208516e-07	0.00144269499954104	0.88509272919529	0.980319728316258
OG0001089	0	NA	NA	NA	NA
OG0001090	0	NA	NA	NA	NA
OG0001092	0	NA	NA	NA	NA
OG0001093	0	NA	NA	NA	NA
OG0001094	0	NA	NA	NA	NA
OG0001095	0	NA	NA	NA	NA
OG0001097	0	NA	NA	NA	NA
OG0001098	0	NA	NA	NA	NA
OG0001099	0	NA	NA	NA	NA
OG0001101	0	NA	NA	NA	NA
OG0001102	0	NA	NA	NA	NA
OG0001103	0.0982911654803486	-1.20970710377756e-07	0.00144269500275663	0.773599612911088	0.980319728316258
OG0001107	0	NA	NA	NA	NA
OG0001108	0	NA	NA	NA	NA
OG0001109	0	NA	NA	NA	NA
OG0001110	0	NA	NA	NA	NA
OG0001111	0	NA	NA	NA	NA
OG0001112	0	NA	NA	NA	NA
OG0001113	0	NA	NA	NA	NA
OG0001114	0	NA	NA	NA	NA
OG0001116	0.196582330960697	-1.53340710608613e-07	0.00144269500764038	0.678134608918675	0.980319728316258
OG0001119	0	NA	NA	NA	NA
OG0001121	0	NA	NA	NA	NA
OG0001122	0.228770761382037	1.36540120480889e-07	0.00144269500307525	0.83197504044042	0.980319728316258
OG0001124	0	NA	NA	NA	NA
OG0001125	0	NA	NA	NA	NA
OG0001127	0	NA	NA	NA	NA
OG0001128	0	NA	NA	NA	NA
OG0001129	0	NA	NA	NA	NA
OG0001131	0	NA	NA	NA	NA
OG0001132	0	NA	NA	NA	NA
OG0001133	0	NA	NA	NA	NA
OG0001134	0	NA	NA	NA	NA
OG0001135	0	NA	NA	NA	NA
OG0001136	0	NA	NA	NA	NA
OG0001137	0	NA	NA	NA	NA
OG0001139	0	NA	NA	NA	NA
OG0001140	0	NA	NA	NA	NA
OG0001142	0	NA	NA	NA	NA
OG0001143	0	NA	NA	NA	NA
OG0001145	0	NA	NA	NA	NA
OG0001147	0	NA	NA	NA	NA
OG0001148	0	NA	NA	NA	NA
OG0001149	0	NA	NA	NA	NA
OG0001150	0	NA	NA	NA	NA
OG0001151	0	NA	NA	NA	NA
OG0001153	0	NA	NA	NA	NA
OG0001155	0	NA	NA	NA	NA
OG0001157	0	NA	NA	NA	NA
OG0001159	0	NA	NA	NA	NA
OG0001160	0	NA	NA	NA	NA
OG0001161	0	NA	NA	NA	NA
OG0001162	0	NA	NA	NA	NA
OG0001163	0	NA	NA	NA	NA
OG0001165	0	NA	NA	NA	NA
OG0001167	0	NA	NA	NA	NA
OG0001168	0	NA	NA	NA	NA
OG0001169	0	NA	NA	NA	NA
OG0001170	0	NA	NA	NA	NA
OG0001172	0	NA	NA	NA	NA
OG0001173	0	NA	NA	NA	NA
OG0001174	0	NA	NA	NA	NA
OG0001175	0	NA	NA	NA	NA
OG0001177	0	NA	NA	NA	NA
OG0001178	0	NA	NA	NA	NA
OG0001182	0	NA	NA	NA	NA
OG0001183	0	NA	NA	NA	NA
OG0001184	0	NA	NA	NA	NA
OG0001185	0	NA	NA	NA	NA
OG0001187	0	NA	NA	NA	NA
OG0001188	0	NA	NA	NA	NA
OG0001191	0	NA	NA	NA	NA
OG0001193	0	NA	NA	NA	NA
OG0001194	0	NA	NA	NA	NA
OG0001197	0	NA	NA	NA	NA
OG0001198	0	NA	NA	NA	NA
OG0001199	0	NA	NA	NA	NA
OG0001201	0	NA	NA	NA	NA
OG0001204	0	NA	NA	NA	NA
OG0001205	0	NA	NA	NA	NA
OG0001206	0	NA	NA	NA	NA
OG0001207	0	NA	NA	NA	NA
OG0001208	0	NA	NA	NA	NA
OG0001211	0.249539272011803	-1.51765588806542e-07	0.00144269500841527	0.726707831477039	0.980319728316258
OG0001212	0	NA	NA	NA	NA
OG0001213	0	NA	NA	NA	NA
OG0001216	0	NA	NA	NA	NA
OG0001220	0	NA	NA	NA	NA
OG0001221	0	NA	NA	NA	NA
OG0001223	0	NA	NA	NA	NA
OG0001226	0	NA	NA	NA	NA
OG0001227	0	NA	NA	NA	NA
OG0001228	0	NA	NA	NA	NA
OG0001229	0	NA	NA	NA	NA
OG0001230	0	NA	NA	NA	NA
OG0001231	0	NA	NA	NA	NA
OG0001234	0	NA	NA	NA	NA
OG0001235	0	NA	NA	NA	NA
OG0001236	0	NA	NA	NA	NA
OG0001237	0	NA	NA	NA	NA
OG0001240	0	NA	NA	NA	NA
OG0001241	0	NA	NA	NA	NA
OG0001242	0	NA	NA	NA	NA
OG0001243	0	NA	NA	NA	NA
OG0001244	0	NA	NA	NA	NA
OG0001247	11.1846676641164	-2.89156946787025e-08	0.00144269489502625	0.919977791244045	0.981586083552698
OG0001248	0	NA	NA	NA	NA
OG0001249	0	NA	NA	NA	NA
OG0001250	0	NA	NA	NA	NA
OG0001251	0	NA	NA	NA	NA
OG0001253	0	NA	NA	NA	NA
OG0001255	0.0982911654803486	-1.20970710377756e-07	0.00144269500275663	0.773599612911088	0.980319728316258
OG0001256	0	NA	NA	NA	NA
OG0001257	0	NA	NA	NA	NA
OG0001260	0	NA	NA	NA	NA
OG0001261	0	NA	NA	NA	NA
OG0001264	0	NA	NA	NA	NA
OG0001265	0	NA	NA	NA	NA
OG0001266	0	NA	NA	NA	NA
OG0001268	0	NA	NA	NA	NA
OG0001269	0	NA	NA	NA	NA
OG0001271	0	NA	NA	NA	NA
OG0001274	0	NA	NA	NA	NA
OG0001275	2.16240564056767	-2.73977774516461e-07	0.00144269503886405	0.170438069213444	0.980319728316258
OG0001277	0	NA	NA	NA	NA
OG0001280	0	NA	NA	NA	NA
OG0001284	0	NA	NA	NA	NA
OG0001285	0	NA	NA	NA	NA
OG0001287	0	NA	NA	NA	NA
OG0001288	0	NA	NA	NA	NA
OG0001290	0.228770761382037	1.36540120480889e-07	0.00144269500307525	0.83197504044042	0.980319728316258
OG0001293	0	NA	NA	NA	NA
OG0001294	0	NA	NA	NA	NA
OG0001295	0	NA	NA	NA	NA
OG0001296	0	NA	NA	NA	NA
OG0001297	0	NA	NA	NA	NA
OG0001298	0	NA	NA	NA	NA
OG0001302	0	NA	NA	NA	NA
OG0001304	0	NA	NA	NA	NA
OG0001305	0	NA	NA	NA	NA
OG0001306	0	NA	NA	NA	NA
OG0001309	0	NA	NA	NA	NA
OG0001310	0	NA	NA	NA	NA
OG0001317	0	NA	NA	NA	NA
OG0001322	0	NA	NA	NA	NA
OG0001324	0	NA	NA	NA	NA
OG0001325	0	NA	NA	NA	NA
OG0001326	0	NA	NA	NA	NA
OG0001330	0	NA	NA	NA	NA
OG0001331	0	NA	NA	NA	NA
OG0001332	0	NA	NA	NA	NA
OG0001342	0	NA	NA	NA	NA
OG0001343	0	NA	NA	NA	NA
OG0001345	0	NA	NA	NA	NA
OG0001348	0	NA	NA	NA	NA
OG0001349	0	NA	NA	NA	NA
OG0001350	0	NA	NA	NA	NA
OG0001353	0	NA	NA	NA	NA
OG0001354	0	NA	NA	NA	NA
OG0001357	0	NA	NA	NA	NA
OG0001363	0	NA	NA	NA	NA
OG0001364	0	NA	NA	NA	NA
OG0001365	0	NA	NA	NA	NA
OG0001368	0	NA	NA	NA	NA
OG0001369	0	NA	NA	NA	NA
OG0001370	0	NA	NA	NA	NA
OG0001378	0	NA	NA	NA	NA
OG0001379	0	NA	NA	NA	NA
OG0001384	0	NA	NA	NA	NA
OG0001386	0	NA	NA	NA	NA
OG0001389	0	NA	NA	NA	NA
OG0001392	0	NA	NA	NA	NA
OG0001397	0	NA	NA	NA	NA
OG0001399	0	NA	NA	NA	NA
OG0001402	0.0982911654803486	-1.20970710377756e-07	0.00144269500275663	0.773599612911088	0.980319728316258
OG0001406	0	NA	NA	NA	NA
OG0001407	0	NA	NA	NA	NA
OG0001408	0	NA	NA	NA	NA
OG0001409	0	NA	NA	NA	NA
OG0001410	0	NA	NA	NA	NA
OG0001411	0	NA	NA	NA	NA
OG0001412	0	NA	NA	NA	NA
OG0001414	0	NA	NA	NA	NA
OG0001418	0	NA	NA	NA	NA
OG0001420	0	NA	NA	NA	NA
OG0001421	0	NA	NA	NA	NA
OG0001423	0	NA	NA	NA	NA
OG0001425	0.352929364295307	-1.88813545774791e-07	0.00144269500806146	0.588546296686657	0.980319728316258
OG0001426	0	NA	NA	NA	NA
OG0001431	0	NA	NA	NA	NA
OG0001433	0	NA	NA	NA	NA
OG0001439	0	NA	NA	NA	NA
OG0001441	0	NA	NA	NA	NA
OG0001442	0	NA	NA	NA	NA
OG0001445	0	NA	NA	NA	NA
OG0001449	0	NA	NA	NA	NA
OG0001452	0	NA	NA	NA	NA
OG0001455	0	NA	NA	NA	NA
OG0001458	0	NA	NA	NA	NA
OG0001460	0	NA	NA	NA	NA
OG0001461	0	NA	NA	NA	NA
OG0001468	0	NA	NA	NA	NA
OG0001470	0	NA	NA	NA	NA
OG0001471	0	NA	NA	NA	NA
OG0001472	0	NA	NA	NA	NA
OG0001474	0	NA	NA	NA	NA
OG0001475	0	NA	NA	NA	NA
OG0001480	0	NA	NA	NA	NA
OG0001481	0	NA	NA	NA	NA
OG0001486	0	NA	NA	NA	NA
OG0001487	0	NA	NA	NA	NA
OG0001489	0	NA	NA	NA	NA
OG0001495	0	NA	NA	NA	NA
OG0001497	0	NA	NA	NA	NA
OG0001498	0	NA	NA	NA	NA
OG0001499	0	NA	NA	NA	NA
OG0001500	0	NA	NA	NA	NA
OG0001503	0	NA	NA	NA	NA
OG0001504	0	NA	NA	NA	NA
OG0001507	0	NA	NA	NA	NA
OG0001509	0	NA	NA	NA	NA
OG0001514	0	NA	NA	NA	NA
OG0001515	0	NA	NA	NA	NA
OG0001517	0.0982911654803486	-1.20970710377756e-07	0.00144269500275663	0.773599612911088	0.980319728316258
OG0001518	0	NA	NA	NA	NA
OG0001520	0	NA	NA	NA	NA
OG0001522	0	NA	NA	NA	NA
OG0001523	0.0781242033987868	1.0099531208516e-07	0.00144269499954104	0.88509272919529	0.980319728316258
OG0001524	0	NA	NA	NA	NA
OG0001525	0	NA	NA	NA	NA
OG0001529	0	NA	NA	NA	NA
OG0001532	0	NA	NA	NA	NA
OG0001534	0	NA	NA	NA	NA
OG0001536	0	NA	NA	NA	NA
OG0001537	0	NA	NA	NA	NA
OG0001538	0	NA	NA	NA	NA
OG0001540	0	NA	NA	NA	NA
OG0001541	0	NA	NA	NA	NA
OG0001543	0	NA	NA	NA	NA
OG0001544	0	NA	NA	NA	NA
OG0001545	0	NA	NA	NA	NA
OG0001549	0	NA	NA	NA	NA
OG0001550	0	NA	NA	NA	NA
OG0001553	0	NA	NA	NA	NA
OG0001554	0	NA	NA	NA	NA
OG0001558	0	NA	NA	NA	NA
OG0001559	0	NA	NA	NA	NA
OG0001560	0	NA	NA	NA	NA
OG0001561	0	NA	NA	NA	NA
OG0001564	0	NA	NA	NA	NA
OG0001565	0	NA	NA	NA	NA
OG0001566	0	NA	NA	NA	NA
OG0001568	0	NA	NA	NA	NA
OG0001570	0	NA	NA	NA	NA
OG0001575	0	NA	NA	NA	NA
OG0001576	0	NA	NA	NA	NA
OG0001579	0	NA	NA	NA	NA
OG0001582	0	NA	NA	NA	NA
OG0001583	0	NA	NA	NA	NA
OG0001586	0	NA	NA	NA	NA
OG0001587	0	NA	NA	NA	NA
OG0001591	0	NA	NA	NA	NA
OG0001598	0	NA	NA	NA	NA
OG0001599	0	NA	NA	NA	NA
OG0001601	0	NA	NA	NA	NA
OG0001602	0	NA	NA	NA	NA
OG0001603	0	NA	NA	NA	NA
OG0001604	0	NA	NA	NA	NA
OG0001606	0	NA	NA	NA	NA
OG0001607	0	NA	NA	NA	NA
OG0001612	0	NA	NA	NA	NA
OG0001613	0	NA	NA	NA	NA
OG0001615	0	NA	NA	NA	NA
OG0001616	0	NA	NA	NA	NA
OG0001617	0	NA	NA	NA	NA
OG0001620	0	NA	NA	NA	NA
OG0001621	0	NA	NA	NA	NA
OG0001624	0	NA	NA	NA	NA
OG0001625	0	NA	NA	NA	NA
OG0001626	0	NA	NA	NA	NA
OG0001627	0	NA	NA	NA	NA
OG0001628	0	NA	NA	NA	NA
OG0001629	0	NA	NA	NA	NA
OG0001631	0	NA	NA	NA	NA
OG0001632	0	NA	NA	NA	NA
OG0001633	0	NA	NA	NA	NA
OG0001637	0	NA	NA	NA	NA
OG0001638	0	NA	NA	NA	NA
OG0001640	0	NA	NA	NA	NA
OG0001641	0	NA	NA	NA	NA
OG0001642	0	NA	NA	NA	NA
OG0001643	0.405186130261172	1.10406691996442e-07	0.00144269493497067	0.862274420548992	0.980319728316258
OG0001644	0	NA	NA	NA	NA
OG0001647	0	NA	NA	NA	NA
OG0001648	0	NA	NA	NA	NA
OG0001651	0	NA	NA	NA	NA
OG0001652	0	NA	NA	NA	NA
OG0001654	0	NA	NA	NA	NA
OG0001656	0	NA	NA	NA	NA
OG0001657	0	NA	NA	NA	NA
OG0001658	0	NA	NA	NA	NA
OG0001661	0	NA	NA	NA	NA
OG0001662	0.249539272011803	-1.51765588806542e-07	0.00144269500841527	0.726707831477039	0.980319728316258
OG0001667	0	NA	NA	NA	NA
OG0001669	0	NA	NA	NA	NA
OG0001670	0	NA	NA	NA	NA
OG0001671	0	NA	NA	NA	NA
OG0001672	0	NA	NA	NA	NA
OG0001674	0	NA	NA	NA	NA
OG0001677	0	NA	NA	NA	NA
OG0001678	0	NA	NA	NA	NA
OG0001679	0	NA	NA	NA	NA
OG0001680	0	NA	NA	NA	NA
OG0001681	0	NA	NA	NA	NA
OG0001682	0	NA	NA	NA	NA
OG0001683	0	NA	NA	NA	NA
OG0001684	0	NA	NA	NA	NA
OG0001688	0	NA	NA	NA	NA
OG0001689	0	NA	NA	NA	NA
OG0001696	0	NA	NA	NA	NA
OG0001699	0	NA	NA	NA	NA
OG0001702	0	NA	NA	NA	NA
OG0001704	0	NA	NA	NA	NA
OG0001705	0	NA	NA	NA	NA
OG0001706	0.0982911654803486	-1.20970710377756e-07	0.00144269500275663	0.773599612911088	0.980319728316258
OG0001707	0	NA	NA	NA	NA
OG0001708	0	NA	NA	NA	NA
OG0001710	0	NA	NA	NA	NA
OG0001713	0	NA	NA	NA	NA
OG0001714	0.0781242033987868	1.0099531208516e-07	0.00144269499954104	0.88509272919529	0.980319728316258
OG0001715	0	NA	NA	NA	NA
OG0001716	0	NA	NA	NA	NA
OG0001717	0	NA	NA	NA	NA
OG0001720	0	NA	NA	NA	NA
OG0001721	0	NA	NA	NA	NA
OG0001724	0	NA	NA	NA	NA
OG0001725	0	NA	NA	NA	NA
OG0001726	0	NA	NA	NA	NA
OG0001727	0	NA	NA	NA	NA
OG0001729	0	NA	NA	NA	NA
OG0001730	0	NA	NA	NA	NA
OG0001731	0	NA	NA	NA	NA
OG0001736	0	NA	NA	NA	NA
OG0001737	0	NA	NA	NA	NA
OG0001739	0	NA	NA	NA	NA
OG0001740	0	NA	NA	NA	NA
OG0001741	0	NA	NA	NA	NA
OG0001742	0	NA	NA	NA	NA
OG0001743	0	NA	NA	NA	NA
OG0001744	0	NA	NA	NA	NA
OG0001748	0	NA	NA	NA	NA
OG0001751	0	NA	NA	NA	NA
OG0001755	0	NA	NA	NA	NA
OG0001756	0	NA	NA	NA	NA
OG0001757	0.249539272011803	-1.51765588806542e-07	0.00144269500841527	0.726707831477039	0.980319728316258
OG0001761	0	NA	NA	NA	NA
OG0001762	0	NA	NA	NA	NA
OG0001763	0	NA	NA	NA	NA
OG0001764	0	NA	NA	NA	NA
OG0001765	0	NA	NA	NA	NA
OG0001766	0	NA	NA	NA	NA
OG0001769	0	NA	NA	NA	NA
OG0001770	0	NA	NA	NA	NA
OG0001772	0	NA	NA	NA	NA
OG0001773	0	NA	NA	NA	NA
OG0001774	0	NA	NA	NA	NA
OG0001775	0	NA	NA	NA	NA
OG0001776	0	NA	NA	NA	NA
OG0001782	0	NA	NA	NA	NA
OG0001783	0	NA	NA	NA	NA
OG0001786	0	NA	NA	NA	NA
OG0001787	0	NA	NA	NA	NA
OG0001789	0	NA	NA	NA	NA
OG0001791	0	NA	NA	NA	NA
OG0001792	0	NA	NA	NA	NA
OG0001798	0	NA	NA	NA	NA
OG0001799	0	NA	NA	NA	NA
OG0001800	0	NA	NA	NA	NA
OG0001801	0	NA	NA	NA	NA
OG0001802	0	NA	NA	NA	NA
OG0001803	0	NA	NA	NA	NA
OG0001804	0	NA	NA	NA	NA
OG0001805	0	NA	NA	NA	NA
OG0001808	0	NA	NA	NA	NA
OG0001809	0	NA	NA	NA	NA
OG0001810	0	NA	NA	NA	NA
OG0001811	0	NA	NA	NA	NA
OG0001812	0	NA	NA	NA	NA
OG0001814	0	NA	NA	NA	NA
OG0001815	0.0781242033987868	1.0099531208516e-07	0.00144269499954104	0.88509272919529	0.980319728316258
OG0001816	0	NA	NA	NA	NA
OG0001817	0	NA	NA	NA	NA
OG0001818	0	NA	NA	NA	NA
OG0001819	0	NA	NA	NA	NA
OG0001824	0	NA	NA	NA	NA
OG0001828	0	NA	NA	NA	NA
OG0001831	0	NA	NA	NA	NA
OG0001835	0	NA	NA	NA	NA
OG0001836	0	NA	NA	NA	NA
OG0001837	0	NA	NA	NA	NA
OG0001838	0	NA	NA	NA	NA
OG0001839	0	NA	NA	NA	NA
OG0001842	0	NA	NA	NA	NA
OG0001843	0	NA	NA	NA	NA
OG0001846	0	NA	NA	NA	NA
OG0001847	0	NA	NA	NA	NA
OG0001850	0	NA	NA	NA	NA
OG0001851	0	NA	NA	NA	NA
OG0001852	0	NA	NA	NA	NA
OG0001854	0	NA	NA	NA	NA
OG0001858	0	NA	NA	NA	NA
OG0001859	0	NA	NA	NA	NA
OG0001862	0	NA	NA	NA	NA
OG0001863	0	NA	NA	NA	NA
OG0001865	0	NA	NA	NA	NA
OG0001867	0.249539272011803	-1.51765588806542e-07	0.00144269500841527	0.726707831477039	0.980319728316258
OG0001871	0	NA	NA	NA	NA
OG0001874	0	NA	NA	NA	NA
OG0001875	0	NA	NA	NA	NA
OG0001877	0	NA	NA	NA	NA
OG0001878	0	NA	NA	NA	NA
OG0001880	0	NA	NA	NA	NA
OG0001881	0	NA	NA	NA	NA
OG0001885	0	NA	NA	NA	NA
OG0001886	0	NA	NA	NA	NA
OG0001890	0	NA	NA	NA	NA
OG0001891	0	NA	NA	NA	NA
OG0001892	0	NA	NA	NA	NA
OG0001894	0	NA	NA	NA	NA
OG0001895	0	NA	NA	NA	NA
OG0001896	0	NA	NA	NA	NA
OG0001897	0	NA	NA	NA	NA
OG0001899	0	NA	NA	NA	NA
OG0001902	0	NA	NA	NA	NA
OG0001903	0	NA	NA	NA	NA
OG0001905	0	NA	NA	NA	NA
OG0001909	0	NA	NA	NA	NA
OG0001910	0	NA	NA	NA	NA
OG0001911	0	NA	NA	NA	NA
OG0001912	0	NA	NA	NA	NA
OG0001915	0	NA	NA	NA	NA
OG0001918	0	NA	NA	NA	NA
OG0001920	0	NA	NA	NA	NA
OG0001925	0	NA	NA	NA	NA
OG0001929	0	NA	NA	NA	NA
OG0001930	0	NA	NA	NA	NA
OG0001933	0	NA	NA	NA	NA
OG0001934	0	NA	NA	NA	NA
OG0001935	0	NA	NA	NA	NA
OG0001936	0	NA	NA	NA	NA
OG0001938	0	NA	NA	NA	NA
OG0001939	0.176415368879135	-5.37858885509374e-08	0.00144269496258566	0.942086481658448	0.981586083552698
OG0001940	0	NA	NA	NA	NA
OG0001943	0	NA	NA	NA	NA
OG0001945	0	NA	NA	NA	NA
OG0001946	0	NA	NA	NA	NA
OG0001947	0	NA	NA	NA	NA
OG0001948	0	NA	NA	NA	NA
OG0001950	0	NA	NA	NA	NA
OG0001953	0	NA	NA	NA	NA
OG0001954	0	NA	NA	NA	NA
OG0001957	0	NA	NA	NA	NA
OG0001963	0	NA	NA	NA	NA
OG0001964	0	NA	NA	NA	NA
OG0001965	0	NA	NA	NA	NA
OG0001968	0	NA	NA	NA	NA
OG0001970	0	NA	NA	NA	NA
OG0001974	0	NA	NA	NA	NA
OG0001981	0	NA	NA	NA	NA
OG0001983	0	NA	NA	NA	NA
OG0001988	0	NA	NA	NA	NA
OG0001991	0	NA	NA	NA	NA
OG0001992	0	NA	NA	NA	NA
OG0001994	0	NA	NA	NA	NA
OG0001995	0	NA	NA	NA	NA
OG0001998	0	NA	NA	NA	NA
OG0002004	0	NA	NA	NA	NA
OG0002006	0	NA	NA	NA	NA
OG0002007	0	NA	NA	NA	NA
OG0002008	0	NA	NA	NA	NA
OG0002012	0	NA	NA	NA	NA
OG0002015	0	NA	NA	NA	NA
OG0002017	0	NA	NA	NA	NA
OG0002019	0	NA	NA	NA	NA
OG0002021	0	NA	NA	NA	NA
OG0002026	0	NA	NA	NA	NA
OG0002027	0	NA	NA	NA	NA
OG0002028	0	NA	NA	NA	NA
OG0002029	0	NA	NA	NA	NA
OG0002030	0	NA	NA	NA	NA
OG0002032	0	NA	NA	NA	NA
OG0002033	0	NA	NA	NA	NA
OG0002042	0	NA	NA	NA	NA
OG0002043	0	NA	NA	NA	NA
OG0002044	0	NA	NA	NA	NA
OG0002046	0	NA	NA	NA	NA
OG0002049	0	NA	NA	NA	NA
OG0002050	0	NA	NA	NA	NA
OG0002053	0	NA	NA	NA	NA
OG0002054	0	NA	NA	NA	NA
OG0002059	0	NA	NA	NA	NA
OG0002061	0	NA	NA	NA	NA
OG0002065	0	NA	NA	NA	NA
OG0002067	0	NA	NA	NA	NA
OG0002070	0	NA	NA	NA	NA
OG0002082	0	NA	NA	NA	NA
OG0002083	0	NA	NA	NA	NA
OG0002089	0	NA	NA	NA	NA
OG0002091	0	NA	NA	NA	NA
OG0002095	0	NA	NA	NA	NA
OG0002097	0	NA	NA	NA	NA
OG0002104	0	NA	NA	NA	NA
OG0002105	0	NA	NA	NA	NA
OG0002107	0	NA	NA	NA	NA
OG0002108	0	NA	NA	NA	NA
OG0002110	0	NA	NA	NA	NA
OG0002114	0	NA	NA	NA	NA
OG0002123	0	NA	NA	NA	NA
OG0002124	0	NA	NA	NA	NA
OG0002128	0	NA	NA	NA	NA
OG0002130	0	NA	NA	NA	NA
OG0002135	0	NA	NA	NA	NA
OG0002142	0	NA	NA	NA	NA
OG0002144	0	NA	NA	NA	NA
OG0002145	0	NA	NA	NA	NA
OG0002147	0	NA	NA	NA	NA
OG0002150	0	NA	NA	NA	NA
OG0002162	0	NA	NA	NA	NA
OG0002163	0	NA	NA	NA	NA
OG0002165	0.0982911654803486	-1.20970710377756e-07	0.00144269500275663	0.773599612911088	0.980319728316258
OG0002172	0	NA	NA	NA	NA
OG0002177	0	NA	NA	NA	NA
OG0002180	0	NA	NA	NA	NA
OG0002182	0	NA	NA	NA	NA
OG0002185	0	NA	NA	NA	NA
OG0002189	0	NA	NA	NA	NA
OG0002191	0	NA	NA	NA	NA
OG0002192	0	NA	NA	NA	NA
OG0002195	0	NA	NA	NA	NA
OG0002198	0	NA	NA	NA	NA
OG0002202	0	NA	NA	NA	NA
OG0002207	0	NA	NA	NA	NA
OG0002209	0	NA	NA	NA	NA
OG0002212	0	NA	NA	NA	NA
OG0002219	0	NA	NA	NA	NA
OG0002220	0	NA	NA	NA	NA
OG0002221	0	NA	NA	NA	NA
OG0002222	0	NA	NA	NA	NA
OG0002223	0	NA	NA	NA	NA
OG0002225	0	NA	NA	NA	NA
OG0002230	0	NA	NA	NA	NA
OG0002234	0	NA	NA	NA	NA
OG0002242	0	NA	NA	NA	NA
OG0002251	0	NA	NA	NA	NA
OG0002256	0	NA	NA	NA	NA
OG0002258	0	NA	NA	NA	NA
OG0002261	0	NA	NA	NA	NA
OG0002265	0	NA	NA	NA	NA
OG0002280	0	NA	NA	NA	NA
OG0002282	0	NA	NA	NA	NA
OG0002283	0.768613669599358	2.21561178266328e-08	0.00144269487656883	0.947542635568212	0.981586083552698
OG0002286	0	NA	NA	NA	NA
OG0002287	0	NA	NA	NA	NA
OG0002288	0	NA	NA	NA	NA
OG0002293	0	NA	NA	NA	NA
OG0002296	0	NA	NA	NA	NA
OG0002298	0	NA	NA	NA	NA
OG0002309	0	NA	NA	NA	NA
OG0002313	0	NA	NA	NA	NA
OG0002319	0	NA	NA	NA	NA
OG0002320	0	NA	NA	NA	NA
OG0002323	0	NA	NA	NA	NA
OG0002324	0	NA	NA	NA	NA
OG0002333	0	NA	NA	NA	NA
OG0002335	0	NA	NA	NA	NA
OG0002337	0	NA	NA	NA	NA
OG0002338	0	NA	NA	NA	NA
OG0002342	0	NA	NA	NA	NA
OG0002345	0	NA	NA	NA	NA
OG0002352	0	NA	NA	NA	NA
OG0002354	0	NA	NA	NA	NA
OG0002358	0	NA	NA	NA	NA
OG0002360	0	NA	NA	NA	NA
OG0002363	0	NA	NA	NA	NA
OG0002365	0	NA	NA	NA	NA
OG0002372	0	NA	NA	NA	NA
OG0002374	0	NA	NA	NA	NA
OG0002376	0	NA	NA	NA	NA
OG0002379	0	NA	NA	NA	NA
OG0002383	0	NA	NA	NA	NA
OG0002387	0	NA	NA	NA	NA
OG0002390	0	NA	NA	NA	NA
OG0002392	0	NA	NA	NA	NA
OG0002397	0	NA	NA	NA	NA
OG0002403	0	NA	NA	NA	NA
OG0002406	0	NA	NA	NA	NA
OG0002407	0	NA	NA	NA	NA
OG0002410	0	NA	NA	NA	NA
OG0002413	0	NA	NA	NA	NA
OG0002422	0	NA	NA	NA	NA
OG0002425	0	NA	NA	NA	NA
OG0002427	0	NA	NA	NA	NA
OG0002433	0	NA	NA	NA	NA
OG0002438	0	NA	NA	NA	NA
OG0002439	0	NA	NA	NA	NA
OG0002440	0	NA	NA	NA	NA
OG0002443	0	NA	NA	NA	NA
OG0002444	0	NA	NA	NA	NA
OG0002452	0	NA	NA	NA	NA
OG0002453	0	NA	NA	NA	NA
OG0002454	0	NA	NA	NA	NA
OG0002461	0	NA	NA	NA	NA
OG0002475	0	NA	NA	NA	NA
OG0002481	0	NA	NA	NA	NA
OG0002492	0	NA	NA	NA	NA
OG0002494	0	NA	NA	NA	NA
OG0002496	0	NA	NA	NA	NA
OG0002502	0	NA	NA	NA	NA
OG0002534	0	NA	NA	NA	NA
OG0002539	0	NA	NA	NA	NA
OG0002545	0	NA	NA	NA	NA
OG0002553	0	NA	NA	NA	NA
OG0002554	0	NA	NA	NA	NA
OG0002555	0	NA	NA	NA	NA
OG0002558	0	NA	NA	NA	NA
OG0002562	0	NA	NA	NA	NA
OG0002564	0	NA	NA	NA	NA
OG0002565	0	NA	NA	NA	NA
OG0002577	0	NA	NA	NA	NA
OG0002584	0	NA	NA	NA	NA
OG0002585	0	NA	NA	NA	NA
OG0002589	0	NA	NA	NA	NA
OG0002601	0	NA	NA	NA	NA
OG0002605	0	NA	NA	NA	NA
OG0002615	0	NA	NA	NA	NA
OG0002616	0	NA	NA	NA	NA
OG0002619	0	NA	NA	NA	NA
OG0002621	0	NA	NA	NA	NA
OG0002624	0	NA	NA	NA	NA
OG0002625	0	NA	NA	NA	NA
OG0002626	0	NA	NA	NA	NA
OG0002628	0	NA	NA	NA	NA
OG0002630	0	NA	NA	NA	NA
OG0002632	0	NA	NA	NA	NA
OG0002637	1.32269522509089	-2.8737121954328e-07	0.00144269491779336	0.339568863911281	0.980319728316258
OG0002640	0	NA	NA	NA	NA
OG0002660	0	NA	NA	NA	NA
OG0002668	0	NA	NA	NA	NA
OG0002670	0	NA	NA	NA	NA
OG0002672	0	NA	NA	NA	NA
OG0002675	0	NA	NA	NA	NA
OG0002677	0	NA	NA	NA	NA
OG0002679	0	NA	NA	NA	NA
OG0002682	0	NA	NA	NA	NA
OG0002684	0	NA	NA	NA	NA
OG0002693	0	NA	NA	NA	NA
OG0002694	0	NA	NA	NA	NA
OG0002695	0	NA	NA	NA	NA
OG0002720	0	NA	NA	NA	NA
OG0002723	0	NA	NA	NA	NA
OG0002731	0	NA	NA	NA	NA
OG0002737	0	NA	NA	NA	NA
OG0002742	0	NA	NA	NA	NA
OG0002743	0	NA	NA	NA	NA
OG0002748	0	NA	NA	NA	NA
OG0002750	0	NA	NA	NA	NA
OG0002751	0	NA	NA	NA	NA
OG0002754	0	NA	NA	NA	NA
OG0002755	0	NA	NA	NA	NA
OG0002757	0	NA	NA	NA	NA
OG0002761	0	NA	NA	NA	NA
OG0002762	0	NA	NA	NA	NA
OG0002766	0	NA	NA	NA	NA
OG0002781	0	NA	NA	NA	NA
OG0002789	0	NA	NA	NA	NA
OG0002796	0	NA	NA	NA	NA
OG0002800	0	NA	NA	NA	NA
OG0002804	0	NA	NA	NA	NA
OG0002805	0	NA	NA	NA	NA
OG0002820	0	NA	NA	NA	NA
OG0002823	0	NA	NA	NA	NA
OG0002825	0	NA	NA	NA	NA
OG0002827	0	NA	NA	NA	NA
OG0002831	0	NA	NA	NA	NA
OG0002837	0	NA	NA	NA	NA
OG0002838	0	NA	NA	NA	NA
OG0002841	0	NA	NA	NA	NA
OG0002843	0	NA	NA	NA	NA
OG0002852	0	NA	NA	NA	NA
OG0002855	0	NA	NA	NA	NA
OG0002856	0	NA	NA	NA	NA
OG0002867	0	NA	NA	NA	NA
OG0002888	0	NA	NA	NA	NA
OG0002896	0	NA	NA	NA	NA
OG0002898	0	NA	NA	NA	NA
OG0002900	0	NA	NA	NA	NA
OG0002904	0	NA	NA	NA	NA
OG0002907	0	NA	NA	NA	NA
OG0002909	0.228770761382037	1.36540120480889e-07	0.00144269500307525	0.83197504044042	0.980319728316258
OG0002926	0	NA	NA	NA	NA
OG0002936	0	NA	NA	NA	NA
OG0002945	0	NA	NA	NA	NA
OG0002951	0	NA	NA	NA	NA
OG0002958	0	NA	NA	NA	NA
OG0002968	0	NA	NA	NA	NA
OG0002973	0	NA	NA	NA	NA
OG0002977	0	NA	NA	NA	NA
OG0002978	0	NA	NA	NA	NA
OG0003003	0	NA	NA	NA	NA
OG0003042	0	NA	NA	NA	NA
OG0003057	0	NA	NA	NA	NA
OG0003069	0	NA	NA	NA	NA
OG0003080	0	NA	NA	NA	NA
OG0003082	0	NA	NA	NA	NA
OG0003083	0	NA	NA	NA	NA
OG0003084	0	NA	NA	NA	NA
OG0003085	0	NA	NA	NA	NA
OG0003086	0	NA	NA	NA	NA
OG0003088	0	NA	NA	NA	NA
OG0003089	0	NA	NA	NA	NA
OG0003100	0	NA	NA	NA	NA
OG0003112	0	NA	NA	NA	NA
OG0003158	0	NA	NA	NA	NA
OG0003188	0	NA	NA	NA	NA
OG0003191	0	NA	NA	NA	NA
OG0003196	0	NA	NA	NA	NA
OG0003206	0	NA	NA	NA	NA
OG0003212	0	NA	NA	NA	NA
OG0003213	0	NA	NA	NA	NA
OG0003218	0	NA	NA	NA	NA
OG0003219	0	NA	NA	NA	NA
OG0003220	0	NA	NA	NA	NA
OG0003221	0	NA	NA	NA	NA
OG0003222	0	NA	NA	NA	NA
OG0003233	0	NA	NA	NA	NA
OG0003240	0	NA	NA	NA	NA
OG0003243	0	NA	NA	NA	NA
OG0003253	0	NA	NA	NA	NA
OG0003259	0	NA	NA	NA	NA
OG0003264	0	NA	NA	NA	NA
OG0003270	0	NA	NA	NA	NA
OG0003276	0	NA	NA	NA	NA
OG0003285	0	NA	NA	NA	NA
OG0003287	0	NA	NA	NA	NA
OG0003288	0	NA	NA	NA	NA
OG0003292	0	NA	NA	NA	NA
OG0003298	0	NA	NA	NA	NA
OG0003300	0	NA	NA	NA	NA
OG0003301	0	NA	NA	NA	NA
OG0003305	0	NA	NA	NA	NA
OG0003310	0	NA	NA	NA	NA
OG0003317	0	NA	NA	NA	NA
OG0003318	0	NA	NA	NA	NA
OG0003319	0	NA	NA	NA	NA
OG0003320	0	NA	NA	NA	NA
OG0003321	0	NA	NA	NA	NA
OG0003355	0.0982911654803486	-1.20970710377756e-07	0.00144269500275663	0.773599612911088	0.980319728316258
OG0003365	0	NA	NA	NA	NA
OG0003386	0	NA	NA	NA	NA
OG0003389	0	NA	NA	NA	NA
OG0003391	0	NA	NA	NA	NA
OG0003397	0	NA	NA	NA	NA
OG0003399	0	NA	NA	NA	NA
OG0003406	0	NA	NA	NA	NA
OG0003407	0	NA	NA	NA	NA
OG0003412	0	NA	NA	NA	NA
OG0003414	173.225834808223	2.31762798925693e-07	0.00144269463844237	0.68551204982731	0.980319728316258
OG0003415	0	NA	NA	NA	NA
OG0003416	0	NA	NA	NA	NA
OG0003417	0	NA	NA	NA	NA
OG0003427	0	NA	NA	NA	NA
OG0003437	0	NA	NA	NA	NA
OG0003446	0	NA	NA	NA	NA
OG0003449	0	NA	NA	NA	NA
OG0003454	0	NA	NA	NA	NA
OG0003457	0	NA	NA	NA	NA
OG0003462	0	NA	NA	NA	NA
OG0003463	0	NA	NA	NA	NA
OG0003477	0	NA	NA	NA	NA
OG0003484	0	NA	NA	NA	NA
OG0003489	0	NA	NA	NA	NA
OG0003490	0	NA	NA	NA	NA
OG0003496	0	NA	NA	NA	NA
OG0003500	0	NA	NA	NA	NA
OG0003501	0	NA	NA	NA	NA
OG0003503	0	NA	NA	NA	NA
OG0003517	0.228770761382037	1.36540120480889e-07	0.00144269500307525	0.83197504044042	0.980319728316258
OG0003518	0	NA	NA	NA	NA
OG0003519	0	NA	NA	NA	NA
OG0003520	0	NA	NA	NA	NA
OG0003548	0	NA	NA	NA	NA
OG0003550	0	NA	NA	NA	NA
OG0003554	0	NA	NA	NA	NA
OG0003556	0	NA	NA	NA	NA
OG0003557	0	NA	NA	NA	NA
OG0003569	0	NA	NA	NA	NA
OG0003579	0	NA	NA	NA	NA
OG0003585	0	NA	NA	NA	NA
OG0003595	0	NA	NA	NA	NA
OG0003597	0	NA	NA	NA	NA
OG0003610	0	NA	NA	NA	NA
OG0003612	0	NA	NA	NA	NA
OG0003614	0	NA	NA	NA	NA
OG0003625	0	NA	NA	NA	NA
OG0003626	0.0982911654803486	-1.20970710377756e-07	0.00144269500275663	0.773599612911088	0.980319728316258
OG0003627	0	NA	NA	NA	NA
OG0003632	0.192012470725169	1.28412624149738e-07	0.00144269500187364	0.831975042736376	0.980319728316258
OG0003633	0	NA	NA	NA	NA
OG0003635	0	NA	NA	NA	NA
OG0003637	0	NA	NA	NA	NA
OG0003646	0	NA	NA	NA	NA
OG0003654	0	NA	NA	NA	NA
OG0003707	0	NA	NA	NA	NA
OG0003710	0	NA	NA	NA	NA
OG0003714	0	NA	NA	NA	NA
OG0003723	0	NA	NA	NA	NA
OG0003734	0	NA	NA	NA	NA
OG0003737	0	NA	NA	NA	NA
OG0003741	0	NA	NA	NA	NA
OG0003748	0	NA	NA	NA	NA
OG0003749	0	NA	NA	NA	NA
OG0003752	0	NA	NA	NA	NA
OG0003753	0	NA	NA	NA	NA
OG0003754	0	NA	NA	NA	NA
OG0003756	0	NA	NA	NA	NA
OG0003762	0	NA	NA	NA	NA
OG0003766	0	NA	NA	NA	NA
OG0003773	0	NA	NA	NA	NA
OG0003774	0	NA	NA	NA	NA
OG0003776	0	NA	NA	NA	NA
OG0003777	0	NA	NA	NA	NA
OG0003801	0	NA	NA	NA	NA
OG0003804	0	NA	NA	NA	NA
OG0003823	0	NA	NA	NA	NA
OG0003824	0	NA	NA	NA	NA
OG0003825	0	NA	NA	NA	NA
OG0003834	0	NA	NA	NA	NA
OG0003838	0	NA	NA	NA	NA
OG0003843	0	NA	NA	NA	NA
OG0003844	0	NA	NA	NA	NA
OG0003848	13.3675985053274	-2.92333519394701e-07	0.0014426950528845	NA	NA
OG0003849	0	NA	NA	NA	NA
OG0003855	0	NA	NA	NA	NA
OG0003857	0	NA	NA	NA	NA
OG0003859	0	NA	NA	NA	NA
OG0003860	0	NA	NA	NA	NA
OG0003867	0	NA	NA	NA	NA
OG0003869	0	NA	NA	NA	NA
OG0003875	0	NA	NA	NA	NA
OG0003876	0	NA	NA	NA	NA
OG0003877	0	NA	NA	NA	NA
OG0003878	0	NA	NA	NA	NA
OG0003879	0	NA	NA	NA	NA
OG0003883	0	NA	NA	NA	NA
OG0003885	0	NA	NA	NA	NA
OG0003897	0	NA	NA	NA	NA
OG0003940	0	NA	NA	NA	NA
OG0003942	0	NA	NA	NA	NA
OG0003958	0.347830437492152	-1.88115864179475e-07	0.00144269500819645	0.589490279138536	0.980319728316258
OG0003966	0	NA	NA	NA	NA
OG0003971	0	NA	NA	NA	NA
OG0003973	0	NA	NA	NA	NA
OG0003980	0	NA	NA	NA	NA
OG0003982	0	NA	NA	NA	NA
OG0003985	0	NA	NA	NA	NA
OG0003986	0	NA	NA	NA	NA
OG0003987	0	NA	NA	NA	NA
OG0003993	0	NA	NA	NA	NA
OG0004002	0	NA	NA	NA	NA
OG0004004	0	NA	NA	NA	NA
OG0004005	0	NA	NA	NA	NA
OG0004006	0	NA	NA	NA	NA
OG0004007	0	NA	NA	NA	NA
OG0004008	0	NA	NA	NA	NA
OG0004017	0	NA	NA	NA	NA
OG0004021	0	NA	NA	NA	NA
OG0004064	0	NA	NA	NA	NA
OG0004097	0	NA	NA	NA	NA
OG0004111	0	NA	NA	NA	NA
OG0004115	0	NA	NA	NA	NA
OG0004124	0	NA	NA	NA	NA
OG0004129	0	NA	NA	NA	NA
OG0004131	0	NA	NA	NA	NA
OG0004133	0	NA	NA	NA	NA
OG0004139	0	NA	NA	NA	NA
OG0004149	0	NA	NA	NA	NA
OG0004150	0	NA	NA	NA	NA
OG0004151	0	NA	NA	NA	NA
OG0004152	0	NA	NA	NA	NA
OG0004153	0	NA	NA	NA	NA
OG0004155	0	NA	NA	NA	NA
OG0004156	0	NA	NA	NA	NA
OG0004157	0	NA	NA	NA	NA
OG0004161	0	NA	NA	NA	NA
OG0004163	0	NA	NA	NA	NA
OG0004165	0	NA	NA	NA	NA
OG0004174	0	NA	NA	NA	NA
OG0004206	0	NA	NA	NA	NA
OG0004223	0	NA	NA	NA	NA
OG0004242	0	NA	NA	NA	NA
OG0004247	0	NA	NA	NA	NA
OG0004255	0	NA	NA	NA	NA
OG0004264	0	NA	NA	NA	NA
OG0004265	0	NA	NA	NA	NA
OG0004271	0	NA	NA	NA	NA
OG0004274	0	NA	NA	NA	NA
OG0004284	0	NA	NA	NA	NA
OG0004289	0	NA	NA	NA	NA
OG0004291	0	NA	NA	NA	NA
OG0004305	0	NA	NA	NA	NA
OG0004307	0	NA	NA	NA	NA
OG0004308	0	NA	NA	NA	NA
OG0004310	0	NA	NA	NA	NA
OG0004311	0	NA	NA	NA	NA
OG0004312	0	NA	NA	NA	NA
OG0004313	0	NA	NA	NA	NA
OG0004314	0	NA	NA	NA	NA
OG0004315	0	NA	NA	NA	NA
OG0004322	0	NA	NA	NA	NA
OG0004334	0	NA	NA	NA	NA
OG0004356	0	NA	NA	NA	NA
OG0004384	0	NA	NA	NA	NA
OG0004386	0	NA	NA	NA	NA
OG0004390	0	NA	NA	NA	NA
OG0004391	0	NA	NA	NA	NA
OG0004402	0	NA	NA	NA	NA
OG0004405	0	NA	NA	NA	NA
OG0004445	0	NA	NA	NA	NA
OG0004446	0	NA	NA	NA	NA
OG0004448	0	NA	NA	NA	NA
OG0004452	0	NA	NA	NA	NA
OG0004463	0	NA	NA	NA	NA
OG0004464	0	NA	NA	NA	NA
OG0004465	155.480731357983	4.68635760027625e-07	0.00144269478041065	0.348306296108279	0.980319728316258
OG0004466	0	NA	NA	NA	NA
OG0004467	0	NA	NA	NA	NA
OG0004468	0	NA	NA	NA	NA
OG0004470	0	NA	NA	NA	NA
OG0004471	0	NA	NA	NA	NA
OG0004472	0	NA	NA	NA	NA
OG0004473	0	NA	NA	NA	NA
OG0004475	0	NA	NA	NA	NA
OG0004476	0	NA	NA	NA	NA
OG0004477	0	NA	NA	NA	NA
OG0004478	0	NA	NA	NA	NA
OG0004479	0	NA	NA	NA	NA
OG0004481	0	NA	NA	NA	NA
OG0004482	0	NA	NA	NA	NA
OG0004484	0	NA	NA	NA	NA
OG0004486	0	NA	NA	NA	NA
OG0004500	0	NA	NA	NA	NA
OG0004536	0	NA	NA	NA	NA
OG0004539	0	NA	NA	NA	NA
OG0004579	0	NA	NA	NA	NA
OG0004596	0	NA	NA	NA	NA
OG0004609	0	NA	NA	NA	NA
OG0004610	0	NA	NA	NA	NA
OG0004648	0	NA	NA	NA	NA
OG0004651	0	NA	NA	NA	NA
OG0004653	0	NA	NA	NA	NA
OG0004655	0	NA	NA	NA	NA
OG0004656	0	NA	NA	NA	NA
OG0004658	0	NA	NA	NA	NA
OG0004659	0	NA	NA	NA	NA
OG0004661	0	NA	NA	NA	NA
OG0004662	0	NA	NA	NA	NA
OG0004663	0	NA	NA	NA	NA
OG0004664	0	NA	NA	NA	NA
OG0004665	0	NA	NA	NA	NA
OG0004672	0	NA	NA	NA	NA
OG0004683	0	NA	NA	NA	NA
OG0004684	0	NA	NA	NA	NA
OG0004693	0	NA	NA	NA	NA
OG0004697	0	NA	NA	NA	NA
OG0004712	0	NA	NA	NA	NA
OG0004713	0	NA	NA	NA	NA
OG0004729	0	NA	NA	NA	NA
OG0004751	0	NA	NA	NA	NA
OG0004755	0	NA	NA	NA	NA
OG0004762	0	NA	NA	NA	NA
OG0004772	0	NA	NA	NA	NA
OG0004779	0	NA	NA	NA	NA
OG0004784	0	NA	NA	NA	NA
OG0004787	0	NA	NA	NA	NA
OG0004789	0	NA	NA	NA	NA
OG0004801	0	NA	NA	NA	NA
OG0004802	0	NA	NA	NA	NA
OG0004803	0	NA	NA	NA	NA
OG0004804	0	NA	NA	NA	NA
OG0004833	0	NA	NA	NA	NA
OG0004838	0	NA	NA	NA	NA
OG0004840	0	NA	NA	NA	NA
OG0004841	0	NA	NA	NA	NA
OG0004845	0	NA	NA	NA	NA
OG0004846	0	NA	NA	NA	NA
OG0004849	0	NA	NA	NA	NA
OG0004851	0	NA	NA	NA	NA
OG0004852	0	NA	NA	NA	NA
OG0004854	0	NA	NA	NA	NA
OG0004856	0	NA	NA	NA	NA
OG0004861	0	NA	NA	NA	NA
OG0004869	0	NA	NA	NA	NA
OG0004870	0	NA	NA	NA	NA
OG0004871	0	NA	NA	NA	NA
OG0004875	0	NA	NA	NA	NA
OG0004880	0	NA	NA	NA	NA
OG0004900	0	NA	NA	NA	NA
OG0004946	0	NA	NA	NA	NA
OG0004949	0	NA	NA	NA	NA
OG0004957	0	NA	NA	NA	NA
OG0004998	0	NA	NA	NA	NA
OG0004999	0	NA	NA	NA	NA
OG0005001	0	NA	NA	NA	NA
OG0005010	0	NA	NA	NA	NA
OG0005061	0	NA	NA	NA	NA
OG0005064	0	NA	NA	NA	NA
OG0005065	0	NA	NA	NA	NA
OG0005066	0	NA	NA	NA	NA
OG0005067	0	NA	NA	NA	NA
OG0005068	0	NA	NA	NA	NA
OG0005070	0	NA	NA	NA	NA
OG0005071	0	NA	NA	NA	NA
OG0005072	0	NA	NA	NA	NA
OG0005075	0	NA	NA	NA	NA
OG0005076	0	NA	NA	NA	NA
OG0005077	0	NA	NA	NA	NA
OG0005078	0	NA	NA	NA	NA
OG0005079	0	NA	NA	NA	NA
OG0005081	0	NA	NA	NA	NA
OG0005082	0	NA	NA	NA	NA
OG0005092	0	NA	NA	NA	NA
OG0005099	0	NA	NA	NA	NA
OG0005107	0	NA	NA	NA	NA
OG0005109	0	NA	NA	NA	NA
OG0005117	0	NA	NA	NA	NA
OG0005118	0	NA	NA	NA	NA
OG0005119	0	NA	NA	NA	NA
OG0005122	0	NA	NA	NA	NA
OG0005126	0	NA	NA	NA	NA
OG0005130	0	NA	NA	NA	NA
OG0005133	0	NA	NA	NA	NA
OG0005183	0	NA	NA	NA	NA
OG0005192	0	NA	NA	NA	NA
OG0005211	0	NA	NA	NA	NA
OG0005215	0	NA	NA	NA	NA
OG0005235	0	NA	NA	NA	NA
OG0005237	0	NA	NA	NA	NA
OG0005256	0	NA	NA	NA	NA
OG0005269	0	NA	NA	NA	NA
OG0005278	0	NA	NA	NA	NA
OG0005279	0	NA	NA	NA	NA
OG0005294	0	NA	NA	NA	NA
OG0005295	0.482316106930687	1.11360166982635e-07	0.00144269495200866	0.784461899476706	0.980319728316258
OG0005305	0	NA	NA	NA	NA
OG0005310	0	NA	NA	NA	NA
OG0005311	0	NA	NA	NA	NA
OG0005312	0	NA	NA	NA	NA
OG0005313	0	NA	NA	NA	NA
OG0005314	0	NA	NA	NA	NA
OG0005319	0	NA	NA	NA	NA
OG0005320	0	NA	NA	NA	NA
OG0005327	0	NA	NA	NA	NA
OG0005390	0	NA	NA	NA	NA
OG0005391	0	NA	NA	NA	NA
OG0005401	0	NA	NA	NA	NA
OG0005405	0	NA	NA	NA	NA
OG0005414	0	NA	NA	NA	NA
OG0005428	0	NA	NA	NA	NA
OG0005432	0	NA	NA	NA	NA
OG0005444	0	NA	NA	NA	NA
OG0005460	0	NA	NA	NA	NA
OG0005468	0	NA	NA	NA	NA
OG0005473	0	NA	NA	NA	NA
OG0005510	0	NA	NA	NA	NA
OG0005516	0	NA	NA	NA	NA
OG0005522	0	NA	NA	NA	NA
OG0005523	0	NA	NA	NA	NA
OG0005524	0	NA	NA	NA	NA
OG0005534	0	NA	NA	NA	NA
OG0005540	0	NA	NA	NA	NA
OG0005546	2.74524913658444	2.6970458717915e-07	0.00144269503634774	0.173482676473799	0.980319728316258
OG0005548	0	NA	NA	NA	NA
OG0005565	0	NA	NA	NA	NA
OG0005567	0	NA	NA	NA	NA
OG0005568	0	NA	NA	NA	NA
OG0005569	0	NA	NA	NA	NA
OG0005573	0	NA	NA	NA	NA
OG0005574	0	NA	NA	NA	NA
OG0005581	0	NA	NA	NA	NA
OG0005582	0	NA	NA	NA	NA
OG0005592	0	NA	NA	NA	NA
OG0005593	0	NA	NA	NA	NA
OG0005611	0	NA	NA	NA	NA
OG0005644	0	NA	NA	NA	NA
OG0005673	0	NA	NA	NA	NA
OG0005676	0	NA	NA	NA	NA
OG0005689	0	NA	NA	NA	NA
OG0005696	0	NA	NA	NA	NA
OG0005698	0	NA	NA	NA	NA
OG0005700	0	NA	NA	NA	NA
OG0005705	0	NA	NA	NA	NA
OG0005715	0	NA	NA	NA	NA
OG0005730	0	NA	NA	NA	NA
OG0005741	0	NA	NA	NA	NA
OG0005742	0	NA	NA	NA	NA
OG0005744	0	NA	NA	NA	NA
OG0005749	0	NA	NA	NA	NA
OG0005750	0	NA	NA	NA	NA
OG0005802	0	NA	NA	NA	NA
OG0005820	0	NA	NA	NA	NA
OG0005822	0	NA	NA	NA	NA
OG0005823	0	NA	NA	NA	NA
OG0005824	0	NA	NA	NA	NA
OG0005828	0	NA	NA	NA	NA
OG0005835	0	NA	NA	NA	NA
OG0005840	0	NA	NA	NA	NA
OG0005859	0	NA	NA	NA	NA
[truncated: 1,028 more rows]
