# Supplementary material for: Genome-resolved metatranscriptomics reveals conserved root colonization determinants in a synthetic microbiota
Source: Nat Commun. 2023 Dec 13;14:8274. doi: 10.1038/s41467-023-43688-z (PMC10719396; doi:10.1038/s41467-023-43688-z)
Supplement: Supplementary file 11 — Source Data [file 41467_2023_43688_MOESM11_ESM.zip › Source Data/Main_figures/figure5/Root123D2OG_deseq.csv]

	baseMean	log2FoldChange	lfcSE	pvalue	padj
OG0000000	1051.17374018834	0.905293206834033	1.2845892802944	0.102265884550601	0.294586801765165
OG0000001	1059.43163404616	0.812143734380533	1.22161035211788	0.126281696321074	0.330472778169048
OG0000002	251.257219826123	0.0612533422316247	0.863459621690041	0.905859148516631	0.951292730081081
OG0000003	615.66459322128	0.7931930720713	1.24820005738553	0.119301307685504	0.316387050193491
OG0000004	667.691032110089	0.673616558181778	1.22036711828457	0.128236617150885	0.332040167927018
OG0000005	28.1917088174052	-0.585343037340783	1.19282269652184	0.131601848350367	0.335302399097305
OG0000006	457.210555195966	0.568413669514192	0.995203358551965	0.271425965311559	0.499237788211244
OG0000007	623.220486855046	1.16219663997131	1.70100110755169	0.045835996198932	0.187224280770241
OG0000008	33.1693847158414	-0.286682450205154	0.950916342015452	0.496742858501411	0.703895376704642
OG0000009	14.6028005810976	-0.573827111165811	1.14257323939316	0.183818964150243	NA
OG0000010	190.768698375775	0.525602867818273	1.09720660107518	0.219142264054016	0.436025329509537
OG0000011	44.37471038727	-0.134186023124438	0.888185973380566	0.75707178315351	0.861632069571434
OG0000012	472.788601010358	0.478457796860548	1.04129441188656	0.284998832933509	0.514063315478199
OG0000013	34.5640777491748	-0.266246697257254	0.923959432178231	0.549390370529095	0.744086607102564
OG0000014	1212.51769499494	0.743420897921615	1.1421694903717	0.160075459576377	0.373348201791429
OG0000015	17.0410316983587	-0.377263351208367	1.02932623215287	0.336459668602266	0.564184563617113
OG0000016	36.4745797324057	-0.278927472170463	0.90718004579204	0.54654910203704	0.743088001492908
OG0000017	25.9300468585384	-0.295891974339243	1.00366726636473	0.388829103046373	0.617646229530452
OG0000018	589.075112019282	0.716925616232868	1.14650933176754	0.163061378294242	0.374652928699865
OG0000019	9.46238993588051	-0.374218006269215	1.09715459718946	0.168957862310294	NA
OG0000020	31.4268184893176	-0.165146578804489	0.939497798287261	0.67322597446021	0.814172632509052
OG0000021	1696.28793571736	1.23021605703175	1.82309044511897	0.0396003681749012	0.165251266113642
OG0000022	405.533093172235	0.844608027225325	1.44162601328026	0.0605729538489305	0.217907351959236
OG0000023	568.301801899836	2.60859832947807	3.44089867581616	0.00773068099280247	0.0693963456563198
OG0000024	20.2801276558352	-0.1659259295619	0.959727490311986	0.638926183132309	0.799053402317474
OG0000025	179.288580551931	0.122422272618789	0.897959801718837	0.791573528418545	0.88564458541901
OG0000027	682.510573692855	0.322370619167316	0.916878362790823	0.505028353413823	0.707589634910112
OG0000028	14.000338212398	-0.287016545093884	1.03880261039802	0.150924208887034	NA
OG0000029	338.69994447921	0.53611335353788	1.08377501078677	0.230049037967603	0.451902944811677
OG0000030	37.7890861234184	0.319816247541318	1.01007881384235	0.397793894906541	0.624180664365547
OG0000032	0.456137164005386	-0.138571614871375	1.02265048519499	0.846411293220641	NA
OG0000033	81.063370613325	0.519262252534218	1.17624994664306	0.107902938211231	0.302159429430821
OG0000034	447.523829649722	0.897144833072903	1.2741653395946	0.104774238770475	0.299267979317178
OG0000035	2.60649808003078	-0.188269358797051	1.03833583324346	0.399617107949746	NA
OG0000036	100.599738719113	-0.896449525183903	1.35343241680429	0.0823056260677569	0.260409603788149
OG0000037	46.0618821397324	-0.363121063166462	0.957900021006222	0.42175516384205	0.642264606930839
OG0000038	24.0333902220729	0.0204287057437941	0.920617222762315	NA	NA
OG0000039	761.590235075362	0.888141045343447	1.3116069369966	0.0986397364502401	0.292884140536867
OG0000040	2.88742401464369	0.0798721901109259	0.992550964306377	0.736529548038672	NA
OG0000041	33.5788289060113	-0.1844927470338	0.897774063824546	0.677577708144336	0.815718547053095
OG0000042	9.59543683318729	0.294663411997103	1.0592562237294	NA	NA
OG0000043	0	NA	NA	NA	NA
OG0000045	1313.72260730982	2.33938860585547	2.09776000056437	0.0110271357775232	0.0826745299071167
OG0000046	272.756350851718	0.643881189900102	1.27295608493336	0.0760547303480316	0.2487892026639
OG0000047	501.03538061479	-0.265001499104343	0.89471646608552	0.564242334556401	0.753624709822736
OG0000048	17.7576304209335	-0.487481108462537	1.11301276914898	0.109999495266392	0.303284322663051
OG0000049	1245.9173905991	1.40088957751026	1.82242897359512	0.0362165492995365	0.157527423548872
OG0000050	1.75126716590274	-0.178641010563427	1.0344637226627	0.488190379116148	NA
OG0000052	937.208749242091	3.17046280594885	1.86420761157651	0.00320394085306768	0.0412240389761375
OG0000053	73.5818064611374	-0.527401718927213	1.03387564358187	0.264152762791352	0.492574717089187
OG0000055	25.3027130713028	-0.230617114352165	0.957030361452006	NA	NA
OG0000056	52.7692710697339	-0.408592112894949	0.97981538735221	0.359407465117928	0.5853640571119
OG0000057	18.3490355118759	-0.0887883887908443	0.927781081679236	0.817499891919736	0.905466164364471
OG0000058	479.532763339225	-0.0295338746307018	0.855606421497596	0.937922441318649	0.968015914381652
OG0000059	6.52287683645319	-0.115821525837714	0.961972822080556	0.74877060733973	NA
OG0000060	27.5283901641223	-0.388852393557401	1.02542986541848	0.334290618951042	0.564184563617113
OG0000061	81.6134854035221	-0.0729421017614263	0.900263704190747	0.854880047871245	0.926920501343541
OG0000062	20.6858133275699	-0.320661200853307	1.00199048650843	0.408267004224712	0.630911570509354
OG0000063	4.8229428402245	-0.367150403303383	1.10321675503801	0.147763706122631	NA
OG0000064	8.12399775890719	-0.226968083384381	1.02984836781619	NA	NA
OG0000065	549.995054437951	0.498671566705721	0.991177809324543	0.312303946135319	0.539370573638628
OG0000066	1.25105225432158	-0.16963991985338	1.03127278754221	0.569794645970348	NA
OG0000067	213.714915380749	-0.220082177616448	0.876677608678646	0.634304992762535	0.799053402317474
OG0000068	62.0909487630006	0.587670955083437	1.21521443285319	0.101300394750722	0.294044324702876
OG0000069	250.677520708252	0.284343410217543	0.903699469928109	0.553885499720611	0.748860955839425
OG0000070	118.37798930532	0.530622045416091	1.05796471220502	0.25239027917636	0.477561998833701
OG0000071	18.0511272091556	-0.510917410553325	1.11451880925161	0.206073070556997	0.419758338970981
OG0000072	4.21891838861754	-0.197859292027596	1.04275540493981	0.306908119411905	NA
OG0000073	175.250991244	0.289646877824071	0.879593561844631	0.559938440242343	0.750473048380362
OG0000074	191.142692092785	0.242172248890273	0.933676312370389	0.584104982466907	0.770818882845217
OG0000076	158.918037474015	0.237537047972541	0.907411869379368	0.61052744452685	0.789492775837065
OG0000077	782.4553235274	0.98737665658848	1.41978142250476	0.0759693351803084	0.2487892026639
OG0000078	7.19718081562339	-0.0482625094678576	0.959605616809827	0.879663253655429	NA
OG0000079	9.66484349235447	0.238472373240849	0.984235019567819	0.508205649338495	NA
OG0000080	46.0769174975015	-0.383324300005391	0.957306642403851	0.402707770781935	0.628061412209401
OG0000081	1107.81480398286	1.9122303302538	2.5367914363111	0.0165969764808011	0.102455314395548
OG0000082	2.14985202790664	-0.183746902132984	1.03645302739734	0.441412114849826	NA
OG0000083	124.180305386223	0.876388362832638	1.46922734272272	NA	NA
OG0000084	319.309182098213	0.353590843445537	0.926025525975092	0.465712358656407	0.681644727085457
OG0000085	15.8274735642381	0.205923128227313	0.955924884265741	0.604468446229813	0.785605455369387
OG0000086	6.96187758349137	-0.465969561832953	1.16317278939042	0.0759705651350332	NA
OG0000087	18.3133548841763	-0.490045442951598	1.13227403189638	0.0484780642204095	0.191923413221314
OG0000088	16.7291730829433	-0.797245001570086	1.46854132312843	0.0299640157096045	0.141915460906839
OG0000089	13.6263386147725	-0.160520801149008	0.944442855088798	0.679369703201772	NA
OG0000090	9.77053615204362	0.420972206560515	1.1280645120367	NA	NA
OG0000093	1381.60465086487	-0.107227080706625	0.853987118005634	0.806811455643646	0.896199199650208
OG0000094	375.333650070552	0.405899531157966	1.14558360364049	NA	NA
OG0000095	52.6920122005876	0.231934563888117	0.941957127590035	0.588182363030256	0.774875058463067
OG0000097	247.268338359085	-0.669238184627168	1.06694556797899	0.192724928658147	0.40320770982138
OG0000098	26.6575597290509	-0.211094168214456	0.940630613128385	0.606086328235549	0.786384277979569
OG0000099	8.57542219664832	-0.157218955381241	0.974086042367139	NA	NA
OG0000100	75.3773335835773	-1.053882002443	1.42731601214492	0.0663494703462785	0.228476017114409
OG0000102	2.51268767281698	-0.187389050009842	1.03796108897056	0.407592776210965	NA
OG0000103	24.83135464951	-0.972696221828401	1.86798331313604	0.00339718306467182	0.0423004084826878
OG0000104	71.9796386979556	-0.900491461311599	1.28168113621259	0.100836451584807	0.294044324702876
OG0000105	21.084046876132	-0.487950292265182	1.19406972379756	0.020880590265001	0.115187846504405
OG0000106	0.325812260003847	-0.127346350340963	1.02024948084365	0.944160356577182	NA
OG0000107	15.1692941145721	-0.28439305552099	0.984864255590217	0.466422178559825	0.681644727085457
OG0000108	55.0523144202221	-0.605169815872132	1.05584293668714	0.223794615145119	0.444137385326561
OG0000109	52.8717737450714	0.454107341130504	1.09703841597384	NA	NA
OG0000110	66.8345736043937	-0.291130424934883	0.934077006207678	0.510834615095717	0.711848958220024
OG0000111	10.6336961322702	-0.60346965108351	1.2786904527108	0.030205009661817	NA
OG0000112	5.14683134666292	-0.282809719578272	1.06900698345492	0.193981852581481	NA
OG0000113	131.196801765741	-1.88401884204602	2.21099541663672	0.0183515281257548	0.108147936741089
OG0000114	676.434059275691	-0.366244701913551	0.943285364585762	0.422139175072612	0.642264606930839
OG0000115	463.399716057748	0.664602182779	1.05942548047436	0.207024971268482	0.4205875732086
OG0000116	15.0064163524667	-0.668806635668128	1.35403118352093	0.0158278945945943	0.0993425579433074
OG0000117	19.636987870658	0.169860293020926	0.957583584460644	0.657390232269323	0.808129393808785
OG0000118	6.42478273200399	-0.179421567397955	0.992627033057967	0.595823331330865	NA
OG0000120	210.968023778851	0.464794420688679	0.988861873895546	0.333733215322924	0.564184563617113
OG0000121	55.8677099621232	-0.728653484157623	1.30568614065905	0.0905367612936821	0.274095606740089
OG0000122	12.4393459228279	-0.423699020856644	1.1445754732225	0.0509564722989986	NA
OG0000123	2.86639309852756	0.0595276619464083	0.993549014094066	0.984215973927442	NA
OG0000124	21.5928209192195	-0.871941404487386	1.65524246372852	0.00528213645874289	0.0582544192307073
OG0000125	67.9721141528803	0.16726487671675	0.902199735720053	0.715579613933457	0.846165471229354
OG0000126	28.1421432739979	-0.62682018254596	1.25170558820072	0.0185446997509708	0.108458395513254
OG0000127	12.1199456895889	-0.262327074407786	1.02778366401693	0.184272058253887	NA
OG0000128	44.5237175972883	0.225377256140208	0.944480710238818	0.594244996012949	0.779727445063401
OG0000129	74.5677597887815	0.132459509046686	0.883243726180349	0.777999748608156	0.875533244789354
OG0000130	47.0074073437206	-0.373827593165958	0.959436881609832	0.413297740863024	0.635589354474611
OG0000131	2.03119842149134	-0.165158735936374	1.02656897161462	0.541626183002087	NA
OG0000132	26.5903146676392	-0.471329271100162	1.08375471804737	0.195272157996766	0.406334517448797
OG0000133	860.338886192889	3.39689072169948	1.76516112271071	0.00200567438511406	0.030360404417805
OG0000134	1.71881860277011	-0.178140299434019	1.03427653296053	0.49266865084642	NA
OG0000135	317.128757433084	0.961179221660538	1.74529444997449	0.0201171510453892	0.114194416228239
OG0000136	174.302439506791	0.0814801991129593	0.853138770108543	0.873106129346002	0.941393759574181
OG0000137	508.304618971491	0.532724788813769	1.18203120993377	NA	NA
OG0000138	147.332311458123	0.715170299611547	1.21847123501673	0.131326928180384	0.335302399097305
OG0000139	18.4370189603806	-0.187913960417593	0.981903103169238	0.569886951901597	0.758795968731104
OG0000140	20.0175635788838	-0.266642772092727	0.973139693385819	0.49952435737233	0.703918725108956
OG0000141	23.7389570804009	0.0369634973277583	0.922359852820936	NA	NA
OG0000142	726.909748209257	0.472971904046203	0.949496017890868	0.351731917905109	0.581259779663149
OG0000143	1825.87890086678	0.144812100153484	0.878441935843448	0.765744677767083	0.865526927139367
OG0000144	29.7669420778583	-0.168195798686518	0.957361262965131	0.632996116789058	0.799053402317474
OG0000146	306.466051540009	0.733655160701098	1.40625399571739	NA	NA
OG0000147	348.69004440424	0.625152118535019	1.29229643503124	0.0427900366477875	0.177601657484365
OG0000148	0	NA	NA	NA	NA
OG0000149	0.467972782788216	0.199791615992993	1.04270035018047	0.273529071748762	NA
OG0000150	71.3387954108759	0.105372381663152	0.896110642568451	0.819871699460092	0.905494924153349
OG0000151	106.473379114126	0.725424684952831	1.19469556283359	0.141615921563892	0.351112973447991
OG0000152	296.394230845004	1.21264848979957	1.62833063277083	0.0493102490878053	0.193236103024293
OG0000153	49.6372740507982	0.320623948400473	0.987620203485655	0.433743250461651	0.655283345120146
OG0000154	0.935945565576431	0.210519884760837	1.04838319300985	0.204848417984586	NA
OG0000155	322.977197133201	0.382849814523886	1.12771656709073	NA	NA
OG0000156	26.0383237018975	-0.519897147599886	1.14540685507969	0.109750199581211	0.303284322663051
OG0000157	35.9739570686756	-0.503423499498697	1.01323232880389	0.288200870928664	0.517421098504485
OG0000158	380.317652651554	2.78217250553526	2.54648102814626	0.00682209096469498	0.0665453897810687
OG0000161	0	NA	NA	NA	NA
OG0000162	0	NA	NA	NA	NA
OG0000163	8.35043697292533	-0.438582937600227	1.14873705595236	0.0707933401773787	NA
OG0000164	2.10945919430877	-0.183273569970415	1.03626386731584	0.445672285031012	NA
OG0000165	141.073962926777	0.763054592514864	1.47605496291602	0.0152650860554034	0.0982987302926619
OG0000167	59.8482709525943	-0.702080116025451	1.12982387868024	0.167240884467399	0.377514511136935
OG0000168	15.6861560511247	-0.542165296188292	1.1325183636157	0.189820079957968	0.40258544430646
OG0000169	1819.26430120759	0.482488809829544	1.01113150603757	0.311125865065762	0.539370573638628
OG0000170	515.713346426722	0.912910609558988	1.35982846182815	0.0874795024727263	0.270136703635779
OG0000171	344.09612053266	0.529646151181301	0.990848228839676	0.294646109338767	0.521967402160601
OG0000172	24.7510250615824	-0.0490830916537742	0.889920562887986	0.904512938459994	0.951292730081081
OG0000173	589.858406317646	1.70800011184224	2.19638750807764	0.0222121315294479	0.119081705143985
OG0000174	25.7496461257381	-0.595147183113513	1.18441919698961	0.143649161877034	0.352054453870065
OG0000175	21.7087260735435	-0.218322246074266	0.941078400212345	0.592858878023205	0.779705372800536
OG0000176	68.5975407578545	-0.0234542861257623	0.918969888278958	NA	NA
OG0000177	443.194509659551	0.985349362053755	1.37609911439908	0.0814517065237738	0.258768384511742
OG0000178	30.3180456564903	0.306813556504902	0.949995674732514	0.490341947189603	0.702167665219305
OG0000179	205.423266124922	-0.0199961573768839	0.87150686720312	0.953148272877817	0.973320723097453
OG0000180	11.6903919151212	-0.499706775099802	1.1947791395451	0.0394658750478857	NA
OG0000181	148.538636302527	0.345142991359813	0.896062741861794	0.489226960904085	0.702167665219305
OG0000182	99.2862948019718	0.471427182104147	0.986786369101341	0.329910399048284	0.563475283330255
OG0000183	115.382990101383	0.101940221891315	0.871842824242313	0.834020984564524	0.914416596603081
OG0000184	444.573463077795	0.577131145292004	1.26407081790082	NA	NA
OG0000185	15.5839248921217	-0.217031725861846	0.98177069255374	0.527553884688365	0.727270712463246
OG0000186	20.3846937019694	0.210280016599866	0.980988602394036	0.557044894425241	0.749196269157292
OG0000187	26.8276365495338	0.12433742124683	0.972340358831617	NA	NA
OG0000188	195.232661551614	1.33960239838704	2.13456645410928	0.0270337583205307	0.13551987937305
OG0000189	46.8296963299763	-1.27892349545067	1.88095204801435	0.0317088200255374	0.143153269355058
OG0000190	65.9686773703617	-0.144065686952909	0.886307815551661	0.743236154903532	0.856358472130967
OG0000191	2.81261225907836	-0.18980468197376	1.03901863404389	0.384189787660786	NA
OG0000192	444.303394462703	0.507404580130093	1.18893026161985	NA	NA
OG0000193	436.808527136089	1.8372429922325	2.45413594039919	0.0179448566365051	0.107390924987457
OG0000194	115.787929345192	0.456833952434557	0.99363846441176	0.334854647660652	0.564184563617113
OG0000195	0.390974712004617	-0.133405994786804	1.02150530776367	0.891098569261757	NA
OG0000196	2.26186845014304	0.219177930709807	1.05302398506885	0.132105527985626	NA
OG0000197	6.42823664974464	0.127346419605832	0.981318103028639	0.680534610857345	NA
OG0000198	3.10007443582414	-0.141833423047221	1.01499523537693	0.595765320952473	NA
OG0000199	1.40630612953918	-0.172719181741105	1.03232908254808	0.541180781101024	NA
OG0000200	28.5245006542289	-0.339857981006396	0.965942019181007	0.43901058479622	0.659369983390431
OG0000201	1435.06669604279	1.32168832652163	1.67102169486306	0.0439417299119096	0.181406499957188
OG0000202	35.7990491726298	-0.50161367490177	1.13337120497859	0.127748045809483	0.332040167927018
OG0000204	11.3112836003999	-0.0102936226040693	0.943159678512155	0.969762631956875	NA
OG0000205	87.6901980951437	0.19279456585992	0.958375248322979	0.622987164555439	0.793869148073907
OG0000206	333.881809996251	0.726034179966918	1.27942835860073	0.101624909552256	0.294044324702876
OG0000207	377.984090816058	2.0954887569902	2.55694754267254	0.0136833141369808	0.0933168749715507
OG0000209	84.9582788143735	-0.974436799461937	1.41874906314061	0.0742249217876714	0.245235019275182
OG0000211	323.879894368398	1.14932818526167	2.22910938021153	NA	NA
OG0000212	5.30752242460374	-0.27122490971292	1.04642155881635	0.334210951175625	NA
OG0000213	143.067865816969	-0.565442983875732	1.01981534310949	0.248929148998156	0.473333258686149
OG0000214	267.03670641817	9.37826420669501	2.25215159018333	NA	NA
OG0000215	17.1189178123561	-0.470682421791912	1.05785051015756	0.271401202202365	0.499237788211244
OG0000216	21.843701975034	0.176554246573999	0.942274263312497	0.663473042382329	0.811587591985642
OG0000217	1.14213076037135	-0.166895955055096	1.03037740635803	0.593745623790712	NA
OG0000218	121.685596329985	0.663120571940657	1.28215251470088	NA	NA
OG0000219	0.0779954637980359	0.142525525412455	1.02091439876455	0.422805312229055	NA
OG0000220	29.0323035658754	0.135030200440751	0.91827549084351	0.755696170825861	0.861632069571434
OG0000221	148.722088230272	-0.788077820531598	1.24773855323596	0.115373415842027	0.311068069517163
OG0000222	396.660873612291	0.827967172080746	1.42991598530903	NA	NA
OG0000224	175.102987739734	0.906087584456225	1.57352608277386	0.039049091129569	0.165251266113642
OG0000225	0	NA	NA	NA	NA
OG0000226	14.8239410846393	0.17058523238773	0.968165179171236	0.637700928889023	0.799053402317474
OG0000227	16.4644468833874	0.151551692417663	0.953669699938616	NA	NA
OG0000228	90.9407609380537	0.62627916266625	1.24272826992162	NA	NA
OG0000229	130.923066924813	0.761871489597037	1.28186813294702	0.105634588361251	0.299815816966492
OG0000230	7.89847671725723	0.0198664852605362	0.955949695594782	0.960381413471236	NA
OG0000231	317.241621220564	0.888468074885918	1.4809184366902	0.0577823139504877	0.211412068103206
OG0000232	4.264779192125	-0.324697443329246	1.0833130082806	0.188140072626342	NA
OG0000233	11.9385776439092	-0.181217448648037	0.979933004308798	0.589551816382647	NA
OG0000234	41.7158247220845	0.434934250410329	1.00764191691638	0.336064701772633	0.564184563617113
OG0000235	61.0825206348755	-0.122841609830131	0.864338280000216	0.786624441876356	0.882665798151957
OG0000236	119.578806097836	-0.192078294844782	0.900373179983402	0.659612222575052	0.809571758073036
OG0000237	4.70302963557666	-0.234468477082413	1.03510143700565	0.393286462132944	NA
OG0000238	3.9789625442871	0.162826654966477	1.0114849777285	0.513059112419508	NA
OG0000239	8.85610911401803	-0.122444251151087	0.985421763109046	NA	NA
OG0000241	5.23458392661806	-0.217712680175568	1.04877869047766	0.25176441278064	NA
OG0000242	1.01394102937447	0.211499449868453	1.04891195370637	0.197494591259997	NA
OG0000243	0	NA	NA	NA	NA
OG0000244	11.0104523262549	-0.0388603592723355	0.916959319927932	0.918787356016566	NA
OG0000247	168.708584090623	0.839226439603118	1.329180285699	NA	NA
OG0000248	18.3422604890563	-0.0171755848284538	0.929779676720353	NA	NA
OG0000249	17.0005991883263	-0.141349542192351	0.937995634136313	0.716233292743303	0.846165471229354
OG0000250	0	NA	NA	NA	NA
OG0000251	32.0594285369475	-0.247341203260664	0.91488249159123	0.576923193269425	0.765265816501711
OG0000252	13.9528851901436	-0.402918511275867	1.0764473127316	0.0863629519228142	NA
OG0000253	612.324275642641	1.12596337309409	1.88498641574431	NA	NA
OG0000254	30.6623150857178	-0.458811396637846	1.01084519269325	0.311108296132935	0.539370573638628
OG0000255	343.65976607097	1.00570642141353	1.7032174282128	NA	NA
OG0000257	1.17192177461598	-0.167621724127249	1.03061236145443	0.587231490583724	NA
OG0000258	2.60649808003078	-0.188269358797051	1.03833583324346	0.399617107949746	NA
OG0000259	137.77866968589	1.09210938972892	1.67974218619258	NA	NA
OG0000260	13.4389619452657	-0.297257600410363	1.02901617270585	0.254360648179831	NA
OG0000261	2.10945919430877	-0.183273569970415	1.03626386731584	0.445672285031012	NA
OG0000263	0	NA	NA	NA	NA
OG0000264	297.150702635492	-0.394991717535455	0.958830520053519	0.388463790004409	0.617646229530452
OG0000265	13.4537048329968	-0.142378302172514	0.947255840349476	0.700191713898747	NA
OG0000266	873.126024197107	0.846151831038029	1.51189557676599	NA	NA
OG0000267	1096.16916920188	-0.025841979224066	0.857041775262229	0.941873982704795	0.969502286197469
OG0000268	1.01394102937447	0.211499449868453	1.04891195370637	0.197494591259997	NA
OG0000270	6.32441784824052	-0.0345691340963888	0.970766789180639	0.881422872904331	NA
OG0000271	241.831907818343	-0.0307408475298123	0.855818454980667	0.937152773720387	0.968015914381652
OG0000272	50.2847326474469	-0.299610367212476	0.933121357004398	0.504432832057425	0.707589634910112
OG0000273	44.098004539824	0.413242596294281	1.05738196784946	NA	NA
OG0000275	14.8622065455934	-0.0469472345536476	0.950793476282649	0.886045474276161	0.947405964184483
OG0000276	18.6173714810804	-0.24030571789364	0.945587814817236	0.558717090174654	0.75013842367797
OG0000277	175.467426526537	-1.63191740086281	1.9321913213292	0.0256722433558992	0.131251469342743
OG0000280	3.35025023042264	-0.193524472957493	1.04068199078239	0.349454252664405	NA
OG0000281	383.788099797128	0.58610022577643	1.29373614306938	NA	NA
OG0000283	11.5106132523866	-0.330935111765433	1.01113568398833	0.397395915142893	NA
OG0000284	351.976665904765	0.538898856956518	1.06436922005736	0.245343945534752	0.467667965315627
OG0000286	1.57619627339352	-0.175895468289265	1.0334516214386	0.513052718546472	NA
OG0000287	128.198785214255	-0.653208189919454	1.22192169312703	0.10782478651966	0.302159429430821
OG0000288	5.84024821336841	-0.379661866013382	1.08387428766014	0.231462341365445	NA
OG0000289	28.391999708419	0.0653671347341446	0.88932031285575	0.889646736551323	0.948085343894581
OG0000290	182.001917250927	0.608790328537881	1.08973616625623	0.210488933453732	0.425386012110684
OG0000291	41.1014054721316	-0.648322140909372	1.11232676969009	0.176021901607288	0.3871478861562
OG0000292	4.29704650692527	-0.19818567309432	1.04291621217417	0.303673859283802	NA
OG0000293	66.5600315222437	-0.361789991697382	0.978323479536784	0.400614493980049	0.626061516908092
OG0000294	18.5515569784609	0.163417236469374	0.956824790749834	0.667745936176559	0.813091266132971
OG0000296	6.39974032123953	0.0754125440846553	0.978267347047021	0.805285659543891	NA
OG0000298	4.57016616895191	-0.040416441644968	0.987180281845863	0.6647188510544	NA
OG0000299	13.6132088199395	-0.341405376426002	0.998161967112452	0.376532222612058	NA
OG0000300	26.696011619337	0.14038375035261	0.92983889559826	0.737308363738481	0.855989649449964
OG0000301	1340.18197834254	3.54758064464335	1.78850695010311	0.00166695358486348	0.0272604943656332
OG0000302	71.8638377429714	0.649860002186818	1.24270727398446	0.104377340764615	0.299267979317178
OG0000303	63.3810125194917	-0.190080206422278	0.887667786572242	0.669226821144176	0.8136111904304
OG0000304	181.422946960769	-0.543325696209671	1.02694497115231	0.258382493387852	0.486515329013223
OG0000305	0	NA	NA	NA	NA
OG0000306	6.84138921914889	-0.317715818351995	1.08454862853347	0.135608885173428	NA
OG0000307	95.6636617502537	0.307265174405916	0.919108292569657	0.516874055690423	0.717674048548573
OG0000308	301.397374927606	0.136361622901371	0.884464403201716	0.774615575018507	0.872997407174143
OG0000309	417.085427065736	4.78812439387666	1.82007701230418	0.000245104889713941	0.00756883899436649
OG0000310	51.6664730845447	0.496119535925455	1.05896169516231	0.261012528632375	0.489081728408236
OG0000311	151.998756475105	9.53607782955094	3.10031734243837	3.06621991651333e-05	0.00182086290426792
OG0000313	807.502238590921	2.90377689392928	2.57837364031265	0.00612174164132425	0.0638646560419233
OG0000314	11.5104114757723	-0.113790726866468	0.964148357118038	0.73336782579591	NA
OG0000315	16.7207347783308	-0.141402569669657	0.903914795437165	0.74040249967375	0.855989649449964
OG0000316	7.39818912623041	0.0369677773080066	0.953611069579048	0.920867273358112	NA
OG0000317	0	NA	NA	NA	NA
OG0000318	8.80093916521081	0.109863536332128	0.959885124694018	0.760054120290982	NA
OG0000319	381.340211995314	5.37350588563846	2.44246594804695	0.00046626470175713	0.0119985449918835
OG0000320	0	NA	NA	NA	NA
OG0000321	13.3486979483416	-0.391853723182257	1.0126130454869	0.355694054499905	NA
OG0000322	334.397549680586	1.05160738161622	2.06708612304714	0.00608598234513939	0.0638646560419233
OG0000324	339.683360187589	0.162489444107265	0.871768618820833	0.738535756976428	0.855989649449964
OG0000325	57.2341878367376	0.0557521287854438	0.906742761073825	NA	NA
OG0000326	9.96500483651247	-0.151265905355551	0.982283538596547	NA	NA
OG0000328	128.757012720635	0.717193264938915	1.15736938698595	0.157487089338066	0.368424342330263
OG0000329	141.112504820202	0.312599126531154	0.934823833250375	0.499672877408948	0.703918725108956
OG0000330	38.5401172458052	-0.373611779274422	1.01567204375223	0.353146807312333	0.581299222271048
OG0000332	17.8202962986785	-0.81492241762796	1.55088419048701	0.00815940029987322	0.070775921702271
OG0000333	2.18387298634501	0.21890647135323	1.05288202843256	0.134630634637676	NA
OG0000334	3473.89097837282	0.662115395814167	1.04438799595232	0.216392907634591	0.431667505669003
OG0000335	97.372521678551	0.498731902981459	1.10410942651175	NA	NA
OG0000338	5.46167228350796	0.160214051457516	1.00341972436774	0.556954633075831	NA
OG0000339	0.593344965856095	0.0424653288293798	0.992897810062877	0.699840304971276	NA
OG0000340	4.6984140722686	0.00431666877933686	0.977098822892212	0.982091969615357	NA
OG0000341	19.06598344784	-0.706997366671444	1.4057079706683	0.0100227887014901	0.0811314529595849
OG0000343	0	NA	NA	NA	NA
OG0000344	11.6623413787221	0.102358464677751	0.917710647755836	0.809849115506487	NA
OG0000345	19.9718164640487	-0.160636054358485	0.939830004296889	0.682294787265038	0.819178189375754
OG0000346	3.77942221604463	-0.195883407285932	1.04179461330159	0.326588262703104	NA
OG0000347	5.45482859818075	-0.0287665704989643	0.975849760766581	0.926951290429155	NA
OG0000348	1667.62977573532	1.92856944942949	2.70014217634098	NA	NA
OG0000349	2.81261225907836	-0.18980468197376	1.03901863404389	0.384189787660786	NA
OG0000350	12.4494374042033	-0.173406633621726	0.933655200817917	0.671491314931694	NA
OG0000351	2.76296056867064	-0.194585497026794	1.03995031318154	0.381115680340567	NA
OG0000352	0	NA	NA	NA	NA
OG0000353	1.06797477729624	-0.164950182690975	1.02975737396201	0.611232132194971	NA
OG0000355	3079.65831747423	1.41130102535541	1.76990890359824	0.0375763043699401	0.162060932813373
OG0000356	33.6235367489875	-0.148603881152717	0.902506236725461	0.727814793371296	0.853910365475138
OG0000357	30.4412936224135	-0.710733067707192	1.31196620460613	0.0341315664343951	0.151427343069176
OG0000358	1.48191381216268	0.215553785833836	1.05110088743456	0.16460872030562	NA
OG0000360	63.2998679162343	0.39000306285561	1.05863276024114	0.279550373293742	0.508992660808416
OG0000361	19.2328606815135	-0.845250298872899	1.60296243446642	0.00674538120426912	0.0665453897810687
OG0000364	6.04602299290866	-0.130928453412748	0.969081743923539	0.718034729522336	NA
OG0000366	0	NA	NA	NA	NA
OG0000369	29.2280973862513	-0.180522108477522	0.923071157645732	0.664408494993427	0.811587591985642
OG0000370	167.672655022134	0.382872850541599	0.957279629835022	NA	NA
OG0000371	36.6942193110411	0.608446897612232	1.16106840754397	0.161055220986343	0.373377269073443
OG0000373	4.01565605173001	-0.152508150087213	0.99629278351546	0.650854560025773	NA
OG0000374	22.2646901148418	-0.231935765527283	0.976421184785004	0.529826248168498	0.729101361116008
OG0000375	2.81261225907836	-0.18980468197376	1.03901863404389	0.384189787660786	NA
OG0000376	0	NA	NA	NA	NA
OG0000377	0.358960610932899	0.184437639513095	1.03567025244674	0.313851021017888	NA
OG0000378	23.3745667551946	0.0853467041652256	0.913861414857951	NA	NA
OG0000380	135.938992078571	0.640317240376934	1.23133980079726	0.109674621896524	0.303284322663051
OG0000381	19.4949046787014	0.0902632647608458	0.941511570525438	0.819234665833232	0.905494924153349
OG0000382	0	NA	NA	NA	NA
OG0000383	9.48382735345798	-0.572606943123406	1.2485574566749	0.0381775266512444	NA
OG0000385	71.4439448598502	-0.647035565093389	1.06181587183598	0.204086587811551	0.419400551795903
OG0000386	34.0109980310312	-0.049972724837664	0.909297504754499	0.896343375230042	0.949073464137628
OG0000387	41.1137723625736	0.169837167165103	0.908545551037757	0.706806893245248	0.840762591040572
OG0000388	4.05881517122088	0.0377227532721408	0.980932069835411	0.885619417529716	NA
OG0000389	1.37055691244562	-0.172013716820511	1.03208602457393	0.547467485224348	NA
OG0000390	6.86204341903797	-0.326749998576016	1.08840800512465	0.130508304985741	NA
OG0000392	134.334792006355	0.618469698971028	1.18594722246375	NA	NA
OG0000393	20.8886708750723	0.160631194181199	0.955849159552847	0.673907140120834	0.814172632509052
OG0000394	27.2737395224006	-0.214483101862318	0.942319676589117	0.596476978720186	0.78034622714936
OG0000395	7.96152671211986	-0.493489048346314	1.1838583446758	0.0604606330559344	NA
OG0000396	0	NA	NA	NA	NA
OG0000397	17.4599136359611	-0.136886495161185	0.940935922310627	0.7168292981658	0.846165471229354
OG0000398	3.12182407834836	-0.192100912980311	1.04002763376066	0.363212775975812	NA
OG0000399	7.5460008082366	-0.482907691473803	1.17566797161069	0.0662065340056917	NA
OG0000400	9.0870538539105	-0.373540073685025	1.09579162188549	0.174369648178226	NA
OG0000401	458.106330787357	0.572884242954514	1.26974885993242	0.0133213792402987	0.0926495925541493
OG0000402	948.453596443825	3.72773458123725	4.16417962423843	0.00332516841605388	0.0420824592982556
OG0000403	12.8083245250993	-0.0965985717996424	0.957393975211907	0.774335881094858	NA
OG0000404	0	NA	NA	NA	NA
OG0000405	27.8074282409368	-0.0548284110669895	0.893477451067792	0.892672931468166	0.948085343894581
OG0000408	20.0439220935636	0.116468580310601	0.933276888922058	NA	NA
OG0000410	12.5609402305029	-0.646103319483335	1.28698701183108	0.0590067351458376	NA
OG0000411	1212.29007561488	-0.167086481513034	0.870314216636145	0.709154975030997	0.840964117855499
OG0000412	1.64069048446238	-0.176919986326831	1.03382496378736	0.503703355026339	NA
OG0000413	211.295529745719	0.350979110008946	0.931656199227261	0.463129440796832	0.679726099420446
OG0000414	6.681138985158	0.0419195286011654	0.96034009394291	0.906443466485194	NA
OG0000415	2833.22299812534	1.56073614555842	1.94595454453745	0.0291569012882247	0.14001073520055
OG0000417	5.3433210640631	-0.220739763036106	1.04970996354888	NA	NA
OG0000420	541.367974731934	1.14041533800376	2.31096347100387	0.00667675024547922	0.0665453897810687
OG0000421	39.9590911055916	0.327808209638498	1.01717843002057	0.379682268934388	0.610655649202807
OG0000422	0	NA	NA	NA	NA
OG0000423	8.39230705282938	-0.00726919181489305	0.958188836514263	0.975524659034554	NA
OG0000424	99.7893498603757	0.220542617725975	0.891208492392835	0.643304386428043	0.801058436046449
OG0000425	2.57385030533519	0.220134725073744	1.05352132244175	0.123078926138919	NA
OG0000426	4.7610396544226	0.0548178855446902	0.979934036900124	0.853977013068985	NA
OG0000427	117.947066884028	0.806912859057358	1.45701355941204	NA	NA
OG0000428	30.0467659181126	-0.45806946936841	1.03158369335029	0.266728362692227	0.495515034882891
OG0000429	0	NA	NA	NA	NA
OG0000430	16.4857010640234	0.344131797771774	1.08448596834412	NA	NA
OG0000432	42.5708951569045	-0.852181423530777	1.28664228449885	0.100332742321454	0.294044324702876
OG0000433	17.00380703503	0.403708542886427	1.13000535365516	NA	NA
OG0000434	0.228426152074271	-0.114667546092914	1.01795986891722	0.949179196057906	NA
OG0000436	4.60186501859382	0.297929204594208	1.07925158296461	0.0842757465681113	NA
OG0000437	0	NA	NA	NA	NA
OG0000439	83.9855305777786	-0.152652206731298	0.869388554481759	0.735949045112899	0.855989649449964
OG0000440	15.4672302756618	-0.208034239016208	0.971215786195792	0.570079872880881	0.758795968731104
OG0000442	13.4902085957473	0.109881859791272	0.959670264998187	0.760722727410585	NA
OG0000444	0.38997731899018	0.196128282803892	1.04084716244401	0.292708166835046	NA
OG0000445	0	NA	NA	NA	NA
OG0000446	2.4219716675397	-0.186539259540356	1.03760267716478	0.415471791127226	NA
OG0000447	22.0647508089662	0.148293738930822	0.968564238436674	NA	NA
OG0000448	25.0937536370551	-0.436964422515871	0.995802859880849	0.33467626111978	0.564184563617113
OG0000450	5.69366885725662	0.287705214073762	1.07982502517326	NA	NA
OG0000451	8.40805469709472	-0.0669961338805827	0.947603050903703	0.848407429117285	NA
OG0000453	5.56391423101227	-0.0473911755257519	0.965022555800091	0.890985562285114	NA
OG0000455	237.373173287863	0.41229349094286	1.14977912779773	1.32255892839792e-16	5.10507746361596e-14
OG0000456	1.40617347502948	-0.149145410635414	1.02039288917716	0.641236704034212	NA
OG0000457	57.9387087307843	-0.204681730334306	0.900149317970305	0.643337085944039	0.801058436046449
OG0000458	15.5063940510803	0.136273189881879	0.95112836517738	NA	NA
OG0000459	2.96382762432537	0.221112507999232	1.05402318106626	0.112987315369272	NA
OG0000460	2.02788205874893	0.218317680492801	1.05257263018545	0.140066459483843	NA
OG0000461	67.1994232399	0.235006215611947	0.925408048942563	0.599924857105235	0.78101515967157
OG0000462	26.4617609673629	0.0424667154930796	0.922799411317771	0.923666690718114	0.961011705167634
OG0000465	2.02046840632248	0.150332877102065	1.01551495160923	0.473340947798762	NA
OG0000466	7.262087922443	-0.0771211599571528	0.974202038262764	0.762349970366319	NA
OG0000467	12.967786647967	0.217908261309738	1.01329366341729	NA	NA
OG0000468	15.4016860732008	-0.116012394633899	0.896069144844497	0.78653688627459	0.882665798151957
OG0000469	34.4539843954976	-0.29030505447579	0.915990731914218	0.524356454697685	0.724155962480524
OG0000470	14.8288575614	-0.327587707197441	1.00896551379661	0.394429910666184	0.62142834904958
OG0000471	81.6380783408939	-0.48969504946925	0.994906572792082	0.304067966192215	0.533501067955432
OG0000472	20.8197154341081	0.407858754126959	1.14603727759245	5.87670645548634e-13	1.51227246121182e-10
OG0000473	0	NA	NA	NA	NA
OG0000474	0	NA	NA	NA	NA
OG0000478	4.18781278802829	-0.197731785198008	1.04269267569132	0.308193844934276	NA
OG0000479	18.7535360538158	-0.168959621612752	0.947656204693273	0.650464473110943	0.806162835812388
OG0000480	35.0780848317552	-0.148915671987467	0.895115008879211	0.732883143137689	0.855989649449964
OG0000481	123.119921880528	0.687041433852671	1.31033909862941	NA	NA
OG0000482	19.7770836181148	-0.563755289134121	1.10341507106929	0.211880498678259	0.427080274098215
OG0000483	2.1875873126165	-0.184156952818681	1.03661897497281	0.437602721748289	NA
OG0000485	113.946083322139	0.375537262557613	1.11756147175737	0.0564095948928399	0.208364628025227
OG0000486	11.3719331529758	0.0113115097572969	0.9297690709226	0.983618145337034	NA
OG0000487	10.3273600214861	-0.1011002685446	0.931394702053458	0.789515743599829	NA
OG0000488	43.0421924330194	-0.0340469402918956	0.903698562548628	0.927135568962348	0.962587929947843
OG0000489	834.714926386629	0.617250671835866	1.01973244703225	0.236599943853932	0.458932554410139
OG0000490	1313.49551369768	-0.334583089278028	0.905010215092182	0.477465890443357	0.690269040116614
OG0000493	0	NA	NA	NA	NA
OG0000494	1.95320295769331	-0.181386862657603	1.03551693902433	0.463026365628264	NA
OG0000495	147.266678364019	0.79178493589916	1.40545731985759	NA	NA
OG0000497	380.129961667457	0.499600439975719	1.04986860350156	0.269507380804626	0.498944119858924
OG0000498	0.152284101382847	-0.100596866725106	1.01589880481498	0.833706362888227	NA
OG0000499	2.41785937773911	0.219680916888414	1.05328586662209	0.12739325906186	NA
OG0000501	6.11992857211467	0.0255010535965862	0.950644016909994	0.948348959631858	NA
OG0000502	0	NA	NA	NA	NA
OG0000503	7.93530491791144	-0.345323881306383	1.0981643908792	0.108886606475443	NA
OG0000505	0	NA	NA	NA	NA
OG0000509	3.54886965947079	0.0327700629234153	0.982862649611723	0.888238291613099	NA
OG0000510	7.60558373806136	-0.169978169544917	0.997408721160035	0.335985490648144	NA
OG0000511	1.37055691244562	-0.172013716820511	1.03208602457393	0.547467485224348	NA
OG0000512	180.29715426539	0.631600822116765	1.32850014228303	0.0116039482194463	0.0848053009564464
OG0000513	11.1042486152335	-0.406200546994578	1.11660801230323	0.134767446763552	NA
OG0000514	5.89032548366028	-0.0663528243184675	0.979755356028968	0.72183214387916	NA
OG0000515	3.82482877982678	0.0254575675884783	0.981122215002805	0.91345523421222	NA
OG0000516	96.6290569736793	-0.730929066159104	1.11008618295991	0.16221091754216	0.373811427888202
OG0000517	26.4779439104227	0.297921694907561	1.05924962536462	0.239073307202004	0.462567902656509
OG0000518	0	NA	NA	NA	NA
OG0000519	13.8404265557321	-0.0419453399592579	0.93841779704875	0.903906161381131	NA
OG0000520	113.983184886513	-0.590276263803533	1.02296497146828	0.240448942060682	0.462703597964359
OG0000521	424.622659367872	1.02025469492885	1.38399518002785	0.0784224818581646	0.254279280715207
OG0000522	0	NA	NA	NA	NA
OG0000523	10.8972360758174	0.0267487216173483	0.958125347554469	0.944375710619576	NA
OG0000524	47.3875948714716	-0.181961261373839	0.918006646817699	0.666126037304291	0.812400159239989
OG0000525	8.42167733122504	-0.257155172998018	1.01035811938217	0.214535257516419	NA
OG0000527	0	NA	NA	NA	NA
OG0000528	5.23670710743814	-0.112999553979532	0.978011301696948	0.744896232386532	NA
OG0000529	15.7422023368742	-0.757705315045598	1.46351260138112	0.0113516865885798	0.0842644427536886
OG0000533	46.6946755555282	0.525003761677836	1.20293263933877	0.0631038173044002	0.222448159630123
OG0000535	9.87508604637753	-0.388486940200479	1.12188882670639	0.0743579236362253	NA
OG0000536	10.2025784526898	0.322683980794608	1.07679185979052	NA	NA
OG0000537	2.49585484153715	0.21991396443176	1.05340678972116	0.125189919412618	NA
OG0000539	19.0633046581251	-0.835569398892982	1.58673671542113	0.00700119441838395	0.0665453897810687
OG0000540	4.80881433722153	0.0136628818392243	0.969101429264654	0.961383526691943	NA
OG0000541	8.72335664834229	-0.367256063060856	1.0930592723321	0.192348766544064	NA
OG0000542	114.149474276662	0.444677816029484	1.17230780215066	NA	NA
OG0000543	37.7138179135298	-0.600484404096006	1.13674432232899	0.172395575794097	0.382440760094951
OG0000544	0	NA	NA	NA	NA
OG0000545	3.51576532384795	-0.19446772994691	1.04112235310355	0.340284183652959	NA
OG0000546	3.97776865369983	0.238436688411802	1.06017517535984	0.0811306906291501	NA
OG0000547	0	NA	NA	NA	NA
OG0000548	153.847278016307	0.518120617279634	1.00175942541268	0.294789879976712	0.521967402160601
OG0000549	8.94917781112788	-0.373429191406181	1.11298619098684	0.0868415966182405	NA
OG0000550	0.0651624520007695	-0.0733706932473835	1.01341480576914	0.658142063973832	NA
OG0000551	169.456119978508	0.66422427848175	1.36173316267003	0.0131539711030224	0.0926495925541493
OG0000552	13.1090979253364	-0.0531150603680086	0.951669346920032	0.873380290512429	NA
OG0000553	6.45221699793351	-0.196903407394261	1.02228834300113	NA	NA
OG0000554	166.886375797684	-0.313182341427204	0.923633118709541	0.491998358055968	0.702167665219305
OG0000555	157.458775074867	0.54054917603017	1.2523987009646	NA	NA
OG0000556	19.9134568598046	-1.14157506576587	2.05523332916951	0.0176340992479199	0.106355661089017
OG0000557	0	NA	NA	NA	NA
OG0000558	0	NA	NA	NA	NA
OG0000559	8.58694957093204	0.0364196915567615	0.963308005850967	0.916541992355398	NA
OG0000560	18.2711336932457	-0.131404007277076	0.91787177927138	0.750118663481094	0.858525821039293
OG0000561	91.3843606804986	-0.437000858409369	0.96764329961632	0.35573941073574	0.584320904442535
OG0000562	480.201087971217	0.739798145524144	1.33033546463039	NA	NA
OG0000563	10.4327821262254	-0.233815667824661	1.01660118795197	0.223916034077966	NA
OG0000564	8.23590098544452	-0.353774838418914	1.10249811325756	0.10190511354755	NA
OG0000565	0	NA	NA	NA	NA
OG0000566	0	NA	NA	NA	NA
OG0000567	139.021070579735	0.944120050869159	1.46910607046302	0.0665895127600285	0.228476017114409
OG0000568	8.33720310129355	-0.175099048659134	0.984740962937824	0.605340564038436	NA
OG0000569	2.54951082683762	0.0769581075226241	0.98689721828584	0.749540161729849	NA
OG0000575	11.3750109050022	-0.135929926923199	0.942794641476394	0.722551260754411	NA
OG0000576	4.9472277685156	0.0751345133401653	0.982196655706846	0.798118136602452	NA
OG0000577	8.00218811179301	-0.353912827637618	1.10229332311259	0.104271072996022	NA
OG0000578	0	NA	NA	NA	NA
OG0000579	8.70646505496819	0.286526048024891	1.03967121701882	0.328626607814953	NA
OG0000580	8.66918649588169	-0.119964127083467	0.973353598583887	0.710068030093944	NA
OG0000582	422.733681520874	6.3203887719905	2.58769802245596	NA	NA
OG0000583	179.126725242844	0.631760900109635	1.32649075931792	NA	NA
OG0000584	2.20811947005128	-0.184392030096718	1.0367142251203	0.435484732893918	NA
OG0000585	5.7060256001921	-0.303533404691138	1.07762757328032	0.167492513158245	NA
OG0000588	9.85480725587009	-0.0567011004810863	0.934211445622127	0.877515824650692	NA
OG0000589	99.3344635292055	8.86460127108985	2.90969495564606	3.34006620263088e-05	0.0018418079345936
OG0000591	772.579098013178	4.37760837549466	2.22442333375941	0.00107093673271038	0.0196848370869623
OG0000592	66.0165540500623	0.0832651849882338	0.910154888589031	0.853877114946346	0.926920501343541
OG0000593	195.57326395686	0.390437927008032	0.946902005781087	0.41658263180729	0.639367379235045
OG0000594	1.62906130001924	-0.176845766676086	1.03379501491066	0.504839747347975	NA
OG0000595	9.51796918360813	-0.218335467154215	1.01090287646234	0.25098641500757	NA
OG0000597	12.1694809168864	-0.612275530324211	1.29034421117449	0.0249511906529701	NA
OG0000598	187.49575385977	0.446820700586016	1.09862552232763	0.210402125840708	0.425386012110684
OG0000599	14.2975684720672	0.0848072852855183	0.971111726784763	NA	NA
OG0000600	5.86279328997757	-0.218494003358798	1.01154879285948	0.504481528572731	NA
OG0000601	129.020393399597	8.24915141567775	2.87880169399615	6.82900987841791e-05	0.00299844671332428
OG0000602	5.60019031611548	0.0444796689738627	0.964157864780678	0.89721157303537	NA
OG0000603	10.1871834299122	-0.564422077865729	1.24322186200191	0.0362220495599646	NA
OG0000604	2.64193115654927	-0.0579932679755006	0.985446594473445	0.891240092487934	NA
OG0000605	22.2716607751496	-0.553400306409905	1.18219743266809	0.0314070960098018	0.142625165409217
OG0000607	6.07242932593756	-0.073775337831896	0.958069252034509	0.836533407807303	NA
OG0000608	7.10448524012548	-0.0252156019650007	0.971893029789728	0.925917855775098	NA
OG0000609	7.74329946420242	-0.347626078629334	1.0990092507186	0.109949451541521	NA
OG0000610	14.0921590650125	-0.650804041043479	1.33283893926933	0.0182407097189587	NA
OG0000611	1.48443424784691	-0.174223438501119	1.03285429249074	0.527878935211405	NA
OG0000612	3.0418230881234	0.221284495372792	1.05411088368761	0.110836615880291	NA
OG0000613	8.66473328176608	-0.311524845158626	1.05510458497009	0.295812158073701	NA
OG0000614	0.311981855192144	0.191102363631262	1.03838906825369	0.316508443093531	NA
OG0000615	15.0709407680189	-0.184137922501365	0.947199901816888	0.639656739160879	0.799053402317474
OG0000616	85.4196079760908	-0.929541521766181	1.32358441475626	0.0889887524693093	0.272223897800447
OG0000619	0	NA	NA	NA	NA
OG0000620	0	NA	NA	NA	NA
OG0000621	8.39445083661446	-0.0481652308158363	0.956279814106153	0.873808665318087	NA
OG0000622	8.15074217812288	0.0221861238229893	0.955785084445883	0.955103907883789	NA
OG0000624	0	NA	NA	NA	NA
OG0000626	0	NA	NA	NA	NA
OG0000627	0	NA	NA	NA	NA
OG0000628	0	NA	NA	NA	NA
OG0000629	115.195882560439	0.635355435955522	1.11897570585616	0.188320434305619	0.40161153393353
OG0000630	188.706472971359	0.666745216296588	1.35921024180991	NA	NA
OG0000631	399.047041187295	0.160747484364511	0.870366089454037	0.741783776531122	0.855989649449964
OG0000633	23.083287198619	0.408295477517989	1.13636794176892	0.0480385091718249	0.191923413221314
OG0000634	6.21313064911527	0.05885050610348	0.967623221705591	0.860286113310069	NA
OG0000635	3.90308955264421	0.012543665588085	0.980301497925534	0.94887543250031	NA
OG0000636	34.1538915413186	-1.34319153790602	3.56060071181476	0.00124237719488333	0.0220139200915387
OG0000638	0	NA	NA	NA	NA
OG0000639	8.70681277671609	-0.196904889535102	1.00483084020727	0.285238579701195	NA
OG0000640	6.49639177376196	-0.135941088545648	0.990232243638293	0.407258037689995	NA
OG0000641	6.78759516807457	0.197895136659616	1.01436055266353	0.466163152819648	NA
OG0000642	71.5763525024146	0.577754683553896	1.16122321372429	0.156774966615484	0.368424342330263
OG0000643	0	NA	NA	NA	NA
OG0000644	0	NA	NA	NA	NA
OG0000645	500.120626517618	1.24410795792186	2.45026297994155	0.0124634820421536	0.0899234405284353
OG0000647	26.2399336374398	-0.925088012295869	1.49373741524666	0.0648992570917476	0.224945830092855
OG0000648	18.4273945688812	-0.0652363168880737	0.939881071055275	0.853301983502033	0.926920501343541
OG0000649	16.3633361173337	-0.780444662554543	1.49628181652849	0.0100888853421245	0.0811314529595849
OG0000650	0	NA	NA	NA	NA
OG0000651	0.0779954637980359	0.142525525412455	1.02091439876455	0.422805312229055	NA
OG0000652	10.5997290018779	-0.161487601128419	0.976022422748834	0.629035022387248	NA
OG0000653	11.3084748721548	-0.0995384713597786	0.919630982544773	0.805238823268299	NA
OG0000655	3.43180040711358	0.222070015925402	1.05450605744508	0.101274100624427	NA
OG0000657	10.222620422059	-0.594931189148757	1.26990936858325	0.0325423528370156	NA
OG0000659	237.522315725673	0.501327076224042	1.0211489754947	0.29191146672619	0.521967402160601
OG0000660	1.64069048446238	-0.176919986326831	1.03382496378736	0.503703355026339	NA
OG0000661	8.49979190978485	-0.275537272629723	1.01307166044263	0.438081711292104	NA
OG0000662	4.85069817365144	-0.00283211377305398	0.976646557342608	0.998003789448564	NA
OG0000663	10.6782776650622	-0.0453838641472802	0.93788977828797	0.89764729933974	NA
OG0000664	628.342052635705	0.67705610192386	1.09061227265231	0.192096610186654	0.40320770982138
OG0000665	4.29174032653742	0.11752111011911	0.994382854949843	0.665938672916332	NA
OG0000666	63.2380210665516	-1.85387182656206	2.39434146124849	0.016502269116062	0.102455314395548
OG0000668	27.5363742733756	0.0371905763650866	0.946190755335568	0.92767541435388	0.962587929947843
OG0000669	12.080436425784	-0.468253803064257	1.13339854387309	0.154276699966382	NA
OG0000670	20.2770546461452	-0.267202023776586	0.953444749010363	0.517896419678944	0.717802578082846
OG0000671	5.93375735609676	-0.0398682060381707	0.975760035014666	0.895350356298704	NA
OG0000672	0	NA	NA	NA	NA
OG0000673	10.0614148299466	0.362346977858919	1.11761102404738	NA	NA
OG0000674	248.527859275711	0.833844354792864	1.44426289519704	0.0571883521716508	0.210235275602449
OG0000675	17.7048758533169	0.019256701437983	0.94477494737187	NA	NA
OG0000676	7.71969750289895	0.382794679701266	1.12489739267864	NA	NA
OG0000677	6.03294780268161	0.0687786628878488	0.968988798356728	0.835173557372885	NA
OG0000678	118.98981141997	0.591494418335009	1.09955205740955	NA	NA
OG0000679	0	NA	NA	NA	NA
OG0000680	11.6538232785431	-0.0160176456113869	0.943762556198348	0.9569618783381	NA
OG0000682	2.1875873126165	-0.184156952818681	1.03661897497281	0.437602721748289	NA
OG0000683	9.07935801725638	0.0893490968034394	0.955968654321314	0.803322153877782	NA
OG0000684	6.47362349523698	0.30527358814456	1.08782778124893	NA	NA
OG0000685	8.45987718660978	-0.116569530318299	0.966529824339942	0.703012366787421	NA
OG0000687	479.7628999471	0.767947211901972	1.49774333012443	0.00950847748459658	0.0789305872914899
OG0000689	2.33986391394108	0.219435754966788	1.05315840313497	0.129695907807482	NA
OG0000690	22.1876578791287	-0.146378558224484	0.938000432993083	NA	NA
OG0000691	0.311981855192144	0.191102363631262	1.03838906825369	0.316508443093531	NA
OG0000692	0	NA	NA	NA	NA
OG0000693	167.823059857094	8.94917283286298	2.6301539349274	NA	NA
OG0000694	0	NA	NA	NA	NA
OG0000695	2.57385030533519	0.220134725073744	1.05352132244175	0.123078926138919	NA
OG0000696	75.6834806414333	-0.832977404168759	1.27049581789323	0.108025910003765	0.302159429430821
OG0000697	30.5463344405494	-0.493347042257233	1.10661035590635	0.168181689321604	0.378531382379821
OG0000698	1.87189113115286	0.217636759457657	1.05221665687914	0.146094445945953	NA
OG0000699	0.779954637980359	0.208128277828986	1.04709122718633	0.222096200774331	NA
OG0000700	19.3724015927866	0.0467113485367714	0.938754238859511	0.906709959365472	0.951292730081081
OG0000702	0	NA	NA	NA	NA
OG0000703	737.437254790785	0.991578871242125	1.76760497099576	0.0238949841053361	0.124641403576483
OG0000705	4.17039692804925	-0.197684366835441	1.04266894127628	0.308794027147095	NA
OG0000706	4.17039692804925	-0.197684366835441	1.04266894127628	0.308794027147095	NA
OG0000707	19.6872932490775	0.291706645582744	1.02463624463882	NA	NA
OG0000709	27.5436951042271	-1.01851265127007	1.98950842527693	0.00261784967580243	0.034844481891715
OG0000710	24.8523971511002	0.159852857157889	0.941798442316641	0.693845040220618	0.830129705481647
OG0000711	93.3993068491897	0.253788049044245	0.915491748979999	0.582960202955165	0.770625473769499
OG0000712	5.64884184942611	-0.0774940645645513	0.968623346535621	0.823384370328324	NA
OG0000714	41.8660771555394	-0.978720418732536	1.50947246515129	0.0649778757910707	0.224945830092855
OG0000715	392.083443081572	0.639453875257058	1.34502073025683	NA	NA
OG0000716	18.6411401491102	-0.197997092288026	0.93521333250513	0.620579131481013	0.793869148073907
OG0000717	16.7304613733072	0.0192530300616026	0.924210128186918	0.968965021168415	0.981245165158997
OG0000718	44.6324215762796	-0.38638724707922	0.964439351561804	0.382204809161603	0.613342229599208
OG0000719	13.1956422668551	-0.119109250471205	0.927500197273571	0.760127547094726	NA
OG0000720	37.86428182974	-0.562510361227112	1.14244695833102	0.146461531364167	0.35556069878345
OG0000721	2695.92670503604	1.48844768928105	1.90875487935673	0.0319197976902563	0.143267929167895
OG0000722	164.205279446014	0.878994213624583	1.51226115925896	NA	NA
OG0000723	0.38997731899018	0.196128282803892	1.04084716244401	0.292708166835046	NA
OG0000724	67.5726974095988	0.303721431045735	1.05898493066223	NA	NA
OG0000725	9.18285680942017	-0.375038940766931	1.09674110589396	0.172205490050471	NA
OG0000727	32.7651603419439	-0.45085127324791	1.00388801059289	0.321656964267861	0.553049390678817
OG0000729	3.50979587091162	0.222213844285071	1.05457749144395	0.0995672526840154	NA
OG0000730	3.89990959444063	0.110239679742405	0.985099380540148	0.707039512822882	NA
OG0000731	0	NA	NA	NA	NA
OG0000732	7.26858796634675	-0.337781810359809	1.09378173332804	0.119223210810039	NA
OG0000733	163.139172536781	0.516612387979053	1.12439390622994	0.185816360172549	0.398324931394298
OG0000734	0	NA	NA	NA	NA
OG0000735	16.2317524603589	-0.580302775357801	1.26695543529291	0.0195193828372938	0.112454951868588
OG0000737	17.3053907074282	-0.182394454240808	0.938103337125709	0.639602998030349	0.799053402317474
OG0000738	9.72196620496349	-0.135662632853199	0.943399948702058	0.722631366249835	NA
OG0000740	7.64355545220752	0.327543663776461	1.09874935899624	NA	NA
OG0000741	27.9962152588521	-0.096051371489007	0.962286510931683	NA	NA
OG0000742	1.52284101382847	-0.174947609390165	1.03311020579154	0.521559239414408	NA
OG0000743	4.41623894010256	-0.200250377190674	1.04353420188886	0.296922283001169	NA
OG0000744	5.61000745849794	-0.298794389166741	1.07566393890625	0.172846300851947	NA
OG0000745	3.04568202765694	-0.191580491758989	1.03979364711875	0.368102828425945	NA
OG0000746	674.999115834833	-0.0392189861497511	0.872965359512011	0.917268026624383	0.958228574498002
OG0000747	4.06266215200208	-0.197179416170838	1.04242246084893	0.313632016984977	NA
OG0000748	177.199854210005	0.458085025791629	0.980718123492442	0.342689666237847	0.572632948778394
OG0000749	5.54978801875606	-0.271774801271711	1.06568661293375	NA	NA
OG0000750	140.796892689952	0.519395298735955	1.02316307999104	0.281372950394524	0.50990591010463
OG0000751	1.40630612953918	-0.172719181741105	1.03232908254808	0.541180781101024	NA
OG0000752	0	NA	NA	NA	NA
OG0000754	8.40894804426186	-0.00816190406405142	0.96001578741919	0.973035967859089	NA
OG0000755	2.63384225610588	0.0567766628476726	0.982483900885474	0.8082456893364	NA
OG0000756	2.28068582002693	-0.18521744307701	1.03705126410967	0.428091675654181	NA
OG0000757	15.8666673576362	-0.558448878825699	1.11805114322037	0.20426762626329	0.419400551795903
OG0000758	3.00977021741045	-0.20640674303319	1.04306796254253	0.351150536792897	NA
OG0000760	7.69761990902732	-0.347668616096188	1.09897401470147	0.110448197342085	NA
OG0000761	1.37055691244562	-0.172013716820511	1.03208602457393	0.547467485224348	NA
OG0000762	18.9078038506997	0.233024041718838	0.990443608929832	0.509578420686695	0.711382533038208
OG0000763	5.65474718201776	0.123448471027156	0.99080254031127	0.667029189843758	NA
OG0000764	0	NA	NA	NA	NA
OG0000765	0	NA	NA	NA	NA
OG0000768	18.0679102291615	-0.0676127429352408	0.910781504323762	0.865659189849141	0.935034877870484
OG0000769	5.23206349093383	-0.0916207869948985	0.986462130315402	0.770682708597033	NA
OG0000770	9.24253851672742	0.212563845732658	1.01540689023828	NA	NA
OG0000772	1.24792742076858	0.212998173905959	1.04991252003803	0.179083129447331	NA
OG0000773	4.88953887534427	-0.254916708439876	1.04034212492947	0.364141681993153	NA
OG0000774	13.965300309649	0.226557932011991	1.01663107352168	NA	NA
OG0000776	26.4922594571237	-0.0991823643746199	0.915455973545294	0.804819626844776	0.895274858680356
OG0000777	8.15980349496005	-0.226509461015668	1.00461925264835	0.250816359368851	NA
OG0000779	0	NA	NA	NA	NA
OG0000780	10.7780873378092	-0.346926157992567	1.02285096832144	0.372734971732279	NA
OG0000781	8.57950101778395	0.342558963571891	1.10661417425033	NA	NA
OG0000782	149.019940334617	0.9168956369635	1.34895107315828	0.0892132722066231	0.272223897800447
OG0000783	126.361099926728	0.652592665330531	1.19416510660543	0.141302119233967	0.351112973447991
OG0000784	2.89074037738609	-0.190325222937855	1.03925497476653	0.378618750795189	NA
OG0000786	9.06470475467523	-0.205894011904217	1.00737803532383	0.269889083201603	NA
OG0000790	26.0421173749427	-0.742349641279333	1.26371366366645	0.116385920951124	0.31131674398959
OG0000791	142.129841004405	12.2406063436776	3.89722922794064	NA	NA
OG0000792	36.628019037143	-0.0517999725207391	0.905291827544098	0.894049391651884	0.948085343894581
OG0000793	0	NA	NA	NA	NA
OG0000794	2.37337746318042	-0.0887028765738414	0.99671121340407	0.799708475667062	NA
OG0000795	5.55968428681853	-0.296356430567342	1.07455847056273	0.174463037488243	NA
OG0000796	0	NA	NA	NA	NA
OG0000797	0	NA	NA	NA	NA
OG0000798	23.0385487746301	0.0456191561764834	0.905849768348759	0.920807050030498	0.96062573327506
OG0000799	245.668421456971	0.68850745002735	1.14010410059556	0.169627413089578	0.379572222888605
OG0000800	5.99494558407079	-0.232712657012115	1.05368412998303	NA	NA
OG0000802	1.24792742076858	0.212998173905959	1.04991252003803	0.179083129447331	NA
OG0000803	11.7392571556966	-0.206280682475384	0.976384866214768	0.564220726734685	NA
OG0000804	43.8414323425488	-0.444926168554362	0.995653582411285	0.33240529694127	0.564184563617113
OG0000805	25.8290469133017	0.0521453337231301	0.908107567629118	NA	NA
OG0000806	48.2903938546649	-0.574676417055142	1.0938819006338	0.213547686659346	0.429319828388061
OG0000807	161.729915976118	0.358116089235961	0.905280150748669	0.471434631305232	0.686484867094937
OG0000808	30.1118684120484	-0.0121684770609971	0.920648801591727	0.967006955385465	0.981245165158997
OG0000810	153.809324940554	0.677196731507089	1.18208967890821	NA	NA
OG0000811	9.81037523269737	-0.0242008092012543	0.959055607644066	NA	NA
OG0000813	0	NA	NA	NA	NA
OG0000814	156.844956696843	0.531524634942534	1.2375587700308	NA	NA
OG0000815	6.28999517624392	-0.142870831249657	0.984104648343399	0.451169305386393	NA
OG0000816	210.124447240126	0.77072297641739	1.40835280602275	NA	NA
OG0000817	21.9181882768839	0.371169585688745	1.08339008898456	NA	NA
OG0000818	41.0634747023674	0.164137968009363	0.968128179216104	0.650569231491085	0.806162835812388
OG0000819	0	NA	NA	NA	NA
OG0000820	1.7168325351538	-0.178110947311323	1.03426556235875	0.49293772684342	NA
OG0000821	194.141646605311	0.447459620713274	0.960835610169659	0.361939317253042	0.588246637724945
OG0000822	448.466226231633	4.27704803161885	2.77920407389654	0.00183597595024639	0.0289259884406167
OG0000823	5.82283229089646	-0.3909150810348	1.11717818193798	0.11663937696966	NA
OG0000825	11.2439695746084	0.120461014626227	0.953531766823026	0.745743043843487	NA
OG0000833	0.913704608297082	-0.160306790378403	1.02833895208519	0.652675829527374	NA
OG0000834	95.5353254538678	0.412886341035544	0.987760280543319	0.36720003104341	0.595542907490573
OG0000835	0	NA	NA	NA	NA
OG0000836	7.40956906081341	0.323321504965652	1.09661143269881	NA	NA
OG0000837	78.6403414051312	0.826960826154042	1.59501965762194	0.00676097032025474	0.0665453897810687
OG0000838	20.1626903452157	-0.368985704241909	1.00909182637199	0.334908439934548	0.564184563617113
OG0000839	17.7808487235741	-0.44141569552852	1.04396848333703	0.272252731654059	0.499237788211244
OG0000840	0	NA	NA	NA	NA
OG0000841	45.1846385918789	-0.712639922970419	1.17330809504719	0.139757129806035	0.3491666802921
OG0000842	0	NA	NA	NA	NA
OG0000843	7.64451546805447	-0.0254442287813943	0.94588321765572	0.938041843456194	NA
OG0000844	19.8594727179584	0.120602705496189	0.959765455136232	0.740921771424069	0.855989649449964
OG0000845	101.963406147387	-0.900637514810927	1.34954695185616	0.0810080073555794	0.258422238340939
OG0000846	34.2241311869277	0.011749092608844	0.900406891244366	0.98615151394483	0.993875938336043
OG0000847	1.09379365630825	-0.16564206483619	1.02997513962506	0.605116552205963	NA
OG0000848	6.84682264278228	-0.165478626551536	0.991274747375622	0.614852915917983	NA
OG0000849	7.80500511530624	0.105279529570256	0.973185117377909	0.744153555489357	NA
OG0000850	162.045159677197	0.953045978891663	1.50441720621481	0.0606866329938287	0.217907351959236
OG0000851	115.551515626152	0.591714218515813	1.17848377719106	0.14332930530798	0.352054453870065
OG0000852	0.0781281183077323	-0.0775102263129354	1.01371195609788	0.658142063973832	NA
OG0000853	13.1057044756156	-0.283108172921488	0.983728034635183	0.47064971603392	NA
OG0000854	7.58880080356948	-0.200931741207392	0.99627012869829	0.551854450162921	NA
OG0000855	4.2638027253994	0.128760663349034	0.99780208086913	0.631056842302757	NA
OG0000856	560.058322269987	4.58917241039566	2.35185130312831	0.000978760429364937	0.0184293427187739
OG0000857	0	NA	NA	NA	NA
OG0000858	2.50009978584743	-0.187264482801907	1.03790854257692	0.408706654009396	NA
OG0000859	2.73682298403232	-0.189351184029018	1.03880311850926	0.38950348014616	NA
OG0000862	41.4657516453793	0.520128263619945	1.16684813970759	0.124198424559498	0.327098767695151
OG0000863	7.31355512874523	-0.252156662965439	1.00011154501433	0.493060783803731	NA
OG0000864	0	NA	NA	NA	NA
OG0000865	2.81725587558267	-0.189870476393419	1.03904404756915	0.383810116096134	NA
OG0000866	14.5654161444601	0.171012392774666	0.996130394790103	0.569799475754432	NA
OG0000867	419.837981136344	1.28301195253515	2.77808296267667	NA	NA
OG0000868	44.5813975428387	0.405106269352652	1.05825393292068	NA	NA
OG0000870	0	NA	NA	NA	NA
OG0000871	10.1717138579528	0.0984790263753952	0.966911570480304	0.773036613539163	NA
OG0000872	578.612699860772	2.09163666681947	1.90736495908629	0.0148367118947412	0.0978969366046172
OG0000876	9.21796038777665	-0.205976460355314	1.00808185102151	0.26854432151258	NA
OG0000877	331.633346035765	0.584089889982745	1.28146519105724	NA	NA
OG0000878	6.69784291195727	-0.32276873824736	1.08650471340168	0.135212445918382	NA
OG0000879	278.832587551506	-1.12131758375056	1.55443919477754	0.0532214524328431	0.199968417237735
OG0000880	427.6104139746	0.717244019235753	1.35602791443452	NA	NA
OG0000881	43.4894544639971	0.324262723099563	0.993160002632558	0.42148718575709	0.642264606930839
OG0000882	13.6994782728555	0.214802221431917	0.997926255275171	0.50265287428757	NA
OG0000883	18.1493704357092	-0.370782665663889	0.991201014973536	0.391296910974193	0.617752996466415
OG0000884	3.0418230881234	0.221284495372792	1.05411088368761	0.110836615880291	NA
OG0000885	2.1875873126165	-0.184156952818681	1.03661897497281	0.437602721748289	NA
OG0000886	5.61482260231527	-0.408800702828957	1.12617981164812	0.112751850760906	NA
OG0000887	126.589164903061	0.659536244891228	1.34717833325612	0.0205488803251815	0.114954605877102
OG0000888	0	NA	NA	NA	NA
OG0000889	343.655592615314	0.482360632555936	1.19542435164335	NA	NA
OG0000890	11.677086555365	-0.187412855523839	0.95624542307732	0.624612764657153	NA
OG0000891	74.3395453252597	0.380452165871673	1.07925679348945	0.227205166069322	0.447455071952849
OG0000893	8.43691785515252	0.226285105575492	1.00734001178263	NA	NA
OG0000894	18.5778850406198	-0.556440995490921	1.15665670747682	0.166084966004317	0.377514511136935
OG0000895	0	NA	NA	NA	NA
OG0000896	17.3676979397531	-0.233080934109609	0.960465079258687	0.555950220297963	0.74902891809778
OG0000897	0	NA	NA	NA	NA
OG0000898	7.84232699457599	0.197212092193395	1.01130368555519	NA	NA
OG0000899	377.972650427341	0.703155547396429	1.42822018604895	NA	NA
OG0000900	1907.66245204211	3.76874221141352	1.82437344757823	0.00128319482398866	0.0220139200915387
OG0000901	4.07525003897162	-0.248873271148972	1.05622169924344	0.255937288666607	NA
OG0000902	16.0696136623296	0.250615349331566	0.988152951927168	0.496920958943044	0.703895376704642
OG0000903	7.6871783095144	0.345523956881638	1.07626283507915	0.210951867525521	NA
OG0000904	418.875196435343	0.785974639812115	1.52594658211224	0.00858238131467943	0.0736177597214725
OG0000906	21.3802419023915	0.547758231240615	1.257311308647	0.00126813348213245	0.0220139200915387
OG0000907	127.939357886036	0.461466822420278	1.17011073142494	NA	NA
OG0000908	82.3734840460137	-1.73643621651688	2.18280006155494	0.0211874018181678	0.115187846504405
OG0000909	0	NA	NA	NA	NA
OG0000910	8.95732276478303	-0.436647751567479	1.1012602611746	0.208815078304659	NA
OG0000911	19.1132020807542	-0.333478898918364	1.00850275441209	0.374544770501485	0.603650444315546
OG0000913	0	NA	NA	NA	NA
OG0000916	0	NA	NA	NA	NA
OG0000917	1.06598870967993	-0.16489404102869	1.02973992485442	0.61170948675382	NA
OG0000918	37.1589288578634	-0.0792777191460586	0.92371538909821	0.835056607001519	0.914416596603081
OG0000919	451.079308445618	1.67346225728217	2.38907324802513	0.0209379225214413	0.115187846504405
OG0000920	9.38028715066532	-0.123484316768822	0.954452696259218	0.73067171909283	NA
OG0000921	8.34075978607943	-0.529637174068346	1.21112459612278	0.0507724508382306	NA
OG0000922	11.1287459342481	-0.413752863918194	1.04084337921011	0.317069322240887	NA
OG0000923	547.147177508343	4.13823973559311	2.64260109504189	0.0019445172524247	0.0300233463774374
OG0000924	2.34384354923197	-0.185781334833323	1.03728621803477	0.42252796244479	NA
OG0000925	19.3474676026114	-0.162556180294542	0.952377411664964	0.663612338145172	0.811587591985642
OG0000926	1442.33192737884	5.61440377892752	1.86252508830231	6.99119699997889e-05	0.00299844671332428
OG0000927	9.12747854082627	0.0373401544855991	0.955471785601277	0.920501304521643	NA
OG0000928	3.66578679850769	0.227530996943771	1.05636753575159	0.0930188664577419	NA
OG0000929	29.8887230247407	-0.0152353360139796	0.919264725826448	0.960861796228038	0.979901329838897
OG0000930	8.58548537587058	0.142710803459023	0.98956902411487	NA	NA
OG0000931	457.831561839647	0.426314159945125	1.14589953594287	NA	NA
OG0000932	7.95553730739967	0.33277355070478	1.10144243149253	NA	NA
OG0000933	0	NA	NA	NA	NA
OG0000934	4.919570918308	-0.0537489044456329	0.987862606257768	0.623034648566074	NA
OG0000935	225.933971671004	0.751081068589324	1.48757061334304	0.00470184726117543	0.053379795376874
OG0000936	0	NA	NA	NA	NA
OG0000937	12.4692323789276	-0.0774458640520516	0.946006435526202	0.822821109942641	NA
OG0000938	0	NA	NA	NA	NA
OG0000939	12.9335821533708	-0.0521683770222643	0.930654437243145	0.886534188251475	NA
OG0000940	10.7692705043709	0.251912246410318	1.01733329331087	0.40983328633396	NA
OG0000941	129.086423297717	1.29738128758189	2.48543450369189	0.0151276815482682	0.0982987302926619
OG0000942	0	NA	NA	NA	NA
OG0000943	5.85456800171146	0.0158410228555382	0.973817938833436	0.964407397990171	NA
OG0000944	0	NA	NA	NA	NA
OG0000945	152.803542770084	0.447093281657773	0.978053036256978	0.352369918241391	0.581259779663149
OG0000946	8.53925170312077	-0.359659392266702	1.0881957600485	0.19058735891992	NA
OG0000948	123.973256128475	0.582837217004245	1.16673750154104	0.151213522124178	0.363121179180838
OG0000949	7.21296265825046	-0.335507887603254	1.09283697990683	0.122436672525473	NA
OG0000950	110.940405975685	0.566058337257746	1.21163050384303	NA	NA
OG0000951	0.0781281183077323	-0.0775102263129354	1.01371195609788	0.658142063973832	NA
OG0000952	35.0990504348493	-0.694302940170083	1.1559588712032	0.154573391261201	0.367171255549683
OG0000953	152.044427899286	0.907702920456047	1.50659657459953	0.0548146693078131	0.20344675339246
OG0000954	9.69674898076944	0.0788644236473676	0.958504087141858	0.825656718501795	NA
OG0000955	0.0761420506914235	-0.0769150368206285	1.01366604921728	0.658142063973832	NA
OG0000956	342.708084781213	1.39180096914943	3.22145814616975	0.00814702031433276	0.070775921702271
OG0000957	176.481084248768	0.885640980803474	1.37830940013309	0.0829447999397459	0.261360757361158
OG0000958	6.36825095360655	-0.0356402642862722	0.960786943617429	0.910309389724991	NA
OG0000959	3.58393486004232	-0.194878426088844	1.0413154661481	0.336460009622059	NA
OG0000960	104.5471897546	0.532587637512035	1.10014741686346	0.214786406307034	0.429855035887809
OG0000961	2.90134219673933	-0.197342109067819	1.04080412326611	0.368975652536826	NA
OG0000962	5.03926899926426	-0.0727247612514916	0.984220727364955	0.564459991005788	NA
OG0000964	40.412031330507	0.0250307370092634	0.920953336435806	NA	NA
OG0000965	27.48460252048	0.363103297842956	1.06805850858464	0.251908497721231	0.477561998833701
OG0000966	10.5332465522684	0.137408131294046	0.985697388070784	NA	NA
OG0000967	4.79408539264728	-0.274793542997181	1.06568382660647	0.209721982249304	NA
OG0000968	6.36491968571385	0.0431501335289086	0.961333890189298	0.902972899022214	NA
OG0000969	6.40600988895064	-0.13279255799975	0.989688859771765	0.414282589465408	NA
OG0000970	16.464483615259	-0.0843505072682401	0.920317276064381	0.829000862627373	0.911664766308166
OG0000971	98.4908569377755	0.732858277801883	1.44815408990071	0.0103412458611643	0.0823035237610191
OG0000972	6.30851761542816	-0.0215014305785552	0.9733168672131	0.936814190229033	NA
OG0000973	639.055575408309	0.347310266025305	0.959123640280179	0.447804390558927	0.667423414545541
OG0000974	18.7179725722276	-0.276134879395684	0.979664069174461	0.480675439054269	0.693610166261487
OG0000975	1466.1821433052	2.9925778762917	2.16291595424902	0.00516180342439163	0.0577523513569614
OG0000976	80.6229252281768	0.676628145851726	1.38505633917329	0.0070446768115624	0.0665453897810687
OG0000977	92.1270573420344	0.380496717456814	1.05973790635476	NA	NA
OG0000978	190.925635927221	0.755573940050602	1.45095062247614	0.0225310330560505	0.119136695337472
OG0000979	208.660301926805	0.933326443501657	1.43622257730029	0.0727003061058073	0.241916535834841
OG0000980	449.178838586412	4.45896359303849	2.66964102793669	0.00147002403362575	0.0246708381295452
OG0000981	1.87189113115286	0.217636759457657	1.05221665687914	0.146094445945953	NA
OG0000982	21.3592628977916	0.437489400822943	1.12466860662778	0.141900579942711	0.351112973447991
OG0000983	516.589209504553	4.68240184657622	2.09760380922759	0.000598360476453785	0.0131429138862125
OG0000984	4.2132142447006	0.151857920687919	1.00592865735015	0.556569234736996	NA
OG0000985	314.628149838061	0.815390314020197	1.57419654817663	0.0074846178178861	0.0682257674730706
OG0000986	25.4356361661197	9.13498386158916	3.85191974986789	9.67520421152766e-05	0.00393118823752598
OG0000987	4.05576411749787	0.241058126331992	1.06111925914742	0.078476648448535	NA
OG0000988	419.802673106643	0.727235407191202	1.18840189594231	0.144551723014362	0.353145348630025
OG0000989	295.704068304991	1.37384485631157	2.1527782653651	0.0269684959738366	0.13551987937305
OG0000990	116.249547877872	1.24186185083899	2.60191930025271	0.00804884037836608	0.070775921702271
OG0000991	73.7017688162264	0.332266473999543	1.00785388332201	NA	NA
OG0000992	44.6154772394183	0.558281097427198	1.14112480010374	NA	NA
OG0000993	1299.43914782694	3.99833058403811	3.02157212418631	0.00256062820021015	0.034844481891715
OG0000994	12.7171075798611	0.220113111103824	1.01459322788809	NA	NA
OG0000995	42.0616977488382	0.316289898486687	1.03489739734972	NA	NA
OG0000996	89.8765717101313	0.365915043327045	1.00962557412853	0.371590384850638	0.601399952001452
OG0000997	42.6156852868296	0.337356713132231	1.00880919940425	0.389770467942862	0.617752996466415
OG0000998	107.384290012299	0.950036039236668	1.61561568109518	0.0394682776646291	0.165251266113642
OG0000999	142.756361557488	1.03365448553741	1.63636748322395	0.0469974546508897	0.190893040857646
OG0001000	62.9496678438788	-0.20635064775395	0.910158930350928	0.636142656472027	0.799053402317474
OG0001001	25.7424864386719	0.314758848517134	1.04545915522675	NA	NA
OG0001002	55.185753539203	-0.2150053263917	0.904874874887714	0.627476658791826	0.796730231229095
OG0001003	123.717062868909	0.643281025228334	1.27681848487791	0.0719478553098046	0.240449109520213
OG0001004	141.50428966385	0.674352202495871	1.12117496325981	0.178025723980207	0.388236889583953
OG0001005	518.477865779161	0.844752745751681	1.50634562339647	NA	NA
OG0001006	15.9137858102389	-0.461672517800952	1.09295044174261	0.129031153339515	0.332040167927018
OG0001007	7.02277545005595	0.139846965079883	0.992014305976384	0.632802345975178	NA
OG0001008	5.33897749800567	-0.277196038812084	1.06728489329787	0.193784649552788	NA
OG0001009	1130.45961783546	3.40250584775975	1.91318360661791	0.00246910552978426	0.0346572630726082
OG0001010	984.96227068383	3.92721798779874	1.77368790027122	0.000898531140904802	0.0173416510194627
OG0001011	2374.47913283844	4.1798618726677	1.77741773678542	0.000612881994693845	0.0131429138862125
OG0001012	639.922782549472	3.96776796913793	1.76540703916659	0.000815660608433733	0.0165997936894553
OG0001013	1.33639739094444	-0.0731178582765846	0.996275282545137	0.885055912761211	NA
OG0001014	125.458758761861	0.805765862788164	1.47687876868115	0.0356807493704032	0.156508741556541
OG0001015	4.05576411749787	0.241058126331992	1.06111925914742	0.078476648448535	NA
OG0001016	1.75938620402078	-0.178847645808539	1.03453949363821	0.486673336958864	NA
OG0001017	534.92476105497	2.04286086744827	2.77754089832101	0.0137799530398404	0.0933168749715507
OG0001018	740.130988469584	3.38507530726335	1.89210029604318	0.00244578485067924	0.0346572630726082
OG0001020	3.0595845009711	-0.206339589616083	1.04313470505897	0.34855629729182	NA
OG0001021	8.7936631523936	0.114610326782438	0.966472754022195	0.740800776604635	NA
OG0001022	6.24268815756589	0.123940216980266	0.989295353424891	0.670849972658417	NA
OG0001023	31.5943859237701	-0.118003527522709	0.928402949199488	0.761182735035904	0.861632069571434
OG0001024	14.2020724457467	0.144233271646791	0.984933400827503	NA	NA
OG0001025	0	NA	NA	NA	NA
OG0001026	40.1243995670953	0.214708404411468	0.928694601040811	NA	NA
OG0001027	0	NA	NA	NA	NA
OG0001028	454.30428546497	0.387800008895007	1.13221819475578	NA	NA
OG0001029	18.4822924339918	0.0523181095659383	0.926147921417988	0.902124564515784	0.951292730081081
OG0001030	2.21367970937112	-0.13801991953937	1.01365985415268	0.635163054628891	NA
OG0001031	437.388837781853	0.644715452862921	1.15533701080426	NA	NA
OG0001032	7.2420821912234	-0.32876271178067	1.08989980236154	0.125611601584358	NA
OG0001033	48.5758709393694	0.191284382486768	0.93178318502524	0.655682288518905	0.807315353646882
OG0001034	594.666792976879	1.09247514581289	1.85715326265597	0.0293125812797475	0.14001073520055
OG0001035	0	NA	NA	NA	NA
OG0001036	346.303213340742	13.3648590080986	4.36404770626193	NA	NA
OG0001037	2.57385030533519	0.220134725073744	1.05352132244175	0.123078926138919	NA
OG0001038	11.7082317989566	-0.642912142978091	1.31941577481353	0.0236532043171663	NA
OG0001039	0	NA	NA	NA	NA
OG0001040	143.958607330274	0.749447569214401	1.46242499001023	0.0135824467180986	0.0933168749715507
OG0001041	27.6363651768371	0.37046456476663	1.07160038453321	NA	NA
OG0001042	62.1754930953156	0.128793426545089	0.902338033866492	NA	NA
OG0001043	181.400602602204	0.623127698739101	1.13964036211836	0.177797138044194	0.388236889583953
OG0001044	314.935655151068	2.85106744798519	2.01317123647729	0.00545660160782194	0.0593309357920921
OG0001045	957.493960969258	5.14583278444414	1.76182222189525	0.000104666009299478	0.00404010795895985
OG0001046	4.67972782788216	0.260739173408601	1.06856660402368	0.0608607429088839	NA
OG0001047	1150.13594661341	3.43845271247995	2.15549294744324	0.00299279906046092	0.0391600148250141
OG0001048	132.648005244573	0.834110206631591	1.37265017818094	0.0804666241687137	0.257760306465755
OG0001049	2.73249807315432	-0.189249182813926	1.03876125561533	0.390118479909387	NA
OG0001050	6.07823805024728	-0.0192685153822315	0.973739427658397	0.944286216101601	NA
OG0001051	108.455028283431	0.547018293918792	1.11206445470741	0.202765791806072	0.418543292177241
OG0001052	204.311785834358	0.608064015708118	1.29477249713256	NA	NA
OG0001053	270.660822372089	0.82190049358267	1.50484068204735	0.032361849828389	0.144412416575239
OG0001054	3.98620463602412	-0.24701479729997	1.05552641860995	0.260991225511675	NA
OG0001055	1.48191381216268	0.215553785833836	1.05110088743456	0.16460872030562	NA
OG0001056	4.54983679709897	0.0272230969709784	0.978244533383389	0.921781907995266	NA
OG0001057	8.97706731136065	-0.203468026272743	0.995640841716256	0.542236993241256	NA
OG0001058	12.947246990474	0.390878437973301	1.13477153040809	NA	NA
OG0001059	3.04568202765694	-0.191580491758989	1.03979364711875	0.368102828425945	NA
OG0001060	452.263271820861	5.97108549480371	2.43646933921987	0.00023243002560945	0.00747649915710397
OG0001061	244.844932415928	1.02155141371269	1.81334234058755	0.0235614720532444	0.123737798810236
OG0001062	427.469885009738	1.25445524337395	2.70481386128518	NA	NA
OG0001063	11.6249294283034	0.232585730229992	0.994211249946646	0.499359699194018	NA
OG0001064	106.666480516081	0.831834791957168	1.62513533354845	0.00260959872240318	0.034844481891715
OG0001065	0	NA	NA	NA	NA
OG0001066	2.33986391394108	0.219435754966788	1.05315840313497	0.129695907807482	NA
OG0001067	3.5103264889504	0.202987520334645	1.0330455854222	0.340869898540206	NA
OG0001068	113.409083931353	0.856543404436295	1.33308259999013	0.0944074406665363	0.283589666126716
OG0001069	944.82577975156	2.96309685390338	1.91919986447253	0.00450604649425506	0.0519204163218643
OG0001070	2.41785937773911	0.219680916888414	1.05328586662209	0.12739325906186	NA
OG0001071	708.389505665882	4.7681306048558	1.82195913090349	0.000258019171616101	0.00766118463413963
OG0001072	8.00852175497507	-0.238519651922573	1.00506903950881	0.237517923138383	NA
OG0001073	833.865539834769	0.890205019734114	1.27112249455724	0.107424497469696	0.302159429430821
OG0001074	23.5714720365588	-0.0545211666759299	0.909026858021434	0.888766664049019	0.948085343894581
OG0001075	19.5692276821379	-0.108164899058896	0.948388788642202	0.760560077198959	0.861632069571434
OG0001076	2.49691607761472	0.109608691786591	1.00040814455379	0.633382114099052	NA
OG0001077	1.16993195697054	0.21321906424299	1.04982290810974	0.184700147268486	NA
OG0001078	360.027010827343	0.68746478462488	1.40702683013275	NA	NA
OG0001079	517.142616345179	0.678817417261213	1.39505157079342	NA	NA
OG0001080	498.641776341079	6.84369501036161	2.72106623193179	0.000149128181941532	0.00523304347540283
OG0001081	433.26420565984	4.25797102948854	1.7854083432993	0.000533595058979343	0.0128729807978766
OG0001082	1884.85137009631	5.58941128909417	1.67534439215879	2.71931781494597e-05	0.00182086290426792
OG0001083	918.851104081315	4.10480562391872	1.89601131119676	0.000893984667844104	0.0173416510194627
OG0001084	663.898224125422	0.749899165772206	1.16470180859067	0.151457279399261	0.363121179180838
OG0001085	5535.42750112878	4.42122639161826	1.75596354545362	0.000390180079751838	0.0103868628127041
OG0001086	7570.97555142551	5.06125871994964	1.76277882088274	0.000128768743891879	0.00473378429926336
OG0001087	611.621140759829	1.30484660501165	1.56182457724454	0.0483396871970054	0.191923413221314
OG0001088	3.0418230881234	0.221284495372792	1.05411088368761	0.110836615880291	NA
OG0001089	8.29989213438187	-0.358479712654719	1.1048419019135	0.0991189011280532	NA
OG0001090	2.50009978584743	-0.187264482801907	1.03790854257692	0.408706654009396	NA
OG0001092	1.79694672107784	-0.179286860228743	1.03470803163911	0.482246987683453	NA
OG0001093	388.131621635462	0.737119447525061	1.44076695247759	0.0167219813650765	0.102455314395548
OG0001094	7.82014713299324	0.0164597828133817	0.956314119556003	0.968227836125542	NA
OG0001095	0	NA	NA	NA	NA
OG0001097	1.16993195697054	0.21321906424299	1.04982290810974	0.184700147268486	NA
OG0001098	11.7259650846736	-0.0639471243867152	0.954304101432929	0.846471604421209	NA
OG0001099	8.07633606846021	-0.403054465561083	1.1225107999282	0.116415500406563	NA
OG0001100	517.910080486118	0.588140209697959	1.13760084597262	0.18076237334942	0.393049890164817
OG0001102	0	NA	NA	NA	NA
OG0001103	13.1254362064746	-0.0882666992352062	0.93788169885816	0.805657043364802	NA
OG0001104	2.80198543603309	-0.189767321088493	1.03900294128127	0.384681990814455	NA
OG0001105	2.80969385986504	0.0548964765102751	0.988105674479232	0.808511936273363	NA
OG0001108	1.9599297430691	-0.108718317558905	1.00428584637768	0.742587641671096	NA
OG0001109	442.474566356295	0.710559384889199	1.26900926822214	0.105053915019372	0.299267979317178
OG0001111	18.0609190881026	0.00582020407028064	0.900051189748022	0.995657926486433	0.9965726710331
OG0001112	14.6736269002968	0.0585640780464981	0.967268813420653	NA	NA
OG0001113	1.67711118282763	-0.177514550377454	1.03404362540265	0.498399875526868	NA
OG0001114	2.49585484153715	0.21991396443176	1.05340678972116	0.125189919412618	NA
OG0001116	2.72984123293126	0.220547576647169	1.05373462868542	0.119109721489563	NA
OG0001117	2.96886849569383	-0.191033617741966	1.0395488325647	0.37324448049929	NA
OG0001119	12.076566960641	-0.64539972596748	1.28390668501696	0.0615219805922248	NA
OG0001121	4.6062426174138	-0.0220334886624084	0.978312384528695	0.952489030995092	NA
OG0001122	4.71564905890112	-0.0628089345046931	0.981856293534909	0.590529367260869	NA
OG0001123	13.6841723720536	-0.339077546400884	1.04024002567178	0.217268099905252	NA
OG0001124	4.15536422489566	-0.25190879860997	1.05727033412635	0.250142489702852	NA
OG0001125	320.914186076594	0.488622084447486	1.20662020689847	NA	NA
OG0001127	0	NA	NA	NA	NA
OG0001128	1.87507483938557	-0.18036667109108	1.03512096461549	0.472382509347028	NA
OG0001129	5.94254688954001	0.250675964005499	1.02461612933331	0.39375165016282	NA
OG0001130	22.0445144327253	-0.961869090279548	1.74955794659403	0.0153348167825207	0.0982987302926619
OG0001131	2.1875873126165	-0.184156952818681	1.03661897497281	0.437602721748289	NA
OG0001132	4.57774634504074	-0.211002032315803	1.02601436868927	0.453923808466258	NA
OG0001133	2.46992725895236	0.039342380883497	0.974634184489801	0.854587619397604	NA
OG0001134	0.586462068006925	-0.146669184222829	1.02460063876867	0.77438554992359	NA
OG0001136	5.22901243721082	0.074307969406922	0.981177130347379	0.802447040064664	NA
OG0001137	6.40147476663244	0.0726526172995588	0.96419850414281	0.832196014058862	NA
OG0001140	5.41197627134064	-0.0841721064095005	0.975355451023439	0.803583546154222	NA
OG0001142	0	NA	NA	NA	NA
OG0001143	18.0050322649404	0.0184313868952425	0.910296310593623	0.971519760729706	0.981692742517451
OG0001144	65.2590276657924	-0.0928041852173459	0.875885928565801	0.830912524367376	0.912467238707844
OG0001145	3.19781401571947	0.221613157778107	1.0542772290621	0.106790979533477	NA
OG0001146	5.01152444597263	-0.0029330404583161	0.975946977336352	0.995798251289545	NA
OG0001147	0	NA	NA	NA	NA
OG0001148	0	NA	NA	NA	NA
OG0001149	0.312512473230929	-0.125325993767919	1.01987386409658	0.959694581563199	NA
OG0001150	17.0832616984347	0.325029522969623	1.07140576522422	NA	NA
OG0001151	0.857950101778395	0.209406454826195	1.04778185677776	0.212995965372038	NA
OG0001153	12.787539730267	-0.556075455970091	1.18821255271651	0.117369609075774	NA
OG0001156	13.3409386357356	0.233055039449597	1.02025227896647	NA	NA
OG0001157	8.53542081678348	0.101823785069915	0.964324310788025	0.769824090610817	NA
OG0001159	19.5810830192105	-0.128467122082754	0.919719965746231	0.748039344724218	0.858525821039293
OG0001160	2.86228860908794	0.024339641406283	0.978440466307046	0.899089138663602	NA
OG0001161	10.6870205621559	-0.397777981793171	1.12780262519421	0.0663188998121865	NA
OG0001162	3.00427253490457	0.230522467314106	1.03970218795983	0.297208685305149	NA
OG0001163	9.85569287057114	-0.160838834750867	0.965225738411297	0.651084542326675	NA
OG0001165	2.96528682393203	0.0936076562572118	0.99574833530376	0.695766660603834	NA
OG0001166	6.20325532309886	-0.307918515610675	1.07979977674647	0.152664028321495	NA
OG0001168	139.00669018236	0.622734184486079	1.30429904213836	0.0270042439524394	0.13551987937305
OG0001169	12.3574488298552	-0.710629945606904	1.37123038621789	0.0408282126634452	NA
OG0001170	12.8798638874516	0.019531045711968	0.965264360924994	NA	NA
OG0001173	5.15114962792248	0.0638126233610432	0.979794466419814	0.831354562929646	NA
OG0001175	7.86360353453262	-0.345098815283888	1.08024261586969	0.211300441269362	NA
OG0001176	0	NA	NA	NA	NA
OG0001177	13.6730891437606	-0.153428625374025	0.969792784266525	0.650060904877942	NA
OG0001179	514.741800715847	1.29487317986923	2.25049989670607	0.0221166240116336	0.119081705143985
OG0001180	7.20326890889936	-0.264437484681765	0.998366186973607	0.486116105802121	NA
OG0001181	0	NA	NA	NA	NA
OG0001182	14.7626797822707	-0.43883671826809	1.03586169071122	0.307031138078065	NA
OG0001183	6.98012434004817	-0.413693948476364	1.10516513025177	0.186560825273136	NA
OG0001184	10.6091075851589	0.284990309303948	1.05188321848913	NA	NA
OG0001185	3.90375282519269	-0.0297902434454674	0.981716872739316	0.940339960053883	NA
OG0001189	2.89074037738609	-0.190325222937855	1.03925497476653	0.378618750795189	NA
OG0001190	12.2313835399852	-0.22260174365839	1.00669392242667	NA	NA
OG0001191	0	NA	NA	NA	NA
OG0001192	0	NA	NA	NA	NA
OG0001194	0.937537419692787	-0.161036593528229	1.02855836226108	0.645922941842799	NA
OG0001197	26.2933202497827	0.54975267360628	1.20714008658703	0.0788896748432106	0.254279280715207
OG0001198	3.97490957204694	-0.196815256155245	1.04224467251314	0.317390612636325	NA
OG0001202	5.35584381988536	-0.0232253905557578	0.968020235237433	0.945588635138401	NA
OG0001204	122.155702078767	0.567698003743468	1.27885512238526	2.99965423221329e-05	0.00182086290426792
OG0001205	1328.31649715685	2.95772889231139	2.74995211920478	NA	NA
OG0001206	214.244936268691	0.0487939155949085	0.907681031197756	NA	NA
OG0001207	1.71590020355679	0.216887784869549	1.05181799975487	0.15283093715736	NA
OG0001208	16.7155198534323	-0.284226199321907	0.984108519849138	0.467085570761926	0.681644727085457
OG0001210	2018.98347508989	0.187013254035721	0.886463119011833	0.696560736645403	0.831135840324963
OG0001211	64.2517458455922	-0.0447071741503812	0.898246316928483	0.906931929196471	0.951292730081081
OG0001212	0	NA	NA	NA	NA
OG0001213	1.67512511521132	-0.17748425596547	1.03403240096959	0.498677084634289	NA
OG0001214	0	NA	NA	NA	NA
OG0001215	4.58374010114419	-0.263872070526499	1.06171092026625	0.225172509224786	NA
OG0001216	10.9377971171795	-0.00546945084600402	0.951244115052946	0.97993058589735	NA
OG0001217	3.73601995924887	-0.00603775168291327	0.982751193974694	0.764741671053375	NA
OG0001218	140.669428940429	-0.672653750825255	1.11135604199712	0.174094925303921	0.38400366381322
OG0001219	3.12512473230929	-0.192115646401338	1.04003439691582	0.363041747371682	NA
OG0001222	2162.32605025333	-0.283282990282709	0.87981438052537	0.548080544711466	0.743617188958263
OG0001223	12.4569673559758	0.0673422468829956	0.945635418361672	0.858644089361712	NA
OG0001226	8.57966063116254	-0.0851133134478835	0.961434107201001	0.796418163940428	NA
OG0001227	1.43584244373159	0.214156743412336	1.05035855830272	0.171070398091566	NA
OG0001228	9.29821373196692	-0.0950445508719281	0.939756432938209	0.799462873210537	NA
OG0001229	4.82664425085785	-0.13045567128506	0.978657675301965	0.716797137790249	NA
OG0001230	9.40717965498758	-0.371052883260574	1.11224160979873	0.0839282601472867	NA
OG0001231	0	NA	NA	NA	NA
OG0001232	7.94139003433552	0.465650705980234	1.18505586078413	0.00917425548553648	NA
OG0001233	0	NA	NA	NA	NA
OG0001234	3.83292141358319	-0.238756493122848	1.05286584613758	0.275323098150539	NA
OG0001235	13.7758334869413	-0.1511371193212	0.917011375609572	0.706536197788602	NA
OG0001236	15.6899646731076	-0.492293402701418	1.10797172593875	0.214927517943905	0.429855035887809
OG0001238	0	NA	NA	NA	NA
OG0001239	1.37462614893342	-0.0756690419668075	0.996770240839206	0.874859549419327	NA
OG0001242	390.989061842421	0.549538419367641	1.25716825016056	0.00212532380886952	0.031416198098096
OG0001243	1.17192177461598	-0.167621724127249	1.03061236145443	0.587231490583724	NA
OG0001244	4.45718432069065	-0.351387030453259	1.09513252889048	0.165918581786293	NA
OG0001245	38.3714197545465	-0.206430435418377	0.927733490100899	NA	NA
OG0001246	0	NA	NA	NA	NA
OG0001247	1.17192177461598	-0.167621724127249	1.03061236145443	0.587231490583724	NA
OG0001248	0	NA	NA	NA	NA
OG0001249	16.0732409648558	-0.207172283243821	0.954249703761358	0.597854724506378	0.78034622714936
OG0001250	0.937537419692787	-0.161036593528229	1.02855836226108	0.645922941842799	NA
OG0001251	504.680041866415	-0.152202587629565	0.890067403314895	0.720899543464156	0.848930722629105
OG0001253	9.47932680340111	0.258602539956073	1.02357729642437	0.391284278983336	NA
OG0001254	1.87189113115286	0.217636759457657	1.05221665687914	0.146094445945953	NA
OG0001255	1701.3059848561	0.976435151607352	1.70263079025274	0.030788025894176	0.142510349845055
OG0001256	1.09379365630825	-0.16564206483619	1.02997513962506	0.605116552205963	NA
OG0001257	76.3524814277916	-0.688730133661412	1.16233428715678	0.157240792059808	0.368424342330263
OG0001260	5.45968246586252	0.281934862506323	1.07731226810519	0.0457153533761145	NA
OG0001261	16.716236613987	-0.271391006826425	1.00248575522249	0.399947566022144	0.626061516908092
OG0001262	8.22989030404028	-0.186938518161539	1.00168834494431	0.303847424822874	NA
OG0001263	18.4267544614408	-0.577709411801125	1.18174646838246	0.145490673589214	0.354317981106856
OG0001264	3.50452039942179	-0.213657521901789	1.04564499513444	0.317142202341397	NA
OG0001266	3.66077663603726	-0.225421484508636	1.04891753654688	0.296729073739943	NA
OG0001269	1.9498865949509	0.217985837710559	1.05239973673868	0.142999875048018	NA
OG0001270	0	NA	NA	NA	NA
OG0001272	0	NA	NA	NA	NA
OG0001273	135.341256841894	4.28573106077888	3.37476364473559	0.00215681152745996	0.031416198098096
OG0001274	4.29187298104712	0.108611902938704	0.991973709635141	0.69294178267572	NA
OG0001275	0	NA	NA	NA	NA
OG0001277	610.517682988214	1.94182194920144	4.33580205310047	0.0106071826293031	0.0826745299071167
OG0001278	1.17192177461598	-0.167621724127249	1.03061236145443	0.587231490583724	NA
OG0001279	18.8924636709754	-0.124651095800867	0.934863176748326	0.744321936269273	0.856358472130967
OG0001281	0	NA	NA	NA	NA
OG0001283	6.31296526076511	-0.0972195738669356	0.969757864409221	0.775862841366641	NA
OG0001284	5.53783004298087	-0.0249080311086432	0.975510115790667	0.935561426693315	NA
OG0001285	0.902725009606428	-0.159950974654795	1.02823344469657	0.655865030864636	NA
OG0001286	408.768228910646	0.655781205916152	1.35733570892662	0.00967733964984626	0.0794777256349076
OG0001290	8.217822615879	-0.250596099484045	1.02904365204187	NA	NA
OG0001293	0	NA	NA	NA	NA
OG0001294	3.35025023042264	-0.193524472957493	1.04068199078239	0.349454252664405	NA
OG0001296	0	NA	NA	NA	NA
OG0001297	4.76184308153905	-0.256746483383147	1.05968039509122	0.226253367987643	NA
OG0001298	16.6774310228223	0.131838378035047	0.949537355283259	0.732725771674178	0.855989649449964
OG0001300	33.9941757261257	-0.632536817654834	1.10770801565384	0.176556588672185	0.387220700156043
OG0001301	17.2175415155212	-0.399278355675299	1.06416061093818	0.271855969319899	0.499237788211244
OG0001302	0	NA	NA	NA	NA
OG0001303	21.2697585389206	-0.0530190503990484	0.925782521961655	0.885227358558852	0.947405964184483
OG0001304	36.4953045623893	0.144211681680556	0.952205118205914	0.708129420673566	0.840964117855499
OG0001305	17.9238804021737	-0.00218273679791886	0.907599808897401	0.988915118375872	0.994358275665203
OG0001306	524.187863427077	1.55486883319524	2.03742347024863	0.0274139728417909	0.136251526477916
OG0001307	2.05583536866843	-0.182660198446832	1.03601871337636	0.451372387763704	NA
OG0001310	12.5279260965281	-0.503968208770928	1.19903729226963	0.0359347915653691	NA
OG0001311	0	NA	NA	NA	NA
OG0001314	4.91981632672229	-0.0959881452080234	0.98863383201887	0.760586255363207	NA
OG0001316	2.57385030533519	0.220134725073744	1.05352132244175	0.123078926138919	NA
OG0001317	20.342457206487	-0.358151196519006	1.04390234759378	0.31167988189114	0.539370573638628
OG0001318	8.07183158714516	-0.51811630615236	1.20181775556493	0.0546665378261261	NA
OG0001319	0	NA	NA	NA	NA
OG0001320	0	NA	NA	NA	NA
OG0001321	0	NA	NA	NA	NA
OG0001322	9.27461553213409	-0.47025291784682	1.17050206682935	0.056509298940639	NA
OG0001324	5.67342416492587	-0.303119132527161	1.07743193483605	0.168557323402876	NA
OG0001325	0	NA	NA	NA	NA
OG0001326	6.58073941114581	-0.312431888140673	1.0820645368053	0.142900627298864	NA
OG0001329	30.4032136043616	0.196575528696445	0.954028903328679	0.622231483093295	0.793869148073907
OG0001330	341.610680068404	0.579668078366936	1.27601970408217	0.0132248250673728	0.0926495925541493
OG0001331	31.4116161024013	-0.301241246410206	0.979342419437345	0.45517473989802	0.673170304983278
OG0001333	10.6346588443049	-0.324022540930223	1.03633157628111	0.14320933764565	NA
OG0001334	2.08519846402462	-0.1830753580763	1.03618279446441	0.447844078772677	NA
OG0001335	0	NA	NA	NA	NA
OG0001336	3.17147576875608	-0.213461277635279	1.04503739235577	0.333878289786979	NA
OG0001337	0	NA	NA	NA	NA
OG0001338	16.5121881029133	0.390952676041455	1.13506679707636	2.71115014650984e-12	5.232519782764e-10
OG0001339	2.88583216052733	0.220934620873716	1.05393206231772	0.115225123822569	NA
OG0001341	0	NA	NA	NA	NA
OG0001342	0	NA	NA	NA	NA
OG0001343	2.73198360569149	0.0731324944819165	0.995848423732831	0.93179312964085	NA
OG0001345	1.87507483938557	-0.18036667109108	1.03512096461549	0.472382509347028	NA
OG0001346	7.46859026678061	-0.0419365951456871	0.946705020581278	0.902186630218851	NA
OG0001347	14.4869068662859	-0.320985651292881	0.998265419204672	0.416831031155442	NA
OG0001348	16.3598642476766	-0.230195079488352	0.945265514141588	0.579164873364932	0.766921581882894
OG0001349	93.4966919519802	0.516203350710516	1.21497222210252	0.0251826714885118	0.129606815927541
OG0001350	0	NA	NA	NA	NA
OG0001355	619.48670211501	0.849688399285368	1.19091979052786	0.127260057124797	0.331907986825485
OG0001357	184.894516058649	0.37901705719246	0.952541229458836	0.422630078135837	0.642264606930839
OG0001358	2.17462164630954	-0.184016772571568	1.03656213947004	0.438904203995942	NA
OG0001359	1.79253455494983	-0.101316233626425	1.00231713311443	0.773486550759811	NA
OG0001360	0	NA	NA	NA	NA
OG0001362	2.05583536866843	-0.182660198446832	1.03601871337636	0.451372387763704	NA
OG0001363	71.3901601312775	0.605548004279135	1.27159910563769	0.0472287186577854	0.190893040857646
OG0001364	0	NA	NA	NA	NA
OG0001369	7.01959174182323	0.316147969947798	1.09305121424418	NA	NA
OG0001377	5.08589418113041	-0.345676215280177	1.09398001996332	0.153579314101165	NA
OG0001380	2.6563560224629	-0.188622883471145	1.03849019933387	0.395972737249341	NA
OG0001381	44.4319854643126	-0.175081869288459	0.903131454758279	0.687021953098147	0.823572900297779
OG0001385	0	NA	NA	NA	NA
OG0001386	79.7376722909516	0.664051684570924	1.16953352806976	NA	NA
OG0001387	0.937537419692787	-0.161036593528229	1.02855836226108	0.645922941842799	NA
OG0001388	276.697142277331	1.03389768961834	1.85105649168856	NA	NA
OG0001389	6.86996823069259	-0.0113527568675839	0.971665583730645	0.962580665412814	NA
OG0001390	7.41540585924005	0.0316959271035675	0.971369312871761	0.924524656655705	NA
OG0001392	0	NA	NA	NA	NA
OG0001395	3.77942221604463	-0.195883407285932	1.04179461330159	0.326588262703104	NA
OG0001396	0	NA	NA	NA	NA
OG0001397	0	NA	NA	NA	NA
OG0001401	263.343996034328	0.749783571088623	1.38653034471243	0.0522239293771214	0.199968417237735
OG0001402	75.0632195110732	-0.952175432045918	1.34848662623561	0.0790505535902199	0.254279280715207
OG0001404	280.317992917683	5.82725288436498	2.63867952367513	0.000379985032270174	0.0103868628127041
OG0001407	0	NA	NA	NA	NA
OG0001409	11.5872136024041	0.00335952917384027	0.942984236467769	0.999463661311375	NA
OG0001410	25.0720267793623	0.0701652123028281	0.948925267884838	NA	NA
OG0001411	0	NA	NA	NA	NA
OG0001412	110.918828778266	0.444988747637235	1.17252931509961	NA	NA
OG0001414	96.6970218775523	0.977345002700007	1.5012622089483	0.0626814448865766	0.221972823176317
OG0001416	275.685345321808	0.0512371864002361	0.870320074556802	0.922287520714903	0.96087174897693
OG0001423	44.4342353134579	-0.287256031366445	0.953062202749264	0.499233545799225	0.703918725108956
OG0001426	95.9727652739236	-0.559026380882337	1.1355000189712	0.160970360729471	0.373377269073443
OG0001427	3.87773301897445	-0.169283385467496	1.02142341476689	0.511521398051261	NA
OG0001430	0	NA	NA	NA	NA
OG0001431	241.510564251518	0.546011386409388	1.20814393838807	0.0790401590293485	0.254279280715207
OG0001432	19.2705867160033	-0.182416942535678	0.909626740662836	0.672786259870518	0.814172632509052
OG0001433	434.288406019169	0.702215235202847	1.42524090496527	NA	NA
OG0001436	0	NA	NA	NA	NA
OG0001437	1.59898306451989	-0.176241414157381	1.03357812522491	0.509778614490083	NA
OG0001439	0.915558021403695	-0.126559347010891	1.01289140177495	0.768934083031577	NA
OG0001440	0	NA	NA	NA	NA
OG0001441	0	NA	NA	NA	NA
OG0001442	233.20986205781	0.875763644256795	1.57749745239262	NA	NA
OG0001443	376.610593858222	0.487792648988545	1.00295703909724	0.311602704679489	0.539370573638628
OG0001444	12.1004620235947	-0.658126298568148	1.33606000775096	0.0216279186309974	NA
OG0001445	0	NA	NA	NA	NA
OG0001452	4.659215129258	-0.0765335173506806	0.97299254466523	0.832142967084474	NA
OG0001453	3.12182407834836	-0.192100912980311	1.04002763376066	0.363212775975812	NA
OG0001456	9.60726295808399	-0.0868165477076914	0.959628005212503	0.794639786906456	NA
OG0001457	13.9373796293417	-0.0143667596030289	0.93937665194958	0.961419919317668	NA
OG0001459	9.07003442640317	-0.194287406110153	0.984898473735876	0.488135887763038	NA
OG0001460	9.18727828280331	-0.245021887723311	0.994367998159892	0.498972269668141	NA
OG0001461	0	NA	NA	NA	NA
OG0001463	2.74111382489125	-0.189327043377366	1.03879498461837	0.389426613765094	NA
OG0001464	16.6340035811613	-0.465983694319364	1.17545385762868	0.0306938538031406	0.142510349845055
OG0001465	1.64069048446238	-0.176919986326831	1.03382496378736	0.503703355026339	NA
OG0001466	9.23620110049508	-0.19127761510574	0.988815350862232	0.568968727857905	NA
OG0001467	275.842274928427	9.27656161022462	3.11089771654617	NA	NA
OG0001468	119.285778546838	0.91807464026762	1.74606633803009	NA	NA
OG0001469	18.8348453437281	-0.363966086354817	1.0192404308667	0.357231084669113	0.5853640571119
OG0001471	583.351035781789	0.763785053019322	1.43731352672095	NA	NA
OG0001473	26.3331136070538	-1.0235162011264	1.90141425392831	0.010845023987774	0.0826745299071167
OG0001474	132.127665985524	0.567453438201295	1.05803292279701	0.240660767262126	0.462703597964359
OG0001475	5.98719221328322	-0.293943843299152	1.05566004267181	0.291899567659077	NA
OG0001483	0	NA	NA	NA	NA
OG0001484	3.19796612903979	-0.192608958467951	1.04025677728628	0.358479817572077	NA
OG0001485	1.32817801123145	-0.171096544440032	1.0317746585207	0.555422596545263	NA
OG0001486	5.30369153826644	0.277935248928214	1.07560402404233	0.0482981792981258	NA
OG0001487	0	NA	NA	NA	NA
OG0001489	148.413128585243	0.584472537715662	1.24303521734554	NA	NA
OG0001492	486.567236302742	0.342128807655694	0.995670525158392	0.408621483490514	0.630911570509354
OG0001493	0	NA	NA	NA	NA
OG0001502	1.97969331797701	-0.181733915373032	1.03565263302991	0.459894104988581	NA
OG0001503	1.40630612953918	-0.172719181741105	1.03232908254808	0.541180781101024	NA
OG0001506	3.32328505203924	-0.19340028270847	1.04062387777272	0.350821801239958	NA
OG0001507	3.0418230881234	0.221284495372792	1.05411088368761	0.110836615880291	NA
OG0001508	0	NA	NA	NA	NA
OG0001509	41.1536690570042	-0.490422737138031	1.05343641583573	0.260376510273019	0.489077046060269
OG0001514	49.4377754224541	-0.854535814439432	1.31332098555046	0.0869949134238903	0.269719169330294
OG0001515	1.55990927596072	0.216038639488221	1.05136090642259	0.160427410206524	NA
OG0001519	0	NA	NA	NA	NA
OG0001520	0	NA	NA	NA	NA
OG0001521	300.340241127077	1.30709291582674	1.87128397669654	0.0363210898856208	0.157527423548872
OG0001522	5.14349014200337	-0.26100114889319	1.0615567176687	0.212043701893184	NA
OG0001523	10.2318658077645	-0.0309310577914405	0.952924648648142	0.921661599478745	NA
OG0001524	2.80796935123899	0.219016600130132	1.04823697414726	0.176946409368116	NA
OG0001526	0	NA	NA	NA	NA
OG0001527	2.4219716675397	-0.186539259540356	1.03760267716478	0.415471791127226	NA
OG0001530	0	NA	NA	NA	NA
OG0001531	0	NA	NA	NA	NA
OG0001532	0	NA	NA	NA	NA
OG0001533	6.01201812891419	-0.0492140401317584	0.976621191191558	0.871903756731774	NA
OG0001536	18.4887838596681	0.239861573114678	1.02067975269149	NA	NA
OG0001537	36.6139823151557	0.434858396698873	1.16482340618131	NA	NA
OG0001538	8.23314235376746	0.20578979160622	1.00068518264441	NA	NA
OG0001539	1.79694672107784	-0.179286860228743	1.03470803163911	0.482246987683453	NA
OG0001540	145.443301450162	-1.59445684649384	2.24887776056322	0.0197677154609966	0.113042046932514
OG0001542	24.6328410639727	-0.294851289128462	0.944430411650723	0.501796674182671	0.705623009961789
OG0001545	136.845160924369	0.585558844417675	1.129587554861	0.186263342271168	0.398324931394298
OG0001547	0	NA	NA	NA	NA
OG0001548	4.39882308012352	-0.250374086195622	1.0571882112426	0.243201647310054	NA
OG0001549	0.0651624520007695	-0.0733706932473835	1.01341480576914	0.658142063973832	NA
OG0001550	12.094337760064	0.169114595654636	0.994411713460177	NA	NA
OG0001553	19.0791509669931	0.0295849270799193	0.903273735104146	0.951820665005494	0.973320723097453
OG0001554	2.28611493384932	-0.169679997164952	1.02846569104444	0.511574501724436	NA
OG0001555	0	NA	NA	NA	NA
OG0001557	1.0919364931725	0.212366351765621	1.04938011935426	0.190811100681482	NA
OG0001559	102.745025099816	0.733846688919968	1.37880974938313	NA	NA
OG0001561	26.118285288765	-0.600826011745966	1.16628939307176	0.136665419964292	0.344789883047168
OG0001563	114.34419537444	0.633622104355412	1.35130182868609	1.88193719469736e-05	0.00145285551430636
OG0001569	7.81636896365861	0.192605769832929	1.00908262116315	NA	NA
OG0001571	69.9962909939102	0.441257895955436	1.00239603130696	0.336902958325763	0.564184563617113
OG0001572	0	NA	NA	NA	NA
OG0001573	3.66072649648623	-0.234538903520994	1.0513979184309	0.286800315742134	NA
OG0001574	1.95487356002308	-0.181497400439073	1.03555826267359	0.462383715004654	NA
OG0001576	11.2080833579827	-0.404230285191802	1.08352251835724	0.243005027910748	NA
OG0001581	10.7369263676277	-0.240946866918829	1.00716703828278	0.342417723091962	NA
OG0001583	28.089337206607	-0.784944120380599	1.52536604318679	0.00434821870720208	0.051106341528119
OG0001585	7.09622806510924	-0.324081090499429	1.06957089485522	0.239256841950224	NA
OG0001586	0	NA	NA	NA	NA
OG0001589	488.947211880006	13.8923779190636	4.45115438130397	NA	NA
OG0001591	1.79389566735483	0.217271475900825	1.05202318878382	0.149365644188647	NA
OG0001592	211.179041123086	0.549339324940374	1.07349369617752	NA	NA
OG0001593	90.1660795775901	0.711922098573643	1.23158077689026	0.124568701687013	0.327098767695151
OG0001594	9.59124083823136	-0.379399863807263	1.11674992449176	0.0794907380805667	NA
OG0001595	503.236137919558	0.371243080223115	0.973583078137703	0.410181398097254	0.632055966728702
OG0001596	6.7084095637184	0.18063079417422	0.995131991807584	0.560122872993454	NA
OG0001598	4.0429311057006	0.278873431947528	1.07151208170438	0.103786986232826	NA
OG0001599	301.072613585351	0.694705686825513	1.39115409801422	NA	NA
OG0001600	12.7261950791616	-0.108831287864786	0.916325273095691	0.790603522954471	NA
OG0001601	35.2668878791966	-0.402222340972638	1.00374187898454	0.348386503671225	0.579137513822854
OG0001602	3.26366901602382	-0.185346804748674	1.01883558613222	0.524689239262341	NA
OG0001604	6.17212134631085	-0.234759005850085	1.05443103402529	NA	NA
OG0001605	7.41906627921528	-0.0644222901489077	0.960708951943314	0.842271724881414	NA
OG0001607	0	NA	NA	NA	NA
OG0001609	5.70077829448395	-0.0202186656705051	0.962103647165392	0.950376741157361	NA
OG0001611	0	NA	NA	NA	NA
OG0001612	266.162766299449	0.451595781245014	1.17290270702008	0.0106852984219691	0.0826745299071167
OG0001614	0	NA	NA	NA	NA
OG0001615	324.702621825893	2.66869544695943	3.0585272420502	0.00751190444975518	0.0682257674730706
OG0001616	0.70315306476959	-0.152168383883201	1.02604077981362	0.724861382930378	NA
OG0001617	0	NA	NA	NA	NA
OG0001618	0.0761420506914235	-0.0769150368206285	1.01366604921728	0.658142063973832	NA
OG0001619	0	NA	NA	NA	NA
OG0001620	0	NA	NA	NA	NA
OG0001621	5.75698912952207	-0.0671005341151009	0.979893945014958	0.829751052381481	NA
OG0001622	0.685278456222812	-0.151396977236636	1.02583306845387	0.731845364990722	NA
OG0001624	1.79389566735483	0.217271475900825	1.05202318878382	0.149365644188647	NA
OG0001627	3.55228447836117	0.0599893980463595	0.985636678749595	0.814277221498315	NA
OG0001633	7.7868804981593	-0.319919841757027	1.08668393643652	NA	NA
OG0001634	0	NA	NA	NA	NA
OG0001635	0	NA	NA	NA	NA
OG0001636	4.44706798158501	0.1707663117097	1.01203312431978	0.501811467365201	NA
OG0001637	4.34009688941114	-0.198400121744025	1.0430134699468	0.301860543986303	NA
OG0001638	25.2252313599418	-0.496598459741823	1.17351219633057	0.0999671145358199	0.294044324702876
OG0001639	186.77528290773	0.619328902091256	1.17402739217358	0.152874362685216	0.365383925674882
OG0001640	0	NA	NA	NA	NA
OG0001642	0	NA	NA	NA	NA
OG0001643	61.8028593365363	-0.23077072788994	0.935297608273133	NA	NA
OG0001645	9.83526719569225	0.0158846885590122	0.953121063184797	0.970855693458086	NA
OG0001646	0	NA	NA	NA	NA
OG0001647	1.56389884801847	-0.175770393715132	1.03340303540675	0.514617580505202	NA
OG0001648	2.18387298634501	0.21890647135323	1.05288202843256	0.134630634637676	NA
OG0001650	4.92207145338713	-0.211327447547754	1.04679863404435	0.26768988736619	NA
OG0001651	1.86005551237003	0.111535611252135	1.00130338321283	0.609381080895273	NA
OG0001652	0.155990927596072	0.170670352063074	1.02965278398698	0.379417454393348	NA
OG0001654	16.5350547541274	-0.252430467990435	0.96988669637763	0.520521101440428	0.720147473677437
OG0001655	0	NA	NA	NA	NA
OG0001656	463.082579959755	0.976135679503222	1.67719343726532	0.0343261464211215	0.151427343069176
OG0001657	8.2689859183888	-0.00878451730529185	0.93740294826859	0.975256201538535	NA
OG0001658	0	NA	NA	NA	NA
OG0001659	2.67166053203155	-0.188809230183306	1.03856970348171	0.394479040081507	NA
OG0001660	74.9169009382679	-0.649398023767465	1.12468209250077	0.166409311255949	0.377514511136935
OG0001661	0	NA	NA	NA	NA
OG0001662	1.64069048446238	-0.176919986326831	1.03382496378736	0.503703355026339	NA
OG0001667	104.038806497866	0.637219836820606	1.35470079269925	NA	NA
OG0001668	10.5740404468916	-0.240323769032752	1.00619014719659	0.345168131830897	NA
OG0001671	0	NA	NA	NA	NA
OG0001673	12.0364989903465	-0.234287828329413	1.00137249287791	0.481775804547718	NA
OG0001675	0	NA	NA	NA	NA
OG0001676	0	NA	NA	NA	NA
OG0001677	12.7216219062224	-0.0749326898066927	0.962063009086217	NA	NA
OG0001678	0	NA	NA	NA	NA
OG0001679	76.8805220126645	0.815055829414182	1.53230699503028	NA	NA
OG0001681	0	NA	NA	NA	NA
OG0001683	7.99703049372774	-0.188890152750573	0.990227031669787	0.577476154787798	NA
OG0001684	7.33543253654892	0.0577247825070408	0.97384529299017	0.85623078440263	NA
OG0001685	48.8100495137107	0.483752086354622	1.11449563576952	0.19178142315743	0.40320770982138
OG0001689	1.79389566735483	0.217271475900825	1.05202318878382	0.149365644188647	NA
OG0001695	4.86447549251418	-0.275743520468507	1.066107476098	0.207038243085028	NA
OG0001696	1.79389566735483	0.217271475900825	1.05202318878382	0.149365644188647	NA
OG0001697	4.69470724605537	-0.0107619060221686	0.977396370682822	0.979949137170776	NA
OG0001699	1.87507483938557	-0.18036667109108	1.03512096461549	0.472382509347028	NA
OG0001700	0	NA	NA	NA	NA
OG0001702	0	NA	NA	NA	NA
OG0001704	3.04699661400156	-0.191581868004168	1.03979439874756	0.368055627118152	NA
OG0001705	13.6014597998236	-0.145871043779569	0.942333880765756	0.70534874329854	NA
OG0001706	266.212808453327	13.074346726971	4.17590582659408	NA	NA
OG0001708	17.0595576831387	-0.0915182556501432	0.912938045334342	0.821961460942231	0.906506068353432
OG0001709	21.3811873674833	-0.114123579955445	0.928998839692311	NA	NA
OG0001710	6.99630454858286	-0.121910871247615	0.973659971668733	0.717571654214272	NA
OG0001712	4.29673104163874	-0.315519579429078	1.0797300022441	0.193391195857949	NA
OG0001717	0	NA	NA	NA	NA
OG0001718	154.205799100433	0.402232158905484	0.980569975648425	NA	NA
OG0001724	0	NA	NA	NA	NA
OG0001725	14.2520438234115	-0.189216160687245	0.965189077177026	0.606216530672055	NA
OG0001726	187.903044019307	2.70407098123657	3.01200932164373	0.0073593661964695	0.0682257674730706
OG0001729	2.18546484046136	0.0409911862742795	0.986731337800177	0.83181290703265	NA
OG0001730	3.36772846694548	-0.190169164906093	1.02010362424281	0.511878228028079	NA
OG0001731	158.255181283706	0.468538174315543	1.18913526527284	NA	NA
OG0001732	14.4619335733103	-0.699203314603909	1.34661997265471	0.0444862154911505	NA
OG0001733	24.6808775194468	0.0204137371843548	0.914344119752004	0.968002411426309	0.981245165158997
OG0001734	0	NA	NA	NA	NA
OG0001735	18.7192853396125	-0.229069406867611	1.00603592693552	0.431389242490214	0.653004892553814
OG0001737	2.80783669672929	0.220746990108707	1.0538361418083	0.11724067721541	NA
OG0001738	0	NA	NA	NA	NA
OG0001739	20.640859280744	-0.00930785301087315	0.945416448985146	0.969805778518542	0.981245165158997
OG0001740	10.3621214030306	-0.249464331869806	0.995262068387765	0.487488919301537	NA
OG0001743	1.40630612953918	-0.172719181741105	1.03232908254808	0.541180781101024	NA
OG0001744	0	NA	NA	NA	NA
OG0001748	9.35945565576431	0.353487837419744	1.11259786843259	NA	NA
OG0001752	0	NA	NA	NA	NA
OG0001755	3.49391858006856	-0.225312840867445	1.04861104992231	0.304324364003519	NA
OG0001756	19.230304313063	-0.341463400891327	1.06742842545855	0.0967766134387908	0.288461565925662
OG0001761	485.108924037801	2.04216219855086	3.87518726158178	0.0110304100782811	0.0826745299071167
OG0001763	437.688269891523	0.655978398477261	1.18479985519331	0.148525433500462	0.358317608319865
OG0001764	1.16993195697054	0.21321906424299	1.04982290810974	0.184700147268486	NA
OG0001765	14.6631471940308	0.403662688007339	1.14297615749915	NA	NA
OG0001766	13.3772759287996	0.142495753286882	0.9389519325581	0.720090428688513	NA
OG0001767	7.64713712396932	0.137456873030334	0.98994982112787	0.64420232438335	NA
OG0001768	0	NA	NA	NA	NA
OG0001769	259.442469838223	13.2721145226041	3.92679314719078	7.12487720700003e-08	1.1000810407608e-05
OG0001771	0	NA	NA	NA	NA
OG0001772	0	NA	NA	NA	NA
OG0001773	2.4076844245192	0.0101989061354697	0.980810890943603	0.923734116768951	NA
OG0001774	0	NA	NA	NA	NA
OG0001775	105.933117734812	0.548062523562403	1.19477637372978	0.101696677066927	0.294044324702876
OG0001776	139.249565282268	0.670273408940274	1.10064836142727	0.189431745250932	0.40258544430646
OG0001777	1.40630612953918	-0.172719181741105	1.03232908254808	0.541180781101024	NA
OG0001785	16.0081771264063	-0.208633657619078	0.954797518460005	0.594895680236196	0.779727445063401
OG0001787	0.155990927596072	0.170670352063074	1.02965278398698	0.379417454393348	NA
OG0001789	0	NA	NA	NA	NA
OG0001790	4.35505684877374	-0.191216708039043	1.01449824874658	0.532817168542898	NA
OG0001793	3.66578679850769	0.227530996943771	1.05636753575159	0.0930188664577419	NA
OG0001794	3.67482641265053	-0.146422885851271	1.00002948319321	0.650352146952392	NA
OG0001795	2.96886849569383	-0.191033617741966	1.0395488325647	0.37324448049929	NA
OG0001797	3.98174828899072	-0.0252480242199552	0.981001755184297	0.951649900214264	NA
OG0001798	17.1059832415126	0.152561546129691	0.925072372823308	NA	NA
OG0001799	65.6961212764758	0.555283677697998	1.19312416021394	0.109045749949713	0.303284322663051
OG0001800	8.44345795047663	-0.247897918831576	1.04034160367396	NA	NA
OG0001801	3.50979587091162	0.222213844285071	1.05457749144395	0.0995672526840154	NA
OG0001802	10.3630841090257	0.280319817565245	1.03307041909877	NA	NA
OG0001803	5.30475277434401	0.219992219649173	1.03036061665757	0.368407096648757	NA
OG0001804	0	NA	NA	NA	NA
OG0001805	27.594389683527	0.00795682695510442	0.88577832303937	0.992579596499626	0.99587688789607
OG0001806	2.21552336802616	-0.184536590729131	1.03677178200801	0.43442517388611	NA
OG0001808	435.063309330489	0.580652960166612	1.27626330129015	0.0141651136003398	0.0942712732712271
OG0001809	7.358698044743	-0.422063626052065	1.13723173409654	0.0849223897211801	NA
OG0001810	15.8530465201932	0.0497856891761733	0.949241779002373	NA	NA
OG0001811	43.2228996587708	-0.145597424515352	0.919562996560506	0.721371183995716	0.848930722629105
OG0001812	17.7471129700751	0.339819457877689	1.06855058807325	0.234465810552976	0.457089913502266
OG0001814	18.197341661969	0.139662771205554	0.981922829627257	NA	NA
OG0001815	84.8845754451377	0.711770984172202	1.32397905325955	NA	NA
OG0001816	54.2030522508677	0.443468514626176	1.17120179600882	NA	NA
OG0001817	9.79407075266264	0.196057809934457	0.988601695018679	NA	NA
OG0001818	3.23830882308663	-0.21721126064389	1.04609284531541	0.325866692027731	NA
OG0001819	0.0781281183077323	-0.0775102263129354	1.01371195609788	0.658142063973832	NA
OG0001822	0	NA	NA	NA	NA
OG0001823	14.0977005331548	-0.305803947729184	1.01614055917891	0.394550859573298	NA
OG0001824	0	NA	NA	NA	NA
OG0001825	3.32328505203924	-0.19340028270847	1.04062387777272	0.350821801239958	NA
OG0001827	1.95320295769331	-0.181386862657603	1.03551693902433	0.463026365628264	NA
OG0001833	0	NA	NA	NA	NA
OG0001835	154.565650857266	1.05778568928607	1.63818733616707	0.0483660374752783	0.191923413221314
OG0001836	571.052356482664	0.657881717333171	1.34676896267269	NA	NA
OG0001838	0.155990927596072	0.170670352063074	1.02965278398698	0.379417454393348	NA
OG0001839	11.3283215508639	0.0838687046829145	0.945041458300032	0.828157113960227	NA
OG0001842	6.22879887807448	0.219289507289921	1.0257954944865	0.396708070321042	NA
OG0001844	4.14079027030981	-0.197523947886342	1.04259085012833	0.310226246672741	NA
OG0001847	5.46566762758033	-0.293600824981927	1.07339028668291	0.178490565571444	NA
OG0001850	2.00606798431902	-0.182086142877323	1.03579074991101	0.456764543164668	NA
OG0001851	4.07630377499092	-0.0214910617460968	0.980308812180812	0.960219741687316	NA
OG0001853	36.6988767895512	-1.02499696086688	1.5244938544127	0.053643433166656	0.200061499539413
OG0001854	49.8488696484835	-0.219040854020445	0.915820970061602	0.615730207340492	0.790472441493897
OG0001859	89.320472967444	8.77808318122355	2.97471399955686	NA	NA
OG0001866	7.64687181494993	0.149857326250557	0.993821106904962	NA	NA
OG0001870	0	NA	NA	NA	NA
OG0001872	118.895630278211	0.146776966956331	0.897119006123069	0.750654053369848	0.858525821039293
OG0001873	10.0654143658426	0.244409816423449	1.01571607778806	0.426457097225897	NA
OG0001874	3.38844750404001	-0.193786157658336	1.04080289319454	0.347091787104637	NA
OG0001875	44.0846934859821	0.309266540555153	0.946492674780038	0.492283849658234	0.702167665219305
OG0001876	15.854612688092	0.242721059619825	1.00695019571901	0.458989048663549	0.677513471449828
OG0001877	0	NA	NA	NA	NA
OG0001878	20.5789181235301	0.0669427489244628	0.9136679416762	0.879315481974594	0.944301486150967
OG0001879	41.9531027561283	0.517511625908977	1.10858072190567	0.205531910384779	0.419758338970981
OG0001881	0	NA	NA	NA	NA
OG0001882	138.995663632138	0.676282354954794	1.1988363237477	0.138637496146573	0.348625886075422
OG0001883	22.3608023780168	-0.947975898648269	1.72685884433523	0.015406925343798	0.0982987302926619
OG0001885	377.373488800879	0.66756299864802	1.35434571544255	NA	NA
OG0001886	11.5434617394997	0.0427506525897152	0.96723358191077	NA	NA
OG0001887	2.96886849569383	-0.191033617741966	1.0395488325647	0.37324448049929	NA
OG0001888	4.2422051961955	-0.180214843069265	1.02435600674304	0.479209893951193	NA
OG0001891	1.96871371928636	-0.18159897451278	1.03559962721348	0.461145003350029	NA
OG0001892	170.837144418949	0.472285702501377	1.18284980474036	NA	NA
OG0001900	2.97139339007213	-0.178738066169237	1.03247662053783	0.448710129516271	NA
OG0001902	0	NA	NA	NA	NA
OG0001903	25.0385300674591	-0.0646678826668356	0.892082553709811	0.875171446410637	0.942304542020937
OG0001906	384.439107032506	2.47369506186037	2.07777276599507	0.00912117832521005	0.0773796666710127
OG0001908	0	NA	NA	NA	NA
OG0001910	8.80978058296484	0.381037089919958	1.12094611635937	NA	NA
OG0001911	4.28975050889198	0.248812652425353	1.0639767484982	0.0711188318587703	NA
OG0001912	5.28695314096038	-0.0673492519947241	0.988710075736166	0.581936908206528	NA
OG0001914	541.663335512644	1.72796404706574	2.11050132909893	0.0224197553329082	0.119136695337472
OG0001915	8.9742538991232	0.118716633301959	0.982649379489403	NA	NA
OG0001917	2.57385030533519	0.220134725073744	1.05352132244175	0.123078926138919	NA
OG0001918	3.28138096892475	-0.193101133095844	1.040486569401	0.353501127240659	NA
OG0001919	5.69965321534325	0.0566313016204614	0.977053906658013	0.853744681810772	NA
OG0001920	2.4219716675397	-0.186539259540356	1.03760267716478	0.415471791127226	NA
OG0001921	24.6130692116805	-0.364672603528552	1.03559356106701	0.325757855021131	0.558855697947362
OG0001922	0	NA	NA	NA	NA
OG0001928	2.1875873126165	-0.184156952818681	1.03661897497281	0.437602721748289	NA
OG0001930	23.1525066719299	-0.439325857309017	1.05864320205148	0.275162434957578	0.503377724614337
OG0001931	142.215326546612	-0.414618634445569	0.947393189829132	0.382941651122821	0.613342229599208
OG0001937	1.21827281106278	-0.168756900343285	1.03098358500706	0.577161524242832	NA
OG0001938	15.7575142088763	-0.122184921165325	0.922790652408145	0.759193950123292	0.861632069571434
OG0001943	67.1977047198399	-1.0138750981752	1.44555969948684	0.0695911918385195	0.236671366076375
OG0001944	90.437204464125	0.965403520887222	1.80869072963602	NA	NA
OG0001945	0	NA	NA	NA	NA
OG0001946	3.43763720554022	-0.19402811869405	1.04091636723256	0.344553975045819	NA
OG0001947	0	NA	NA	NA	NA
OG0001948	14.7392071893603	0.144831349078769	0.966675481732905	0.684823434962646	NA
OG0001950	0	NA	NA	NA	NA
OG0001951	0	NA	NA	NA	NA
OG0001953	7.03520597282142	-0.331983422678702	1.0909097922976	0.12522574670006	NA
OG0001954	2.26412357680788	-0.0181065629993848	0.985421583166338	0.996875885818188	NA
OG0001957	0	NA	NA	NA	NA
OG0001958	9.57216319020442	-0.154026006952897	0.932905046706227	0.703860789322117	NA
OG0001959	0	NA	NA	NA	NA
OG0001964	4.01377904412123	-0.173145114941768	1.02247654292499	0.499623587227685	NA
OG0001976	8.73549194538002	0.344848382299201	1.10784942996861	NA	NA
OG0001978	0	NA	NA	NA	NA
OG0001981	3.29263206337252	0.0299984854842788	0.983812422913507	0.890222818719925	NA
OG0001982	1.0920691476822	0.181000755539162	1.03102066984966	0.29484737854114	NA
OG0001983	42.314777180997	-0.257882650370937	0.938987588148656	0.546727959647632	0.743088001492908
OG0001985	10.5248061226915	-0.394820926947049	1.12599863139537	0.0681644113249399	NA
OG0001988	9.84736602650452	-0.548651658243895	1.19707513255559	0.096851019707895	NA
OG0001990	774.705773415165	1.03967134724792	1.44901016907884	0.0705785812939157	0.236898542430013
OG0001991	3.35473352488342	0.157736335366363	1.01378177315767	0.503501057822267	NA
OG0001992	4.92684022434287	-0.00629354958671831	0.976470871363264	0.988406622901204	NA
OG0001993	13.2489660932274	-0.479329662348804	1.17334646148561	0.0712770098706443	NA
OG0002012	3.7135057678135	-0.335363000539457	1.07770550325763	0.254219302599668	NA
OG0002015	5.48244049696269	-0.0739181891989187	0.989303241649712	0.562671187579476	NA
OG0002016	1.37055691244562	-0.172013716820511	1.03208602457393	0.547467485224348	NA
OG0002024	51.6478805368783	-0.615950148202108	1.23604650321209	0.0634368023496051	0.222605506426796
OG0002026	122.522491406516	0.898377781252616	1.61418180609499	0.0275326918789571	0.136251526477916
OG0002028	0	NA	NA	NA	NA
OG0002029	0	NA	NA	NA	NA
OG0002030	358.510827220697	1.11197636085035	1.49676094382081	0.0624404176339257	0.221972823176317
OG0002032	35.380207529455	0.179913643688811	0.923344216880746	0.675234018233889	0.814501034494629
OG0002033	0	NA	NA	NA	NA
OG0002034	7.04607635824994	-0.47108983732509	1.1666831888485	0.0737536400062341	NA
OG0002035	0	NA	NA	NA	NA
OG0002036	6.94942289409728	-0.0730209275359259	0.978013396878932	0.807583515709063	NA
OG0002037	67.9205260417553	0.248381083586709	0.968621783947487	NA	NA
OG0002039	0	NA	NA	NA	NA
OG0002041	9.86719580713856	-0.152171038863965	0.95982506291627	0.672852319739682	NA
OG0002042	0	NA	NA	NA	NA
OG0002044	29.6587611430693	-0.378260049044627	1.02154421356507	0.344224402539336	0.573955159309649
OG0002046	0	NA	NA	NA	NA
OG0002057	50.1658779565189	-0.189931778686855	0.941822188274952	0.628518329153179	0.796742446808299
OG0002058	4.76568256226197	-0.232347197236954	1.04848937271497	0.30179260906026	NA
OG0002061	0	NA	NA	NA	NA
OG0002063	113.126442663031	0.506123417268102	1.20879987321176	NA	NA
OG0002064	6.30446962828755	-0.384504505359174	1.11484496692924	0.111787512998002	NA
OG0002065	2.66354149391351	-0.190814604449019	1.03896542166295	0.392476751570853	NA
OG0002066	273.62942810376	0.576720810665122	1.27468951465285	NA	NA
OG0002067	3.1536011602093	-0.212743823991124	1.04483078239296	0.335674425215461	NA
OG0002070	1.87189113115286	0.217636759457657	1.05221665687914	0.146094445945953	NA
OG0002072	0	NA	NA	NA	NA
OG0002074	0	NA	NA	NA	NA
OG0002075	6.74603165272919	-0.113810618203811	0.971911823355578	0.737368818153487	NA
OG0002076	2.10614283156636	0.183833372131899	1.03170261823016	0.322957726082846	NA
OG0002077	10.1930120902485	-0.184351606287972	0.986523797780024	0.577988742064284	NA
OG0002079	12.9160983313531	-0.379635682057507	1.01110879434915	0.364833846848693	NA
OG0002084	8.84438546621913	-0.202237491123529	1.00596971995329	0.276648789032567	NA
OG0002088	3.7865703771364	-0.238384736091853	1.05268253028277	0.277590987169108	NA
OG0002093	5.54459586476986	-0.0754395823902227	0.989562818905071	0.558103970176441	NA
OG0002101	16.6703183066042	-0.799431024625991	1.52441813482872	0.00936751018632057	0.0786056289547769
OG0002102	0	NA	NA	NA	NA
OG0002103	243.9340450695	-0.502227346595494	0.989091518557164	0.298349519894162	0.527061394412569
OG0002104	6.71578307489472	-0.454134914127582	1.15510978431041	0.0819832362918094	NA
OG0002105	29.7349011184402	-0.34424166193308	1.04345959009375	0.283354344326089	0.512294037048574
OG0002106	10.7756001145402	-0.137509154515883	0.943511898066117	0.719367539819224	NA
OG0002109	1.37055691244562	-0.172013716820511	1.03208602457393	0.547467485224348	NA
OG0002111	8.68826668689762	-0.196717881401308	1.00472097170887	0.2856548535116	NA
OG0002112	8.10283445515183	-0.348099374242481	1.09965805871029	0.105826740751598	NA
OG0002113	0.70315306476959	-0.152168383883201	1.02604077981362	0.724861382930378	NA
OG0002114	0	NA	NA	NA	NA
OG0002115	0	NA	NA	NA	NA
OG0002116	13.788282215966	0.238456042340426	0.986300355045047	0.511543537225136	NA
OG0002120	22.6704015235241	-0.516941679534061	1.12220399395735	0.19351225962355	0.403760714674001
OG0002126	4.96114088095653	-0.05573682204641	0.987871401240243	0.616964202243113	NA
OG0002127	11.3231116838573	0.079089726053529	0.962665481021238	0.820686208567587	NA
OG0002134	8.40582321070885	0.0744433993082447	0.974224828871055	0.815042280691687	NA
OG0002140	0	NA	NA	NA	NA
OG0002142	0	NA	NA	NA	NA
OG0002143	23.5119865820162	-0.570612977822541	1.19731226097624	0.0278282138888718	0.136836822434453
OG0002145	4.12933909385925	-0.251933723453662	1.05724436592863	0.250953113903986	NA
OG0002147	20.511614001129	0.000804674784330023	0.935390210267049	0.993296895958516	0.99587688789607
OG0002148	0	NA	NA	NA	NA
OG0002149	10.1572550208665	-0.390319196318104	1.106454326513	0.152080677442924	NA
OG0002152	0	NA	NA	NA	NA
OG0002153	2.546049108736	0.0327347858005901	0.985736905674053	0.864956799420002	NA
OG0002157	0	NA	NA	NA	NA
OG0002158	0	NA	NA	NA	NA
OG0002159	2.73682298403232	-0.189351184029018	1.03880311850926	0.38950348014616	NA
OG0002160	10.7456100752525	-0.497989247216396	1.1422145538037	0.156541489842393	NA
OG0002166	0.35875105607581	-0.13030507646109	1.02085940970798	0.917723285121149	NA
OG0002167	107.904214493881	8.95061503448246	3.12400725558897	6.02649860874215e-05	0.00290778557871809
OG0002170	0.155990927596072	0.170670352063074	1.02965278398698	0.379417454393348	NA
OG0002173	2.16277079500236	-0.183931941096523	1.03652682163488	0.439883712306109	NA
OG0002174	0	NA	NA	NA	NA
OG0002179	4.37287431068446	-0.0591882253813502	0.974837172056757	0.871175534255633	NA
OG0002180	442.847568757546	0.842231498486613	1.23097150613032	0.119669713285621	0.316387050193491
OG0002182	19.2127957929306	-0.05085517098574	0.907793341705332	0.89743993370527	0.949073464137628
OG0002184	1.40630612953918	-0.172719181741105	1.03232908254808	0.541180781101024	NA
OG0002185	6.48423109900523	-0.238615263441366	1.04314672707279	NA	NA
OG0002190	344.027147158579	3.5164765290334	2.73271274038437	0.00349316552841912	0.0428051394911042
OG0002191	585.048858961955	5.34117169807757	2.57786497821818	0.000579807331300221	0.0131429138862125
OG0002192	22.2369343527695	-0.210027224178236	0.970371031395281	0.561177989856423	0.750830863378091
OG0002194	18.4296775506698	0.276632915557609	0.997911461072949	0.452275125101043	0.670165828364694
OG0002195	0	NA	NA	NA	NA
OG0002196	10.8898741272214	0.0994346727579268	0.950227427087877	0.789859599699779	NA
OG0002198	27.0676104048263	-0.590826387502944	1.13971186504968	0.164178094794796	0.376099374426061
OG0002203	0	NA	NA	NA	NA
OG0002204	0	NA	NA	NA	NA
OG0002208	0	NA	NA	NA	NA
OG0002216	4.03552868664545	-0.197062701409558	1.04236548680595	0.314809592445152	NA
OG0002222	4.60173236408412	0.258434969203297	1.06766143716684	0.0627432120076974	NA
OG0002223	9.04577250078587	0.0900308441060003	0.976246778646126	NA	NA
OG0002224	6.9415962780252	0.314453563902049	1.09222470023849	NA	NA
OG0002227	2.61171037555017	-0.142102958903577	1.01091409167875	0.631063641750635	NA
OG0002228	5.32228656168203	-0.249898222247795	1.04134511442402	NA	NA
OG0002229	1.75938620402078	-0.178847645808539	1.03453949363821	0.486673336958864	NA
OG0002231	19.7252322143997	0.243957463808013	0.967234644911782	0.539592249823113	0.738590810041566
OG0002232	2.79335548781081	0.055411042289922	0.970618022676462	0.828839065234978	NA
OG0002234	6.18963850120367	0.061283914643712	0.983246252950162	0.823005299695461	NA
OG0002236	1.09379365630825	-0.16564206483619	1.02997513962506	0.605116552205963	NA
OG0002245	0	NA	NA	NA	NA
OG0002246	262.494735507301	0.611025938508197	1.29578085991153	NA	NA
OG0002249	0	NA	NA	NA	NA
OG0002254	0	NA	NA	NA	NA
OG0002263	601.31995532935	0.685238192049197	1.31558388063098	NA	NA
OG0002266	0	NA	NA	NA	NA
OG0002267	3.11981855192144	0.221451368522454	1.05419553256975	0.10877575461967	NA
OG0002268	135.309427473603	9.32935904183194	2.94598054175458	NA	NA
OG0002271	4.9917096830743	0.269635505897286	1.07214464881447	0.0540540273865997	NA
OG0002274	223.481820609138	0.511877724817818	1.00133610198068	0.299110560587153	0.527199435555439
OG0002275	0.445872705457887	-0.137449361845424	1.02240727919172	0.854734057324053	NA
OG0002277	1.78106265555756	0.199905283107787	1.04104464129167	0.234880442522918	NA
OG0002289	21.1959031877009	-0.277215115293502	0.958553425192864	0.507880662979987	0.710296869240127
OG0002293	3.76259963218962	-0.0319108951773827	0.982377173043749	0.936728963124304	NA
OG0002295	30.9589399503052	-0.456239142417154	1.0407601853175	0.257030888233313	0.485153657007622
OG0002298	2.20811947005128	-0.184392030096718	1.0367142251203	0.435484732893918	NA
OG0002299	128.142238319322	0.615462412648347	1.15065463844529	0.169783116438525	0.379572222888605
OG0002302	2.33986391394108	0.219435754966788	1.05315840313497	0.129695907807482	NA
OG0002304	0	NA	NA	NA	NA
OG0002305	1.09379365630825	-0.16564206483619	1.02997513962506	0.605116552205963	NA
OG0002306	0	NA	NA	NA	NA
OG0002309	2.34384354923197	-0.185781334833323	1.03728621803477	0.42252796244479	NA
OG0002310	19.5149034559055	-0.0666579444046707	0.942090391453637	0.848699931778999	0.924766440794042
OG0002313	1.79389566735483	0.217271475900825	1.05202318878382	0.149365644188647	NA
OG0002314	0	NA	NA	NA	NA
OG0002333	0	NA	NA	NA	NA
OG0002338	59.5168046025561	-0.520872851103429	1.1166348189237	0.170610830754334	0.379572222888605
OG0002340	7.49059573386143	0.0673774953019286	0.949550490198845	0.857733005386417	NA
OG0002341	45.484845182042	-1.50866225387287	2.39622466176535	0.0245365949870613	0.127129203557123
OG0002343	0	NA	NA	NA	NA
OG0002344	0	NA	NA	NA	NA
OG0002345	216.392073481329	-0.66693262884742	1.0583005881244	0.197824217189997	0.410538429222251
OG0002346	0.546896828154126	-0.144081828660109	1.02396816120425	0.79622700453762	NA
OG0002347	3.07673516020046	-0.109217184299823	0.99585231524587	0.742508265525061	NA
OG0002348	9.32602676749607	-0.063087937890668	0.946053839876258	0.857044961251312	NA
OG0002350	6.06026793195048	-0.0455189878678617	0.962975742901391	0.891039274990899	NA
OG0002353	354.420432468776	13.338984253597	4.43759481158822	NA	NA
OG0002366	4.83298239156817	-0.276100829917642	1.06619099868776	0.207580865147239	NA
OG0002368	4.60173236408412	0.258434969203297	1.06766143716684	0.0627432120076974	NA
OG0002370	10.0597544249491	0.0493354607397377	0.934162568565286	0.904615193635273	NA
OG0002372	75.8438357156206	-1.13105778980653	1.54266741010791	0.0533594481230226	0.199968417237735
OG0002373	187.552639401329	0.714950568524578	1.24618153606153	0.116542148980559	0.31131674398959
OG0002377	7.01762817438174	-0.319232292790645	1.0855575661109	0.134038121109874	NA
OG0002378	1.79389566735483	0.217271475900825	1.05202318878382	0.149365644188647	NA
OG0002381	38.5799078152021	-7.55178099503387	4.54684180111613	0.000817088290413602	0.0165997936894553
OG0002382	3.55442989879063	0.0598035142112028	0.985768258646535	0.814279311670631	NA
OG0002383	0	NA	NA	NA	NA
OG0002386	70.5249961440525	0.215388276477308	0.936058617111985	0.616296919549321	0.790472441493897
OG0002387	1.01394102937447	0.211499449868453	1.04891195370637	0.197494591259997	NA
OG0002388	2.81725587558267	-0.189870476393419	1.03904404756915	0.383810116096134	NA
OG0002393	1.09379365630825	-0.16564206483619	1.02997513962506	0.605116552205963	NA
OG0002394	6.36240675008789	-0.0429422216671978	0.961717949107267	0.894218882937418	NA
OG0002395	4.75772329168019	0.263032928800055	1.06947646951667	0.0590530275595608	NA
OG0002397	0	NA	NA	NA	NA
OG0002398	6.93222726688047	-0.328244738209028	1.08914033198563	0.128671626527949	NA
OG0002399	18.5901881067455	-0.0128704517479911	0.934900659561663	0.964730746694802	0.981245165158997
OG0002402	95.528188432296	8.30609085414619	2.32707643971679	1.23150194654696e-05	0.00105635500303806
OG0002403	8.97451920814259	0.108230053377984	0.980151505879353	NA	NA
OG0002404	0	NA	NA	NA	NA
OG0002408	123.032537671125	0.502192502678409	1.19362209747771	NA	NA
OG0002418	47.7417612540755	0.441485395586344	1.16970699048374	NA	NA
OG0002423	8.47303999051089	-0.35793391152536	1.08727951801522	0.192695065039967	NA
OG0002425	0	NA	NA	NA	NA
OG0002429	14.1861540734839	-0.228581475088327	0.943142768011262	0.584513784422055	NA
OG0002434	3.20232426904915	-0.119046428896501	1.00446153643336	0.690251896745858	NA
OG0002435	10.6260366285487	0.0192013832568633	0.923555471993423	0.967202067360259	NA
OG0002437	1.64069048446238	-0.176919986326831	1.03382496378736	0.503703355026339	NA
OG0002438	0	NA	NA	NA	NA
OG0002441	4.15429923878896	-0.0170001378737299	0.979718650058432	0.970806652335364	NA
OG0002445	72.8341568617429	-0.0875824603366854	0.901870814895432	0.828688318336425	0.911664766308166
OG0002446	6.20008734036375	-0.422038142945928	1.12750634457139	0.136264516255319	NA
OG0002447	2.9974727920354	-0.191299131725984	1.03966484097688	0.371066374611256	NA
OG0002448	300.266920056442	0.409297497239708	1.14780661473304	NA	NA
OG0002450	259.26676298677	0.98593767576577	1.51256156591441	0.0617118882975981	0.220562860026601
OG0002452	8.96172928907406	-0.188591007978533	1.005458466104	NA	NA
OG0002454	7.29719723107175	-0.250716018882835	1.04604099270037	NA	NA
OG0002455	0	NA	NA	NA	NA
OG0002456	7.10380077331879	0.052382483208105	0.96297405729604	0.879570828897807	NA
OG0002469	12.5625990607114	-0.0526469391653131	0.952079541097629	0.873467986782626	NA
OG0002472	5.46339679213401	0.0617038493706549	0.978585231455003	0.838668391476052	NA
OG0002474	89.6515437906474	0.352726378396296	1.09503880286862	NA	NA
OG0002475	109.140538398709	0.881157759679424	1.63504116243689	0.0172233773091435	0.104696435296526
OG0002476	3.90974712004617	-0.1965120198863	1.04209765206669	0.320386339789838	NA
OG0002477	6.37694375894548	0.038325994885505	0.97358192206848	0.905239667541556	NA
OG0002478	0	NA	NA	NA	NA
OG0002479	14.684841553431	-0.73165522375294	1.42711816753232	0.0134634878387826	NA
OG0002480	113.854383092434	0.841881542823569	1.33779760438665	0.090357123842111	0.274095606740089
OG0002481	4.53806054596909	-0.264934347390466	1.06198755479604	0.225623070514426	NA
OG0002482	9.55172978285944	-0.0998380594745552	0.950259803171966	0.779632750022174	NA
OG0002483	67.1065788687994	-0.741602147149326	1.21503369703799	0.11564318128423	0.311068069517163
OG0002484	0.228426152074271	-0.114667546092914	1.01795986891722	0.949179196057906	NA
OG0002485	13.0204143271048	-0.287677010642345	0.986378569436915	0.462363012504849	NA
OG0002487	0	NA	NA	NA	NA
OG0002488	6.24462406891506	0.110251734933464	0.985459330398411	0.709895566699528	NA
OG0002489	0	NA	NA	NA	NA
OG0002490	3.11981855192144	0.221451368522454	1.05419553256975	0.10877575461967	NA
OG0002491	0	NA	NA	NA	NA
OG0002493	1.64069048446238	-0.176919986326831	1.03382496378736	0.503703355026339	NA
OG0002495	0	NA	NA	NA	NA
OG0002497	13.2656161627366	0.198610078770638	0.992791012329418	0.542599867162051	NA
OG0002498	3.12712945510502	-0.211191448273074	1.04441789683699	0.338853098642027	NA
OG0002499	290.504425355751	5.5976140772392	2.75821529478702	0.000553809549352638	0.0129557870333405
OG0002500	2.03133107600104	-0.182354005992788	1.03589747797295	0.454135606604165	NA
OG0002501	8.04719618569642	-0.252164304554242	1.0608622943242	NA	NA
OG0002503	1074.39467768391	3.80936632196131	2.04377078645356	0.00169495301755232	0.0272604943656332
OG0002504	2.56693284017798	-0.187909252293373	1.03818221548298	0.40288707641261	NA
OG0002506	72.4962807409454	0.651302487490958	1.26515390715843	NA	NA
OG0002507	1.63473228161345	-0.176826154429928	1.03379050121364	0.5045597991886	NA
OG0002509	290.395156017257	0.514572148798089	1.18707372060762	NA	NA
OG0002510	13.9319860864105	0.589286271256393	1.29788438268511	0.00191881305998925	NA
OG0002514	2.51268767281698	-0.187389050009842	1.03796108897056	0.407592776210965	NA
OG0002515	154.266271127344	0.627091205015071	1.34372547079985	9.9179524870851e-06	0.00105635500303806
OG0002516	15.1059438119429	-0.831319031771066	1.48558563940055	0.0392586838176022	0.165251266113642
OG0002517	219.594013810602	0.732151916923896	1.15886074564831	0.155243185961829	0.367631102952553
OG0002518	181.927710339465	0.487916518921657	1.17676931102359	0.0705024803702428	0.236898542430013
OG0002519	25.9154026544098	-0.351242083935717	0.989164060859561	0.396783771371067	0.623863689406239
OG0002520	2.57822790415516	-0.187958379286001	1.03820415931248	0.402212906423209	NA
OG0002521	0	NA	NA	NA	NA
OG0002522	3.35025023042264	-0.193524472957493	1.04068199078239	0.349454252664405	NA
OG0002523	0	NA	NA	NA	NA
OG0002524	0	NA	NA	NA	NA
OG0002525	23.2746423512467	-0.387318399867026	1.04318775901854	0.267013283045703	0.495515034882891
OG0002526	7.25477202380461	0.259994820857237	1.04454646759959	NA	NA
OG0002527	0	NA	NA	NA	NA
OG0002528	0	NA	NA	NA	NA
OG0002529	34.0943490234815	-0.0610734301214609	0.887639740988548	0.883218275399691	0.947006261956335
OG0002530	27.6832766897426	-0.482188635983772	1.06174204938649	0.262188200350184	0.490095134795016
OG0002539	0.155990927596072	0.170670352063074	1.02965278398698	0.379417454393348	NA
OG0002548	4.79000734698522	-0.196781068862631	1.02902084856259	0.434526106703095	NA
OG0002549	4.44865983570137	0.0646697123072349	0.982428620831381	0.821951558716829	NA
OG0002551	464.848729484221	0.162630814659456	0.867576669687724	0.740800147930201	0.855989649449964
OG0002555	0	NA	NA	NA	NA
OG0002557	16.6327715598678	-0.26971289960803	0.987174832506032	0.474645683535703	0.687479301481356
OG0002559	0.0761420506914235	-0.0769150368206285	1.01366604921728	0.658142063973832	NA
OG0002560	0.156256236615465	-0.101322743010255	1.01599825072005	0.839939907000458	NA
OG0002562	2.72984123293126	0.220547576647169	1.05373462868542	0.119109721489563	NA
OG0002565	10.1804896087308	0.0322261713858621	0.967841834914494	0.926369654315317	NA
OG0002567	0	NA	NA	NA	NA
OG0002569	0	NA	NA	NA	NA
OG0002570	15.1596953923531	-0.185156693752169	0.942059063006456	0.637435387794234	0.799053402317474
OG0002571	70.9297936244715	-1.06967741947648	1.64601598548066	0.050327699795888	0.195241126846359
OG0002574	0	NA	NA	NA	NA
OG0002575	135.04096611791	9.41472642137467	2.80458110452503	1.1333937824035e-05	0.00105635500303806
OG0002576	9.07810715955449	-0.372984029041592	1.1128917297351	0.0859268289019089	NA
OG0002578	5.30369153826644	0.277935248928214	1.07560402404233	0.0482981792981258	NA
OG0002581	12.9475027992464	-0.0495533237966036	0.946892150756217	0.881630644209781	NA
OG0002586	22.2290141209147	-0.235642799035924	0.961692194775896	0.543388853449057	0.742471141349862
OG0002587	2.1841382953644	0.185207444189424	1.03240785630849	0.317643999538102	NA
OG0002588	0	NA	NA	NA	NA
OG0002589	135.435615484334	7.54782539208197	3.1245116097327	NA	NA
OG0002590	156.007312559848	0.437206453190981	1.11754689782546	NA	NA
OG0002592	457.377069421629	0.518720081170541	1.22088995655472	NA	NA
OG0002593	0	NA	NA	NA	NA
OG0002598	170.15002424986	0.486435421145537	1.09512095187846	NA	NA
OG0002606	1.77235187032774	-0.179031171919906	1.03460892379105	0.484980956265473	NA
OG0002608	53.20323600013	-1.2522639095787	2.08199567144558	0.0293804910654004	0.14001073520055
OG0002609	2.35234684736698	-0.215387497486662	1.04373281232748	0.384194368514713	NA
OG0002610	7.68371743571316	-0.346560208688273	1.0984406889796	0.111125440355207	NA
OG0002614	4.07873194126491	-0.239509799903779	1.05347289128838	0.265092587385092	NA
OG0002624	31.8499531887906	-0.334672758980144	0.964693120324121	0.420842544896066	0.642264606930839
OG0002628	9.44222668191142	0.129269673140336	0.984779491790401	NA	NA
OG0002629	7.7356424149919	-0.501103152490742	1.18869667080698	0.0605731212339258	NA
OG0002633	1.48191381216268	0.215553785833836	1.05110088743456	0.16460872030562	NA
OG0002634	4.01952517715434	0.136130119536016	0.989732438739574	0.646485222900777	NA
OG0002636	19.9797226495846	0.00941239480806835	0.917420731622	0.989206160247249	0.994358275665203
OG0002637	48.6219492165817	-1.13597236347365	1.78749840680388	0.0304769199384851	0.142510349845055
OG0002639	0	NA	NA	NA	NA
OG0002640	1.01566553800052	-0.163464835183237	1.0292938050296	0.624592526055665	NA
OG0002641	127.39377333622	-0.383499915455106	0.950967014517701	0.407240965545404	0.630911570509354
OG0002644	0	NA	NA	NA	NA
OG0002645	0	NA	NA	NA	NA
OG0002647	3.35025023042264	-0.193524472957493	1.04068199078239	0.349454252664405	NA
OG0002648	4.30072183205079	-0.198231821497644	1.04293846084075	0.303365821577716	NA
OG0002649	4.29506043930897	-0.238500113159823	1.05349735845549	0.258452331641709	NA
OG0002650	4.06266215200208	-0.197179416170838	1.04242246084893	0.313632016984977	NA
OG0002651	194.164819398238	0.639146004437094	1.29424039616864	NA	NA
OG0002652	8.97761783000453	-0.198261504617001	1.00626458995578	0.281118497017995	NA
OG0002653	20.4438904148927	-0.185214392768047	0.960960907123657	0.616404675879956	0.790472441493897
OG0002655	11.3556930607937	-0.30505428565967	1.02037032888865	0.266824842089096	NA
OG0002656	4.78038917135752	-0.273172286822757	1.06510361905692	0.211502309243321	NA
OG0002657	24.6609769638234	0.18795574886889	0.975988511191464	0.598400215637851	0.78034622714936
OG0002658	2.90134219673933	-0.197342109067819	1.04080412326611	0.368975652536826	NA
OG0002659	22.8588668559114	-0.0770448294464576	0.907309744429484	0.849299749382093	0.924766440794042
OG0002660	0	NA	NA	NA	NA
OG0002661	7.32145299297246	-0.339125815921626	1.0944574829915	0.117897080296423	NA
OG0002665	1.71881860277011	-0.178140299434019	1.03427653296053	0.49266865084642	NA
OG0002680	373.321370878106	0.857998897021278	1.6144716822964	0.014013066472734	0.0940703244952233
OG0002685	0.0781281183077323	-0.0775102263129354	1.01371195609788	0.658142063973832	NA
OG0002686	29.3848451754317	-0.13761032413654	0.933453130064189	NA	NA
OG0002695	0	NA	NA	NA	NA
OG0002698	18.0397960925898	-0.438754295382389	1.09213732153009	0.129471122070811	0.33206546923145
OG0002699	0	NA	NA	NA	NA
OG0002701	1.63790473975875	0.216480078496767	1.05159856019728	0.156510441538052	NA
OG0002703	18.1170903628412	0.111518593704275	0.957664284605989	0.760872052770287	0.861632069571434
OG0002704	2.02788205874893	0.218317680492801	1.05257263018545	0.140066459483843	NA
OG0002705	1.09379365630825	-0.16564206483619	1.02997513962506	0.605116552205963	NA
OG0002706	5.43281360086034	0.0024394671956141	0.96278962688524	0.996059325349103	NA
OG0002708	6.48213328446264	-0.102811837201213	0.993032319824062	0.481447133288551	NA
OG0002713	0	NA	NA	NA	NA
OG0002715	8.22478068912013	-0.480481290147361	1.17547938241206	0.0613336378098029	NA
OG0002716	9.03389920453287	-0.157261969549334	1.00430698648576	NA	NA
OG0002717	3.35380494331555	0.221922169142664	1.05443231549728	0.10304596439157	NA
OG0002718	0	NA	NA	NA	NA
OG0002719	0	NA	NA	NA	NA
OG0002721	2.10587752254697	0.21862337087432	1.0527328831352	0.137280737900378	NA
OG0002722	0.0651624520007695	-0.0733706932473835	1.01341480576914	0.658142063973832	NA
OG0002732	145.127465699885	0.608788889416704	1.15405861703997	NA	NA
OG0002743	48.4596824759413	0.441769775194062	1.16991968417036	NA	NA
OG0002751	46.9328173745029	-0.517513361073164	1.12067607109317	0.161620687369032	0.373566379188302
OG0002768	84.8037372636795	0.433873421331695	0.979346053685708	0.359244575020438	0.5853640571119
OG0002775	6.36311335413377	0.0643908496721609	0.976440155762864	0.835373912230783	NA
OG0002776	0	NA	NA	NA	NA
OG0002780	17.5564200062457	0.456308591264753	1.11221308410347	0.185311817721795	0.398324931394298
OG0002781	2.89074037738609	-0.190325222937855	1.03925497476653	0.378618750795189	NA
OG0002782	4.9917096830743	0.269635505897286	1.07214464881447	0.0540540273865997	NA
OG0002785	1.09379365630825	-0.16564206483619	1.02997513962506	0.605116552205963	NA
OG0002786	296.854183195081	0.343688412948342	0.957179157568604	0.450433876858318	0.669254768053046
OG0002787	69.0294494709718	0.616580639079401	1.331045345616	NA	NA
OG0002788	5.56812448398758	0.0723295827387951	0.967241499158739	0.828946598409344	NA
OG0002789	1.40630612953918	-0.172719181741105	1.03232908254808	0.541180781101024	NA
OG0002790	8.16832342445402	-0.118894254010098	0.976038045432275	NA	NA
OG0002791	0	NA	NA	NA	NA
OG0002792	8.94051395848571	-0.198643036342131	0.992042549513099	0.555291656677624	NA
OG0002793	14.6788940795386	0.0261576748899283	0.948445027588615	0.949669347060302	NA
OG0002794	5.20171005542503	-0.154439215130994	0.996007593343823	0.632235170833359	NA
OG0002795	0	NA	NA	NA	NA
OG0002796	0	NA	NA	NA	NA
OG0002801	7.33754304995171	0.0233979727949738	0.971053495826471	0.946210993895583	NA
OG0002804	21.9269501041423	0.0364299466323308	0.946518314629123	0.929317773405115	0.962997746401005
OG0002814	0	NA	NA	NA	NA
OG0002827	19.97357418509	-0.198168352397182	0.948946815296269	0.615734302462989	0.790472441493897
OG0002828	3.7481598611257	-0.0661392808828517	0.9873614755794	0.845795194373988	NA
OG0002830	0	NA	NA	NA	NA
OG0002837	2.03133107600104	-0.182354005992788	1.03589747797295	0.454135606604165	NA
OG0002844	20.1004097315579	-0.514720478707171	1.12488626893009	0.192285402122262	0.40320770982138
OG0002849	2.7319637050864	0.0289955034517343	0.985364082423583	0.879886504876342	NA
OG0002851	4.93465934035668	-0.278000630200391	1.06699306677592	0.203316809201779	NA
OG0002852	0	NA	NA	NA	NA
OG0002854	2.81261225907836	-0.18980468197376	1.03901863404389	0.384189787660786	NA
OG0002856	0	NA	NA	NA	NA
OG0002858	313.640398513592	2.24572350125845	2.67704484465195	0.011644251167595	0.0848053009564464
OG0002859	2.9974727920354	-0.191299131725984	1.03966484097688	0.371066374611256	NA
OG0002860	0	NA	NA	NA	NA
OG0002861	0.233986391394108	0.183522042540053	1.03491481875616	0.347349026647732	NA
OG0002862	4.06040702533724	-0.0624691481176115	0.985224365657103	0.853377203866427	NA
OG0002863	1.44669896313705	-0.173531094362766	1.032610706772	0.534093319932847	NA
OG0002865	440.904349436684	0.805278450787083	1.34671155159662	0.085733892154524	0.267961800580132
OG0002872	0	NA	NA	NA	NA
OG0002874	25.2234868149767	-0.233026895617155	0.941501457213101	0.573179557138129	0.761608637023469
OG0002880	1.48443424784691	-0.174223438501119	1.03285429249074	0.527878935211405	NA
OG0002896	4.72080714286826	-0.207254665871524	1.04556467909386	0.278510778281812	NA
OG0002898	9.11435968542273	-0.274336748752641	1.01732264642537	0.19265983079302	NA
OG0002915	1.48443424784691	-0.174223438501119	1.03285429249074	0.527878935211405	NA
OG0002917	3.20325285061702	-0.192636311259	1.04026927361165	0.358192932935212	NA
OG0002919	3.16750363352347	-0.213471426908824	1.04503286787488	0.334075175754232	NA
OG0002920	477.682021929382	0.868499971938558	1.66167717794124	NA	NA
OG0002921	3.66711709363379	0.000875050705734244	0.973875626968114	0.974745414160298	NA
OG0002922	204.65379228337	0.724796086588069	1.34263608260181	NA	NA
OG0002923	77.221437599058	1.16169895712536	2.36379959106464	0.00706829269695289	0.0665453897810687
OG0002925	14.7975580759568	-0.303719181458392	1.045528873344	0.135791847020668	NA
OG0002928	343.386221525441	0.919506850023842	1.46773226861432	0.0649495363466433	0.224945830092855
OG0002929	6.06435922756735	-0.0913245913445419	0.991379626386191	0.512866881056916	NA
OG0002931	6.17739714080319	-0.148082041956243	0.978283176081625	0.673386634629245	NA
OG0002934	0	NA	NA	NA	NA
OG0002948	0	NA	NA	NA	NA
OG0002952	346.509714740672	-0.108607907638137	0.863426719628663	0.804319129904557	0.895274858680356
OG0002960	8.04405254554436	-0.13881979315589	0.999826072173021	NA	NA
OG0002965	8.15982779197645	-0.426312808681559	1.11701985699011	0.160481663208738	NA
OG0002967	0	NA	NA	NA	NA
OG0002972	0	NA	NA	NA	NA
OG0002973	20.2086782900945	0.640967649445207	1.34535894022189	0.00642116506834475	0.0660951924368287
OG0002975	0	NA	NA	NA	NA
OG0002979	19.4464133224313	-0.0469062049062277	0.925717021774437	NA	NA
OG0002984	189.012966434409	0.925091969754084	1.67898984253243	NA	NA
OG0002985	16.9640893243521	-0.199551660878746	0.93317713740618	0.632708572401024	0.799053402317474
OG0002986	419.882830773924	0.607676456710933	1.30374008490774	NA	NA
OG0002987	4.91490810986353	0.197284292196059	1.02121222038678	0.429581104786377	NA
OG0002992	6.71901817446497	-0.243443386041894	1.05752029211121	NA	NA
OG0002993	0	NA	NA	NA	NA
OG0002995	4.61485836915072	-0.0224597210634395	0.978281270057706	0.951325213476686	NA
OG0002996	0	NA	NA	NA	NA
OG0002997	6.47362349523698	0.30527358814456	1.08782778124893	NA	NA
OG0002999	4.05987640729845	-0.0289652184316653	0.980964160458558	0.941056042342023	NA
OG0003000	0	NA	NA	NA	NA
OG0003002	5.85960887307992	-0.229413423665481	1.05260048068118	NA	NA
OG0003006	5.0772709126191	-0.0201135938424515	0.976572732278308	0.952023626188607	NA
OG0003007	23.5344143968372	-0.195715355468036	0.950020011163563	0.608859692604007	0.788657185721969
OG0003008	2.4219716675397	-0.186539259540356	1.03760267716478	0.415471791127226	NA
OG0003014	17.4815481232936	-0.338493838854075	0.960291770960876	0.436991018152338	0.657616113086949
OG0003015	103.714920145258	0.696474301965782	1.27312615393511	NA	NA
OG0003016	2.93197621956867	-0.200328532608169	1.04153480376996	0.363210415515583	NA
OG0003017	51.7606927551745	-0.00719730799216257	0.919430682589805	0.975359560581026	0.984284419305296
OG0003018	3.97411346267347	-0.312164701756173	1.07768647143786	0.206333408224555	NA
OG0003019	1.64069048446238	-0.176919986326831	1.03382496378736	0.503703355026339	NA
OG0003020	0	NA	NA	NA	NA
OG0003022	0	NA	NA	NA	NA
OG0003023	18.9941291312292	0.0614436728672181	0.966169736771461	NA	NA
OG0003024	0	NA	NA	NA	NA
OG0003025	3.19796612903979	-0.192608958467951	1.04025677728628	0.358479817572077	NA
OG0003026	8.47690648839106	-0.334222378786749	1.02536270788638	0.382759021270474	NA
OG0003027	2.65184576913322	0.220343993430311	1.05362990829021	0.121054083604481	NA
OG0003028	309.396030694389	7.50161960515596	3.57470081699509	NA	NA
OG0003029	0	NA	NA	NA	NA
OG0003062	0	NA	NA	NA	NA
OG0003065	0	NA	NA	NA	NA
OG0003069	0	NA	NA	NA	NA
OG0003073	3.13665138320126	-0.105790052116744	1.0006535551142	0.732079455260096	NA
OG0003087	71.8533432723907	0.309575936867349	0.982494429468473	0.450793367082362	0.669254768053046
OG0003089	4.70013858089465	-0.118474845512457	0.981885989785482	0.734146416895934	NA
OG0003094	1.90355126728559	-0.180759266630556	1.03527236449365	0.468844840915389	NA
OG0003104	0	NA	NA	NA	NA
OG0003107	1084.78991675053	0.897312427346831	1.6454384988683	0.0211368621627691	0.115187846504405
OG0003111	0	NA	NA	NA	NA
OG0003112	0	NA	NA	NA	NA
OG0003114	12.9826805098732	0.148271342520694	0.968837281794598	0.674854165798023	NA
OG0003116	9.59988368633456	-0.267880137387395	1.02248639938947	0.415599640591987	NA
OG0003118	1.10776168401308	-0.166185343615737	1.03014360247307	0.600914274736351	NA
OG0003120	0	NA	NA	NA	NA
OG0003178	2.26571543092424	-0.18498987457035	1.03695899803961	0.429896899980005	NA
OG0003193	1.79694672107784	-0.179286860228743	1.03470803163911	0.482246987683453	NA
OG0003205	0.384417079670342	-0.000794978705029075	0.990465527712827	0.790887718961792	NA
OG0003209	110.38330097853	7.94536012128952	2.99526121126149	NA	NA
OG0003213	9.13939494652412	0.0371468710890103	0.955015978141019	0.921172067025276	NA
OG0003219	164.560216043883	0.491011389623224	1.20783450393278	NA	NA
OG0003222	0.781281183077323	-0.155459381361882	1.02694398501916	0.69556678569801	NA
OG0003229	10.4998529274616	-0.336905666208609	1.07001682940699	0.244516510002869	NA
OG0003233	4.2924035990859	0.0740397554265928	0.98457208390895	0.793029521367076	NA
OG0003235	4.56983762783003	-0.265435030505036	1.06219981702711	0.224222623660049	NA
OG0003236	0	NA	NA	NA	NA
OG0003238	13.8075848734269	0.290526172096322	1.05152269074812	NA	NA
OG0003239	40.5810486826486	0.303140204432957	0.970425122338566	0.472213950456505	0.686484867094937
OG0003241	132.900245369595	0.632856124842176	1.18868559173998	0.14280604944736	0.352054453870065
OG0003242	2.64999235602661	0.210386182248162	1.0455932550193	0.189636006061179	NA
OG0003244	6.01095689283662	0.00276623730075772	0.973283944807614	0.999729126334798	NA
OG0003245	2.26571543092424	-0.18498987457035	1.03695899803961	0.429896899980005	NA
OG0003249	300.330014707843	0.690539686095368	1.23155697126162	NA	NA
OG0003250	0	NA	NA	NA	NA
OG0003253	4.60373789051105	-0.0686218945065554	0.983992318217848	0.833601881651617	NA
OG0003254	1.01394102937447	0.211499449868453	1.04891195370637	0.197494591259997	NA
OG0003255	0	NA	NA	NA	NA
OG0003257	80.8426765606896	0.161455673145139	0.903707579173031	0.723008717560008	0.849562754880253
OG0003277	0	NA	NA	NA	NA
OG0003283	4.58304809159065	-0.0445428599319384	0.98028632966384	0.895667598045272	NA
OG0003290	0	NA	NA	NA	NA
OG0003294	128.030165145532	0.499608690989194	1.19070468051686	NA	NA
OG0003298	0	NA	NA	NA	NA
OG0003310	0	NA	NA	NA	NA
OG0003313	63.7975884748179	-1.05341295523137	1.60290364812886	0.052520793172396	0.199968417237735
OG0003315	0	NA	NA	NA	NA
OG0003319	149.197556878539	-0.514707679989486	0.990414920873652	0.292820956586182	0.521967402160601
OG0003324	452.49011760782	6.83114837565199	3.46959394810236	NA	NA
OG0003326	20.4671792154513	-0.302976599989851	1.06140411908212	NA	NA
OG0003327	0	NA	NA	NA	NA
OG0003331	29.9611433838058	0.110496003113472	0.933179306343985	0.788749715291012	0.883766009005314
OG0003332	26.2929540062841	-0.214208633882588	0.92911847384145	NA	NA
OG0003334	4.38923411235603	-0.0324247725387508	0.987096846888399	0.69042368966413	NA
OG0003339	21.0572910273075	-0.173424928946267	0.926191222263794	0.672742760833143	0.814172632509052
OG0003350	17.1810035669205	-0.116559912699544	0.917619647238733	0.772993820404983	0.872443317767028
OG0003351	253.603817615238	0.411415958143956	1.14919983424765	1.1120024655368e-16	5.10507746361596e-14
OG0003352	46.6308796169121	-0.0317013972270294	0.853156244146431	0.939176062010178	0.968015914381652
OG0003380	1.87189113115286	0.217636759457657	1.05221665687914	0.146094445945953	NA
OG0003381	6.84128463146333	0.0267073592825376	0.952131370761453	0.945302662334448	NA
OG0003383	1.32817801123145	-0.171096544440032	1.0317746585207	0.555422596545263	NA
OG0003384	0	NA	NA	NA	NA
OG0003386	0	NA	NA	NA	NA
OG0003387	61.7367819976381	-0.391628595152127	0.96427685904029	0.391287510598806	0.617752996466415
OG0003393	0	NA	NA	NA	NA
OG0003401	0	NA	NA	NA	NA
OG0003429	1.25004989292372	-0.169460886954312	1.03121780198354	0.57072483765545	NA
OG0003431	11.8014385837752	0.0467820669767343	0.951953284294988	0.901858952188131	NA
OG0003435	0	NA	NA	NA	NA
OG0003437	0	NA	NA	NA	NA
OG0003439	2.18387298634501	0.21890647135323	1.05288202843256	0.134630634637676	NA
OG0003443	236.864253676638	0.601875341373699	1.27618387477433	0.0383929641764771	0.164663157468002
OG0003444	0	NA	NA	NA	NA
OG0003446	2.80198543603309	-0.189767321088493	1.03900294128127	0.384681990814455	NA
OG0003473	4.60173236408412	0.258434969203297	1.06766143716684	0.0627432120076974	NA
OG0003478	1.36841149201616	-0.172089351077303	1.03210903237213	0.547268445766768	NA
OG0003484	0	NA	NA	NA	NA
OG0003487	1.84635776206803	0.166086927757093	1.02276411790732	0.402743620930765	NA
OG0003490	12.9611520984581	-0.543591795237951	1.18119724297157	0.119706482644787	NA
OG0003504	14.7268800900562	-0.597590709790825	1.1531426797096	0.173757323313798	NA
OG0003505	9.00444471225139	-0.521206874822592	1.17451821566171	0.112931505858561	NA
OG0003506	0	NA	NA	NA	NA
OG0003509	8.74743085125269	-0.16325274446034	0.999309792816504	NA	NA
OG0003513	89.5495044511116	-0.775931957797147	1.19732926311012	0.128882325809665	0.332040167927018
OG0003514	3.8050194281926	-0.235863267576991	1.05201223724664	0.279332688741517	NA
OG0003524	0.130324904001539	-0.0962515276101125	1.0153320092304	0.796814851684957	NA
OG0003529	2.96953997696552	-0.191046448329702	1.03955440767937	0.373159157401079	NA
OG0003532	124.10442915347	0.472082465640119	1.18228334238806	NA	NA
OG0003534	22.1769485411248	-0.146077538775596	0.934608138690627	NA	NA
OG0003535	7.14174644247197	0.127606097954802	0.966260648180376	0.710705410508957	NA
OG0003538	7.90429641857737	-0.345654449020349	1.08057123880047	0.210264625148481	NA
OG0003547	260.118822810576	0.533656267395367	1.07113031510967	0.240941510857088	0.462703597964359
OG0003553	23.3893375865436	-0.340029937981048	0.949766057843758	0.447830736702837	0.667423414545541
OG0003556	0	NA	NA	NA	NA
OG0003557	0	NA	NA	NA	NA
OG0003558	5.86028035435161	-0.304975926090641	1.07831586994155	0.162565868517544	NA
OG0003595	0	NA	NA	NA	NA
OG0003598	5.90275635682096	-0.290218562508564	1.05418680877482	0.297586583095013	NA
OG0003607	161.202619313059	0.469268793330064	0.986943047093588	0.329606559450663	0.563475283330255
OG0003610	3.0616328826383	-0.209410511225252	1.04387024822866	0.344597637816028	NA
OG0003618	105.184365602121	-1.27169739864947	1.63421890103662	0.0445008884197212	0.182737690744813
OG0003621	0	NA	NA	NA	NA
OG0003627	4.1097348717645	-0.224831361279431	1.02995795168751	0.42980807138386	NA
OG0003628	286.270791961613	1.05404273647392	1.7626349218812	NA	NA
OG0003634	8.42806345296241	-0.191015674292652	1.00298091033943	0.296101531137245	NA
OG0003636	3.71425976404386	-0.195557191963826	1.04163833126633	0.329799986374428	NA
OG0003646	4.21268362666182	0.193874184285145	1.02354352465777	0.415554802560476	NA
OG0003654	0	NA	NA	NA	NA
OG0003655	0	NA	NA	NA	NA
OG0003656	359.719265613046	0.766950544469477	1.47455450714993	0.0182276417479642	0.108147936741089
OG0003664	7.89093994908096	-0.250879460413019	1.0603620911079	NA	NA
OG0003676	16.3068825244466	-0.0399543084843546	0.911569354058096	0.917028258204178	0.958228574498002
OG0003690	16.0216320760596	-0.763442737065704	1.47195682119628	0.0108924407692983	0.0826745299071167
OG0003704	65.9695818682235	0.329874484067705	0.917230311660772	0.493331540586264	0.702167665219305
OG0003712	3.82827779707888	-0.196086850872384	1.04189296549644	0.32441470746876	NA
OG0003714	7.94936440503447	-0.17828297864151	0.999682988794216	0.319571026276069	NA
OG0003715	59.5874614148612	0.444653757638851	1.17210375314085	NA	NA
OG0003739	18.226917607751	-0.431346325431664	1.08966896242957	0.132133472648006	0.335549476592962
OG0003742	17.5200353154398	-0.351612408154886	1.05785996872249	0.181760117602124	0.393049890164817
[truncated: 1,013 more rows]
