# Supplementary material for: Genome-resolved metatranscriptomics reveals conserved root colonization determinants in a synthetic microbiota
Source: Nat Commun. 2023 Dec 13;14:8274. doi: 10.1038/s41467-023-43688-z (PMC10719396; doi:10.1038/s41467-023-43688-z)
Supplement: Supplementary file 11 — Source Data [file 41467_2023_43688_MOESM11_ESM.zip › Source Data/Main_figures/figure5/Root101OG_deseq.csv]

	baseMean	log2FoldChange	lfcSE	pvalue	padj
OG0000000	78.2764297038092	-0.0815951212743078	0.95453924831508	0.801913218685943	0.917605757878553
OG0000001	6.95592439929276	-0.0429849115105068	0.986316173349606	NA	NA
OG0000002	1.97147730548952	0.209134372096402	1.0468566185708	NA	NA
OG0000003	2.24529359791862	0.210943749197811	1.04788152378166	NA	NA
OG0000004	0.629777472586931	0.18312682542945	1.03391185130127	0.508728369628476	NA
OG0000005	1.06788354047349	0.197263985049879	1.04063049801312	0.392522774260333	NA
OG0000006	30.0615544481304	0.047641038707545	0.960217399143803	0.896627401594211	0.946392447543543
OG0000007	107.770374003259	0.0553600866114183	0.945868846575988	0.893720562958224	0.946392447543543
OG0000008	0	NA	NA	NA	NA
OG0000009	13.4543069151754	-0.237881942387304	1.04832702237648	0.235929291852894	0.559344132782908
OG0000010	1.31431820365968	0.201447589274026	1.04285098402722	0.351543929116116	NA
OG0000011	6.24378294857823	-0.241117978625486	1.04613525145215	0.262025994907524	NA
OG0000012	143.471406818244	-0.307408221900976	1.0620532823958	0.229401461677152	0.550563508025165
OG0000013	59.1799707965659	-0.25831847937196	1.03165990040667	0.342112827737713	0.682925649704856
OG0000014	33.3032318443847	0.210774591407828	0.988580650456271	0.539688727700453	0.844730182487666
OG0000015	141.778590838964	-0.503225953074901	1.19445276779715	0.0491242085113298	0.18482291924364
OG0000016	82.2143808652581	-0.081499975764154	0.933424544426602	0.82075955794408	0.918570282465914
OG0000018	37.6776495956828	-0.155807314651911	0.97257210731305	0.633321270651093	0.870799698098909
OG0000019	17.0780413816269	-0.140649678180633	1.00689893256784	NA	NA
OG0000020	202.653042875034	-0.191218446550623	0.969575275379252	0.581848614072562	0.85352416929887
OG0000021	0	NA	NA	NA	NA
OG0000022	8.80596389103969	-0.175337362195873	1.02843489213009	0.367658591678812	NA
OG0000023	26.0052303350109	0.169906959914774	0.977231261473893	0.621684931455908	0.86634803351275
OG0000024	0	NA	NA	NA	NA
OG0000025	0.35730125654392	-0.199696682825489	1.04320130484744	0.347158015640573	NA
OG0000026	36.2587485465564	-0.197415122755059	1.00406660235287	0.492254039544614	0.82423932202819
OG0000027	23.5726178562754	-0.313642748031477	1.08322647817154	0.110387440556215	0.344021121052034
OG0000028	5.30871024783043	-0.172056624741751	1.01223576414443	0.488188999531029	NA
OG0000030	17.4295288821638	0.386038515675515	1.12622339666618	0.0388835716729672	0.171405132272672
OG0000031	31.7309317484147	-0.136781711028637	0.97480041653931	0.656657339752305	0.873128587224705
OG0000032	14.2759789222582	0.264656082645295	1.07024190804191	0.0524477571776961	0.185716648366924
OG0000033	0.711922360315661	0.1867657301703	1.03556136261341	0.48028836860421	NA
OG0000034	42.750603222187	-0.0772387747388664	0.960630902169154	0.80565818692052	0.917605757878553
OG0000035	5.08079863351284	-0.0142969447820707	0.978186241781125	NA	NA
OG0000036	16.3742142872602	0.227499984219235	1.05681333652142	NA	NA
OG0000037	1.86195078851788	0.208202793402357	1.04635359213589	0.289085252755876	NA
OG0000038	14.4529716997513	-0.264765040843153	1.07239547659197	0.0116837588629626	0.112509106363913
OG0000039	25.6804120122358	-0.0415982381241914	0.985722974591812	NA	NA
OG0000040	11.6990665564799	0.0416952466391786	0.974214151368906	NA	NA
OG0000041	22.5083785755739	0.0255293555416706	0.968075347391606	0.945513420512272	0.967918951804032
OG0000042	1.06788354047349	0.197263985049879	1.04063049801312	0.392522774260333	NA
OG0000043	11.5002842820222	0.226009283537963	1.05602447582898	NA	NA
OG0000044	5.35951884815881	-0.219950379070778	1.05563580892918	0.0493455805453844	NA
OG0000046	15.5443571949878	0.261744291449843	1.06918934376853	0.0496283764635701	0.18482291924364
OG0000047	56.8391917338269	-0.0766953169406738	0.953686443051106	NA	NA
OG0000048	16.6923599789653	-0.174703277141744	1.01875361654237	0.425554244116287	0.759667080405934
OG0000051	33.7537673012497	0.139907574693099	0.972946223086076	0.68293654999334	0.878121038298409
OG0000052	7.28351337861407	0.223929170867146	1.05480438779792	NA	NA
OG0000053	27.5171295765003	0.11997201415679	0.994911527903544	0.663533773539084	0.873128587224705
OG0000054	0.76393665543067	-0.178587915096687	1.03086480308106	0.347819942399763	NA
OG0000055	17.9763261150578	0.0502939200602712	0.986146658561436	NA	NA
OG0000056	0	NA	NA	NA	NA
OG0000058	52.1172604758098	-0.0948181947400864	0.980550789449629	0.72213024493574	0.903859669288695
OG0000059	5.39687334756325	-0.219952415570255	1.05563748457173	0.049156211349922	NA
OG0000060	0	NA	NA	NA	NA
OG0000061	1.7865062827196	-0.216905002623128	1.05357209800781	0.120206882741214	NA
OG0000062	0	NA	NA	NA	NA
OG0000063	0	NA	NA	NA	NA
OG0000064	5.17200362474812	-0.219884993077296	1.05559112181981	0.0510187524226355	NA
OG0000065	0.46548769712947	0.173168090898331	1.02969410691039	0.582247564719816	NA
OG0000066	0	NA	NA	NA	NA
OG0000067	5.64367576424414	-0.118464320994291	1.00382067335273	0.609247386542208	NA
OG0000068	16.1995390701802	-0.0715049313228669	0.972787705264382	0.804650631320043	0.917605757878553
OG0000069	0	NA	NA	NA	NA
OG0000070	5.81610530901117	-0.143495187024715	1.00397636222337	0.565115410590088	NA
OG0000071	67.3155421666303	0.0720334528439078	0.943779944185436	0.856517492642019	0.920436708510826
OG0000072	3.33289829675097	0.00899293993341785	0.984071853985499	0.978006169552002	NA
OG0000073	1.50598960836005	0.204475280120736	1.04435539206092	0.32618900511945	NA
OG0000074	0.684540731072751	0.185624177131903	1.03503796720997	0.489295601188957	NA
OG0000076	11.4683558635719	-0.220771519181294	1.05620464649486	0.0245671456313833	NA
OG0000077	11.5755456550494	0.302587216458186	1.0813372630659	0.0864054463527328	NA
OG0000078	0	NA	NA	NA	NA
OG0000079	0	NA	NA	NA	NA
OG0000080	3.93031382198312	-0.219396240274553	1.05525343967624	0.0643414711539625	NA
OG0000081	0.848830506530211	0.191604425675901	1.03784134392577	0.440994896197909	NA
OG0000082	0	NA	NA	NA	NA
OG0000083	18.9041470615109	-0.262860240778044	1.07170616843569	0.00878111715745169	0.111571841529974
OG0000084	26.0137359050327	-0.228393460408032	1.02595344678374	NA	NA
OG0000085	1.45122634987423	0.203783337397046	1.04398675780899	0.332968413884238	NA
OG0000086	0	NA	NA	NA	NA
OG0000087	4.95645488039921	-0.103401539517261	0.999029131713655	0.663498772465689	NA
OG0000088	0	NA	NA	NA	NA
OG0000089	34.648413620735	0.307293739123528	1.06458301563036	0.225624860520984	0.547583931152052
OG0000090	3.15470405180651	0.188679756385989	1.03152531844675	NA	NA
OG0000091	15.8013063435835	-0.213081698928179	1.03372753768789	0.350947903320551	0.682925649704856
OG0000092	26.7316066655934	-0.244035927762744	1.05922757152904	NA	NA
OG0000093	20.1523417378385	-0.259090814668682	1.06184571448412	0.144918428704811	0.405116569087385
OG0000094	0	NA	NA	NA	NA
OG0000095	11.5476760973882	0.3467646166062	1.09630608996522	0.107748092101133	NA
OG0000097	0	NA	NA	NA	NA
OG0000098	28.3621278243634	0.172026785237292	1.0014535500151	0.549969933735627	0.848525040620681
OG0000099	0.711922360315661	0.1867657301703	1.03556136261341	0.48028836860421	NA
OG0000100	0.876212135773121	0.192426792086484	1.03823934870292	0.434098357099142	NA
OG0000101	0	NA	NA	NA	NA
OG0000102	13.663689261451	-0.0919376666134921	0.990864400928004	NA	NA
OG0000103	8.47888711270932	-0.220517546652757	1.05602844050723	0.0326426005852122	NA
OG0000106	0	NA	NA	NA	NA
OG0000107	19.0658875101824	0.090268242029375	0.978869210476162	0.770863417221915	0.917605757878553
OG0000109	16.9874207805694	-0.164818393787814	1.01246185920806	0.491538772833493	0.82423932202819
OG0000111	5.37613254401439	-0.0683331955601646	0.983108260961232	0.797736015758312	NA
OG0000112	16.4119028608421	-0.26573733890683	1.0728261636537	0.00999095286440549	0.112509106363913
OG0000113	5.71682010470273	-0.220048742167483	1.05570290224881	0.0466291800353445	NA
OG0000114	0	NA	NA	NA	NA
OG0000115	1.23217331593095	0.200445061825385	1.04225101456967	0.363984353428817	NA
OG0000117	0.0821448877287301	0.0982035656710072	1.010646579185	0.963555091712437	NA
OG0000118	0.32857955091492	0.160223507894159	1.02482203579006	0.672123461180512	NA
OG0000119	7.28659333805291	-0.126503047178555	0.999049229441075	0.615229482517941	NA
OG0000120	0	NA	NA	NA	NA
OG0000121	9.79036246739836	-0.115571091513257	1.00273610210037	NA	NA
OG0000122	40.7826450759246	-0.0625633471847587	0.948946082550278	0.849040617096001	0.920436708510826
OG0000123	0	NA	NA	NA	NA
OG0000124	10.7152012673428	0.251652792304225	1.06492815182661	NA	NA
OG0000125	10.5283263805708	-0.0770700776075822	0.992023017143471	NA	NA
OG0000126	0	NA	NA	NA	NA
OG0000127	1.28693657441677	0.199005241162687	1.04206773625234	0.355572553741806	NA
OG0000128	33.0781283101663	-0.171086935800241	1.00206312785668	0.530676565239486	0.844730182487666
OG0000129	0	NA	NA	NA	NA
OG0000130	0	NA	NA	NA	NA
OG0000131	17.8869810486866	-0.170283227541932	1.00223463359673	0.532526512695917	0.844730182487666
OG0000132	0	NA	NA	NA	NA
OG0000133	14.0559961207174	0.141005369135651	1.00991925040026	NA	NA
OG0000134	0.739303989558571	0.187843983737431	1.03606009449099	0.471704833570651	NA
OG0000135	4.73204154091157	0.00632833611222929	0.983748272542833	NA	NA
OG0000136	17.0358507499163	0.139639003414947	0.990383780377748	0.638473757009171	0.870799698098909
OG0000137	0	NA	NA	NA	NA
OG0000138	49.5084920896841	0.303059143127021	1.05982667832773	0.247046923649308	0.561706689560531
OG0000139	14.8842759788012	0.264517094831676	1.07023151414302	0.0505197760548783	0.1849537564043
OG0000140	0	NA	NA	NA	NA
OG0000141	3.62234670778203	-0.231982414172057	1.05643314223443	0.107676723181121	NA
OG0000143	0	NA	NA	NA	NA
OG0000144	0	NA	NA	NA	NA
OG0000145	0	NA	NA	NA	NA
OG0000146	0	NA	NA	NA	NA
OG0000148	0	NA	NA	NA	NA
OG0000149	1.17741005744513	0.199463253851524	1.04174681338157	0.372908935705769	NA
OG0000151	0.739303989558571	0.187843983737431	1.03606009449099	0.471704833570651	NA
OG0000152	2.32743848564735	0.211476335588406	1.04816988422102	NA	NA
OG0000153	0	NA	NA	NA	NA
OG0000154	0	NA	NA	NA	NA
OG0000155	1.6428977545746	0.205988879682881	1.04517865210128	0.310616704381704	NA
OG0000156	0.958357023501851	0.194679859426164	1.03934238873556	0.414964642398365	NA
OG0000158	16.1789866649461	-0.206283509560842	1.04650547646054	0.17128045856807	0.46831112722409
OG0000160	5.67248217531354	0.256384066487784	1.06546546549665	0.116027538599525	NA
OG0000161	1.32867905647418	0.145311439537205	1.01402622129459	0.521900933107304	NA
OG0000162	0.52025095561529	0.177023662434112	1.03127155185036	0.554661764641522	NA
OG0000163	0.57501421410111	0.180285093754012	1.03266274945354	0.530362190050657	NA
OG0000164	1.50598960836005	0.204475280120736	1.04435539206092	0.32618900511945	NA
OG0000165	0	NA	NA	NA	NA
OG0000166	0	NA	NA	NA	NA
OG0000167	3.59791556504217	-0.219180264112795	1.05510764483627	0.06947142976749	NA
OG0000169	51.8228433967817	0.319526693091103	1.02507173557213	0.3650003134648	0.691579541301725
OG0000170	0	NA	NA	NA	NA
OG0000171	1.97147730548952	0.209134372096402	1.0468566185708	NA	NA
OG0000173	0	NA	NA	NA	NA
OG0000176	0.739303989558571	0.187843983737431	1.03606009449099	0.471704833570651	NA
OG0000177	0.224869722815136	-0.185175615300305	1.03615133894418	0.463803902298381	NA
OG0000178	3.67985892963866	-0.112091094321966	1.00165588241578	0.633640816145822	NA
OG0000179	7.0918419739137	0.223153727741469	1.05450673535838	NA	NA
OG0000180	7.73131115803712	-0.235535970180308	1.05971392704856	0.0575781306464641	NA
OG0000182	7.68197701569429	-0.220415497036193	1.05595775287842	0.0357579238438269	NA
OG0000183	3.47746691384957	0.216774852259366	1.05103210139607	NA	NA
OG0000184	0.10952651697164	0.111581905063737	1.01250039459107	0.973509975940628	NA
OG0000185	2.6797594240794	-0.218419799063065	1.05458976798557	0.0879357751701504	NA
OG0000186	0.21905303394328	0.143291795277513	1.01949609757557	0.781779689294697	NA
OG0000187	0	NA	NA	NA	NA
OG0000188	0.766685618801481	0.18885979068529	1.03653572687779	0.463511466718516	NA
OG0000189	0	NA	NA	NA	NA
OG0000190	30.2943358690362	0.0883563793448489	0.980659592202288	NA	NA
OG0000191	0	NA	NA	NA	NA
OG0000192	0	NA	NA	NA	NA
OG0000193	3.51422907779511	-0.0838969557590159	0.993954453936229	0.730303611931981	NA
OG0000194	0.5476325848582	0.178718437867771	1.03198805145057	0.542144341037945	NA
OG0000195	0	NA	NA	NA	NA
OG0000196	29.3730349884012	0.307982061528508	1.08731112038	0.0366326140098283	0.170681140168457
OG0000197	8.13180509115736	-0.269365667850239	1.0648522557673	0.147028236803984	NA
OG0000198	0	NA	NA	NA	NA
OG0000200	10.1838323477943	-0.182504243636926	1.03231361445602	0.3289628771566	NA
OG0000201	46.8730039794714	0.0134623487431062	0.959493131212432	0.980694339618921	0.985255708640404
OG0000202	4.3259628126068	-0.21958336466464	1.05538375837606	0.0593235631355601	NA
OG0000203	10.1191375266811	-0.220674086489685	1.05613697842635	0.0276936893064819	NA
OG0000204	0.903593765016031	0.19321163324198	1.03862153228149	0.427472515944738	NA
OG0000205	0	NA	NA	NA	NA
OG0000206	15.4352767378938	0.239004587357505	1.06073726832734	NA	NA
OG0000208	16.1144654368548	0.259027627851784	1.06817837992326	0.0495216936496195	0.18482291924364
OG0000209	0	NA	NA	NA	NA
OG0000211	0	NA	NA	NA	NA
OG0000213	8.7449506191865	-0.10950811930232	1.00079971945631	NA	NA
OG0000214	0	NA	NA	NA	NA
OG0000215	7.52994804180026	0.224782310448513	1.05513862634838	NA	NA
OG0000216	0.21905303394328	0.143291795277513	1.01949609757557	0.781779689294697	NA
OG0000217	0	NA	NA	NA	NA
OG0000219	39.5554960096975	0.0493934954064518	0.9816267728778	0.873076321414241	0.933586561512257
OG0000220	19.3436500809111	0.041307254085424	0.97008370094348	0.903384854312814	0.946392447543543
OG0000222	19.4171302504452	0.32761327575438	1.09871317159071	0.0244665052929516	0.142831490358853
OG0000223	12.9371560967892	0.00511952734824653	0.977021142643132	0.996306230707872	0.996306230707872
OG0000224	4.90801201641135	0.0574812926152143	0.987969208964084	NA	NA
OG0000226	0.930975394258941	0.193961924037014	1.03898893878649	0.421099909183149	NA
OG0000227	1.47860797911714	0.20412411249355	1.04417051232271	0.329536126649592	NA
OG0000228	0	NA	NA	NA	NA
OG0000229	8.78500953482976	-0.266952226218724	1.07306932460277	0.0197199842319931	NA
OG0000230	9.04412305494825	-0.234162558112523	1.05950345742966	0.0509789191735502	NA
OG0000231	16.3994566750817	-0.132793618763535	1.00891271214941	NA	NA
OG0000232	16.903178236181	0.357642356681202	1.11024470735173	0.046449448715614	0.18482291924364
OG0000233	3.69869639493893	-0.138955579637472	1.00117602285756	0.586774654095877	NA
OG0000234	24.6921010612348	-0.41361529067896	1.14768353937239	0.0156846186135015	0.116149866536909
OG0000235	1.56075286684587	0.205134345476099	1.04470639510042	0.319736658366752	NA
OG0000236	12.419307276385	-0.205134881459938	1.0301936655576	0.358742341351021	0.689986631192752
OG0000240	19.0871673340599	0.262001439327254	1.03525127320814	NA	NA
OG0000241	7.77907509169643	-0.0755054011791747	0.99186727969607	NA	NA
OG0000242	0.02738162924291	0.0518388677536496	1.00897362584468	0.782626095695684	NA
OG0000243	0	NA	NA	NA	NA
OG0000244	17.5776139695427	-0.139462590353306	1.00308572678755	0.572974172546395	0.85352416929887
OG0000245	5.01811686262388	-0.219846464181601	1.05556432983778	0.0522378140187359	NA
OG0000246	0	NA	NA	NA	NA
OG0000247	0	NA	NA	NA	NA
OG0000249	0.766685618801481	0.18885979068529	1.03653572687779	0.463511466718516	NA
OG0000250	0.766685618801481	0.18885979068529	1.03653572687779	0.463511466718516	NA
OG0000251	0	NA	NA	NA	NA
OG0000252	0	NA	NA	NA	NA
OG0000253	12.230059611484	-0.0532707630867765	0.975196406290417	NA	NA
OG0000254	0	NA	NA	NA	NA
OG0000255	14.3209720814744	0.102885217584556	0.997007290192499	NA	NA
OG0000256	0	NA	NA	NA	NA
OG0000257	0	NA	NA	NA	NA
OG0000259	0	NA	NA	NA	NA
OG0000260	0	NA	NA	NA	NA
OG0000261	0	NA	NA	NA	NA
OG0000262	1.34169983290259	0.204787078933231	1.04391238656833	0.347626264307224	NA
OG0000264	0	NA	NA	NA	NA
OG0000265	0	NA	NA	NA	NA
OG0000266	1.47860797911714	0.20412411249355	1.04417051232271	0.329536126649592	NA
OG0000268	0	NA	NA	NA	NA
OG0000269	28.7859834655461	0.289030510643739	1.06295658432208	0.207428215866132	0.527111701495113
OG0000270	1.31431820365968	0.201447589274026	1.04285098402722	0.351543929116116	NA
OG0000271	7.80650137299081	-0.173233680942078	1.02733983545695	0.378526542248402	NA
OG0000272	5.1362290253376	0.232370897423912	1.05688298122771	0.142083470532396	NA
OG0000273	5.61836151256139	0.221439543193637	1.05356016359044	NA	NA
OG0000274	0	NA	NA	NA	NA
OG0000276	12.004397827015	0.0579503833340317	0.980483961925376	0.846268014737284	0.920436708510826
OG0000277	0	NA	NA	NA	NA
OG0000278	0.19167140470037	0.137380868394102	1.01790425249431	0.818624164833412	NA
OG0000279	0	NA	NA	NA	NA
OG0000280	0	NA	NA	NA	NA
OG0000283	13.4100382663246	0.351068170720377	1.11013501393893	0.0304648920833616	0.149618885387023
OG0000284	42.7109924698807	-0.0506978341419646	0.949797710681658	NA	NA
OG0000286	0	NA	NA	NA	NA
OG0000287	15.0626845239513	-0.266124009219153	1.07295707964547	0.0109743505843016	0.112509106363913
OG0000289	0.57501421410111	0.180285093754012	1.03266274945354	0.530362190050657	NA
OG0000290	11.5329574062108	0.121123548237506	0.996952164316499	NA	NA
OG0000292	0	NA	NA	NA	NA
OG0000293	27.9025620147041	-0.0838304111132794	0.962585945650649	0.787584935173267	0.917605757878553
OG0000294	0	NA	NA	NA	NA
OG0000295	0	NA	NA	NA	NA
OG0000297	0	NA	NA	NA	NA
OG0000298	0	NA	NA	NA	NA
OG0000300	10.8879568760508	0.19345570907828	1.03558267999068	NA	NA
OG0000301	39.8091347785008	0.0284511316908293	0.980143868528302	0.936470522001099	0.967835563407835
OG0000302	0.930975394258941	0.193961924037014	1.03898893878649	0.421099909183149	NA
OG0000303	0	NA	NA	NA	NA
OG0000304	1.12264679895931	0.198406055714226	1.04120790636172	0.38240072877657	NA
OG0000305	0	NA	NA	NA	NA
OG0000306	0	NA	NA	NA	NA
OG0000309	41.0256273093062	-0.208583451704773	0.981924526094522	0.538083339592676	0.844730182487666
OG0000310	0	NA	NA	NA	NA
OG0000311	0	NA	NA	NA	NA
OG0000313	21.8309660652053	0.194432227208948	1.02167973036093	0.429293938231951	0.760061398836897
OG0000314	0	NA	NA	NA	NA
OG0000316	0	NA	NA	NA	NA
OG0000317	0	NA	NA	NA	NA
OG0000318	7.12898412529173	-0.157841690074861	1.01973189301513	0.451238230550208	NA
OG0000319	23.1676904465435	0.394266149566424	1.13282069957774	0.0274423295096665	0.149414189855259
OG0000321	5.53108910706782	0.221256818629388	1.05348114887115	NA	NA
OG0000322	0.531466629566618	0.176090530125747	1.03093306440651	0.556051270082419	NA
OG0000323	7.64557057571461	-0.220406886573693	1.05595161514048	0.0359730359928252	NA
OG0000324	6.79565192720809	-0.164553310975828	1.02296460499286	0.420629300575402	NA
OG0000325	0.835809730101801	0.106633182118993	1.00204208002632	0.666083066828277	NA
OG0000326	20.1674106528519	-0.150229795219313	0.993006404325252	0.594153657640516	0.85352416929887
OG0000327	0.41072443864365	0.168778319774577	1.02795229038936	0.613972253941305	NA
OG0000328	4.9865166624143	-0.169122760718352	1.02426691072123	0.408828133824504	NA
OG0000329	0	NA	NA	NA	NA
OG0000330	1.53337123760296	0.204810028765307	1.04453340541896	0.322923600431579	NA
OG0000331	16.2273166746415	-0.265599245847184	1.07276710040911	0.0101385257236755	0.112509106363913
OG0000332	2.32245816753548	-0.217949488397515	1.05427286228735	0.0984009520209311	NA
OG0000333	0	NA	NA	NA	NA
OG0000334	216.243457024244	-0.360912934797645	1.03357863391595	0.318825312827897	0.654694484848134
OG0000335	0.35596118015783	0.16337554156212	1.02593938145803	0.651047418807676	NA
OG0000336	0	NA	NA	NA	NA
OG0000337	2.49172826110481	0.212461488513519	1.04870279273629	NA	NA
OG0000338	7.3678576285869	-0.14271849925136	1.00436934717711	0.564268083332058	NA
OG0000339	0.0759238042238026	0.0835100104801403	1.00994807707838	0.815199153612247	NA
OG0000340	0	NA	NA	NA	NA
OG0000341	0	NA	NA	NA	NA
OG0000342	8.28414406147451	-0.0739282371858646	0.991477428392081	NA	NA
OG0000343	27.6317008074109	-0.305034347376044	1.08928963933962	0.00801569115391547	0.111571841529974
OG0000344	1.9167140470037	0.208677843940954	1.0466102205418	NA	NA
OG0000345	2.40958337337608	0.211981943974086	1.04844337884979	NA	NA
OG0000347	0	NA	NA	NA	NA
OG0000348	44.359837987595	-0.23505432886956	1.02281313112858	0.395838536876137	0.730778837309791
OG0000349	14.2683408450366	0.283958537823938	1.07385699895955	NA	NA
OG0000351	0	NA	NA	NA	NA
OG0000352	0	NA	NA	NA	NA
OG0000354	0	NA	NA	NA	NA
OG0000355	135.407658015053	0.430021862565982	1.13265312775806	0.111488326266863	0.344021121052034
OG0000356	15.3435347912676	-0.311502830525435	1.09143077823866	0.0151248693640989	0.116149866536909
OG0000359	25.2202137829274	0.0827524782043229	0.967933902671976	0.806875822577686	0.917605757878553
OG0000360	11.2730793055066	-0.119994563147054	0.995455040630052	0.640636626758774	NA
OG0000361	1.39646309138841	0.203062058107048	1.04360116413051	0.340103346534418	NA
OG0000362	0	NA	NA	NA	NA
OG0000363	5.12327230939855	-0.150432682706915	0.99570161415177	0.588391077044285	NA
OG0000365	0.35596118015783	0.16337554156212	1.02593938145803	0.651047418807676	NA
OG0000367	65.4228135748369	-0.17442613080676	0.987608926085315	0.56047718766745	0.85352416929887
OG0000368	4.64491633507097	-0.219711158888864	1.05547203638956	0.055849733788044	NA
OG0000369	0	NA	NA	NA	NA
OG0000370	0	NA	NA	NA	NA
OG0000371	0	NA	NA	NA	NA
OG0000372	0.542675565771122	0.177710084401013	1.03158135364398	0.547245595303691	NA
OG0000373	1.17741005744513	0.199463253851524	1.04174681338157	0.372908935705769	NA
OG0000374	0	NA	NA	NA	NA
OG0000375	12.7408715231815	0.328490993154678	1.09842272419299	0.037709743287245	0.170681140168457
OG0000376	0	NA	NA	NA	NA
OG0000377	0	NA	NA	NA	NA
OG0000378	1.47860797911714	0.20412411249355	1.04417051232271	0.329536126649592	NA
OG0000382	0	NA	NA	NA	NA
OG0000383	0	NA	NA	NA	NA
OG0000384	0	NA	NA	NA	NA
OG0000385	3.8334280940074	0.217847717241423	1.05161685549417	NA	NA
OG0000386	0	NA	NA	NA	NA
OG0000388	0	NA	NA	NA	NA
OG0000389	0	NA	NA	NA	NA
OG0000391	0	NA	NA	NA	NA
OG0000392	0	NA	NA	NA	NA
OG0000393	8.00910571753934	-0.235690786485949	1.05983267074537	0.0557939104017386	NA
OG0000394	34.1124141070924	0.136324779154015	0.990549997092934	0.647079310985938	0.870799698098909
OG0000395	14.0375699090226	0.256583408720236	1.06710189073567	0.056649598512322	0.191264091906745
OG0000396	12.6411120488657	-0.199915717373062	1.04249950237861	0.220466569932277	0.541145217106498
OG0000397	0	NA	NA	NA	NA
OG0000398	0	NA	NA	NA	NA
OG0000399	0	NA	NA	NA	NA
OG0000401	1.17741005744513	0.199463253851524	1.04174681338157	0.372908935705769	NA
OG0000402	0	NA	NA	NA	NA
OG0000403	3.59791556504217	-0.219180264112795	1.05510764483627	0.06947142976749	NA
OG0000405	15.8486909118549	0.00793168249598133	0.970969958715585	NA	NA
OG0000406	7.61369455018796	-0.220405222109419	1.05595102136862	0.0360441044476162	NA
OG0000407	127.135855733652	-0.178710049642125	0.971187114178434	0.596676618352451	0.85352416929887
OG0000408	2.43696500261899	0.212144738283493	1.0485314081274	NA	NA
OG0000409	0	NA	NA	NA	NA
OG0000413	0.903593765016031	0.19321163324198	1.03862153228149	0.427472515944738	NA
OG0000415	1.08282300270655	0.204960564428175	1.04241577000473	0.381408176646008	NA
OG0000417	0	NA	NA	NA	NA
OG0000418	0.848830506530211	0.191604425675901	1.03784134392577	0.440994896197909	NA
OG0000419	0	NA	NA	NA	NA
OG0000420	1.17741005744513	0.199463253851524	1.04174681338157	0.372908935705769	NA
OG0000421	0	NA	NA	NA	NA
OG0000422	0	NA	NA	NA	NA
OG0000423	0.65715910182984	0.184409389753535	1.03448776029704	0.498761244613791	NA
OG0000424	0.958357023501851	0.194679859426164	1.03934238873556	0.414964642398365	NA
OG0000426	0	NA	NA	NA	NA
OG0000427	10.7571629493088	-0.249462779033593	1.05309512201785	0.213134457455592	NA
OG0000428	0.16428977545746	0.130400488140922	1.01619759678073	0.861366550763338	NA
OG0000429	18.4570187805298	-0.307270079420233	1.07750311417688	0.138093281554489	0.392475642312758
OG0000430	3.21571130889528	-0.218929820891527	1.05493572773214	0.0759427148380479	NA
OG0000432	0	NA	NA	NA	NA
OG0000433	1.67027938381751	0.206239165621583	1.04532221173996	0.307714505563634	NA
OG0000434	0	NA	NA	NA	NA
OG0000435	0	NA	NA	NA	NA
OG0000436	14.9549276957205	0.0557501594838577	0.980854139603438	0.852396474706194	0.920436708510826
OG0000438	0	NA	NA	NA	NA
OG0000440	0	NA	NA	NA	NA
OG0000442	0	NA	NA	NA	NA
OG0000443	8.47888711270932	-0.220517546652757	1.05602844050723	0.0326426005852122	NA
OG0000444	0	NA	NA	NA	NA
OG0000445	5.00221759161489	-0.219839524112801	1.05555977273499	0.0523965595871223	NA
OG0000446	0	NA	NA	NA	NA
OG0000447	2.13576708094698	0.21042493393049	1.04754605487096	NA	NA
OG0000449	11.6523132559162	-0.0615764716368965	0.988913371539318	NA	NA
OG0000450	0.35596118015783	0.16337554156212	1.02593938145803	0.651047418807676	NA
OG0000451	0	NA	NA	NA	NA
OG0000452	0	NA	NA	NA	NA
OG0000453	0	NA	NA	NA	NA
OG0000454	0.57501421410111	0.180285093754012	1.03266274945354	0.530362190050657	NA
OG0000455	16.4825976452572	-0.136888800375222	1.01054241041903	NA	NA
OG0000457	0	NA	NA	NA	NA
OG0000458	0	NA	NA	NA	NA
OG0000459	0	NA	NA	NA	NA
OG0000460	0	NA	NA	NA	NA
OG0000462	6.76000216870549	-0.200237064164762	1.04057617862992	0.252221094977878	NA
OG0000463	0	NA	NA	NA	NA
OG0000464	0	NA	NA	NA	NA
OG0000465	10.0855678675906	-0.235309397763908	1.06006911748647	0.0458165246015253	NA
OG0000466	15.5643798658795	0.228198401653539	1.05701354679153	NA	NA
OG0000467	17.0476067987658	0.258728012111836	1.06324450047473	NA	NA
OG0000468	7.11922360315661	0.223912202645883	1.05476392121686	NA	NA
OG0000469	5.1214222960906	-0.270090064149587	1.06858737580556	0.0967031584678424	NA
OG0000470	0.21905303394328	0.143291795277513	1.01949609757557	0.781779689294697	NA
OG0000471	6.78872387433449	-0.220274200490505	1.05585971753646	0.0400080124835643	NA
OG0000474	0	NA	NA	NA	NA
OG0000475	0	NA	NA	NA	NA
OG0000476	0	NA	NA	NA	NA
OG0000477	11.4656221693277	0.0169104495485852	0.983520167162068	NA	NA
OG0000478	0	NA	NA	NA	NA
OG0000479	0	NA	NA	NA	NA
OG0000480	4.93710739299763	-0.178083245129099	1.02843515341506	0.370102113689548	NA
OG0000481	0.57501421410111	0.180285093754012	1.03266274945354	0.530362190050657	NA
OG0000482	5.57321157655773	-0.0813479745346266	0.993162618708418	0.737940518130825	NA
OG0000484	0	NA	NA	NA	NA
OG0000486	0	NA	NA	NA	NA
OG0000488	0	NA	NA	NA	NA
OG0000489	93.139504121903	0.345690782554558	1.02825362813353	0.34790324732874	0.682925649704856
OG0000491	10.8098282188852	-0.168534448799222	1.0041259083234	0.528394625175202	NA
OG0000492	0	NA	NA	NA	NA
OG0000493	0	NA	NA	NA	NA
OG0000498	1.4191237500722	0.223554987381121	1.04886033049082	0.315488424113291	NA
OG0000499	0.684540731072751	0.185624177131903	1.03503796720997	0.489295601188957	NA
OG0000501	0	NA	NA	NA	NA
OG0000502	2.10838545170407	0.210189450139469	1.04742696119299	NA	NA
OG0000503	2.40058282610594	-0.00666823250407912	0.984364615725393	0.975376102765051	NA
OG0000504	0	NA	NA	NA	NA
OG0000506	7.36239801204951	-0.156186892845013	1.01895598588946	0.458534623980648	NA
OG0000507	7.12630397251955	-0.110803576126923	1.00151347215015	0.631249615188079	NA
OG0000508	32.6052124155858	-0.375975470395912	1.12807810299019	0.00107361373688937	0.0711140741583499
OG0000509	4.64491633507097	-0.219711158888864	1.05547203638956	0.055849733788044	NA
OG0000510	0.821448877287301	0.190739907275633	1.03742601765051	0.448181372831765	NA
OG0000511	1.17741005744513	0.199463253851524	1.04174681338157	0.372908935705769	NA
OG0000512	0	NA	NA	NA	NA
OG0000513	2.08100382246116	0.209937833024492	1.04730197845823	NA	NA
OG0000515	0.224869722815136	-0.185175615300305	1.03615133894418	0.463803902298381	NA
OG0000516	0.0547632584858201	0.0798802605241446	1.00911413928989	0.883769364370067	NA
OG0000517	3.91557298173613	0.218073714084577	1.05173963800601	NA	NA
OG0000518	0	NA	NA	NA	NA
OG0000520	2.98459758747719	0.214867789498908	1.05001001561856	NA	NA
OG0000521	7.00107652634732	-0.0848310490205084	0.993980724944862	NA	NA
OG0000522	0	NA	NA	NA	NA
OG0000523	3.75435485281311	-0.0949325807259313	0.996720621922641	0.693213936722013	NA
OG0000525	0	NA	NA	NA	NA
OG0000527	0.35596118015783	0.16337554156212	1.02593938145803	0.651047418807676	NA
OG0000528	4.16886231286585	-0.254990490838379	1.0678160456064	0.0460413486220356	NA
OG0000529	17.0068878370256	0.257253922740458	1.06754075891885	0.047583260455912	0.18482291924364
OG0000530	4.81916674675216	0.220095935420497	1.05284303697731	NA	NA
OG0000532	0.449739445630271	-0.203049513445744	1.04506551584491	0.308658012577269	NA
OG0000533	38.3647963842831	-0.126024150039783	0.975500387371849	0.682983029787652	0.878121038298409
OG0000534	0	NA	NA	NA	NA
OG0000536	0	NA	NA	NA	NA
OG0000537	0.24643466318619	0.148390493125551	1.0209784743521	0.749519617899741	NA
OG0000538	3.70590048249548	-0.0685618709358363	0.990617198309742	0.780390959918127	NA
OG0000539	9.37063748148457	-0.197657251726983	1.04040651514618	0.247762453008138	NA
OG0000541	0	NA	NA	NA	NA
OG0000542	0	NA	NA	NA	NA
OG0000543	0	NA	NA	NA	NA
OG0000544	0	NA	NA	NA	NA
OG0000545	0	NA	NA	NA	NA
OG0000546	0.766685618801481	0.18885979068529	1.03653572687779	0.463511466718516	NA
OG0000547	0	NA	NA	NA	NA
OG0000548	0.985738652744761	0.195367321136559	1.03968260608039	0.409052211340188	NA
OG0000550	0	NA	NA	NA	NA
OG0000551	1.61551612533169	0.205724404186209	1.04502914965353	0.313586037001669	NA
OG0000552	0	NA	NA	NA	NA
OG0000553	6.96737450260645	-0.220303315280363	1.05588063474547	0.0390807251770236	NA
OG0000554	21.4798502663162	-0.248538925303857	1.04064365207073	0.30349012637353	0.649048191056262
OG0000555	0	NA	NA	NA	NA
OG0000557	0	NA	NA	NA	NA
OG0000558	1.05183224057247	0.209018774385257	1.04312365767495	0.382021130595417	NA
OG0000560	0	NA	NA	NA	NA
OG0000561	6.40242496265806	-0.220204878271083	1.05581051091849	0.0421588932270856	NA
OG0000562	6.05634793764952	-0.220131780299395	1.0557597799375	0.0442986024659569	NA
OG0000565	0	NA	NA	NA	NA
OG0000566	0.903593765016031	0.19321163324198	1.03862153228149	0.427472515944738	NA
OG0000567	16.4860012754899	-0.20391139061825	1.04499419592308	0.190123991086974	0.494780506925136
OG0000568	13.0735477208498	0.227617003881963	1.05668248283823	NA	NA
OG0000569	0	NA	NA	NA	NA
OG0000570	12.0141889315792	-0.18712566161954	1.03490042602194	0.302736241976677	0.649048191056262
OG0000571	9.69646806902868	-0.235237327679555	1.05998658684991	0.0474701483321467	NA
OG0000575	1.20479168668804	0.199963045103481	1.04200303463562	0.368379328198379	NA
OG0000577	2.68339966580518	0.213486529186865	1.04925812821728	NA	NA
OG0000578	6.98128054262541	-0.226855033888399	1.04344851664591	0.265834081743082	NA
OG0000579	1.15404865736049	-0.184777327386351	1.03131660783285	0.35719720476056	NA
OG0000580	0	NA	NA	NA	NA
OG0000581	0	NA	NA	NA	NA
OG0000582	0	NA	NA	NA	NA
OG0000583	0	NA	NA	NA	NA
OG0000584	0.671519954644341	0.0847640381790536	0.996879531841583	0.744041794702398	NA
OG0000585	0	NA	NA	NA	NA
OG0000586	0	NA	NA	NA	NA
OG0000588	7.00643683189168	-0.178713295567271	1.0298525201219	0.35463021824188	NA
OG0000589	0.794067248044391	0.189826520547977	1.03699130165437	0.455679043883041	NA
OG0000590	0	NA	NA	NA	NA
OG0000591	5.27808223916035	-0.0641837802674572	0.983132180564866	0.808388348327892	NA
OG0000592	6.61007324606253	-0.220243239925723	1.05583759038089	0.0409795275813858	NA
OG0000593	6.27872059249662	-0.235541294507279	1.05928710425952	0.0684779759241797	NA
OG0000594	0	NA	NA	NA	NA
OG0000595	0	NA	NA	NA	NA
OG0000598	0	NA	NA	NA	NA
OG0000599	0.985738652744761	0.195367321136559	1.03968260608039	0.409052211340188	NA
OG0000601	31.5314549619214	0.0514832618815357	0.975151795841478	NA	NA
OG0000602	0	NA	NA	NA	NA
OG0000603	12.581467783261	-0.230973998157028	1.05839920380804	NA	NA
OG0000604	0	NA	NA	NA	NA
OG0000605	0	NA	NA	NA	NA
OG0000607	23.9767963954053	0.368383184417638	1.11792093395158	0.0304779210973566	0.149618885387023
OG0000609	7.90841457101811	-0.131133075519393	1.00744236475772	0.577926452227863	NA
OG0000610	0	NA	NA	NA	NA
OG0000611	0.794067248044391	0.189826520547977	1.03699130165437	0.455679043883041	NA
OG0000612	0.65715910182984	0.184409389753535	1.03448776029704	0.498761244613791	NA
OG0000614	0.684540731072751	0.185624177131903	1.03503796720997	0.489295601188957	NA
OG0000616	5.04127992090012	-0.163596899485719	1.02184107221501	0.431602806722535	NA
OG0000619	0.766685618801481	0.18885979068529	1.03653572687779	0.463511466718516	NA
OG0000620	0	NA	NA	NA	NA
OG0000621	0	NA	NA	NA	NA
OG0000622	0	NA	NA	NA	NA
OG0000623	2.92351393449341	-0.0673732660972876	0.990487555247561	0.784701761128656	NA
OG0000624	0.876212135773121	0.192426792086484	1.03823934870292	0.434098357099142	NA
OG0000626	0.17865062827196	-0.180432433310326	1.03406346357244	0.463803902298381	NA
OG0000627	0.848830506530211	0.191604425675901	1.03784134392577	0.440994896197909	NA
OG0000628	0	NA	NA	NA	NA
OG0000629	6.8888698566035	-0.0467262603222061	0.986752836395558	NA	NA
OG0000630	1.83456915927497	0.207957767930421	1.04622117825451	0.291580353830894	NA
OG0000633	6.79906449799072	-0.153085649251443	1.01754520059689	0.472159621839235	NA
OG0000634	0	NA	NA	NA	NA
OG0000635	0	NA	NA	NA	NA
OG0000636	0	NA	NA	NA	NA
OG0000637	0.65715910182984	0.184409389753535	1.03448776029704	0.498761244613791	NA
OG0000639	25.101758119374	-0.0121282757352584	0.979590589527207	NA	NA
OG0000641	1.07190376963176	-0.213915789998214	1.05161479278663	0.173627707183537	NA
OG0000642	0.345338996399805	0.160931806322221	1.02511589393017	0.663853000599503	NA
OG0000644	1.07190376963176	-0.213915789998214	1.05161479278663	0.173627707183537	NA
OG0000645	32.8148711263064	0.126031517667474	0.989012170267324	0.671015488330097	0.873128587224705
OG0000646	0	NA	NA	NA	NA
OG0000647	0	NA	NA	NA	NA
OG0000649	7.59050426882697	-0.193537102626368	1.03840139644842	0.265828193312186	NA
OG0000650	0	NA	NA	NA	NA
OG0000653	0	NA	NA	NA	NA
OG0000654	0	NA	NA	NA	NA
OG0000656	0	NA	NA	NA	NA
OG0000657	0	NA	NA	NA	NA
OG0000659	14.8956063081431	0.227702746375437	1.05681392271597	NA	NA
OG0000660	0.13690814621455	0.121987816133991	1.01438439406727	0.911962732818435	NA
OG0000661	21.9744656130192	0.257964734683311	1.06802101673461	0.037929142259657	0.170681140168457
OG0000663	0	NA	NA	NA	NA
OG0000664	0.10952651697164	0.111581905063737	1.01250039459107	0.973509975940628	NA
OG0000665	0	NA	NA	NA	NA
OG0000667	2.05362219321825	0.209787070696641	1.04720844976371	NA	NA
OG0000668	0	NA	NA	NA	NA
OG0000669	0	NA	NA	NA	NA
OG0000671	0.821448877287301	0.190739907275633	1.03742601765051	0.448181372831765	NA
OG0000672	0	NA	NA	NA	NA
OG0000674	23.8890927946306	0.353252947438811	1.11241302829753	0.016131925907904	0.116149866536909
OG0000675	56.1509902279041	-0.0670659884424069	0.943444790496192	0.84361039475188	0.920436708510826
OG0000676	5.43142242322434	-0.139102109094986	1.00218758180056	0.580851195397268	NA
OG0000677	0	NA	NA	NA	NA
OG0000679	0	NA	NA	NA	NA
OG0000681	1.9167140470037	0.208677843940954	1.0466102205418	NA	NA
OG0000682	10.5419272585204	0.226126291675491	1.055983514141	NA	NA
OG0000683	6.18989946211762	-0.20142659496867	1.02903953290404	0.368441377127312	NA
OG0000684	0	NA	NA	NA	NA
OG0000685	0.958357023501851	0.194679859426164	1.03934238873556	0.414964642398365	NA
OG0000687	96.3976581561701	0.243987305099786	0.979677520247561	0.522050435651591	0.844730182487666
OG0000688	0	NA	NA	NA	NA
OG0000689	21.8165790308414	0.284987964722683	1.07468811350337	NA	NA
OG0000690	46.9743606521824	0.172118749193879	0.982647184257757	0.607132298819953	0.862311375672617
OG0000693	0	NA	NA	NA	NA
OG0000695	0.711922360315661	0.1867657301703	1.03556136261341	0.48028836860421	NA
OG0000697	1.96515691099156	-0.217313802410983	1.05384602047499	0.111876249547338	NA
OG0000698	0	NA	NA	NA	NA
OG0000699	0	NA	NA	NA	NA
OG0000700	5.70111917550214	-0.175407338317125	1.02758551362182	0.3773025243357	NA
OG0000701	28.8367779806681	-0.263178355340769	1.0646056320763	0.131194759036226	0.377840906024331
OG0000703	5.2316112492144	-0.115784668329789	1.00293291902123	0.619120724453013	NA
OG0000704	0	NA	NA	NA	NA
OG0000705	0	NA	NA	NA	NA
OG0000706	0	NA	NA	NA	NA
OG0000707	0	NA	NA	NA	NA
OG0000708	6.61007324606253	-0.220243239925723	1.05583759038089	0.0409795275813858	NA
OG0000709	0.65715910182984	0.184409389753535	1.03448776029704	0.498761244613791	NA
OG0000710	27.2042411848739	0.167323372145628	0.970888620793758	0.638394301647298	0.870799698098909
OG0000711	23.6039081360903	-0.209816698752845	1.02211106195886	0.40665546758434	0.732595489048712
OG0000712	7.0918419739137	0.223153727741469	1.05450673535838	NA	NA
OG0000713	8.57523015705409	-0.2205279048637	1.05603571615963	0.0323079667632244	NA
OG0000716	1.79895778252108	-0.216868673154797	1.05354813358769	0.120256087197656	NA
OG0000717	8.10013613862312	0.00368175430201162	0.983450736438175	NA	NA
OG0000719	7.84263173928053	-0.183110419456559	1.03228485671786	0.33073115906569	NA
OG0000721	9.13411794294828	0.0653677145084099	0.981353572514283	0.824162383767015	NA
OG0000722	1.12264679895931	0.198406055714226	1.04120790636172	0.38240072877657	NA
OG0000724	0	NA	NA	NA	NA
OG0000725	0	NA	NA	NA	NA
OG0000726	0	NA	NA	NA	NA
OG0000727	4.76440348826634	0.219999765675504	1.0527889435705	NA	NA
OG0000730	0.794067248044391	0.189826520547977	1.03699130165437	0.455679043883041	NA
OG0000731	0	NA	NA	NA	NA
OG0000733	8.72696925383048	-0.0519803463390277	0.987487026164663	0.830415108224153	NA
OG0000734	0.35596118015783	0.16337554156212	1.02593938145803	0.651047418807676	NA
OG0000736	50.7369124307844	-0.167379710962333	0.989829279356203	0.566838038764714	0.85352416929887
OG0000737	0	NA	NA	NA	NA
OG0000738	0	NA	NA	NA	NA
OG0000739	0	NA	NA	NA	NA
OG0000740	0	NA	NA	NA	NA
OG0000741	10.9012920689109	0.126718637858239	1.00477915644323	NA	NA
OG0000742	0.876212135773121	0.192426792086484	1.03823934870292	0.434098357099142	NA
OG0000743	8.84584299401409	-0.230230729494055	1.05748664592619	0.0530700631763864	NA
OG0000744	8.75497424134337	-0.155467065596558	1.01613234251981	0.505102291664042	NA
OG0000745	0.49286932637238	0.175205634988119	1.03051512302073	0.567997216095975	NA
OG0000748	0.766685618801481	0.18885979068529	1.03653572687779	0.463511466718516	NA
OG0000749	0	NA	NA	NA	NA
OG0000750	22.315227374951	0.179831208296208	1.00485794412413	0.524525515492626	0.844730182487666
OG0000751	0	NA	NA	NA	NA
OG0000754	8.87378923348811	-0.26908856387643	1.06473263685116	0.147176704461704	NA
OG0000755	6.502070079907	-0.0898292166626631	0.995239138189891	0.708649752903302	NA
OG0000756	0	NA	NA	NA	NA
OG0000757	0	NA	NA	NA	NA
OG0000758	0.766685618801481	0.18885979068529	1.03653572687779	0.463511466718516	NA
OG0000759	0	NA	NA	NA	NA
OG0000762	1.25055439790372	-0.214980689358565	1.05230330881044	0.155866765818509	NA
OG0000763	7.54870911120552	-0.0632375345191963	0.989337582642225	NA	NA
OG0000764	0.2738162924291	0.152840540527217	1.02235636353318	0.72090962435686	NA
OG0000765	0	NA	NA	NA	NA
OG0000767	0	NA	NA	NA	NA
OG0000771	3.21571130889528	-0.218929820891527	1.05493572773214	0.0759427148380479	NA
OG0000774	0.41072443864365	0.168778319774577	1.02795229038936	0.613972253941305	NA
OG0000775	0	NA	NA	NA	NA
OG0000776	13.4234985968677	-0.191609162305535	1.03749662258424	NA	NA
OG0000778	0.602395843344021	0.181765127779825	1.03330665219676	0.519244096558323	NA
OG0000779	0	NA	NA	NA	NA
OG0000780	14.2774900573127	0.261554322092011	1.06006505068154	NA	NA
OG0000781	0	NA	NA	NA	NA
OG0000782	10.0413087572064	0.32514040893507	1.09621153531728	0.0486099311748224	NA
OG0000783	0	NA	NA	NA	NA
OG0000784	10.7190376963176	-0.220722444166841	1.05617056096506	0.0261822814793638	NA
OG0000785	1.45122634987423	0.203783337397046	1.04398675780899	0.332968413884238	NA
OG0000786	0	NA	NA	NA	NA
OG0000787	1.31431820365968	0.201447589274026	1.04285098402722	0.351543929116116	NA
OG0000788	0	NA	NA	NA	NA
OG0000789	0	NA	NA	NA	NA
OG0000790	1.69766101306042	0.206642921042507	1.04551197720057	0.304876974496113	NA
OG0000791	7.24516527242717	-0.234297037802032	1.05915588874133	0.0615169459931005	NA
OG0000793	0	NA	NA	NA	NA
OG0000794	0	NA	NA	NA	NA
OG0000795	0	NA	NA	NA	NA
OG0000799	5.09979029964673	-0.160568765020547	1.02070301741872	0.442170593262968	NA
OG0000800	0	NA	NA	NA	NA
OG0000801	0.52025095561529	0.177023662434112	1.03127155185036	0.554661764641522	NA
OG0000802	0.739303989558571	0.187843983737431	1.03606009449099	0.471704833570651	NA
OG0000803	0	NA	NA	NA	NA
OG0000805	0	NA	NA	NA	NA
OG0000806	0	NA	NA	NA	NA
OG0000807	9.13992680633095	-0.116535665365096	1.00308940437465	NA	NA
OG0000808	0	NA	NA	NA	NA
OG0000809	1.72504264230333	0.206919445068834	1.04566073213038	0.302101771560501	NA
OG0000811	0	NA	NA	NA	NA
OG0000812	0.49286932637238	0.175205634988119	1.03051512302073	0.567997216095975	NA
OG0000813	6.95932802952549	-0.189242423343791	1.03534481195915	0.301091969361182	NA
OG0000814	3.97033624022195	0.218220147524123	1.05181915932066	NA	NA
OG0000815	0	NA	NA	NA	NA
OG0000816	9.40901454469906	-0.115246817099639	0.993643382405936	0.657320860241676	NA
OG0000817	1.12264679895931	0.198406055714226	1.04120790636172	0.38240072877657	NA
OG0000818	1.6428977545746	0.205988879682881	1.04517865210128	0.310616704381704	NA
OG0000819	1.75242427154624	0.207188670281962	1.04580582582768	0.299386673889523	NA
OG0000820	0	NA	NA	NA	NA
OG0000821	13.7455778799408	0.227612865392794	1.05672198094055	NA	NA
OG0000822	19.5253087308817	0.416777602498194	1.1398766322812	0.0540547456389116	0.188319759000079
OG0000823	0.30119792167201	0.156760115398669	1.02363650447679	0.695280582885789	NA
OG0000825	14.1704082795338	-0.277549361456609	1.05816577847304	0.219418430190951	0.541145217106498
OG0000826	0	NA	NA	NA	NA
OG0000827	0.985738652744761	0.195367321136559	1.03968260608039	0.409052211340188	NA
OG0000828	0	NA	NA	NA	NA
OG0000829	0	NA	NA	NA	NA
OG0000833	0.46548769712947	0.173168090898331	1.02969410691039	0.582247564719816	NA
OG0000834	23.9447586273302	-0.0729622727933108	0.973552775612192	0.798293992827175	0.917605757878553
OG0000835	0	NA	NA	NA	NA
OG0000836	0	NA	NA	NA	NA
OG0000837	4.72084013929477	-0.228682799709601	1.05507404411492	0.0885868549177597	NA
OG0000840	0	NA	NA	NA	NA
OG0000841	10.9014262877691	-0.22073587491329	1.05617982493877	0.0257593676400801	NA
OG0000842	0	NA	NA	NA	NA
OG0000844	0	NA	NA	NA	NA
OG0000846	2.6797594240794	-0.218419799063065	1.05458976798557	0.0879357751701504	NA
OG0000847	0	NA	NA	NA	NA
OG0000848	0	NA	NA	NA	NA
OG0000849	10.7091115790832	-0.258586814717679	1.05930854614528	0.173062863320613	NA
OG0000850	0	NA	NA	NA	NA
OG0000851	13.9003187266236	0.406742069458546	1.13038498567858	0.0732119727090904	0.233008262287366
OG0000852	3.21571130889528	-0.218929820891527	1.05493572773214	0.0759427148380479	NA
OG0000853	0	NA	NA	NA	NA
OG0000854	1.23217331593095	0.200445061825385	1.04225101456967	0.363984353428817	NA
OG0000855	0	NA	NA	NA	NA
OG0000856	35.1599272806442	0.110636064039205	0.965538631112686	0.751890113920422	0.917605757878553
OG0000857	0	NA	NA	NA	NA
OG0000858	0	NA	NA	NA	NA
OG0000859	0	NA	NA	NA	NA
OG0000860	39.5106228336107	-0.540590580063485	1.21047793995978	0.0654441220160476	0.21418076296161
OG0000862	6.9709614072692	-0.220300466503811	1.05587820189167	0.0391323486284466	NA
OG0000863	2.16314871018989	0.210637996895874	1.04765732482322	NA	NA
OG0000864	1.89499758243174	0.229393458765971	1.05228077995997	0.264603574952583	NA
OG0000865	14.6165319829838	-0.220928838802666	1.05631414310373	2.66278872934888e-09	5.75162365539358e-07
OG0000866	0.602395843344021	0.181765127779825	1.03330665219676	0.519244096558323	NA
OG0000867	33.5128667409256	0.198292309109581	1.01394321553044	0.47153294554075	0.804512826710267
OG0000868	25.8112544482525	0.0703411785030296	0.983611080067514	0.811716087954565	0.917605757878553
OG0000870	33.5846485679356	0.390837429160709	1.13169101992496	0.0181449187010186	0.122478201231875
OG0000871	0.30119792167201	0.156760115398669	1.02363650447679	0.695280582885789	NA
OG0000872	7.0918419739137	0.223153727741469	1.05450673535838	NA	NA
OG0000873	0	NA	NA	NA	NA
OG0000876	0	NA	NA	NA	NA
OG0000877	0.17865062827196	-0.180432433310326	1.03406346357244	0.463803902298381	NA
OG0000878	0.958357023501851	0.194679859426164	1.03934238873556	0.414964642398365	NA
OG0000880	16.145180637789	0.234503357987087	1.05919483432975	NA	NA
OG0000881	1.3690814621455	0.2026190588464	1.04338004873107	0.343814573354954	NA
OG0000882	0	NA	NA	NA	NA
OG0000883	0	NA	NA	NA	NA
OG0000884	0.32857955091492	0.160223507894159	1.02482203579006	0.672123461180512	NA
OG0000885	0	NA	NA	NA	NA
OG0000886	46.9884133662815	0.125320544063357	0.965571133257251	0.723924642532149	0.903859669288695
OG0000887	0.930975394258941	0.193961924037014	1.03898893878649	0.421099909183149	NA
OG0000888	0	NA	NA	NA	NA
OG0000889	9.24699895712927	-0.226743971814382	1.0402149394371	0.293508589565312	NA
OG0000890	0	NA	NA	NA	NA
OG0000891	0.794067248044391	0.189826520547977	1.03699130165437	0.455679043883041	NA
OG0000892	0	NA	NA	NA	NA
OG0000893	6.52122196163893	-0.220222139442892	1.05582250971157	0.0415586770650537	NA
OG0000894	0	NA	NA	NA	NA
OG0000895	0	NA	NA	NA	NA
OG0000896	40.3551865265024	0.417452762477211	1.0989668354598	0.192818700912015	0.495819516630895
OG0000897	0	NA	NA	NA	NA
OG0000898	0	NA	NA	NA	NA
OG0000899	0.16428977545746	0.130400488140922	1.01619759678073	0.861366550763338	NA
OG0000900	207.383692198684	0.334927467797462	1.0240410677157	0.360965228355468	0.689986631192752
OG0000901	1.50598960836005	0.204475280120736	1.04435539206092	0.32618900511945	NA
OG0000902	0.0547632584858201	0.0798802605241446	1.00911413928989	0.883769364370067	NA
OG0000904	0	NA	NA	NA	NA
OG0000906	0	NA	NA	NA	NA
OG0000907	0	NA	NA	NA	NA
OG0000909	1.42920502617568	-0.215779390138605	1.05282669099215	0.14165558680336	NA
OG0000910	8.34545651202209	-0.0720445270848164	0.991088237783493	NA	NA
OG0000911	0	NA	NA	NA	NA
OG0000912	0.52025095561529	0.177023662434112	1.03127155185036	0.554661764641522	NA
OG0000913	0	NA	NA	NA	NA
OG0000914	0	NA	NA	NA	NA
OG0000916	0	NA	NA	NA	NA
OG0000917	0	NA	NA	NA	NA
OG0000918	1.83456915927497	0.207957767930421	1.04622117825451	0.291580353830894	NA
OG0000919	0.684540731072751	0.185624177131903	1.03503796720997	0.489295601188957	NA
OG0000920	0	NA	NA	NA	NA
OG0000921	0	NA	NA	NA	NA
OG0000922	0	NA	NA	NA	NA
OG0000923	5.06560140993835	0.220557960022348	1.05309084451479	NA	NA
OG0000924	0	NA	NA	NA	NA
OG0000925	4.78182448128552	-0.218879372011823	1.04937411205476	0.176616313056858	NA
OG0000926	56.2509483158836	0.0882629883265017	0.963679646377857	0.804449011183508	0.917605757878553
OG0000927	6.88254946210554	-0.173648455537423	1.02730915355444	0.379035210887954	NA
OG0000928	3.35708216459195	0.237416942153035	1.05731762865157	NA	NA
OG0000930	0	NA	NA	NA	NA
OG0000931	4.44674607157238	-0.125778375035832	1.00649568584065	0.581948053965674	NA
OG0000932	0	NA	NA	NA	NA
OG0000933	0	NA	NA	NA	NA
OG0000934	0.711922360315661	0.1867657301703	1.03556136261341	0.48028836860421	NA
OG0000935	31.8781835960045	0.0968948699786562	0.965051105925981	0.78108150500266	0.917605757878553
OG0000936	5.85615014261245	-0.0214381839367235	0.976122085820083	0.932864895100947	NA
OG0000937	3.75128320627867	0.217613895334496	1.05148971942324	NA	NA
OG0000938	0	NA	NA	NA	NA
OG0000939	0.602395843344021	0.181765127779825	1.03330665219676	0.519244096558323	NA
OG0000941	0	NA	NA	NA	NA
OG0000942	0	NA	NA	NA	NA
OG0000943	9.21344614318331	0.258896191442101	1.06741476468698	0.0787654751429489	NA
OG0000944	12.2190641123326	-0.200510810315551	1.03159073697089	0.346831906054992	0.682925649704856
OG0000945	97.7515395617596	0.485145934838179	1.15375479182193	0.119434534239764	0.35339533418889
OG0000948	1.42384472063132	0.203406836409154	1.04379034829082	0.336489525473203	NA
OG0000949	27.7324651533815	0.107621057451961	0.991691109581145	0.700815222814933	0.895716497798967
OG0000950	0	NA	NA	NA	NA
OG0000951	0	NA	NA	NA	NA
OG0000952	0	NA	NA	NA	NA
OG0000953	35.6081164851718	0.179117081795166	0.98950048078571	0.579864404164355	0.85352416929887
OG0000954	0.38334280940074	0.166035243636699	1.02693796519602	0.631745458078073	NA
OG0000956	23.6462138872533	0.244380989671286	1.0355323964099	0.342007087978846	0.682925649704856
OG0000957	0.930975394258941	0.193961924037014	1.03898893878649	0.421099909183149	NA
OG0000958	5.88705028722566	0.221847024953097	1.05378303411813	NA	NA
OG0000959	0	NA	NA	NA	NA
OG0000960	7.64557057571461	-0.220406886573693	1.05595161514048	0.0359730359928252	NA
OG0000961	0	NA	NA	NA	NA
OG0000962	0	NA	NA	NA	NA
OG0000963	0	NA	NA	NA	NA
OG0000964	9.70742251644384	-0.03796833684356	0.985589992109811	NA	NA
OG0000965	0	NA	NA	NA	NA
OG0000966	0.35596118015783	0.16337554156212	1.02593938145803	0.651047418807676	NA
OG0000967	0	NA	NA	NA	NA
OG0000968	2.51910989034772	0.212615536492623	1.04878620941498	NA	NA
OG0000969	0	NA	NA	NA	NA
OG0000970	0	NA	NA	NA	NA
OG0000971	22.9483800289737	0.0163783824850531	0.97145842637129	0.968375229213736	0.985255708640404
OG0000972	0	NA	NA	NA	NA
OG0000973	0	NA	NA	NA	NA
OG0000974	0.739303989558571	0.187843983737431	1.03606009449099	0.471704833570651	NA
OG0000975	13.2286481438989	-0.0755683768022033	0.986676398555956	NA	NA
OG0000976	0.0821448877287301	0.0982035656710072	1.010646579185	0.963555091712437	NA
OG0000977	20.3335906084382	-0.0776435794288575	0.986688264933247	NA	NA
OG0000978	19.3687511435957	-0.170328741818846	1.01501066773046	0.471559434251365	0.804512826710267
OG0000979	56.7932835616933	-0.0807340432338592	0.963197966756582	0.79126551441424	0.917605757878553
OG0000980	74.7900546199503	0.374516755531592	1.1143441979971	0.0733544529423189	0.233008262287366
OG0000981	0.21905303394328	0.143291795277513	1.01949609757557	0.781779689294697	NA
OG0000982	1.3690814621455	0.2026190588464	1.04338004873107	0.343814573354954	NA
OG0000983	10.7640700494004	-0.153472801981745	1.00705463554362	0.534780587261981	NA
OG0000984	0.02738162924291	0.0518388677536496	1.00897362584468	0.782626095695684	NA
OG0000985	8.06359976127645	0.0262535486651492	0.984184518944345	NA	NA
OG0000986	0	NA	NA	NA	NA
OG0000987	0.766685618801481	0.18885979068529	1.03653572687779	0.463511466718516	NA
OG0000988	27.9391949446775	-0.188560630447156	0.993668712805992	0.530509265579842	0.844730182487666
OG0000989	64.1387162990828	0.524663436323466	1.22622935050534	0.0159508372783959	0.116149866536909
OG0000990	41.5635509920854	0.382045760474422	1.12959367019117	0.00643125646828924	0.111571841529974
OG0000991	164.629909455225	0.313411456984053	1.02442580476808	0.37386072684371	0.702207973897751
OG0000992	27.667890905156	0.115170380161658	0.982243304001907	0.710107508291265	0.902254245828902
OG0000993	56.1102422368186	0.184887275412115	1.02161024047095	0.435320443486202	0.764465169048939
OG0000994	26.0361951500663	0.068757122927169	0.977900858109039	NA	NA
OG0000995	7.50256641255735	0.224616460159208	1.05507735991435	NA	NA
OG0000996	47.0679088308944	0.309205343281674	1.09051532553064	NA	NA
OG0000997	37.7606561497868	0.236897697547094	1.0464216645255	0.25904205700762	0.582844628267145
OG0000998	17.0124390411409	0.293488024259899	1.05875282457068	0.238239167666794	0.559344132782908
OG0000999	62.6889991267613	0.193548065948248	1.0152406358614	0.473023745334278	0.804512826710267
OG0001000	75.2123112098762	0.172246338482565	0.998880514162748	0.564588777787109	0.85352416929887
OG0001001	43.0986844283404	0.233467065587983	1.05930396169277	NA	NA
OG0001002	13.3899966872155	0.0953057961373726	0.994947846912236	NA	NA
OG0001003	19.9738668164546	-0.0603270296827024	0.976028689253526	0.826064757948917	0.919742204726629
OG0001004	52.0743748814563	0.189390218197923	1.02834099740444	NA	NA
OG0001005	8.92641113318867	0.225373162290953	1.05554968513958	NA	NA
OG0001006	11.9480975349809	-0.1166684968944	0.994901214685862	0.649068293490391	0.870799698098909
OG0001007	8.75674887892407	-0.19317645248928	1.01122998418316	0.471643828871195	NA
OG0001008	3.20365062142047	0.215831742833232	1.05051482344639	NA	NA
OG0001009	24.7120935260567	-0.00300021619036533	0.967019373610093	0.980227196080648	0.985255708640404
OG0001010	4.75138271183793	0.209073746762855	1.04267771768602	NA	NA
OG0001011	37.4384204223186	0.339082852590385	1.08194598495317	0.176626762455581	0.47100469988155
OG0001012	34.4984003843101	0.30116817219377	1.07081812118491	0.17566472010526	0.47100469988155
OG0001013	7.5079536787001	-0.0908806362908389	0.987192958233099	0.730443422013975	NA
OG0001014	6.70255875744749	-0.146426367611312	1.01460789301521	0.500262556664818	NA
OG0001015	0.847604013471684	0.193439310649265	1.03800808402046	0.441266440578041	NA
OG0001016	0	NA	NA	NA	NA
OG0001017	12.6397719724796	-0.18544501117929	1.03394510787424	0.312324668668448	0.654694484848134
OG0001018	193.564625074232	0.264871517862649	0.99795465275186	0.468199396952088	0.804512826710267
OG0001019	0.0547632584858201	0.0798802605241446	1.00911413928989	0.883769364370067	NA
OG0001020	0	NA	NA	NA	NA
OG0001021	0	NA	NA	NA	NA
OG0001022	2.68339966580518	0.213486529186865	1.04925812821728	NA	NA
OG0001023	0	NA	NA	NA	NA
OG0001024	19.1593776065181	-0.139128575122659	1.0027923997964	0.574866802110556	0.85352416929887
OG0001025	0.5476325848582	0.178718437867771	1.03198805145057	0.542144341037945	NA
OG0001026	2.82030781201973	0.214148972586126	1.04961748143742	NA	NA
OG0001027	0	NA	NA	NA	NA
OG0001028	0	NA	NA	NA	NA
OG0001029	16.9595671959295	-0.144090013584519	1.00752575172044	NA	NA
OG0001030	1.94409567624661	0.208908330220967	1.04673465181588	NA	NA
OG0001031	0.35596118015783	0.16337554156212	1.02593938145803	0.651047418807676	NA
OG0001032	1.6428977545746	0.205988879682881	1.04517865210128	0.310616704381704	NA
OG0001033	8.13463187722119	-0.0848033945078431	0.988213764198652	NA	NA
OG0001034	1.83456915927497	0.207957767930421	1.04622117825451	0.291580353830894	NA
OG0001035	0.930975394258941	0.193961924037014	1.03898893878649	0.421099909183149	NA
OG0001036	0	NA	NA	NA	NA
OG0001037	0	NA	NA	NA	NA
OG0001038	4.67095788792779	-0.18214516229691	1.03031576495073	0.352723262282885	NA
OG0001039	0	NA	NA	NA	NA
OG0001040	0	NA	NA	NA	NA
OG0001041	2.82030781201973	0.214148972586126	1.04961748143742	NA	NA
OG0001042	19.9756465145236	-0.31476856261517	1.0827764677631	0.118789247692159	0.35339533418889
OG0001043	30.9150726244845	0.23262603550447	1.04396443242641	0.2743919432316	0.611017110701295
OG0001044	0.65715910182984	0.184409389753535	1.03448776029704	0.498761244613791	NA
OG0001045	1.75242427154624	0.207188670281962	1.04580582582768	0.299386673889523	NA
OG0001046	0.52025095561529	0.177023662434112	1.03127155185036	0.554661764641522	NA
OG0001047	40.3041710514125	0.0535112854625498	0.973242941049851	NA	NA
OG0001048	1.0952651697164	0.197846280219021	1.04092427234875	0.387378646244404	NA
OG0001049	0	NA	NA	NA	NA
OG0001050	0	NA	NA	NA	NA
OG0001051	0	NA	NA	NA	NA
OG0001052	0	NA	NA	NA	NA
OG0001053	0	NA	NA	NA	NA
OG0001054	0	NA	NA	NA	NA
OG0001055	0	NA	NA	NA	NA
OG0001056	0	NA	NA	NA	NA
OG0001057	0	NA	NA	NA	NA
OG0001058	0	NA	NA	NA	NA
OG0001059	0	NA	NA	NA	NA
OG0001060	0.49286932637238	0.175205634988119	1.03051512302073	0.567997216095975	NA
OG0001061	18.1217930978377	0.163139482135486	0.984606705807748	0.614796073396218	0.862311375672617
OG0001062	8.84426624545994	0.225405629512799	1.05555041840323	NA	NA
OG0001063	0	NA	NA	NA	NA
OG0001064	0	NA	NA	NA	NA
OG0001065	0	NA	NA	NA	NA
OG0001066	0	NA	NA	NA	NA
OG0001067	11.1235657729167	0.297401743499933	1.07902591783358	0.0919620120315158	NA
OG0001068	0.739303989558571	0.187843983737431	1.03606009449099	0.471704833570651	NA
OG0001069	27.5891985429187	0.415452293908264	1.14282935250798	0.0378046943595836	0.170681140168457
OG0001070	0	NA	NA	NA	NA
OG0001071	9.94151255836356	-0.149543199535657	1.01592686910439	0.48634884641342	NA
OG0001072	1.75242427154624	0.207188670281962	1.04580582582768	0.299386673889523	NA
OG0001073	4.89917870707053	-0.221058979753878	1.0367070391416	0.316914850909687	NA
OG0001074	3.12150573369174	0.215409226967245	1.05030803728923	NA	NA
OG0001075	80.4444557958678	0.031684043173315	0.938913552942287	0.944711441526848	0.967918951804032
OG0001076	0	NA	NA	NA	NA
OG0001077	4.70311229738591	-0.0460159944706784	0.986905695124499	0.850830074490829	NA
OG0001078	0	NA	NA	NA	NA
OG0001079	0	NA	NA	NA	NA
OG0001080	48.0405936113434	0.195290433131001	0.975180731593555	0.589696728316786	0.85352416929887
OG0001081	32.3315139395566	0.20231014314774	1.01931379948994	NA	NA
OG0001082	29.0487142120537	0.486068679332148	1.14038491157736	0.146292094392667	0.405116569087385
OG0001083	45.239344148761	-0.0344332779187746	0.955555065853044	0.906323659515954	0.946392447543543
OG0001084	59.8707356262524	0.201154089998228	0.9906294966115	0.549175817198472	0.848525040620681
OG0001085	156.063425977567	0.170132912923242	0.952117618011702	0.668923565236875	0.873128587224705
OG0001086	56.7636319362375	0.281595477012325	1.06057930988908	0.215727357705507	0.541145217106498
OG0001087	0.35596118015783	0.16337554156212	1.02593938145803	0.651047418807676	NA
OG0001088	0.711922360315661	0.1867657301703	1.03556136261341	0.48028836860421	NA
OG0001089	0.821448877287301	0.190739907275633	1.03742601765051	0.448181372831765	NA
OG0001090	0.02738162924291	0.0518388677536496	1.00897362584468	0.782626095695684	NA
OG0001091	0	NA	NA	NA	NA
OG0001092	0	NA	NA	NA	NA
OG0001093	0	NA	NA	NA	NA
OG0001094	0	NA	NA	NA	NA
OG0001097	0.52025095561529	0.177023662434112	1.03127155185036	0.554661764641522	NA
OG0001098	0	NA	NA	NA	NA
OG0001099	0	NA	NA	NA	NA
OG0001102	0	NA	NA	NA	NA
OG0001103	0	NA	NA	NA	NA
OG0001105	0	NA	NA	NA	NA
OG0001107	0	NA	NA	NA	NA
OG0001108	0	NA	NA	NA	NA
OG0001109	18.6856076357004	0.0628025108719956	0.975605712271856	NA	NA
OG0001110	0	NA	NA	NA	NA
OG0001111	0	NA	NA	NA	NA
OG0001112	0.21905303394328	0.143291795277513	1.01949609757557	0.781779689294697	NA
OG0001113	0	NA	NA	NA	NA
OG0001114	0.607390433790421	0.180648959421432	1.03285912199325	0.522912764119954	NA
OG0001116	5.00221759161489	-0.219839524112801	1.05555977273499	0.0523965595871223	NA
OG0001117	0	NA	NA	NA	NA
OG0001118	0.714602513087841	-0.210256912817993	1.04930739036265	0.227745026127607	NA
OG0001119	0	NA	NA	NA	NA
OG0001121	0.5476325848582	0.178718437867771	1.03198805145057	0.542144341037945	NA
OG0001122	2.67841934769331	-0.156355859679961	1.01749470633428	0.47256239353079	NA
OG0001123	0	NA	NA	NA	NA
OG0001124	5.1487368692607	-0.135317457368832	1.0100770389591	0.545136095471874	NA
OG0001125	0	NA	NA	NA	NA
OG0001126	0.49286932637238	0.175205634988119	1.03051512302073	0.567997216095975	NA
OG0001127	0	NA	NA	NA	NA
OG0001128	0	NA	NA	NA	NA
OG0001129	8.27569466039449	0.224452912906969	1.05514039272686	NA	NA
OG0001131	1.17741005744513	0.199463253851524	1.04174681338157	0.372908935705769	NA
OG0001133	0	NA	NA	NA	NA
OG0001134	3.63275614203689	0.0644742029633666	0.989423185206151	NA	NA
OG0001135	0	NA	NA	NA	NA
OG0001137	0.684540731072751	0.185624177131903	1.03503796720997	0.489295601188957	NA
OG0001138	0	NA	NA	NA	NA
OG0001140	10.7027049694612	-0.105500547407213	0.993666135735628	NA	NA
OG0001142	0	NA	NA	NA	NA
OG0001143	0	NA	NA	NA	NA
OG0001145	0	NA	NA	NA	NA
OG0001147	0	NA	NA	NA	NA
OG0001148	0	NA	NA	NA	NA
OG0001149	0	NA	NA	NA	NA
OG0001150	0.32857955091492	0.160223507894159	1.02482203579006	0.672123461180512	NA
OG0001151	0	NA	NA	NA	NA
OG0001153	2.59557768756408	-0.218324528804235	1.05452543063091	0.0901420286555829	NA
OG0001155	0	NA	NA	NA	NA
OG0001156	0	NA	NA	NA	NA
OG0001157	0.714602513087841	-0.210256912817993	1.04930739036265	0.227745026127607	NA
OG0001159	5.84661279319353	-0.220074034775037	1.05572038380989	0.0458096034997565	NA
OG0001160	5.89547073297469	-0.220093287104568	1.0557333779305	0.0453794004926208	NA
OG0001161	0	NA	NA	NA	NA
OG0001162	0	NA	NA	NA	NA
OG0001165	0.32857955091492	0.160223507894159	1.02482203579006	0.672123461180512	NA
OG0001167	0	NA	NA	NA	NA
OG0001168	0	NA	NA	NA	NA
OG0001169	0.958357023501851	0.194679859426164	1.03934238873556	0.414964642398365	NA
OG0001170	6.35961835371807	-0.154804700526881	1.01833582348101	0.464836285897844	NA
OG0001171	0	NA	NA	NA	NA
OG0001172	1.0952651697164	0.197846280219021	1.04092427234875	0.387378646244404	NA
OG0001177	0	NA	NA	NA	NA
OG0001179	0.449739445630271	-0.203049513445744	1.04506551584491	0.308658012577269	NA
OG0001181	0.876212135773121	0.192426792086484	1.03823934870292	0.434098357099142	NA
OG0001182	5.18986876715699	-0.103552793450803	0.999064859320217	0.662769762167743	NA
OG0001183	0	NA	NA	NA	NA
OG0001184	8.37905787640133	-0.161842717169424	1.02162852783963	0.432556661194928	NA
OG0001186	0	NA	NA	NA	NA
OG0001187	0	NA	NA	NA	NA
OG0001189	1.28693657441677	0.199005241162687	1.04206773625234	0.355572553741806	NA
OG0001192	0.41072443864365	0.168778319774577	1.02795229038936	0.613972253941305	NA
OG0001193	0	NA	NA	NA	NA
OG0001194	0	NA	NA	NA	NA
OG0001195	2.02624056397534	0.209573691383943	1.04709346931133	NA	NA
OG0001197	1.04050191123058	0.196657749354794	1.04032602671871	0.397842640415497	NA
OG0001198	0	NA	NA	NA	NA
OG0001199	3.06674247520592	0.215198214992883	1.0501917005088	NA	NA
OG0001204	0	NA	NA	NA	NA
OG0001208	0	NA	NA	NA	NA
OG0001209	0	NA	NA	NA	NA
OG0001211	2.76554455353391	0.213890894013942	1.04947732806423	NA	NA
OG0001212	0	NA	NA	NA	NA
OG0001213	0	NA	NA	NA	NA
OG0001214	19.9964556077487	0.140787365209047	1.00574421635692	NA	NA
OG0001217	25.7784917387412	-0.424168643963535	1.14490942588419	0.0523426333502094	0.185716648366924
OG0001219	0.0547632584858201	0.0798802605241446	1.00911413928989	0.883769364370067	NA
OG0001220	0	NA	NA	NA	NA
OG0001221	0	NA	NA	NA	NA
OG0001222	1.7865062827196	-0.216905002623128	1.05357209800781	0.120206882741214	NA
OG0001227	7.32467575915037	-0.220358799299385	1.05591994128752	0.0373471733849535	NA
OG0001228	17.418729023466	0.260944737673338	1.06899309141149	0.0454999899223095	0.18482291924364
OG0001229	0	NA	NA	NA	NA
OG0001231	0.41072443864365	0.168778319774577	1.02795229038936	0.613972253941305	NA
OG0001232	0	NA	NA	NA	NA
OG0001234	0	NA	NA	NA	NA
OG0001236	0	NA	NA	NA	NA
OG0001237	0.0547632584858201	0.0798802605241446	1.00911413928989	0.883769364370067	NA
OG0001239	0	NA	NA	NA	NA
OG0001240	0	NA	NA	NA	NA
OG0001241	3.5730125654392	-0.219181634280876	1.055108637779	0.0696523735816327	NA
OG0001242	0	NA	NA	NA	NA
OG0001245	4.64491633507097	-0.219711158888864	1.05547203638956	0.055849733788044	NA
OG0001246	6.78872387433449	-0.220274200490505	1.05585971753646	0.0400080124835643	NA
OG0001247	7.27457238758034	-0.0702495805670557	0.990723572115463	NA	NA
OG0001249	3.37304584222703	-0.219027210987653	1.05500271687933	0.073277650489556	NA
OG0001250	0	NA	NA	NA	NA
OG0001254	2.38220174413317	0.211816240043868	1.04835378115939	NA	NA
OG0001257	0	NA	NA	NA	NA
OG0001259	0	NA	NA	NA	NA
OG0001260	0	NA	NA	NA	NA
OG0001261	0.629777472586931	0.18312682542945	1.03391185130127	0.508728369628476	NA
OG0001262	3.39436193716724	-0.219069138276878	1.05502887904247	0.072658357689003	NA
OG0001263	1.52841421851588	0.226354040910935	1.05011905103273	0.300563458250733	NA
OG0001264	0	NA	NA	NA	NA
OG0001265	0	NA	NA	NA	NA
OG0001267	0	NA	NA	NA	NA
OG0001268	3.04874138066564	-0.132743195085194	1.00840500384986	0.561119693596489	NA
OG0001274	0	NA	NA	NA	NA
OG0001275	0	NA	NA	NA	NA
OG0001277	30.105527100153	0.107264463891259	0.984523131084391	0.721909081402101	0.903859669288695
OG0001279	1.67027938381751	0.206239165621583	1.04532221173996	0.307714505563634	NA
OG0001280	11.8709164787376	0.219345168385344	1.05101222929347	NA	NA
OG0001283	5.89547073297469	-0.220093287104568	1.0557333779305	0.0453794004926208	NA
OG0001284	7.04053126365014	0.352017141941279	1.09916806526122	0.104557763005716	NA
OG0001285	0	NA	NA	NA	NA
OG0001286	1.01312028198767	0.196026060347681	1.04001026931457	0.403349345256277	NA
OG0001287	0	NA	NA	NA	NA
OG0001289	0	NA	NA	NA	NA
OG0001290	14.9897141112156	-0.313832421457341	1.08189446725915	0.122246890133169	0.356828760388709
OG0001291	0	NA	NA	NA	NA
OG0001292	0	NA	NA	NA	NA
OG0001293	0	NA	NA	NA	NA
OG0001295	0	NA	NA	NA	NA
OG0001297	0	NA	NA	NA	NA
OG0001299	0	NA	NA	NA	NA
OG0001301	17.3051896815191	0.227888749136359	1.05697960496231	NA	NA
OG0001303	6.12617030116683	0.248736714607436	1.06288419205122	0.114620699592809	NA
OG0001304	10.4843541143043	-0.0694106960245262	0.985696833832649	NA	NA
OG0001305	1.93241497620429	0.0896952368988699	0.995190433942179	0.717687907291087	NA
OG0001306	17.4708869302882	-0.0701595248638061	0.974807465969689	0.804399636331035	0.917605757878553
OG0001308	4.64989665318283	0.00280077432501381	0.983731972220413	NA	NA
OG0001309	0	NA	NA	NA	NA
OG0001310	20.6555547971229	0.286426064698847	1.07184372466651	NA	NA
OG0001311	0	NA	NA	NA	NA
OG0001312	0	NA	NA	NA	NA
OG0001314	7.09457901267515	-0.220323718541124	1.05589528004277	0.0384375762710381	NA
OG0001315	0	NA	NA	NA	NA
OG0001316	7.42070085289948	-0.220373779518679	1.05592868869969	0.0369691540534397	NA
OG0001317	0	NA	NA	NA	NA
OG0001322	0	NA	NA	NA	NA
OG0001323	0.0821448877287301	0.0982035656710072	1.010646579185	0.963555091712437	NA
OG0001325	0	NA	NA	NA	NA
OG0001326	0.5476325848582	0.178718437867771	1.03198805145057	0.542144341037945	NA
OG0001327	5.75320228121578	-0.111834079306544	1.00161016664715	0.633194594972274	NA
OG0001333	0.49286932637238	0.175205634988119	1.03051512302073	0.567997216095975	NA
OG0001334	1.94409567624661	0.208908330220967	1.04673465181588	NA	NA
OG0001335	0	NA	NA	NA	NA
OG0001336	1.39646309138841	0.203062058107048	1.04360116413051	0.340103346534418	NA
OG0001337	0	NA	NA	NA	NA
OG0001338	0	NA	NA	NA	NA
OG0001340	0.739303989558571	0.187843983737431	1.03606009449099	0.471704833570651	NA
OG0001341	0	NA	NA	NA	NA
OG0001342	0	NA	NA	NA	NA
OG0001343	0	NA	NA	NA	NA
OG0001344	0.0547632584858201	0.0798802605241446	1.00911413928989	0.883769364370067	NA
OG0001348	0	NA	NA	NA	NA
OG0001349	1.96515691099156	-0.217313802410983	1.05384602047499	0.111876249547338	NA
OG0001350	0	NA	NA	NA	NA
OG0001351	0	NA	NA	NA	NA
OG0001352	0	NA	NA	NA	NA
OG0001355	11.0001889246171	0.259370906302793	1.06786674351639	0.06818938682426	NA
OG0001356	0	NA	NA	NA	NA
OG0001360	0	NA	NA	NA	NA
OG0001361	0	NA	NA	NA	NA
OG0001362	70.7274104150286	0.221324243596669	0.992193717138484	0.520959299094108	0.844730182487666
OG0001365	0	NA	NA	NA	NA
OG0001366	27.3583342013088	-0.0566560450086688	0.962751993000787	0.849020519383789	0.920436708510826
OG0001368	0	NA	NA	NA	NA
OG0001369	0.821448877287301	0.190739907275633	1.03742601765051	0.448181372831765	NA
OG0001370	0	NA	NA	NA	NA
OG0001371	0	NA	NA	NA	NA
OG0001378	0	NA	NA	NA	NA
OG0001379	0	NA	NA	NA	NA
OG0001382	0	NA	NA	NA	NA
OG0001384	8.22960960055249	-0.186566634604578	1.03421282486642	0.31139192490203	NA
OG0001385	0	NA	NA	NA	NA
OG0001386	0	NA	NA	NA	NA
OG0001389	0	NA	NA	NA	NA
OG0001390	0	NA	NA	NA	NA
OG0001396	6.9067799279961	0.222639467674902	1.05429180047431	NA	NA
OG0001401	1.42384472063132	0.203406836409154	1.04379034829082	0.336489525473203	NA
OG0001402	19.2770214598578	0.263524867602343	1.07008971982584	0.0406291192401882	0.175517795117613
OG0001403	0	NA	NA	NA	NA
OG0001404	3.23103225066338	0.215931339496807	1.05056958750146	NA	NA
OG0001405	4.28761507852705	-0.219572162648215	1.05537349166255	0.0597927697719474	NA
OG0001406	2.65601803656227	0.213347220685745	1.04918265062904	NA	NA
OG0001407	0.531466629566618	0.176090530125747	1.03093306440651	0.556051270082419	NA
OG0001413	32.2352649099904	0.0788459248469477	0.97840177780009	0.801025480351656	0.917605757878553
OG0001418	5.58891250575832	-0.121901675833199	1.00501931077183	0.596606016750126	NA
OG0001419	0.629777472586931	0.18312682542945	1.03391185130127	0.508728369628476	NA
OG0001420	0	NA	NA	NA	NA
OG0001421	0	NA	NA	NA	NA
OG0001426	0	NA	NA	NA	NA
OG0001435	9.91252935508633	-0.235353495275015	1.06005966103302	0.0465040280950375	NA
OG0001436	0	NA	NA	NA	NA
OG0001437	0	NA	NA	NA	NA
OG0001438	18.0241986303711	-0.06203544354236	0.988901346531503	NA	NA
OG0001441	0	NA	NA	NA	NA
OG0001445	0	NA	NA	NA	NA
OG0001446	9.76468826902362	-0.17959423262343	1.03072327356098	0.344944155118427	NA
OG0001447	1.88956846628875	0.230435591394668	1.05256602649287	0.264023334256153	NA
OG0001448	0	NA	NA	NA	NA
OG0001449	0	NA	NA	NA	NA
OG0001450	0	NA	NA	NA	NA
OG0001451	0	NA	NA	NA	NA
OG0001456	0	NA	NA	NA	NA
OG0001457	0	NA	NA	NA	NA
OG0001463	0.21905303394328	0.143291795277513	1.01949609757557	0.781779689294697	NA
OG0001464	0.0547632584858201	0.0798802605241446	1.00911413928989	0.883769364370067	NA
OG0001465	5.36679933161037	0.221062931351797	1.0533635808134	NA	NA
OG0001466	0	NA	NA	NA	NA
OG0001467	0	NA	NA	NA	NA
OG0001471	21.5544633260654	-0.15241086692395	0.992246210542979	0.592852238603122	0.85352416929887
OG0001472	4.82356696334293	-0.219778393762189	1.05551773814794	0.054067938129624	NA
OG0001473	0	NA	NA	NA	NA
OG0001476	0.0821448877287301	0.0982035656710072	1.010646579185	0.963555091712437	NA
OG0001477	1.69766101306042	0.206642921042507	1.04551197720057	0.304876974496113	NA
OG0001485	3.42270365536375	0.216595186907054	1.05093378992206	NA	NA
OG0001488	0	NA	NA	NA	NA
OG0001491	0	NA	NA	NA	NA
OG0001493	0	NA	NA	NA	NA
OG0001494	0	NA	NA	NA	NA
OG0001495	0	NA	NA	NA	NA
OG0001496	4.15836740319654	-0.0559970965285196	0.988341732127556	0.820227913069616	NA
OG0001502	0.739303989558571	0.187843983737431	1.03606009449099	0.471704833570651	NA
OG0001504	0	NA	NA	NA	NA
OG0001505	3.75166319371116	-0.219291527768329	1.055183593713	0.0668897832989855	NA
OG0001506	1.17741005744513	0.199463253851524	1.04174681338157	0.372908935705769	NA
OG0001507	0	NA	NA	NA	NA
OG0001508	0	NA	NA	NA	NA
OG0001509	0	NA	NA	NA	NA
OG0001511	0	NA	NA	NA	NA
OG0001513	0	NA	NA	NA	NA
OG0001514	0	NA	NA	NA	NA
OG0001515	0	NA	NA	NA	NA
OG0001516	0	NA	NA	NA	NA
OG0001517	0	NA	NA	NA	NA
OG0001520	0	NA	NA	NA	NA
OG0001521	2.38220174413317	0.211816240043868	1.04835378115939	NA	NA
OG0001524	0	NA	NA	NA	NA
OG0001525	11.2509286856167	-0.231093165299462	1.02863226769371	0.368522226532267	NA
OG0001526	0	NA	NA	NA	NA
OG0001527	0	NA	NA	NA	NA
OG0001528	0	NA	NA	NA	NA
OG0001530	0.930975394258941	0.193961924037014	1.03898893878649	0.421099909183149	NA
OG0001531	0	NA	NA	NA	NA
OG0001535	0	NA	NA	NA	NA
OG0001536	0.602395843344021	0.181765127779825	1.03330665219676	0.519244096558323	NA
OG0001537	0	NA	NA	NA	NA
OG0001538	6.83816813481014	-0.162749638435161	1.02209133153412	0.428596660292527	NA
OG0001539	0.602395843344021	0.181765127779825	1.03330665219676	0.519244096558323	NA
OG0001549	1.28693657441677	0.199005241162687	1.04206773625234	0.355572553741806	NA
OG0001551	16.8133980008243	-0.243158659895983	1.06411829197847	NA	NA
OG0001553	2.35482011489026	0.211647693187324	1.04826261894257	NA	NA
OG0001555	0	NA	NA	NA	NA
OG0001557	0	NA	NA	NA	NA
OG0001558	0.5476325848582	0.178718437867771	1.03198805145057	0.542144341037945	NA
OG0001560	7.09457901267515	-0.220323718541124	1.05589528004277	0.0384375762710381	NA
OG0001561	1.12264679895931	0.198406055714226	1.04120790636172	0.38240072877657	NA
OG0001562	0	NA	NA	NA	NA
OG0001563	6.07412136124665	-0.220135006638513	1.05576201212757	0.0441942770362873	NA
OG0001564	0	NA	NA	NA	NA
OG0001568	3.5730125654392	-0.219181634280876	1.055108637779	0.0696523735816327	NA
OG0001570	13.2697184577402	-0.267115583813118	1.07331735320447	0.0125199275512744	0.112679347961469
OG0001574	11.0642934694685	-0.205779929887406	1.03276528973935	0.339275305260923	NA
OG0001577	0.794067248044391	0.189826520547977	1.03699130165437	0.455679043883041	NA
OG0001578	9.89426780386597	-0.220655278057596	1.05612392168867	0.0282902405624494	NA
OG0001581	0	NA	NA	NA	NA
OG0001582	0	NA	NA	NA	NA
OG0001583	0	NA	NA	NA	NA
OG0001584	0	NA	NA	NA	NA
OG0001585	0	NA	NA	NA	NA
OG0001586	0	NA	NA	NA	NA
OG0001588	12.7002330117734	-0.265424789057338	1.07261686419213	0.0134099074439929	0.115861600316099
OG0001590	0.32857955091492	0.160223507894159	1.02482203579006	0.672123461180512	NA
OG0001591	0	NA	NA	NA	NA
OG0001602	0.35596118015783	0.16337554156212	1.02593938145803	0.651047418807676	NA
OG0001603	15.0378528502958	0.0353045830129591	0.978825384244089	0.910397437972265	0.946392447543543
OG0001604	0	NA	NA	NA	NA
OG0001605	0	NA	NA	NA	NA
OG0001606	0	NA	NA	NA	NA
OG0001614	0	NA	NA	NA	NA
OG0001615	0	NA	NA	NA	NA
OG0001616	0	NA	NA	NA	NA
OG0001619	0	NA	NA	NA	NA
OG0001620	0	NA	NA	NA	NA
OG0001623	0.629777472586931	0.18312682542945	1.03391185130127	0.508728369628476	NA
OG0001624	0	NA	NA	NA	NA
OG0001625	0	NA	NA	NA	NA
OG0001626	0	NA	NA	NA	NA
OG0001627	5.53816947643077	-0.220001243105811	1.05567045697891	0.0479491719225128	NA
OG0001628	0.02738162924291	0.0518388677536496	1.00897362584468	0.782626095695684	NA
OG0001629	4.10896445025509	-0.2194956272615	1.05531856056413	0.0619827698380968	NA
OG0001630	0	NA	NA	NA	NA
OG0001640	0	NA	NA	NA	NA
OG0001646	7.20524094774926	-0.175723138584992	1.02840080671028	0.368597936805353	NA
OG0001655	0	NA	NA	NA	NA
OG0001660	3.37304584222703	-0.219027210987653	1.05500271687933	0.073277650489556	NA
OG0001661	0	NA	NA	NA	NA
OG0001664	0	NA	NA	NA	NA
OG0001665	0	NA	NA	NA	NA
OG0001666	36.785009926771	0.308794392748443	1.08829428005857	0.0286362234141345	0.149414189855259
OG0001673	0	NA	NA	NA	NA
OG0001674	2.87708730205359	-0.247914872794328	1.06473896814744	0.0675701992031281	NA
OG0001677	0	NA	NA	NA	NA
OG0001685	0.0547632584858201	0.0798802605241446	1.00911413928989	0.883769364370067	NA
OG0001687	0	NA	NA	NA	NA
OG0001691	0.629777472586931	0.18312682542945	1.03391185130127	0.508728369628476	NA
OG0001692	0	NA	NA	NA	NA
OG0001693	0	NA	NA	NA	NA
OG0001694	0	NA	NA	NA	NA
OG0001701	0	NA	NA	NA	NA
OG0001704	0	NA	NA	NA	NA
OG0001707	0.43810606788656	0.171094069257594	1.0288572508766	0.597528814097411	NA
OG0001711	0	NA	NA	NA	NA
OG0001714	55.2238373932561	0.373343149541416	1.05184634750276	0.293388998676052	0.64012145165684
OG0001716	0	NA	NA	NA	NA
OG0001718	0	NA	NA	NA	NA
OG0001719	0.35730125654392	-0.199696682825489	1.04320130484744	0.347158015640573	NA
OG0001720	0	NA	NA	NA	NA
OG0001728	0	NA	NA	NA	NA
OG0001736	0	NA	NA	NA	NA
OG0001737	6.07390433790421	0.222020897495151	1.05388451864345	NA	NA
OG0001741	0	NA	NA	NA	NA
OG0001745	0	NA	NA	NA	NA
OG0001746	0	NA	NA	NA	NA
OG0001747	0	NA	NA	NA	NA
OG0001748	0	NA	NA	NA	NA
OG0001749	0	NA	NA	NA	NA
OG0001753	0	NA	NA	NA	NA
OG0001758	0	NA	NA	NA	NA
OG0001760	17.4928240174026	0.0351438529533161	0.979613230230831	0.911340875412301	0.946392447543543
OG0001761	0	NA	NA	NA	NA
OG0001779	29.1647003297473	-0.165246700951972	1.00166160168332	0.524251200550683	0.844730182487666
OG0001780	0	NA	NA	NA	NA
OG0001781	3.39436193716724	-0.219069138276878	1.05502887904247	0.072658357689003	NA
OG0001782	0	NA	NA	NA	NA
OG0001783	0	NA	NA	NA	NA
OG0001795	0	NA	NA	NA	NA
OG0001797	0	NA	NA	NA	NA
OG0001807	1.25055439790372	-0.214980689358565	1.05230330881044	0.155866765818509	NA
OG0001813	0	NA	NA	NA	NA
OG0001820	0.52025095561529	0.177023662434112	1.03127155185036	0.554661764641522	NA
OG0001821	0.684540731072751	0.185624177131903	1.03503796720997	0.489295601188957	NA
OG0001826	0	NA	NA	NA	NA
OG0001828	33.1709440032488	0.0785064334956181	0.97480431128879	0.808151850999946	0.917605757878553
OG0001829	0	NA	NA	NA	NA
OG0001830	0	NA	NA	NA	NA
OG0001831	10.3933413918391	-0.233860007495099	1.05960422642319	0.045251242592144	NA
OG0001837	2.65601803656227	0.213347220685745	1.04918265062904	NA	NA
OG0001845	0	NA	NA	NA	NA
OG0001848	0.35730125654392	-0.199696682825489	1.04320130484744	0.347158015640573	NA
OG0001849	0	NA	NA	NA	NA
OG0001854	0	NA	NA	NA	NA
OG0001855	3.5596118015783	0.217036632066121	1.05117514320241	NA	NA
OG0001856	0	NA	NA	NA	NA
OG0001857	19.7033421035711	0.152542496328572	1.00079637048501	NA	NA
OG0001858	0	NA	NA	NA	NA
OG0001859	0	NA	NA	NA	NA
OG0001860	0	NA	NA	NA	NA
OG0001861	0	NA	NA	NA	NA
OG0001862	0	NA	NA	NA	NA
OG0001863	0	NA	NA	NA	NA
OG0001864	0	NA	NA	NA	NA
OG0001865	0	NA	NA	NA	NA
OG0001866	0	NA	NA	NA	NA
OG0001867	0	NA	NA	NA	NA
OG0001877	0	NA	NA	NA	NA
OG0001889	0	NA	NA	NA	NA
OG0001892	1.86322159068255	0.231974361027344	1.05289111300386	0.265123968695597	NA
OG0001893	110.70837526991	0.339350294212123	1.04206372189835	0.321285256453251	0.654694484848134
OG0001894	0.02738162924291	0.0518388677536496	1.00897362584468	0.782626095695684	NA
OG0001895	0	NA	NA	NA	NA
OG0001896	4.23017166726904	-0.143489598627498	1.01294881948978	0.516503025301279	NA
OG0001908	0	NA	NA	NA	NA
OG0001910	4.44520447205405	-0.022742677838018	0.984564646760452	NA	NA
OG0001916	0	NA	NA	NA	NA
OG0001919	0	NA	NA	NA	NA
OG0001924	0	NA	NA	NA	NA
OG0001925	0	NA	NA	NA	NA
OG0001926	0	NA	NA	NA	NA
OG0001927	0	NA	NA	NA	NA
OG0001928	8.91683048439742	-0.190830075870096	1.03664771126521	0.286478617964107	NA
OG0001929	0	NA	NA	NA	NA
OG0001960	5.71682010470273	-0.220048742167483	1.05570290224881	0.0466291800353445	NA
OG0001961	0	NA	NA	NA	NA
OG0001962	0	NA	NA	NA	NA
OG0001963	0	NA	NA	NA	NA
OG0001964	0	NA	NA	NA	NA
OG0001965	17.0230278688335	0.323525373499588	1.0964974734435	0.0290327775127125	0.149414189855259
OG0001966	0	NA	NA	NA	NA
OG0001967	0.821448877287301	0.190739907275633	1.03742601765051	0.448181372831765	NA
OG0001968	0	NA	NA	NA	NA
OG0001969	0	NA	NA	NA	NA
OG0001970	0	NA	NA	NA	NA
OG0001982	0	NA	NA	NA	NA
OG0001984	0	NA	NA	NA	NA
OG0001986	3.73462218812448	-0.106990758797633	1.00013993608287	0.651549465640218	NA
OG0001987	1.31431820365968	0.201447589274026	1.04285098402722	0.351543929116116	NA
OG0001989	0	NA	NA	NA	NA
OG0001990	28.8165438899776	0.222020642374981	1.02531883239463	0.399329504246166	0.730976041670948
OG0001997	0	NA	NA	NA	NA
OG0001998	0	NA	NA	NA	NA
OG0001999	3.03706068062332	-0.218769564715335	1.05483033455627	0.0795475554259127	NA
OG0002000	0	NA	NA	NA	NA
OG0002001	0	NA	NA	NA	NA
OG0002002	0	NA	NA	NA	NA
OG0002003	0	NA	NA	NA	NA
OG0002004	22.6007265655401	-0.259319246744513	1.07033848668115	0.00744956969083192	0.111571841529974
OG0002027	0	NA	NA	NA	NA
OG0002029	0	NA	NA	NA	NA
OG0002047	1.7865062827196	-0.216905002623128	1.05357209800781	0.120206882741214	NA
OG0002048	141.906194417108	-0.429145874515032	1.15362313297633	0.0290527591385225	0.149414189855259
OG0002049	0	NA	NA	NA	NA
OG0002050	0	NA	NA	NA	NA
OG0002051	0	NA	NA	NA	NA
OG0002052	0	NA	NA	NA	NA
OG0002053	0	NA	NA	NA	NA
OG0002054	0	NA	NA	NA	NA
OG0002055	0	NA	NA	NA	NA
OG0002056	18.927916323561	0.304310320142669	1.08186554930412	NA	NA
OG0002066	0	NA	NA	NA	NA
OG0002069	3.21571130889528	-0.218929820891527	1.05493572773214	0.0759427148380479	NA
OG0002073	5.04843668615806	-0.250875684974265	1.06644166198677	0.0397103739763093	NA
OG0002080	0.52025095561529	0.177023662434112	1.03127155185036	0.554661764641522	NA
OG0002081	0.35596118015783	0.16337554156212	1.02593938145803	0.651047418807676	NA
OG0002082	0	NA	NA	NA	NA
OG0002083	0	NA	NA	NA	NA
OG0002084	0	NA	NA	NA	NA
OG0002085	0	NA	NA	NA	NA
OG0002086	0	NA	NA	NA	NA
OG0002087	12.765224000616	-0.143134580305228	1.01312482475384	NA	NA
OG0002088	0.65715910182984	0.184409389753535	1.03448776029704	0.498761244613791	NA
OG0002096	0	NA	NA	NA	NA
OG0002113	0	NA	NA	NA	NA
OG0002118	3.06674247520592	0.215198214992883	1.0501917005088	NA	NA
OG0002119	46.9563020276511	-0.00564255574639073	0.955017295194585	0.973576310600454	0.985255708640404
OG0002120	6.43142261779057	-0.22020991190871	1.05581403101083	0.0419985854406296	NA
OG0002121	0	NA	NA	NA	NA
OG0002122	0	NA	NA	NA	NA
OG0002123	0	NA	NA	NA	NA
OG0002124	0	NA	NA	NA	NA
OG0002125	0	NA	NA	NA	NA
OG0002141	13.7925749693975	-0.311438253955014	1.09166044566325	0.0227565404341258	0.136539242604755
OG0002144	1.15002842820222	0.198944636852376	1.04148192332123	0.377580212068889	NA
OG0002149	0.714602513087841	-0.210256912817993	1.04930739036265	0.227745026127607	NA
OG0002152	7.84856695649144	-0.0341368092584051	0.985218561258593	NA	NA
OG0002162	0	NA	NA	NA	NA
OG0002163	0	NA	NA	NA	NA
OG0002164	17.773433543389	0.223437236118212	1.04332808216745	NA	NA
OG0002165	0	NA	NA	NA	NA
OG0002166	0	NA	NA	NA	NA
OG0002167	9.89426780386597	-0.220655278057596	1.05612392168867	0.0282902405624494	NA
OG0002168	1.69766101306042	0.206642921042507	1.04551197720057	0.304876974496113	NA
OG0002169	0	NA	NA	NA	NA
OG0002170	3.63380876258971	-0.219216825944632	1.05513457844386	0.0686605189706779	NA
OG0002187	0	NA	NA	NA	NA
OG0002197	0	NA	NA	NA	NA
OG0002201	0	NA	NA	NA	NA
OG0002202	0	NA	NA	NA	NA
OG0002203	0.32857955091492	0.160223507894159	1.02482203579006	0.672123461180512	NA
OG0002204	0.985738652744761	0.195367321136559	1.03968260608039	0.409052211340188	NA
OG0002205	0	NA	NA	NA	NA
OG0002206	0	NA	NA	NA	NA
OG0002221	0	NA	NA	NA	NA
OG0002234	0	NA	NA	NA	NA
OG0002235	0.46548769712947	0.173168090898331	1.02969410691039	0.582247564719816	NA
OG0002237	0	NA	NA	NA	NA
OG0002239	15.0329132363129	0.227790470211373	1.05684915726963	NA	NA
OG0002240	0	NA	NA	NA	NA
OG0002241	0	NA	NA	NA	NA
OG0002242	0	NA	NA	NA	NA
OG0002243	0	NA	NA	NA	NA
OG0002244	1.25955494517386	0.200910271401613	1.04249115113251	0.359717463019156	NA
OG0002245	0	NA	NA	NA	NA
OG0002246	0	NA	NA	NA	NA
OG0002265	0	NA	NA	NA	NA
OG0002278	3.21571130889528	-0.218929820891527	1.05493572773214	0.0759427148380479	NA
OG0002279	1.7865062827196	-0.216905002623128	1.05357209800781	0.120206882741214	NA
OG0002280	10.4889409498424	-0.267824699805662	1.07351114533233	0.0161276204813796	NA
OG0002281	25.7651634320083	-0.241656951607301	1.03868370130786	0.319415707448794	0.654694484848134
OG0002282	0	NA	NA	NA	NA
OG0002283	5.89547073297469	-0.220093287104568	1.0557333779305	0.0453794004926208	NA
OG0002284	0.5476325848582	0.178718437867771	1.03198805145057	0.542144341037945	NA
OG0002285	0	NA	NA	NA	NA
OG0002286	4.64491633507097	-0.219711158888864	1.05547203638956	0.055849733788044	NA
OG0002287	0	NA	NA	NA	NA
OG0002297	0	NA	NA	NA	NA
OG0002308	0	NA	NA	NA	NA
OG0002315	0	NA	NA	NA	NA
OG0002316	0	NA	NA	NA	NA
OG0002318	0	NA	NA	NA	NA
OG0002319	0.684540731072751	0.185624177131903	1.03503796720997	0.489295601188957	NA
OG0002320	12.2622411650142	0.261318455690929	1.06876025254454	0.0614474901295179	0.204194736430398
OG0002321	8.43354180681629	0.224754962234742	1.05526956648431	NA	NA
OG0002322	4.39944176083837	0.0897597531471244	0.994531691796923	NA	NA
OG0002323	0	NA	NA	NA	NA
OG0002324	0	NA	NA	NA	NA
OG0002325	0	NA	NA	NA	NA
OG0002326	0	NA	NA	NA	NA
OG0002342	0	NA	NA	NA	NA
OG0002357	0	NA	NA	NA	NA
OG0002358	2.33391638648921	-0.00606534135507126	0.984334614050193	0.977370531550572	NA
OG0002359	0	NA	NA	NA	NA
OG0002360	7.08315260347742	-0.208539331966048	1.03337219382555	0.33683811322903	NA
OG0002361	0	NA	NA	NA	NA
OG0002362	0	NA	NA	NA	NA
OG0002363	0	NA	NA	NA	NA
OG0002364	0.02738162924291	0.0518388677536496	1.00897362584468	0.782626095695684	NA
OG0002365	0	NA	NA	NA	NA
OG0002366	3.14888736293465	0.215512229296562	1.05036488128756	NA	NA
OG0002367	5.62174307037839	-0.220015693128205	1.05568058894892	0.0474243421609812	NA
OG0002383	0	NA	NA	NA	NA
OG0002389	1.50598960836005	0.204475280120736	1.04435539206092	0.32618900511945	NA
OG0002391	22.1424536371274	-0.264537883249786	1.05216442918993	0.242682827823658	0.560218745537734
OG0002405	0	NA	NA	NA	NA
OG0002406	0	NA	NA	NA	NA
OG0002407	0.821448877287301	0.190739907275633	1.03742601765051	0.448181372831765	NA
OG0002408	22.8663721453569	0.110746259180157	0.993238125005382	NA	NA
OG0002409	0	NA	NA	NA	NA
OG0002410	4.28761507852705	-0.219572162648215	1.05537349166255	0.0597927697719474	NA
OG0002411	0	NA	NA	NA	NA
OG0002412	0	NA	NA	NA	NA
OG0002413	0	NA	NA	NA	NA
OG0002414	2.94165471257262	-0.218693567672161	1.05477577348389	0.0815843895442037	NA
OG0002451	0	NA	NA	NA	NA
OG0002452	0	NA	NA	NA	NA
OG0002453	0	NA	NA	NA	NA
OG0002454	0	NA	NA	NA	NA
OG0002455	0	NA	NA	NA	NA
OG0002456	9.71103644011481	0.262867219059663	1.06902005101177	0.0735598505476817	NA
OG0002457	0	NA	NA	NA	NA
OG0002492	0	NA	NA	NA	NA
OG0002502	0	NA	NA	NA	NA
OG0002512	0	NA	NA	NA	NA
OG0002532	1.60785565444764	-0.21640018857326	1.05323783927413	0.129986117977933	NA
OG0002533	0	NA	NA	NA	NA
OG0002534	0	NA	NA	NA	NA
OG0002535	1.34169983290259	0.204787078933231	1.04391238656833	0.347626264307224	NA
OG0002536	14.454903706449	0.227919767011263	1.05686506103123	NA	NA
OG0002537	0	NA	NA	NA	NA
OG0002538	7.61369455018796	-0.220405222109419	1.05595102136862	0.0360441044476162	NA
OG0002539	0	NA	NA	NA	NA
OG0002540	0	NA	NA	NA	NA
OG0002541	15.7407100421864	-0.201388867747057	1.02820585831718	NA	NA
OG0002542	25.5015347741811	-0.37023563578805	1.12458488729596	0.00168144906560044	0.0726385996339389
OG0002543	0	NA	NA	NA	NA
OG0002544	0.52025095561529	0.177023662434112	1.03127155185036	0.554661764641522	NA
OG0002545	0	NA	NA	NA	NA
OG0002546	0	NA	NA	NA	NA
OG0002547	0	NA	NA	NA	NA
OG0002577	5.89547073297469	-0.220093287104568	1.0557333779305	0.0453794004926208	NA
OG0002579	0	NA	NA	NA	NA
OG0002584	0	NA	NA	NA	NA
OG0002585	0	NA	NA	NA	NA
OG0002594	0.57501421410111	0.180285093754012	1.03266274945354	0.530362190050657	NA
OG0002595	0	NA	NA	NA	NA
OG0002596	0	NA	NA	NA	NA
OG0002597	0	NA	NA	NA	NA
OG0002598	5.77158336318855	-0.233863694316146	1.0582963005611	0.0900073147647037	NA
OG0002599	7.61151282800788	-0.190730673739105	1.03606305075578	0.294288294577286	NA
OG0002600	0	NA	NA	NA	NA
OG0002601	1.17741005744513	0.199463253851524	1.04174681338157	0.372908935705769	NA
OG0002602	0	NA	NA	NA	NA
OG0002603	0	NA	NA	NA	NA
OG0002604	0	NA	NA	NA	NA
OG0002605	0.766685618801481	0.18885979068529	1.03653572687779	0.463511466718516	NA
OG0002606	0	NA	NA	NA	NA
OG0002607	0	NA	NA	NA	NA
OG0002608	0.903593765016031	0.19321163324198	1.03862153228149	0.427472515944738	NA
OG0002609	4.67203983761534	-0.219726320512853	1.05548119399771	0.0555547011163289	NA
OG0002610	0	NA	NA	NA	NA
OG0002611	8.95991304284092	-0.237737786452278	1.06128011554017	0.0455612193067259	NA
OG0002655	0.821448877287301	0.190739907275633	1.03742601765051	0.448181372831765	NA
OG0002658	0	NA	NA	NA	NA
OG0002662	1.69766101306042	0.206642921042507	1.04551197720057	0.304876974496113	NA
OG0002665	0.766685618801481	0.18885979068529	1.03653572687779	0.463511466718516	NA
OG0002666	0.848830506530211	0.191604425675901	1.03784134392577	0.440994896197909	NA
OG0002667	0	NA	NA	NA	NA
OG0002668	0.43810606788656	0.171094069257594	1.0288572508766	0.597528814097411	NA
OG0002669	10.2228473547809	-0.206555445650382	1.04550274305856	0.1923224207187	NA
OG0002670	0	NA	NA	NA	NA
OG0002671	1.45122634987423	0.203783337397046	1.04398675780899	0.332968413884238	NA
OG0002672	0	NA	NA	NA	NA
OG0002673	14.0280761623918	-0.237676922239865	1.04745473654491	0.243798898521051	0.560218745537734
OG0002674	0	NA	NA	NA	NA
OG0002675	0	NA	NA	NA	NA
OG0002676	8.60143053124843	-0.224567459796261	1.03026378901466	0.360397190499794	NA
OG0002677	0	NA	NA	NA	NA
OG0002678	0	NA	NA	NA	NA
OG0002679	0	NA	NA	NA	NA
OG0002695	0	NA	NA	NA	NA
OG0002712	0	NA	NA	NA	NA
OG0002723	0	NA	NA	NA	NA
OG0002724	0	NA	NA	NA	NA
OG0002725	0	NA	NA	NA	NA
OG0002726	0	NA	NA	NA	NA
OG0002727	10.4274204234368	0.118982608208252	1.00215495436889	NA	NA
OG0002728	28.1334292026602	0.148708568907243	0.974500898912546	0.662933449877948	0.873128587224705
OG0002729	0	NA	NA	NA	NA
OG0002730	0	NA	NA	NA	NA
OG0002731	0	NA	NA	NA	NA
OG0002732	0	NA	NA	NA	NA
OG0002733	1.47860797911714	0.20412411249355	1.04417051232271	0.329536126649592	NA
OG0002734	0	NA	NA	NA	NA
OG0002735	0	NA	NA	NA	NA
OG0002736	0	NA	NA	NA	NA
OG0002737	172.183464168212	-0.730047995511171	1.47944720858089	0.000211315702015688	0.0228220958176943
OG0002738	0	NA	NA	NA	NA
OG0002791	0	NA	NA	NA	NA
OG0002802	1.7865062827196	-0.216905002623128	1.05357209800781	0.120206882741214	NA
OG0002803	0.684540731072751	0.185624177131903	1.03503796720997	0.489295601188957	NA
OG0002804	0	NA	NA	NA	NA
OG0002805	0	NA	NA	NA	NA
OG0002806	0	NA	NA	NA	NA
OG0002807	0	NA	NA	NA	NA
OG0002808	6.12034045578982	-0.25050606810016	1.06644309339651	0.0331618517951036	NA
OG0002809	1.12264679895931	0.198406055714226	1.04120790636172	0.38240072877657	NA
OG0002810	0	NA	NA	NA	NA
OG0002811	0.602395843344021	0.181765127779825	1.03330665219676	0.519244096558323	NA
OG0002812	0	NA	NA	NA	NA
OG0002813	0	NA	NA	NA	NA
OG0002814	0	NA	NA	NA	NA
OG0002815	0	NA	NA	NA	NA
OG0002816	0	NA	NA	NA	NA
OG0002817	0	NA	NA	NA	NA
OG0002868	0	NA	NA	NA	NA
OG0002876	0	NA	NA	NA	NA
OG0002877	0	NA	NA	NA	NA
OG0002878	65.2444839925001	0.252999227813745	1.02050168087893	0.406997493915951	0.732595489048712
OG0002879	8.47888711270932	-0.220517546652757	1.05602844050723	0.0326426005852122	NA
OG0002880	0	NA	NA	NA	NA
OG0002881	0.41072443864365	0.168778319774577	1.02795229038936	0.613972253941305	NA
OG0002882	21.4641063941503	-0.39190593340152	1.11338674564052	0.114655410662795	0.348810826805122
OG0002883	0	NA	NA	NA	NA
OG0002884	1.47860797911714	0.20412411249355	1.04417051232271	0.329536126649592	NA
OG0002885	1.75242427154624	0.207188670281962	1.04580582582768	0.299386673889523	NA
OG0002886	10.6182111146542	-0.23380057418678	1.05961275923377	0.0444243818180407	NA
OG0002887	0.49286932637238	0.175205634988119	1.03051512302073	0.567997216095975	NA
OG0002888	0	NA	NA	NA	NA
OG0002889	0	NA	NA	NA	NA
OG0002890	8.11928802035506	-0.0872477324390548	0.994516468976831	NA	NA
OG0002891	0	NA	NA	NA	NA
OG0002892	0	NA	NA	NA	NA
OG0002893	11.3619809716894	0.23474415424886	1.05895957253519	NA	NA
OG0002918	0	NA	NA	NA	NA
OG0002935	2.27267522716153	0.211124714232069	1.04797946870851	NA	NA
OG0002939	0	NA	NA	NA	NA
OG0002940	7.02574838608598	0.260555678975361	1.06752944808634	0.0966313353322647	NA
OG0002941	0	NA	NA	NA	NA
OG0002942	0.0547632584858201	0.0798802605241446	1.00911413928989	0.883769364370067	NA
OG0002943	0	NA	NA	NA	NA
OG0002944	3.80684727509398	-0.21932602731405	1.05520688649303	0.0660569825762451	NA
OG0002945	0	NA	NA	NA	NA
OG0002946	0.903593765016031	0.19321163324198	1.03862153228149	0.427472515944738	NA
OG0002947	0	NA	NA	NA	NA
OG0002948	0	NA	NA	NA	NA
OG0002949	0	NA	NA	NA	NA
OG0002950	0.455542825342816	0.170461904726894	1.02867794724434	0.595597402738906	NA
OG0002951	0	NA	NA	NA	NA
OG0002952	0	NA	NA	NA	NA
OG0002953	3.75166319371116	-0.219291527768329	1.055183593713	0.0668897832989855	NA
OG0002954	0	NA	NA	NA	NA
OG0002955	15.2856799821143	-0.0517528243862156	0.981349811356511	0.841137117188564	0.920436708510826
OG0002956	0	NA	NA	NA	NA
OG0003004	0	NA	NA	NA	NA
OG0003031	0	NA	NA	NA	NA
OG0003032	0	NA	NA	NA	NA
OG0003033	5.19618916165494	0.0519393656693549	0.987105428358019	NA	NA
OG0003034	0	NA	NA	NA	NA
OG0003035	0	NA	NA	NA	NA
OG0003036	0	NA	NA	NA	NA
OG0003037	41.4227565578224	0.159903897102856	0.975452294948364	0.642899211483971	0.870799698098909
OG0003038	27.1631111842319	-0.0571125168441883	0.98622928628059	NA	NA
OG0003039	32.5790543890931	-0.262586955112392	1.07169809838929	0.00457721644045188	0.0988678751137605
OG0003040	0	NA	NA	NA	NA
OG0003041	2.71078129504809	0.213623586693234	1.04933239546304	NA	NA
OG0003042	0	NA	NA	NA	NA
OG0003043	0	NA	NA	NA	NA
OG0003044	0.602395843344021	0.181765127779825	1.03330665219676	0.519244096558323	NA
OG0003045	0	NA	NA	NA	NA
OG0003046	0	NA	NA	NA	NA
OG0003047	0	NA	NA	NA	NA
OG0003048	0.985738652744761	0.195367321136559	1.03968260608039	0.409052211340188	NA
OG0003049	0	NA	NA	NA	NA
OG0003050	0	NA	NA	NA	NA
OG0003051	3.75166319371116	-0.219291527768329	1.055183593713	0.0668897832989855	NA
OG0003052	7.61369455018796	-0.220405222109419	1.05595102136862	0.0360441044476162	NA
OG0003053	0	NA	NA	NA	NA
OG0003054	0.876212135773121	0.192426792086484	1.03823934870292	0.434098357099142	NA
OG0003055	0	NA	NA	NA	NA
OG0003056	0	NA	NA	NA	NA
OG0003057	0	NA	NA	NA	NA
OG0003058	0	NA	NA	NA	NA
OG0003059	0	NA	NA	NA	NA
OG0003128	33.1965454904437	0.0956241874635848	0.973049755043682	0.772781173074397	0.917605757878553
OG0003129	0.821448877287301	0.190739907275633	1.03742601765051	0.448181372831765	NA
OG0003130	5.17200362474812	-0.219884993077296	1.05559112181981	0.0510187524226355	NA
OG0003131	6.97369489710441	-0.0860223663565257	0.994274682317409	NA	NA
OG0003132	0.602395843344021	0.181765127779825	1.03330665219676	0.519244096558323	NA
OG0003133	7.7103187338908	-0.0195617894648807	0.984064342376566	NA	NA
OG0003134	1.06788354047349	0.197263985049879	1.04063049801312	0.392522774260333	NA
OG0003135	0	NA	NA	NA	NA
OG0003136	0	NA	NA	NA	NA
OG0003137	3.69651994779285	0.217453567681523	1.05140246102261	NA	NA
OG0003138	0	NA	NA	NA	NA
OG0003139	14.8073229808447	0.303192661192156	1.07854323632473	NA	NA
OG0003140	0.629777472586931	0.18312682542945	1.03391185130127	0.508728369628476	NA
OG0003141	0	NA	NA	NA	NA
OG0003142	0.30119792167201	0.156760115398669	1.02363650447679	0.695280582885789	NA
OG0003143	1.67027938381751	0.206239165621583	1.04532221173996	0.307714505563634	NA
OG0003144	0.02738162924291	0.0518388677536496	1.00897362584468	0.782626095695684	NA
OG0003145	0	NA	NA	NA	NA
OG0003146	0.848830506530211	0.191604425675901	1.03784134392577	0.440994896197909	NA
OG0003147	0	NA	NA	NA	NA
OG0003148	0	NA	NA	NA	NA
OG0003149	0.821448877287301	0.190739907275633	1.03742601765051	0.448181372831765	NA
OG0003150	0.739303989558571	0.187843983737431	1.03606009449099	0.471704833570651	NA
OG0003151	0.52025095561529	0.177023662434112	1.03127155185036	0.554661764641522	NA
OG0003152	0	NA	NA	NA	NA
OG0003153	2.69843667378163	-0.218410210480463	1.05458331717068	0.0878030746447294	NA
OG0003154	0	NA	NA	NA	NA
OG0003155	0	NA	NA	NA	NA
OG0003156	7.65443517085334	-0.265797750877334	1.07252601657622	0.0230434280843508	NA
OG0003157	0.46548769712947	0.173168090898331	1.02969410691039	0.582247564719816	NA
OG0003158	0	NA	NA	NA	NA
OG0003159	0	NA	NA	NA	NA
OG0003160	6.07148251600866	-0.220127752460135	1.05575715583925	0.0443003432801101	NA
OG0003161	0	NA	NA	NA	NA
OG0003162	0	NA	NA	NA	NA
OG0003163	0	NA	NA	NA	NA
OG0003164	9.64854438420253	-0.0783326877515492	0.99235284582702	NA	NA
OG0003165	0	NA	NA	NA	NA
OG0003166	0	NA	NA	NA	NA
OG0003167	10.9502265894486	-0.310915333171817	1.09033353554891	0.022190893853581	NA
OG0003168	0	NA	NA	NA	NA
OG0003169	0	NA	NA	NA	NA
OG0003170	0	NA	NA	NA	NA
OG0003171	3.75166319371116	-0.219291527768329	1.055183593713	0.0668897832989855	NA
OG0003172	0	NA	NA	NA	NA
OG0003173	0	NA	NA	NA	NA
OG0003174	0	NA	NA	NA	NA
OG0003175	0.535951884815881	-0.20666464426871	1.04714013103545	0.273064097679212	NA
OG0003176	11.5138322455361	-0.00153492453254169	0.983302512531959	NA	NA
OG0003177	6.32869579374241	-0.230657980760332	1.05676000627691	0.0695508946485418	NA
OG0003178	0	NA	NA	NA	NA
OG0003179	0	NA	NA	NA	NA
OG0003180	0	NA	NA	NA	NA
OG0003181	0	NA	NA	NA	NA
OG0003182	0	NA	NA	NA	NA
OG0003183	0.5476325848582	0.178718437867771	1.03198805145057	0.542144341037945	NA
OG0003184	0	NA	NA	NA	NA
OG0003185	0	NA	NA	NA	NA
OG0003186	0	NA	NA	NA	NA
OG0003187	0	NA	NA	NA	NA
OG0003228	0	NA	NA	NA	NA
OG0003255	0	NA	NA	NA	NA
OG0003258	3.72390157703576	0.217534181321219	1.0514463446252	NA	NA
OG0003259	0	NA	NA	NA	NA
OG0003260	5.58585236555365	0.221307632625221	1.05351515240851	NA	NA
OG0003261	1.69766101306042	0.206642921042507	1.04551197720057	0.304876974496113	NA
OG0003262	0	NA	NA	NA	NA
OG0003263	1.47860797911714	0.20412411249355	1.04417051232271	0.329536126649592	NA
OG0003264	0	NA	NA	NA	NA
OG0003265	0.903593765016031	0.19321163324198	1.03862153228149	0.427472515944738	NA
OG0003266	0	NA	NA	NA	NA
OG0003267	6.30167575057562	0.222398163427297	1.0540689989512	NA	NA
OG0003268	0.739303989558571	0.187843983737431	1.03606009449099	0.471704833570651	NA
OG0003269	1.01312028198767	0.196026060347681	1.04001026931457	0.403349345256277	NA
OG0003270	0	NA	NA	NA	NA
OG0003271	0	NA	NA	NA	NA
OG0003272	1.88933241776079	0.208442734425448	1.04648323426486	0.286640615707113	NA
OG0003273	0	NA	NA	NA	NA
OG0003274	0	NA	NA	NA	NA
OG0003275	0.49286932637238	0.175205634988119	1.03051512302073	0.567997216095975	NA
OG0003276	0	NA	NA	NA	NA
OG0003277	0.739303989558571	0.187843983737431	1.03606009449099	0.471704833570651	NA
OG0003278	0	NA	NA	NA	NA
OG0003279	8.32017974416002	-0.220495563752587	1.05601303987242	0.0332760380316885	NA
OG0003280	7.41582119414924	-0.130975863387649	1.00830377884861	0.561844188853361	NA
OG0003281	0	NA	NA	NA	NA
OG0003282	1.17741005744513	0.199463253851524	1.04174681338157	0.372908935705769	NA
OG0003327	0	NA	NA	NA	NA
OG0003328	9.68058414020339	-0.228566401485247	1.04560711755384	0.247302561224856	NA
OG0003335	0.711922360315661	0.1867657301703	1.03556136261341	0.48028836860421	NA
OG0003345	0	NA	NA	NA	NA
OG0003353	0	NA	NA	NA	NA
OG0003354	0	NA	NA	NA	NA
OG0003355	0	NA	NA	NA	NA
OG0003356	0	NA	NA	NA	NA
OG0003357	0	NA	NA	NA	NA
OG0003358	4.46626570679901	-0.219641927424948	1.05542387864549	0.057753568450107	NA
OG0003359	0	NA	NA	NA	NA
OG0003360	0	NA	NA	NA	NA
OG0003361	0	NA	NA	NA	NA
OG0003362	0	NA	NA	NA	NA
OG0003363	6.301889108519	0.254013849786449	1.05819196056101	NA	NA
OG0003364	0	NA	NA	NA	NA
OG0003365	0	NA	NA	NA	NA
OG0003366	0	NA	NA	NA	NA
OG0003367	0	NA	NA	NA	NA
OG0003368	0	NA	NA	NA	NA
OG0003369	0	NA	NA	NA	NA
OG0003370	0	NA	NA	NA	NA
OG0003371	0	NA	NA	NA	NA
OG0003372	0	NA	NA	NA	NA
OG0003373	4.64491633507097	-0.219711158888864	1.05547203638956	0.055849733788044	NA
OG0003374	0	NA	NA	NA	NA
OG0003375	0	NA	NA	NA	NA
OG0003376	0	NA	NA	NA	NA
OG0003423	0	NA	NA	NA	NA
OG0003431	0	NA	NA	NA	NA
OG0003446	2.51910989034772	0.212615536492623	1.04878620941498	NA	NA
OG0003447	0	NA	NA	NA	NA
OG0003448	0	NA	NA	NA	NA
OG0003449	0	NA	NA	NA	NA
OG0003450	0	NA	NA	NA	NA
OG0003451	0	NA	NA	NA	NA
OG0003452	0	NA	NA	NA	NA
OG0003453	0	NA	NA	NA	NA
OG0003454	0	NA	NA	NA	NA
OG0003455	0	NA	NA	NA	NA
OG0003456	4.05286111538318	-0.187574015685956	1.03269393747851	0.331790475759893	NA
OG0003457	0	NA	NA	NA	NA
OG0003458	0	NA	NA	NA	NA
OG0003459	0	NA	NA	NA	NA
OG0003460	0	NA	NA	NA	NA
OG0003461	0.821448877287301	0.190739907275633	1.03742601765051	0.448181372831765	NA
OG0003462	0.602395843344021	0.181765127779825	1.03330665219676	0.519244096558323	NA
OG0003463	0	NA	NA	NA	NA
OG0003464	0	NA	NA	NA	NA
OG0003465	0	NA	NA	NA	NA
OG0003466	0	NA	NA	NA	NA
OG0003467	0	NA	NA	NA	NA
OG0003468	0	NA	NA	NA	NA
OG0003469	0	NA	NA	NA	NA
OG0003470	0	NA	NA	NA	NA
OG0003553	7.91977444087258	-0.234301341237615	1.05932621057631	0.0570657976363438	NA
OG0003564	0.5476325848582	0.178718437867771	1.03198805145057	0.542144341037945	NA
OG0003565	0	NA	NA	NA	NA
OG0003566	0	NA	NA	NA	NA
OG0003567	0	NA	NA	NA	NA
OG0003568	0	NA	NA	NA	NA
OG0003569	2.50110879580744	-0.218201921951887	1.05444252094097	0.0928613782065601	NA
OG0003570	0	NA	NA	NA	NA
OG0003571	0	NA	NA	NA	NA
OG0003572	9.2629174732473	0.262320775735194	1.06401949579711	NA	NA
OG0003573	0	NA	NA	NA	NA
OG0003574	7.26761752517942	-0.220350508058564	1.05591417868244	0.0376059708196322	NA
OG0003575	0	NA	NA	NA	NA
OG0003576	1.34169983290259	0.204787078933231	1.04391238656833	0.347626264307224	NA
OG0003577	0	NA	NA	NA	NA
OG0003578	0	NA	NA	NA	NA
OG0003579	0	NA	NA	NA	NA
OG0003580	0	NA	NA	NA	NA
OG0003581	3.75166319371116	-0.219291527768329	1.055183593713	0.0668897832989855	NA
OG0003582	9.4445283582357	-0.220614890637185	1.05609592680182	0.0295606627658188	NA
OG0003583	0	NA	NA	NA	NA
OG0003584	0.860463884273922	-0.00534766250883278	0.986426024930038	0.983718610899801	NA
OG0003585	0.02738162924291	0.0518388677536496	1.00897362584468	0.782626095695684	NA
OG0003586	0	NA	NA	NA	NA
OG0003587	0	NA	NA	NA	NA
OG0003588	10.209272237752	-0.220684617537251	1.05614403322832	0.0274218257688576	NA
OG0003589	0	NA	NA	NA	NA
OG0003590	0	NA	NA	NA	NA
OG0003591	0	NA	NA	NA	NA
OG0003592	0	NA	NA	NA	NA
OG0003593	0	NA	NA	NA	NA
OG0003594	0	NA	NA	NA	NA
OG0003644	0	NA	NA	NA	NA
OG0003645	0.32857955091492	0.160223507894159	1.02482203579006	0.672123461180512	NA
OG0003686	0	NA	NA	NA	NA
OG0003687	0	NA	NA	NA	NA
OG0003688	0	NA	NA	NA	NA
OG0003689	4.46626570679901	-0.219641927424948	1.05542387864549	0.057753568450107	NA
OG0003690	0	NA	NA	NA	NA
OG0003691	0	NA	NA	NA	NA
OG0003692	4.18074556286194	0.267766713734082	1.05822099339238	0.207601079932026	NA
OG0003693	0.46548769712947	0.173168090898331	1.02969410691039	0.582247564719816	NA
OG0003694	29.1272905114163	-0.314058681072482	1.09393317219912	0.00682571968054857	0.111571841529974
OG0003695	0	NA	NA	NA	NA
OG0003696	0	NA	NA	NA	NA
OG0003697	0	NA	NA	NA	NA
OG0003698	0	NA	NA	NA	NA
OG0003699	1.25055439790372	-0.214980689358565	1.05230330881044	0.155866765818509	NA
OG0003700	0	NA	NA	NA	NA
OG0003701	1.78248605356133	0.0398860669275361	0.986754384331374	0.87862024411359	NA
OG0003702	0	NA	NA	NA	NA
OG0003781	1.97934744177079	-0.211729378656285	1.04478014478265	0.17660235153941	NA
OG0003800	0	NA	NA	NA	NA
OG0003801	0	NA	NA	NA	NA
OG0003802	0	NA	NA	NA	NA
OG0003803	0	NA	NA	NA	NA
OG0003804	4.35003880789692	-0.0443275392580725	0.986656147907409	0.856626449507779	NA
OG0003805	0	NA	NA	NA	NA
OG0003806	0	NA	NA	NA	NA
OG0003807	0	NA	NA	NA	NA
OG0003808	0	NA	NA	NA	NA
OG0003809	0	NA	NA	NA	NA
OG0003810	0	NA	NA	NA	NA
OG0003811	0	NA	NA	NA	NA
OG0003812	0	NA	NA	NA	NA
OG0003813	1.45122634987423	0.203783337397046	1.04398675780899	0.332968413884238	NA
OG0003814	0	NA	NA	NA	NA
OG0003815	0	NA	NA	NA	NA
OG0003816	0	NA	NA	NA	NA
OG0003817	0	NA	NA	NA	NA
OG0003818	0.38334280940074	0.166035243636699	1.02693796519602	0.631745458078073	NA
OG0003819	16.1120124507377	0.252135032939797	1.0655580728491	NA	NA
OG0003890	0	NA	NA	NA	NA
OG0003915	0	NA	NA	NA	NA
OG0003916	0	NA	NA	NA	NA
OG0003917	25.3058513873144	-0.189886515984068	1.02528295264205	0.393138787333256	0.730778837309791
OG0003918	0	NA	NA	NA	NA
OG0003919	0	NA	NA	NA	NA
OG0003920	0	NA	NA	NA	NA
OG0003921	0	NA	NA	NA	NA
OG0003922	26.8626959827265	-0.0931004738721396	0.974445497280357	0.750654513517975	0.917605757878553
OG0003923	0	NA	NA	NA	NA
OG0003924	0	NA	NA	NA	NA
OG0003925	5.53816947643077	-0.220001243105811	1.05567045697891	0.0479491719225128	NA
OG0003926	0	NA	NA	NA	NA
OG0003927	0	NA	NA	NA	NA
OG0003928	0	NA	NA	NA	NA
OG0003929	0	NA	NA	NA	NA
OG0003930	0	NA	NA	NA	NA
OG0003931	0	NA	NA	NA	NA
OG0003932	0	NA	NA	NA	NA
OG0003933	0	NA	NA	NA	NA
OG0003934	0	NA	NA	NA	NA
OG0003935	0	NA	NA	NA	NA
OG0003936	0	NA	NA	NA	NA
OG0003937	0	NA	NA	NA	NA
OG0003938	0	NA	NA	NA	NA
OG0003939	17.8687501235597	-0.36445377704767	1.12105260501698	0.00305723558405136	0.0943375551650135
OG0003940	0	NA	NA	NA	NA
OG0003941	0	NA	NA	NA	NA
OG0003942	0.52025095561529	0.177023662434112	1.03127155185036	0.554661764641522	NA
OG0003943	0	NA	NA	NA	NA
OG0003944	0	NA	NA	NA	NA
OG0003945	0	NA	NA	NA	NA
OG0004043	0	NA	NA	NA	NA
OG0004044	0	NA	NA	NA	NA
OG0004045	1.83456915927497	0.207957767930421	1.04622117825451	0.291580353830894	NA
OG0004046	9.29615306463989	-0.117033971490925	1.00323775522048	NA	NA
OG0004047	0	NA	NA	NA	NA
OG0004048	0	NA	NA	NA	NA
OG0004049	0.0821448877287301	0.0982035656710072	1.010646579185	0.963555091712437	NA
OG0004050	2.6797594240794	-0.218419799063065	1.05458976798557	0.0879357751701504	NA
OG0004051	0	NA	NA	NA	NA
OG0004052	0	NA	NA	NA	NA
OG0004053	0.17865062827196	-0.180432433310326	1.03406346357244	0.463803902298381	NA
OG0004054	33.3171782716505	-0.0729721308476129	0.959781670143302	0.815649562558713	0.917605757878553
OG0004055	0	NA	NA	NA	NA
OG0004056	0	NA	NA	NA	NA
OG0004057	0	NA	NA	NA	NA
OG0004058	10.0154751060594	-0.252226175530471	1.06735129507321	0.0199410620557357	NA
OG0004059	0	NA	NA	NA	NA
OG0004060	0	NA	NA	NA	NA
OG0004061	2.94165471257262	-0.218693567672161	1.05477577348389	0.0815843895442037	NA
OG0004062	0	NA	NA	NA	NA
OG0004063	0.629777472586931	0.18312682542945	1.03391185130127	0.508728369628476	NA
OG0004064	14.6517455692403	-0.245855123186933	1.03842409976519	0.316258535975864	0.654694484848134
OG0004065	1.0952651697164	0.197846280219021	1.04092427234875	0.387378646244404	NA
OG0004066	0	NA	NA	NA	NA
OG0004067	1.06788354047349	0.197263985049879	1.04063049801312	0.392522774260333	NA
OG0004068	2.94165471257262	-0.218693567672161	1.05477577348389	0.0815843895442037	NA
OG0004069	1.12264679895931	0.198406055714226	1.04120790636172	0.38240072877657	NA
OG0004070	0	NA	NA	NA	NA
OG0004071	12.1274028301148	-0.311392114316793	1.09154037792471	0.0200408828784153	0.131176687931446
OG0004072	7.92552398821165	-0.266327339041613	1.07275967535026	0.0221122953479761	NA
OG0004073	0	NA	NA	NA	NA
OG0004074	0	NA	NA	NA	NA
OG0004075	0	NA	NA	NA	NA
OG0004076	0.766685618801481	0.18885979068529	1.03653572687779	0.463511466718516	NA
OG0004077	0	NA	NA	NA	NA
OG0004078	0	NA	NA	NA	NA
OG0004079	0	NA	NA	NA	NA
OG0004080	0	NA	NA	NA	NA
OG0004081	0.32857955091492	0.160223507894159	1.02482203579006	0.672123461180512	NA
OG0004082	0	NA	NA	NA	NA
OG0004083	0	NA	NA	NA	NA
OG0004084	0	NA	NA	NA	NA
OG0004085	0	NA	NA	NA	NA
OG0004086	0	NA	NA	NA	NA
OG0004087	0	NA	NA	NA	NA
OG0004088	0.46548769712947	0.173168090898331	1.02969410691039	0.582247564719816	NA
OG0004089	10.3440072494962	-0.220691886752775	1.05614940714852	0.0271208318915301	NA
OG0004090	0	NA	NA	NA	NA
OG0004091	0	NA	NA	NA	NA
OG0004183	0	NA	NA	NA	NA
OG0004195	0	NA	NA	NA	NA
OG0004196	0	NA	NA	NA	NA
OG0004197	0	NA	NA	NA	NA
OG0004198	0	NA	NA	NA	NA
OG0004199	0	NA	NA	NA	NA
OG0004200	0	NA	NA	NA	NA
OG0004201	0	NA	NA	NA	NA
OG0004202	0	NA	NA	NA	NA
OG0004203	6.04137942645938	-0.108524958909474	1.00055788138638	0.644655392861438	NA
OG0004204	0	NA	NA	NA	NA
OG0004205	0.24643466318619	0.148390493125551	1.0209784743521	0.749519617899741	NA
OG0004206	0	NA	NA	NA	NA
OG0004207	5.72984088113114	-0.213008413661114	1.04682054758321	0.195647864279043	NA
OG0004208	0.19167140470037	0.137380868394102	1.01790425249431	0.818624164833412	NA
OG0004209	13.9497111999278	-0.266004653126044	1.07288450555968	0.0119801363257871	0.112509106363913
OG0004210	0	NA	NA	NA	NA
OG0004211	0	NA	NA	NA	NA
OG0004212	0	NA	NA	NA	NA
OG0004213	0	NA	NA	NA	NA
OG0004214	0	NA	NA	NA	NA
OG0004215	0	NA	NA	NA	NA
OG0004216	0	NA	NA	NA	NA
OG0004217	0	NA	NA	NA	NA
OG0004218	0	NA	NA	NA	NA
OG0004219	0	NA	NA	NA	NA
OG0004220	0	NA	NA	NA	NA
OG0004221	0	NA	NA	NA	NA
OG0004222	0	NA	NA	NA	NA
OG0004223	64.1099307319177	-0.452680278037615	1.1714061657571	0.0206590741559327	0.131245882872984
OG0004224	0	NA	NA	NA	NA
OG0004225	0	NA	NA	NA	NA
OG0004226	3.39532202612084	0.216503749418806	1.05088371372682	NA	NA
OG0004227	0	NA	NA	NA	NA
OG0004228	0	NA	NA	NA	NA
OG0004229	0	NA	NA	NA	NA
OG0004230	3.50484854309248	0.216863121266277	1.05108036051797	NA	NA
OG0004231	0	NA	NA	NA	NA
OG0004232	0	NA	NA	NA	NA
OG0004233	0	NA	NA	NA	NA
OG0004234	0	NA	NA	NA	NA
OG0004235	0	NA	NA	NA	NA
OG0004236	1.01312028198767	0.196026060347681	1.04001026931457	0.403349345256277	NA
OG0004237	0.43810606788656	0.171094069257594	1.0288572508766	0.597528814097411	NA
OG0004351	1.25055439790372	-0.214980689358565	1.05230330881044	0.155866765818509	NA
OG0004352	0	NA	NA	NA	NA
OG0004353	0	NA	NA	NA	NA
OG0004354	0	NA	NA	NA	NA
OG0004355	0	NA	NA	NA	NA
OG0004356	4.13462601567941	0.218640236975296	1.05204716575147	NA	NA
OG0004357	22.7550368501859	0.0826366593673663	0.985429699310672	0.775891384966268	0.917605757878553
OG0004358	0	NA	NA	NA	NA
OG0004359	0	NA	NA	NA	NA
OG0004360	0	NA	NA	NA	NA
OG0004361	0	NA	NA	NA	NA
OG0004362	0	NA	NA	NA	NA
OG0004363	0	NA	NA	NA	NA
OG0004364	0	NA	NA	NA	NA
OG0004365	4.25889337289804	-0.185568464194247	1.03181158931253	0.339583891101835	NA
OG0004366	7.09457901267515	-0.220323718541124	1.05589528004277	0.0384375762710381	NA
OG0004367	0	NA	NA	NA	NA
OG0004368	0	NA	NA	NA	NA
OG0004369	0	NA	NA	NA	NA
OG0004370	4.27252473348758	-0.219545750050724	1.05535791841326	0.0601348458841545	NA
OG0004371	0	NA	NA	NA	NA
OG0004372	0	NA	NA	NA	NA
OG0004373	0	NA	NA	NA	NA
OG0004374	7.61369455018796	-0.220405222109419	1.05595102136862	0.0360441044476162	NA
OG0004375	0	NA	NA	NA	NA
OG0004376	0	NA	NA	NA	NA
OG0004377	0	NA	NA	NA	NA
OG0004378	0	NA	NA	NA	NA
OG0004379	5.82012553816944	-0.271195615056804	1.06976755629573	0.0866651400461479	NA
OG0004380	0.985738652744761	0.195367321136559	1.03968260608039	0.409052211340188	NA
OG0004381	0	NA	NA	NA	NA
OG0004510	0	NA	NA	NA	NA
OG0004511	0	NA	NA	NA	NA
OG0004512	0	NA	NA	NA	NA
OG0004513	0.0547632584858201	0.0798802605241446	1.00911413928989	0.883769364370067	NA
OG0004514	0	NA	NA	NA	NA
OG0004515	0	NA	NA	NA	NA
OG0004516	0	NA	NA	NA	NA
OG0004517	0	NA	NA	NA	NA
OG0004518	0	NA	NA	NA	NA
OG0004519	3.93031382198312	-0.219396240274553	1.05525343967624	0.0643414711539625	NA
OG0004520	0	NA	NA	NA	NA
OG0004521	0	NA	NA	NA	NA
OG0004522	0.32857955091492	0.160223507894159	1.02482203579006	0.672123461180512	NA
OG0004523	1.7865062827196	-0.216905002623128	1.05357209800781	0.120206882741214	NA
OG0004524	0	NA	NA	NA	NA
OG0004525	0	NA	NA	NA	NA
OG0004526	0	NA	NA	NA	NA
OG0004527	0	NA	NA	NA	NA
OG0004528	0	NA	NA	NA	NA
OG0004529	0.711922360315661	0.1867657301703	1.03556136261341	0.48028836860421	NA
OG0004530	9.69015670023922	-0.220640075969544	1.05611342795727	0.0288101063075673	NA
[truncated: 804 more rows]
