# Supplementary material for: Genome-resolved metatranscriptomics reveals conserved root colonization determinants in a synthetic microbiota
Source: Nat Commun. 2023 Dec 13;14:8274. doi: 10.1038/s41467-023-43688-z (PMC10719396; doi:10.1038/s41467-023-43688-z)
Supplement: Supplementary file 11 — Source Data [file 41467_2023_43688_MOESM11_ESM.zip › Source Data/Main_figures/figure5/Root685OG_deseq.csv]

	baseMean	log2FoldChange	lfcSE	pvalue	padj
OG0000000	1229.42516675547	0.898095528397298	1.15758549217262	0.122613891090212	0.228926513422767
OG0000001	251.122493097609	0.376572482169238	0.911464760230517	0.449374120621994	0.573706881268396
OG0000002	307.827645488992	1.27276420564517	2.42875623775075	0.0147283552004865	0.0432478066341559
OG0000003	319.47679324283	0.856392564803159	1.22296150121801	0.119244404423981	0.223929899005499
OG0000004	53.2546561282378	0.089488846804255	0.862539879109247	0.858182275050264	0.920906560934337
OG0000005	370.440941921446	0.440928513682424	0.936126290749965	NA	NA
OG0000006	168.553818152854	-0.0868664127610695	0.81952855637865	0.853288274149385	0.920906560934337
OG0000007	282.770221085745	2.25661915677569	2.48192613292371	0.0135856815288617	0.0406312512390957
OG0000008	151.787278526714	1.00507982212263	1.45209005111668	NA	NA
OG0000009	90.5467486247546	0.189827963361921	0.860947687788418	0.703672928603896	0.800304070207952
OG0000010	20.326307844152	-0.0112393237385631	0.860340792622155	0.974830332699731	NA
OG0000011	26.5419809018317	0.260369817319581	0.902131961123515	0.592813882023561	NA
OG0000012	312.359066030107	0.311805682650277	0.898059339713247	0.525526142923025	0.6326982631953
OG0000013	342.100350356946	1.13252136614792	1.53622497647061	0.0597721335668419	0.126947408847315
OG0000014	0.236122894902268	-0.12092502539881	1.01882967528571	0.750075883509596	NA
OG0000015	121.910669436069	-0.845369671612568	1.15299732954661	0.128329555169862	0.236859693256374
OG0000016	48.4408442836445	-0.389259967156612	0.89155746125546	0.438515623548854	0.571610830579745
OG0000017	140.741391735873	1.07092191495333	1.71513287879387	0.0447372370188668	0.101049843056601
OG0000018	217.523012021554	0.606384417497397	1.06702374529027	NA	NA
OG0000019	55.8686392315388	-0.00716550813100675	0.851560940217911	0.980108066708438	0.986214659024379
OG0000020	951.6247192131	0.350588864449476	0.851661118467379	0.504659033057701	0.622155983502433
OG0000021	5.95580495113991	-0.228498484846474	0.968346960007685	0.551075837539792	NA
OG0000022	0.00874529240378771	-0.0379514429474671	1.01423121369929	0.956381243372392	NA
OG0000023	147.607952953064	0.963116337734243	1.34143223015621	0.0849668114816201	0.169409136472613
OG0000024	27.4226750202142	-0.35762763218593	0.908959903612682	0.4658754647157	NA
OG0000025	0.349811696151508	-0.133801278370139	1.02087975968872	0.689732379862232	NA
OG0000026	56.567006052565	0.0174424476837219	0.829134745211816	0.978671192700808	0.986214659024379
OG0000027	7.41298558490197	0.00686919195385241	0.928938023219514	0.978530978663781	NA
OG0000028	22.6964360364729	-0.100129702534384	0.867884000532757	0.827301545685959	NA
OG0000029	207.686327669074	1.08285332349637	1.53549692060298	0.0586405383816591	0.126272625981839
OG0000030	22.2113734827198	-0.209304654597835	0.873421596540075	0.649565304633889	NA
OG0000031	952.191585540083	1.39643149018419	2.21155330658609	NA	NA
OG0000032	0.402283450574235	-0.138514615539402	1.02178611315511	0.667635923324974	NA
OG0000033	74.6209139810649	-0.023653670617556	0.825743382927057	0.953149718826537	0.980469296754687
OG0000034	439.198981553324	1.40555995259532	1.78167545580165	0.0389381222187958	0.0931630627901559
OG0000035	180.382230080912	1.25112060533895	2.38923000450737	NA	NA
OG0000036	163.172197273685	0.683669275916076	1.11433209948497	NA	NA
OG0000037	243.249595704065	0.499389907022546	0.938667602962096	0.335598810695069	0.492720072065942
OG0000038	76.5960656620691	-0.0167008873472564	0.834526171362985	0.964693820849551	0.985127321858429
OG0000039	149.137327035591	1.03265970228829	1.60297458107182	NA	NA
OG0000040	8.07885909165039	-0.373133516619366	0.997356250406529	0.391689291519741	NA
OG0000041	586.281433398205	0.89802745785441	1.41144881064838	NA	NA
OG0000042	101.15494905111	-0.399982944173433	0.894295184551751	0.423151113576966	0.560914411840423
OG0000043	6.98485197330671	-0.143671080120481	0.935920758949606	0.690990736160836	NA
OG0000044	15.1672317361588	-0.181616518192391	0.89038832614234	0.692205930229649	NA
OG0000045	210.48879566914	1.24441481019724	1.73723433854043	0.0412072735202659	0.0948498310035314
OG0000046	1.78109507412484	-0.20901064296566	1.040560354569	0.395911612830016	NA
OG0000047	403.147720830111	-0.385037485688096	0.859972312892523	0.441534755738849	0.571610830579745
OG0000048	34.5130022886319	-0.563666004544431	1.0031391949095	0.254010731520499	0.407519305592679
OG0000049	1351.77398262804	3.53975667277162	1.72550168839432	0.00150182671235038	0.00881981869253042
OG0000050	13.4854694192333	-0.353599040757749	0.995801816480591	0.363351003845056	NA
OG0000051	0.83954807076362	-0.16244921706349	1.027847443457	0.548859825602525	NA
OG0000052	52.8270780631494	0.18268338334141	0.864467667677193	0.713149095556137	0.805880821141775
OG0000053	24.5182299082569	-0.295254292346374	0.914800821180596	0.516977760876073	NA
OG0000054	136.834261163289	1.50167358911153	2.80585029410458	NA	NA
OG0000055	152.727507782801	0.515096207062707	0.989478970951419	0.304058053182427	0.456794191525228
OG0000056	5.44835421969972	-0.0140910845229454	0.934302735439144	0.921121544846099	NA
OG0000057	152.206396073035	1.10715472794649	1.80441958322938	NA	NA
OG0000058	1.53972379378119	0.174845131598891	1.03534716986664	0.46235045470361	NA
OG0000059	3.80398431982519	0.133579907509483	0.974583319427234	0.791117532636925	NA
OG0000060	16.9686441097897	-0.217375872437557	0.905615547021423	0.627150565530139	NA
OG0000061	549.22252178741	4.69113471836646	1.7146325445789	0.000189248285910395	0.0023510460134253
OG0000062	41.0817135992838	0.126952532608806	0.869683289123566	0.79635547228977	0.88021652036959
OG0000063	18.0014659041613	-0.272670385708421	0.907759954151518	0.558089747730289	NA
OG0000064	0.959750010173932	-0.166234747987543	1.02909096294795	0.527663304555201	NA
OG0000065	1.4546968953149	-0.186478935743648	1.03481443672449	0.449722138784292	NA
OG0000066	21.3387720418859	0.315883975485451	0.927211925265888	0.507011997966842	NA
OG0000067	526.095868980949	3.19514796661307	1.88801552496818	0.00347807746400459	0.0150714236797216
OG0000068	0	NA	NA	NA	NA
OG0000069	1.95064897475024	0.0532008650645403	0.983349974383104	0.972479240558893	NA
OG0000070	9.6395175495841	-0.117091248683599	0.91335896274458	0.780326440562597	NA
OG0000071	4.43363839913209	0.072293187806958	0.956979955469596	0.918708970604883	NA
OG0000072	2.65920024339275	-0.0420942340928402	0.964568948922443	0.824087313201293	NA
OG0000073	0.132264909083661	-0.101584620218095	1.01679713884826	0.83325242797388	NA
OG0000074	44.687023490395	-0.113252573065874	0.869689576418359	0.798462663988514	0.88021652036959
OG0000075	374.793589567066	0.987935029875856	1.89662726932101	NA	NA
OG0000076	11.1586564648168	0.210967316190374	0.936117374500057	0.65306019665875	NA
OG0000077	77.6019511676318	-0.165805846008052	0.874278403043134	0.713566299834512	0.805880821141775
OG0000078	22.2904561053433	-0.28958966971621	0.906277198899534	0.537910076931715	NA
OG0000079	2.43677485873296	0.230495397973724	1.02359863946968	0.559275725535105	NA
OG0000080	3.39649135917717	-0.21070511251317	1.00196700527395	0.433791768623444	NA
OG0000081	1815.32223166598	3.2331173791073	1.63034791901251	0.00215499595531408	0.0110486300566103
OG0000082	84.9108913677723	4.75062239302924	4.24836945022878	0.00221661982310284	0.0111870031697221
OG0000083	11.0806303178868	-0.639850491632229	1.22631042859537	0.0711431799487688	NA
OG0000084	1315.92896776418	3.64023460792621	1.95795699618742	0.00206316830204039	0.0109246452714598
OG0000085	128.601506937881	0.882497217426353	1.55591580228807	NA	NA
OG0000086	7.51548259549539	-0.258439507061853	0.975518191811755	0.521519942155653	NA
OG0000087	321.223247626626	3.02043373625084	2.43828210547067	NA	NA
OG0000088	36.2224139833552	0.0722780032315893	0.835365353753658	0.88822207022415	0.934513774209773
OG0000089	8.94591538855896	0.0689784413028218	0.94059661305726	0.89171342888625	NA
OG0000090	246.464335693648	0.944817765681993	1.81545835334218	NA	NA
OG0000091	821.706419029301	1.80409949667327	2.26632039245059	NA	NA
OG0000093	54.1298716892672	-0.440054747954837	0.9094375167561	0.385202091749668	0.52944798142614
OG0000094	6.25003862265871	0.0554157021507891	0.919237510825094	0.942806795330025	NA
OG0000095	594.102754449951	3.38409428353349	2.37605225188888	0.00394672905989319	0.016773598504546
OG0000097	34.5119091254317	0.35785438212059	0.927181638260502	0.468997995519338	0.587156405243202
OG0000098	7.2318919263281	-0.295105367038298	0.986111198423245	0.46989698320525	NA
OG0000099	24.1036051639437	0.508815623393601	1.11968304449964	NA	NA
OG0000100	32.7180834465952	-0.210806098013465	0.855782012960524	0.659518923532966	0.760802186789814
OG0000101	12.6404341886625	-0.220297951356513	0.905440147105415	0.624976917701757	NA
OG0000102	2.69711862227984	-0.298618598228284	1.06906154726388	0.254920246367837	NA
OG0000103	2.69441643135097	-0.139897762207215	0.974913136864492	0.647873964287547	NA
OG0000104	2.69035482871308	-0.152515815914281	0.989920310624492	0.535137660986342	NA
OG0000105	25.6734061232361	-0.313971722156781	0.888807467743033	0.516823951740408	NA
OG0000106	0.621349969879665	-0.152778867396495	1.02509882150485	0.597723299170797	NA
OG0000107	70.7335416791077	1.06704252180009	1.9020718804739	0.0228046281946914	0.0624228381939433
OG0000108	21.0560568881552	-0.286483044401503	0.908622178975986	0.52091641286881	NA
OG0000109	1.26974312720314	-0.174342293830539	1.03194441977906	0.482919053479667	NA
OG0000110	0.0262358772113631	-0.060704073720472	1.01436833626507	0.99302062500992	NA
OG0000111	14.7635723623727	-0.132563448116755	0.878468597011443	0.764880796129415	NA
OG0000112	2.305161304536	-0.280343445015965	1.06147140376729	0.2885994091802	NA
OG0000113	222.876976160105	2.63249640497689	3.64356156865414	0.00898563725898726	0.0286150535877722
OG0000114	20.7102762812486	-0.652642636186858	1.08230589517555	0.185995716104001	NA
OG0000115	348.154407075933	0.856801517042486	1.09712987618722	0.140507097883979	0.254965127059131
OG0000116	14.2876044242816	0.307330311510858	0.967787735422154	0.500050349159836	NA
OG0000117	2.03047796737144	0.00270856621238071	0.986705965722262	0.802477926928155	NA
OG0000118	2.53535791266141	0.062056463020034	0.979471520580917	0.954153267343441	NA
OG0000119	2.2502678486539	-0.109372631748603	0.984750107508958	0.620235053118755	NA
OG0000120	14.4067583425991	0.0941281108273064	0.904990668906052	0.837161078285926	NA
OG0000121	5.19312875410619	-0.0559142066145387	0.970520335799231	0.803686540413114	NA
OG0000123	0.0174905848075754	-0.0517399368953552	1.01412123457408	0.983606065935864	NA
OG0000124	5.56608669477676	-0.185927411108808	0.96673544269899	0.56162843133717	NA
OG0000125	759.149902962	2.74476368834233	1.85478586585936	0.00611309887710742	0.0216981421681945
OG0000127	0.411028742978022	-0.139192251508181	1.02192397508384	0.664213128457108	NA
OG0000128	207.476915521639	1.32405268347522	1.75529009983121	0.0413301829437605	0.0948498310035314
OG0000129	1.70017190566485	0.0426359169266742	0.991773949864699	0.907872368452818	NA
OG0000130	175.614486184422	1.12888864854457	2.06785950138107	NA	NA
OG0000131	20.7237421039918	0.0624219948536657	0.872798010001977	0.899718472773224	NA
OG0000133	1424.36921283201	5.61193960067993	1.655527209013	2.5238363705685e-05	0.00124598959393317
OG0000134	1.29914195100288	0.171587463222608	1.03470603207629	0.491660370842103	NA
OG0000135	24.3482161621256	0.328868428408331	0.942474912542501	NA	NA
OG0000136	6.22335326756498	0.113117648393653	0.96740145685442	0.805710356332185	NA
OG0000137	3.30419008566025	-0.140765316319696	0.982940467336807	0.487854509152864	NA
OG0000138	664.731229208352	4.05903664135735	1.67350117807903	0.000601689619110488	0.00472604629121893
OG0000139	359.945478573277	0.823029662392013	1.28217555606273	0.10841464371982	0.207206685926047
OG0000140	0.349811696151508	-0.133801278370139	1.02087975968872	0.689732379862232	NA
OG0000141	461.045621157013	4.34531093001799	2.1735155197864	0.000973378596251703	0.00647615624402515
OG0000142	68.2949927610214	-0.148958783787936	0.85028394000986	0.748975855014253	0.839997226283346
OG0000143	2.14259663892799	-0.200560966300387	1.0401033890686	0.38502186560046	NA
OG0000144	77.8640353525107	-0.447021277092579	0.911409638842707	0.371877282507242	0.524513141534164
OG0000146	10.8590314353324	-0.23029590922984	0.958667466127134	0.55455008916777	NA
OG0000147	2.30534053422884	0.0900722873280534	0.972895209071167	0.912331946237833	NA
OG0000148	205.134541798453	6.88755272665394	2.88706077872715	NA	NA
OG0000149	7.67162097297423	0.0587568952679385	0.947008948676378	0.917715362488456	NA
OG0000150	10.4096737136248	-0.365855239488574	0.981857181326445	0.387306554388742	NA
OG0000151	329.798127587859	3.39998229625986	1.83888142515087	0.00228385628447977	0.0113490089213379
OG0000152	273.730591117825	3.55661435568649	2.68132902109862	0.0042332319253852	0.0173091951586819
OG0000153	9.1190003646769	0.0120625617961017	0.890411907937248	0.999381863588949	NA
OG0000154	2.28810492893916	-0.277491864057306	1.06045594132821	0.291525295334361	NA
OG0000155	6.3247951874297	0.0933784274510478	0.911101041562962	0.878294382243116	NA
OG0000156	30.5442212025389	-0.390337029514665	0.911667875212475	0.424021210476977	0.560914411840423
OG0000157	12.7663408935061	0.11930665677157	0.891368695395113	0.806476809007072	NA
OG0000158	0.472245789804536	-0.144265128967644	1.02300549314993	0.641997102602352	NA
OG0000159	8.01857000791822	-0.722684789244095	1.37455084970593	0.0385713201662654	NA
OG0000160	105.594433879746	1.15822030473129	1.95467408428833	NA	NA
OG0000161	7.18657561316449	-0.0912140861792753	0.920316339798141	0.804170445836216	NA
OG0000162	4.11905649104916	0.229681827569136	1.00614858507535	0.577601769724774	NA
OG0000163	8.26154559120296	-0.452706558890137	1.09187632144056	0.159381233231356	NA
OG0000164	2.32690367213107	0.127400550668374	0.995760354670848	0.790448148444123	NA
OG0000165	12.2928008845709	-0.170257078350906	0.909808650764116	0.700960210390816	NA
OG0000166	11.3289816344746	-0.0969259322998919	0.901056734809907	0.822980757000235	NA
OG0000167	374.683687375154	0.553161700012756	1.14082565439788	NA	NA
OG0000168	132.490298975813	0.0544611413391096	0.901436657975464	0.90909320339221	0.942608250232331
OG0000169	20.3843140555014	-0.155578649863039	0.875626256674855	0.735571378742676	NA
OG0000170	127.120882835156	-0.37746807973434	0.866783097829741	0.45490777373457	0.576216513397122
OG0000171	90.0747856957031	-0.261796289166999	0.881096581162246	0.578265457257801	0.679199064342799
OG0000172	20.4729896076936	0.1980321807134	0.898603638914827	0.664107652192208	NA
OG0000173	261.678306226766	2.99460871605462	3.50027984707432	NA	NA
OG0000174	4.55758589454397	-0.0347823124092051	0.943371451692112	0.867994085792204	NA
OG0000175	0	NA	NA	NA	NA
OG0000176	15.9902033044177	0.132371201382373	0.91247170445131	0.769365758164142	NA
OG0000177	2.74232032576415	-0.0876490917891211	0.978069456506931	0.588494912768898	NA
OG0000178	244.689135951038	2.64387848029155	3.34429548512248	0.00719973317230112	0.0242241022359715
OG0000179	108.88206307768	-0.0690896832070902	0.819022503643566	0.881101539928809	0.9312381055733
OG0000180	2.10377789349067	0.0851612550185914	0.987250897562288	0.898603869744202	NA
OG0000181	42.3125702112305	-0.00148963997113589	0.828414078610475	0.991832446378363	0.991832446378363
OG0000182	196.815682196103	1.07881019115986	1.82345675786241	NA	NA
OG0000183	15.1370614505717	-0.190128623610118	0.943199206063162	0.627545992096763	NA
OG0000184	6.84826589267497	-0.261231146117194	0.986042356863615	0.449934195142593	NA
OG0000185	3.9408170889184	0.0579418995001693	0.956400847247522	0.954792677152221	NA
OG0000186	2.98881384426902	-0.342373195052088	1.08685286757885	0.211930046074937	NA
OG0000188	22.3013687877948	-0.154736021537753	0.90087554862361	0.727295265947167	NA
OG0000189	12.3959397503835	0.19931957639468	0.95002766304206	NA	NA
OG0000190	5.76267818251374	-0.150490056615422	0.947302981301806	0.678099034744021	NA
OG0000192	10.7581637058944	-0.145741079177985	0.940319959022764	0.700932304642705	NA
OG0000193	4.75486423819151	-0.137801177275818	0.951147696378934	0.683217264419953	NA
OG0000194	4.24742352840932	-0.434199722185554	1.13612756229481	0.129331304581449	NA
OG0000195	0	NA	NA	NA	NA
OG0000196	10.1938714006844	-0.361966314516791	1.01603916598633	0.309413060451952	NA
OG0000197	4.06659140404157	0.0268570563515412	0.936536663666	0.976926312792245	NA
OG0000198	3.86649405476709	-0.185686741597648	0.990512837770753	0.411631381880466	NA
OG0000199	0	NA	NA	NA	NA
OG0000201	541.573234432677	0.29564333521696	0.862439951875611	0.56061360377602	0.663290087984083
OG0000202	5.42003089726882	0.217680284548346	0.978841580102963	NA	NA
OG0000204	14.0309050240284	0.102386433291108	0.902431663536934	0.825212032054565	NA
OG0000205	18.1607108600228	-0.776639655814131	1.21882297334306	0.130232132009328	NA
OG0000206	14.0111798233797	-0.221534760953006	0.894660997122004	0.622524345099901	NA
OG0000208	11.7135648841514	0.410029358695354	1.012276164787	0.37865382474005	NA
OG0000209	67.0939398575121	-0.472778901158221	1.02438703989471	0.286659500069511	0.445149127511788
OG0000211	0	NA	NA	NA	NA
OG0000212	0.0174905848075754	-0.0517399368953552	1.01412123457408	0.983606065935864	NA
OG0000213	37.7027431687849	-0.343491930031941	0.878776259065056	0.485304989599718	0.602898121695034
OG0000214	6.86070108892979	-0.0970888480185084	0.964918522225774	0.854530309273165	NA
OG0000215	3.12748828843419	0.0586241042375465	0.9585538402934	0.968024333917212	NA
OG0000216	11.0601615754453	-0.031193369161383	0.925916289333222	0.953014604077946	NA
OG0000217	4.15773245671713	-0.11952916266883	0.967578012171977	0.675018267143558	NA
OG0000218	19.1536152459008	0.260023611806559	0.936235459564329	0.568539499140531	NA
OG0000219	0	NA	NA	NA	NA
OG0000220	32.26239125686	0.203629076021535	0.883619269351097	0.675438704033358	0.77090707209461
OG0000221	2.40581842778312	0.22560180731089	1.04845465165167	0.304162039996528	NA
OG0000222	238.29305769559	4.22926507387191	2.28693878304664	0.00175712481728187	0.0099570406312639
OG0000224	0	NA	NA	NA	NA
OG0000225	0	NA	NA	NA	NA
OG0000226	123.475218963169	0.645029650452973	1.06356446293496	0.213245511793213	0.366373937814935
OG0000227	7.84652056694583	-0.131386399618266	0.907070220255165	0.746470176243323	NA
OG0000228	21.8125373691252	-0.0139247476918961	0.868008447848609	0.97033293825371	NA
OG0000229	42.1535284836581	0.147587317415388	0.86685524069351	0.765326673296599	0.852415570602764
OG0000230	0	NA	NA	NA	NA
OG0000231	704.159899550236	3.80880389676454	1.77337419359732	0.00120548997325988	0.00748794733390269
OG0000232	20.2701675489592	0.625223995090016	1.24738047873896	NA	NA
OG0000234	21.2631326652172	0.657019473718076	1.21304771242802	0.14470224563048	NA
OG0000235	1.54397561763928	0.0972063891935027	0.998712623424774	0.852988800547316	NA
OG0000236	9.0099338642111	0.116988391364182	0.919638649289766	0.816292429583406	NA
OG0000237	0.767136472685233	-0.159212805725381	1.02690477538301	0.564057049722085	NA
OG0000238	2.14767695885791	0.190985462384006	1.02441624975701	0.583100400767772	NA
OG0000239	446.642633258299	0.307241675481176	0.971952789682329	NA	NA
OG0000240	17.2769682713634	-0.548893613716383	1.10039153691699	0.189433161486976	NA
OG0000241	0	NA	NA	NA	NA
OG0000242	0.00874529240378771	-0.0379514429474671	1.01423121369929	0.956381243372392	NA
OG0000243	1.61271898162698	0.0557236210649277	0.994539063978606	0.945077582447165	NA
OG0000244	9.46238128835207	-0.383012197095932	0.994596471988103	0.389512093790368	NA
OG0000245	13.4379852517609	0.0751319193226824	0.89935310432295	0.873036150642014	NA
OG0000246	14.2821314594483	0.170556300260935	0.920288238677614	0.651168286879579	NA
OG0000247	323.295139573703	5.14277903966749	2.16402069792104	NA	NA
OG0000248	0	NA	NA	NA	NA
OG0000249	169.117081483302	1.08017809193222	1.74631221254292	0.0370460314096285	0.0912938326300139
OG0000250	7.2784767226768	-0.665950975745722	1.31033758474665	0.0519495619932582	NA
OG0000251	19.6348532876173	0.108775898004397	0.900610906037403	0.813693356112894	NA
OG0000253	8.93207804406653	0.0645350006769645	0.909435867462857	0.909130028937353	NA
OG0000254	4.5878551842023	0.0398065568332629	0.961674280796968	0.980356226678294	NA
OG0000255	436.28381816185	6.25568331717323	1.80000737979678	1.69031123143115e-05	0.00109194105550452
OG0000256	0.0961982164416648	-0.093644023989672	1.01612812914409	0.872217747394764	NA
OG0000257	0.827050891879533	-0.161102642758692	1.02751989446892	0.551695532636959	NA
OG0000259	175.90012487748	5.38107397626452	2.52279362327564	0.000586726381162123	0.00472604629121893
OG0000260	17.6174681534049	-0.2006725871824	0.940610753424279	0.616272716436105	NA
OG0000261	7.62908222714506	0.321205465725706	1.03576543993656	0.402028980544414	NA
OG0000262	3.67357045369954	0.0594421845832992	0.943974109946666	0.964943511018693	NA
OG0000263	10.7148366000677	0.0894666548815882	0.909369790608744	0.85729770785941	NA
OG0000264	40.4536389552718	-0.371993331134585	0.941319376389558	0.42546139597803	0.560914411840423
OG0000265	11.4166769829869	-0.15908808254566	0.926265909567073	0.695297528270854	NA
OG0000266	37.2092191029712	-0.474204944612254	0.94073337230349	0.343875949224444	0.496216160943966
OG0000267	33.0613858492521	-0.486273466529413	0.943134472095862	0.337776953615768	0.493674009130739
OG0000268	0	NA	NA	NA	NA
OG0000269	7.99663172155717	-0.547391466220082	1.13603475884749	0.19277252185188	NA
OG0000270	0	NA	NA	NA	NA
OG0000271	263.454903656926	1.23070140625688	1.83028458895566	NA	NA
OG0000272	7.01178556884687	0.388161385488796	1.10267108341389	NA	NA
OG0000273	0.961982164416648	-0.166510978975693	1.02917598871116	0.526875490953625	NA
OG0000278	2.78946135964649	0.266407841570374	1.04172236861345	0.451744743944945	NA
OG0000279	24.4341749928743	-0.300658330791728	0.956326605799268	0.471693238225733	NA
OG0000282	18.2041862627431	0.589753507189819	1.15647102720487	0.184129639128766	NA
OG0000283	0	NA	NA	NA	NA
OG0000284	18.5352853969391	-0.235373131717212	0.889742421156484	0.613601055759551	NA
OG0000286	0.122434093653028	-0.100668624157907	1.01666382769653	0.842082116732489	NA
OG0000287	9.85505926760201	-0.204378702417257	0.930516535812736	0.634801179174181	NA
OG0000288	7.5297028955821	-0.13232939131552	0.944954679284009	0.701394867340145	NA
OG0000289	489.53151584929	2.7163622636348	2.93770813953239	NA	NA
OG0000290	15.1492603269492	0.44155367537194	0.980094873204452	0.373408839605913	NA
OG0000291	2.18976322383252	-0.0775452617422555	0.989849701143527	0.684629598797441	NA
OG0000292	9.31622421599511	-0.00242180877150355	0.906453101619202	0.976570138793305	NA
OG0000294	0.104943508845453	-0.0961225076710275	1.01630605906245	0.861599439509274	NA
OG0000295	160.420295030792	-0.335475827164858	0.86060794908359	0.499146089987926	0.617717191824139
OG0000296	1.99751184739364	0.00529730357544779	0.986319459114776	0.808138980920379	NA
OG0000297	366.354622988131	2.8990206077836	1.92663159888363	0.00474549880919457	0.018247572802022
OG0000298	4.98105866233707	0.200082926258957	0.961881360767815	0.682970569319957	NA
OG0000299	31.7073540546493	-0.429736016866473	0.938090234535835	0.371946533784782	0.524513141534164
OG0000300	24.377745634888	0.0703341598574593	0.864049853953047	0.886552457567973	NA
OG0000301	1541.41846035967	4.01695891051138	1.71166624162177	0.000737792834453129	0.00541607012564456
OG0000302	12.1642150425895	0.178531028202004	0.899731185864395	0.715499533503985	NA
OG0000304	39.153780482821	-0.448190211552574	0.91765229950128	0.375116209580161	0.524513141534164
OG0000305	0	NA	NA	NA	NA
OG0000306	10.845188162141	0.0019085285825366	0.910410097161661	0.970556249748841	NA
OG0000307	2.39676244935239	0.060031741228224	0.979178908552577	0.960502136395968	NA
OG0000308	2.15540581064476	-0.259188691337415	1.05381145314753	0.309024669946675	NA
OG0000309	372.502869154495	4.51295033986752	1.86799785621123	0.000614532335081099	0.00472604629121893
OG0000310	0.209887017690905	-0.117068021077625	1.01832321729577	0.767498769773752	NA
OG0000312	7.50573924664741	0.254286571026385	1.01403563378819	NA	NA
OG0000313	30.3529135209104	-0.220386324541844	0.939479560502251	0.589790846588006	NA
OG0000314	11.0353738988447	-0.0519598497329124	0.886891237220616	0.901770522805939	NA
OG0000316	0.949019568824436	-0.0157276405739169	0.988203332236351	0.892058404940506	NA
OG0000317	27.3204716343342	0.104550822149745	0.87087855346155	0.831345182776542	NA
OG0000318	0.236122894902268	-0.12092502539881	1.01882967528571	0.750075883509596	NA
OG0000319	0	NA	NA	NA	NA
OG0000320	0.236122894902268	-0.12092502539881	1.01882967528571	0.750075883509596	NA
OG0000321	1.10679001937662	0.0791911784593442	0.99580840678525	0.903092314951287	NA
OG0000322	381.613164890678	3.64789594900987	3.55092726377367	NA	NA
OG0000327	2.27464902231371	0.16140631592056	0.99729332520633	0.734319964339494	NA
OG0000328	31.8614820372011	-0.0605072753992729	0.855893818546553	0.892000240318973	0.935441810464378
OG0000330	3.11418711248992	0.139494170905391	0.991052430856121	0.761109692451512	NA
OG0000331	2.33641050777508	-0.0427013525736024	0.9633468347524	0.82161744231961	NA
OG0000332	0	NA	NA	NA	NA
OG0000334	854.497611739117	1.16623324653894	1.39114712195138	0.0663503056242448	0.137379158439943
OG0000335	14.9854756901003	0.208419907450194	0.923597286263842	0.651737344787118	NA
OG0000336	1.29914195100288	0.171587463222608	1.03470603207629	0.491660370842103	NA
OG0000338	14.8050988730729	0.147651906221	0.904738314314241	0.715622425684088	NA
OG0000339	1.56884746316359	-0.0181884758136231	0.98980005559131	0.828757669004392	NA
OG0000341	12.5199020754866	-0.500941712444374	1.08267517487884	0.190468205260043	NA
OG0000344	17.3617164530134	0.119819195900597	0.876069423431105	0.804708079931036	NA
OG0000345	0	NA	NA	NA	NA
OG0000346	3.44239448265441	0.237116030089563	1.02998644980598	0.496253323138283	NA
OG0000347	0.253613479709844	-0.123273803206836	1.01916081641685	0.73934145273193	NA
OG0000348	377.37860282093	0.647534701430845	1.01181726067983	0.232405224728725	0.388789482863797
OG0000349	4.89043348971446	0.214863515253817	0.989223594500781	NA	NA
OG0000350	11.3406600362476	0.377912376034171	1.05825435251573	0.324995499369917	NA
OG0000351	1.1591548986181	-0.171790374820011	1.0310127206343	0.497207635349909	NA
OG0000354	0.507226959419687	-0.146176053801363	1.02345446155334	0.630494960554844	NA
OG0000355	5422.07331565491	4.07838665021394	1.65564039027759	0.000515361012089287	0.00438056860275894
OG0000356	269.616194873577	2.0070990126103	2.82764846030469	NA	NA
OG0000358	0	NA	NA	NA	NA
OG0000360	19.7583724852196	0.532528909407617	1.13652019132209	0.195707202434574	NA
OG0000361	2.74221875963684	0.0330318888308073	0.972738318892405	0.978962246753559	NA
OG0000362	11.601247522505	-0.0910815931344879	0.921041215685694	0.822718201247088	NA
OG0000363	0.22737760249848	-0.119665244479921	1.01865834173808	0.755696349145012	NA
OG0000364	1.37753655330711	0.00163436850715213	0.985981434071261	0.870965046154324	NA
OG0000365	3.56355388407093	-0.381444589712751	1.10615738595192	0.16931247391479	NA
OG0000366	566.356319728513	6.53123338306387	1.67667965803304	3.74053006942525e-06	0.000402730404141452
OG0000367	8.46384931457223	0.336317699858601	1.05894062561075	NA	NA
OG0000368	1.42906784114744	0.0894340853858941	1.00342798007872	0.952873392507933	NA
OG0000369	456.781987617419	3.56686932767011	2.70337038377147	NA	NA
OG0000370	6.14859716574524	-0.544537942766709	1.20066225899707	0.0983807518301415	NA
OG0000371	199.662275528198	11.0066740655271	3.32188161602829	NA	NA
OG0000373	293.814824061459	5.46725867963574	2.86203523453316	NA	NA
OG0000374	214.807624750889	1.11757786989022	1.72929138618861	NA	NA
OG0000375	28.5336178632475	-0.727375833081662	1.24886513909454	0.0950543437474085	NA
OG0000376	0.555512618151376	-0.148714562116583	1.02407992409464	0.616523826478495	NA
OG0000377	5.39526049957631	-0.359802529238307	1.09327423205388	0.215901964106383	NA
OG0000378	11.1656063389592	-0.124784169301525	0.933563158998506	0.740429401998665	NA
OG0000380	21.2476916385331	-0.695629072414281	1.26420537452589	0.0818682009518907	NA
OG0000381	7.47200499815542	0.0147924350524842	0.926161564891063	0.99469744598788	NA
OG0000382	4.54321345920189	0.183447374888224	0.983196466325136	0.683766175697457	NA
OG0000383	8.63951157440456	-0.204084974795067	0.948626895904964	0.618518223962733	NA
OG0000384	3.38909423215985	-0.148460316547982	0.989640620802828	0.614166027606965	NA
OG0000385	18.2654705191974	-0.848380742322223	1.4532987629381	0.0214438257315211	NA
OG0000386	26.8446715362016	-0.190085457583005	0.880374504764466	0.680477172979468	NA
OG0000387	16.8059646746768	0.472164351880897	1.06001550343033	0.291928758713746	NA
OG0000389	6.35743698019962	0.133369097987473	0.93058404878752	0.802767621249429	NA
OG0000390	0	NA	NA	NA	NA
OG0000391	0.11368880124924	-0.0985225945723477	1.0164937576405	0.85157546014628	NA
OG0000392	443.984819106677	1.88774316525389	3.75259617718693	NA	NA
OG0000393	20.7625588386415	-0.0389326220385483	0.872565498843347	0.926589300488483	NA
OG0000394	5.7832340996542	-0.00707643725776162	0.925655520110482	0.932962262791863	NA
OG0000395	0.350028800756877	-0.133770208928246	1.02087601873546	0.689704175093743	NA
OG0000396	0	NA	NA	NA	NA
OG0000397	1.9886214985454	-0.05972584113935	0.989040325781944	0.725400668717693	NA
OG0000398	8.47054545587733	0.147196557351404	0.927478618453034	0.766108813406351	NA
OG0000399	213.885202021012	0.84334744045329	1.27110918559156	NA	NA
OG0000400	43.4479976481258	-0.175932603164166	0.917919758859312	0.66873761387584	0.768691278583261
OG0000401	225.694115529986	0.764683434298681	1.30414588128533	NA	NA
OG0000402	291.066057492759	2.44513015683359	3.62224511254153	0.00704517008246692	0.0239535782803875
OG0000403	0	NA	NA	NA	NA
OG0000406	3.90509992708521	0.118941204325678	0.946774415079148	0.847807005302719	NA
OG0000408	10.9331528329403	0.318595724410418	0.98906976207713	0.475904975273952	NA
OG0000410	41.6347581936227	-0.309451197204147	0.872414671111138	0.528880901123006	0.6326982631953
OG0000411	2.99169731232785	-0.342883641119428	1.08708888921123	0.211455360294744	NA
OG0000412	3.36019662195791	-0.146859718167386	0.983569000936543	0.477345184374739	NA
OG0000413	190.32227211662	0.897204524863046	1.5404820208637	NA	NA
OG0000414	7.04865070518475	-0.101658727935016	0.942958949356178	0.754085412780038	NA
OG0000415	1033.84843039901	1.1122745790334	1.53860536618441	NA	NA
OG0000416	0.449700690884447	-0.141711933505724	1.02247275910368	0.650652401313726	NA
OG0000419	26.0152978235914	0.0355483627491335	0.858336041672352	0.946641874424472	NA
OG0000420	2.40353056703135	-0.285914142674206	1.06359771930791	0.27820284364847	NA
OG0000421	3.6870735007508	-0.390128269614557	1.11081992609517	0.1616318362174	NA
OG0000422	4.62264179341267	0.0273858920872426	0.930885910266983	0.986452951155363	NA
OG0000423	7.96566253435148	-0.233027558957704	0.952141055609939	0.551143600937413	NA
OG0000424	18.5726887233762	0.184150645163514	0.884915731562147	0.704075516928884	NA
OG0000426	0.279849356921207	-0.126226432212419	1.01959565390606	0.724368047462077	NA
OG0000427	3.5238587975467	0.0149783751436947	0.960658183320814	0.944837482863313	NA
OG0000428	0.820042436318698	-0.161315338489952	1.02753433651476	0.55322400881642	NA
OG0000429	15.1555420555623	-0.420086460704208	1.02528537718897	0.291973424561294	NA
OG0000430	205.592712830276	0.450037337963122	0.92804777222574	0.37906094601043	0.527744334316245
OG0000433	4.60559937509419	-0.02822946036578	0.929743594117143	0.880879258004854	NA
OG0000434	249.473810205576	0.855244185696072	1.55937521622962	NA	NA
OG0000436	19.2049200564957	0.367114942299134	0.949280424105866	0.444886131807469	NA
OG0000437	0	NA	NA	NA	NA
OG0000438	0.279849356921207	-0.126226432212419	1.01959565390606	0.724368047462077	NA
OG0000440	117.774751238305	-1.59125659008374	2.03343413264954	0.0239904171605038	0.0645742061903561
OG0000442	603.925355572108	12.874118502905	2.27993927841753	6.71457970231035e-11	2.16880924384624e-08
OG0000443	84.1353485792262	0.575037323232594	1.04723961232616	0.254857274705019	0.407519305592679
OG0000444	1.55721437858877	0.191501811391392	1.03742592965962	0.474078836876694	NA
OG0000445	4.13607170914693	-0.0830900756805872	0.959878597672231	0.75802206476124	NA
OG0000446	12.9752865980878	-0.189148079125424	0.942938606926771	0.631170986259296	NA
OG0000447	7.99433666839872	-0.0229938637930492	0.909372585611854	0.931943433079483	NA
OG0000448	1.88126228165218	-0.241516866793685	1.04855655026043	0.350906971909806	NA
OG0000449	26.6248093364496	-0.0512014080534542	0.856551968551292	0.908205670393225	NA
OG0000450	31.8346649500083	-0.230739218522694	0.864077605742063	0.632045770858443	0.734355338083731
OG0000451	0	NA	NA	NA	NA
OG0000452	0	NA	NA	NA	NA
OG0000453	8.52986262389168	0.258662085587771	0.980953690447908	0.557478744381332	NA
OG0000454	5.92627407735927	-0.528015497388454	1.187095463055	0.11090621210176	NA
OG0000456	9.97750649564861	-0.47796889943613	1.0469071263136	0.268921605164688	NA
OG0000459	1.61429314415359	0.192567196450718	1.03682203527633	0.483521404104456	NA
OG0000460	3.57382650492619	0.0144851693318382	0.939653705665024	0.945356389477544	NA
OG0000461	349.377136165792	4.93935676246228	2.52802574142273	NA	NA
OG0000463	6.48326193697602	-0.189633942178662	0.998404446383667	0.454298200075345	NA
OG0000464	199.342359049706	7.00048527286239	2.65916872853657	0.000111725834514761	0.00180437222741338
OG0000465	0	NA	NA	NA	NA
OG0000466	28.3599687292009	0.233390522626476	0.877159851617993	0.628797930699666	NA
OG0000467	0.22737760249848	-0.119665244479921	1.01865834173808	0.755696349145012	NA
OG0000468	1.83120623527722	-0.0454942930535643	0.988918262359495	0.760817051109171	NA
OG0000470	270.936098897729	1.55309094270033	3.18836142314192	NA	NA
OG0000472	0	NA	NA	NA	NA
OG0000474	2.06350519553827	-0.0106317849654816	0.978426110370438	0.755934097534769	NA
OG0000475	4.26131222974134	-0.0891677772876857	0.978618871724119	0.718234176943943	NA
OG0000478	4.15400318106524	-0.207035461400088	0.994977106763485	0.37781490136576	NA
OG0000479	1.11303030535269	0.00451076996844329	0.984703940776753	0.928090325740295	NA
OG0000480	3.21474071479865	0.119020195064358	0.984063186686671	0.811911207337713	NA
OG0000481	1.02797551256128	-0.168373417261407	1.02980483346593	0.516474200083797	NA
OG0000482	15.4229959638111	0.0984541341836551	0.874439217377089	0.840878694895107	NA
OG0000483	1.08850769477138	0.0536864297228162	0.995458791985059	0.992134823631786	NA
OG0000484	3.76035444604942	0.205173200684747	0.99782167649449	0.634459705625636	NA
OG0000485	268.681739610637	5.46378876659918	2.7476848719163	NA	NA
OG0000486	4.37858953856527	0.321761389876432	1.08421165519147	NA	NA
OG0000487	0	NA	NA	NA	NA
OG0000489	490.691913018337	2.11775208812168	3.15662365818038	NA	NA
OG0000490	410.779689915783	-0.497264742261849	0.964531242953912	0.309562188054899	0.460776897427338
OG0000491	598.188654870866	-0.0281854150888169	0.826475730948155	0.940903017607466	0.970963816892049
OG0000492	0.970727456820436	-0.166778180108107	1.0292651258581	0.525418105995183	NA
OG0000493	0	NA	NA	NA	NA
OG0000494	1.60961709167218	0.123311231460244	1.00580776348092	0.779447603316362	NA
OG0000495	3.70482229610736	0.235333401325565	1.02627584748471	0.509843655785067	NA
OG0000496	1.966042848825	0.124494385247386	0.997143021078641	0.795298786989212	NA
OG0000497	11.1218353566286	-0.242296268195078	0.9754977345713	0.515660335207047	NA
OG0000498	2.09356500739085	-0.0707479690570445	0.98960367890372	0.703559785088312	NA
OG0000499	229.787051380955	1.05736005120005	2.11348841572446	NA	NA
OG0000500	6.6527665588969	0.00204422298499973	0.929153747023611	0.963484370870217	NA
OG0000501	233.21465648187	0.567696195969757	1.15265491322472	NA	NA
OG0000502	1.92465474222649	0.193975385517409	1.03982424581965	0.391753047011095	NA
OG0000503	30.1507010534045	-0.60200293298403	1.06027613007169	0.217987819911387	NA
OG0000506	0.804566901148469	-0.161422115319998	1.02755807130959	0.555751613688484	NA
OG0000509	1.16681466799504	-0.172008792392474	1.03109015128335	0.496106368822683	NA
OG0000510	0.185170872717125	-0.112148859482539	1.01779997621461	0.78680413400214	NA
OG0000511	5.90398242202559	0.224909842429697	0.979538191650875	0.618823609261445	NA
OG0000512	110.932407648727	7.11714820271267	3.4083889163959	NA	NA
OG0000513	0	NA	NA	NA	NA
OG0000514	4.18876689865377	0.00709218285918102	0.93202498568466	0.943901280916128	NA
OG0000515	3.42027774830247	-0.343759076790166	1.08903668443056	0.196739386802902	NA
OG0000516	0.726510583330487	-0.157827955024907	1.02648771758579	0.572364505097047	NA
OG0000517	8.88488487164264	-0.0126691373359474	0.921815156438334	0.95390580524757	NA
OG0000519	393.325494847061	7.75360091533307	2.84447892058726	7.16673382395685e-05	0.00165016844666761
OG0000520	250.063448391943	1.78556345689072	2.64543871321022	0.0160216826755445	0.046205388430365
OG0000521	32.3465280376256	-0.0809276902239077	0.865918636335244	0.8563166331933	0.920906560934337
OG0000522	2.26146932211613	0.216534566887043	1.04582508382209	0.327697520117318	NA
OG0000523	384.583128135773	1.07583191160289	1.45612868028091	0.0698197082129892	0.1436418200815
OG0000524	480.165270755003	3.71300047964392	1.92389207896005	0.00145873105161508	0.00872537277169759
OG0000525	7.31501696574465	-0.0588259187221855	0.933516502627228	0.844639959404036	NA
OG0000526	9.48723869605184	0.386258754148425	1.02208078129474	0.383838976594853	NA
OG0000527	7.48039220739606	-0.341627762620644	1.04689772979518	0.250000132226902	NA
OG0000528	104.420351045378	0.753822788792449	1.22954160249943	NA	NA
OG0000529	178.397953982482	1.71928863505554	3.99255347977799	0.0073498008342831	0.0244740790667365
OG0000532	0.472245789804536	-0.144265128967644	1.02300549314993	0.641997102602352	NA
OG0000533	0.0961982164416648	-0.093644023989672	1.01612812914409	0.872217747394764	NA
OG0000534	4.53870138784256	-0.101468768227359	0.958297959671457	0.705761614747568	NA
OG0000536	1.22936219570829	0.162133720309672	1.02984077984946	0.57380688258619	NA
OG0000537	269.012210653266	3.52279656761252	3.66711341412989	NA	NA
OG0000540	92.7554359397378	13.0834667620888	4.57551350281052	3.85549243617425e-05	0.00124598959393317
OG0000541	0.0529059636334644	-0.0751430574223818	1.01513124108191	0.938102544968539	NA
OG0000542	576.013879149663	6.72429671202935	2.78443759841889	0.000244316190611914	0.00263047098558828
OG0000543	4.29332103648195	-0.434995188530247	1.13676309769022	0.128207791459062	NA
OG0000545	0	NA	NA	NA	NA
OG0000546	192.09918515426	3.57950624114907	3.15763206096602	NA	NA
OG0000547	0.760840439129531	-0.159276735290389	1.02691249064216	0.564809461418227	NA
OG0000550	0	NA	NA	NA	NA
OG0000551	1.66647875263163	0.126256029229984	1.00576083307657	0.773954847320139	NA
OG0000552	6.83670711742282	0.32377746036835	1.05708381407682	NA	NA
OG0000553	0.332321111343933	-0.132174633878931	1.02058781946375	0.697768969879196	NA
OG0000554	24.3318437790611	-0.0563156609721867	0.861778787054592	0.8999649222794	NA
OG0000555	0	NA	NA	NA	NA
OG0000557	0.19239643288333	-0.11426893219879	1.0179848975015	0.780136857950495	NA
OG0000558	1.0278307624675	0.062353853766175	0.994315185823301	0.938338060127433	NA
OG0000559	0	NA	NA	NA	NA
OG0000560	29.4368935896251	-0.265407987278489	0.86932212518725	0.582476896681183	NA
OG0000561	8.29857536125577	-0.759469055735592	1.41793198823834	0.0335018747864441	NA
OG0000562	2.83574826932212	0.0930784790923234	0.974906886979399	0.888773908060924	NA
OG0000563	0.0439435666243076	-0.0713738453908488	1.01489944271319	0.954486751953879	NA
OG0000564	0.638406345476503	-0.153734423372039	1.02534930071271	0.593274675266551	NA
OG0000565	1.76706687561002	0.121995940338476	1.00245789722162	0.792106722272316	NA
OG0000566	0.236122894902268	-0.12092502539881	1.01882967528571	0.750075883509596	NA
OG0000567	4.85484550754027	0.113934641332349	0.972469715663266	0.81446670250917	NA
OG0000568	7.21671247661938	-0.0343523409045259	0.929338868190382	0.900733661907049	NA
OG0000569	5.6840421857296	0.166374922170295	0.946208402077677	0.742602909752543	NA
OG0000574	1.18061447451134	-0.172433133210651	1.03124043534926	0.494066980697564	NA
OG0000575	1.09775858102815	0.019706212021775	0.988310428409258	0.963666981109402	NA
OG0000577	7.57757293743181	-0.0425464966653681	0.910645277313767	0.894564509210172	NA
OG0000578	0.271104064517419	-0.125466181151084	1.01948632637313	0.72921962471269	NA
OG0000579	0.166160555671966	-0.109849400737593	1.01750846304205	0.800942157999051	NA
OG0000580	4.96220049294733	-0.214985567582521	0.9992219034906	NA	NA
OG0000582	2.91375911601369	0.0123670560532907	0.956601116178552	0.931320358253296	NA
OG0000583	1.49903018037774	0.0748068077161028	0.999502925084756	0.997140945593721	NA
OG0000584	0.0699623392303017	-0.0848956698330416	1.01556621571439	0.90848554297415	NA
OG0000586	1.0408969200687	0.0149442585572948	0.988193910534473	0.954431191976225	NA
OG0000587	13.9752555480134	-0.188095408248528	0.906901354929023	0.653002466157424	NA
OG0000588	4.19695348879367	0.0128044313892242	0.942540861134347	0.955616338811599	NA
OG0000589	211.59447646112	0.981733764185147	1.577898433933	NA	NA
OG0000590	9.28135027946733	0.0405554593762628	0.906620108894199	0.949691231540447	NA
OG0000591	35.6460426491999	0.71592739925343	1.14201887414663	0.173770019945345	0.310097880896942
OG0000592	398.310398589531	5.68826906889015	1.91283143750887	9.70687321569184e-05	0.00165016844666761
OG0000593	0	NA	NA	NA	NA
OG0000594	0.244868187306056	-0.122093136823244	1.01899116650255	0.744627586477294	NA
OG0000595	4.4861137625929	0.258464077540535	1.00554447441199	NA	NA
OG0000597	322.12452253503	6.7384661316431	2.47053809076925	NA	NA
OG0000598	22.7340712664901	-0.226318391669745	0.891992716243425	0.628192397362057	NA
OG0000599	0.209887017690905	-0.117068021077625	1.01832321729577	0.767498769773752	NA
OG0000600	21.5342442954485	-0.576622564553119	1.12097673666151	0.163974274929369	NA
OG0000601	9.74657928158403	0.308156531772045	0.981794752139791	0.500472399366855	NA
OG0000602	112.546545155709	0.673620546238913	1.3715986217786	0.00903633271192805	0.0286150535877722
OG0000603	87.2331759276841	0.827420171587617	1.40843923891893	0.0724439539831814	0.14716601972684
OG0000604	1.50781996355373	-0.17908828886524	1.03377658537778	0.455861322256479	NA
OG0000605	13.6023185735603	-0.459133282963117	1.00402670420554	0.325382962452672	NA
OG0000608	0.900982222195503	-0.1645054505178	1.02852309324745	0.537457011296711	NA
OG0000609	19.8139074824864	0.112587051201437	0.917447131246225	0.791403572608635	NA
OG0000611	10.1081393106892	-0.254161807466612	0.970387332135678	0.503079188298949	NA
OG0000612	0.144349105666987	0.138798839914813	1.02937048128629	0.781622715390135	NA
OG0000613	21.5260822148051	-0.19993934217637	0.936778009221732	0.610798668114745	NA
OG0000614	1.42694128586595	-0.190998738476999	1.03545337543685	0.445302528805278	NA
OG0000615	8.31866274318593	0.0388850576030816	0.909792183931839	0.957559248761774	NA
OG0000616	2.8125608262334	0.238079095085303	1.03854962155713	0.458568316280557	NA
OG0000617	202.320922363308	4.93506574504862	3.17627524244089	NA	NA
OG0000619	0.00874529240378771	-0.0379514429474671	1.01423121369929	0.956381243372392	NA
OG0000620	1.01879601094676	-0.168104890896244	1.02971422105572	0.517893975428961	NA
OG0000621	15.1841611073331	-0.973540644375938	1.82641469692382	0.00787682974727955	NA
OG0000622	4.25478815160837	-0.0844190247043057	0.954682976702989	0.738073824689758	NA
OG0000623	1.1547928453359	0.169441654204707	1.03431935073797	0.512263813552195	NA
OG0000624	11.25858021983	-0.23088379443566	0.919343852619508	0.587377961970668	NA
OG0000625	2.82542984040404	-0.0186804338676397	0.961563481405249	0.870269688130731	NA
OG0000626	97.0789493667483	-0.376590014980653	0.880581774816779	0.453998899965438	0.576216513397122
OG0000628	5.80394139323299	0.208173729314985	0.997492239126938	0.596098471194494	NA
OG0000629	4.09268253115916	0.153934963309118	0.977929154606449	0.745469274734563	NA
OG0000630	3.04820043176043	-0.0428514062493427	0.970554141973071	0.821519467923909	NA
OG0000631	701.93820635595	0.293304241757864	0.895184439465118	0.55063937988728	0.653884263616145
OG0000632	2.59368687145108	0.121541725523167	0.990772451185293	0.806929590604145	NA
OG0000633	6.47935921614876	-0.00572756296994926	0.92916135413982	0.947749901465331	NA
OG0000634	22.5716448247602	0.11754609720892	0.922188395206104	0.787376966451181	NA
OG0000635	5.7486247032853	-0.0408812276804004	0.938734303778231	0.871842377539413	NA
OG0000636	0.341066403747721	-0.133024067736811	1.02073915982737	0.693703746676043	NA
OG0000638	0.00874529240378771	-0.0379514429474671	1.01423121369929	0.956381243372392	NA
OG0000639	15.4651016676413	0.279647521455486	0.976215476938242	0.515380351490455	NA
OG0000640	149.047775769039	0.94198707105293	1.68140779883078	NA	NA
OG0000641	10.5332643780105	-0.0732229854937217	0.939034966938365	0.852991790160172	NA
OG0000643	3.22379669322938	0.271249640573333	1.06361111829444	0.203782506546724	NA
OG0000644	0	NA	NA	NA	NA
OG0000645	567.860073625406	0.980150482420399	1.51461504811893	0.0635563931561722	0.133303344087296
OG0000646	4.74782122089043	0.219408877626055	0.986137646608282	NA	NA
OG0000649	9.6586528331185	-0.553323035378797	1.12986288552968	0.197262903045039	NA
OG0000650	2.81231918154578	0.09517839716234	0.981662721491171	0.872516318192127	NA
OG0000653	22.1727701263586	0.23162041824774	0.919248036096212	0.59832765438753	NA
OG0000654	5.84714300940091	0.181902577863008	0.933685287958494	0.727925514348175	NA
OG0000655	2.26146932211613	0.216534566887043	1.04582508382209	0.327697520117318	NA
OG0000657	1.00521330903582	-0.167563270983798	1.02953682550393	0.520286354245676	NA
OG0000658	5.3739073664988	-0.17275245663931	0.964324313087086	0.583021691423067	NA
OG0000659	71.3297124915892	-0.547609236259073	0.949344128090495	0.289738881073508	0.445645993270205
OG0000660	18.9081848964375	8.7431299817837	2.68005101228095	9.38999256901546e-05	NA
OG0000661	29.337392144354	-0.365242531105901	0.904635220082859	0.453798830237011	NA
OG0000662	2.00611208335298	-0.0615258327419634	0.989108936088331	0.721668647158111	NA
OG0000663	10.1159156445565	-0.186438299655561	0.941290392487119	0.652713477599289	NA
OG0000664	126.512266152021	-0.761191155006085	1.1145580598812	0.14917691211229	0.26918515425849
OG0000666	103.014367524728	-0.320151252662128	0.860820082404621	0.517820839664672	0.628782448164244
OG0000668	177.32140991581	6.16271543166742	2.81812797280378	0.000385876593852501	0.00374063213946166
OG0000670	8.08117310564082	0.130297019095235	0.925187899187654	0.797742269786691	NA
OG0000671	6.41036885734891	0.0387810334169719	0.932176850219876	0.969876081849013	NA
OG0000672	0	NA	NA	NA	NA
OG0000673	3.83092364939421	-0.0342808850775815	0.942273701324704	0.844661970527003	NA
OG0000674	36.4169810163476	0.25215770013279	0.915614409935188	0.585055397823875	0.684684396728665
OG0000675	12.6268459818485	-0.126451830189244	0.9100145194048	0.759967181180681	NA
OG0000676	257.348777249887	4.93216955586527	2.22079101777915	0.000686083017251231	0.00515360033888716
OG0000678	1.47264924672193	-0.00745272020451247	0.990288024870328	0.856067067000258	NA
OG0000679	10.2770587898114	-0.0872055218953586	0.906741392002437	0.835927781518975	NA
OG0000681	0	NA	NA	NA	NA
OG0000682	0	NA	NA	NA	NA
OG0000683	1.19038418175295	-0.172468774968145	1.03125908612035	0.493183010010402	NA
OG0000685	15.0605085462434	0.152929680433691	0.956427380042649	0.624617824338377	NA
OG0000686	0.00874529240378771	-0.0379514429474671	1.01423121369929	0.956381243372392	NA
OG0000687	1063.35594690536	5.233935933769	1.77191283419925	0.000130340936247432	0.00191364192763275
OG0000689	2.13011733271101	0.145730535203436	1.00495725706334	0.734748490613372	NA
OG0000690	450.319111879553	3.34700161759458	2.72449691708474	NA	NA
OG0000691	2.11705117510982	0.183973980394129	1.02156443023935	0.607022871541989	NA
OG0000692	0.314830526536358	-0.130332750820283	1.02026797289681	0.706196002501538	NA
OG0000694	3.51249490456335	0.285265396294907	1.06891776539893	0.17858958430431	NA
OG0000695	1.33424430049891	0.00861308576494579	0.986697851797577	0.88800280301845	NA
OG0000696	3.83613976484282	0.302866755613978	1.06511863658297	NA	NA
OG0000697	17.665879722497	-0.110529638716482	0.869147545947687	0.805378088697839	NA
OG0000698	1.01044373966891	0.166988806448387	1.03389980974123	0.53584510161205	NA
OG0000699	0.962327371113247	0.166163854808943	1.03376912532902	0.544508918445243	NA
OG0000700	3.25431891496848	0.237044805006712	1.03213218094709	0.488641557171662	NA
OG0000702	0	NA	NA	NA	NA
OG0000703	28.3987128325072	0.338432320047786	0.965240790127125	0.456928913069584	NA
OG0000705	0	NA	NA	NA	NA
OG0000706	184.608401682681	3.30414878834645	2.85657617173606	NA	NA
OG0000707	216.754101801766	4.01489850230342	2.58519755050271	NA	NA
OG0000708	0	NA	NA	NA	NA
OG0000709	17.2831039174339	0.424580253360125	1.0596035235945	NA	NA
OG0000710	20.9344300341246	-0.286190780385199	0.912092806039783	0.538760675754264	NA
OG0000711	30.1860402183873	0.362840827259285	0.976426191569934	0.425851409801939	NA
OG0000712	39.7969060595005	0.535331878174986	1.05805862908902	NA	NA
OG0000714	13.333642484838	-0.282031558562012	0.966226565449971	0.471027496400488	NA
OG0000715	0	NA	NA	NA	NA
OG0000716	3.11135944356619	-0.123197068567478	0.980898225018067	0.519678982212523	NA
OG0000717	248.841696114747	1.18949017989538	1.73275749749459	0.0405972143836171	0.0948498310035314
OG0000718	16.4232412996501	-0.309974816207368	0.969292954115211	0.444805552884745	NA
OG0000719	13.9790229684454	0.103352583498838	0.939622976674052	0.753850749600708	NA
OG0000720	55.560548774869	-0.0116355618091815	0.846894454396628	0.972927602702288	0.985127321858429
OG0000721	1592.63496915526	0.607280573977622	1.02960537132895	0.236866547954138	0.388789482863797
OG0000722	276.171918806948	0.677192517919885	1.36645407475451	NA	NA
OG0000723	0	NA	NA	NA	NA
OG0000724	4.64597929564911	-0.00108340049389894	0.92717121866258	0.935546232063038	NA
OG0000725	8.36593099143134	-0.336578257965798	0.999440174380636	0.420492908466726	NA
OG0000726	7.22413981067901	0.171289643230364	0.938916929268889	0.729432567440939	NA
OG0000729	0.297339941728782	-0.128162916747934	1.01990205657911	0.715047200441974	NA
OG0000730	3.74865232013528	0.296242004866158	1.06175899019262	NA	NA
OG0000731	0	NA	NA	NA	NA
OG0000732	91.723041742436	1.30323575644255	2.22427101410784	0.0257513780046462	0.0687412817809977
OG0000733	20.2191431315206	0.0214816401510343	0.859058319355071	0.969167428907209	NA
OG0000736	66.0829046480489	-0.222825379500213	0.875985354393235	0.636074021844144	0.736386770808812
OG0000737	1.76031436943642	-0.0369119694678253	0.989561391222555	0.781500067903915	NA
OG0000738	0.132264909083661	-0.101584620218095	1.01679713884826	0.83325242797388	NA
OG0000739	0	NA	NA	NA	NA
OG0000740	7.04392119687117	0.0105202895048047	0.914656031980226	0.982337593859109	NA
OG0000741	0.157415263268179	-0.10818672727651	1.01734012523077	0.808397212070319	NA
OG0000742	3.45203612887538	-0.367398294226141	1.09927320637624	0.180546428163608	NA
OG0000743	9.44558871315159	0.141807585735128	0.920943524458443	0.772959872958845	NA
OG0000744	14.8289043357571	-0.0850430838979171	0.901067076299406	0.841403166991902	NA
OG0000745	14.3594105576773	-0.0100616994710498	0.896491281609784	0.976551502254968	NA
OG0000746	488.697218590172	0.117108440308067	0.856041506784142	0.820963534643138	0.895848721924776
OG0000748	13.5037746964338	0.445643015523907	1.04725985057575	0.320601000857124	NA
OG0000749	0	NA	NA	NA	NA
OG0000750	20.2218125533511	-0.184220414928383	0.869456533775031	0.691898542258458	NA
OG0000751	0.211623854533857	-0.116369068678485	1.01827971216958	0.767416635361228	NA
OG0000752	7.51241179750799	-0.0184538465762821	0.91304781523255	0.931661783987476	NA
OG0000753	0	NA	NA	NA	NA
OG0000754	120.899908118964	0.831231114134603	1.2984965619348	NA	NA
OG0000757	8.96008762209344	0.0299860990686896	0.922483677077509	NA	NA
OG0000758	1.01030565699027	0.0354950311309396	0.990083921547465	0.999782636202051	NA
OG0000762	409.050415229548	1.18181474711614	1.68084827760214	0.0477870888003329	0.106449859879362
OG0000763	31.6794344504616	-0.00100128504310253	0.862982416653145	0.991370436697064	0.991832446378363
OG0000764	0	NA	NA	NA	NA
OG0000765	2.85626472897937	-0.00107888415790193	0.966574235195832	0.905399784582295	NA
OG0000767	0	NA	NA	NA	NA
OG0000768	9.65376141220192	0.416815651571912	1.11527774306163	NA	NA
OG0000769	12.1132406794436	0.485611658047813	1.17480226424736	NA	NA
OG0000770	6.40890227459282	-0.256299029925794	0.996036671954025	0.453313195821319	NA
OG0000771	3.17856811684475	0.154517816865563	0.985017679519473	0.749181431744021	NA
OG0000772	6.23084042310876	-0.049026008479295	0.939517988885439	0.847812866631787	NA
OG0000774	14.4001306613865	0.357759860477736	0.955155581034536	0.462598821688659	NA
OG0000775	351.21122580324	0.0298840971730123	0.837742548872906	0.960233931895531	0.984620825403989
OG0000776	29.5383988683557	-0.0423682600887735	0.870713349232302	0.919891926559927	NA
OG0000777	0.00874529240378771	-0.0379514429474671	1.01423121369929	0.956381243372392	NA
OG0000780	245.70292906601	3.32157858300868	2.88748017563868	0.00535393265686941	0.0194305645861665
OG0000781	0	NA	NA	NA	NA
OG0000782	342.163064018036	3.16626389698966	2.31606459876004	0.00452013252600484	0.01802472599876
OG0000783	17.5134819259011	0.118674692120829	0.923185177143347	0.785010434318477	NA
OG0000786	248.919481552918	3.36400088454577	2.66492429752647	NA	NA
OG0000789	1.05856010822457	0.16783299677281	1.03404082751363	0.527606438659945	NA
OG0000790	18.2112774008242	0.478852985491305	1.06137843286687	0.287661662486914	NA
OG0000791	4.78693206002592	-0.0271410450085214	0.939096735591295	0.874592325110678	NA
OG0000792	15.0557965297869	0.291429669783242	0.952335913554444	0.528090000757711	NA
OG0000793	0.393538158170447	-0.13781030540973	1.02164501966206	0.671128151776352	NA
OG0000794	0.922956294961372	0.161813970257807	1.03162889976582	0.580254377381452	NA
OG0000795	5.44249502993597	-0.0992654215571959	0.959654158683213	0.721763258695032	NA
OG0000796	0.288698211333974	0.147771405391262	1.03111101856544	0.706944050873556	NA
OG0000797	0.314830526536358	-0.130332750820283	1.02026797289681	0.706196002501538	NA
OG0000798	2.88599689070505	-0.103827684564175	0.978724361846329	0.55664107609084	NA
OG0000799	29.2101246284818	0.0722503031050051	0.851786408491217	0.887379708301859	NA
OG0000802	354.276506725688	0.658899016347804	1.02582719912378	0.217071969045924	0.370974846570548
OG0000803	50.6284379639307	0.436288437060805	1.08560697289336	0.237125474068632	0.388789482863797
OG0000804	0.795821608744681	-0.160375140866315	1.02726290599011	0.557522434537014	NA
OG0000806	0.131179386056816	-0.102696301435104	1.01683337721268	0.83306565958932	NA
OG0000807	186.057588656642	0.682570181442763	1.10446663974488	NA	NA
OG0000810	1.44349105666987	0.173610668576054	1.0350978036247	0.473421156098687	NA
OG0000812	0.218632310094693	-0.118375049451192	1.01848862956635	0.761499955114309	NA
OG0000813	4.73300136471911	-0.312829314128639	1.03333720993865	0.295185874263613	NA
OG0000814	189.974179405119	3.59342282962831	4.04211875558246	NA	NA
OG0000815	10.1962111859244	0.451765069904861	1.14366214442132	NA	NA
OG0000816	4.75308626481922	-0.25045145644362	1.00681377148972	0.322748950980135	NA
OG0000817	3.77464655265902	0.154787271008147	0.990616288528466	0.723417735114597	NA
OG0000818	4.09547040094503	-0.435953095851863	1.12293915225652	0.185279354585834	NA
OG0000819	1.74515186359606	0.0907774132203694	0.993593974425198	0.877148151747185	NA
OG0000820	0	NA	NA	NA	NA
OG0000821	568.812739887245	3.31378722543058	1.92192528580688	0.0033215491643597	0.0149008386123359
OG0000822	409.870273348139	3.59601610737933	2.73119772603234	0.0040706737571954	0.0170756834230404
OG0000823	5.03142017254446	-0.0248652585624052	0.944348501756622	0.885374223477258	NA
OG0000824	2.10777146572918	-0.263849916661506	1.05561477129178	0.314072573402698	NA
OG0000825	9.89734184263752	-0.521009188712874	1.0907539912634	0.235008952875894	NA
OG0000826	0.271104064517419	-0.125466181151084	1.01948632637313	0.72921962471269	NA
OG0000829	0	NA	NA	NA	NA
OG0000830	0	NA	NA	NA	NA
OG0000832	7.06258775052518	-0.484400927692367	1.10541834964444	0.229322673596684	NA
OG0000833	2.34201837402695	0.153540683872213	1.00355681889108	0.719837642670848	NA
OG0000834	9.11481096629845	0.0202055629980132	0.890447664631223	0.986609777919013	NA
OG0000835	0.411028742978022	-0.139192251508181	1.02192397508384	0.664213128457108	NA
OG0000836	8.34973115321601	-0.132993079206165	0.93770096193724	0.758228711924826	NA
OG0000837	8.66238913883778	0.188284321167853	0.953743037937399	0.681833938438321	NA
OG0000840	0	NA	NA	NA	NA
OG0000841	54.0419275152314	-0.616934327323555	0.999820427975155	0.2354509078778	0.388789482863797
OG0000842	4.23999874678972	0.0395697991250147	0.935022249847141	0.995802630123501	NA
OG0000843	14.9050220017681	-0.0238611558215577	0.91275879404196	NA	NA
OG0000844	44.4258894054973	0.020540424111421	0.864008647149066	0.972826471597761	0.985127321858429
OG0000846	588.585910917236	2.75176953516067	2.58357375612752	NA	NA
OG0000847	4.07344720694407	-0.424637254149988	1.13016417216327	0.136688575481169	NA
OG0000848	0.367302280959084	-0.13550948869172	1.02119846340882	0.682049676889092	NA
OG0000849	16.2477593862338	0.041207307504139	0.877322713296369	0.932862349004354	NA
OG0000850	16.6096474146064	0.504586063057202	1.07845297037074	0.25912219994207	NA
OG0000851	38.2814482685539	0.556256871025753	1.05204817942299	NA	NA
OG0000852	7.51890815888614	-0.409100548004435	1.06597735675295	0.201263047438656	NA
OG0000854	11.7914560685771	-0.375693676965737	0.992367616792666	0.367336034735416	NA
OG0000855	0	NA	NA	NA	NA
OG0000856	33.9693031385863	0.551172995786855	1.10380901512264	0.222655698822538	0.374571826664999
OG0000857	3.77104374038471	-0.122037825098776	0.949807535372088	0.694728087952938	NA
OG0000858	0	NA	NA	NA	NA
OG0000859	6.04408786611052	-0.525296606551932	1.18660580300489	0.107333550181208	NA
OG0000860	903.581193915108	0.909882038979206	1.26148685940608	0.105713325131172	0.203246452484338
OG0000862	25.6922976754904	-0.396453942784033	0.91995762130266	0.417246679367452	NA
OG0000863	20.6131800796292	0.116048840299565	0.872913131946189	0.812983043136367	NA
OG0000864	8.076836307515	0.163200710741487	0.911602518730936	0.751370099112056	NA
OG0000865	2.01175680309257	-0.0833723213913706	0.982954018542611	0.67467247941592	NA
OG0000866	212.962829733637	0.71015068036973	1.42863906068782	NA	NA
OG0000867	15.9966885281527	0.52154132530155	1.13054454830126	0.202093443510354	NA
OG0000868	17.750042812035	-0.0495479977291311	0.871837591543588	0.907346917096205	NA
OG0000870	0.358556988555296	-0.13467366725892	1.02104123896208	0.685843450067269	NA
OG0000871	3.67693527139491	-0.00862943581429969	0.947430655502714	0.903455093619148	NA
OG0000872	279.6371703721	0.940055776272512	1.27386276572294	0.100085948690866	0.194745550765962
OG0000874	3.89236777092864	-0.252197017451504	1.01242209992497	0.370779176645191	NA
OG0000877	1.03538462653254	0.0652816288801829	0.9985119971568	0.958958374552683	NA
OG0000878	239.762611012007	0.810399116579754	1.58229776489357	NA	NA
OG0000879	342.224176964857	-0.463375438925988	1.02601534377228	0.289397406677074	0.445645993270205
OG0000880	13.1250691941173	-0.208103526174015	0.903051642404999	0.646183209423382	NA
OG0000881	28.4463618400286	0.28580179873194	0.910964420143507	0.555970236728482	NA
OG0000882	11.0308784494898	-0.0314235022625493	0.88524335493476	0.938163992161052	NA
OG0000883	2.40581842778312	0.22560180731089	1.04845465165167	0.304162039996528	NA
OG0000884	3.03133121900673	0.261302854769265	1.06003114226951	0.223113156093298	NA
OG0000885	1.35583100861403	0.0424271293177367	0.989926167274313	0.989428704008581	NA
OG0000886	7.19826110156095	0.191372626511507	0.922793018475558	0.708698681798167	NA
OG0000887	3.44681890986079	0.27138066853347	1.049677486922	0.384718629434184	NA
OG0000888	0.909717534011881	0.0418379947281102	0.991028985847577	0.987732415738951	NA
OG0000889	5.18517046333877	0.351644804599304	1.04669058501692	0.38644814089639	NA
OG0000890	10.8857158806819	-0.58345644712832	1.13343671358573	0.19525181944154	NA
OG0000891	186.557475517068	1.29649733849861	1.92781925376165	0.0371795231994312	0.0912938326300139
OG0000893	1.89586340498933	0.119870321045037	1.00453757252085	0.777718950958467	NA
OG0000895	1.80730637018337	0.159596906226004	1.00289523775583	0.735995500454095	NA
OG0000896	10.1351567361893	-0.108744232186824	0.942332963158066	0.776602434694378	NA
OG0000897	11.4060387057517	-0.213024942722386	0.952883460064636	0.583514686860316	NA
OG0000898	0	NA	NA	NA	NA
OG0000899	33.0355950126318	0.774718271268968	1.4743376788865	0.015372805465112	0.0447334789660466
OG0000900	1542.28285530478	2.73678938891109	1.69384109747646	0.00527151927581372	0.0193488718873617
OG0000901	3.88749579968125	0.191142422012846	0.966865945120567	0.70864642414447	NA
OG0000902	10.4897067117618	0.0273882373078975	0.904522716788889	0.965312628619056	NA
OG0000903	3.22379669322938	0.271249640573333	1.06361111829444	0.203782506546724	NA
OG0000904	82.1362841534697	0.0651623872237475	0.840337256155625	0.898739847567549	0.936428937949415
OG0000905	0.314830526536358	-0.130332750820283	1.02026797289681	0.706196002501538	NA
OG0000906	20.0213026567946	-0.278641780221296	0.917779311924546	0.530398048969881	NA
OG0000907	0.061217046826514	-0.0813725109605129	1.01536237629568	0.922431422322476	NA
OG0000908	273.042616175297	0.572776267897011	1.00932418106125	0.262723084488198	0.418027370885162
OG0000909	5.31424351008415	0.271403926970192	1.03677397256912	NA	NA
OG0000910	11.6563727763146	-0.259010589915042	0.967064787769749	0.508367351523683	NA
OG0000911	1.57799940738941	-0.200036523942663	1.03787151022967	0.421778462729084	NA
OG0000916	0.848569528524687	0.13008813636373	1.01654392440604	0.740794279662485	NA
OG0000917	2.16018211196288	-0.242824566564611	1.0500732500408	0.333609261043245	NA
OG0000918	38.4017326510903	-0.0592071607662393	0.840736684289886	0.896755029820748	0.936428937949415
OG0000919	29.2260265998543	0.186821182248243	0.89297479817678	0.676947530282274	NA
OG0000920	3.50988435072984	0.217435255621814	1.00882364541314	0.590270106211206	NA
OG0000921	5.27060936375162	0.216183758906521	1.00528097640597	NA	NA
OG0000923	717.576201347475	1.1008826823973	1.36568956643712	0.0708733562562063	0.14488667133389
OG0000924	1.73515307528	0.03774731671533	0.990858118202915	0.894266588042345	NA
OG0000925	8.00337941511008	-0.049508842240499	0.899945519842398	0.881710296575652	NA
OG0000926	1044.0980815797	3.30985798498888	1.54891506854327	0.00156259187885273	0.00901280672981131
OG0000928	13.8482746072075	0.577153792691131	1.09457083109405	0.238885789481212	NA
OG0000929	3.30820356751813	-0.362914228059606	1.09670720707388	0.187308544666378	NA
OG0000931	4.94546238910647	0.122928702693831	0.963421156337498	0.808951971803354	NA
OG0000932	3.94955240073478	0.135777046910703	0.983324260067234	0.7689029683147	NA
OG0000933	1.3423718298869	-0.185510903502085	1.03414857087841	0.460582512434049	NA
OG0000934	8.38876678461782	0.295217782395523	0.988069926245304	0.509640200505216	NA
OG0000935	704.730889506203	1.94978033079938	2.24195781776827	NA	NA
OG0000936	1.73218926800384	0.179814354199539	1.0364436944557	0.435325666019574	NA
OG0000937	3.6390829014683	-0.0216018172495099	0.955929332936675	0.859650049940684	NA
OG0000938	0	NA	NA	NA	NA
OG0000939	8.77426772272016	0.141522855545416	0.906311163332882	0.783579635043257	NA
OG0000940	284.562169299836	0.642163830638177	1.33910760696641	NA	NA
OG0000941	151.721976230298	3.9830949657231	2.52169813066512	0.00261402167044013	0.0126019253664502
OG0000942	0.30608523413257	-0.129260490573113	1.02008529108826	0.71056584084264	NA
OG0000943	4.6868918148695	-0.298621079476086	1.06537871507303	0.373034018954944	NA
OG0000944	3.76824495072782	-0.130801033948277	0.959886919830663	0.678397464414917	NA
OG0000945	563.907697976053	3.39390397043776	2.69610727031984	NA	NA
OG0000946	6.03587228576132	-0.135157203375317	0.963632115140354	0.656130216601618	NA
OG0000947	7.55033854382607	-0.301626838405331	0.99843316367466	0.397350726298869	NA
OG0000948	3.10941644208976	-0.137923664548035	0.997660740975852	0.549443777558423	NA
OG0000950	2.94225505227774	-0.0965816585050797	0.971018579433069	0.611077218667755	NA
OG0000951	3.02255140593328	0.274327765048549	1.05682675335131	0.337692105251227	NA
OG0000952	203.795813376507	0.633943855515501	1.04699155803324	0.220926059402894	0.374571826664999
OG0000953	924.924795685159	3.35557769269183	1.69891209152576	0.00203949451118246	0.0109246452714598
OG0000954	3.01880618686812	0.0474813132248319	0.973373073163447	0.982006174015238	NA
OG0000955	0.970727456820436	-0.166778180108107	1.0292651258581	0.525418105995183	NA
OG0000956	266.602591754699	4.99767477788846	2.41106644595427	NA	NA
OG0000958	0.922887253622052	0.0853304652769077	1.0008052635405	0.872047525199957	NA
OG0000959	1.52219868830396	0.167480176615957	1.02615216177906	0.603555491962998	NA
OG0000960	15.5362664326351	0.201416691502687	0.890676647249814	0.676928568299702	NA
OG0000961	0.262358772113631	-0.124392664786092	1.01932505402716	0.734208109649873	NA
OG0000962	2.25262046770336	0.17169948547897	1.01367565699244	0.656935392621625	NA
OG0000963	0	NA	NA	NA	NA
OG0000964	64.2856865640159	0.576255622133064	1.05226450853057	NA	NA
OG0000965	1.87229988464302	-0.240713712428454	1.04831249794731	0.352350997416389	NA
OG0000966	103.242509758753	7.30032301624065	3.54264671428668	NA	NA
OG0000967	2.54041578101679	-0.302435701289813	1.06970839581177	0.257784693232477	NA
OG0000968	1.64888460581507	0.0594328489432625	0.988483045504961	0.954186693545198	NA
OG0000969	0.712493672208816	-0.156960933131229	1.02625080234107	0.575891388637568	NA
OG0000970	0.696522819638824	-0.156145546128378	1.02602398247771	0.579752302981865	NA
OG0000971	0	NA	NA	NA	NA
OG0000972	0.761925962156376	-0.159265879683219	1.02691118129184	0.564679721830482	NA
OG0000973	8.99581722924428	-0.432761336968237	1.04391684585013	0.301031525099816	NA
OG0000974	12.3054420729174	-0.264709822907206	0.936490451091497	0.552857798196101	NA
OG0000975	64.0199212796707	0.580868753904965	1.08237443038383	0.202112364304676	0.352877263083299
OG0000976	12.9165494542169	0.337526615823772	1.05009483715368	NA	NA
OG0000977	831.663132108445	4.3019693193774	1.56923831167601	0.000226687742730848	0.00261500503221657
OG0000978	850.367503764496	4.70808615875936	1.58366632536379	9.29989639592821e-05	0.00165016844666761
OG0000979	608.269608312611	1.89734887190309	2.16958652983686	0.0196771170436895	0.0548424016045287
OG0000980	395.43829385047	1.12576428327413	1.877187394794	0.0305646339659649	0.0782508321167159
OG0000981	0.629661053072715	-0.153306168332769	1.02523394386438	0.595511883258578	NA
OG0000982	13.8540216948772	-0.147236406139392	0.892361318221816	0.744900612998436	NA
OG0000983	572.916264930002	4.97140160221712	1.73299189330931	0.000183227502558506	0.0023510460134253
OG0000984	0.752095146725743	-0.158877021343585	1.02679697785677	0.566684358997768	NA
OG0000985	1801.63661738439	1.40480949761802	1.59021925386193	0.0435198715541344	0.0989923838872211
OG0000986	1.95828882402295	-0.201845119504207	1.01393738182246	0.514721019531665	NA
OG0000987	2.13914877105949	0.233173750410449	1.03302173513253	0.522102367758282	NA
OG0000988	361.652162381865	0.787807499166864	1.16825097210173	0.139702061427032	0.254936530174754
OG0000989	296.756450638243	4.61947612005789	2.13033722172926	0.000903692693670473	0.00621048383096942
OG0000990	514.938609512809	4.11045149522352	1.60182684903005	0.000315558457276539	0.00328791553872006
OG0000991	76.157387852062	1.08224149615292	1.5890720544836	0.0594806415846998	0.126947408847315
OG0000992	249.041370018932	3.90055290063312	2.81723058621032	0.00132475002023465	0.0080734765384112
OG0000993	256.326940346024	0.681877847688876	1.16407566487524	NA	NA
OG0000994	183.498001707358	3.37757422470685	2.45886458884607	0.00466031968430751	0.018247572802022
OG0000995	54.4005162595032	0.508670017618661	1.00865477566999	0.294239481355209	0.450423471458448
OG0000996	179.706973495676	-0.239717937752186	0.912717580861798	NA	NA
OG0000997	40.0263072678064	0.706980004271338	1.14076328919529	0.175259762513407	0.311037930174892
OG0000998	383.711875299485	3.63153801180436	2.42811214286826	0.00285096018550797	0.0132949790771515
OG0000999	28.8775747105186	0.266910106708357	0.93677260090306	0.558378438706515	NA
OG0001000	163.345992190942	1.43536410270388	1.96597249480685	0.0314007575936262	0.0787683305393139
OG0001001	329.527667762911	2.82176856908453	2.6327978666895	0.00790693960772927	0.0260606274826179
OG0001002	84.0324379565308	0.435680542213039	0.945701513042072	NA	NA
OG0001003	156.564685968776	1.51434566864222	2.30133018786573	0.0226867967710812	0.0624228381939433
OG0001004	2333.10691358618	4.27072277863975	1.56782282790656	0.000237955045372096	0.00263047098558828
OG0001005	709.638893631285	5.05808667739785	1.58610308060896	4.83821781803062e-05	0.00142067668656717
OG0001006	1581.80534638723	4.73801280398544	1.54483963989327	8.71557180656192e-05	0.00165016844666761
OG0001007	27.2005157025147	1.06945967259558	1.95192064997447	0.0148579454315531	NA
OG0001008	118.224251712956	0.577007465436416	1.02223679214631	0.251788108634765	0.406637795445146
OG0001009	1007.88856542327	5.04049417216972	1.64427196400215	8.05719401267502e-05	0.00165016844666761
OG0001010	241.597500045782	3.97888774857026	2.08170429066534	0.00184973974760796	0.0103011368702995
OG0001011	1411.88413382462	5.08494294680671	1.52914733214272	3.8575529223937e-05	0.00124598959393317
OG0001012	288.793145649551	2.89785251842272	2.79540630651011	0.00494528411114844	0.0184514393816581
OG0001013	2.17881932798633	-0.269932935864273	1.05765767418862	0.303806188828876	NA
OG0001014	9.4615163968275	0.28515149024385	0.989425199572216	NA	NA
OG0001015	3.22602226219814	-0.359512778945826	1.09488190317268	0.19179610398988	NA
OG0001016	0.332321111343933	-0.132174633878931	1.02058781946375	0.697768969879196	NA
OG0001017	217.775299675756	1.03933105062134	1.94695123786119	NA	NA
OG0001018	598.717242077977	0.397949331885784	0.935982945491264	0.41441773418164	0.555422938343027
OG0001020	3.63058359293672	0.213982256106268	1.00164238299717	0.617459150014021	NA
OG0001021	1.4901398315295	-0.00937825164872657	0.990271000674591	0.851245590886181	NA
OG0001022	2.68898015291995	-0.0832425607662627	0.977738693705182	0.598141302547603	NA
OG0001023	10.6839704373671	0.156674939457309	0.921787063474925	0.743476928119739	NA
OG0001024	12.8526813452422	0.184586079626235	0.934417045055664	0.681346362552972	NA
OG0001025	1.46046383143255	-0.178415331230524	1.03350144639907	0.46048792608351	NA
OG0001026	9.83418062679407	0.177003252264286	0.961915164966923	0.680971777804846	NA
OG0001027	0	NA	NA	NA	NA
OG0001028	6.9549561778802	-0.0337837170091672	0.901574563912563	0.904233129383172	NA
OG0001029	0.918255702397709	-0.164970220033453	1.0286872168108	0.534375933387936	NA
OG0001030	7.84279547122466	0.358591856725107	1.07672714581799	NA	NA
OG0001031	19.6828826210027	0.429485703620219	1.07783813966489	0.267280415682331	NA
OG0001032	223.209874088317	0.526818927882179	1.23476542491868	NA	NA
OG0001033	261.863774372539	1.40544445417247	2.40678590524319	0.0188357868159747	0.0533680626452618
OG0001034	396.158485507631	2.32188020051564	2.78656723600776	0.0105696631728026	0.0331456427651966
OG0001035	3.27191306178504	0.273671329504313	1.06450646737868	0.199283856734568	NA
OG0001036	14.1591404302873	0.450918259176392	1.13559666739632	NA	NA
OG0001037	2.02088747933782	0.200552186733286	1.04149147869296	0.37202910450313	NA
OG0001038	22.9161080491315	-0.00578411052395987	0.877846074129072	0.98320480759252	NA
OG0001039	0	NA	NA	NA	NA
OG0001040	6.57539144051429	-0.123068060415017	0.946533300921431	0.710676511123559	NA
OG0001041	6.50147677327324	-0.166654634244063	0.946824354773988	0.661020368272609	NA
OG0001042	3.46408576371845	0.088051446335573	0.959517083547464	0.901991166327929	NA
OG0001043	909.474150271272	4.2297442735917	1.63409464512098	0.00039375075152228	0.00374063213946166
OG0001044	535.659447792462	4.09887035361981	2.07920829183958	0.00101422118646376	0.00655186886455589
OG0001045	6.56150864586517	-0.0108236257170567	0.948072246744631	0.9272476446519	NA
OG0001046	11.3341900975664	-0.0109528764355038	0.897083303446375	0.972725860324179	NA
OG0001047	175.475647121604	0.35841732207612	0.918855444919345	NA	NA
OG0001048	435.448890908799	4.27848471656432	1.66043919933367	0.000476295776738141	0.00415793340233566
OG0001049	0.00874529240378771	-0.0379514429474671	1.01423121369929	0.956381243372392	NA
OG0001050	10.8414197818294	0.796666514317942	1.51471035793279	0.00422229680561212	NA
OG0001051	1.74052031237171	-0.0669190265728377	0.987889995215516	0.771505115922019	NA
OG0001052	1.32530878687493	0.109596597042639	1.00617029178672	0.807433982565963	NA
OG0001053	15.0129089120801	0.494206102758502	1.02358668147125	0.316784157815953	NA
OG0001054	0	NA	NA	NA	NA
OG0001055	3.03904745103743	-0.0212655967396267	0.964798750404808	0.863689881368874	NA
OG0001056	197.594483728177	0.764061846960461	1.51205726942242	NA	NA
OG0001057	0	NA	NA	NA	NA
OG0001058	2.98297320576345	0.137707712595361	0.99172952367764	0.765468572364337	NA
OG0001059	0.41977403538181	-0.139847178437647	1.02205925285235	0.660857180683459	NA
OG0001060	1.10667647678023	0.168659566863623	1.03418302422515	0.519756644948202	NA
OG0001061	1268.20267226012	4.75925855578378	1.668495668873	0.000167768503259782	0.00225788443970457
OG0001062	233.102459442862	1.34830164414188	1.95434576526129	0.0314585592556393	0.0787683305393139
OG0001063	13.8342420740956	0.544798969065749	1.19630552967608	0.107925192974926	NA
OG0001064	22.1945841698743	0.377150000627994	0.984748789952622	0.342936626378498	NA
OG0001065	4.25939183909333	-0.273660600688816	1.02025247119612	0.341693208140146	NA
OG0001066	1.68908295337422	-0.221235601196848	1.04281108996564	0.386863521480803	NA
OG0001067	17.1945575782895	0.246908383081127	0.95974814749437	NA	NA
OG0001068	4.83394992789247	0.194231052072798	0.958146110988945	0.698490548430352	NA
OG0001069	2000.50034533571	4.99148414601584	1.59320027642467	6.66433031678251e-05	0.00165016844666761
OG0001070	2.79496667941684	0.172903554566913	1.0067419405855	0.668578232368619	NA
OG0001071	269.614634069837	0.901063211025362	1.20323270237138	0.114897068000157	0.217027795111408
OG0001072	8.53334296499272	0.12626443676293	0.93701772204351	NA	NA
OG0001073	1007.99110271038	2.04206204968774	1.86269597908261	0.0165118046096683	0.0471974591940078
OG0001074	23.5499685173244	0.381008100735333	0.996304409900416	0.394675701079566	NA
OG0001075	6.8138244901612	-0.0917967856944041	0.917784069224819	0.802034651328702	NA
OG0001076	2.32424728926502	0.0171697854945758	0.963051302640582	0.938648369375839	NA
OG0001077	235.065914114887	0.665480020657141	1.37780312253087	NA	NA
OG0001078	4.58338222290493	0.214394010084829	0.999535372854399	0.602093597607854	NA
OG0001079	24.6865532968892	0.212790956329598	0.887222733960293	0.652239302715927	NA
OG0001080	222.294786680584	6.76980456806542	3.32062191148978	0.000392157017774895	0.00374063213946166
OG0001081	342.742159069834	4.55877808277065	1.77129414953262	0.000430094684356176	0.00396915951562985
OG0001082	1602.72638308725	4.83741425170907	1.61439100809751	8.29002009019109e-05	0.00165016844666761
OG0001083	459.932624140759	2.83151491751164	5.26077008830501	0.00684541629769199	0.0237749404747797
OG0001084	1332.30748224553	3.15475307664257	1.54452425129594	0.00213418024407103	0.0110486300566103
OG0001085	1912.37853076284	3.31333421110473	1.63767733613693	0.00191394153552119	0.0104780189148025
OG0001086	732.58140355462	2.27443558432233	1.6580202824738	0.0107009029084973	0.0332345349946598
OG0001087	50.0189114573772	0.3344489231428	0.896161655339451	0.508380556348744	0.624360911409293
OG0001088	4.99470114466156	0.0776752132245684	0.964660324074444	0.893214834959698	NA
OG0001089	5.90009781347604	0.0992168610274851	0.965063026871549	NA	NA
OG0001091	1.63292042066022	-0.216600240414026	1.04153133395663	0.396375027263792	NA
OG0001092	12.595582291752	0.1509473822908	0.887990665300861	0.758155739299653	NA
OG0001093	0.594679883457564	-0.15138907329215	1.02473523289198	0.604777988737418	NA
OG0001094	59.8831502612805	-0.391324905850317	0.996069412518368	0.357283469337107	0.512900269315047
OG0001095	0	NA	NA	NA	NA
OG0001096	1.52638147082272	0.0309199341093582	0.986612557806146	0.979770563518137	NA
OG0001097	0.559836796521053	0.0561785706661082	0.995573082393838	0.946572220187811	NA
OG0001098	6.16764046752857	0.443195585485712	1.14986881260615	NA	NA
OG0001099	241.19067682869	0.655715531284726	1.36785278575377	NA	NA
OG0001101	5.28216804637773	0.1310671089744	0.966660369393687	0.78664947673967	NA
OG0001102	4.38250081677537	-0.320078556942195	1.03128269268467	0.380203728372117	NA
OG0001103	213.659840029947	0.756688312863622	1.38039031307964	0.0525986235306446	0.116365447947933
OG0001104	9.83287326615978	0.468694108857259	1.07720711677369	0.282428490175853	NA
OG0001108	0	NA	NA	NA	NA
OG0001109	1.65850498405547	-0.219150858549016	1.04221521157745	0.391458969789877	NA
OG0001110	126.952750328374	0.658317815785539	1.34152586037858	NA	NA
OG0001111	7.64771149953335	0.257498337918585	0.966165941138639	0.582445999743562	NA
OG0001112	8.35356620816496	0.0586381521153982	0.895833520298064	0.925100829006661	NA
OG0001113	3.00812121664504	0.245631144661311	1.02558791952464	0.524567943263634	NA
OG0001114	0	NA	NA	NA	NA
OG0001116	23.4374997642981	0.301163872957623	0.923752504590933	0.530628413029503	NA
OG0001117	1.53972379378119	0.174845131598891	1.03534716986664	0.46235045470361	NA
OG0001119	2.70944315674503	0.0688407138223579	0.963231412676219	0.953728855491696	NA
OG0001120	1.55676560988319	-0.114834819570741	1.00298216599274	0.665808709530286	NA
OG0001121	0.183651140479542	-0.112762569802128	1.01781115836686	0.786807150804279	NA
OG0001122	20.0600198447866	0.211458826310868	0.919393631181939	0.624693033482788	NA
OG0001124	0	NA	NA	NA	NA
OG0001125	0	NA	NA	NA	NA
OG0001126	8.91946631164612	0.238006390008025	0.970118820761212	NA	NA
OG0001127	0.655896930284078	-0.154560793468886	1.02557509777494	0.58888988073882	NA
OG0001128	0	NA	NA	NA	NA
OG0001129	1.53972379378119	0.174845131598891	1.03534716986664	0.46235045470361	NA
OG0001131	0.0961982164416648	-0.093644023989672	1.01612812914409	0.872217747394764	NA
OG0001132	0.498481667015899	-0.145590195388711	1.02331834646089	0.633297902963792	NA
OG0001133	0.0262358772113631	-0.060704073720472	1.01436833626507	0.99302062500992	NA
OG0001134	3.14056107237992	0.212744761021009	1.02080342949961	0.560001663979257	NA
OG0001135	4.41950493859243	0.290696843155456	1.00453704896185	0.521910868627296	NA
OG0001137	458.88846642152	3.90347221947882	2.64699958993252	NA	NA
OG0001140	28.7824533025802	-0.203529100466074	0.861301305405791	0.669268082405039	NA
OG0001142	4.52022090886683	-0.114280783524487	0.942147314283756	0.70248638183179	NA
OG0001143	1.82929709095178	-0.0549135290408401	0.973038660803717	0.799025460622346	NA
OG0001144	48.4259962366248	0.284459874345339	0.952079519070766	0.520361340644769	0.629500797858653
OG0001145	0	NA	NA	NA	NA
OG0001147	1.26039433541259	-0.189141771840433	1.02766322028242	0.500396253203343	NA
OG0001150	6.13650157585478	-0.540560827621506	1.21323592327813	0.0716619936186959	NA
OG0001151	14.8174083691508	-0.134880121474675	0.901162895277657	0.757748039132735	NA
OG0001154	2.11105559219843	-0.0725421930143165	0.989708277920088	0.700043569085544	NA
OG0001157	9.36764060287785	0.337790344089322	1.01800598257365	NA	NA
OG0001158	0	NA	NA	NA	NA
OG0001159	3.43450105329559	-0.152677343367007	0.984483046014535	0.467011059901952	NA
OG0001160	98.0046103609731	0.871689620842122	1.32199810534867	NA	NA
OG0001161	2.67379377051601	-0.149866919661456	0.989872355950866	0.540200400863587	NA
OG0001162	11.4373531101389	-0.258074544099541	0.939714109683611	0.529206155243315	NA
OG0001163	10.1706529963239	-0.0139556972709921	0.903238687228809	0.961823315391729	NA
OG0001164	1.35573742719246	-0.176355489361465	1.03270042466153	0.472172224477989	NA
OG0001165	2.09403276740191	-0.259708842616417	1.05439575504731	0.31902305667654	NA
OG0001167	2.95264155266579	-0.109007490299502	0.979408206316427	0.546574936511348	NA
OG0001168	7.63607581686038	0.0337874836965683	0.89774762431431	0.972227244437486	NA
OG0001170	19.7074628702152	-0.0206568186724708	0.880964702117987	0.956188135868558	NA
OG0001171	11.2179904643013	-0.170944715266032	0.918818980927901	0.676209812839143	NA
OG0001175	0	NA	NA	NA	NA
OG0001176	0.104943508845453	-0.0961225076710275	1.01630605906245	0.861599439509274	NA
OG0001177	0	NA	NA	NA	NA
OG0001178	0.81797826544626	0.163375281277906	1.03333888939853	0.568295534090531	NA
OG0001179	8.06164515612105	-0.722691185174364	1.37502089780364	0.0382695971709471	NA
OG0001181	1.01044373966891	0.166988806448387	1.03389980974123	0.53584510161205	NA
OG0001182	3.70638958797907	-0.232922275811156	1.00799991601293	0.398268415030939	NA
OG0001184	0	NA	NA	NA	NA
OG0001185	1.90702607474028	0.123413294592121	1.00059218500133	0.794137436311103	NA
OG0001188	12.6751139272792	-0.203338364404593	0.922245532290803	0.643448495829265	NA
OG0001189	0.529280054112286	0.156464628298023	1.03236923947107	0.629026137743255	NA
OG0001191	1.71770698124464	-0.22049366041658	1.04277440123353	0.385847567300204	NA
OG0001192	0	NA	NA	NA	NA
OG0001193	0	NA	NA	NA	NA
OG0001196	8.45492820875877	-0.102966414686637	0.918286840160278	0.787433748993088	NA
OG0001198	5.83082588763893	0.432079342327864	1.14267859258865	NA	NA
OG0001201	0	NA	NA	NA	NA
OG0001202	0.379087037838038	-0.135957916302792	1.02130859085565	0.677918820289917	NA
OG0001205	369.146446041774	1.72174706432355	6.10743381978116	NA	NA
OG0001206	258.928881791666	1.53967921816013	2.01539445511505	0.029299072464066	0.0757088032471467
OG0001207	5.53111646513351	-0.208315990051786	0.983170609405493	0.525002193439636	NA
OG0001208	3.20368760046828	-0.107677248941158	0.963530126543216	0.70933583239999	NA
OG0001209	0.218632310094693	-0.118375049451192	1.01848862956635	0.761499955114309	NA
OG0001211	36.0551769045608	0.406155582924863	0.995355524019785	0.374027402877483	0.524513141534164
OG0001212	219.805945097657	0.518059086508246	1.22618170191901	NA	NA
OG0001213	3.95586304534077	0.132440124212813	0.952938641037539	0.818208002958144	NA
OG0001216	353.32560906037	0.932775659550658	1.36208779898348	NA	NA
OG0001217	6.71654585459167	-0.404915958330188	1.12158512510915	0.128738640364257	NA
OG0001218	18.9954901303838	-0.190067678652926	0.892424940036719	0.674019744433928	NA
OG0001219	4.69003543500046	-0.206078915789567	0.970556420514913	0.56760407674574	NA
OG0001222	7.06284522235798	0.00517260817928974	0.910652007542008	0.973492593987041	NA
OG0001223	0	NA	NA	NA	NA
OG0001224	0.0262358772113631	-0.060704073720472	1.01436833626507	0.99302062500992	NA
OG0001225	8.60223973778348	-0.0909999575203419	0.932563419448256	0.794784508009548	NA
OG0001228	24.8059857104014	0.326005972513053	0.988343733260851	0.385781641837034	NA
OG0001229	170.134464846978	14.1270959423921	4.59817159135569	NA	NA
OG0001230	2.52050349474984	-0.137385615045474	0.987664852945039	0.564280059242384	NA
OG0001231	1.5839223399234	-0.209866822348728	1.03985427352543	0.408295812356873	NA
OG0001232	6.42115038522943	0.308611772875704	1.04938217109786	NA	NA
OG0001233	33.0694086894231	-0.302356565887907	0.899831061440933	0.527661248377107	0.6326982631953
OG0001234	2.22609513137504	0.0299253804982338	0.964908696299659	0.963885212899734	NA
OG0001235	11.9216701188645	-0.105231030433284	0.901358924477918	0.801449417451415	NA
OG0001236	0.848293363167408	-0.163488086948554	1.02809790082488	0.547182860628468	NA
OG0001238	272.914631287155	5.55738900299622	3.00454144339482	NA	NA
OG0001239	0.690878099899229	-0.156218638315595	1.02603331262055	0.580458717960159	NA
OG0001242	206.093824436681	5.26656258051854	2.60981053690677	0.000789450388910092	0.00566239117297225
OG0001244	23.3205033179221	0.166091815945493	0.879148722791352	0.733470423871378	NA
OG0001245	27.2392703842539	0.0642770267486209	0.842933059639414	0.899242447689146	NA
OG0001246	3.0891370482127	-0.344526013676082	1.08796854949213	0.205876164365584	NA
OG0001247	0.11368880124924	-0.0985225945723477	1.0164937576405	0.85157546014628	NA
OG0001248	4.08525314966241	0.0413407639246239	0.94551332359651	0.990166016069324	NA
OG0001250	14.8843875935898	-0.603012862772915	1.15305274094828	0.131097609771876	NA
OG0001251	2.74102733129808	0.0428372413236717	0.967010981411198	0.995129873306137	NA
OG0001252	250.874848976845	0.881771799220214	1.51056965940313	NA	NA
OG0001253	4.88015618225335	0.0139184572831237	0.926739244179593	0.966406038741608	NA
OG0001254	1.27954273513639	-0.0552595830250642	0.991089370391172	0.801226488476297	NA
OG0001255	1132.02380895675	0.691187225540858	1.0269461109091	0.197033481604222	0.345879426946541
OG0001256	8.08146278339866	-0.735212518737096	1.38856675423373	0.036969199484059	NA
OG0001258	3.86540853174025	-0.186239072406027	0.990511872942841	0.410861737049322	NA
OG0001259	0	NA	NA	NA	NA
OG0001260	0.428519327785598	-0.140483574302912	1.02219265295455	0.657565635422564	NA
OG0001261	1.55150193480046	0.0656754107689692	0.996975451595097	0.97455967637069	NA
OG0001262	13.9097907512333	-0.4216611509492	1.0436772333665	0.275034956459884	NA
OG0001263	0.498481667015899	-0.145590195388711	1.02331834646089	0.633297902963792	NA
OG0001264	0	NA	NA	NA	NA
OG0001265	0.533679941236419	-0.147800359575408	1.02384222616546	0.622326348305132	NA
OG0001271	0.760840439129531	-0.159276735290389	1.02691249064216	0.564809461418227	NA
OG0001272	0.349811696151508	-0.133801278370139	1.02087975968872	0.689732379862232	NA
OG0001273	2.43556585359291	-0.0795922779813662	0.973724929612634	0.747218741368358	NA
OG0001274	30.7889185623939	-0.0485562607522005	0.855180640791073	0.910507040472096	0.942608250232331
OG0001275	1.39537468811421	0.172968171695103	1.03497162284246	0.479268383466409	NA
OG0001276	0	NA	NA	NA	NA
OG0001277	6.28097718094144	-0.317662466090154	0.985221274427102	0.436421538256673	NA
OG0001279	5.57115214886118	-0.212675756003109	0.983689587958628	0.518987604897277	NA
OG0001281	0	NA	NA	NA	NA
OG0001282	1.58327765245183	0.0569704277145429	0.989086205224249	0.959172570262672	NA
OG0001283	2.64105299464454	0.180010283906983	0.98785275904288	0.719586501098389	NA
OG0001284	0.22737760249848	-0.119665244479921	1.01865834173808	0.755696349145012	NA
OG0001286	2.45385912865491	-0.0100221324626252	0.962100281810682	0.88588392536039	NA
OG0001287	1.7762808978942	0.178647720787888	1.01258967915143	0.677035185922918	NA
OG0001288	0	NA	NA	NA	NA
OG0001291	16.7501976765714	-0.228583079869017	0.898084309257298	0.617186663082846	NA
OG0001293	2.35770205922746	0.22262257193936	1.04757700139818	0.311771002131021	NA
OG0001294	1.99119919642112	-0.245081895271226	1.04995763376811	0.340478120794869	NA
OG0001296	0	NA	NA	NA	NA
OG0001301	7.42728892276176	-0.10551926016448	0.907770826174061	0.784183511252985	NA
OG0001302	0	NA	NA	NA	NA
OG0001303	2.33352373702884	-0.044801157360461	0.976729774640446	0.677963716345331	NA
OG0001304	12.153305667413	0.0882210877734724	0.904270433998554	0.854418021996681	NA
OG0001305	19.6743082655161	-0.233355385494468	0.879773706272063	0.617927877363083	NA
OG0001306	52.8510500631871	-0.113572157077116	0.838499125999406	0.809933946198003	0.886809032616796
OG0001307	0	NA	NA	NA	NA
OG0001311	1.64439113726937	-0.0151651515816511	0.983692874748696	0.879213540626879	NA
OG0001312	0	NA	NA	NA	NA
OG0001315	0.949157651503076	0.115420506394585	1.00998399632725	0.791846177701755	NA
OG0001316	0.481163685556623	0.155039806094174	1.03217486747414	0.641883307667315	NA
OG0001317	27.9303218900423	-0.284943721377039	0.876583369680931	0.554278215969426	NA
OG0001318	13.6014181764243	-0.00807939995026543	0.881146099492882	0.982313185310183	NA
OG0001319	2.13628989463837	-0.00828906648807483	0.985805872040544	0.774653633348703	NA
OG0001320	4.466596922896	-0.279857390744475	1.00398117489953	0.44737269937511	NA
OG0001321	1.3285720233706	-0.183057415179763	1.03364899589305	0.465215554902406	NA
OG0001322	1.02884393098276	-0.168374384711696	1.02980590122477	0.516387245865704	NA
OG0001323	0.332321111343933	-0.132174633878931	1.02058781946375	0.697768969879196	NA
OG0001324	5.17737500614157	-0.0762023499476022	0.96062937612597	0.764709216249357	NA
OG0001325	2.2220504726055	-0.200563851683448	1.04030581252665	0.380756689543094	NA
OG0001328	0.236122894902268	-0.12092502539881	1.01882967528571	0.750075883509596	NA
OG0001329	4.85706669625385	-0.134497615173103	0.958761849052954	0.647517384405648	NA
OG0001331	0.899401381768894	-0.164081075443574	1.02840419448966	0.538249336645136	NA
OG0001332	1.98269856601141	-0.0797069489740338	0.982956533078714	0.682712827621777	NA
OG0001333	478.578584317177	3.03527805507044	2.21919367912576	0.0048601538364927	0.0184514393816581
OG0001334	0.411028742978022	-0.139192251508181	1.02192397508384	0.664213128457108	NA
OG0001335	3.15028699343859	-0.0188965975631958	0.976554342950112	0.868063582018307	NA
OG0001336	1.30433123462176	0.154271556418714	1.01479441727257	0.706397222535465	NA
OG0001337	0.620915760668927	-0.152789568899305	1.02510044687208	0.597779993549857	NA
OG0001338	3.29683841928448	-0.161415130143106	0.973648844829068	0.616733893800282	NA
OG0001339	0	NA	NA	NA	NA
OG0001340	14.1039790123945	0.0344037521451495	0.898181617342763	0.938577833701389	NA
OG0001341	1.17968494790084	-0.172243357269415	1.03117681509963	0.494539596185128	NA
OG0001342	0	NA	NA	NA	NA
OG0001343	0	NA	NA	NA	NA
OG0001344	2.84762233506588	0.131138142088392	0.975362430042779	0.816841869574908	NA
OG0001345	1.38256351003091	-0.187484633204992	1.03467243335655	0.454487013706523	NA
OG0001348	14.9113770504176	0.205454598154809	0.896382289808551	0.671259306519282	NA
OG0001349	1.29464848245718	0.0772877809460541	0.996721812358825	0.903286404549167	NA
OG0001350	0.848293363167408	-0.163488086948554	1.02809790082488	0.547182860628468	NA
OG0001351	0.0787076316340894	-0.088073237181467	1.01575998931294	0.895557849949406	NA
OG0001355	315.598459363761	1.1248737031913	1.57604416948684	0.058496178993	0.126272625981839
OG0001357	5.66909319555739	-0.516244041648933	1.19361640344282	0.0823499084109314	NA
OG0001358	2.00120262568491	-0.00224028980068452	0.979029937743718	0.775508804388051	NA
OG0001359	11.8471165133653	0.117377435256189	0.914537076546135	0.804516823588831	NA
OG0001360	0.279849356921207	-0.126226432212419	1.01959565390606	0.724368047462077	NA
OG0001361	1.32397927585754	0.0113002492160115	0.99099187756605	0.902412978894774	NA
OG0001362	2.66672420676615	-0.146777069996425	0.989891206306179	0.545508912649642	NA
OG0001363	0	NA	NA	NA	NA
OG0001364	0	NA	NA	NA	NA
OG0001365	4.49160685109896	-0.295873441917009	1.02710796139675	0.315587199451385	NA
OG0001373	8.20511236155173	-0.113950940948598	0.932163832197434	0.767557409102019	NA
OG0001377	13.1913866612015	-0.125577312770548	0.933504538054612	0.743435365433918	NA
OG0001378	275.539140488019	0.595011856731187	1.30392668382214	NA	NA
OG0001379	21.9507040764589	-0.326234864646384	0.916312258474375	0.495435198980603	NA
OG0001380	0	NA	NA	NA	NA
OG0001383	0	NA	NA	NA	NA
OG0001384	1.93629480056712	0.0123435167176094	0.987083801432337	0.826201078302172	NA
OG0001385	1.12530706645913	-0.169155527638214	1.02392088666935	0.540608714364293	NA
OG0001388	187.091242108816	-6.56867195927989	2.44018763276353	0.000211376690136679	0.00252869151533879
OG0001389	220.783181677229	4.03558646187206	2.96472608726845	NA	NA
OG0001392	4.95704698524841	-0.0684259598182015	0.939666355768386	0.812532889872833	NA
OG0001396	151.060752502909	0.590945093940966	1.25379374541062	0.0601329831382018	0.126947408847315
OG0001397	0	NA	NA	NA	NA
OG0001398	370.527311801128	6.66064826483236	1.94918934540668	1.51771639401938e-05	0.00109194105550452
OG0001400	0	NA	NA	NA	NA
OG0001401	1.91005892335576	0.0154516784392162	0.987458358093722	0.834269046195338	NA
OG0001405	0	NA	NA	NA	NA
OG0001409	10.7094596115143	-0.300247469398645	0.998783610111016	0.386028420212232	NA
OG0001410	23.0394435564291	0.413416405111209	0.975320178353938	0.390536191478016	NA
OG0001411	0	NA	NA	NA	NA
OG0001412	9.6493027345222	-0.337374748842314	0.987212529766634	0.417239473686873	NA
OG0001414	0.428519327785598	-0.140483574302912	1.02219265295455	0.657565635422564	NA
OG0001415	2.48194305248755	0.126478883981817	0.993289956698463	0.793827094056656	NA
OG0001418	24.519832091824	-0.183411393247182	0.952772415675449	0.624899873774751	NA
OG0001419	0	NA	NA	NA	NA
OG0001422	0	NA	NA	NA	NA
OG0001424	0.0699623392303017	-0.0848956698330416	1.01556621571439	0.90848554297415	NA
OG0001427	0.0349811696151508	-0.0674390010366081	1.01464896471346	0.97249074545347	NA
OG0001428	10.4016300417814	0.220243588025502	0.920164643525314	0.653234896978363	NA
OG0001429	1.6651907360497	0.0477150557221664	0.992792347355103	0.922161166307521	NA
OG0001430	3.22637409523928	0.0784653104110103	0.95880400012161	0.926192394534628	NA
OG0001431	18.8481130640318	0.163094947229467	0.930137576350243	NA	NA
OG0001432	4.35721035344482	-0.0180841082092443	0.958861331232883	0.881036578188594	NA
OG0001433	13.2224938024177	-0.140012152198882	0.889024708076877	0.747663570707439	NA
OG0001434	1.14907342778178	0.0400072617840177	0.99395714790865	0.974978865025631	NA
OG0001435	14.279790078021	-0.398146510802204	1.02017474489403	0.352353641030079	NA
OG0001436	18.5536278142824	0.431179946688856	1.0273550018753	0.335937720131646	NA
OG0001437	0	NA	NA	NA	NA
OG0001438	28.1630497749506	0.362024525090298	0.958005495506767	0.443679982914724	NA
OG0001440	0.30608523413257	-0.129260490573113	1.02008529108826	0.71056584084264	NA
OG0001441	0	NA	NA	NA	NA
OG0001442	12.3387953884331	-0.341131159402234	0.971406133370043	0.410374838677852	NA
OG0001443	620.322932711848	0.557470617884797	0.974208129653771	0.285787800438405	0.445149127511788
OG0001446	6.20966946247797	-0.265451281325588	0.992084252342878	0.520065823756234	NA
OG0001447	3.76678427924214	0.0144180388754048	0.966052915438558	0.953686649067859	NA
OG0001448	1.48153959557016	0.0781124798673162	1.00041880090744	0.986932962759192	NA
OG0001451	1.26828450315459	-0.174628101884735	1.03203088630145	0.482702427479805	NA
OG0001453	2.4626376759932	-0.293986505035732	1.06655031226497	0.268776056130436	NA
OG0001456	1.73218926800384	0.179814354199539	1.0364436944557	0.435325666019574	NA
OG0001457	19.0800431108836	0.172840223630854	0.911432664873787	0.704780584554374	NA
OG0001459	3.92304035816613	0.0232238092345993	0.963807935129811	0.975341656966525	NA
OG0001461	0.914211002557585	0.165275265072888	1.03362899749722	0.552397488030668	NA
OG0001463	0.95323687201286	-0.166240718916311	1.02908621865338	0.528346776118918	NA
OG0001464	3.01234549359927	0.126948458962931	0.980387136037025	0.809890887730986	NA
OG0001465	175.076842105813	0.838101917449905	1.56146968362209	NA	NA
OG0001466	0.192465474222649	0.142611321620253	1.03019545495303	0.752792079380837	NA
OG0001467	0.84649541813543	-0.161868652727464	1.0277272041534	0.548072608410767	NA
OG0001468	2.21770838049812	-0.271143616013653	1.05821462149439	0.301129569164916	NA
OG0001469	0	NA	NA	NA	NA
OG0001471	147.844901548515	1.24276632256151	1.98010142405753	NA	NA
OG0001472	0.64715163788029	-0.154148951610277	1.02546224766144	0.591067591003275	NA
OG0001473	9.79031887327828	-0.469535334560945	1.09743371245014	0.116368365067865	NA
OG0001478	0.384792865766659	-0.137076110971	1.0215002136025	0.674692553473675	NA
OG0001482	236.540550991267	-0.618827174491154	0.977588241378921	0.240210698755159	0.391858867161194
OG0001483	12.5767458483778	0.373013102965523	1.00828014774449	0.405461232941079	NA
OG0001484	1.9026607493564	-0.238435276638671	1.04786894590407	0.353093923460368	NA
OG0001485	108.832716356366	-2.49362692094127	2.99730166016699	0.00816907046044872	0.0263860975872494
OG0001486	0	NA	NA	NA	NA
OG0001488	183.363124536077	1.90104096591238	3.36821432731199	NA	NA
OG0001489	9.43837313357279	0.0712267272323557	0.907734109065931	0.895115308827958	NA
OG0001491	11.5821327128676	0.0899540905661043	0.91715989426921	0.78235604360976	NA
OG0001501	45.2059262753744	-0.481341961087413	0.956216541695416	0.331028037945909	0.488228567381409
OG0001503	2.18615639379667	-0.0269000992865163	0.977350794909566	0.718512442207657	NA
OG0001506	0.236122894902268	-0.12092502539881	1.01882967528571	0.750075883509596	NA
OG0001507	28.5644340172278	-0.409456099064628	0.920879017810817	0.398046564058456	NA
OG0001508	0.271138585187079	-0.0313128941274858	0.994730349930163	0.900007521710744	NA
OG0001509	8.11490083089916	-0.113894152821234	0.939291579341881	0.741912885043306	NA
OG0001511	2.01044653817587	-0.00262459660526372	0.967113922682293	0.89816734180052	NA
OG0001512	4.65162736963156	-0.305197207576649	1.03078659018918	0.303852508188056	NA
OG0001520	2.19696122661001	-0.272005985917811	1.05839704359184	0.301395032118188	NA
OG0001521	27.7743790618922	-0.226658393706491	0.892060777964006	0.610335295837525	NA
OG0001522	7.98684765347297	-0.000893442773751965	0.948099261207393	0.878286739256871	NA
OG0001523	186.231149855185	3.62872875970108	3.52896846261627	NA	NA
OG0001525	158.990746974579	0.615660700907828	1.12103090650239	0.195333567691481	0.344769083958188
OG0001526	19.435842722405	-0.297267683609967	0.96333796811964	0.462326930465955	NA
OG0001527	0.262358772113631	-0.124392664786092	1.01932505402716	0.734208109649873	NA
OG0001528	4.68800679573762	-0.352634600115978	1.03134913589304	0.305110290030831	NA
OG0001531	0.22737760249848	-0.119665244479921	1.01865834173808	0.755696349145012	NA
OG0001533	0	NA	NA	NA	NA
OG0001534	2.49584845796509	-0.101510691714381	0.991820445056633	0.630312860204933	NA
OG0001536	8.03798747321865	-0.146467742964547	0.907543274111518	0.724297896701738	NA
OG0001537	0	NA	NA	NA	NA
OG0001539	0.00874529240378771	-0.0379514429474671	1.01423121369929	0.956381243372392	NA
OG0001540	3.04912892187375	-0.186108716302401	0.995793689379228	0.476093250036149	NA
OG0001541	0	NA	NA	NA	NA
OG0001545	174.559543630433	1.0759101215175	1.6785386833604	NA	NA
OG0001547	0.411063263647682	-0.0707576272279866	0.998770311387998	0.809354643765772	NA
OG0001548	2.13882810444514	0.122320385319844	0.996720098309271	0.803030668245398	NA
OG0001549	3.53833541734585	0.191114758504464	0.997276664735145	0.657825941236454	NA
OG0001550	16.9000147959614	-0.132948635435109	0.92976009219557	0.72564419605463	NA
OG0001551	8.62597795457331	-0.144285917330582	0.918865000986854	0.728289829779352	NA
OG0001552	10.9991409436873	-0.324840004794705	1.01955562328893	0.34730065056518	NA
OG0001559	15.9582919277473	0.13884557329339	0.923880915040378	0.721102117510254	NA
OG0001562	3.27191306178504	0.273671329504313	1.06450646737868	0.199283856734568	NA
OG0001569	0.652362148409148	-0.154040155696621	1.02544609727727	0.590397425502863	NA
OG0001570	2.88649551079223	-0.10216611877833	0.963885803156104	0.717301349525854	NA
OG0001571	125.382808095544	1.1741936938538	1.68176852907544	0.0452893835218604	0.101586603316395
OG0001572	0.0174905848075754	-0.0517399368953552	1.01412123457408	0.983606065935864	NA
OG0001573	1.39408667153228	0.0977776479244724	1.00591824721474	0.926540733326504	NA
OG0001576	4.0786865405968	-0.0113616945957945	0.933746509578883	0.906238759701999	NA
OG0001577	15.2259049520073	-0.0777468629636745	0.891871464856595	0.856999768470302	NA
OG0001578	10.8714880283481	0.0360713341200546	0.885618230114027	0.950402616964858	NA
OG0001588	44.6147651637321	-0.372660941452696	0.918010459595155	0.442758912018282	0.571610830579745
OG0001589	0	NA	NA	NA	NA
OG0001591	10.6541863662256	-0.226451210173143	0.926861270137586	0.59471464800127	NA
OG0001592	3.174786033807	-0.0335658709989891	0.965246830218918	0.83841322468122	NA
OG0001593	1.02341631584853	-0.168368345130299	1.0297992468218	0.516930939531813	NA
OG0001595	28.8708484624975	-0.173742771474192	0.883515599433564	0.703996385750765	NA
OG0001596	0	NA	NA	NA	NA
OG0001597	16.1473313802155	0.485659110918368	1.07448800301891	0.275385428601201	NA
OG0001598	4.26911804050446	0.274715034233062	1.04312561898539	NA	NA
OG0001599	1.39537468811421	0.172968171695103	1.03497162284246	0.479268383466409	NA
OG0001600	0	NA	NA	NA	NA
OG0001601	20.3590919432551	0.212522720601111	0.894823981236182	0.658920863399069	NA
OG0001602	55.0415693388236	-0.39584174114319	0.988375106373467	0.361492165049877	0.516645881907567
OG0001605	1.65644544364592	0.0490112422227003	0.99306393209572	0.925850228696256	NA
OG0001607	0	NA	NA	NA	NA
OG0001609	0	NA	NA	NA	NA
OG0001611	5.49145871601797	-0.36568624697648	1.09643066118235	0.204664410415901	NA
OG0001612	2.0036216364201	0.199443601828344	1.02218010956972	0.602107744568232	NA
OG0001613	58.2186824151006	-0.372147151806235	0.974578434058884	0.392512221729774	0.537209523808122
OG0001615	1.50543181289467	-0.200601245708664	1.03760988706025	0.426001576598321	NA
OG0001617	0	NA	NA	NA	NA
OG0001618	5.64294095063477	0.0541082284422789	0.960393191273848	0.939196683610082	NA
OG0001620	4.4037512316984	-0.209954830758774	0.972275936608005	0.483317993997285	NA
OG0001621	1.10798577182758	-0.170555374193252	1.0305623695447	0.504497219329501	NA
OG0001627	1.87816170898798	-0.184659275602209	1.03609990047429	0.421976244290818	NA
OG0001631	0	NA	NA	NA	NA
OG0001632	1.77574312667448	0.0754301191249362	0.98962176079633	0.916773249052189	NA
OG0001633	17.6894074267031	0.70273509494431	1.36056286948012	0.0374349474777637	NA
OG0001636	0.708368684706804	-0.157020907991802	1.0262592413029	0.576401784433597	NA
OG0001637	0.526054692529137	-0.0903816292863884	1.00230180249937	0.758172611714064	NA
OG0001638	2.20946965181667	-0.0982433489452243	0.973965952309108	0.716941403067087	NA
OG0001639	69.0782206928818	-0.303425958343406	0.968914608833647	0.459122910200867	0.577029961069572
OG0001640	1.02009863857897	-0.16810607825993	1.02971575570615	0.517762783033735	NA
OG0001643	589.306962275012	2.13825814348021	3.51848087541273	0.0123223419947589	0.0371973501337114
OG0001644	1.01044373966891	0.166988806448387	1.03389980974123	0.53584510161205	NA
OG0001646	6.87420577985394	-0.352875242235525	1.03978371762466	0.2633311715877	NA
OG0001647	0.41977403538181	-0.139847178437647	1.02205925285235	0.660857180683459	NA
OG0001648	0.0264529818167322	-0.0570347351031698	1.0144142180975	0.993567286637767	NA
OG0001649	6.26126155215666	-0.482030304830824	1.1615599868972	0.113442588802549	NA
OG0001650	4.07251428502011	0.333159983506728	1.06405022981315	NA	NA
OG0001651	1.3025532507646	-0.179789698442117	1.03297853808741	0.472113892507766	NA
OG0001655	1.03166629085256	-0.168377531773355	1.02980937949484	0.516104812813533	NA
OG0001656	50.0901171294194	-0.116183416169232	0.829781753463472	0.806959567071559	0.886557619605828
OG0001657	3.34649371003545	0.151440330004762	0.986233636147485	0.747359828589655	NA
OG0001658	0.454755204996961	-0.142821974129046	1.02268863256285	0.648054888696824	NA
OG0001659	5.03374293197287	-0.265527743088397	1.01127473547652	0.299493285851511	NA
OG0001660	12.3482863472917	-0.614716882644306	1.19937050897388	0.0601342360981895	NA
OG0001661	2.22488247612631	-0.00651783757515721	0.972033793654857	0.89291087679211	NA
OG0001662	356.24343490753	1.45401678116828	2.37266194484561	NA	NA
OG0001663	0.0174905848075754	-0.0517399368953552	1.01412123457408	0.983606065935864	NA
OG0001664	10.6616763615056	-0.0005814369726524	0.897471154703133	0.987293447693277	NA
OG0001665	1.82246094287344	-0.0446349989572564	0.988920750334526	0.762888579378729	NA
OG0001668	18.0715652073196	-0.336287658025495	0.974372571902494	0.414797853460579	NA
OG0001670	0.710322626155126	-0.156992628066241	1.02625525417371	0.576160035192609	NA
OG0001675	0.00874529240378771	-0.0379514429474671	1.01423121369929	0.956381243372392	NA
OG0001677	3.03550834505029	0.150031768178381	0.987537696103335	0.754344163640512	NA
OG0001679	11.8905627953973	-0.290341755470017	1.02357079677015	0.34047733210441	NA
OG0001681	0.721745528334935	0.161295200848645	1.03303484278462	0.586035063863636	NA
OG0001684	5.67952616249845	0.0118975420096884	0.933193787355218	0.972658088214054	NA
OG0001686	0	NA	NA	NA	NA
OG0001687	0	NA	NA	NA	NA
OG0001689	2.31322173232337	-0.114818894562865	0.985517181350999	0.608930819123173	NA
OG0001695	5.69622705494547	-0.137301137923235	0.936124431222831	0.704159135958532	NA
OG0001696	0.82770220569564	-0.16108608292023	1.02751671403968	0.551620851301373	NA
OG0001697	0.314830526536358	-0.130332750820283	1.02026797289681	0.706196002501538	NA
OG0001698	0	NA	NA	NA	NA
OG0001701	0	NA	NA	NA	NA
OG0001702	4.89274367045732	-0.313513601007174	1.03473898910307	0.289825463667284	NA
OG0001705	3.89462476111942	-0.0194329701621183	0.948577346068637	0.885845772989194	NA
OG0001706	26.5531366493723	0.158302449142679	0.884969981149038	0.742931526197396	NA
OG0001707	8.65002979832197	0.00443688063121038	0.896009279134107	0.984378793388048	NA
OG0001708	12.8652057587822	0.0697260618068684	0.922991505605866	0.876187455065916	NA
OG0001710	2.03823998146675	0.126112535172957	0.999427343174991	0.791074387377054	NA
OG0001711	1.05838750487627	0.0120031925997473	0.987985939620512	0.947799753506443	NA
OG0001713	2.02088747933782	0.200552186733286	1.04149147869296	0.37202910450313	NA
OG0001716	0	NA	NA	NA	NA
OG0001718	2.81249178489408	0.191153865319874	1.01450007403349	0.615237441590506	NA
OG0001721	0.857038655571195	-0.162813718164013	1.02797083968408	0.545523570090251	NA
OG0001722	349.082565992553	0.874580046231867	1.27283312704152	NA	NA
OG0001725	7.06896463480385	0.22255254182838	0.953521922123071	0.643870175203206	NA
OG0001726	645.013866216963	5.10458998646893	1.73728880665348	0.000146677396728338	0.00205986083231535
OG0001727	1.49146934254689	0.0811806955570663	0.995493843783699	0.89486333695014	NA
OG0001728	0.0529059636334644	-0.0751430574223818	1.01513124108191	0.938102544968539	NA
OG0001729	2.59806348422812	0.137214750435317	0.997400731890377	0.759923509305638	NA
OG0001730	4.21881611795571	-0.153014109155183	0.995060434159149	0.457139576247163	NA
OG0001731	316.336020440525	4.03536718302904	3.03079130317041	NA	NA
OG0001732	19.8053706363074	-1.00885100483395	1.70077398614143	0.0170049658224717	NA
OG0001733	77.4508678442932	0.810607003582044	1.55816121500835	0.00701461320950201	0.0239535782803875
OG0001734	10.5660790366058	-0.19448911213357	0.96505147926087	0.587231213326355	NA
OG0001735	0	NA	NA	NA	NA
OG0001738	153.918189953293	-0.592484891293031	1.29770652788615	0.00288126481548175	0.0132949790771515
OG0001739	25.2531381288158	-0.37673198702956	0.988610153906401	0.370368591933752	NA
OG0001740	4.27728646211144	-0.0730832455992191	0.954935208797206	0.783960210292694	NA
OG0001741	19.4641161438141	-0.190711471068969	0.935769388220267	0.635901937638543	NA
OG0001743	3.80537589841609	0.210763021970084	1.01306251491995	0.580392042709839	NA
OG0001744	9.63568712701321	-0.389536523027257	1.03671531683775	0.286539902163132	NA
OG0001745	0	NA	NA	NA	NA
OG0001747	11.7989247062516	-0.683083160285837	1.26596987330502	0.0597694804058732	NA
OG0001748	1.39394161508784	0.00203124596864752	0.990522644434226	0.87929441367253	NA
OG0001751	28.459419646581	0.431217709662734	0.951228833512654	0.389645808056579	NA
OG0001752	127.550517015228	-0.922297241732958	1.16268922530433	0.110808957778337	0.210537019778839
OG0001753	0.209887017690905	-0.117068021077625	1.01832321729577	0.767498769773752	NA
OG0001755	12.7985106021528	0.298382222895034	0.958298525369206	0.522145224419792	NA
OG0001757	12.9383123750471	-0.518469523967584	1.09406255340755	0.178372352215366	NA
OG0001758	0	NA	NA	NA	NA
OG0001760	16.8643093375979	0.00159994783285624	0.870579336478455	0.997039489315535	NA
OG0001761	4.88241750704119	0.23356302197831	0.961158183055816	0.640393588030348	NA
OG0001763	213.210534417468	1.15811043021038	2.03690525016484	NA	NA
OG0001764	0.740683490868501	-0.158094313469984	1.02657899199248	0.569761936620411	NA
OG0001765	15.2880395621325	0.0844886527046702	0.918500383869202	NA	NA
OG0001766	1.60090631993805	0.150809024898691	1.0168059334361	0.685119725749389	NA
OG0001767	0.148669970864391	-0.106445612237987	1.017171487386	0.816286284178986	NA
OG0001769	2.54090443100142	-0.0347025689264771	0.974353490705915	0.835092199542338	NA
OG0001772	0	NA	NA	NA	NA
OG0001773	3.92980512160224	0.0486234279845037	0.947236648494283	0.978701352478384	NA
OG0001774	292.340367257509	15.2363989274459	4.39502506016619	NA	NA
OG0001776	5.40549418022059	-0.176673695875654	0.94750714793388	0.622518716453033	NA
OG0001777	0	NA	NA	NA	NA
OG0001784	2.38870634567723	-0.290765231978063	1.06524042892941	0.275435876340171	NA
OG0001785	1.34725831955855	0.172306075823006	1.03484402570597	0.48534270710167	NA
OG0001790	6.7498017419523	-0.2544195255063	0.984482971790532	0.459232561205675	NA
OG0001791	3.70673513161207	-0.387313934394388	1.1095407447768	0.162703436459894	NA
OG0001792	0	NA	NA	NA	NA
OG0001798	415.60096312589	3.28064198778145	2.4068030835084	0.00423351832054448	0.0173091951586819
OG0001799	43.9295957647742	-0.427862997077407	0.910244176746344	0.397884628467311	0.542264704620006
OG0001800	11.8219663883066	-0.46885795257921	1.01608683254572	0.307440666524813	NA
OG0001801	0	NA	NA	NA	NA
OG0001802	1.13530717206579	-0.171118813385617	1.0307756586446	0.500645155625824	NA
OG0001803	4.28897559013171	-0.100950319784088	0.948157372685367	0.740783859618125	NA
OG0001805	8.78578955644607	0.221547663172234	0.945075493132519	0.642540247804857	NA
OG0001807	0	NA	NA	NA	NA
OG0001808	85.9456372280486	0.44403212596138	0.930650155706739	0.384816171766248	0.52944798142614
OG0001809	0.244868187306056	-0.122093136823244	1.01899116650255	0.744627586477294	NA
OG0001810	2.25697585357043	0.159447695817065	1.00842012464677	0.696069929946309	NA
OG0001811	2.53675616915231	0.0813477211324623	0.981423520521037	0.908868758361159	NA
OG0001812	161.74961947094	-0.981337722712071	1.64655226653459	0.0374475607892839	0.0912938326300139
OG0001814	0.818088494870376	-0.1613287656916	1.02753544707665	0.553449310172307	NA
OG0001815	93.6241638198047	1.1264075916899	1.81077271868762	0.0394118777423402	0.0936032096380579
OG0001816	0.489736374612112	-0.144990815969845	1.02318064187504	0.636148203837514	NA
OG0001817	204.143580255373	0.901167226610543	1.33008821092801	0.0930809051032219	0.184448664713746
OG0001818	8.27315426447591	-0.0521590378559955	0.900288644191412	0.878962280720522	NA
OG0001819	1.50892540668481	0.0555768606884843	0.990042114217348	0.961296700941318	NA
OG0001822	5.20307119071093	-0.16059808549808	0.995159985354453	0.801682677005304	NA
OG0001824	0	NA	NA	NA	NA
OG0001827	72.7431998173141	-0.0953192707039745	0.825320970003205	0.839700928374023	0.910145637130233
OG0001833	0.952307345402359	-0.16595705129223	1.02900076668715	0.529007364486366	NA
OG0001835	29.7783103772111	-0.0170640616519394	0.865463270593945	0.964612824131544	NA
OG0001836	2.53199909886251	-0.0643895377213213	0.977745139021969	0.63712537662693	NA
OG0001837	6.95760159980462	-0.0552547820627973	0.930903001440993	0.860214721985512	NA
OG0001838	0	NA	NA	NA	NA
OG0001839	1.51334983389119	0.0898417599413815	0.997271716057757	0.872153217176942	NA
OG0001840	0.218632310094693	-0.118375049451192	1.01848862956635	0.761499955114309	NA
OG0001841	1.3853413791285	0.0994555806700531	1.00653132382145	0.919387100368402	NA
OG0001842	0	NA	NA	NA	NA
OG0001843	2.51392924839975	-0.135997367145174	0.987613055336359	0.566626007568896	NA
OG0001844	1.29914195100288	0.171587463222608	1.03470603207629	0.491660370842103	NA
OG0001846	0	NA	NA	NA	NA
OG0001847	1.1547928453359	0.169441654204707	1.03431935073797	0.512263813552195	NA
OG0001848	0	NA	NA	NA	NA
OG0001850	1.05856010822457	0.16783299677281	1.03404082751363	0.527606438659945	NA
OG0001851	0.22737760249848	-0.119665244479921	1.01865834173808	0.755696349145012	NA
OG0001853	341.611806957807	-0.358921056456379	0.845283894306887	0.477186311730346	0.595101076018925
OG0001859	5.49970869102199	-0.353253622877937	1.09135600098017	0.211647653376939	NA
OG0001860	0.271104064517419	-0.125466181151084	1.01948632637313	0.72921962471269	NA
OG0001862	1.78901640829363	0.182975284976066	1.02747700412238	0.579233266172569	NA
OG0001865	1.07036579614769	0.0567441637107761	0.996763045314723	0.981643119896614	NA
OG0001866	64.5662661466115	-0.398321769150662	0.984121513627042	0.36433404989997	0.518413648095552
OG0001870	0	NA	NA	NA	NA
OG0001871	12.3505445535773	-0.118104452187518	0.904597171774698	0.786442407805457	NA
OG0001872	0.472245789804536	-0.144265128967644	1.02300549314993	0.641997102602352	NA
OG0001873	0.144349105666987	0.138798839914813	1.02937048128629	0.781622715390135	NA
OG0001874	1.87653837367083	0.190595806543573	1.03899057554298	0.40200796670884	NA
OG0001877	0	NA	NA	NA	NA
OG0001878	5.16011904070035	0.291352136393388	1.02842875593599	0.45636644814733	NA
OG0001879	8.19636678376699	-0.139510191990004	0.906724292786678	0.73655907874171	NA
OG0001880	2.56065068412164	0.113165330257966	0.988872452403562	0.828344210550979	NA
OG0001881	2.74628931684982	-0.090137514424524	0.977699604306527	0.583499057095776	NA
OG0001882	12.5048415852388	0.145587621401582	0.933267322285047	NA	NA
OG0001883	3.23389314276885	-0.0268339913959743	0.975250745476406	0.850995338399588	NA
OG0001884	1.49160742522553	0.174235647668575	1.0352228804544	0.467786259033291	NA
OG0001885	0.376047573362871	-0.136309748863927	1.02135141345296	0.678332033665211	NA
OG0001888	4.2272665390777	0.00151371572529263	0.945999093155675	0.933454636175069	NA
OG0001889	6.09719716715357	0.0108796754397593	0.90838897306649	0.97376232576023	NA
OG0001891	1.34725831955855	0.172306075823006	1.03484402570597	0.48534270710167	NA
OG0001905	0.166160555671966	-0.109849400737593	1.01750846304205	0.800942157999051	NA
OG0001906	20.3041601416968	0.684971829502349	1.29009878579337	0.0923919747816547	NA
OG0001908	0	NA	NA	NA	NA
OG0001909	2.53119178863006	-0.060005780257396	0.979168832591867	0.647735800520507	NA
OG0001910	658.078539589131	5.73496821337556	1.68636372381425	3.22952327532275e-05	0.00124598959393317
OG0001911	0.0481163685556623	0.121173598416572	1.02449698595731	0.861289908605722	NA
OG0001912	0.279849356921207	-0.126226432212419	1.01959565390606	0.724368047462077	NA
OG0001913	9.79288008723582	0.374717252668567	1.04149937755525	NA	NA
OG0001915	6.32349255979748	0.0935462885334976	0.910847662828579	0.878083132974154	NA
OG0001916	0.00874529240378771	-0.0379514429474671	1.01423121369929	0.956381243372392	NA
OG0001917	9.80262602102475	-0.0936010042107773	0.889652634731017	0.827197309000137	NA
OG0001918	4.08407964554622	0.103459022502479	0.935240189175594	0.88023924376036	NA
OG0001919	5.99288272378945	0.10488098403046	0.944051635150166	0.846800989458206	NA
OG0001921	20.1073397704443	-0.211501284611633	0.930560581358191	0.60997702160235	NA
OG0001922	0	NA	NA	NA	NA
OG0001923	0.0793589454501965	-0.0864037018397841	1.01573838259629	0.895975165357979	NA
OG0001926	1.78030563655951	0.183500574360304	1.03729515944348	0.423806925019636	NA
OG0001928	10.9128133933696	-0.0919467968362707	0.907433920119731	0.824484100070931	NA
OG0001929	5.47917948559376	0.0105706402694902	0.94201477782533	0.961202596023063	NA
OG0001932	143.828504359399	0.285171210664852	0.952823091906134	0.514736019786422	0.627395224117035
OG0001933	3.01670087946633	0.114968159529876	0.977441535570166	0.837454286613096	NA
OG0001937	248.866163402491	0.5231027303388	1.233625498913	NA	NA
OG0001943	11.0339827676917	0.0476955145737829	0.926922843160716	NA	NA
OG0001944	1.75780377316133	-0.183123371248881	1.03544320695098	0.431788474167114	NA
OG0001945	0.0481163685556623	0.121173598416572	1.02449698595731	0.861289908605722	NA
OG0001946	121.543769891885	0.582446743217714	1.21206592795957	0.0956033184656899	0.187150738572229
OG0001947	439.547778382551	7.07538867776287	3.50135900246949	NA	NA
OG0001950	0	NA	NA	NA	NA
OG0001951	3.48391073241474	-0.0609832055245175	0.965640080060008	0.783507063118788	NA
OG0001952	0.498481667015899	-0.145590195388711	1.02331834646089	0.633297902963792	NA
OG0001956	227.83428286631	1.32292992960247	2.15628424722364	0.0289751103254931	0.0754754889930184
OG0001957	0	NA	NA	NA	NA
OG0001958	229.264802417045	5.58119260744652	2.91449404852733	NA	NA
OG0001959	1.56884746316359	-0.0181884758136231	0.98980005559131	0.828757669004392	NA
OG0001967	137.697679386753	6.34769866229493	2.94438211782057	NA	NA
OG0001979	0	NA	NA	NA	NA
OG0001981	2.11738517655445	-0.264627212718357	1.0558783204595	0.312774847403294	NA
OG0001985	2.69234232096172	-0.313364653897404	1.0742311770752	0.242742227110558	NA
OG0001986	3.82303908657196	0.322920569386106	1.07831910390544	NA	NA
OG0001987	9.33862019963862	0.327979464870861	1.05089779181119	NA	NA
OG0001989	6.60936177443225	-0.161212323817172	0.934252236681855	0.678345094487475	NA
OG0001991	8.27768010303102	-0.101103041593498	0.957033384861995	0.804940749006226	NA
OG0001992	2.08978556352184	-0.192611798880607	1.03828344737055	0.398486049986071	NA
OG0001993	5.87590120456122	-0.110950369961416	0.95554733044142	0.717672096054818	NA
OG0001994	1.50777547278152	0.0732593489632811	0.9990404488287	0.997881754428009	NA
OG0001995	5.25053577201439	0.195502628639846	0.971633888711301	0.67480604937113	NA
OG0001998	0.332321111343933	-0.132174633878931	1.02058781946375	0.697768969879196	NA
OG0002005	7.27212042478658	-0.117041951250857	0.943366776564634	0.727418587452075	NA
OG0002006	130.026818797983	0.745751103147628	1.4507452966492	NA	NA
OG0002010	197.882124905957	0.758844315072449	1.24090994642713	0.126763595876896	0.235314031426651
OG0002011	1.63595653089252	0.176023130732439	1.03559407458933	0.452028339171691	NA
OG0002019	3.23212773759725	0.0680612776948635	0.97297484739687	0.932724750805867	NA
OG0002024	258.851846885665	-1.1095539733277	1.85505947624657	0.0272545390569434	0.0715708627267701
OG0002025	518.136261805889	7.0117008295767	1.68037480709637	9.11320281237641e-07	0.000147178225419879
OG0002026	11.2195139591765	0.356791008929182	1.06591010932267	NA	NA
OG0002027	2.1997500356795	-0.101430882167093	0.984750014018322	0.636082122560677	NA
OG0002029	20.8841286165788	-0.147065473647093	0.860303644642351	0.749134402496569	NA
OG0002031	6.79906648089509	-0.606142975551954	1.25361459439516	0.0687621539956156	NA
OG0002033	1.08457225448602	-0.169817605254922	1.03030966183558	0.50807094345906	NA
OG0002034	0.271104064517419	-0.125466181151084	1.01948632637313	0.72921962471269	NA
OG0002035	0	NA	NA	NA	NA
OG0002036	0.30608523413257	-0.129260490573113	1.02008529108826	0.71056584084264	NA
OG0002037	113.367370734418	1.77325788074857	4.56779003231802	NA	NA
OG0002038	0.953453976618229	-0.166240521260856	1.02908637582997	0.528323982773976	NA
OG0002040	0.0529059636334644	-0.0751430574223818	1.01513124108191	0.938102544968539	NA
OG0002041	0	NA	NA	NA	NA
OG0002043	1.59544550142477	0.0635727352026541	0.990888685346177	0.946396280800991	NA
OG0002046	0	NA	NA	NA	NA
OG0002048	37.2637642989389	-0.33882868707596	0.963205682311253	0.431898466245834	0.567086197550425
OG0002058	0.411028742978022	-0.139192251508181	1.02192397508384	0.664213128457108	NA
OG0002059	1.7360935418624	-0.0486328368027773	0.98300994155487	0.751809164826144	NA
OG0002064	0.481208186813693	-0.144379113779118	1.02304246669762	0.639017307517299	NA
OG0002067	2.25687229156145	0.0959899362857929	0.987816534281501	0.874030415465056	NA
OG0002074	3.04449767700008	-0.118982030224157	0.980081702582281	0.527834023755109	NA
OG0002075	0	NA	NA	NA	NA
OG0002076	0	NA	NA	NA	NA
OG0002077	0.655896930284078	-0.154560793468886	1.02557509777494	0.58888988073882	NA
OG0002078	0	NA	NA	NA	NA
OG0002090	8.76448673311388	-0.244678910401626	0.984241263346251	0.49864187126914	NA
OG0002091	0.411028742978022	-0.139192251508181	1.02192397508384	0.664213128457108	NA
OG0002099	0	NA	NA	NA	NA
OG0002101	31.7391534863663	-0.0689473473544755	0.844056356398068	0.880170882781163	0.9312381055733
OG0002102	0	NA	NA	NA	NA
OG0002103	69.8568463941877	-0.491763763539919	1.03750674892618	0.267166459448238	0.420950080008688
OG0002104	5.22161866550406	-0.191986197963247	0.978981186300832	0.551547819403059	NA
OG0002106	67.83963848908	0.640849882173288	1.25869169876275	0.0936652834719248	0.184474918057511
OG0002108	1.05856010822457	0.16783299677281	1.03404082751363	0.527606438659945	NA
OG0002110	1.10534696576284	0.0472399472350344	0.99536854249182	0.997949357268804	NA
OG0002112	9.88663505462319	0.343194225140336	0.990349366037932	0.452138551439284	NA
OG0002116	19.6190533280256	0.446427465770104	0.982185452884988	0.365586220171817	NA
OG0002126	2.98158828410282	-0.340515077221242	1.0860660499316	0.213490307190301	NA
OG0002128	5.05650513549833	-0.267776598302185	1.01186591655429	0.296880758980671	NA
OG0002131	6.19919386414667	-0.326997303195045	1.03441482852859	0.229961801575487	NA
OG0002133	0	NA	NA	NA	NA
OG0002140	1.68407289944818	0.176593295683561	1.03571678200311	0.446244203298958	NA
OG0002143	39.251594785918	-0.517044435148107	0.961296657896878	0.302432955635033	0.456475909673438
OG0002145	0	NA	NA	NA	NA
OG0002146	0	NA	NA	NA	NA
OG0002148	1.32264909083661	-0.175514324018342	1.03238217901338	0.476454002521592	NA
OG0002152	0	NA	NA	NA	NA
OG0002153	0	NA	NA	NA	NA
OG0002155	0.105811927266929	-0.09479000478099	1.01627705122465	0.86189780012672	NA
OG0002157	36.7007297008958	-0.438502402044593	0.915666125403886	0.383897281816555	0.52944798142614
OG0002159	7.03169992854914	-0.272087451677694	0.989153161180684	0.435334978127959	NA
OG0002160	62.4155882172642	-0.563263542537604	1.0870958464714	0.20844874147889	0.360505217443855
OG0002161	1.44349105666987	0.173610668576054	1.0350978036247	0.473421156098687	NA
OG0002169	0	NA	NA	NA	NA
OG0002172	11.1441498621848	0.531615579960897	1.18893601842019	0.109130591122323	NA
OG0002174	1.09728653797548	-0.170316185934982	1.03047689946447	0.50595543807946	NA
OG0002179	0	NA	NA	NA	NA
OG0002180	28.0026573907437	-0.211580119035826	0.894318048844066	0.642483836188565	NA
OG0002182	1.46091260013813	0.123302980967515	1.00883825225341	0.769008392216648	NA
OG0002183	909.207315415383	1.35802783470745	1.70987483259848	0.0414050345866809	0.0948498310035314
OG0002186	217.499878654991	1.15682992856501	1.75141856783953	NA	NA
OG0002187	0	NA	NA	NA	NA
OG0002189	2.47454487848819	-0.0968500014131596	0.992067331650611	0.639600856741454	NA
OG0002190	12.1772539693843	0.259089272991903	0.919425912823915	0.597304284688193	NA
OG0002191	158.278877581543	1.00572045199743	1.46252257312364	0.0739083752543625	0.149202532544744
OG0002192	1.68403837877852	0.176513322569132	1.02668530216195	0.591863359836153	NA
OG0002193	1.08457225448602	-0.169817605254922	1.03030966183558	0.50807094345906	NA
OG0002194	285.114956546596	4.22238098897065	3.00940143909529	0.00273182400789279	0.0129761640374908
OG0002195	0.402283450574235	-0.138514615539402	1.02178611315511	0.667635923324974	NA
OG0002196	2.827399362772	0.0932831509275032	0.974030019301524	0.890580576400063	NA
OG0002197	1.93981296502524	-0.221455854745617	1.04395353671405	0.370650155089064	NA
OG0002198	8.54405624874923	-0.355057560703113	1.03340672325127	0.324188047756961	NA
OG0002206	1.88479706352711	-0.241129457909669	1.04849180227474	0.351082193749487	NA
OG0002207	4.54549839527323	-0.0688056828778913	0.934589155451751	0.801773591224093	NA
OG0002209	1.71023973532023	0.143844652750492	1.0115908497675	0.720562656355707	NA
OG0002213	1.6805547655758	-0.220098432198025	1.04251610651128	0.38882556265472	NA
OG0002216	3.74670371373911	-0.0853011941356293	0.96558319759937	0.737580538531936	NA
OG0002217	0	NA	NA	NA	NA
OG0002221	2.15042696421611	0.030168002359256	0.979552335929485	0.974817622851529	NA
OG0002223	1.81386070691409	0.0273499269631215	0.989112290365412	0.865786548172233	NA
OG0002224	0.0437264620189385	-0.0728435331404863	1.01490811314074	0.954156970487413	NA
OG0002227	110.780118754275	0.874438025440549	1.48820139498443	0.0575762860398797	0.12565635399244
OG0002228	388.877737566305	0.397392885843129	0.948521221288841	0.409454268005447	0.554739500780908
OG0002231	533.514983979354	3.04752463416396	1.71113787231961	0.00347946075048581	0.0150714236797216
OG0002232	5.29350139538237	-0.0736217235805941	0.953003809066228	0.784854048095076	NA
OG0002234	1.49160742522553	0.174235647668575	1.0352228804544	0.467786259033291	NA
OG0002236	1.18405459739693	0.033515390290791	0.993080898463921	0.958281701061771	NA
OG0002245	0.11368880124924	-0.0985225945723477	1.0164937576405	0.85157546014628	NA
OG0002247	5.63138339447857	-0.373164202302589	1.10055123029005	0.190235606633981	NA
OG0002248	358.345005710506	4.29034001181053	2.08002909196943	0.000447718645099181	0.0040170311768621
OG0002250	4.29840310798318	-0.282272113999793	1.02233850948612	0.332480103646897	NA
OG0002252	0	NA	NA	NA	NA
OG0002254	1.51334983389119	0.0898417599413815	0.997271716057757	0.872153217176942	NA
OG0002263	99.0828806344419	0.863956723028075	1.12175909715757	0.130725945870319	0.239911821114279
OG0002266	1.56360939524602	-0.209190834731117	1.03962414550264	0.410604417727618	NA
OG0002267	0.816752316437849	0.149723998022605	1.02925400597999	0.676298215080465	NA
OG0002269	383.524230152636	5.24728964881194	2.31412588687098	0.000584599731791512	0.00472604629121893
OG0002271	0.586151695659145	-0.150899637548255	1.02461047207202	0.607149229504151	NA
OG0002272	0.0174905848075754	-0.0517399368953552	1.01412123457408	0.983606065935864	NA
OG0002274	8.21603873215207	-0.423381863316073	1.08103399082467	0.146039554917497	NA
OG0002275	1.22036527802947	0.134667919848102	1.01646095620857	0.718518044814098	NA
OG0002276	1.05811927266929	-0.169154885273637	1.03007380925129	0.512034785894836	NA
OG0002277	5.12092056789678	0.414133986025178	1.11400496272801	0.197340698089684	NA
OG0002279	5.33506280475922	-0.346052434582777	1.04735779121083	0.254779867149085	NA
OG0002284	1.52655407417102	0.151670395076293	1.01883101691921	0.672826256322205	NA
OG0002289	3.34554596333658	0.0193758005022845	0.942505839287417	0.950965588249559	NA
OG0002290	311.851037963442	0.599714535191393	1.1807972127815	NA	NA
OG0002293	0.638406345476503	-0.153734423372039	1.02534930071271	0.593274675266551	NA
OG0002296	13.5958104082007	0.349340578429649	0.980108413761966	0.446639431110522	NA
OG0002298	0.332321111343933	-0.132174633878931	1.02058781946375	0.697768969879196	NA
OG0002299	48.803436809421	0.0812754030589693	0.858311530709105	0.87234092830473	0.929921187598772
OG0002300	0.376047573362871	-0.136309748863927	1.02135141345296	0.678332033665211	NA
OG0002301	27.8664597522182	-0.756633671396079	1.32635791128105	0.063894250674665	NA
OG0002303	0	NA	NA	NA	NA
OG0002306	0	NA	NA	NA	NA
OG0002310	17.4628717715708	-0.493410497989648	1.00986711858292	0.30660378122821	NA
OG0002311	0	NA	NA	NA	NA
OG0002313	2.64492508065151	-0.312034651474826	1.07354577005188	0.245570279360179	NA
OG0002314	0.244868187306056	-0.122093136823244	1.01899116650255	0.744627586477294	NA
OG0002315	6.79186341528921	-0.270748068146746	1.0020462083504	0.432604306741338	NA
OG0002316	4.11354419751301	0.328644304539963	1.04392152059558	0.411018337411485	NA
OG0002317	3.3200294303407	0.27605812488111	1.06539771547267	0.194910326305869	NA
OG0002322	0.0874529240378771	-0.0909730709204497	1.01594659800622	0.883506421567196	NA
OG0002327	0.323575818940145	-0.131295391468643	1.02043401030642	0.701931056114586	NA
OG0002329	5.89260731920274	-0.0728693640174976	0.944986752828955	0.796712585109077	NA
OG0002331	248.729557805486	5.22481643696322	2.29045468241169	NA	NA
OG0002332	0	NA	NA	NA	NA
OG0002333	0.00874529240378771	-0.0379514429474671	1.01423121369929	0.956381243372392	NA
OG0002339	1.29272243533397	-0.179535729331554	1.03289313102746	0.473359912369785	NA
OG0002340	8.25858478291685	-0.422251471544909	1.08092493460975	0.146204252484123	NA
OG0002343	0	NA	NA	NA	NA
OG0002344	0	NA	NA	NA	NA
OG0002346	1.20290921389156	0.170195269023303	1.03445341850575	0.505099740577123	NA
OG0002347	0	NA	NA	NA	NA
OG0002348	0	NA	NA	NA	NA
OG0002350	0.62551279122361	0.159018336917419	1.03271671873195	0.606066057974113	NA
OG0002353	315.333602471474	4.31737047260181	2.72302033554154	NA	NA
OG0002366	1.14162312572572	0.125861527431025	1.01309945065017	0.754787468659155	NA
OG0002369	0.288594649324994	-0.127153058677084	1.01973916934567	0.71964626966979	NA
OG0002370	0.822057485956045	-0.162370264710953	1.02781710913615	0.552268194244095	NA
OG0002372	72.99274517946	-0.33181806809989	0.959544915025773	0.441160003440688	0.571610830579745
OG0002373	1.44655842595501	0.0855075800398048	1.00233858887013	0.964866372530052	NA
OG0002376	66.3978403071121	-0.45205844493912	1.01338579803995	0.305662494201173	0.457078637161939
OG0002377	2.01642853146177	0.164764507495479	1.01458281032675	0.669186214299605	NA
OG0002380	1.29468300312684	0.103044643206647	1.00408722950721	0.828398393847794	NA
OG0002386	9.62756005566021	0.440057465097766	1.13508559954832	NA	NA
OG0002387	1.39537468811421	0.172968171695103	1.03497162284246	0.479268383466409	NA
OG0002388	10.1060344356529	-0.269023594773434	0.988399905949684	0.427787842354103	NA
OG0002392	1.65168008229969	-0.0383740747123157	0.982758627089371	0.774781771752251	NA
OG0002393	0.279849356921207	-0.126226432212419	1.01959565390606	0.724368047462077	NA
OG0002394	0.332321111343933	-0.132174633878931	1.02058781946375	0.697768969879196	NA
OG0002395	3.18818518191288	-0.198298745657864	0.998323360098153	0.455602658007809	NA
OG0002398	0.594679883457564	-0.15138907329215	1.02473523289198	0.604777988737418	NA
OG0002399	0.83954807076362	-0.16244921706349	1.027847443457	0.548859825602525	NA
OG0002401	0	NA	NA	NA	NA
OG0002402	4.0205667532622	-0.12788071478433	0.945267752049218	0.690380868665917	NA
OG0002403	181.411443931161	6.51657228518283	3.68914864314696	NA	NA
OG0002404	2.50411533576688	0.0743911613988581	0.981871500151196	0.92413281187296	NA
OG0002416	290.839663406693	-0.529191654282826	0.947361667939276	0.29926754616839	0.455959516096179
OG0002417	126.982543321694	-0.558669921780554	0.93639429775102	0.285284190718185	0.445149127511788
OG0002418	0.104943508845453	-0.0961225076710275	1.01630605906245	0.861599439509274	NA
OG0002419	0	NA	NA	NA	NA
OG0002427	7.25555345990661	-0.447884233534625	1.10064132023478	0.163622748784623	NA
OG0002428	0	NA	NA	NA	NA
OG0002430	25.1655323947809	-0.344949253582014	0.928478753708303	0.462360771965563	NA
OG0002431	0.288594649324994	-0.127153058677084	1.01973916934567	0.71964626966979	NA
OG0002432	0	NA	NA	NA	NA
OG0002434	1.36351964218544	0.00647178388124483	0.990803698624491	0.889833604367314	NA
OG0002436	19.6012274320523	-0.210995306398771	0.896637634413036	0.642132618951287	NA
OG0002438	0.924334631348043	-0.164968464661223	1.02869202382627	0.533722812552578	NA
OG0002440	18.3732471503142	-0.46742277626748	0.991918741143915	0.334109049067913	NA
OG0002441	1.49160742522553	0.174235647668575	1.0352228804544	0.467786259033291	NA
OG0002442	0	NA	NA	NA	NA
OG0002445	337.415302939643	1.83366481958818	2.24026592261896	0.0196957231768586	0.0548424016045287
OG0002446	11.866181752433	-0.0699582672679363	0.926855482827084	0.853420533982042	NA
OG0002447	7.95593143025372	-0.507251179499557	1.11115896613442	0.217110875550874	NA
OG0002448	0.402283450574235	-0.138514615539402	1.02178611315511	0.667635923324974	NA
OG0002450	419.132228836998	3.8611631884572	1.67775211731727	0.000806408650020816	0.00566239117297225
OG0002454	1.93196364843164	-0.0740706707579595	0.982609246201359	0.694753548090546	NA
OG0002456	6.37377101524422	0.0599221358716494	0.938551022233055	0.929825531300588	NA
OG0002463	6.20564123307011	0.0654091530065477	0.927397953867653	0.924455816153804	NA
OG0002471	2.93623649088506	-0.106061278134593	0.979478188206491	0.552194031586265	NA
OG0002472	0	NA	NA	NA	NA
OG0002474	11.0316632670771	-0.226248131028052	0.911661874603053	0.619770572211097	NA
OG0002476	1.53997877329909	-0.205142953274596	1.03867702841083	0.417529647465801	NA
OG0002477	176.430002340111	1.04779642280685	1.91256797305787	NA	NA
OG0002480	51.475233052518	-0.487831842090276	0.934152803830314	0.339477192542255	0.493924023383551
OG0002482	1.01044373966891	0.166988806448387	1.03389980974123	0.53584510161205	NA
OG0002483	3.33957823367971	0.017648206177234	0.945534916590298	0.944492853473606	NA
OG0002484	259.517300416523	6.35555015005825	3.006559545635	NA	NA
OG0002485	15.4915364227547	-0.142206846820396	0.947133657680906	0.689481654005073	NA
OG0002487	185.532806653332	4.48876942908309	2.16708833625409	0.00104661469991494	0.00662855976612798
OG0002488	1.26605234891187	-0.176766723273578	1.03232744055413	0.479854175190602	NA
OG0002489	0	NA	NA	NA	NA
OG0002490	3.98542092393391	-0.0595927577601391	0.953720902319737	0.784759363267784	NA
OG0002491	0	NA	NA	NA	NA
OG0002493	0	NA	NA	NA	NA
OG0002495	4.75436094657087	0.156418187208686	0.984923229865151	0.718830359308058	NA
OG0002497	201.720284801789	1.34887451337092	2.09445232182855	NA	NA
OG0002498	14.3384410750741	-0.0368551155965093	0.909980664922435	0.921960787293098	NA
OG0002499	281.43208441209	5.92639894976332	2.33201703586878	NA	NA
OG0002500	2.66410801152982	-0.0803079825267796	0.977897716503347	0.604960438154054	NA
OG0002501	0.00874529240378771	-0.0379514429474671	1.01423121369929	0.956381243372392	NA
OG0002503	3.12756395611805	0.266324458291981	1.06181874738992	0.213171838661817	NA
OG0002506	10.3513656448087	-0.0640410075222194	0.900101614706566	0.895615375319202	NA
OG0002507	2.35431538168916	-0.206675572577695	1.04189960178985	0.364546741723407	NA
OG0002509	3.18142138834612	-0.022824930322235	0.975373008597823	0.859754881401182	NA
OG0002510	0.104943508845453	-0.0961225076710275	1.01630605906245	0.861599439509274	NA
OG0002511	85.9429146699013	-1.79407602992257	2.77978536133562	0.0146537681395185	0.0432478066341559
OG0002512	2.77116145823994	-0.0629733485296989	0.985061911892251	0.64456095353174	NA
OG0002513	2.5947358779266	-0.0626173631897106	0.980197017721497	0.642056873281539	NA
OG0002514	0	NA	NA	NA	NA
OG0002515	235.202971498208	5.0326806710585	2.54799037497369	NA	NA
OG0002516	0.577189298649989	-0.150417460780913	1.0244871920882	0.609613545939732	NA
OG0002517	30.9187006763299	0.137062124879424	0.866298602531353	0.777831701439937	0.863366458986596
OG0002518	8.88830352330789	-0.25302589918671	0.937220373700822	0.553795521807529	NA
OG0002519	5.04550972355867	0.0730765400214326	0.942931884230104	0.917111325556184	NA
OG0002520	0	NA	NA	NA	NA
OG0002521	12.0351309833471	0.207950637025313	0.919332923294617	0.664972434452732	NA
OG0002522	0.879160791603114	0.100719240241676	1.00515923648651	0.836616399450728	NA
OG0002523	0.529280054112286	0.156464628298023	1.03236923947107	0.629026137743255	NA
OG0002524	0	NA	NA	NA	NA
OG0002525	1.22026171602049	0.0525426470411292	0.991841816034603	0.964146598323299	NA
OG0002526	0	NA	NA	NA	NA
OG0002527	2.03827450213641	0.148949827990827	1.00767738673018	0.722118731758982	NA
OG0002528	1.53401134999289	0.0686524150851154	0.997764866523111	0.983640420421522	NA
OG0002529	9.85014143673635	0.362540493648685	1.03295613475013	NA	NA
OG0002530	11.9017835169876	0.407040080459627	1.01733717639321	0.376298187862767	NA
OG0002554	0.11368880124924	-0.0985225945723477	1.0164937576405	0.85157546014628	NA
OG0002567	1.44777740119761	0.112496215242733	1.00534093906821	0.802466815563534	NA
OG0002568	0.367302280959084	-0.13550948869172	1.02119846340882	0.682049676889092	NA
OG0002570	8.77758570634039	0.289129516906163	0.968768326819179	0.535589591665162	NA
OG0002571	13.0879211845081	0.360692892872282	0.985125565955976	0.433955359884641	NA
OG0002574	1.20418398826925	-0.172884955022466	1.03140741033824	0.491182767352838	NA
OG0002575	1.15437859729998	-0.171774556066659	1.03100406876694	0.497647276590792	NA
OG0002576	1.35552032258709	-0.176354365202557	1.03269990916364	0.472189915018528	NA
OG0002582	3.76007530445627	-0.389969504146864	1.11104728768137	0.16010128957586	NA
OG0002583	2.82000354256042	-0.0891206748206758	0.979723966414778	0.585697750579651	NA
OG0002584	0.349811696151508	-0.133801278370139	1.02087975968872	0.689732379862232	NA
OG0002586	0.621132865274296	-0.152784220672925	1.02509963431829	0.597751647846661	NA
OG0002587	4.16720044757927	-0.176753736234819	0.955775028377843	0.610032717867563	NA
OG0002588	0.467191275692022	-0.14295170088892	1.02274186498382	0.644485288248655	NA
OG0002590	0.218632310094693	-0.118375049451192	1.01848862956635	0.761499955114309	NA
OG0002596	0.0262358772113631	-0.060704073720472	1.01436833626507	0.99302062500992	NA
OG0002612	0.341066403747721	-0.133024067736811	1.02073915982737	0.693703746676043	NA
OG0002613	15.4323964387806	-0.624384534558737	1.16986418213272	0.121181409745686	NA
OG0002614	0	NA	NA	NA	NA
OG0002617	9.91658967034066	0.0454387871034113	0.901472263417092	0.937564920373088	NA
OG0002630	0	NA	NA	NA	NA
OG0002633	0.480991082208324	-0.144391338202462	1.02304419738085	0.639047399640308	NA
OG0002634	6.93224514302694	-0.268189024029662	0.987583868520489	0.440896689471845	NA
OG0002636	1.22077260385504	0.0283192655721281	0.989752435200914	0.93818683362255	NA
OG0002637	176.955183132977	-0.541492487140102	1.0749233580611	0.222246151392944	0.374571826664999
OG0002638	537.666025558977	8.43505359457416	2.73257875298072	NA	NA
OG0002641	358.146109416991	0.961739026814591	1.38783278832275	0.0825687660467522	0.165650381572056
OG0002644	1.53972379378119	0.174845131598891	1.03534716986664	0.46235045470361	NA
OG0002645	0.236122894902268	-0.12092502539881	1.01882967528571	0.750075883509596	NA
OG0002646	0	NA	NA	NA	NA
OG0002649	0.860912987667526	0.125870049248225	1.01789660556871	0.775507963306464	NA
OG0002650	0	NA	NA	NA	NA
OG0002653	5.79223878063234	-0.198258331269949	1.00421861417059	0.533246554367171	NA
OG0002654	2.73796693577875	0.0947266581192802	0.982262970294281	0.874198604008706	NA
OG0002657	0	NA	NA	NA	NA
OG0002661	11.2559927313187	-0.274714655282867	0.928771898317578	0.545771152014231	NA
OG0002662	0.41977403538181	-0.139847178437647	1.02205925285235	0.660857180683459	NA
OG0002663	0	NA	NA	NA	NA
OG0002664	0	NA	NA	NA	NA
OG0002666	3.0191747089824	-0.340645824182202	1.08631757264709	0.212511316400108	NA
OG0002668	0	NA	NA	NA	NA
OG0002680	0	NA	NA	NA	NA
OG0002681	0	NA	NA	NA	NA
OG0002682	186.032611295541	1.15810309046925	1.84414662584613	0.0385937647308412	0.0930282537915053
OG0002686	8.55092060798822	-0.256052592870845	0.990730102285594	0.461077932258191	NA
OG0002701	4.14359309997943	-0.271776733744883	1.01856806941525	0.345464991927157	NA
OG0002705	2.91624624977429	-0.33666044105769	1.08419081410175	0.217966233405329	NA
OG0002706	176.653480138026	0.646376273229135	1.35680780770101	NA	NA
OG0002707	0.568444006246201	-0.149919205717505	1.02436167600526	0.611966019382922	NA
OG0002709	0	NA	NA	NA	NA
OG0002711	0.262358772113631	-0.124392664786092	1.01932505402716	0.734208109649873	NA
OG0002712	7.48063951904374	-0.0534720515976089	0.95538564174275	0.97569068740478	NA
OG0002716	0.262358772113631	-0.124392664786092	1.01932505402716	0.734208109649873	NA
OG0002717	0.501955340701804	-0.145404812583874	1.02329136843105	0.632817867646075	NA
OG0002719	0	NA	NA	NA	NA
OG0002722	0.122434093653028	-0.100668624157907	1.01666382769653	0.842082116732489	NA
OG0002735	246.228727117537	1.38628009783084	3.12148747441382	NA	NA
OG0002738	0	NA	NA	NA	NA
OG0002740	11.1610086448858	-0.166166179819548	0.954459567850548	0.633880236614761	NA
OG0002745	10.8110864024747	-0.368424166860849	0.969171429552387	0.388782748777325	NA
OG0002748	0	NA	NA	NA	NA
OG0002749	6.25946360712468	-0.564800392755723	1.21618909150338	0.089849860261285	NA
OG0002751	53.3335716737521	-0.379547451937206	0.88740242434469	0.449071630166739	0.573706881268396
OG0002760	0.796097774101961	0.150695976211228	1.02669115881405	0.650303587494531	NA
OG0002774	0	NA	NA	NA	NA
OG0002776	0	NA	NA	NA	NA
OG0002779	2.84932337501916	-0.328849907115551	1.08078654594918	0.225657903079402	NA
OG0002780	5.70082905289943	-0.326460898000915	1.00765166895675	0.32950355202702	NA
OG0002781	2.97627217461273	-0.112630241638976	0.979436775142479	0.539779570670926	NA
OG0002782	0.240581842778312	0.145527946167896	1.0307429574158	0.728272478653265	NA
OG0002784	0	NA	NA	NA	NA
OG0002785	0	NA	NA	NA	NA
OG0002791	0.271104064517419	-0.125466181151084	1.01948632637313	0.72921962471269	NA
OG0002792	1.8838230461444	0.0186145219378961	0.987863750708326	0.842550475146275	NA
OG0002793	0.883274532782559	-0.163723996241326	1.0282875831312	0.540648381077526	NA
OG0002794	12.6521904210865	0.155800908109621	0.971418836176713	0.507405417987672	NA
OG0002795	0	NA	NA	NA	NA
OG0002797	4.60219076605665	-0.053435602694219	0.932705137315588	0.832367558638325	NA
OG0002798	0.350028800756877	-0.133770208928246	1.02087601873546	0.689704175093743	NA
OG0002799	0.332321111343933	-0.132174633878931	1.02058781946375	0.697768969879196	NA
OG0002801	2.67964465488908	-0.0583515941447374	0.984143664440785	0.654623164805622	NA
OG0002816	0.41146295218876	-0.139157765640146	1.02191977140699	0.664153074241861	NA
OG0002821	0.297339941728782	-0.128162916747934	1.01990205657911	0.715047200441974	NA
OG0002825	0.0961982164416648	-0.093644023989672	1.01612812914409	0.872217747394764	NA
OG0002828	0	NA	NA	NA	NA
OG0002829	0.816134553422055	-0.161342114805125	1.02753655559384	0.553674710450464	NA
OG0002832	2.65486939760794	0.0952840951790461	0.983203504666967	0.87344817887316	NA
OG0002833	4.00229374572569	-0.196783474050973	0.992625478908733	0.394031230856852	NA
OG0002846	0	NA	NA	NA	NA
OG0002850	0.166160555671966	-0.109849400737593	1.01750846304205	0.800942157999051	NA
OG0002855	20.7634142172481	-0.395806057768212	0.928104880883337	0.410031870560236	NA
OG0002856	4.41200324365468	-0.433653185858412	1.13650944111257	0.126821962242586	NA
OG0002859	0.358556988555296	-0.13467366725892	1.02104123896208	0.685843450067269	NA
OG0002860	1.87653837367083	0.190595806543573	1.03899057554298	0.40200796670884	NA
OG0002861	0	NA	NA	NA	NA
OG0002864	0	NA	NA	NA	NA
OG0002865	1.71751743402798	-0.0340984915566276	0.989086330005496	0.788707922306488	NA
OG0002866	0	NA	NA	NA	NA
OG0002869	20.3531989144139	-0.767719742646798	1.16516005531607	0.137403655445477	NA
OG0002871	1.67525856570507	0.150257462842198	1.01493139066927	0.695296090504864	NA
OG0002873	0	NA	NA	NA	NA
OG0002874	2.86833033782145	0.0386940876163512	0.958016560595322	0.985151292926833	NA
OG0002895	0	NA	NA	NA	NA
OG0002898	0	NA	NA	NA	NA
OG0002902	390.761282960698	1.43581882058826	3.48143751574336	NA	NA
OG0002915	0.244868187306056	-0.122093136823244	1.01899116650255	0.744627586477294	NA
OG0002917	10.2723317051575	0.00981692182656238	0.947932884585758	0.932114778909203	NA
OG0002919	4.03947351878324	-0.0585883931378249	0.956998907264665	0.7873573342671	NA
OG0002921	989.226782528616	2.9390391137205	1.63200689729782	0.0034995565819787	0.0150714236797216
OG0002922	0	NA	NA	NA	NA
OG0002923	300.649677125651	2.44595813381836	2.86298535271337	NA	NA
OG0002924	0.061217046826514	-0.0813725109605129	1.01536237629568	0.922431422322476	NA
OG0002925	14.7393758200857	-0.399265650504226	0.981553692199569	0.356069229925314	NA
OG0002928	607.741208008076	3.70645717434003	1.66748674643906	0.000982450947236013	0.00647615624402515
OG0002931	1.78030563655951	0.183500574360304	1.03729515944348	0.423806925019636	NA
OG0002933	252.021134801424	1.75646422557106	2.07009325441881	0.0232377846683426	0.0630739869569299
OG0002934	0.449700690884447	-0.141711933505724	1.02247275910368	0.650652401313726	NA
OG0002936	0.515972251823475	-0.146742016999838	1.02358758459301	0.627737911222848	NA
OG0002937	4.86067616545844	-0.145682028620106	0.952084867850069	0.671233491285723	NA
OG0002958	0	NA	NA	NA	NA
OG0002959	0	NA	NA	NA	NA
OG0002960	3.41979464709462	-0.0501850584516858	0.941962727807984	0.818363061972784	NA
OG0002964	6.2742878284788	-0.531075266646286	1.1928034883133	0.0982010422555289	NA
OG0002965	0	NA	NA	NA	NA
OG0002967	0.813312193552257	-0.163250206799022	1.028013479171	0.55400033211621	NA
OG0002976	0	NA	NA	NA	NA
OG0002979	7.42739355185364	-0.365020306849327	1.02085915305773	0.375442728995632	NA
OG0002982	260.995415305483	3.08002702504389	1.91503626406761	0.00469439773876384	0.018247572802022
OG0002983	49.2089491451506	-0.451832220291877	1.02005042586218	0.302197083702531	0.456475909673438
OG0002984	3.22746166570324	-0.0646017538906984	0.97159575520764	0.779065033993223	NA
OG0002985	6.76496016799081	0.0823046148316644	0.936297222315001	0.88412716641311	NA
OG0002986	3.26105913832233	0.140320702786423	0.980898214106128	0.779855469696384	NA
OG0002987	2.44375643090862	0.129981105547663	0.986370551563844	0.808198680137036	NA
OG0002992	0	NA	NA	NA	NA
OG0002996	12.7918637314235	-0.139305872843537	0.932738448495951	0.722659097738607	NA
OG0002997	264.927216958027	1.16986140282556	1.88189774627258	NA	NA
OG0002998	12.0565772654807	0.212569833907478	0.920174916511468	0.658144900768684	NA
OG0003000	1.81322033306988	-0.0420552371839627	0.989493615619751	0.768822695555612	NA
OG0003003	27.2807949244989	0.0139175387683966	0.87535763773845	0.982822530332136	NA
OG0003004	249.807643671922	0.757677448315402	1.37967620249475	NA	NA
OG0003005	1.07155722448644	0.0531560574325365	0.992433996205522	0.960771369752542	NA
OG0003006	0.22737760249848	-0.119665244479921	1.01865834173808	0.755696349145012	NA
OG0003007	0.0264529818167322	-0.0570347351031698	1.0144142180975	0.993567286637767	NA
OG0003010	0	NA	NA	NA	NA
OG0003014	4.19430046017049	-0.430847567100211	1.13405036205303	0.131729392387618	NA
OG0003015	6.33047791858151	-0.293525982423152	1.01861549217962	0.34980964929004	NA
OG0003017	125.589486282995	4.28031643993488	4.21823738896688	0.00294088119206135	0.0133789383807861
OG0003018	0	NA	NA	NA	NA
OG0003020	0	NA	NA	NA	NA
OG0003021	316.573101662076	1.18547065752734	1.79312465209794	0.0397709789795831	0.0937666146744916
OG0003022	0.0787076316340894	-0.088073237181467	1.01575998931294	0.895557849949406	NA
OG0003023	7.88047705452789	-0.440519992573383	1.14562715959723	0.0924954736598126	NA
OG0003024	0	NA	NA	NA	NA
OG0003025	7.23312492945905	-0.302351690367946	1.01722978754441	0.269786943872037	NA
OG0003026	6.88844072616418	-0.602959460412626	1.26702505598339	0.052577147048325	NA
OG0003027	1.44666402491625	-0.195732664560819	1.03641108174397	0.436870294128034	NA
OG0003028	2.55884378451457	0.212675606508201	1.02859203931798	0.532960701116229	NA
OG0003030	0	NA	NA	NA	NA
OG0003051	0.105811927266929	-0.09479000478099	1.01627705122465	0.86189780012672	NA
OG0003060	0.218632310094693	-0.118375049451192	1.01848862956635	0.761499955114309	NA
OG0003061	1.00521330903582	-0.167563270983798	1.02953682550393	0.520286354245676	NA
OG0003064	0.0174905848075754	-0.0517399368953552	1.01412123457408	0.983606065935864	NA
OG0003066	0	NA	NA	NA	NA
OG0003068	0.568444006246201	-0.149919205717505	1.02436167600526	0.611966019382922	NA
OG0003073	0.428519327785598	-0.140483574302912	1.02219265295455	0.657565635422564	NA
OG0003074	0.0264529818167322	-0.0570347351031698	1.0144142180975	0.993567286637767	NA
OG0003081	24.4861730526897	-0.153416300913558	0.903528911818804	0.718541844257312	NA
OG0003097	1.08904780929402	0.049683264507214	0.991793688903088	0.969116866624027	NA
OG0003110	4.08349512698007	-0.425452113033791	1.13064413351551	0.136134074135633	NA
OG0003113	0	NA	NA	NA	NA
OG0003114	40.8780208694235	0.0796237413145368	0.863191279523239	0.871326978232737	0.929921187598772
OG0003118	0	NA	NA	NA	NA
OG0003120	0	NA	NA	NA	NA
OG0003122	8.31391887402977	0.399777455165603	1.08241778183817	0.277304600881417	NA
OG0003123	0	NA	NA	NA	NA
OG0003124	0	NA	NA	NA	NA
OG0003125	1.95752065443818	-0.185666542449253	1.03653855392047	0.415691885389017	NA
OG0003126	0	NA	NA	NA	NA
OG0003127	0	NA	NA	NA	NA
OG0003134	8.26455006157237	-0.0739840547770815	0.897753297747994	0.845834151856695	NA
OG0003136	2.82644957912086	0.271669295769457	1.06409581602727	0.235534935186679	NA
OG0003139	5.64707687810868	-0.00364236149231737	0.941134271300222	0.933924673901554	NA
OG0003178	0.507226959419687	-0.146176053801363	1.02345446155334	0.630494960554844	NA
OG0003189	0	NA	NA	NA	NA
OG0003190	9.10084742297042	0.31688483624632	1.04899508762941	NA	NA
OG0003192	251.293805467021	3.33114505396136	2.52970248290051	0.00496989234118964	0.0184514393816581
OG0003197	1.53098282548962	-0.0183451767919219	0.985898398110402	0.823668144012943	NA
OG0003198	0	NA	NA	NA	NA
OG0003199	0	NA	NA	NA	NA
OG0003200	21.6858588425608	-0.562953495230035	1.11656888238946	0.168448679892698	NA
OG0003204	4.94716831431784	0.294740247970447	1.02258851133253	NA	NA
OG0003212	24.7232241159535	0.319366615557587	0.962399791074384	0.451537883124822	NA
OG0003227	3.9166772640804	-0.0930495686960358	0.968609394793532	0.72092445947943	NA
OG0003236	94.7117737583078	-1.42308683633717	1.92638772191125	0.0307673550427954	0.0782508321167159
OG0003237	1.26540103509576	-0.176922037095837	1.03235078021554	0.479680729647407	NA
OG0003238	3.37563062162208	0.342810197690916	1.08060671662255	0.277417107529739	NA
OG0003239	0.638406345476503	-0.153734423372039	1.02534930071271	0.593274675266551	NA
OG0003245	0	NA	NA	NA	NA
OG0003249	92.1230839261189	0.555654683639023	1.03520111725934	0.264731186836468	0.419157712491074
OG0003271	0.673387515091654	-0.155401799626568	1.02580585325706	0.584619719124746	NA
OG0003283	1.57017697418098	0.0700354392506901	0.991686836872618	0.926222056326736	NA
OG0003292	0	NA	NA	NA	NA
OG0003294	0.393538158170447	-0.13781030540973	1.02164501966206	0.671128151776352	NA
OG0003295	0	NA	NA	NA	NA
OG0003299	0.612821782081247	-0.152332370525253	1.02498122315075	0.599994345928547	NA
OG0003330	0.879160791603114	0.100719240241676	1.00515923648651	0.836616399450728	NA
OG0003333	0.463500497400749	-0.143586157412898	1.02285478140286	0.64499900580415	NA
OG0003338	1.98106763448037	-0.0573206534234458	0.983119492570788	0.78563564446962	NA
OG0003340	0	NA	NA	NA	NA
OG0003341	0	NA	NA	NA	NA
OG0003350	0.23807683635059	-0.120305479554709	1.01878430437534	0.749923272815263	NA
OG0003375	2.53097468402469	-0.0459357126800346	0.983940626986283	0.682543438294749	NA
OG0003380	4.19322084382654	0.00630689746038026	0.972680459680352	0.936651606591558	NA
OG0003388	13.1304823268694	-0.33612093810414	0.945604491213606	0.459045886197101	NA
OG0003392	0.0961982164416648	-0.093644023989672	1.01612812914409	0.872217747394764	NA
OG0003410	0.945359998030549	-0.165965424500085	1.02899616543669	0.529740502793696	NA
OG0003422	0	NA	NA	NA	NA
OG0003427	206.582047303	0.63147496836992	1.34302426833126	NA	NA
OG0003430	0	NA	NA	NA	NA
OG0003441	248.165027187563	2.81768781780347	1.89013418484445	0.00646964237148221	0.0227140704998777
OG0003445	0	NA	NA	NA	NA
OG0003464	1.11102523630275	-0.170562376790236	1.03056707073431	0.504208322842122	NA
OG0003478	23.9337395841087	-0.343979343079218	0.991331163360772	0.398936459772639	NA
OG0003482	0	NA	NA	NA	NA
OG0003484	0	NA	NA	NA	NA
OG0003485	8.24412455924033	0.25808941947182	0.973599479541794	0.569250603081025	NA
OG0003486	0.550953421438626	-0.148891027435597	1.02410644247855	0.617141590914998	NA
OG0003507	0	NA	NA	NA	NA
OG0003522	0.927000994801497	-0.165333809855005	1.02880120404754	0.532846523467849	NA
OG0003523	0.857038655571195	-0.162813718164013	1.02797083968408	0.545523570090251	NA
OG0003533	0	NA	NA	NA	NA
OG0003536	0	NA	NA	NA	NA
OG0003537	0	NA	NA	NA	NA
OG0003546	1.10667647678023	0.168659566863623	1.03418302422515	0.519756644948202	NA
OG0003548	0	NA	NA	NA	NA
OG0003550	2.84924533344664	0.0715411542409212	0.977915632243836	0.929920915809504	NA
OG0003559	2.16523658500481	0.210272766433504	1.04408136324536	0.344622119411496	NA
OG0003560	3.17807615368785	-0.189420352856247	0.997884206844899	0.46834392060021	NA
OG0003562	7.41852796729715	0.363715302138595	1.08229028141703	NA	NA
OG0003599	0	NA	NA	NA	NA
OG0003603	11.2488177070225	-0.246028500872409	0.962602574297319	0.529687356803143	NA
OG0003607	3.82457647775203	-0.246046897754921	1.0108146333198	0.379488896871243	NA
OG0003608	0.244868187306056	-0.122093136823244	1.01899116650255	0.744627586477294	NA
OG0003610	156.17314356856	5.45718327495166	4.19002140748864	NA	NA
OG0003637	0	NA	NA	NA	NA
OG0003648	4.5347155501021	-0.456062025839205	1.14988588407802	0.115669431582399	NA
OG0003649	0.60841858178484	-0.151747082802478	1.02484168674821	0.601753416467458	NA
OG0003653	0	NA	NA	NA	NA
OG0003664	0	NA	NA	NA	NA
OG0003669	0	NA	NA	NA	NA
OG0003674	0.341066403747721	-0.133024067736811	1.02073915982737	0.693703746676043	NA
OG0003709	105.406288361099	-0.699656880178575	1.35969991204558	0.0375915781417704	0.0912938326300139
OG0003715	0.402283450574235	-0.138514615539402	1.02178611315511	0.667635923324974	NA
OG0003725	115.381793940043	-4.28269225623556	3.00189050591711	0.00252066109210671	0.0123359626174313
OG0003755	0	NA	NA	NA	NA
OG0003772	0.376047573362871	-0.136309748863927	1.02135141345296	0.678332033665211	NA
OG0003778	2.00611208335298	-0.0615258327419634	0.989108936088331	0.721668647158111	NA
OG0003782	0	NA	NA	NA	NA
OG0003785	0	NA	NA	NA	NA
OG0003786	0	NA	NA	NA	NA
OG0003787	0.446009912593173	-0.142027205678888	1.02251847431556	0.651166623104076	NA
OG0003789	26.059451773085	-0.156060223734507	0.873208844748297	0.727688778466894	NA
OG0003790	0	NA	NA	NA	NA
OG0003793	0	NA	NA	NA	NA
OG0003796	0.209887017690905	-0.117068021077625	1.01832321729577	0.767498769773752	NA
OG0003797	8.94194439110676	-0.0972541763485015	0.908129149174226	0.811323020947531	NA
OG0003798	6.3336629405219	0.304506621964334	1.04724810609992	NA	NA
OG0003804	0	NA	NA	NA	NA
OG0003814	0.673387515091654	-0.155401799626568	1.02580585325706	0.584619719124746	NA
OG0003829	0.271104064517419	-0.125466181151084	1.01948632637313	0.72921962471269	NA
OG0003832	0	NA	NA	NA	NA
OG0003833	2.45393479633878	0.228605607758641	1.04935546432182	0.296779105716362	NA
OG0003834	0.722975801455557	-0.157322530153324	1.02635751678232	0.573689640379227	NA
OG0003837	2.57735089208026	-0.304275482892879	1.07050531788823	0.254741859945821	NA
OG0003839	0.139924678460603	-0.104618438372322	1.01700257434215	0.824480108017841	NA
OG0003869	0	NA	NA	NA	NA
OG0003873	0	NA	NA	NA	NA
OG0003884	14.3643015490314	-0.254175030278719	0.920607882412864	0.570277995175055	NA
OG0003890	4.73106426992558	0.0250929294622994	0.962858269529101	0.987034516496199	NA
OG0003899	1.44349105666987	0.173610668576054	1.0350978036247	0.473421156098687	NA
OG0003900	0	NA	NA	NA	NA
OG0003905	0	NA	NA	NA	NA
OG0003906	2.93965976711586	-0.338472272439164	1.08504229356138	0.216010148037008	NA
OG0003907	2.05053134313863	-0.227950509370269	1.02388359720895	0.464241552574322	NA
OG0003915	3.4395976738068	0.135031849278362	0.979260056896944	0.787916399161199	NA
OG0003933	0.0264529818167322	-0.0570347351031698	1.0144142180975	0.993567286637767	NA
OG0003943	0	NA	NA	NA	NA
OG0003954	0	NA	NA	NA	NA
OG0003955	0	NA	NA	NA	NA
OG0003956	9.38598175943799	-0.262139091341414	0.976329234656996	0.487428229270476	NA
OG0003957	0	NA	NA	NA	NA
OG0003958	8.03853848205508	0.0428610066753343	0.930679715977782	0.951195996828869	NA
OG0003961	1.12283755057042	0.0460180321906011	0.994733252640352	0.988451991095563	NA
OG0003974	5.22471286661893	0.0709085806267725	0.927319600486393	0.924523182744424	NA
OG0003979	120.761127118437	-10.0699722384128	4.91992499422006	5.44511691496861e-05	0.00146564396961238
[truncated: 609 more rows]
