# Supplementary material for: Genome-resolved metatranscriptomics reveals conserved root colonization determinants in a synthetic microbiota
Source: Nat Commun. 2023 Dec 13;14:8274. doi: 10.1038/s41467-023-43688-z (PMC10719396; doi:10.1038/s41467-023-43688-z)
Supplement: Supplementary file 11 — Source Data [file 41467_2023_43688_MOESM11_ESM.zip › Source Data/Main_figures/figure5/Root180OG_deseq.csv]

	baseMean	log2FoldChange	lfcSE	pvalue	padj
OG0000000	0	NA	NA	NA	NA
OG0000001	0	NA	NA	NA	NA
OG0000002	0	NA	NA	NA	NA
OG0000003	0	NA	NA	NA	NA
OG0000004	0	NA	NA	NA	NA
OG0000005	0	NA	NA	NA	NA
OG0000006	0	NA	NA	NA	NA
OG0000007	0	NA	NA	NA	NA
OG0000008	0	NA	NA	NA	NA
OG0000009	0	NA	NA	NA	NA
OG0000010	0	NA	NA	NA	NA
OG0000011	0	NA	NA	NA	NA
OG0000012	0	NA	NA	NA	NA
OG0000013	0	NA	NA	NA	NA
OG0000014	0	NA	NA	NA	NA
OG0000015	0	NA	NA	NA	NA
OG0000016	0	NA	NA	NA	NA
OG0000018	0	NA	NA	NA	NA
OG0000019	0	NA	NA	NA	NA
OG0000020	0	NA	NA	NA	NA
OG0000021	0	NA	NA	NA	NA
OG0000022	0	NA	NA	NA	NA
OG0000023	0	NA	NA	NA	NA
OG0000024	0	NA	NA	NA	NA
OG0000025	0	NA	NA	NA	NA
OG0000026	0	NA	NA	NA	NA
OG0000027	0	NA	NA	NA	NA
OG0000028	0	NA	NA	NA	NA
OG0000030	0	NA	NA	NA	NA
OG0000031	0	NA	NA	NA	NA
OG0000032	0	NA	NA	NA	NA
OG0000033	0	NA	NA	NA	NA
OG0000034	0	NA	NA	NA	NA
OG0000035	0	NA	NA	NA	NA
OG0000037	0	NA	NA	NA	NA
OG0000038	0	NA	NA	NA	NA
OG0000039	0	NA	NA	NA	NA
OG0000040	0	NA	NA	NA	NA
OG0000041	0	NA	NA	NA	NA
OG0000042	0	NA	NA	NA	NA
OG0000043	0	NA	NA	NA	NA
OG0000044	0	NA	NA	NA	NA
OG0000046	0	NA	NA	NA	NA
OG0000047	0	NA	NA	NA	NA
OG0000048	0	NA	NA	NA	NA
OG0000049	0	NA	NA	NA	NA
OG0000051	0	NA	NA	NA	NA
OG0000052	0	NA	NA	NA	NA
OG0000053	0	NA	NA	NA	NA
OG0000054	0	NA	NA	NA	NA
OG0000055	0	NA	NA	NA	NA
OG0000056	0	NA	NA	NA	NA
OG0000057	0	NA	NA	NA	NA
OG0000058	0	NA	NA	NA	NA
OG0000059	0	NA	NA	NA	NA
OG0000063	0	NA	NA	NA	NA
OG0000064	0	NA	NA	NA	NA
OG0000065	0	NA	NA	NA	NA
OG0000066	0	NA	NA	NA	NA
OG0000067	0	NA	NA	NA	NA
OG0000068	0	NA	NA	NA	NA
OG0000069	0	NA	NA	NA	NA
OG0000070	0	NA	NA	NA	NA
OG0000071	0	NA	NA	NA	NA
OG0000072	0	NA	NA	NA	NA
OG0000073	0	NA	NA	NA	NA
OG0000074	0	NA	NA	NA	NA
OG0000076	0	NA	NA	NA	NA
OG0000077	0	NA	NA	NA	NA
OG0000078	0	NA	NA	NA	NA
OG0000079	0	NA	NA	NA	NA
OG0000081	0	NA	NA	NA	NA
OG0000082	0	NA	NA	NA	NA
OG0000083	0	NA	NA	NA	NA
OG0000084	0	NA	NA	NA	NA
OG0000085	0	NA	NA	NA	NA
OG0000086	0	NA	NA	NA	NA
OG0000087	0	NA	NA	NA	NA
OG0000088	0	NA	NA	NA	NA
OG0000089	0	NA	NA	NA	NA
OG0000091	0	NA	NA	NA	NA
OG0000093	0	NA	NA	NA	NA
OG0000094	0	NA	NA	NA	NA
OG0000095	0	NA	NA	NA	NA
OG0000098	0	NA	NA	NA	NA
OG0000099	0	NA	NA	NA	NA
OG0000100	0	NA	NA	NA	NA
OG0000101	0	NA	NA	NA	NA
OG0000102	0	NA	NA	NA	NA
OG0000103	0	NA	NA	NA	NA
OG0000104	0	NA	NA	NA	NA
OG0000106	0	NA	NA	NA	NA
OG0000107	0	NA	NA	NA	NA
OG0000109	0	NA	NA	NA	NA
OG0000110	0	NA	NA	NA	NA
OG0000111	0	NA	NA	NA	NA
OG0000112	0	NA	NA	NA	NA
OG0000115	0	NA	NA	NA	NA
OG0000117	0	NA	NA	NA	NA
OG0000118	0	NA	NA	NA	NA
OG0000119	0	NA	NA	NA	NA
OG0000120	0	NA	NA	NA	NA
OG0000121	0	NA	NA	NA	NA
OG0000122	0	NA	NA	NA	NA
OG0000123	0	NA	NA	NA	NA
OG0000124	0	NA	NA	NA	NA
OG0000125	0	NA	NA	NA	NA
OG0000127	0	NA	NA	NA	NA
OG0000128	0	NA	NA	NA	NA
OG0000129	0	NA	NA	NA	NA
OG0000130	0	NA	NA	NA	NA
OG0000131	0	NA	NA	NA	NA
OG0000133	0	NA	NA	NA	NA
OG0000134	0	NA	NA	NA	NA
OG0000135	0	NA	NA	NA	NA
OG0000136	0	NA	NA	NA	NA
OG0000137	0	NA	NA	NA	NA
OG0000138	0	NA	NA	NA	NA
OG0000139	0	NA	NA	NA	NA
OG0000140	0	NA	NA	NA	NA
OG0000141	0	NA	NA	NA	NA
OG0000143	0	NA	NA	NA	NA
OG0000146	0	NA	NA	NA	NA
OG0000148	0	NA	NA	NA	NA
OG0000149	0	NA	NA	NA	NA
OG0000151	0	NA	NA	NA	NA
OG0000152	0	NA	NA	NA	NA
OG0000153	0	NA	NA	NA	NA
OG0000155	0	NA	NA	NA	NA
OG0000156	0	NA	NA	NA	NA
OG0000158	0	NA	NA	NA	NA
OG0000160	0	NA	NA	NA	NA
OG0000161	0	NA	NA	NA	NA
OG0000162	0	NA	NA	NA	NA
OG0000163	0	NA	NA	NA	NA
OG0000164	0	NA	NA	NA	NA
OG0000165	0	NA	NA	NA	NA
OG0000167	0	NA	NA	NA	NA
OG0000168	0	NA	NA	NA	NA
OG0000170	0	NA	NA	NA	NA
OG0000171	0	NA	NA	NA	NA
OG0000173	0	NA	NA	NA	NA
OG0000174	0	NA	NA	NA	NA
OG0000175	0	NA	NA	NA	NA
OG0000176	0	NA	NA	NA	NA
OG0000178	0	NA	NA	NA	NA
OG0000180	0	NA	NA	NA	NA
OG0000182	0	NA	NA	NA	NA
OG0000183	0	NA	NA	NA	NA
OG0000185	0	NA	NA	NA	NA
OG0000186	0	NA	NA	NA	NA
OG0000187	0	NA	NA	NA	NA
OG0000188	0	NA	NA	NA	NA
OG0000189	0	NA	NA	NA	NA
OG0000190	0	NA	NA	NA	NA
OG0000191	0	NA	NA	NA	NA
OG0000192	0	NA	NA	NA	NA
OG0000193	0	NA	NA	NA	NA
OG0000194	0	NA	NA	NA	NA
OG0000195	0	NA	NA	NA	NA
OG0000197	0	NA	NA	NA	NA
OG0000200	0	NA	NA	NA	NA
OG0000201	0	NA	NA	NA	NA
OG0000202	0	NA	NA	NA	NA
OG0000203	0	NA	NA	NA	NA
OG0000204	0	NA	NA	NA	NA
OG0000205	0	NA	NA	NA	NA
OG0000206	0	NA	NA	NA	NA
OG0000208	0	NA	NA	NA	NA
OG0000211	0	NA	NA	NA	NA
OG0000214	0	NA	NA	NA	NA
OG0000215	0	NA	NA	NA	NA
OG0000216	0	NA	NA	NA	NA
OG0000217	0	NA	NA	NA	NA
OG0000218	0	NA	NA	NA	NA
OG0000219	0	NA	NA	NA	NA
OG0000220	0	NA	NA	NA	NA
OG0000223	0	NA	NA	NA	NA
OG0000224	0	NA	NA	NA	NA
OG0000225	0	NA	NA	NA	NA
OG0000226	0	NA	NA	NA	NA
OG0000227	0	NA	NA	NA	NA
OG0000228	0	NA	NA	NA	NA
OG0000229	0	NA	NA	NA	NA
OG0000230	0	NA	NA	NA	NA
OG0000231	0	NA	NA	NA	NA
OG0000232	0	NA	NA	NA	NA
OG0000233	0	NA	NA	NA	NA
OG0000234	0	NA	NA	NA	NA
OG0000235	0	NA	NA	NA	NA
OG0000236	0	NA	NA	NA	NA
OG0000237	0	NA	NA	NA	NA
OG0000240	0	NA	NA	NA	NA
OG0000241	0	NA	NA	NA	NA
OG0000242	0	NA	NA	NA	NA
OG0000243	0	NA	NA	NA	NA
OG0000244	0	NA	NA	NA	NA
OG0000245	0	NA	NA	NA	NA
OG0000246	0	NA	NA	NA	NA
OG0000247	0	NA	NA	NA	NA
OG0000249	0	NA	NA	NA	NA
OG0000250	0	NA	NA	NA	NA
OG0000253	0	NA	NA	NA	NA
OG0000255	0	NA	NA	NA	NA
OG0000256	0	NA	NA	NA	NA
OG0000257	0	NA	NA	NA	NA
OG0000259	0	NA	NA	NA	NA
OG0000260	0	NA	NA	NA	NA
OG0000261	0	NA	NA	NA	NA
OG0000262	0	NA	NA	NA	NA
OG0000263	0	NA	NA	NA	NA
OG0000264	0	NA	NA	NA	NA
OG0000265	0	NA	NA	NA	NA
OG0000266	0	NA	NA	NA	NA
OG0000268	0	NA	NA	NA	NA
OG0000269	0	NA	NA	NA	NA
OG0000270	0	NA	NA	NA	NA
OG0000271	0	NA	NA	NA	NA
OG0000272	0	NA	NA	NA	NA
OG0000276	0	NA	NA	NA	NA
OG0000277	0	NA	NA	NA	NA
OG0000278	0	NA	NA	NA	NA
OG0000279	0	NA	NA	NA	NA
OG0000283	0	NA	NA	NA	NA
OG0000284	0	NA	NA	NA	NA
OG0000285	0	NA	NA	NA	NA
OG0000286	0	NA	NA	NA	NA
OG0000288	0	NA	NA	NA	NA
OG0000289	0	NA	NA	NA	NA
OG0000290	0	NA	NA	NA	NA
OG0000292	0	NA	NA	NA	NA
OG0000297	0	NA	NA	NA	NA
OG0000298	0	NA	NA	NA	NA
OG0000300	0	NA	NA	NA	NA
OG0000301	0.597748212701196	-0.0792111606186541	0.658656593315908	0.689216459427154	0.878447867145539
OG0000302	0	NA	NA	NA	NA
OG0000303	0	NA	NA	NA	NA
OG0000304	0	NA	NA	NA	NA
OG0000306	0	NA	NA	NA	NA
OG0000309	0	NA	NA	NA	NA
OG0000311	0	NA	NA	NA	NA
OG0000313	0	NA	NA	NA	NA
OG0000314	0	NA	NA	NA	NA
OG0000316	0	NA	NA	NA	NA
OG0000317	0	NA	NA	NA	NA
OG0000318	0	NA	NA	NA	NA
OG0000319	0	NA	NA	NA	NA
OG0000321	0	NA	NA	NA	NA
OG0000322	0	NA	NA	NA	NA
OG0000323	0	NA	NA	NA	NA
OG0000326	0	NA	NA	NA	NA
OG0000327	0	NA	NA	NA	NA
OG0000328	0	NA	NA	NA	NA
OG0000331	0	NA	NA	NA	NA
OG0000332	0	NA	NA	NA	NA
OG0000334	0	NA	NA	NA	NA
OG0000335	0	NA	NA	NA	NA
OG0000336	0	NA	NA	NA	NA
OG0000338	0	NA	NA	NA	NA
OG0000339	0	NA	NA	NA	NA
OG0000341	0	NA	NA	NA	NA
OG0000342	0	NA	NA	NA	NA
OG0000344	0	NA	NA	NA	NA
OG0000345	0	NA	NA	NA	NA
OG0000347	0	NA	NA	NA	NA
OG0000348	0	NA	NA	NA	NA
OG0000349	0	NA	NA	NA	NA
OG0000350	0	NA	NA	NA	NA
OG0000351	0	NA	NA	NA	NA
OG0000354	0	NA	NA	NA	NA
OG0000355	0.276737617130991	0.0327734507140638	0.655974932842573	0.832213768874721	0.878447867145539
OG0000356	0	NA	NA	NA	NA
OG0000359	0	NA	NA	NA	NA
OG0000361	0	NA	NA	NA	NA
OG0000362	0	NA	NA	NA	NA
OG0000363	0	NA	NA	NA	NA
OG0000367	0	NA	NA	NA	NA
OG0000368	0	NA	NA	NA	NA
OG0000369	0	NA	NA	NA	NA
OG0000370	0	NA	NA	NA	NA
OG0000371	0	NA	NA	NA	NA
OG0000372	0	NA	NA	NA	NA
OG0000373	0	NA	NA	NA	NA
OG0000374	0	NA	NA	NA	NA
OG0000375	0	NA	NA	NA	NA
OG0000376	0	NA	NA	NA	NA
OG0000377	0	NA	NA	NA	NA
OG0000378	0	NA	NA	NA	NA
OG0000381	0	NA	NA	NA	NA
OG0000382	0	NA	NA	NA	NA
OG0000383	0	NA	NA	NA	NA
OG0000384	0	NA	NA	NA	NA
OG0000385	0	NA	NA	NA	NA
OG0000386	0	NA	NA	NA	NA
OG0000388	0	NA	NA	NA	NA
OG0000389	0	NA	NA	NA	NA
OG0000392	0	NA	NA	NA	NA
OG0000393	0	NA	NA	NA	NA
OG0000394	0	NA	NA	NA	NA
OG0000396	0	NA	NA	NA	NA
OG0000398	0	NA	NA	NA	NA
OG0000401	0	NA	NA	NA	NA
OG0000403	0	NA	NA	NA	NA
OG0000405	0	NA	NA	NA	NA
OG0000406	0	NA	NA	NA	NA
OG0000407	0	NA	NA	NA	NA
OG0000408	0	NA	NA	NA	NA
OG0000410	0	NA	NA	NA	NA
OG0000413	0	NA	NA	NA	NA
OG0000415	0	NA	NA	NA	NA
OG0000417	0	NA	NA	NA	NA
OG0000418	0	NA	NA	NA	NA
OG0000420	0	NA	NA	NA	NA
OG0000421	0	NA	NA	NA	NA
OG0000422	0	NA	NA	NA	NA
OG0000423	0	NA	NA	NA	NA
OG0000424	0	NA	NA	NA	NA
OG0000425	0	NA	NA	NA	NA
OG0000427	0	NA	NA	NA	NA
OG0000429	0	NA	NA	NA	NA
OG0000430	0	NA	NA	NA	NA
OG0000431	0	NA	NA	NA	NA
OG0000432	0	NA	NA	NA	NA
OG0000433	0	NA	NA	NA	NA
OG0000434	0	NA	NA	NA	NA
OG0000435	0	NA	NA	NA	NA
OG0000436	0	NA	NA	NA	NA
OG0000438	0	NA	NA	NA	NA
OG0000440	0	NA	NA	NA	NA
OG0000442	0	NA	NA	NA	NA
OG0000443	0	NA	NA	NA	NA
OG0000445	0	NA	NA	NA	NA
OG0000446	0	NA	NA	NA	NA
OG0000447	0	NA	NA	NA	NA
OG0000450	0	NA	NA	NA	NA
OG0000451	0	NA	NA	NA	NA
OG0000452	0	NA	NA	NA	NA
OG0000453	0	NA	NA	NA	NA
OG0000454	0	NA	NA	NA	NA
OG0000455	0	NA	NA	NA	NA
OG0000456	0	NA	NA	NA	NA
OG0000457	0	NA	NA	NA	NA
OG0000458	0	NA	NA	NA	NA
OG0000459	0	NA	NA	NA	NA
OG0000460	0	NA	NA	NA	NA
OG0000462	0	NA	NA	NA	NA
OG0000463	0	NA	NA	NA	NA
OG0000464	0	NA	NA	NA	NA
OG0000465	0	NA	NA	NA	NA
OG0000466	0	NA	NA	NA	NA
OG0000467	0	NA	NA	NA	NA
OG0000470	0	NA	NA	NA	NA
OG0000472	0	NA	NA	NA	NA
OG0000475	0	NA	NA	NA	NA
OG0000477	0	NA	NA	NA	NA
OG0000478	0	NA	NA	NA	NA
OG0000479	0	NA	NA	NA	NA
OG0000480	0	NA	NA	NA	NA
OG0000481	0	NA	NA	NA	NA
OG0000486	0	NA	NA	NA	NA
OG0000487	0	NA	NA	NA	NA
OG0000488	0	NA	NA	NA	NA
OG0000489	0	NA	NA	NA	NA
OG0000491	0	NA	NA	NA	NA
OG0000493	0	NA	NA	NA	NA
OG0000495	0	NA	NA	NA	NA
OG0000496	0	NA	NA	NA	NA
OG0000497	0	NA	NA	NA	NA
OG0000498	0	NA	NA	NA	NA
OG0000499	0	NA	NA	NA	NA
OG0000500	0	NA	NA	NA	NA
OG0000501	0	NA	NA	NA	NA
OG0000502	0	NA	NA	NA	NA
OG0000503	0	NA	NA	NA	NA
OG0000505	0	NA	NA	NA	NA
OG0000506	0	NA	NA	NA	NA
OG0000510	0	NA	NA	NA	NA
OG0000511	0	NA	NA	NA	NA
OG0000513	0	NA	NA	NA	NA
OG0000515	0	NA	NA	NA	NA
OG0000516	0	NA	NA	NA	NA
OG0000517	0	NA	NA	NA	NA
OG0000520	0	NA	NA	NA	NA
OG0000521	0	NA	NA	NA	NA
OG0000522	0	NA	NA	NA	NA
OG0000525	0	NA	NA	NA	NA
OG0000526	0	NA	NA	NA	NA
OG0000527	0	NA	NA	NA	NA
OG0000528	0	NA	NA	NA	NA
OG0000529	0	NA	NA	NA	NA
OG0000530	0	NA	NA	NA	NA
OG0000532	0	NA	NA	NA	NA
OG0000533	0	NA	NA	NA	NA
OG0000534	0	NA	NA	NA	NA
OG0000536	0	NA	NA	NA	NA
OG0000537	0	NA	NA	NA	NA
OG0000538	0	NA	NA	NA	NA
OG0000539	0	NA	NA	NA	NA
OG0000541	0	NA	NA	NA	NA
OG0000543	0	NA	NA	NA	NA
OG0000544	0	NA	NA	NA	NA
OG0000545	0	NA	NA	NA	NA
OG0000546	0	NA	NA	NA	NA
OG0000547	0	NA	NA	NA	NA
OG0000548	0	NA	NA	NA	NA
OG0000550	0	NA	NA	NA	NA
OG0000551	0	NA	NA	NA	NA
OG0000552	0	NA	NA	NA	NA
OG0000553	0	NA	NA	NA	NA
OG0000554	0	NA	NA	NA	NA
OG0000555	0	NA	NA	NA	NA
OG0000557	0	NA	NA	NA	NA
OG0000558	0	NA	NA	NA	NA
OG0000559	0	NA	NA	NA	NA
OG0000561	0	NA	NA	NA	NA
OG0000565	0	NA	NA	NA	NA
OG0000566	0	NA	NA	NA	NA
OG0000567	0	NA	NA	NA	NA
OG0000568	0	NA	NA	NA	NA
OG0000569	0	NA	NA	NA	NA
OG0000571	0	NA	NA	NA	NA
OG0000572	0	NA	NA	NA	NA
OG0000574	0	NA	NA	NA	NA
OG0000575	0	NA	NA	NA	NA
OG0000576	0	NA	NA	NA	NA
OG0000577	0	NA	NA	NA	NA
OG0000578	0	NA	NA	NA	NA
OG0000579	0	NA	NA	NA	NA
OG0000580	0	NA	NA	NA	NA
OG0000581	0	NA	NA	NA	NA
OG0000582	0	NA	NA	NA	NA
OG0000583	0	NA	NA	NA	NA
OG0000585	0	NA	NA	NA	NA
OG0000586	0	NA	NA	NA	NA
OG0000588	0	NA	NA	NA	NA
OG0000590	0	NA	NA	NA	NA
OG0000591	0	NA	NA	NA	NA
OG0000592	0	NA	NA	NA	NA
OG0000593	0	NA	NA	NA	NA
OG0000594	0	NA	NA	NA	NA
OG0000595	0	NA	NA	NA	NA
OG0000598	0	NA	NA	NA	NA
OG0000599	0	NA	NA	NA	NA
OG0000600	0	NA	NA	NA	NA
OG0000601	0	NA	NA	NA	NA
OG0000602	0	NA	NA	NA	NA
OG0000603	0	NA	NA	NA	NA
OG0000604	0	NA	NA	NA	NA
OG0000605	0	NA	NA	NA	NA
OG0000606	0	NA	NA	NA	NA
OG0000607	0	NA	NA	NA	NA
OG0000609	0	NA	NA	NA	NA
OG0000611	0	NA	NA	NA	NA
OG0000612	0	NA	NA	NA	NA
OG0000614	0	NA	NA	NA	NA
OG0000615	0	NA	NA	NA	NA
OG0000618	0	NA	NA	NA	NA
OG0000619	0	NA	NA	NA	NA
OG0000620	0	NA	NA	NA	NA
OG0000621	0	NA	NA	NA	NA
OG0000622	0	NA	NA	NA	NA
OG0000623	0	NA	NA	NA	NA
OG0000624	0	NA	NA	NA	NA
OG0000627	0	NA	NA	NA	NA
OG0000628	0	NA	NA	NA	NA
OG0000629	0	NA	NA	NA	NA
OG0000630	0	NA	NA	NA	NA
OG0000633	0	NA	NA	NA	NA
OG0000634	0	NA	NA	NA	NA
OG0000635	0	NA	NA	NA	NA
OG0000636	0	NA	NA	NA	NA
OG0000637	0	NA	NA	NA	NA
OG0000639	0	NA	NA	NA	NA
OG0000640	0	NA	NA	NA	NA
OG0000641	0	NA	NA	NA	NA
OG0000643	0	NA	NA	NA	NA
OG0000644	0	NA	NA	NA	NA
OG0000645	0	NA	NA	NA	NA
OG0000649	0	NA	NA	NA	NA
OG0000650	0	NA	NA	NA	NA
OG0000651	0	NA	NA	NA	NA
OG0000653	0	NA	NA	NA	NA
OG0000654	0	NA	NA	NA	NA
OG0000655	0	NA	NA	NA	NA
OG0000656	0	NA	NA	NA	NA
OG0000657	0	NA	NA	NA	NA
OG0000658	0	NA	NA	NA	NA
OG0000659	0	NA	NA	NA	NA
OG0000660	0	NA	NA	NA	NA
OG0000661	0	NA	NA	NA	NA
OG0000663	0	NA	NA	NA	NA
OG0000664	0	NA	NA	NA	NA
OG0000665	0	NA	NA	NA	NA
OG0000667	0	NA	NA	NA	NA
OG0000668	0	NA	NA	NA	NA
OG0000669	0	NA	NA	NA	NA
OG0000671	0	NA	NA	NA	NA
OG0000672	0	NA	NA	NA	NA
OG0000674	0	NA	NA	NA	NA
OG0000675	0	NA	NA	NA	NA
OG0000676	0	NA	NA	NA	NA
OG0000677	0	NA	NA	NA	NA
OG0000679	0	NA	NA	NA	NA
OG0000681	0	NA	NA	NA	NA
OG0000682	0	NA	NA	NA	NA
OG0000683	0	NA	NA	NA	NA
OG0000685	0	NA	NA	NA	NA
OG0000686	0	NA	NA	NA	NA
OG0000687	0	NA	NA	NA	NA
OG0000689	0	NA	NA	NA	NA
OG0000690	0	NA	NA	NA	NA
OG0000694	0	NA	NA	NA	NA
OG0000695	0	NA	NA	NA	NA
OG0000698	0	NA	NA	NA	NA
OG0000699	0	NA	NA	NA	NA
OG0000700	0	NA	NA	NA	NA
OG0000701	0	NA	NA	NA	NA
OG0000702	0	NA	NA	NA	NA
OG0000703	0	NA	NA	NA	NA
OG0000705	0	NA	NA	NA	NA
OG0000708	0	NA	NA	NA	NA
OG0000709	0	NA	NA	NA	NA
OG0000710	0	NA	NA	NA	NA
OG0000711	0	NA	NA	NA	NA
OG0000712	0	NA	NA	NA	NA
OG0000713	0	NA	NA	NA	NA
OG0000717	0	NA	NA	NA	NA
OG0000718	0	NA	NA	NA	NA
OG0000719	0	NA	NA	NA	NA
OG0000721	0	NA	NA	NA	NA
OG0000722	0	NA	NA	NA	NA
OG0000724	0	NA	NA	NA	NA
OG0000725	0	NA	NA	NA	NA
OG0000726	0	NA	NA	NA	NA
OG0000728	0	NA	NA	NA	NA
OG0000731	0	NA	NA	NA	NA
OG0000733	0	NA	NA	NA	NA
OG0000736	0	NA	NA	NA	NA
OG0000737	0	NA	NA	NA	NA
OG0000738	0	NA	NA	NA	NA
OG0000740	0	NA	NA	NA	NA
OG0000741	0	NA	NA	NA	NA
OG0000748	0	NA	NA	NA	NA
OG0000750	0	NA	NA	NA	NA
OG0000751	0	NA	NA	NA	NA
OG0000752	0	NA	NA	NA	NA
OG0000753	0	NA	NA	NA	NA
OG0000754	0	NA	NA	NA	NA
OG0000755	0	NA	NA	NA	NA
OG0000756	0	NA	NA	NA	NA
OG0000757	0	NA	NA	NA	NA
OG0000759	0	NA	NA	NA	NA
OG0000764	0	NA	NA	NA	NA
OG0000765	0	NA	NA	NA	NA
OG0000767	0	NA	NA	NA	NA
OG0000771	0	NA	NA	NA	NA
OG0000774	0	NA	NA	NA	NA
OG0000775	0	NA	NA	NA	NA
OG0000776	0	NA	NA	NA	NA
OG0000778	0	NA	NA	NA	NA
OG0000780	0	NA	NA	NA	NA
OG0000781	0	NA	NA	NA	NA
OG0000782	0	NA	NA	NA	NA
OG0000783	0	NA	NA	NA	NA
OG0000784	0	NA	NA	NA	NA
OG0000785	0	NA	NA	NA	NA
OG0000786	0	NA	NA	NA	NA
OG0000787	0	NA	NA	NA	NA
OG0000789	0	NA	NA	NA	NA
OG0000790	0	NA	NA	NA	NA
OG0000791	0	NA	NA	NA	NA
OG0000792	0	NA	NA	NA	NA
OG0000793	0	NA	NA	NA	NA
OG0000794	0	NA	NA	NA	NA
OG0000795	0	NA	NA	NA	NA
OG0000796	0	NA	NA	NA	NA
OG0000797	0	NA	NA	NA	NA
OG0000799	0	NA	NA	NA	NA
OG0000800	0	NA	NA	NA	NA
OG0000801	0	NA	NA	NA	NA
OG0000802	0	NA	NA	NA	NA
OG0000803	0	NA	NA	NA	NA
OG0000805	0	NA	NA	NA	NA
OG0000806	0	NA	NA	NA	NA
OG0000807	0	NA	NA	NA	NA
OG0000809	0	NA	NA	NA	NA
OG0000810	0	NA	NA	NA	NA
OG0000813	0	NA	NA	NA	NA
OG0000814	0	NA	NA	NA	NA
OG0000815	0	NA	NA	NA	NA
OG0000816	0	NA	NA	NA	NA
OG0000817	0	NA	NA	NA	NA
OG0000818	0	NA	NA	NA	NA
OG0000819	0	NA	NA	NA	NA
OG0000821	0	NA	NA	NA	NA
OG0000822	0	NA	NA	NA	NA
OG0000823	0	NA	NA	NA	NA
OG0000824	0	NA	NA	NA	NA
OG0000825	0	NA	NA	NA	NA
OG0000826	0	NA	NA	NA	NA
OG0000827	0	NA	NA	NA	NA
OG0000829	0	NA	NA	NA	NA
OG0000831	0	NA	NA	NA	NA
OG0000833	0	NA	NA	NA	NA
OG0000834	0	NA	NA	NA	NA
OG0000835	0	NA	NA	NA	NA
OG0000836	0	NA	NA	NA	NA
OG0000840	0	NA	NA	NA	NA
OG0000841	0	NA	NA	NA	NA
OG0000842	0	NA	NA	NA	NA
OG0000844	0	NA	NA	NA	NA
OG0000846	0	NA	NA	NA	NA
OG0000847	0	NA	NA	NA	NA
OG0000848	0	NA	NA	NA	NA
OG0000849	0	NA	NA	NA	NA
OG0000850	0	NA	NA	NA	NA
OG0000851	0	NA	NA	NA	NA
OG0000852	0	NA	NA	NA	NA
OG0000854	0	NA	NA	NA	NA
OG0000855	0	NA	NA	NA	NA
OG0000856	0	NA	NA	NA	NA
OG0000858	0	NA	NA	NA	NA
OG0000859	0	NA	NA	NA	NA
OG0000860	0	NA	NA	NA	NA
OG0000862	0	NA	NA	NA	NA
OG0000863	0	NA	NA	NA	NA
OG0000864	0	NA	NA	NA	NA
OG0000865	0	NA	NA	NA	NA
OG0000866	0	NA	NA	NA	NA
OG0000867	0	NA	NA	NA	NA
OG0000868	0	NA	NA	NA	NA
OG0000870	0	NA	NA	NA	NA
OG0000871	0	NA	NA	NA	NA
OG0000872	0	NA	NA	NA	NA
OG0000873	0	NA	NA	NA	NA
OG0000874	0	NA	NA	NA	NA
OG0000877	0	NA	NA	NA	NA
OG0000878	0	NA	NA	NA	NA
OG0000880	0	NA	NA	NA	NA
OG0000881	0	NA	NA	NA	NA
OG0000882	0	NA	NA	NA	NA
OG0000883	0	NA	NA	NA	NA
OG0000884	0	NA	NA	NA	NA
OG0000885	0	NA	NA	NA	NA
OG0000886	0	NA	NA	NA	NA
OG0000887	0	NA	NA	NA	NA
OG0000888	0	NA	NA	NA	NA
OG0000889	0	NA	NA	NA	NA
OG0000890	0	NA	NA	NA	NA
OG0000891	0	NA	NA	NA	NA
OG0000893	0	NA	NA	NA	NA
OG0000894	0	NA	NA	NA	NA
OG0000895	0	NA	NA	NA	NA
OG0000896	0	NA	NA	NA	NA
OG0000897	0	NA	NA	NA	NA
OG0000898	0	NA	NA	NA	NA
OG0000899	0	NA	NA	NA	NA
OG0000900	0.536887832044646	-0.0573315090983093	0.657684516924056	0.830750321313707	0.878447867145539
OG0000901	0	NA	NA	NA	NA
OG0000902	0	NA	NA	NA	NA
OG0000903	0	NA	NA	NA	NA
OG0000904	0	NA	NA	NA	NA
OG0000906	0	NA	NA	NA	NA
OG0000907	0	NA	NA	NA	NA
OG0000909	0	NA	NA	NA	NA
OG0000910	0	NA	NA	NA	NA
OG0000911	0	NA	NA	NA	NA
OG0000914	0	NA	NA	NA	NA
OG0000916	0	NA	NA	NA	NA
OG0000917	0	NA	NA	NA	NA
OG0000919	0	NA	NA	NA	NA
OG0000920	0	NA	NA	NA	NA
OG0000921	0	NA	NA	NA	NA
OG0000923	0	NA	NA	NA	NA
OG0000924	0	NA	NA	NA	NA
OG0000925	0	NA	NA	NA	NA
OG0000926	0.107938618237221	0.0463138779468664	0.660449215280186	0.814278293638838	0.878447867145539
OG0000928	0	NA	NA	NA	NA
OG0000929	0	NA	NA	NA	NA
OG0000930	0	NA	NA	NA	NA
OG0000931	0	NA	NA	NA	NA
OG0000932	0	NA	NA	NA	NA
OG0000933	0	NA	NA	NA	NA
OG0000934	0	NA	NA	NA	NA
OG0000935	0	NA	NA	NA	NA
OG0000936	0	NA	NA	NA	NA
OG0000937	0	NA	NA	NA	NA
OG0000938	0	NA	NA	NA	NA
OG0000939	0	NA	NA	NA	NA
OG0000941	0	NA	NA	NA	NA
OG0000942	0	NA	NA	NA	NA
OG0000943	0	NA	NA	NA	NA
OG0000944	0	NA	NA	NA	NA
OG0000945	370.686959810103	0.999837738309112	0.591497672268072	0.0199525321394799	0.296896704643726
OG0000948	0	NA	NA	NA	NA
OG0000949	0	NA	NA	NA	NA
OG0000950	0	NA	NA	NA	NA
OG0000951	0	NA	NA	NA	NA
OG0000952	0	NA	NA	NA	NA
OG0000953	1.10942304004573	-0.0974352294093953	0.649956380219117	0.605069943162756	0.878447867145539
OG0000954	0	NA	NA	NA	NA
OG0000956	0	NA	NA	NA	NA
OG0000957	0	NA	NA	NA	NA
OG0000958	0	NA	NA	NA	NA
OG0000959	0	NA	NA	NA	NA
OG0000960	0	NA	NA	NA	NA
OG0000961	0	NA	NA	NA	NA
OG0000962	0	NA	NA	NA	NA
OG0000964	0	NA	NA	NA	NA
OG0000965	0	NA	NA	NA	NA
OG0000966	0	NA	NA	NA	NA
OG0000967	0	NA	NA	NA	NA
OG0000968	0	NA	NA	NA	NA
OG0000969	0	NA	NA	NA	NA
OG0000970	0	NA	NA	NA	NA
OG0000971	0	NA	NA	NA	NA
OG0000972	0	NA	NA	NA	NA
OG0000973	0	NA	NA	NA	NA
OG0000974	0	NA	NA	NA	NA
OG0000975	0	NA	NA	NA	NA
OG0000976	0	NA	NA	NA	NA
OG0000977	0	NA	NA	NA	NA
OG0000978	0	NA	NA	NA	NA
OG0000979	0.172002649418334	0.0558162790248709	0.661516368526524	0.726225168425856	0.878447867145539
OG0000980	0	NA	NA	NA	NA
OG0000981	0	NA	NA	NA	NA
OG0000982	0	NA	NA	NA	NA
OG0000983	0	NA	NA	NA	NA
OG0000984	0	NA	NA	NA	NA
OG0000985	0.215877236474442	0.059207902486422	0.662043979603588	0.686700131726073	0.878447867145539
OG0000986	0	NA	NA	NA	NA
OG0000987	0	NA	NA	NA	NA
OG0000988	0	NA	NA	NA	NA
OG0000989	0.61180745709006	0.097899748688238	0.667150865534661	0.562552361130237	0.878447867145539
OG0000990	0	NA	NA	NA	NA
OG0000991	0	NA	NA	NA	NA
OG0000992	0	NA	NA	NA	NA
OG0000993	0	NA	NA	NA	NA
OG0000994	0.547743425908947	0.0744560923438428	0.664198224255913	0.734346960800043	0.878447867145539
OG0000995	0	NA	NA	NA	NA
OG0000996	0	NA	NA	NA	NA
OG0000997	0.0608603806565496	-0.0457354855268845	0.660683296578551	0.801518902706287	0.878447867145539
OG0000998	0.19219209354334	0.0587053284512284	0.661924412682546	0.700904554922931	0.878447867145539
OG0000999	0	NA	NA	NA	NA
OG0001000	0	NA	NA	NA	NA
OG0001001	0	NA	NA	NA	NA
OG0001002	0	NA	NA	NA	NA
OG0001003	0	NA	NA	NA	NA
OG0001004	0.0640640311811132	0.0396417079378085	0.659855195982936	0.884534526722154	0.884534526722154
OG0001005	0	NA	NA	NA	NA
OG0001006	0	NA	NA	NA	NA
OG0001007	0	NA	NA	NA	NA
OG0001008	0	NA	NA	NA	NA
OG0001009	0	NA	NA	NA	NA
OG0001010	0	NA	NA	NA	NA
OG0001011	0	NA	NA	NA	NA
OG0001012	0	NA	NA	NA	NA
OG0001013	0	NA	NA	NA	NA
OG0001014	0	NA	NA	NA	NA
OG0001015	0	NA	NA	NA	NA
OG0001016	0	NA	NA	NA	NA
OG0001017	0	NA	NA	NA	NA
OG0001018	0	NA	NA	NA	NA
OG0001019	0	NA	NA	NA	NA
OG0001020	0	NA	NA	NA	NA
OG0001021	0	NA	NA	NA	NA
OG0001022	0	NA	NA	NA	NA
OG0001023	0	NA	NA	NA	NA
OG0001024	0	NA	NA	NA	NA
OG0001025	0	NA	NA	NA	NA
OG0001026	0	NA	NA	NA	NA
OG0001027	0	NA	NA	NA	NA
OG0001028	0	NA	NA	NA	NA
OG0001029	0	NA	NA	NA	NA
OG0001030	0	NA	NA	NA	NA
OG0001031	0	NA	NA	NA	NA
OG0001032	0	NA	NA	NA	NA
OG0001033	0	NA	NA	NA	NA
OG0001034	0	NA	NA	NA	NA
OG0001035	0	NA	NA	NA	NA
OG0001036	0	NA	NA	NA	NA
OG0001037	0	NA	NA	NA	NA
OG0001038	0	NA	NA	NA	NA
OG0001039	0	NA	NA	NA	NA
OG0001040	0	NA	NA	NA	NA
OG0001041	0	NA	NA	NA	NA
OG0001042	0	NA	NA	NA	NA
OG0001043	0	NA	NA	NA	NA
OG0001044	5.75059015315615	-0.792561781560033	1.16368282561466	0.0312522846993396	0.296896704643726
OG0001045	0	NA	NA	NA	NA
OG0001046	0	NA	NA	NA	NA
OG0001047	0.107938618237221	0.0463138779468664	0.660449215280186	0.814278293638838	0.878447867145539
OG0001048	0	NA	NA	NA	NA
OG0001049	0	NA	NA	NA	NA
OG0001050	0	NA	NA	NA	NA
OG0001051	0	NA	NA	NA	NA
OG0001052	0	NA	NA	NA	NA
OG0001053	0	NA	NA	NA	NA
OG0001054	0	NA	NA	NA	NA
OG0001055	0	NA	NA	NA	NA
OG0001056	0	NA	NA	NA	NA
OG0001057	0	NA	NA	NA	NA
OG0001058	0	NA	NA	NA	NA
OG0001059	0	NA	NA	NA	NA
OG0001060	0	NA	NA	NA	NA
OG0001061	0	NA	NA	NA	NA
OG0001062	0	NA	NA	NA	NA
OG0001063	0	NA	NA	NA	NA
OG0001064	0	NA	NA	NA	NA
OG0001065	0	NA	NA	NA	NA
OG0001066	0	NA	NA	NA	NA
OG0001067	0	NA	NA	NA	NA
OG0001068	0	NA	NA	NA	NA
OG0001069	0.200266279291372	-0.059388377937246	0.662518671426721	0.689482270560771	0.878447867145539
OG0001070	0	NA	NA	NA	NA
OG0001071	0.0608603806565496	-0.0457354855268845	0.660683296578551	0.801518902706287	0.878447867145539
OG0001072	0	NA	NA	NA	NA
OG0001073	0	NA	NA	NA	NA
OG0001074	0	NA	NA	NA	NA
OG0001075	0	NA	NA	NA	NA
OG0001076	0	NA	NA	NA	NA
OG0001077	0	NA	NA	NA	NA
OG0001078	0	NA	NA	NA	NA
OG0001079	0	NA	NA	NA	NA
OG0001080	0	NA	NA	NA	NA
OG0001081	0	NA	NA	NA	NA
OG0001082	673.94188693585	0.592200336173336	0.530599955817962	0.115901335423776	0.734041791017246
OG0001083	0	NA	NA	NA	NA
OG0001084	0	NA	NA	NA	NA
OG0001085	0	NA	NA	NA	NA
OG0001086	0	NA	NA	NA	NA
OG0001087	0	NA	NA	NA	NA
OG0001088	0	NA	NA	NA	NA
OG0001089	0	NA	NA	NA	NA
OG0001090	0	NA	NA	NA	NA
OG0001091	0	NA	NA	NA	NA
OG0001094	0	NA	NA	NA	NA
OG0001097	0	NA	NA	NA	NA
OG0001098	0	NA	NA	NA	NA
OG0001099	0	NA	NA	NA	NA
OG0001102	0	NA	NA	NA	NA
OG0001103	0	NA	NA	NA	NA
OG0001108	0	NA	NA	NA	NA
OG0001109	0	NA	NA	NA	NA
OG0001110	0	NA	NA	NA	NA
OG0001112	0	NA	NA	NA	NA
OG0001113	0	NA	NA	NA	NA
OG0001114	0	NA	NA	NA	NA
OG0001116	0	NA	NA	NA	NA
OG0001118	0	NA	NA	NA	NA
OG0001119	0	NA	NA	NA	NA
OG0001121	0	NA	NA	NA	NA
OG0001122	0	NA	NA	NA	NA
OG0001124	0	NA	NA	NA	NA
OG0001125	0	NA	NA	NA	NA
OG0001127	0	NA	NA	NA	NA
OG0001128	0	NA	NA	NA	NA
OG0001129	0	NA	NA	NA	NA
OG0001131	0	NA	NA	NA	NA
OG0001132	0	NA	NA	NA	NA
OG0001133	0	NA	NA	NA	NA
OG0001134	0	NA	NA	NA	NA
OG0001135	0	NA	NA	NA	NA
OG0001137	0	NA	NA	NA	NA
OG0001138	0	NA	NA	NA	NA
OG0001142	0	NA	NA	NA	NA
OG0001143	0	NA	NA	NA	NA
OG0001145	0	NA	NA	NA	NA
OG0001146	0	NA	NA	NA	NA
OG0001147	0	NA	NA	NA	NA
OG0001148	0	NA	NA	NA	NA
OG0001150	0	NA	NA	NA	NA
OG0001151	0	NA	NA	NA	NA
OG0001153	0	NA	NA	NA	NA
OG0001154	0	NA	NA	NA	NA
OG0001155	0	NA	NA	NA	NA
OG0001157	0	NA	NA	NA	NA
OG0001158	0	NA	NA	NA	NA
OG0001159	0	NA	NA	NA	NA
OG0001160	0	NA	NA	NA	NA
OG0001161	0	NA	NA	NA	NA
OG0001162	0	NA	NA	NA	NA
OG0001165	0	NA	NA	NA	NA
OG0001167	0	NA	NA	NA	NA
OG0001168	0	NA	NA	NA	NA
OG0001169	0	NA	NA	NA	NA
OG0001171	0	NA	NA	NA	NA
OG0001179	0	NA	NA	NA	NA
OG0001181	0	NA	NA	NA	NA
OG0001182	0	NA	NA	NA	NA
OG0001183	0	NA	NA	NA	NA
OG0001184	0	NA	NA	NA	NA
OG0001185	0	NA	NA	NA	NA
OG0001187	0	NA	NA	NA	NA
OG0001189	0	NA	NA	NA	NA
OG0001191	0	NA	NA	NA	NA
OG0001192	0	NA	NA	NA	NA
OG0001193	0	NA	NA	NA	NA
OG0001194	0	NA	NA	NA	NA
OG0001195	0	NA	NA	NA	NA
OG0001197	0	NA	NA	NA	NA
OG0001198	0	NA	NA	NA	NA
OG0001199	0	NA	NA	NA	NA
OG0001204	0	NA	NA	NA	NA
OG0001207	0	NA	NA	NA	NA
OG0001208	0	NA	NA	NA	NA
OG0001209	0	NA	NA	NA	NA
OG0001212	0	NA	NA	NA	NA
OG0001214	0	NA	NA	NA	NA
OG0001217	0	NA	NA	NA	NA
OG0001219	0	NA	NA	NA	NA
OG0001220	0	NA	NA	NA	NA
OG0001231	0	NA	NA	NA	NA
OG0001232	0	NA	NA	NA	NA
OG0001234	0	NA	NA	NA	NA
OG0001236	0	NA	NA	NA	NA
OG0001237	0	NA	NA	NA	NA
OG0001238	0	NA	NA	NA	NA
OG0001241	0	NA	NA	NA	NA
OG0001243	0	NA	NA	NA	NA
OG0001245	0	NA	NA	NA	NA
OG0001246	0	NA	NA	NA	NA
OG0001247	0	NA	NA	NA	NA
OG0001248	0	NA	NA	NA	NA
OG0001252	0	NA	NA	NA	NA
OG0001254	0	NA	NA	NA	NA
OG0001259	0	NA	NA	NA	NA
OG0001262	0	NA	NA	NA	NA
OG0001263	0	NA	NA	NA	NA
OG0001265	0	NA	NA	NA	NA
OG0001267	0	NA	NA	NA	NA
OG0001276	0	NA	NA	NA	NA
OG0001277	0	NA	NA	NA	NA
OG0001278	0	NA	NA	NA	NA
OG0001279	0	NA	NA	NA	NA
OG0001281	0	NA	NA	NA	NA
OG0001284	0	NA	NA	NA	NA
OG0001285	0	NA	NA	NA	NA
OG0001286	0	NA	NA	NA	NA
OG0001290	0	NA	NA	NA	NA
OG0001293	0	NA	NA	NA	NA
OG0001294	0	NA	NA	NA	NA
OG0001295	0	NA	NA	NA	NA
OG0001296	0	NA	NA	NA	NA
OG0001297	0	NA	NA	NA	NA
OG0001299	0	NA	NA	NA	NA
OG0001300	0	NA	NA	NA	NA
OG0001303	0	NA	NA	NA	NA
OG0001304	0	NA	NA	NA	NA
OG0001305	0	NA	NA	NA	NA
OG0001306	0	NA	NA	NA	NA
OG0001308	0	NA	NA	NA	NA
OG0001309	0	NA	NA	NA	NA
OG0001311	0	NA	NA	NA	NA
OG0001312	0	NA	NA	NA	NA
OG0001314	0	NA	NA	NA	NA
OG0001316	0	NA	NA	NA	NA
OG0001319	0	NA	NA	NA	NA
OG0001320	0	NA	NA	NA	NA
OG0001321	0	NA	NA	NA	NA
OG0001322	0	NA	NA	NA	NA
OG0001325	0	NA	NA	NA	NA
OG0001326	0	NA	NA	NA	NA
OG0001327	0	NA	NA	NA	NA
OG0001342	0	NA	NA	NA	NA
OG0001343	0	NA	NA	NA	NA
OG0001346	0	NA	NA	NA	NA
OG0001349	0	NA	NA	NA	NA
OG0001351	0	NA	NA	NA	NA
OG0001354	0	NA	NA	NA	NA
OG0001355	0	NA	NA	NA	NA
OG0001356	0	NA	NA	NA	NA
OG0001359	0	NA	NA	NA	NA
OG0001361	0	NA	NA	NA	NA
OG0001365	0	NA	NA	NA	NA
OG0001366	0	NA	NA	NA	NA
OG0001368	0	NA	NA	NA	NA
OG0001369	0	NA	NA	NA	NA
OG0001370	0	NA	NA	NA	NA
OG0001371	0	NA	NA	NA	NA
OG0001373	0	NA	NA	NA	NA
OG0001378	0	NA	NA	NA	NA
OG0001381	0	NA	NA	NA	NA
OG0001382	0	NA	NA	NA	NA
OG0001384	0	NA	NA	NA	NA
OG0001385	0	NA	NA	NA	NA
OG0001388	0	NA	NA	NA	NA
OG0001389	0	NA	NA	NA	NA
OG0001390	0	NA	NA	NA	NA
OG0001392	0	NA	NA	NA	NA
OG0001396	0	NA	NA	NA	NA
OG0001398	0	NA	NA	NA	NA
OG0001402	0	NA	NA	NA	NA
OG0001405	0	NA	NA	NA	NA
OG0001407	0	NA	NA	NA	NA
OG0001411	0	NA	NA	NA	NA
OG0001414	0	NA	NA	NA	NA
OG0001418	0	NA	NA	NA	NA
OG0001420	0	NA	NA	NA	NA
OG0001421	0	NA	NA	NA	NA
OG0001428	0	NA	NA	NA	NA
OG0001429	0	NA	NA	NA	NA
OG0001431	0	NA	NA	NA	NA
OG0001432	0	NA	NA	NA	NA
OG0001435	0	NA	NA	NA	NA
OG0001445	0	NA	NA	NA	NA
OG0001446	0	NA	NA	NA	NA
OG0001447	0	NA	NA	NA	NA
OG0001448	0	NA	NA	NA	NA
OG0001449	0	NA	NA	NA	NA
OG0001455	0	NA	NA	NA	NA
OG0001456	0	NA	NA	NA	NA
OG0001457	0	NA	NA	NA	NA
OG0001468	0	NA	NA	NA	NA
OG0001472	0	NA	NA	NA	NA
OG0001476	0	NA	NA	NA	NA
OG0001477	0	NA	NA	NA	NA
OG0001479	0	NA	NA	NA	NA
OG0001480	0	NA	NA	NA	NA
OG0001484	0	NA	NA	NA	NA
OG0001488	0	NA	NA	NA	NA
OG0001491	0	NA	NA	NA	NA
OG0001495	0	NA	NA	NA	NA
OG0001496	0	NA	NA	NA	NA
OG0001497	0	NA	NA	NA	NA
OG0001502	0	NA	NA	NA	NA
OG0001505	0	NA	NA	NA	NA
OG0001511	0	NA	NA	NA	NA
OG0001513	0	NA	NA	NA	NA
OG0001515	0	NA	NA	NA	NA
OG0001516	0	NA	NA	NA	NA
OG0001517	0	NA	NA	NA	NA
OG0001520	0	NA	NA	NA	NA
OG0001521	0	NA	NA	NA	NA
OG0001524	0	NA	NA	NA	NA
OG0001528	0	NA	NA	NA	NA
OG0001530	0	NA	NA	NA	NA
OG0001533	0	NA	NA	NA	NA
OG0001536	0	NA	NA	NA	NA
OG0001537	0	NA	NA	NA	NA
OG0001541	0	NA	NA	NA	NA
OG0001542	0	NA	NA	NA	NA
OG0001543	0	NA	NA	NA	NA
OG0001544	0	NA	NA	NA	NA
OG0001546	0	NA	NA	NA	NA
OG0001551	0	NA	NA	NA	NA
OG0001553	0	NA	NA	NA	NA
OG0001558	0	NA	NA	NA	NA
OG0001560	0	NA	NA	NA	NA
OG0001564	0	NA	NA	NA	NA
OG0001565	0	NA	NA	NA	NA
OG0001571	0	NA	NA	NA	NA
OG0001572	0	NA	NA	NA	NA
OG0001573	0	NA	NA	NA	NA
OG0001575	0	NA	NA	NA	NA
OG0001577	0	NA	NA	NA	NA
OG0001578	0	NA	NA	NA	NA
OG0001581	0	NA	NA	NA	NA
OG0001584	0	NA	NA	NA	NA
OG0001585	0	NA	NA	NA	NA
OG0001586	0	NA	NA	NA	NA
OG0001594	0	NA	NA	NA	NA
OG0001597	0	NA	NA	NA	NA
OG0001602	0	NA	NA	NA	NA
OG0001603	0	NA	NA	NA	NA
OG0001605	0	NA	NA	NA	NA
OG0001607	0	NA	NA	NA	NA
OG0001608	0	NA	NA	NA	NA
OG0001610	0	NA	NA	NA	NA
OG0001614	0	NA	NA	NA	NA
OG0001615	0	NA	NA	NA	NA
OG0001617	0	NA	NA	NA	NA
OG0001619	0	NA	NA	NA	NA
OG0001623	0	NA	NA	NA	NA
OG0001624	0	NA	NA	NA	NA
OG0001626	0	NA	NA	NA	NA
OG0001627	0	NA	NA	NA	NA
OG0001630	0	NA	NA	NA	NA
OG0001633	0	NA	NA	NA	NA
OG0001640	0	NA	NA	NA	NA
OG0001641	0	NA	NA	NA	NA
OG0001644	0	NA	NA	NA	NA
OG0001660	0	NA	NA	NA	NA
OG0001663	0	NA	NA	NA	NA
OG0001673	0	NA	NA	NA	NA
OG0001688	0	NA	NA	NA	NA
OG0001691	0	NA	NA	NA	NA
OG0001692	0	NA	NA	NA	NA
OG0001693	0	NA	NA	NA	NA
OG0001694	0	NA	NA	NA	NA
OG0001714	0	NA	NA	NA	NA
OG0001719	0	NA	NA	NA	NA
OG0001720	0	NA	NA	NA	NA
OG0001722	0	NA	NA	NA	NA
OG0001736	0	NA	NA	NA	NA
OG0001737	0	NA	NA	NA	NA
OG0001746	0	NA	NA	NA	NA
OG0001747	0	NA	NA	NA	NA
OG0001748	0	NA	NA	NA	NA
OG0001759	0	NA	NA	NA	NA
OG0001760	0	NA	NA	NA	NA
OG0001762	0	NA	NA	NA	NA
OG0001780	0	NA	NA	NA	NA
OG0001781	0	NA	NA	NA	NA
OG0001784	0	NA	NA	NA	NA
OG0001790	0	NA	NA	NA	NA
OG0001807	0	NA	NA	NA	NA
OG0001820	0	NA	NA	NA	NA
OG0001821	0	NA	NA	NA	NA
OG0001822	0	NA	NA	NA	NA
OG0001826	0	NA	NA	NA	NA
OG0001828	0	NA	NA	NA	NA
OG0001830	0	NA	NA	NA	NA
OG0001832	0	NA	NA	NA	NA
OG0001833	0	NA	NA	NA	NA
OG0001848	0	NA	NA	NA	NA
OG0001849	0	NA	NA	NA	NA
OG0001854	0	NA	NA	NA	NA
OG0001855	0	NA	NA	NA	NA
OG0001856	0	NA	NA	NA	NA
OG0001857	0	NA	NA	NA	NA
OG0001858	0	NA	NA	NA	NA
OG0001861	0	NA	NA	NA	NA
OG0001863	0	NA	NA	NA	NA
OG0001864	0	NA	NA	NA	NA
OG0001866	0	NA	NA	NA	NA
OG0001867	0	NA	NA	NA	NA
OG0001877	0	NA	NA	NA	NA
OG0001892	0	NA	NA	NA	NA
OG0001894	0	NA	NA	NA	NA
OG0001896	0	NA	NA	NA	NA
OG0001908	0	NA	NA	NA	NA
OG0001919	0	NA	NA	NA	NA
OG0001923	0	NA	NA	NA	NA
OG0001928	0	NA	NA	NA	NA
OG0001930	0	NA	NA	NA	NA
OG0001933	0	NA	NA	NA	NA
OG0001938	0	NA	NA	NA	NA
OG0001952	0	NA	NA	NA	NA
OG0001960	0	NA	NA	NA	NA
OG0001961	0	NA	NA	NA	NA
OG0001962	0	NA	NA	NA	NA
OG0001963	0	NA	NA	NA	NA
OG0001966	0	NA	NA	NA	NA
OG0001967	0	NA	NA	NA	NA
OG0001968	0	NA	NA	NA	NA
OG0001971	0	NA	NA	NA	NA
OG0001973	0	NA	NA	NA	NA
OG0001976	0	NA	NA	NA	NA
OG0001982	0	NA	NA	NA	NA
OG0001984	0	NA	NA	NA	NA
OG0001997	0	NA	NA	NA	NA
OG0001999	0	NA	NA	NA	NA
OG0002004	0	NA	NA	NA	NA
OG0002005	0	NA	NA	NA	NA
OG0002008	0	NA	NA	NA	NA
OG0002010	0	NA	NA	NA	NA
OG0002015	0	NA	NA	NA	NA
OG0002041	0	NA	NA	NA	NA
OG0002047	0	NA	NA	NA	NA
OG0002048	0	NA	NA	NA	NA
OG0002049	0	NA	NA	NA	NA
OG0002050	0	NA	NA	NA	NA
OG0002051	0	NA	NA	NA	NA
OG0002052	0	NA	NA	NA	NA
OG0002053	0	NA	NA	NA	NA
OG0002054	0	NA	NA	NA	NA
OG0002069	0	NA	NA	NA	NA
OG0002071	0	NA	NA	NA	NA
OG0002080	0	NA	NA	NA	NA
OG0002081	0	NA	NA	NA	NA
OG0002082	0	NA	NA	NA	NA
OG0002083	0	NA	NA	NA	NA
OG0002086	0	NA	NA	NA	NA
OG0002087	0	NA	NA	NA	NA
OG0002088	0	NA	NA	NA	NA
OG0002090	0	NA	NA	NA	NA
OG0002091	0	NA	NA	NA	NA
OG0002095	0	NA	NA	NA	NA
OG0002105	0	NA	NA	NA	NA
OG0002119	0	NA	NA	NA	NA
OG0002120	0	NA	NA	NA	NA
OG0002121	0	NA	NA	NA	NA
OG0002122	0	NA	NA	NA	NA
OG0002124	0	NA	NA	NA	NA
OG0002125	0	NA	NA	NA	NA
OG0002131	0	NA	NA	NA	NA
OG0002132	0	NA	NA	NA	NA
OG0002134	0	NA	NA	NA	NA
OG0002136	0	NA	NA	NA	NA
OG0002141	0	NA	NA	NA	NA
OG0002144	0	NA	NA	NA	NA
OG0002154	0	NA	NA	NA	NA
OG0002155	0	NA	NA	NA	NA
OG0002162	0	NA	NA	NA	NA
OG0002163	0	NA	NA	NA	NA
OG0002164	0	NA	NA	NA	NA
OG0002167	0	NA	NA	NA	NA
OG0002169	0	NA	NA	NA	NA
OG0002173	0	NA	NA	NA	NA
OG0002174	0	NA	NA	NA	NA
OG0002176	0	NA	NA	NA	NA
OG0002178	0	NA	NA	NA	NA
OG0002197	0	NA	NA	NA	NA
OG0002202	0	NA	NA	NA	NA
OG0002203	0	NA	NA	NA	NA
OG0002206	0	NA	NA	NA	NA
OG0002210	0	NA	NA	NA	NA
OG0002214	0	NA	NA	NA	NA
OG0002216	0	NA	NA	NA	NA
OG0002217	0	NA	NA	NA	NA
OG0002223	0	NA	NA	NA	NA
OG0002225	0	NA	NA	NA	NA
OG0002234	0	NA	NA	NA	NA
OG0002239	0	NA	NA	NA	NA
OG0002240	0	NA	NA	NA	NA
OG0002241	0	NA	NA	NA	NA
OG0002244	0	NA	NA	NA	NA
OG0002245	0	NA	NA	NA	NA
OG0002246	0	NA	NA	NA	NA
OG0002247	0	NA	NA	NA	NA
OG0002251	0	NA	NA	NA	NA
OG0002257	0	NA	NA	NA	NA
OG0002260	0	NA	NA	NA	NA
OG0002265	0	NA	NA	NA	NA
OG0002278	0	NA	NA	NA	NA
OG0002281	0	NA	NA	NA	NA
OG0002283	0	NA	NA	NA	NA
OG0002284	0	NA	NA	NA	NA
OG0002285	0	NA	NA	NA	NA
OG0002287	0	NA	NA	NA	NA
OG0002290	0	NA	NA	NA	NA
OG0002291	0	NA	NA	NA	NA
OG0002307	0	NA	NA	NA	NA
OG0002308	0	NA	NA	NA	NA
OG0002316	0	NA	NA	NA	NA
OG0002318	0	NA	NA	NA	NA
OG0002323	0	NA	NA	NA	NA
OG0002324	0	NA	NA	NA	NA
OG0002325	0	NA	NA	NA	NA
OG0002344	0	NA	NA	NA	NA
OG0002358	0	NA	NA	NA	NA
OG0002359	0	NA	NA	NA	NA
OG0002360	0	NA	NA	NA	NA
OG0002361	0	NA	NA	NA	NA
OG0002362	0	NA	NA	NA	NA
OG0002364	0	NA	NA	NA	NA
OG0002367	0	NA	NA	NA	NA
OG0002371	0	NA	NA	NA	NA
OG0002383	0	NA	NA	NA	NA
OG0002391	0	NA	NA	NA	NA
OG0002411	0	NA	NA	NA	NA
OG0002412	0	NA	NA	NA	NA
OG0002413	0	NA	NA	NA	NA
OG0002414	0	NA	NA	NA	NA
OG0002420	0	NA	NA	NA	NA
OG0002421	0	NA	NA	NA	NA
OG0002422	0	NA	NA	NA	NA
OG0002451	0	NA	NA	NA	NA
OG0002453	0	NA	NA	NA	NA
OG0002456	0	NA	NA	NA	NA
OG0002457	0	NA	NA	NA	NA
OG0002461	0	NA	NA	NA	NA
OG0002464	0	NA	NA	NA	NA
OG0002492	0	NA	NA	NA	NA
OG0002512	0	NA	NA	NA	NA
OG0002532	0	NA	NA	NA	NA
OG0002533	0	NA	NA	NA	NA
OG0002535	0	NA	NA	NA	NA
OG0002536	0	NA	NA	NA	NA
OG0002537	0	NA	NA	NA	NA
OG0002538	0	NA	NA	NA	NA
OG0002543	0	NA	NA	NA	NA
OG0002545	0	NA	NA	NA	NA
OG0002546	0	NA	NA	NA	NA
OG0002547	0	NA	NA	NA	NA
OG0002549	0	NA	NA	NA	NA
OG0002553	0	NA	NA	NA	NA
OG0002556	0	NA	NA	NA	NA
OG0002557	0	NA	NA	NA	NA
OG0002594	0	NA	NA	NA	NA
OG0002596	0	NA	NA	NA	NA
OG0002597	0	NA	NA	NA	NA
OG0002598	0	NA	NA	NA	NA
OG0002599	0	NA	NA	NA	NA
OG0002600	0	NA	NA	NA	NA
OG0002601	0	NA	NA	NA	NA
OG0002602	0	NA	NA	NA	NA
OG0002603	0	NA	NA	NA	NA
OG0002604	0	NA	NA	NA	NA
OG0002605	0	NA	NA	NA	NA
OG0002607	0	NA	NA	NA	NA
OG0002608	0	NA	NA	NA	NA
OG0002609	0	NA	NA	NA	NA
OG0002610	0	NA	NA	NA	NA
OG0002611	0	NA	NA	NA	NA
OG0002623	0	NA	NA	NA	NA
OG0002628	0	NA	NA	NA	NA
OG0002651	0	NA	NA	NA	NA
OG0002655	0	NA	NA	NA	NA
OG0002662	0	NA	NA	NA	NA
OG0002667	0	NA	NA	NA	NA
OG0002669	0	NA	NA	NA	NA
OG0002670	0	NA	NA	NA	NA
OG0002673	0	NA	NA	NA	NA
OG0002674	0	NA	NA	NA	NA
OG0002676	0	NA	NA	NA	NA
OG0002677	0	NA	NA	NA	NA
OG0002678	0	NA	NA	NA	NA
OG0002679	0	NA	NA	NA	NA
OG0002685	0	NA	NA	NA	NA
OG0002688	0	NA	NA	NA	NA
OG0002691	0	NA	NA	NA	NA
OG0002699	0	NA	NA	NA	NA
OG0002723	0	NA	NA	NA	NA
OG0002724	0	NA	NA	NA	NA
OG0002725	0	NA	NA	NA	NA
OG0002726	0	NA	NA	NA	NA
OG0002728	0	NA	NA	NA	NA
OG0002730	0	NA	NA	NA	NA
OG0002731	0	NA	NA	NA	NA
OG0002733	0	NA	NA	NA	NA
OG0002734	0	NA	NA	NA	NA
OG0002736	0	NA	NA	NA	NA
OG0002737	0	NA	NA	NA	NA
OG0002738	0	NA	NA	NA	NA
OG0002740	0	NA	NA	NA	NA
OG0002753	0	NA	NA	NA	NA
OG0002759	0	NA	NA	NA	NA
OG0002762	0	NA	NA	NA	NA
OG0002783	0	NA	NA	NA	NA
OG0002791	0	NA	NA	NA	NA
OG0002802	0	NA	NA	NA	NA
OG0002805	0	NA	NA	NA	NA
OG0002806	0	NA	NA	NA	NA
OG0002807	0	NA	NA	NA	NA
OG0002808	0	NA	NA	NA	NA
OG0002809	0	NA	NA	NA	NA
OG0002810	0	NA	NA	NA	NA
OG0002811	0	NA	NA	NA	NA
OG0002812	0	NA	NA	NA	NA
OG0002813	0	NA	NA	NA	NA
OG0002814	0	NA	NA	NA	NA
OG0002817	0	NA	NA	NA	NA
OG0002833	0	NA	NA	NA	NA
OG0002839	0	NA	NA	NA	NA
OG0002876	0	NA	NA	NA	NA
OG0002878	0.200266279291372	-0.059388377937246	0.662518671426721	0.689482270560771	0.878447867145539
OG0002879	0	NA	NA	NA	NA
OG0002880	0	NA	NA	NA	NA
OG0002881	0	NA	NA	NA	NA
OG0002882	0	NA	NA	NA	NA
OG0002883	0	NA	NA	NA	NA
OG0002884	0	NA	NA	NA	NA
OG0002885	0	NA	NA	NA	NA
OG0002886	0	NA	NA	NA	NA
OG0002887	0	NA	NA	NA	NA
OG0002889	0	NA	NA	NA	NA
OG0002893	0	NA	NA	NA	NA
OG0002894	0	NA	NA	NA	NA
OG0002912	0	NA	NA	NA	NA
OG0002935	0	NA	NA	NA	NA
OG0002938	0	NA	NA	NA	NA
OG0002939	0	NA	NA	NA	NA
OG0002940	0	NA	NA	NA	NA
OG0002941	0	NA	NA	NA	NA
OG0002942	0	NA	NA	NA	NA
OG0002943	0	NA	NA	NA	NA
OG0002944	0	NA	NA	NA	NA
OG0002945	0	NA	NA	NA	NA
OG0002946	0	NA	NA	NA	NA
OG0002948	0	NA	NA	NA	NA
OG0002950	0	NA	NA	NA	NA
OG0002953	0	NA	NA	NA	NA
OG0002954	0	NA	NA	NA	NA
OG0002955	0	NA	NA	NA	NA
OG0002959	0	NA	NA	NA	NA
OG0002964	0	NA	NA	NA	NA
OG0002966	0	NA	NA	NA	NA
OG0002969	0	NA	NA	NA	NA
OG0002971	0	NA	NA	NA	NA
OG0002974	0	NA	NA	NA	NA
OG0003009	0	NA	NA	NA	NA
OG0003031	0	NA	NA	NA	NA
OG0003032	0	NA	NA	NA	NA
OG0003033	0	NA	NA	NA	NA
OG0003034	0	NA	NA	NA	NA
OG0003035	0	NA	NA	NA	NA
OG0003037	0	NA	NA	NA	NA
OG0003038	0	NA	NA	NA	NA
OG0003040	0	NA	NA	NA	NA
OG0003041	0	NA	NA	NA	NA
OG0003044	0	NA	NA	NA	NA
OG0003047	0	NA	NA	NA	NA
OG0003048	0	NA	NA	NA	NA
OG0003049	0	NA	NA	NA	NA
OG0003050	0	NA	NA	NA	NA
OG0003051	0	NA	NA	NA	NA
OG0003053	0	NA	NA	NA	NA
OG0003056	0	NA	NA	NA	NA
OG0003058	0	NA	NA	NA	NA
OG0003062	0	NA	NA	NA	NA
OG0003076	0	NA	NA	NA	NA
OG0003081	0	NA	NA	NA	NA
OG0003128	0	NA	NA	NA	NA
OG0003129	0	NA	NA	NA	NA
OG0003130	0	NA	NA	NA	NA
OG0003131	0	NA	NA	NA	NA
OG0003132	0	NA	NA	NA	NA
OG0003133	0	NA	NA	NA	NA
OG0003135	0	NA	NA	NA	NA
OG0003140	0	NA	NA	NA	NA
OG0003141	0	NA	NA	NA	NA
OG0003142	0	NA	NA	NA	NA
OG0003143	0	NA	NA	NA	NA
OG0003144	0	NA	NA	NA	NA
OG0003145	0	NA	NA	NA	NA
OG0003146	0	NA	NA	NA	NA
OG0003147	0	NA	NA	NA	NA
OG0003148	0	NA	NA	NA	NA
OG0003149	0	NA	NA	NA	NA
OG0003150	0	NA	NA	NA	NA
OG0003151	0	NA	NA	NA	NA
OG0003152	0	NA	NA	NA	NA
OG0003153	0	NA	NA	NA	NA
OG0003154	0	NA	NA	NA	NA
OG0003155	0	NA	NA	NA	NA
OG0003156	0	NA	NA	NA	NA
OG0003157	0	NA	NA	NA	NA
OG0003160	0	NA	NA	NA	NA
OG0003161	0	NA	NA	NA	NA
OG0003162	0	NA	NA	NA	NA
OG0003163	0	NA	NA	NA	NA
OG0003164	0	NA	NA	NA	NA
OG0003165	0	NA	NA	NA	NA
OG0003167	0	NA	NA	NA	NA
OG0003168	0	NA	NA	NA	NA
OG0003169	0	NA	NA	NA	NA
OG0003170	0	NA	NA	NA	NA
OG0003171	0	NA	NA	NA	NA
OG0003172	0	NA	NA	NA	NA
OG0003173	0	NA	NA	NA	NA
OG0003174	0	NA	NA	NA	NA
OG0003175	0	NA	NA	NA	NA
OG0003176	0	NA	NA	NA	NA
OG0003177	0	NA	NA	NA	NA
OG0003178	0	NA	NA	NA	NA
OG0003179	0	NA	NA	NA	NA
OG0003180	0	NA	NA	NA	NA
OG0003181	0	NA	NA	NA	NA
OG0003182	0	NA	NA	NA	NA
OG0003183	0	NA	NA	NA	NA
OG0003185	0	NA	NA	NA	NA
OG0003186	0	NA	NA	NA	NA
OG0003187	0	NA	NA	NA	NA
OG0003188	0	NA	NA	NA	NA
OG0003207	0	NA	NA	NA	NA
OG0003208	0	NA	NA	NA	NA
OG0003210	0	NA	NA	NA	NA
OG0003211	0	NA	NA	NA	NA
OG0003212	0	NA	NA	NA	NA
OG0003217	0	NA	NA	NA	NA
OG0003218	0	NA	NA	NA	NA
OG0003225	0	NA	NA	NA	NA
OG0003251	0	NA	NA	NA	NA
OG0003254	0	NA	NA	NA	NA
OG0003258	0	NA	NA	NA	NA
OG0003261	0	NA	NA	NA	NA
OG0003266	0	NA	NA	NA	NA
OG0003267	0	NA	NA	NA	NA
OG0003268	0	NA	NA	NA	NA
OG0003269	0	NA	NA	NA	NA
OG0003271	0	NA	NA	NA	NA
OG0003272	0	NA	NA	NA	NA
OG0003274	0	NA	NA	NA	NA
OG0003275	0	NA	NA	NA	NA
OG0003276	0	NA	NA	NA	NA
OG0003278	0	NA	NA	NA	NA
OG0003282	0	NA	NA	NA	NA
OG0003283	0	NA	NA	NA	NA
OG0003296	0	NA	NA	NA	NA
OG0003303	0	NA	NA	NA	NA
OG0003323	0	NA	NA	NA	NA
OG0003330	0	NA	NA	NA	NA
OG0003353	0	NA	NA	NA	NA
OG0003355	0	NA	NA	NA	NA
OG0003356	0	NA	NA	NA	NA
OG0003357	0	NA	NA	NA	NA
OG0003358	0	NA	NA	NA	NA
OG0003359	0	NA	NA	NA	NA
OG0003361	0	NA	NA	NA	NA
OG0003362	0	NA	NA	NA	NA
OG0003363	0	NA	NA	NA	NA
OG0003369	0	NA	NA	NA	NA
OG0003370	0	NA	NA	NA	NA
OG0003390	0	NA	NA	NA	NA
OG0003393	0	NA	NA	NA	NA
OG0003395	0	NA	NA	NA	NA
OG0003396	0	NA	NA	NA	NA
OG0003401	0	NA	NA	NA	NA
OG0003403	0	NA	NA	NA	NA
OG0003421	0	NA	NA	NA	NA
OG0003447	0	NA	NA	NA	NA
OG0003448	0	NA	NA	NA	NA
OG0003450	0	NA	NA	NA	NA
OG0003451	0	NA	NA	NA	NA
OG0003452	0	NA	NA	NA	NA
OG0003453	0	NA	NA	NA	NA
OG0003456	0	NA	NA	NA	NA
OG0003457	0	NA	NA	NA	NA
OG0003460	0	NA	NA	NA	NA
OG0003461	0	NA	NA	NA	NA
OG0003464	0	NA	NA	NA	NA
OG0003465	0	NA	NA	NA	NA
OG0003469	0	NA	NA	NA	NA
OG0003470	0	NA	NA	NA	NA
OG0003474	0	NA	NA	NA	NA
OG0003486	0	NA	NA	NA	NA
OG0003488	0	NA	NA	NA	NA
OG0003491	0	NA	NA	NA	NA
OG0003493	0	NA	NA	NA	NA
OG0003494	0	NA	NA	NA	NA
OG0003496	0	NA	NA	NA	NA
OG0003497	0	NA	NA	NA	NA
OG0003498	0	NA	NA	NA	NA
OG0003499	0	NA	NA	NA	NA
OG0003509	0	NA	NA	NA	NA
OG0003519	0	NA	NA	NA	NA
OG0003553	0	NA	NA	NA	NA
OG0003565	0	NA	NA	NA	NA
OG0003568	0	NA	NA	NA	NA
OG0003571	0	NA	NA	NA	NA
OG0003572	0	NA	NA	NA	NA
OG0003574	0	NA	NA	NA	NA
OG0003575	0	NA	NA	NA	NA
OG0003577	0	NA	NA	NA	NA
OG0003578	0	NA	NA	NA	NA
OG0003581	0	NA	NA	NA	NA
OG0003583	0	NA	NA	NA	NA
OG0003584	0	NA	NA	NA	NA
OG0003590	0	NA	NA	NA	NA
OG0003593	0	NA	NA	NA	NA
OG0003609	0	NA	NA	NA	NA
OG0003615	0	NA	NA	NA	NA
OG0003620	0	NA	NA	NA	NA
OG0003622	0	NA	NA	NA	NA
OG0003627	0	NA	NA	NA	NA
OG0003630	0	NA	NA	NA	NA
OG0003632	0	NA	NA	NA	NA
OG0003644	0	NA	NA	NA	NA
OG0003667	0	NA	NA	NA	NA
OG0003688	0	NA	NA	NA	NA
OG0003691	0	NA	NA	NA	NA
OG0003693	0	NA	NA	NA	NA
OG0003696	0	NA	NA	NA	NA
OG0003697	0	NA	NA	NA	NA
OG0003698	0	NA	NA	NA	NA
OG0003702	0	NA	NA	NA	NA
OG0003718	0	NA	NA	NA	NA
OG0003746	0	NA	NA	NA	NA
OG0003750	0	NA	NA	NA	NA
OG0003754	0	NA	NA	NA	NA
OG0003763	0	NA	NA	NA	NA
OG0003789	0	NA	NA	NA	NA
OG0003795	0	NA	NA	NA	NA
OG0003800	0	NA	NA	NA	NA
OG0003802	0	NA	NA	NA	NA
OG0003803	0	NA	NA	NA	NA
OG0003805	0	NA	NA	NA	NA
OG0003807	0	NA	NA	NA	NA
OG0003817	0	NA	NA	NA	NA
OG0003823	0	NA	NA	NA	NA
OG0003850	0	NA	NA	NA	NA
OG0003852	0	NA	NA	NA	NA
OG0003853	0	NA	NA	NA	NA
OG0003854	0	NA	NA	NA	NA
OG0003871	0	NA	NA	NA	NA
OG0003874	0	NA	NA	NA	NA
OG0003890	0	NA	NA	NA	NA
OG0003917	0	NA	NA	NA	NA
OG0003918	0	NA	NA	NA	NA
OG0003919	0	NA	NA	NA	NA
OG0003925	0	NA	NA	NA	NA
OG0003926	0	NA	NA	NA	NA
OG0003927	0	NA	NA	NA	NA
OG0003928	0	NA	NA	NA	NA
OG0003929	0	NA	NA	NA	NA
OG0003930	0	NA	NA	NA	NA
OG0003931	0	NA	NA	NA	NA
OG0003933	0	NA	NA	NA	NA
OG0003936	0	NA	NA	NA	NA
OG0003938	0	NA	NA	NA	NA
OG0003941	0	NA	NA	NA	NA
OG0003959	0	NA	NA	NA	NA
OG0003969	0	NA	NA	NA	NA
OG0003977	0	NA	NA	NA	NA
OG0003980	0	NA	NA	NA	NA
OG0004047	0	NA	NA	NA	NA
OG0004075	0	NA	NA	NA	NA
OG0004077	0	NA	NA	NA	NA
OG0004079	0	NA	NA	NA	NA
OG0004080	0	NA	NA	NA	NA
OG0004091	0	NA	NA	NA	NA
OG0004092	0	NA	NA	NA	NA
OG0004111	0	NA	NA	NA	NA
OG0004119	0	NA	NA	NA	NA
OG0004122	0	NA	NA	NA	NA
OG0004130	0	NA	NA	NA	NA
OG0004137	0	NA	NA	NA	NA
OG0004145	0	NA	NA	NA	NA
OG0004148	0	NA	NA	NA	NA
OG0004181	0	NA	NA	NA	NA
OG0004192	0	NA	NA	NA	NA
OG0004197	0	NA	NA	NA	NA
OG0004199	0	NA	NA	NA	NA
OG0004200	0	NA	NA	NA	NA
OG0004203	0	NA	NA	NA	NA
OG0004207	0	NA	NA	NA	NA
OG0004208	0	NA	NA	NA	NA
OG0004214	0	NA	NA	NA	NA
OG0004215	0	NA	NA	NA	NA
OG0004219	0	NA	NA	NA	NA
OG0004222	0	NA	NA	NA	NA
OG0004223	0	NA	NA	NA	NA
OG0004224	0	NA	NA	NA	NA
OG0004225	0	NA	NA	NA	NA
OG0004276	0	NA	NA	NA	NA
OG0004342	0	NA	NA	NA	NA
OG0004358	0	NA	NA	NA	NA
OG0004360	0	NA	NA	NA	NA
OG0004364	0	NA	NA	NA	NA
OG0004367	0	NA	NA	NA	NA
OG0004369	0	NA	NA	NA	NA
OG0004370	0	NA	NA	NA	NA
OG0004371	0	NA	NA	NA	NA
OG0004372	0	NA	NA	NA	NA
OG0004375	0	NA	NA	NA	NA
OG0004381	0	NA	NA	NA	NA
OG0004385	0	NA	NA	NA	NA
OG0004389	0	NA	NA	NA	NA
OG0004409	0	NA	NA	NA	NA
OG0004433	0	NA	NA	NA	NA
OG0004435	0	NA	NA	NA	NA
OG0004440	0	NA	NA	NA	NA
OG0004452	0	NA	NA	NA	NA
OG0004461	0	NA	NA	NA	NA
OG0004483	0	NA	NA	NA	NA
OG0004487	0	NA	NA	NA	NA
OG0004516	0	NA	NA	NA	NA
OG0004520	0	NA	NA	NA	NA
OG0004529	0	NA	NA	NA	NA
OG0004532	0	NA	NA	NA	NA
OG0004578	0	NA	NA	NA	NA
OG0004582	0	NA	NA	NA	NA
OG0004586	0	NA	NA	NA	NA
OG0004602	0	NA	NA	NA	NA
OG0004605	0	NA	NA	NA	NA
OG0004628	0	NA	NA	NA	NA
OG0004636	0	NA	NA	NA	NA
OG0004640	0	NA	NA	NA	NA
OG0004644	0	NA	NA	NA	NA
OG0004660	0	NA	NA	NA	NA
OG0004677	0	NA	NA	NA	NA
OG0004679	0	NA	NA	NA	NA
OG0004680	0	NA	NA	NA	NA
OG0004682	0	NA	NA	NA	NA
OG0004687	0	NA	NA	NA	NA
OG0004709	0	NA	NA	NA	NA
OG0004721	0	NA	NA	NA	NA
OG0004725	0	NA	NA	NA	NA
OG0004731	0	NA	NA	NA	NA
OG0004733	0	NA	NA	NA	NA
OG0004736	0	NA	NA	NA	NA
OG0004740	0	NA	NA	NA	NA
OG0004771	0	NA	NA	NA	NA
OG0004784	0	NA	NA	NA	NA
OG0004788	0	NA	NA	NA	NA
OG0004795	0	NA	NA	NA	NA
OG0004796	0	NA	NA	NA	NA
OG0004863	0	NA	NA	NA	NA
OG0004873	0	NA	NA	NA	NA
OG0004874	0	NA	NA	NA	NA
OG0004895	0	NA	NA	NA	NA
OG0004926	0	NA	NA	NA	NA
OG0004928	0	NA	NA	NA	NA
OG0004933	0	NA	NA	NA	NA
OG0004935	0	NA	NA	NA	NA
OG0004964	0	NA	NA	NA	NA
OG0004981	0	NA	NA	NA	NA
OG0004990	0	NA	NA	NA	NA
OG0005002	0	NA	NA	NA	NA
OG0005009	0	NA	NA	NA	NA
OG0005012	0	NA	NA	NA	NA
OG0005013	0	NA	NA	NA	NA
OG0005054	0	NA	NA	NA	NA
OG0005084	0	NA	NA	NA	NA
OG0005091	0	NA	NA	NA	NA
OG0005111	0	NA	NA	NA	NA
OG0005151	0	NA	NA	NA	NA
OG0005159	0	NA	NA	NA	NA
OG0005165	0	NA	NA	NA	NA
OG0005166	0	NA	NA	NA	NA
OG0005171	0	NA	NA	NA	NA
OG0005175	0	NA	NA	NA	NA
OG0005180	0	NA	NA	NA	NA
OG0005217	0	NA	NA	NA	NA
OG0005219	0	NA	NA	NA	NA
OG0005220	0	NA	NA	NA	NA
OG0005233	0	NA	NA	NA	NA
OG0005239	0	NA	NA	NA	NA
OG0005266	0	NA	NA	NA	NA
OG0005293	0	NA	NA	NA	NA
OG0005299	0	NA	NA	NA	NA
OG0005300	0	NA	NA	NA	NA
OG0005333	0	NA	NA	NA	NA
OG0005359	0	NA	NA	NA	NA
OG0005361	0	NA	NA	NA	NA
OG0005362	0	NA	NA	NA	NA
OG0005363	0	NA	NA	NA	NA
OG0005366	0	NA	NA	NA	NA
OG0005367	0	NA	NA	NA	NA
OG0005377	0	NA	NA	NA	NA
OG0005381	0	NA	NA	NA	NA
OG0005386	0	NA	NA	NA	NA
OG0005414	0	NA	NA	NA	NA
OG0005426	0	NA	NA	NA	NA
OG0005430	0	NA	NA	NA	NA
OG0005437	0	NA	NA	NA	NA
OG0005441	0	NA	NA	NA	NA
OG0005443	0	NA	NA	NA	NA
OG0005452	0	NA	NA	NA	NA
OG0005454	0	NA	NA	NA	NA
OG0005562	0	NA	NA	NA	NA
OG0005576	0	NA	NA	NA	NA
OG0005577	0	NA	NA	NA	NA
OG0005584	0	NA	NA	NA	NA
OG0005609	0	NA	NA	NA	NA
OG0005642	0	NA	NA	NA	NA
OG0005653	0	NA	NA	NA	NA
OG0005655	0	NA	NA	NA	NA
OG0005658	0	NA	NA	NA	NA
OG0005671	0	NA	NA	NA	NA
OG0005709	0	NA	NA	NA	NA
OG0005711	0	NA	NA	NA	NA
OG0005713	0	NA	NA	NA	NA
OG0005725	0	NA	NA	NA	NA
OG0005726	0	NA	NA	NA	NA
OG0005736	0	NA	NA	NA	NA
OG0005744	0	NA	NA	NA	NA
OG0005778	0	NA	NA	NA	NA
OG0005789	0	NA	NA	NA	NA
OG0005794	0	NA	NA	NA	NA
OG0005795	0	NA	NA	NA	NA
OG0005804	0	NA	NA	NA	NA
OG0005805	0	NA	NA	NA	NA
OG0005827	0	NA	NA	NA	NA
OG0005864	0	NA	NA	NA	NA
OG0005879	0	NA	NA	NA	NA
OG0005880	0	NA	NA	NA	NA
OG0005881	0	NA	NA	NA	NA
OG0005882	0	NA	NA	NA	NA
OG0005905	0	NA	NA	NA	NA
OG0005945	0	NA	NA	NA	NA
OG0005946	0	NA	NA	NA	NA
OG0005964	0	NA	NA	NA	NA
OG0005995	0	NA	NA	NA	NA
OG0005999	0	NA	NA	NA	NA
OG0006007	0	NA	NA	NA	NA
OG0006010	0	NA	NA	NA	NA
OG0006021	0	NA	NA	NA	NA
OG0006023	0	NA	NA	NA	NA
OG0006060	0	NA	NA	NA	NA
OG0006062	0	NA	NA	NA	NA
OG0006067	0	NA	NA	NA	NA
OG0006136	0	NA	NA	NA	NA
OG0006143	0	NA	NA	NA	NA
OG0006224	0	NA	NA	NA	NA
OG0006237	0	NA	NA	NA	NA
OG0006238	0	NA	NA	NA	NA
OG0006239	0	NA	NA	NA	NA
OG0006241	0	NA	NA	NA	NA
OG0006243	0	NA	NA	NA	NA
OG0006244	0	NA	NA	NA	NA
OG0006245	0	NA	NA	NA	NA
OG0006246	0	NA	NA	NA	NA
OG0006248	0	NA	NA	NA	NA
OG0006255	0	NA	NA	NA	NA
OG0006268	0	NA	NA	NA	NA
OG0006269	0	NA	NA	NA	NA
OG0006314	0	NA	NA	NA	NA
OG0006315	0	NA	NA	NA	NA
OG0006327	0	NA	NA	NA	NA
OG0006402	0	NA	NA	NA	NA
OG0006426	0	NA	NA	NA	NA
OG0006445	0	NA	NA	NA	NA
OG0006511	0	NA	NA	NA	NA
OG0006606	0	NA	NA	NA	NA
OG0006608	0	NA	NA	NA	NA
OG0006612	0	NA	NA	NA	NA
OG0006626	0	NA	NA	NA	NA
OG0006627	0	NA	NA	NA	NA
OG0006628	0	NA	NA	NA	NA
OG0006629	0	NA	NA	NA	NA
OG0006630	0	NA	NA	NA	NA
OG0006631	0	NA	NA	NA	NA
OG0006632	0	NA	NA	NA	NA
OG0006635	0	NA	NA	NA	NA
OG0006636	0	NA	NA	NA	NA
OG0006637	0	NA	NA	NA	NA
OG0006674	0	NA	NA	NA	NA
OG0006675	0	NA	NA	NA	NA
OG0006732	0	NA	NA	NA	NA
OG0006736	0	NA	NA	NA	NA
OG0006746	0	NA	NA	NA	NA
OG0006751	0	NA	NA	NA	NA
OG0006788	0	NA	NA	NA	NA
OG0006846	0	NA	NA	NA	NA
OG0006874	0	NA	NA	NA	NA
OG0006891	0	NA	NA	NA	NA
OG0007081	0	NA	NA	NA	NA
OG0007086	0	NA	NA	NA	NA
OG0007097	0	NA	NA	NA	NA
OG0007130	0	NA	NA	NA	NA
OG0007131	0	NA	NA	NA	NA
OG0007132	0	NA	NA	NA	NA
OG0007133	0	NA	NA	NA	NA
OG0007134	0	NA	NA	NA	NA
OG0007135	0	NA	NA	NA	NA
OG0007136	0	NA	NA	NA	NA
OG0007137	0	NA	NA	NA	NA
OG0007138	0	NA	NA	NA	NA
OG0007139	0	NA	NA	NA	NA
OG0007140	0	NA	NA	NA	NA
OG0007141	0	NA	NA	NA	NA
OG0007142	0	NA	NA	NA	NA
OG0007143	0	NA	NA	NA	NA
OG0007144	0	NA	NA	NA	NA
OG0007145	0	NA	NA	NA	NA
OG0007146	0	NA	NA	NA	NA
OG0007148	0	NA	NA	NA	NA
OG0007149	0	NA	NA	NA	NA
OG0007150	0	NA	NA	NA	NA
OG0007152	0	NA	NA	NA	NA
OG0007153	0	NA	NA	NA	NA
OG0007154	0	NA	NA	NA	NA
OG0007155	0	NA	NA	NA	NA
OG0007156	0	NA	NA	NA	NA
OG0007157	0	NA	NA	NA	NA
OG0007158	0	NA	NA	NA	NA
OG0007159	0	NA	NA	NA	NA
OG0007160	0	NA	NA	NA	NA
OG0007161	0	NA	NA	NA	NA
OG0007162	0	NA	NA	NA	NA
OG0007163	0	NA	NA	NA	NA
OG0007164	0	NA	NA	NA	NA
OG0007165	0	NA	NA	NA	NA
OG0007166	0	NA	NA	NA	NA
OG0007168	0	NA	NA	NA	NA
OG0007169	0	NA	NA	NA	NA
OG0007171	0	NA	NA	NA	NA
OG0007172	0	NA	NA	NA	NA
OG0007180	0	NA	NA	NA	NA
OG0007196	0	NA	NA	NA	NA
OG0007228	0	NA	NA	NA	NA
OG0007231	0	NA	NA	NA	NA
OG0007234	0	NA	NA	NA	NA
OG0007235	0	NA	NA	NA	NA
OG0007326	0	NA	NA	NA	NA
OG0007354	0	NA	NA	NA	NA
OG0007397	0	NA	NA	NA	NA
OG0007448	0	NA	NA	NA	NA
OG0007545	0	NA	NA	NA	NA
OG0007602	0	NA	NA	NA	NA
OG0007650	0	NA	NA	NA	NA
OG0007708	0	NA	NA	NA	NA
OG0007709	0	NA	NA	NA	NA
OG0007713	0	NA	NA	NA	NA
OG0007714	0	NA	NA	NA	NA
OG0007715	0	NA	NA	NA	NA
OG0007716	0	NA	NA	NA	NA
OG0007717	0	NA	NA	NA	NA
OG0007718	0	NA	NA	NA	NA
OG0007719	0	NA	NA	NA	NA
OG0007720	0	NA	NA	NA	NA
OG0007723	0	NA	NA	NA	NA
OG0007724	0	NA	NA	NA	NA
OG0007725	0	NA	NA	NA	NA
OG0007726	0	NA	NA	NA	NA
OG0007729	0	NA	NA	NA	NA
OG0007730	0	NA	NA	NA	NA
OG0007731	0	NA	NA	NA	NA
OG0007733	0	NA	NA	NA	NA
OG0007734	0	NA	NA	NA	NA
OG0007735	0	NA	NA	NA	NA
OG0007816	0	NA	NA	NA	NA
OG0007818	0	NA	NA	NA	NA
OG0007819	0	NA	NA	NA	NA
OG0007855	0	NA	NA	NA	NA
OG0007861	0	NA	NA	NA	NA
OG0007862	0	NA	NA	NA	NA
OG0007863	0	NA	NA	NA	NA
OG0007864	0	NA	NA	NA	NA
OG0007984	0	NA	NA	NA	NA
OG0007986	0	NA	NA	NA	NA
OG0008045	0	NA	NA	NA	NA
OG0008084	0	NA	NA	NA	NA
OG0008172	0	NA	NA	NA	NA
OG0008189	0	NA	NA	NA	NA
OG0008231	0	NA	NA	NA	NA
OG0008340	0	NA	NA	NA	NA
OG0008468	0	NA	NA	NA	NA
OG0008469	0	NA	NA	NA	NA
OG0008483	0	NA	NA	NA	NA
OG0008512	0	NA	NA	NA	NA
OG0008514	0	NA	NA	NA	NA
OG0008517	0	NA	NA	NA	NA
OG0008518	0	NA	NA	NA	NA
OG0008520	0	NA	NA	NA	NA
OG0008700	0	NA	NA	NA	NA
OG0008729	0	NA	NA	NA	NA
OG0008738	0	NA	NA	NA	NA
OG0008739	0	NA	NA	NA	NA
OG0008740	0	NA	NA	NA	NA
OG0008741	0	NA	NA	NA	NA
OG0008745	0	NA	NA	NA	NA
OG0008746	0	NA	NA	NA	NA
OG0008747	0	NA	NA	NA	NA
OG0008966	0	NA	NA	NA	NA
OG0008997	0	NA	NA	NA	NA
OG0009185	0	NA	NA	NA	NA
OG0009236	0	NA	NA	NA	NA
OG0009260	0	NA	NA	NA	NA
OG0009318	0	NA	NA	NA	NA
OG0009434	0	NA	NA	NA	NA
OG0009449	0	NA	NA	NA	NA
OG0009450	0	NA	NA	NA	NA
OG0009506	0	NA	NA	NA	NA
OG0009563	0	NA	NA	NA	NA
OG0009567	0	NA	NA	NA	NA
OG0009568	0	NA	NA	NA	NA
OG0009569	0	NA	NA	NA	NA
OG0009573	0	NA	NA	NA	NA
OG0009575	0	NA	NA	NA	NA
OG0009624	0	NA	NA	NA	NA
OG0009772	0	NA	NA	NA	NA
OG0009773	0	NA	NA	NA	NA
OG0009776	0	NA	NA	NA	NA
OG0009777	0	NA	NA	NA	NA
OG0009780	0	NA	NA	NA	NA
OG0009781	0	NA	NA	NA	NA
OG0009783	0	NA	NA	NA	NA
OG0009784	0	NA	NA	NA	NA
OG0009785	0	NA	NA	NA	NA
OG0009786	0	NA	NA	NA	NA
OG0009788	0	NA	NA	NA	NA
OG0009790	0	NA	NA	NA	NA
OG0009792	0	NA	NA	NA	NA
OG0009793	0	NA	NA	NA	NA
OG0009794	0	NA	NA	NA	NA
OG0009903	0	NA	NA	NA	NA
OG0009904	0	NA	NA	NA	NA
OG0010132	0	NA	NA	NA	NA
OG0010142	0	NA	NA	NA	NA
OG0010203	0	NA	NA	NA	NA
OG0010222	0	NA	NA	NA	NA
OG0010339	0	NA	NA	NA	NA
OG0010408	0	NA	NA	NA	NA
OG0010432	0	NA	NA	NA	NA
OG0010460	0	NA	NA	NA	NA
OG0010603	0	NA	NA	NA	NA
OG0010663	0	NA	NA	NA	NA
OG0010717	0	NA	NA	NA	NA
OG0010718	0	NA	NA	NA	NA
OG0010720	0	NA	NA	NA	NA
OG0010728	0	NA	NA	NA	NA
OG0010729	0	NA	NA	NA	NA
OG0010731	0	NA	NA	NA	NA
OG0010733	0	NA	NA	NA	NA
OG0010736	0	NA	NA	NA	NA
OG0010741	0	NA	NA	NA	NA
OG0010778	0	NA	NA	NA	NA
OG0010839	0	NA	NA	NA	NA
OG0010916	0	NA	NA	NA	NA
OG0011195	0	NA	NA	NA	NA
OG0011196	0	NA	NA	NA	NA
OG0011201	0	NA	NA	NA	NA
OG0011204	0	NA	NA	NA	NA
OG0011212	0	NA	NA	NA	NA
OG0011218	0	NA	NA	NA	NA
OG0011223	0	NA	NA	NA	NA
OG0011224	0	NA	NA	NA	NA
OG0011225	0	NA	NA	NA	NA
OG0011226	0	NA	NA	NA	NA
OG0011228	0	NA	NA	NA	NA
OG0011229	0	NA	NA	NA	NA
OG0011258	0	NA	NA	NA	NA
OG0011264	0	NA	NA	NA	NA
OG0011331	0	NA	NA	NA	NA
OG0011367	0	NA	NA	NA	NA
[truncated: 174 more rows]
