# Supplementary material for: Genome-resolved metatranscriptomics reveals conserved root colonization determinants in a synthetic microbiota
Source: Nat Commun. 2023 Dec 13;14:8274. doi: 10.1038/s41467-023-43688-z (PMC10719396; doi:10.1038/s41467-023-43688-z)
Supplement: Supplementary file 11 — Source Data [file 41467_2023_43688_MOESM11_ESM.zip › Source Data/Main_figures/figure2/taxonomic_information_fungi.csv]

MPI	phylum	class	order	species	Strain
MPI-CAGE-AA-0104	Mucoromycota	Mortierellomycetes	Mortierellales	Mortierella elongata	Morel_U14_1
MPI-CAGE-CH-0243	Ascomycota	Dothideomycetes	Pleosporales	Dendryphion nanum	Denna1
MPI-CAGE-AT-0135	Ascomycota	Leotiomycetes	Helotiales	Zalerion varium	Zalva1
MPI-CAGE-CH-0230	Ascomycota	Sordariomycetes	Xylariales	Microdochium trichocladiopsis	Mictri1
MPI-CAGE-AT-0009	Ascomycota	Sordariomycetes	Sordariales	Chaetomium megalocarpum	Chame1
MPI-SDFR-AT-0129	Ascomycota	Sordariomycetes	Sordariales	Chaetomium funicola	Chafu1
MPI-CAGE-AT-0001	Ascomycota	Sordariomycetes	Glomerellales	Verticillium dahliae	Verdah1
MPI-CAGE-AT-0143	Ascomycota	Sordariomycetes	Glomerellales	Plectosphaerella cucumerina	Plecto143
MPI-CAGE-AT-0016	Ascomycota	Sordariomycetes	Glomerellales	Plectosphaerella cucumerina	Plecuc1
MPI-CAGE-CH-0235	Ascomycota	Sordariomycetes	Hypocreales	Stachybotrys elegans	Stael1
MPI-CAGE-CH-0241	Ascomycota	Sordariomycetes	Hypocreales	Cylindrocarpon olidum	Cylol1
MPI-CAGE-AT-0147	Ascomycota	Sordariomycetes	Hypocreales	Dactylonectria macrodidyma	Dacma1
MPI-CAGE-AT-0021	Ascomycota	Sordariomycetes	Hypocreales	Dactylonectria estremocensis	Daces1
MPI-CAGE-AT-0134	Ascomycota	Sordariomycetes	Hypocreales	Neonectria radicicola	Neora1
MPI-CAGE-AT-0026	Ascomycota	Sordariomycetes	Hypocreales	Ilyonectria europaea	Ilyeu1
MPI-CAGE-CH-0201	Ascomycota	Sordariomycetes	Hypocreales	Fusarium venenatum	Fusven1
MPI-CAGE-CH-0233	Ascomycota	Sordariomycetes	Hypocreales	Fusarium cf equiseti MY_2011 / Gibberella intricans	Fusarium233
MPI-CAGE-AA-0113	Ascomycota	Sordariomycetes	Hypocreales	Fusarium equiseti	Fuseq1
MPI-CAGE-CH-0226	Ascomycota	Sordariomycetes	Hypocreales	Fusarium oxysporum	Fusarium226
MPI-CAGE-AT-0013	Ascomycota	Sordariomycetes	Hypocreales	Fusarium oxysporum	Fusarium13
MPI-CAGE-CH-0216	Ascomycota	Sordariomycetes	Hypocreales	Fusarium redolens	Fusarium216
MPI-CAGE-AT-0023	Ascomycota	Sordariomycetes	Hypocreales	Fusarium redolens	Fusre1
