# Supplementary material for: Genome-resolved metatranscriptomics reveals conserved root colonization determinants in a synthetic microbiota
Source: Nat Commun. 2023 Dec 13;14:8274. doi: 10.1038/s41467-023-43688-z (PMC10719396; doi:10.1038/s41467-023-43688-z)
Supplement: Supplementary file 11 — Source Data [file 41467_2023_43688_MOESM11_ESM.zip › Source Data/Main_figures/figure2/abundance_fungi_DNA.csv]

old_names	Roots 1	Roots 2	Roots 3	Matrix 1	Matrix 2	Matrix 3
129	0	0	0	0	0	0
9	0	0	0	4	0	0
241	0	0	3	3	0	1
21	1256	278	336	1498	968	1137
147	13437	5081	9499	24863	1886	10563
243	6033	1442	3002	6547	616	343
13	44801	9208	25832	30181	47644	59430
216	92134	23880	75345	94547	81690	117076
226	4885	1511	4154	5484	4097	6098
233	16564	5931	8114	23348	13140	10107
113	228	68	194	232	378	607
23	311	175	344	442	433	428
201	14060	2983	4219	12010	603	308
26	469	231	612	1000	968	1999
230	131	20	42	116	30	15
104	23264	106760	53360	57106	112	2262
134	14557	1764	3859	10771	7129	3670
143	0	0	0	0	0	0
16	120886	43218	162839	203566	79764	55131
235	2	3	0	5	0	0
1	30551	7382	11020	31712	54671	138019
135	226	190	55	301	34	8
