# Supplementary material for: Genome-resolved metatranscriptomics reveals conserved root colonization determinants in a synthetic microbiota
Source: Nat Commun. 2023 Dec 13;14:8274. doi: 10.1038/s41467-023-43688-z (PMC10719396; doi:10.1038/s41467-023-43688-z)
Supplement: Supplementary file 11 — Source Data [file 41467_2023_43688_MOESM11_ESM.zip › Source Data/Main_figures/figure4/figure4_a_b_c.xlsx]

## Sheet: Feuil1
Panels A+B
Orthogroup	Community	Root181	Root22	Root322	Root61	Root70	Root179	Root559	Root667	Root1280	Root68	Root569	Root154	Root1277	Root685	Root670	Root123D2	Root172	Root102	Root149	Root491	CumulativeFC	COG category
OG0001082	3.0831034136727298	0.401959414809419	0.0267628227820683		2.68541488866305	3.58155827966883	4.84741850214995	2.3292369995543196	0.168001092689405	0.68809064299448	0.128740087255488	1.11832754692908	4.75666244479318	0.19509757960216	4.83741425170907	4.81843938642238	5.58941128909417	7.621668208444411	8.261133900868451	6.83311106945457	0.5904007525058559	-59.47884916039033	J
OG0001081	2.0121912621126397	-0.0257708075666287	0.105519052342753	0.00141480538126383	0.7838368381325459	1.06026529287444	1.1225722970501202	0.9717654093459891		0.151760653265333	4.689428346615469	2.9939572599814905	5.6309732960917405	16.157637616431998	4.55877808277065	0.437053903026379	4.25797102948854	0.5662837638945071	0.332778057650232	3.2310858746274302	6.200136108149691	-53.227446879553945	U
OG0001011	2.71350396991501	0.0299119571152588	0.0361569667629695	0.8110079155056179	1.45183729983674	6.687005370536371	3.4398895885431497	2.58462223108161	0.310134543377109	0.310612412468865	3.02530468967133	2.0086866438150097	3.81379515866674	5.08448998686855	5.084942946806709	1.14086848143104	4.1798618726677	0.322448011660778	0.615283845185488	3.8910241711644	5.910721540406491	-50.738605633571915	K
OG0000993	3.51584113747559	5.73825407651724	0.0386448774642375		1.7059227667512802	6.52315068714982	4.408654110010731	3.45783686580127	0.480412223734447	0.209910673326349	0.28711270224422103	3.6995135859176003	4.95243379458372	3.83874865225595	0.6818778476888759	1.1405049179581201	3.9983305840381096	0.29734108492593897	0.24629774059715398	3.96221611409823	0.9997602219428459	-46.66692352700614	J
OG0000983	3.92556747863691	0.218952492165997	0.11119988764025	1.17002977251787	4.18992256282007	0.251174945061803	4.230174130777501	2.9298167859467403	0.229663641833518	1.3949603318661399	-0.264334144095697	4.27074984788003	0.791621426980862	5.394450201418639	4.97140160221712	6.48095531501891	4.682401846576219	0.363966285141609	0.478773394726943	3.27685786961082	1.00979088224802	-46.18252907835336	T
OG0000979	2.87996693265004	-0.270554760410792	0.34900643499412204	3.5793631745430297	3.7660199698534	8.23961042601819	3.27551328566842	2.73284561914732	0.465819171555886	-0.142246758984107	2.55129536114373	3.25911714208082	3.2669079409660093	0.814170570201693	1.8973488719030902	0.898067365396505	0.9333264435016569	0.6894822551844351	0.345569172659574	4.01613499757959	5.2398394571731295	-45.906636140175706	C
OG0000856	2.09818353313984	0.280785058063219	0.16161499894327802		3.45817464212635	6.36455791894111	4.54564202731702			0.930886691184984	2.950635960195	3.47350961755128	4.37854743902578	-0.18670779708258897	0.551172995786855	0.45658787879942603	4.58917241039566	0.26011015043546604	0.443828875413118	11.0839889262368	0.616776209436472	-44.35928400276923	C
OG0001085	2.43729155765375	0.5151142106855361	0.588735467156935	0.7493005702354391	2.2887420029984797	3.9122340416330896	2.77662402839711	1.4391246614414	0.475373602212891	1.3583481859996498	2.88033712320876	3.59913099955363	3.3743735563549198	0.543481914896358	3.31333421110473	1.6555008071531698	4.4212263916182595	5.503043232476339	0.29044769305965995	2.3138517971174397	0.49849778031331704	-42.496822277617106	K
OG0001043	2.30493799786454	0.760056613480006	0.148475144306995	0.527619893499148	0.598554248702223	2.32245066339537	2.55377898502223	1.26305011258452	0.0220710030191548	-0.168417951541129	3.22427236030693	3.1701472162175204	4.97263781313395	1.12990556310424	4.229744273591701	6.1002437266532805	0.6231276987391011	0.18478177029843598	5.764239015226161	3.90537814757267	0.9204561235726071	-42.252572420885116	J
OG0000923	2.7796545678281497	0.218578819245023	0.219696238170879	0.24570663018295702	2.7049604702235603	7.794776065624091	2.55340666469269			0.622026930208095	4.27083570594687	4.186478286794371	0.685029121455861	0.4663054408464629	1.1008826823973	6.1313265904844405	4.1382397355931095	0.19414210129627202	0.238929330634882	0.640802344934281	4.95274582512386	-41.364868983855004	J
OG0001086	3.73958472038937	0.5748220774684921	0.289842388261782		3.35827410704674	1.33959224867925	2.75362791443886	1.6166465154628997		0.253893632790066	0.20804387565053697	3.5739670470171405	4.95022995829078	4.776923471121231	2.27443558432233	4.5618600231832005	5.061258719949639	0.576359935445109	0.8396766643871851	3.05005012312693	1.05147998510404	-41.11098427174621	J
OG0000980	3.1036472836501403	-0.0737073878438272	0.478886066730876	3.6653489694966	4.3738612243706605	6.97755149571637	0.15364874079638902			0.563951744149185	0.257384888044777	3.21155390893094	0.062235346608384	5.428850849229139	1.12576428327413	0.384120588793364	4.45896359303849	-0.25371179772693103	0.0716009473457268	3.92529493492754	6.0469873095432405	-40.85858570542505	C
OG0000989	4.167133536244471	0.23850879698172897	0.7236971500749371		2.41836300918252	4.89918994990942	4.05461277849421	3.4000600598097903	0.24656320275846302	1.25993065101878	-0.0466946985208885	5.62201106414393	1.61012790731518	0.673335000228408	4.6194761200578895	4.34659069483216	1.3738448563115702	0.390865384066384	0.33551134114356895	3.84551759700354	0.589612592828522	-40.60112345764012	J
OG0000994	3.14955817317186	0.45499356100733207	-0.00688413726411494		2.33868940832155	7.06353075526901	4.83721406939991	2.7885633767016897	-0.070757269199199	0.152888750804725	2.93246393132819	4.01028016818313	2.53849703540095	-0.32906023694506	3.37757422470685	6.21247632925078	0.22011311110382398	0.29950467413785997	0.295197435118626	2.763837193724	0.6046133963761391	-40.48373577742618	J
OG0000990	3.6952324220868498	0.722388403685842	0.19969750737938602	1.50154576547629	1.9267804812987501	4.8531148782014	3.5832646987713797	2.9982327952853103	0.35476688291845704	0.0408301113046217	0.749501982055024	4.26312941029404	6.48732745826758	0.8649172144331702	4.110451495223519	1.3219949041438999	1.24186185083899	0.46920186643001505	0.505282079028814	3.41467186558443	0.7995230456652629	-40.40848469628618	J
OG0000301	2.4541832508640598	0.00483054529033412	0.6343776173596539	0.19644812022747	0.978685162674175	5.241756934720071		2.2893167730190895	0.562377946073328	0.16916942892580497	0.20254934315452103	2.04560907009312	3.28551527320599	1.55209368068171	4.01695891051138	4.3762491285103895	3.54758064464335	5.052854900174499	3.7468040975909305	1.64403678212943	0.6456516593704991	-40.19286601835576	J
OG0000135	2.14589176336885	0.0349637674687337	0.5046488919841869	-0.123629192363485	1.1790270151106699	6.19655564981586	5.2919858531576605	5.5803002624157	0.14974940295409803	3.00652057652752	0.29592625386743104	2.79732226503193	3.69650959900904	4.68369234084401	0.32886842840833097	5.134339182050669	0.961179221660538	0.484029563727926	-0.209586130390189	-0.35211398296589	-0.0679434218120789	-39.57234554650266	E
OG0000977	2.29548992786383	0.007422735972485159	0.21346336590500697	1.7569244762941	1.81869095421853	6.63569528698344	1.42430652028426	2.4847148746870897	0.12264293047539301	0.186723283986053	5.17624304353561	3.00363564896384	0.7716936444178629	0.18975658198587197	4.3019693193774	6.12418980374877	0.38049671745681396	0.559786665543948	0.30869420311586604	3.14484991542475	0.38578566964119604	-38.997685642018276	C
OG0000935	2.22244831075382	-0.0536494523448129	-0.106280520521033	0.77667947709914	2.12518880896205	6.5682363611369405	3.48618552367402	2.0635138068739	0.225689465467504	1.22057959327478	0.169333964170786	2.1097099094659	0.374119926104564	1.48826094667474	1.94978033079938	5.596909112362519	0.7510810685893241	0.446760095126993	0.335818843985177	3.7173099319414598	5.75203355698354	-38.99726074982687	J
OG0000133	3.07284770469307	0.54291333094462	0.234859016122411	1.26521372696131	3.1355299090817006	3.2216056044991297	2.7521762823328197	1.4131304700944	0.330241562598426	1.88365581198393	2.27527254748163	2.93394671334391	2.63587612066079	0.61978008610475	5.611939600679929	1.0610942725477601	3.3968907216994797	0.572718354645237	0.531457264538147	3.19674717822392	1.02040999746528	-38.63545857200958	L
OG0001369	5.96991300266966	0.208150674847585	0.260923006773997	3.3246739859916197	7.9736390731765105	5.85702984497463	7.3532660454831795	5.3422273780311205	0.12264293047539301			6.01329027469641				1.31381185303829	0.31614796994779804	-0.0292433269379013	0.530850928360684			-38.58741063885932	P
OG0000978	3.3446512920923706	-0.20182976799008304	0.279559157304369	3.3944006987883997	3.4992744713883104	6.4226115552392695	0.100716351357366	2.27769271363605	0.22652216963818603	-0.39082388400164003	0.166226320654711	4.4950775665352	0.590563331851265	0.49906099325339504	4.70808615875936	6.12048334327434	0.7555739400506021	0.0881201756280597	0.32889542792252696	4.02039190532736	0.8371851652779201	-38.21778779389497	C
OG0000355	2.06685139049575	0.171194577887424	0.529154500670707	0.766723731323343	2.1383322991956	5.694483898807911	2.5538996907647	1.34128346245699	0.41357389118538795	0.815665014737011	2.2908392406838702	3.0410076299399305	1.39395079707394	2.58652923718217	4.0783866502139405	2.4621975228557997	1.41130102535541	0.658976541163937	0.642521894878072	4.0827939891309395	1.0685397009607098	-38.1413552964678	J
OG0001074	2.09073086998504	0.544479397476395	0.32640895516181107		0.9443751052038531	1.0650233661491801	4.1527300895362			0.9986684048062329	0.8444523104739531	2.8176820263355897	5.219363863130651	6.47239116464813	0.381008100735333	3.7644502151627304	-0.0545211666759299	0.41242318997251204	0.28136038902898197	3.97071620022557	5.65137228056237	-37.79238389193356	J
OG0001001	2.14394665703808	-0.0381409053618934	0.297863737377825		0.41216919510533206	6.134225912689621	1.71157320453645			0.35741491880923704	3.5367382660950804	3.71028079294079	2.21714146004977	0.218176496573614	2.8217685690845298	5.08977271423437	0.314758848517134	0.0608117452445308	0.16408797673476902	5.36173887700299	5.294103575085339	-37.664485384719484	J
OG0000991	3.5762768550553705	0.27899917516956896	0.35978220195937394	1.3254971806513602	2.66742213026068	6.2240667141779396	5.099634881961401	2.85970790257122	0.27096196143225504	0.8098932922723829	0.0135258262649628	3.55494076343779	5.81406173771601	0.549489402151127	1.0822414961529199	1.8701518276738403	0.33226647399954307	0.27508165922377803	0.39830307759788103	3.1719226737082797	0.6188630337176609	-37.57681341209997	J
OG0000591	3.66464923650113	0.366692848173814	0.22114244499552102	0.9104227083375259	2.57143113331741	6.18072438783101	-0.24459505700806397	4.348951489824819	0.22015724819756002	0.930539377413972	0.20067550017791502	5.399860324622519	4.7610823165949006	0.24483687717112698	0.7159273992534301	0.6365132525752261	4.37760837549466	0.472298194986907	-0.0671587651201292	4.4858421278316705	0.549226816579373	-37.28217900125117	U
OG0001004	2.7210155682661497	0.147032624040079	-0.228050846537784		0.0672825326748864	4.20311752952308	4.443050657177291	2.54229930787948	0.34689369021325106	0.645132254572091	3.82403815638472	3.33012201646185	0.47229680955627	0.9560537634120061	4.27072277863975	6.19677058300596	0.674352202495871	0.0435938631121808	0.48423372377921403	3.61419579425711	0.9452170493268721	-36.97835448997417	J
OG0001012	2.9068448016374	0.23438965311732798	0.27958434791436604	1.78531630341104	2.54511577797252	0.304118616230867	0.4928041941018929	1.30802454047251		2.38055613910403	0.041240685865867	2.59475827365703	4.84600028191504	0.220758248245387	2.8978525184227206	0.258315857218477	3.96776796913793	0.282886071812675	0.323664825733263	11.2387779176705	0.954061584719452	-36.9559938067229	J
OG0000232	4.39143255540276			0.40459793712739794	4.85225583604392	-0.250602072183492	0.823296208516723	2.6032992519766096	0.195908748568143	0.684541080018403	0.27462405297787396	5.75629083637303	8.28590361913901	0.5165064178701789	0.625223995090016		-0.32469744332924605	0.0579409510596563		8.80291193202792	3.57870298756426	-36.8867043388404	P
OG0000953	1.96856934723278	-0.131018808742338	-0.057819835614866		2.2873980496721096	4.53030581880846	2.83912259686091			1.58783844223383	0.26145192984140997	3.2761112676447404	3.83089764445467	4.74301761072692	3.35557769269183	6.25759423117458	0.9077029204560471	0.23046343433359	0.297795603498078	2.01972010052731	0.645559576982032	-36.88171827554932	J
OG0000928	2.59438391158506	0.0417752653475767	0.284424205259258	0.147923499054178	0.570621147462217	5.28279087430115	-0.077626775340452	0.801901000554022	0.23980373135290697	0.9234307537470471	5.03626027823018	0.47969568901596704	-0.202415684841833	-0.167013004710269	0.577153792691131	9.18326069363604	0.22753099694377102	-0.169640806053094	11.0950825471944	1.57166493523182	0.827388203772193	-36.67401134284821	F
OG0000926	2.68612716810944	3.2747961087212794	0.6766802816743749		3.25277498408755	-0.0101232248524296	2.79088964629049			0.677996220522415	5.009505084673839	1.6567675864008102	1.01792527117045	3.8871307825479597	3.3098579849888803	1.01873305484061	5.614403778927519	0.72807529984275	0.468455646254723	2.56071083873653	0.7315678541879008	-36.666147199015654	J
OG0001034	2.08406376267419	0.21496527558162498	0.0008600467206810639	1.500043684159	1.54207496503126	3.90780179319129	3.75109977105821	1.9324660544996002		1.54332729331395	0.18912770462765102	3.57646544618355	4.69473840910533	4.50492957915813	2.3218802005156403	1.5105732408948	1.09247514581289	0.653105082418006	0.79589204959352	1.32207858995845	0.408391843375661	-35.46229617519925	J
OG0000997	2.91887951676038	-0.00582773558521473	-0.38469522489385904		2.14480747779782	5.773726476824661	3.48950754868038	2.9937242619521203	0.28052277936199105	2.70661728282182	3.1373990278480797	3.8940829684554203	0.387854746144877	0.644916626856681	0.706980004271338	5.6031989686841905	0.33735671313223103	0.10783626775999401	-0.18855391616224804	3.0052464887770496	0.639853389104778	-35.274554151832106	J
OG0001069	2.74297704995621	-0.00202877342562872	-0.0124462435763091	0.924490267110388	3.9669335858285297	5.590835847040401	1.4698061926919601	1.24567023792115	0.140471555021026	2.2486636450655	0.183066439076487	3.22167434535214	0.8439546314263371	0.195746483678174	4.991484146015839	0.306635109431962	2.96309685390338	0.365157786327276	0.18319293479444798	3.9401479828620802	0.96322413593669	-33.72977716248184	D
OG0000872	2.01684011266939	0.0291375133780408	0.46421062243217	0.11486622228067699	1.48847210495206	4.38100133539764	2.88002159204319	0.6681841768097121	0.35424506887863005	-0.0790236217134344	4.43919703347594	0.3705142875988471	4.890941833897269	0.490576781236581	0.9400557762725121	5.12841673171144	2.09163666681947	0.48655097811236897	0.7139227003845172	1.21255100404415	0.634360984421458	-31.699839792433245	J
OG0000992	2.3874400932897797	0.20104032086151605	0.6568684710952479		1.93353530138493	5.0954689979654	4.51420292132613			0.941963242280656	0.111542327128441	4.35805599017734	3.7571118594880497	0.650220907307579	3.90055290063312	0.469885080498146	0.558281097427198	0.25026841792639004	0.33918178240448305	2.8752817879218595	0.269040762553126	-30.882502168379613	J
OG0000996	2.56029368111322	0.0991492099029438	0.0365700130098393		1.05982876702287	6.041755542428	4.44083503860234	3.0416624037959097	0.41763515741271207	0.5212773752613571	0.31727303847989397	3.8489576284334506	0.47202563335363595	4.5915600364629805	-0.23971793775218603	2.4249108235762202	0.365915043327045	0.297310330947755	0.275254857415709	1.82334214966955	0.76100847000861	-30.596553581358638	J
OG0000676	2.35909480663745	0.0169530544282863	-0.106300237660303		3.54745171248782	5.7098738007239005	1.83211944501268	1.81082303865456		-0.38833620501838295	0.159291541360805	4.9305627126305005	6.0675095667085195	-0.142885518692371	4.932169555865269	0.375844824426128	0.382794679701266	0.28769131647963103	0.252934909006127	0.46496865634132795	0.245192510672471	-30.378659363128232	C
OG0000095	2.42173352654745	0.336367942949029	0.11542115398579302	1.08674936276892	1.3651359502324598	1.1370615489043798	3.30007152817518	1.8022955477839602	0.28052277936199105	1.887829250896	3.5882039056168504	1.18380855366478	0.19306022431681802	0.123944986988004	3.38409428353349	0.22239319251925402	0.231934563888117	5.03644493109631	0.482877188724837	3.8317276325039797	0.579445618530069	-30.16939014644022	S
OG0001005	2.3560322209405498	0.360535735829091	-0.158920696900188		0.556239911114542	6.207105769790711	3.43296818695184	2.50378674209743	0.225610731713646	-0.45886522107317607	-0.0600499927883229	2.72975918477763	2.1428767725573503	-0.0122147923900044	5.058086677397849	3.3869593995831098	0.8447527457516809	0.34764924543410197	-0.137224405638836	1.24380310106273	0.56383401211427	-28.776693107385455	J
OG0001036	2.4575946819703303	-0.141702540876728	-0.21064586438123398		2.23372742328959	0.5498769452758261	-0.24436104567366898	1.67261834217547	0.16381483653358	-0.19421428201976002	-0.0982456303368853	-0.10302021177183	0.26680792259051	4.2239384248938	0.45091825917639206	5.80297262373829	13.3648590080986		0.251741078407936	0.134076180908505	0.48361414594810903	-28.606775615976503	F
OG0001774	2.23180887234951							-0.40051693754490597			-0.00938359757874868	-0.276550080770461	-0.0545120348974617		15.2363989274459	13.2878212836743				0.346119153538221	0.0691658305776417	-28.198542544444486	S
OG0000687	2.76997277064472	0.222860005855814	-0.171672451892014	0.8758199072076941	2.3176756110918197	5.85667256809712	0.5046374848594489	1.15522020384179	0.24160943758341896	2.5737361411408197	0.292113008300591	2.94728047464278	-0.14277428296713798	0.35521832611047	5.233935933769001	0.643798695022427	0.767947211901972	0.25628539942110995	0.30661198014978197	2.80101927129548	0.35723126475066996	-27.395226190183056	K
OG0000309	3.17590299446468	0.20183870672767398	0.0764534804585062	1.57358857536228	2.63702388288666	0.103124929719287	4.949212622135629	2.38153040193242	0.29310404203208695	0.18217493489561498	0.22181435327495602	0.30162169326642996	2.6750114838952403	0.6835349655826349	4.51295033986752	0.25891169776242895	4.78812439387666	0.209664855836681		0.579497935850244	0.279146104789182	-26.908329400152134	U
OG0001087	2.97074024453596	0.11898804314067801	0.576324992264475	1.6998843111155701	2.3336422558875	1.74195614338173	0.47186033634860797	2.18605817923994		-0.10878337341554	0.302346537313427	4.6138592677614	5.0968651863841306	0.33273292218484496	0.3344489231428	0.5830462619962429	1.3048466050116498	0.2413077526247	0.5473374076522	3.3405900218760403	0.977458847282115	-26.69477062119251	J
OG0000822	2.1954816456869	0.0325978012315132	-0.0349327460079802	0.6771654730932671	1.07925657380967	1.4048082958199497	4.31410827020338	1.67513847364999	-0.106699002954298	-0.0827512005177612	0.136569362369185	-0.0453307319291168	0.355025749900214	5.58485065935057	3.59601610737933	3.40361843209392	4.27704803161885	0.0604906452276986	-0.046282535218950996	0.0763324069213184	0.27236499040976503	-26.629395056450516	H
OG0000630	1.98265562300573	-0.15294076295170903	0.24102050419838297	0.8683365230723521	2.43671267486418	0.0573634416183298	3.97034561772255	0.357260885736636	-0.193985614191196	-0.0372994064540806	-0.17451087082592498	1.56436047787233	-0.0787292729456414	16.4579738930374	-0.0428514062493427	-0.00752294508076302	0.666745216296588		-0.12861819963834598	0.30109224814219004	0.47797890480081895	-26.58273190902475	M
OG0000512	3.5284765799140603							-0.471171572123777		-0.0814891966338219			-0.542748155382296		7.117148202712669	6.90716104306934	0.631600822116765		11.791314518898199	0.8826623963612691	0.207716087637718	-26.442194146656064	Q
OG0001770	3.95767779530357			11.1215822330122		14.013311861406901	-0.144650456086793	0.0751895522710832		-0.0760581893816585	-0.0616417039127756	0.654605012623564				-0.164322948770321				0.826899155602486		-26.244914516764688	S
OG0001008	2.1571264740372498	-0.10246642268494999	0.414163200673156	2.18075153600909	0.0237447514983129	6.72206987490388	3.82991150952769	2.00755902903393	0.24052688475871303	-0.342018306754648	3.4696272395284504	3.1091655272116805	0.127631398839035	0.8682252680228729	0.577007465436416	0.207931561629754	-0.277196038812084		0.0266186283565102	2.39330352803564	0.401463817250041	-25.87802045246349	J
OG0002025	2.38752236020258						3.31881525331679			0.37818200676815295	-0.049846141836501	5.08683205677545	5.07400291442414	-0.17616090077370003	7.0117008295767					4.057481688297919	0.7836857338456121	-25.484693440394565	P
OG0000711	2.21937322696827	-0.25762803402914397	0.24459330202304397	0.4246966604605	1.78022219097258	4.78880864898367	3.1573341909804	2.11632363023143		0.21954360148545604	1.01995153823622	1.4749468508338401	0.36143095953211896	4.86324251558188	0.362840827259285	1.20279767284635	0.253788049044245	-0.0559611793776527	-0.046282535218950996	2.8248684411083103	0.352801746859539	-25.088319077813118	C
OG0001815	2.2039358534308198					0.818782941797662	0.43532747509178293	0.966496867533827		0.261080836228878	0.12697686967719302	-0.44351795936613203	7.112071993595201	-0.122335887311978	1.1264075916899	11.6034290723191	0.7117709841722021	0.45346549653564294		1.5838450798846697	0.34011294050221896	-24.97391430235017	U
OG0000712	2.4073680768664905	0.0364131697481253	0.702975762818621	0.171104662976862	0.6745317254239489	8.63354665289912	0.5844042301299821			-0.0502470528851594	0.0290880792654244	-0.0803551151027857	0.7446862259970151	-0.17695652933027103	0.5353318781749861	5.552146041084219	-0.0774940645645513		-0.22143543516790398	3.5826297494837203	3.80147292510144	-24.441842906052788	J
OG0001412	2.3144004155560096					-0.15881968383048	-0.482231927789221	4.88996346184311	0.12264293047539301		0.10737242890621002	-0.37163834447716204	-0.711622931532616		-0.33737474884231394	13.526096518485902	0.444988747637235			2.69724069038029	4.22550970631981	-23.95212684757616	T
OG0000588	2.42004471844679	0.21117366587522898	-0.136068795675184	0.29290593591752195	-0.619514583154249	8.90048009666719	3.39875697957138	2.48681204172637	0.10301609156990402	2.5069750832321	0.45318179393521896	4.97071435438949	0.47765919633903603		0.0128044313892242	0.33354918295486996	-0.0567011004810863		-0.0730071563552332	0.29386589938062896	0.30959488911795396	-23.866198006400367	F
OG0000887	2.07631114898693	-0.0375930703630043	0.21346336590500697	0.12581060080182002	-0.661206315795837	0.5042667653770779	3.9336132381016	1.5426581924316498		-0.0815688486533331	0.0480450469610597	3.44531264462932	-0.0107800886544768	-0.126151541607775	0.27138066853347	3.8863407466744704	0.659536244891228	0.289589351612401	0.161836754375877	9.156572983489	0.20466925293323898	-23.52579599164279	F
OG0001006	2.23615538157992	-0.21501498915601	-0.140868996296513	0.843189541933613	0.184041501431308	4.95260869001079	1.2745326488228401	1.4007146576076102	0.21594904196723397	-0.28637267289216495	0.38907709630478704	1.87593485456343	2.9465120763574704	0.064657549951337	4.73801280398544	0.675892466737043	-0.46167251780095203	0.12159041163275501	0.0652381978932366	4.050476324254181	0.286823199366781	-22.98132188667422	J
OG0002499	5.167150215589361												1.83104418821036	0.0829834765586952	5.92639894976332	0.687699909965629	5.5976140772392	0.319786576713872	7.4074457579533695	0.38530561269071706	0.47747857108782793	-22.715757120182992	C
OG0000966	2.90741793161009	0.201242315848784	0.325405083944909	0.42669932614442996	-0.21918288349859397	-0.205314260147678	0.887549971550452	4.37440819165205	0.21665854472636603	-0.059785433030553004	0.237346403345095	0.440602728132146	6.82592838110975	0.460129662885541	7.30032301624065	0.272074031328107	0.137408131294046		0.10432803291975999	0.36222221148304	0.21591457918560103	-22.3039580351139	J
OG0002209	3.26701075486844					5.39144822622996		9.400739578459461		-0.16987306469448302	0.055809405243269994	7.21837620261434	-0.17485071587057502		0.143844652750492					0.200704105568983	0.22016175615339997	-22.286360146454847	C
OG0001033	2.35240196006747	0.379592982445729	0.990204874498266		1.5233747697136	0.8476208434798679	0.258920827474506	2.36226969406268	-0.21615076841240197	-0.411401288566182	4.45188413822852	4.0096096820208995	4.03552797764727	-0.0952896145315619	1.40544445417247	0.586646220641717	0.191284382486768	0.28385583792567604	0.18229782044588502	-0.00828140277381435	0.55732748235486	-21.33473891331475	J
OG0001075	2.5852405302873502	0.428446447194664	0.188055206091841	1.39653935640575	2.13141561682539	0.128069461829576	3.9168656268693103			-0.40304650543157006	0.0817075920923202	3.8881935429036005	1.37794103202039	5.52746063643495	-0.0917967856944041	0.383831789796248	-0.10816489905889601	0.23864978001569503	-0.00564067880349697	1.98404011059135	0.24302287051991697	-21.305590200602634	J
OG0000709	3.3151052553783704			1.8531783392497	2.92428076922248	0.0555289319044744	4.34072044296307	3.64844747920753		0.40587516073193103	0.44288337463228294	1.29843610615239	0.8258207992087191	0.3798269955216789	0.42458025336012495	-0.14987245456575102	-1.01851265127007	0.0480786980741516	-0.106674265735843	4.97662664108225	0.816901238308713	-21.16612585804783	P
OG0001137	2.50427752227577	-0.0157347103911353	0.454664107560833		3.22143262474007	5.35974404691917	2.23812568819997	2.6593691046198504		1.2371257490198202	0.17037950865031398	-0.09852906254265402	-0.0456066909776017	0.451437794442283	3.90347221947882	0.268987717152407	0.0726526172995588	-0.16200736714410002	0.23780109780623399	0.753233062571948	0.00810037523345807	-20.714647882639245	U
OG0000814	2.65122633704737	0.301153610865226		0.8955717498971321	1.61501899041571	0.272013033767573	5.25151158257924			-0.0993035948147541	-0.0127493359239452	-0.25084358839603	7.4229115000367	0.21930527803126101	3.5934228296283104	-0.17628591948194697	0.531524634942534	0.37953057500452203	0.321007493152224	0.237705285053977	-0.25697701186449495	-20.244517112893238	J
OG0000783	1.9324370618415099	0.0215031137961193	0.0558783129219354	1.3636527928169702	-0.204550143954849	0.300993899813654	3.5904610526807303	0.5463048912936761	-0.0861595375767946	-0.33332359635155795	0.10033779353420001	1.9501045734861002	-0.204333364173427	9.29583158754223	0.118674692120829	-0.0137704447069384	0.652592665330531	0.165737828609318	0.24334918808518202	1.84869737686347	0.519580484578096	-19.931563166709473	G
OG0001706	2.38393587446446					0.361697663736577	-0.259732364289665	2.2565397615296603	0.223434796416208	-0.11746530712821601			2.8842960291095494	0.0741137770888903	0.15830244914267902	0.300896905485752	13.074346726971	0.302337781137689		0.297410888189716	0.297098780209055	-19.853277887598892	U
OG0001384	3.2362975719379197	-0.0035809433302418704		1.18637711935837			-0.162849662549627	10.9648892643922	0.21246965403169799		0.0498079562640735	5.1378052047129	-0.153022999771688	0.36979398457534296	0.0123435167176094	0.21639904574793697		0.434686266764149	0.24625804081507002	0.8978988690205759	0.29635803303787	-19.70563334978624	J
OG0001077	2.05799672636233	-0.0356801993064049	-0.0041336344928490296	-0.31833210265596	1.57203246464299	2.78042472007953	3.92774660188582	1.67610679079519		1.78602595960852	0.304145389962976	0.0573625970619884	-0.0633549082025619	5.634680824771169	0.665480020657141	-0.24226794130500898	0.21321906424298998	0.260296124986889	-0.14415966778994802	1.17477879281708	0.25848010257558	-19.502851000335127	F
OG0000999	2.42918223826713	-0.111754076767665	-0.0588269278090778		0.6569462749556619	0.3606167491287371	2.94527828927272	2.52347438103602	0.172173719830911	-0.12845490851018598	0.193858919806655	0.316351255474343	0.6142613837443521	0.184070586210639	0.266910106708357	6.52936630917853	1.0336544855374101	0.181927262455458		3.01035141710313	0.278901519780782	-18.969106747136777	J
OG0001199	3.9780375662155802	0.21117366587522898		0.21044969516772502	-0.588679390074533		-0.189023365270007	3.80615971257383	0.29515375567936497				7.77333780962021					0.22188505989937599	7.28270096464598	-0.405890279204666		-18.61726762891251	E
OG0002353	2.73698973667531												-0.0513677693313507	-0.14653833309072	4.3173704726018105	-0.23995395431955396	13.338984253597	0.0496866848848549	-0.281452643082386	0.260843867076918	0.210850203319903	-17.458422781656477	J
OG0001731	2.07468143853181				0.694289897527556	-0.0850887209559022	-0.0749974477317119	0.08991037145525599		4.01775858478833	6.610650163618821	1.0246065499794599		0.105026785021904	4.03536718302904	-0.0682178637299418	0.46853817431554295	-0.165895174560547		0.468339437709724	0.30782985118655	-17.42811779165408	M
OG0001303	4.3374245909697695	0.0855153817335846	0.207387869910825	3.4116148316758297	2.9122295650224705	11.540242840709901						-0.128029903918828	0.0981997241169558	-0.0545614345060446	-0.044801157360461	-0.139088138003335	-0.0530190503990484			-0.48365306814803793		-17.352037460833813	L
OG0000975	2.4742701943237297	-0.004807679186752361	-0.29561960427424		2.7818202534291396	0.0189769224304758	4.86946519318656	0.7739002118871879		0.315212865487546	0.00011645940683790801	2.41876050156795	0.345797002841803	0.654011763810011	0.580868753904965	0.644392400863549	2.9925778762917	0.214462405164689	0.21625722006867001	0.46794652888474203	0.221656847931659	-17.21579592369649	J
OG0002858	7.25692454673303												10.392068637926199	0.6608759142177839		0.418166221551361	2.24572350125845	0.36573517128609	0.5396545478987721	2.5029820639768197		-17.125206058115474	S
OG0000985	2.7490217113759203	0.0772792512076307	0.9049533347433771		3.329037565949	2.94440420872237	2.2623016931760898	-0.756365390635812	0.45486285293732204	0.50961537444238	-0.104562286856697	3.70509921830751	-0.104101613415563		1.4048094976180199	0.20046860411508502	0.8153903140201971	0.5147633225279571	0.14022172572663802	0.22159696507260002	0.579585442306586	-17.09936007996469	J
OG0000289	1.99988350340299	0.481362668110112	0.243529421542185	2.43070584270047	1.7330104153255799	-0.0206907921239228	2.42472539510809	1.93164596966798	-0.070757269199199	-0.410467893079471	-0.113609091270789	2.01542769835817	-0.41405106364686295	0.569644955528579	2.7163622636348	1.6349966733979397	0.0653671347341446	0.36018320243604496	-0.0149050792767343	0.7812712445799279	0.684773541994105	-17.028525238521148	L
OG0001242	3.13612219859727	-0.246427317173126	0.0631558242997488			0.331508788514999	4.18109857820486	2.6200105965916802		0.485602548145209	-0.0999413994514899	0.11526653345525001	-0.245333448682554	-0.17934089066151002	5.26656258051854	3.16376390861346	0.549538419367641	0.277623391741085	-0.0670625994889285	0.221163447427863	0.520916010677495	-16.958104972100223	S
OG0002477	7.00531252703812												0.321893010989431	-0.17538838177740698	1.04779642280685	6.77214355683995	0.038325994885505	-0.171670217539373		8.29125145936641	0.7558638516672641	-16.880215697238633	L
OG0001726	2.10247503527898					-0.148524678245427	4.29065500516461	1.2236202329614598		1.0423793492023599	0.343712869526685	0.331699886222848	0.0740768898072157	0.331604514533705	5.1045899864689295	0.0534727579521088	2.70407098123657	0.32008785453356703	-0.17297997687515	0.5484299621665221	0.7881098678494692	-16.835005502505474	M
OG0000904	3.7475451817262697	-0.21867787209563502	0.39956663654457397	1.6419663871758798	1.80997173403531	0.137057518691059	3.27127547283611	3.93477180008661	0.217406775221067	0.192283038079274	0.41124000635502705	1.9982236509876201	-0.399181035719497	0.0877003500675323	0.0651623872237475	0.128770101565362	0.785974639812115	0.248239584955446	0.104686837255292	1.35587198157206	0.51868469224597	-16.69099468689492	J
OG0013418	14.690873485416999												16.4839486688666									-16.4839486688666	-
OG0001062	2.88911622330426	0.0540249786774792	0.12470922026573	2.12752115187176	1.62625604786657	3.94396083216748	-0.23641623361201897	3.1912010072211	0.227315599377492	-0.102332126514271	0.404959478798325	-0.5697319564373361	0.911097908150231	-0.368905801272325	1.34830164414188	0.0287740899340242	1.25445524337395	0.403735076740633	0.29527379028672496	1.02116998246209	0.763446055410351	-16.448815988909868	J
OG0001125	2.5617010192175003			-0.0676642482878449	0.128087213372881	1.2215312806123402	2.8515160895296496	3.82785311243198		2.48781842413014	0.228714978700318	4.8609713606095495	-0.157313381566042				0.488622084447486		0.0562086140928727	0.0828990014410492	0.331590355848656	-16.340834885363034	I
OG0001805	2.05366041518315					-0.0774958250339434	3.8696810791826097	1.50210457290631		0.35967775737392	-0.0588132903475425	2.71678881950158	6.59410035574306	-0.166544611938828	0.22154766317223396	0.0133925656839429	0.007956826955104421	-0.23357010917925197	0.188124134931903	0.9813896194693249	0.219918649957597	-16.13825820837802	S
OG0001910	2.21968603165074	0.21028430284612				4.7169927283131505	-0.4893164353350721	2.2291959938445403		-0.147336153897691	0.364713238637318	1.6140482118948303	0.791236853740093		5.73496821337556	0.24238464790650402	0.38103708991995794	0.286233028467833	0.149953891288956			-16.084395611002098	J
OG0001906	2.93333008509121										0.0406246828804341	3.75426985795102	0.28847682764705396	0.689682198341839	0.684971829502349	7.136172718776	2.47369506186037	0.223159501392627	0.515344351204363	0.0972364188837527	0.153128569917151	-16.05676201835696	E
OG0000816	3.36799614116422	0.18373859204227697	0.047194335416626994	2.2915567271178396	2.97742818446302	0.14139460776367999	0.789030374078544	3.6079811811508598	0.21213036699114698	-0.17012321492923901	-0.0863582191987615	-1.52123408474087	6.470025156723139	-0.0378902037451282	-0.25045145644362	-0.0816228148225205	0.77072297641739			0.514894503801019	-0.0195692341596325	-15.83884777792577	L
OG0001053	2.61944550067997	-0.13320112724463398	-0.119125750765476	0.5275207389141661	2.80166961841461	2.42759325094443	2.2265315026962202	1.96392375770653	0.20941082870432298	0.0985254074920116	0.117550708427119	3.2806862195770004	0.35334250257368793	-0.190215550879355	0.49420610275850196	0.28112878969500704	0.8219004935826701	0.315885858656408	-0.188578829020602	0.44001406899840295	0.0770795941293708	-15.805848185360395	M
OG0002638	2.43325708143919						6.09948560997222							-0.28272707340534997	8.43505359457416			0.483700819292484	0.31936612059909897	0.31926081592029104	0.382064234574503	-15.756204121527407	S
OG0000425	2.1306630940814					0.10543253162313601	-0.383177296455601	-0.0546706681411313	0.18727416538200098	0.33161656317359495	-0.103461206333526	-0.407119526533387	10.6042757559015	5.9657276487979995		-0.164322948770321	0.220134725073744			-0.649736379777342		-15.651973363940668	S
OG0000776	2.7951037608711298	-0.0321052982674565	-0.22129013754889001	1.8077703391426299	4.475822000990111			0.257141397549132	0.12264293047539301	0.7134692148023059	-0.15876425686166198	-0.416457856270686	6.0114614265312	0.385024450613467	-0.0423682600887735	-0.151805115177975	-0.0991823643746199	0.132122262101152		2.29758285818411	0.433524477154525	-15.514588068953962	E
OG0000551	2.50008596366412	0.22657975419322		1.0792032935693299	0.314130557529217	8.21269751880676		-0.0256476037661667	0.14362937725939	0.24693093833445298	0.07668929575153399	3.47015565869467	-0.0547752697031014	0.266427756818958	0.126256029229984	0.40012287246705197	0.6642242784817499			0.0035914651681755	-0.0750057925637803	-15.075210130271444	P
OG0002230	2.37465696460221					0.343661081663658	-0.652148061589261	1.47042463349091	-0.070757269199199	4.51151421362364	-0.0561121724677065	0.200491628775607		0.4107471461706211		-0.0622448762745104		-0.0481481321396874	-0.11989047263887198	8.43807736067114	0.38254311530931207	-14.748158195395654	D
OG0000302	2.6269124588315402	-0.250286099280627	0.520966815148864	0.245120102153522	3.61835302678481	0.0429797404158965	4.055650026266529	2.2484974036234	0.330534783879096	-0.25708885721866703	3.2475562501492297	-0.104339977082435	-0.0764014303135564	0.1981846886	0.17853102820200398	-0.14470284863119198	0.6498600021868179	0.22099603321433	-0.213066211253018	0.5361930241975371	-0.30796679431997603	-14.739570706722565	C
OG0000537	2.09820388947949	0.0626358083136477	-0.036613398405737005	3.0103356831725496	0.806908804770727	-0.486717530423592	3.83189889799096	0.9466138780899781	-0.204893485590964	0.460428299135839	0.13570831467017802	0.38298974945134795	0.380753820089018	-0.15495238146144902	3.5227965676125197	0.12139434980163699	0.21991396443176	0.321467683489874	0.251741078407936	0.718278605692045	0.228125248752762	-14.518813957991037	F
OG0000638	6.16765269050139														-0.0379514429474671	0.43247026912304604		0.291500081040781	12.6378093282284	0.84987738111774	0.26123176898343997	-14.434937385545938
OG0001355	2.10216346670724	0.287445628289895	0.5248842634630579	0.5610976841305949	0.519112172858681								3.89624725174662	4.77112273115291	1.1248737031913	1.18587233963193	0.8496883992853679	0.25628539942110995	0.320048416415147	0.0702536568219716	0.0550476839800743	-14.42197933038866	K
OG0000084	2.71486395016888	-0.26351324797052694	0.30514193798240996	1.68376801516249	2.7078021151692497	0.0954870564272955	2.6881705531514504	0.7393233129214309	0.21503398355119002	-0.0486121861469887	0.285721500676444	0.39411641017316495	-0.11717065354871399	0.0928974178166103	3.6402346079262102	0.45339920506023296	0.35359084344553704	-0.0473027661751505	-0.21561024195839498	0.9575919092443471	0.345224485009106	-14.265294257917395	M
OG0000782	3.46750337074244	-0.100307387158121	-0.100542023484524	3.39902338111948	4.12127313511891	-0.139386572981394	-0.913332928746846	0.9198178379113309		0.195186088815466	-0.0111835394840682	-0.159701101887459	0.38614423489081895	6.20292134935102	3.16626389698966	0.3240212343983211	0.9168956369635	-0.105381146589944	-0.20542171855037697	-3.7104579761897796	-0.0463603183274005	-14.139472082158596	L
OG0001409	2.12861443880602					0.777286119423318	-1.0930288101146899	0.581153753191309	0.23851200492450503	-0.060427937829428	0.252300674102147	-0.126295849617374	-0.14847592237262602		-0.300247469398645	13.7515038545578	0.00335952917384027		-0.151939866997635	0.157785593874431	0.23076316497873198	-14.112248837895686	J
OG0032112	11.7893999937794												14.0990879573852									-14.0990879573852
OG0008487	4.6576833402385995						5.888564764301809			8.726779435046751		-0.5504086099847479										-14.064935589363813	NU
OG0001885	2.26233797311367					0.21918957188907898	0.125711673316133	0.7092419876405041					-0.606611629005563	-0.0903787181725891	-0.136309748863927	15.056806928150198	0.66756299864802	-0.0672868427641823	0.296196061676536	-2.32873291462301	0.19234949784325	-14.037738865734447	G
OG0013417	12.0295218333779												13.8468232347339									-13.8468232347339	-
OG0001235	2.64866143597037						0.45716721603862204	4.85983311733154	-0.17019519501499802		-0.16637365939204		4.34187911665738	4.31332429191742	-0.105231030433284	0.729488396388869	-0.1511371193212	-0.14733049459671302	-0.12248474322749901	-0.21920522435333104		-13.619734671994767	M
OG0002928	3.99595701274665														3.70645717434003	2.0528103661706103	0.919506850023842	0.0907326878790455	0.17588635405384398	6.26547293519467	0.36621910295943394	-13.577085470621476	S
OG0000889	2.6729151096457997	-0.18974420897905897	0.0785145880225385	1.87876875923926	0.270523919970824	-0.15416515010139	4.97279422715972	0.520017520400433		0.4835357620540779	-0.265189963775798	4.58855510911334	0.453964367679252	-0.0471667758316352	0.351644804599304	0.0379818416845393	0.48236063255593603	0.21947340288282802	-0.164607825592032	-0.11029956374880501	0.0645736690161332	-13.471535116349466	O
OG0001597	2.23499742538801	-0.34125471482919795	-0.14460326240073598	3.87454673106057	-0.362715091668899									-0.0378902037451282	0.48565911091836794					9.757264040966259	0.20164789739558897	-13.432654507696824	G
OG0001089	3.27366382501665	0.20979900417873104	0.21426232104162102	3.5236697957499397	3.61112408311215	-0.17741855127121198	0.375648135604461	0.713199990002034		-0.33132560138151695	-0.0585720997037868	-0.515671685656495	-0.152551986625596	6.20450880982499	0.0992168610274851		-0.358479712654719			-0.213042782945617	0.19704777999297102	-13.341414360295438	J
OG0005523	5.842635841074049					0.40977714965268397	8.45613807509407	4.34107003740812	0.12264293047539301													-13.329628192630267	D
OG0003239	3.06110075516345													-0.187443767002614	-0.153734423372039	1.1324225789238	0.303140204432957	11.7427137121859	0.314798275196519			-13.151896580364523	U
OG0000939	2.6371882966313596		0.35241892931962393	3.49970185414211	6.96937457302237	-0.109068150461033	-1.2932956075153201	-0.8550655462496499		0.0328583050416358	5.396888886179269	0.513447854515072	-0.840902433167894	-0.32663150073931796	0.141522855545416	0.0581405046046295	-0.0521683770222643			-0.376609984240694		-13.110612162973952	L
OG0000082	2.5509178798206804		0.21747330047864602	-0.18175643901794397	3.1975455868328	0.206463492944387					-0.13273558885881698	-0.44402638528714394	5.45256369551915		4.75062239302924		-0.183746902132984			0.0177310820608043	0.19954067038711498	-13.099674905955254	P
OG0001733	3.36865204205019														0.8106070035820441	2.00365709126472	0.0204137371843548		0.18307530212564901	9.73887633280964	0.193857951052031	-12.95048741801844	S
OG0000787	3.49945617110977	-0.28309673111219397	10.4249641402686	1.4929124920642	1.04725558471782		-0.0289889802878769	0.247364011989824				-0.0381916680189888										-12.862218849621385	NU
OG0009590	0.6260602358741												12.659080798703									-12.659080798703	S
OG0002631	6.13247650398878																	0.23645234073941898	12.6691821573881		-0.259454449357003	-12.646180048770516	-
OG0032147	10.997151222860401												12.5170372359211									-12.5170372359211
OG0002946	5.77228466856958		0.21345311145121898	6.83952519519292	4.75282753784574					0.154487401370039		0.67941574650661									-0.203384342836014	-12.436324649530514	L
OG0003017	3.0114250215222103														4.2803164399348805	0.00519902934955083	-0.00719730799216257	0.258977324182101	6.84547968898808	0.7745081602282241	0.21386598693479103	-12.371149321625467	S
OG0000094	2.7339208430205		0.212132460972412	0.0376160504221824	0.439980370530656	0.24188452421028				-0.0554674446709163	-0.0087767097220654	5.48355469854771	5.7799392217672		0.0554157021507891	-0.14408707613039198	0.405899531157966		0.226871772258224	-0.091584534416633	-0.25581019250158304	-12.327568374575831	HP
OG0000790	2.87492129018579		0.24968797437435397	0.9278142320908109	3.9331025229654504	-0.22864652686724898	0.888789790101303	1.29695541393279	0.220049563329787	0.19514239908999897	0.168562086064061	1.9810795584848002	0.29970290622076196	0.45188402756931395	0.478852985491305	0.0300076356315209	-0.7423496412793329	0.221322255222193	-0.163009990471561	1.2773833973354398	0.648148723303995	-12.134479312589741	P
OG0025206	12.0862814844289																12.0562339032969					-12.0562339032969
OG0001029	3.3708483994867997	-0.0354477423442156	0.221025314991984	1.68759351636236	2.3369337347822996	-0.328839589068498	-0.15467347432026698	1.5544660257461798	0.195747541705845	-0.33324985318241196	6.483218791887291	-0.364069596228584	-0.114464675661434		-0.164970220033453	0.21452583686110396	0.0523181095659383			0.373372027093709	0.40714558895460906	-12.030631337112455	J
OG0009774	6.8061925427966905			1.4087887169089899	10.5834167537063																	-11.992205470615291	M
OG0003170	3.36193626554233	-0.312867262907356	-0.25184443330697304	9.95513135833526	2.27414205460544																	-11.66456171672637	S
OG0001693	5.68509373974877	0.20610976331302397		6.41501773672251	5.20658624184497					-0.0668859395190539		0.24759468536531698						-0.0638983029455135		-0.3431168795639539		-11.601407305217299	L
OG0000034	2.1248178028966698	0.766394314925944	0.34107830545071105	1.3438815265856698	0.559523881926965	1.1593751932618501	1.3221944592135801	1.1256978012388101	0.227315599377492	-0.25407964586257603	-0.0757459167286131	-0.0499075232237211	2.32417442828363	-0.5299390399855171	1.40555995259532	0.0947023293666951	0.897144833072903	0.106558254647246	-0.0821030620876927	0.37458053849869705	0.414012055522749	-11.47041828608014	V
OG0038147	14.819328571145599			11.4029534243787																		-11.4029534243787
OG0001032	2.21464692010336	-0.0853099446766544	0.278607629782005	4.3636404066917995	5.12127932688584	-0.0820419257682077	-0.23899120140482702	1.66057614424852		0.26703087739941	-0.0788024303785533	-0.46569749764861607	-0.16916848270353		0.526818927882179	0.197774955466929	-0.32876271178067	0.38671187371389204	-0.0808313265379698	-0.0625969230295593	0.160051482606426	-11.370289180748413	O
OG0002498	3.51389696243101												0.396267562759471	-0.141298195909732	-0.0368551155965093	-0.1750997784905	-0.21119144827307396		0.544697080758117	10.5929456914509	0.24109443048908902	-11.210560227187761	C
OG0005189	14.2413587550329			10.418826431770901									0.7852586981243421									-11.204085129895244	S
OG0001055	2.18540702524242		0.0823379242025778	0.64962574133736	2.29179222148677	-0.0668540702571773	0.468514973869814	0.138579051897011		7.99080699822132e-05	0.007146957533661179	0.35084307998291403	-0.40380842625818103		-0.0212655967396267		0.215553785833836	-0.145618642248602		7.265409969218321	0.231660481046779	-11.063997358975438	H
OG0002788	4.4139906084244505															9.442565066808712	0.0723295827387951	0.213463880318673	0.233920182913538	0.8895875602021069	0.206469118021382	-11.058335391003206	Q
OG0001095	3.99462995674397			0.116659033549676	2.5967447114461697			3.64625686356435		4.769281177686559		-0.0921851444198371		-0.0900624905235904		0.20912184936977			-0.152480865102235			-11.003335135570861	G
OG0000389	2.01186569674902	0.20979900417873104	0.0641954659721192	-0.7349964173737429	0.0997196191210187	6.89233715094067	-0.9834202188485142	5.09108055597272			-0.0699601875245041	-0.0230012361789313	-0.0812209791800495		0.133369097987473	0.262765040425287	-0.172013716820511			0.0658335569056494	0.21626824507963396	-10.97075498065705	S
OG0001828	3.2336637464253597		0.24968797437435397		3.09565595084071	0.763470435319082	2.4959875576844905	3.59464921709267		-0.0381090093779584	0.10651544510532901	0.674657296400973										-10.94251486743965	C
OG0000763	2.33985028791746	-0.264008549204893	0.21700310434733602			0.5575321656113901	3.5647753842241903	1.8065940305284802	0.21960544553992004	0.154496908228883	-0.0476683014340592	1.9167753334737199	0.014958121939258	0.007968903509188859	-0.00100128504310253	0.75201457381006	0.12344847102715599	-0.20671479040270999		1.53045288911827	0.35804202776960997	-10.704274433042698	C
OG0004618	0.24085180093737																			10.464803465228599	0.20880508826182298	-10.673608553490421	-
OG0002299	3.06590029222149												0.9939601860223621	-0.22405398150680803	0.0812754030589693	0.8682352006080909	0.615462412648347	0.31379457573964	6.7323211010331	0.730944647603883	0.40616092812396504	-10.518100473331549	L
OG0001275	2.34016574715119					-0.16591631501531698	0.188493798438924	3.31368636587591	-0.21797315436758102	-0.0777878449019911	0.0534869936527973	1.4486222082176499	5.702744407567461		0.172968171695103	-0.14007028057765802						-10.278254350585296	S
OG0000675	2.35351681110452	0.715523725018655	0.496926461780456		1.59894105980644	-0.06716633055347901	5.682223889009251			-0.0869518158851018	-0.0556408498904484	1.18059942536195	0.0707103926417081		-0.126451830189244	0.0424210286679604	0.019256701437983	0.0493193779724018		0.528685819501576	0.19834846051816601	-10.246745515198274	J
OG0005233	1.5321248461799			-0.0868650924024429	10.309373292497598																	-10.222508200095156	K
OG0000407	2.01023746998365	0.9170145037632191	0.559131569762645	2.2296991046252597	0.7440413836380341	0.19748420262303099	3.96752667906255	1.67482676100559	-0.39316706972154797	-0.265269951105261	-0.132258336786623	-0.404931759413139	1.42993557047004	-0.10756641551993301							-0.21454042423177	-10.201925818172095	S
OG0007535	11.5744764037613		10.201509372476599																			-10.201509372476599	-
OG0002443	6.2785439380015395					-0.0856881141046232	0.321505631070615	5.01038378056626					5.01023107527368	-0.29460963307120697					0.22001900942557504			-10.1818417491603	-
OG0001063	2.46070435472768	-0.0494349833447953	-0.12083976422363901	0.803716150888501	1.1672780068201	0.112296542733636	3.39800213920769	1.80820812319944		-0.46819701804015396	-0.111192865525103	0.969299502348413	0.342337632743513		0.544798969065749	0.759904896116553	0.23258573022999202		0.27064291516605	0.21460256286632698	0.217512709674447	-10.09152124992672	J
OG0008809	4.4965433972966						6.03141570319876	3.9419452264117902														-9.97336092961055	S
OG0004784	2.90057036486018			0.589983972803788	10.263844426475499		-0.128476446039995	-0.500436377768976		-0.280905314370376												-9.94401026109994	Q
OG0000836	2.28081366563966	-0.18105311170065	-0.12110536697729402	1.38928179992307	4.13020605407871	-0.0570780862533724	1.15525098532105	0.24924695599443902	0.18727416538200098	0.0523431594153348	-0.24270508003543	2.67635812808917	-0.0577594525893838	-0.14911986628483803	-0.132993079206165	0.213403309447545	0.323321504965652	0.239084449898657		0.0955023939798698	0.16948488228179903	-9.938943745730164	C
OG0011275	7.92594088448017												9.931342502940039									-9.931342502940039	NU
OG0002450	3.64973138006903												2.8835685303025	-0.114196481042355	3.8611631884572	0.9058644242448092	0.9859376757657701	0.0668644595997536	0.48335714467692303	0.30572722426002197	0.54367994439614	-9.921966110660762	K
OG0008860	13.008259152042301							9.87074913397366														-9.87074913397366	S
OG0011830	8.58571428206475														9.868088996823118							-9.868088996823118
OG0000829	4.687390581559639			5.04776794613367	5.5511505438610005			-0.21517990755406302		-0.36577928043433006			-0.18752802959989						-0.160042079069186			-9.670389193337202	S
OG0000818	2.2834297362449503	-0.00284399522566593	-0.0631968860953145	1.5685505643300701	2.65877759805812	-0.44314107393380103	0.253060039126124	0.0643274369852997		0.0969419470049048	0.122940833768649	0.25634078916008496	-0.12364673557941601		-0.4359530958518629	4.7983576167101605	0.164137968009363	0.15279449376728502	0.21460866421882302	0.14468690320602498	0.22401820232671105	-9.65076126998556	S
OG0001068	2.01936911513799	0.0983415584715333	0.19026491829512499	0.665983551234114	2.26981244826657	-0.0746718430466238	0.38100969577871596	0.451899131395616	-0.21923767468794897	0.0614874951511113	-0.0427990404322818	0.261468786327761	3.5729004409837697	-0.18720885680153398	0.194231052072798	-0.238044594645629	0.8565434044362951		-0.137224405638836	1.30332995494012	0.14969802001761903	-9.557784042118294	U
OG0003272	5.36695367203869		0.0960422094839708	5.2465920249385	4.21334175916353																	-9.555975993586001	I
OG0001049	2.5034062544973397		0.20300742944293104	0.33015494516611305	3.0972624316550803	0.209633972124271		-0.0860706899180568		-0.18448447004051	0.13447363593347098	5.486252962354269	0.37430558043672896		-0.0379514429474671	-0.0636919889369799	-0.18924918281392605		0.0723729140838955		0.0897681983615827	-9.435784294901403	M
OG0008739	3.87770345106932			9.51285048242139	0.0756559863799461											-0.157394797723363						-9.431111671077973	M
OG0001958	3.3709062583641					0.39805574029320395					0.0820439686850513	1.17678268542769	1.12363034183146	-0.238936232395422	5.5811926074465195	0.125713433795755	-0.154026006952897		-0.0994685842153996	1.05179464273747	0.369136657692049	-9.41591925434548	I
OG0000965	3.51073812345997		-0.0605109445204074	0.288244676054141	1.27867478945311	-0.0586348400114795	-0.0254810044173896	4.33287968747827		3.08463934001617	-0.0547741447631595	-0.161554023067711	0.216456169578421	0.315300995804046	-0.24071371242845396		0.363103297842956		0.29619123684222	-0.192353514446633		-9.381468009414101	J
OG0002339	2.8986828466988				-0.701839762549036										-0.17953572933155398			0.20959682783228897		9.79719907423657	0.24834389987259198	-9.373764310060862	K
OG0000861	3.62002951495924		-0.115389999947154								-0.202934598913901	-0.0772683472011722	9.6564587410546	0.5151082616739721				-0.15277871949521898	-0.261688394152804			-9.361506943018322	S
OG0002194	2.46721189068813	0.0820493022890606											3.70565546365966	0.105154948100886	4.22238098897065	0.981656754882032	0.276632915557609		-0.0730071563552332	-0.13009619223724303	0.14719009008075598	-9.317617114948177	K
OG0013768	7.7308650723327					9.216044504771991																-9.216044504771991
OG0011274	7.54695925695537												9.06951962390785									-9.06951962390785	NU
OG0007178	11.05631213296							8.89508219128236	0.172173719830911													-9.06725591111327	-
OG0005489	12.292170793309698																			8.61269668177961	0.42007787977085903	-9.03277456155047	-
OG0000251	2.1869172801244097			2.2538733439454504			2.3243832309817796	1.13793010800745	0.175030975319297	0.0544560606035478	0.130621699126839	0.3957276393043621	0.168095606505211	-0.7774413931770959	0.10877589800439699	-0.0360198685211988	-0.24734120326066397		0.30899213269517606	2.82777764938116	0.198706780918352	-9.023568659834062	E
OG0002557	5.50796759088469	0.241174586548904	0.23596908079714604	4.6509674020170095	3.8979135351686205							0.29534148959757					-0.26971289960802997	-0.0689122596876605				-8.982740934833561	L
OG0000833	2.34707867215437			4.30170894157663	4.17791662714914		0.246324438882747	0.20538547242103602	-0.212868736346373	0.328359793265763	-0.0532374491561526	-0.18566509616738502	0.147193190240743	-0.15417861661025198	0.153540683872213	-0.126186492734309	-0.160306790378403			0.0848411653804154	0.21178380409075198	-8.964610935486563	M
OG0015422	9.64834898822972																8.900821352020051					-8.900821352020051	M
OG0000780	2.7147756505025797		0.0231853436388321	3.26940697720322	1.97064789291593	0.18003298499711398	-0.327459206122502	0.18670404421078102	-0.0861595375767946	-0.20555576666855105	-0.13918598454349498	1.3956455640361203	-0.309605820918629		3.32157858300868	0.16096809444865803	-0.34692615799256704			-0.4429864086768471	0.19954067038711498	-8.849831272347066	L
OG0008468	8.95675937157172				8.833485248747788																	-8.833485248747788	M
OG0003575	5.584792893702849	0.273519430930082		4.51550406056163	4.023682471077509																	-8.81270596256922	K
OG0018642	8.24365014295764															8.80205644637931						-8.80205644637931	-
OG0000642	2.48441684112577	-0.153800354196542	0.451984432787861			0.8833640453526841		0.39630164779820004		-0.9059548762682259	4.45001792717705		0.0766701267073771	0.15910642138336598		1.65877232232339	0.577754683553896	-0.0434599394155264	-0.0123990749940367	0.907869129590833	0.20373258008486603	-8.64995907188519	I
OG0002268	2.46816605892544												-0.14787696923822102			-0.493160427545209	9.329359041831939		-0.140242461618112	-0.143919358069474	0.15630320303985099	-8.560463028400774	I
OG0002280	3.6847587935757597	-0.377197931979315				0.08684349876568499	6.2547127810453205	2.33505248561411														-8.2994108334458	G
OG0000222	2.7004501086530097	0.44299426697649		0.376913592354188		1.05968914668237					0.16203671590345903	-0.0496492775616132			4.22926507387191	-0.00706150938447265	0.827967172080746			0.7488879759467171	0.33383403086988894	-8.124877187739683	S
OG0003324	5.67551550650168															0.146290396661455	6.83114837565199		-0.126599152552205	0.7613558315789829	0.45991871703911497	-8.072114168379338	IQ
OG0001330	4.29095287431571							1.16051379944381			-0.0600099605377867	0.0471262231387144	5.671517402561951	0.304696540260492			0.579668078366936			0.222856079968701		-7.926368163202817	S
OG0000394	2.35176098637427	0.46400442046643303	0.6647045888326961	-0.135408215090237	2.06314062424941	1.46408051556744	1.7392364650318999	0.8244071245225291	0.127299265958546	-0.28781623425631897	-0.0563033877817945	2.67626868264173	-0.451913281769955		-0.007076437257761621	-0.430268453675611	-0.214483101862318	-0.220736820205719	-0.21701546581098496	-0.22004976490284	0.127482335785546	-7.90955286044269	L
OG0000345	3.286277410737		0.21619963056438	-0.29718728805838296	0.37197477409630203	0.19286343637502898	5.76117169118074	2.21543227456577		-0.0981681174121376	-0.220283827001969	0.38538158193499394					-0.160636054358485	-0.0481481321396874		-0.1935087147005	-0.238094047366635	-7.886997207679418	M
OG0003658	3.52042878362167																		-0.130495993819442	8.30021214430865	-0.34737729755681607	-7.822338852932392	-
OG0003107	6.39953880878579															-0.0735950880920894	0.8973124273468309	0.256780692403215	0.5436654060850711	6.178138889171519		-7.802302326914547	S
OG0004274	3.3393328176385295			0.265388950801823				0.579357124991013				6.952428956289509										-7.797175032082345	S
OG0000761	3.16229473072958					-0.165018932574862	-0.0774851161370711	2.40583790649776		-0.0534191649565034	0.0113591722612678	5.168364434686599	0.308041710303674				-0.172013716820511			0.161438096551685	0.2011006695448	-7.788205059356839	C
OG0002881	4.37478289954498		-0.106065330030756	2.9649693064854	5.0078692288562					-0.101048137597197												-7.765725067713647	L
OG0000964	2.2215840672031404	-0.143876819255014	0.0651877369891645	2.90353829156945	3.5970910576955197	-0.6742415668744829	1.96899866739887	0.6200412464816191	-0.0861595375767946	0.253258494945532	-0.0740108946239252	-0.472306019507844	-1.08954485886297	-0.0703983750393688	0.576255622133064	0.543235119999761	0.0250307370092634	0.425372048685385	0.17271734803636202	-0.463134239021456	-0.318031651059836	-7.759022409122301	L
OG0010661	6.47022872670737					7.738359445161031																-7.738359445161031	E
OG0000621	2.62134688108345	-0.0349092973535506	0.21648139240483302	0.251620227667891	0.630344942305587	-0.16757846693534198	-0.262132278910532	2.15160400431852		0.408320836091514	0.621290088257321	4.297458435876391	0.133691761515994	-0.0983456311998274	-0.973540644375938		-0.0481652308158363			0.7530683158534649	-0.146257744693729	-7.73295071000676	G
OG0038149	11.5761274129654			7.7222239865663695																		-7.7222239865663695
OG0009727	8.275430746717749							7.77094336221579	-0.137049393799342													-7.633893968416448	-
Panel C
GO.ID	Term	Annotated	Significant	Expected	P-value	fdr	GO type
GO:0003735	structural constituent of ribosome	33	22	3.4	1.5e-16	1.299e-13	MF
GO:0005198	structural molecule activity	34	22	3.5	3.9e-16	1.6887000000000002e-13	MF
GO:0006412	translation	44	21	3.73	1.8000000000000002e-13	3.3174000000000004e-10	BP
GO:0043043	peptide biosynthetic process	49	21	4.15	2.7000000000000002e-12	2.4880500000000003e-09	BP
GO:0006518	peptide metabolic process	51	21	4.32	7.3e-12	4.484633333333329e-09	BP
GO:0043604	amide biosynthetic process	55	21	4.66	4.3e-11	1.981225e-08	BP
GO:0003723	RNA binding	28	16	2.88	1.9e-10	5.48466666666667e-08	MF
GO:0043603	cellular amide metabolic process	63	21	5.34	9.4e-10	3.46484e-07	BP
GO:0010467	gene expression	109	27	9.24	2.3e-09	7.06483333333333e-07	BP
GO:0044271	cellular nitrogen compound biosynthetic ...	136	30	11.53	3.3e-09	8.68842857142857e-07	BP
GO:0034645	cellular macromolecule biosynthetic proc...	90	24	7.63	6.6e-09	1.520475e-06	BP
GO:0044267	cellular protein metabolic process	77	22	6.53	9.499999999999999e-09	1.94538888888889e-06	BP
GO:1901566	organonitrogen compound biosynthetic pro...	134	29	11.36	1.3e-08	2.34563636363636e-06	BP
GO:0009059	macromolecule biosynthetic process	93	24	7.88	1.4e-08	2.34563636363636e-06	BP
GO:0019538	protein metabolic process	93	22	7.88	4.8e-07	7.372e-05	BP
GO:0042255	ribosome assembly	9	7	0.76	6.6e-07	8.68842857142857e-05	BP
GO:0022618	ribonucleoprotein complex assembly	9	7	0.76	6.6e-07	8.68842857142857e-05	BP
GO:0070925	organelle assembly	10	7	0.85	2e-06	0.000245733333333333	BP
GO:0071826	ribonucleoprotein complex subunit organi...	11	7	0.93	5.3e-06	0.00061049375	BP
GO:0034641	cellular nitrogen compound metabolic pro...	236	35	20.01	6e-06	0.000650470588235294	BP
GO:0003676	nucleic acid binding	48	16	4.95	3.2e-06	0.0006928	MF
GO:0034622	cellular protein-containing complex asse...	12	7	1.02	1.2e-05	0.00122866666666667	BP
GO:0042273	ribosomal large subunit biogenesis	6	5	0.51	2e-05	0.0019399999999999999	BP
GO:0044260	cellular macromolecule metabolic process	160	26	13.56	7.5e-05	0.00691125	BP
GO:1901576	organic substance biosynthetic process	215	31	18.23	9.9e-05	0.008688428571428571	BP
GO:0042254	ribosome biogenesis	26	9	2.2	0.00011	0.00881434782608696	BP
GO:0022613	ribonucleoprotein complex biogenesis	26	9	2.2	0.00011	0.00881434782608696	BP
GO:0044249	cellular biosynthetic process	220	31	18.65	0.00016999999999999999	0.0130545833333333	BP
GO:0042274	ribosomal small subunit biogenesis	5	4	0.42	0.00022	0.0155946153846154	BP
GO:0000027	ribosomal large subunit assembly	5	4	0.42	0.00022	0.0155946153846154	BP
GO:0009058	biosynthetic process	223	31	18.9	0.00022999999999999998	0.0156996296296296	BP
GO:1901564	organonitrogen compound metabolic proces...	213	30	18.06	0.00026000000000000003	0.0171135714285714	BP
GO:0019843	rRNA binding	10	6	1.03	0.00014	0.024248	MF
