# Supplementary material for: Genome-resolved metatranscriptomics reveals conserved root colonization determinants in a synthetic microbiota
Source: Nat Commun. 2023 Dec 13;14:8274. doi: 10.1038/s41467-023-43688-z (PMC10719396; doi:10.1038/s41467-023-43688-z)
Supplement: Supplementary file 11 — Source Data [file 41467_2023_43688_MOESM11_ESM.zip › Source Data/Main_figures/figure6/figure_d.txt]

Experiment	Timepoint	Row	Column	Medium	Mutant	OD600
I	0 hpi	A	10	50%TSA	PstABCS	0.115800001
I	0 hpi	B	11	50%TSA	PstABCS	0.111900002
I	0 hpi	C	12	50%TSA	PstABCS	0.100100003
I	0 hpi	F	7	50%TSA	PstABCS	0.099200003
I	0 hpi	G	8	50%TSA	PstABCS	0.096900001
I	0 hpi	H	9	50%TSA	PstABCS	0.097900003
I	0 hpi	C	7	50%TSA	ExbD1	0.0964
I	0 hpi		8	50%TSA	ExbD1	0.1008
I	0 hpi	E	9	50%TSA	ExbD1	0.097499996
I	0 hpi	F	10	50%TSA	ExbD1	0.102899998
I	0 hpi	G	11	50%TSA	ExbD1	0.098800004
I	0 hpi	H	12	50%TSA	ExbD1	0.100199997
I	0 hpi	A	9	50%TSA	FimC	0.099100001
I	0 hpi	B	10	50%TSA	FimC	0.114100002
I	0 hpi	C	11	50%TSA	FimC	0.102399997
I	0 hpi		12	50%TSA	FimC	0.095799997
I	0 hpi	G	7	50%TSA	FimC	0.097999997
I	0 hpi	H	8	50%TSA	FimC	0.095399998
I	0 hpi	A	8	50%TSA	ImpH	0.093900003
I	0 hpi	B	9	50%TSA	ImpH	0.108800001
I	0 hpi	C	10	50%TSA	ImpH	0.115099996
I	0 hpi		11	50%TSA	ImpH	0.0986
I	0 hpi	E	12	50%TSA	ImpH	0.100500003
I	0 hpi	H	7	50%TSA	ImpH	0.096100003
I	0 hpi	A	11	50%TSA	PstB	0.098899998
I	0 hpi	B	12	50%TSA	PstB	0.094400004
I	0 hpi	E	7	50%TSA	PstB	0.098999999
I	0 hpi	F	8	50%TSA	PstB	0.112300001
I	0 hpi	G	9	50%TSA	PstB	0.098999999
I	0 hpi	H	10	50%TSA	PstB	0.103
I	0 hpi	A	12	50%TSA	TypA	0.115800001
I	0 hpi		7	50%TSA	TypA	0.113899998
I	0 hpi	E	8	50%TSA	TypA	0.101099998
I	0 hpi	F	9	50%TSA	TypA	0.106299996
I	0 hpi	G	10	50%TSA	TypA	0.107900001
I	0 hpi	H	11	50%TSA	TypA	0.099200003
I	0 hpi	A	7	50%TSA	none	0.097000003
I	0 hpi	B	8	50%TSA	none	0.110699996
I	0 hpi	C	9	50%TSA	none	0.121299997
I	0 hpi		10	50%TSA	none	0.124700002
I	0 hpi	E	11	50%TSA	none	0.101999998
I	0 hpi	F	12	50%TSA	none	0.0973
I	0 hpi	B	7	50%TSA	WT	0.092900001
I	0 hpi	C	8	50%TSA	WT	0.099299997
I	0 hpi		9	50%TSA	WT	0.1162
I	0 hpi	E	10	50%TSA	WT	0.118299998
I	0 hpi	F	11	50%TSA	WT	0.108099997
I	0 hpi	G	12	50%TSA	WT	0.106899999
II	0 hpi	A	10	50%TSA	PstABCS	0.109200001
II	0 hpi	B	11	50%TSA	PstABCS	0.103600003
II	0 hpi	C	12	50%TSA	PstABCS	0.102499999
II	0 hpi	F	7	50%TSA	PstABCS	0.099200003
II	0 hpi	G	8	50%TSA	PstABCS	0.097400002
II	0 hpi	H	9	50%TSA	PstABCS	0.095100001
II	0 hpi	C	7	50%TSA	ExbD1	0.0933
II	0 hpi		8	50%TSA	ExbD1	0.098800004
II	0 hpi	E	9	50%TSA	ExbD1	0.105899997
II	0 hpi	F	10	50%TSA	ExbD1	0.0999
II	0 hpi	G	11	50%TSA	ExbD1	0.108400002
II	0 hpi	H	12	50%TSA	ExbD1	0.119199999
II	0 hpi	A	9	50%TSA	FimC	0.100299999
II	0 hpi	B	10	50%TSA	FimC	0.103
II	0 hpi	C	11	50%TSA	FimC	0.113200001
II	0 hpi		12	50%TSA	FimC	0.095200002
II	0 hpi	G	7	50%TSA	FimC	0.094999999
II	0 hpi	H	8	50%TSA	FimC	0.096199997
II	0 hpi	A	8	50%TSA	ImpH	0.100100003
II	0 hpi	B	9	50%TSA	ImpH	0.100900002
II	0 hpi	C	10	50%TSA	ImpH	0.103699997
II	0 hpi		11	50%TSA	ImpH	0.107500002
II	0 hpi	E	12	50%TSA	ImpH	0.094999999
II	0 hpi	H	7	50%TSA	ImpH	0.092299998
II	0 hpi	A	11	50%TSA	PstB	0.104800001
II	0 hpi	B	12	50%TSA	PstB	0.1061
II	0 hpi	E	7	50%TSA	PstB	0.098999999
II	0 hpi	F	8	50%TSA	PstB	0.099699996
II	0 hpi	G	9	50%TSA	PstB	0.107299998
II	0 hpi	H	10	50%TSA	PstB	0.100500003
II	0 hpi	A	12	50%TSA	TypA	0.102600001
II	0 hpi		7	50%TSA	TypA	0.109499998
II	0 hpi	E	8	50%TSA	TypA	0.0973
II	0 hpi	F	9	50%TSA	TypA	0.109200001
II	0 hpi	G	10	50%TSA	TypA	0.103699997
II	0 hpi	H	11	50%TSA	TypA	0.104000002
II	0 hpi	A	7	50%TSA	none	0.098899998
II	0 hpi	B	8	50%TSA	none	0.096699998
II	0 hpi	C	9	50%TSA	none	0.098099999
II	0 hpi		10	50%TSA	none	0.099799998
II	0 hpi	E	11	50%TSA	none	0.106200002
II	0 hpi	F	12	50%TSA	none	0.103600003
II	0 hpi	B	7	50%TSA	WT	0.095100001
II	0 hpi	C	8	50%TSA	WT	0.093099996
II	0 hpi		9	50%TSA	WT	0.097499996
II	0 hpi	E	10	50%TSA	WT	0.096900001
II	0 hpi	F	11	50%TSA	WT	0.098899998
II	0 hpi	G	12	50%TSA	WT	0.107900001
III	0 hpi	A	10	50%TSA	PstABCS	0.110100001
III	0 hpi	B	11	50%TSA	PstABCS	0.118799999
III	0 hpi	C	12	50%TSA	PstABCS	0.114299998
III	0 hpi	F	7	50%TSA	PstABCS	0.1109
III	0 hpi	G	8	50%TSA	PstABCS	0.113600001
III	0 hpi	H	9	50%TSA	PstABCS	0.112199999
III	0 hpi	C	7	50%TSA	ExbD1	0.094899997
III	0 hpi		8	50%TSA	ExbD1	0.120200001
III	0 hpi	E	9	50%TSA	ExbD1	0.123999998
III	0 hpi	F	10	50%TSA	ExbD1	0.105899997
III	0 hpi	G	11	50%TSA	ExbD1	0.107299998
III	0 hpi	H	12	50%TSA	ExbD1	0.115900002
III	0 hpi	A	9	50%TSA	FimC	0.112999998
III	0 hpi	B	10	50%TSA	FimC	0.123499997
III	0 hpi	C	11	50%TSA	FimC	0.122100003
III	0 hpi		12	50%TSA	FimC	0.113899998
III	0 hpi	G	7	50%TSA	FimC	0.109300002
III	0 hpi	H	8	50%TSA	FimC	0.105700001
III	0 hpi	A	8	50%TSA	ImpH	0.093199998
III	0 hpi	B	9	50%TSA	ImpH	0.122199997
III	0 hpi	C	10	50%TSA	ImpH	0.116999999
III	0 hpi		11	50%TSA	ImpH	0.119900003
III	0 hpi	E	12	50%TSA	ImpH	0.112000003
III	0 hpi	H	7	50%TSA	ImpH	0.101499997
III	0 hpi	A	11	50%TSA	PstB	0.109399997
III	0 hpi	B	12	50%TSA	PstB	0.1149
III	0 hpi	E	7	50%TSA	PstB	0.108800001
III	0 hpi	F	8	50%TSA	PstB	0.115099996
III	0 hpi	G	9	50%TSA	PstB	0.121600002
III	0 hpi	H	10	50%TSA	PstB	0.105300002
III	0 hpi	A	12	50%TSA	TypA	0.103200004
III	0 hpi		7	50%TSA	TypA	0.109899998
III	0 hpi	E	8	50%TSA	TypA	0.126300007
III	0 hpi	F	9	50%TSA	TypA	0.116400003
III	0 hpi	G	10	50%TSA	TypA	0.109399997
III	0 hpi	H	11	50%TSA	TypA	0.108599998
III	0 hpi	A	7	50%TSA	none	0.093500003
III	0 hpi	B	8	50%TSA	none	0.099100001
III	0 hpi	C	9	50%TSA	none	0.112300001
III	0 hpi		10	50%TSA	none	0.1153
III	0 hpi	E	11	50%TSA	none	0.104000002
III	0 hpi	F	12	50%TSA	none	0.1074
III	0 hpi	B	7	50%TSA	WT	0.096199997
III	0 hpi	C	8	50%TSA	WT	0.111199997
III	0 hpi		9	50%TSA	WT	0.121200003
III	0 hpi	E	10	50%TSA	WT	0.118299998
III	0 hpi	F	11	50%TSA	WT	0.108400002
III	0 hpi	G	12	50%TSA	WT	0.1087
I	24 hpi	A	10	50%TSA	PstABCS	0.513899982
I	24 hpi	B	11	50%TSA	PstABCS	0.511600018
I	24 hpi	C	12	50%TSA	PstABCS	0.475699991
I	24 hpi	F	7	50%TSA	PstABCS	0.458700001
I	24 hpi	G	8	50%TSA	PstABCS	0.454400003
I	24 hpi	H	9	50%TSA	PstABCS	0.483799994
I	24 hpi	C	7	50%TSA	ExbD1	0.364300013
I	24 hpi		8	50%TSA	ExbD1	0.374799997
I	24 hpi	E	9	50%TSA	ExbD1	0.370499998
I	24 hpi	F	10	50%TSA	ExbD1	0.380299985
I	24 hpi	G	11	50%TSA	ExbD1	0.379700005
I	24 hpi	H	12	50%TSA	ExbD1	0.439399987
I	24 hpi	A	9	50%TSA	FimC	0.416399986
I	24 hpi	B	10	50%TSA	FimC	0.461800009
I	24 hpi	C	11	50%TSA	FimC	0.399399996
I	24 hpi		12	50%TSA	FimC	0.398000002
I	24 hpi	G	7	50%TSA	FimC	0.396499991
I	24 hpi	H	8	50%TSA	FimC	0.408899993
I	24 hpi	A	8	50%TSA	ImpH	0.400299996
I	24 hpi	B	9	50%TSA	ImpH	0.430900007
I	24 hpi	C	10	50%TSA	ImpH	0.412999988
I	24 hpi		11	50%TSA	ImpH	0.392399997
I	24 hpi	E	12	50%TSA	ImpH	0.412299991
I	24 hpi	H	7	50%TSA	ImpH	0.407900006
I	24 hpi	A	11	50%TSA	PstB	0.395000011
I	24 hpi	B	12	50%TSA	PstB	0.394300014
I	24 hpi	E	7	50%TSA	PstB	0.376700014
I	24 hpi	F	8	50%TSA	PstB	0.41080001
I	24 hpi	G	9	50%TSA	PstB	0.382400006
I	24 hpi	H	10	50%TSA	PstB	0.428499997
I	24 hpi	A	12	50%TSA	TypA	0.417100012
I	24 hpi		7	50%TSA	TypA	0.365799993
I	24 hpi	E	8	50%TSA	TypA	0.34799999
I	24 hpi	F	9	50%TSA	TypA	0.353700012
I	24 hpi	G	10	50%TSA	TypA	0.370000005
I	24 hpi	H	11	50%TSA	TypA	0.360199988
I	24 hpi	A	7	50%TSA	none	0.107000001
I	24 hpi	B	8	50%TSA	none	0.110799998
I	24 hpi	C	9	50%TSA	none	0.124499999
I	24 hpi		10	50%TSA	none	0.124499999
I	24 hpi	E	11	50%TSA	none	0.109800003
I	24 hpi	F	12	50%TSA	none	0.106700003
I	24 hpi	B	7	50%TSA	WT	0.382099986
I	24 hpi	C	8	50%TSA	WT	0.397100002
I	24 hpi		9	50%TSA	WT	0.477299988
I	24 hpi	E	10	50%TSA	WT	0.444400012
I	24 hpi	F	11	50%TSA	WT	0.413199991
I	24 hpi	G	12	50%TSA	WT	0.473399997
II	24 hpi	A	10	50%TSA	PstABCS	0.501600027
II	24 hpi	B	11	50%TSA	PstABCS	0.477200001
II	24 hpi	C	12	50%TSA	PstABCS	0.453099996
II	24 hpi	F	7	50%TSA	PstABCS	0.386299998
II	24 hpi	G	8	50%TSA	PstABCS	0.398999989
II	24 hpi	H	9	50%TSA	PstABCS	0.426499993
II	24 hpi	C	7	50%TSA	ExbD1	0.275599986
II	24 hpi		8	50%TSA	ExbD1	0.283300012
II	24 hpi	E	9	50%TSA	ExbD1	0.300300002
II	24 hpi	F	10	50%TSA	ExbD1	0.288100004
II	24 hpi	G	11	50%TSA	ExbD1	0.310099989
II	24 hpi	H	12	50%TSA	ExbD1	0.318199992
II	24 hpi	A	9	50%TSA	FimC	0.373699993
II	24 hpi	B	10	50%TSA	FimC	0.361000001
II	24 hpi	C	11	50%TSA	FimC	0.374000013
II	24 hpi		12	50%TSA	FimC	0.333700001
II	24 hpi	G	7	50%TSA	FimC	0.30219999
II	24 hpi	H	8	50%TSA	FimC	0.340499997
II	24 hpi	A	8	50%TSA	ImpH	0.354200006
II	24 hpi	B	9	50%TSA	ImpH	0.342599988
II	24 hpi	C	10	50%TSA	ImpH	0.334399998
II	24 hpi		11	50%TSA	ImpH	0.346599996
II	24 hpi	E	12	50%TSA	ImpH	0.333799988
II	24 hpi	H	7	50%TSA	ImpH	0.304699987
II	24 hpi	A	11	50%TSA	PstB	0.435699999
II	24 hpi	B	12	50%TSA	PstB	0.434500009
II	24 hpi	E	7	50%TSA	PstB	0.367799997
II	24 hpi	F	8	50%TSA	PstB	0.369199991
II	24 hpi	G	9	50%TSA	PstB	0.408499986
II	24 hpi	H	10	50%TSA	PstB	0.410299987
II	24 hpi	A	12	50%TSA	TypA	0.2192
II	24 hpi		7	50%TSA	TypA	0.252200007
II	24 hpi	E	8	50%TSA	TypA	0.241500005
II	24 hpi	F	9	50%TSA	TypA	0.252700001
II	24 hpi	G	10	50%TSA	TypA	0.249200001
II	24 hpi	H	11	50%TSA	TypA	0.255299985
II	24 hpi	A	7	50%TSA	none	0.110100001
II	24 hpi	B	8	50%TSA	none	0.099399999
II	24 hpi	C	9	50%TSA	none	0.100299999
II	24 hpi		10	50%TSA	none	0.102300003
II	24 hpi	E	11	50%TSA	none	0.106600001
II	24 hpi	F	12	50%TSA	none	0.110600002
II	24 hpi	B	7	50%TSA	WT	0.358099997
II	24 hpi	C	8	50%TSA	WT	0.346500009
II	24 hpi		9	50%TSA	WT	0.348399997
II	24 hpi	E	10	50%TSA	WT	0.346399993
II	24 hpi	F	11	50%TSA	WT	0.351399988
II	24 hpi	G	12	50%TSA	WT	0.396200001
III	24 hpi	A	10	50%TSA	PstABCS	0.454299986
III	24 hpi	B	11	50%TSA	PstABCS	0.458099991
III	24 hpi	C	12	50%TSA	PstABCS	0.4991
III	24 hpi	F	7	50%TSA	PstABCS	0.429800004
III	24 hpi	G	8	50%TSA	PstABCS	0.424100012
III	24 hpi	H	9	50%TSA	PstABCS	0.485199988
III	24 hpi	C	7	50%TSA	ExbD1	0.421400011
III	24 hpi		8	50%TSA	ExbD1	0.425399989
III	24 hpi	E	9	50%TSA	ExbD1	0.384600013
III	24 hpi	F	10	50%TSA	ExbD1	0.357600003
III	24 hpi	G	11	50%TSA	ExbD1	0.305599988
III	24 hpi	H	12	50%TSA	ExbD1	0.265700012
III	24 hpi	A	9	50%TSA	FimC	0.433099985
III	24 hpi	B	10	50%TSA	FimC	0.437099993
III	24 hpi	C	11	50%TSA	FimC	0.456400007
III	24 hpi		12	50%TSA	FimC	0.439500004
III	24 hpi	G	7	50%TSA	FimC	0.363599986
III	24 hpi	H	8	50%TSA	FimC	0.398299992
III	24 hpi	A	8	50%TSA	ImpH	0.342599988
III	24 hpi	B	9	50%TSA	ImpH	0.39289999
III	24 hpi	C	10	50%TSA	ImpH	0.458400011
III	24 hpi		11	50%TSA	ImpH	0.366100013
III	24 hpi	E	12	50%TSA	ImpH	0.422100008
III	24 hpi	H	7	50%TSA	ImpH	0.369500011
III	24 hpi	A	11	50%TSA	PstB	0.501999974
III	24 hpi	B	12	50%TSA	PstB	0.533699989
III	24 hpi	E	7	50%TSA	PstB	0.542299986
III	24 hpi	F	8	50%TSA	PstB	0.46540001
III	24 hpi	G	9	50%TSA	PstB	0.479600012
III	24 hpi	H	10	50%TSA	PstB	0.519500017
III	24 hpi	A	12	50%TSA	TypA	0.321399987
III	24 hpi		7	50%TSA	TypA	0.4005
III	24 hpi	E	8	50%TSA	TypA	0.403899997
III	24 hpi	F	9	50%TSA	TypA	0.322100013
III	24 hpi	G	10	50%TSA	TypA	0.314399987
III	24 hpi	H	11	50%TSA	TypA	0.294
III	24 hpi	A	7	50%TSA	none	0.100699998
III	24 hpi	B	8	50%TSA	none	0.141200006
III	24 hpi	C	9	50%TSA	none	0.226500005
III	24 hpi		10	50%TSA	none	0.229599997
III	24 hpi	E	11	50%TSA	none	0.110200003
III	24 hpi	F	12	50%TSA	none	0.105499998
III	24 hpi	B	7	50%TSA	WT	0.404599994
III	24 hpi	C	8	50%TSA	WT	0.502200007
III	24 hpi		9	50%TSA	WT	0.486600012
III	24 hpi	E	10	50%TSA	WT	0.495299995
III	24 hpi	F	11	50%TSA	WT	0.379599988
III	24 hpi	G	12	50%TSA	WT	0.396200001
I	48 hpi	A	10	50%TSA	PstABCS	0.952899992
I	48 hpi	B	11	50%TSA	PstABCS	0.940199971
I	48 hpi	C	12	50%TSA	PstABCS	0.92869997
I	48 hpi	F	7	50%TSA	PstABCS	0.875500023
I	48 hpi	G	8	50%TSA	PstABCS	0.875
I	48 hpi	H	9	50%TSA	PstABCS	0.885100007
I	48 hpi	C	7	50%TSA	ExbD1	0.825800002
I	48 hpi		8	50%TSA	ExbD1	0.840200007
I	48 hpi	E	9	50%TSA	ExbD1	0.828299999
I	48 hpi	F	10	50%TSA	ExbD1	0.837599993
I	48 hpi	G	11	50%TSA	ExbD1	0.83039999
I	48 hpi	H	12	50%TSA	ExbD1	0.904299974
I	48 hpi	A	9	50%TSA	FimC	0.878499985
I	48 hpi	B	10	50%TSA	FimC	0.890500009
I	48 hpi	C	11	50%TSA	FimC	0.871399999
I	48 hpi		12	50%TSA	FimC	0.862699986
I	48 hpi	G	7	50%TSA	FimC	0.829100013
I	48 hpi	H	8	50%TSA	FimC	0.83950001
I	48 hpi	A	8	50%TSA	ImpH	0.871200025
I	48 hpi	B	9	50%TSA	ImpH	0.890299976
I	48 hpi	C	10	50%TSA	ImpH	0.875100017
I	48 hpi		11	50%TSA	ImpH	0.85680002
I	48 hpi	E	12	50%TSA	ImpH	0.840900004
I	48 hpi	H	7	50%TSA	ImpH	0.819599986
I	48 hpi	A	11	50%TSA	PstB	0.841199994
I	48 hpi	B	12	50%TSA	PstB	0.84920001
I	48 hpi	E	7	50%TSA	PstB	0.80250001
I	48 hpi	F	8	50%TSA	PstB	0.838800013
I	48 hpi	G	9	50%TSA	PstB	0.811200023
I	48 hpi	H	10	50%TSA	PstB	0.841600001
I	48 hpi	A	12	50%TSA	TypA	0.954100013
I	48 hpi		7	50%TSA	TypA	0.849900007
I	48 hpi	E	8	50%TSA	TypA	0.836700022
I	48 hpi	F	9	50%TSA	TypA	0.841600001
I	48 hpi	G	10	50%TSA	TypA	0.857200027
I	48 hpi	H	11	50%TSA	TypA	0.834299982
I	48 hpi	A	7	50%TSA	none	0.112300001
I	48 hpi	B	8	50%TSA	none	0.117299996
I	48 hpi	C	9	50%TSA	none	0.125699997
I	48 hpi		10	50%TSA	none	0.124700002
I	48 hpi	E	11	50%TSA	none	0.113600001
I	48 hpi	F	12	50%TSA	none	0.116999999
I	48 hpi	B	7	50%TSA	WT	0.84740001
I	48 hpi	C	8	50%TSA	WT	0.859700024
I	48 hpi		9	50%TSA	WT	0.911800027
I	48 hpi	E	10	50%TSA	WT	0.879400015
I	48 hpi	F	11	50%TSA	WT	0.857299984
I	48 hpi	G	12	50%TSA	WT	0.902800024
II	48 hpi	A	10	50%TSA	PstABCS	0.928499997
II	48 hpi	B	11	50%TSA	PstABCS	0.915799975
II	48 hpi	C	12	50%TSA	PstABCS	0.882499993
II	48 hpi	F	7	50%TSA	PstABCS	0.766300023
II	48 hpi	G	8	50%TSA	PstABCS	0.791599989
II	48 hpi	H	9	50%TSA	PstABCS	0.847299993
II	48 hpi	C	7	50%TSA	ExbD1	0.705900013
II	48 hpi		8	50%TSA	ExbD1	0.724300027
II	48 hpi	E	9	50%TSA	ExbD1	0.742500007
II	48 hpi	F	10	50%TSA	ExbD1	0.701399982
II	48 hpi	G	11	50%TSA	ExbD1	0.772400022
II	48 hpi	H	12	50%TSA	ExbD1	0.925000012
II	48 hpi	A	9	50%TSA	FimC	0.879000008
II	48 hpi	B	10	50%TSA	FimC	0.835300028
II	48 hpi	C	11	50%TSA	FimC	0.915600002
II	48 hpi		12	50%TSA	FimC	0.785099983
II	48 hpi	G	7	50%TSA	FimC	0.692399979
II	48 hpi	H	8	50%TSA	FimC	0.795400023
II	48 hpi	A	8	50%TSA	ImpH	0.836300015
II	48 hpi	B	9	50%TSA	ImpH	0.829400003
II	48 hpi	C	10	50%TSA	ImpH	0.807900012
II	48 hpi		11	50%TSA	ImpH	0.809400022
II	48 hpi	E	12	50%TSA	ImpH	0.796400011
II	48 hpi	H	7	50%TSA	ImpH	0.744499981
II	48 hpi	A	11	50%TSA	PstB	0.852900028
II	48 hpi	B	12	50%TSA	PstB	0.833199978
II	48 hpi	E	7	50%TSA	PstB	0.713400006
II	48 hpi	F	8	50%TSA	PstB	0.717100024
II	48 hpi	G	9	50%TSA	PstB	0.772800028
II	48 hpi	H	10	50%TSA	PstB	0.770900011
II	48 hpi	A	12	50%TSA	TypA	0.833500028
II	48 hpi		7	50%TSA	TypA	0.741299987
II	48 hpi	E	8	50%TSA	TypA	0.692300022
II	48 hpi	F	9	50%TSA	TypA	0.724900007
II	48 hpi	G	10	50%TSA	TypA	0.712100029
II	48 hpi	H	11	50%TSA	TypA	0.803499997
II	48 hpi	A	7	50%TSA	none	0.110100001
II	48 hpi	B	8	50%TSA	none	0.102499999
II	48 hpi	C	9	50%TSA	none	0.102899998
II	48 hpi		10	50%TSA	none	0.105800003
II	48 hpi	E	11	50%TSA	none	0.123400003
II	48 hpi	F	12	50%TSA	none	0.1105
II	48 hpi	B	7	50%TSA	WT	0.762799978
II	48 hpi	C	8	50%TSA	WT	0.776199996
II	48 hpi		9	50%TSA	WT	0.789600015
II	48 hpi	E	10	50%TSA	WT	0.765600026
II	48 hpi	F	11	50%TSA	WT	0.758099973
II	48 hpi	G	12	50%TSA	WT	0.833999991
III	48 hpi	A	10	50%TSA	PstABCS	0.890900016
III	48 hpi	B	11	50%TSA	PstABCS	0.841899991
III	48 hpi	C	12	50%TSA	PstABCS	0.919399977
III	48 hpi	F	7	50%TSA	PstABCS	0.879800022
III	48 hpi	G	8	50%TSA	PstABCS	0.815400004
III	48 hpi	H	9	50%TSA	PstABCS	0.872900009
III	48 hpi	C	7	50%TSA	ExbD1	0.880599976
III	48 hpi		8	50%TSA	ExbD1	0.922200024
III	48 hpi	E	9	50%TSA	ExbD1	0.912299991
III	48 hpi	F	10	50%TSA	ExbD1	0.912299991
III	48 hpi	G	11	50%TSA	ExbD1	0.799700022
III	48 hpi	H	12	50%TSA	ExbD1	0.889699996
III	48 hpi	A	9	50%TSA	FimC	0.903500021
III	48 hpi	B	10	50%TSA	FimC	0.881699979
III	48 hpi	C	11	50%TSA	FimC	0.956499994
III	48 hpi		12	50%TSA	FimC	0.913999975
III	48 hpi	G	7	50%TSA	FimC	0.75819999
III	48 hpi	H	8	50%TSA	FimC	0.870800018
III	48 hpi	A	8	50%TSA	ImpH	0.742200017
III	48 hpi	B	9	50%TSA	ImpH	0.846700013
III	48 hpi	C	10	50%TSA	ImpH	0.912299991
III	48 hpi		11	50%TSA	ImpH	0.777199984
III	48 hpi	E	12	50%TSA	ImpH	0.939700007
III	48 hpi	H	7	50%TSA	ImpH	0.753899992
III	48 hpi	A	11	50%TSA	PstB	0.777999997
III	48 hpi	B	12	50%TSA	PstB	0.792900026
III	48 hpi	E	7	50%TSA	PstB	0.892400026
III	48 hpi	F	8	50%TSA	PstB	0.791299999
III	48 hpi	G	9	50%TSA	PstB	0.746399999
III	48 hpi	H	10	50%TSA	PstB	0.838500023
III	48 hpi	A	12	50%TSA	TypA	0.838999987
III	48 hpi		7	50%TSA	TypA	0.896099985
III	48 hpi	E	8	50%TSA	TypA	0.914699972
III	48 hpi	F	9	50%TSA	TypA	0.824800014
III	48 hpi	G	10	50%TSA	TypA	0.755100012
III	48 hpi	H	11	50%TSA	TypA	0.837499976
III	48 hpi	A	7	50%TSA	none	0.102200001
III	48 hpi	B	8	50%TSA	none	0.190099999
III	48 hpi	C	9	50%TSA	none	0.281699985
III	48 hpi		10	50%TSA	none	0.286000013
III	48 hpi	E	11	50%TSA	none	0.108400002
III	48 hpi	F	12	50%TSA	none	0.104000002
III	48 hpi	B	7	50%TSA	WT	0.834900022
III	48 hpi	C	8	50%TSA	WT	0.936999977
III	48 hpi		9	50%TSA	WT	0.941100001
III	48 hpi	E	10	50%TSA	WT	0.989600003
III	48 hpi	F	11	50%TSA	WT	0.805000007
III	48 hpi	G	12	50%TSA	WT	0.853100002
I	48 hpi	A	10	50%TSA	PstABCS	1.04369998
I	48 hpi	B	11	50%TSA	PstABCS	1.019299984
I	48 hpi	C	12	50%TSA	PstABCS	0.999199986
I	48 hpi	F	7	50%TSA	PstABCS	0.983500004
I	48 hpi	G	8	50%TSA	PstABCS	1.024600029
I	48 hpi	H	9	50%TSA	PstABCS	0.965499997
I	48 hpi	C	7	50%TSA	ExbD1	0.875699997
I	48 hpi		8	50%TSA	ExbD1	0.896099985
I	48 hpi	E	9	50%TSA	ExbD1	0.891499996
I	48 hpi	F	10	50%TSA	ExbD1	0.878000021
I	48 hpi	G	11	50%TSA	ExbD1	0.867200017
I	48 hpi	H	12	50%TSA	ExbD1	0.838999987
I	48 hpi	A	9	50%TSA	FimC	0.924000025
I	48 hpi	B	10	50%TSA	FimC	0.922100008
I	48 hpi	C	11	50%TSA	FimC	0.939999998
I	48 hpi		12	50%TSA	FimC	0.918500006
I	48 hpi	G	7	50%TSA	FimC	0.892499983
I	48 hpi	H	8	50%TSA	FimC	0.958199978
I	48 hpi	A	8	50%TSA	ImpH	0.942200005
I	48 hpi	B	9	50%TSA	ImpH	0.938399971
I	48 hpi	C	10	50%TSA	ImpH	0.912899971
I	48 hpi		11	50%TSA	ImpH	0.922100008
I	48 hpi	E	12	50%TSA	ImpH	0.913600028
I	48 hpi	H	7	50%TSA	ImpH	0.914600015
I	48 hpi	A	11	50%TSA	PstB	0.977400005
I	48 hpi	B	12	50%TSA	PstB	0.975700021
I	48 hpi	E	7	50%TSA	PstB	0.897000015
I	48 hpi	F	8	50%TSA	PstB	0.967199981
I	48 hpi	G	9	50%TSA	PstB	0.955600023
I	48 hpi	H	10	50%TSA	PstB	0.988300025
I	48 hpi	A	12	50%TSA	TypA	0.968599975
I	48 hpi		7	50%TSA	TypA	0.889500022
I	48 hpi	E	8	50%TSA	TypA	0.950299978
I	48 hpi	F	9	50%TSA	TypA	0.96359998
I	48 hpi	G	10	50%TSA	TypA	0.951900005
I	48 hpi	H	11	50%TSA	TypA	0.976899981
I	48 hpi	A	7	50%TSA	none	0.108800001
I	48 hpi	B	8	50%TSA	none	0.110299997
I	48 hpi	C	9	50%TSA	none	0.119599998
I	48 hpi		10	50%TSA	none	0.119499996
I	48 hpi	E	11	50%TSA	none	0.113700002
I	48 hpi	F	12	50%TSA	none	0.1153
I	48 hpi	B	7	50%TSA	WT	0.875
I	48 hpi	C	8	50%TSA	WT	0.916999996
I	48 hpi		9	50%TSA	WT	0.984200001
I	48 hpi	E	10	50%TSA	WT	0.922100008
I	48 hpi	F	11	50%TSA	WT	0.947000027
I	48 hpi	G	12	50%TSA	WT	0.938000023
II	48 hpi	A	10	50%TSA	PstABCS	1.023000002
II	48 hpi	B	11	50%TSA	PstABCS	0.943799973
II	48 hpi	C	12	50%TSA	PstABCS	0.927999973
II	48 hpi	F	7	50%TSA	PstABCS	0.675899982
II	48 hpi	G	8	50%TSA	PstABCS	0.792999983
II	48 hpi	H	9	50%TSA	PstABCS	0.885699987
II	48 hpi	C	7	50%TSA	ExbD1	0.717400014
II	48 hpi		8	50%TSA	ExbD1	0.776000023
II	48 hpi	E	9	50%TSA	ExbD1	0.727299988
II	48 hpi	F	10	50%TSA	ExbD1	0.742900014
II	48 hpi	G	11	50%TSA	ExbD1	0.679700017
II	48 hpi	H	12	50%TSA	ExbD1	0.907599986
II	48 hpi	A	9	50%TSA	FimC	0.875999987
II	48 hpi	B	10	50%TSA	FimC	0.867900014
II	48 hpi	C	11	50%TSA	FimC	0.967899978
II	48 hpi		12	50%TSA	FimC	0.7421
II	48 hpi	G	7	50%TSA	FimC	0.715600014
II	48 hpi	H	8	50%TSA	FimC	0.798500001
II	48 hpi	A	8	50%TSA	ImpH	0.936200023
II	48 hpi	B	9	50%TSA	ImpH	0.785099983
II	48 hpi	C	10	50%TSA	ImpH	0.7051
II	48 hpi		11	50%TSA	ImpH	0.768299997
II	48 hpi	E	12	50%TSA	ImpH	0.762399971
II	48 hpi	H	7	50%TSA	ImpH	0.672999978
II	48 hpi	A	11	50%TSA	PstB	0.833400011
II	48 hpi	B	12	50%TSA	PstB	0.869099975
II	48 hpi	E	7	50%TSA	PstB	0.672699988
II	48 hpi	F	8	50%TSA	PstB	0.650600016
II	48 hpi	G	9	50%TSA	PstB	0.73360002
II	48 hpi	H	10	50%TSA	PstB	0.835300028
II	48 hpi	A	12	50%TSA	TypA	0.912800014
II	48 hpi		7	50%TSA	TypA	0.753099978
II	48 hpi	E	8	50%TSA	TypA	0.69599998
II	48 hpi	F	9	50%TSA	TypA	0.710799992
II	48 hpi	G	10	50%TSA	TypA	0.753199995
II	48 hpi	H	11	50%TSA	TypA	0.864899993
II	48 hpi	A	7	50%TSA	none	0.111100003
II	48 hpi	B	8	50%TSA	none	0.103600003
II	48 hpi	C	9	50%TSA	none	0.103500001
II	48 hpi		10	50%TSA	none	0.106899999
II	48 hpi	E	11	50%TSA	none	0.291500002
II	48 hpi	F	12	50%TSA	none	0.111900002
II	48 hpi	B	7	50%TSA	WT	0.722500026
II	48 hpi	C	8	50%TSA	WT	0.766799986
II	48 hpi		9	50%TSA	WT	0.684499979
II	48 hpi	E	10	50%TSA	WT	0.746699989
II	48 hpi	F	11	50%TSA	WT	0.720799983
II	48 hpi	G	12	50%TSA	WT	0.866900027
III	48 hpi	A	10	50%TSA	PstABCS	0.916999996
III	48 hpi	B	11	50%TSA	PstABCS	0.881399989
III	48 hpi	C	12	50%TSA	PstABCS	1.010200024
III	48 hpi	F	7	50%TSA	PstABCS	0.915899992
III	48 hpi	G	8	50%TSA	PstABCS	0.831099987
III	48 hpi	H	9	50%TSA	PstABCS	0.961099982
III	48 hpi	C	7	50%TSA	ExbD1	0.936699986
III	48 hpi		8	50%TSA	ExbD1	0.947899997
III	48 hpi	E	9	50%TSA	ExbD1	0.872399986
III	48 hpi	F	10	50%TSA	ExbD1	0.953000009
III	48 hpi	G	11	50%TSA	ExbD1	0.816999972
III	48 hpi	H	12	50%TSA	ExbD1	0.850700021
III	48 hpi	A	9	50%TSA	FimC	0.909500003
III	48 hpi	B	10	50%TSA	FimC	0.851700008
III	48 hpi	C	11	50%TSA	FimC	0.696399987
III	48 hpi		12	50%TSA	FimC	0.913500011
III	48 hpi	G	7	50%TSA	FimC	0.599600017
III	48 hpi	H	8	50%TSA	FimC	0.89230001
III	48 hpi	A	8	50%TSA	ImpH	0.831700027
III	48 hpi	B	9	50%TSA	ImpH	0.823000014
III	48 hpi	C	10	50%TSA	ImpH	0.941900015
III	48 hpi		11	50%TSA	ImpH	0.827099979
III	48 hpi	E	12	50%TSA	ImpH	0.912500024
III	48 hpi	H	7	50%TSA	ImpH	0.737100005
III	48 hpi	A	11	50%TSA	PstB	0.833599985
III	48 hpi	B	12	50%TSA	PstB	0.817099988
III	48 hpi	E	7	50%TSA	PstB	0.926999986
III	48 hpi	F	8	50%TSA	PstB	0.79369998
III	48 hpi	G	9	50%TSA	PstB	0.798900008
III	48 hpi	H	10	50%TSA	PstB	0.829200029
III	48 hpi	A	12	50%TSA	TypA	0.906000018
III	48 hpi		7	50%TSA	TypA	0.995199978
III	48 hpi	E	8	50%TSA	TypA	0.986299992
III	48 hpi	F	9	50%TSA	TypA	0.86589998
III	48 hpi	G	10	50%TSA	TypA	0.805800021
III	48 hpi	H	11	50%TSA	TypA	0.697600007
III	48 hpi	A	7	50%TSA	none	0.108000003
III	48 hpi	B	8	50%TSA	none	0.212699994
III	48 hpi	C	9	50%TSA	none	0.308800012
III	48 hpi		10	50%TSA	none	0.316700011
III	48 hpi	E	11	50%TSA	none	0.108400002
III	48 hpi	F	12	50%TSA	none	0.111100003
III	48 hpi	B	7	50%TSA	WT	0.917900026
III	48 hpi	C	8	50%TSA	WT	0.936699986
III	48 hpi		9	50%TSA	WT	1.038300037
III	48 hpi	E	10	50%TSA	WT	1.03489995
III	48 hpi	F	11	50%TSA	WT	0.82190001
III	48 hpi	G	12	50%TSA	WT	0.718699992
