# Supplementary material for: Genome-resolved metatranscriptomics reveals conserved root colonization determinants in a synthetic microbiota
Source: Nat Commun. 2023 Dec 13;14:8274. doi: 10.1038/s41467-023-43688-z (PMC10719396; doi:10.1038/s41467-023-43688-z)
Supplement: Supplementary file 11 — Source Data [file 41467_2023_43688_MOESM11_ESM.zip › Source Data/Main_figures/figure6/figure_c.csv]

	ID	roots_weight	cfu.mg	experiment	genotype
45	129	0.0049	40.81632653	1	WT
46	130	0.0038	342.1052632	1	WT
47	131	0.0028	246.4285714	1	WT
48	132	0.0043	83.72093023	1	WT
49	133	0.0038	36.31578947	1	WT
50	134	0.0032	118.75	1	WT
51	135	0.0028	36.42857143	1	WT
52	136	0.0027	37.40740741	1	WT
53	137	0.0042	121.4285714	1	WT
54	138	0.0034	152.9411765	1	WT
55	139	0.0021	395.2380952	1	WT
56	140	0.002	130	1	WT
57	141	0.002	1.5	1	TypA
58	142	0.0035	34.28571429	1	TypA
59	143	0.0031	14.51612903	1	TypA
60	144	0.0024	26.25	1	TypA
61	145	0.0033	17.27272727	1	TypA
62	146	0.004	20.75	1	TypA
63	147	0.0022	9.545454545	1	TypA
64	148	0.0024	1.666666667	1	TypA
65	149	0.0024	4.583333333	1	TypA
66	150	0.0018	7.777777778	1	TypA
67	151	0.0017	9.411764706	1	TypA
68	152	0.0027	9.259259259	1	TypA
69	153	0.0013	56.92307692	1	ExbD1
70	154	0.0019	44.21052632	1	ExbD1
71	155	0.002	0	1	ExbD1
72	156	0.0034	35.29411765	1	ExbD1
73	157	0.0033	163.6363636	1	ExbD1
74	159	0.0031	448.3870968	1	ExbD1
75	161	0.0032	34.375	1	ExbD1
76	162	0.0019	26.31578947	1	ExbD1
77	163	0.0023	147.826087	1	ExbD1
78	164	0.0016	25	1	ExbD1
103	189	0.0035	48.57142857	1	PstABCS
104	190	0.0036	18.05555556	1	PstABCS
105	191	0.0053	13.96226415	1	PstABCS
106	192	0.0038	57.89473684	1	PstABCS
107	193	0.0053	35.8490566	1	PstABCS
108	194	0.0029	3.103448276	1	PstABCS
109	195	0.0059	15.93220339	1	PstABCS
110	196	0.0022	2.727272727	1	PstABCS
111	197	0.0026	21.15384615	1	PstABCS
112	198	0.0016	5.625	1	PstABCS
113	199	0.0046	9.347826087	1	PstABCS
114	200	0.0019	9.473684211	1	PstABCS
115	201	0.0015	46.66666667	2	ExbD1
116	202	0.0032	47.5	2	ExbD1
117	203	0.0012	0	2	ExbD1
118	204	0.0023	6.956521739	2	ExbD1
119	205	0.0028	3.214285714	2	ExbD1
120	206	0.0017	15.29411765	2	ExbD1
121	207	0.0018	4.444444444	2	ExbD1
122	208	0.0011	0	2	ExbD1
123	209	0.0053	54.71698113	2	ExbD1
124	210	9e-04	3.333333333	2	ExbD1
125	211	0.002	1	2	ExbD1
126	212	0.0016	16.875	2	ExbD1
163	249	0.0014	46.42857143	2	WT
164	250	0.0017	2.352941176	2	WT
165	251	0.0017	71.17647059	2	WT
166	252	0.0021	32.38095238	2	WT
167	253	0.0014	15.71428571	2	WT
168	254	0.0019	226.3157895	2	WT
169	255	0.0024	42.08333333	2	WT
170	256	0.0022	10.45454545	2	WT
171	257	0.003	380	2	WT
172	258	0.0023	126.0869565	2	WT
173	259	7e-04	7.142857143	2	WT
174	260	0.0017	14.11764706	2	WT
175	261	0.0019	0	2	TypA
176	262	0.0014	1.428571429	2	TypA
177	263	0.0011	0	2	TypA
178	264	9e-04	0	2	TypA
179	265	0.0011	0	2	TypA
180	266	0.0014	0.714285714	2	TypA
181	267	4e-04	0	2	TypA
182	268	0.001	0	2	TypA
183	269	8e-04	0	2	TypA
184	270	0.0018	0.555555556	2	TypA
185	271	0.0017	0	2	TypA
186	272	0.0017	0.588235294	2	TypA
220	310	0.001	42	2	PstABCS
221	312	0.0017	15.29411765	2	PstABCS
222	313	0.0015	38	2	PstABCS
223	314	0.0015	50	2	PstABCS
224	315	0.0015	30.66666667	2	PstABCS
225	316	0.0031	87.09677419	2	PstABCS
226	317	0.0038	23.94736842	2	PstABCS
227	318	0.0043	60.46511628	2	PstABCS
228	319	0.0014	31.42857143	2	PstABCS
229	320	0.0018	52.77777778	2	PstABCS
