# Supplementary material for: Genome-resolved metatranscriptomics reveals conserved root colonization determinants in a synthetic microbiota
Source: Nat Commun. 2023 Dec 13;14:8274. doi: 10.1038/s41467-023-43688-z (PMC10719396; doi:10.1038/s41467-023-43688-z)
Supplement: Supplementary file 11 — Source Data [file 41467_2023_43688_MOESM11_ESM.zip › Source Data/Main_figures/figure6/figures_f-g.csv]

ID_Tube "Sample_ID" "ID2" "RFW_tare" "RFW" "Weight" "Bio_rep" "Environment" "Environment2" "Microbes" "SC" "Tech_Rep" "Primer.set" "PlatePosition" "Plateused" "Ct_AtUB" "Ct" "Ct_norm" "DeltaCT"
346 "1" "1" "1_Roots_R179WT_Single_1" 2732.1 NA NA "1" "Roots" "R" "R179WT" "Single" 1 "Ct_F2R4" "P2-A12" "P4_P5" 20.28 20.97 20.97 0.619853849969494
347 "2" "2" "1_Roots_R179WT_Single_2" 2801 NA NA "1" "Roots" "R" "R179WT" "Single" 2 "Ct_F2R4" "P2-B1" "P4_P5" 19.08 19.28 19.28 0.870550563296122
348 "3" "3" "1_Roots_R179WT_Single_3" NA NA NA "1" "Roots" "R" "R179WT" "Single" 3 "Ct_F2R4" "P2-B2" "P4_P5" 21.4 23.55 23.55 0.225312615652707
349 "4" "4" "1_Roots_R179WT_Single_4" NA NA NA "1" "Roots" "R" "R179WT" "Single" 4 "Ct_F2R4" "P2-B3" "P4_P5" 21.42 23.84 23.84 0.186856156079368
350 "5" "5" "1_Roots_R179WT_Single_5" NA NA NA "1" "Roots" "R" "R179WT" "Single" 5 "Ct_F2R4" "P2-B4" "P4_P5" 20.37 22.33 22.33 0.257028456664017
351 "6" "6" "1_Roots_R179WT_Single_6" NA NA NA "1" "Roots" "R" "R179WT" "Single" 6 "Ct_F2R4" "P2-B5" "P4_P5" 21.43 23.24 23.24 0.285190928967106
352 "7" "7" "2_Roots_R179WT_Single_1" NA NA NA "2" "Roots" "R" "R179WT" "Single" 1 "Ct_F2R4" "P2-B6" "P4_P5" 21.66 22.27 22.27 0.655196701929182
353 "8" "8" "2_Roots_R179WT_Single_2" NA NA NA "2" "Roots" "R" "R179WT" "Single" 2 "Ct_F2R4" "P2-B7" "P4_P5" 20.8 22.33 22.33 0.346277367027732
354 "9" "9" "2_Roots_R179WT_Single_3" NA NA NA "2" "Roots" "R" "R179WT" "Single" 3 "Ct_F2R4" "P2-B8" "P4_P5" 19.83 20.29 20.29 0.726986258660155
355 "10" "10" "2_Roots_R179WT_Single_4" NA NA NA "2" "Roots" "R" "R179WT" "Single" 4 "Ct_F2R4" "P2-B9" "P4_P5" 20.08 20.84 20.84 0.590496330714765
356 "11" "11" "2_Roots_R179WT_Single_5" NA NA NA "2" "Roots" "R" "R179WT" "Single" 5 "Ct_F2R4" "P2-B10" "P4_P5" 20.48 21.07 21.07 0.664342907048256
357 "12" "12" "2_Roots_R179WT_Single_6" NA NA NA "2" "Roots" "R" "R179WT" "Single" 6 "Ct_F2R4" "P2-B11" "P4_P5" 21.16 22.79 22.79 0.323088207659373
358 "13" "13" "1_Roots_typA_Single_1" NA NA NA "1" "Roots" "R" "typA" "Single" 1 "Ct_F2R4" "P2-B12" "P4_P5" 21.44 24.11 24.11 0.157126671815229
359 "14" "14" "1_Roots_typA_Single_2" NA NA NA "1" "Roots" "R" "typA" "Single" 2 "Ct_F2R4" "P2-C1" "P4_P5" 20.42 22.03 22.03 0.327598350964591
360 "15" "15" "1_Roots_typA_Single_3" NA NA NA "1" "Roots" "R" "typA" "Single" 3 "Ct_F2R4" "P2-C2" "P4_P5" 20.46 22.75 22.75 0.204475514639445
361 "16" "16" "1_Roots_typA_Single_4" NA NA NA "1" "Roots" "R" "typA" "Single" 4 "Ct_F2R4" "P2-C3" "P4_P5" 20.98 24.05 24.05 0.119079749755492
362 "17" "17" "1_Roots_typA_Single_5" NA NA NA "1" "Roots" "R" "typA" "Single" 5 "Ct_F2R4" "P2-C4" "P4_P5" 20.07 22.39 22.39 0.200267469397405
363 "18" "18" "1_Roots_typA_Single_6" NA NA NA "1" "Roots" "R" "typA" "Single" 6 "Ct_F2R4" "P2-C5" "P4_P5" 20.09 22.12 22.12 0.244855074396732
364 "19" "19" "2_Roots_typA_Single_1" NA NA NA "2" "Roots" "R" "typA" "Single" 1 "Ct_F2R4" "P2-C6" "P4_P5" 19.75 20.29 20.29 0.687770909069872
365 "20" "20" "2_Roots_typA_Single_2" NA NA NA "2" "Roots" "R" "typA" "Single" 2 "Ct_F2R4" "P2-C7" "P4_P5" 19.45 21.14 21.14 0.309926924984746
366 "21" "21" "2_Roots_typA_Single_3" NA NA NA "2" "Roots" "R" "typA" "Single" 3 "Ct_F2R4" "P2-C8" "P4_P5" 19.73 21.04 21.04 0.403320879611063
368 "23" "23" "2_Roots_typA_Single_5" NA NA NA "2" "Roots" "R" "typA" "Single" 5 "Ct_F2R4" "P2-C10" "P4_P5" 20.77 21.62 21.62 0.554784736033922
369 "24" "24" "2_Roots_typA_Single_6" NA NA NA "2" "Roots" "R" "typA" "Single" 6 "Ct_F2R4" "P2-C11" "P4_P5" 19.71 21.93 21.93 0.214641359109439
371 "26" "26" "1_Roots_pstABCS_Single_2" NA NA NA "1" "Roots" "R" "pstABCS" "Single" 2 "Ct_F2R4" "P2-D1" "P4_P5" 21.04 24.01 24.01 0.127626515713399
372 "27" "27" "1_Roots_pstABCS_Single_3" NA NA NA "1" "Roots" "R" "pstABCS" "Single" 3 "Ct_F2R4" "P2-D2" "P4_P5" 21.11 21.34 21.34 0.852634891767956
373 "28" "28" "1_Roots_pstABCS_Single_4" NA NA NA "1" "Roots" "R" "pstABCS" "Single" 4 "Ct_F2R4" "P2-D3" "P4_P5" 21.33 25.1 25.1 0.0733021843269923
374 "29" "29" "1_Roots_pstABCS_Single_5" NA NA NA "1" "Roots" "R" "pstABCS" "Single" 5 "Ct_F2R4" "P2-D4" "P4_P5" 21.48 24.84 24.84 0.0973955724575625
375 "30" "30" "1_Roots_pstABCS_Single_6" NA NA NA "1" "Roots" "R" "pstABCS" "Single" 6 "Ct_F2R4" "P2-D5" "P4_P5" 21.38 22.77 22.77 0.38156480224014
376 "31" "31" "2_Roots_pstABCS_Single_1" NA NA NA "2" "Roots" "R" "pstABCS" "Single" 1 "Ct_F2R4" "P2-D6" "P4_P5" 21.34 25.29 25.29 0.0647040577400861
377 "32" "32" "2_Roots_pstABCS_Single_2" NA NA NA "2" "Roots" "R" "pstABCS" "Single" 2 "Ct_F2R4" "P2-D7" "P4_P5" 21.12 22.15 22.15 0.489710148793464
379 "34" "34" "2_Roots_pstABCS_Single_4" NA NA NA "2" "Roots" "R" "pstABCS" "Single" 4 "Ct_F2R4" "P2-D9" "P4_P5" 21.11 25.01 25.01 0.0669858414085182
380 "35" "35" "2_Roots_pstABCS_Single_5" NA NA NA "2" "Roots" "R" "pstABCS" "Single" 5 "Ct_F2R4" "P2-D10" "P4_P5" 20.92 25.08 25.08 0.0559390669329984
381 "36" "36" "2_Roots_pstABCS_Single_6" NA NA NA "2" "Roots" "R" "pstABCS" "Single" 6 "Ct_F2R4" "P2-D11" "P4_P5" 21.02 24.18 24.18 0.111878133865997
382 "37" "37" "1_Roots_ExbD_Single_1" NA NA NA "1" "Roots" "R" "ExbD" "Single" 1 "Ct_F2R4" "P2-D12" "P4_P5" 20.13 23.32 23.32 0.109575715164504
383 "38" "38" "1_Roots_ExbD_Single_2" NA NA NA "1" "Roots" "R" "ExbD" "Single" 2 "Ct_F2R4" "P2-E1" "P4_P5" 23.9 26.26 26.26 0.194791144915125
384 "39" "39" "1_Roots_ExbD_Single_3" NA NA NA "1" "Roots" "R" "ExbD" "Single" 3 "Ct_F2R4" "P2-E2" "P4_P5" 20.89 22.45 22.45 0.339151081861918
385 "40" "40" "1_Roots_ExbD_Single_4" NA NA NA "1" "Roots" "R" "ExbD" "Single" 4 "Ct_F2R4" "P2-E3" "P4_P5" 21.13 21.25 21.25 0.920187650624874
386 "41" "41" "1_Roots_ExbD_Single_5" NA NA NA "1" "Roots" "R" "ExbD" "Single" 5 "Ct_F2R4" "P2-E4" "P4_P5" 20.06 21.23 21.23 0.444421340583285
387 "42" "42" "1_Roots_ExbD_Single_6" NA NA NA "1" "Roots" "R" "ExbD" "Single" 6 "Ct_F2R4" "P2-E5" "P4_P5" 20.18 21.47 21.47 0.408951029278891
388 "43" "43" "2_Roots_ExbD_Single_1" NA NA NA "2" "Roots" "R" "ExbD" "Single" 1 "Ct_F2R4" "P2-E6" "P4_P5" 20.14 21.49 21.49 0.392292048948376
389 "44" "44" "2_Roots_ExbD_Single_2" NA NA NA "2" "Roots" "R" "ExbD" "Single" 2 "Ct_F2R4" "P2-E7" "P4_P5" 21.67 21.92 21.92 0.840896415253715
390 "45" "45" "2_Roots_ExbD_Single_3" NA NA NA "2" "Roots" "R" "ExbD" "Single" 3 "Ct_F2R4" "P2-E8" "P4_P5" 19.65 20.57 20.57 0.52850902028069
391 "46" "46" "2_Roots_ExbD_Single_4" NA NA NA "2" "Roots" "R" "ExbD" "Single" 4 "Ct_F2R4" "P2-E9" "P4_P5" 23.18 23.72 23.72 0.687770909069872
392 "47" "47" "2_Roots_ExbD_Single_5" NA NA NA "2" "Roots" "R" "ExbD" "Single" 5 "Ct_F2R4" "P2-E10" "P4_P5" 20.05 20.1 20.1 0.965936328924845
393 "48" "48" "2_Roots_ExbD_Single_6" NA NA NA "2" "Roots" "R" "ExbD" "Single" 6 "Ct_F2R4" "P2-E11" "P4_P5" 21.25 22.68 22.68 0.371130892657262
394 "49" "49" "1_Roots_MF_Single_1" NA NA NA "1" "Roots" "R" "MF" "Single" 1 "Ct_F2R4" "P2-E12" "P4_P5" 24.82 31.55 31.55 0.00942037365383406
395 "50" "50" "1_Roots_MF_Single_2" NA NA NA "1" "Roots" "R" "MF" "Single" 2 "Ct_F2R4" "P2-F1" "P4_P5" 21.18 28.98 28.98 0.00448710294920717
396 "51" "51" "1_Roots_MF_Single_3" NA NA NA "1" "Roots" "R" "MF" "Single" 3 "Ct_F2R4" "P2-F2" "P4_P5" 21.38 NA 32.21 0.000549344963226957
397 "52" "52" "1_Roots_MF_Single_4" NA NA NA "1" "Roots" "R" "MF" "Single" 4 "Ct_F2R4" "P2-F3" "P4_P5" 21.35 31.72 31.72 0.000755646969503121
398 "53" "53" "1_Roots_MF_Single_5" NA NA NA "1" "Roots" "R" "MF" "Single" 5 "Ct_F2R4" "P2-F4" "P4_P5" 20.92 34.28 34.28 9.51128637280884e-05
399 "54" "54" "1_Roots_MF_Single_6" NA NA NA "1" "Roots" "R" "MF" "Single" 6 "Ct_F2R4" "P2-F5" "P4_P5" 21.02 NA 32.21 0.000428030137361345
401 "56" "56" "2_Roots_MF_Single_2" NA NA NA "2" "Roots" "R" "MF" "Single" 2 "Ct_F2R4" "P2-F7" "P4_P5" 21.16 NA 32.21 0.000471648598107834
402 "57" "57" "2_Roots_MF_Single_3" NA NA NA "2" "Roots" "R" "MF" "Single" 3 "Ct_F2R4" "P2-F8" "P4_P5" 21.62 NA 32.21 0.000648772370164312
403 "58" "58" "2_Roots_MF_Single_4" NA NA NA "2" "Roots" "R" "MF" "Single" 4 "Ct_F2R4" "P2-F9" "P4_P5" 21.86 NA 32.21 0.000766195408102295
404 "59" "59" "2_Roots_MF_Single_5" NA NA NA "2" "Roots" "R" "MF" "Single" 5 "Ct_F2R4" "P2-F10" "P4_P5" 21.11 NA 32.21 0.000455582515398831
405 "60" "60" "2_Roots_MF_Single_6" NA NA NA "2" "Roots" "R" "MF" "Single" 6 "Ct_F2R4" "P2-F11" "P4_P5" 20.53 30.1 30.1 0.0013156577899079
406 "61" "61" "1_Roots_R179WT_Coculture_1" NA NA NA "1" "Roots" "R" "R179WT" "Coculture" 1 "Ct_F2R4" "P2-F12" "P4_P5" 21.27 26.11 26.11 0.0349152230647569
407 "62" "62" "1_Roots_R179WT_Coculture_2" NA NA NA "1" "Roots" "R" "R179WT" "Coculture" 2 "Ct_F2R4" "P2-G1" "P4_P5" 21 27.94 27.94 0.00814426375657125
408 "63" "63" "1_Roots_R179WT_Coculture_3" NA NA NA "1" "Roots" "R" "R179WT" "Coculture" 3 "Ct_F2R4" "P2-G2" "P4_P5" 22.01 28.8 28.8 0.00903662643676006
409 "64" "64" "1_Roots_R179WT_Coculture_4" NA NA NA "1" "Roots" "R" "R179WT" "Coculture" 4 "Ct_F2R4" "P2-G3" "P4_P5" 22.03 28.88 28.88 0.00866851150053005
410 "65" "65" "1_Roots_R179WT_Coculture_5" NA NA NA "1" "Roots" "R" "R179WT" "Coculture" 5 "Ct_F2R4" "P2-G4" "P4_P5" 22.17 29.2 29.2 0.00765172107489788
411 "66" "66" "1_Roots_R179WT_Coculture_6" NA NA NA "1" "Roots" "R" "R179WT" "Coculture" 6 "Ct_F2R4" "P2-G5" "P4_P5" 21.45 28.15 28.15 0.00961831572925716
412 "67" "67" "2_Roots_R179WT_Coculture_1" NA NA NA "2" "Roots" "R" "R179WT" "Coculture" 1 "Ct_F2R4" "P2-G6" "P4_P5" 20.95 27.89 27.89 0.00814426375657125
413 "68" "68" "2_Roots_R179WT_Coculture_2" NA NA NA "2" "Roots" "R" "R179WT" "Coculture" 2 "Ct_F2R4" "P2-G7" "P4_P5" 21.1 27.02 27.02 0.0165159068837716
414 "69" "69" "2_Roots_R179WT_Coculture_3" NA NA NA "2" "Roots" "R" "R179WT" "Coculture" 3 "Ct_F2R4" "P2-G8" "P4_P5" 20.32 26.71 26.71 0.0119239000700044
415 "70" "70" "2_Roots_R179WT_Coculture_4" NA NA NA "2" "Roots" "R" "R179WT" "Coculture" 4 "Ct_F2R4" "P2-G9" "P4_P5" 21.54 27.16 27.16 0.0203334664912802
416 "71" "71" "2_Roots_R179WT_Coculture_5" NA NA NA "2" "Roots" "R" "R179WT" "Coculture" 5 "Ct_F2R4" "P2-G10" "P4_P5" 21.37 28.57 28.57 0.00680117627575097
417 "72" "72" "2_Roots_R179WT_Coculture_6" NA NA NA "2" "Roots" "R" "R179WT" "Coculture" 6 "Ct_F2R4" "P2-G11" "P4_P5" 21.11 28.05 28.05 0.00814426375657125
418 "73" "73" "1_Roots_typA_Coculture_1" NA NA NA "1" "Roots" "R" "typA" "Coculture" 1 "Ct_F2R4" "P2-G12" "P4_P5" 20.68 29.93 29.93 0.00164237581104241
419 "74" "74" "1_Roots_typA_Coculture_2" NA NA NA "1" "Roots" "R" "typA" "Coculture" 2 "Ct_F2R4" "P2-H1" "P4_P5" 21.9 32.58 32.58 0.000609536400830865
420 "75" "75" "1_Roots_typA_Coculture_3" NA NA NA "1" "Roots" "R" "typA" "Coculture" 3 "Ct_F2R4" "P2-H2" "P4_P5" 22.11 31.88 31.88 0.00114534663010926
421 "76" "76" "1_Roots_typA_Coculture_4" NA NA NA "1" "Roots" "R" "typA" "Coculture" 4 "Ct_F2R4" "P2-H3" "P4_P5" 22.01 31.95 31.95 0.00101803296957141
422 "77" "77" "1_Roots_typA_Coculture_5" NA NA NA "1" "Roots" "R" "typA" "Coculture" 5 "Ct_F2R4" "P2-H4" "P4_P5" 20.93 33.23 33.23 0.000198303807704159
423 "78" "78" "1_Roots_typA_Coculture_6" NA NA NA "1" "Roots" "R" "typA" "Coculture" 6 "Ct_F2R4" "P2-H5" "P4_P5" 21.83 NA 32.21 0.000750427334613286
424 "79" "79" "2_Roots_typA_Coculture_1" NA NA NA "2" "Roots" "R" "typA" "Coculture" 1 "Ct_F2R4" "P2-H6" "P4_P5" 22.77 NA 32.21 0.00143971603251084
425 "80" "80" "2_Roots_typA_Coculture_2" NA NA NA "2" "Roots" "R" "typA" "Coculture" 2 "Ct_F2R4" "P2-H7" "P4_P5" 21.19 NA 32.21 0.000481558937740898
426 "81" "81" "2_Roots_typA_Coculture_3" NA NA NA "2" "Roots" "R" "typA" "Coculture" 3 "Ct_F2R4" "P2-H8" "P4_P5" 21.66 27.32 27.32 0.0197774467807856
427 "82" "82" "2_Roots_typA_Coculture_4" NA NA NA "2" "Roots" "R" "typA" "Coculture" 4 "Ct_F2R4" "P2-H9" "P4_P5" 20.57 27.71 27.71 0.00708999340091532
428 "83" "83" "2_Roots_typA_Coculture_5" NA NA NA "2" "Roots" "R" "typA" "Coculture" 5 "Ct_F2R4" "P2-H10" "P4_P5" 21.69 28.05 28.05 0.0121744465571953
429 "84" "84" "2_Roots_typA_Coculture_6" NA NA NA "2" "Roots" "R" "typA" "Coculture" 6 "Ct_F2R4" "P2-H11" "P4_P5" 20.36 26.72 26.72 0.0121744465571953
430 "85" "85" "1_Roots_pstABCS_Coculture_1" NA NA NA "1" "Roots" "R" "pstABCS" "Coculture" 1 "Ct_F2R4" "P2-H12" "P4_P5" 20.91 31.03 31.03 0.000898620752563354
431 "86" "86" "1_Roots_pstABCS_Coculture_2" NA NA NA "1" "Roots" "R" "pstABCS" "Coculture" 2 "Ct_F2R4" "P3-A1" "P7" 24.16 NA 32.21 0.00377318878486268
432 "87" "87" "1_Roots_pstABCS_Coculture_3" NA NA NA "1" "Roots" "R" "pstABCS" "Coculture" 3 "Ct_F2R4" "P3-A2" "P7" 24.14 34.08 34.08 0.00101803296957141
433 "88" "88" "1_Roots_pstABCS_Coculture_4" NA NA NA "1" "Roots" "R" "pstABCS" "Coculture" 4 "Ct_F2R4" "P3-A3" "P7" 24.02 35.38 35.38 0.000380451454912353
434 "89" "89" "1_Roots_pstABCS_Coculture_5" NA NA NA "1" "Roots" "R" "pstABCS" "Coculture" 5 "Ct_F2R4" "P3-A4" "P7" 23.23 32.73 32.73 0.00138106793200498
435 "90" "90" "1_Roots_pstABCS_Coculture_6" NA NA NA "1" "Roots" "R" "pstABCS" "Coculture" 6 "Ct_F2R4" "P3-A5" "P7" 24.25 NA 32.21 0.00401606963537526
436 "91" "91" "2_Roots_pstABCS_Coculture_1" NA NA NA "2" "Roots" "R" "pstABCS" "Coculture" 1 "Ct_F2R4" "P3-A6" "P7" 24.02 30.96 30.96 0.00814426375657125
437 "92" "92" "2_Roots_pstABCS_Coculture_2" NA NA NA "2" "Roots" "R" "pstABCS" "Coculture" 2 "Ct_F2R4" "P3-A7" "P7" 24.93 33.96 33.96 0.00191293026872446
438 "93" "93" "2_Roots_pstABCS_Coculture_3" NA NA NA "2" "Roots" "R" "pstABCS" "Coculture" 3 "Ct_F2R4" "P3-A8" "P7" 23.64 30.23 30.23 0.010380357922629
439 "94" "94" "2_Roots_pstABCS_Coculture_4" NA NA NA "2" "Roots" "R" "pstABCS" "Coculture" 4 "Ct_F2R4" "P3-A9" "P7" 23.65 30.75 30.75 0.0072893202463813
440 "95" "95" "2_Roots_pstABCS_Coculture_5" NA NA NA "2" "Roots" "R" "pstABCS" "Coculture" 5 "Ct_F2R4" "P3-A10" "P7" 23.64 29.93 29.93 0.0127797196649653
441 "96" "96" "2_Roots_pstABCS_Coculture_6" NA NA NA "2" "Roots" "R" "pstABCS" "Coculture" 6 "Ct_F2R4" "P3-A11" "P7" 23.47 33.32 33.32 0.00108356393756625
442 "97" "97" "1_Roots_ExbD_Coculture_1" NA NA NA "1" "Roots" "R" "ExbD" "Coculture" 1 "Ct_F2R4" "P3-A12" "P7" 23.71 28.67 28.67 0.0321285570830021
443 "98" "98" "1_Roots_ExbD_Coculture_2" NA NA NA "1" "Roots" "R" "ExbD" "Coculture" 2 "Ct_F2R4" "P3-B1" "P7" 23.72 29.21 29.21 0.0222507843062042
444 "99" "99" "1_Roots_ExbD_Coculture_3" NA NA NA "1" "Roots" "R" "ExbD" "Coculture" 3 "Ct_F2R4" "P3-B2" "P7" 23.63 30.14 30.14 0.0109722255917031
445 "100" "100" "1_Roots_ExbD_Coculture_4" NA NA NA "1" "Roots" "R" "ExbD" "Coculture" 4 "Ct_F2R4" "P3-B3" "P7" 22.79 27.15 27.15 0.0486977862287813
446 "101" "101" "1_Roots_ExbD_Coculture_5" NA NA NA "1" "Roots" "R" "ExbD" "Coculture" 5 "Ct_F2R4" "P3-B4" "P7" 22.97 28.26 28.26 0.0255594393299306
447 "102" "102" "1_Roots_ExbD_Coculture_6" NA NA NA "1" "Roots" "R" "ExbD" "Coculture" 6 "Ct_F2R4" "P3-B5" "P7" 23.88 31.25 31.25 0.00604517575602496
448 "103" "103" "2_Roots_ExbD_Coculture_1" NA NA NA "2" "Roots" "R" "ExbD" "Coculture" 1 "Ct_F2R4" "P3-B6" "P7" 24.12 28.92 28.92 0.0358968235936573
449 "104" "104" "2_Roots_ExbD_Coculture_2" NA NA NA "2" "Roots" "R" "ExbD" "Coculture" 2 "Ct_F2R4" "P3-B7" "P7" 25.14 NA 32.21 0.00744248435971826
450 "105" "105" "2_Roots_ExbD_Coculture_3" NA NA NA "2" "Roots" "R" "ExbD" "Coculture" 3 "Ct_F2R4" "P3-B8" "P7" 22.74 27.06 27.06 0.0500668673493514
451 "106" "106" "2_Roots_ExbD_Coculture_4" NA NA NA "2" "Roots" "R" "ExbD" "Coculture" 4 "Ct_F2R4" "P3-B9" "P7" 23.01 27.95 27.95 0.0325770550262851
452 "107" "107" "2_Roots_ExbD_Coculture_5" NA NA NA "2" "Roots" "R" "ExbD" "Coculture" 5 "Ct_F2R4" "P3-B10" "P7" 22.45 26.13 26.13 0.0780206593063508
453 "108" "108" "2_Roots_ExbD_Coculture_6" NA NA NA "2" "Roots" "R" "ExbD" "Coculture" 6 "Ct_F2R4" "P3-B11" "P7" 23.7 33.54 33.54 0.00109110072077365
487 "49" "49" "1_Roots_MF_Coculture_1" NA NA NA "1" "Roots" "R" "MF" "Coculture" 1 "Ct_F2R4" "P2-E12" "P4_P5" 24.82 31.55 31.55 0.00942037365383406
488 "50" "50" "1_Roots_MF_Coculture_2" NA NA NA "1" "Roots" "R" "MF" "Coculture" 2 "Ct_F2R4" "P2-F1" "P4_P5" 21.18 28.98 28.98 0.00448710294920717
489 "51" "51" "1_Roots_MF_Coculture_3" NA NA NA "1" "Roots" "R" "MF" "Coculture" 3 "Ct_F2R4" "P2-F2" "P4_P5" 21.38 NA 32.21 0.000549344963226957
490 "52" "52" "1_Roots_MF_Coculture_4" NA NA NA "1" "Roots" "R" "MF" "Coculture" 4 "Ct_F2R4" "P2-F3" "P4_P5" 21.35 31.72 31.72 0.000755646969503121
491 "53" "53" "1_Roots_MF_Coculture_5" NA NA NA "1" "Roots" "R" "MF" "Coculture" 5 "Ct_F2R4" "P2-F4" "P4_P5" 20.92 34.28 34.28 9.51128637280884e-05
492 "54" "54" "1_Roots_MF_Coculture_6" NA NA NA "1" "Roots" "R" "MF" "Coculture" 6 "Ct_F2R4" "P2-F5" "P4_P5" 21.02 NA 32.21 0.000428030137361345
494 "56" "56" "2_Roots_MF_Coculture_2" NA NA NA "2" "Roots" "R" "MF" "Coculture" 2 "Ct_F2R4" "P2-F7" "P4_P5" 21.16 NA 32.21 0.000471648598107834
495 "57" "57" "2_Roots_MF_Coculture_3" NA NA NA "2" "Roots" "R" "MF" "Coculture" 3 "Ct_F2R4" "P2-F8" "P4_P5" 21.62 NA 32.21 0.000648772370164312
496 "58" "58" "2_Roots_MF_Coculture_4" NA NA NA "2" "Roots" "R" "MF" "Coculture" 4 "Ct_F2R4" "P2-F9" "P4_P5" 21.86 NA 32.21 0.000766195408102295
497 "59" "59" "2_Roots_MF_Coculture_5" NA NA NA "2" "Roots" "R" "MF" "Coculture" 5 "Ct_F2R4" "P2-F10" "P4_P5" 21.11 NA 32.21 0.000455582515398831
498 "60" "60" "2_Roots_MF_Coculture_6" NA NA NA "2" "Roots" "R" "MF" "Coculture" 6 "Ct_F2R4" "P2-F11" "P4_P5" 20.53 30.1 30.1 0.0013156577899079
