# Supplementary material for: Genome-resolved metatranscriptomics reveals conserved root colonization determinants in a synthetic microbiota
Source: Nat Commun. 2023 Dec 13;14:8274. doi: 10.1038/s41467-023-43688-z (PMC10719396; doi:10.1038/s41467-023-43688-z)
Supplement: Supplementary file 11 — Source Data [file 41467_2023_43688_MOESM11_ESM.zip › Source Data/Supplementary_information/figureS4/figure_S4.xlsx]

## Sheet: Feuil1
Histograms (left)						House keeping genes (right)
Name	Strain	TPM in roots	TPM in matrix			strain	gene ID	House keeping gene	log2FoldChange	lfcSE	padj
Root559|1	Root559	134.08495160397575	173.0286502209663			Root102	Root102|4585	secA	-0.0615187805074284	0.938463275397333	0.955730853021096
Root559|2	Root559	0.0	0.0			Root123D2	Root123D2|3583	secA	0.488040534154265	0.985669000881184	0.45474087480615
Root559|3	Root559	101.75560783162479	187.6797830400796			Root1277	Root1277|2218	secA	-0.125494472914425	0.914439978634555	0.956860482368203
Root559|4	Root559	372.56878257022515	537.1934746940718			Root1280	Root1280|4097	secA	0.53203542123972	0.77636340747949	1.0
Root559|5	Root559	946.1911978868573	24650.71003453648			Root149	Root149|2962	secA	1.02257907942908	1.3346136614495	0.188960253231757
Root559|6	Root559	26.663268714613352	1005.5527639427172			Root154	Root154|836	secA	0.776389263224321	1.09892150813401	0.367499815451447
Root559|7	Root559	979.2196280099886	23786.60874466668			Root172	Root172|4536	secA	0.179831780792722	0.990220487670358	0.828914747897828
Root559|8	Root559	470.40541594379147	10043.279538911238			Root179	Root179|1212	secA	2.43108150271798	1.20516531623656	0.0186765812407045
Root559|9	Root559	17.566658377503387	441.30804333688263			Root181	Root181|1430	secA	0.593958953989126	1.23922396773045	0.970138530494062
Root559|10	Root559	36.277243571477094	201.4571219053243			Root22	Root22|2611	secA	0.343355114764215	1.0208339245214	0.79657416151971
Root559|11	Root559	326.3976855225168	4574.0129151769825			Root322	Root322|910	secA	2.39792865213689	1.49459458305932	0.0770339884356459
Root559|12	Root559	116.17043276111073	505.6508722521859			Root491	Root491|1710	secA	-0.151264491649635	0.953149768190794	0.749737582469886
Root559|13	Root559	731.4924295233443	5048.630752872712			Root559	Root559|2413	secA	1.60250802756952	0.757045865963109	0.0542145926959229
Root559|14	Root559	180.78440764585815	288.93989653690824			Root569	Root569|2731	secA	1.64198313509317	1.40682697805491	0.0923711480639068
Root559|15	Root559	144.8816136190363	55.256360657920496			Root61	Root61|3487	secA	1.61853127167233	1.19187416079961	0.081154121456048
Root559|16	Root559	144.34561481921588	10.86590008106022			Root667	Root667|729	secA	-0.118225898380262	1.01735446842769	1.0
Root559|17	Root559	145.52703892283438	488.02192642694			Root670	Root670|4426	secA	-0.193644804908725	0.905014859986101	0.697016953402235
Root559|18	Root559	20.612270223158543	9.203936943500551			Root685	Root685|2783	secA	0.662218181894224	1.11595918136102	1.0
Root559|19	Root559	0.0	204.42370958333746			Root68	Root68|2050	secA	-0.0622061832258436	0.454587184143011	0.755688600000637
Root559|20	Root559	10522.514943271459	11898.126171370142			Root70	Root70|447	secA	1.01152311642531	1.73191949341501	1.0
Root559|21	Root559	12.061977128462223	0.3176358673436331			Root102	Root102|6450	rpoC	-0.0699738579382768	0.915698194164804	0.955730853021096
Root559|22	Root559	3.7056301938945158	47.76747694515196			Root123D2	Root123D2|854	rpoC	0.882716815808081	1.36623644951741	0.196459128550226
Root559|23	Root559	0.0	29.44761163160065			Root1277	Root1277|4109	rpoC	0.429348732960029	0.990974741603054	0.860609948464448
Root559|24	Root559	1.1059295486955882	19.079982684421672			Root1280	Root1280|1705	rpoC	0.439365766516165	0.726320594846123	0.519299421320605
Root559|25	Root559	10.32080817657221	91.72635457666937			Root149	Root149|5132	rpoC	0.923794441044146	1.20089922932968	0.24003527061399
Root559|26	Root559	152.20021633075712	82.41103186043003			Root154	Root154|3195	rpoC	2.12003151442561	1.64211211748654	0.0659860991036123
Root559|27	Root559	514.8158051319103	46.75580204509592			Root172	Root172|6474	rpoC	-0.0046280939495179	0.938243344097722	0.9887566394345
Root559|28	Root559	8918.599647359977	2417.980690419639			Root179	Root179|179	rpoC	1.65460066184351	1.15040725446405	0.0636538292076174
Root559|29	Root559	10923.118650393293	3041.79184814375			Root181	Root181|1158	rpoC	0.0957388575074034	0.959179638622273	1.0
Root559|30	Root559	14822.75428860083	5403.9355148716995			Root22	Root22|1432	rpoC	-0.233645851284711	0.943200159790829	0.887735946600827
Root559|31	Root559	219.26666372159212	465.4360157722616			Root322	Root322|3012	rpoC	0.876748770309779	1.00972592993104	0.395340681412695
Root559|32	Root559	100.07525200356132	400.26596416360667			Root491	Root491|5215	rpoC	0.572243661361362	1.1816765682614	0.234643134398897
Root559|33	Root559	61.62623364986894	576.6728214081812			Root559	Root559|3866	rpoC	0.463261378041931	0.619610617745785	0.625884192494007
Root559|34	Root559	1512.3255040438753	879.0732565892916			Root569	Root569|4914	rpoC	1.72955037914409	1.00382955703331	0.0544238407671177
Root559|35	Root559	1361.5110780469026	581.3973674653346			Root61	Root61|3043	rpoC	1.26867440595573	1.05418916167479	0.13387643301943
Root559|36	Root559	526.0344371923945	58.794207834318996			Root667	Root667|3926	rpoC	0.225335635834566	1.04048146671913	1.0
Root559|37	Root559	862.1881711622628	801.7793626058499			Root670	Root670|5113	rpoC	1.07232051498716	1.59439472194205	0.141127900218475
Root559|38	Root559	177.09458172932864	414.56429509920787			Root685	Root685|877	rpoC	3.09758159847199	1.70769983224961	0.0101684388420799
Root559|39	Root559	656.4196212874515	2707.715470479422			Root68	Root68|4517	rpoC	0.59615684074844	1.18189998432758	0.0681153995186234
Root559|40	Root559	72.40331881020543	14.331340895933424			Root70	Root70|4138	rpoC	3.38055185902645	1.54497262329191	0.0167745627607379
Root559|41	Root559	70.84439104649923	228.28153741564054			Root102	Root102|5952	adk	0.0	0.0	1.0
Root559|42	Root559	418.8831781401444	229.6970202488374			Root123D2	Root123D2|886	adk	0.655580941134226	1.15900986773573	0.291590142524998
Root559|43	Root559	819.2295592547175	828.3852814406017			Root1277	Root1277|836	adk	0.0	0.0	1.0
Root559|44	Root559	244.14186758773081	452.3370356074535			Root1280	Root1280|2729	adk	0.0152138025067938	0.643487612084311	1.0
Root559|45	Root559	9.28698782199111	229.3305204174768			Root149	Root149|1669	adk	0.144991145620839	0.884946317386929	0.852287941224715
Root559|46	Root559	0.0	123.59593870519795			Root154	Root154|2926	adk	-0.211073794352123	1.03732160015413	1.0
Root559|47	Root559	0.33136432035734836	64.7436814307722			Root172	Root172|6340	adk	0.0	0.0	1.0
Root559|48	Root559	0.0	26.896434557360877			Root179	Root179|2417	adk	-1.02430976620968	1.35835536628837	1.0
Root559|49	Root559	539.3772497042169	821.5078205220897			Root181	Root181|1194	adk	0.327163493726437	1.09982530322619	1.0
Root559|50	Root559	1887.7490076832223	341.4175113454395			Root22	Root22|1405	adk	0.23639903860982	1.05940031148192	1.0
Root559|51	Root559	15.465374969951236	97.03905102364313			Root322	Root322|1497	adk	0.0420401882337591	0.8757628992559	0.971955046962035
Root559|52	Root559	375.5494546952173	75.93583888495382			Root491	Root491|4825	adk	0.428354308527689	1.15353892233192	0.0949303193881947
Root559|53	Root559	0.9794912650625469	16.157150057643374			Root559	Root559|3719	adk	-0.392521518139129	0.837299126730953	0.692593470314781
Root559|54	Root559	0.0	117.49222155029585			Root569	Root569|2298	adk	0.676603264865882	1.09374068304142	1.0
Root559|55	Root559	105.94795163390782	162.82665319940298			Root61	Root61|3087	adk	1.26935179542021	1.29788040073503	0.133636654979972
Root559|56	Root559	150.07723031268392	763.9304000390398			Root667	Root667|1326	adk	-0.0812354332209192	1.01291914247454	1.0
Root559|57	Root559	209.78681498009476	340.39937588353996			Root670	Root670|1651	adk	-0.0497580186568889	0.969873331874728	1.0
Root559|58	Root559	196.641280499079	369.4973718385059			Root685	Root685|845	adk	0.438066871289538	1.05569835662708	1.0
Root559|59	Root559	110.29818653444804	185.4161771808234			Root68	Root68|243	adk	0.0559118812440137	0.488970036193634	1.0
Root559|60	Root559	18.17274950231569	92.29526711590103			Root70	Root70|1597	adk	0.93084518773126	1.56165464663533	0.236288448440413
Root559|61	Root559	2366.957364697811	564.5150582453786			Root102	Root102|808	rho	0.0	0.0	1.0
Root559|62	Root559	3095.2409464112447	654.9205496869836			Root123D2	Root123D2|3807	rho	1.12161298162377	2.24133812270986	1.0
Root559|63	Root559	1252.4577720942475	838.4581027075956			Root1277	Root1277|2871	rho	-0.415502630441177	1.11477866404042	1.0
Root559|64	Root559	16.10181641716404	0.3791382034296097			Root1280	Root1280|1156	rho	2.43751323166433	1.4516553321335	0.0308597476616375
Root559|65	Root559	0.0	0.0			Root149	Root149|4263	rho	0.182069025250708	0.902411845687084	0.805285386944521
Root559|66	Root559	137.15811683448754	7065.690276427527			Root154	Root154|2975	rho	0.332509260281219	0.978186369956095	1.0
Root559|67	Root559	47.08502888138806	121.71643407095725			Root172	Root172|3730	rho	-0.123941444360818	1.01856356041818	1.0
Root559|68	Root559	351.79634353294455	1215.149943231948			Root179	Root179|1417	rho	2.26634827359182	1.60248612210756	0.036375256776306
Root559|69	Root559	496.19009604510313	2398.844485140673			Root181	Root181|1469	rho	0.261615341883632	1.06916605247976	1.0
Root559|70	Root559	1140.1505355120003	6833.277694848302			Root22	Root22|2573	rho	0.761166267431643	1.40285168529921	0.381546496678187
Root559|71	Root559	316.618015416215	375.7118728684666			Root322	Root322|822	rho	0.309232131747179	0.887950822107474	0.751104915622616
Root559|72	Root559	27.17748320517382	94.12281809457036			Root491	Root491|2429	rho	0.210292602593193	1.04728584643988	1.0
Root559|73	Root559	0.0	3.493440811387342			Root559	Root559|2137	rho	0.703125361978785	0.616625533200401	0.409709729683598
Root559|74	Root559	619.1491619055311	1259.3287782478596			Root569	Root569|1347	rho	1.70736015012521	1.32445646693527	0.0800958342558529
Root559|75	Root559	687.1260237042634	1581.0496030074578			Root61	Root61|3562	rho	3.74022346810105	1.2826392827906	0.0028819060775119
Root559|76	Root559	548.0428314624503	1935.2957415222518			Root667	Root667|204	rho	-0.0812354332209192	1.01291914247454	1.0
Root559|77	Root559	2582.756955553896	5646.691919237394			Root670	Root670|5059	rho	0.300211544430527	1.01429965792542	1.0
Root559|78	Root559	2634.8325103857596	4375.194127092251			Root685	Root685|3814	rho	0.501499345960736	1.12688168583928	1.0
Root559|79	Root559	1491.6287831808472	4428.329028312512			Root68	Root68|2426	rho	0.207921608188198	0.530760264391395	1.0
Root559|80	Root559	1693.826196540474	2564.922157888842			Root70	Root70|3042	rho	1.39493934843962	2.72460043023069	0.0998414079755539
Root559|81	Root559	3880.014285666347	6555.029183252064			Root102	Root102|6449	rpoB	0.223291206629226	0.982620651682096	0.90123014931159
Root559|82	Root559	6296.890700565762	17697.64455961264			Root123D2	Root123D2|853	rpoB	4.79189778256539	1.86258601971442	0.0049101982725914
Root559|83	Root559	720.7553344712846	1267.1064045460942			Root1277	Root1277|4110	rpoB	0.502000205534628	1.02600371450932	0.860609948464448
Root559|84	Root559	2654.995539182189	2557.04900729776			Root1280	Root1280|1704	rpoB	1.18991064749616	1.10803058717024	0.125153473634882
Root559|85	Root559	1363.4407632532325	1026.49996641703			Root149	Root149|5131	rpoB	1.97712615466477	1.73963326164357	0.063855917251819
Root559|86	Root559	1221.7101442130433	1303.3164668792806			Root154	Root154|3194	rpoB	3.26576144243675	1.58696381412887	0.0134348513859297
Root559|87	Root559	859.7681062215765	1171.282292837911			Root172	Root172|6475	rpoB	5.67972677805505	3.45920035829643	0.0143563650204875
Root559|88	Root559	4483.089712609808	3156.9113718315325			Root179	Root179|178	rpoB	2.76625351481326	0.811540958841127	0.0009585781846416
Root559|89	Root559	126.67835157989941	380.56743321359914			Root181	Root181|1157	rpoB	0.447898127330807	1.08748671254224	0.970138530494062
Root559|90	Root559	95.54363505510484	1206.0732512404225			Root22	Root22|1433	rpoB	0.468517922834065	1.06436799986996	0.746494626103887
Root559|91	Root559	90.12605737059216	87.45478259997815			Root322	Root322|3011	rpoB	0.508430482408406	0.866549734527428	0.60809371999366
Root559|92	Root559	355.9017606714571	348.79278486912347			Root491	Root491|5216	rpoB	0.401761240412011	1.03243144028191	0.461208436678979
Root559|93	Root559	733.2204274791226	538.6151890429267			Root559	Root559|3865	rpoB	1.43272846701241	0.686271174514371	0.0690957044017638
Root559|94	Root559	645.4085538981055	236.1678149665199			Root569	Root569|4913	rpoB	3.5682803758111	1.22119811190844	0.0026063328060558
Root559|95	Root559	939.6907004145723	280.14563206876437			Root61	Root61|3042	rpoB	2.88934685356978	1.28228207762226	0.012854702357576
Root559|96	Root559	266.9916532238206	15.230025531297056			Root667	Root667|3925	rpoB	0.439981194701711	1.15780704892081	1.0
Root559|97	Root559	121.00722279001661	0.0			Root670	Root670|5114	rpoB	0.968497598659732	1.6696015258618	0.0955346392725139
Root559|98	Root559	250.61194960619162	72.52420962140881			Root685	Root685|878	rpoB	3.23548114887135	1.80632616010656	0.0092466216317407
Root559|99	Root559	532.5080103161508	81.0458401282168			Root68	Root68|4518	rpoB	0.354135016607354	0.695305339258207	0.034552345895841
Root559|100	Root559	40.50435813851925	92.9501755491707			Root70	Root70|4137	rpoB	3.82918806667133	1.98756026855478	0.019494097434685
Root559|101	Root559	84.02463414012972	601.1235952086723			Root102	Root102|3206	dnaG	-0.0418164091209625	0.965445148868379	0.955730853021096
Root559|102	Root559	15.133405545869321	68.89542998171306			Root123D2	Root123D2|136	dnaG	0.681106360191787	1.33055275926001	1.0
Root559|103	Root559	504.23753371509935	123.66001960452638			Root1277	Root1277|3362	dnaG	0.597166056671535	1.15387299132158	0.722423405830426
Root559|104	Root559	6.49491076147966	0.0			Root1280	Root1280|847	dnaG	-0.199243046680071	0.777120670325226	1.0
Root559|105	Root559	0.0	0.5082173877498131			Root149	Root149|905	dnaG	0.0125778056206996	0.917468575892339	0.991186298679759
Root559|106	Root559	0.0	25.21634036321447			Root154	Root154|680	dnaG	0.798496972989945	1.16280148072187	0.350421282478843
Root559|107	Root559	224.7357457624414	154.13502981461528			Root172	Root172|5416	dnaG	0.218617972787336	1.03661655552228	1.0
Root559|108	Root559	0.24934344898176714	81.87110828108338			Root179	Root179|2321	dnaG	0.428990796723179	0.777765210837118	1.0
Root559|109	Root559	15.835870778577087	76.27671371268343			Root181	Root181|3146	dnaG	-0.173013741569795	1.03147292296202	0.970138530494062
Root559|110	Root559	309.3050351457106	103.17143455037328			Root22	Root22|2065	dnaG	0.0269698894119748	0.981185032204629	1.0
Root559|111	Root559	46.79945485368638	629.8353711905079			Root322	Root322|242	dnaG	1.00744344641038	1.15916923745826	0.317462025572571
Root559|112	Root559	21.479051025733092	400.90368963584274			Root491	Root491|2665	dnaG	-0.170927646026632	1.00001392206018	1.0
Root559|113	Root559	977.2162539248059	96.9754067291495			Root559	Root559|3679	dnaG	0.434095910286318	0.937975438957591	0.645437153077474
Root559|114	Root559	17.769166934613736	75.75958500161268			Root569	Root569|1052	dnaG	-0.0868624224498746	0.738473246792192	1.0
Root559|115	Root559	153.04839115854247	293.0051423031142			Root61	Root61|422	dnaG	0.0140756493318569	0.83590334403736	1.0
Root559|116	Root559	141.7968764695925	770.9556441657139			Root667	Root667|1754	dnaG	0.0	0.0	1.0
Root559|117	Root559	24.97678633498895	101.41774919153491			Root670	Root670|2776	dnaG	-0.417802643554224	1.00239210345089	1.0
Root559|118	Root559	40.91532706174036	190.95292343722375			Root685	Root685|72	dnaG	-0.166082415312593	0.904595383889133	1.0
Root559|119	Root559	319.97727211525427	173.4374190420334			Root68	Root68|2724	dnaG	-0.0666382734890357	0.478936861840851	1.0
Root559|120	Root559	2.8414944620131313	141.54644627438256			Root70	Root70|3772	dnaG	2.90158751244853	3.29158869747701	1.0
Root559|121	Root559	16.94634578548813	115.11323461010275
Root559|122	Root559	12.819502170110729	203.66024476414057
Root559|123	Root559	0.0	14.046866854544188
Root559|124	Root559	161.78732655070993	11.944963420105093
Root559|125	Root559	151.8267296542204	63.72349005324719
Root559|126	Root559	18.942620952822697	41.70642089654154
Root559|127	Root559	5560.399267669229	3273.3110372670862
Root559|128	Root559	11508.700083250586	6489.91195007432
Root559|129	Root559	98.18597489185211	98.74226143044329
Root559|130	Root559	519.3037463672815	379.212601029608
Root559|131	Root559	138.83147096453698	244.1256911692298
Root559|132	Root559	1890.91665616112	1119.6979643905283
Root559|133	Root559	4339.358840536205	1177.3106432626275
Root559|134	Root559	4785.279532094982	1115.7422459641
Root559|135	Root559	82.6795895853521	331.5501732028748
Root559|136	Root559	353.34820412224	213.0796551628339
Root559|137	Root559	445.6321827912368	400.1096940627353
Root559|138	Root559	316.95350669937847	290.6537153381043
Root559|139	Root559	1291.0094775309583	310.31005966200087
Root559|140	Root559	534.2220093848558	574.917019495685
Root559|141	Root559	752.8318935852715	345.1237538543029
Root559|142	Root559	1189.5597787231084	587.7867232310873
Root559|143	Root559	2520.9862328038284	846.919026453272
Root559|144	Root559	993.4964202865186	1207.068859209713
Root559|145	Root559	7978.181662683732	3189.7319419779733
Root559|146	Root559	2387.374814612494	943.2742007202057
Root559|147	Root559	1527.9317925383873	833.8386985305029
Root559|148	Root559	946.9213193293335	601.726554395155
Root559|149	Root559	7213.548814117667	2062.5652026353846
Root559|150	Root559	4742.154345439086	1543.416844704723
Root559|151	Root559	9.202560760290881	23.931396860683133
Root559|152	Root559	317.8931669982967	79.09834097966369
Root559|153	Root559	452.44168669356907	573.8155432228815
Root559|154	Root559	1126.8721878064596	908.619204074284
Root559|155	Root559	2263.4023563243113	1057.7245883286712
Root559|156	Root559	334.9886556243405	69.30842504122256
Root559|157	Root559	688.9312367016968	231.8060891245326
Root559|158	Root559	0.0	27.856275677255013
Root559|159	Root559	368.1032952313825	311.5990236169769
Root559|160	Root559	149.55622573928582	183.86373812640002
Root559|161	Root559	761.332854078626	822.1441473499729
Root559|162	Root559	1340.4939294422163	1348.7882147054006
Root559|163	Root559	540.0617162911188	28.622749673360588
Root559|164	Root559	1199.130306940943	402.40300663454525
Root559|165	Root559	706.4789345432141	278.77324875292084
Root559|166	Root559	23.32286456112914	13.094234881094907
Root559|167	Root559	6.016682593390848	3.231860897076188
Root559|168	Root559	0.40949086743347124	24.20900804169523
Root559|169	Root559	14.119977853098636	114.84876112466942
Root559|170	Root559	337.45272538509505	154.46126486301645
Root559|171	Root559	107.09050694033918	267.79561848743674
Root559|172	Root559	0.0	0.7323934785868234
Root559|173	Root559	150.0921272417214	47.597623076743695
Root559|174	Root559	331.74869033686736	42.5215759813442
Root559|175	Root559	195.62351302559904	416.17543384073815
Root559|176	Root559	200.51435158662474	206.5899885321149
Root559|177	Root559	991.1446023900114	1254.2310658595989
Root559|178	Root559	52.78455087676154	139.9626848686097
Root559|179	Root559	138.0792765957659	197.24012126897196
Root559|180	Root559	424.0687447048609	211.54749247726
Root559|181	Root559	1112.9656223623606	299.02457916781816
Root559|182	Root559	167.64374566560107	208.23075064009498
Root559|183	Root559	32.83708212489162	282.4409204863897
Root559|184	Root559	43.65788056767189	303.7977997306627
Root559|185	Root559	43.01444610974659	201.09550402627667
Root559|186	Root559	337.2996856043536	635.6014649512277
Root559|187	Root559	0.0	110.12074401555431
Root559|188	Root559	86.05419038234118	198.98952735673794
Root559|189	Root559	12.222495577147239	132.63722797503613
Root559|190	Root559	11.578104006000371	164.6977991245479
Root559|191	Root559	239.16262372714738	142.81728494889984
Root559|192	Root559	1.4960606938906027	12.730593970366604
Root559|193	Root559	98.7752909745754	278.0623851554184
Root559|194	Root559	1110.4304908407169	517.7079205660413
Root559|195	Root559	403.371780082912	561.2671239761067
Root559|196	Root559	936.8916473230095	1389.213264477227
Root559|197	Root559	4536.846001313226	7533.547403084283
Root559|198	Root559	119.95868066852094	106.0271118792776
Root559|199	Root559	28.07196329122752	10.982952943318107
Root559|200	Root559	580.6947919330357	903.8527420898305
Root559|201	Root559	147.14193918724783	261.2574818833721
Root559|202	Root559	52.585674700943244	288.930765078434
Root559|203	Root559	402.5998159131899	567.8217702097787
Root559|204	Root559	32.600561004223174	16.32541888023142
Root559|205	Root559	124.5756029976079	359.63701072526015
Root559|206	Root559	164.2291246959502	347.75102460709303
Root559|207	Root559	637.1514468314565	239.71888583070526
Root559|208	Root559	1542.919099760709	1135.2993970031253
Root559|209	Root559	205.73806736863799	159.87071675143682
Root559|210	Root559	220.76306133648643	314.74678479397204
Root559|211	Root559	257.49458180146667	124.8845573274165
Root559|212	Root559	507.1932362781255	480.28274821313056
Root559|213	Root559	36.35775442140466	116.19595859499591
Root559|214	Root559	1560.141567177293	1619.9998914244384
Root559|215	Root559	317.28931379268823	781.6165407014743
Root559|216	Root559	424.39128456691213	517.216920962564
Root559|217	Root559	122.79844862213817	212.1271523951477
Root559|218	Root559	717.6697608967548	493.81354914579697
Root559|219	Root559	385.6998369691144	1956.5674139564244
Root559|220	Root559	4.547958589420183	100.11977854402622
Root559|221	Root559	37.12757272255286	198.5586210517338
Root559|222	Root559	41.72631852057859	82.67346269192713
Root559|223	Root559	0.0	74.57585793988781
Root559|224	Root559	0.0	0.0
Root559|225	Root559	0.0	0.0
Root559|226	Root559	3.7659566600176175	0.0
Root559|227	Root559	0.0	10.758532263061962
Root559|228	Root559	5.032074751972371	181.3869507470888
Root559|229	Root559	12.061405972729691	51.60162403056802
Root559|230	Root559	5901.516884079514	1297.933023452008
Root559|231	Root559	5692.5401934475185	576.699979875791
Root559|232	Root559	388.0567810002142	384.09894521409853
Root559|233	Root559	2393.864013512043	848.1000103987295
Root559|234	Root559	68.8920709708794	173.63136998823117
Root559|235	Root559	119.7765248574923	257.973800971952
Root559|236	Root559	339.31335519191845	256.82320125095157
Root559|237	Root559	411.67438580515136	714.468683335137
Root559|238	Root559	0.0	81.11403363960197
Root559|239	Root559	72.32332981221212	347.5910909029387
Root559|240	Root559	12.398956404580652	102.6471709748213
Root559|241	Root559	50.09207452118217	576.8441644041534
Root559|242	Root559	52.63044340349247	582.3125524440143
Root559|243	Root559	36.49012696426052	195.11536145879614
Root559|244	Root559	131.3581328826163	256.64984075935183
Root559|245	Root559	30.240197873127716	72.03754036747951
Root559|246	Root559	5.364164719548277	189.7734032961206
Root559|247	Root559	76.6484863537078	40.14486179590614
Root559|248	Root559	1.9778468205249533	116.53496295913136
Root559|249	Root559	11.274986339667947	69.73614372442258
Root559|250	Root559	0.0	75.1825516540417
Root559|251	Root559	24.265250357609286	135.951233779716
Root559|252	Root559	213.3393373529304	184.41692891459425
Root559|253	Root559	7.351724006158793	0.0
Root559|254	Root559	6.397917165999687	69.37173992757167
Root559|255	Root559	1.1228118272250387	56.70165155952405
Root559|256	Root559	11.941650022191329	130.03046267375345
Root559|257	Root559	262.6194108057343	328.9806909132721
Root559|258	Root559	68.95729622243185	173.8004805483376
Root559|259	Root559	120.47964201804768	264.0942040483852
Root559|260	Root559	15.847660801861702	387.106899982939
Root559|261	Root559	1.8515544558924273	64.22890312322266
Root559|262	Root559	0.0	192.23617988821627
Root559|263	Root559	0.0	82.79708275424038
Root559|264	Root559	24.368158948016596	251.59815017834495
Root559|265	Root559	70.43150377087447	297.0341775433852
Root559|266	Root559	151.28792683105658	133.5840947908696
Root559|267	Root559	472.9110159605271	4649.666824659285
Root559|268	Root559	1145.1824518944152	9073.623183203312
Root559|269	Root559	209.36218337023917	2686.185933233397
Root559|270	Root559	60.636230912099755	157.0961837610042
Root559|271	Root559	793.2340699822203	3667.822903914228
Root559|272	Root559	682.7418753863733	203.58583677948116
Root559|273	Root559	1522.0417826208181	191.6288267780286
Root559|274	Root559	4824.956929585876	1573.539446200272
Root559|275	Root559	71.70381480673544	100.34490066265903
Root559|276	Root559	0.0	11.742374347096135
Root559|277	Root559	674.2326981116674	277.896475834562
Root559|278	Root559	69.99690254578172	665.5739047419077
Root559|279	Root559	1.2869548908669337	59.216966930283874
Root559|280	Root559	1405.2374480989042	62.10185144560914
Root559|281	Root559	434.4539078731688	338.4601203833771
Root559|282	Root559	1202.6254250671418	362.57189038003315
Root559|283	Root559	409.8956530354453	173.61532836933526
Root559|284	Root559	0.45006160436062914	41.774500045370736
Root559|285	Root559	237.15326675509084	663.5099483557619
Root559|286	Root559	117.40922543820052	167.09218829527995
Root559|287	Root559	557.4365327769979	132.78214881601292
Root559|288	Root559	683.7666259428768	396.5259791297012
Root559|289	Root559	0.0	0.0
Root559|290	Root559	451.3699301949917	5940.014356052441
Root559|291	Root559	90.49781988567268	141.01814861336865
Root559|292	Root559	554.5007532718222	926.3522066242933
Root559|293	Root559	824.9004523989654	1237.6683368887307
Root559|294	Root559	53.7618835706802	90.76558675772448
Root559|295	Root559	11.539302158999314	23.680301558514994
Root559|296	Root559	0.0	6.5690517513959765
Root559|297	Root559	16.9350258384349	0.0
Root559|298	Root559	0.27782278863826354	9.901137394448195
Root559|299	Root559	0.0	0.0
Root559|300	Root559	1486.0342257662692	1044.4378875890961
Root559|301	Root559	1283.7309028937093	1020.9724733880118
Root559|302	Root559	105.42815353093933	126.61793924464439
Root559|303	Root559	1383.2596287861204	1334.855078436713
Root559|304	Root559	136.31238566290173	111.50858435914884
Root559|305	Root559	51.32174883917669	42.24736816070042
Root559|306	Root559	58.37232823027307	261.12023850931195
Root559|307	Root559	85.76624203920059	24.977066104928188
Root559|308	Root559	50.3480532566487	2502.9014747607557
Root559|309	Root559	236.09331160712236	217.62813460609314
Root559|310	Root559	649.4067498781093	728.2768639578405
Root559|311	Root559	44.90766869365936	115.93842535150823
Root559|312	Root559	0.0	0.0
Root559|313	Root559	337.41601092364056	601.7173176330725
Root559|314	Root559	207.63695498276735	123.9641984844084
Root559|315	Root559	164.35678541584733	125.75766280333835
Root559|316	Root559	150.76347085259138	132.59838045748336
Root559|317	Root559	49.92610203595459	398.8706101688711
Root559|318	Root559	202.32963431342912	199.60387706045518
Root559|319	Root559	519.0036027681128	1042.782970236867
Root559|320	Root559	1974.2575956775977	2878.485827734925
Root559|321	Root559	320.05982703680144	161.75247823873238
Root559|322	Root559	491.3714072922068	387.6173095156919
Root559|323	Root559	1347.1516924424297	944.1434743839823
Root559|324	Root559	452.78541505925307	2765.952479959975
Root559|325	Root559	341.9116138201971	1634.903821307072
Root559|326	Root559	26.675526341791453	108.75449392246405
Root559|327	Root559	311.708865762498	96.18965721925028
Root559|328	Root559	0.0	0.0
Root559|329	Root559	2363.0032422032796	939.4495773718032
Root559|330	Root559	353.359197447113	217.65020879333144
Root559|331	Root559	789.2872442436137	333.362308172972
Root559|332	Root559	705.9019687130265	761.5366925620847
Root559|333	Root559	692.3978918016179	308.1011782046142
Root559|334	Root559	136.21599624864885	501.1339815062778
Root559|335	Root559	486.9521173604988	358.35685747442915
Root559|336	Root559	26.42147370996487	0.0
Root559|337	Root559	3.5895248089584326	178.76332961833165
Root559|338	Root559	0.0	0.0
Root559|339	Root559	79.79748106248584	76.02972958936543
Root559|340	Root559	157.5011184788267	354.3578221667204
Root559|341	Root559	198.49825057203827	832.3987368050801
Root559|342	Root559	1023.3981140677288	327.6808435259601
Root559|343	Root559	0.0	102.7754547742372
Root559|344	Root559	177.76005396216644	142.6460248701107
Root559|345	Root559	1.066880820309763	97.83076280064225
Root559|346	Root559	40.13013869572851	601.9155267829342
Root559|347	Root559	13.081400969688902	20.645506349109287
Root559|348	Root559	113.06005181014834	142.07673091083822
Root559|349	Root559	310.55788384646337	151.65277560022517
Root559|350	Root559	227.58341331304325	424.9999910465542
Root559|351	Root559	72.3541895442115	270.46087325415465
Root559|352	Root559	166.49405112606001	519.9335784669021
Root559|353	Root559	2142.2519188431315	2.798712113167315
Root559|354	Root559	36.58357898302829	95.77121781755932
Root559|355	Root559	0.8579063748113835	78.4013861107166
Root559|356	Root559	78.76936832137827	132.37797913384657
Root559|357	Root559	419.1060436241362	166.91897739539382
Root559|358	Root559	167.80691484241112	225.48024037681114
Root559|359	Root559	218.1491449753556	1476.6891670487626
Root559|360	Root559	667.273250426043	552.8554650660499
Root559|361	Root559	158.30826162931223	262.7781956355642
Root559|362	Root559	0.0	54.414309964247224
Root559|363	Root559	21.50637179810396	312.0823959642212
Root559|364	Root559	623.6345209416692	312.4474075675783
Root559|365	Root559	457.01987812621906	290.2659754532087
Root559|366	Root559	658.8197251945586	466.29345168961777
Root559|367	Root559	68.76050365907439	69.51118173535103
Root559|368	Root559	112.92673296639202	287.5419934331777
Root559|369	Root559	318.6289850877164	375.5107637240423
Root559|370	Root559	154.26826413277385	308.95124522583086
Root559|371	Root559	348.3392085039073	100.71405405967718
Root559|372	Root559	1394.8291041576958	297.1411561797086
Root559|373	Root559	2054.6986173830364	627.63508664869
Root559|374	Root559	1326.0117138210026	712.473898727224
Root559|375	Root559	362.1822163945563	187.57434282887348
Root559|376	Root559	364.0307553395917	173.5732598892739
Root559|377	Root559	81.06609578072046	175.55459094340205
Root559|378	Root559	44.650727169029395	143.73410208816927
Root559|379	Root559	20.052850713995866	57.56857622759758
Root559|380	Root559	689.6299833760717	1187.9014393692319
Root559|381	Root559	13.797641378044531	254.27466608119195
Root559|382	Root559	68.97804708966262	190.79991056692637
Root559|383	Root559	335.63535062580723	237.98260741856046
Root559|384	Root559	255.86829905832946	1964.8732029073315
Root559|385	Root559	378.41430050938084	692.7306155404597
Root559|386	Root559	190.24847734844576	340.64869073691267
Root559|387	Root559	594.6791584750441	373.3433008475554
Root559|388	Root559	1131.0224181084623	1389.7762211600175
Root559|389	Root559	945.2481423155733	1375.6926172032408
Root559|390	Root559	440.5035243969909	135.30755799201282
Root559|391	Root559	58.89956216267554	321.6811208392798
Root559|392	Root559	0.4858589391734755	2.255112524420392
Root559|393	Root559	9.6554388915728	23.07934202551792
Root559|394	Root559	40.33574093000554	142.53160061087928
Root559|395	Root559	331.42706022170864	1520.7176409724643
Root559|396	Root559	85.36168429373268	130.2523564078173
Root559|397	Root559	46.80289722228399	161.3631448870804
Root559|398	Root559	347.3508383580025	956.7053258553788
Root559|399	Root559	480.077235783183	1939.203209208505
Root559|400	Root559	262.8905066119358	181.73197311159493
Root559|401	Root559	17.76731347032391	110.56854778765397
Root559|402	Root559	10.735363463033586	78.13158522351011
Root559|403	Root559	66.22888870566459	703.3997974002086
Root559|404	Root559	153.20163306085934	383.36502942884647
Root559|405	Root559	474.49687414914297	636.9922589665715
Root559|406	Root559	117.56088407921561	788.5585462657277
Root559|407	Root559	433.45578266214386	423.4269518304794
Root559|408	Root559	842.8965917649091	755.2441597024851
Root559|409	Root559	42.34477252366266	13.345708568075798
Root559|410	Root559	39.261308799788026	42.62086609433976
Root559|411	Root559	785.4447275716436	726.5112237485807
Root559|412	Root559	1141.1952268477253	1584.806080796072
Root559|413	Root559	1309.0041480614445	253.16216179996294
Root559|414	Root559	902.803489757971	335.55230699537617
Root559|415	Root559	34300.702853361334	5678.76123955958
Root559|416	Root559	19006.217476078335	5128.674020948946
Root559|417	Root559	357.37277219041647	1831.9813472700098
Root559|418	Root559	670.6580741408145	1394.1289824544983
Root559|419	Root559	6690.148237163259	1878.2723984734912
Root559|420	Root559	895.2436779608139	522.5570810219971
Root559|421	Root559	530.4527445467016	481.14828704288186
Root559|422	Root559	0.0	0.0
Root559|423	Root559	29.95086428315293	76.11473656566855
Root559|424	Root559	157.9097493610505	737.8965679952992
Root559|425	Root559	577.9543091165154	1245.9014864886367
Root559|426	Root559	74.0627008056584	695.3017190628773
Root559|427	Root559	111.54135892281526	703.0224372690055
Root559|428	Root559	165.09421654035958	287.5034316138038
Root559|429	Root559	259.3054478119264	391.882983392373
Root559|430	Root559	227.17578903278712	305.92095246796845
Root559|431	Root559	2903.226820826695	1119.2572450891535
Root559|432	Root559	125.5846847214028	365.19272084374427
Root559|433	Root559	514.8996078277121	635.2691223777413
Root559|434	Root559	92.28035093777171	898.8842475574882
Root559|435	Root559	1028.9151693484705	3733.1779366353994
Root559|436	Root559	67.08744277871087	155.0672621565186
Root559|437	Root559	698.1306782272984	272.9444008617527
Root559|438	Root559	488.49433133036143	282.480415070627
Root559|439	Root559	172.48401424452757	536.8015786400707
Root559|440	Root559	173.5628781039111	337.2370359905733
Root559|441	Root559	2456.374378700074	282.7217180891915
Root559|442	Root559	125.48969040924982	254.86362340017473
Root559|443	Root559	1524.7571256501942	457.58249381211374
Root559|444	Root559	247.06288025757155	361.8491058366447
Root559|445	Root559	1595.8339357867626	786.2725462298088
Root559|446	Root559	1729.2450623760642	776.2477928652664
Root559|447	Root559	3356.6818832367308	1222.8345288885394
Root559|448	Root559	91.60324792252972	356.69208111561
Root559|449	Root559	550.3231823725793	603.1093864765535
Root559|450	Root559	280.98645596968646	192.2229606394265
Root559|451	Root559	0.6171848186308091	81.15085699235841
Root559|452	Root559	88.70240510574568	36.82572999660188
Root559|453	Root559	131.04979373107264	12.72592733034814
Root559|454	Root559	15.21552680764419	199.09936156995383
Root559|455	Root559	201.00610519707197	193.58566141038375
Root559|456	Root559	71.65127411054586	224.65174867443568
Root559|457	Root559	20.81992299847138	235.5990584303202
Root559|458	Root559	225.8363227419907	987.6977319559396
Root559|459	Root559	83.77109390316622	364.09738716849705
Root559|460	Root559	0.0	0.0
Root559|461	Root559	0.0	0.0
Root559|462	Root559	599.386760920477	600.3683663643778
Root559|463	Root559	39.21488048760805	56.50715900449723
Root559|464	Root559	503.36957767325356	364.99214985969877
Root559|465	Root559	1176.6886950523524	1925.596585279846
Root559|466	Root559	432.105533269192	1108.794650087094
Root559|467	Root559	5.560008485749763	162.92605710493154
Root559|468	Root559	56.479149292795384	788.916934502206
Root559|469	Root559	2.2272565940605933	249.8754593947201
Root559|470	Root559	3.679371034145208	51.33456997113256
Root559|471	Root559	0.0	0.0
Root559|472	Root559	233.9029665939973	443.59507789796135
Root559|473	Root559	103.91623018069664	207.74957606507562
Root559|474	Root559	153.68767728199086	8.066864929632873
Root559|475	Root559	536.1379067166822	442.40429269971617
Root559|476	Root559	66.61376941966822	140.61269962662658
Root559|477	Root559	712.8097008641214	392.97115599039734
Root559|478	Root559	317.65060163458867	199.78530643441647
Root559|479	Root559	862.5231333124599	454.44472503417643
Root559|480	Root559	3.3163611792267345	77.03937018722179
Root559|481	Root559	55.84316056280783	106.05508892970559
Root559|482	Root559	25.913740305997223	228.4855178770855
Root559|483	Root559	16.737585155633855	10.313823457275616
Root559|484	Root559	0.0	3.8155823451533064
Root559|485	Root559	3.005554106984592	77.38628322351441
Root559|486	Root559	38.25891526621836	131.0280863606328
Root559|487	Root559	13.67055782830024	54.925614824614634
Root559|488	Root559	29.25824514661508	0.0
Root559|489	Root559	0.0	105.63131619786014
Root559|490	Root559	14.164741875716942	24.664237766807055
Root559|491	Root559	2.578557540734252	105.86690754647665
Root559|492	Root559	0.0	18.580064709816437
Root559|493	Root559	0.0	0.0
Root559|494	Root559	1.2589641043359574	75.57715525088582
Root559|495	Root559	36.701339677317364	14.21203541972496
Root559|496	Root559	7.514232772335622	5.865079184331028
Root559|497	Root559	94.90287461636225	38.71529787352583
Root559|498	Root559	77.44230289992052	146.31818220611757
Root559|499	Root559	8.971948799641572	1.4040840742637477
Root559|500	Root559	19.145416936832166	2.6557007046463244
Root559|501	Root559	50.37718499552499	18.703519759914165
Root559|502	Root559	95.3891744555779	181.22341406583942
Root559|503	Root559	49.75982516755684	56.51558468575571
Root559|504	Root559	56.64626476109834	179.2340504857276
Root559|505	Root559	17.195538679768543	29.233436704531073
Root559|506	Root559	1.1123679870671561	49.95246664967081
Root559|507	Root559	12.56480430705356	295.9604262279478
Root559|508	Root559	14.19995382169543	175.6166436127624
Root559|509	Root559	14.358238054910752	118.88159537068162
Root559|510	Root559	15.434274073780559	956.8389221373224
Root559|511	Root559	141.228921508532	1287.5887708682485
Root559|512	Root559	350.62978404643343	377.2721915281496
Root559|513	Root559	15.914890292051853	151.96223414119555
Root559|514	Root559	100.67398642477336	294.43619708900786
Root559|515	Root559	52.92487620972715	72.02626960529076
Root559|516	Root559	0.0	46.69247249951407
Root559|517	Root559	0.9925777243457286	9.174505749785869
Root559|518	Root559	13.85610278227651	14.877623154077853
Root559|519	Root559	179.11400510381714	243.247151752079
Root559|520	Root559	8.832881154135693	149.09679726292723
Root559|521	Root559	60.01266621753064	205.6592390666292
Root559|522	Root559	41.50941546157799	229.8340988210524
Root559|523	Root559	19.85629631906481	42.41682209693211
Root559|524	Root559	11.054783044396313	141.25949088668727
Root559|525	Root559	54.068708304414166	209.9263713506447
Root559|526	Root559	9.540423538711298	145.60137746788203
Root559|527	Root559	9.145894745757072	0.0
Root559|528	Root559	0.0	148.82192420093304
Root559|529	Root559	43.60139780852218	172.49982447014787
Root559|530	Root559	343.31078120566997	456.7464148110527
Root559|531	Root559	30.400403702013126	11.569830336916477
Root559|532	Root559	53.43780236274321	96.26238308441194
Root559|533	Root559	22.625988607977334	281.29913402975774
Root559|534	Root559	20.087704977737168	208.72152072847152
Root559|535	Root559	1.6081574458905992	39.62090630846889
Root559|536	Root559	174.28023811774193	381.8306203974074
Root559|537	Root559	110.37953896946422	546.4278484704645
Root559|538	Root559	26.08320412256123	123.23150073446978
Root559|539	Root559	0.0	7.728231774755796
Root559|540	Root559	0.0	20.229475009381463
Root559|541	Root559	346.9190435605671	50.880884751887145
Root559|542	Root559	59.270689810589374	189.92709689638644
Root559|543	Root559	1598.7579825416321	1175.9660519076147
Root559|544	Root559	0.0	16.42256186860966
Root559|545	Root559	15.678676707012123	0.0
Root559|546	Root559	60.20245102821146	0.0
Root559|547	Root559	15.481974201358398	33.30005790663019
Root559|548	Root559	390.51879269161606	360.00451137043433
Root559|549	Root559	136.89868472294862	52.70857715624306
Root559|550	Root559	14.98782574978634	44.751295734752645
Root559|551	Root559	42.817296226138794	82.2247014127212
Root559|552	Root559	31.571037456092856	45.17064056453798
Root559|553	Root559	8.09016765044613	29.15503811740891
Root559|554	Root559	12.80872899723293	21.226766952514584
Root559|555	Root559	2.0569080552706667	0.0
Root559|556	Root559	0.0	0.0
Root559|557	Root559	8.879061759969714	53.9712919154032
Root559|558	Root559	50.974526080318654	16.19980714112113
Root559|559	Root559	1.987090877114988	41.389441975983814
Root559|560	Root559	8.327969199388553	21.38231692362018
Root559|561	Root559	109.54749484362358	57.116904847105125
Root559|562	Root559	66.59181398253972	20.070189020043685
Root559|563	Root559	55.39420347651821	33.366179957799616
Root559|564	Root559	399.43798497730285	134.91772948612004
Root559|565	Root559	0.0	38.5504353482429
Root559|566	Root559	34.83734609601023	109.22945689473735
Root559|567	Root559	69.39009741242454	1176.8860557892622
Root559|568	Root559	88.59140049756296	182.73991160092208
Root559|569	Root559	1.1804853912730537	38.81113254105017
Root559|570	Root559	65.9851572441005	177.6218106367101
Root559|571	Root559	143.67870562573208	1074.804449482439
Root559|572	Root559	0.8940954442778158	33.99614846016351
Root559|573	Root559	14.475298084722745	1.3117331579078715
Root559|574	Root559	0.0	6.408442937634702
Root559|575	Root559	49.22698358043479	227.38628192375617
Root559|576	Root559	136.34570420752812	242.630114046499
Root559|577	Root559	404.87281602553014	73.64018235864391
Root559|578	Root559	0.0	131.7045083480997
Root559|579	Root559	322.4375276972654	334.59459700849425
Root559|580	Root559	0.0	21.77362729869297
Root559|581	Root559	15.25608409432383	208.36716516394122
Root559|582	Root559	143.09016239589042	575.7058933053255
Root559|583	Root559	87.40146625997583	518.5524028567208
Root559|584	Root559	403.97106688997104	668.9043509711162
Root559|585	Root559	611.5392687846302	142.30848067586237
Root559|586	Root559	1512.2456271608269	218.26349465208222
Root559|587	Root559	2792.902614000868	161.98483446687771
Root559|588	Root559	1985.194862541893	109.23337183197538
Root559|589	Root559	2965.9583217820473	290.54889392045993
Root559|590	Root559	448.13663981323907	242.59314352285492
Root559|591	Root559	44.905907323077734	113.04569654386695
Root559|592	Root559	394.516477750568	635.1913198741211
Root559|593	Root559	136.49795305646714	154.85411612702612
Root559|594	Root559	1244.6746425779627	433.57723790596623
Root559|595	Root559	359.27549516114965	216.24049394107726
Root559|596	Root559	156.57586726757182	233.2184067256982
Root559|597	Root559	606.0082090132796	368.3290563308842
Root559|598	Root559	6932.048887784073	2329.9343791535525
Root559|599	Root559	30.774169444950832	156.6186853820476
Root559|600	Root559	944.6629765597539	30005.07465290662
Root559|601	Root559	471.119792662853	6242.91082803887
Root559|602	Root559	15.5779270332316	669.6906754490037
Root559|603	Root559	131.9714542949791	143.6270971212194
Root559|604	Root559	901.0156411191854	557.5579772996011
Root559|605	Root559	30.97940935781956	100.66841558947763
Root559|606	Root559	75.86256914776884	339.47059185617604
Root559|607	Root559	650.5704115849434	609.9166540469054
Root559|608	Root559	319.28211692746424	13.85621084953914
Root559|609	Root559	23.590865477540664	86.44458466310263
Root559|610	Root559	0.47219415650922153	1.6437656135033014
Root559|611	Root559	14.79777240155236	57.94962675515112
Root559|612	Root559	311.4563482517796	266.78646096758644
Root559|613	Root559	435.6561972226035	470.75673179595253
Root559|614	Root559	239.35932198230347	1009.8218428673962
Root559|615	Root559	816.2593436243942	2282.639587509225
Root559|616	Root559	664.6749540124642	1690.6164517534066
Root559|617	Root559	358.8787151053469	735.7371924995366
Root559|618	Root559	865.2795707796524	540.3522291662915
Root559|619	Root559	821.3820953216743	275.5548139930796
Root559|620	Root559	350.01142116621145	399.91819672377153
Root559|621	Root559	333.46054576413025	29.209439089222847
Root559|622	Root559	224.1695456061775	187.8529947062422
Root559|623	Root559	108.82749768478153	300.95723328222533
Root559|624	Root559	318.91461348521517	8.783495004571211
Root559|625	Root559	151.31026583031579	35.849618885337705
Root559|626	Root559	503.2484548928835	189.4036592329728
Root559|627	Root559	71.68882126764268	126.60330434662407
Root559|628	Root559	142.81232921506012	34.59272838273378
Root559|629	Root559	126.51821064963949	156.24777128195478
Root559|630	Root559	911.4817371698313	140.26766233282265
Root559|631	Root559	284.5799693610032	884.2702610819965
Root559|632	Root559	14.548029650104395	1566.5421279255747
Root559|633	Root559	194.23167095087803	313.58125967423155
Root559|634	Root559	55.923364429521015	444.8234392821758
Root559|635	Root559	5.559167913184557	738.0689535305122
Root559|636	Root559	13.042843144958635	1204.1374652409645
Root559|637	Root559	11.728749580482727	806.5257609514799
Root559|638	Root559	50.669235062055215	6.251427175528087
Root559|639	Root559	8.524989036190073	45.91516485191386
Root559|640	Root559	748.7240733055232	648.1089355257623
Root559|641	Root559	23.034784572337315	732.7296930934924
Root559|642	Root559	6.302382034205554	920.4598290985349
Root559|643	Root559	40.28870055161424	219.2083509776655
Root559|644	Root559	5.495387400884078	96.47925091313078
Root559|645	Root559	521.0699070035085	3.967959891143722
Root559|646	Root559	139.94556676841518	402.1525443232895
Root559|647	Root559	473.243453321175	732.6688857203142
Root559|648	Root559	674.6580556002526	916.0276790746595
Root559|649	Root559	304.03990743540504	0.0
Root559|650	Root559	375.6408597998161	0.0
Root559|651	Root559	596.0769207726032	216.00802751222466
Root559|652	Root559	53.582009621607085	66.51685137373164
Root559|653	Root559	948.9011642253524	129.32544730582956
Root559|654	Root559	346.9216825988884	492.24556658568133
Root559|655	Root559	638.3311296178194	293.8699446760949
Root559|656	Root559	2136.2970835102774	421.1434160336177
Root559|657	Root559	574.8927308858146	750.6696659115735
Root559|658	Root559	277.10078223156205	282.7612073875456
Root559|659	Root559	288.2897205215038	410.4755072871845
Root559|660	Root559	1897.9440109992518	1933.8885502866424
Root559|661	Root559	375.61543693355395	341.69360338878596
Root559|662	Root559	135.71190966211188	291.948007902173
Root559|663	Root559	423.5726412079812	3233.3039428326047
Root559|664	Root559	301.92681653144126	651.6686840321561
Root559|665	Root559	407.2031744434161	292.848283095694
Root559|666	Root559	322.64964644371037	347.1149630104381
Root559|667	Root559	112.34386582553168	1185.0722499368594
Root559|668	Root559	14.955501634589474	1071.8194857825792
Root559|669	Root559	707.23718277541	270.08368755786415
Root559|670	Root559	75.59916639797679	487.9644337515638
Root559|671	Root559	54.25594633512401	205.11062188189538
Root559|672	Root559	29.88588238155734	45.20761961866897
Root559|673	Root559	248.26900823636254	275.54499132915515
Root559|674	Root559	469.1000306673111	27.51600052565111
Root559|675	Root559	77.47789313882667	1328.9929756994127
Root559|676	Root559	580.3161328142728	440.6225178448112
Root559|677	Root559	492.56417185074304	658.5496459612383
Root559|678	Root559	972.1954246407893	485.35464176587163
Root559|679	Root559	9.710456149816151	75.81760356935716
Root559|680	Root559	31.876667982720196	123.03230631335086
Root559|681	Root559	47.37863969804155	97.38480253153784
Root559|682	Root559	352.35378065776945	1370.938816413107
Root559|683	Root559	568.1922503336424	1283.553620048634
Root559|684	Root559	18.027365650136666	186.79053432762134
Root559|685	Root559	547.233151427449	1082.3965877270327
Root559|686	Root559	3.66308194140487	166.59655868040977
Root559|687	Root559	27.92697078745575	67.217781951094
Root559|688	Root559	13.020401877237742	140.149036460972
Root559|689	Root559	20.937771619217443	86.23394279309562
Root559|690	Root559	118.45124809538174	591.8726282646156
Root559|691	Root559	413.3799288140794	61.38333183742999
Root559|692	Root559	403.535418965225	1322.7224174188705
Root559|693	Root559	18.511875036257244	49.320970355153094
Root559|694	Root559	957.1920650769966	2408.1956575216136
Root559|695	Root559	306.97958439011865	179.02251273828833
Root559|696	Root559	456.75256466181	292.6902337118179
Root559|697	Root559	526.693197947974	146.70679422507533
Root559|698	Root559	0.7161238392556913	10.525639736808923
Root559|699	Root559	29.742909884006817	156.23410603733421
Root559|700	Root559	50.21275546690156	17.87729399261107
Root559|701	Root559	489.7142318214543	117.70458093653738
Root559|702	Root559	195.65124479172135	697.3827300816611
Root559|703	Root559	124.20162234334376	84.01119680615187
Root559|704	Root559	950.6538557466667	346.4044744942092
Root559|705	Root559	581.5702850270416	500.6287674984112
Root559|706	Root559	794.0994339148475	0.0
Root559|707	Root559	23.586781186426133	38.45065762580822
Root559|708	Root559	404.1614440029792	95.44546813870724
Root559|709	Root559	282.5428058097243	678.5872065288494
Root559|710	Root559	26.97150054656987	243.36322678745566
Root559|711	Root559	1.2370299166522685	31.489762710791215
Root559|712	Root559	99.99669751778244	612.4120081129226
Root559|713	Root559	52.94354613742679	242.8914884153525
Root559|714	Root559	52.54344101530655	341.8999400171119
Root559|715	Root559	10.64338339774739	2.044723017768927
Root559|716	Root559	0.0	41.59436117949103
Root559|717	Root559	12.773098744682626	153.5270232721408
Root559|718	Root559	1391.695320762894	2152.1044149109625
Root559|719	Root559	987.2817527879411	1986.2502962304611
Root559|720	Root559	1172.040685493977	1626.2901364542474
Root559|721	Root559	546.3958271680204	434.7846880595097
Root559|722	Root559	198.4001907160861	311.15257587873873
Root559|723	Root559	566.436907019436	292.71366998578304
Root559|724	Root559	681.2881172076229	86.33496942894799
Root559|725	Root559	0.0	8.052063186252015
Root559|726	Root559	0.7264525484757254	137.16882709256495
Root559|727	Root559	0.0	222.32511576024052
Root559|728	Root559	85.84403376812404	886.278570520409
Root559|729	Root559	966.8646149928483	3888.693338018161
Root559|730	Root559	267.92126710264836	376.16136370267463
Root559|731	Root559	218.93463987814937	575.63851042966
Root559|732	Root559	60.775060465628556	159.48762075201918
Root559|733	Root559	5776.037343116176	5491.966610871183
Root559|734	Root559	2748.8578050089463	1650.6199008389187
Root559|735	Root559	7990.884644882385	10044.110251449083
Root559|736	Root559	438.9339100999688	531.0793965611822
Root559|737	Root559	632.3781087873666	5518.133122591229
Root559|738	Root559	231.860570496267	6838.774294541661
Root559|739	Root559	2523.609979246979	21424.086108355757
Root559|740	Root559	184.30273161005078	208.2892062786898
Root559|741	Root559	44.53653093586052	61.577683410634684
Root559|742	Root559	1193.659455106424	288.67373939172705
Root559|743	Root559	1411.6973093342697	1754.2971934976806
Root559|744	Root559	138.45196262961525	548.8754664475387
Root559|745	Root559	3374.9925551247984	3543.029287588173
Root559|746	Root559	27.185249775074098	248.53226670804392
Root559|747	Root559	1.1992232546265944	70.7097407883541
Root559|748	Root559	19.365629130731083	237.2135945763025
Root559|749	Root559	39.94758624583549	75.38553573027416
Root559|750	Root559	29.70355906167049	119.71343302457743
Root559|751	Root559	100.94179333506419	47.19434950273118
Root559|752	Root559	229.68430061966023	166.1386590385511
Root559|753	Root559	341.3530342137193	371.94015077785014
Root559|754	Root559	1251.370325872559	330.0064940940098
Root559|755	Root559	182.22750127830915	99.15657663041247
Root559|756	Root559	434.20321800720944	1323.3791173151008
Root559|757	Root559	441.44013019150134	1165.275565959499
Root559|758	Root559	16329.984681562077	33246.87644453999
Root559|759	Root559	0.0	0.0
Root559|760	Root559	1166.0688693503093	1228.5305556296898
Root559|761	Root559	143.74585515501207	201.68597238205876
Root559|762	Root559	727.8226978357796	642.0269463358693
Root559|763	Root559	624.8991179272407	661.5906591506155
Root559|764	Root559	368.9360777708327	1997.3333455760185
Root559|765	Root559	466.4954297346505	974.034899864834
Root559|766	Root559	28.873019178192347	159.8211114670658
Root559|767	Root559	0.5003381790826188	109.3722989486142
Root559|768	Root559	63.05623848602718	75.18713122236157
Root559|769	Root559	46.316118922782394	0.0
Root559|770	Root559	22.880451460175767	0.0
Root559|771	Root559	22.667286632403105	0.0
Root559|772	Root559	0.0	0.0
Root559|773	Root559	294.85800934846435	585.8114380602688
Root559|774	Root559	544.8634671577549	52.21482196982851
Root559|775	Root559	99.4475514005826	424.3434145095025
Root559|776	Root559	330.52501483051236	178.89952988527403
Root559|777	Root559	251.98924925493833	29.585512215435546
Root559|778	Root559	279.2093590631333	71.49255005109086
Root559|779	Root559	311.9912746758361	34.21878219514533
Root559|780	Root559	871.1991664381509	2463.575987892554
Root559|781	Root559	408.0188024358915	554.4851582128979
Root559|782	Root559	23.888083750294477	583.2939807000528
Root559|783	Root559	1.0436034205939138	4.463072696057449
Root559|784	Root559	0.0	0.0
Root559|785	Root559	5755.530449097096	2464.497437995071
Root559|786	Root559	0.0	19.85995131740774
Root559|787	Root559	14.32054572033015	81.40762913771124
Root559|788	Root559	11.521479441146218	62.680032734305485
Root559|789	Root559	55.1657771573007	111.10866034929059
Root559|790	Root559	248.9382110729768	295.6553556331386
Root559|791	Root559	5085.309319731714	3452.9902761540584
Root559|792	Root559	6.702516351141611	310.38385095504776
Root559|793	Root559	378.13298179111393	201.7552881132341
Root559|794	Root559	1521.3023264621152	968.2648573735665
Root559|795	Root559	262.88856315732875	135.86067118092134
Root559|796	Root559	253.63280137860613	210.7642115831004
Root559|797	Root559	505.67341205319906	1661.6057991730095
Root559|798	Root559	29.16954683016227	26.425626877882188
Root559|799	Root559	75.47263417378974	120.74641760180864
Root559|800	Root559	577.008855315988	1115.5941902790985
Root559|801	Root559	899.288647682858	1668.127601988503
Root559|802	Root559	758.6670823998297	605.1472998713426
Root559|803	Root559	501.0138960310052	190.30862215536573
Root559|804	Root559	55.58582653317483	114.68032115310388
Root559|805	Root559	21.597311391157945	302.2383504833355
Root559|806	Root559	599.4395126337374	759.2596976883485
Root559|807	Root559	1338.0778031943512	1627.078687711151
Root559|808	Root559	247.8793901717884	146.8265401917798
Root559|809	Root559	363.5324291020261	278.91946114538655
Root559|810	Root559	103.38415823823479	662.5858514668951
Root559|811	Root559	208.02467758818673	470.9092055487155
Root559|812	Root559	448.2758922858526	719.1636887861476
Root559|813	Root559	28.74204095860972	131.53432280982423
Root559|814	Root559	274.3267999250048	361.20763122710866
Root559|815	Root559	220.79472119725907	541.482429709762
Root559|816	Root559	593.7508897299374	1542.8165699422657
Root559|817	Root559	2212.166835466866	998.1665582715586
Root559|818	Root559	41.42069656850069	225.3863962147432
Root559|819	Root559	0.0	0.0
Root559|820	Root559	45.576187279584616	173.72170408088323
Root559|821	Root559	383.6924843856198	253.01758274232066
Root559|822	Root559	191.93319522199175	720.202019393835
Root559|823	Root559	122.69091010968619	238.97762024088314
Root559|824	Root559	136.6165019889151	384.5037862580257
Root559|825	Root559	2.195390351568177	139.41679618599312
Root559|826	Root559	40.472159158363525	162.5493899622384
Root559|827	Root559	258.380257357896	217.04501897768213
Root559|828	Root559	18.939427208735278	27.661646043117333
Root559|829	Root559	112.67742326772712	151.65060035090264
Root559|830	Root559	1867.5389099732292	1038.5443182064764
Root559|831	Root559	922.5449404100618	142.17320826557062
Root559|832	Root559	52.03528444745533	216.19420887721594
Root559|833	Root559	32.60342108441178	113.40346034925832
Root559|834	Root559	54.59177483901507	55.726627517217864
Root559|835	Root559	107.1078167944174	158.48019065485764
Root559|836	Root559	12.194526327676096	142.38544382738485
Root559|837	Root559	20.799429933104836	84.42016487537686
Root559|838	Root559	67.50032964742827	218.49865659436173
Root559|839	Root559	2.314443069865534	84.60880171269922
Root559|840	Root559	31.827898864427258	138.8861407343508
Root559|841	Root559	182.66090324020283	321.7501119740093
Root559|842	Root559	367.19254577288467	110.66257458288703
Root559|843	Root559	0.0	0.0
Root559|844	Root559	56.62264490258298	258.95545732679034
Root559|845	Root559	343.66032626611445	5.177677816135679
Root559|846	Root559	964.7089467758882	384.2399296059205
Root559|847	Root559	62.23063504496288	116.19940907721025
Root559|848	Root559	130.57814855575478	202.3557042566449
Root559|849	Root559	61.71855742913839	99.24196466091439
Root559|850	Root559	189.4156361790276	90.07165041433758
Root559|851	Root559	27.540055020751822	69.6431993338511
Root559|852	Root559	28.23997876865606	56.291662372968055
Root559|853	Root559	191.72736691786895	255.0554440045708
Root559|854	Root559	1852.4074022005898	2681.032875687114
Root559|855	Root559	2249.0072161774856	3054.0349221833217
Root559|856	Root559	1115.046209326067	983.0081877183648
Root559|857	Root559	900.5123551251559	1069.4287273511718
Root559|858	Root559	1572.8918931326316	1835.662927989952
Root559|859	Root559	712.1825992902005	470.5272791548035
Root559|860	Root559	134.4693789757414	945.5164357037645
Root559|861	Root559	2957.930317282685	2037.9365670351506
Root559|862	Root559	1459.520666351028	151.5420949430906
Root559|863	Root559	70.13941367621054	62.076589692301866
Root559|864	Root559	82.84564864917489	0.0
Root559|865	Root559	143.24407357284545	75.34356953439082
Root559|866	Root559	423.809030485218	300.4896926126984
Root559|867	Root559	239.67840144627678	201.25349072789444
Root559|868	Root559	144.73317876456713	570.3683820964515
Root559|869	Root559	49.61361116488069	72.55192711337844
Root559|870	Root559	161.72649860440836	0.0
Root559|871	Root559	391.1556141824158	229.74782886636206
Root559|872	Root559	0.0	0.0
Root559|873	Root559	2124.038442060887	829.1797596704585
Root559|874	Root559	4263.836873275932	1418.4487923669933
Root559|875	Root559	66.46016848583471	152.42718941886005
Root559|876	Root559	803.9455932814661	1036.4166989651917
Root559|877	Root559	690.0710307207248	460.00243583437936
Root559|878	Root559	530.3017282162275	234.44827756419056
Root559|879	Root559	57.19928569590766	144.44252146770071
Root559|880	Root559	27.476396073941178	176.92692560832202
Root559|881	Root559	82119.88067173789	41433.26413413852
Root559|882	Root559	27.514324232377326	31.135245236781724
Root559|883	Root559	576.8539819545504	206.60918191196143
Root559|884	Root559	2513.891196473877	933.0931638004326
Root559|885	Root559	673.7993045083338	371.45028074351944
Root559|886	Root559	1000.8127504381125	582.4696500964291
Root559|887	Root559	1009.3671654063282	1127.1637437238091
Root559|888	Root559	21.016769497494884	155.06247566141585
Root559|889	Root559	202.12362080410117	383.45699919785636
Root559|890	Root559	126.50347215096316	113.6092294054104
Root559|891	Root559	38.883401651648875	40.82637141860249
Root559|892	Root559	1066.6200478227843	914.4992046697912
Root559|893	Root559	2624.790125896501	742.4396479682131
Root559|894	Root559	2792.4701851831405	755.9658236486331
Root559|895	Root559	4494.676136756834	392.7607319752092
Root559|896	Root559	99.29022475912475	49.85362405427135
Root559|897	Root559	39.173377958649596	102.61201988063638
Root559|898	Root559	10.476832746024957	88.71964746250774
Root559|899	Root559	517.6103850624659	1453.1568824186056
Root559|900	Root559	218.5475000079582	711.9524626556533
Root559|901	Root559	64.51677343155748	87.98287904596319
Root559|902	Root559	157.1651874712504	136.3461113479431
Root559|903	Root559	4054.243401338785	4208.741551145649
Root559|904	Root559	1306.878706825726	1307.0730151268722
Root559|905	Root559	81.06289443721376	126.6150724116275
Root559|906	Root559	148.55862047652104	247.97624434180068
Root559|907	Root559	151.43556647858546	69.21583020040742
Root559|908	Root559	83.18409030664766	78.54830953527176
Root559|909	Root559	56.73892368485495	6.937091939611692
Root559|910	Root559	0.0	45.161477409551345
Root559|911	Root559	1211.3564266711173	44.43781028118069
Root559|912	Root559	517.2881588990423	210.5972495651906
Root559|913	Root559	1308.2572600954077	13.509216121205789
Root559|914	Root559	45.12719342751923	9.021711346297018
Root559|915	Root559	1482.5124710665582	407.80233993532767
Root559|916	Root559	876.6702991818185	264.58272384849346
Root559|917	Root559	346.9727307819044	170.1378942676878
Root559|918	Root559	338.58863467619574	1043.9999840880014
Root559|919	Root559	1552.9999466236013	581.8464327780091
Root559|920	Root559	83.43772644428493	184.66122010795823
Root559|921	Root559	208.92599094559807	145.86096366607728
Root559|922	Root559	0.0	6.449515812187206
Root559|923	Root559	0.0	21.423710152564187
Root559|924	Root559	0.0	3.260361547444565
Root559|925	Root559	6.35672117080988	9.170890893304472
Root559|926	Root559	0.0	18.197496492814132
Root559|927	Root559	58.66291741303921	46.97267841526706
Root559|928	Root559	128.92556970573787	170.72996184260336
Root559|929	Root559	503.58885268201584	166.66469235108642
Root559|930	Root559	45.81084044747889	321.2651511932013
Root559|931	Root559	624.7395592029208	954.0392383448536
Root559|932	Root559	653.8256154885091	3521.2667464989
Root559|933	Root559	156.4052155161125	82.93831070296507
Root559|934	Root559	492.1288843208308	619.0464926228688
Root559|935	Root559	2502.5226067654157	962.4583616379566
Root559|936	Root559	13.768013595763332	635.035441305227
Root559|937	Root559	223.08408677232046	556.7619455323941
Root559|938	Root559	986.4179264576596	739.9925733737807
Root559|939	Root559	690.9076952945675	1624.5002261680083
Root559|940	Root559	599.571073149182	290.78085960150696
Root559|941	Root559	244.16494141244294	921.8376900229981
Root559|942	Root559	565.0773870211133	573.3826763524055
Root559|943	Root559	9.581413543174076	777.464606452837
Root559|944	Root559	39.7156369024511	58.47337643598567
Root559|945	Root559	55.961997431873606	419.15964077527144
Root559|946	Root559	0.0	4.270980739359005
Root559|947	Root559	0.0	49.892406476498095
Root559|948	Root559	6117.027934725886	1258.0672048733816
Root559|949	Root559	54.31782394518907	980.7214455388896
Root559|950	Root559	145.35660755506524	633.8611189586289
Root559|951	Root559	307.301197330384	337.7905712588097
Root559|952	Root559	27833.35237958424	2695.9096764222586
Root559|953	Root559	76.40701483666511	466.13515285887866
Root559|954	Root559	76.8934593740522	394.6739666109263
Root559|955	Root559	516.1954562077113	69.3482074310491
Root559|956	Root559	12.99797964846882	104.20787439898957
Root559|957	Root559	457.8056878725637	360.63041643516783
Root559|958	Root559	764.6337599068218	538.6467162649144
Root559|959	Root559	308.765784250128	49.95992896581955
Root559|960	Root559	0.0	0.0
Root559|961	Root559	16.803481160183594	0.46019684717502757
Root559|962	Root559	16.1265943214308	160.95592499885964
Root559|963	Root559	17.725377066458147	13.573292254793502
Root559|964	Root559	1.636326216493278	0.0
Root559|965	Root559	0.0	0.0
Root559|966	Root559	0.0	17.80746081295243
Root559|967	Root559	0.0	21.629251817226294
Root559|968	Root559	5.1453522885067	9.952760206505598
Root559|969	Root559	2.656483951049772	1.4550622304870167
Root559|970	Root559	14.012327094362362	200.48016232711836
Root559|971	Root559	947.1161473463058	1103.5099630484385
Root559|972	Root559	63.28082802603769	34.57673531408693
Root559|973	Root559	314.2268081171864	0.0
Root559|974	Root559	43.48910739397142	70.92870562455421
Root559|975	Root559	22.352043742828418	12.665282078460352
Root559|976	Root559	223.3017856381319	254.23629664703677
Root559|977	Root559	11.144539288042715	33.20303166608667
Root559|978	Root559	209.03932409130118	350.0892473909037
Root559|979	Root559	18.47234625946379	0.0
Root559|980	Root559	557.2979129104654	481.9799953903148
Root559|981	Root559	52.68416452503813	0.0
Root559|982	Root559	1921.6574156128875	428.8832790044764
Root559|983	Root559	4392.258948014954	1120.874481489303
Root559|984	Root559	5603.58225697756	1700.87623930517
Root559|985	Root559	12372.70300889311	2689.0100248979625
Root559|986	Root559	3254.783858436163	424.34265946557065
Root559|987	Root559	22416.937769726133	3872.5758266912317
Root559|988	Root559	6421.727852786932	746.9373377802879
Root559|989	Root559	1692.5373264825498	632.1593472405723
Root559|990	Root559	2457.307952009689	328.11478663278467
Root559|991	Root559	90.47373337275506	2807.25888804661
Root559|992	Root559	165.54001431684557	637.9427906455142
Root559|993	Root559	694.2932049102558	830.6053053567327
Root559|994	Root559	511.85182343240206	587.6682023929212
Root559|995	Root559	49.821917888823414	169.4493051499653
Root559|996	Root559	730.2956741747516	889.4996286138912
Root559|997	Root559	426.3448868215741	630.7080764781093
Root559|998	Root559	40.07590811912331	2.332312190260292
Root559|999	Root559	130.25894439089902	121.6701070373228
Root559|1000	Root559	1057.4181821025927	5729.130083501317
Root559|1001	Root559	2.760216958846916	55.142010774971624
Root559|1002	Root559	70.33901053813962	22.652739941930605
Root559|1003	Root559	72.2479155931606	63.80981861023753
Root559|1004	Root559	0.0	0.0
Root559|1005	Root559	0.0	0.0
Root559|1006	Root559	5.0482716517798885	19.79588695831933
Root559|1007	Root559	157.8043816693804	66.76845744012782
Root559|1008	Root559	38.69729687982547	0.0
Root559|1009	Root559	179.61843508654317	161.98579584302524
Root559|1010	Root559	9.771783144008124	21.793050695034356
Root559|1011	Root559	224.00473094604843	10.958437423355344
Root559|1012	Root559	385.564503734925	287.4248155394146
Root559|1013	Root559	195.15975485742229	493.602816703783
Root559|1014	Root559	236.0357701684208	418.1140678063075
Root559|1015	Root559	12.190719310730229	52.88737883340685
Root559|1016	Root559	320.0530945832532	130.21384362736168
Root559|1017	Root559	346.76275799448774	271.48743164039234
Root559|1018	Root559	439.0552581769632	2290.208222917818
Root559|1019	Root559	80.36431134806664	206.40893543230072
Root559|1020	Root559	132.14254722083155	0.0
Root559|1021	Root559	73.98012638790165	202.64215005425396
Root559|1022	Root559	252.25152821391666	144.05548926277197
Root559|1023	Root559	2.2597711863254037	7.070920146123605
Root559|1024	Root559	111.93908601581796	891.5620460355899
Root559|1025	Root559	1928.7172960302591	7049.02971078699
Root559|1026	Root559	42.37579151565551	282.90434936926926
Root559|1027	Root559	53.789554486461675	68.7247918126932
Root559|1028	Root559	116.90441779517722	82.04712340547893
Root559|1029	Root559	0.0	9.487824608965663
Root559|1030	Root559	1.7936933791457892	156.65275929309624
Root559|1031	Root559	0.0	0.0
Root559|1032	Root559	0.0	0.0
Root559|1033	Root559	3.139746790688368	76.38292600126496
Root559|1034	Root559	1.464239493180236	431.17436424876064
Root559|1035	Root559	608.4277228157143	152.99180970541593
Root559|1036	Root559	417.79633538742735	16.69857131177957
Root559|1037	Root559	0.0	14.38175382611382
Root559|1038	Root559	100.81835227922086	437.44774024963897
Root559|1039	Root559	51.07752005514684	73.75357924496792
Root559|1040	Root559	47.31295792569045	265.1269492419797
Root559|1041	Root559	1.9126851909234288	538.6565424439169
Root559|1042	Root559	42.68084214686633	0.1909967306902892
Root559|1043	Root559	12.993744755071356	75.4388228374396
Root559|1044	Root559	33.605300437615085	398.63190941909727
Root559|1045	Root559	42.02421380614531	62.90740967734521
Root559|1046	Root559	192.46710406448722	171.10944768850914
Root559|1047	Root559	190.70202509810113	987.690936604382
Root559|1048	Root559	146.0994392425761	0.0
Root559|1049	Root559	0.0	0.9581147473971885
Root559|1050	Root559	87.98817585414604	29.595414835672432
Root559|1051	Root559	11.179869770602856	31.561307508334036
Root559|1052	Root559	9.69067204023143	101.48284418955788
Root559|1053	Root559	131.48307558078932	73.12626866246654
Root559|1054	Root559	5.16848332275687	7.545882788381544
Root559|1055	Root559	0.0	3.9356902081635354
Root559|1056	Root559	0.0	5.1857673498212336
Root559|1057	Root559	0.0	34.685493655466004
Root559|1058	Root559	0.0	26.18631313829268
Root559|1059	Root559	8.90200421920355	7.597849946859704
Root559|1060	Root559	0.0	28.17883908862802
Root559|1061	Root559	0.3181097475430545	58.00145248504552
Root559|1062	Root559	0.0	5.273233045825128
Root559|1063	Root559	0.0	0.0
Root559|1064	Root559	1.3092282867136913	6.45404903461419
Root559|1065	Root559	2.574126586785643	26.682931077315327
Root559|1066	Root559	0.0	0.0
Root559|1067	Root559	0.0	66.01552966646955
Root559|1068	Root559	29.64969035067475	244.2284027836525
Root559|1069	Root559	52.90477011360617	80.3705582834709
Root559|1070	Root559	196.53655851510928	104.21421600648934
Root559|1071	Root559	261.64250998242005	135.6628433648887
Root559|1072	Root559	1251.284262006099	527.240469975075
Root559|1073	Root559	278.18454359443473	75.76584807780672
Root559|1074	Root559	737.8236788649665	681.6240860615759
Root559|1075	Root559	371.2570622559791	23.871901241487695
Root559|1076	Root559	161.1025216591579	2909.7750595810858
Root559|1077	Root559	105.18449177437634	159.24625134647016
Root559|1078	Root559	252.296447586314	206.12825537441284
Root559|1079	Root559	61.12998036518919	168.1222538516958
Root559|1080	Root559	0.0	105.25667303325685
Root559|1081	Root559	42.96349673062041	146.6018070787371
Root559|1082	Root559	5427.199515946277	4294.1323344286
Root559|1083	Root559	124.93556940675289	486.57990233063094
Root559|1084	Root559	147.6525215524821	513.6504702423795
Root559|1085	Root559	353.36590119623395	1114.7625189340529
Root559|1086	Root559	505.8438634197578	2113.8009842956435
Root559|1087	Root559	63.02305850681685	258.1998588638918
Root559|1088	Root559	149.2067508876538	559.2225768491334
Root559|1089	Root559	31.98636807004259	532.3098561831055
Root559|1090	Root559	334.2112856066251	51.06674108185838
Root559|1091	Root559	31.9518206510972	112.84837846853287
Root559|1092	Root559	18.129718668562937	245.724588363512
Root559|1093	Root559	31.63148707331211	73.46575656845026
Root559|1094	Root559	23.59242530731305	31.513252527177162
Root559|1095	Root559	0.0	301.1696634910109
Root559|1096	Root559	39.65440037206209	433.2577997727168
Root559|1097	Root559	122.21525771123466	942.7173768164507
Root559|1098	Root559	38.62861989787762	73.18004190353474
Root559|1099	Root559	132.669826016728	2328.861980761552
Root559|1100	Root559	139.7671861657779	237.4972773160546
Root559|1101	Root559	180.84484030860335	266.1143363344426
Root559|1102	Root559	0.0	37.75266573657144
Root559|1103	Root559	224.18139894825427	1258.1235262200757
Root559|1104	Root559	7.205856466354056	38.141054928041974
Root559|1105	Root559	41.98201740831619	513.0237932596482
Root559|1106	Root559	11.014410876610667	19.02666089501469
Root559|1107	Root559	0.0	28.30210610126419
Root559|1108	Root559	2616.700739037638	1689.7579068441553
Root559|1109	Root559	203.83966507845582	103.50038264761916
Root559|1110	Root559	0.0	43.30816516472328
Root559|1111	Root559	0.0	0.0
Root559|1112	Root559	10.47382629370953	66.90750266167073
Root559|1113	Root559	6.074426972213185	0.0
Root559|1114	Root559	22.46360112992965	16.669111404628964
Root559|1115	Root559	25.377466372093668	34.19282895757954
Root559|1116	Root559	0.0	8.728798640248412
Root559|1117	Root559	415.65332084417594	151.84882412910272
Root559|1118	Root559	0.0	0.0
Root559|1119	Root559	8.37297472658539	214.7837414942229
Root559|1120	Root559	27.264079993228098	70.75931115421504
Root559|1121	Root559	256.9969437261678	168.48351900494785
Root559|1122	Root559	0.0	10.14598032688493
Root559|1123	Root559	12.892300684995273	603.4001993392186
Root559|1124	Root559	289.5530419380571	326.702838932752
Root559|1125	Root559	24.78401686997464	93.58233892241333
Root559|1126	Root559	1.3348415844805872	37.5306691073705
Root559|1127	Root559	0.0	74.82606949492803
Root559|1128	Root559	43.969351178473026	161.24615776779197
Root559|1129	Root559	1.0640995076264148	107.13536753779024
Root559|1130	Root559	1.8887766260368861	34.847540122724006
Root559|1131	Root559	103.7306543316245	85.95849546247683
Root559|1132	Root559	37.28441382944645	22.168792948397016
Root559|1133	Root559	63.13812798885205	227.2062410582007
Root559|1134	Root559	16.769803566672532	307.07140805639943
Root559|1135	Root559	159.6462384077964	48.85803491015253
Root559|1136	Root559	0.3874413591870536	32.690360363570896
Root559|1137	Root559	2.5829423945803573	94.41115318583064
Root559|1138	Root559	0.0	38.791088344968024
Root559|1139	Root559	270.102503114331	163.17455392660798
Root559|1140	Root559	820.4884730426833	846.8112398250199
Root559|1141	Root559	0.0	0.0
Root559|1142	Root559	2.6090085514847843	11.688999918245697
Root559|1143	Root559	0.0	0.0
Root559|1144	Root559	41.52312220496528	134.61914891040155
Root559|1145	Root559	46.30797075010416	106.63183030100878
Root559|1146	Root559	573.0193292108777	814.9324529464781
Root559|1147	Root559	14.700089394838125	62.72934325199061
Root559|1148	Root559	175.7927013792651	102.98904108297894
Root559|1149	Root559	172.17345302573983	387.7758767728455
Root559|1150	Root559	381.6974434108273	415.77333407465517
Root559|1151	Root559	627.8313107033819	482.93534481651636
Root559|1152	Root559	255.44576104306404	90.28038004761538
Root559|1153	Root559	295.8441110814279	188.2548087177951
Root559|1154	Root559	848.6494959391636	749.3970240739625
Root559|1155	Root559	0.0	0.0
Root559|1156	Root559	106.80858024658019	219.06448337399715
Root559|1157	Root559	1518.4635926037022	1950.3391860773245
Root559|1158	Root559	184.24775872825242	24.490346591745325
Root559|1159	Root559	0.0	146.3541693923732
Root559|1160	Root559	532.1757256350434	102.05926383097204
Root559|1161	Root559	396.06538387082935	428.84919221677274
Root559|1162	Root559	256.2055446391199	897.7306453984863
Root559|1163	Root559	101.55168028554229	326.683088347789
Root559|1164	Root559	2352.4766096919793	1165.711041494228
Root559|1165	Root559	360.0876425649483	659.9298750366193
Root559|1166	Root559	762.3237794471804	397.9443575940566
Root559|1167	Root559	1740.3858931438822	1069.1396687332988
Root559|1168	Root559	359.7659940999157	1136.5076785234544
Root559|1169	Root559	3.793852635277007	8.312177719641387
Root559|1170	Root559	690.3345189064081	273.84354870264724
Root559|1171	Root559	1229.98215601177	1161.192879548768
Root559|1172	Root559	103.78506939309943	42.467229918806325
Root559|1173	Root559	580.7575691578202	472.7723537767155
Root559|1174	Root559	5641.758799631265	1366.865144638326
Root559|1175	Root559	858.1970249093448	537.2098619939849
Root559|1176	Root559	168.90909122283296	165.28275273317743
Root559|1177	Root559	636.0566505942505	561.2619904365916
Root559|1178	Root559	52.66997541528187	0.0
Root559|1179	Root559	14.731545522678388	55.8552882270161
Root559|1180	Root559	19.536538382940805	262.48102450925904
Root559|1181	Root559	761.7764085095464	51.22146031590812
Root559|1182	Root559	70.0188979010683	15.470735185913426
Root559|1183	Root559	9.542976497447183	55.70073268149153
Root559|1184	Root559	17.30304411359446	14.87092750614111
Root559|1185	Root559	2.1426979610916965	26.29155112823476
Root559|1186	Root559	8.109360007904604	10.812324924377272
Root559|1187	Root559	0.0	0.0
Root559|1188	Root559	101.58221385896213	70.81384011034899
Root559|1189	Root559	72.83933552770814	451.72061333078113
Root559|1190	Root559	24.91959757458959	101.58940553651388
Root559|1191	Root559	12.468560627174435	69.45391740134346
Root559|1192	Root559	72.42262923550174	180.34460899122945
Root559|1193	Root559	20.48253180430349	261.3587074568297
Root559|1194	Root559	71.81521828063691	105.91565745437376
Root559|1195	Root559	255.6872019589303	204.9741568893951
Root559|1196	Root559	67.73698708407376	95.361090750892
Root559|1197	Root559	30.482068378254137	32.06632159577832
Root559|1198	Root559	10.55547709008522	37.40159127844252
Root559|1199	Root559	2.4321266157909007	29.71779640231958
Root559|1200	Root559	68.0277309215926	104.42173260299491
Root559|1201	Root559	0.0	51.869937137215295
Root559|1202	Root559	71.12728201418703	206.3876547594235
Root559|1203	Root559	96.73841524914766	192.33937730905973
Root559|1204	Root559	30.202854125461794	303.9731864302656
Root559|1205	Root559	21.539442835551394	1386.6756490607945
Root559|1206	Root559	1496.1310803339934	2022.8062096542392
Root559|1207	Root559	55.84278082301641	450.5022225112577
Root559|1208	Root559	558.2299028343596	2320.520574620482
Root559|1209	Root559	325.25316653352564	153.36987715097615
Root559|1210	Root559	518.4802870620967	1673.9293301117848
Root559|1211	Root559	214.36578927802128	522.1119135148571
Root559|1212	Root559	887.4917908751886	1180.1542838999685
Root559|1213	Root559	1214.7752926615417	5933.963787285756
Root559|1214	Root559	1430.3696266155273	6160.46679280541
Root559|1215	Root559	26.938154860704543	194.2918994668387
Root559|1216	Root559	0.0	55.847444053840555
Root559|1217	Root559	11.332814617155085	46.45427535724015
Root559|1218	Root559	738.381822124476	1474.2129884644842
Root559|1219	Root559	400.9769686156794	357.8120213708496
Root559|1220	Root559	742.4771168870071	978.5848377926366
Root559|1221	Root559	52.126602294123636	47.55249674804356
Root559|1222	Root559	16.153138878281435	8.201688966430549
Root559|1223	Root559	175.30173331550282	310.74374924238225
Root559|1224	Root559	92.01200304319485	485.4976401536229
Root559|1225	Root559	4.132953497606388	395.98968552980307
Root559|1226	Root559	144.24744827211026	77.91811729563635
Root559|1227	Root559	129.77997665188735	271.4030772734139
Root559|1228	Root559	85.56703902982655	262.992431728821
Root559|1229	Root559	0.0	0.0
Root559|1230	Root559	132.3554049432032	296.7606193950849
Root559|1231	Root559	190.1467490068596	514.8162778506991
Root559|1232	Root559	126.47505288538287	722.1690018900526
Root559|1233	Root559	1640.0347404975694	1047.0645210911694
Root559|1234	Root559	17.866399038223115	64.21247032357952
Root559|1235	Root559	34.19219230695914	109.59557224274104
Root559|1236	Root559	399.006968985935	78.31372625880151
Root559|1237	Root559	50.819845557177	235.56037727708954
Root559|1238	Root559	171.7234658006111	231.29792304587963
Root559|1239	Root559	42.95470403080631	359.24211834461914
Root559|1240	Root559	302.78680214532426	229.45313149933992
Root559|1241	Root559	110.57074312596478	341.3723518462968
Root559|1242	Root559	344.95357344919137	161.14094976958177
Root559|1243	Root559	311.44290738919017	190.25648675154204
Root559|1244	Root559	124.22845782379258	329.23896277423916
Root559|1245	Root559	38.420836889534414	122.10737281686757
Root559|1246	Root559	2.1281990152528296	171.09221774024573
Root559|1247	Root559	0.0	0.0
Root559|1248	Root559	0.0	26.601452441852505
Root559|1249	Root559	31.38476804504906	36.05748252327574
Root559|1250	Root559	436.41541784157573	429.22445666484464
Root559|1251	Root559	65.90304428473225	27.167681176491502
Root559|1252	Root559	9973.058873762402	1110.0163290009339
Root559|1253	Root559	1801.5307992418784	381.84836263312616
Root559|1254	Root559	22.258956056248856	155.7282838776032
Root559|1255	Root559	307.7387070130942	222.88117624480898
Root559|1256	Root559	2416.4317614605807	1580.2326598557474
Root559|1257	Root559	584.5976469019433	436.21908077047357
Root559|1258	Root559	892.3010440064845	311.9640533419224
Root559|1259	Root559	20.085102186760626	114.7659105107393
Root559|1260	Root559	18.81084115256709	36.838378061824095
Root559|1261	Root559	56.65819396104478	374.07300642275817
Root559|1262	Root559	88.03812857358142	659.4290461063371
Root559|1263	Root559	0.0	132.16198912569374
Root559|1264	Root559	0.0	0.0
Root559|1265	Root559	333.94200623558936	393.8644583721923
Root559|1266	Root559	1079.136688040714	880.1154071995516
Root559|1267	Root559	247.83785839156064	69.92969877372352
Root559|1268	Root559	74.95172279449697	358.91436870470545
Root559|1269	Root559	98.35189005685669	1313.3612294877594
Root559|1270	Root559	19.41653836273628	96.37870756561747
Root559|1271	Root559	143.00036310990427	329.34911257828526
Root559|1272	Root559	121.8614844065187	404.18144572739004
Root559|1273	Root559	34.22935847092151	59.49115740952334
Root559|1274	Root559	60.57341473455842	499.7342815275178
Root559|1275	Root559	16.803481160183594	65.47233215528094
Root559|1276	Root559	21.44452068842552	102.15464713913983
Root559|1277	Root559	0.0	80.80416659822878
Root559|1278	Root559	0.0	929.4069654765905
Root559|1279	Root559	0.0	450.28068336641275
Root559|1280	Root559	195.62086308929307	538.8233985878642
Root559|1281	Root559	240.22012105958663	359.4269957748396
Root559|1282	Root559	54.83230451179122	1201.3304498813304
Root559|1283	Root559	0.0	36.01231549991467
Root559|1284	Root559	160.33685996959954	184.88456245217074
Root559|1285	Root559	35.16440476679897	56.887206181889134
Root559|1286	Root559	323.8507139974364	0.0
Root559|1287	Root559	290.62069614507453	0.0
Root559|1288	Root559	13017.59885768425	261.5343246586084
Root559|1289	Root559	13933.567819064556	399.41423024140954
Root559|1290	Root559	0.0	0.0
Root559|1291	Root559	512.2532408635122	1172.4262966765953
Root559|1292	Root559	68.37428443428338	187.97889549779538
Root559|1293	Root559	9.700191397015075	16.160927917271515
Root559|1294	Root559	9.05879098627367	99.9027370731993
Root559|1295	Root559	213.75110651505784	8.35318397810685
Root559|1296	Root559	386.10082931674106	187.87748123084367
Root559|1297	Root559	107.82528542366231	0.0
Root559|1298	Root559	556.2760768552116	190.5487625810148
Root559|1299	Root559	82.24118075242325	379.760311189262
Root559|1300	Root559	99.05040455039617	96.93365997176971
Root559|1301	Root559	38.00348958282619	8.006164327565548
Root559|1302	Root559	2.324648155122321	22.478845996626344
Root559|1303	Root559	149.82869052435746	23.170806506266466
Root559|1304	Root559	50.00974818532378	45.17653391309794
Root559|1305	Root559	157.92628387469082	292.7822074350684
Root559|1306	Root559	552.635796920225	2319.492582725624
Root559|1307	Root559	24.82327911212404	10.232210610927245
Root559|1308	Root559	343.09057386938133	223.3793359215498
Root559|1309	Root559	16.033968847890186	173.6907819153735
Root559|1310	Root559	62.036001363186635	188.5246348215839
Root559|1311	Root559	10.977289220163707	72.30885858202073
Root559|1312	Root559	255.18816540158267	372.1835046815742
Root559|1313	Root559	1282.6747094907726	1805.751841779296
Root559|1314	Root559	189.65650263302427	63.88306111727671
Root559|1315	Root559	505.43714285912927	339.24935897281506
Root559|1316	Root559	113.46056300466782	2.4352083163011873
Root559|1317	Root559	28.861976639231028	47.6365806213353
Root559|1318	Root559	139.74363110449315	111.64208165607339
Root559|1319	Root559	337.11736777081825	336.50985025795626
Root559|1320	Root559	59.58330134189406	201.7295574868981
Root559|1321	Root559	362.17447373776076	414.8183682288717
Root559|1322	Root559	236.29682744703337	483.88740280179377
Root559|1323	Root559	525.1800090440286	288.238025810801
Root559|1324	Root559	342.21896824296044	218.0827102290465
Root559|1325	Root559	26.97239453380506	639.6657251200693
Root559|1326	Root559	275.30541349558234	199.9420978387711
Root559|1327	Root559	62.32975049135603	196.1735356997976
Root559|1328	Root559	22.353945682071014	112.51089804549619
Root559|1329	Root559	777.3313952774631	408.9534119038729
Root559|1330	Root559	69.60260411642817	0.0
Root559|1331	Root559	24.65031260613807	20.396094514755937
Root559|1332	Root559	73.51446433771542	28.50082796860426
Root559|1333	Root559	42.79384006219432	10.046931118877486
Root559|1334	Root559	203.9620627242877	324.6863081128242
Root559|1335	Root559	313.3313308221363	11.258729982604754
Root559|1336	Root559	230.28890433283635	12.722720999451102
Root559|1337	Root559	5.951466675042708	477.03060740617696
Root559|1338	Root559	66.03176222313361	412.2592211750262
Root559|1339	Root559	119.45078074971305	347.39869737082404
Root559|1340	Root559	32.47268385917808	41.24015705065007
Root559|1341	Root559	200.97814276752248	166.3550846598503
Root559|1342	Root559	28.946814197524322	326.226768827592
Root559|1343	Root559	241.2342833469521	629.4645555458397
Root559|1344	Root559	332.39575960245617	986.3464108488012
Root559|1345	Root559	1289.150459584765	604.9825792311665
Root559|1346	Root559	117.73212598331426	71.50250323461199
Root559|1347	Root559	7.13819065938391	60.796875279982125
Root559|1348	Root559	50.25462019144576	167.9857219996345
Root559|1349	Root559	120.0825941855745	129.75560843863002
Root559|1350	Root559	76.68671637770292	67.6577838591414
Root559|1351	Root559	1630.6999188736954	91.70330968161208
Root559|1352	Root559	2715.764944446106	677.5516275626001
Root559|1353	Root559	2208.8451801156125	241.70390444796303
Root559|1354	Root559	1580.5386842962678	325.6260861139175
Root559|1355	Root559	1009.3104738790023	3337.3804464275845
Root559|1356	Root559	4.152335441678865	53.30239939428043
Root559|1357	Root559	29.48144490793654	91.19825768304008
Root559|1358	Root559	28.20618021706119	83.57198207045622
Root559|1359	Root559	471.23659139181666	164.45463231703832
Root559|1360	Root559	1108.6870795198083	102.80338751171277
Root559|1361	Root559	1726.6976641938334	1221.04632343247
Root559|1362	Root559	2419.496501669528	1252.712924782685
Root559|1363	Root559	493.4857151305373	575.6221746658825
Root559|1364	Root559	1012.9997306727399	648.6171746833796
Root559|1365	Root559	196.4791451792381	415.0520219393981
Root559|1366	Root559	1.051248866898631	55.95111809230487
Root559|1367	Root559	0.2667552634179146	4.200734345619549
Root559|1368	Root559	0.0	16.70055294226782
Root559|1369	Root559	4.029950760648323	0.0
Root559|1370	Root559	23.2962940418103	145.44439255550625
Root559|1371	Root559	50.46603408588887	297.400698814114
Root559|1372	Root559	315.35271856360356	123.17901651476183
Root559|1373	Root559	319.84425467437217	256.4588679573965
Root559|1374	Root559	17.802704210992374	15.31446513353046
Root559|1375	Root559	123.71028018126168	52.1497165028802
Root559|1376	Root559	7.203733933509363	268.4897249344049
Root559|1377	Root559	19.864039741308858	39.65433857838612
Root559|1378	Root559	1280.7360387714064	1344.4236635579484
Root559|1379	Root559	0.0	0.0
Root559|1380	Root559	15.766010291718434	4.317836381410021
Root559|1381	Root559	0.0	59.109556262563046
Root559|1382	Root559	6939.758823965605	12624.893807127879
Root559|1383	Root559	101.20551610580021	69.04392246228372
Root559|1384	Root559	2371.52708859266	192.76228993791244
Root559|1385	Root559	10608.352574866538	414.2471891918286
Root559|1386	Root559	165.38091837639487	55.33501461289377
Root559|1387	Root559	11.535362742396305	50.95410891921109
Root559|1388	Root559	5.021275546690157	242.3192093930857
Root559|1389	Root559	1.5855853075321893	86.25313563682028
Root559|1390	Root559	41.56354261422585	38.43353257277046
Root559|1391	Root559	196.77427966987625	187.54863115243427
Root559|1392	Root559	73.95809383051822	304.6601866196283
Root559|1393	Root559	5.6564971519943334	15.43871276787604
Root559|1394	Root559	120.9502772256141	314.50576314566126
Root559|1395	Root559	388.2165274224159	939.1247846819838
Root559|1396	Root559	13.071749351304401	374.7447743241438
Root559|1397	Root559	78.18618631942475	79.87376775255821
Root559|1398	Root559	33.224607659237265	18.89838310135532
Root559|1399	Root559	6.752728015607676	71.68253665256786
Root559|1400	Root559	0.0	11.567239502430642
Root559|1401	Root559	0.0	0.0
Root559|1402	Root559	34.34721071795284	144.67315135536523
Root559|1403	Root559	438.456124223384	580.0972178455625
Root559|1404	Root559	44.81187322427493	668.2141136772387
Root559|1405	Root559	254.4410432977233	159.5927219719793
Root559|1406	Root559	10.29654557628682	48.44562622321318
Root559|1407	Root559	33.663928480769464	185.71938330764246
Root559|1408	Root559	249.55779306197994	2172.039700294005
Root559|1409	Root559	175.486079426091	455.0469600868539
Root559|1410	Root559	34.74914658353661	568.7568652694551
Root559|1411	Root559	9274.420546860989	6625.65475487567
Root559|1412	Root559	7574.566562730524	5910.207052857289
Root559|1413	Root559	10391.522273981089	9718.024655326797
Root559|1414	Root559	12544.014575332283	6636.830416565513
Root559|1415	Root559	4399.9876802598155	3675.133629401419
Root559|1416	Root559	432.2215220279109	4070.5924624396075
Root559|1417	Root559	116.85040417733236	22.175939561210814
Root559|1418	Root559	1186.3094951434782	1499.9838961226658
Root559|1419	Root559	80.21510788754524	185.56868818116948
Root559|1420	Root559	1894.6152205214767	2451.5922342974227
Root559|1421	Root559	950.3851491719411	485.0976397299847
Root559|1422	Root559	8326.82506250984	1381.1244291746582
Root559|1423	Root559	628.000500922296	0.0
Root559|1424	Root559	2470.6180944632893	184.97362156280442
Root559|1425	Root559	66.23214373948268	556.7035606780826
Root559|1426	Root559	588.9935793134075	1594.1506065840658
Root559|1427	Root559	56.72072630941744	74.0693787522855
Root559|1428	Root559	20.569080552706666	3.7555019817656867
Root559|1429	Root559	82.95900187612676	73.86181916504891
Root559|1430	Root559	330.7469064638811	552.567055417712
Root559|1431	Root559	92.31806641876888	360.3336464697269
Root559|1432	Root559	847.3918738229858	216.43939046962242
Root559|1433	Root559	293.60061164000643	103.71873352304823
Root559|1434	Root559	59.53850704709199	70.56143234659338
Root559|1435	Root559	5.527060459200773	58.37953018070762
Root559|1436	Root559	0.0	193.6899470714074
Root559|1437	Root559	57.06942930415777	1676.79673078928
Root559|1438	Root559	1.9523193242403147	447.71725152088726
Root559|1439	Root559	21.340421073433166	66.68808874119392
Root559|1440	Root559	471.68042204095656	116.57346548047559
Root559|1441	Root559	22.020756300965843	42.59640398201833
Root559|1442	Root559	15.49683585423786	84.97870524879808
Root559|1443	Root559	40.158921542826405	27.93705259052858
Root559|1444	Root559	18.878064795729337	45.708581835226106
Root559|1445	Root559	453.3738574261454	188.04174955662776
Root559|1446	Root559	389.49475853104434	5888.154169307721
Root559|1447	Root559	180.0830474456019	707.9245382381197
Root559|1448	Root559	6.3402021671698545	23.43970184575821
Root559|1449	Root559	72.30333196544447	414.31594865311735
Root559|1450	Root559	112.95069795013909	61.37699301812376
Root559|1451	Root559	45.74569775076914	6.826627625464458
Root559|1452	Root559	70.03775990252379	477.83931661124495
Root559|1453	Root559	5.6727701587607156	21.823242981585985
Root559|1454	Root559	90.26327972475585	281.2755444373199
Root559|1455	Root559	514.0006297830467	1384.7454495751529
Root559|1456	Root559	42.55749601191208	119.77019330872726
Root559|1457	Root559	14.703398813566704	115.96771316295718
Root559|1458	Root559	45.20226744770551	0.6795930185026569
Root559|1459	Root559	130.19278701047165	43.77705434869621
Root559|1460	Root559	341.04163656179526	245.864004335195
Root559|1461	Root559	346.7727325438053	146.1161050094538
Root559|1462	Root559	0.0	2.687126417987517
Root559|1463	Root559	52.20949295016497	770.9487316719526
Root559|1464	Root559	99.93237620284663	670.5295258883577
Root559|1465	Root559	1864.690479662946	968.560505758184
Root559|1466	Root559	81.1288735023079	0.483016525547343
Root559|1467	Root559	61.021605639696446	221.53276291450652
Root559|1468	Root559	3.4495517381596628	222.0854606501256
Root559|1469	Root559	1334.0869360508182	16562.92417671327
Root559|1470	Root559	3207.8335036576705	30350.54154521278
Root559|1471	Root559	415.3975850213544	265.77279277625416
Root559|1472	Root559	1.4187993435018862	131.08813067581417
Root559|1473	Root559	248.57507688002087	296.8353047748707
Root559|1474	Root559	0.0	0.0
Root559|1475	Root559	30.178237799301083	215.49757803058225
Root559|1476	Root559	63.45289799399144	1162.9857088606195
Root559|1477	Root559	506.0855225172896	694.6951676735837
Root559|1478	Root559	144.20667184110732	61.478919294993275
Root559|1479	Root559	4.869626285212937	3.5302348746379626
Root559|1480	Root559	0.0	29.027249240186983
Root559|1481	Root559	98.04742788768401	129.30650789373027
Root559|1482	Root559	24.81517026547429	83.78681047177024
Root559|1483	Root559	13.44538503273068	89.23663258701424
Root559|1484	Root559	0.9348239109554601	6.472736111080679
Root559|1485	Root559	469.73725716618964	9900.609276607503
Root559|1486	Root559	108.57683749765815	3394.5266349032618
Root559|1487	Root559	0.0	2.3917920308905605
Root559|1488	Root559	0.0	0.0
Root559|1489	Root559	0.0	285.46390923254125
Root559|1490	Root559	0.0	0.0
Root559|1491	Root559	507.1486586041599	523.3009911062588
Root559|1492	Root559	110.22700184078573	427.9776818573837
Root559|1493	Root559	330.4381727986864	323.53344324024397
Root559|1494	Root559	352.81598770222297	235.41713805039421
Root559|1495	Root559	56.00518077519195	74.46194834872097
Root559|1496	Root559	44.76058136346643	876.8359233950705
Root559|1497	Root559	555.5436815368596	804.2677140573737
Root559|1498	Root559	240.09142003131598	460.2955125527197
Root559|1499	Root559	2.3961174538591625	15.384571722247411
Root559|1500	Root559	22.39987460190148	16.580141728008083
Root559|1501	Root559	0.39349513042435125	30.064399418008314
Root559|1502	Root559	153.1658582222198	13.316682363594254
Root559|1503	Root559	67.8027780936105	237.74662572372767
Root559|1504	Root559	14.077055086280556	21.222795939166957
Root559|1505	Root559	0.0	23.303618162564657
Root559|1506	Root559	9.783574131086839	42.61682876972686
Root559|1507	Root559	18.105329290927262	166.9544751540887
Root559|1508	Root559	3.8482726525863087	0.0
Root559|1509	Root559	1.3931599061326518	32.05963569810107
Root559|1510	Root559	161.12895583031852	173.85892746603963
Root559|1511	Root559	146.88194754043596	670.2495524432516
Root559|1512	Root559	350.59879361998543	229.26654586738505
Root559|1513	Root559	32.13886626103172	403.93720791894185
Root559|1514	Root559	65.63460279319945	136.58108090327266
Root559|1515	Root559	14.296605711162938	60.872985559906965
Root559|1516	Root559	314.5388539190194	155.10449636059911
Root559|1517	Root559	365.5147303492098	170.0937958145824
Root559|1518	Root559	81.9663184217887	82.32982389894354
Root559|1519	Root559	277.7439877019958	21.371678955001464
Root559|1520	Root559	3.3631750858983547	26.364915224429343
Root559|1521	Root559	2.8699094066332624	252.7055583828045
Root559|1522	Root559	12.546599266270418	14.311224574702116
Root559|1523	Root559	12.365477631335105	17.708096272897855
Root559|1524	Root559	0.0	0.0
Root559|1525	Root559	0.0	0.0
Root559|1526	Root559	0.0	106.38061395851766
Root559|1527	Root559	0.0	76.13845613533539
Root559|1528	Root559	0.0	95.75031847924669
Root559|1529	Root559	249.93596148139318	1015.2616218590713
Root559|1530	Root559	214.06245321929367	413.4404250113748
Root559|1531	Root559	234.63276260385393	636.6436651470601
Root559|1532	Root559	3.4577221766665813	406.22095332094034
Root559|1533	Root559	910.9196634642217	1047.2082715530144
Root559|1534	Root559	6.566864768387105	223.7340560099098
Root559|1535	Root559	1.1589763776356539	190.14182302616967
Root559|1536	Root559	37.08335465219534	45.4068039065505
Root559|1537	Root559	56.325935245648445	215.0289431042671
Root559|1538	Root559	0.0	1.482085704315747
Root559|1539	Root559	0.0	47.04569067175508
Root559|1540	Root559	1.3674400912484241	210.39950379967496
Root559|1541	Root559	294.095152621374	247.20339533780646
Root559|1542	Root559	575.9395289970972	270.77949951599174
Root559|1543	Root559	48.1744158885422	47.37473525052119
Root559|1544	Root559	53.8953868752397	228.78636777123944
Root559|1545	Root559	77.44735594861837	401.3847110510569
Root559|1546	Root559	242.7608012058468	484.85933917336314
Root559|1547	Root559	908.1390646399574	61.237360477526025
Root559|1548	Root559	67.00433283271488	0.0
Root559|1549	Root559	385.2111178887303	341.7510434155947
Root559|1550	Root559	492.31680824278465	554.7809018302238
Root559|1551	Root559	575.6781866396018	2663.4715442701427
Root559|1552	Root559	572.743388864805	896.5073024354789
Root559|1553	Root559	354.4778374608186	661.5954715160932
Root559|1554	Root559	321.1360293803385	213.3200659922645
Root559|1555	Root559	0.0	0.0
Root559|1556	Root559	44.605547891273716	1203.6440363305494
Root559|1557	Root559	879.2030354246538	219.1017258395351
Root559|1558	Root559	437.51545705441544	726.4017072469237
Root559|1559	Root559	263.69987166340854	827.9556669072696
Root559|1560	Root559	168.27971722854875	87.79882366397935
Root559|1561	Root559	14.070607301164726	105.7120777138191
Root559|1562	Root559	5.021275546690157	60.73696035951197
Root559|1563	Root559	44.12353513106951	360.3945858925689
Root559|1564	Root559	13.592067391056943	45.788672891329256
Root559|1565	Root559	29.399492475787078	113.64653723630899
Root559|1566	Root559	14.742866047911402	113.46793950514237
Root559|1567	Root559	11.433957719934739	98.43994154274955
Root559|1568	Root559	0.8684030464537407	34.17016487409551
Root559|1569	Root559	33.09942860369226	27.94790185281123
Root559|1570	Root559	29.932019167932232	131.34758255384878
Root559|1571	Root559	5.4706754166104306	641.9222574117659
Root559|1572	Root559	4.094327763983898	186.91156846206383
Root559|1573	Root559	17.7046456312927	23.685423649671904
Root559|1574	Root559	0.0	0.0
Root559|1575	Root559	56.045550293864885	6.0511236950514355
Root559|1576	Root559	37.173636708561	58.08920390216789
Root559|1577	Root559	143.1697077097925	216.18971389850935
Root559|1578	Root559	159.29367331907682	0.23192460155249403
Root559|1579	Root559	649.3122715629819	1007.3849192556597
Root559|1580	Root559	183.01267976570864	205.4373820025655
Root559|1581	Root559	78.33825457336226	14.426297367455136
Root559|1582	Root559	922.7371475256612	687.0533624445676
Root559|1583	Root559	47.96873409426569	95.57804202029033
Root559|1584	Root559	239.40364613873172	209.8745525698128
Root559|1585	Root559	67.37479235766963	90.01383148722053
Root559|1586	Root559	55.04355645175062	432.1843332980235
Root559|1587	Root559	47.04041913667729	4601.868570760021
Root559|1588	Root559	222.20030058960128	1544.220595541377
Root559|1589	Root559	0.0	176.8782302102328
Root559|1590	Root559	1266.1625625879806	143.03216901514634
Root559|1591	Root559	207.85497383335544	316.81828550623254
Root559|1592	Root559	0.0	67.45765329533683
Root559|1593	Root559	29.450931508349814	35.049631792055784
Root559|1594	Root559	0.0	110.00091103536126
Root559|1595	Root559	3.646784881340783	867.4354306661651
Root559|1596	Root559	432.91113786250787	102.74285232096884
Root559|1597	Root559	2077.0225137603497	344.2920526589928
Root559|1598	Root559	354.12259233894054	22.543071270902423
Root559|1599	Root559	165.06760062735043	135.6935785014328
Root559|1600	Root559	0.0	158.5834335978542
Root559|1601	Root559	3622.629531385214	5392.575945917077
Root559|1602	Root559	1332.1542620136513	7761.139490388148
Root559|1603	Root559	725.3040020337326	1332.7225035391266
Root559|1604	Root559	573.5022411212875	269.9762650599311
Root559|1605	Root559	170.27074765659523	1674.351802677496
Root559|1606	Root559	220.8617116406416	678.5586292125914
Root559|1607	Root559	52.352270521464725	125.99887066083615
Root559|1608	Root559	105.83458422520266	275.30416755457577
Root559|1609	Root559	256.15717032289064	835.9125360495407
Root559|1610	Root559	22.29671938473253	103.70834017929863
Root559|1611	Root559	61.93027687364477	214.65514109279022
Root559|1612	Root559	439.9787377980334	945.5723708039982
Root559|1613	Root559	1.189780551834259	119.58062144603929
Root559|1614	Root559	215.18519494517602	789.1184111236746
Root559|1615	Root559	1876.1059157725601	806.3671877860189
Root559|1616	Root559	380.7798242628638	1986.2927521499319
Root559|1617	Root559	2.272212482450389	286.7378002577147
Root559|1618	Root559	47.0583644183398	39.39701758536415
Root559|1619	Root559	35.126805468265836	17.873956185666966
Root559|1620	Root559	56.13976479783953	29.222499795614247
Root559|1621	Root559	84.90094901678935	61.272632734912136
Root559|1622	Root559	120.03883977216894	289.64804463688597
Root559|1623	Root559	20.678326943538387	250.9181804161832
Root559|1624	Root559	2.001895833102467	26.080295516515942
Root559|1625	Root559	0.0	0.0
Root559|1626	Root559	501.1288165894299	838.8573539489455
Root559|1627	Root559	11.506433933010985	49.481807542449545
Root559|1628	Root559	121.00375258029565	267.72691273732414
Root559|1629	Root559	556.2973073565123	1107.930554167297
Root559|1630	Root559	1963.8191055676466	2618.9905445382765
Root559|1631	Root559	69.99527364062844	171.63283889943438
Root559|1632	Root559	4085.797376136017	31892.902087107323
Root559|1633	Root559	665.663077205709	210.86584565938125
Root559|1634	Root559	331.13158126007954	347.7750507960951
Root559|1635	Root559	481.7645205829033	335.83436370809585
Root559|1636	Root559	21.340421073433166	516.7504147129804
Root559|1637	Root559	7453.622410117716	4139.4811582150805
Root559|1638	Root559	1551.7400333441547	831.6235157141564
Root559|1639	Root559	879.3686788670864	882.4168597339046
Root559|1640	Root559	70.49406209001714	248.08743496096417
Root559|1641	Root559	385.4096394860346	461.47582252736026
Root559|1642	Root559	157.4473941024712	352.40538675846193
Root559|1643	Root559	1460.6645357791303	1099.6146016095631
Root559|1644	Root559	73.42416312482193	1117.0332537973743
Root559|1645	Root559	272.2630243784933	777.1648438714772
Root559|1646	Root559	1016.5697135953739	1324.679284501385
Root559|1647	Root559	184.8532845785814	900.3535188323842
Root559|1648	Root559	2.0353967422930936	9.119077950404447
Root559|1649	Root559	65.99284667713819	125.5611604725811
Root559|1650	Root559	0.0	0.0
Root559|1651	Root559	545.1472537311386	17.047096923413946
Root559|1652	Root559	1008.7155844960209	270.9837513130392
Root559|1653	Root559	156.2511557238701	295.15419417215
Root559|1654	Root559	25.444348202939544	146.73635550536366
Root559|1655	Root559	6.469956511260911	24.682830322116914
Root559|1656	Root559	716.3867033740903	951.9046045899951
Root559|1657	Root559	270.3872312586708	388.0370252372403
Root559|1658	Root559	601.899804802679	373.04736933352734
Root559|1659	Root559	85.84807565722971	223.2549447816138
Root559|1660	Root559	270.50882008853745	98.6916650578288
Root559|1661	Root559	16.966297499375436	16.60055099989952
Root559|1662	Root559	94.97977106084126	379.852589251089
Root559|1663	Root559	128.97002304289128	373.2993852516362
Root559|1664	Root559	9.64195880770577	8.877721456895468
Root559|1665	Root559	79.90015306753227	1606.960372393
Root559|1666	Root559	11.249214209251592	22.191226264379203
Root559|1667	Root559	29.069114110838687	42.511007348731674
Root559|1668	Root559	1.208817040663607	100.91914130387772
Root559|1669	Root559	26.14201581495563	15.60846070131336
Root559|1670	Root559	235.08619453962234	2231.039646592357
Root559|1671	Root559	51.68905995013255	2053.391390539815
Root559|1672	Root559	198.52063161105428	1078.3990517542911
Root559|1673	Root559	72.92977898158979	1023.4255558349478
Root559|1674	Root559	356.4142790665893	197.97664022119417
Root559|1675	Root559	80.06496740279049	249.12387057778005
Root559|1676	Root559	0.0	41.960512527035846
Root559|1677	Root559	436.0220923830649	985.2530735475679
Root559|1678	Root559	6818.725047274218	3603.8781153333402
Root559|1679	Root559	0.0	0.0
Root559|1680	Root559	89.40368856317359	156.660177600012
Root559|1681	Root559	611.3432932537135	919.1731885286907
Root559|1682	Root559	441.9823771201101	927.121961083413
Root559|1683	Root559	831.5282030186628	479.2268755067583
Root559|1684	Root559	2829.6735414022164	6296.955123857631
Root559|1685	Root559	269.8153817064225	169.49041252917863
Root559|1686	Root559	55.98382198827546	83.38790850239741
Root559|1687	Root559	528.9472787676693	599.890086198805
Root559|1688	Root559	927.6301375317464	302.33358829998645
Root559|1689	Root559	32.642261476215594	631.4483942003415
Root559|1690	Root559	447.69866265711255	1728.4111488599106
Root559|1691	Root559	551.9908592241107	602.0326005989734
Root559|1692	Root559	893.0979961786829	826.2356765294601
Root559|1693	Root559	228.97632991341095	110.7349097016629
Root559|1694	Root559	149.64675709222857	351.75179602205736
Root559|1695	Root559	0.0	160.65657701785867
Root559|1696	Root559	1409.6462663106533	14592.964678551176
Root559|1697	Root559	403.37070230063864	138.16947095771732
Root559|1698	Root559	241.57240122882686	380.731190102961
Root559|1699	Root559	248.14227010652058	764.6498261487385
Root559|1700	Root559	19.599530484239068	218.47379119266375
Root559|1701	Root559	46.78935537716341	104.17773827876846
Root559|1702	Root559	34.36769401283766	354.99676447834685
Root559|1703	Root559	176.28473985553183	344.9569359768356
Root559|1704	Root559	28.226050531074748	3.4623814923713563
Root559|1705	Root559	45.56179899177982	11.83511241722377
Root559|1706	Root559	66.2609509765212	16.124531685951645
Root559|1707	Root559	224.5636767535703	318.0627707911294
Root559|1708	Root559	1358.2046879245254	916.4248162810284
Root559|1709	Root559	775.7654936804809	1563.0067427731988
Root559|1710	Root559	317.39072883784524	454.5867090134783
Root559|1711	Root559	454.12741091780924	321.7696213634929
Root559|1712	Root559	721.8968258928605	577.520654595347
Root559|1713	Root559	2998.5716238065515	4122.582813905528
Root559|1714	Root559	824.2245262928225	1108.677251943742
Root559|1715	Root559	2808.2688438307478	781.3991772329898
Root559|1716	Root559	6.716984993605194	24.527737533368022
Root559|1717	Root559	322.7055836059253	59.59429499514725
Root559|1718	Root559	2.4094023792585832	71.06178180334834
Root559|1719	Root559	323.7139227516795	461.2109491071817
Root559|1720	Root559	38.79677447400281	18.773855379626582
Root559|1721	Root559	25.854740915890183	51.467589890297205
Root559|1722	Root559	278.25128773673515	3263.2885884876277
Root559|1723	Root559	152.8600276296509	1465.7982274172064
Root559|1724	Root559	399.22285944049315	556.8917980988424
Root559|1725	Root559	428.85198887786413	210.3404620276658
Root559|1726	Root559	55.022290478490326	241.652916111533
Root559|1727	Root559	44.49332317960019	43.249222433850036
Root559|1728	Root559	725.5637549549186	44.132027397160854
Root559|1729	Root559	4028.7505469720827	2998.4581570403
Root559|1730	Root559	2780.625586505517	1997.4523977546883
Root559|1731	Root559	3581.4490806291574	1945.0091653972188
Root559|1732	Root559	190.07434855275537	551.2635873206473
Root559|1733	Root559	293.97245898721354	659.8005490389745
Root559|1734	Root559	66.7489862146481	37.275458824688926
Root559|1735	Root559	1490.3180058638595	383.9744355654707
Root559|1736	Root559	1257.3190310637442	754.6863750008654
Root559|1737	Root559	338.87151381594487	730.6452479870459
Root559|1738	Root559	43.83219560534419	148.24655662606705
Root559|1739	Root559	91.63214687977442	187.16398587526947
Root559|1740	Root559	3.7345295835432775	207.217054277229
Root559|1741	Root559	102.72338279415287	356.18133480157405
Root559|1742	Root559	57.20608193735223	234.61672461961803
Root559|1743	Root559	47.62934558418417	119.66508595809118
Root559|1744	Root559	719.8246086000354	983.6505208657692
Root559|1745	Root559	1884.007349859371	890.552477037545
Root559|1746	Root559	1833.7863427821721	760.1310570115077
Root559|1747	Root559	482.3543204625621	511.25230014126015
Root559|1748	Root559	1783.7160976176278	708.6739878714195
Root559|1749	Root559	293.7619263187245	390.53547032466395
Root559|1750	Root559	206.22753339844704	38.4444113970741
Root559|1751	Root559	69.99242522418075	201.15228165749224
Root559|1752	Root559	241.728870709288	250.2844644863757
Root559|1753	Root559	559.250656159698	650.8609107596493
Root559|1754	Root559	729.7159997717422	1094.4936714082758
Root559|1755	Root559	260.40479040982075	422.961574203749
Root559|1756	Root559	1855.696497496835	1722.4026988736853
Root559|1757	Root559	730.4966774435802	499.0940396180096
Root559|1758	Root559	261.87866905026965	383.2728577098792
Root559|1759	Root559	13.43264407330766	163.62690083453404
Root559|1760	Root559	39.40236338607068	448.05465136088225
Root559|1761	Root559	43.998370334983264	395.5072178757649
Root559|1762	Root559	26.980088796883173	32.25559306577923
Root559|1763	Root559	94.99157139250056	188.33026499664186
Root559|1764	Root559	238.23503667571825	408.5283639698541
Root559|1765	Root559	99.49290033972275	295.3921966715681
Root559|1766	Root559	89.16700392068358	390.3498132401535
Root559|1767	Root559	135.87854863082072	315.5624666600924
Root559|1768	Root559	493.7773111827255	337.2675251579359
Root559|1769	Root559	314.878993886499	999.0645828609522
Root559|1770	Root559	0.0	144.37338054909858
Root559|1771	Root559	276.0839035800736	289.4295801524934
Root559|1772	Root559	273.3500224776603	383.4851590356815
Root559|1773	Root559	0.0	425.65707230622235
Root559|1774	Root559	40.816290945808326	160.33111237220854
Root559|1775	Root559	10.897236292816936	45.93094462575246
Root559|1776	Root559	37.682184958494595	99.76631231141104
Root559|1777	Root559	0.0	0.0
Root559|1778	Root559	37.34573687850804	36.15786493119086
Root559|1779	Root559	102.30921221466855	46.04646828706163
Root559|1780	Root559	12.153655681948448	34.44566504020689
Root559|1781	Root559	363.9562702123577	118.0698306571552
Root559|1782	Root559	794.1880485396134	333.2067568504467
Root559|1783	Root559	70.12629623530306	143.8211075925255
Root559|1784	Root559	249.11539424505858	412.42668739490375
Root559|1785	Root559	75.23402683515421	79.12109472543162
Root559|1786	Root559	547.2528115162136	605.2975411372508
Root559|1787	Root559	3.537086365762403	20.022217544825732
Root559|1788	Root559	0.0	396.47549933651123
Root559|1789	Root559	43.94785355410657	212.08601793710156
Root559|1790	Root559	374.97671973880205	141.3460563117173
Root559|1791	Root559	76.84696275704769	50.438232855606806
Root559|1792	Root559	2744.017605099941	131.4116850662703
Root559|1793	Root559	914.8876162424995	416.7588897811869
Root559|1794	Root559	54.421488195449584	71.57610056563543
Root559|1795	Root559	353.17404793228417	326.15167400257064
Root559|1796	Root559	0.0	0.0
Root559|1797	Root559	530.2717488623139	249.89256327099514
Root559|1798	Root559	772.3106697018602	1512.6910869728742
Root559|1799	Root559	75.19957902066926	102.97452308930735
Root559|1800	Root559	4052.1742218496815	2466.7670962072884
Root559|1801	Root559	12949.014486565937	8429.657572057069
Root559|1802	Root559	2998.333897549433	1426.3108605858993
Root559|1803	Root559	63.400832468032604	399.68161797101584
Root559|1804	Root559	589.124220118092	438.05135373472643
Root559|1805	Root559	409.02622059343247	1431.8045348395008
Root559|1806	Root559	692.6386155607125	1351.1490739786973
Root559|1807	Root559	1283.4061664854676	1308.485708537419
Root559|1808	Root559	9.141054974214187	64.67367387440684
Root559|1809	Root559	27.159033491843	154.6723159511364
Root559|1810	Root559	5.161404166597789	146.68468341733904
Root559|1811	Root559	14.629640438836056	71.16884634358384
Root559|1812	Root559	3550.2534240534615	12.004383620670657
Root559|1813	Root559	1363.7432865848937	342.3312405761135
Root559|1814	Root559	2031.1881001296088	680.4534041245379
Root559|1815	Root559	1328.5407659246855	830.3077282452498
Root559|1816	Root559	6250.957832651926	2560.0088860429237
Root559|1817	Root559	1422.9181012882718	929.3311552795391
Root559|1818	Root559	895.2873024172326	1107.8840241869743
Root559|1819	Root559	818.2524699685218	706.9822541348508
Root559|1820	Root559	2247.629747592199	1070.0862069082632
Root559|1821	Root559	4262.261461089817	2469.5833345551864
Root559|1822	Root559	567.950007799994	460.4330387996481
Root559|1823	Root559	16.562714862963055	38.918751120160195
Root559|1824	Root559	83.04321879439671	112.05036795488269
Root559|1825	Root559	437.7966312645965	537.4942240150942
Root559|1826	Root559	388.69890352913325	358.08689757770617
Root559|1827	Root559	184.5133649545169	671.3359591312972
Root559|1828	Root559	53.25490192360143	342.7659829137923
Root559|1829	Root559	2.1062166862801783	183.5479324351073
Root559|1830	Root559	496.5407287067213	44.033903801610506
Root559|1831	Root559	3775.138402063735	1675.2307935816389
Root559|1832	Root559	1609.569074576246	251.32625354582714
Root559|1833	Root559	0.0	0.0
Root559|1834	Root559	34.26081206347093	17.982763341416387
Root559|1835	Root559	1710.8328416382024	1126.9959595219034
Root559|1836	Root559	1.8654583960858133	273.0588970690058
Root559|1837	Root559	40.61855351648189	229.72012149847012
Root559|1838	Root559	425.670459785472	106.19029798021434
Root559|1839	Root559	321.6683891766874	236.01957943443438
Root559|1840	Root559	1192.4081272389772	1135.0890574323116
Root559|1841	Root559	306.2772115205264	152.84994348897024
Root559|1842	Root559	128.89965126398184	795.8349451295963
Root559|1843	Root559	166.48069581476736	258.860638208341
Root559|1844	Root559	620.4395446924295	246.16048565548175
Root559|1845	Root559	0.0	0.0
Root559|1846	Root559	2.0210629624177905	68.54786754296966
Root559|1847	Root559	144.56007931129943	237.15777308972432
Root559|1848	Root559	16.687246553662025	31.19996218779867
Root559|1849	Root559	27.36314019244249	856.6399195852337
Root559|1850	Root559	86.33571712788438	673.32257003047
Root559|1851	Root559	155.3560058033798	567.7995713272994
Root559|1852	Root559	13.809301180955261	428.663089593678
Root559|1853	Root559	267.5357014296459	603.0270403551056
Root559|1854	Root559	15.210725658723641	76.39133224180296
Root559|1855	Root559	260.4191956690345	199.0787290984781
Root559|1856	Root559	18.716800327063453	290.091006412258
Root559|1857	Root559	283.6836233175349	124.69446071463801
Root559|1858	Root559	49.321335263318176	570.7002004201747
Root559|1859	Root559	0.6715650225908928	139.0669327776966
Root559|1860	Root559	17.072336858746535	41.53935698692678
Root559|1861	Root559	19.27272544886169	81.9915200727709
Root559|1862	Root559	9.978429398921117	47.028145151439695
Root559|1863	Root559	60.00646179800923	94.78895919832279
Root559|1864	Root559	29.025100157419374	176.8888061311572
Root559|1865	Root559	195.20171877187073	151.76269339933035
Root559|1866	Root559	46.8924555977603	116.1530833230646
Root559|1867	Root559	0.0	51.35426965454064
Root559|1868	Root559	5.396428317419881	9.06905166070787
Root559|1869	Root559	0.7819916639327691	50.5548953052393
Root559|1870	Root559	2.2801384006591303	77.00646284662486
Root559|1871	Root559	9.089438605351164	6.764467545281076
Root559|1872	Root559	0.0	12.254596688483394
Root559|1873	Root559	22.522138201277997	19.608582924744415
Root559|1874	Root559	0.0	27.88552268078222
Root559|1875	Root559	535.7748811387698	78.92327034912401
Root559|1876	Root559	3.317814342928627	258.74849254081505
Root559|1877	Root559	0.6185149583261342	44.43325256318996
Root559|1878	Root559	0.805318144754186	23.850716744949864
Root559|1879	Root559	0.0	5.682152738036104
Root559|1880	Root559	18.27981092348698	242.0265100019778
Root559|1881	Root559	0.8123770434567251	27.095578770579465
Root559|1882	Root559	32.17990557516855	644.7214097180885
Root559|1883	Root559	39.759859270420655	1075.1070164046969
Root559|1884	Root559	17.137898711463983	160.15570592761168
Root559|1885	Root559	183.0621063934937	204.1049242092808
Root559|1886	Root559	820.312113993939	4095.807572810645
Root559|1887	Root559	15.013417063870017	32.313581952195115
Root559|1888	Root559	10.45868596678959	14.39949265291137
Root559|1889	Root559	0.9811826628763044	138.25413622253367
Root559|1890	Root559	473.5676399466767	44.47537348644987
Root559|1891	Root559	13.961763042930116	89.65995428879782
Root559|1892	Root559	0.0	0.0
Root559|1893	Root559	614.2144878283652	230.68547788589115
Root559|1894	Root559	618.0992448014501	847.8423349357968
Root559|1895	Root559	1294.1480835410157	1145.933127385488
Root559|1896	Root559	15.010635161821634	88.22839140732022
Root559|1897	Root559	21.250460993354796	68.03448252273076
Root559|1898	Root559	186.91208418639127	23.566532093237296
Root559|1899	Root559	139.36436068683642	1705.9802444583547
Root559|1900	Root559	32.06956288981537	2226.994417737074
Root559|1901	Root559	6.342341230128757	1140.746128377738
Root559|1902	Root559	18.42074847240589	2282.461435707056
Root559|1903	Root559	74.9843204601279	2447.8593650005846
Root559|1904	Root559	1602.981971250931	34536.11024196769
Root559|1905	Root559	108.94447901289247	626.7689321397578
Root559|1906	Root559	286.29826772270735	574.8232011349727
Root559|1907	Root559	0.0	0.8336732086776076
Root559|1908	Root559	898.9257350829364	316.35041160873794
Root559|1909	Root559	291.13771841897204	136.0978549084489
Root559|1910	Root559	814.809287899835	1244.4008547705605
Root559|1911	Root559	266.5709295163449	465.90048097337444
Root559|1912	Root559	1036.5133733028695	821.4998823956023
Root559|1913	Root559	62.24289479751341	53.57458295862613
Root559|1914	Root559	152.50681091288456	173.81202708795053
Root559|1915	Root559	159.32415839991984	23.633943613496434
Root559|1916	Root559	250.91180388978174	122.691650134119
Root559|1917	Root559	825.6792959908627	134.38624813455783
Root559|1918	Root559	53.375619850672194	338.0069143026048
Root559|1919	Root559	1530.614261941625	2917.640146729588
Root559|1920	Root559	345.6175019262525	372.06478934190216
Root559|1921	Root559	408.4870504482717	261.86544008036424
Root559|1922	Root559	517.9364000001902	618.8896620297361
Root559|1923	Root559	659.7943439320557	300.2783023537864
Root559|1924	Root559	229.58426636069353	89.45103223821826
Root559|1925	Root559	31.229884497707072	138.76649975786242
Root559|1926	Root559	57.627323481931064	78.3412779558818
Root559|1927	Root559	0.0	0.0
Root559|1928	Root559	0.0	94.96682150356878
Root559|1929	Root559	4.4343732100640345	13.973950926405616
Root559|1930	Root559	223.50550789368452	337.104440507767
Root559|1931	Root559	0.0	0.0
Root559|1932	Root559	0.0	0.0
Root559|1933	Root559	0.0	0.0
Root559|1934	Root559	0.0	13.340706428432592
Root559|1935	Root559	0.0	15.940655130862698
Root559|1936	Root559	0.0	19.395269854355426
Root559|1937	Root559	10.62994559129501	0.0
Root559|1938	Root559	0.0	0.0
Root559|1939	Root559	5.376680413008074	79.43773302652068
Root559|1940	Root559	80.20187987216325	12.548485206352
Root559|1941	Root559	1.004000864338544	287.59479719147737
Root559|1942	Root559	5.8714386022144165	4.020026426909897
Root559|1943	Root559	65.8456799535553	2.640551539775784
Root559|1944	Root559	8.815498015626218	59.438962169310614
Root559|1945	Root559	0.0	134.6290320437112
Root559|1946	Root559	0.0	17.375540419013877
Root559|1947	Root559	53.26383025412746	1.7517574809360041
Root559|1948	Root559	131.72961455749618	524.8397090349529
Root559|1949	Root559	372.80062492128013	79.32118298979331
Root559|1950	Root559	2305.4284212410216	434.5295855613264
Root559|1951	Root559	34.246004497106604	143.57518338916188
Root559|1952	Root559	1005.6688708211188	417.20350839875334
Root559|1953	Root559	329.46404304842497	65.38805335227012
Root559|1954	Root559	277.1821342008126	37.2838790495768
Root559|1955	Root559	33.938982911966	243.75482819334462
Root559|1956	Root559	0.0	2.862612224876498
Root559|1957	Root559	1186.5196490624564	1530.9282831893254
Root559|1958	Root559	757.5949705475068	638.2315596269818
Root559|1959	Root559	131.3562939770958	156.70284277272174
Root559|1960	Root559	118.04836350184546	136.82045434272987
Root559|1961	Root559	18.31191247225288	14.894913099859854
Root559|1962	Root559	11.089282249638988	57.761450472291756
Root559|1963	Root559	0.7136653655606333	89.20141759847144
Root559|1964	Root559	45.5483575198533	227.0745115220273
Root559|1965	Root559	10.24340211524792	220.90022454901253
Root559|1966	Root559	10.257157474666055	0.0
Root559|1967	Root559	0.0	10.16434775499626
Root559|1968	Root559	16.801007889797457	39.63714170654995
Root559|1969	Root559	1250.9265046021546	2168.276871562171
Root559|1970	Root559	1492.5575860321924	537.8229887053358
Root559|1971	Root559	31.16694054445588	203.53103616063163
Root559|1972	Root559	32.62816004020323	136.632321522956
Root559|1973	Root559	0.0	21.708142705313442
Root559|1974	Root559	6.466794264676717	14.168484749388725
Root559|1975	Root559	241.5628396453777	177.0183343924888
Root559|1976	Root559	222.0698762598098	341.83712211304896
Root559|1977	Root559	742.1190566215382	435.5572751522907
Root559|1978	Root559	426.89526449650145	308.84106114801284
Root559|1979	Root559	71.01736236529636	145.15396770049486
Root559|1980	Root559	2074.7310332237257	1958.2014171936914
Root559|1981	Root559	61.051560611375145	173.41795733419056
Root559|1982	Root559	427.6745000429268	34.62639363877065
Root559|1983	Root559	56.866134771454526	326.1427743943136
Root559|1984	Root559	1152.1521829214787	3596.2194228970384
Root559|1985	Root559	926.2367920299248	7821.1834583359005
Root559|1986	Root559	1089.571624459204	1620.1076854819694
Root559|1987	Root559	336.6725941566771	55.85794356191194
Root559|1988	Root559	45.920642045803376	72.24024540974767
Root559|1989	Root559	0.0	0.0
Root559|1990	Root559	23.247458222581034	110.7813126684035
Root559|1991	Root559	1120.868750351127	498.66337868321585
Root559|1992	Root559	582.0882779523156	371.40800146404274
Root559|1993	Root559	531.0519721619066	435.0735455522544
Root559|1994	Root559	0.0	0.0
Root559|1995	Root559	54.01692219246718	92.37581789986642
Root559|1996	Root559	31.55550414649833	67.01833549050595
Root559|1997	Root559	44.63072833631708	110.7814376823463
Root559|1998	Root559	29.085974438711865	213.32756544548354
[truncated: 91,260 more rows]
