# Supplementary material for: Genome-resolved metatranscriptomics reveals conserved root colonization determinants in a synthetic microbiota
Source: Nat Commun. 2023 Dec 13;14:8274. doi: 10.1038/s41467-023-43688-z (PMC10719396; doi:10.1038/s41467-023-43688-z)
Supplement: Supplementary file 11 — Source Data [file 41467_2023_43688_MOESM11_ESM.zip › Source Data/Supplementary_information/figureS3/figure_b.csv]

	Strain	Matrix_1	Matrix_2	Roots_1	Matrix_3	Roots_2	Roots_3
Chafu1	Chafu1	185	31	630	167	151	8
Chame1	Chame1	63	19.662	1129	1	2	439
Cylol1	Cylol1	95	2255	1282.605	684	11	555
Daces1	Daces1	367	1492.655	1065	1085	14	1115.19
Dacma1	Dacma1	194	603	10168.411	5614.924	1733	3630
Denna1	Denna1	3640	2200	13548.169	4551	3842	1733
Fusarium13	Fusarium13	8783.288	28123.667	9393.046	22146.793	4974.145	6307.837
Fusarium216	Fusarium216	17634.534	17609.198	12813.373	22734.068	6764.318	9694.626
Fusarium226	Fusarium226	8172.569	24097.039	8594.57	17259.493	3273.873	4547.489
Fusarium233	Fusarium233	394.522	1254.839	29041.878	1064.001	501.248	1426.503
Fuseq1	Fuseq1	7122.56	10724.362	13334.756	8176.844	2600.259	5012.5
Fusre1	Fusre1	11460.612	14277.033	6821.812	15628.348	2964.015	3945.184
Fusven1	Fusven1	314	1690.995	13868.793	216	1295.987	4000
Ilyeu1	Ilyeu1	1781.837	1317.008	660	4357.372	72	1387
Mictri1	Mictri1	35	184	235	98.931	224	151
Morel_U14_1	Morel_U14_1	155	225	25327.001	10652	15433	30132
Neora1	Neora1	5720.163	7591.001	7460.593	4564.628	536	3779
Plecto143	Plecto143	25909.494	91479.977	203199.441	30271.838	110500.473	39524.765
Plecuc1	Plecuc1	30006.807	103719.978	129249.972	43231.445	63455.237	34584.233
Stael1	Stael1	71	219	617	360	228	619
Verdah1	Verdah1	27486	34532.523	17483.62	56097.002	3649.001	5213
Zalva1	Zalva1	1779	1730	14436.831	1575	5811	4410
