# Supplementary material for: Genome-resolved metatranscriptomics reveals conserved root colonization determinants in a synthetic microbiota
Source: Nat Commun. 2023 Dec 13;14:8274. doi: 10.1038/s41467-023-43688-z (PMC10719396; doi:10.1038/s41467-023-43688-z)
Supplement: Supplementary file 11 — Source Data [file 41467_2023_43688_MOESM11_ESM.zip › Source Data/Supplementary_information/figureS5/Root172unfiltered_deseq_LFC.csv]

	baseMean	log2FoldChange	lfcSE	pvalue	padj
Root172|1011	0	NA	NA	NA	NA
Root172|1062	0	NA	NA	NA	NA
Root172|1069	0	NA	NA	NA	NA
Root172|1089	0	NA	NA	NA	NA
Root172|1101	0.0918710758806136	-0.0605077730276956	1.01351453148096	0.488812335975618	NA
Root172|1240	0	NA	NA	NA	NA
Root172|1271	1.63651322541532	-0.15510891817637	1.02535144061541	0.721644349199891	NA
Root172|137	2.57239012465718	-0.170088844851436	1.03016632681019	0.599352211857652	NA
Root172|1375	0	NA	NA	NA	NA
Root172|1380	1.15518580617552	-0.142781770699081	1.02218537778266	0.821020540002134	NA
Root172|1454	0	NA	NA	NA	NA
Root172|1603	4.74192762879891	0.248439597728731	1.06434141090935	0.0461442891068456	NA
Root172|1678	1.40960660929675	-0.149914118998261	1.023932772042	0.763804977156591	NA
Root172|1784	0	NA	NA	NA	NA
Root172|1785	0	NA	NA	NA	NA
Root172|1848	0.0491909798856212	-0.0443590593042075	1.01351495653057	0.370505588216179	NA
Root172|194	0	NA	NA	NA	NA
Root172|2251	0	NA	NA	NA	NA
Root172|2252	0	NA	NA	NA	NA
Root172|2351	0	NA	NA	NA	NA
Root172|2523	5.88602448515557	-0.285041829748623	1.06354260091435	0.298730748547455	NA
Root172|2725	0	NA	NA	NA	NA
Root172|2740	0	NA	NA	NA	NA
Root172|2749	0	NA	NA	NA	NA
Root172|2756	0	NA	NA	NA	NA
Root172|2757	0	NA	NA	NA	NA
Root172|2777	0	NA	NA	NA	NA
Root172|2810	0.491909798856212	-0.112051086636283	1.01692637645891	0.926982295138748	NA
Root172|2845	0	NA	NA	NA	NA
Root172|2873	0	NA	NA	NA	NA
Root172|3126	0	NA	NA	NA	NA
Root172|3160	0	NA	NA	NA	NA
Root172|3264	0	NA	NA	NA	NA
Root172|3307	1.32815645691177	-0.147737667494566	1.02337853802504	0.780845263133189	NA
Root172|3357	0	NA	NA	NA	NA
Root172|3394	0	NA	NA	NA	NA
Root172|3512	2.25084135907503	-0.165900773118531	1.02869988739781	0.63446873945969	NA
Root172|3520	0	NA	NA	NA	NA
Root172|3546	0	NA	NA	NA	NA
Root172|3561	0	NA	NA	NA	NA
Root172|3655	0	NA	NA	NA	NA
Root172|3678	0	NA	NA	NA	NA
Root172|3704	0	NA	NA	NA	NA
Root172|3710	0	NA	NA	NA	NA
Root172|3750	0	NA	NA	NA	NA
Root172|3751	0	NA	NA	NA	NA
Root172|3760	0	NA	NA	NA	NA
Root172|3775	1.18058351725491	-0.14352732399514	1.0223591682888	0.814792441912686	NA
Root172|3831	0	NA	NA	NA	NA
Root172|3850	0	NA	NA	NA	NA
Root172|3964	1.10705306425154	-0.141220937705377	1.02183259559083	0.833390999898247	NA
Root172|3976	0	NA	NA	NA	NA
Root172|4011	0	NA	NA	NA	NA
Root172|403	13.7578278628975	0.202702539573856	1.01154915139198	0.477943363743012	0.799394276050186
Root172|4220	0	NA	NA	NA	NA
Root172|4225	0	NA	NA	NA	NA
Root172|4262	0	NA	NA	NA	NA
Root172|434	0	NA	NA	NA	NA
Root172|4373	0	NA	NA	NA	NA
Root172|4394	0	NA	NA	NA	NA
Root172|4408	0	NA	NA	NA	NA
Root172|4421	0	NA	NA	NA	NA
Root172|4495	0	NA	NA	NA	NA
Root172|4512	0	NA	NA	NA	NA
Root172|4513	0	NA	NA	NA	NA
Root172|47	0	NA	NA	NA	NA
Root172|4916	2.20490582113473	-0.16523271168408	1.02847530531491	0.639967585484228	NA
Root172|4926	0	NA	NA	NA	NA
Root172|5075	0	NA	NA	NA	NA
Root172|5102	0	NA	NA	NA	NA
Root172|5150	0	NA	NA	NA	NA
Root172|5255	0	NA	NA	NA	NA
Root172|5300	0	NA	NA	NA	NA
Root172|5385	0	NA	NA	NA	NA
Root172|5430	0	NA	NA	NA	NA
Root172|5672	0	NA	NA	NA	NA
Root172|5696	0	NA	NA	NA	NA
Root172|5701	0	NA	NA	NA	NA
Root172|5739	0	NA	NA	NA	NA
Root172|5779	0	NA	NA	NA	NA
Root172|5847	0	NA	NA	NA	NA
Root172|5929	0	NA	NA	NA	NA
Root172|5978	0	NA	NA	NA	NA
Root172|6204	0	NA	NA	NA	NA
Root172|6228	0	NA	NA	NA	NA
Root172|6244	0	NA	NA	NA	NA
Root172|6255	0	NA	NA	NA	NA
Root172|630	0.790321271466485	0.212809129037299	1.04995539854856	0.145600343074929	NA
Root172|6450	0	NA	NA	NA	NA
Root172|6451	9.50044478727462	-0.060772429245119	0.96315643380943	0.834086292276709	NA
Root172|855	0	NA	NA	NA	NA
Root172|885	4.95874039947637	0.0958654745969878	0.99432569801682	0.70522484376973	NA
Root172|937	0	NA	NA	NA	NA
Root172|938	0.770123870783678	-0.12807952963677	1.01924377926714	0.940133885314486	NA
Root172|952	0	NA	NA	NA	NA
Root172|971	0	NA	NA	NA	NA
Root172|1008	0	NA	NA	NA	NA
Root172|1108	5.92740953599864	0.254153561251827	1.06662726290307	0.0359689311647276	NA
Root172|1132	0	NA	NA	NA	NA
Root172|1136	0	NA	NA	NA	NA
Root172|1139	0	NA	NA	NA	NA
Root172|132	0	NA	NA	NA	NA
Root172|1322	0	NA	NA	NA	NA
Root172|1326	0	NA	NA	NA	NA
Root172|1379	0	NA	NA	NA	NA
Root172|1463	0	NA	NA	NA	NA
Root172|1469	3.17781170619644	0.0649453547959636	0.992218487326809	0.833174621029322	NA
Root172|1501	726.804180567948	0.301743601901577	1.08747279690668	NA	NA
Root172|1687	0	NA	NA	NA	NA
Root172|1719	2.50268402631054	0.221600462994705	1.05450986928163	0.0912838344298859	NA
Root172|1737	0	NA	NA	NA	NA
Root172|1893	0	NA	NA	NA	NA
Root172|2204	0	NA	NA	NA	NA
Root172|2205	0	NA	NA	NA	NA
Root172|2246	0	NA	NA	NA	NA
Root172|2283	0	NA	NA	NA	NA
Root172|2285	0	NA	NA	NA	NA
Root172|2293	0	NA	NA	NA	NA
Root172|2393	0	NA	NA	NA	NA
Root172|2462	0	NA	NA	NA	NA
Root172|2504	0	NA	NA	NA	NA
Root172|2509	0	NA	NA	NA	NA
Root172|2540	0	NA	NA	NA	NA
Root172|2623	0	NA	NA	NA	NA
Root172|2661	0	NA	NA	NA	NA
Root172|2682	0	NA	NA	NA	NA
Root172|2835	1.88335705555258	-0.160094854717886	1.02681733750478	0.68263564575976	NA
Root172|3017	0	NA	NA	NA	NA
Root172|3404	0	NA	NA	NA	NA
Root172|3456	0	NA	NA	NA	NA
Root172|3515	0	NA	NA	NA	NA
Root172|3550	0	NA	NA	NA	NA
Root172|3559	0	NA	NA	NA	NA
Root172|3592	0	NA	NA	NA	NA
Root172|3885	0	NA	NA	NA	NA
Root172|394	0	NA	NA	NA	NA
Root172|3968	0	NA	NA	NA	NA
Root172|3992	0	NA	NA	NA	NA
Root172|4012	0	NA	NA	NA	NA
Root172|4128	0	NA	NA	NA	NA
Root172|4230	2.0211636693735	-0.162396966881437	1.02754555938805	0.663385882936245	NA
Root172|4273	0	NA	NA	NA	NA
Root172|4404	0	NA	NA	NA	NA
Root172|4525	0	NA	NA	NA	NA
Root172|4587	0	NA	NA	NA	NA
Root172|4767	0	NA	NA	NA	NA
Root172|4774	0	NA	NA	NA	NA
Root172|4803	0	NA	NA	NA	NA
Root172|4918	0	NA	NA	NA	NA
Root172|494	7.62967359050128	0.249686229700126	1.0537805473418	0.209155420104614	NA
Root172|4944	2.64835154503266	0.125832287458213	1.00642549466025	0.606180208373668	NA
Root172|4947	0	NA	NA	NA	NA
Root172|5057	0	NA	NA	NA	NA
Root172|508	7.36855575461562	0.179736673021316	1.00643422856683	0.519747311726316	NA
Root172|5179	0.0459355379403068	-0.0432186341459817	1.01353576232965	0.370505588216196	NA
Root172|5219	0	NA	NA	NA	NA
Root172|5234	0	NA	NA	NA	NA
Root172|5337	0	NA	NA	NA	NA
Root172|5341	0	NA	NA	NA	NA
Root172|5422	0	NA	NA	NA	NA
Root172|5434	0	NA	NA	NA	NA
Root172|5449	0	NA	NA	NA	NA
Root172|5661	0.962654838479598	-0.136187251699466	1.02076081949812	0.874272809975835	NA
Root172|5686	0	NA	NA	NA	NA
Root172|5692	0	NA	NA	NA	NA
Root172|5698	0	NA	NA	NA	NA
Root172|6311	3.02956487395486	0.231692343872921	1.05803804732465	0.0761045534189306	NA
Root172|883	0	NA	NA	NA	NA
Root172|948	0	NA	NA	NA	NA
Root172|949	0	NA	NA	NA	NA
Root172|1826	0	NA	NA	NA	NA
Root172|2222	0	NA	NA	NA	NA
Root172|2276	0	NA	NA	NA	NA
Root172|2357	0	NA	NA	NA	NA
Root172|2598	0.983819597712425	-0.136954422412254	1.02091784418675	0.867981585784255	NA
Root172|2683	0	NA	NA	NA	NA
Root172|2838	0	NA	NA	NA	NA
Root172|3365	0	NA	NA	NA	NA
Root172|3481	0	NA	NA	NA	NA
Root172|3494	0	NA	NA	NA	NA
Root172|3657	0	NA	NA	NA	NA
Root172|372	0	NA	NA	NA	NA
Root172|3766	0	NA	NA	NA	NA
Root172|388	0	NA	NA	NA	NA
Root172|392	0	NA	NA	NA	NA
Root172|3960	9.14744864908559	-0.0562648566362447	0.977652192605912	0.83459246423215	NA
Root172|4032	2.20490582113473	-0.16523271168408	1.02847530531491	0.639967585484228	NA
Root172|4092	0	NA	NA	NA	NA
Root172|4098	0	NA	NA	NA	NA
Root172|413	3.00064977302289	-0.174796151574222	1.03191451074969	0.560062041281145	NA
Root172|4162	0	NA	NA	NA	NA
Root172|4369	0	NA	NA	NA	NA
Root172|4379	0	NA	NA	NA	NA
Root172|4390	0	NA	NA	NA	NA
Root172|468	0	NA	NA	NA	NA
Root172|4948	0	NA	NA	NA	NA
Root172|518	0	NA	NA	NA	NA
Root172|5217	0	NA	NA	NA	NA
Root172|5257	0	NA	NA	NA	NA
Root172|5373	0	NA	NA	NA	NA
Root172|5775	0	NA	NA	NA	NA
Root172|5781	1.4439822577194	-0.150761628094901	1.02415572011965	0.756924738862241	NA
Root172|590	0	NA	NA	NA	NA
Root172|662	0	NA	NA	NA	NA
Root172|788	2.23924360248837	0.220950897515151	1.05419024205264	0.0970829263359002	NA
Root172|866	0	NA	NA	NA	NA
Root172|912	14.8843839459521	0.265198847927093	1.07132140979121	NA	NA
Root172|1366	1.66191093649471	-0.159206145250654	1.02587126533622	0.713203330537249	NA
Root172|1660	0.321548765582148	-0.0977393708944897	1.01548146456712	0.804458536061682	NA
Root172|1981	0	NA	NA	NA	NA
Root172|2312	2.4525726341393	-0.17677273237202	1.03076389614416	0.60130573736117	NA
Root172|2325	0	NA	NA	NA	NA
Root172|2375	0	NA	NA	NA	NA
Root172|2426	3.98180669050051	-0.217596295013271	1.04192901930205	0.446611904816729	NA
Root172|2651	0	NA	NA	NA	NA
Root172|2856	0	NA	NA	NA	NA
Root172|2883	2.98422999928675	-0.174616647213215	1.03184818970755	0.561417080709108	NA
Root172|2906	0	NA	NA	NA	NA
Root172|311	5.24646886971381	-0.189767718661766	1.03830043555619	NA	NA
Root172|3345	1.01078758040358	-0.137943124595993	1.02112276870671	0.859960297988486	NA
Root172|3476	0	NA	NA	NA	NA
Root172|3593	0.625725645011738	-0.120616636620695	1.01805974306692	0.998302032328126	NA
Root172|3829	0	NA	NA	NA	NA
Root172|3901	0.481327419239799	-0.111326088225188	1.01683933350276	0.920768878151584	NA
Root172|3902	0	NA	NA	NA	NA
Root172|416	0	NA	NA	NA	NA
Root172|417	0.625725645011738	-0.120616636620695	1.01805974306692	0.998302032328126	NA
Root172|4508	3.78283771584265	-0.27779814852182	1.05626728511981	0.390129511445198	NA
Root172|4518	0	NA	NA	NA	NA
Root172|4572	0	NA	NA	NA	NA
Root172|4628	0	NA	NA	NA	NA
Root172|5006	0	NA	NA	NA	NA
Root172|5474	2.10752339057729	0.220582188119228	1.05400731024024	0.0997414575201808	NA
Root172|5475	0	NA	NA	NA	NA
Root172|5478	0	NA	NA	NA	NA
Root172|551	0	NA	NA	NA	NA
Root172|5873	2.17745254803637	-0.215517653174618	1.03602746168829	0.581609156829176	NA
Root172|6046	0	NA	NA	NA	NA
Root172|6047	0	NA	NA	NA	NA
Root172|6048	0	NA	NA	NA	NA
Root172|6135	1.05892032232756	-0.139628132496091	1.02148198782954	0.846353196944255	NA
Root172|753	9.57775998166274	0.144702276041864	1.00367229688901	0.582025036225568	NA
Root172|1006	2.38864797289595	-0.167833983773188	1.02935954650787	0.618733941422963	NA
Root172|1020	0	NA	NA	NA	NA
Root172|1026	0	NA	NA	NA	NA
Root172|1080	0	NA	NA	NA	NA
Root172|1105	1.84527711324176	-0.197796424856552	1.03164142466436	0.642666006178789	NA
Root172|1220	1.9253096769592	-0.160794244447384	1.0270365889027	0.676700371452881	NA
Root172|1244	0	NA	NA	NA	NA
Root172|1292	0	NA	NA	NA	NA
Root172|1474	0	NA	NA	NA	NA
Root172|1690	0	NA	NA	NA	NA
Root172|1729	0	NA	NA	NA	NA
Root172|221	0	NA	NA	NA	NA
Root172|2466	0	NA	NA	NA	NA
Root172|2693	0	NA	NA	NA	NA
Root172|2734	0	NA	NA	NA	NA
Root172|2793	0	NA	NA	NA	NA
Root172|2796	1.97344241888317	-0.161600207186896	1.02729129356949	0.66996565080967	NA
Root172|2878	0	NA	NA	NA	NA
Root172|291	0	NA	NA	NA	NA
Root172|3106	4.04420106082808	0.00824539919739638	0.986781810741224	0.97081562810126	NA
Root172|3518	0	NA	NA	NA	NA
Root172|3568	0	NA	NA	NA	NA
Root172|3574	0	NA	NA	NA	NA
Root172|3833	0	NA	NA	NA	NA
Root172|4132	0	NA	NA	NA	NA
Root172|4731	4.47848720497675	0.246748441887577	1.0636782625294	0.0491804210599655	NA
Root172|4766	0	NA	NA	NA	NA
Root172|5092	0	NA	NA	NA	NA
Root172|5685	0	NA	NA	NA	NA
Root172|5719	0	NA	NA	NA	NA
Root172|6205	0	NA	NA	NA	NA
Root172|6238	0	NA	NA	NA	NA
Root172|6256	0	NA	NA	NA	NA
Root172|6460	0	NA	NA	NA	NA
Root172|820	0	NA	NA	NA	NA
Root172|872	0	NA	NA	NA	NA
Root172|927	0	NA	NA	NA	NA
Root172|953	0	NA	NA	NA	NA
Root172|997	0	NA	NA	NA	NA
Root172|1370	0	NA	NA	NA	NA
Root172|1411	0	NA	NA	NA	NA
Root172|1539	0	NA	NA	NA	NA
Root172|1644	0	NA	NA	NA	NA
Root172|1797	0	NA	NA	NA	NA
Root172|2365	0	NA	NA	NA	NA
Root172|2522	0	NA	NA	NA	NA
Root172|2530	0	NA	NA	NA	NA
Root172|2550	0	NA	NA	NA	NA
Root172|2551	0	NA	NA	NA	NA
Root172|2674	0	NA	NA	NA	NA
Root172|2789	2.06970790273113	-0.16314626807654	1.02778890247825	0.657049881485452	NA
Root172|2879	0	NA	NA	NA	NA
Root172|2880	0	NA	NA	NA	NA
Root172|2980	0	NA	NA	NA	NA
Root172|3080	0	NA	NA	NA	NA
Root172|3125	2.36116703450982	-0.16743983730344	1.02922381431635	0.621893224895757	NA
Root172|326	0	NA	NA	NA	NA
Root172|367	0	NA	NA	NA	NA
Root172|3718	0	NA	NA	NA	NA
Root172|3916	0	NA	NA	NA	NA
Root172|4235	3.30740697092567	0.0118252705010895	0.987357652019286	0.966218856808987	NA
Root172|4642	0	NA	NA	NA	NA
Root172|471	0	NA	NA	NA	NA
Root172|5164	0	NA	NA	NA	NA
Root172|5435	0	NA	NA	NA	NA
Root172|5656	5.00536805262107	0.249973852821516	1.06494781023376	0.0434410006534296	NA
Root172|5977	0	NA	NA	NA	NA
Root172|6452	0.395160635733243	0.203831421376476	1.04518218979795	0.177741727655141	NA
Root172|6530	0.914522096555618	-0.134316414745176	1.02038819276292	0.889359989915181	NA
Root172|1430	0	NA	NA	NA	NA
Root172|1587	7.92496798581865	0.0279268880506216	0.967622201092951	0.937179157836485	NA
Root172|1843	0	NA	NA	NA	NA
Root172|2177	0	NA	NA	NA	NA
Root172|2574	0	NA	NA	NA	NA
Root172|2884	0.871680544439845	-0.132556268638823	1.02005052006463	0.903534461185274	NA
Root172|3754	0	NA	NA	NA	NA
Root172|3795	0	NA	NA	NA	NA
Root172|3931	0	NA	NA	NA	NA
Root172|431	0	NA	NA	NA	NA
Root172|4338	0	NA	NA	NA	NA
Root172|4383	0	NA	NA	NA	NA
Root172|4964	0	NA	NA	NA	NA
Root172|5148	0	NA	NA	NA	NA
Root172|5207	22.6141278466722	-0.0999262843283723	0.945036857763356	0.780052789627666	0.927174797435407
Root172|5208	7.59807496765568	0.0368346201304848	0.972423201282553	0.911375091937243	NA
Root172|5559	11.1438523018992	0.211773550106605	1.00085552596363	0.505902563492041	0.805830511848036
Root172|615	0	NA	NA	NA	NA
Root172|623	0	NA	NA	NA	NA
Root172|1431	0	NA	NA	NA	NA
Root172|1586	1.77087527588236	-0.157842511320559	1.02614593201601	0.699742348431953	NA
Root172|1842	0	NA	NA	NA	NA
Root172|2039	0	NA	NA	NA	NA
Root172|2200	0.818256612707658	-0.130284462204133	1.01963172856057	0.922190196226857	NA
Root172|2573	0	NA	NA	NA	NA
Root172|3753	0.551226455283682	-0.116164247906882	1.01743953024258	0.961105413393874	NA
Root172|3796	1.77087527588236	-0.157842511320559	1.02614593201601	0.699742348431953	NA
Root172|4272	0	NA	NA	NA	NA
Root172|432	0	NA	NA	NA	NA
Root172|4332	2.31037161235103	-0.166736041132547	1.02898320465723	0.627610922817841	NA
Root172|4779	0.14439822577194	-0.0728897828235073	1.01393682419145	0.590753162461664	NA
Root172|5040	0	NA	NA	NA	NA
Root172|5149	0	NA	NA	NA	NA
Root172|5560	0	NA	NA	NA	NA
Root172|611	2.93987442817964	-0.174121093241736	1.03166597349934	0.565139407472101	NA
Root172|614	0	NA	NA	NA	NA
Root172|641	0	NA	NA	NA	NA
Root172|1004	0	NA	NA	NA	NA
Root172|1077	0	NA	NA	NA	NA
Root172|1225	0	NA	NA	NA	NA
Root172|1247	0	NA	NA	NA	NA
Root172|1270	0	NA	NA	NA	NA
Root172|1302	0	NA	NA	NA	NA
Root172|1846	0.914522096555618	-0.134316414745176	1.02038819276292	0.889359989915181	NA
Root172|1862	0	NA	NA	NA	NA
Root172|2019	0	NA	NA	NA	NA
Root172|2056	0.689033069104602	-0.124084191047998	1.01858303501777	0.972837939937057	NA
Root172|2258	0	NA	NA	NA	NA
Root172|2295	0	NA	NA	NA	NA
Root172|2347	1.32815645691177	-0.147737667494566	1.02337853802504	0.780845263133189	NA
Root172|2503	0	NA	NA	NA	NA
Root172|3122	0	NA	NA	NA	NA
Root172|4173	0	NA	NA	NA	NA
Root172|43	0	NA	NA	NA	NA
Root172|4500	0	NA	NA	NA	NA
Root172|514	0	NA	NA	NA	NA
Root172|5155	1.05651737262706	-0.139581650002878	1.02147064498399	0.846836998233078	NA
Root172|529	0	NA	NA	NA	NA
Root172|5447	0	NA	NA	NA	NA
Root172|5744	0	NA	NA	NA	NA
Root172|5982	0	NA	NA	NA	NA
Root172|5994	0	NA	NA	NA	NA
Root172|6006	0.0983819597712425	-0.0620516278070724	1.01356156795932	0.501559243867437	NA
Root172|6024	0	NA	NA	NA	NA
Root172|6514	0	NA	NA	NA	NA
Root172|806	0	NA	NA	NA	NA
Root172|841	5.38169443539178	0.109582449148181	0.993167594370808	0.68987724501023	NA
Root172|880	0	NA	NA	NA	NA
Root172|1047	0	NA	NA	NA	NA
Root172|1048	6.1908499598208	0.254777849668955	1.06688838957414	0.0342647978554656	NA
Root172|1615	651.978614141889	0.25746941073578	1.06840162272723	NA	NA
Root172|1723	0	NA	NA	NA	NA
Root172|1724	0	NA	NA	NA	NA
Root172|1881	0.658601059555404	0.210825040042383	1.04889411789182	0.154284121559967	NA
Root172|1882	0	NA	NA	NA	NA
Root172|1896	0	NA	NA	NA	NA
Root172|1897	0	NA	NA	NA	NA
Root172|1925	0	NA	NA	NA	NA
Root172|1945	0	NA	NA	NA	NA
Root172|1946	0	NA	NA	NA	NA
Root172|2226	0	NA	NA	NA	NA
Root172|2228	0	NA	NA	NA	NA
Root172|2229	0	NA	NA	NA	NA
Root172|2238	0	NA	NA	NA	NA
Root172|2239	0	NA	NA	NA	NA
Root172|2273	0	NA	NA	NA	NA
Root172|2274	0	NA	NA	NA	NA
Root172|2334	0	NA	NA	NA	NA
Root172|2822	14.2298763476285	-0.000431730833125943	0.958372001453272	0.9887566394345	0.9887566394345
Root172|3076	0	NA	NA	NA	NA
Root172|3538	0	NA	NA	NA	NA
Root172|4756	0	NA	NA	NA	NA
Root172|4757	0	NA	NA	NA	NA
Root172|5098	0	NA	NA	NA	NA
Root172|6436	0	NA	NA	NA	NA
Root172|6437	0	NA	NA	NA	NA
Root172|675	0	NA	NA	NA	NA
Root172|879	0	NA	NA	NA	NA
Root172|964	0	NA	NA	NA	NA
Root172|1003	0	NA	NA	NA	NA
Root172|1827	0	NA	NA	NA	NA
Root172|1856	1.13033429940765	-0.141983616728937	1.02200382214264	0.827413897178295	NA
Root172|2638	0	NA	NA	NA	NA
Root172|390	0	NA	NA	NA	NA
Root172|4251	0	NA	NA	NA	NA
Root172|4286	0	NA	NA	NA	NA
Root172|4830	0	NA	NA	NA	NA
Root172|5110	1.18548190719973	0.216509766449124	1.05192001611547	0.126220932827642	NA
Root172|5193	0	NA	NA	NA	NA
Root172|5521	0	NA	NA	NA	NA
Root172|5641	0.688673718398697	-0.123992030913707	1.01857152182124	0.97340444714397	NA
Root172|5691	0	NA	NA	NA	NA
Root172|5829	0	NA	NA	NA	NA
Root172|5854	0	NA	NA	NA	NA
Root172|995	0	NA	NA	NA	NA
Root172|1345	4.74192762879891	0.248439597728731	1.06434141090935	0.0461442891068456	NA
Root172|1643	0	NA	NA	NA	NA
Root172|1892	0	NA	NA	NA	NA
Root172|1904	0	NA	NA	NA	NA
Root172|2505	0	NA	NA	NA	NA
Root172|2715	0	NA	NA	NA	NA
Root172|305	0.289854689505521	-0.0942675401510059	1.01520784471395	0.77455363872149	NA
Root172|314	0	NA	NA	NA	NA
Root172|3314	0	NA	NA	NA	NA
Root172|3370	0	NA	NA	NA	NA
Root172|3480	1.56180828997043	-0.15348764087941	1.02489627809366	0.734633572822939	NA
Root172|3498	0	NA	NA	NA	NA
Root172|362	4.92913416386701	-0.229563021407818	1.04653251596595	0.390873185164644	NA
Root172|3895	0	NA	NA	NA	NA
Root172|4085	0	NA	NA	NA	NA
Root172|4550	0	NA	NA	NA	NA
Root172|4799	0	NA	NA	NA	NA
Root172|5111	0	NA	NA	NA	NA
Root172|5169	0	NA	NA	NA	NA
Root172|5185	0	NA	NA	NA	NA
Root172|5308	0	NA	NA	NA	NA
Root172|5450	0	NA	NA	NA	NA
Root172|5943	0	NA	NA	NA	NA
Root172|1612	412.067310137257	0.274482382495014	1.07537198722284	NA	NA
Root172|1915	0	NA	NA	NA	NA
Root172|2310	0	NA	NA	NA	NA
Root172|2636	0	NA	NA	NA	NA
Root172|268	0	NA	NA	NA	NA
Root172|3000	0	NA	NA	NA	NA
Root172|3002	0.577592903087759	-0.117757439763339	1.01765565398094	0.974585789169834	NA
Root172|3103	0	NA	NA	NA	NA
Root172|3372	0	NA	NA	NA	NA
Root172|3488	5.13708826453215	0.250668377836676	1.06522418620398	0.0422008738267572	NA
Root172|409	0	NA	NA	NA	NA
Root172|4258	0	NA	NA	NA	NA
Root172|4350	0.0491909798856212	-0.0443590593042075	1.01351495653057	0.370505588216179	NA
Root172|4516	0	NA	NA	NA	NA
Root172|4850	0	NA	NA	NA	NA
Root172|558	0	NA	NA	NA	NA
Root172|5952	2.80206781435871	-0.172757807799685	1.0311406112777	0.577329762933474	NA
Root172|1061	0	NA	NA	NA	NA
Root172|1373	0	NA	NA	NA	NA
Root172|1381	0	NA	NA	NA	NA
Root172|140	0	NA	NA	NA	NA
Root172|1605	1.4232829747377	-0.150252412890547	1.0240213109988	0.761084902185644	NA
Root172|1787	0	NA	NA	NA	NA
Root172|2254	0	NA	NA	NA	NA
Root172|2754	0	NA	NA	NA	NA
Root172|2779	0	NA	NA	NA	NA
Root172|2874	0	NA	NA	NA	NA
Root172|3563	0	NA	NA	NA	NA
Root172|4015	0	NA	NA	NA	NA
Root172|4397	0	NA	NA	NA	NA
Root172|4411	0	NA	NA	NA	NA
Root172|4511	0	NA	NA	NA	NA
Root172|4666	0	NA	NA	NA	NA
Root172|4915	0	NA	NA	NA	NA
Root172|5076	4.08332656924351	0.243773472370641	1.0625264796586	0.0545109889041686	NA
Root172|5383	0	NA	NA	NA	NA
Root172|6232	0	NA	NA	NA	NA
Root172|6448	3.16300874515374	0.0209496641348624	0.98784291346592	0.935166363095518	NA
Root172|939	0	NA	NA	NA	NA
Root172|978	0	NA	NA	NA	NA
Root172|1543	2.23924360248837	0.220950897515151	1.05419024205264	0.0970829263359002	NA
Root172|1890	0	NA	NA	NA	NA
Root172|2026	8.31620999129786	0.184417803883201	1.01970089121316	0.449000485937699	NA
Root172|2261	0	NA	NA	NA	NA
Root172|3084	0	NA	NA	NA	NA
Root172|3763	0	NA	NA	NA	NA
Root172|4943	4.74192762879891	0.248439597728731	1.06434141090935	0.0461442891068456	NA
Root172|5247	576.400937079169	0.365799929685135	1.11984975780573	NA	NA
Root172|591	0	NA	NA	NA	NA
Root172|6207	2.85345599822801	-0.218785103707615	1.03914378844487	0.515336295500506	NA
Root172|1060	0	NA	NA	NA	NA
Root172|1372	0	NA	NA	NA	NA
Root172|1382	0	NA	NA	NA	NA
Root172|139	0	NA	NA	NA	NA
Root172|1606	3.6305839425646	0.224101707163207	1.05540918910865	0.077202220043075	NA
Root172|1788	0	NA	NA	NA	NA
Root172|2253	0	NA	NA	NA	NA
Root172|2755	0	NA	NA	NA	NA
Root172|2778	0	NA	NA	NA	NA
Root172|2875	0	NA	NA	NA	NA
Root172|3564	0	NA	NA	NA	NA
Root172|4014	0	NA	NA	NA	NA
Root172|4398	0	NA	NA	NA	NA
Root172|4410	0	NA	NA	NA	NA
Root172|4510	0	NA	NA	NA	NA
Root172|4914	0.826839682925522	-0.130707695570135	1.01970657010433	0.918873062962057	NA
Root172|5077	0	NA	NA	NA	NA
Root172|5382	0	NA	NA	NA	NA
Root172|6233	0	NA	NA	NA	NA
Root172|6447	0	NA	NA	NA	NA
Root172|940	0	NA	NA	NA	NA
Root172|979	0	NA	NA	NA	NA
Root172|2057	0	NA	NA	NA	NA
Root172|2154	0	NA	NA	NA	NA
Root172|2580	0	NA	NA	NA	NA
Root172|3030	6.18662428482698	-0.1002207140686	0.980302221160085	0.656287124448086	NA
Root172|3179	0	NA	NA	NA	NA
Root172|3669	0.867447592593279	-0.132444112996007	1.02002934825606	0.904947329010998	NA
Root172|5259	1.01078758040358	-0.137943124595993	1.02112276870671	0.859960297988486	NA
Root172|5369	0	NA	NA	NA	NA
Root172|6273	0	NA	NA	NA	NA
Root172|6419	0	NA	NA	NA	NA
Root172|6420	0	NA	NA	NA	NA
Root172|6534	0	NA	NA	NA	NA
Root172|1050	0	NA	NA	NA	NA
Root172|1279	0	NA	NA	NA	NA
Root172|1555	0	NA	NA	NA	NA
Root172|1631	0	NA	NA	NA	NA
Root172|2051	0	NA	NA	NA	NA
Root172|2390	1.97522813143319	-0.161648579703281	1.02730607977508	0.669629300495735	NA
Root172|2423	0	NA	NA	NA	NA
Root172|2460	0	NA	NA	NA	NA
Root172|2461	0	NA	NA	NA	NA
Root172|2539	0.0983819597712425	-0.0620516278070724	1.01356156795932	0.501559243867437	NA
Root172|2590	0	NA	NA	NA	NA
Root172|2640	0	NA	NA	NA	NA
Root172|4057	0	NA	NA	NA	NA
Root172|4244	0	NA	NA	NA	NA
Root172|4489	0	NA	NA	NA	NA
Root172|4712	0	NA	NA	NA	NA
Root172|5186	0	NA	NA	NA	NA
Root172|525	0	NA	NA	NA	NA
Root172|5328	0	NA	NA	NA	NA
Root172|5421	0	NA	NA	NA	NA
Root172|5481	0	NA	NA	NA	NA
Root172|668	0	NA	NA	NA	NA
Root172|739	0	NA	NA	NA	NA
Root172|1073	0	NA	NA	NA	NA
Root172|1092	1.92929259349289	-0.160881029553718	1.02706325080441	0.676043105670392	NA
Root172|1222	0	NA	NA	NA	NA
Root172|1224	7.97176141100805	0.141470321252205	1.0025360091509	0.591998020626292	NA
Root172|1239	0	NA	NA	NA	NA
Root172|1245	0	NA	NA	NA	NA
Root172|1249	0	NA	NA	NA	NA
Root172|1250	0	NA	NA	NA	NA
Root172|1712	3.94468855582754	-0.278591867774206	1.05700665535679	0.380973483203884	NA
Root172|1726	0	NA	NA	NA	NA
Root172|1851	10.1424563171532	0.262633293550214	1.07017577537411	NA	NA
Root172|2294	3.17781170619644	0.0649453547959636	0.992218487326809	0.833174621029322	NA
Root172|2396	0.295145879313727	-0.0947877548481855	1.01524764730021	0.779394141584254	NA
Root172|3060	11.6150635978735	-0.340570515254214	1.09259301544556	0.159476146495063	0.55571904812391
Root172|3558	0.866389354631638	-0.132382284176896	1.02001763266035	0.905301610659445	NA
Root172|3971	0	NA	NA	NA	NA
Root172|4912	0	NA	NA	NA	NA
Root172|4931	0	NA	NA	NA	NA
Root172|5233	0	NA	NA	NA	NA
Root172|5707	0	NA	NA	NA	NA
Root172|5724	0	NA	NA	NA	NA
Root172|6066	0	NA	NA	NA	NA
Root172|6259	1.22977449714053	-0.145093043605426	1.02272568360027	0.802985309596492	NA
Root172|6330	390.957993062622	0.448015873545473	1.16105510359434	0.0451728830139149	0.228944384365978
Root172|6403	0	NA	NA	NA	NA
Root172|666	0.529460161163779	-0.114678905751526	1.01724963217339	0.948856195204626	NA
Root172|1341	0	NA	NA	NA	NA
Root172|1459	0	NA	NA	NA	NA
Root172|1465	0	NA	NA	NA	NA
Root172|1608	0	NA	NA	NA	NA
Root172|1647	0	NA	NA	NA	NA
Root172|226	0.0481327419239799	-0.0440111044442137	1.0135219677487	0.370505588216185	NA
Root172|2799	0	NA	NA	NA	NA
Root172|4908	0	NA	NA	NA	NA
Root172|6239	0	NA	NA	NA	NA
Root172|983	0	NA	NA	NA	NA
Root172|1044	2.31667675052484	-0.221632133563964	1.03774047736193	0.559706116273297	NA
Root172|1117	0	NA	NA	NA	NA
Root172|15	0	NA	NA	NA	NA
Root172|1614	0	NA	NA	NA	NA
Root172|1618	402.60557385811	0.407361561428962	1.13774112382216	NA	NA
Root172|1731	0	NA	NA	NA	NA
Root172|1878	7.56691082803114	-0.25054638543687	1.05584597182398	0.292679788037202	NA
Root172|1900	8.14426922414814	0.167055935641953	1.01223391888355	0.508143496628353	NA
Root172|1942	7.95423534558746	-0.164795093853583	0.989259723555471	0.504117418795063	NA
Root172|2223	5.61882932249048	0.100198659265462	0.98873765932569	0.712129754759749	NA
Root172|2242	0.0459355379403068	-0.0432186341459817	1.01353576232965	0.370505588216196	NA
Root172|2275	2.65787568668743	0.124332154631468	1.00599054547704	0.611850174729269	NA
Root172|2337	0	NA	NA	NA	NA
Root172|2657	0.0481327419239799	-0.0440111044442137	1.0135219677487	0.370505588216185	NA
Root172|2819	168.081865575867	0.405898244024695	1.09511328156016	0.198193087587598	0.613848035167143
Root172|3073	2.85061204771635	-0.196042339744261	1.0349392982454	0.543395566607277	NA
Root172|322	3.97043684443627	-0.2175598355347	1.04189851170777	0.44720276816153	NA
Root172|3540	0.442718818970591	-0.108403854597851	1.01651019738959	0.896038631897285	NA
Root172|3692	0	NA	NA	NA	NA
Root172|4753	0	NA	NA	NA	NA
Root172|6364	0	NA	NA	NA	NA
Root172|6393	4.87364784070999	0.249226810982847	1.0646519432989	0.0447547055233699	NA
Root172|6440	1.81160035207485	-0.164688754725034	1.02707176217557	0.686285169424768	NA
Root172|6535	0	NA	NA	NA	NA
Root172|6546	0	NA	NA	NA	NA
Root172|678	8.36162924118297	-0.333254397090794	1.08552339427328	0.207753703089431	NA
Root172|740	0	NA	NA	NA	NA
Root172|875	2.46758041475313	-0.0269138521317903	0.976920843916696	0.975158396089241	NA
Root172|881	0	NA	NA	NA	NA
Root172|960	0	NA	NA	NA	NA
Root172|1021	0	NA	NA	NA	NA
Root172|1022	0	NA	NA	NA	NA
Root172|1035	0	NA	NA	NA	NA
Root172|1036	0	NA	NA	NA	NA
Root172|1311	0	NA	NA	NA	NA
Root172|1313	0	NA	NA	NA	NA
Root172|1353	0	NA	NA	NA	NA
Root172|1354	1.87717693503522	-0.159967800191138	1.02677850943603	0.683632299458827	NA
Root172|1698	0	NA	NA	NA	NA
Root172|1702	0	NA	NA	NA	NA
Root172|3532	0	NA	NA	NA	NA
Root172|3533	0	NA	NA	NA	NA
Root172|4138	0	NA	NA	NA	NA
Root172|4139	1.15518580617552	-0.142781770699081	1.02218537778266	0.821020540002134	NA
Root172|4625	0	NA	NA	NA	NA
Root172|4626	0	NA	NA	NA	NA
Root172|5026	1.49211499964338	-0.151918084914772	1.02446468263961	0.747630578262374	NA
Root172|5228	0	NA	NA	NA	NA
Root172|5230	0	NA	NA	NA	NA
Root172|5638	1.82904419311124	-0.159120533511052	1.0265171520811	0.690771829889183	NA
Root172|5639	0	NA	NA	NA	NA
Root172|5714	2.48051904877657	-0.168974382972745	1.02976571233159	0.60882946475056	NA
Root172|5716	0	NA	NA	NA	NA
Root172|6424	1.28619506232859	-0.146696917261147	1.02311547326845	0.789845113531762	NA
Root172|990	0	NA	NA	NA	NA
Root172|175	0	NA	NA	NA	NA
Root172|1756	0	NA	NA	NA	NA
Root172|2481	347.617315494695	0.279823308054094	1.07592020963484	NA	NA
Root172|415	0.131720211911081	0.176243832913054	1.03256025692326	0.218432862273175	NA
Root172|4673	7.64544953929713	-0.154502394389135	0.987392094522047	0.526665465826578	NA
Root172|5561	0	NA	NA	NA	NA
Root172|6264	0	NA	NA	NA	NA
Root172|710	2.7661244501327	0.227087351689016	1.05640480189806	0.0830712844075031	NA
Root172|721	4.47848720497675	0.246748441887577	1.0636782625294	0.0491804210599655	NA
Root172|722	0	NA	NA	NA	NA
Root172|1099	0	NA	NA	NA	NA
Root172|242	0	NA	NA	NA	NA
Root172|2769	0	NA	NA	NA	NA
Root172|3039	0	NA	NA	NA	NA
Root172|3148	0	NA	NA	NA	NA
Root172|3492	0	NA	NA	NA	NA
Root172|3500	0	NA	NA	NA	NA
Root172|360	5.35185577695945	-0.308282073240645	1.07006278496726	0.295369118365151	NA
Root172|3961	0	NA	NA	NA	NA
Root172|4563	2.01683017531047	-0.162299849898989	1.02751518591329	0.664098239538958	NA
Root172|4600	0	NA	NA	NA	NA
Root172|4963	0	NA	NA	NA	NA
Root172|5187	0	NA	NA	NA	NA
Root172|5504	0	NA	NA	NA	NA
Root172|1045	1.86925723565361	-0.159820233184436	1.02673307012983	0.684838741618503	NA
Root172|1617	0	NA	NA	NA	NA
Root172|1721	0	NA	NA	NA	NA
Root172|1879	1.6846459673393	-0.156122515744333	1.02564175383484	0.71355276124545	NA
Root172|1899	0	NA	NA	NA	NA
Root172|1927	0	NA	NA	NA	NA
Root172|1943	1.10705306425154	-0.141220937705377	1.02183259559083	0.833390999898247	NA
Root172|2224	0	NA	NA	NA	NA
Root172|2232	0	NA	NA	NA	NA
Root172|2241	0	NA	NA	NA	NA
Root172|2271	0	NA	NA	NA	NA
Root172|2338	0	NA	NA	NA	NA
Root172|2820	1.6233023362255	-0.154812821691949	1.02526791867321	0.723966703261363	NA
Root172|3074	0	NA	NA	NA	NA
Root172|3541	0	NA	NA	NA	NA
Root172|4755	0	NA	NA	NA	NA
Root172|6439	0	NA	NA	NA	NA
Root172|677	0	NA	NA	NA	NA
Root172|877	0	NA	NA	NA	NA
Root172|962	0	NA	NA	NA	NA
Root172|1545	0	NA	NA	NA	NA
Root172|157	1.49211499964338	-0.151918084914772	1.02446468263961	0.747630578262374	NA
Root172|1891	0	NA	NA	NA	NA
Root172|1994	6.15424611438442	0.185042913245903	1.02018468949415	0.445455548332915	NA
Root172|2037	1.87717693503522	-0.159967800191138	1.02677850943603	0.683632299458827	NA
Root172|412	0	NA	NA	NA	NA
Root172|4911	0	NA	NA	NA	NA
Root172|5730	0	NA	NA	NA	NA
Root172|798	1.29958403194746	-0.147023529979852	1.02319776389717	0.787015577684166	NA
Root172|1218	0	NA	NA	NA	NA
Root172|1231	0	NA	NA	NA	NA
Root172|1254	0	NA	NA	NA	NA
Root172|1255	0	NA	NA	NA	NA
Root172|131	0	NA	NA	NA	NA
Root172|1343	0.0962654838479598	-0.0615586990581751	1.0135460290408	0.497471873024133	NA
Root172|1462	0	NA	NA	NA	NA
Root172|1478	1.15518580617552	-0.142781770699081	1.02218537778266	0.821020540002134	NA
Root172|1479	0	NA	NA	NA	NA
Root172|1504	6.71773080746512	0.25671047725085	1.0676757973872	0.0312794217004058	NA
Root172|1692	0	NA	NA	NA	NA
Root172|1693	0	NA	NA	NA	NA
Root172|2053	3.20211438846602	-0.262419951005011	1.0501751885015	0.440807349889462	NA
Root172|2287	0	NA	NA	NA	NA
Root172|2288	0	NA	NA	NA	NA
Root172|2300	0	NA	NA	NA	NA
Root172|2363	0	NA	NA	NA	NA
Root172|2446	0	NA	NA	NA	NA
Root172|2617	0	NA	NA	NA	NA
Root172|2618	0	NA	NA	NA	NA
Root172|2761	0	NA	NA	NA	NA
Root172|2770	0	NA	NA	NA	NA
Root172|2790	0	NA	NA	NA	NA
Root172|2802	0	NA	NA	NA	NA
Root172|2803	0	NA	NA	NA	NA
Root172|2961	0	NA	NA	NA	NA
Root172|2962	0	NA	NA	NA	NA
Root172|3959	0	NA	NA	NA	NA
Root172|4341	0	NA	NA	NA	NA
Root172|4441	0	NA	NA	NA	NA
Root172|4771	0	NA	NA	NA	NA
Root172|4772	1.01078758040358	-0.137943124595993	1.02112276870671	0.859960297988486	NA
Root172|5090	0	NA	NA	NA	NA
Root172|5394	0	NA	NA	NA	NA
Root172|5578	0	NA	NA	NA	NA
Root172|5579	0	NA	NA	NA	NA
Root172|5731	0	NA	NA	NA	NA
Root172|5757	0	NA	NA	NA	NA
Root172|6248	0	NA	NA	NA	NA
Root172|689	457.599033226873	0.31245807367401	1.09245806848103	NA	NA
Root172|863	0.14439822577194	-0.0728897828235073	1.01393682419145	0.590753162461664	NA
Root172|917	0	NA	NA	NA	NA
Root172|1280	5.69710604230793	-0.236491558551906	1.04953396120345	0.356280322263518	NA
Root172|1876	6.00164581467506	-0.0756779387214192	0.984453304014745	0.711023154482677	NA
Root172|2328	0	NA	NA	NA	NA
Root172|3524	0	NA	NA	NA	NA
Root172|3573	3.7554046092842	0.0239024527918442	0.987540811727151	0.976140098383681	NA
Root172|4737	0	NA	NA	NA	NA
Root172|731	2.16440311496733	-0.164601257570644	1.02826607465918	0.645048957748838	NA
Root172|913	0	NA	NA	NA	NA
Root172|1046	0	NA	NA	NA	NA
Root172|1616	0	NA	NA	NA	NA
Root172|1722	0	NA	NA	NA	NA
Root172|1880	0	NA	NA	NA	NA
Root172|1898	0	NA	NA	NA	NA
Root172|1926	0	NA	NA	NA	NA
Root172|1944	0	NA	NA	NA	NA
Root172|2225	0	NA	NA	NA	NA
Root172|2233	0	NA	NA	NA	NA
Root172|2240	0	NA	NA	NA	NA
Root172|2272	0	NA	NA	NA	NA
Root172|2339	0	NA	NA	NA	NA
Root172|3075	0	NA	NA	NA	NA
Root172|3542	0	NA	NA	NA	NA
Root172|4754	4.61020741688783	0.24760047505896	1.06401193352861	0.0476170977265893	NA
Root172|6438	0	NA	NA	NA	NA
Root172|676	1.6846459673393	-0.156122515744333	1.02564175383484	0.71355276124545	NA
Root172|878	1.25145129002348	-0.145720218289861	1.02287665796132	0.797872254927867	NA
Root172|963	0	NA	NA	NA	NA
Root172|1091	1.4899177956597	-0.151867028561693	1.02445088686439	0.748043690059655	NA
Root172|1821	0	NA	NA	NA	NA
Root172|2849	0	NA	NA	NA	NA
Root172|297	11.0757843385842	0.245612666405744	1.06364582414072	0.0228682752889943	0.134200668143308
Root172|3055	0	NA	NA	NA	NA
Root172|3379	0	NA	NA	NA	NA
Root172|3484	0	NA	NA	NA	NA
Root172|3745	0	NA	NA	NA	NA
Root172|4178	0	NA	NA	NA	NA
Root172|4277	0	NA	NA	NA	NA
Root172|4391	0	NA	NA	NA	NA
Root172|444	0	NA	NA	NA	NA
Root172|4783	4.88203523258807	0.101125458843823	0.995564624172651	0.687951895113821	NA
Root172|5388	0	NA	NA	NA	NA
Root172|5483	0	NA	NA	NA	NA
Root172|6227	0	NA	NA	NA	NA
Root172|6302	0	NA	NA	NA	NA
Root172|921	0.433194677315819	-0.107690315122571	1.01643156501208	0.889883352427395	NA
Root172|1219	0	NA	NA	NA	NA
Root172|1234	0.288796451543879	-0.0941515569282717	1.01519832008418	0.77357778248786	NA
Root172|1256	6.57045837074423	0.0198004187608864	0.983690386523266	0.946874567316918	NA
Root172|129	0	NA	NA	NA	NA
Root172|1342	0	NA	NA	NA	NA
Root172|1461	0	NA	NA	NA	NA
Root172|1477	0	NA	NA	NA	NA
Root172|1503	0.481327419239799	-0.111326088225188	1.01683933350276	0.920768878151584	NA
Root172|1691	0	NA	NA	NA	NA
Root172|2054	3.89980283505614	0.0157683257169305	0.987075982011695	0.99622284295857	NA
Root172|2289	0	NA	NA	NA	NA
Root172|2296	0	NA	NA	NA	NA
Root172|2361	0	NA	NA	NA	NA
Root172|2445	0	NA	NA	NA	NA
Root172|2619	0	NA	NA	NA	NA
Root172|2688	0	NA	NA	NA	NA
Root172|2762	2.23924360248837	0.220950897515151	1.05419024205264	0.0970829263359002	NA
Root172|2774	1.87037957736737	-0.16820026880256	1.0277039418143	0.67435160289701	NA
Root172|2791	0	NA	NA	NA	NA
Root172|2801	0	NA	NA	NA	NA
Root172|2959	0	NA	NA	NA	NA
Root172|3957	3.30735873170209	-0.177728555770296	1.03305633874237	NA	NA
Root172|3989	0	NA	NA	NA	NA
Root172|4342	0	NA	NA	NA	NA
Root172|4440	0	NA	NA	NA	NA
Root172|4770	0	NA	NA	NA	NA
Root172|4822	0	NA	NA	NA	NA
Root172|4985	1.99052783125851	-0.203420170733463	1.03316563874445	0.617403887974289	NA
Root172|5089	0	NA	NA	NA	NA
Root172|5395	0	NA	NA	NA	NA
Root172|5580	0	NA	NA	NA	NA
Root172|5735	0	NA	NA	NA	NA
Root172|5756	0	NA	NA	NA	NA
Root172|6247	0	NA	NA	NA	NA
Root172|688	0.688673718398697	-0.123992030913707	1.01857152182124	0.97340444714397	NA
Root172|861	0	NA	NA	NA	NA
Root172|864	0	NA	NA	NA	NA
Root172|918	0	NA	NA	NA	NA
Root172|1086	0	NA	NA	NA	NA
Root172|1087	0	NA	NA	NA	NA
Root172|1241	0	NA	NA	NA	NA
Root172|1272	0	NA	NA	NA	NA
Root172|1363	0	NA	NA	NA	NA
Root172|1364	0	NA	NA	NA	NA
Root172|1481	0	NA	NA	NA	NA
Root172|1482	0	NA	NA	NA	NA
Root172|1675	0	NA	NA	NA	NA
Root172|1676	0	NA	NA	NA	NA
Root172|1884	0	NA	NA	NA	NA
Root172|2352	0	NA	NA	NA	NA
Root172|2353	0	NA	NA	NA	NA
Root172|3830	0	NA	NA	NA	NA
Root172|3897	0	NA	NA	NA	NA
Root172|4224	0	NA	NA	NA	NA
Root172|4263	0	NA	NA	NA	NA
Root172|4264	0	NA	NA	NA	NA
Root172|4279	0	NA	NA	NA	NA
Root172|4280	0	NA	NA	NA	NA
Root172|45	0	NA	NA	NA	NA
Root172|46	0	NA	NA	NA	NA
Root172|4788	2.88901525465256	0.0937417366494915	0.99783810592598	0.728584619381458	NA
Root172|4789	0	NA	NA	NA	NA
Root172|5429	0	NA	NA	NA	NA
Root172|5694	0	NA	NA	NA	NA
Root172|5695	0	NA	NA	NA	NA
Root172|6202	0	NA	NA	NA	NA
Root172|6203	0	NA	NA	NA	NA
Root172|2368	0	NA	NA	NA	NA
Root172|2399	0	NA	NA	NA	NA
Root172|2421	0	NA	NA	NA	NA
Root172|2427	0	NA	NA	NA	NA
Root172|2430	0	NA	NA	NA	NA
Root172|3332	0	NA	NA	NA	NA
Root172|3450	6.84774245155543	0.0588692530551005	0.974544140086358	0.854242655808818	NA
Root172|3584	0	NA	NA	NA	NA
Root172|3801	0	NA	NA	NA	NA
Root172|4157	0	NA	NA	NA	NA
Root172|4288	0	NA	NA	NA	NA
Root172|4290	0	NA	NA	NA	NA
Root172|4465	7.01625880511908	0.0300347173470112	0.978883179037681	0.919915385159931	NA
Root172|4636	1.86925723565361	-0.159820233184436	1.02673307012983	0.684838741618503	NA
Root172|4977	0	NA	NA	NA	NA
Root172|5202	2.29677689701534	-0.166559036613274	1.02892263836128	0.629100338957381	NA
Root172|524	0	NA	NA	NA	NA
Root172|5452	0	NA	NA	NA	NA
Root172|851	0	NA	NA	NA	NA
Root172|1097	0	NA	NA	NA	NA
Root172|1098	0	NA	NA	NA	NA
Root172|1743	0	NA	NA	NA	NA
Root172|1831	2.63440423822162	0.224328935830627	1.05544766215374	0.0870623114662656	NA
Root172|283	22.9769405132872	0.181486988986026	1.00423568989726	0.530294184984496	0.816142837545806
Root172|3619	9.10246927973245	0.0758968069422192	0.961898542275445	0.829873043494888	NA
Root172|4164	2.16440311496733	-0.164601257570644	1.02826607465918	0.645048957748838	NA
Root172|4581	1.51587275203012	-0.152497132391419	1.02462092996854	0.743044123696784	NA
Root172|5129	3.86801888734532	0.285389985986118	1.07575316723675	0.0740400718911495	NA
Root172|5130	3.51474839841217	-0.196669687112756	1.03674928824026	0.498291765325468	NA
Root172|523	0	NA	NA	NA	NA
Root172|5403	0	NA	NA	NA	NA
Root172|5611	4.07677454097158	0.0699982714635886	0.974368346902679	0.815073500259347	NA
Root172|2058	0	NA	NA	NA	NA
Root172|3668	0	NA	NA	NA	NA
Root172|5004	3.38032316623787	-0.267971893799198	1.05223961947096	0.423407748918002	NA
Root172|1495	3.02956487395486	0.231692343872921	1.05803804732465	0.0761045534189306	NA
Root172|1502	0	NA	NA	NA	NA
Root172|1552	0.914522096555618	-0.134316414745176	1.02038819276292	0.889359989915181	NA
Root172|2625	4.80110193740224	-0.0518871428537305	0.989398033735581	0.820303082286524	NA
Root172|4909	0	NA	NA	NA	NA
Root172|4950	0	NA	NA	NA	NA
Root172|5073	0	NA	NA	NA	NA
Root172|5107	2.74356628966685	-0.172208662306341	1.03091256527352	0.582790544621682	NA
Root172|5214	4.87364784070999	0.249226810982847	1.0646519432989	0.0447547055233699	NA
Root172|5391	0	NA	NA	NA	NA
Root172|5755	0	NA	NA	NA	NA
Root172|5759	0	NA	NA	NA	NA
Root172|6225	0	NA	NA	NA	NA
Root172|6260	0	NA	NA	NA	NA
Root172|6464	0	NA	NA	NA	NA
Root172|976	0	NA	NA	NA	NA
Root172|981	0.770123870783678	-0.12807952963677	1.01924377926714	0.940133885314486	NA
Root172|1556	0	NA	NA	NA	NA
Root172|216	1.87823517299686	-0.160867447673103	1.02688256134571	0.68239549923012	NA
Root172|2392	0	NA	NA	NA	NA
Root172|2422	0	NA	NA	NA	NA
Root172|2694	1.91844821553923	-0.160668327491842	1.02699736852324	0.677721167196838	NA
Root172|4055	0	NA	NA	NA	NA
Root172|4058	6.15424611438442	0.185042913245903	1.02018468949415	0.445455548332915	NA
Root172|4097	0	NA	NA	NA	NA
Root172|4377	0	NA	NA	NA	NA
Root172|4378	0	NA	NA	NA	NA
Root172|4486	3.55644572159918	0.238829881600454	1.0606509154223	0.0635211785273638	NA
Root172|4714	0	NA	NA	NA	NA
Root172|5072	0	NA	NA	NA	NA
Root172|54	0	NA	NA	NA	NA
Root172|1051	0	NA	NA	NA	NA
Root172|1094	0	NA	NA	NA	NA
Root172|2591	0	NA	NA	NA	NA
Root172|2601	0	NA	NA	NA	NA
Root172|3069	1.82904419311124	-0.159120533511052	1.0265171520811	0.690771829889183	NA
Root172|3676	1.32815645691177	-0.147737667494566	1.02337853802504	0.780845263133189	NA
Root172|4174	0	NA	NA	NA	NA
Root172|4293	2.36010879654818	-0.174447182589396	1.03015719251679	0.612923012851916	NA
Root172|4821	0	NA	NA	NA	NA
Root172|5056	0	NA	NA	NA	NA
Root172|5211	0	NA	NA	NA	NA
Root172|5507	0	NA	NA	NA	NA
Root172|1273	0	NA	NA	NA	NA
Root172|1362	3.9960683189041	0.0106902390205834	0.986863092011511	0.979057772772047	NA
Root172|1483	9.03468372748129	-0.0399266926329872	0.969325897271327	0.886649901188429	NA
Root172|1677	5.05813533744497	-0.305517770427958	1.06843312734478	0.3081923717565	NA
Root172|1885	0.770123870783678	-0.12807952963677	1.01924377926714	0.940133885314486	NA
Root172|2034	1.2033185480995	-0.144338362053239	1.02254537185603	0.809194853553054	NA
Root172|2350	0	NA	NA	NA	NA
Root172|3553	0	NA	NA	NA	NA
Root172|3832	0	NA	NA	NA	NA
Root172|3896	0	NA	NA	NA	NA
Root172|4223	0.625725645011738	-0.120616636620695	1.01805974306692	0.998302032328126	NA
Root172|4265	0.590291758627455	-0.118487230234735	1.01775686505702	0.980870493358303	NA
Root172|4278	0	NA	NA	NA	NA
Root172|44	0	NA	NA	NA	NA
Root172|4790	18.5721141399133	-0.245574158899399	1.00234536363688	0.437916592040767	0.793946341667406
Root172|5428	0	NA	NA	NA	NA
Root172|6139	0	NA	NA	NA	NA
Root172|6140	0	NA	NA	NA	NA
Root172|119	0	NA	NA	NA	NA
Root172|1594	1.10705306425154	-0.141220937705377	1.02183259559083	0.833390999898247	NA
Root172|1595	0	NA	NA	NA	NA
Root172|1750	0	NA	NA	NA	NA
Root172|1764	0	NA	NA	NA	NA
Root172|191	0	NA	NA	NA	NA
Root172|2147	17.9117390978806	0.201683542284173	1.03245107656931	0.346211429879998	0.786465292957305
Root172|3595	2.50873997416668	-0.169289470903256	1.02988029054949	0.60597532197241	NA
Root172|3747	0	NA	NA	NA	NA
Root172|4940	0	NA	NA	NA	NA
Root172|531	0	NA	NA	NA	NA
Root172|716	0	NA	NA	NA	NA
Root172|720	0	NA	NA	NA	NA
Root172|3348	0	NA	NA	NA	NA
Root172|4101	0	NA	NA	NA	NA
Root172|4102	0	NA	NA	NA	NA
Root172|5007	0	NA	NA	NA	NA
Root172|752	3.32115919275461	-0.177837811523716	1.03310041560665	0.534784624009331	NA
Root172|2243	0	NA	NA	NA	NA
Root172|2659	0	NA	NA	NA	NA
Root172|2680	0	NA	NA	NA	NA
Root172|3150	0	NA	NA	NA	NA
Root172|3234	0	NA	NA	NA	NA
Root172|3343	0	NA	NA	NA	NA
Root172|3698	0	NA	NA	NA	NA
Root172|5231	0	NA	NA	NA	NA
Root172|5304	0	NA	NA	NA	NA
Root172|856	0	NA	NA	NA	NA
Root172|888	0	NA	NA	NA	NA
Root172|1798	0	NA	NA	NA	NA
Root172|2024	6.99413032392107	0.120168027743037	0.982709057503438	0.699376815577443	NA
Root172|3177	0	NA	NA	NA	NA
Root172|5133	0	NA	NA	NA	NA
Root172|5424	0	NA	NA	NA	NA
Root172|1214	0	NA	NA	NA	NA
Root172|1948	4.87364784070999	0.249226810982847	1.0646519432989	0.0447547055233699	NA
Root172|1949	8.32008820745675	0.176532269038385	1.01972138519567	0.443000083043711	NA
Root172|2418	0	NA	NA	NA	NA
Root172|2577	4.23198704302731	-0.000731264754524796	0.98661561797521	0.940677345187534	NA
Root172|3306	0.770123870783678	-0.12807952963677	1.01924377926714	0.940133885314486	NA
Root172|3329	5.24690237177709	-0.0386210361479661	0.987887919323413	0.815142446320398	NA
Root172|4239	11.224153353683	0.229792606485924	1.04297361519254	NA	NA
Root172|4389	449.440354535525	0.56617572803199	1.26366948138639	NA	NA
Root172|4936	0.0962654838479598	-0.0615586990581751	1.0135460290408	0.497471873024133	NA
Root172|5216	0	NA	NA	NA	NA
Root172|869	9.35213504568674	0.261818765020692	1.06982203433019	0.0215999569836841	NA
Root172|911	687.337037564676	0.308580570480954	1.08987030889242	NA	NA
Root172|1058	0	NA	NA	NA	NA
Root172|1720	0	NA	NA	NA	NA
Root172|2354	0	NA	NA	NA	NA
Root172|2437	0	NA	NA	NA	NA
Root172|3984	0	NA	NA	NA	NA
Root172|4266	0	NA	NA	NA	NA
Root172|5005	0	NA	NA	NA	NA
Root172|5706	0	NA	NA	NA	NA
Root172|5769	1.05892032232756	-0.139628132496091	1.02148198782954	0.846353196944255	NA
Root172|1371	0	NA	NA	NA	NA
Root172|1383	19.405900909074	0.200747856544074	1.03234901970585	0.346122261185133	0.786465292957305
Root172|2282	0	NA	NA	NA	NA
Root172|2876	0	NA	NA	NA	NA
Root172|4013	0.770123870783678	-0.12807952963677	1.01924377926714	0.940133885314486	NA
Root172|4399	1.42400167614951	-0.150309855378536	1.02403504243263	0.760754417926612	NA
Root172|980	0	NA	NA	NA	NA
Root172|1106	0	NA	NA	NA	NA
Root172|1374	0	NA	NA	NA	NA
Root172|1653	0	NA	NA	NA	NA
Root172|2895	14.3507419584505	-0.0592768846961467	0.954735603594011	0.852335576117751	0.927174797435407
Root172|3035	6.36970758504052	-0.111573107300802	0.990491509947252	0.647514200460704	NA
Root172|309	1.39584951579542	-0.149568932170645	1.02384301279007	0.766570258598013	NA
Root172|3336	6.63071512844037	-0.242845796787136	1.05233248241457	0.319862615939284	NA
Root172|5091	0.433194677315819	-0.107690315122571	1.01643156501208	0.889883352427395	NA
Root172|1947	0	NA	NA	NA	NA
Root172|2417	0	NA	NA	NA	NA
Root172|2578	0	NA	NA	NA	NA
Root172|3328	1.29958403194746	-0.147023529979852	1.02319776389717	0.787015577684166	NA
Root172|4240	30.8268510517596	0.352597274204387	1.11314973619022	0.00188204754114313	0.0246880353926422
Root172|4388	1.28619506232859	-0.146696917261147	1.02311547326845	0.789845113531762	NA
Root172|4937	0.39352783908497	-0.104366281518982	1.01609023284406	0.861698911171194	NA
Root172|5215	0	NA	NA	NA	NA
Root172|5235	0	NA	NA	NA	NA
Root172|5976	0	NA	NA	NA	NA
Root172|868	0	NA	NA	NA	NA
Root172|910	141.081257773981	0.326537351856725	1.0953855496833	0.0442813489919734	0.228944384365978
Root172|10	0	NA	NA	NA	NA
Root172|1040	0	NA	NA	NA	NA
Root172|1118	2.35850435427501	-0.167410870855286	1.02921363917651	0.622155859772367	NA
Root172|1360	0	NA	NA	NA	NA
Root172|1384	0	NA	NA	NA	NA
Root172|2264	0	NA	NA	NA	NA
Root172|2543	0	NA	NA	NA	NA
Root172|2660	0	NA	NA	NA	NA
Root172|2929	0	NA	NA	NA	NA
Root172|324	0	NA	NA	NA	NA
Root172|330	0	NA	NA	NA	NA
Root172|3340	0	NA	NA	NA	NA
Root172|3506	2.38864797289595	-0.167833983773188	1.02935954650787	0.618733941422963	NA
Root172|3765	0	NA	NA	NA	NA
Root172|3934	0	NA	NA	NA	NA
Root172|3969	0	NA	NA	NA	NA
Root172|452	0.0481327419239799	-0.0440111044442137	1.0135219677487	0.370505588216185	NA
Root172|4750	4.08285133050656	-0.183518358072822	1.035473475146	NA	NA
Root172|5248	0	NA	NA	NA	NA
Root172|553	0	NA	NA	NA	NA
Root172|5531	0	NA	NA	NA	NA
Root172|631	0	NA	NA	NA	NA
Root172|847	3.46897133713334	0.00246153174080377	0.987032299978499	0.997896991181376	NA
Root172|870	0	NA	NA	NA	NA
Root172|1178	10.6891746278242	-0.0502522098049323	0.976945536804754	0.850133034866086	0.927174797435407
Root172|1071	0	NA	NA	NA	NA
Root172|1121	0	NA	NA	NA	NA
Root172|1472	0	NA	NA	NA	NA
Root172|1648	0	NA	NA	NA	NA
Root172|1924	1.5275697277065	-0.119658187374919	1.01023689938276	0.843405086569996	NA
Root172|1987	1.54024774156736	-0.152970064431066	1.02475459765829	0.738665617470284	NA
Root172|2474	5.32188238763586	-0.305628079323331	1.06909209198675	0.298683443905617	NA
Root172|4207	1.01078758040358	-0.137943124595993	1.02112276870671	0.859960297988486	NA
Root172|6237	0	NA	NA	NA	NA
Root172|6400	0	NA	NA	NA	NA
Root172|6401	0	NA	NA	NA	NA
Root172|6459	0	NA	NA	NA	NA
Root172|6528	0	NA	NA	NA	NA
Root172|935	0	NA	NA	NA	NA
Root172|1072	0	NA	NA	NA	NA
Root172|1093	0.866389354631638	-0.132382284176896	1.02001763266035	0.905301610659445	NA
Root172|1950	8.23360355949525	0.162328491262243	1.01023028989731	0.524530960820138	NA
Root172|2043	4.21504678115459	0.244832321290255	1.06293426922573	0.0526184394762038	NA
Root172|2221	0	NA	NA	NA	NA
Root172|2839	2.11303474525411	-0.163835388572314	1.02801368916252	0.651379546338774	NA
Root172|3088	0	NA	NA	NA	NA
Root172|3767	0	NA	NA	NA	NA
Root172|4376	2.29677689701534	-0.166559036613274	1.02892263836128	0.629100338957381	NA
Root172|49	0	NA	NA	NA	NA
Root172|5723	0	NA	NA	NA	NA
Root172|5745	0	NA	NA	NA	NA
Root172|6058	0	NA	NA	NA	NA
Root172|128	0	NA	NA	NA	NA
Root172|4339	0	NA	NA	NA	NA
Root172|4400	0	NA	NA	NA	NA
Root172|5378	0	NA	NA	NA	NA
Root172|5752	0	NA	NA	NA	NA
Root172|691	3.91637018300572	-0.0481192891093832	0.984907321686585	0.917046513102329	NA
Root172|972	0	NA	NA	NA	NA
Root172|2632	0	NA	NA	NA	NA
Root172|2645	0	NA	NA	NA	NA
Root172|3018	0	NA	NA	NA	NA
Root172|3034	0	NA	NA	NA	NA
Root172|3318	0	NA	NA	NA	NA
Root172|3675	0.639482738513076	-0.121386681310636	1.01817458999169	0.995393630541428	NA
Root172|4130	0	NA	NA	NA	NA
Root172|4285	0	NA	NA	NA	NA
Root172|5210	0	NA	NA	NA	NA
Root172|5506	0	NA	NA	NA	NA
Root172|5508	3.55921420695718	-0.211155711224627	1.03962099672512	0.477341237645836	NA
Root172|5511	0	NA	NA	NA	NA
Root172|575	0	NA	NA	NA	NA
Root172|2234	0.459355379403068	-0.109776446407115	1.01665823328826	0.907455947507327	NA
Root172|2656	0	NA	NA	NA	NA
Root172|965	0	NA	NA	NA	NA
Root172|1102	0	NA	NA	NA	NA
Root172|1453	0	NA	NA	NA	NA
Root172|2724	0	NA	NA	NA	NA
Root172|2750	0	NA	NA	NA	NA
Root172|2846	0	NA	NA	NA	NA
Root172|2847	130.701021932325	0.243692045939364	1.06324234896736	4.94128132702021e-11	1.10190573592551e-08
Root172|3127	0	NA	NA	NA	NA
Root172|3159	0	NA	NA	NA	NA
Root172|3513	0	NA	NA	NA	NA
Root172|3705	0	NA	NA	NA	NA
Root172|3709	0	NA	NA	NA	NA
Root172|3776	0	NA	NA	NA	NA
Root172|433	0	NA	NA	NA	NA
Root172|951	0	NA	NA	NA	NA
Root172|2027	17.2171207810718	0.233237282121369	1.03253767674154	NA	NA
Root172|3987	0	NA	NA	NA	NA
Root172|4231	0	NA	NA	NA	NA
Root172|4759	0	NA	NA	NA	NA
Root172|4760	0	NA	NA	NA	NA
Root172|4542	0	NA	NA	NA	NA
Root172|5196	0	NA	NA	NA	NA
Root172|544	0	NA	NA	NA	NA
Root172|2183	0.433194677315819	-0.107690315122571	1.01643156501208	0.889883352427395	NA
Root172|2196	0	NA	NA	NA	NA
Root172|3930	0	NA	NA	NA	NA
Root172|4352	0	NA	NA	NA	NA
Root172|4844	0	NA	NA	NA	NA
Root172|4972	0	NA	NA	NA	NA
Root172|5359	0	NA	NA	NA	NA
Root172|5398	0	NA	NA	NA	NA
Root172|5892	0	NA	NA	NA	NA
Root172|5909	3.17781920494431	-0.191309644196497	1.03500315869739	0.526206753687329	NA
Root172|1188	8.37864085458476	-0.349181371891802	1.09204588708846	0.196254897502745	NA
Root172|3335	4.56206227382308	-0.221436441561028	1.04395737062647	0.415180872331688	NA
Root172|4857	2.30880134073927	-0.177328908582726	1.03039577888088	0.614206597156036	NA
Root172|4859	177.730248771408	0.303474344652308	1.08501929095156	NA	NA
Root172|4872	0	NA	NA	NA	NA
Root172|6331	19.1524496915165	-0.310203621669051	1.04925407313562	0.212641329216265	0.632253552203028
Root172|968	4.74192762879891	0.248439597728731	1.06434141090935	0.0461442891068456	NA
Root172|1130	0	NA	NA	NA	NA
Root172|1889	0	NA	NA	NA	NA
Root172|2227	0	NA	NA	NA	NA
Root172|2356	0.336929193467859	-0.0992165491078701	1.01561232118934	0.817213968714596	NA
Root172|292	0	NA	NA	NA	NA
Root172|3162	0	NA	NA	NA	NA
Root172|3644	0	NA	NA	NA	NA
Root172|3770	1.28619506232859	-0.146696917261147	1.02311547326845	0.789845113531762	NA
Root172|3806	3.08049548313471	-0.175633111902917	1.03223124046647	0.553446286657009	NA
Root172|5460	0	NA	NA	NA	NA
Root172|5461	0	NA	NA	NA	NA
Root172|5699	0	NA	NA	NA	NA
Root172|5710	0	NA	NA	NA	NA
Root172|1497	0	NA	NA	NA	NA
Root172|1531	0	NA	NA	NA	NA
Root172|354	0	NA	NA	NA	NA
Root172|3639	0	NA	NA	NA	NA
Root172|378	0.336929193467859	-0.0992165491078701	1.01561232118934	0.817213968714596	NA
Root172|3837	0	NA	NA	NA	NA
Root172|4037	3.44842078746832	-0.195852402190798	1.03645125425241	0.503233870268985	NA
Root172|4709	0	NA	NA	NA	NA
Root172|5019	3.62712178473422	-0.212410621656047	1.04003693984653	0.471897121882419	NA
Root172|5488	3.45541639210513	0.0431749035235132	0.989218913120877	0.909879083329135	NA
Root172|647	0	NA	NA	NA	NA
Root172|1090	0.914522096555618	-0.134316414745176	1.02038819276292	0.889359989915181	NA
Root172|1872	16.0755153998011	0.109821988957836	0.97026722280736	0.74557009397816	0.927174797435407
Root172|2667	0	NA	NA	NA	NA
Root172|2670	0.770123870783678	-0.12807952963677	1.01924377926714	0.940133885314486	NA
Root172|3037	0	NA	NA	NA	NA
Root172|3910	1.01290405632686	-0.138017488589571	1.02113843976365	0.859356405651093	NA
Root172|5390	0	NA	NA	NA	NA
Root172|5727	0	NA	NA	NA	NA
Root172|6226	0	NA	NA	NA	NA
Root172|82	0	NA	NA	NA	NA
Root172|1023	0	NA	NA	NA	NA
Root172|1033	0	NA	NA	NA	NA
Root172|1310	0	NA	NA	NA	NA
Root172|1356	0	NA	NA	NA	NA
Root172|1699	0	NA	NA	NA	NA
Root172|3531	0	NA	NA	NA	NA
Root172|4136	5.40851497720834	0.115121295489807	0.992177626447934	0.66746269527909	NA
Root172|4623	0	NA	NA	NA	NA
Root172|5227	0	NA	NA	NA	NA
Root172|5637	0	NA	NA	NA	NA
Root172|5717	0	NA	NA	NA	NA
Root172|6422	490.528697142655	0.283677564823017	1.07933335705044	NA	NA
Root172|993	2.99324210729141	-0.196074720708649	1.03534830024855	0.532884829040601	NA
Root172|1377	0	NA	NA	NA	NA
Root172|1387	0.688673718398697	-0.123992030913707	1.01857152182124	0.97340444714397	NA
Root172|1819	0	NA	NA	NA	NA
Root172|4047	0	NA	NA	NA	NA
Root172|4426	0	NA	NA	NA	NA
Root172|4807	3.16128508586594	0.23376008864479	1.05878367871467	0.072501211597806	NA
Root172|748	385.43729498273	0.241314122918538	1.0623852034448	NA	NA
Root172|382	0	NA	NA	NA	NA
Root172|5472	5.09966769424137	-0.229955616995801	1.04693310465893	0.38406812049664	NA
Root172|5545	0	NA	NA	NA	NA
Root172|5552	0	NA	NA	NA	NA
Root172|5553	1.05651737262706	-0.139581650002878	1.02147064498399	0.846836998233078	NA
Root172|5831	0	NA	NA	NA	NA
Root172|6050	0	NA	NA	NA	NA
Root172|6065	0.433194677315819	-0.107690315122571	1.01643156501208	0.889883352427395	NA
Root172|1278	0	NA	NA	NA	NA
Root172|1330	0	NA	NA	NA	NA
Root172|161	0	NA	NA	NA	NA
Root172|2612	0	NA	NA	NA	NA
Root172|2831	0	NA	NA	NA	NA
Root172|4368	0	NA	NA	NA	NA
Root172|4994	0	NA	NA	NA	NA
Root172|719	0	NA	NA	NA	NA
Root172|1024	0	NA	NA	NA	NA
Root172|1034	0	NA	NA	NA	NA
Root172|1355	0	NA	NA	NA	NA
Root172|1700	0	NA	NA	NA	NA
Root172|3530	0	NA	NA	NA	NA
Root172|4137	5.89915815655483	0.06050271233753	0.983069301899447	0.835553082290078	NA
Root172|4624	0	NA	NA	NA	NA
Root172|5226	0	NA	NA	NA	NA
Root172|5636	0	NA	NA	NA	NA
Root172|5718	0	NA	NA	NA	NA
Root172|992	0	NA	NA	NA	NA
Root172|1739	0	NA	NA	NA	NA
Root172|3406	0	NA	NA	NA	NA
Root172|3496	2.21359409485296	-0.165334985565995	1.02851032088338	0.639034337753016	NA
Root172|3772	0	NA	NA	NA	NA
Root172|4091	0	NA	NA	NA	NA
Root172|5100	0	NA	NA	NA	NA
Root172|5166	0	NA	NA	NA	NA
Root172|5822	0	NA	NA	NA	NA
Root172|3993	0	NA	NA	NA	NA
Root172|896	0	NA	NA	NA	NA
Root172|3949	0	NA	NA	NA	NA
Root172|5182	0	NA	NA	NA	NA
Root172|5297	1.54024774156736	-0.152970064431066	1.02475459765829	0.738665617470284	NA
Root172|5975	2.25084135907503	-0.165900773118531	1.02869988739781	0.63446873945969	NA
Root172|6069	0	NA	NA	NA	NA
Root172|6136	0	NA	NA	NA	NA
Root172|1055	0	NA	NA	NA	NA
Root172|1725	0	NA	NA	NA	NA
Root172|2259	0	NA	NA	NA	NA
Root172|2853	3.61100638351226	0.032741007073163	0.98821880271289	0.945874410893343	NA
Root172|5001	0	NA	NA	NA	NA
Root172|5729	0	NA	NA	NA	NA
Root172|1886	0	NA	NA	NA	NA
Root172|2157	4.34676699306567	0.245825065644163	1.06331870131083	0.0508454362730298	NA
Root172|2940	0	NA	NA	NA	NA
Root172|3153	0	NA	NA	NA	NA
Root172|5335	2.90226781325165	-0.173698168836331	1.03150797768113	0.568481796910859	NA
Root172|5476	8.66065857158767	0.231730459393692	1.04367478322006	0.276138854528896	NA
Root172|5799	0	NA	NA	NA	NA
Root172|1824	0	NA	NA	NA	NA
Root172|3487	0	NA	NA	NA	NA
Root172|3779	0	NA	NA	NA	NA
Root172|4691	0	NA	NA	NA	NA
Root172|5018	0.78705567816994	-0.128846622804226	1.01937756872194	0.933811257466557	NA
Root172|5327	0	NA	NA	NA	NA
Root172|5782	0	NA	NA	NA	NA
Root172|6457	0	NA	NA	NA	NA
Root172|1180	0	NA	NA	NA	NA
Root172|125	0	NA	NA	NA	NA
Root172|2982	2.35850435427501	-0.167410870855286	1.02921363917651	0.622155859772367	NA
Root172|4564	1.39584951579542	-0.149568932170645	1.02384301279007	0.766570258598013	NA
Root172|1063	0	NA	NA	NA	NA
Root172|1466	0	NA	NA	NA	NA
Root172|1470	0	NA	NA	NA	NA
Root172|5396	0	NA	NA	NA	NA
Root172|5516	0	NA	NA	NA	NA
Root172|6461	0	NA	NA	NA	NA
Root172|873	0	NA	NA	NA	NA
Root172|874	0	NA	NA	NA	NA
Root172|3889	0	NA	NA	NA	NA
Root172|4453	0	NA	NA	NA	NA
Root172|581	7.63971699629393	-0.248288776104165	1.05527442747849	0.293420594217491	NA
Root172|6085	0	NA	NA	NA	NA
Root172|6091	0	NA	NA	NA	NA
Root172|6545	0	NA	NA	NA	NA
Root172|151	0	NA	NA	NA	NA
Root172|5925	0	NA	NA	NA	NA
Root172|1404	0	NA	NA	NA	NA
Root172|1983	0	NA	NA	NA	NA
Root172|3068	3.03414845376075	-0.200737183978789	1.03628724302488	0.524029521627715	NA
Root172|492	7.50904592513568	0.0909297686825396	0.977111738816478	0.773455502590364	NA
Root172|5218	0	NA	NA	NA	NA
Root172|3046	0	NA	NA	NA	NA
Root172|363	0	NA	NA	NA	NA
Root172|955	0	NA	NA	NA	NA
Root172|1195	1200.00265740586	-0.0465570462702534	0.932477716520311	0.884072798541492	0.941706910962284
Root172|1598	0	NA	NA	NA	NA
Root172|2179	0	NA	NA	NA	NA
Root172|890	0	NA	NA	NA	NA
Root172|2815	0	NA	NA	NA	NA
Root172|4275	0	NA	NA	NA	NA
Root172|5058	3.4247255096881	0.237338897633093	1.06009519321418	0.0662374350291585	NA
Root172|5795	21.9848804183028	-0.0495185288875855	0.939127945041878	0.885704985993295	0.941706910962284
Root172|634	9.00416957517961	-0.0714016600606174	0.966247390785299	0.813029285008447	NA
Root172|2406	0	NA	NA	NA	NA
Root172|3617	0	NA	NA	NA	NA
Root172|4851	0	NA	NA	NA	NA
Root172|793	0	NA	NA	NA	NA
Root172|1012	0	NA	NA	NA	NA
Root172|1068	0	NA	NA	NA	NA
Root172|1849	0	NA	NA	NA	NA
Root172|2526	0	NA	NA	NA	NA
Root172|2738	0	NA	NA	NA	NA
Root172|3521	0	NA	NA	NA	NA
Root172|3762	0	NA	NA	NA	NA
Root172|3966	0	NA	NA	NA	NA
Root172|3978	0	NA	NA	NA	NA
Root172|4375	0	NA	NA	NA	NA
Root172|5254	0	NA	NA	NA	NA
Root172|5302	0	NA	NA	NA	NA
Root172|5673	0	NA	NA	NA	NA
Root172|5703	0.818256612707658	-0.130284462204133	1.01963172856057	0.922190196226857	NA
Root172|5777	0	NA	NA	NA	NA
Root172|5846	0	NA	NA	NA	NA
Root172|5980	0	NA	NA	NA	NA
Root172|6241	0	NA	NA	NA	NA
Root172|6253	0	NA	NA	NA	NA
Root172|628	0	NA	NA	NA	NA
Root172|859	0	NA	NA	NA	NA
Root172|1340	1.05376169528865	0.215519777415258	1.0513986233598	0.131829432086285	NA
Root172|337	0	NA	NA	NA	NA
Root172|4171	0	NA	NA	NA	NA
Root172|4899	9.87064085227745	0.195826893353828	1.01328468057869	0.474355637798606	NA
Root172|89	2.16440311496733	-0.164601257570644	1.02826607465918	0.645048957748838	NA
Root172|1223	0	NA	NA	NA	NA
Root172|1546	0	NA	NA	NA	NA
Root172|2635	0	NA	NA	NA	NA
Root172|3121	1.08220155748367	-0.140398466965621	1.02165057621249	0.840090892836757	NA
Root172|3721	0	NA	NA	NA	NA
Root172|4458	0	NA	NA	NA	NA
Root172|982	0	NA	NA	NA	NA
Root172|1894	0	NA	NA	NA	NA
Root172|2220	0	NA	NA	NA	NA
Root172|2278	0	NA	NA	NA	NA
Root172|2400	0	NA	NA	NA	NA
Root172|318	2.13081812284033	-0.177120198120991	1.02977742677409	0.63282378955724	NA
Root172|5682	0.914522096555618	-0.134316414745176	1.02038819276292	0.889359989915181	NA
Root172|5708	0	NA	NA	NA	NA
Root172|5843	0	NA	NA	NA	NA
Root172|2013	1.69961490379135	-0.156453529106457	1.02573688760135	0.710982679307273	NA
Root172|3437	0	NA	NA	NA	NA
Root172|4270	0	NA	NA	NA	NA
Root172|5469	12.9700445600282	0.142539077291525	0.988706004218708	0.641158903879393	0.877168316350335
Root172|6186	0	NA	NA	NA	NA
Root172|1217	0	NA	NA	NA	NA
Root172|130	5.4603348259399	-0.304955985923537	1.06919046212994	0.294669095645864	NA
Root172|1344	0	NA	NA	NA	NA
Root172|1505	582.54915064066	0.48020467525354	1.19678138666296	0.00374468968104852	0.0397650380416105
Root172|1694	4.04420106082808	0.00824539919739638	0.986781810741224	0.97081562810126	NA
Root172|2286	0	NA	NA	NA	NA
Root172|2299	4.7217302281161	0.173444595826613	1.01560547940171	0.482592048876282	NA
Root172|2444	8.23341553405284	-0.345101513530992	1.09010473502284	0.201491063520935	NA
Root172|4442	0	NA	NA	NA	NA
Root172|4769	0	NA	NA	NA	NA
Root172|5732	2.06970790273113	-0.16314626807654	1.02778890247825	0.657049881485452	NA
Root172|690	148.472033285211	0.492092403916093	1.20921833565258	7.67658912193475e-05	0.00190208819354606
Root172|1015	0	NA	NA	NA	NA
Root172|1312	0	NA	NA	NA	NA
Root172|4141	52.6791995904642	-0.0613167812168893	0.920023925084585	0.868321163858833	0.935437775558067
Root172|5229	2.84800335229902	-0.173193590542697	1.03131111005158	0.573188670631494	NA
Root172|5640	0	NA	NA	NA	NA
Root172|5715	0	NA	NA	NA	NA
Root172|596	10.5495754273785	-0.182562310668692	1.01075530300949	0.450962129538792	0.799394276050186
Root172|293	0	NA	NA	NA	NA
Root172|3045	0	NA	NA	NA	NA
Root172|365	0	NA	NA	NA	NA
Root172|3998	0	NA	NA	NA	NA
Root172|2514	3.6746300324003	0.0150417219595735	0.964519543466143	0.929488240841704	NA
Root172|2857	6.43546349326574	0.0369224092043714	0.958254269951166	0.920747645721201	NA
Root172|4216	156.164300510163	0.282714828329031	1.0788109931238	0.00129136023886491	0.0179983333291797
Root172|447	538.212250126685	0.34281333472675	1.10796101522263	NA	NA
Root172|2331	0	NA	NA	NA	NA
Root172|2549	8.69353398613134	0.26073656312512	1.06936480959592	0.0234321169287709	NA
Root172|6263	1.58838048349134	-0.154058773717194	1.02505574956147	0.730009681056327	NA
Root172|1181	4.17222118227315	-0.220151104740131	1.0428930377578	0.434210149213039	NA
Root172|4168	383.496733125253	0.330496357360774	1.09989864275518	NA	NA
Root172|4196	0.962654838479598	-0.136187251699466	1.02076081949812	0.874272809975835	NA
Root172|5791	1.6846459673393	-0.156122515744333	1.02564175383484	0.71355276124545	NA
Root172|1451	0	NA	NA	NA	NA
Root172|152	0.67491662489736	-0.123327759718958	1.01846772472262	0.979265219254575	NA
Root172|2048	1.32815645691177	-0.147737667494566	1.02337853802504	0.780845263133189	NA
Root172|2850	0	NA	NA	NA	NA
Root172|2877	0	NA	NA	NA	NA
Root172|3435	0	NA	NA	NA	NA
Root172|3717	1.6233023362255	-0.154812821691949	1.02526791867321	0.723966703261363	NA
Root172|5946	0.770123870783678	-0.12807952963677	1.01924377926714	0.940133885314486	NA
Root172|1124	4.63969507768781	-0.224950981806117	1.04491008347666	0.407717024698577	NA
Root172|1316	0	NA	NA	NA	NA
Root172|2687	0	NA	NA	NA	NA
Root172|2689	0	NA	NA	NA	NA
Root172|3720	0	NA	NA	NA	NA
Root172|3997	0	NA	NA	NA	NA
Root172|5163	0	NA	NA	NA	NA
Root172|5184	0	NA	NA	NA	NA
Root172|6524	0	NA	NA	NA	NA
Root172|3031	0	NA	NA	NA	NA
Root172|3560	0	NA	NA	NA	NA
Root172|996	1.5592960248769	-0.155246685070677	1.02505214600645	0.733128853028881	NA
Root172|3643	0	NA	NA	NA	NA
Root172|3919	0	NA	NA	NA	NA
Root172|5241	0	NA	NA	NA	NA
Root172|5336	0	NA	NA	NA	NA
Root172|5502	1.15518580617552	-0.142781770699081	1.02218537778266	0.821020540002134	NA
Root172|4056	0	NA	NA	NA	NA
Root172|5171	4.47848720497675	0.246748441887577	1.0636782625294	0.0491804210599655	NA
Root172|5420	0	NA	NA	NA	NA
Root172|5451	0	NA	NA	NA	NA
Root172|6453	0	NA	NA	NA	NA
Root172|4552	0	NA	NA	NA	NA
Root172|4976	0	NA	NA	NA	NA
Root172|6280	0	NA	NA	NA	NA
Root172|4086	0	NA	NA	NA	NA
Root172|4921	0	NA	NA	NA	NA
Root172|6324	27.1107984763584	-0.204523394335427	0.973500009450181	0.567419040964984	0.827022523759421
Root172|6516	0	NA	NA	NA	NA
Root172|1646	0	NA	NA	NA	NA
Root172|1791	0	NA	NA	NA	NA
Root172|1834	0	NA	NA	NA	NA
Root172|2891	0	NA	NA	NA	NA
Root172|4499	0	NA	NA	NA	NA
Root172|4793	0	NA	NA	NA	NA
Root172|512	0	NA	NA	NA	NA
Root172|5501	0	NA	NA	NA	NA
Root172|5680	0	NA	NA	NA	NA
Root172|5761	0	NA	NA	NA	NA
Root172|608	0	NA	NA	NA	NA
Root172|1013	0	NA	NA	NA	NA
Root172|1850	0	NA	NA	NA	NA
Root172|2525	4.80110193740224	-0.0518871428537305	0.989398033735581	0.820303082286524	NA
Root172|2739	0	NA	NA	NA	NA
Root172|3522	0	NA	NA	NA	NA
Root172|3761	0	NA	NA	NA	NA
Root172|3967	0	NA	NA	NA	NA
Root172|3977	0	NA	NA	NA	NA
Root172|4374	0	NA	NA	NA	NA
Root172|5253	0	NA	NA	NA	NA
Root172|5301	0	NA	NA	NA	NA
Root172|5674	3.62241510442293	0.0840034257213449	0.988858721307484	0.749142697859289	NA
Root172|5704	0	NA	NA	NA	NA
Root172|5778	0	NA	NA	NA	NA
Root172|5845	0	NA	NA	NA	NA
Root172|5979	0	NA	NA	NA	NA
Root172|6242	0	NA	NA	NA	NA
Root172|6254	0	NA	NA	NA	NA
Root172|627	0	NA	NA	NA	NA
Root172|858	0	NA	NA	NA	NA
Root172|3265	0	NA	NA	NA	NA
Root172|3308	0	NA	NA	NA	NA
Root172|4382	0	NA	NA	NA	NA
Root172|4553	1.91738997757759	-0.162062949954261	1.02715226651548	0.676125885941387	NA
Root172|4614	1.25145129002348	-0.145720218289861	1.02287665796132	0.797872254927867	NA
Root172|6025	0	NA	NA	NA	NA
Root172|1960	0	NA	NA	NA	NA
Root172|306	0	NA	NA	NA	NA
Root172|4488	4.61020741688783	0.24760047505896	1.06401193352861	0.0476170977265893	NA
Root172|1103	0	NA	NA	NA	NA
Root172|2751	0	NA	NA	NA	NA
Root172|3128	12.9013825588063	-0.186949686487604	1.01250980058378	0.398796763362484	0.786465292957305
Root172|3707	0	NA	NA	NA	NA
Root172|3711	0	NA	NA	NA	NA
Root172|435	1.08220155748367	-0.140398466965621	1.02165057621249	0.840090892836757	NA
Root172|946	0	NA	NA	NA	NA
Root172|1079	0	NA	NA	NA	NA
Root172|1839	0	NA	NA	NA	NA
Root172|2256	1.18058351725491	-0.14352732399514	1.0223591682888	0.814792441912686	NA
Root172|4438	0.0481327419239799	-0.0440111044442137	1.0135219677487	0.370505588216185	NA
Root172|4661	0	NA	NA	NA	NA
Root172|5582	0	NA	NA	NA	NA
Root172|6434	0	NA	NA	NA	NA
Root172|930	0	NA	NA	NA	NA
Root172|3809	0	NA	NA	NA	NA
Root172|4148	0	NA	NA	NA	NA
Root172|4233	0	NA	NA	NA	NA
Root172|51	0	NA	NA	NA	NA
Root172|1625	1.22977449714053	-0.145093043605426	1.02272568360027	0.802985309596492	NA
Root172|2317	3.90805768376072	0.101385200077953	0.980307703604573	0.735818942796192	NA
Root172|2594	0	NA	NA	NA	NA
Root172|2597	0	NA	NA	NA	NA
Root172|2786	1.60774382791074	-0.154510045202513	1.0251814038269	0.726496539989698	NA
Root172|3027	10.2837561358483	-0.0571426331475702	0.965139915609374	0.844760572934436	NA
Root172|5904	0	NA	NA	NA	NA
Root172|6022	0	NA	NA	NA	NA
Root172|6262	5.27159883100283	-0.0367804583301586	0.982049274860766	0.914228528762253	NA
Root172|1526	4.72863397624851	-0.030347845340664	0.979848972813049	0.847594232118151	NA
Root172|3191	0	NA	NA	NA	NA
Root172|3349	437.872954572012	0.422902110135689	1.1443900505356	NA	NA
Root172|5371	0	NA	NA	NA	NA
Root172|616	4.21504678115459	0.244832321290255	1.06293426922573	0.0526184394762038	NA
Root172|6335	0.481327419239799	-0.111326088225188	1.01683933350276	0.920768878151584	NA
Root172|1331	6.59723905062451	-0.0555369304208165	0.971730819048009	0.862240109052041	NA
Root172|1559	1.6846459673393	-0.156122515744333	1.02564175383484	0.71355276124545	NA
Root172|2705	4.42717156539764	-0.289437364199288	1.06164076379856	0.348028319569349	NA
Root172|2861	0	NA	NA	NA	NA
Root172|3586	0	NA	NA	NA	NA
Root172|38	0	NA	NA	NA	NA
Root172|4573	0	NA	NA	NA	NA
Root172|537	0	NA	NA	NA	NA
Root172|538	0	NA	NA	NA	NA
Root172|1527	7.79960567011228	0.0242869776878531	0.984013979735356	NA	NA
Root172|4314	0.577592903087759	-0.117757439763339	1.01765565398094	0.974585789169834	NA
Root172|4474	0	NA	NA	NA	NA
Root172|5555	0	NA	NA	NA	NA
Root172|5780	0	NA	NA	NA	NA
Root172|1814	0	NA	NA	NA	NA
Root172|329	0	NA	NA	NA	NA
Root172|3448	0	NA	NA	NA	NA
Root172|6326	0.0459355379403068	-0.0432186341459817	1.01353576232965	0.370505588216196	NA
Root172|1695	0	NA	NA	NA	NA
Root172|1697	0	NA	NA	NA	NA
Root172|1888	0	NA	NA	NA	NA
Root172|3706	0	NA	NA	NA	NA
Root172|3996	0	NA	NA	NA	NA
Root172|1133	0	NA	NA	NA	NA
Root172|3135	0	NA	NA	NA	NA
Root172|5787	1.18058351725491	-0.14352732399514	1.0223591682888	0.814792441912686	NA
Root172|6270	0.0962654838479598	-0.0615586990581751	1.0135460290408	0.497471873024133	NA
Root172|6277	735.738569729499	0.363878245851357	1.11970341617067	NA	NA
Root172|724	0	NA	NA	NA	NA
Root172|727	0	NA	NA	NA	NA
Root172|1014	0	NA	NA	NA	NA
Root172|1290	4.15182606953276	-0.00260443178301563	0.971610172275729	0.979953165559323	NA
Root172|3376	0.0962654838479598	-0.0615586990581751	1.0135460290408	0.497471873024133	NA
Root172|809	2.89784466204378	0.229473056561275	1.05724624609548	0.0795278177356026	NA
Root172|1143	0	NA	NA	NA	NA
Root172|1610	0.196763919542485	-0.0820020351535131	1.01439522406693	0.66883631263156	NA
Root172|1511	0	NA	NA	NA	NA
Root172|1951	1.08220155748367	-0.140398466965621	1.02165057621249	0.840090892836757	NA
Root172|6014	0	NA	NA	NA	NA
Root172|6017	0	NA	NA	NA	NA
Root172|164	0	NA	NA	NA	NA
Root172|2125	0	NA	NA	NA	NA
Root172|2144	0	NA	NA	NA	NA
Root172|2463	0	NA	NA	NA	NA
Root172|3023	0	NA	NA	NA	NA
Root172|3024	0	NA	NA	NA	NA
Root172|6197	0	NA	NA	NA	NA
Root172|6269	0	NA	NA	NA	NA
Root172|839	0	NA	NA	NA	NA
Root172|3742	2.85125879424434	-0.185409832913234	1.03318090192238	0.556833516879517	NA
Root172|3883	3.80028940801074	-0.200561538146532	1.03808764014102	NA	NA
Root172|4415	4.21504678115459	0.244832321290255	1.06293426922573	0.0526184394762038	NA
Root172|4416	2.20490582113473	-0.16523271168408	1.02847530531491	0.639967585484228	NA
Root172|4869	0	NA	NA	NA	NA
Root172|6285	0.0918710758806136	-0.0605077730276956	1.01351453148096	0.488812335975618	NA
Root172|2527	0	NA	NA	NA	NA
Root172|2528	0	NA	NA	NA	NA
Root172|3604	0	NA	NA	NA	NA
Root172|3608	0.914522096555618	-0.134316414745176	1.02038819276292	0.889359989915181	NA
Root172|1025	0	NA	NA	NA	NA
Root172|1110	0	NA	NA	NA	NA
Root172|3758	0	NA	NA	NA	NA
Root172|3983	0	NA	NA	NA	NA
Root172|4883	0	NA	NA	NA	NA
Root172|5299	0	NA	NA	NA	NA
Root172|5663	0	NA	NA	NA	NA
Root172|5683	0	NA	NA	NA	NA
Root172|5705	0	NA	NA	NA	NA
Root172|1717	0	NA	NA	NA	NA
Root172|3743	1.15518580617552	-0.142781770699081	1.02218537778266	0.821020540002134	NA
Root172|3886	4.7180594477638	-0.0207842154573464	0.986877240170083	0.873981918430036	NA
Root172|4867	3.82504477246025	0.115202846643013	0.995926554396464	0.664134351182114	NA
Root172|5168	0	NA	NA	NA	NA
Root172|1261	0	NA	NA	NA	NA
Root172|2794	0	NA	NA	NA	NA
Root172|3085	0	NA	NA	NA	NA
Root172|4787	4.11642053752359	0.0367273773371981	0.981774283837393	0.885420305085543	NA
Root172|5517	0	NA	NA	NA	NA
Root172|5766	8.68859391282884	0.171938590538348	1.01424508575019	0.491857614457603	NA
Root172|2881	0	NA	NA	NA	NA
Root172|3921	4.44819110395254	0.123962808416056	0.997785725018056	0.64334808334781	NA
Root172|4817	0	NA	NA	NA	NA
Root172|2404	0	NA	NA	NA	NA
Root172|5968	0	NA	NA	NA	NA
Root172|6037	0	NA	NA	NA	NA
Root172|6222	0	NA	NA	NA	NA
Root172|5789	387.59146613196	0.319747934784706	1.09612867202468	NA	NA
Root172|6313	354.720432127833	0.516301910004823	1.22635442938636	0.0034329400110613	0.0382772811233335
Root172|193	0	NA	NA	NA	NA
Root172|195	0	NA	NA	NA	NA
Root172|5151	7.58996219441427	-0.154752495602948	0.986897224928927	0.527350232270673	NA
Root172|5738	0.625725645011738	-0.120616636620695	1.01805974306692	0.998302032328126	NA
Root172|886	0	NA	NA	NA	NA
Root172|1317	4.34676699306567	0.245825065644163	1.06331870131083	0.0508454362730298	NA
Root172|1638	0	NA	NA	NA	NA
Root172|3982	0	NA	NA	NA	NA
Root172|4932	4.60526734358534	0.0987944461991432	0.990927081749329	0.720926336121225	NA
Root172|5225	0	NA	NA	NA	NA
Root172|5664	0	NA	NA	NA	NA
Root172|5849	0	NA	NA	NA	NA
Root172|6320	260.474290722616	0.447932860845727	1.16606943818485	NA	NA
Root172|902	0	NA	NA	NA	NA
Root172|954	0	NA	NA	NA	NA
Root172|2028	48.3522371883654	0.295920262732888	1.01375440460401	0.404456874833715	0.786465292957305
Root172|3962	0	NA	NA	NA	NA
Root172|4519	6.32391794295292	-0.0860767631915831	0.985429184272068	0.681473413592921	NA
Root172|6499	0	NA	NA	NA	NA
Root172|3673	0	NA	NA	NA	NA
Root172|445	0	NA	NA	NA	NA
Root172|887	1.37734743679739	-0.149076382573235	1.02371661011023	0.770441665363725	NA
Root172|1576	3.86307881404283	0.0665010880005113	0.985460489174385	0.802026904672156	NA
Root172|3784	5.74194224253835	-0.191888358481862	1.03930646103468	NA	NA
Root172|5351	0	NA	NA	NA	NA
Root172|1964	6.30364956274713	0.00960784545707467	0.971554391005077	0.981998504417006	NA
Root172|4457	1.27896547702615	-0.146459218645732	1.02305822871679	0.791682015886175	NA
Root172|5499	0	NA	NA	NA	NA
Root172|3814	0	NA	NA	NA	NA
Root172|4029	1.37734743679739	-0.149076382573235	1.02371661011023	0.770441665363725	NA
Root172|135	0	NA	NA	NA	NA
Root172|1813	8.69628966346975	0.19853411330407	1.02627428283482	0.399727797993257	NA
Root172|2360	0	NA	NA	NA	NA
Root172|2736	1.28619506232859	-0.146696917261147	1.02311547326845	0.789845113531762	NA
Root172|2957	0	NA	NA	NA	NA
Root172|4395	7.56742510627818	0.138188529484777	0.996976928915206	0.609085959320407	NA
Root172|4483	0	NA	NA	NA	NA
Root172|4773	0	NA	NA	NA	NA
Root172|5017	0	NA	NA	NA	NA
Root172|1286	2.89784466204378	0.229473056561275	1.05724624609548	0.0795278177356026	NA
Root172|1529	1.15518580617552	-0.142781770699081	1.02218537778266	0.821020540002134	NA
Root172|1799	10.0513962171565	-0.0757070812017963	0.979781601175195	0.780958334585645	NA
Root172|2050	0	NA	NA	NA	NA
Root172|3398	0	NA	NA	NA	NA
Root172|3399	0	NA	NA	NA	NA
Root172|4250	3.02956487395486	0.231692343872921	1.05803804732465	0.0761045534189306	NA
Root172|4746	663.998458373175	0.418287044452701	1.14269147724048	NA	NA
Root172|5615	0	NA	NA	NA	NA
Root172|6512	2.06602115519609	-0.163080171566459	1.02776763625366	0.657572805577713	NA
Root172|654	0.183742151761227	-0.0801515417222945	1.01428749882741	0.652242141027653	NA
Root172|1859	195.749821572505	-0.27144051851829	0.967220035454635	0.490484861081728	0.799394276050186
Root172|2018	0	NA	NA	NA	NA
Root172|446	2.80206781435871	-0.172757807799685	1.0311406112777	0.577329762933474	NA
Root172|2341	0	NA	NA	NA	NA
Root172|2562	0	NA	NA	NA	NA
Root172|2697	28.889124914286	0.103673875263713	0.965387224312531	0.764333365123821	0.927174797435407
Root172|3507	0	NA	NA	NA	NA
Root172|4343	8.03493292657593	0.259650612819789	1.06890477475894	0.025619293945248	NA
Root172|4346	0	NA	NA	NA	NA
Root172|4355	2.69648428695664	0.118553069502618	1.0042615697473	0.634522428179171	NA
Root172|6272	0	NA	NA	NA	NA
Root172|1238	0	NA	NA	NA	NA
Root172|4919	3.29300529777702	0.235691534353013	1.05948706355821	0.0692001285982666	NA
Root172|5047	0	NA	NA	NA	NA
Root172|5515	0	NA	NA	NA	NA
Root172|6251	0	NA	NA	NA	NA
Root172|665	2.23924360248837	0.220950897515151	1.05419024205264	0.0970829263359002	NA
Root172|4841	5.36018715030226	0.0194525021298888	0.96832527906448	0.952118634418889	NA
Root172|2633	0	NA	NA	NA	NA
Root172|3508	0	NA	NA	NA	NA
Root172|5446	1.97580317866621	0.220176965706712	1.05380519951389	0.10260460213975	NA
Root172|1493	5.00536805262107	0.249973852821516	1.06494781023376	0.0434410006534296	NA
Root172|3058	0	NA	NA	NA	NA
Root172|693	0	NA	NA	NA	NA
Root172|984	0	NA	NA	NA	NA
Root172|1654	5.0459814077231	0.158781475099762	1.00945374418847	0.532938681402341	NA
Root172|2894	0	NA	NA	NA	NA
Root172|5804	464.728496870097	0.241532633060138	1.06163665008452	NA	NA
Root172|595	7.69564297332503	0.147139476099071	1.00454620134096	0.573713101945734	NA
Root172|1807	567.080158135512	0.242724203747526	1.06290462090561	NA	NA
Root172|2188	0	NA	NA	NA	NA
Root172|5350	0	NA	NA	NA	NA
Root172|5423	186.165047964095	0.275796493694639	1.07581468305911	0.00241037177784442	0.0298618281366281
Root172|126	0	NA	NA	NA	NA
Root172|441	0	NA	NA	NA	NA
Root172|4447	1.51857094868441	-0.152456591815835	1.02461477533675	0.742710968599505	NA
Root172|5991	0	NA	NA	NA	NA
Root172|2634	0	NA	NA	NA	NA
Root172|3319	0	NA	NA	NA	NA
Root172|4161	0	NA	NA	NA	NA
Root172|669	0	NA	NA	NA	NA
Root172|3140	0	NA	NA	NA	NA
Root172|4112	0	NA	NA	NA	NA
Root172|1338	3.74060164824149	-0.0114118815179734	0.987000973578411	0.955425887223476	NA
Root172|2684	0	NA	NA	NA	NA
Root172|422	1.2033185480995	-0.144338362053239	1.02254537185603	0.809194853553054	NA
Root172|3493	6.20017150097349	0.115184563663355	0.994532433686464	0.673427909073407	NA
Root172|3499	2.87237834183625	-0.197516976400526	1.03526035928737	0.539915523762492	NA
Root172|361	20.6343893387006	-0.404533046102376	1.13159425703036	0.077266060763278	0.34460663100422
Root172|3656	0.872775220865829	-0.132652903509027	1.02006696442539	0.90291508968245	NA
Root172|4089	1.79799686356259	-0.16064935335925	1.02657628521191	0.692888397977649	NA
Root172|5505	0	NA	NA	NA	NA
Root172|1029	0.0983819597712425	-0.0620516278070724	1.01356156795932	0.501559243867437	NA
Root172|2963	0	NA	NA	NA	NA
Root172|3072	0	NA	NA	NA	NA
Root172|3468	0	NA	NA	NA	NA
Root172|5635	0	NA	NA	NA	NA
Root172|1416	20.8586221906535	-0.0789846349658138	0.952034881017978	0.815232116379659	0.927174797435407
Root172|4359	0	NA	NA	NA	NA
Root172|663	2.7661244501327	0.227087351689016	1.05640480189806	0.0830712844075031	NA
Root172|1496	0	NA	NA	NA	NA
Root172|4297	573.731888187421	0.463783567168937	1.18679354784602	NA	NA
Root172|5035	0	NA	NA	NA	NA
Root172|1333	0	NA	NA	NA	NA
Root172|4048	5.84839374717144	-0.0723486447519039	0.98339972757356	0.72189966805355	NA
Root172|4658	1.57411135633988	-0.153728181668251	1.02496411168022	0.732600844396108	NA
Root172|5244	0	NA	NA	NA	NA
Root172|5246	3.02956487395486	0.231692343872921	1.05803804732465	0.0761045534189306	NA
Root172|163	0	NA	NA	NA	NA
Root172|4705	0	NA	NA	NA	NA
Root172|2811	0	NA	NA	NA	NA
Root172|2812	0	NA	NA	NA	NA
Root172|3358	0	NA	NA	NA	NA
Root172|1084	0	NA	NA	NA	NA
Root172|2348	0	NA	NA	NA	NA
Root172|3653	2.60606369597628	-0.180153236868657	1.03169774678053	0.583449501195215	NA
Root172|4503	0	NA	NA	NA	NA
Root172|5835	0	NA	NA	NA	NA
Root172|664	0	NA	NA	NA	NA
Root172|1128	0	NA	NA	NA	NA
Root172|4548	0.866389354631638	-0.132382284176896	1.02001763266035	0.905301610659445	NA
Root172|6224	2.40663709619899	-0.168053834403487	1.02943692267246	0.616830957971551	NA
Root172|2806	2.02157516080716	-0.162385143101971	1.02754233462631	0.663418482061029	NA
Root172|2833	0	NA	NA	NA	NA
Root172|3044	0.0481327419239799	-0.0440111044442137	1.0135219677487	0.370505588216185	NA
Root172|3714	3.81988614542134	0.24144010165159	1.06163577335874	0.0587072228645414	NA
Root172|6030	2.31037161235103	-0.166736041132547	1.02898320465723	0.627610922817841	NA
Root172|6383	2.01683017531047	-0.162299849898989	1.02751518591329	0.664098239538958	NA
Root172|2487	3.55644572159918	0.238829881600454	1.0606509154223	0.0635211785273638	NA
Root172|3647	4.55667373164621	-0.296435748627081	1.06419135791655	0.336093088811843	NA
Root172|2315	0	NA	NA	NA	NA
Root172|3799	0	NA	NA	NA	NA
Root172|40	0	NA	NA	NA	NA
Root172|852	0	NA	NA	NA	NA
Root172|1349	5.21493327029866	-0.0822085185460047	0.984814358381567	0.743680097083481	NA
Root172|1626	0	NA	NA	NA	NA
Root172|2318	12.5091751530276	-0.325345136726065	1.08689718452198	0.159488874797893	0.55571904812391
Root172|2592	1.22977449714053	-0.145093043605426	1.02272568360027	0.802985309596492	NA
Root172|2595	0	NA	NA	NA	NA
Root172|2784	2.06709920731381	-0.163123710050264	1.02778097214606	0.65730506017675	NA
Root172|2785	2.72506421066883	-0.193693467466299	1.03416247488158	0.556219069047061	NA
Root172|3026	36.4820985889102	0.0117844846100362	0.920468940917808	0.986062925936138	0.9887566394345
Root172|5902	0	NA	NA	NA	NA
Root172|609	0	NA	NA	NA	NA
Root172|144	359.235808260295	0.39327571922342	1.13127571117388	NA	NA
Root172|184	0	NA	NA	NA	NA
Root172|5030	0	NA	NA	NA	NA
Root172|1007	0	NA	NA	NA	NA
Root172|1830	5.45727337707554	-0.116593953370969	0.979809038779331	0.670952433434068	NA
Root172|1867	8.93624679061009	0.0491727893862748	0.953150756282614	0.896181404678604	NA
Root172|3005	14.2926510366558	-0.0623002817869535	0.955499323806233	0.851975573211173	0.927174797435407
Root172|1405	0	NA	NA	NA	NA
Root172|2501	2.45476983812297	-0.168652815944948	1.02965005301546	0.61163089867953	NA
Root172|2508	0	NA	NA	NA	NA
Root172|5473	0	NA	NA	NA	NA
Root172|173	0.914522096555618	-0.134316414745176	1.02038819276292	0.889359989915181	NA
Root172|1767	6.48738435192304	0.109451837217406	0.992902045821793	0.69106705894609	NA
Root172|2477	0	NA	NA	NA	NA
Root172|5654	0	NA	NA	NA	NA
Root172|6267	2.06602115519609	-0.163080171566459	1.02776763625366	0.657572805577713	NA
Root172|1115	0	NA	NA	NA	NA
Root172|1248	0	NA	NA	NA	NA
Root172|1480	0	NA	NA	NA	NA
Root172|2298	1.60774382791074	-0.154510045202513	1.0251814038269	0.726496539989698	NA
Root172|2772	0	NA	NA	NA	NA
Root172|3589	1.96763919542485	-0.161494999525323	1.0272581630072	0.670811136920059	NA
Root172|3863	0	NA	NA	NA	NA
Root172|521	0	NA	NA	NA	NA
Root172|5733	0	NA	NA	NA	NA
Root172|2834	0	NA	NA	NA	NA
Root172|3020	0	NA	NA	NA	NA
Root172|1409	0	NA	NA	NA	NA
Root172|4448	0.901844082694759	-0.0836410494211773	1.00185382920446	0.980589595977789	NA
Root172|4697	0.581825854934324	-0.118001538652777	1.01768930237438	0.976694488201513	NA
Root172|4835	1.58838048349134	-0.154058773717194	1.02505574956147	0.730009681056327	NA
Root172|1262	0	NA	NA	NA	NA
Root172|2555	0	NA	NA	NA	NA
Root172|4445	0	NA	NA	NA	NA
Root172|5509	0	NA	NA	NA	NA
Root172|1985	0	NA	NA	NA	NA
Root172|5066	0	NA	NA	NA	NA
Root172|5281	17.8810197092755	-0.0576885363859742	0.969087467630802	0.843894015563115	0.927174797435407
Root172|5282	2.7661244501327	0.227087351689016	1.05640480189806	0.0830712844075031	NA
Root172|368	0	NA	NA	NA	NA
Root172|4690	0	NA	NA	NA	NA
Root172|588	0.529460161163779	-0.114678905751526	1.01724963217339	0.948856195204626	NA
Root172|2023	5.62873293784977	0.0323642554121616	0.980287180199682	0.915709090383848	NA
Root172|2385	0	NA	NA	NA	NA
Root172|3004	0.23407209766888	-0.0874612480098546	1.01471974186475	0.716021786862227	NA
Root172|4175	0	NA	NA	NA	NA
Root172|3455	1.34771677387144	-0.148268814927726	1.02351197380366	0.776591547230462	NA
Root172|4856	1.3321306002689	-0.147888238020345	1.02341480065584	0.779781353162293	NA
Root172|5427	0	NA	NA	NA	NA
Root172|5557	1.40907319499142	0.190737993970518	1.03522144719489	0.264606909199506	NA
Root172|652	1.2033185480995	-0.144338362053239	1.02254537185603	0.809194853553054	NA
Root172|3607	0	NA	NA	NA	NA
Root172|3640	0	NA	NA	NA	NA
Root172|3716	1.01078758040358	-0.137943124595993	1.02112276870671	0.859960297988486	NA
Root172|6310	2.38864797289595	-0.167833983773188	1.02935954650787	0.618733941422963	NA
Root172|1365	0	NA	NA	NA	NA
Root172|2166	0	NA	NA	NA	NA
Root172|3391	0	NA	NA	NA	NA
Root172|3735	0	NA	NA	NA	NA
Root172|6169	0	NA	NA	NA	NA
Root172|2716	0	NA	NA	NA	NA
Root172|3317	0	NA	NA	NA	NA
Root172|401	0.689033069104602	-0.124084191047998	1.01858303501777	0.972837939937057	NA
Root172|2459	0	NA	NA	NA	NA
Root172|2529	0	NA	NA	NA	NA
Root172|2637	0	NA	NA	NA	NA
Root172|3579	22.1384180225309	0.237481126028268	1.03772292410995	0.324321161699524	0.781470021963006
Root172|795	0	NA	NA	NA	NA
Root172|1548	0	NA	NA	NA	NA
Root172|4133	1.13139253736929	-0.14201658066096	1.02201131497523	0.827145253638527	NA
Root172|578	0	NA	NA	NA	NA
Root172|6250	0	NA	NA	NA	NA
Root172|1741	15.5202082913053	0.28406335471992	1.07506962020276	NA	NA
Root172|176	0	NA	NA	NA	NA
Root172|6276	0	NA	NA	NA	NA
Root172|701	0	NA	NA	NA	NA
Root172|5256	1.58838048349134	-0.154058773717194	1.02505574956147	0.730009681056327	NA
Root172|5573	0	NA	NA	NA	NA
Root172|1753	1.29958403194746	-0.147023529979852	1.02319776389717	0.787015577684166	NA
Root172|1129	0.0481327419239799	-0.0440111044442137	1.0135219677487	0.370505588216185	NA
Root172|1135	0	NA	NA	NA	NA
Root172|2842	0	NA	NA	NA	NA
Root172|4680	0	NA	NA	NA	NA
Root172|548	0	NA	NA	NA	NA
Root172|474	0	NA	NA	NA	NA
Root172|1236	0	NA	NA	NA	NA
Root172|1825	0	NA	NA	NA	NA
Root172|4122	0.529460161163779	-0.114678905751526	1.01724963217339	0.948856195204626	NA
Root172|4134	0	NA	NA	NA	NA
Root172|5574	0.0962654838479598	-0.0615586990581751	1.0135460290408	0.497471873024133	NA
Root172|5687	0	NA	NA	NA	NA
Root172|1361	2.02157516080716	-0.162385143101971	1.02754233462631	0.663418482061029	NA
Root172|1522	3.4247255096881	0.237338897633093	1.06009519321418	0.0662374350291585	NA
Root172|165	5.88915490944445	-0.239678423695121	1.0506560900247	0.346814917497955	NA
Root172|4281	0	NA	NA	NA	NA
Root172|4846	0	NA	NA	NA	NA
Root172|5828	0	NA	NA	NA	NA
Root172|6206	0	NA	NA	NA	NA
Root172|65	7.93504095603671	-0.251138403392549	1.05642063289192	0.284432423778182	NA
Root172|2579	0	NA	NA	NA	NA
Root172|5140	0	NA	NA	NA	NA
Root172|1152	4.84874224944367	-0.226650256395381	1.04569240343286	0.397349254503612	NA
Root172|4559	510.302529900465	0.489610876051071	1.16348153106454	NA	NA
Root172|4700	92.8595588712302	-0.0724214932867896	0.941863070396929	0.832176081626353	0.927174797435407
Root172|1604	7.08259534217416	0.174130184446657	1.01520843805786	0.484173890848421	NA
Root172|681	0	NA	NA	NA	NA
Root172|3040	0	NA	NA	NA	NA
Root172|3364	4.61020741688783	0.24760047505896	1.06401193352861	0.0476170977265893	NA
Root172|88	0	NA	NA	NA	NA
Root172|2642	0	NA	NA	NA	NA
Root172|2644	0	NA	NA	NA	NA
Root172|5012	1.6846459673393	-0.156122515744333	1.02564175383484	0.71355276124545	NA
Root172|5470	0	NA	NA	NA	NA
Root172|6275	0	NA	NA	NA	NA
Root172|694	14.4312846896141	0.201389291760393	0.982013264868289	0.564241937047303	0.827022523759421
Root172|610	0	NA	NA	NA	NA
Root172|2173	0	NA	NA	NA	NA
Root172|5816	19.980938866091	-0.252985412625284	1.00821796450719	0.415964655376796	0.786465292957305
Root172|5958	0	NA	NA	NA	NA
Root172|6001	0	NA	NA	NA	NA
Root172|6033	0	NA	NA	NA	NA
Root172|2900	0	NA	NA	NA	NA
Root172|2203	0	NA	NA	NA	NA
Root172|4126	0	NA	NA	NA	NA
Root172|4050	0	NA	NA	NA	NA
Root172|501	14.5126217931639	-0.0807800661549014	0.958271462621848	0.801172511216681	0.927174797435407
Root172|5313	0	NA	NA	NA	NA
Root172|5319	0	NA	NA	NA	NA
Root172|6297	3.8823911785961	-0.018013377176279	0.987101630113759	0.933347131987875	NA
Root172|3861	0	NA	NA	NA	NA
Root172|4507	0	NA	NA	NA	NA
Root172|2007	0	NA	NA	NA	NA
Root172|2911	0	NA	NA	NA	NA
Root172|5626	0	NA	NA	NA	NA
Root172|6175	0	NA	NA	NA	NA
Root172|6519	0	NA	NA	NA	NA
Root172|765	0.721991128859698	-0.125756507361442	1.01885443494428	0.95926014813398	NA
Root172|5221	0.0491909798856212	-0.0443590593042075	1.01351495653057	0.370505588216179	NA
Root172|2343	4.47637916959153	-0.185912883006162	1.03652657111159	NA	NA
Root172|4606	2.42568537950854	-0.185732215638196	1.03199579012398	0.59239937613361	NA
Root172|5054	0.0491909798856212	-0.0443590593042075	1.01351495653057	0.370505588216179	NA
Root172|1510	0	NA	NA	NA	NA
Root172|2765	0.275613227641841	-0.0928363820048523	1.01510089475061	0.761156055377446	NA
Root172|147	6.37704832459608	0.187911759868575	1.00477929235174	0.521003480829004	NA
Root172|4634	0	NA	NA	NA	NA
Root172|1037	0	NA	NA	NA	NA
Root172|3544	0	NA	NA	NA	NA
Root172|4622	0.770123870783678	-0.12807952963677	1.01924377926714	0.940133885314486	NA
Root172|6392	5.79568932408756	0.253645610114776	1.06642099868598	0.0368832635426676	NA
Root172|6421	0.0481327419239799	-0.0440111044442137	1.0135219677487	0.370505588216185	NA
Root172|6432	0.336929193467859	-0.0992165491078701	1.01561232118934	0.817213968714596	NA
Root172|991	4.61416038592762	-0.294601824177168	1.06378344774944	0.335526528378762	NA
Root172|5002	0	NA	NA	NA	NA
Root172|3894	0	NA	NA	NA	NA
Root172|3917	0	NA	NA	NA	NA
Root172|4644	0	NA	NA	NA	NA
Root172|3066	0	NA	NA	NA	NA
Root172|493	1.27896547702615	-0.146459218645732	1.02305822871679	0.791682015886175	NA
Root172|3299	0	NA	NA	NA	NA
Root172|5052	0	NA	NA	NA	NA
Root172|1670	0	NA	NA	NA	NA
Root172|3581	2.30985957870092	-0.175904221667381	1.03020101821885	0.615910555974554	NA
Root172|3865	0	NA	NA	NA	NA
Root172|5510	4.92435989615343	0.200299872436599	1.02777467181547	0.388799284191618	NA
Root172|5989	1.82904419311124	-0.159120533511052	1.0265171520811	0.690771829889183	NA
Root172|4648	1.01078758040358	-0.137943124595993	1.02112276870671	0.859960297988486	NA
Root172|4649	0	NA	NA	NA	NA
Root172|1335	0	NA	NA	NA	NA
Root172|5996	2.75363663563315	-0.183223873760055	1.03256144841002	0.56732275603511	NA
Root172|6518	0	NA	NA	NA	NA
Root172|769	2.64709506010207	-0.191916921862194	1.03366358198259	0.564981919959552	NA
Root172|4334	0	NA	NA	NA	NA
Root172|4335	4.87307279347697	0.0579072532440742	0.983188497647093	0.841071376473582	NA
Root172|5141	0	NA	NA	NA	NA
Root172|2413	0	NA	NA	NA	NA
Root172|345	454.107157881953	0.242037542882034	1.06265118124443	NA	NA
Root172|1414	0	NA	NA	NA	NA
Root172|2186	0	NA	NA	NA	NA
Root172|1811	1.22977449714053	-0.145093043605426	1.02272568360027	0.802985309596492	NA
Root172|4586	0	NA	NA	NA	NA
Root172|1629	0	NA	NA	NA	NA
Root172|1630	1.57411135633988	-0.153728181668251	1.02496411168022	0.732600844396108	NA
Root172|2335	0	NA	NA	NA	NA
Root172|909	0.922041483377566	0.214318868985587	1.05076109053424	0.13821832106455	NA
Root172|2677	0	NA	NA	NA	NA
Root172|27	0	NA	NA	NA	NA
Root172|4640	0	NA	NA	NA	NA
Root172|539	0	NA	NA	NA	NA
Root172|970	575.881503361545	0.456684136648703	1.18137256013491	NA	NA
Root172|1054	0	NA	NA	NA	NA
Root172|1066	0	NA	NA	NA	NA
Root172|2919	0	NA	NA	NA	NA
Root172|4764	0	NA	NA	NA	NA
Root172|5120	0.577592903087759	-0.117757439763339	1.01765565398094	0.974585789169834	NA
Root172|5121	0	NA	NA	NA	NA
Root172|1109	3.68816593351026	0.240217898883237	1.06117214424637	0.0610083882496062	NA
Root172|1113	0	NA	NA	NA	NA
Root172|4481	0	NA	NA	NA	NA
Root172|587	0	NA	NA	NA	NA
Root172|2954	3.94647334633269	-0.217578399031081	1.04184886957872	0.448401594228273	NA
Root172|5984	0	NA	NA	NA	NA
Root172|1633	3.39417761210786	-0.178461748523268	1.03335110452311	0.529471878468722	NA
Root172|5116	0	NA	NA	NA	NA
Root172|1253	0	NA	NA	NA	NA
Root172|1754	0.721991128859698	-0.125756507361442	1.01885443494428	0.95926014813398	NA
Root172|3478	5.53224890026539	0.252547818785959	1.06597732572086	0.0388481963199382	NA
Root172|4209	1.3006422699091	-0.147051127497521	1.02320466259676	0.786784481667248	NA
Root172|4619	149.750094490021	-0.216941810736793	0.95414984702834	0.571137576692665	0.827036880535483
Root172|4917	0	NA	NA	NA	NA
Root172|5986	0	NA	NA	NA	NA
Root172|6008	0.577592903087759	-0.117757439763339	1.01765565398094	0.974585789169834	NA
Root172|1471	0	NA	NA	NA	NA
Root172|1732	0	NA	NA	NA	NA
Root172|3740	0	NA	NA	NA	NA
Root172|4413	0	NA	NA	NA	NA
Root172|5689	0	NA	NA	NA	NA
Root172|6287	524.325416289248	0.391313710643651	1.13565901658805	NA	NA
Root172|1642	8.94120016047856	0.0675293110028288	0.972006615522085	0.83614671626053	NA
Root172|3289	0	NA	NA	NA	NA
Root172|4449	0	NA	NA	NA	NA
Root172|4316	0	NA	NA	NA	NA
Root172|6327	0	NA	NA	NA	NA
Root172|1845	0	NA	NA	NA	NA
Root172|32	276.940544002546	0.27732027697985	1.07655141057118	NA	NA
Root172|4576	0.836246658055561	-0.131051311446287	1.01977164326649	0.91587095914504	NA
Root172|2158	0	NA	NA	NA	NA
Root172|2159	0	NA	NA	NA	NA
Root172|310	0	NA	NA	NA	NA
Root172|5572	0	NA	NA	NA	NA
Root172|6056	0	NA	NA	NA	NA
Root172|1734	0	NA	NA	NA	NA
Root172|3441	0	NA	NA	NA	NA
Root172|3554	0	NA	NA	NA	NA
Root172|3555	0	NA	NA	NA	NA
Root172|5720	0	NA	NA	NA	NA
Root172|5721	0	NA	NA	NA	NA
Root172|2292	0.0962654838479598	-0.0615586990581751	1.0135460290408	0.497471873024133	NA
Root172|3808	0.818256612707658	-0.130284462204133	1.01963172856057	0.922190196226857	NA
Root172|5268	0	NA	NA	NA	NA
Root172|5274	0	NA	NA	NA	NA
Root172|5290	1.05892032232756	-0.139628132496091	1.02148198782954	0.846353196944255	NA
Root172|1038	0	NA	NA	NA	NA
Root172|1680	2.7661244501327	0.227087351689016	1.05640480189806	0.0830712844075031	NA
Root172|3334	7.5866085794325	-0.0717239881266808	0.96711266449751	0.823731014125454	NA
Root172|3642	4.33036900279855	-0.00513699767686693	0.986595718582298	0.925958075372495	NA
Root172|5240	0	NA	NA	NA	NA
Root172|5503	0	NA	NA	NA	NA
Root172|3853	0	NA	NA	NA	NA
Root172|3741	0	NA	NA	NA	NA
Root172|4414	0	NA	NA	NA	NA
Root172|5690	0	NA	NA	NA	NA
Root172|6286	17.282325944824	0.237418377571806	1.03052378030516	NA	NA
Root172|1965	0	NA	NA	NA	NA
Root172|3081	0	NA	NA	NA	NA
Root172|3460	0	NA	NA	NA	NA
Root172|5541	2.11521213508171	-0.16384256730202	1.02801685562761	0.65122583921	NA
Root172|1977	0	NA	NA	NA	NA
Root172|2041	11.3130554904714	-0.0618658263510514	0.978387604252675	0.817289177238249	0.927174797435407
Root172|5119	4.581416421415	0.312054388536767	1.09102327379255	0.0306544651605108	NA
Root172|1042	0	NA	NA	NA	NA
[truncated: 4,522 more rows]
