# Supplementary material for: Genome-resolved metatranscriptomics reveals conserved root colonization determinants in a synthetic microbiota
Source: Nat Commun. 2023 Dec 13;14:8274. doi: 10.1038/s41467-023-43688-z (PMC10719396; doi:10.1038/s41467-023-43688-z)
Supplement: Supplementary file 11 — Source Data [file 41467_2023_43688_MOESM11_ESM.zip › Source Data/Supplementary_information/figureS5/Root480unfiltered_deseq_LFC.csv]

	baseMean	log2FoldChange	lfcSE	pvalue	padj
Root480|1151	9.45823320359567	-0.298665370850548	1.0580829837266	NA	NA
Root480|132	0	NA	NA	NA	NA
Root480|1453	2.81495046004846	-0.202603799970584	1.04468473999113	NA	NA
Root480|1784	10.4191467532082	-0.254757606387926	1.03163588909329	NA	NA
Root480|182	12.2992524498752	-0.257571356739066	1.06140545226865	NA	NA
Root480|1947	64.3126511276247	-0.379974831753502	1.10581837636496	NA	NA
Root480|2033	38.648610591957	-0.238939250242683	1.04276182310371	NA	NA
Root480|2055	5.13003415470356	-0.258151092556127	1.0642053723044	NA	NA
Root480|2062	6.56411973687931	-0.228309328898153	1.04565104437896	NA	NA
Root480|225	6.05081234256988	-0.264112614202002	1.06715247343317	NA	NA
Root480|2401	3.55157301034152	-0.206059713880445	1.04671075847724	NA	NA
Root480|2623	8.70818577350962	-0.231314501569432	1.04631071094915	NA	NA
Root480|2839	6.31448088354785	-0.197402282312188	1.02843100490443	NA	NA
Root480|3105	1.64453341885069	-0.117706364597878	1.0057066038425	0.653546783494018	0.872099494990339
Root480|356	7.18232477647401	-0.219522505172547	1.04043649134136	NA	NA
Root480|701	0	NA	NA	NA	NA
Root480|75	9.5897886938425	-0.250177165616453	1.04471292043149	NA	NA
Root480|892	1.49955304881086	-0.189858991715725	1.03783327169765	0.462632237557214	0.872099494990339
Root480|1008	0.762930498517807	-0.170060599604677	1.02894840557263	0.625088184538103	0.872099494990339
Root480|1056	2.92018225294747	-0.202598024896109	1.04483827807857	NA	NA
Root480|1220	4.97348070718157	-0.183754360977203	0.999430936609949	NA	NA
Root480|1341	10.5497264001192	-0.292400841120226	1.06832537048559	NA	NA
Root480|148	149.190313234021	-0.351416470158469	1.07919169837785	NA	NA
Root480|150	3.64444730616527	-0.0876873419613719	0.98362183729186	0.750146685585239	0.891188976491005
Root480|157	2.19700033157048	-0.144833846405648	1.01322826387755	NA	NA
Root480|1656	9.07726571912616	-0.2659902007201	1.05168405707033	NA	NA
Root480|2009	5.01193504249586	-0.257343795193393	1.04865885200559	NA	NA
Root480|2137	13.5107561111714	-0.184680107020182	1.01149197173396	NA	NA
Root480|2363	51.003653034427	-0.279804704515216	1.0343091997951	0.332126693696127	0.872099494990339
Root480|238	42.859199703011	-0.263803793779871	1.04091573923181	NA	NA
Root480|2433	0	NA	NA	NA	NA
Root480|2533	28.5980305158937	-0.31595317749458	1.07013671773374	NA	NA
Root480|2535	2.44663918490193	-0.200216744053802	1.04332779060478	NA	NA
Root480|2570	10.4976203259031	-0.215665903441239	1.02535128741404	NA	NA
Root480|2600	3.7359835590315	-0.173884310419816	1.02038316485276	NA	NA
Root480|2679	3.95963286262886	-0.1964298482979	1.03091923843577	NA	NA
Root480|2696	9.01075892178124	-0.242381303685038	1.05335032576742	NA	NA
Root480|2770	10.2080572208111	-0.226475924642508	1.04332010868029	NA	NA
Root480|3000	3.77573213617231	-0.157191083648412	1.00346887534393	NA	NA
Root480|338	0.39461922337128	-0.145237468352943	1.02048191520251	0.800006131688991	0.898951553665818
Root480|378	4.13034787128606	-0.208077245581282	1.04790239892089	NA	NA
Root480|634	8.82870999763552	-0.146305400699312	0.984285315907131	0.628300602922517	0.872099494990339
Root480|733	90.614252432954	-0.318532122466515	1.05591438438771	NA	NA
Root480|755	21.3769645038609	-0.274017690088641	1.04646112706388	NA	NA
Root480|990	18.7583953049723	-0.260630075335939	1.05416802346009	NA	NA
Root480|156	9.72176295782253	-0.357719363025218	1.07939615944472	NA	NA
Root480|1771	0.473543068045535	-0.152546104640816	1.02268560325265	0.750662171814779	0.891188976491005
Root480|2432	1.10493382543958	-0.181585648232377	1.03389527941894	0.533272357299054	0.872099494990339
Root480|2879	11.6941696407059	-0.252725585730132	1.05920606546735	NA	NA
Root480|777	4.85434226426407	-0.222318963183261	1.01718444131957	NA	NA
Root480|970	3.81463674346596	-0.244832929971983	1.05811952062009	NA	NA
Root480|1004	0.0789238446742559	-0.0787552023751607	1.01018749776431	0.852986075090789	0.913132529103601
Root480|1211	99.7537642752008	-0.382236210106649	1.10008240935822	NA	NA
Root480|1264	45.4501110987141	-0.382329123609946	1.10398411981492	NA	NA
Root480|1290	3.3411094245435	-0.205204543937684	1.04620418610116	NA	NA
Root480|1322	45.1076693118162	-0.283967199375572	1.05452089793711	NA	NA
Root480|1670	3.20956968341974	-0.206725622614297	1.04649597892117	NA	NA
Root480|1989	7.69605094451663	-0.331389700111153	1.06064912306761	NA	NA
Root480|1998	22.9684317542827	-0.234747087921344	1.03587628889097	NA	NA
Root480|2091	35.1098842530603	-0.301667631078289	1.06501611827124	NA	NA
Root480|2110	0.315695378697024	-0.13599674589889	1.01801764950983	0.860802359920066	0.915630535711153
Root480|2579	10.1683086436703	-0.246661475500975	1.05588587535458	NA	NA
Root480|2598	0	NA	NA	NA	NA
Root480|2642	30.2434521758182	-0.34171786899479	1.08956281488009	NA	NA
Root480|2982	32.9274957546044	-0.291605600145843	1.05533089175023	NA	NA
Root480|3019	14.8122030712595	-0.250024586994441	1.04673572243852	NA	NA
Root480|3027	61.1430849324625	-0.360887081081081	1.08995605813438	NA	NA
Root480|3166	97.1238163987153	-0.325593871441455	1.06250161416615	NA	NA
Root480|3180	7.09078852360778	-0.184591746777994	1.01156994883211	NA	NA
Root480|3185	12.3266435299408	-0.205132313332131	1.01931010358634	NA	NA
Root480|372	3.4728883276609	-0.201686715185904	1.02139318414178	NA	NA
Root480|533	122.654046617215	-0.347144059085159	1.08448194017752	NA	NA
Root480|585	20.6919662575584	-0.325115778768466	1.07696860900912	NA	NA
Root480|626	7.26150353226498	-0.182505586213686	1.02165412145877	NA	NA
Root480|859	31.321416671068	-0.377950095731976	1.10084205278057	NA	NA
Root480|977	0.0789238446742559	-0.0787552023751607	1.01018749776431	0.852986075090789	0.913132529103601
Root480|1150	7.49859346477841	-0.204205126947913	1.01988419681148	NA	NA
Root480|2005	8.01102539099452	-0.289306353697473	1.06672983963288	NA	NA
Root480|2183	9.21039841432416	-0.111227717293677	0.974660996641835	0.715902860291262	0.872099494990339
Root480|2298	8.03760399945906	-0.278633906082952	1.04671580287523	NA	NA
Root480|2402	0	NA	NA	NA	NA
Root480|1477	6.22256668193688	-0.27070100236583	1.05651819506733	NA	NA
Root480|159	12.2860509829528	-0.293287129285671	1.0706275818465	NA	NA
Root480|2489	1.47324510058611	-0.189427899963914	1.0376166061233	0.466587000223449	0.872099494990339
Root480|2684	1.84181128684936	-0.099243818128981	1.00033433954023	0.642968063282713	0.872099494990339
Root480|379	1.13124177366433	-0.182340806274404	1.03422623940012	0.527654459394418	0.872099494990339
Root480|782	9.8407060398774	-0.237519637918381	1.02144098056512	NA	NA
Root480|785	4.32794413777539	-0.203031480569194	1.03368269259431	NA	NA
Root480|1181	45.0029561770113	-0.327055048037891	1.06780441436482	NA	NA
Root480|1667	0	NA	NA	NA	NA
Root480|1699	98.2403867890111	-0.34601977095479	1.07753917216668	NA	NA
Root480|1758	1.89417227218214	-0.19487057455487	1.04049740379929	NA	NA
Root480|1865	39.3075671424154	-0.324092865082428	1.06271886092733	NA	NA
Root480|1876	4.72254761202359	-0.252527403225598	1.04614447896632	NA	NA
Root480|253	16.6668221271634	-0.313917366936704	1.08551241284555	NA	NA
Root480|2643	11.7204775889307	-0.2529058625875	1.05929035676279	NA	NA
Root480|2734	6.31390757394047	-0.216153102753305	1.05168913778855	NA	NA
Root480|2851	22.2444850995556	-0.267845953267597	1.05609590910238	NA	NA
Root480|2906	45.1081673220464	-0.353386513298773	1.08175040323489	NA	NA
Root480|2916	11.6954604362942	-0.211807049753636	1.00634443287858	NA	NA
Root480|393	16.1407069637994	-0.299962122861782	1.061397755928	NA	NA
Root480|58	10.2214186132302	-0.26329378188118	1.03681978211768	NA	NA
Root480|59	12.01061400363	-0.242858790371967	1.02680757024119	NA	NA
Root480|77	255.847225481873	-0.371922333086095	1.09486355600909	NA	NA
Root480|905	2.56531160671701	-0.159624583892721	1.01761997850396	NA	NA
Root480|1666	3.15695378697024	-0.204417352826621	1.04572901928078	NA	NA
Root480|1759	2.42033123667718	-0.200020883732989	1.04321845186477	NA	NA
Root480|1866	49.9480926231769	-0.253959736561815	1.05082728604452	NA	NA
Root480|2644	24.7957827677491	-0.287999386038263	1.07193122138951	NA	NA
Root480|2852	22.0218278792988	-0.344170111816482	1.0688800036576	NA	NA
Root480|3016	16.1414278960185	-0.269823688297998	1.04333515679459	NA	NA
Root480|3155	0.920778187866319	-0.176250721756492	1.03150259396137	0.577710372084782	0.872099494990339
Root480|392	1.7100008854858	-0.19380836423513	1.03956847205304	0.433096763156401	0.872099494990339
Root480|78	48.6718586674696	-0.328317912221891	1.08707007313111	NA	NA
Root480|906	0	NA	NA	NA	NA
Root480|1136	5.15685192516175	-0.18093136061374	1.01032129334879	NA	NA
Root480|1169	40.0179501305984	-0.330243177691743	1.06426696641096	NA	NA
Root480|1622	1.47324510058611	-0.189427899963914	1.0376166061233	0.466587000223449	0.872099494990339
Root480|1810	13.128812783366	-0.20335154294795	1.03140229925888	NA	NA
Root480|2290	0.0789238446742559	-0.0787552023751607	1.01018749776431	0.852986075090789	0.913132529103601
Root480|2771	7.577198910962	-0.177929932908373	1.02131872062813	NA	NA
Root480|380	6.1699350363643	-0.327445915728962	1.07559275534697	NA	NA
Root480|612	1.71001663460888	-0.192991912047608	1.03942240805241	0.433852332630752	0.872099494990339
Root480|748	0.973394084315823	-0.177752952622581	1.03219483565346	0.564000669581784	0.872099494990339
Root480|963	4.80231542654502	-0.11408712333585	0.987830238028808	0.680663307979446	0.872099494990339
Root480|1030	80.7839223348445	-0.356854961861758	1.07800110926322	0.204997134779707	0.872099494990339
Root480|158	0.841854343192063	-0.173342032539574	1.03028200546771	0.600103488875937	0.872099494990339
Root480|2019	1.3680133076871	-0.1875512499263	1.03669060315384	0.483337489074748	0.872099494990339
Root480|2060	4.15665581951081	-0.208170376277374	1.04795394806713	NA	NA
Root480|2572	4.23556391506199	-0.249901196676913	1.06036375374398	NA	NA
Root480|2688	1.44693715236136	-0.188970888202015	1.03739027083837	0.47063131804184	0.872099494990339
Root480|3021	3.10433789052073	-0.203051866765049	1.04525411583787	NA	NA
Root480|629	0	NA	NA	NA	NA
Root480|759	4.60389093933159	-0.209249960265114	1.04864773970873	NA	NA
Root480|1681	7.24863621295629	-0.187119218591522	1.012619687632	NA	NA
Root480|2309	0.947086136091071	-0.177092782042298	1.03187259696079	0.570744657574613	0.872099494990339
Root480|2831	27.1652549246675	-0.336151007224583	1.06502373853063	NA	NA
Root480|343	1.07862587721483	-0.181002459247779	1.03360819929659	0.539054319472091	0.872099494990339
Root480|799	0.342003326921776	-0.138994095527459	1.01880061035545	0.838977938652971	0.913132529103601
Root480|896	6.03796077238427	-0.223857296965672	1.04338695939188	NA	NA
Root480|993	0	NA	NA	NA	NA
Root480|1571	4.07822604794691	-0.150102024165377	0.999812833942471	NA	NA
Root480|1803	2.18381461377113	-0.119328002338839	1.00436690840602	0.579428233189717	0.872099494990339
Root480|22	21.0737339107441	-0.305745134806271	1.06496206351022	NA	NA
Root480|2306	50.8174541708002	-0.323194383349703	1.06439501873906	NA	NA
Root480|3023	28.6120759526633	-0.272049462719641	1.04509709370787	NA	NA
Root480|322	0	NA	NA	NA	NA
Root480|534	219.959657519841	-0.355401673834638	1.08749750350639	NA	NA
Root480|1058	60.2099531846408	-0.367767210590014	1.09236755589921	NA	NA
Root480|863	18.6144385165192	-0.305086888129652	1.06399808580029	NA	NA
Root480|870	129.551161954706	-0.309981614893905	1.05400730602427	NA	NA
Root480|1098	17.5366408600284	-0.241664346260408	1.02607917215283	NA	NA
Root480|180	35.1742843369777	-0.306993166221755	1.08429339048528	NA	NA
Root480|1818	20.8638278854304	-0.28431757425002	1.04800851059603	NA	NA
Root480|2392	11.102209061962	-0.241372448424408	1.05215813615184	NA	NA
Root480|3102	8.59028202216456	-0.284425154102433	1.06601637715896	NA	NA
Root480|638	13.9177328316179	-0.247450988059594	1.04479710946225	NA	NA
Root480|1147	9.08993767757221	-0.246454472982225	1.04253497855589	NA	NA
Root480|149	0	NA	NA	NA	NA
Root480|151	3.56501363925758	-0.1882357842598	1.02764755761222	NA	NA
Root480|1632	1.60478484170987	-0.191497079358477	1.03865987979184	0.447645503723727	0.872099494990339
Root480|2438	46.1475263923459	-0.304913332936067	1.06644919998409	NA	NA
Root480|2651	4.735669842449	-0.233864211690986	1.0352486321814	NA	NA
Root480|2681	1.94678816863165	-0.195518958080397	1.04082502768071	NA	NA
Root480|2775	1.63107704081155	-0.191801327149666	1.03881878569487	0.444422026662681	0.872099494990339
Root480|2884	1.73632458283363	-0.193334513569482	1.03960087935052	0.430572462653909	0.872099494990339
Root480|583	5.18292071139286	-0.200378734099786	1.03101932375	NA	NA
Root480|588	7.43253693941284	-0.230729896983043	1.03391362832598	NA	NA
Root480|627	7.65561293340282	-0.220817329495627	1.05364358181264	NA	NA
Root480|635	4.7091227322306	-0.209497536649043	1.04880078994116	NA	NA
Root480|900	1.47324510058611	-0.189427899963914	1.0376166061233	0.466587000223449	0.872099494990339
Root480|986	3.91988428548804	-0.207350038749493	1.04748657053562	NA	NA
Root480|3001	16.9180539345691	-0.236405877222031	1.02402561578644	NA	NA
Root480|949	53.4607492142216	-0.301820817750841	1.0704200629653	NA	NA
Root480|1588	13.4046365472942	-0.304449131655072	1.07937137793654	NA	NA
Root480|1752	5.60384788298889	-0.205880164159015	1.03349673676277	NA	NA
Root480|2136	10.3787722294683	-0.247332143723583	1.05629300303555	NA	NA
Root480|2269	6.05108300280967	-0.210994781188422	1.03588632246725	NA	NA
Root480|2282	6.16948476438495	-0.270662459231489	1.0563868688254	NA	NA
Root480|2746	17.1530214045319	-0.302844937753205	1.07841026620131	NA	NA
Root480|883	5.35395411854072	-0.216864963358646	1.03997842728221	NA	NA
Root480|1612	6.19580846173278	-0.225262877576381	1.04409425783713	NA	NA
Root480|1713	7.68243070386101	-0.186290118005327	1.0234834309331	NA	NA
Root480|1715	3.36741737276825	-0.20531179436182	1.04626894968232	NA	NA
Root480|1716	11.1951468451597	-0.220417752546508	1.02760017970087	NA	NA
Root480|257	1.84181128684936	-0.099243818128981	1.00033433954023	0.642968063282713	0.872099494990339
Root480|263	8.05048706789082	-0.227456570796538	1.04420804811833	NA	NA
Root480|295	21.5199016478471	-0.23124127599603	1.05889326954922	NA	NA
Root480|301	17.2592925281407	-0.317141351008805	1.07224388932257	NA	NA
Root480|3049	9.3921766782301	-0.284664575338116	1.06359906847114	NA	NA
Root480|462	1.81524842750789	-0.193828731622161	1.03997796736874	0.421102399544781	0.872099494990339
Root480|1116	5.78800352056215	-0.208105933757006	1.03452065315704	NA	NA
Root480|2312	3.43347389813382	-0.185020281529903	1.02643245318265	NA	NA
Root480|340	0.815546394967311	-0.172173787550108	1.02982267271382	0.608119059351154	0.872099494990339
Root480|1068	8.35331512727916	-0.240225247472606	1.03900184173704	NA	NA
Root480|1252	9.39193751623645	-0.224561262544545	1.05531910745051	NA	NA
Root480|1258	11.4704888388624	-0.299135188425189	1.0718783983666	NA	NA
Root480|3074	4.39342735353358	-0.209019285150013	1.04841136593517	NA	NA
Root480|1139	47.0555971864002	-0.346474355064562	1.07365988542407	NA	NA
Root480|1730	2.43422213757259	-0.185861120716787	1.01801261257632	0.485146103406764	0.872099494990339
Root480|1	1.47324510058611	-0.189427899963914	1.0376166061233	0.466587000223449	0.872099494990339
Root480|11	38.6371487400997	-0.277354818897336	1.04661510438829	NA	NA
Root480|2903	10.6294942146406	-0.206946813563238	1.02058237991263	NA	NA
Root480|2954	17.5616703155497	-0.240417151875468	1.0425057558735	NA	NA
Root480|3	22.7587963892088	-0.199758577052431	1.01778682680765	0.435257378756052	0.872099494990339
Root480|4	1.78919539039985	-0.096201449046351	0.999663154963444	0.653546783494018	0.872099494990339
Root480|61	83.2572610453469	-0.336028334545673	1.07368992248932	NA	NA
Root480|7	90.2692935240168	-0.368554368733605	1.09185341537489	NA	NA
Root480|1268	3.22301031233581	-0.17944416139163	1.02438988263852	NA	NA
Root480|2420	6.53806669977127	-0.216343828089252	1.02731176158326	NA	NA
Root480|561	0	NA	NA	NA	NA
Root480|3075	35.3475405819187	-0.381667274114856	1.09767220382953	NA	NA
Root480|1560	1.89415652305907	-0.200920430928896	1.04176992611001	0.405220475873033	0.872099494990339
Root480|1763	5.31477885100728	-0.183876575495386	1.02249132905295	NA	NA
Root480|2683	0	NA	NA	NA	NA
Root480|3195	2.49925508135144	-0.200596243653051	1.04354073747057	NA	NA
Root480|871	4.57783790222356	-0.191236262572115	1.02707438155322	NA	NA
Root480|1310	36.4523700949959	-0.229474520027798	1.03484117496435	NA	NA
Root480|266	4.85408735314735	-0.254778183657624	1.04731032910621	NA	NA
Root480|360	2.76231881447588	-0.226711246745289	1.05073545540645	NA	NA
Root480|376	3.78832879524121	-0.244483526480935	1.05796786096565	NA	NA
Root480|956	36.9503097587013	-0.27679580494681	1.06737182574113	NA	NA
Root480|1099	2.84125840827321	-0.202837768560685	1.04479708706044	NA	NA
Root480|179	5.53810975611398	-0.218914000243065	1.04095819715909	NA	NA
Root480|3103	9.35327207093645	-0.213518248196049	1.02470684616704	NA	NA
Root480|1014	24.1261172867803	-0.341773016175369	1.08960000301425	NA	NA
Root480|1308	4.76173862868011	-0.20962059049922	1.04887614658059	NA	NA
Root480|1467	8.4061701857223	-0.241317681140545	1.02474370757517	NA	NA
Root480|1888	4.26214252352654	-0.185170524664091	1.02467172443867	NA	NA
Root480|1889	1.18385767011384	-0.183650946603557	1.03482962832875	0.516880184895536	0.872099494990339
Root480|565	0.26307948224752	-0.1282164812132	1.01621666952764	0.910422430152746	0.944351216369618
Root480|884	9.57634806492644	-0.235501758864521	1.04869288610422	NA	NA
Root480|1457	30.0984590327979	-0.223290152315364	1.03337242566023	NA	NA
Root480|2114	48.2106849085025	-0.278098078559258	1.0668309355944	NA	NA
Root480|2458	134.323760112007	-0.343043155824225	1.0790744820312	NA	NA
Root480|2650	24.6795197087292	-0.315014198102304	1.05357582507511	NA	NA
Root480|2776	12.10248440411	-0.244513626168114	1.0412834037932	NA	NA
Root480|2882	10.4190306288426	-0.207804190498244	1.01994230599344	NA	NA
Root480|567	9.63067697693565	-0.282729756426914	1.02677109870485	NA	NA
Root480|1031	4.34081145708408	-0.208829106062271	1.04831070069089	NA	NA
Root480|971	0.578774860944543	-0.160114806731615	1.02523245933071	0.697047287123841	0.872099494990339
Root480|1043	1.97354638883574	-0.203947636079971	1.04273785276117	0.394306531078797	0.872099494990339
Root480|1432	4.68306969512257	-0.192787214701315	1.02775784061244	NA	NA
Root480|2341	14.970755943704	-0.276678428510481	1.04547369935942	NA	NA
Root480|2355	3.43347389813382	-0.185020281529903	1.02643245318265	NA	NA
Root480|256	5.60442119259627	-0.170573359752368	1.00603080943667	NA	NA
Root480|3052	6.74853028556929	-0.222208253360289	1.02959483864102	NA	NA
Root480|566	8.87972900289091	-0.20855513808841	1.02227494896145	NA	NA
Root480|923	0.052615896449504	-0.064422958839607	1.01014467036225	0.796681149403066	0.898951553665818
Root480|976	0	NA	NA	NA	NA
Root480|1520	3.86726838903854	-0.207178804926229	1.04738312322898	NA	NA
Root480|768	0.289387430472272	-0.13232838439142	1.01713675861393	0.884513214063227	0.932928674201424
Root480|769	2.15723600530659	-0.210505179768981	1.04489116138311	0.371001667473377	0.872099494990339
Root480|862	23.3234293752611	-0.219171931876256	1.04132630379837	NA	NA
Root480|1270	0.052615896449504	-0.064422958839607	1.01014467036225	0.796681149403066	0.898951553665818
Root480|2058	0	NA	NA	NA	NA
Root480|2210	26.5591485339115	-0.294335323926522	1.05876224358559	NA	NA
Root480|663	3.43347389813382	-0.185020281529903	1.02643245318265	NA	NA
Root480|1528	4.76173862868011	-0.20962059049922	1.04887614658059	NA	NA
Root480|2371	51.8314535750845	-0.299023154864123	1.06101674123931	NA	NA
Root480|2437	4.81459368712325	-0.235417376453514	1.03599044945629	NA	NA
Root480|2832	5.05195427987648	-0.156525999933744	1.00112794177704	NA	NA
Root480|2838	15.0483697974287	-0.306921286630209	1.0785681149324	NA	NA
Root480|868	25.0598223442094	-0.303005900394187	1.06614295902611	NA	NA
Root480|2111	6.34047043328194	-0.213949413549055	1.03730904194022	NA	NA
Root480|843	30.7039325636924	-0.311160414712575	1.06823252224662	NA	NA
Root480|1529	5.74882825302871	-0.20646667938953	1.02225624600668	NA	NA
Root480|2320	6.16975542462474	-0.216341730263218	1.02629359342073	NA	NA
Root480|2321	23.809202965634	-0.243091716889075	1.05457876322359	NA	NA
Root480|2372	63.7738797549377	-0.363550326019019	1.09241390982548	NA	NA
Root480|2373	18.1408796993505	-0.359763455142556	1.083500470673	NA	NA
Root480|2435	1.28908946301285	-0.186077484224465	1.03595964766834	0.496990814971549	0.872099494990339
Root480|2436	1.63109278993462	-0.191867187245164	1.03885120838402	0.444092542487552	0.872099494990339
Root480|2833	5.66964949723774	-0.220321894974661	1.04163646540957	NA	NA
Root480|869	69.2617755732532	-0.282109173555033	1.05216092667698	NA	NA
Root480|205	5.34076840074137	-0.202518463575408	1.03197253747071	NA	NA
Root480|2112	4.73541493133228	-0.254839171976931	1.06263591189299	NA	NA
Root480|457	2.49976490358487	-0.0587513664471876	0.988771791992737	0.812251273402738	0.905542532423513
Root480|2863	31.4143067160148	-0.274748866369727	1.04731327189868	NA	NA
Root480|3130	7.31418291608843	-0.206601372614305	1.0329899260668	NA	NA
Root480|3111	116.422244858334	-0.349102227394193	1.07909913903241	NA	NA
Root480|452	40.9108712172968	-0.377076225952275	1.10045658649947	NA	NA
Root480|2896	26.2183956476853	-0.29487979105956	1.05644403921339	NA	NA
Root480|66	12.010570202499	-0.313854209076824	1.06949557036623	NA	NA
Root480|1166	5.84138808748166	-0.23182244430745	1.03242460744697	NA	NA
Root480|2152	2.97279814939697	-0.203411561606286	1.04516844617246	NA	NA
Root480|1313	10.628952894161	-0.283940458153001	1.06066202732878	NA	NA
Root480|2288	11.0497837336049	-0.344907693801895	1.07877959964587	0.189846080960541	0.872099494990339
Root480|244	13.957103460014	-0.305148129937161	1.08006408951082	NA	NA
Root480|2751	14.9697801003682	-0.285653195909635	1.06673751435176	NA	NA
Root480|3034	13.813250022946	-0.215576153184676	1.01244636568465	NA	NA
Root480|1945	4.10403992306131	-0.207984341110579	1.04785068626033	NA	NA
Root480|1060	69.5887049830779	-0.375197042997149	1.0992221295958	NA	NA
Root480|758	10.1548680147543	-0.225498675587217	1.05579175197531	NA	NA
Root480|779	18.4173998105141	-0.339400819990011	1.0691170356673	NA	NA
Root480|1133	3.10459280163745	-0.156262395831745	1.0144107041336	NA	NA
Root480|140	0.841854343192063	-0.173342032539574	1.03028200546771	0.600103488875937	0.872099494990339
Root480|141	1.61879878023332	0.0236294713235472	0.986085379248293	0.928744317815549	0.961365502532211
Root480|97	7.94557367348248	-0.212873747842489	1.03595248778684	NA	NA
Root480|1672	33.8088437638205	-0.296833358345098	1.05928194247744	NA	NA
Root480|1674	10.4845138446008	-0.223685382639715	1.02993860520433	NA	NA
Root480|2767	75.98057237036	-0.307107069971498	1.07089591446248	NA	NA
Root480|1441	32.3211344527316	-0.316870581466647	1.07511758995576	NA	NA
Root480|1863	43.6088096340982	-0.372444856381309	1.09330009141209	NA	NA
Root480|2418	2.31509944377817	-0.199191560418196	1.04276016543638	NA	NA
Root480|2462	35.0180930890774	-0.291607359966612	1.05854218484016	NA	NA
Root480|2895	542.577207669857	-0.337545989815336	1.07390935062595	NA	NA
Root480|2936	35.6235626828521	-0.342001552649459	1.07396476561431	NA	NA
Root480|2331	0	NA	NA	NA	NA
Root480|2812	6.72247724846125	-0.178303973337896	1.0090346453617	NA	NA
Root480|3003	0	NA	NA	NA	NA
Root480|581	3.86726838903854	-0.207178804926229	1.04738312322898	NA	NA
Root480|969	14.5233254630206	-0.211796947203353	1.02330899405995	NA	NA
Root480|2633	21.7703687219027	-0.289955716128666	1.07141715647239	NA	NA
Root480|2976	37.4910175598186	-0.409277309560689	1.11977105983024	NA	NA
Root480|825	5.38051697788219	-0.199678173673909	1.01923774651753	NA	NA
Root480|2153	78.5748084609627	-0.316487017607685	1.05942674192172	NA	NA
Root480|233	63.24952187836	-0.386087099229323	1.10256813342218	NA	NA
Root480|551	0	NA	NA	NA	NA
Root480|761	0	NA	NA	NA	NA
Root480|1053	1.65740073815937	-0.19228088283702	1.03905406648578	0.440609352004404	0.872099494990339
Root480|1907	4.97218646535505	-0.256876941116825	1.06359764865123	NA	NA
Root480|2050	8.35306021616244	-0.239464188462856	1.05166600838992	NA	NA
Root480|2149	0.815546394967311	-0.172173787550108	1.02982267271382	0.608119059351154	0.872099494990339
Root480|304	4.76231193828749	-0.173704586575957	1.01849731204721	NA	NA
Root480|3201	4.15689498150445	-0.220852605194519	1.02933453465925	NA	NA
Root480|1777	0	NA	NA	NA	NA
Root480|2597	3.99906304127902	-0.179864962357209	1.02260521727888	NA	NA
Root480|2724	7.5509544501112	-0.201996732206594	1.03222331791124	NA	NA
Root480|3092	9.37905444780469	-0.296309062988078	1.072040295341	NA	NA
Root480|487	0.026307948224752	-0.0440460116714354	1.01142475954677	0.71833064032994	0.872099494990339
Root480|488	9.9060573821469	-0.21106719296842	1.02191886688967	NA	NA
Root480|599	0.710314602068303	-0.16769748796056	1.02800508990435	0.643457717925584	0.872099494990339
Root480|574	0.57902977206126	0.0855557635112255	0.998590588458419	0.747700550872065	0.891188976491005
Root480|2284	5.41994715653234	-0.155817656320608	1.01119590731639	NA	NA
Root480|1146	99.8438124490179	-0.346726698275763	1.08724882977806	NA	NA
Root480|2701	54.1328289567263	-0.316396279184252	1.05991563643838	NA	NA
Root480|1849	17.8249574615447	-0.290030977716188	1.04932431435125	NA	NA
Root480|2322	15.6538025033348	-0.23104515182215	1.04941961948617	NA	NA
Root480|243	7.10365584291647	-0.180097926818126	1.02075928016181	NA	NA
Root480|681	2.97362637012107	-0.07185161745541	0.981580289046575	NA	NA
Root480|3042	65.1449913685113	-0.260975215763458	1.03988612371126	NA	NA
Root480|1909	9.91809648073149	-0.225169225689203	1.05563504236571	NA	NA
Root480|2548	27.5857003260381	-0.288403163010757	1.05042071793287	NA	NA
Root480|506	25.1783628925358	-0.243782939837217	1.04269774025255	NA	NA
Root480|595	7.43226627917305	-0.279100910867292	1.06210991749432	NA	NA
Root480|2008	9.57634806492644	-0.235501758864521	1.04869288610422	NA	NA
Root480|2266	10.2866626669947	-0.238454215518438	1.05041292512062	NA	NA
Root480|2757	14.6811574032461	-0.24698291702253	1.02863150033638	NA	NA
Root480|749	3.53870569103283	-0.187629609339205	1.02741400809616	NA	NA
Root480|1493	13.1276504150282	-0.281240822550237	1.07669847159985	NA	NA
Root480|2125	5.18317562250957	-0.14998181433574	1.00936543266799	NA	NA
Root480|2520	3.68311275146528	-0.206546355299787	1.04700228939889	NA	NA
Root480|1044	6.20923334152577	-0.234299959047416	1.03428322961784	NA	NA
Root480|1045	0.868162291416815	-0.174354301836904	1.03070191389431	0.592374742201963	0.872099494990339
Root480|1054	6.28758387659265	-0.265371015205774	1.0677938953742	NA	NA
Root480|1218	17.3640105616865	-0.211148049104288	1.0366879585065	NA	NA
Root480|2318	86.0972409609167	-0.344426498379395	1.08325805465751	NA	NA
Root480|2357	5.49836117897316	-0.212441887223634	1.0501724053962	NA	NA
Root480|1977	32.6631220305303	-0.380443961433172	1.10323974082213	NA	NA
Root480|2061	11.7993856844819	-0.302379533377981	1.07718976315699	NA	NA
Root480|754	21.3520580859676	-0.216188174345021	1.01237574670851	NA	NA
Root480|1642	34.2286523682098	-0.366956492280214	1.09034236888283	NA	NA
Root480|2818	36.4667112678707	-0.26693398639193	1.04045604546575	NA	NA
Root480|3029	1.68396359750084	-0.0902329855892967	0.998227203329187	0.675134189318526	0.872099494990339
Root480|967	2.07832790975541	-0.196991967962515	1.04158365288324	NA	NA
Root480|1839	7.3925334511553	-0.220060343635498	1.05331699287822	NA	NA
Root480|2365	9.40606757912551	-0.354316026220843	1.07682927650957	NA	NA
Root480|1599	5.55097707542267	-0.212738369632888	1.05028905109939	NA	NA
Root480|1880	2.67054339961602	-0.163080553103835	1.01874920400283	NA	NA
Root480|68	22.6779611919696	-0.2394723788827	1.05286137833815	NA	NA
Root480|1507	19.2588880169647	-0.23871589897898	1.03921498528089	NA	NA
Root480|155	10.6547032819015	-0.278818421836814	1.07508865016735	NA	NA
Root480|235	40.7006979779815	-0.335380822020875	1.08877682318129	NA	NA
Root480|613	12.4968329672415	-0.280256525183825	1.06209526128847	NA	NA
Root480|1356	26.4544462494889	-0.366440130447206	1.09032894833913	NA	NA
Root480|1515	19.6138221505691	-0.314587651093126	1.0717082869799	NA	NA
Root480|3007	7.06420991514324	-0.267843624910502	1.03992362358814	NA	NA
Root480|1415	18.1798753551444	-0.237141204060368	1.04035379349664	NA	NA
Root480|1471	31.9396851980366	-0.380523132327607	1.104719127504	NA	NA
Root480|2862	8.44530165212473	-0.263065067738099	1.06792710270616	NA	NA
Root480|649	15.7475615939942	-0.32703235044052	1.05469247098207	NA	NA
Root480|1722	19.8763918105832	-0.318596777296026	1.08922892752904	NA	NA
Root480|1723	316.718866227246	-0.340728854959991	1.07631315421824	NA	NA
Root480|1724	30.479685365504	-0.291021323858072	1.05759185957659	NA	NA
Root480|1292	2190.5372086978	-0.325310240818228	1.07082670546918	NA	NA
Root480|1823	1033.80773289138	-0.335177612617601	1.07438709152311	NA	NA
Root480|2912	12.9443387473021	-0.244210218019901	1.04242158018139	NA	NA
Root480|3183	124.208892139272	-0.321846974896177	1.06313881612965	NA	NA
Root480|805	1.73632458283363	-0.193334513569482	1.03960087935052	0.430572462653909	0.872099494990339
Root480|2423	18.7972999122659	-0.318263442347683	1.08866054537464	NA	NA
Root480|3059	22.8891934482377	-0.330517029541959	1.08369807891201	NA	NA
Root480|3097	317.941783531409	-0.34625920967781	1.0792142683744	NA	NA
Root480|786	2.15725175442966	-0.197783854246346	1.04200076701468	NA	NA
Root480|2837	11.1955971171391	-0.258516259750069	1.03411954797899	NA	NA
Root480|953	8.32675226793769	-0.239334112001002	1.05159272226123	NA	NA
Root480|1019	3.57813586968299	-0.169798568434733	1.01894009508679	NA	NA
Root480|1020	4.42030861136571	-0.167546594869982	1.01604191372653	NA	NA
Root480|2883	2.57817892602569	-0.201137980075285	1.04384692543274	NA	NA
Root480|2977	57.2364744371315	-0.390749395571074	1.11180967962051	NA	NA
Root480|1097	0.368311275146528	-0.142391732359077	1.01968631952848	0.818783966442817	0.905542532423513
Root480|1111	2.28879149555342	-0.19897159753571	1.04263995108576	NA	NA
Root480|2395	33.9478018940245	0.00542131370516446	0.951960728671851	0.998729339439894	0.998729339439894
Root480|560	0.684006653843551	-0.166276169822281	1.02747483513043	0.653233013678846	0.872099494990339
Root480|973	5.24897723675843	-0.197003746847604	1.01810401407299	NA	NA
Root480|864	3.15740405894958	-0.243123466148883	1.05684996198443	NA	NA
Root480|1442	1.73632458283363	-0.193334513569482	1.03960087935052	0.430572462653909	0.872099494990339
Root480|1445	2.00010924817721	-0.131194147071365	1.0000243447108	0.577070776402324	0.872099494990339
Root480|1447	1.02600998076533	-0.179528806455461	1.03294443462138	0.551144645013883	0.872099494990339
Root480|1449	0.920778187866319	-0.176250721756492	1.03150259396137	0.577710372084782	0.872099494990339
Root480|1451	0.0789238446742559	-0.0787552023751607	1.01018749776431	0.852986075090789	0.913132529103601
Root480|2840	30.2701223236646	-0.358852244972953	1.08220182163187	NA	NA
Root480|355	1.51299367772693	-0.110659376413225	1.00360481780618	0.680857549406835	0.872099494990339
Root480|1864	37.374108377075	-0.245968415186613	1.03149678914768	0.340909398115204	0.872099494990339
Root480|722	360.681296629542	-0.316763526788844	1.06436246754816	NA	NA
Root480|798	13.5094023190908	-0.30459318175866	1.07950939966564	NA	NA
Root480|964	22.1928730984499	-0.239740523709909	1.02530632486122	0.375730354816303	0.872099494990339
Root480|1047	1.47324510058611	-0.189427899963914	1.0376166061233	0.466587000223449	0.872099494990339
Root480|2228	20.1397262039474	-0.341897534094012	1.09179730746386	NA	NA
Root480|2421	3.05172199407123	-0.203885125383064	1.04542409771839	NA	NA
Root480|2176	16.9831503657219	-0.221099842429447	1.03079226420339	NA	NA
Root480|1475	2.15725175442966	-0.197783854246346	1.04200076701468	NA	NA
Root480|1565	6.14364283726262	-0.27071156709977	1.05634857532875	NA	NA
Root480|1796	1.39432125591185	-0.188010522986594	1.03692143653983	0.479002763633471	0.872099494990339
Root480|2303	1.69714931530019	-0.120232754396295	1.00650298258206	0.643467763737762	0.872099494990339
Root480|2517	5.64377607186926	-0.320123229879107	1.07068296555301	NA	NA
Root480|2522	4.28819556063457	-0.208639703583409	1.04820946915698	NA	NA
Root480|1778	16.1009145855276	-0.273694724770708	1.07401338668356	NA	NA
Root480|1355	8.30069923082965	-0.239734589375552	1.03873137134204	NA	NA
Root480|3208	69.0352986240092	-0.366738034218614	1.09825632803096	NA	NA
Root480|536	180.473379882138	-0.365533969733549	1.08847519205995	NA	NA
Root480|2492	0	NA	NA	NA	NA
Root480|559	1.94678816863165	-0.195518958080397	1.04082502768071	NA	NA
Root480|802	12.6678186361385	-0.262244700883865	1.05345273833682	NA	NA
Root480|518	11.4447856984912	-0.24487021721699	1.0403969861915	NA	NA
Root480|2566	0	NA	NA	NA	NA
Root480|2843	9.55047463955795	-0.343897796183809	1.08638147539921	NA	NA
Root480|3060	27.2169264760273	-0.306789463709404	1.06729959146759	NA	NA
Root480|3121	10.6163719842152	-0.21476631912816	1.02484748141932	NA	NA
Root480|1118	35.9145588165217	-0.222446730674625	1.01945363421383	0.397390013365665	0.872099494990339
Root480|1941	18.2324912515939	-0.237315307774498	1.04046089077838	NA	NA
Root480|3110	25.2711776381055	-0.27791986143902	1.04811622805596	NA	NA
Root480|1059	41.6905202623567	-0.305881730311587	1.04522591308946	NA	NA
Root480|2104	379.73065495373	-0.356177959562358	1.08539851545666	NA	NA
Root480|1986	18.5218191318121	-0.294919090598143	1.07318416094334	NA	NA
Root480|712	3.40742086102579	-0.143077353551396	0.999247062823073	NA	NA
Root480|1177	90.0847629138413	-0.341586669660305	1.07611456262232	NA	NA
Root480|1687	56.5260122124514	-0.388054369894096	1.10869625328438	NA	NA
Root480|2720	208.951118985299	-0.336693604502882	1.07396931102933	NA	NA
Root480|622	9.2740775660224	-0.297294100132628	1.05710263480396	NA	NA
Root480|1178	210.561158507172	-0.331212409467442	1.06564331391964	NA	NA
Root480|2722	56.2368477039681	-0.302007466979041	1.06609604348168	NA	NA
Root480|919	14.4582329689877	-0.289000014100431	1.05084107181203	NA	NA
Root480|216	83.032847499281	-0.378530698282998	1.09950710027738	NA	NA
Root480|1770	4.31450350885932	-0.208734296271875	1.04826015410533	NA	NA
Root480|1895	25.1117015593167	-0.333804428700158	1.08470742302766	NA	NA
Root480|1896	16.3374907586877	-0.240130457844432	1.05499407952328	NA	NA
Root480|897	0	NA	NA	NA	NA
Root480|903	2.35483227179592	-0.182029112392351	1.01673052531397	0.49627114006874	0.872099494990339
Root480|1657	6.38021901042276	-0.214509860124396	1.02633379959371	NA	NA
Root480|2712	29.507390162152	-0.200389248122663	1.02120190124171	NA	NA
Root480|828	19.036325782328	-0.27168051802651	1.03928624201843	NA	NA
Root480|1553	0.894470239641567	-0.175294418239012	1.03110150746522	0.584915606968773	0.872099494990339
Root480|1555	42.9374837745614	-0.397445998717383	1.11189073177724	NA	NA
Root480|2034	26.559816829139	-0.234419070893049	1.03833695612581	NA	NA
Root480|2088	13.3386715613105	-0.289707118253949	1.06644366039117	NA	NA
Root480|2457	295.654172052726	-0.357555657894184	1.0878091165054	NA	NA
Root480|531	47.8437436654413	-0.299556166460728	1.06319828888265	NA	NA
Root480|1586	57.3930874349076	-0.387704838842297	1.11170555060308	NA	NA
Root480|2035	120.787155160451	-0.3791323078562	1.1024636503567	NA	NA
Root480|206	31.5979052839854	-0.38181198262131	1.09827676967769	NA	NA
Root480|1597	15.2731179819899	-0.260168947469531	1.03568899976952	NA	NA
Root480|277	12.4191398770198	-0.230069141481747	1.01890264189711	0.406717383022528	0.872099494990339
Root480|2490	0.973394084315823	-0.177752952622581	1.03219483565346	0.564000669581784	0.872099494990339
Root480|2287	3.31480147631875	-0.205095462001326	1.0461384925206	NA	NA
Root480|710	4.89351753179751	-0.23692996704999	1.03671956630088	NA	NA
Root480|817	6.24887463016163	-0.270781982334675	1.05660648702413	NA	NA
Root480|2324	7.03791771604156	-0.225991060310241	1.03148377986051	NA	NA
Root480|2511	13.2864739477125	-0.258339033947756	1.05021961568579	NA	NA
Root480|1886	12.4975538994606	-0.29238646676509	1.05486107926708	NA	NA
Root480|2142	11.3264316751668	-0.211762710950798	1.03547602471183	NA	NA
Root480|2263	1.49955304881086	-0.189858991715725	1.03783327169765	0.462632237557214	0.872099494990339
Root480|2745	11.8783252782792	-0.254075398349723	1.05982877017745	NA	NA
Root480|2134	14.2726034778484	-0.265666683649265	1.05646390493393	NA	NA
Root480|1069	13.6024719757771	-0.359630231642177	1.08135787493897	NA	NA
Root480|1960	47.0152664637913	-0.286709913381361	1.05430659695976	NA	NA
Root480|664	5.60359297187217	-0.213032211715144	1.05040474780952	NA	NA
Root480|941	15.9960449922502	-0.311118144200361	1.06803889691375	NA	NA
Root480|2761	29.5726711037852	-0.307667123505457	1.05136030614751	NA	NA
Root480|628	2.18355970265441	-0.198033950943858	1.04213397379163	NA	NA
Root480|1311	22.350226714688	-0.238262784993177	1.03743704919205	NA	NA
Root480|1861	0.315695378697024	-0.13599674589889	1.01801764950983	0.860802359920066	0.915630535711153
Root480|2721	4.48604673824062	-0.179045746462816	1.01098599706538	NA	NA
Root480|853	2.94649020117222	-0.203332178131799	1.045105294088	NA	NA
Root480|1601	12.3260702203334	-0.234989561467502	1.03655994901214	NA	NA
Root480|2430	12.6417060487764	-0.303403307186438	1.07833854881353	NA	NA
Root480|2311	3.55182792145823	-0.169047175224887	1.01868386005129	NA	NA
Root480|341	11.906150881201	-0.278791597839856	1.02786125095713	NA	NA
Root480|1087	11.7341731289635	-0.245874563225941	1.04118027309202	NA	NA
Root480|128	6.56469304648669	-0.172523236898386	1.01681165303679	NA	NA
Root480|2337	36.0313676240227	-0.34798164007026	1.07836083347083	NA	NA
Root480|2409	5.01220570273566	-0.191890312265869	1.01599241878817	NA	NA
Root480|1229	11.997189123837	-0.189889699275831	1.02528855417345	NA	NA
Root480|2596	0.026307948224752	-0.0440460116714354	1.01142475954677	0.71833064032994	0.872099494990339
Root480|1785	8.61610820016381	-0.293042500839087	1.06919507872986	NA	NA
Root480|1786	1.05231792899008	-0.18032627811002	1.03329319189535	0.545008737128908	0.872099494990339
Root480|700	0	NA	NA	NA	NA
Root480|2565	7.18232477647401	-0.219522505172547	1.04043649134136	NA	NA
Root480|2580	137.285866041638	-0.329816055091218	1.06700305842502	NA	NA
Root480|1145	71.0645671102066	-0.345878758188285	1.07011657096701	NA	NA
Root480|364	46.9887478756765	-0.343438153759485	1.09474208404861	NA	NA
Root480|646	14.3127388395946	-0.233566232882819	1.03692461925038	NA	NA
Root480|1545	57.3005753387055	-0.332068355031832	1.08619378332803	NA	NA
Root480|734	89.8203384753738	-0.39743972782134	1.11562320195907	NA	NA
Root480|1764	6.37994835018297	-0.271598427810827	1.0571993894882	NA	NA
Root480|2483	6.64329849267028	-0.217960268403613	1.02811022819158	NA	NA
Root480|2682	4.15748404023491	-0.128735862148559	0.992814442974476	NA	NA
Root480|3113	44.8733755267033	-0.292208622446624	1.03751803352136	0.321431708186041	0.872099494990339
Root480|515	56.2233913259289	-0.368427227737644	1.09551951923155	NA	NA
Root480|616	11.1679949270878	-0.302067370895746	1.07647782725834	NA	NA
Root480|2585	385.238388073157	-0.366521905508301	1.09534074907626	NA	NA
Root480|2769	57.0529039211688	-0.285673667204381	1.0555662368835	NA	NA
Root480|962	4.15691073062753	-0.183195310136658	1.02388134179705	NA	NA
Root480|666	153.743172865213	-0.348745238812037	1.0783089516609	NA	NA
Root480|790	4.89351753179751	-0.23692996704999	1.03671956630088	NA	NA
Root480|1704	20.9413659488962	-0.312442796134115	1.08462859689613	NA	NA
Root480|306	102.715147350014	-0.330168124060932	1.06378438442848	NA	NA
Root480|2010	8.20833475723933	-0.228436441220488	1.04473621576686	NA	NA
Root480|172	5.07858062659189	-0.117252401705552	0.997322266681866	NA	NA
Root480|398	98.7938452941898	-0.331331811901514	1.06834120738636	NA	NA
Root480|3216	27.0719938442384	-0.281391631325504	1.06504014708117	NA	NA
Root480|577	0	NA	NA	NA	NA
Root480|589	17.667336631305	-0.357541737792242	1.08163949317731	NA	NA
Root480|1100	39.163096594609	-0.308232586416304	1.0516759238991	NA	NA
Root480|466	5.01220570273566	-0.191890312265869	1.01599241878817	NA	NA
Root480|2941	522.028917181012	-0.340781582548713	1.07525183794705	NA	NA
Root480|2942	33.5182782158874	-0.418145304169272	1.12822982776308	NA	NA
Root480|1071	11.8122530037906	-0.284127349829656	1.07765681959573	NA	NA
Root480|1163	2.65735768181667	-0.140729744994321	1.0097670036957	NA	NA
Root480|558	2.1050861299595	-0.208762095983281	1.04430525237566	0.377291967647359	0.872099494990339
Root480|1216	4.89385167941125	-0.176437443434953	1.01952315231511	NA	NA
Root480|2589	155.531130587898	-0.369924296665953	1.09249929752085	NA	NA
Root480|2853	164.461243813584	-0.36240915616426	1.09092154546047	NA	NA
Root480|1167	54.1994120144257	-0.379213158040591	1.10048296395409	NA	NA
Root480|3100	12.9975122042359	-0.251039165602364	1.0307119337234	NA	NA
Root480|839	102.980779880549	-0.296387754574002	1.0409208488332	NA	NA
Root480|2161	17.0877492987594	-0.31026742675827	1.08413810296257	NA	NA
Root480|2528	14.1941737062845	-0.25839751745093	1.0361787774206	NA	NA
Root480|337	3.26218557986924	-0.20487069314271	1.04600396106009	NA	NA
Root480|161	1.47324510058611	-0.189427899963914	1.0376166061233	0.466587000223449	0.872099494990339
Root480|1182	133.546513025598	-0.347455592381574	1.08411399907235	NA	NA
Root480|605	352.352347090558	-0.335042069490745	1.07426216126839	NA	NA
Root480|404	23.3374959507762	-0.318331589616924	1.05479579805749	NA	NA
Root480|1737	5.10374195560188	-0.210327717842438	1.04932097513094	NA	NA
Root480|1739	29.04574740594	-0.364774037634382	1.09038704614925	NA	NA
Root480|258	3.07802994229598	-0.198266360259503	1.04382116108661	NA	NA
Root480|3050	6.23549355149965	-0.168995139225362	1.01616642469952	NA	NA
Root480|1740	44.1476493928999	-0.398994790586533	1.11351389735698	NA	NA
Root480|528	10.8128216314898	-0.240387920686094	1.05156422371172	NA	NA
Root480|1267	1.21016561833859	-0.184341530637077	1.03513788606878	0.51170977665035	0.872099494990339
Root480|1693	37.6757214311338	-0.234604606455269	1.03782612931673	NA	NA
Root480|2310	2.05201996153065	-0.196713326597713	1.04143849762818	NA	NA
Root480|2434	0.920778187866319	-0.176250721756492	1.03150259396137	0.577710372084782	0.872099494990339
Root480|342	8.02416337054299	-0.268618195979174	1.05515879832132	NA	NA
Root480|1227	7.05051437511045	-0.269922914226632	1.07003872443663	NA	NA
Root480|2824	38.451714609823	-0.296984799175515	1.06165590195771	NA	NA
Root480|1131	569.519088451593	-0.308561950196678	1.05772278171068	NA	NA
Root480|1850	871.771828071108	-0.323358125051387	1.06462250024337	NA	NA
Root480|3143	3.86726838903854	-0.207178804926229	1.04738312322898	NA	NA
Root480|1501	1.18385767011384	-0.183650946603557	1.03482962832875	0.516880184895536	0.872099494990339
Root480|1503	1.78894047928313	-0.193995427184912	1.03994699645116	0.424199459893201	0.872099494990339
Root480|171	7.23551398253089	-0.200447389575708	1.01817444142732	NA	NA
Root480|1007	2.86782126761468	-0.148328744886338	1.01198576667676	NA	NA
Root480|821	6.06450788260266	-0.252087702496468	1.03112277157827	NA	NA
Root480|303	39.3218202429325	-0.294448127509794	1.04057551697623	0.312077813771888	0.872099494990339
Root480|1511	2.6307948224752	-0.201482977219219	1.04404302374264	NA	NA
Root480|1574	40.687480761936	-0.414021501501977	1.12658967098942	NA	NA
Root480|1651	4.18341403971491	-0.249322283395347	1.06010315653143	NA	NA
Root480|1805	10.8262622604058	-0.260274467906434	1.05030510337967	NA	NA
Root480|1809	7.27519907229776	-0.149315499340577	0.997969931333512	NA	NA
Root480|2563	34.6366841684892	-0.329804506160049	1.0819069792505	NA	NA
Root480|2689	14.4304354180738	-0.325204386611823	1.07812941599258	NA	NA
Root480|3030	188.377770988924	-0.349638409929741	1.07905058673706	NA	NA
Root480|669	49.5011124144729	-0.248573412299379	1.0468647616164	NA	NA
Root480|168	64.9183667966555	-0.291974699055973	1.06017144817296	NA	NA
Root480|1427	5.02481811092763	-0.210173406927445	1.04922308244543	NA	NA
Root480|1956	4.20925596683724	-0.24961117096885	1.06023301962164	NA	NA
Root480|315	1.21014986921552	-0.184187151558129	1.0350720082644	0.512350915685587	0.872099494990339
Root480|1933	0	NA	NA	NA	NA
Root480|2080	26.7438932302152	-0.271613476080008	1.04469933958528	NA	NA
Root480|2526	12.7069939036719	-0.252683855057577	1.05746979321649	NA	NA
Root480|3172	41.6488037585394	-0.293171007681969	1.05757300681274	NA	NA
Root480|946	35.0821905236272	-0.29089085000741	1.07613428303684	NA	NA
Root480|1117	9.95943801194656	-0.125770968225421	0.98889881468813	0.651492431002523	0.872099494990339
Root480|2354	10.6157986746078	-0.262163957883061	1.05037926089973	NA	NA
Root480|2638	27.0982540542123	-0.318426290934127	1.07560965830164	NA	NA
Root480|526	5.06456668806844	-0.213431840115488	1.03836154341841	NA	NA
Root480|1531	3.65680480324052	-0.206451491318668	1.0469453503996	NA	NA
Root480|711	0	NA	NA	NA	NA
Root480|512	93.0590231054448	-0.282250832820806	1.04083837217075	NA	NA
Root480|160	1.94723844061099	-0.202964532137622	1.0424210583374	0.397856244747307	0.872099494990339
Root480|211	291.379216841261	-0.33006426123279	1.07253411913622	NA	NA
Root480|2333	1.57847689348512	-0.191104442043905	1.03846023869264	0.451273236467436	0.872099494990339
Root480|1042	6.2626297204485	-0.101605577288537	0.983473523134623	0.717474617409612	0.872099494990339
Root480|1048	0	NA	NA	NA	NA
Root480|1219	26.3228627072341	-0.295213860554133	1.07338876729574	NA	NA
Root480|2346	10.9972956675537	-0.22993914962003	1.0453213939283	NA	NA
Root480|1168	52.369240268575	-0.351155765019298	1.0879439616715	NA	NA
Root480|716	25.8505941947722	-0.259430877027076	1.03514667930012	NA	NA
Root480|203	0	NA	NA	NA	NA
Root480|434	0	NA	NA	NA	NA
Root480|858	103.856576419952	-0.362325758964604	1.08952266811114	NA	NA
Root480|1307	52.6615675319397	-0.294916960117026	1.04155764153624	NA	NA
Root480|389	30.0320880460615	-0.327038820378594	1.08301836311755	NA	NA
Root480|2082	72.2356165203842	-0.306761909166807	1.04962557851648	NA	NA
Root480|420	3.10433789052073	-0.203051866765049	1.04525411583787	NA	NA
Root480|422	8.49802483707919	-0.261812562673458	1.04902988481503	NA	NA
Root480|2825	41.6215480189867	-0.296829996771696	1.05871456331201	NA	NA
Root480|1143	144.37424030371	-0.334378618222526	1.07483295644751	NA	NA
Root480|1278	3.13064583874548	-0.202940121956897	1.04525152814554	NA	NA
Root480|1286	9.02496428404746	-0.158184733349523	0.999919451714818	0.558524967551491	0.872099494990339
Root480|1291	8.94495730753239	-0.232566975369226	1.04700748852195	NA	NA
Root480|2064	3.26244049098596	-0.161358290187041	1.01603676643877	NA	NA
Root480|2106	6.73508965665322	-0.217621771367783	1.03911852281732	NA	NA
Root480|1653	2.78864251182371	-0.202451232497462	1.04459702550465	NA	NA
Root480|199	45.3069308556144	-0.303209080098115	1.04726030221067	0.287361984880096	0.872099494990339
Root480|2286	12.8648415930204	-0.253107901893662	1.05773000605545	NA	NA
Root480|309	13.246593497083	-0.263386476188309	1.05454188210533	NA	NA
Root480|2704	112.435164341528	-0.342117887135202	1.07793719685187	NA	NA
Root480|2911	10.8914905650473	-0.226419164063013	1.05623500048608	NA	NA
Root480|2953	20.205842279567	-0.238083025347862	1.03813546930175	NA	NA
Root480|6	15.3777764652816	-0.295840772789484	1.05865821645236	NA	NA
Root480|60	25.9542241977363	-0.229648272026509	1.04602574539596	NA	NA
Root480|783	1.92105353001427	-0.0694393544854507	0.992079678848803	0.781874319898182	0.898951553665818
Root480|957	17.5350917070852	-0.270633337108434	1.05842686249864	NA	NA
Root480|1015	2.73679134872436	-0.0056008601897304	0.983204788824787	0.978647897425669	0.995795743880381
Root480|2760	1.56560957417643	-0.113605272723519	1.00446372180979	0.669547572776799	0.872099494990339
Root480|473	8.40593102372866	-0.24067293075131	1.03926159838614	NA	NA
Root480|1750	18.5223132049225	-0.354386671768332	1.07881775658069	NA	NA
Root480|2773	13.4047438357991	-0.263301922130522	1.0511973742496	NA	NA
Root480|123	85.7304158422211	-0.348037705230042	1.07703902245583	NA	NA
Root480|2979	21.8758554259184	-0.272335252809356	1.05935611505592	NA	NA
Root480|857	54.7245469272383	-0.27405044685729	1.04552124475922	NA	NA
Root480|887	5.34076840074137	-0.202518463575408	1.03197253747071	NA	NA
Root480|1685	37.8080386785882	-0.303787146760197	1.06222920061865	NA	NA
Root480|1856	7.44514934760481	-0.220216092902957	1.0533839852383	NA	NA
Root480|2666	1.05231792899008	-0.18032627811002	1.03329319189535	0.545008737128908	0.872099494990339
Root480|640	12.9314714279934	-0.225877240393387	1.03217749064521	NA	NA
Root480|1637	5.36739474745678	-0.184693741765077	1.02283444565406	NA	NA
Root480|2070	1.55216894526037	-0.190697549186821	1.03825512871149	0.454978384786946	0.872099494990339
Root480|2574	1.07862587721483	-0.181002459247779	1.03360819929659	0.539054319472091	0.872099494990339
Root480|845	32.6766418959434	-0.255925261868805	1.05341440168465	NA	NA
Root480|2586	119.011766535709	-0.384033587308699	1.10552660286115	NA	NA
Root480|397	83.3634480337179	-0.329164017015556	1.06883429346786	NA	NA
Root480|2947	23.6782207849945	-0.311741632096321	1.06999810131487	NA	NA
Root480|2948	23.8497044641217	-0.379902494508518	1.10135697607579	NA	NA
Root480|2949	17.3775146779765	-0.239934770010865	1.04216689051311	NA	NA
Root480|2582	128.417562984499	-0.353747418374906	1.08238629385127	NA	NA
Root480|1016	9.31498159823863	-0.277382501677492	1.02380508244959	NA	NA
Root480|1072	12.300276031462	-0.256332503869763	1.04747286713745	NA	NA
Root480|2514	4.81435452512961	-0.209737019468552	1.04894803519156	NA	NA
Root480|1881	2.60448687425045	-0.201311978040778	1.04394573438131	NA	NA
Root480|2250	8.93234489934042	-0.209131276799046	1.02255306673169	NA	NA
Root480|1686	38.3463597792959	-0.321715597806614	1.07633623949221	NA	NA
Root480|1018	5.16979848096745	-0.214716969030492	1.03896227566683	NA	NA
Root480|995	6.52462607085521	-0.215711567311338	1.03817140068812	NA	NA
Root480|275	14.5619909083206	-0.26625168364409	1.0569632912522	NA	NA
Root480|2302	10.0765017305643	-0.273842769583935	1.05633620129713	NA	NA
Root480|2653	14.75958717481	-0.249891147948955	1.04663038523322	NA	NA
Root480|274	12.2068879762849	-0.227849283580328	1.0569257054794	NA	NA
Root480|91	4.59102362002291	-0.206997526774196	1.03544004237395	NA	NA
Root480|383	4.34077995883793	-0.256496652221939	1.06267242511709	NA	NA
Root480|576	0.052615896449504	-0.064422958839607	1.01014467036225	0.796681149403066	0.898951553665818
Root480|732	96.3081927817726	-0.259382847686552	1.04054451497927	NA	NA
Root480|102	3.97275509305426	-0.179294576802402	1.0223890898986	NA	NA
Root480|1893	2.78889742294043	-0.145475384275196	1.01114494401889	NA	NA
Root480|1476	0	NA	NA	NA	NA
Root480|1976	6.14370238751671	-0.167169937955829	1.0048011880108	NA	NA
Root480|2132	28.9010219470169	-0.350196491870888	1.08193744887273	NA	NA
Root480|461	1.3153974112376	-0.186640437713992	1.03622553556088	0.492325673405645	0.872099494990339
Root480|1751	46.7520954421619	-0.291449524915779	1.06001538224956	NA	NA
Root480|2264	54.947085046987	-0.37585596039408	1.1019251852401	NA	NA
Root480|2708	80.4160621873278	-0.312667306039752	1.05987714577098	NA	NA
Root480|2738	29.2292770969142	-0.23318859058931	1.05049682097392	NA	NA
Root480|1918	1.47324510058611	-0.189427899963914	1.0376166061233	0.466587000223449	0.872099494990339
Root480|3219	3.93332491440411	-0.195926468534737	1.03071256408617	NA	NA
Root480|2393	183.682582937934	-0.352876715474628	1.08273705210106	NA	NA
Root480|1636	3.47322247527464	-0.143072751443751	1.0077816286638	NA	NA
Root480|468	8.02475242927345	-0.211077384941982	1.02311772610407	NA	NA
Root480|2314	7.20837781358204	-0.219493643911129	1.05307453222854	NA	NA
Root480|2315	14.364713040322	-0.234617532120316	1.04976457136652	NA	NA
Root480|2671	38.3741376439669	-0.274057632313825	1.04442508261884	NA	NA
Root480|2325	3.98664599394968	-0.195279367618925	1.00607786376499	NA	NA
Root480|485	35.2153074697021	-0.279162760940766	1.05079933721968	NA	NA
Root480|752	50.0554719544919	-0.35411427011459	1.07758647821874	NA	NA
Root480|2381	45.897342281415	-0.347234647949492	1.07718679558501	NA	NA
Root480|492	14.365418223418	-0.302691360883641	1.06216753846635	NA	NA
Root480|1329	8.10424958355508	-0.162882162203444	1.00210058027492	0.544788480733464	0.872099494990339
Root480|1331	12.9971500046142	-0.281367128920069	1.06310076945057	NA	NA
Root480|2101	24.008698772685	-0.312637758034911	1.05391016787072	NA	NA
Root480|2109	0.762930498517807	-0.170060599604677	1.02894840557263	0.625088184538103	0.872099494990339
Root480|269	436.072675483792	-0.333469485163919	1.07127780750598	NA	NA
Root480|270	12.7075672132793	-0.243690395035573	1.04191126266085	NA	NA
Root480|324	2.74946724429027	-0.165762002506299	1.01962240079687	NA	NA
Root480|424	3.13064583874548	-0.202940121956897	1.04525152814554	NA	NA
Root480|521	68.2863702520116	-0.394999036391392	1.11379391489062	NA	NA
Root480|2213	36.8602385235405	-0.23730357321661	1.03990938747632	NA	NA
Root480|1185	149.584206135551	-0.34430329475564	1.0781611760886	NA	NA
Root480|166	5.89298040234444	-0.214455668429229	1.05098141649084	NA	NA
Root480|351	147.740176909649	-0.351769552865395	1.08660807716273	NA	NA
Root480|692	0.052615896449504	-0.064422958839607	1.01014467036225	0.796681149403066	0.898951553665818
Root480|1036	109.223715765411	-0.339240658978775	1.07949174969121	NA	NA
Root480|1714	4.09117260375262	-0.198753485258032	1.0318996322212	NA	NA
Root480|951	11.7733326473738	-0.312597751873182	1.06854598953418	NA	NA
Root480|751	29.4531130314841	-0.320713583080677	1.06486343926995	0.226050917379292	0.872099494990339
Root480|375	0.973394084315823	-0.177752952622581	1.03219483565346	0.564000669581784	0.872099494990339
Root480|385	0	NA	NA	NA	NA
Root480|922	6.90612306380108	-0.23085335103737	1.04698028940743	NA	NA
Root480|543	9.65549532247126	-0.249052455270987	1.04080822990235	NA	NA
Root480|1541	26.7309186224016	-0.280755393828985	1.05092320854383	NA	NA
Root480|1399	853.959390618955	0.0333904919350264	0.906133600382282	0.956607953931034	0.982214234423889
Root480|1400	3367.19734417437	0.175429867503484	0.927106911374197	0.695733267386382	0.872099494990339
Root480|1412	1162.79009229369	-0.109942375142947	0.915751170371831	0.775014232034675	0.898951553665818
Root480|1413	89.8492419249606	0.164622755759817	0.988266873795059	0.608753710684994	0.872099494990339
Root480|1222	19.9030777075527	-0.260005918116352	1.05139985214799	NA	NA
Root480|2960	50.3044966732276	-0.274590433589941	1.04960276477409	NA	NA
Root480|1300	50.1984843978553	-0.359368862473406	1.090535213125	NA	NA
Root480|2816	35.7560098811969	-0.263951822852087	1.04141676787882	NA	NA
Root480|399	61.1431444827166	-0.285000191231237	1.05552709283169	NA	NA
Root480|1815	5.95903692771001	-0.223128602693335	1.04302317851276	NA	NA
Root480|764	0	NA	NA	NA	NA
Root480|1826	7.63038811701888	-0.169308871372596	1.00430963355607	NA	NA
Root480|2385	127.115308451551	-0.349643181215072	1.07841487318532	NA	NA
Root480|2386	67.0784265104889	-0.286699181274761	1.04004095977865	0.311915463584152	0.872099494990339
Root480|359	13.8119119799884	-0.296062922358141	1.07317473664526	NA	NA
Root480|3008	15.7857925164379	-0.287484387206796	1.06816030224286	NA	NA
Root480|3009	27.0213138853375	-0.323195602336362	1.0558587838432	NA	NA
Root480|1892	9.32741439469104	-0.253948530820716	1.03139361418062	NA	NA
Root480|1991	2.99910609762172	-0.203607472339408	1.04526524878065	NA	NA
Root480|564	1.99940406508115	-0.196132578817385	1.04113850117447	NA	NA
Root480|632	24.4152621090208	-0.39379802567871	1.10593612586514	NA	NA
Root480|975	5.06482159918516	-0.193060944513658	1.01646948638748	NA	NA
Root480|890	10.9575470904129	-0.249036510625971	1.05734036713861	NA	NA
Root480|1164	0	NA	NA	NA	NA
Root480|1165	6.94612655205862	-0.196032938247499	1.01621776137333	NA	NA
Root480|2408	21.9418804530378	-0.316025162875022	1.06967748937495	NA	NA
Root480|2861	13.5631805838781	-0.19069686024747	1.02522572366841	NA	NA
Root480|1731	0	NA	NA	NA	NA
Root480|1801	10.6298126131313	-0.194998954471614	1.01540427517286	NA	NA
Root480|450	14.9962199220816	-0.367531483691011	1.10610750496365	NA	NA
Root480|2723	24.1528509220007	-0.297567923774343	1.0607115934467	NA	NA
Root480|2660	3.81490740370575	-0.175749867047748	1.02106530670727	NA	NA
Root480|2292	3.02541404584648	-0.203744156177003	1.04534427698868	NA	NA
Root480|1804	9.31358698116958	-0.221944672318559	1.04076216731882	NA	NA
Root480|3046	23.6523788578722	-0.31168649452848	1.06995176520765	NA	NA
Root480|1483	53.460172458376	-0.325645854796225	1.07787053993281	NA	NA
Root480|2235	124.010332311546	-0.357803007906461	1.08670455985294	NA	NA
Root480|1792	10.9976824521591	-0.255235127936044	1.04593143703693	NA	NA
Root480|1638	57.7230039249939	-0.338991199301955	1.07694260735884	NA	NA
Root480|2157	118.142051154229	-0.385351060967962	1.10730168869423	NA	NA
Root480|1106	24.3500810517485	-0.282151482913746	1.05033686358453	NA	NA
Root480|2541	20.1523071138932	-0.355375279414575	1.11301260166317	NA	NA
Root480|655	35.4264324374652	-0.301905615581113	1.06257877704428	NA	NA
Root480|2804	3.9988081301623	-0.207601802419252	1.04763827857595	NA	NA
Root480|1952	2253.26190616617	-0.330032724380955	1.07402436117356	NA	NA
Root480|1628	31.624563128947	-0.352072263600449	1.08299567336853	NA	NA
Root480|538	10.5506338573403	-0.189074882490112	1.02408951459105	NA	NA
Root480|2639	97.6475261364041	-0.37264457055215	1.1013889692849	NA	NA
Root480|1539	6.69565947800307	-0.229321862797799	1.0461763934357	NA	NA
Root480|2619	5.18382125535155	-0.247855714335525	1.04056196401043	NA	NA
Root480|855	122.000657776574	-0.313454442039214	1.05435994555356	NA	NA
Root480|1894	27.8763790221943	-0.416624950153903	1.11584954986268	NA	NA
Root480|2501	14.1283282909046	-0.260740921270253	1.05206854125254	NA	NA
Root480|438	21.0077251236294	-0.294141281265333	1.07010443834297	NA	NA
Root480|1970	27.718040235878	-0.332430717791286	1.06212589665292	NA	NA
Root480|2044	1.15754972188909	-0.18304609130512	1.03454312697743	0.522192823031998	0.872099494990339
Root480|1721	5.73666611681609	-0.152493196642364	0.987438898884361	NA	NA
Root480|1760	13.7861930904941	-0.24701556035712	1.04448452038412	NA	NA
Root480|3181	9.11599071468025	-0.242817401284942	1.05360391873843	NA	NA
Root480|510	402.496431684886	-0.335722554303659	1.076604984578	NA	NA
Root480|1301	59.9593025617258	-0.276390616667588	1.05230153482872	NA	NA
Root480|1428	14.9311304041912	-0.21499729856146	1.02633149027312	NA	NA
Root480|728	2.30223212446949	-0.149402191307419	1.0145185508234	NA	NA
Root480|217	33.5846123147552	-0.225895503257819	1.03626117655032	NA	NA
Root480|1401	303.560577842676	-0.334706928441858	1.07420061841337	NA	NA
Root480|1788	94.7526720512257	-0.365499290780312	1.09584481726259	NA	NA
Root480|3013	177.907616550939	-0.366736639700164	1.09275707805042	NA	NA
Root480|2468	150.462782582351	-0.366064160153017	1.09796009673592	NA	NA
Root480|3078	46.7630884946683	-0.315792308770603	1.06591931457662	0.216411078272929	0.872099494990339
Root480|1994	1.93392084932296	-0.131465462060054	1.00978580984906	0.600990317438208	0.872099494990339
Root480|1257	11.4315999806919	-0.233548403843529	1.03469345738857	NA	NA
Root480|1283	1.40776188482792	-0.104364624340089	1.00183476091257	0.70524213622349	0.872099494990339
Root480|527	272.879345569185	-0.365878379967304	1.09770723231707	NA	NA
Root480|872	6.65591090086225	-0.217442083596089	1.05222895127596	NA	NA
Root480|873	34.1365782411022	-0.342048714650453	1.0919783047784	NA	NA
Root480|3153	69.9559611783915	-0.387169434055727	1.10940155228367	NA	NA
Root480|3211	28.255999136964	-0.407285002474343	1.12566727041328	NA	NA
Root480|2789	29.3473604599988	-0.289147860240243	1.07223668550808	NA	NA
Root480|2794	23.1391349509367	-0.346038626615065	1.09307612688371	NA	NA
Root480|2758	2.65710277069995	-0.201651138870395	1.04413885356624	NA	NA
Root480|2407	19.5084427350583	-0.307222666359249	1.06592167193764	NA	NA
Root480|430	0.315695378697024	-0.13599674589889	1.01801764950983	0.860802359920066	0.915630535711153
Root480|15	4.03855670730312	-0.197825277878789	1.03150778856745	NA	NA
Root480|69	2.4732020442434	-0.133050000274108	1.00770672635249	NA	NA
Root480|390	19.6673385909773	-0.327281119971004	1.07660809198835	NA	NA
Root480|756	6.98504690847534	-0.231542763135321	1.04731420647038	NA	NA
Root480|79	222.740805040525	-0.338551251042606	1.07306611681842	NA	NA
Root480|2027	0	NA	NA	NA	NA
Root480|237	10.6163719842152	-0.21476631912816	1.02484748141932	NA	NA
Root480|703	6.02497041544755	-0.263968503221724	1.06707957325543	NA	NA
Root480|1226	0.026307948224752	-0.0440460116714354	1.01142475954677	0.71833064032994	0.872099494990339
Root480|1564	7.57750156032959	-0.24417976467937	1.02564118030621	NA	NA
Root480|3002	12.4968487163646	-0.239210283593856	1.04989811272319	NA	NA
Root480|2020	31.3088765861106	-0.409042518152284	1.12137262446868	NA	NA
Root480|2146	3.72286132860609	-0.191674860097335	1.02899824648628	NA	NA
Root480|1158	10.7870869928724	-0.237539253024109	1.03686325833234	NA	NA
Root480|1502	56.4500193648089	-0.295145120028237	1.04081605586627	NA	NA
Root480|2141	534.799456419509	-0.343950205225923	1.0795053502359	NA	NA
Root480|2175	8.31356655013834	-0.229069996681548	1.04507981159483	NA	NA
Root480|2257	24.7451347979761	-0.348551023170495	1.07284807302754	NA	NA
Root480|2279	28.4147542835336	-0.252449185327234	1.05008202854961	NA	NA
Root480|3072	28.1124202972556	-0.342356306115425	1.07296154012837	NA	NA
Root480|381	296.534720363965	-0.345921949563234	1.08065966396024	NA	NA
Root480|3218	5.10374195560188	-0.210327717842438	1.04932097513094	NA	NA
Root480|1294	15.5884354119422	-0.397638951031574	1.11288105417527	NA	NA
Root480|2859	14.8124579823762	-0.228198869364675	1.03369601502119	NA	NA
Root480|2154	15.4571663310583	-0.296271527754675	1.05894584841719	NA	NA
Root480|854	2.15725175442966	-0.197783854246346	1.04200076701468	NA	NA
Root480|2225	43.6087688091098	-0.235812990505062	1.03896560398067	NA	NA
Root480|2996	21.2583993705508	-0.265105085785348	1.03948505425474	NA	NA
Root480|1255	11.3913258321945	-0.282385997837601	1.07680515594733	NA	NA
Root480|1827	19.6010143815145	-0.218496660395581	1.02756092761467	NA	NA
Root480|2384	159.759025865769	-0.357423181230244	1.07940585858769	0.199798019122019	0.872099494990339
Root480|358	13.8782391655938	-0.237792232910711	1.03970280372078	NA	NA
Root480|1558	6.7482596253295	-0.274792921935179	1.05917577422742	NA	NA
Root480|2078	11.9703398551327	-0.299815095562885	1.07273988550738	NA	NA
Root480|1550	2.28879149555342	-0.19897159753571	1.04263995108576	NA	NA
Root480|1554	11.0101629868624	-0.249181987245604	1.05743065271497	NA	NA
Root480|2740	0.184155637573264	-0.113145296617203	1.01339926492302	0.993808127625131	0.995795743880381
Root480|2083	63.8534084074655	-0.285571392548828	1.05832418186761	NA	NA
Root480|1891	40.4396577846677	-0.252295342972143	1.03217198912215	NA	NA
Root480|1899	7.83976857097609	-0.221325006130395	1.05386313154004	NA	NA
Root480|1514	2.93362288186353	-0.171793862622005	1.02162385592022	NA	NA
Root480|218	0	NA	NA	NA	NA
Root480|2550	7.7886225909728	-0.148275767996793	0.997324933359331	NA	NA
Root480|2878	42.2938019836086	-0.252022377692928	1.03366272639167	NA	NA
Root480|504	7.36671957604091	-0.220103509950814	1.0272030410913	NA	NA
Root480|1643	0.052615896449504	-0.064422958839607	1.01014467036225	0.796681149403066	0.898951553665818
Root480|2608	5.41967649629255	-0.246018158641842	1.04125177041291	NA	NA
Root480|311	4.63045379867306	-0.192186939355404	1.02745855112743	NA	NA
Root480|818	15.4298825394976	-0.307297446744216	1.08192922953462	NA	NA
Root480|819	20.7065692548123	-0.25166639542937	1.03083784956944	0.354093317160382	0.872099494990339
Root480|1573	8.41878259391427	-0.270335195190728	1.05647875988901	NA	NA
Root480|1900	13.260018376876	-0.29675056257154	1.05795635459401	NA	NA
Root480|974	2.31509944377817	-0.199191560418196	1.04276016543638	NA	NA
Root480|1547	14.2723485667316	-0.251462169148533	1.06012869271626	NA	NA
Root480|2657	15.6411108586458	-0.266796653340855	1.04149286855102	NA	NA
Root480|702	1.49955304881086	-0.189858991715725	1.03783327169765	0.462632237557214	0.872099494990339
Root480|708	1.49955304881086	-0.189858991715725	1.03783327169765	0.462632237557214	0.872099494990339
Root480|1465	11.181451305127	-0.230677751470913	1.04575536755105	NA	NA
Root480|1217	1.07862587721483	-0.181002459247779	1.03360819929659	0.539054319472091	0.872099494990339
Root480|2737	35.0842337496808	-0.278808428580024	1.05057786352505	NA	NA
Root480|2870	48.7277446073054	-0.237025121971034	1.0259223034413	0.370322778702128	0.872099494990339
Root480|3158	16.8640527477929	-0.390054800317233	1.1197894737688	NA	NA
Root480|814	0	NA	NA	NA	NA
Root480|26	37.8599931930727	-0.332668759177166	1.06781130559615	NA	NA
Root480|2805	23.022839902789	-0.249175385519785	1.02809559371289	NA	NA
Root480|1869	15.9697370440255	-0.31098661574615	1.06794760122883	NA	NA
Root480|630	1.34170535946235	-0.18709955093765	1.03646009140125	0.487776994504291	0.872099494990339
Root480|707	0	NA	NA	NA	NA
Root480|921	7.70848374096904	-0.225200807531196	1.0430073909413	NA	NA
Root480|2692	8.02446601991058	-0.263732670324361	1.04816149716204	NA	NA
Root480|514	520.815830475832	-0.333704487586089	1.07171168288816	NA	NA
Root480|1489	8.44509054213902	-0.27046439625238	1.05657090111245	NA	NA
Root480|264	8.27413637148819	-0.239071404174644	1.05144496944904	NA	NA
Root480|3131	0	NA	NA	NA	NA
Root480|522	4.76217315153638	-0.31225453681364	1.08414955730317	NA	NA
Root480|2814	9.65559030809135	-0.223717027362897	1.04176505248135	NA	NA
Root480|3047	11.4576530177999	-0.263756486697019	1.05246641551458	NA	NA
Root480|2007	8.10310296434032	-0.227787234467187	1.04438584167794	NA	NA
Root480|2294	10.3669880420005	-0.166574795939655	1.00267402101982	NA	NA
Root480|1517	83.956735805037	-0.312599872049318	1.05301451921057	NA	NA
Root480|1095	41.8338353550876	-0.326457733855264	1.06155329294363	NA	NA
Root480|262	6.4588879439803	-0.227469736148446	1.04521876595683	NA	NA
Root480|498	5.16979848096745	-0.214716969030492	1.03896227566683	NA	NA
Root480|499	5.95974211080608	-0.249965138572868	1.03004262117784	NA	NA
Root480|152	7.2485766627022	-0.278166738578831	1.06142251513128	NA	NA
Root480|1631	0	NA	NA	NA	NA
Root480|2680	0.631390757394047	-0.163391467823974	1.02639990958358	0.674120540270922	0.872099494990339
Root480|2594	11.3392989944755	-0.231292106144507	1.04611826721596	NA	NA
Root480|2307	3.97301000417098	-0.121943918483784	1.00063127127214	NA	NA
Root480|568	1.84200664771198	-0.198824548048751	1.04111286338829	0.412741235122728	0.872099494990339
Root480|1790	16.5879578327432	-0.244899090203798	1.04513428647808	NA	NA
Root480|959	1.65740073815937	-0.19228088283702	1.03905406648578	0.440609352004404	0.872099494990339
Root480|2237	8.41900600678484	-0.240210829000451	1.0349745316092	NA	NA
Root480|2271	36.6749205176294	-0.314548124638712	1.07384966158211	NA	NA
Root480|3138	8.03761974858213	-0.237191785323586	1.03734331886596	NA	NA
Root480|2297	32.7414883147203	-0.335615180962849	1.09023648526582	NA	NA
Root480|2476	82.4814194263894	-0.294952295862208	1.0613067466187	NA	NA
Root480|3017	1.81524842750789	-0.193828731622161	1.03997796736874	0.421102399544781	0.872099494990339
Root480|8	3.49921202500873	-0.167498197421882	1.01816180163893	NA	NA
Root480|2339	19.3239686989944	-0.313974605778329	1.0711414655238	NA	NA
Root480|2404	3.18326173519499	-0.205870776846825	1.04619949292039	NA	NA
Root480|3182	245.483407492927	-0.340827153094178	1.07752969360204	NA	NA
Root480|774	14.471295649159	-0.296656439450013	1.07029706869862	NA	NA
Root480|186	4.97290739757419	-0.238410489685345	1.03743990394135	NA	NA
Root480|2503	2.32854007269424	-0.150483461882894	1.01483320166665	NA	NA
Root480|715	14.2728583889651	-0.239236479572202	1.0406779171129	NA	NA
Root480|3194	4.18296376773556	-0.208263745594647	1.04800534158907	NA	NA
Root480|3040	72.2452024550427	-0.312118792859449	1.07466183097264	NA	NA
Root480|2093	21.9956833028089	-0.29425507463582	1.05524403475521	NA	NA
Root480|2823	114.379696159599	-0.385590237253032	1.10720329544313	NA	NA
Root480|333	1.49955304881086	-0.189858991715725	1.03783327169765	0.462632237557214	0.872099494990339
Root480|395	41.7530439589795	-0.376772430580691	1.09905242455242	NA	NA
Root480|212	20.6924957660348	-0.341873304505301	1.08909067971135	NA	NA
Root480|1160	2.86756635649796	-0.203001074870328	1.04488896958596	NA	NA
Root480|2488	20.100610486668	-0.237670701772396	1.03789811824058	NA	NA
Root480|1157	28.4799629019322	-0.292573052808503	1.05808588904062	NA	NA
Root480|2184	58.4875593667137	-0.312616516456819	1.05356455538902	NA	NA
Root480|1468	6.24840860905921	-0.27078043008966	1.05660487081191	NA	NA
Root480|2131	85.7693676968839	-0.35060124313789	1.08192460211576	NA	NA
Root480|1673	40.8192665783158	-0.301188349921689	1.06324236492881	NA	NA
Root480|367	0.710314602068303	-0.16769748796056	1.02800508990435	0.643457717925584	0.872099494990339
Root480|1003	4.31448775973625	-0.250751596926687	1.06074878267129	NA	NA
Root480|3109	11.4717830806889	-0.299810687172091	1.04017456377035	NA	NA
Root480|42	19.205551188296	-0.258941411883747	1.05066995619744	NA	NA
Root480|1902	131.541467224191	-0.298052980776948	1.04502675934806	0.294381635302681	0.872099494990339
Root480|252	0	NA	NA	NA	NA
Root480|548	22.1660710771148	-0.237230528506689	1.03693492319838	NA	NA
Root480|3087	8.87921918065748	-0.241821162713519	1.05302609921286	NA	NA
Root480|406	3.43347389813382	-0.185020281529903	1.02643245318265	NA	NA
Root480|671	100.964462378158	-0.349661329387631	1.07863610648229	NA	NA
Root480|1765	5.47230814186513	-0.204226913425317	1.03274363971906	NA	NA
Root480|2707	2.13094380620491	-0.197526988493981	1.04186470201213	NA	NA
Root480|997	3.6178844468238	-0.15140485732096	1.00168101787251	NA	NA
Root480|1414	6.4456707279348	-0.263737796482214	1.04954260163527	NA	NA
Root480|1915	9.02362624108993	-0.214543470790495	1.05195571483777	NA	NA
Root480|930	71.1541403351372	-0.370148529643433	1.0917593405353	NA	NA
Root480|2231	5.73538762411265	-0.207481596001401	1.03423210453815	NA	NA
Root480|1302	1261.56303369839	-0.3363515044213	1.07670294962317	NA	NA
Root480|3099	95.7943735507081	-0.340471066216162	1.07119518840445	NA	NA
Root480|2133	16.9188860924131	-0.247069308966784	1.02800294376882	NA	NA
Root480|1702	26.5331998091659	-0.430465132454793	1.13435924169904	NA	NA
Root480|1266	8.37962307550391	-0.240468391642725	1.03913619680449	NA	NA
Root480|2246	267.989917956518	-0.336711012887113	1.07496519098984	NA	NA
Root480|3076	35.583379582855	-0.236758311763178	1.04253769408509	NA	NA
Root480|2752	16.8776001743322	-0.223788924991435	1.03363909213225	NA	NA
Root480|170	8.62900701771865	-0.22605114022492	1.05564683350637	NA	NA
Root480|10	31.8083526297787	-0.292847180567625	1.0595899096646	NA	NA
Root480|3018	0.999702032540575	-0.17831862345444	1.03246393933333	0.557471783461524	0.872099494990339
Root480|63	51.790222308517	-0.244325719670885	1.04550061548081	NA	NA
Root480|2551	7.39310676076268	-0.207675559193043	1.03345467941734	NA	NA
Root480|1343	265.156029306957	-0.341509140247562	1.07200535240561	NA	NA
Root480|2203	5.76167982321432	-0.252304575369805	1.04434119073864	NA	NA
Root480|1775	84.2964449319084	-0.368836064604641	1.09460572113318	NA	NA
Root480|795	11.656209378502	-0.222065449730011	1.01487043409672	0.427825256446609	0.872099494990339
Root480|117	2.36771534022768	-0.199615855336311	1.04299365655333	NA	NA
Root480|1589	16.8642230327901	-0.254664562890025	1.05043457613547	NA	NA
Root480|1950	17.7326879735745	-0.252125061693557	1.04802718809932	NA	NA
Root480|3187	30.7969864712557	-0.348764927466475	1.07248472818739	NA	NA
Root480|2917	40.714584941757	-0.298363882159894	1.06118879085666	NA	NA
Root480|12	3.06516262298729	-0.175416679827209	1.02291343730858	NA	NA
Root480|1416	12.3260106700793	-0.302984024310077	1.07790097611412	NA	NA
Root480|1314	46.699077011984	-0.297980504640796	1.06427322885147	NA	NA
Root480|598	0.894470239641567	-0.175294418239012	1.03110150746522	0.584915606968773	0.872099494990339
Root480|719	1.43406983305267	-0.106013515273559	1.00228685763539	0.698908872235174	0.872099494990339
Root480|1121	19.0889416787775	-0.271889476586683	1.03943666077321	NA	NA
Root480|2510	0	NA	NA	NA	NA
Root480|2850	23.6384284067227	-0.317173445866027	1.08970683398999	NA	NA
Root480|57	4.56469992267508	-0.249686881262378	1.04469484391215	NA	NA
Root480|118	16.1278396444907	-0.283798052393328	1.04995644035419	NA	NA
Root480|472	4.34126172906342	-0.25103281256114	1.06087674030342	NA	NA
Root480|1285	90.6776525794335	-0.357611787516873	1.08043076932129	NA	NA
Root480|2449	0.736622550293055	-0.168949678314716	1.02849427971765	0.634085504521747	0.872099494990339
Root480|1039	40.7408048176241	-0.270206906573425	1.04447350637437	NA	NA
Root480|394	49.803742136856	-0.386375725243493	1.10872971123802	NA	NA
Root480|1882	10.7341526979322	-0.208502049942507	1.03437245739893	NA	NA
Root480|1137	60.7521333874652	-0.2254466552782	1.02147991680677	0.388225407205846	0.872099494990339
Root480|1682	238.16503871111	-0.343163364229404	1.08391309807968	NA	NA
Root480|2398	124.061414804175	-0.368762289386247	1.09713199977861	NA	NA
Root480|2667	5.61703360078824	-0.219764994084562	1.04136756482783	NA	NA
Root480|1205	22.2187592967989	-0.328418523946426	1.0798941837421	NA	NA
Root480|284	3.63094712699512	-0.242302432961622	1.05702983583637	NA	NA
Root480|1437	1.28908946301285	-0.186077484224465	1.03595964766834	0.496990814971549	0.872099494990339
Root480|1774	1.76308280303773	-0.196094030524312	1.04025608480769	0.424617847300166	0.872099494990339
Root480|2847	0	NA	NA	NA	NA
Root480|1438	14.1686186794066	-0.312558299935254	1.0450871688954	NA	NA
Root480|2159	165.934728076164	-0.361635342955231	1.08962105224174	NA	NA
Root480|847	338.474353437557	-0.357840501515652	1.08687079343581	NA	NA
Root480|1263	46.4490602099078	-0.375124532537105	1.10275678323196	NA	NA
Root480|1513	159.040347883961	-0.282903774748669	1.05971295290083	NA	NA
Root480|2198	26.6642204013139	-0.265716969381512	1.05792184996343	NA	NA
Root480|2630	7.90608000745837	-0.23586242559346	1.03662649678281	NA	NA
Root480|442	1.60478484170987	-0.191497079358477	1.03865987979184	0.447645503723727	0.872099494990339
Root480|611	40.5952516288585	-0.311966801518588	1.06701785196672	NA	NA
Root480|810	25.5475707745212	-0.244570700904597	1.02993361073304	NA	NA
Root480|898	1.07862587721483	-0.181002459247779	1.03360819929659	0.539054319472091	0.872099494990339
Root480|1231	12.9842826853055	-0.258057613053313	1.04903903159437	NA	NA
Root480|2897	22.6654688452631	-0.397832842845012	1.13143749151032	NA	NA
Root480|767	16.7718428100767	-0.334619337683203	1.0852454704008	NA	NA
Root480|2899	15.5351143323967	-0.307466445497353	1.08206447258808	NA	NA
Root480|1652	1.71001663460888	-0.192991912047608	1.03942240805241	0.433852332630752	0.872099494990339
Root480|187	2.49925508135144	-0.200596243653051	1.04354073747057	NA	NA
Root480|1922	20.600656863801	-0.304571966821098	1.0639693921103	NA	NA
Root480|1862	29.5067258040444	-0.356629672129167	1.08033113954388	NA	NA
Root480|2461	18.1006965993535	-0.258276460909741	1.052790553033	NA	NA
Root480|743	1.18385767011384	-0.183650946603557	1.03482962832875	0.516880184895536	0.872099494990339
Root480|2714	27.2567434392829	-0.283938871363109	1.05440767276077	NA	NA
Root480|402	35.1765229238939	-0.366606397600928	1.08895530483051	NA	NA
Root480|1463	19.1139873743035	-0.353451181032516	1.09254579678529	NA	NA
Root480|740	5.38026206676547	-0.217163068974332	1.04012044454261	NA	NA
Root480|1635	0.605082809169295	-0.161756572756154	1.02581712981278	0.685306709079352	0.872099494990339
Root480|1990	0	NA	NA	NA	NA
Root480|2555	52.7251901095264	-0.258761675705106	1.04034523512389	NA	NA
Root480|1549	1.13124177366433	-0.182340806274404	1.03422623940012	0.527654459394418	0.872099494990339
Root480|414	0.026307948224752	-0.0440460116714354	1.01142475954677	0.71833064032994	0.872099494990339
Root480|1548	54.6858096287994	-0.332446004463	1.0679446187928	NA	NA
Root480|1606	15.5361536631065	-0.265091802047982	1.05453527995569	NA	NA
Root480|47	12.5499744350475	-0.218956020325231	1.02749549066163	NA	NA
Root480|1953	153.04623003585	-0.317195577952568	1.05858976022111	NA	NA
Root480|2674	2.52581794069291	-0.135324916833347	1.00830182739963	NA	NA
Root480|820	10.168563554787	-0.254253109706226	1.04711198468406	NA	NA
Root480|1595	2.0257120133059	-0.196426943177269	1.04129014190372	NA	NA
Root480|1198	13.6938128677807	-0.321933069951512	1.07565246077277	NA	NA
Root480|1912	57.6698029069338	-0.404442157331344	1.12194448024037	NA	NA
Root480|1495	0.26307948224752	-0.1282164812132	1.01621666952764	0.910422430152746	0.944351216369618
Root480|3048	1.86786432395739	-0.194532759984482	1.04032807520185	NA	NA
Root480|519	8.08998073391492	-0.238124313336213	1.0509151401867	NA	NA
Root480|654	16.3517596083279	-0.219673778532411	1.02959998794216	NA	NA
Root480|2105	0	NA	NA	NA	NA
Root480|344	5.57753993476413	-0.205553567467884	1.03334748586839	NA	NA
Root480|1107	18.2198192931479	-0.304017928744908	1.06307714171291	NA	NA
Root480|621	70.1564889120083	-0.355495913629726	1.08294189795633	NA	NA
Root480|2499	4.86722533269583	-0.195740595247999	1.02900498984255	NA	NA
Root480|1212	3.15752709657762	-0.132333496926739	1.00466241683342	NA	NA
Root480|2414	40.9250396916944	-0.233861525821159	1.03773678836271	NA	NA
Root480|2415	23.2830917393898	-0.30318988674206	1.07921330098675	NA	NA
Root480|366	2.31509944377817	-0.199191560418196	1.04276016543638	NA	NA
Root480|352	69.4171617536966	-0.389789489256702	1.11154356484039	NA	NA
Root480|1906	4.82836846365306	-0.142104299612182	1.00563119903582	NA	NA
Root480|1645	60.6326120970622	-0.292847662797119	1.04544565955766	NA	NA
Root480|2811	69.930195041528	-0.37985558390371	1.1015684006112	NA	NA
Root480|1734	0	NA	NA	NA	NA
Root480|2143	13.1162687612888	-0.223424055706926	1.0174484932702	NA	NA
Root480|32	5.0908746362932	-0.213757540426875	1.03851323692121	NA	NA
Root480|1221	15.8122918884054	-0.238009094187817	1.04017959244738	NA	NA
Root480|308	2.94674511228894	-0.151202729639204	1.01285535679598	NA	NA
Root480|1957	9.48526208403956	-0.256203293085826	1.03256526173952	NA	NA
Root480|934	32.2429753414075	-0.271032436297299	1.04567654415265	NA	NA
Root480|2129	22.0875817552968	-0.327429431748892	1.06067082431692	NA	NA
Root480|2742	4.76244381177617	-0.234394764482592	1.03550143069195	NA	NA
Root480|3171	46.3574009194135	-0.382698072181177	1.10494929896765	NA	NA
Root480|1420	22.0488090214918	-0.254804087889659	1.0320231619114	NA	NA
Root480|3032	86.6244515590064	-0.33707609013063	1.073258925497	NA	NA
Root480|979	3.38136782391775	-0.0740009326533919	0.98147265781797	0.788265913990041	0.898951553665818
Root480|2301	75.5385900081041	-0.29514530744338	1.04383178729424	NA	NA
Root480|2888	7.51165614494973	-0.279468938163826	1.06238987055882	NA	NA
Root480|2375	19.3119296004098	-0.253924666798072	1.03112665669301	NA	NA
Root480|1470	88.0843830054243	-0.348098116583461	1.0822841953032	NA	NA
Root480|757	7.74868259008921	-0.27536163804077	1.04470078380544	NA	NA
Root480|2790	10.7736306148333	-0.306735937713181	1.06420998268108	NA	NA
Root480|2453	5.27604991833333	-0.0540365904691852	0.97624569343282	NA	NA
Root480|926	1.23647356656334	-0.184982803187589	1.03543110757776	0.506675283703852	0.872099494990339
Root480|2905	53.9865425328567	-0.389583322251342	1.11094698284938	NA	NA
Root480|2914	31.557148874381	-0.343432804382255	1.09321574723378	NA	NA
Root480|62	161.157633528883	-0.369661016017582	1.09708855204292	NA	NA
Root480|1132	23.7189452054712	-0.262425345294312	1.03834966917509	NA	NA
Root480|1239	18.4170218617694	-0.371285292888237	1.10717676815262	NA	NA
Root480|1093	16.9967863555006	-0.27622626601173	1.04628945492179	NA	NA
Root480|2018	12.7733688275282	-0.218147339951526	1.03905239318698	NA	NA
Root480|129	0	NA	NA	NA	NA
Root480|2016	59.3414882438564	-0.362015063991387	1.09059326253504	NA	NA
Root480|2092	9.5906169145666	-0.176058637896204	1.00653939838374	NA	NA
Root480|3160	9.32645430047826	-0.243658975885428	1.05409624666038	NA	NA
Root480|1798	25.9280761750081	-0.294093901787084	1.0558576330399	NA	NA
Root480|2972	26.270095251053	-0.287226075462315	1.05411139689103	NA	NA
Root480|3057	1.71027154572559	-0.0917641596941909	0.998596751036533	0.669547572776799	0.872099494990339
Root480|1607	0.697447282759617	-0.0230607359246605	0.989182050284828	0.99129065839713	0.995795743880381
Root480|660	1.94677241950857	-0.20294830080258	1.04241582346619	0.397916789070441	0.872099494990339
Root480|3084	111.001194392836	-0.336943473875404	1.07612823258271	NA	NA
Root480|1112	11.3526165857635	-0.302091538476104	1.0766612401157	NA	NA
Root480|2626	104.67604934153	-0.317236003098063	1.05622314983033	NA	NA
Root480|738	20.4695516455335	-0.373699454418641	1.09049470558439	NA	NA
Root480|1620	34.5304292848851	-0.378820828140918	1.11589546774053	NA	NA
Root480|1680	79.0208851495655	-0.366983954492342	1.09185699832033	NA	NA
Root480|2274	1.3680133076871	-0.1875512499263	1.03669060315384	0.483337489074748	0.872099494990339
Root480|234	2.19700033157048	-0.144833846405648	1.01322826387755	NA	NA
Root480|2606	18.8501707198321	-0.339820565442713	1.08972909967016	NA	NA
Root480|407	48.0150088304387	-0.299204104492455	1.0644605299968	NA	NA
Root480|2785	2.18354395353134	-0.211360031787209	1.04518129706853	0.367910599589788	0.872099494990339
Root480|1890	2.34140739200293	-0.199406233156932	1.04287803920321	NA	NA
Root480|636	31.3226228405368	-0.247270131342219	1.03137861255122	NA	NA
Root480|3064	48.1332314711561	-0.372884001188957	1.09392533192248	NA	NA
Root480|2151	11.4582263274073	-0.223857038247817	1.02911221147266	NA	NA
Root480|2989	7.06422566426631	-0.226321377406847	1.03165085667317	NA	NA
Root480|2135	30.9663506639749	-0.293998155356504	1.05747174591227	NA	NA
Root480|2265	17.9957832049451	-0.219423157871343	1.04061824969225	NA	NA
Root480|1197	27.2708686034312	-0.334677960384886	1.06646632151986	NA	NA
Root480|2063	1.34170535946235	-0.18709955093765	1.03646009140125	0.487776994504291	0.872099494990339
Root480|893	0.420927171596032	-0.147766467460229	1.02122701747251	0.782499066408131	0.898951553665818
Root480|1017	1.39432125591185	-0.188010522986594	1.03692143653983	0.479002763633471	0.872099494990339
Root480|3086	77.1935695714651	-0.347814115133277	1.08034325392653	NA	NA
Root480|840	94.9919282474207	-0.325713380151071	1.06548111057497	NA	NA
Root480|1887	57.8015567341858	-0.240441252087772	1.045477662106	NA	NA
Root480|1988	13.4833492819827	-0.320976143276035	1.07492465934131	NA	NA
Root480|1692	17.8778755164802	-0.217725793315472	1.0263913021577	NA	NA
Root480|1084	30.9664982865867	-0.290887376387648	1.05821890372696	NA	NA
Root480|1073	16.6281409327403	-0.345236036774794	1.07119689688502	NA	NA
Root480|2815	17.9693960202233	-0.294836468293863	1.05684027978656	NA	NA
Root480|464	20.3375773815534	-0.303915493853331	1.0634094188371	NA	NA
Root480|1244	0.762930498517807	-0.170060599604677	1.02894840557263	0.625088184538103	0.872099494990339
Root480|1364	31.8368716037934	-0.353705830148569	1.07137706190343	NA	NA
Root480|639	138.943773155792	-0.321245600808153	1.0592468562136	NA	NA
Root480|2209	2.76233456359896	-0.202299439647471	1.04450903737763	NA	NA
Root480|413	24.6384926388849	-0.318053167637791	1.07537951950856	NA	NA
Root480|546	12.4179248716903	-0.238354629484143	1.04953357986699	NA	NA
Root480|1062	25.2313060233366	-0.323613560572587	1.076048823767	NA	NA
Root480|2609	12.4442328199151	-0.238636029533218	1.04965377066974	NA	NA
Root480|3038	51.8035241506819	-0.350514822381526	1.08385025712327	NA	NA
Root480|2262	0.684006653843551	-0.166276169822281	1.02747483513043	0.653233013678846	0.872099494990339
Root480|2360	39.6741584887398	-0.381977684496688	1.10725377482606	NA	NA
Root480|1618	22.5208821730911	-0.329896868065584	1.0831235154272	NA	NA
Root480|2410	14.5617202480808	-0.305990146746079	1.08082856394652	NA	NA
Root480|1250	3.39398023210972	-0.165117027824608	1.01729610994227	NA	NA
Root480|2278	5.20897374850089	-0.210737070688975	1.04950637350566	NA	NA
Root480|2588	260.89908563178	-0.345868465174392	1.08110507189158	NA	NA
Root480|1091	19.0474170895846	-0.293587747932429	1.06880340600494	NA	NA
Root480|1086	24.2693688921374	-0.270349787331904	1.07036725206226	NA	NA
Root480|282	9.94523264968034	-0.230423671348055	1.03304610809342	NA	NA
Root480|1074	7.36648041404727	-0.222213464216147	1.04154715051679	NA	NA
Root480|2980	37.3483053523429	-0.204677013335167	1.02185531158741	0.409034069638035	0.872099494990339
Root480|3063	2.73602661537421	-0.202141453839699	1.0444186703213	NA	NA
Root480|3217	14.6814758017367	-0.238661741901163	1.023752343741	NA	NA
Root480|1996	18.7981438821131	-0.244461420317941	1.04499039833687	NA	NA
Root480|357	1.42062920413661	-0.188483955586664	1.03715465196127	0.474768675995225	0.872099494990339
Root480|112	11.9448320756241	-0.279218909543504	1.06102342956926	NA	NA
Root480|2347	0	NA	NA	NA	NA
Root480|2232	173.463291215256	-0.361534920165811	1.08576883787857	NA	NA
Root480|1130	0	NA	NA	NA	NA
Root480|2171	28.571801804166	-0.319991836588693	1.07526217585893	NA	NA
Root480|3043	38.7536352119902	-0.363672643302019	1.09270795687153	NA	NA
Root480|144	5.86692736523641	-0.20902263619513	1.03494671879783	NA	NA
Root480|856	9.52373216847693	-0.235265304983883	1.04855705987065	NA	NA
Root480|1728	0.0789238446742559	-0.0787552023751607	1.01018749776431	0.852986075090789	0.913132529103601
Root480|296	22.376220201542	-0.288221112311289	1.0687738928171	NA	NA
Root480|653	109.198607564274	-0.354968174130453	1.08174260111613	NA	NA
Root480|1241	0.368311275146528	-0.142391732359077	1.01968631952848	0.818783966442817	0.905542532423513
Root480|1429	6.49806321151374	-0.21686490423033	1.0519862353448	NA	NA
Root480|2593	13.259205905275	-0.228666070919105	1.05734364289889	NA	NA
Root480|3096	38.7675856631397	-0.326309512733735	1.06484040589012	NA	NA
Root480|147	37.3988076221024	-0.371092056378446	1.0967922620886	NA	NA
Root480|1410	68.1931805338398	-0.299479533113582	1.06779373229527	NA	NA
Root480|1113	1.84155637573264	-0.194185554366133	1.04015495722194	NA	NA
Root480|658	39.5175735429716	-0.368562136404358	1.08835404412601	NA	NA
Root480|931	147.927651780719	-0.368575198022401	1.09017743093728	NA	NA
Root480|2358	1.02626489188204	-0.0287573079777142	0.989356302884902	0.884112336492299	0.932928674201424
Root480|954	5.88011308303576	-0.22244841163147	1.04267429140067	NA	NA
Root480|2803	7.11729183269516	-0.268474572458427	1.04031621907844	NA	NA
Root480|520	48.8860676444986	-0.325428909457252	1.05488577044219	NA	NA
Root480|3041	26.0600976863574	-0.286696248586681	1.05371583355809	NA	NA
Root480|2117	15.9699324048881	-0.355370693829922	1.09682652820915	NA	NA
Root480|606	92.1358158678968	-0.377724122234001	1.10071042063068	NA	NA
Root480|2439	3.15692228872409	-0.239438422789522	1.05523783132049	0.277556356550664	0.872099494990339
Root480|2537	28.1652315545678	-0.367672422212691	1.09021914699185	NA	NA
Root480|1123	0	NA	NA	NA	NA
Root480|307	68.1283867520546	-0.353121731374001	1.08486235940732	NA	NA
Root480|741	4.95931914604636	-0.256504834015689	1.04821548133028	NA	NA
Root480|453	31.4275559211881	-0.281936825408012	1.05380378196544	NA	NA
Root480|2791	11.102209061962	-0.241372448424408	1.05215813615184	NA	NA
Root480|1196	19.0744617191516	-0.308054324474177	1.06614398621592	NA	NA
Root480|1208	19.455448889864	-0.383742568915026	1.12175147611806	NA	NA
Root480|713	0.789238446742559	-0.171211019723204	1.02940881624774	0.616440355777385	0.872099494990339
Root480|419	1.89417227218214	-0.19487057455487	1.04049740379929	NA	NA
Root480|1859	51.9218274803989	-0.292820766890542	1.05509742079926	NA	NA
Root480|1860	77.7082046492314	-0.334734557046958	1.0624982535962	NA	NA
Root480|1384	6.2618014997244	-0.16936876515581	1.01631516539993	NA	NA
Root480|1540	13.1411067930673	-0.259172676192338	1.06247534887288	NA	NA
Root480|2396	35.5712174466424	-0.272515735212782	1.04643074040309	NA	NA
Root480|1144	12.1949492529429	-0.34214914492757	1.06583395453551	NA	NA
Root480|2390	597.278999919557	-0.370129639961805	1.09612883838549	NA	NA
Root480|3161	145.341878357365	-0.380973182911789	1.09769358473058	NA	NA
Root480|2379	144.585947416941	-0.343183239121503	1.08012096019441	NA	NA
Root480|2877	43.6607326503365	-0.303917708450677	1.06224443665336	NA	NA
Root480|604	1546.89888475866	-0.326795318605487	1.0708723752008	NA	NA
Root480|1125	28.7315170449484	-0.305422036800115	1.04879355216184	NA	NA
Root480|2549	29.6902761428825	-0.293374873254643	1.06130993415601	NA	NA
Root480|2587	95.2928292051211	-0.360384001742281	1.0893680430307	NA	NA
Root480|1358	75.2070923759467	-0.332570024969314	1.07031541951179	NA	NA
Root480|2103	67.339837739285	-0.358330988453132	1.08369670954048	NA	NA
Root480|2552	41.0045737338446	-0.311766805502913	1.05195061372093	NA	NA
Root480|334	0	NA	NA	NA	NA
Root480|1368	5.22241437741696	-0.215342748811141	1.03925686104263	NA	NA
Root480|1209	8.30069923082965	-0.239734589375552	1.03873137134204	NA	NA
Root480|2898	6.78770555310273	-0.218081209909954	1.03934838364806	NA	NA
Root480|2992	24.731004735087	-0.313911709758206	1.07182662779934	NA	NA
Root480|1142	52.9205290638339	-0.405412191137897	1.12607114085892	NA	NA
Root480|3037	90.981915099116	-0.345534501532399	1.0723367135548	NA	NA
Root480|2627	284.997215010851	-0.389980335242304	1.10771076469623	NA	NA
Root480|1199	4.60414585044831	-0.191714297345776	1.02726716075935	NA	NA
Root480|1200	3.20956968341974	-0.206725622614297	1.04649597892117	NA	NA
Root480|1202	14.9968685310662	-0.214668779526942	1.02482331946916	NA	NA
Root480|1787	14.0099742675802	-0.323351218651273	1.07672844274805	NA	NA
Root480|2792	16.2333898358804	-0.271356687764251	1.04338234504439	NA	NA
Root480|2892	26.9664594019718	-0.336601716616278	1.08930503365385	NA	NA
Root480|1340	0	NA	NA	NA	NA
Root480|1321	13.8387932378206	-0.299891749160843	1.06018996934287	NA	NA
Root480|3213	43.6077703033884	-0.388669919371745	1.10768592279753	NA	NA
Root480|2086	2.81520537116518	-0.146439259992013	1.01142647628741	NA	NA
Root480|408	0	NA	NA	NA	NA
Root480|1532	1.44693715236136	-0.188970888202015	1.03739027083837	0.47063131804184	0.872099494990339
Root480|1023	106.976632428695	-0.334204156704909	1.06802149381924	NA	NA
Root480|2465	14.9447506448469	-0.317163599048778	1.05284814306486	NA	NA
Root480|939	35.8737748457909	-0.333016071058991	1.06739674067328	NA	NA
Root480|2836	41.0042750215969	-0.351638784420388	1.07930209530694	NA	NA
Root480|415	96.306513677939	-0.355698402318511	1.08344023095786	NA	NA
Root480|1148	3.35455005345957	-0.182877771812634	1.02565008503263	NA	NA
Root480|1204	44.4762785544222	-0.283599936165064	1.05403355271592	NA	NA
Root480|1206	56.4356506308079	-0.3236079775006	1.05944721542886	NA	NA
Root480|92	1.65765564927609	-0.0883552026715037	0.997854216279501	0.680857549406835	0.872099494990339
Root480|1903	9.86630880500608	-0.229763698457386	1.03268733371518	NA	NA
Root480|3004	20.1134620568536	-0.291972041463365	1.05690468149021	NA	NA
Root480|550	16.7981665074245	-0.270805459009436	1.06058529248854	NA	NA
Root480|3157	0.868162291416815	-0.174354301836904	1.03070191389431	0.592374742201963	0.872099494990339
Root480|687	5.44574528252366	-0.212142818718976	1.05005483368389	NA	NA
Root480|813	2.36771534022768	-0.199615855336311	1.04299365655333	NA	NA
Root480|996	3.10478816250008	-0.234109723119069	1.05361626469871	NA	NA
Root480|2014	3.42003326921776	-0.205541355699447	1.04640146806297	NA	NA
Root480|1369	9.81337451006592	-0.203280596876565	1.03162293521064	NA	NA
Root480|2615	54.3948371191362	-0.227684323129065	1.03735533776308	NA	NA
Root480|2729	0.526158964495039	-0.156936139470858	1.02408551202061	0.722397785271438	0.872099494990339
Root480|643	6.52437115973849	-0.216963101429657	1.05202741777934	NA	NA
Root480|644	2.52554728045311	-0.221049834090775	1.04861804418405	0.332225111956899	0.872099494990339
Root480|3220	4.97245712559484	-0.197343902893796	1.02969338153493	NA	NA
Root480|2244	11.9311803367224	-0.31343866659178	1.06918084000597	NA	NA
Root480|2875	0	NA	NA	NA	NA
Root480|1114	39.4249768206501	-0.247342579297221	1.0460724008242	NA	NA
Root480|2236	11.6555041954059	-0.218907420972598	1.02594289880839	NA	NA
Root480|1249	57.579165275428	-0.27160829931168	1.05037455721443	NA	NA
Root480|496	60.3282122223451	-0.369334002730822	1.08980734846164	NA	NA
Root480|475	7.20837781358204	-0.219493643911129	1.05307453222854	NA	NA
Root480|2056	14.3782855427267	-0.324976278650385	1.07795734902371	NA	NA
Root480|231	4.44660081046739	-0.201641589527111	1.01894135719463	NA	NA
Root480|418	13.8395141700397	-0.269808418809403	1.04102247016377	NA	NA
Root480|1833	51.3172368009557	-0.275198721587942	1.05021753978441	NA	NA
Root480|1824	110.354905392965	-0.353070607057547	1.08721018197709	NA	NA
Root480|1214	5.3668214378494	-0.211688961749419	1.04987662582244	NA	NA
Root480|53	10.4182024081185	-0.238956168079007	1.05070987197885	NA	NA
Root480|2233	10.7081473990751	-0.279972483901995	1.04643672198229	NA	NA
Root480|2087	0.841854343192063	-0.173342032539574	1.03028200546771	0.600103488875937	0.872099494990339
Root480|2693	16.6797489967262	-0.228969175222951	1.04620227459823	NA	NA
Root480|1800	111.435130083972	-0.386327765444302	1.10412111396908	NA	NA
Root480|2527	5.57753993476413	-0.205553567467884	1.03334748586839	NA	NA
Root480|816	35.2040458774482	-0.32393172603264	1.05672575919526	NA	NA
Root480|1171	35.7285080663882	-0.373431507009112	1.09246073446256	NA	NA
Root480|1817	35.5850291110407	-0.313625903200387	1.05251548590887	NA	NA
Root480|2389	21.2449744907578	-0.232754889160333	1.0365435415099	NA	NA
Root480|38	41.3061114885263	-0.374477628586007	1.09579411461545	NA	NA
Root480|1908	275.997050439641	-0.373486705948138	1.09512333276559	NA	NA
Root480|1717	3.65680480324052	-0.206451491318668	1.0469453503996	NA	NA
Root480|1534	42.7135707239866	-0.368330517302978	1.09254009896142	NA	NA
Root480|1592	11.9177239586832	-0.299678617909962	1.07262590556658	NA	NA
Root480|431	4.4857918271239	-0.205407281792611	1.03473860467624	NA	NA
Root480|1744	5.88011308303576	-0.22244841163147	1.04267429140067	NA	NA
Root480|691	0	NA	NA	NA	NA
Root480|1223	2.55232124978029	-0.221728245399153	1.04886731519407	0.329725806117783	0.872099494990339
Root480|429	19.0091266168868	-0.408312224483287	1.11149269693599	NA	NA
Root480|824	9.64213393005221	-0.298311337375264	1.07321793696013	NA	NA
Root480|2994	11.4441966397608	-0.292166141712511	1.0692825228958	NA	NA
Root480|1215	3.18326173519499	-0.205870776846825	1.04619949292039	NA	NA
Root480|1243	7.15735189506422	-0.335492649622061	1.07551689419521	NA	NA
Root480|2926	2.03985782531803	-0.0733702364806785	0.977505270338112	0.800264257355199	0.898951553665818
Root480|2391	913.811698696238	-0.348756011646359	1.08438949600041	NA	NA
Root480|2864	96.1374004592167	-0.337501522434294	1.0675303615656	NA	NA
Root480|1085	13.9962787275474	-0.277690419857514	1.07535511180924	NA	NA
Root480|1260	19.428706418783	-0.261095584649763	1.06560232042467	NA	NA
Root480|736	36.3749678421386	-0.317279577150484	1.05413960212511	NA	NA
Root480|1917	25.5334249625091	-0.228909093398343	1.03546143967331	NA	NA
Root480|1353	15.2380542376896	-0.174017084876996	0.994676545845059	NA	NA
Root480|1516	12.3786861167829	-0.234732743644702	1.03656044400677	NA	NA
Root480|2629	4.78804657690486	-0.209679550765448	1.04891275511724	NA	NA
Root480|1261	74.0329874792504	-0.253220003626784	1.05547578833716	NA	NA
Root480|1795	27.493462336314	-0.244160325610662	1.04443013723756	NA	NA
Root480|2498	9.61629200292988	-0.298109657394311	1.07310034028628	NA	NA
Root480|2762	19.5212623161161	-0.216434781875609	1.03982706090633	NA	NA
Root480|3176	29.5976887473033	-0.421573765439034	1.13484473432937	NA	NA
Root480|1614	791.70978611764	-0.325815718563183	1.06582634662062	NA	NA
Root480|2659	1.78894047928313	-0.193995427184912	1.03994699645116	0.424199459893201	0.872099494990339
Root480|1958	13.5628621853874	-0.22846358970491	1.03393063681041	NA	NA
Root480|2015	54.962788847803	-0.35459749661158	1.080212210992	NA	NA
Root480|1187	31.7684721791492	-0.244459463116553	1.04597651559805	NA	NA
Root480|3119	84.0861481848694	-0.338528658371547	1.0740847903683	NA	NA
Root480|2731	15.6929620217452	-0.307724582000699	1.08226834986379	NA	NA
Root480|2763	43.9000168777535	-0.267351229100135	1.04020751421201	NA	NA
Root480|1921	13.0371377437487	-0.326378063178444	1.05806493554596	NA	NA
Root480|609	11.49708319645	-0.212303354007376	1.03642340268689	NA	NA
Root480|610	101.319340428533	-0.347513349110238	1.07714600839798	NA	NA
Root480|1081	10.4576960741426	-0.247576314134385	1.05644191630818	NA	NA
Root480|3062	4.31495378083867	-0.250755813707345	1.06075076796663	NA	NA
Root480|2334	15.5101006259984	-0.287108447293056	1.05255115247194	NA	NA
Root480|699	0	NA	NA	NA	NA
Root480|2169	48.0286797854878	-0.266495363863565	1.04406635334037	NA	NA
Root480|43	35.1488203586001	-0.261296336535706	1.05755595199527	NA	NA
Root480|2543	14.9166066434344	-0.230398833134867	1.05812349286818	NA	NA
Root480|279	23.9413480054929	-0.279873538819728	1.06270906244408	NA	NA
Root480|1968	52.7109212598862	-0.28237099969997	1.05510359434141	NA	NA
Root480|603	201.34675585338	-0.353953436776054	1.08571434242946	NA	NA
Root480|2162	28.9542111530738	-0.333134825651452	1.06666188403381	NA	NA
Root480|2036	77.2438952056277	-0.245333976037199	1.04753791231267	NA	NA
Root480|2856	79.6270707768186	-0.360209390900881	1.08731093850888	NA	NA
Root480|2275	175.826720335298	-0.353979050130234	1.08392463492956	NA	NA
Root480|2127	7.3399175547058	-0.219883285035764	1.05324280288925	NA	NA
Root480|1406	134.312936018752	-0.323497992782478	1.06346099520406	NA	NA
Root480|2383	97.6206960838471	-0.364898608976638	1.09412818491627	NA	NA
Root480|2525	5.65691405141774	-0.250008306308902	1.04326283805324	NA	NA
Root480|1500	5.07743400737713	-0.210276747914802	1.04928862512793	NA	NA
Root480|1919	24.9954222602921	-0.240494007566666	1.02636690136812	0.367836695033858	0.872099494990339
Root480|2069	19.771817953411	-0.445467512231351	1.14610201074113	NA	NA
Root480|1271	20.7577993700534	-0.277306761435352	1.06201933802385	NA	NA
Root480|1082	11.7467697880324	-0.302331464760044	1.07712246966962	NA	NA
Root480|1083	16.4561631805028	-0.270013998209678	1.06001944752113	NA	NA
Root480|3033	23.7048313825868	-0.309544570066316	1.06674710561709	NA	NA
Root480|88	43.135920073778	-0.305448335478375	1.04975500141972	NA	NA
Root480|1213	8.8017691895493	-0.240457980274699	1.03521238266931	NA	NA
Root480|2963	1.18385767011384	-0.183650946603557	1.03482962832875	0.516880184895536	0.872099494990339
Root480|1275	71.6284466840303	-0.34967527371088	1.08301581967348	NA	NA
Root480|120	24.9025007170991	-0.354815213282127	1.07545851949546	NA	NA
Root480|2075	4.02511607838705	-0.207682886523428	1.04768747995331	NA	NA
Root480|1780	5.3807718889989	-0.149813517557415	0.99879073742965	NA	NA
Root480|391	28.5193335303282	-0.385864443729879	1.10684403216432	NA	NA
Root480|1242	27.8613799135927	-0.406713172934677	1.12503362868878	NA	NA
Root480|1779	38.2917602070469	-0.293318087504128	1.07781308649795	NA	NA
Root480|433	27.8618370988345	-0.217920866582699	1.04110346445016	NA	NA
Root480|1126	60.1294639470186	-0.314368596629698	1.07763101158702	NA	NA
Root480|2378	41.5289921216536	-0.322521393183056	1.07684668101305	NA	NA
Root480|477	0.684006653843551	-0.166276169822281	1.02747483513043	0.653233013678846	0.872099494990339
Root480|458	32.3476973120731	-0.30145822789895	1.06450220827296	NA	NA
Root480|615	1696.48494582085	-0.321029084645213	1.06531008196961	NA	NA
Root480|918	18.718826339571	-0.383081231181235	1.1209509850789	NA	NA
Root480|287	51.2509342003341	-0.375081228495412	1.09978555711494	NA	NA
Root480|2504	0	NA	NA	NA	NA
Root480|37	44.135267310841	-0.332841780598747	1.06458612850887	NA	NA
Root480|866	15.3128823082538	-0.209812390815557	1.02208228176678	NA	NA
Root480|108	7.94582858459919	-0.210096921544243	1.02264789557523	NA	NA
Root480|2577	6.44602062467161	-0.198904112683162	1.02912659308817	NA	NA
Root480|1070	21.7452797161273	-0.294073425686308	1.07053575089142	NA	NA
Root480|1079	8.11628868213967	-0.238262308428408	1.05099206406507	NA	NA
Root480|2766	0.052615896449504	-0.064422958839607	1.01014467036225	0.796681149403066	0.898951553665818
Root480|500	8.47141423948685	-0.229992111076068	1.04558288268803	NA	NA
Root480|1696	10.1293882872536	-0.231926716148244	1.03386879901297	NA	NA
Root480|1203	82.2459583741979	-0.348757575108199	1.07717925959817	NA	NA
Root480|2584	444.921058746795	-0.365415287135888	1.09052394524496	NA	NA
Root480|1772	7.36622550293055	-0.219961389091497	1.05327643304791	NA	NA
Root480|1920	21.022352705867	-0.302509125373195	1.06103855045141	NA	NA
Root480|1419	38.8716747739438	-0.419199346046478	1.13685523888574	NA	NA
Root480|1829	4.07773197483656	-0.207891646295196	1.04779880088869	NA	NA
Root480|935	28.0593063905759	-0.227701634682761	1.03532795138818	NA	NA
Root480|1248	128.458059564104	-0.315266763680504	1.06083491067054	NA	NA
Root480|1964	12.8259212366037	-0.234108093256559	1.0370494591161	NA	NA
Root480|2038	63.2609222573651	-0.356357403602989	1.08997836638407	NA	NA
Root480|2150	92.9529591540582	-0.364142598366223	1.0886396824707	NA	NA
Root480|2255	2.23643051022063	-0.122115015212064	1.00499472661432	0.570893603255433	0.872099494990339
Root480|194	4.97218646535505	-0.256876941116825	1.06359764865123	NA	NA
Root480|1377	55.9084966068297	-0.391058247216992	1.10716626571786	NA	NA
Root480|927	14.1149511493625	-0.305364468743985	1.08026461381811	NA	NA
Root480|2813	8.61658997038931	-0.284077091623222	1.0659355263222	NA	NA
Root480|1944	1.3153974112376	-0.186640437713992	1.03622553556088	0.492325673405645	0.872099494990339
Root480|121	26.6002351540099	-0.223456833776991	1.01622593683353	0.417095119562078	0.872099494990339
Root480|54	7.89263937854231	-0.226439227881409	1.04366387048917	NA	NA
Root480|451	33.6364565645921	-0.368454051994845	1.11004998470766	NA	NA
Root480|2802	8.73481212022503	-0.218430402336053	1.03886240838512	NA	NA
Root480|1122	37.4139415803353	-0.310859502345258	1.04593450848554	NA	NA
Root480|2066	32.5593798403205	-0.308954943627364	1.06559434028286	NA	NA
Root480|19	38.6742015450825	-0.398994334955251	1.12111256296276	NA	NA
Root480|455	1.28908946301285	-0.186077484224465	1.03595964766834	0.496990814971549	0.872099494990339
Root480|2539	83.9273649862918	-0.367215158440903	1.09462819030381	NA	NA
Root480|879	13.3127818959373	-0.258419086102416	1.05028051812233	NA	NA
Root480|3118	574.149287829388	-0.326292305980594	1.06757780167699	NA	NA
Root480|154	7.49776524405431	-0.220369269546259	1.05345001157516	NA	NA
Root480|162	0	NA	NA	NA	NA
Root480|2473	275.581576649338	-0.347865962205198	1.08263817380971	NA	NA
Root480|2635	69.3796148756034	-0.295572860529778	1.06222888854186	NA	NA
Root480|2705	745.335189560233	-0.345478536361398	1.08226357965809	NA	NA
Root480|1088	57.4868057005785	-0.327617406421961	1.06819325714865	NA	NA
Root480|2319	6.36722865348604	-0.256007805093741	1.04715293170203	NA	NA
Root480|1134	7.39310676076268	-0.207675559193043	1.03345467941734	NA	NA
Root480|1409	163.478464054213	-0.336365718366757	1.06823527256033	NA	NA
Root480|226	11.68149374514	-0.188058836544789	1.02438937373054	NA	NA
Root480|1491	48.3054548077681	-0.253115437979228	1.03617561005167	NA	NA
Root480|2581	16.2991279627553	-0.266911443474236	1.03970308897333	NA	NA
Root480|1277	2.6307948224752	-0.201482977219219	1.04404302374264	NA	NA
Root480|601	39.0815089669045	-0.355720723923342	1.10071335820185	NA	NA
Root480|1916	17.7720704139738	-0.225474434381443	1.03511154560176	NA	NA
Root480|1924	10.9183560737564	-0.279277184245618	1.05970022799133	NA	NA
Root480|3123	63.3533595450716	-0.408814240393219	1.12386481531864	NA	NA
Root480|1418	0.986834713231889	-0.0679717196021126	0.99395381464058	0.837306973555207	0.913132529103601
Root480|1417	5.32764617031596	-0.216564890549507	1.03983568525556	NA	NA
Root480|1256	24.7710082233445	-0.283313901118473	1.05119726170322	NA	NA
Root480|826	23.166860178616	-0.260519480710409	1.03865810106167	NA	NA
Root480|1345	2.06546059044672	-0.13839268400081	1.0115356752663	0.578604141716837	0.872099494990339
Root480|1344	3.26218557986924	-0.20487069314271	1.04600396106009	NA	NA
Root480|1831	14.5091043516313	-0.305915211301673	1.08076229325572	NA	NA
Root480|1567	48.4372691462515	-0.266134663089084	1.04410735978079	NA	NA
Root480|1246	8.26093490456576	-0.269607804344704	1.055940467721	NA	NA
Root480|1247	12.4838426103048	-0.370849956434818	1.10895254390788	NA	NA
Root480|2164	19.903571780663	-0.269007897989022	1.04034981356505	NA	NA
Root480|2165	306.442736836284	-0.361373773475241	1.08987295755343	NA	NA
Root480|2166	90.0726007776287	-0.336300277601701	1.0705754515517	NA	NA
Root480|2167	350.283953488558	-0.357470503470901	1.08939355873505	NA	NA
Root480|2168	72.2459514392697	-0.345832262099804	1.081073871027	NA	NA
Root480|2690	5.82749718658625	-0.221933659513771	1.04242105492654	NA	NA
Root480|1581	69.9191790336485	-0.33484500202269	1.06835567699206	NA	NA
Root480|1324	4.55172531486144	-0.253140152609166	1.06184424044202	NA	NA
Root480|2065	50.4108681720789	-0.329706073797295	1.06387351448928	NA	NA
Root480|2983	61.78772095791	-0.288667980290644	1.05777168032768	NA	NA
Root480|2984	22.6804458541419	-0.181355743122504	1.00937110488235	NA	NA
Root480|2985	14.6687561050398	-0.230972349764476	1.01975946368028	NA	NA
Root480|1176	220.540113877313	-0.372305493065818	1.09834187082346	NA	NA
Root480|1398	65.8814313309222	-0.290216609917292	1.05613589678465	NA	NA
Root480|1397	161.621969081111	-0.354312181445316	1.08273589420124	NA	NA
Root480|1396	53.621011165106	-0.322535691899776	1.05928070087675	NA	NA
Root480|1395	17.3247757438989	-0.336554357870559	1.08673234017526	NA	NA
Root480|1394	81.9164793831104	-0.340477133946469	1.07228779624022	NA	NA
Root480|1393	38.807470050889	-0.378150468771591	1.09736556242841	NA	NA
Root480|1392	33.517827943908	-0.405737962221202	1.12142029647735	NA	NA
Root480|1391	121.930574349356	-0.285128748787394	1.05769572646038	NA	NA
Root480|1390	87.3106407165363	-0.307066627492274	1.05074924035618	NA	NA
Root480|1389	31.9017844860868	-0.289525665191593	1.03883944953571	NA	NA
Root480|1388	26.505799402358	-0.287811503516487	1.07249004827668	NA	NA
Root480|1387	46.7261654426819	-0.236557701401714	1.03869004844287	NA	NA
Root480|1386	24.9417035457588	-0.216215603658716	1.02723354792715	NA	NA
Root480|1385	126.155779230644	-0.341405225793216	1.07572781561483	NA	NA
Root480|1383	26.7577723191074	-0.320655758687429	1.0716769063854	NA	NA
Root480|1382	59.4070787481195	-0.35520694066269	1.08540565955801	NA	NA
Root480|1381	41.3445338347128	-0.322924547736888	1.07837115617697	NA	NA
Root480|1380	56.3686655094757	-0.283128873738394	1.05422458641673	NA	NA
Root480|1379	51.8045122969026	-0.321597165590873	1.05874144892749	NA	NA
Root480|1378	48.8056173092666	-0.330756191842127	1.06285381236657	NA	NA
Root480|1376	70.2212069243207	-0.332017048025203	1.06667112994454	NA	NA
Root480|1375	66.8128505540659	-0.378206317203312	1.09952698309241	NA	NA
Root480|1373	126.048465309301	-0.374664433013907	1.10029920018348	NA	NA
Root480|1372	30.3484005354969	-0.276698179560363	1.04825959260151	NA	NA
Root480|2343	38.4650164519879	-0.37164352807414	1.09411851036963	NA	NA
Root480|494	196.270515712587	-0.338077972334402	1.07588405504155	NA	NA
Root480|2764	24.6918732686846	-0.265591413748775	1.04050895642882	NA	NA
Root480|2765	24.9933790342385	-0.276965111154815	1.06429400911942	NA	NA
Root480|115	42.4275916835149	-0.0456239156893135	0.957424831699989	NA	NA
Root480|122	24.9147101006809	-0.26221424191768	1.05427070024366	NA	NA
Root480|136	1.52586099703561	-0.190281853472743	1.03804600142776	0.458763736848284	0.872099494990339
Root480|1522	5.62990092009692	-0.213178067412709	1.05046221488841	NA	NA
Root480|947	3.42003326921776	-0.205541355699447	1.04640146806297	NA	NA
Root480|2568	1.30253009192891	-0.096896073122229	0.999938744497985	0.732365856587945	0.882007918631155
Root480|471	1.42062920413661	-0.188483955586664	1.03715465196127	0.474768675995225	0.872099494990339
Root480|765	13.8647985366777	-0.222469380290683	1.04191579287596	NA	NA
Root480|770	22.6653487837777	-0.256769622238491	1.04975260947891	NA	NA
Root480|2229	23.7316806512912	-0.233866858250943	1.03477444195607	NA	NA
Root480|1240	36.1250701405705	-0.279563351243446	1.03317067323239	NA	NA
Root480|2967	5.57784258413172	-0.22615288384213	1.02985105510664	NA	NA
Root480|1104	22.3509756989151	-0.223738236752753	1.0173298243657	NA	NA
Root480|540	3.64393748393184	-0.189989275024544	1.02833156733643	NA	NA
Root480|541	36.4651621149274	-0.359300212043675	1.08706862308001	NA	NA
Root480|876	39.4251810173734	-0.338821820860995	1.08836095940447	NA	NA
Root480|2991	5.1961064291922	-0.215031177403447	1.03911002648537	NA	NA
Root480|2993	16.3383189794118	-0.232435734902906	1.03691183815618	NA	NA
Root480|2995	133.230962293371	-0.38149470776098	1.10688907168312	NA	NA
Root480|1904	5.36707634896612	-0.202865103509114	1.03212832451519	NA	NA
Root480|776	18.6008025267405	-0.238619540808816	1.04123381948288	NA	NA
Root480|1604	0.973394084315823	-0.177752952622581	1.03219483565346	0.564000669581784	0.872099494990339
Root480|1603	16.2461498666841	-0.332666525643506	1.08375885744056	NA	NA
Root480|2964	59.1442192117184	-0.392563516410111	1.11238734902636	NA	NA
Root480|1232	112.870106413269	-0.31837557363737	1.06026910780131	NA	NA
Root480|1234	68.8913138043341	-0.292870008221147	1.05760346716553	NA	NA
Root480|1245	1.92048022040689	-0.195199229307707	1.04066302661174	NA	NA
Root480|1189	172.076808496621	-0.332816457506117	1.07619561992165	NA	NA
Root480|1190	5.24872232564171	-0.215651791509451	1.03940281104863	NA	NA
Root480|1191	1.76263253105838	-0.193668921981361	1.03977570569079	0.427355508375982	0.872099494990339
Root480|1192	2.13094380620491	-0.197526988493981	1.04186470201213	NA	NA
Root480|1193	187.957758657907	-0.355126627539297	1.08431631357574	NA	NA
Root480|1194	47.8964318851254	-0.398867212877319	1.11553370664975	NA	NA
Root480|278	1.60478484170987	-0.191497079358477	1.03865987979184	0.447645503723727	0.872099494990339
Root480|1357	17.8252281217845	-0.260760219483317	1.03364327803903	NA	NA
Root480|1624	33.6110048890994	-0.356997805848658	1.07924879036596	NA	NA
Root480|537	20.6786206142624	-0.25039614056903	1.05854393803187	NA	NA
Root480|1926	1.07862587721483	-0.181002459247779	1.03360819929659	0.539054319472091	0.872099494990339
Root480|2798	1.10493382543958	-0.181585648232377	1.03389527941894	0.533272357299054	0.872099494990339
Root480|2799	0.526158964495039	-0.156936139470858	1.02408551202061	0.722397785271438	0.872099494990339
Root480|2160	1.07862587721483	-0.181002459247779	1.03360819929659	0.539054319472091	0.872099494990339
Root480|35	11.5228655733183	-0.283031230984272	1.07711501067362	NA	NA
Root480|1361	0.105231792899008	-0.0898624033662404	1.01074474599506	0.897199238297165	0.936451704972666
Root480|459	70.6290679487212	-0.344124874833068	1.07685370951224	NA	NA
Root480|3117	119.684869368919	-0.333095549743727	1.07134930770364	NA	NA
Root480|3116	25.8236218884398	-0.393775308593421	1.10505287618822	NA	NA
Root480|3115	1.34170535946235	-0.18709955093765	1.03646009140125	0.487776994504291	0.872099494990339
Root480|3114	25.1655639593419	-0.265624829425462	1.04320166015747	NA	NA
Root480|614	17.1550646305855	-0.261307152460589	1.02067275568176	NA	NA
Root480|410	17.1146108703486	-0.249132613609227	1.03228337370269	NA	NA
Root480|33	50.4897880796333	-0.294752207867155	1.04413397457009	NA	NA
Root480|3010	18.0741179908889	-0.293598336808987	1.07234138649368	NA	NA
Root480|511	348.344364886208	-0.330257438673507	1.06762084918141	NA	NA
Root480|478	0.973394084315823	-0.177752952622581	1.03219483565346	0.564000669581784	0.872099494990339
Root480|1374	39.1358373880321	-0.366504210028982	1.09071880402204	NA	NA
Root480|285	110.409548275463	-0.316227593517093	1.06293497285993	NA	NA
Root480|513	231.17275713302	-0.323657934110373	1.06330497721797	NA	NA
Root480|2780	37.8979377061536	-0.334605075225963	1.08583186454553	NA	NA
Root480|2781	17.9957197175712	-0.236555263352745	1.03998512041192	NA	NA
Root480|1462	10.1820041837031	-0.232346954461302	1.03410021579132	NA	NA
Root480|766	32.4136785380615	-0.392287642364307	1.1109563899996	NA	NA
Root480|2965	30.8350062837138	-0.363568585530166	1.08933059060571	NA	NA
Root480|775	68.2594136948023	-0.435939524566375	1.14932753663292	NA	NA
Root480|2986	10.4185208066092	-0.227450372966509	1.0438776174981	NA	NA
Root480|2987	32.8993955543229	-0.243733380626242	1.04770400082468	NA	NA
Root480|1402	27.1769229877698	-0.336888042519469	1.08956491259714	NA	NA
Root480|1403	16.8636339740597	-0.302164899514211	1.0779408143995	NA	NA
Root480|1404	286.552387171051	-0.335574386699949	1.07303273737652	NA	NA
Root480|1405	467.074816669842	-0.345705167413395	1.07835487188662	NA	NA
Root480|1407	71.9304268364516	-0.343687993377889	1.07817100401551	NA	NA
Root480|1408	128.337284365981	-0.34944286364823	1.0852523664462	NA	NA
Root480|656	14.2594497491768	-0.292001674345423	1.06833548944603	NA	NA
Root480|1425	17.6942774393912	-0.22152462449179	1.01582766793732	NA	NA
Root480|3058	0	NA	NA	NA	NA
Root480|2497	4.92074177310403	-0.242999377246109	1.0381366407968	NA	NA
Root480|1201	12.2866400416833	-0.243855343852469	1.04134304249781	NA	NA
Root480|1830	48.1074279555423	-0.244679484115078	1.04374045310519	NA	NA
Root480|1080	80.6009835192285	-0.367339805657846	1.09005874695493	NA	NA
Root480|1710	1.9730961168564	-0.195829995971843	1.04098349115438	NA	NA
Root480|1720	7.89238446742559	-0.221466743710947	1.05392451668405	NA	NA
Root480|1832	18.6004245779957	-0.311568897229622	1.08317056683861	NA	NA
Root480|104	8.57696443087652	-0.217394109402892	1.0383113179475	NA	NA
Root480|3061	12.9574609777275	-0.234367533262722	1.03732731227827	NA	NA
Root480|706	0	NA	NA	NA	NA
Root480|119	21.4951271034425	-0.306774782595178	1.06582813483988	NA	NA
Root480|1183	669.201083408592	-0.349214645500089	1.079841089039	NA	NA
Root480|2612	24.1386416226146	-0.317125690948201	1.07457474054602	NA	NA
Root480|109	8.4451062912621	-0.229840724317144	1.04550004615528	NA	NA
Root480|661	57.395134598081	-0.375746699473846	1.095664867583	NA	NA
Root480|1262	8.69575297705721	-0.346933491565687	1.07111856953454	NA	NA
Root480|3190	11.7869528880295	-0.3476314747319	1.08653645265091	NA	NA
Root480|474	14.2852158860403	-0.229282089068887	1.05767318987482	NA	NA
Root480|476	1.78894047928313	-0.193995427184912	1.03994699645116	0.424199459893201	0.872099494990339
Root480|2540	3.44634121744251	-0.20564809465604	1.04646493494961	NA	NA
Root480|2656	36.07051139331	-0.374128140104272	1.09310421935374	NA	NA
Root480|3207	144.321888154238	-0.344621039225787	1.07979681401286	NA	NA
Root480|1914	15.1682887228194	-0.237233718764368	1.02541728736724	NA	NA
Root480|223	6.84063984804289	-0.203113059769861	1.03111404840415	NA	NA
Root480|1578	3.10457705251437	-0.188324405859901	1.01646728663922	NA	NA
Root480|2886	17.746408098591	-0.316972209810901	1.07008325946036	NA	NA
Root480|65	7.72165370964532	-0.280377842194991	1.06309600616266	NA	NA
Root480|1421	23.9936297543287	-0.346791307936734	1.0917422837816	NA	NA
Root480|1884	6.57724196730471	-0.216200013501227	1.03841221821533	NA	NA
Root480|2848	2.55212588891766	-0.136437370765143	1.00859748788392	NA	NA
Root480|1928	0.105231792899008	-0.0898624033662404	1.01074474599506	0.897199238297165	0.936451704972666
Root480|2800	19.1408366430078	-0.338468574428201	1.06727192322012	NA	NA
Root480|2782	7.23467001268372	-0.267030407671873	1.06896588845342	NA	NA
Root480|363	3.91988428548804	-0.207350038749493	1.04748657053562	NA	NA
Root480|1141	40.122089955796	-0.292235705883499	1.05867324933582	NA	NA
Root480|1348	10.7470835046149	-0.248439266343502	1.05697121399767	NA	NA
Root480|1469	10.945762902945	-0.173449860752283	1.0053960509732	NA	NA
Root480|2300	7.49802015517103	-0.215526622694236	1.03974685925862	NA	NA
Root480|2028	0	NA	NA	NA	NA
Root480|1411	11.8535192356285	-0.286143728925037	1.02892958005553	NA	NA
Root480|1879	18.207202947836	-0.178641084207843	1.00881266921117	NA	NA
Root480|1207	9.36588447912842	-0.234539874398959	1.04814208634906	NA	NA
Root480|96	32.69057266085	-0.242878096838499	1.02943396579681	NA	NA
Root480|2855	10.2740502588028	-0.221943055091233	1.02901861231692	NA	NA
Root480|1664	1.76263253105838	-0.193668921981361	1.03977570569079	0.427355508375982	0.872099494990339
Root480|705	0	NA	NA	NA	NA
Root480|103	1.49955304881086	-0.189858991715725	1.03783327169765	0.462632237557214	0.872099494990339
Root480|1630	1.52586099703561	-0.190281853472743	1.03804600142776	0.458763736848284	0.872099494990339
Root480|24	70.325343282494	-0.36585683041805	1.09519987658752	NA	NA
Root480|1170	24.0999919264377	-0.233927506727861	1.03510371712092	NA	NA
Root480|746	4.76173862868011	-0.20962059049922	1.04887614658059	NA	NA
Root480|1852	30.7807934960702	-0.287988938344768	1.07249298031224	NA	NA
Root480|620	49.6466980832479	-0.281756742446363	1.05214233327042	NA	NA
Root480|3214	24.1790515817205	-0.279920223856953	1.06287167885978	NA	NA
Root480|28	35.7816972724451	-0.351395151504172	1.07568160492133	NA	NA
Root480|94	1.63109278993462	-0.191867187245164	1.03885120838402	0.444092542487552	0.872099494990339
Root480|1812	9.01119344463751	-0.355530728751461	1.09580324833288	NA	NA
Root480|2866	41.8066952490189	-0.312673479736271	1.05596021750621	NA	NA
Root480|3108	1.86811923507411	-0.100975087230378	1.000634339158	0.637473769083497	0.872099494990339
Root480|409	23.4814527392293	-0.279650773838035	1.04849630229634	NA	NA
Root480|1466	2.6307948224752	-0.201482977219219	1.04404302374264	NA	NA
Root480|1835	52.7114788203706	-0.278695252277879	1.0502335833586	NA	NA
Root480|1351	5.78832191905281	-0.19080066189346	1.02545912125461	NA	NA
Root480|2332	2.07832790975541	-0.196991967962515	1.04158365288324	NA	NA
Root480|153	5.77488129013675	-0.221407010971655	1.04216346000374	NA	NA
Root480|45	6.31390757394047	-0.216153102753305	1.05168913778855	NA	NA
Root480|1840	0.473543068045535	-0.152546104640816	1.02268560325265	0.750662171814779	0.891188976491005
Root480|1561	45.0555878225839	-0.277116097223939	1.05156324010939	NA	NA
Root480|348	12.825364167001	-0.316380492653489	1.08390451736192	NA	NA
Root480|1279	5.89380862306854	-0.17790659981185	1.00861481397299	NA	NA
Root480|602	32.1639323962251	-0.34455280891828	1.09203560435499	NA	NA
Root480|1499	14.2860283576413	-0.302271946313461	1.06187222003594	NA	NA
Root480|2030	4.60414585044831	-0.191714297345776	1.02726716075935	NA	NA
Root480|3204	13.0758784884258	-0.244597624504995	1.04273384128704	NA	NA
Root480|1328	2.23617559910392	-0.19851482660965	1.04239215903536	NA	NA
Root480|2226	63.366704697486	-0.3914984374983	1.1076668113536	NA	NA
Root480|1090	4.45946812977607	-0.247703126341065	1.04369673193032	NA	NA
Root480|2367	2.42084105891061	-0.0532858564124621	0.988206704505798	0.827652704800067	0.913132529103601
Root480|2352	2.28879149555342	-0.19897159753571	1.04263995108576	NA	NA
Root480|911	18.6934219114475	-0.22141801079329	1.02843952203068	NA	NA
Root480|1009	0.973394084315823	-0.177752952622581	1.03219483565346	0.564000669581784	0.872099494990339
Root480|1354	59.6715120224477	-0.307933867409519	1.05486084704616	NA	NA
Root480|2013	14.654291894537	-0.20232395084917	1.03172699104069	NA	NA
Root480|1647	50.9881096292033	-0.362262400967774	1.08977506993353	NA	NA
Root480|1858	16.5213757360212	-0.273330665153362	1.0739187876199	NA	NA
Root480|1265	2.97279814939697	-0.203411561606286	1.04516844617246	NA	NA
Root480|2590	241.954488487038	-0.375841349787061	1.10197853999116	NA	NA
Root480|2380	11.7867732762899	-0.287885002209089	1.05173429594852	NA	NA
Root480|426	1.05231792899008	-0.18032627811002	1.03329319189535	0.545008737128908	0.872099494990339
Root480|2222	77.6397811096992	-0.353477213082229	1.08628210925535	NA	NA
Root480|2880	182.815304009636	-0.350515260767266	1.07858112473276	NA	NA
Root480|2702	58.2498154355933	-0.280112029773123	1.05425044029772	NA	NA
Root480|1756	56.1065938596918	-0.329406604052878	1.06546523618451	NA	NA
Root480|195	0.973394084315823	-0.177752952622581	1.03219483565346	0.564000669581784	0.872099494990339
Root480|2749	2.23643051022063	-0.122115015212064	1.00499472661432	0.570893603255433	0.872099494990339
Root480|1854	6.57698705618799	-0.217157046767497	1.05210889129516	NA	NA
Root480|2068	7.19653407586008	-0.216602755067478	1.02455680908305	NA	NA
Root480|2426	108.34252672007	-0.361816772208933	1.09175649654849	NA	NA
Root480|71	0	NA	NA	NA	NA
Root480|2557	14.9570604036712	-0.327466695668752	1.07983485445346	NA	NA
Root480|2296	16.2456995947047	-0.269553967840773	1.05967783073702	NA	NA
Root480|347	9.68228504092151	-0.243286721614839	1.03954836877976	NA	NA
Root480|444	70.5358752544068	-0.366702261871986	1.09486548380319	NA	NA
Root480|362	9.55004011670168	-0.235383860693124	1.04862512684854	NA	NA
Root480|834	0.026307948224752	-0.0440460116714354	1.01142475954677	0.71833064032994	0.872099494990339
Root480|2913	10.3266066049982	-0.302204709818553	1.07567627592072	NA	NA
Root480|2891	20.4946883895597	-0.334922669902701	1.08329000923617	NA	NA
Root480|1195	9.27347617419803	-0.325925662393223	1.0835292685519	0.154435879591494	0.872099494990339
Root480|1679	43.8717848039833	-0.232097380700745	1.03657629398066	NA	NA
Root480|2860	3.85465598084657	-0.159944101442246	1.00434827811784	NA	NA
Root480|460	92.7931326876509	-0.371095184319995	1.09715249035151	NA	NA
Root480|2368	22.3890402734814	-0.383631079898035	1.11690430224695	NA	NA
Root480|1153	0	NA	NA	NA	NA
Root480|76	4.02511607838705	-0.207682886523428	1.04768747995331	NA	NA
Root480|641	24.2974336570529	-0.346744574076485	1.07141435494197	NA	NA
Root480|1633	107.90934193576	-0.336838861093418	1.07584755224107	NA	NA
Root480|881	1.23647356656334	-0.184982803187589	1.03543110757776	0.506675283703852	0.872099494990339
Root480|2021	361.272791804821	-0.336279005741756	1.06740867914232	NA	NA
Root480|2867	7.69561642166036	-0.233650623368945	1.03544689103955	NA	NA
Root480|2779	13.7996179702871	-0.277187532752799	1.04599728672713	NA	NA
Root480|18	0	NA	NA	NA	NA
Root480|2665	5.91954326168591	-0.209619352307689	1.03522588362394	NA	NA
Root480|2678	27.7557135978374	-0.27732972065316	1.06567429025904	NA	NA
Root480|909	2.30223212446949	-0.149402191307419	1.0145185508234	NA	NA
Root480|1481	9.90548407253952	-0.252363996085848	1.0460123037006	NA	NA
Root480|693	0	NA	NA	NA	NA
Root480|1898	27.7823241954298	-0.274902098756957	1.06309313511523	NA	NA
Root480|549	0	NA	NA	NA	NA
Root480|2026	0	NA	NA	NA	NA
Root480|2043	5.90693085349394	-0.163542819273093	1.00324076215791	NA	NA
Root480|582	17.6136971532688	-0.337516407588298	1.08747781490336	NA	NA
Root480|2067	21.9168352483934	-0.325331040622975	1.05387324332371	NA	NA
Root480|1828	3.13061434049933	-0.246262986990017	1.05766406900428	0.279336897972155	0.872099494990339
Root480|1983	2.97279814939697	-0.203411561606286	1.04516844617246	NA	NA
Root480|1370	12.4439144214244	-0.250873706053935	1.05662425329825	NA	NA
Root480|1658	8.99731829286518	-0.215121105788428	1.05213456886096	NA	NA
Root480|2072	10.3527191923603	-0.255701599848559	1.04792377740776	NA	NA
Root480|832	0	NA	NA	NA	NA
Root480|1987	10.1427654287957	-0.190244509852292	1.01386183506598	NA	NA
Root480|1175	13.6816664806912	-0.268828288209277	1.040383326858	NA	NA
Root480|1819	3.22301031233581	-0.17944416139163	1.02438988263852	NA	NA
Root480|116	2.56531160671701	-0.159624583892721	1.01761997850396	NA	NA
Root480|1077	15.7209509964018	-0.275000444573533	1.04380740982518	NA	NA
Root480|1925	9.0638688913411	-0.250338305452909	1.02948942521123	NA	NA
Root480|280	9.19515372134815	-0.296598449647914	1.05663664805266	NA	NA
Root480|1433	28.5722520761453	-0.384859794435003	1.10360528546307	NA	NA
Root480|30	1.99938831595807	-0.204895674319071	1.04304557896168	0.39088005469388	0.872099494990339
Root480|1623	0	NA	NA	NA	NA
Root480|1542	97.6622841604138	-0.352069597924045	1.08363103171157	NA	NA
Root480|1543	29.308301316831	-0.421205139861677	1.1344061728333	NA	NA
Root480|1544	374.650393884155	-0.333269895953163	1.07157852038062	NA	NA
Root480|2448	41.1483198824077	-0.334342835278146	1.08584779472897	NA	NA
Root480|2158	13.5893020071009	-0.286093553501983	1.05202261266565	NA	NA
Root480|1627	8.8669094218331	-0.209978986971078	1.02144282416819	NA	NA
Root480|1662	0	NA	NA	NA	NA
Root480|55	42.4521196311794	-0.279804063528346	1.04913727565643	NA	NA
Root480|833	0	NA	NA	NA	NA
Root480|831	7.12943821978471	-0.268586904927499	1.06953852184135	NA	NA
Root480|830	0	NA	NA	NA	NA
Root480|1436	3.26218557986924	-0.20487069314271	1.04600396106009	NA	NA
Root480|1233	19.8898762406302	-0.302797157269305	1.06244538034655	NA	NA
Root480|224	3.23587763164449	-0.206994071880492	1.04661492725912	NA	NA
Root480|1179	6.19696391680819	-0.261136123216568	1.03368540560534	NA	NA
Root480|2338	29.8223891936136	-0.279698203489846	1.05035318537551	NA	NA
Root480|2846	23.192065308757	-0.278787774789439	1.04786361734708	NA	NA
Root480|2931	11.6023149893491	-0.212790116534125	1.03669028697832	NA	NA
Root480|2924	0.578774860944543	-0.160114806731615	1.02523245933071	0.697047287123841	0.872099494990339
Root480|2923	0	NA	NA	NA	NA
Root480|2920	10.7207755563901	-0.248362851428351	1.05692415247039	NA	NA
Root480|2922	0.631841029373394	-0.162793850078616	1.02620448095971	0.676484372494838	0.872099494990339
Root480|2973	6.32734820285654	-0.226386020111888	1.04466449815777	NA	NA
Root480|39	40.8596568511787	-0.329073174067887	1.06306147113178	NA	NA
Root480|2197	0.973394084315823	-0.177752952622581	1.03219483565346	0.564000669581784	0.872099494990339
Root480|2538	9.39243158934681	-0.240927861640682	1.03821893852229	NA	NA
Root480|124	77.2983919173732	-0.384292894182141	1.10272066903784	NA	NA
Root480|2894	1.35514598837842	-0.100751052118137	1.00089856151623	0.71842840437198	0.872099494990339
Root480|1346	7.48513708673927	-0.272542046297147	1.04290508635884	NA	NA
Root480|2247	8.91864935930763	-0.232431184910147	1.04693157289617	NA	NA
Root480|2564	11.8648846493631	-0.227539666586301	1.05677071094402	NA	NA
Root480|1359	57.0264640994554	-0.276368018839929	1.05174511197382	NA	NA
Root480|2102	11.2343221126932	-0.242698830103299	1.03933149258169	NA	NA
Root480|335	0	NA	NA	NA	NA
Root480|829	0.947086136091071	-0.177092782042298	1.03187259696079	0.570744657574613	0.872099494990339
Root480|2921	2.15750666554638	-0.117882836280345	1.00404967967629	0.583805381859688	0.872099494990339
Root480|503	8.18202680901458	-0.228275629396943	1.04464926537453	NA	NA
Root480|988	3.27588111990203	-0.137261025419489	0.997661433346578	NA	NA
Root480|1985	11.3131229197394	-0.292114208075211	1.06911646851832	NA	NA
Root480|1871	11.6419725179896	-0.379257128548065	1.11205383858417	NA	NA
Root480|3067	33.0723968881472	-0.327932566252244	1.06053347607547	NA	NA
Root480|3073	8.88043418598698	-0.207247556258898	1.00869498300879	NA	NA
Root480|3193	21.4826943069901	-0.359604857381635	1.07983800672613	NA	NA
Root480|423	7.32705023539711	-0.23270705035694	1.04814388410385	NA	NA
Root480|809	1.42088411525332	-0.0713543425325661	0.994458214896951	0.739640610258892	0.888632963404568
Root480|1675	19.4425973196784	-0.303152946548984	1.07735601140072	NA	NA
Root480|2777	9.06457407443717	-0.246851663934443	1.01281239463427	NA	NA
Root480|2617	13.8910907357794	-0.260105585671428	1.05157105788879	NA	NA
Root480|1482	16.9294198391854	-0.319177679480489	1.08799712069645	NA	NA
Root480|2376	0	NA	NA	NA	NA
Root480|2990	6.73508965665322	-0.217621771367783	1.03911852281732	NA	NA
Root480|2654	14.3126069661059	-0.226138134775379	1.03238239733238	NA	NA
Root480|260	4.07773197483656	-0.207891646295196	1.04779880088869	NA	NA
Root480|2085	62.0509958010201	-0.355574587975023	1.08593023928652	NA	NA
Root480|3120	12.6680735472552	-0.234020308098115	1.03678253377234	NA	NA
Root480|2004	14.3398750085434	-0.219557038681208	1.0145909627321	NA	NA
Root480|2774	39.6234101437242	-0.287902423324956	1.05319323143233	NA	NA
Root480|3098	206.2031561312	-0.346310106169641	1.07999030227059	NA	NA
Root480|312	6.90636222579472	-0.265865482740522	1.03871611089008	NA	NA
Root480|724	1101.07163003241	-0.322761329110565	1.0650605676669	NA	NA
Root480|1572	12.0361572185046	-0.302628760366049	1.07750328247461	NA	NA
Root480|625	10.4313881259178	-0.247495356671355	1.05639250131879	NA	NA
Root480|105	34.6915101297513	-0.256093897825641	1.02047969856315	0.389250125758386	0.872099494990339
Root480|1025	7.14289459782385	-0.234619347099052	1.04855889523449	NA	NA
Root480|449	0	NA	NA	NA	NA
Root480|981	8.57637537214607	-0.263029651516215	1.0679636420023	NA	NA
Root480|3101	6.95873896025059	-0.231224236143958	1.04717617130698	NA	NA
Root480|1439	6.11688461705852	-0.224568407917913	1.04374388782006	NA	NA
Root480|2397	1.39432125591185	-0.188010522986594	1.03692143653983	0.479002763633471	0.872099494990339
Root480|1698	10.3392785634442	-0.238656549783021	1.05053246265559	NA	NA
Root480|1875	7.44514934760481	-0.220216092902957	1.0533839852383	NA	NA
Root480|2573	0.920778187866319	-0.176250721756492	1.03150259396137	0.577710372084782	0.872099494990339
Root480|138	5.17048791494044	-0.27507496507076	1.02773255957675	NA	NA
Root480|1172	20.6527590008972	-0.203570284887268	1.03323022274798	NA	NA
Root480|1521	12.1686570538412	-0.331904013724276	1.06232593320806	NA	NA
Root480|1092	274.469137003162	-0.325054846164118	1.06305103963793	NA	NA
Root480|345	424.156624206562	-0.328779478616267	1.06728325631484	NA	NA
Root480|346	141.706015815241	-0.366758779069743	1.08068551452174	NA	NA
Root480|889	3.73572864791478	-0.2067325750184	1.04711420710784	NA	NA
Root480|1946	43.8178151154532	-0.312266669354827	1.07394466997456	NA	NA
Root480|714	40.0027689249964	-0.415090293146581	1.13275800977711	NA	NA
Root480|113	9.48475226180612	-0.297073261442591	1.07249785661259	NA	NA
Root480|1184	0.920778187866319	-0.176250721756492	1.03150259396137	0.577710372084782	0.872099494990339
Root480|2935	1.28908946301285	-0.186077484224465	1.03595964766834	0.496990814971549	0.872099494990339
Root480|2280	7.72210398162466	-0.344713269678625	1.08774827779652	NA	NA
Root480|2634	6.86637448666027	-0.218170557581973	1.05253743585667	NA	NA
Root480|933	6.7356629662606	-0.192619464506364	1.01474255508134	NA	NA
Root480|3014	17.153037153655	-0.239902268540597	1.05526509705327	NA	NA
Root480|293	121.037297976298	-0.267036078821367	1.04869691467235	NA	NA
Root480|619	8.4718645114662	-0.270598082767559	1.0566653595222	NA	NA
Root480|2728	57.4999914183778	-0.33122092415752	1.07052469832528	NA	NA
Root480|50	206.266583388006	-0.3493076175511	1.04500718735045	NA	NA
Root480|2305	9.76082210099036	-0.224266411457711	1.0420719985096	NA	NA
Root480|1683	9.84000085678133	-0.229541539221545	1.03256690032968	NA	NA
Root480|246	4.38056003422489	-0.203906749637887	1.03405737546886	NA	NA
Root480|85	5.44574528252366	-0.212142818718976	1.05005483368389	NA	NA
Root480|1841	2.56531160671701	-0.159624583892721	1.01761997850396	NA	NA
Root480|493	10.7473226666085	-0.306572348756733	1.06408959290225	NA	NA
Root480|2241	14.9039784861193	-0.327242213250978	1.07966564895248	NA	NA
Root480|2874	1.53928587682861	-0.128330851998806	1.00238161976004	0.652608057953404	0.872099494990339
Root480|2669	5.748573341912	-0.221139554655671	1.04203313712044	NA	NA
Root480|2952	46.7665837675528	-0.238936710790625	1.02660592138857	NA	NA
Root480|2951	7.22180269337503	-0.27801982642292	1.06131724792542	NA	NA
Root480|2934	7.84027839320952	-0.187831267290736	1.02418226425268	NA	NA
Root480|2950	11.0497885263752	-0.280602564370293	1.07595434138106	NA	NA
Root480|2575	67.1557175370777	-0.36991027725474	1.09669577068552	NA	NA
Root480|2889	41.0046372212186	-0.320919630353409	1.05750612640877	NA	NA
Root480|2500	2.2893648051608	-0.0932045623928739	0.995671601442549	0.708090584288894	0.872099494990339
Root480|2022	3.86726838903854	-0.207178804926229	1.04738312322898	NA	NA
Root480|2025	0.894470239641567	-0.175294418239012	1.03110150746522	0.584915606968773	0.872099494990339
Root480|2249	5.65646377943839	-0.206527240087313	1.03379313270168	NA	NA
Root480|2454	0.420927171596032	-0.147766467460229	1.02122701747251	0.782499066408131	0.898951553665818
Root480|48	44.3330181132045	-0.253761838108737	1.03540622949021	NA	NA
Root480|49	62.2886083287475	-0.394764984333091	1.11108538967914	NA	NA
Root480|835	134.875076468392	-0.333742190841304	1.07560632598771	NA	NA
Root480|1838	0	NA	NA	NA	NA
Root480|2578	29.2320166702032	-0.178587166992846	1.01107577999026	0.464428734725126	0.872099494990339
Root480|145	0	NA	NA	NA	NA
Root480|2270	56.4228959688406	-0.371048157432293	1.08922136223799	NA	NA
Root480|1613	52.1074441777717	-0.339245714715474	1.07109297160598	NA	NA
Root480|2182	0.973394084315823	-0.177752952622581	1.03219483565346	0.564000669581784	0.872099494990339
Root480|1684	8.23462695634101	-0.269493294191361	1.05585266987241	NA	NA
Root480|1105	19.6922799741409	-0.314753142796599	1.07186051903535	NA	NA
Root480|1738	17.7981234510818	-0.247918579888875	1.04728639195817	NA	NA
Root480|2388	6.74872564643192	-0.274796057614258	1.0591779105084	NA	NA
Root480|1844	2.55232124978029	-0.221728245399153	1.04886731519407	0.329725806117783	0.872099494990339
Root480|70	7.734521028954	-0.263719987295936	1.06788715004267	NA	NA
Root480|365	15.9434448449238	-0.252597236568449	1.04882704179129	NA	NA
Root480|2933	11.0493382543958	-0.226701263049747	1.05635789087017	NA	NA
Root480|3112	20.1262855750313	-0.312632233131173	1.08437461083319	NA	NA
Root480|1978	13.746683675347	-0.286964477856821	1.05262418993251	NA	NA
Root480|523	99.9914550784479	-0.346773285095053	1.07588255391124	NA	NA
Root480|1842	5.89298040234444	-0.214455668429229	1.05098141649084	NA	NA
Root480|659	6.62958720351442	-0.272217962731759	1.07075860571732	NA	NA
Root480|1276	15.8510646222104	-0.331131653971019	1.08259698714809	NA	NA
Root480|127	12.9182261599399	-0.281182277901067	1.06294090540021	NA	NA
Root480|2943	28.7438268037728	-0.286818002883742	1.0545965908679	NA	NA
Root480|1746	19.363987936375	-0.23492870893189	1.03626871364567	NA	NA
Root480|176	26.5595550047599	-0.405337673260582	1.12046680726592	NA	NA
Root480|2918	20.2332215476294	-0.310834215412265	1.05121342920649	NA	NA
Root480|591	3.10484771275417	-0.0898066280035479	0.993375898086407	NA	NA
Root480|2024	0	NA	NA	NA	NA
Root480|1434	18.7196703094182	-0.305352062165428	1.06423334419659	NA	NA
Root480|2330	11.4702496768688	-0.282780429753342	1.07699420763269	NA	NA
Root480|1596	14.9972504169308	-0.184423633290209	1.02245640605847	NA	NA
Root480|1621	4.03881161841983	-0.165948049675882	1.00634147395566	NA	NA
Root480|2260	35.0304028479018	-0.260323178367188	1.0560601137632	NA	NA
Root480|1342	6.27498721752375	-0.215922115970668	1.02642689933608	NA	NA
Root480|2699	199.361498091193	-0.358757039893444	1.08637924088734	NA	NA
Root480|2603	6.84057636066895	-0.176985832135481	1.01943437777455	NA	NA
Root480|3011	25.5213828877819	-0.371069792079588	1.08855425725293	NA	NA
Root480|2455	12.6156530116683	-0.316895104984697	1.07181017764312	NA	NA
Root480|2463	163.856651140405	-0.344816036548247	1.07784528038457	NA	NA
Root480|2521	145.84890116011	-0.348796497557646	1.07779654812513	NA	NA
Root480|1124	7.53776873231185	-0.231919795917602	1.03453495714384	NA	NA
Root480|2190	0.026307948224752	-0.0440460116714354	1.01142475954677	0.71833064032994	0.872099494990339
Root480|106	62.6567907065479	-0.269388474859248	1.04819628611983	NA	NA
Root480|1510	113.409136634192	-0.339447553440899	1.07335859783626	NA	NA
Root480|1533	6.248679269299	-0.21637031347231	1.02648277965804	NA	NA
Root480|1776	18.4298891810781	-0.394400390841094	1.12711205386507	NA	NA
Root480|2988	8.40567611261195	-0.239721819106635	1.05181141265383	NA	NA
Root480|647	9.74789129430773	-0.217289230236622	1.02661021097255	NA	NA
Root480|3168	38.9646125571415	-0.387806314884664	1.10766557687552	NA	NA
Root480|427	2.81495046004846	-0.202603799970584	1.04468473999113	NA	NA
Root480|1115	15.9826201124572	-0.269004224154071	1.05925612226567	NA	NA
Root480|867	186.913967646623	-0.377230502536083	1.10388408242027	NA	NA
Root480|2591	17.285055218766	-0.247963525667074	1.04458645697909	NA	NA
Root480|2469	111.395173372988	-0.345695139363355	1.07751552680089	NA	NA
Root480|1678	27.5989741161951	-0.41474219161726	1.12060024270218	NA	NA
Root480|1846	2.44663918490193	-0.200216744053802	1.04332779060478	NA	NA
Root480|3191	11.8004845654458	-0.202543419657943	1.01768386156341	NA	NA
Root480|886	6.47258348401308	-0.186207853623927	1.01237636684802	NA	NA
Root480|456	7.64274561409414	-0.226752472472265	1.04663841688383	NA	NA
Root480|651	3.72311623972281	-0.155299397711348	1.00287598406638	NA	NA
Root480|3139	4.18296376773556	-0.208263745594647	1.04800534158907	NA	NA
Root480|642	4.97265248645747	-0.256880158549944	1.06359924664489	NA	NA
Root480|1305	9.1693713444799	-0.178921578745532	1.00899785265861	NA	NA
Root480|2425	11.6159352300047	-0.374738967430776	1.09284488177339	NA	NA
Root480|1120	9.41932859630202	-0.194360681884349	1.01468331837573	NA	NA
Root480|2291	1.63109278993462	-0.191867187245164	1.03885120838402	0.444092542487552	0.872099494990339
Root480|1566	4.2881798115115	-0.250471366954416	1.06062162344895	NA	NA
Root480|1660	14.0101976804507	-0.357742045956114	1.07745628946036	NA	NA
Root480|1094	5.48574877078119	-0.201734580320171	1.02012395290988	NA	NA
Root480|524	48.4087314469712	-0.322977481489741	1.08250329786076	NA	NA
Root480|17	9.62870905025922	-0.224740558214095	1.05543267820287	NA	NA
Root480|213	7.76084472630183	-0.221109474330912	1.05376987951771	NA	NA
Root480|2547	0	NA	NA	NA	NA
Root480|1461	9.7609224762329	-0.35553441722969	1.09187911747746	NA	NA
Root480|1360	2.39402328845243	-0.199820662184514	1.0431071003437	NA	NA
Root480|3223	137.352940196305	-0.376097775115644	1.09544878503348	NA	NA
Root480|1951	3.93332491440411	-0.195926468534737	1.03071256408617	NA	NA
Root480|1961	7.73453677807708	-0.221036911146255	1.05373850300653	NA	NA
Root480|1913	19.2450448543201	-0.313806757959897	1.07098571964916	NA	NA
Root480|196	2.22356319091195	-0.076611631199913	0.985546975834049	0.774342696397947	0.898951553665818
Root480|3022	17.7193792181471	-0.404724167655284	1.12001042424624	NA	NA
Root480|495	40.6231121762647	-0.289054608966358	1.05425953095548	NA	NA
Root480|114	92.2956979474382	-0.328405660430815	1.06524593502805	NA	NA
Root480|2502	3.81465249258904	-0.20700350852813	1.04727736454787	NA	NA
Root480|1557	3.88141420105067	-0.191203472296096	1.00458889848235	NA	NA
Root480|3152	6.07713603991771	-0.215168499381366	1.05128237837384	NA	NA
Root480|704	0	NA	NA	NA	NA
Root480|849	16.1276004824971	-0.253000953948935	1.04915028800853	NA	NA
Root480|416	2.81520537116518	-0.146439259992013	1.01142647628741	NA	NA
Root480|1608	86.9670001435276	-0.337413051098717	1.07490409995533	NA	NA
Root480|2561	81.2302360649488	-0.411962868861937	1.12543311875786	NA	NA
Root480|2374	9.35276224870302	-0.243761400016885	1.05415643485064	NA	NA
Root480|3122	5.13028906582028	-0.241231169886521	1.038830406104	NA	NA
Root480|1853	24.2577800655321	-0.302764260658109	1.06493479045005	NA	NA
Root480|281	31.2699562296939	-0.375068292968333	1.09272978580293	NA	NA
Root480|747	12.9835140148355	-0.262810850006225	1.05403165831174	NA	NA
Root480|1237	2.42033123667718	-0.200020883732989	1.04321845186477	NA	NA
Root480|2361	63.1967495234381	-0.355819875571427	1.08220307885094	NA	NA
Root480|841	36.452083685633	-0.287744947980788	1.05303935934905	NA	NA
Root480|1937	1.47322935146304	-0.18934430095827	1.03757652883935	0.46700236504879	0.872099494990339
Root480|1845	6.36647622302075	-0.278899752909063	1.07303127542268	0.155105809389134	0.872099494990339
Root480|1459	12.2737727223746	-0.227393790048137	1.03155199337704	NA	NA
Root480|1629	0	NA	NA	NA	NA
Root480|2037	39.0951090304356	-0.254419112712522	1.05023263777077	NA	NA
Root480|126	2.31509944377817	-0.199191560418196	1.04276016543638	NA	NA
Root480|3151	23.4423655440535	-0.319681071620462	1.07273595961602	NA	NA
Root480|2616	17.3511274932547	-0.27738224440376	1.04782677964811	NA	NA
Root480|1984	3.42028818033447	-0.165847629569211	1.01754457050718	NA	NA
Root480|412	18.4174155596372	-0.288220566328832	1.05282124179565	NA	NA
Root480|3028	32.9272934804793	-0.355393737604294	1.0822485761382	NA	NA
Root480|2544	0	NA	NA	NA	NA
Root480|239	7.22239175210549	-0.185053745121013	1.02134565560876	NA	NA
Root480|594	39.2416582396616	-0.294796380275265	1.05762625827803	NA	NA
Root480|1992	0.368311275146528	-0.142391732359077	1.01968631952848	0.818783966442817	0.905542532423513
Root480|3089	1.60523511368922	-0.191437173087758	1.03863019523768	0.447926804495789	0.872099494990339
Root480|1932	0	NA	NA	NA	NA
Root480|204	1.67084136707544	-0.118985128651152	1.00610736501247	0.64845160075062	0.872099494990339
Root480|2220	79.8118873262612	-0.32075309612038	1.0598192992232	NA	NA
Root480|913	23.1126316418493	-0.315137849883559	1.07284938266664	NA	NA
Root480|2759	0	NA	NA	NA	NA
Root480|349	18.4300279678292	-0.273744255949217	1.06033252518811	NA	NA
Root480|637	49.4750436282418	-0.279123202849492	1.05244026362203	NA	NA
Root480|2295	60.9604100617177	-0.322373996277359	1.06517728462262	NA	NA
Root480|877	6.70852679731175	-0.217628369012432	1.05230761679025	NA	NA
Root480|718	3.19670236411105	-0.178792793100356	1.02414814417207	NA	NA
Root480|125	14.4310244768042	-0.232307130575063	1.03633332191814	NA	NA
Root480|794	0.868162291416815	-0.174354301836904	1.03070191389431	0.592374742201963	0.872099494990339
Root480|936	29.1374224455573	-0.254815674155645	1.05141323154563	NA	NA
Root480|411	50.6081499771974	-0.359946832577812	1.08437519143746	NA	NA
Root480|928	3.49953042349939	-0.143895399174816	1.00803290082341	NA	NA
Root480|1497	36.1345084526172	-0.291633904495721	1.07667138040556	NA	NA
Root480|827	9.91892470145559	-0.230204756145525	1.03292693535879	NA	NA
Root480|240	531.431538060368	-0.348692754981085	1.0825990941972	NA	NA
Root480|1931	1.3421556314417	-0.18700623026507	1.03641626298888	0.488211444329413	0.872099494990339
Root480|2387	44.8440642582122	-0.310967326415845	1.0703580447979	NA	NA
Root480|1857	6.17007382311541	-0.166864977114391	1.01453631617403	NA	NA
Root480|1761	17.4960483130404	-0.38136016389537	1.09955783747702	NA	NA
Root480|2359	1.55216894526037	-0.190697549186821	1.03825512871149	0.454978384786946	0.872099494990339
Root480|2786	3.05172199407123	-0.203885125383064	1.04542409771839	NA	NA
Root480|111	10.8525544595075	-0.307224044364628	1.06456931969708	NA	NA
Root480|2946	10.9049311939634	-0.248889515325464	1.05724928777687	NA	NA
Root480|369	19.2713528025449	-0.313862759248248	1.07103770597053	NA	NA
Root480|1426	98.9248752130801	-0.343045990610264	1.07661242413458	NA	NA
Root480|1001	2.78907703467998	-0.276798047974725	1.06581952911288	0.264335900837391	0.872099494990339
Root480|2123	85.9385713920207	-0.395835820585088	1.10908851907384	0.134846255305126	0.872099494990339
Root480|2124	69.0377109629469	-0.24283576030893	1.03347758366443	NA	NA
Root480|2040	7.22205760449175	-0.269679946874382	1.04107448150195	NA	NA
Root480|2559	13.8914248833931	-0.247364954685602	1.04473512162686	NA	NA
Root480|2718	19.1926400678563	-0.340392853443357	1.09029861389756	NA	NA
Root480|1488	1.10493382543958	-0.181585648232377	1.03389527941894	0.533272357299054	0.872099494990339
Root480|3170	45.4631172047739	-0.351916375090145	1.08702170390679	NA	NA
Root480|1273	17.0881272475042	-0.239225486834482	1.04164484128786	NA	NA
Root480|1799	116.789572415905	-0.321628430220983	1.06369061966598	NA	NA
Root480|1762	25.8360458490316	-0.291475026042291	1.05677032639053	NA	NA
Root480|3005	49.5396828741528	-0.311297734009349	1.07281305443525	NA	NA
Root480|1037	6.92007351495058	-0.156291750178411	0.999598277467351	NA	NA
Root480|1423	29.4545124413234	-0.344378552079103	1.07139035303343	NA	NA
Root480|2553	11.1290903197942	-0.241418815969991	1.03873051361046	NA	NA
Root480|2554	17.3648387824105	-0.208156042829362	1.02197946558427	NA	NA
Root480|2648	13.4704977117971	-0.245929886239997	1.04371145266651	NA	NA
Root480|2945	8.45854692017816	-0.241150830084917	1.03952707178875	NA	NA
Root480|955	1.71001663460888	-0.192991912047608	1.03942240805241	0.433852332630752	0.872099494990339
Root480|793	3.05172199407123	-0.203885125383064	1.04542409771839	NA	NA
Root480|937	22.2188823344269	-0.295067573654442	1.05796735959889	NA	NA
Root480|1615	33.9517454724408	-0.32866797708401	1.08099610933024	NA	NA
Root480|56	1.28908946301285	-0.186077484224465	1.03595964766834	0.496990814971549	0.872099494990339
Root480|1741	8.0510603774982	-0.211400482803467	1.02327317743892	NA	NA
Root480|83	6.07739095103442	-0.211273866967699	1.03601939810377	NA	NA
Root480|1639	5.99821219524345	-0.214965196472339	1.0511865832455	NA	NA
Root480|1999	18.9036148370057	-0.28593152423364	1.05047751684525	NA	NA
Root480|2739	16.6534410485014	-0.228911535549683	1.04616583913629	NA	NA
Root480|3186	11.3662486384223	-0.224613691706018	1.02961867425208	NA	NA
Root480|961	22.0994732312696	-0.338181313880007	1.08627482698034	NA	NA
Root480|685	2.26248354732867	-0.198746101462688	1.04251731094356	NA	NA
Root480|1948	6.5775446166723	-0.238937403997996	1.03681101399532	NA	NA
Root480|2900	4.92029150112468	-0.23743311172299	1.03696375114864	NA	NA
Root480|2546	4.19697770625901	-0.126004815147752	1.0007624999834	NA	NA
Root480|2456	3.27588111990203	-0.137261025419489	0.997661433346578	NA	NA
Root480|215	4.76173862868011	-0.20962059049922	1.04887614658059	NA	NA
Root480|2431	8.81514633109142	-0.227179224096089	1.01440860242297	NA	NA
Root480|569	2.92018225294747	-0.202598024896109	1.04483827807857	NA	NA
Root480|1654	294.355542757035	-0.40494519974992	1.06044602791426	0.261310620473052	0.872099494990339
Root480|2576	86.6896567103807	-0.343656297025844	1.08182927350141	NA	NA
Root480|1822	58.6315319042899	-0.262142945827504	1.04129077077961	NA	NA
Root480|929	0.868162291416815	-0.174354301836904	1.03070191389431	0.592374742201963	0.872099494990339
Root480|353	6.24842435818228	-0.225717101825313	1.04432435146943	NA	NA
Root480|1103	1.76263253105838	-0.193668921981361	1.03977570569079	0.427355508375982	0.872099494990339
Root480|932	20.9693938259431	-0.267132257084111	1.04128228867874	NA	NA
Root480|2783	8.89265980957355	-0.21943245759467	1.03939908277299	NA	NA
Root480|772	17.0092034028299	-0.239040752078437	1.04150407158494	NA	NA
Root480|251	0.57922513292389	-0.159513708754286	1.02503468176007	0.699890370739282	0.872099494990339
Root480|2809	75.851055207426	-0.282438482185035	1.05347121495403	NA	NA
Root480|542	8.99731829286518	-0.215121105788428	1.05213456886096	NA	NA
Root480|2801	5.85378938568793	-0.271188760470865	1.0558965256323	NA	NA
Root480|1901	28.2843699974853	-0.298035049520342	1.05941598465256	NA	NA
Root480|1600	0.39461922337128	-0.145237468352943	1.02048191520251	0.800006131688991	0.898951553665818
Root480|1611	13.9963382778015	-0.221910006365819	1.04188757099945	NA	NA
Root480|2628	32.3340455731713	-0.294062855225199	1.0604348712732	NA	NA
Root480|1598	4.18339829059184	-0.304917499909385	1.0800144588651	NA	NA
Root480|1101	13.2480038632752	-0.258966372189731	1.03376271989982	NA	NA
Root480|192	10.352974103477	-0.222603952490624	1.02936640093779	NA	NA
Root480|509	28.1001193742919	-0.363325472737546	1.07869017425125	NA	NA
Root480|321	2.15750666554638	-0.117882836280345	1.00404967967629	0.583805381859688	0.872099494990339
Root480|2170	15.7857885793181	-0.186667495332187	1.02448962822902	NA	NA
Root480|2827	18.7857268347837	-0.289501893836209	1.05379388631411	NA	NA
Root480|1274	17.7468775867177	-0.228911697690802	1.0170353204341	NA	NA
Root480|2658	15.4044185611201	-0.235375738128741	1.03853958929426	NA	NA
Root480|2741	16.0625675387182	-0.290329215407662	1.05462586983903	NA	NA
Root480|245	4.13060278240278	-0.182654163906991	1.02367193965712	NA	NA
Root480|313	8.78710961818387	-0.231739627434987	1.04654637114424	NA	NA
Root480|2509	0	NA	NA	NA	NA
Root480|371	7.36730863477136	-0.164739527160561	1.00260498349269	NA	NA
Root480|1676	22.6787141133166	-0.3968875345576	1.11471407839298	NA	NA
Root480|553	1.74974946262662	-0.145138544520633	1.00618106426995	0.602948747912583	0.872099494990339
Root480|502	14.5103985934578	-0.28131330953519	1.04875424811698	NA	NA
Root480|84	2.94649020117222	-0.203332178131799	1.045105294088	NA	NA
Root480|74	12.1940206569762	-0.256708134333884	1.06101548965619	NA	NA
Root480|1518	2.09176853867147	-0.13971670763744	1.01188061371257	0.574340302853975	0.872099494990339
[truncated: 1,226 more rows]
