# Supplementary material for: Genome-resolved metatranscriptomics reveals conserved root colonization determinants in a synthetic microbiota
Source: Nat Commun. 2023 Dec 13;14:8274. doi: 10.1038/s41467-023-43688-z (PMC10719396; doi:10.1038/s41467-023-43688-z)
Supplement: Supplementary file 11 — Source Data [file 41467_2023_43688_MOESM11_ESM.zip › Source Data/Supplementary_information/figureS5/Root123D2unfiltered_deseq_LFC.csv]

	baseMean	log2FoldChange	lfcSE	pvalue	padj
Root123D2|1263	7.0731054065466	-0.271626541442511	1.03237095385018	0.402518237973461	NA
Root123D2|1489	6.05551394423609	-0.300984290645829	1.07429473836672	0.206730487933617	NA
Root123D2|1977	0	NA	NA	NA	NA
Root123D2|2007	1.17589312586281	-0.15871546912589	1.02717077806533	0.684471787928546	NA
Root123D2|2016	3.32182340835328	0.230553318221685	1.05733980785032	0.0941962343189791	NA
Root123D2|203	0	NA	NA	NA	NA
Root123D2|2047	2.21087809072299	-0.177701990305845	1.03359056758136	0.520437326863762	NA
Root123D2|2058	0.0736959363574329	-0.0675435868626315	1.0139415520498	0.550900095839061	NA
Root123D2|2148	6.79712980759231	-0.306444373135083	1.04355427288818	0.325640607030677	NA
Root123D2|2163	126.980315184114	0.773878740122922	1.31580828822899	NA	NA
Root123D2|228	0	NA	NA	NA	NA
Root123D2|2454	11.5083287779454	-0.269952337579778	1.02181119818269	NA	NA
Root123D2|2469	0	NA	NA	NA	NA
Root123D2|2507	0.237273100596663	0.186379856374443	1.03627960978043	0.297162319894217	NA
Root123D2|2541	0	NA	NA	NA	NA
Root123D2|27	5.75715248094701	0.0907443973573799	0.971956179421126	0.781710097350819	NA
Root123D2|291	206.523577601634	0.418598496012299	1.14882788645603	0.0188683833630056	0.0736831029139268
Root123D2|3072	6.92433071444662	-0.0161136278105392	0.963249903854973	0.953426611262071	NA
Root123D2|3157	0	NA	NA	NA	NA
Root123D2|322	0.0734933203664253	-0.0674873718457568	1.01393870815812	0.550900095839061	NA
Root123D2|3221	6.69611993946634	-0.238879012953845	1.05461799901314	NA	NA
Root123D2|3299	26.2885061845421	-0.303387711426489	0.992368858150148	0.436911828282145	NA
Root123D2|3441	0	NA	NA	NA	NA
Root123D2|3511	201.273294649145	0.53511818274516	1.24208033469511	NA	NA
Root123D2|3523	0	NA	NA	NA	NA
Root123D2|3629	9.46358598083176	0.0855530420384528	0.959912449513407	0.810389269399077	NA
Root123D2|3732	8.43549097764432	-0.00741717538868712	0.954931352446708	0.975809435084861	NA
Root123D2|3951	2.65102754895751	-0.19338332042945	1.03755760206703	0.46273159235714	NA
Root123D2|3985	17.0815931192558	0.0184228931602121	0.937321278593065	0.969150326805059	NA
Root123D2|399	4.68825730415872	0.0862630717323385	0.971343549164154	0.790598120807595	NA
Root123D2|3992	621.226831943332	0.424077210917751	1.15013156769344	0.0294938470575371	0.0974025196035946
Root123D2|4113	3.71360772783518	-0.0248660231313618	0.980462802257905	0.962009302755225	NA
Root123D2|4210	16.1640359369511	-0.651396684523525	1.32883667784124	0.02354826741736	NA
Root123D2|4433	2.21087809072299	-0.177701990305845	1.03359056758136	0.520437326863762	NA
Root123D2|4530	0	NA	NA	NA	NA
Root123D2|4531	0	NA	NA	NA	NA
Root123D2|747	0	NA	NA	NA	NA
Root123D2|950	11.3921548044542	-0.307272223099856	1.02908849686554	0.189529400903755	NA
Root123D2|97	6.44535911842351	-0.0312216467017665	0.960181385284169	0.924053752283233	NA
Root123D2|1054	2.61000410656329	0.220539285463196	1.05376363075903	0.116091463508445	NA
Root123D2|1555	11.2914163399794	-0.24533054459803	0.974209157994955	0.528904575350753	NA
Root123D2|1632	9.86150278083215	-0.368415437487058	1.10855803524354	0.111553616834679	NA
Root123D2|1679	5.22000821312658	0.287719463373234	1.07980201607156	0.0435583908588751	NA
Root123D2|1697	1.83733300916063	-0.172418039682291	1.03163169034554	0.566377192845244	NA
Root123D2|1738	4.27436430873111	-0.197201267495998	1.04123300787447	0.369042711925633	NA
Root123D2|1756	4.21671345692525	0.145807555766818	1.00105024970603	0.590090595621226	NA
Root123D2|1771	12.4400958123917	-0.167956545618009	0.939328514094085	0.665189560814836	NA
Root123D2|1903	1.26545653651553	0.214599459707409	1.05062851959789	0.169185786257681	NA
Root123D2|2197	436.645492301857	0.722444716746981	1.33678507222197	NA	NA
Root123D2|2199	0	NA	NA	NA	NA
Root123D2|2256	2.21087809072299	-0.177701990305845	1.03359056758136	0.520437326863762	NA
Root123D2|232	0	NA	NA	NA	NA
Root123D2|2335	217.062466213862	0.602546195567592	1.2918679653759	NA	NA
Root123D2|2455	213.77304691522	0.985821159915419	1.7592786903891	NA	NA
Root123D2|2613	10.897720941981	-0.159293145166139	0.968130328517625	0.63425908042669	NA
Root123D2|2854	2.35826996343785	-0.179440410500528	1.03427109187613	0.504878220537735	NA
Root123D2|2967	6.77478332544228	-0.316705688730895	1.08138446396383	0.180094966330724	NA
Root123D2|3129	16.1585061551163	-0.656792244517744	1.3344274704281	0.0231443675709789	NA
Root123D2|3297	8.46274058794764	0.343695898809513	1.10727562486898	NA	NA
Root123D2|3366	4.51448257841853	-0.316347208528243	1.07706015680409	0.238876429409146	NA
Root123D2|3548	11.2261299200249	-0.295647633043706	1.01992329493858	0.407407341043311	NA
Root123D2|3606	6.66786385234863	-0.292291749382962	1.0718959280999	NA	NA
Root123D2|3863	0.808426524030679	-0.146284717360305	1.02383998182538	0.790012343102993	NA
Root123D2|3882	0	NA	NA	NA	NA
Root123D2|3906	2.87393890194888	-0.193375863628782	1.0380635880817	0.446866639484828	NA
Root123D2|4102	1.62131059986352	-0.167662736011036	1.03008993558058	0.598500004730064	NA
Root123D2|4207	7.8157583412796	0.0618886685895179	0.966285364077971	0.852217786260133	NA
Root123D2|4208	0	NA	NA	NA	NA
Root123D2|4315	192.374746335325	0.374925812157643	1.12375729150459	0.0130004226601241	0.0589425942641221
Root123D2|4466	0	NA	NA	NA	NA
Root123D2|4603	7.56691980089748	0.0378211899911035	0.971184226231956	0.909306634994411	NA
Root123D2|49	0	NA	NA	NA	NA
Root123D2|658	0	NA	NA	NA	NA
Root123D2|767	2.80044558158245	-0.183933633952405	1.03609962973293	0.464674325938388	NA
Root123D2|837	0.365242905789073	-0.119312112616755	1.01855692976739	0.979580427553116	NA
Root123D2|839	0.0608738176315122	-0.0637130141728798	1.01376422764869	0.550900095839061	NA
Root123D2|891	2.06125744210704	-0.175752842201119	1.03284951005066	0.537603459021626	NA
Root123D2|923	6.39149838480924	0.0985471361608188	0.961443194941276	0.780583589764768	NA
Root123D2|1686	0	NA	NA	NA	NA
Root123D2|1764	13.3193491122673	-0.361313643122485	1.06203304077218	0.270038088453279	NA
Root123D2|243	183.91342978884	0.463140739142887	1.17412424239832	NA	NA
Root123D2|2437	0.958047172646628	-0.15180081612323	1.02524481665605	0.74160913394219	NA
Root123D2|253	8.26851708965527	0.114296477835937	0.982441027266108	0.71025403217952	NA
Root123D2|2572	0	NA	NA	NA	NA
Root123D2|2782	8.93430547025308	-0.49140429352679	1.17856698732115	0.0769123408369123	NA
Root123D2|2803	0	NA	NA	NA	NA
Root123D2|3403	6.57804134729319	-0.311109333865854	1.07889284254036	0.187820772449878	NA
Root123D2|3969	0	NA	NA	NA	NA
Root123D2|4087	0.474546201193325	0.201563231026343	1.04366655015337	0.25085701165835	NA
Root123D2|4128	43.4493037384955	0.108509593048316	0.924850071284011	0.799663687365638	0.850536923937607
Root123D2|650	64.3672542718992	-0.62117966674866	1.12893620069689	0.179713771244245	0.30777946518111
Root123D2|745	3.89350432116307	0.00835953486197571	0.986124669199957	0.847704826576781	NA
Root123D2|834	2.20427955346036	-0.177703398211496	1.03358910098562	0.520757949366159	NA
Root123D2|1043	0	NA	NA	NA	NA
Root123D2|109	0	NA	NA	NA	NA
Root123D2|1219	2.94013804663903	-0.199203837874062	1.0393923944163	0.434912165108109	NA
Root123D2|151	1.39637308696208	-0.164175632156065	1.02884168913818	0.637875756178985	NA
Root123D2|1558	9.63978192746217	-0.36358376658386	1.10594308583485	0.11596453762999	NA
Root123D2|1850	7.11489858626614	-0.258555269003538	1.03500190810627	0.367696038949033	NA
Root123D2|2021	0	NA	NA	NA	NA
Root123D2|2487	9.83826473894774	-0.468233361755675	1.1651732695745	0.0762685973841492	NA
Root123D2|2791	9.05446937241387	-0.355610002835859	1.10147677414622	0.126149374891998	NA
Root123D2|2832	696.438168016338	1.8918807963033	4.14671887126868	0.0111244071320633	0.0548363705633138
Root123D2|2944	0	NA	NA	NA	NA
Root123D2|3505	0.730485811578146	-0.143151711319585	1.02308703963911	0.817843867019206	NA
Root123D2|3609	0.958047172646628	-0.15180081612323	1.02524481665605	0.74160913394219	NA
Root123D2|3646	0	NA	NA	NA	NA
Root123D2|3818	0.650441308490975	-0.138871858080259	1.02214153252436	0.85298295240981	NA
Root123D2|4253	6.7660456415043	-0.314853018568889	1.08083983186455	0.183715288420814	NA
Root123D2|43	3.39368392062111	0.0807709510102603	0.988052343164221	0.752297329177815	NA
Root123D2|96	6.45173513858096	-0.0381380311856288	0.95017623827073	0.914461193284742	NA
Root123D2|1928	0	NA	NA	NA	NA
Root123D2|1936	7.12703400503764	-0.130305804489569	0.973551833072524	0.708904718280296	NA
Root123D2|1947	5.23241148137774	-0.215878451890502	1.04682349887867	NA	NA
Root123D2|1980	1.69034636842778	-0.169995097395036	1.03077505976773	0.587693436276091	NA
Root123D2|1991	0.884351236289195	-0.149311546541326	1.02459345208618	0.764326131292915	NA
Root123D2|2011	0	NA	NA	NA	NA
Root123D2|2015	0	NA	NA	NA	NA
Root123D2|25	305.577957745211	0.728838821654407	1.43929371442878	NA	NA
Root123D2|2511	0	NA	NA	NA	NA
Root123D2|3063	6.84723836952902	-0.318324035734736	1.08234077885086	0.179818096656281	NA
Root123D2|3138	8.33988027546747	-0.490740354648454	1.17668717435871	0.08220743126934	NA
Root123D2|3215	349.206206727333	0.853675624438775	1.49343198853652	NA	NA
Root123D2|33	1.82621452894537	-0.172347049480924	1.03160362668614	0.567396895878175	NA
Root123D2|3426	2.55670034052351	-0.181649877322722	1.03515544672059	0.48540321724189	NA
Root123D2|4123	4.44378868710039	-0.201803442011994	1.04249604667053	NA	NA
Root123D2|4158	2.67302504980921	0.0277844602397334	0.985359981407709	0.878099430122853	NA
Root123D2|4328	10.7240258836479	0.139135885211813	0.969480545601906	NA	NA
Root123D2|4522	4.85380100004019	-0.270350009141109	1.06184826474471	0.267028037664187	NA
Root123D2|1722	0	NA	NA	NA	NA
Root123D2|1723	0	NA	NA	NA	NA
Root123D2|1733	0	NA	NA	NA	NA
Root123D2|1921	0	NA	NA	NA	NA
Root123D2|2056	1.91609434529326	-0.173675013429264	1.03208120683782	0.555796383840948	NA
Root123D2|2545	25.1718855230214	-0.510864949334006	1.13460572765718	0.179454683677444	NA
Root123D2|2941	0	NA	NA	NA	NA
Root123D2|990	0	NA	NA	NA	NA
Root123D2|1042	5.51829200337367	-0.166010679007058	0.992299786496054	0.629336928235022	NA
Root123D2|1587	28.8242204438996	-0.295004276704888	0.982065603080418	NA	NA
Root123D2|224	0	NA	NA	NA	NA
Root123D2|2587	269.622527860721	0.521608371960328	1.10772127461878	NA	NA
Root123D2|2590	2.57246882881589	-0.181737771487743	1.03519302505666	0.48430786446524	NA
Root123D2|2706	10.8785211962186	0.167106875367702	0.995547929895665	NA	NA
Root123D2|2730	5.42796763962611	0.0867165807716799	0.981245015322842	0.773395336829462	NA
Root123D2|2956	1.39637308696208	-0.164175632156065	1.02884168913818	0.637875756178985	NA
Root123D2|3498	187.667445748122	0.574101495213349	1.24013542488939	0.0582718240158726	0.154333791329168
Root123D2|3821	28.2694351670435	-0.037172503182873	0.891665844021655	0.924852589230929	NA
Root123D2|4303	0.589567490859463	-0.135423113505754	1.02142133067955	0.881956939434856	NA
Root123D2|4311	9.80728815799539	0.358653242309227	1.11558441576941	NA	NA
Root123D2|4501	2.06348621800812	-0.175782662975874	1.03286071194228	0.53733936322984	NA
Root123D2|4528	4.21291291930925	-0.236639372169467	1.05081108706271	0.324265978836098	NA
Root123D2|1586	27.0430224580332	0.100176709487606	0.931295702169978	0.808094000797629	NA
Root123D2|1846	0	NA	NA	NA	NA
Root123D2|2705	2.81084277535854	0.226511184761997	1.04756117896558	0.219302474889062	NA
Root123D2|2962	0	NA	NA	NA	NA
Root123D2|3178	0	NA	NA	NA	NA
Root123D2|3499	81.3941789361437	0.387857579993395	1.03116774586838	0.329271708581218	0.459948731307967
Root123D2|3787	0	NA	NA	NA	NA
Root123D2|4283	0	NA	NA	NA	NA
Root123D2|4312	2.05636687183774	0.218823727633975	1.05287429326249	0.132217216393095	NA
Root123D2|4314	565.240100161326	0.637853061741392	1.32210489496265	NA	NA
Root123D2|4502	0	NA	NA	NA	NA
Root123D2|4527	12.7687040291553	-0.526945119325439	1.16800884789211	0.113451369651092	NA
Root123D2|1727	0	NA	NA	NA	NA
Root123D2|1777	3.46370900879935	-0.189030335254503	1.03831811714794	0.417512061321976	NA
Root123D2|1885	2.37407888762898	-0.179703054570614	1.03437245540317	0.502898476021699	NA
Root123D2|1902	0	NA	NA	NA	NA
Root123D2|2062	0	NA	NA	NA	NA
Root123D2|2189	3.9672002575205	0.00427161817816131	0.985875828855221	0.833946035434867	NA
Root123D2|2453	2.85160907121969	-0.203905438409867	1.04017158233758	0.434643592775866	NA
Root123D2|2476	0	NA	NA	NA	NA
Root123D2|2913	4.66168707471648	-0.326477037613497	1.0813395745206	0.226506833879041	NA
Root123D2|3068	0	NA	NA	NA	NA
Root123D2|3084	4.19182477720771	0.259947060568482	1.06820671146223	0.0642281265996571	NA
Root123D2|4024	0.958047172646628	-0.15180081612323	1.02524481665605	0.74160913394219	NA
Root123D2|4069	0	NA	NA	NA	NA
Root123D2|4091	1.32287976659566	-0.162475834350532	1.02830743916283	0.652394884137123	NA
Root123D2|4165	0	NA	NA	NA	NA
Root123D2|931	7.04905692912619	-0.104679075950031	0.992055493235206	0.507736021088444	NA
Root123D2|979	0	NA	NA	NA	NA
Root123D2|982	1.5027296371122	0.216218409660042	1.05149664178632	0.155486428676963	NA
Root123D2|1945	4.90928583620118	-0.128306670961158	0.984910297196472	0.713343488266736	NA
Root123D2|1946	0	NA	NA	NA	NA
Root123D2|2482	0.958047172646628	-0.15180081612323	1.02524481665605	0.74160913394219	NA
Root123D2|2483	1.17913498171893	-0.158802095819937	1.02719630245673	0.683729207709578	NA
Root123D2|3206	7.28760201531736	-0.358854200444537	1.06135137149529	0.270548699850299	NA
Root123D2|3207	0	NA	NA	NA	NA
Root123D2|3353	0	NA	NA	NA	NA
Root123D2|125	0	NA	NA	NA	NA
Root123D2|126	0	NA	NA	NA	NA
Root123D2|1793	293.714936256172	0.503356999952476	1.2185190335259	NA	NA
Root123D2|2746	9.78559659420223	0.0924033722193963	0.976148187991366	NA	NA
Root123D2|2971	5.44113971499857	-0.283610395340796	1.06724937337327	0.237815530307477	NA
Root123D2|3432	1.47391872714866	-0.165854209222705	1.02938227093306	0.623509167544941	NA
Root123D2|4022	1.81909377124108	0.217832313843041	1.05235814402609	0.141038963863714	NA
Root123D2|4110	2.05636687183774	0.218823727633975	1.05287429326249	0.132217216393095	NA
Root123D2|4187	0.221087809072299	-0.101862383692994	1.0163531396504	0.831082799823745	NA
Root123D2|4189	0.0736959363574329	-0.0675435868626315	1.0139415520498	0.550900095839061	NA
Root123D2|44	15.3374009878321	-0.550269194482388	1.19372198447178	0.0911710587226714	NA
Root123D2|4556	1.09241431064457	-0.156335946698553	1.02648311643311	0.704779265244291	NA
Root123D2|61	0	NA	NA	NA	NA
Root123D2|733	1.25283091807636	-0.1607520663713	1.02777847101531	0.667150321261575	NA
Root123D2|788	4.51174858442178	0.149719279728432	1.00140908857798	0.582042206903372	NA
Root123D2|989	0	NA	NA	NA	NA
Root123D2|2005	1.17913498171893	-0.158802095819937	1.02719630245673	0.683729207709578	NA
Root123D2|2560	5.02070781057617	-0.3311995551814	1.06414044034387	0.317018249208609	NA
Root123D2|2904	0	NA	NA	NA	NA
Root123D2|3380	0	NA	NA	NA	NA
Root123D2|3419	0.0734933203664253	-0.0674873718457568	1.01393870815812	0.550900095839061	NA
Root123D2|3444	8.66820795844101	-0.172891674302337	0.96144476644138	0.649082125467094	NA
Root123D2|3621	13.0954958183407	-0.523445966549082	1.16740753070686	0.112404397760743	NA
Root123D2|3897	16.0703662247328	0.541163454387101	1.2506384335802	0.00193707417411153	NA
Root123D2|4164	0	NA	NA	NA	NA
Root123D2|2209	2.92636824069217	0.221301636585151	1.05415120156449	0.108839672797287	NA
Root123D2|2245	2.29363997243441	0.219635306841578	1.05329714975356	0.124661433573982	NA
Root123D2|2584	10.8573450142155	-0.0143620363301158	0.96072315736109	0.95678285311072	NA
Root123D2|3320	68.6065003177991	-1.98678876106924	3.77345059474103	0.0129200065975697	0.0589425942641221
Root123D2|4071	2.80044558158245	-0.183933633952405	1.03609962973293	0.464674325938388	NA
Root123D2|4250	5.09592097810646	0.0987314636907329	0.984896922773304	0.736900880146044	NA
Root123D2|4254	15.4464659123815	-0.375704942504343	1.03951436935884	0.241382479666287	NA
Root123D2|4359	391.410604441939	0.56468008214961	1.27315142274831	NA	NA
Root123D2|2017	2.29363997243441	0.219635306841578	1.05329714975356	0.124661433573982	NA
Root123D2|2151	0	NA	NA	NA	NA
Root123D2|2164	29.3024350323154	-0.253054569440546	0.926362772991958	0.564148912206412	0.672204160424121
Root123D2|231	0.0734933203664253	-0.0674873718457568	1.01393870815812	0.550900095839061	NA
Root123D2|3216	0	NA	NA	NA	NA
Root123D2|3731	0	NA	NA	NA	NA
Root123D2|3988	0.973981082104195	-0.152724907752406	1.02548131533527	0.735865852116939	NA
Root123D2|4146	0	NA	NA	NA	NA
Root123D2|4213	1.4129199242507	-0.164681775662189	1.02899933865996	0.634064064023874	NA
Root123D2|1761	4.18796757059008	-0.298902318949731	1.04896652754379	0.378452841347129	NA
Root123D2|1915	1.30678188982424	0.0595334790615962	0.990118655595323	0.740746623576021	NA
Root123D2|1929	0	NA	NA	NA	NA
Root123D2|1953	0	NA	NA	NA	NA
Root123D2|2267	434.981704213233	0.772851703842594	1.35182076362599	NA	NA
Root123D2|2436	4.85521931197725	-0.272020790995899	1.06238509174319	0.265431558424717	NA
Root123D2|2513	406.202549290423	11.1619406248577	2.90158827874792	NA	NA
Root123D2|2604	289.013643523346	0.587198242301822	1.27602543869129	NA	NA
Root123D2|2609	3.16892526336961	-0.186952366283173	1.03739469224211	0.436894389360654	NA
Root123D2|2993	3.74883871954876	0.000409591213829681	0.979015427805203	0.973686162331978	NA
Root123D2|2994	10.2061397473805	-0.275130224013984	0.971590944431456	0.5033274311616	NA
Root123D2|3367	6.14384937863488	0.0626284429476968	0.976037957669623	0.840751512336685	NA
Root123D2|3368	225.754819747145	0.261852480965527	0.94883534344777	0.546320392326514	0.658291463726768
Root123D2|3398	30.2051308708562	-0.378794665381061	0.998773405398432	0.375545375358693	0.508650065359242
Root123D2|3399	30.6370845017324	-0.577390764063077	1.18662870119345	0.0834162266757873	0.193193425417949
Root123D2|3550	5.53341880827076	-0.293471303280829	1.07099594968499	0.228594400708465	NA
Root123D2|391	1.98979028165069	-0.174754119980668	1.03247747589526	0.546358405132879	NA
Root123D2|835	18.4972608166441	0.054982847753702	0.915323011631478	0.90200566269799	NA
Root123D2|2018	0	NA	NA	NA	NA
Root123D2|2152	0	NA	NA	NA	NA
Root123D2|2165	9.53952154399651	-0.528526397002198	1.20621753348212	0.0636204845272154	NA
Root123D2|230	0	NA	NA	NA	NA
Root123D2|3217	2.13718215436555	-0.176764383212493	1.03323159006938	0.528708269660252	NA
Root123D2|3730	0	NA	NA	NA	NA
Root123D2|3987	4.61597967973834	0.0714198082627532	0.98127077121577	0.806594628306215	NA
Root123D2|4212	0	NA	NA	NA	NA
Root123D2|1949	1.76534071131385	-0.171359103728438	1.03125219281352	0.576008573259692	NA
Root123D2|2876	11.5063436677968	-0.527128670967957	1.20946517807263	0.0528577573568154	NA
Root123D2|3958	24.8096275198611	0.153017099563047	0.892253936581065	0.740990108555718	NA
Root123D2|112	4.71425871657471	-0.349366516864177	1.09072845397142	0.208335305661967	NA
Root123D2|2050	12.1963845179912	0.0144682562310614	0.973061647401859	NA	NA
Root123D2|3393	7.52226348097491	-0.47261022323592	1.16282133724186	0.0959746702235394	NA
Root123D2|3979	0.955413164763529	-0.151843732398396	1.02525192923044	0.742369448630449	NA
Root123D2|50	0	NA	NA	NA	NA
Root123D2|1460	40.9080873128444	-0.329485080203685	0.974196874602586	0.43444337355059	0.560065553854375
Root123D2|1982	596.08786461986	1.38787620200731	2.38961503402774	0.0213949708497883	0.0794882597544219
Root123D2|2149	0	NA	NA	NA	NA
Root123D2|3053	31.8783046953472	-0.677395969921312	1.22007145064397	0.115970161815346	0.233248257786503
Root123D2|3212	3.01342875101445	-0.198461794350408	1.03939756677987	0.431138208164248	NA
Root123D2|4162	0.368277065796157	-0.119038944520496	1.01853333641596	0.979104499793957	NA
Root123D2|89	2.45182203949885	0.220111723086049	1.05354316443038	0.120187823976993	NA
Root123D2|2156	0	NA	NA	NA	NA
Root123D2|2169	0	NA	NA	NA	NA
Root123D2|225	9.29042211154301	-0.310538160195663	1.05676228281943	0.273119173040182	NA
Root123D2|1944	9.51911958306854	0.186498492434258	0.989674152144763	NA	NA
Root123D2|2486	3.08671945538986	-0.186306551203929	1.03711543016721	0.442715294461588	NA
Root123D2|2514	1.00609887155222	-0.153646216707693	1.02573476577022	0.72769688422013	NA
Root123D2|3205	16.8807884951174	-0.284849589123893	0.986251450566942	0.465615777843304	NA
Root123D2|1718	323.753284232038	4.15523737591147	3.03695489250646	0.00220205360756641	0.0203120462077246
Root123D2|1719	7.25615337993439	0.0327720352167858	0.971250627267643	0.922049644132574	NA
Root123D2|1892	2.29363997243441	0.219635306841578	1.05329714975356	0.124661433573982	NA
Root123D2|1893	0	NA	NA	NA	NA
Root123D2|1897	4.9036440789977	0.279846439415105	1.07638113934871	0.0487504852721932	NA
Root123D2|1898	0	NA	NA	NA	NA
Root123D2|1906	2.51404373879271	-0.167139989961391	1.02732264068346	0.559515571893788	NA
Root123D2|1907	1.61685304806136	-0.169481368695671	1.03052047152871	0.599206385795667	NA
Root123D2|1931	0	NA	NA	NA	NA
Root123D2|1932	0	NA	NA	NA	NA
Root123D2|2037	2.8863084341509	-0.197914121358588	1.03902040076349	0.439904162617122	NA
Root123D2|2038	0	NA	NA	NA	NA
Root123D2|2063	0	NA	NA	NA	NA
Root123D2|2064	0	NA	NA	NA	NA
Root123D2|2192	3.45132870301847	0.0359715178810569	0.988774196265932	0.944009561971411	NA
Root123D2|2193	2.13718215436555	-0.176764383212493	1.03323159006938	0.528708269660252	NA
Root123D2|2441	7.6815663661578	0.111292494789953	0.973961768265345	0.730486383412259	NA
Root123D2|2442	2.87764407157395	0.220315890830364	1.05365414653179	0.11376837110285	NA
Root123D2|2553	3.3088203444172	-0.219102639375868	1.04459736405954	0.387695991811189	NA
Root123D2|2554	0	NA	NA	NA	NA
Root123D2|2565	0	NA	NA	NA	NA
Root123D2|2975	492.463503827033	0.368697259895901	1.12256250961496	NA	NA
Root123D2|2976	0	NA	NA	NA	NA
Root123D2|3056	2.35826996343785	-0.179440410500528	1.03427109187613	0.504878220537735	NA
Root123D2|3057	1.83733300916063	-0.172418039682291	1.03163169034554	0.566377192845244	NA
Root123D2|3331	0	NA	NA	NA	NA
Root123D2|3332	0	NA	NA	NA	NA
Root123D2|3373	2.27684683293702	0.174910234004362	1.02689411830295	0.371680032898461	NA
Root123D2|3374	0	NA	NA	NA	NA
Root123D2|3382	0	NA	NA	NA	NA
Root123D2|3383	0	NA	NA	NA	NA
Root123D2|3430	0	NA	NA	NA	NA
Root123D2|3431	1.59554137714524	-0.168397629289205	1.03022384221158	0.602081011795275	NA
Root123D2|3738	1.97727583830552	0.218515206032285	1.05271378044592	0.135000582153186	NA
Root123D2|384	5.72336935042749	0.0297414790387943	0.960964594378394	0.934808887408205	NA
Root123D2|385	122.518168785429	0.441109226033342	1.16218289378591	NA	NA
Root123D2|3975	3.38069273685556	-0.188508934648751	1.03807805291891	0.422743504467117	NA
Root123D2|3976	0	NA	NA	NA	NA
Root123D2|4012	27.4907177852221	-0.188161770788049	0.978361193750201	0.577662535849438	NA
Root123D2|4027	1.76870247257839	-0.171304487247012	1.03123561824892	0.576072147080284	NA
Root123D2|4028	0	NA	NA	NA	NA
Root123D2|4062	310.789597000045	0.732003136774715	1.33491246277268	NA	NA
Root123D2|4098	1.54761466350609	-0.167350727537153	1.02987562661994	0.610650389585159	NA
Root123D2|4099	3.34805996973317	-0.188327346377526	1.03799682081355	0.424603479032856	NA
Root123D2|4151	3.89514597942054	-0.191635718231134	1.03951526416899	0.392721236243438	NA
Root123D2|4152	4.79023586323314	-0.207817528659031	1.04432334613801	0.33620879914247	NA
Root123D2|4170	3.95455167661105	0.252563268456056	1.065342319875	0.0708927221547501	NA
Root123D2|4171	2.68909514009551	0.220742043903799	1.05386715602126	0.114168774185608	NA
Root123D2|4201	9.13711856734733	-0.0805626261916409	0.950096235187917	0.818452943049302	NA
Root123D2|4202	1.00120795004493	0.07060341742891	0.992557231804611	0.689268632717012	NA
Root123D2|428	5.40397754768347	0.0287804319465707	0.974268108184254	0.926636809639949	NA
Root123D2|434	8.00070883009948	0.15757417069996	0.995368987831283	NA	NA
Root123D2|436	7.78643845628307	-0.162815172716022	0.983860982356935	0.633635463058334	NA
Root123D2|437	7.39261785949246	0.0665208008205626	0.959877719066683	0.851358200111548	NA
Root123D2|447	4.31296355372686	-0.0670352323639481	0.987225783403063	0.841692652509674	NA
Root123D2|448	463.928500488291	1.07946687479998	2.14396506242631	NA	NA
Root123D2|726	0	NA	NA	NA	NA
Root123D2|727	3.83505051078527	-0.191339586815605	1.03937626558795	0.395747607154278	NA
Root123D2|943	1.10239980549638	-0.156610227821018	1.02656216889786	0.702292972960953	NA
Root123D2|944	0	NA	NA	NA	NA
Root123D2|1206	0	NA	NA	NA	NA
Root123D2|2431	24.261735999842	-0.735683682228048	1.38624831595054	0.0345005701148728	NA
Root123D2|4042	383.719382369745	10.8015284723373	3.27375240145512	NA	NA
Root123D2|4043	26.0980013401078	0.265160075887615	0.994413954886643	0.470268791389838	NA
Root123D2|4048	0	NA	NA	NA	NA
Root123D2|515	0.0734933203664253	-0.0674873718457568	1.01393870815812	0.550900095839061	NA
Root123D2|525	0	NA	NA	NA	NA
Root123D2|577	0	NA	NA	NA	NA
Root123D2|1746	1.03174310900406	-0.154450206375813	1.02595598745031	0.720767867686334	NA
Root123D2|255	1.69034636842778	-0.169995097395036	1.03077505976773	0.587693436276091	NA
Root123D2|3623	11.4771330177582	-0.0975713578865157	0.917092943806015	0.810154245124201	NA
Root123D2|3644	0	NA	NA	NA	NA
Root123D2|3981	1.84239840893582	-0.172497270294823	1.0316600501417	0.565687976557899	NA
Root123D2|4296	651.191017890182	0.834733608792066	1.62146220658901	0.00414169777129047	0.0290974898434926
Root123D2|1943	2.61000410656329	0.220539285463196	1.05376363075903	0.116091463508445	NA
Root123D2|2485	0	NA	NA	NA	NA
Root123D2|3203	9.85152867061871	-0.206049288814671	1.00620862362677	0.305952581742381	NA
Root123D2|3355	7.63700349205759	-0.117687100956624	0.994428506007187	NA	NA
Root123D2|1215	12.2197868994113	-0.119733863305658	0.951816508266209	0.739597587288645	NA
Root123D2|1517	1.03174310900406	-0.154450206375813	1.02595598745031	0.720767867686334	NA
Root123D2|1520	3.16364134128884	0.224195127983342	1.05517820049432	0.101838413271599	NA
Root123D2|1765	0	NA	NA	NA	NA
Root123D2|1913	0	NA	NA	NA	NA
Root123D2|1914	0.0736959363574329	-0.0675435868626315	1.0139415520498	0.550900095839061	NA
Root123D2|1930	2.84727720715995	0.221125356973656	1.05406152200012	0.110547523109521	NA
Root123D2|1938	1.98979028165069	-0.174754119980668	1.03247747589526	0.546358405132879	NA
Root123D2|2046	1.17913498171893	-0.158802095819937	1.02719630245673	0.683729207709578	NA
Root123D2|2051	4.88608929051143	-0.274629887579778	1.06329421185485	0.26195722315798	NA
Root123D2|2230	8.36907733679263	-0.0786891611638793	0.976402692642001	NA	NA
Root123D2|3050	0.881919844397104	-0.149222594158945	1.02457068757956	0.765091890215947	NA
Root123D2|3061	2.80174032009982	-0.10000281531269	0.994819622416207	0.774408555587327	NA
Root123D2|3225	0	NA	NA	NA	NA
Root123D2|3386	0	NA	NA	NA	NA
Root123D2|3412	5.8140769485879	-0.297033133912371	1.07258330971738	0.217050347381378	NA
Root123D2|3551	0	NA	NA	NA	NA
Root123D2|3554	16.6179260877483	-0.659393787079717	1.33807133645692	0.0221652044270489	NA
Root123D2|390	2.42527957209204	-0.180202949328136	1.03457189498533	0.498194683908723	NA
Root123D2|4119	167.34449558867	0.58249971309597	1.28584290581973	NA	NA
Root123D2|4176	1.272401755656	-0.161276682494205	1.02793717909391	0.662771428307481	NA
Root123D2|4248	18.3538066866215	-0.120389198962425	0.936707382938826	0.753787039373388	NA
Root123D2|70	1.99551507622508	-0.140969861872477	1.01583024118152	0.680921017404812	NA
Root123D2|72	0	NA	NA	NA	NA
Root123D2|780	6.35305336604208	-0.100109835086975	0.958946753139168	0.787025391531172	NA
Root123D2|124	11.6009708285157	-0.317737435759877	1.03257265334301	0.180261902295969	NA
Root123D2|128	0.808426524030679	-0.146284717360305	1.02383998182538	0.790012343102993	NA
Root123D2|1445	9.47592594590903	-0.139528140763139	0.947433735257641	0.713539506986956	NA
Root123D2|1758	7.44658405294668	-0.141177163071559	0.975585903686777	0.684929360152233	NA
Root123D2|1773	8.98206887704979	-0.0728848522917894	0.922005373981294	0.85380441486912	NA
Root123D2|1783	3.99760127891534	-0.0563950297643372	0.982878173622702	0.877463687805575	NA
Root123D2|1874	5.35702093683952	-0.285529552194639	1.06777616955715	0.238378589874446	NA
Root123D2|1878	0.395455167661105	0.198165526909477	1.04192723200777	0.263552587700973	NA
Root123D2|1941	9.25365092326985	0.352896952452586	1.11233695319529	NA	NA
Root123D2|1948	1.40022279079123	-0.164259444531622	1.02886843055824	0.63715146628683	NA
Root123D2|2043	0	NA	NA	NA	NA
Root123D2|2052	1.46986640732851	-0.165771570356065	1.02935526591582	0.624227420254259	NA
Root123D2|2263	320.088458447674	0.569913377500208	1.09258637249294	NA	NA
Root123D2|2425	286.087059632164	0.932313069201087	1.77548829142642	NA	NA
Root123D2|2435	1.84239840893582	-0.172497270294823	1.0316600501417	0.565687976557899	NA
Root123D2|2972	8.29800156241037	-0.417851854462106	1.1321511300137	0.106774884420358	NA
Root123D2|3060	6.6717336726444	-0.431131401222303	1.13597395232155	0.122332625201882	NA
Root123D2|3213	11.8687488894159	-0.384216799549703	1.06475820111426	0.288784151597743	NA
Root123D2|3294	52.0359682273587	-0.475414668386321	1.00150339719218	0.303525196114245	0.438881026813841
Root123D2|3370	278.673005714433	0.739711588951633	1.45342823583466	NA	NA
Root123D2|3405	14.2794208300118	-0.560583733285137	1.19633478762737	0.0938611807126943	NA
Root123D2|3905	24.8098636247413	-0.390853794818286	0.983002646367733	0.376234889613988	NA
Root123D2|953	1.83733300916063	-0.172418039682291	1.03163169034554	0.566377192845244	NA
Root123D2|1942	0	NA	NA	NA	NA
Root123D2|2484	1.40009780552478	-0.164405504758413	1.02891076489689	0.636453123804638	NA
Root123D2|3204	0	NA	NA	NA	NA
Root123D2|3354	12.0481594120356	-0.242185003403395	1.01932863523966	0.243114515487451	NA
Root123D2|1388	13.7985166224036	-0.0528074275374339	0.952287989078593	0.872959274676287	NA
Root123D2|1864	12.3656430510602	-0.503994030432334	1.15271036250887	0.124537301429075	NA
Root123D2|2237	11.3292422973435	-0.42582368554207	1.13719714600911	0.103426185452696	NA
Root123D2|2238	0.0736959363574329	-0.0675435868626315	1.0139415520498	0.550900095839061	NA
Root123D2|235	13.9666447133222	-0.37656561711361	1.05980897849632	0.12920740753443	NA
Root123D2|2605	0.514453242564977	-0.130765088651696	1.02051181343432	0.922088742942883	NA
Root123D2|2646	6.63655043300646	0.25441641811113	1.02726691508208	0.375899653481901	NA
Root123D2|2811	4.61264464466301	-0.0180041487453382	0.954683135872055	0.975095337761967	NA
Root123D2|2871	1.76870247257839	-0.171304487247012	1.03123561824892	0.576072147080284	NA
Root123D2|843	293.881720077958	0.619822604697004	1.30426765593038	0.0242994600629551	0.0872497391522214
Root123D2|114	1.98979028165069	-0.174754119980668	1.03247747589526	0.546358405132879	NA
Root123D2|1775	2.93973281465701	-0.185092123177717	1.0365966142003	0.453645504738063	NA
Root123D2|2564	58.991703467266	0.401552796210451	1.14252140893634	2.39877730606321e-14	4.27781952914606e-12
Root123D2|3407	0	NA	NA	NA	NA
Root123D2|3470	3.38192508422246	-0.136945822061137	0.998591588437813	0.674682746370461	NA
Root123D2|4182	0	NA	NA	NA	NA
Root123D2|2464	0.426116723420585	-0.124645594427627	1.01941069260333	0.975285833880913	NA
Root123D2|2470	0	NA	NA	NA	NA
Root123D2|131	0	NA	NA	NA	NA
Root123D2|15	1.74000273770886	0.21746613150618	1.05216462904314	0.144324934158216	NA
Root123D2|1794	0	NA	NA	NA	NA
Root123D2|2624	141.529158610146	0.635468762851487	1.33836564892593	0.00695536870810937	0.0395864070089203
Root123D2|3999	2.50566183615272	-0.181066499441658	1.03491813725336	0.490489175612528	NA
Root123D2|4396	0	NA	NA	NA	NA
Root123D2|4397	0	NA	NA	NA	NA
Root123D2|4445	2.77394246564163	0.0604904298244363	0.981650468905107	0.795464281277418	NA
Root123D2|651	0.0736959363574329	-0.0675435868626315	1.0139415520498	0.550900095839061	NA
Root123D2|1453	4.26484135715375	-0.25197910850922	1.05516980742741	0.306028979455917	NA
Root123D2|1819	4.26531809757413	0.303547247066812	1.08163140934113	0.0833675493173536	NA
Root123D2|2430	9.62803640032285	-0.192751119244836	0.973450166191272	0.599181237401442	NA
Root123D2|257	313.66362757816	0.485386660064207	1.19091145119584	NA	NA
Root123D2|2827	4.56509573434069	-0.263439723487687	1.0591544201448	0.283366410678749	NA
Root123D2|3292	3.16892526336961	-0.186952366283173	1.03739469224211	0.436894389360654	NA
Root123D2|475	43.513373984779	-0.168852994504833	0.920773784155129	0.684459613298123	0.766079274298109
Root123D2|513	153.733581126648	0.659985321153652	1.31276401779193	NA	NA
Root123D2|857	3.3559182403976	0.0139038386418791	0.98103867082811	0.931468477868012	NA
Root123D2|1950	2.43495270526049	-0.180385298982518	1.03464278432544	0.496884471057514	NA
Root123D2|1708	2.29363997243441	0.219635306841578	1.05329714975356	0.124661433573982	NA
Root123D2|1990	4.56254951689821	-0.265738771477781	1.05986647043136	0.281167306313734	NA
Root123D2|1998	3.35235856731241	0.150135552902986	1.00780710431194	0.544202744426905	NA
Root123D2|2185	11.8355430643964	-0.352530267670403	1.07893615073043	0.206453899116845	NA
Root123D2|3049	3.89514597942054	-0.191635718231134	1.03951526416899	0.392721236243438	NA
Root123D2|306	4.99124395886628	-0.0424740377122314	0.985555994332786	0.684663722137625	NA
Root123D2|3487	0.440959922198552	-0.125371603218288	1.01954904436915	0.967655631886386	NA
Root123D2|4264	65.6195046237081	-0.84054966217846	1.43273232136063	0.0485340030995547	0.136668099878931
Root123D2|4088	4.86679361978933	-0.271421318750558	1.06222714474201	0.265503188782799	NA
Root123D2|482	20.8769223732099	-0.356442700090234	0.993840774598044	0.386522770601803	NA
Root123D2|565	19.0934130834931	-0.0513511293160762	0.938306536007735	0.883474201898844	NA
Root123D2|1895	19.4276866666123	0.0545327509227991	0.927542322324974	NA	NA
Root123D2|1981	3.42003024556111	0.0389973188056568	0.981891850693123	0.866967453608108	NA
Root123D2|2673	0.736959363574329	-0.143164501903032	1.02309949843195	0.816766419520168	NA
Root123D2|1410	725.054477769345	0.939695218088289	1.56373904499126	0.0483882365446109	0.136668099878931
Root123D2|1732	4.7904636755488	-0.26901098618554	1.06132394367405	0.270259743329524	NA
Root123D2|1806	4.50818891133659	0.269302404306891	1.0719655181729	0.0565695940485308	NA
Root123D2|2831	0	NA	NA	NA	NA
Root123D2|36	0	NA	NA	NA	NA
Root123D2|3881	29.5222723093828	-0.415041783930064	1.01585317203271	0.336604841838475	0.46590253364213
Root123D2|4317	244.597221779189	0.740797186137389	1.38600633806011	NA	NA
Root123D2|4467	2.43196589979529	-0.180275663002887	1.03460084100274	0.497546977825527	NA
Root123D2|779	0	NA	NA	NA	NA
Root123D2|2471	1.97727583830552	0.218515206032285	1.05271378044592	0.135000582153186	NA
Root123D2|2479	0.884351236289195	-0.149311546541326	1.02459345208618	0.764326131292915	NA
Root123D2|2931	0	NA	NA	NA	NA
Root123D2|3135	0	NA	NA	NA	NA
Root123D2|1495	19.9272354750527	-0.0300814689198422	0.897040280151701	0.93793716424413	NA
Root123D2|2360	0	NA	NA	NA	NA
Root123D2|2762	4.02661043438263	-0.132961899127642	1.00563132325639	0.644374637461318	NA
Root123D2|478	1.59161404259153	-0.168219393888323	1.03016595788744	0.603258492715462	NA
Root123D2|489	7.98436531785979	-0.0320643781124211	0.9402173327164	0.926214097193064	NA
Root123D2|753	0	NA	NA	NA	NA
Root123D2|2886	0.730485811578146	-0.143151711319585	1.02308703963911	0.817843867019206	NA
Root123D2|4579	8.93728678914096	0.349378862954877	1.11038291032556	NA	NA
Root123D2|2574	0	NA	NA	NA	NA
Root123D2|3035	0	NA	NA	NA	NA
Root123D2|3192	0	NA	NA	NA	NA
Root123D2|1337	192.027783621824	0.621081899074863	1.12643570529255	0.185962427119383	0.312861316065628
Root123D2|1484	113.238764286794	0.912674862171083	1.62509834177298	0.0290497509710457	0.0965317811770773
Root123D2|16	0	NA	NA	NA	NA
Root123D2|1625	4.35043409827301	0.0701718413173546	0.961980228134733	0.830638973510721	NA
Root123D2|1964	11.2605667760725	-0.311524042141827	1.02947333058744	0.187358508164385	NA
Root123D2|205	3.48922826098474	-0.229431315948553	1.04750837482017	0.365702045175157	NA
Root123D2|214	0	NA	NA	NA	NA
Root123D2|241	673.956272524812	12.3003945226525	2.41580155597648	4.1051739202316e-09	3.66044674553984e-07
Root123D2|4129	719.344693883658	4.79828363014239	2.80091996944287	0.00118888988908374	0.0127211218131961
Root123D2|4136	8.87060794476423	-0.147814832444917	0.974361249126291	0.66617301629925	NA
Root123D2|4355	1.98979028165069	-0.174754119980668	1.03247747589526	0.546358405132879	NA
Root123D2|4542	7.77476977307032	-0.218050216528702	1.03023031666947	NA	NA
Root123D2|4548	4.83787358228741	-0.198272383758586	1.0130619212362	0.512551893814204	NA
Root123D2|4564	2.42527957209204	-0.180202949328136	1.03457189498533	0.498194683908723	NA
Root123D2|1877	0	NA	NA	NA	NA
Root123D2|1912	11.0423515607778	-0.561277956309331	1.2352086406654	0.0490659896282162	NA
Root123D2|1951	0	NA	NA	NA	NA
Root123D2|2459	0	NA	NA	NA	NA
Root123D2|2467	5.58851085738403	-0.0636836775375385	0.986902957682599	0.621481610559058	NA
Root123D2|3051	0	NA	NA	NA	NA
Root123D2|3372	1.02818343591887	0.21242734877375	1.04945674472212	0.186576583566267	NA
Root123D2|4321	0	NA	NA	NA	NA
Root123D2|940	275.33297818638	0.351979890377759	1.10928260271795	NA	NA
Root123D2|2019	7.05980040066442	-0.0127092300695338	0.95912686535137	0.963136081506646	NA
Root123D2|2153	5.57919052179768	-0.0633863002300912	0.986875900773116	0.622355680986528	NA
Root123D2|2166	582.776887174309	0.000378053428512797	0.884422432342795	0.986903269588566	0.990606471350625
Root123D2|229	3.4698076049962	-0.189180968297781	1.03837489429955	0.416897264775746	NA
Root123D2|3218	5.73794962033838	-0.295596137818636	1.07202975920587	0.221046838884149	NA
Root123D2|1927	0	NA	NA	NA	NA
Root123D2|2198	3.38069273685556	-0.188508934648751	1.03807805291891	0.422743504467117	NA
Root123D2|970	14.2290993054436	-0.342165727070157	1.02481810706522	0.278452002811383	NA
Root123D2|1338	52.2363257160627	0.224583963615911	0.912777198031774	0.619818575536798	0.714661504121093
Root123D2|1482	4.60866388249343	-0.0508555528515187	0.972614449150104	0.894794029148289	NA
Root123D2|1483	4.25019569450876	-0.282872339505181	1.06466166606782	0.27669478331935	NA
Root123D2|1626	211.07393428121	0.693587921403868	1.38788972281107	NA	NA
Root123D2|17	11.6092895157069	0.372814599950154	1.04590124240581	0.29477629138497	NA
Root123D2|1963	3.01383398299646	-0.203845776586675	1.04052780949312	0.424194208438456	NA
Root123D2|213	1.8981848047733	0.218181854490349	1.05254095390326	0.137936341982809	NA
Root123D2|242	30.054592742244	0.428082991119222	1.15999016521371	NA	NA
Root123D2|3858	0	NA	NA	NA	NA
Root123D2|4130	599.948687891017	1.43069620422515	1.88606531873212	0.0335194478271354	0.105253706196115
Root123D2|4137	3.16364134128884	0.224195127983342	1.05517820049432	0.101838413271599	NA
Root123D2|4354	6.05878730119721	-0.0978937309683718	0.98440839452375	0.534806599537352	NA
Root123D2|4366	2.28457402708042	-0.178605441704196	1.03394009087019	0.512501511041307	NA
Root123D2|4387	2.86623949429059	-0.184465121462602	1.03632999635117	0.459376875237253	NA
Root123D2|4388	0	NA	NA	NA	NA
Root123D2|4515	484.246297508863	0.651702301855548	1.36358792125043	NA	NA
Root123D2|4541	2.71380254123265	-0.197800714553865	1.03858911515344	0.452158550837009	NA
Root123D2|4550	16.0371682628121	0.0300337248280447	0.948379004608885	0.940837604958362	NA
Root123D2|4563	0	NA	NA	NA	NA
Root123D2|3415	1.69034636842778	-0.169995097395036	1.03077505976773	0.587693436276091	NA
Root123D2|1922	5.59258390753359	-0.293894223217283	1.07124985484025	0.226859372423931	NA
Root123D2|2404	8.68983878059306	-0.181652589299642	0.998813024532883	0.351363536932187	NA
Root123D2|2647	610.368531312353	5.63818534113606	2.71215457700219	0.000508020759398137	0.00650613881506872
Root123D2|3521	11.0727324699972	-0.131208936081545	0.95492523501788	0.715266008807854	NA
Root123D2|3700	26.0310304114752	0.0332453994194461	0.890111278152017	0.946666223466932	NA
Root123D2|850	561.967563755708	0.578067143112544	1.28052229115379	NA	NA
Root123D2|2573	1.10543904536149	-0.15669738151466	1.02658708497116	0.701544344467024	NA
Root123D2|2727	40.4091746106834	-0.448215286642048	0.994722967489201	0.331656804607664	0.462073933502866
Root123D2|2954	14.5819768604418	-0.199812324003779	0.954504589638975	0.610120008237752	NA
Root123D2|4233	15.5129229956704	-0.244601633131612	1.00582000628827	0.459326924963839	NA
Root123D2|1053	0.0736959363574329	-0.0675435868626315	1.0139415520498	0.550900095839061	NA
Root123D2|1100	0	NA	NA	NA	NA
Root123D2|1792	8.35651514535016	-0.0958981693417772	0.964649652257815	0.773371662466835	NA
Root123D2|659	3.55909650894994	0.239218322951415	1.06039533890644	0.0843636439179258	NA
Root123D2|893	6.32857601583022	-0.229775786383946	1.01310856400981	0.492928719155149	NA
Root123D2|964	6.26441959752328	-0.402343309491047	1.1194956111215	0.141856790136893	NA
Root123D2|710	2.57429237273496	-0.189841104806803	1.0366917255633	0.473250752841819	NA
Root123D2|711	1.91609434529326	-0.173675013429264	1.03208120683782	0.555796383840948	NA
Root123D2|841	47.1771809825518	-0.275377073779184	0.940314927499694	0.517189372966559	0.636083481694504
Root123D2|1976	0	NA	NA	NA	NA
Root123D2|1978	0	NA	NA	NA	NA
Root123D2|2008	3.28407436137001	-0.221233452843913	1.04506325797204	0.386451636798684	NA
Root123D2|2048	0	NA	NA	NA	NA
Root123D2|2057	2.79477233383424	-0.199640433785552	1.03914563238718	0.444158128617038	NA
Root123D2|28	0	NA	NA	NA	NA
Root123D2|3073	2.9828170639441	-0.18554237411371	1.03678270870468	0.450087262962202	NA
Root123D2|3096	0	NA	NA	NA	NA
Root123D2|3442	0	NA	NA	NA	NA
Root123D2|3522	0	NA	NA	NA	NA
Root123D2|3630	8.75568890928777	0.221076325360272	1.02026528415325	NA	NA
Root123D2|4112	0	NA	NA	NA	NA
Root123D2|1766	16.9339337136535	-0.655990731534262	1.33512171664542	0.0218891040592474	NA
Root123D2|246	7.69561303098865	-0.164916427457379	0.982166624613885	0.634557736330642	NA
Root123D2|2907	303.651722219481	0.799264535284389	1.47425196450657	0.034370752025239	0.106291053950884
Root123D2|3369	125.932591089195	0.101874908104849	0.881836011693087	0.831355237483786	0.873821320341504
Root123D2|3404	54.5768254645009	-0.549194744967394	1.18480659187924	0.0897702656918917	0.201794504811605
Root123D2|3607	93.5187492212057	-0.461799448607222	0.98383779652347	0.328973316159271	0.459948731307967
Root123D2|3626	23.8924187098965	-0.713286982545229	1.25458647441281	0.118308680917258	NA
Root123D2|954	9.85167042025569	0.228572527580802	1.00768337111108	NA	NA
Root123D2|2278	4.98526545500228	-0.203923984671898	1.01462112083869	0.499154099461682	NA
Root123D2|2361	1.74000273770886	0.21746613150618	1.05216462904314	0.144324934158216	NA
Root123D2|3586	0	NA	NA	NA	NA
Root123D2|1428	3.45540175316804	-0.223076031954514	1.04586188314384	0.374963330436473	NA
Root123D2|1852	0.0734933203664253	-0.0674873718457568	1.01393870815812	0.550900095839061	NA
Root123D2|1853	19.9928451974994	-0.513346211838968	1.12447974969139	0.191633879006564	NA
Root123D2|2113	1.42363860357998	0.215728280643727	1.05123381782239	0.1597260960699	NA
Root123D2|3822	0	NA	NA	NA	NA
Root123D2|435	1.97727583830552	0.218515206032285	1.05271378044592	0.135000582153186	NA
Root123D2|1464	50.9826172601475	0.163691938791636	0.92241412643162	0.705363471899338	0.778081355600301
Root123D2|1466	17.7270224130703	-0.260631910238902	0.963321419208514	0.497492452010904	NA
Root123D2|170	6.24783556540884	-0.424936238664891	1.13141074408994	0.13175410574921	NA
Root123D2|75	5.6686588013832	-0.296548985314273	1.07227693527543	0.222079971529768	NA
Root123D2|1098	10.7510190028728	-0.438639811531791	1.14819283791865	0.0784352292026371	NA
Root123D2|2379	0	NA	NA	NA	NA
Root123D2|2472	2.76279107645294	0.235982042356081	1.05369490479384	0.156779359448267	NA
Root123D2|2473	0	NA	NA	NA	NA
Root123D2|3110	6.51405330941763	-0.126592501695031	0.991267206339743	0.684720287004388	NA
Root123D2|132	4.58514943462691	-0.35049637838198	1.09084657311526	0.211675968966994	NA
Root123D2|168	2.70700468061546	-0.0624413489602635	0.990749226425981	0.873400259747885	NA
Root123D2|1966	1.62131059986352	-0.167662736011036	1.03008993558058	0.598500004730064	NA
Root123D2|4016	2.06348621800812	-0.175782662975874	1.03286071194228	0.53733936322984	NA
Root123D2|4103	1.32652685443379	-0.162560224824829	1.02833373490258	0.651664510457915	NA
Root123D2|1716	3.21672699174232	-0.213660063605737	1.043152849028	0.399418486812355	NA
Root123D2|1890	2.34072161775701	-0.065649576835484	0.994138339121336	0.87099258884564	NA
Root123D2|1900	0	NA	NA	NA	NA
Root123D2|1909	0	NA	NA	NA	NA
Root123D2|1934	1.24938644622923	-0.160667363841296	1.02775272184118	0.667886802219761	NA
Root123D2|2040	14.9281621308542	0.288448686754699	1.02853695753842	0.367180652397152	NA
Root123D2|2066	0	NA	NA	NA	NA
Root123D2|2195	10.6181796985314	-0.470955803836502	1.1264470759982	0.15361438815013	NA
Root123D2|2439	0	NA	NA	NA	NA
Root123D2|2556	0	NA	NA	NA	NA
Root123D2|2567	0	NA	NA	NA	NA
Root123D2|2978	0	NA	NA	NA	NA
Root123D2|3059	0	NA	NA	NA	NA
Root123D2|3334	0	NA	NA	NA	NA
Root123D2|3375	3.75849275422908	-0.190859394360625	1.03915385957813	0.400169138058083	NA
Root123D2|3428	1.82621452894537	-0.172347049480924	1.03160362668614	0.567396895878175	NA
Root123D2|382	0	NA	NA	NA	NA
Root123D2|3973	0	NA	NA	NA	NA
Root123D2|4014	75.2768408839774	-0.650823581352213	1.19573367511156	0.136640259107252	0.259275561967147
Root123D2|4029	2.49877289245846	-0.180995457517893	1.03488941264119	0.491132120744837	NA
Root123D2|4060	6.69330547380947	-0.340484145448672	1.09114609664115	NA	NA
Root123D2|4096	1.81909377124108	0.217832313843041	1.05235814402609	0.141038963863714	NA
Root123D2|4150	0	NA	NA	NA	NA
Root123D2|4168	3.7963696095466	0.247392607952394	1.06339056537095	0.0758927608045941	NA
Root123D2|4200	8.28788098276123	-0.0296578817589256	0.94583502074601	0.92896383644832	NA
Root123D2|432	22.9370249462726	-0.02037149463561	0.902880728059142	0.954705769642401	NA
Root123D2|439	443.006452581426	0.507289221822523	1.22079527267847	0.000851507032624455	0.00990339700987138
Root123D2|445	0	NA	NA	NA	NA
Root123D2|729	5.65898566821475	-0.223000110318098	1.04914002821025	NA	NA
Root123D2|941	4.33466055457228	-0.239833765487828	1.0518927633544	0.315957755785484	NA
Root123D2|1158	1.09572871736722	-0.156601965533424	1.02655405838568	0.703037851613243	NA
Root123D2|1835	0	NA	NA	NA	NA
Root123D2|3676	0.0736959363574329	-0.0675435868626315	1.0139415520498	0.550900095839061	NA
Root123D2|1144	0	NA	NA	NA	NA
Root123D2|1182	0	NA	NA	NA	NA
Root123D2|1526	11.6647753898916	-0.0495124194582328	0.953328949635839	0.879043614883573	NA
Root123D2|1655	7.93310290929959	-0.287138225491276	1.04509110853269	0.320060763312405	NA
Root123D2|2619	138.996833809043	0.158823438756552	0.896201948380555	0.732021024704032	0.794383870622023
Root123D2|2717	32.1016048518725	-0.317856297448658	0.969467102008626	0.454730576953355	0.579492561970487
Root123D2|3338	53.859136453901	-0.136940249708019	0.913769930219496	NA	NA
Root123D2|506	0	NA	NA	NA	NA
Root123D2|179	0	NA	NA	NA	NA
Root123D2|3705	1.02818343591887	0.21242734877375	1.04945674472212	0.186576583566267	NA
Root123D2|4206	107.342104384141	9.31292893320416	2.77942604704104	NA	NA
Root123D2|4386	3.6672484721908	-0.120374555451614	1.00322945863512	0.683583062475749	NA
Root123D2|553	1.54761466350609	-0.167350727537153	1.02987562661994	0.610650389585159	NA
Root123D2|575	0	NA	NA	NA	NA
Root123D2|1715	133.662165127972	12.0493320692374	4.07101968154083	NA	NA
Root123D2|1891	0	NA	NA	NA	NA
Root123D2|1899	4.8515514938097	-0.0369744423821519	0.985359058090802	0.701496833959523	NA
Root123D2|1908	0	NA	NA	NA	NA
Root123D2|1933	0	NA	NA	NA	NA
Root123D2|2039	0.442175618144597	-0.125459699805198	1.01956426868565	0.9668802798535	NA
Root123D2|2065	0	NA	NA	NA	NA
Root123D2|2194	0	NA	NA	NA	NA
Root123D2|2440	0	NA	NA	NA	NA
Root123D2|2555	0	NA	NA	NA	NA
Root123D2|2566	1.17913498171893	-0.158802095819937	1.02719630245673	0.683729207709578	NA
Root123D2|2977	0	NA	NA	NA	NA
Root123D2|3058	1.17913498171893	-0.158802095819937	1.02719630245673	0.683729207709578	NA
Root123D2|3333	0	NA	NA	NA	NA
Root123D2|3376	2.9828170639441	-0.18554237411371	1.03678270870468	0.450087262962202	NA
Root123D2|3429	0	NA	NA	NA	NA
Root123D2|383	0	NA	NA	NA	NA
Root123D2|3974	0	NA	NA	NA	NA
Root123D2|4013	194.074650195494	0.403744709337391	0.979325459109485	0.381747805330181	0.515745141039512
Root123D2|4030	4.3479352598221	-0.258247990570644	1.05717392942416	0.296398235721075	NA
Root123D2|4061	3.30196726864972	-0.0814242517829327	0.991122256478898	0.815808253294424	NA
Root123D2|4097	0	NA	NA	NA	NA
Root123D2|4149	0	NA	NA	NA	NA
Root123D2|4169	0	NA	NA	NA	NA
Root123D2|430	9.59368088993258	0.140358125061237	0.977314826686611	0.672363317848486	NA
Root123D2|438	9.08928294703268	-0.226719101818929	1.00399676120057	0.288072695667441	NA
Root123D2|446	0	NA	NA	NA	NA
Root123D2|728	6.31980223999261	-0.193266815597788	1.02137474975631	NA	NA
Root123D2|942	0	NA	NA	NA	NA
Root123D2|483	14.9985416901092	-0.14598481664822	0.958019179848174	0.679006991777517	NA
Root123D2|485	2.96941784299647	-0.141627267832105	1.01320247230226	0.644041364736874	NA
Root123D2|533	7.80508292618464	-0.335250128670986	1.09074345705919	0.153435693986661	NA
Root123D2|538	1.47391872714866	-0.165854209222705	1.02938227093306	0.623509167544941	NA
Root123D2|793	175.880798139876	9.71779027586985	3.06890133263845	NA	NA
Root123D2|2086	1.97727583830552	0.218515206032285	1.05271378044592	0.135000582153186	NA
Root123D2|3076	14.2737461704168	-0.639344627890268	1.31263861832725	0.0284738637775489	NA
Root123D2|4610	1.03174310900406	-0.154450206375813	1.02595598745031	0.720767867686334	NA
Root123D2|2850	3.97958056330138	-0.192094926931832	1.03973075156903	0.388294720013551	NA
Root123D2|1325	0	NA	NA	NA	NA
Root123D2|1790	0.304369088157561	-0.113214798878444	1.01768585975083	0.926582466808378	NA
Root123D2|1865	24.9246471650356	-0.0951821956978346	0.907749675726341	0.816997947519396	NA
Root123D2|1917	1.03174310900406	-0.154450206375813	1.02595598745031	0.720767867686334	NA
Root123D2|1952	2.35178625172561	-0.179366138734745	1.03424197984711	0.5055307790935	NA
Root123D2|1955	0	NA	NA	NA	NA
Root123D2|1958	4.98273511252992	0.281904396308228	1.0772650039506	0.0473730731659387	NA
Root123D2|2481	0.0790910335322209	0.147038969168601	1.02232118919063	0.353270723740834	NA
Root123D2|2610	16.275402879845	0.562886541854855	1.25721171593025	0.0172110404185124	NA
Root123D2|3046	12.1683820505734	0.251945528790338	1.03941835656812	0.310705194968798	NA
Root123D2|3222	2.65170794779706	-0.194837009103759	1.03784984734932	0.460668957342383	NA
Root123D2|3402	11.8181164533501	-0.355433073300633	1.08002081014312	0.204731862869431	NA
Root123D2|3728	19.3773192445828	-0.297262635148752	0.96152184827414	0.484932407447592	NA
Root123D2|4120	122.021322746005	0.881020215551257	1.69032777904833	NA	NA
Root123D2|426	2.7963932617623	-0.200800611425102	1.03938606726571	0.442539263555135	NA
Root123D2|441	12.4019225234383	0.0674071401555249	0.931717838363773	NA	NA
Root123D2|1545	24.1394221000996	-0.273085506112636	0.959197608732014	0.511862223126471	NA
Root123D2|1580	3.57173734909546	0.0279693877209368	0.970273701709876	0.904726077240448	NA
Root123D2|1809	3.40893378736468	-0.188759392518755	1.03818767406309	0.420705627453127	NA
Root123D2|1985	0	NA	NA	NA	NA
Root123D2|2666	264.079058718119	0.55238705334253	1.15252715413692	0.161500890638953	0.288009921639466
Root123D2|3826	5.34188733162992	-0.386619311676761	1.10923699149379	0.168630829660371	NA
Root123D2|1002	11.0214981740847	-0.316464487990741	1.01634806228837	0.404477967168727	NA
Root123D2|1069	5.08157111067169	0.196721994135529	1.01792940813828	0.450194106251428	NA
Root123D2|2003	1.62131059986352	-0.167662736011036	1.03008993558058	0.598500004730064	NA
Root123D2|2516	0	NA	NA	NA	NA
Root123D2|2558	17.2387091301374	-0.156734904239792	0.956898905602007	0.668011167164244	NA
Root123D2|2570	139.460540212231	0.411968178880398	1.12893440196088	NA	NA
Root123D2|4134	58.082193287532	0.293186210660978	1.02116679764995	0.388379760062237	0.52075982865488
Root123D2|416	11.2753798855922	-0.481600965143053	1.13526785381867	0.142599861266804	NA
Root123D2|511	2.82907662449949	-0.200787885877418	1.03947560134996	0.44007767824789	NA
Root123D2|1353	38.3303483971955	-0.451694517382188	1.00006164660209	0.325087501023405	0.458741129802412
Root123D2|1574	5.96308974923083	-0.298541309188097	1.07327660304405	0.211255254955418	NA
Root123D2|2068	156.538088092898	0.743725420964222	1.30208349389747	NA	NA
Root123D2|3143	695.662910554771	0.926014914335246	1.62246306145064	0.0337034444659384	0.105253706196115
Root123D2|2009	2.92636824069217	0.221301636585151	1.05415120156449	0.108839672797287	NA
Root123D2|3002	4.05315151439236	-0.249074706923323	1.05392851231462	0.317615996666437	NA
Root123D2|1171	0	NA	NA	NA	NA
Root123D2|1197	3.00006417704961	0.248769486733531	1.0583773375249	0.141528793020431	NA
Root123D2|1308	7.32120619877047	0.104991149294242	0.980265963183533	0.722907167835706	NA
Root123D2|3028	0	NA	NA	NA	NA
Root123D2|3578	0	NA	NA	NA	NA
Root123D2|4446	0	NA	NA	NA	NA
Root123D2|4447	0	NA	NA	NA	NA
Root123D2|4448	0	NA	NA	NA	NA
Root123D2|4599	0	NA	NA	NA	NA
Root123D2|1146	2.06348621800812	-0.175782662975874	1.03286071194228	0.53733936322984	NA
Root123D2|2606	0.576745372133542	-0.134696779010112	1.0212733703632	0.888222993949216	NA
Root123D2|2607	0	NA	NA	NA	NA
Root123D2|2608	19.2724337246148	-0.190863114411611	0.948568502040349	0.628168553453396	NA
Root123D2|3966	8.09315961358171	-0.158441943414802	0.9950912449105	0.394116293771399	NA
Root123D2|957	15.2935326624451	-0.10036286410887	0.95808262417308	NA	NA
Root123D2|1677	1135.76982271317	5.98752564624944	2.6853187187262	0.000350422406651051	0.00512912349661159
Root123D2|1768	8.75502545919096	-0.351446860874153	1.09919811541698	0.131904888735858	NA
Root123D2|1805	51.9395043457433	-0.0814268174512879	0.876188529999259	0.850405630760911	0.885559880197148
Root123D2|3696	138.923517158986	0.580086609721105	1.11866251082947	NA	NA
Root123D2|3513	2.05963651417898	-0.175731129188735	1.0328413566061	0.537795743883902	NA
Root123D2|3964	224.989880914941	0.922830201114476	1.66428847278256	NA	NA
Root123D2|1498	23.3928364886429	-0.274415146677716	0.945921695455047	0.525039227103294	NA
Root123D2|1577	222.675136889813	0.343222732060355	0.952445568832014	0.454928740238514	0.579492561970487
Root123D2|3613	0	NA	NA	NA	NA
Root123D2|3635	16.9820950515195	0.0995297804220586	0.944800830850302	0.798463364448396	NA
Root123D2|4294	204.695192644635	0.722854114952603	1.41714509315528	NA	NA
Root123D2|2243	8.54183162147986	0.344669583653717	1.10780375934316	NA	NA
Root123D2|3764	0	NA	NA	NA	NA
Root123D2|4512	7.61813986445441	-0.102063932117156	0.969354915444108	0.690168429239806	NA
Root123D2|838	0	NA	NA	NA	NA
Root123D2|2509	0.0734933203664253	-0.0674873718457568	1.01393870815812	0.550900095839061	NA
Root123D2|2543	5.45919265466487	-0.362448371391161	1.09832708261664	0.179693010719969	NA
Root123D2|98	1.02890648512995	-0.154364039458246	1.0259320801247	0.721522434670396	NA
Root123D2|2754	5.32826490865603	-0.286834863063797	1.06817275898422	0.238083070769483	NA
Root123D2|2822	3.96863929978697	-0.192036734884459	1.03970337005989	0.388858556700976	NA
Root123D2|3083	8.41304213964073	-0.216707528165627	0.999040369096635	0.308483510403493	NA
Root123D2|2191	10.8410910515228	-0.477486618077564	1.13092038688167	0.148462037255749	NA
Root123D2|2855	5.37392749035338	-0.286174524090826	1.06801490126902	0.237458110063614	NA
Root123D2|507	0	NA	NA	NA	NA
Root123D2|1876	2.94783745429732	-0.18516797235142	1.03662764097483	0.453029317745714	NA
Root123D2|1904	0	NA	NA	NA	NA
Root123D2|2369	5.80990980321737	-0.409159028666869	1.12180503323922	0.146999284346254	NA
Root123D2|2938	4.42909787780437	0.267074659050757	1.07105675331071	0.0583426410155094	NA
Root123D2|1029	0.0790910335322209	0.147038969168601	1.02232118919063	0.353270723740834	NA
Root123D2|249	6.94943998126744	0.369108433341704	1.09406571841332	NA	NA
Root123D2|3352	2.84727720715995	0.221125356973656	1.05406152200012	0.110547523109521	NA
Root123D2|4417	0	NA	NA	NA	NA
Root123D2|1616	304.049421853253	0.0496830557869901	0.888763199593495	0.922747594575652	0.94391962351429
Root123D2|1778	16.0231776201879	-0.42554021316594	1.06122547119384	0.284092983959476	NA
Root123D2|1889	42.6214345391742	-0.186378304087843	0.89802309253772	0.674328090640647	0.759710266124143
Root123D2|1901	16.0530700218793	-0.391766427494653	1.04710810302273	0.225325744006457	NA
Root123D2|1910	5.66126503973063	-0.223954571902325	1.04940497187186	NA	NA
Root123D2|1935	15.9055505271289	-0.6605094674756	1.33776887689853	0.0233264168736419	NA
Root123D2|2041	375.987621196662	0.52693445768056	1.08889602090109	NA	NA
Root123D2|2438	43.5490013738309	-0.279588377195717	0.931164769476282	0.528118673592323	0.642194302345426
Root123D2|2569	3.64944225242553	-0.235056176556292	1.04928880488885	0.351208003412121	NA
Root123D2|3019	0	NA	NA	NA	NA
Root123D2|3045	10.7259375513778	0.0441689197190665	0.931557342970135	0.916570196129386	NA
Root123D2|3377	35.3614696322665	-0.137702167970218	0.93738847600126	0.719989813245719	0.785541108878532
Root123D2|3378	265.536875615959	0.411038188304849	0.99575418954799	NA	NA
Root123D2|3838	13.3526596385438	0.0593306265650912	0.952825854576259	0.874089847501006	NA
Root123D2|387	20.9954067973385	-0.46307247411095	1.06556075724824	0.242401103980058	NA
Root123D2|3972	13.5647122545953	-0.620682756944464	1.29299474325461	0.0321041574037381	NA
Root123D2|4059	182.611515000193	-1.37630941742558	1.94195096407834	0.0298063592775844	0.0978306884264272
Root123D2|4167	249.965174031924	8.17419542497098	2.60592761654108	2.56818134981629e-05	0.000858735638844823
Root123D2|4174	27.8218522232321	-0.613512457106835	1.24477199951624	0.0794563473800568	NA
Root123D2|4199	62.5603199288189	-0.710042789829809	1.17087935500679	0.149894878992948	0.275579932169165
Root123D2|724	92.6328892924562	0.00666448025075548	0.871584279581002	0.998399309435923	0.998399309435923
Root123D2|3122	406.722090214291	0.371307037171936	1.12408804411431	NA	NA
Root123D2|3514	0	NA	NA	NA	NA
Root123D2|1661	11.8058465002296	0.00535784229019331	0.951241639499067	0.996159092334058	NA
Root123D2|1752	4.89265126865711	0.368196721335351	1.10810951066818	0.0929984903818286	NA
Root123D2|2401	34.9476966958494	0.248587271898858	0.984629728460024	0.506180312088559	0.627531398914806
Root123D2|2428	1.29034521623308	-0.0679448677936695	0.99402839422797	0.934894039977352	NA
Root123D2|2789	39.135201977657	-0.162837311316688	0.919776011088871	0.693142918727607	0.774178416532922
Root123D2|2825	4.33567993930767	-0.0144870913231664	0.985194817582083	0.772335379071166	NA
Root123D2|2965	12.7844318546597	0.280579868536112	1.01614122898873	0.405531665589363	NA
Root123D2|917	188.139793765369	-0.741419436701762	1.16360044420476	0.141763603998958	0.262918415154223
Root123D2|1213	9.63218187491254	0.0827045629047051	0.960182808075927	0.816229064900199	NA
Root123D2|1969	8.45989789726863	-0.175276370583999	0.961875260418401	0.646484216372931	NA
Root123D2|2947	0	NA	NA	NA	NA
Root123D2|4023	7.89965967821317	-0.288399640641948	1.04527544487639	0.319510280379738	NA
Root123D2|134	1.97727583830552	0.218515206032285	1.05271378044592	0.135000582153186	NA
Root123D2|646	6.57591701325357	-0.2334100401617	1.02793942764164	NA	NA
Root123D2|1367	41.9872902319733	-0.600911678826988	1.14572217144583	0.155436680657617	0.281893641192628
Root123D2|1531	10.8353694334442	0.0375876167368642	0.949382913634811	0.921956372137307	NA
Root123D2|1974	6.27511230235155	-0.246567519954335	1.028428075686	0.40322333733159	NA
Root123D2|3062	6.03030197387602	-0.29718888191409	1.07287247378931	0.210567610510245	NA
Root123D2|3132	9.86756255594251	-0.434120179046071	1.10507191176034	0.180371974116487	NA
Root123D2|4160	0.871529117563274	-0.14883767188301	1.02447255991295	0.768406555594273	NA
Root123D2|4327	0.121747635263024	-0.0837850739132468	1.01475794405173	0.677192907764842	NA
Root123D2|512	0	NA	NA	NA	NA
Root123D2|1322	0	NA	NA	NA	NA
Root123D2|810	2.42527957209204	-0.180202949328136	1.03457189498533	0.498194683908723	NA
Root123D2|1134	0	NA	NA	NA	NA
Root123D2|3593	22.1362482826698	-0.757695251090279	1.46595190903203	0.0112119397740088	NA
Root123D2|510	1.54761466350609	-0.167350727537153	1.02987562661994	0.610650389585159	NA
Root123D2|2877	58.0057253667534	-0.544306452737578	1.0711164982562	0.234553272453281	0.362185571283138
Root123D2|3128	11.281800816264	-0.317072870995493	1.03087908470768	0.183104292236989	NA
Root123D2|939	1.84239840893582	-0.172497270294823	1.0316600501417	0.565687976557899	NA
Root123D2|4140	11.9113885311181	-0.380785110645205	1.11692718687091	0.0901782153379679	NA
Root123D2|4580	6.10926592599965	-0.301582386772234	1.07458701946201	0.205100354873352	NA
Root123D2|572	2.20479961099276	-0.177627632639611	1.03356189259151	0.521099872251845	NA
Root123D2|2508	0.304369088157561	-0.113214798878444	1.01768585975083	0.926582466808378	NA
Root123D2|2542	0	NA	NA	NA	NA
Root123D2|99	0	NA	NA	NA	NA
Root123D2|1262	14.6084372840065	-0.255452968155526	0.975654164134302	0.511736983855451	NA
Root123D2|204	0.0736959363574329	-0.0675435868626315	1.0139415520498	0.550900095839061	NA
Root123D2|3423	9.79976118794416	-0.535562358376465	1.21211781978697	0.0604841352410397	NA
Root123D2|4	0	NA	NA	NA	NA
Root123D2|516	37.1629099484992	-0.4138280115219	1.01852103543488	0.326762672137843	0.458839972686997
Root123D2|634	8.31514725263157	0.188094090204158	0.970596955297258	0.605618528913868	NA
Root123D2|2672	92.3492317197891	0.637795354159802	1.31098080921123	NA	NA
Root123D2|3154	3.16543851683863	-0.186980065907888	1.03740569555493	0.436871059278603	NA
Root123D2|1979	23.414599453881	-0.524587081905096	1.13239120439849	0.119584947923675	NA
Root123D2|2006	3.24977618640902	-0.0289870973818805	0.982963467170013	0.957882862300426	NA
Root123D2|2059	20.5118194119685	-0.0625712309836301	0.951419156927734	0.850893312062883	NA
Root123D2|3440	4.92748103008304	0.085111204138496	0.982620366794732	0.773752444561573	NA
Root123D2|3631	9.74961145628826	0.0499454742902438	0.955497061496221	0.892707329309451	NA
Root123D2|4111	3.39001307244191	-0.188574231803086	1.03810691338433	0.422151300402262	NA
Root123D2|3984	1.47391872714866	-0.165854209222705	1.02938227093306	0.623509167544941	NA
Root123D2|4141	8.55800647539922	-0.489616062797041	1.17648442993522	0.0805569511475088	NA
Root123D2|1542	4.81874192088374	-0.270528204203594	1.06185415878301	0.267889695308169	NA
Root123D2|1787	48.287969889963	-1.20986760049401	2.10032037579708	0.025769070696431	0.0907003475170432
Root123D2|2053	4.33610590161909	-0.198714760682209	1.04165010430906	0.36460114953154	NA
Root123D2|3010	42.0851448487262	-0.652870825607089	1.28423867547386	0.0668937443545554	0.168019498730926
Root123D2|3434	0	NA	NA	NA	NA
Root123D2|4093	2.72674964522502	-0.183209109192118	1.03580294313178	0.470794036294302	NA
Root123D2|4106	0	NA	NA	NA	NA
Root123D2|736	29.1962408139724	-0.382217187192484	0.96916290153956	0.396069920523023	0.526082477900443
Root123D2|1449	299.437719383094	0.0993246782152904	0.915275936528676	0.823523524498291	0.867293475603515
Root123D2|2072	302.765082824876	-1.03645082004225	1.55843425727564	0.0515191826863862	0.140919244077076
Root123D2|3759	69.102879375679	-0.496695901399342	1.09884819775462	0.194800031729398	0.323481402964351
Root123D2|2902	0	NA	NA	NA	NA
Root123D2|312	236.174699806759	0.465852497615095	0.998554921984079	0.325834821168068	0.458741129802412
Root123D2|4310	297.209136015167	0.802707994028714	1.39691653377475	0.0659879244274484	0.16731535340609
Root123D2|894	12.8066285965218	-0.605541061272022	1.27726192822305	0.0360391219060161	NA
Root123D2|1233	3.28718615210166	-0.187886061374513	1.03780268066949	0.428594422027119	NA
Root123D2|1728	0	NA	NA	NA	NA
Root123D2|3638	7.42464890092803	-0.318243823035815	1.08311504345818	0.169918854030934	NA
Root123D2|4267	3.53068142262771	-0.189512288408018	1.03853528921946	0.413174950212648	NA
Root123D2|251	2.21087809072299	-0.177701990305845	1.03359056758136	0.520437326863762	NA
Root123D2|2625	2.45182203949885	0.220111723086049	1.05354316443038	0.120187823976993	NA
Root123D2|3065	0	NA	NA	NA	NA
Root123D2|3602	8.31775846768848	0.0430957041492028	0.944563113901754	0.912879450568306	NA
Root123D2|3643	3.55909650894994	0.239218322951415	1.06039533890644	0.0843636439179258	NA
Root123D2|529	3.24273237482106	0.227423813744993	1.05626751015783	0.0979042777538537	NA
Root123D2|1575	0	NA	NA	NA	NA
Root123D2|1594	2.05781297025991	-0.175706676670613	1.03283217731719	0.538012281537614	NA
Root123D2|2247	0	NA	NA	NA	NA
Root123D2|2912	0	NA	NA	NA	NA
Root123D2|318	0	NA	NA	NA	NA
Root123D2|3618	4.1447905356392	-0.0718590622133722	0.976365305998936	0.850024723712916	NA
Root123D2|470	261.55100637206	0.702340178057523	1.35874169641694	NA	NA
Root123D2|487	27.6133372619123	-0.0107197048717589	0.889553078333323	0.973242297598961	NA
Root123D2|534	21.0420607019494	0.0165815658978258	0.93709477927096	0.974190075569029	NA
Root123D2|537	15.563358426984	-0.135937825170839	0.925728907321875	0.734170287297952	NA
Root123D2|548	0.663263427216896	-0.139519260969931	1.02228260727832	0.847434512352927	NA
Root123D2|556	7.02286181106325	0.200265896885948	0.994860943881058	0.537883026162312	NA
Root123D2|562	0	NA	NA	NA	NA
Root123D2|226	3.4698076049962	-0.189180968297781	1.03837489429955	0.416897264775746	NA
Root123D2|2275	9.57972181486761	-0.354403089097997	1.10150795870185	0.120958241004198	NA
Root123D2|2781	9.64241593534527	-0.363527451158457	1.10591879401476	0.115964814792507	NA
Root123D2|295	10.6160920983694	-0.372599628762876	1.09357878770705	0.203715996456678	NA
Root123D2|3202	1.76849985658738	-0.171301241193978	1.03123446624224	0.576101054016415	NA
Root123D2|3210	4.77094767743178	-0.150144191443545	0.993961102355817	0.656933699548444	NA
Root123D2|4122	13.4351323836669	-0.257774247830592	0.976239749199118	0.509500206977513	NA
Root123D2|4256	11.6916346875807	-0.389296023392205	1.12122461842285	0.088490660470729	NA
Root123D2|3197	3.00692430897279	0.0714964796727773	0.994770234472851	0.92194311181091	NA
Root123D2|4073	0	NA	NA	NA	NA
Root123D2|1003	9.05224059651279	-0.356034291211534	1.10167251940285	0.125954740570951	NA
Root123D2|1133	9.33116298335148	-0.441526463581545	1.1476674403529	0.0883191864331739	NA
Root123D2|2870	2.19145743473444	-0.177546195176349	1.03352849268943	0.522160475304977	NA
Root123D2|1330	8.53623390831406	0.403855065548571	1.13840652929139	NA	NA
Root123D2|4604	59.241460648205	0.118990143361696	0.895813869244815	0.796636909564693	0.849005471348826
Root123D2|2412	14.5345999671178	-0.378755654951524	1.06274441857401	0.125242152450604	NA
Root123D2|421	12.5335245591644	-0.599954533172987	1.27160757432796	0.0376058265996105	NA
Root123D2|2458	5.60068854717389	-0.266984751514342	1.06198265441622	NA	NA
Root123D2|2495	0	NA	NA	NA	NA
Root123D2|2496	0	NA	NA	NA	NA
Root123D2|597	6.17159463653125	-0.107638486623575	0.983956186149664	0.51288146100611	NA
Root123D2|1331	23.4523775408379	0.283772261324936	0.994079690842979	0.454702869394669	NA
Root123D2|4602	23.4335391166155	0.191670615888136	0.946747827137888	0.639303330369667	NA
Root123D2|1759	16.126995806922	0.056502005728225	0.951651148822859	0.881455262651118	NA
Root123D2|1843	10.4611960092517	-0.139224323887102	0.969497794583487	0.680345233756829	NA
Root123D2|1880	11.1423343763015	-0.290663716675887	0.984690014845494	0.41109166821815	NA
Root123D2|2922	5.35759625246534	-0.162152931611541	0.979886345416011	0.656309327715104	NA
Root123D2|4082	0	NA	NA	NA	NA
Root123D2|4324	33.0531452332805	0.60010899241744	1.22331283026719	0.0950056438536035	0.20466553659475
Root123D2|1407	17.1799603435295	0.269099219556688	0.990382213398304	0.473215770197702	NA
Root123D2|1556	8.24627574055688	-0.488722041039322	1.17511245349691	0.0836358434822981	NA
Root123D2|3832	5.55428188777542	0.0941729896081955	0.982686219350503	0.752849692724979	NA
Root123D2|4178	18.5532837858304	-0.711431734469336	1.40016644674635	0.0163206442537519	NA
Root123D2|2141	0	NA	NA	NA	NA
Root123D2|4068	0	NA	NA	NA	NA
Root123D2|4439	0.0790910335322209	0.147038969168601	1.02232118919063	0.353270723740834	NA
Root123D2|595	1.84239840893582	-0.172497270294823	1.0316600501417	0.565687976557899	NA
Root123D2|10	0	NA	NA	NA	NA
Root123D2|2	20.5215097960187	-0.306894810938572	1.01571767865801	0.349410104276077	NA
Root123D2|2561	0	NA	NA	NA	NA
Root123D2|3052	0	NA	NA	NA	NA
Root123D2|3220	5.60226353240683	-0.224966990515834	1.02096578826076	0.448269716749279	NA
Root123D2|1557	899.85547116235	3.46647426061738	2.0349188695378	0.00258557707053131	0.0219568846465754
Root123D2|3336	294.950393201408	0.745745377571356	1.48648920222125	0.00276939045686216	0.0224570144558793
Root123D2|321	1.62131059986352	-0.167662736011036	1.03008993558058	0.598500004730064	NA
Root123D2|1224	572.828309891078	0.851157854222536	1.62549830973699	0.00905351829988297	0.0483227811103965
Root123D2|247	14.1465921935174	-0.175204542625368	0.978980587804367	0.602039824489247	NA
Root123D2|2906	15.885994557414	-0.222268194669265	0.945550861383426	0.582131120118582	NA
Root123D2|3172	14.3372935540284	0.0345671411291418	0.940478626488953	0.933366133582454	NA
Root123D2|3371	192.988831166765	0.415243146603243	0.988811664895443	NA	NA
Root123D2|2200	11.8419475305718	-0.3860770491383	1.11965111049868	0.0886776344883902	NA
Root123D2|2339	3.52458282643086	-0.215724983435614	1.0442489067252	0.380133751272282	NA
Root123D2|2856	524.402227770383	0.585194686727943	1.26502755889669	NA	NA
Root123D2|3557	0	NA	NA	NA	NA
Root123D2|396	6.32865456255654	-0.152190167820917	0.98125451436008	0.429785569716326	NA
Root123D2|3715	15.5056946839239	-0.199657365159676	0.959928477293177	0.590998425512914	NA
Root123D2|3835	247.781782025718	1.17569986417824	2.30814332226411	NA	NA
Root123D2|3574	21.7806873132374	-0.0452531859550341	0.95494085332261	0.884845363802841	NA
Root123D2|3680	0.486990541052098	-0.129261500977741	1.02021993416165	0.936100690685291	NA
Root123D2|2826	3.71330287552224	-0.190636031672104	1.03904983917515	0.40249321128786	NA
Root123D2|3872	15.6171545904975	-0.157426581337063	0.945093165732218	0.684073972660047	NA
Root123D2|3469	16.4476253276309	-0.0428145085460785	0.925594862940933	NA	NA
Root123D2|3668	6.85210900733968	0.174383279308006	1.00347483975436	0.539638855641191	NA
Root123D2|2260	29.2844244548843	-0.6432367442091	1.27287681245274	0.0702933430202431	0.173303864128249
Root123D2|2261	5.23241148137774	-0.215878451890502	1.04682349887867	NA	NA
Root123D2|2405	677.725728958808	2.90217764871129	2.28148983391252	0.00581380946588448	0.0334450329489053
Root123D2|2602	4.60854654248295	-0.0554911527220964	0.971990187505551	0.884130882287673	NA
Root123D2|2765	3.36100707372554	-0.224893468672726	1.04610877202026	0.377802706815007	NA
Root123D2|2990	13.795297002092	-0.372312784297461	1.05771060997319	0.132369987265435	NA
Root123D2|3313	133.055930639859	-0.624389959904237	1.10033542235919	0.188517464116064	0.316165652984622
Root123D2|3848	1.18636550298331	0.213953972702024	1.05028025206408	0.174495855074333	NA
Root123D2|2026	539.640296034941	-1.00200015885903	1.38738806959245	0.0736386870741271	0.179075898112082
Root123D2|2083	609.958595472774	0.617315416156074	1.13703872099363	0.180120824772034	0.30777946518111
Root123D2|3004	25.6544598268106	-0.631573449721995	1.20065734414285	0.138417918186069	NA
Root123D2|411	754.788030264671	0.527926060348229	1.08608015617623	0.230745365584381	0.360979389855287
Root123D2|4560	0.0790910335322209	0.147038969168601	1.02232118919063	0.353270723740834	NA
Root123D2|2129	10.3682314194142	-0.366366285013887	1.10809129408307	0.107863118503816	NA
Root123D2|2158	0	NA	NA	NA	NA
Root123D2|3321	5.3798033540926	-0.218434626591285	1.04764382434322	NA	NA
Root123D2|4078	0	NA	NA	NA	NA
Root123D2|844	13.9144321710232	0.166654427243531	0.999629537046027	0.556042882985202	NA
Root123D2|2010	0	NA	NA	NA	NA
Root123D2|2150	0	NA	NA	NA	NA
Root123D2|3223	10.3966903254884	-0.544312862526175	1.22024543392275	0.0553074081514099	NA
Root123D2|4239	319.819182885221	0.485204309213381	1.20125778244869	NA	NA
Root123D2|1044	4.70415962109483	-0.0309275886516844	0.985212579298389	0.720239954308791	NA
Root123D2|1426	2.71925285355774	-0.183138679128312	1.035773854917	0.471423227577807	NA
Root123D2|2241	4.32204105183737	-0.199169513985288	1.04174254324827	NA	NA
Root123D2|2423	1.84239840893582	-0.172497270294823	1.0316600501417	0.565687976557899	NA
Root123D2|2618	0	NA	NA	NA	NA
Root123D2|3488	0	NA	NA	NA	NA
Root123D2|3489	0	NA	NA	NA	NA
Root123D2|749	362.698384559395	0.515725113533436	1.22670601601213	NA	NA
Root123D2|961	0	NA	NA	NA	NA
Root123D2|660	0	NA	NA	NA	NA
Root123D2|4215	0.474546201193325	0.201563231026343	1.04366655015337	0.25085701165835	NA
Root123D2|1446	0	NA	NA	NA	NA
Root123D2|1779	3.30719941648914	-0.187980002727341	1.037845067813	0.4275196706578	NA
Root123D2|1839	14.2181638378398	-0.132144865368328	0.965650298901681	0.697513348636034	NA
Root123D2|1960	0	NA	NA	NA	NA
Root123D2|3113	1.91609434529326	-0.173675013429264	1.03208120683782	0.555796383840948	NA
Root123D2|328	5.2561797405106	-0.383913852415689	1.1077017745551	0.172168455951391	NA
Root123D2|3388	2.35826996343785	-0.179440410500528	1.03427109187613	0.504878220537735	NA
Root123D2|4155	1.82621452894537	-0.172347049480924	1.03160362668614	0.567396895878175	NA
Root123D2|77	77.2237849976638	0.396969470189972	1.11119250677731	0.135635699414108	0.259275561967147
Root123D2|1519	11.023204842607	0.0568731904017167	0.944480857921204	0.882943746029141	NA
Root123D2|1585	10.6394126715323	0.0979023838974523	0.976583395163956	NA	NA
Root123D2|976	141.500683800594	0.603261092741082	1.26385108964603	0.0549814763890068	0.148561059939993
Root123D2|111	2.80019561104956	-0.183976291565079	1.03611773982726	0.464383220069026	NA
Root123D2|14	2.78289723590161	-0.0846347400555496	0.997630340732515	0.80045017818617	NA
Root123D2|1860	0	NA	NA	NA	NA
Root123D2|2123	0.0608738176315122	-0.0637130141728798	1.01376422764869	0.550900095839061	NA
Root123D2|4330	158.168582864773	0.792514200462664	1.49391429923776	0.0231801671793898	0.0849410235683121
Root123D2|4336	217.271761715515	0.61006960232841	1.21770780236605	0.110847406013838	0.225488069267694
Root123D2|4240	81.5195072965437	0.456362028569241	1.08774111894705	0.22991333250609	0.360979389855287
Root123D2|2663	0.949092402386651	0.211514046314447	1.04896437742838	0.193510155196522	NA
Root123D2|3418	2.28457402708042	-0.178605441704196	1.03394009087019	0.512501511041307	NA
Root123D2|3516	347.362650020854	0.372478044862851	1.12477325909538	NA	NA
Root123D2|987	0	NA	NA	NA	NA
Root123D2|1222	4.50620721378216	-0.175276044696081	1.009354707368	0.558331488528325	NA
Root123D2|451	20.9626253695563	-0.400584487899281	1.07033677593846	0.189283109133993	NA
Root123D2|254	10.4775394794868	0.0462124394307297	0.942966792730651	0.907509278561085	NA
Root123D2|3622	20.4354308896218	-0.412885666243607	1.05012862276124	0.256238471358261	NA
Root123D2|3980	0	NA	NA	NA	NA
Root123D2|746	4.92891524833468	-0.274150042720398	1.06320606706593	0.26112830808716	NA
Root123D2|1628	5.13172624897393	0.056339728077032	0.964758489240634	0.867500529563896	NA
Root123D2|2426	516.498991085792	5.60446781074663	2.38134643045939	0.000322346836733453	0.00507222228389404
Root123D2|2512	5.6824163693396	-0.398472777823392	1.11599821115777	0.154887137793461	NA
Root123D2|32	0	NA	NA	NA	NA
Root123D2|3456	3.45418605722199	-0.189023805283678	1.03830608236568	0.418100508041427	NA
Root123D2|3870	0	NA	NA	NA	NA
Root123D2|769	0	NA	NA	NA	NA
Root123D2|1036	0	NA	NA	NA	NA
Root123D2|3300	3.40905877263113	-0.226643771465086	1.04664398288787	0.373135856595021	NA
Root123D2|3301	4.40835649092971	-0.289307654756011	1.06718932002288	0.264917251290435	NA
Root123D2|3510	0	NA	NA	NA	NA
Root123D2|4432	0	NA	NA	NA	NA
Root123D2|578	1.98979028165069	-0.174754119980668	1.03247747589526	0.546358405132879	NA
Root123D2|3590	274.309922067423	0.686771713598797	1.39940354802364	NA	NA
Root123D2|2258	53.5737398334875	-0.642172482611195	1.10292748981363	0.189965722441267	0.317598942206494
Root123D2|3250	5.32312693356462	-0.00117903815760825	0.961771203360291	0.998543278279417	NA
Root123D2|3254	0	NA	NA	NA	NA
Root123D2|3166	4.30914741809115	-0.0788326070897825	0.985445454320372	0.817437244160919	NA
Root123D2|652	0	NA	NA	NA	NA
Root123D2|655	10.8905137078236	-0.448620664698171	1.11689109764925	0.161490792502477	NA
Root123D2|1749	10.945562684269	-0.568150868120191	1.24057745588332	0.0484122299204542	NA
Root123D2|1789	235.467145040701	-0.71927799775022	1.13077033605572	0.15829058173681	0.285136233094928
Root123D2|2055	1.91082632952706	-0.173597431787174	1.03205290664006	0.556480068892017	NA
Root123D2|3009	1318.97776929856	0.791822666315541	1.32881338865908	0.0925746105493379	0.20466553659475
Root123D2|3435	0	NA	NA	NA	NA
Root123D2|3994	430.250003055111	0.711114964681636	1.31129274519731	NA	NA
Root123D2|4094	9.41157552359485	-0.528607202413333	1.2059648216451	0.0644509947981731	NA
Root123D2|4107	2.65305370886758	-0.182550010716186	1.03552368167545	0.477127541021436	NA
Root123D2|568	11.6150471969825	-0.120509000163714	0.952766836739899	0.736710036109889	NA
Root123D2|1122	164.263521095595	0.564649148225485	1.17910360745986	0.132343986365868	0.256658272920861
Root123D2|1237	129.217071119638	0.549260392113981	1.08862439174107	NA	NA
Root123D2|3722	301.878189663547	0.627376392075511	1.25110700878579	NA	NA
Root123D2|1334	339.316439080552	0.956237035091491	1.43004318719086	0.0743027612604165	0.179873200336302
Root123D2|1726	4.49232651689933	0.156606996041285	0.989179212616087	0.614924218023069	NA
Root123D2|1894	13.3209822531105	-0.610863915185846	1.28330413631739	0.0338521685732545	NA
Root123D2|2154	1.61685304806136	-0.169481368695671	1.03052047152871	0.599206385795667	NA
Root123D2|3422	4.1576584793553	0.0981725113062639	0.979145642483809	0.743420304348186	NA
Root123D2|4209	170.855085887179	0.60696594505792	1.14682491782873	NA	NA
Root123D2|2650	3.59487087190419	0.0263515328096528	0.987654794288338	0.909746654036795	NA
Root123D2|2668	6.06467093034971	-0.0301076214018325	0.960516930015188	0.930108386808051	NA
Root123D2|2676	10.2303494332105	0.150155878276682	0.979001954343574	0.651752468439586	NA
Root123D2|3201	0	NA	NA	NA	NA
Root123D2|3479	0	NA	NA	NA	NA
Root123D2|3480	3.37719095371599	-0.210997221705164	1.04286603648903	0.393783659979476	NA
Root123D2|777	1.40022279079123	-0.164259444531622	1.02886843055824	0.63715146628683	NA
Root123D2|1208	11.3018205723563	-0.202419937782755	0.991863193960149	0.465702161283323	NA
Root123D2|4050	225.188073305032	0.535424820123381	1.23782894491631	NA	NA
Root123D2|468	604.889659368767	2.17245824753708	2.87058662589044	0.0121092689027798	0.0573314943627184
Root123D2|1886	2.42527957209204	-0.180202949328136	1.03457189498533	0.498194683908723	NA
Root123D2|2413	21.9696052793285	-0.475169907746934	1.10224748945171	0.218342260668385	NA
Root123D2|1480	8.97167542203042	-0.186753845338165	1.00055064534896	0.340782579608647	NA
Root123D2|1967	1.88739461042373	0.182432001743274	1.03105195862782	0.323827453848057	NA
Root123D2|3982	10.2126769290261	-0.148753855950203	0.949568007000415	0.695079120685949	NA
Root123D2|1022	18.8187834626874	0.13468251234573	0.965084260675508	0.706964406318191	NA
Root123D2|1439	0.0736959363574329	-0.0675435868626315	1.0139415520498	0.550900095839061	NA
Root123D2|3293	48.1713962107284	-0.0697066691918968	0.925166583469815	NA	NA
Root123D2|1551	520.577060499113	1.77876692927907	2.67689288839728	0.0174317547794557	0.0717383754385292
Root123D2|1873	3.96863929978697	-0.192036734884459	1.03970337005989	0.388858556700976	NA
Root123D2|2160	0	NA	NA	NA	NA
Root123D2|3131	13.4225377260186	-0.410698880000787	1.05783757347385	0.296271980073644	NA
Root123D2|3530	3.76672725602836	-0.238334001308499	1.05039579767087	0.34194427054905	NA
Root123D2|986	3.68479681787164	-0.190423252036281	1.03895252468242	0.404333310327963	NA
Root123D2|3619	0.0734933203664253	-0.0674873718457568	1.01393870815812	0.550900095839061	NA
Root123D2|3675	36.9110497216402	0.429787991724999	1.15801475035232	0.0106470615067433	0.05373752741611
Root123D2|3698	11.446699796135	-0.244000050937214	0.975083484699321	0.490635196888861	NA
Root123D2|603	246.606305497236	0.33451647140863	0.958312198839291	0.457885376286231	0.581873340411244
Root123D2|604	31.034439522093	-0.819120618032993	1.57169056088103	0.00566295146030969	0.0334450329489053
Root123D2|2316	11.2371265290944	-0.460379046290655	1.16244484116852	0.0691978468066234	NA
Root123D2|1335	157.595168455757	1.32537907146063	1.92846207749649	0.0338385747023023	0.105253706196115
Root123D2|2821	2.94503475048033	0.11934954672835	1.00008324025954	0.623114663783092	NA
Root123D2|2909	33.7431820566203	-0.641873347721089	1.13305526800298	0.171966153150349	0.299680429757123
Root123D2|4568	5.17876557729525	-0.213073091954941	1.01689201317455	0.479792935786827	NA
Root123D2|1463	3.86426521674723	0.267506338717594	1.06197911958879	0.168415573079509	NA
Root123D2|2708	153.923953487627	0.616381019747703	1.14146498633555	0.1763009285677	0.305578305658371
Root123D2|1384	36.6650688763975	-0.323897673272562	1.00223047372449	0.396714869490547	0.526082477900443
Root123D2|1488	126.316878652712	0.603941340845306	1.12879662609677	0.18562495413829	0.312861316065628
Root123D2|2111	467.758493265865	13.8373714441618	4.52946777602967	NA	NA
Root123D2|2112	0	NA	NA	NA	NA
Root123D2|2874	1.39637308696208	-0.164175632156065	1.02884168913818	0.637875756178985	NA
Root123D2|992	0	NA	NA	NA	NA
Root123D2|993	3.08671945538986	-0.186306551203929	1.03711543016721	0.442715294461588	NA
Root123D2|994	7.79888900704124	-0.121747597354876	0.995079654694594	NA	NA
Root123D2|3813	7.65725803500264	-0.111257734015821	0.984695731803351	NA	NA
Root123D2|4497	7.50095811483915	-0.148615766237304	0.99146023892828	0.418118708485756	NA
Root123D2|2323	3.24273237482106	0.227423813744993	1.05626751015783	0.0979042777538537	NA
Root123D2|785	17.1320087427105	0.177057551754839	0.972701803398893	0.620286721252596	NA
Root123D2|796	27.8673888263448	0.142310536121634	0.979355355661425	NA	NA
Root123D2|2253	11.8441495984643	-0.114077964890255	0.922129640745457	0.778524652596494	NA
Root123D2|3770	343.510250849998	0.878932486559043	1.69846697972721	NA	NA
Root123D2|1078	45.1966016606644	-0.972508930278481	1.48604788689372	0.0591505276077652	0.155125158187031
Root123D2|2417	0	NA	NA	NA	NA
Root123D2|1205	2.43196589979529	-0.180275663002887	1.03460084100274	0.497546977825527	NA
Root123D2|4055	3.70362974235379	-0.237111941238774	1.04994181158573	0.346277473673877	NA
Root123D2|464	59.0128639075866	-0.0319949099246281	0.880705917127788	0.934862877342224	0.9526697892916
Root123D2|2538	2.65305370886758	-0.182550010716186	1.03552368167545	0.477127541021436	NA
Root123D2|3439	0	NA	NA	NA	NA
Root123D2|502	3.75200904251684	-0.237863315425669	1.05023581526436	0.343206747183947	NA
Root123D2|514	2.65305370886758	-0.182550010716186	1.03552368167545	0.477127541021436	NA
Root123D2|554	467.799726169683	0.538164527960259	1.23616314374318	NA	NA
Root123D2|555	4.42175618144597	-0.200547730634143	1.04217299192723	0.358885490632309	NA
Root123D2|3476	48.8891628877971	0.613088710924848	1.23593165968964	0.0917430695897176	0.20466553659475
Root123D2|481	282.783902821872	0.74364533195677	1.3415123310839	NA	NA
Root123D2|561	251.978917207898	0.573929647668891	1.28002048322703	NA	NA
Root123D2|1057	4.49754174702762	-0.0282724877336688	0.977556691410212	0.943438615282637	NA
Root123D2|2281	182.369000743027	0.500904112844183	1.12823115745634	0.177447931937268	0.306240785762704
Root123D2|4519	3.39001307244191	-0.188574231803086	1.03810691338433	0.422151300402262	NA
Root123D2|3443	0.365242905789073	-0.119312112616755	1.01855692976739	0.979580427553116	NA
Root123D2|2562	2.29363997243441	0.219635306841578	1.05329714975356	0.124661433573982	NA
Root123D2|956	6.56674386713382	0.14216623301886	0.983919072050103	0.646782784765177	NA
Root123D2|2002	0	NA	NA	NA	NA
Root123D2|2504	3.3651705510848	-0.10873902670256	1.00128339492407	0.720214215110816	NA
Root123D2|4086	0	NA	NA	NA	NA
Root123D2|1485	1.32652685443379	-0.162560224824829	1.02833373490258	0.651664510457915	NA
Root123D2|2353	28.1177766897211	-0.271785645378368	0.945084845578491	0.527746582994604	NA
Root123D2|1026	1345.32605892664	2.23555968076824	3.04912572272637	0.0112630971152369	0.0548363705633138
Root123D2|3145	850.489481852577	0.838675741837097	1.39276637139439	NA	NA
Root123D2|2499	34.4153001299584	-0.442740893736928	1.09470793569033	0.176492890557826	0.305578305658371
Root123D2|282	1.03174310900406	-0.154450206375813	1.02595598745031	0.720767867686334	NA
Root123D2|4259	0	NA	NA	NA	NA
Root123D2|657	10.1222919474602	0.0449448016976373	0.961766268633469	0.898005193309917	NA
Root123D2|1647	2.13130629062633	-0.176689190089163	1.03320296979208	0.529375952612692	NA
Root123D2|2833	2.79274617392416	-0.183904685937859	1.03608464565147	0.46529910198538	NA
Root123D2|2940	5.29820539408587	-0.284561411614505	1.06732990403433	0.240934673552423	NA
Root123D2|3763	136.299600686506	0.384718785216432	1.07547794344874	0.240787575244224	0.363902126428418
Root123D2|486	332.398114385616	0.760998620286607	1.38819307060795	NA	NA
Root123D2|488	11.4173897130346	-0.0586725587518864	0.961332822723586	NA	NA
Root123D2|535	12.8734718020807	0.139610196009961	0.956369150533723	0.710243103411908	NA
Root123D2|566	0	NA	NA	NA	NA
Root123D2|1920	0.0608738176315122	-0.0637130141728798	1.01376422764869	0.550900095839061	NA
Root123D2|2982	554.260509178157	2.7355539626784	3.03573666186773	0.00717504518510759	0.0399859288961725
Root123D2|209	0.146986640732851	-0.0885976740860917	1.01514650748751	0.719210863815032	NA
Root123D2|2108	0	NA	NA	NA	NA
Root123D2|2120	12.8354124472387	-0.145037451660593	0.924748778117369	0.724701791666595	NA
Root123D2|3021	0	NA	NA	NA	NA
Root123D2|802	69.5187798409614	-1.02065520095771	1.54027841281567	0.0563226382409487	0.151420158084963
Root123D2|3910	2.83109191563559	0.202479022290951	1.03517074945478	0.315024018540952	NA
Root123D2|4009	2.18927742522199	-0.0576113743575503	0.99295026219346	0.899977303847785	NA
Root123D2|4115	345.055226909102	0.626448754504764	1.31363862082826	NA	NA
Root123D2|135	0	NA	NA	NA	NA
Root123D2|1737	2.55674402705412	-0.0756048627202548	0.995848470475196	0.834236879345353	NA
Root123D2|1763	0	NA	NA	NA	NA
Root123D2|946	2.87393890194888	-0.193375863628782	1.0380635880817	0.446866639484828	NA
Root123D2|1487	28.9366682811382	-0.235279691967153	0.911964009588711	0.593918650879789	0.693769603101937
Root123D2|1688	111.673432023919	-0.47089512104359	0.991806959379418	0.3116508415577	0.445810695811149
Root123D2|2526	0.973981082104195	-0.152724907752406	1.02548131533527	0.735865852116939	NA
Root123D2|3165	256.822281760675	10.5194802855211	3.02715182282529	NA	NA
Root123D2|3940	1.97727583830552	0.218515206032285	1.05271378044592	0.135000582153186	NA
Root123D2|4372	0	NA	NA	NA	NA
Root123D2|4373	264.238942783422	9.45080625268741	3.05569841740933	NA	NA
Root123D2|3347	11.5615610920665	-0.46873732710497	1.12992149176713	0.145647760952089	NA
Root123D2|4406	5.20813378162159	-0.0132873677603341	0.96511600852067	0.975273366300842	NA
Root123D2|2892	21.9988499768632	0.202017247227301	0.951649490810506	0.614129501728652	NA
Root123D2|4478	1.10239980549638	-0.156610227821018	1.02656216889786	0.702292972960953	NA
Root123D2|2270	218.274165402082	0.575005766749978	1.2718269832723	NA	NA
Root123D2|3653	5.67191220403961	0.00251108743028639	0.972992287910712	0.994103817232754	NA
Root123D2|688	4.45003252154154	0.0354118330719178	0.970002444398596	0.89978926673263	NA
Root123D2|3200	0.0790910335322209	0.147038969168601	1.02232118919063	0.353270723740834	NA
Root123D2|1230	28.8486749999331	0.154978752217055	0.925254844329989	0.717670893947695	0.785541108878532
Root123D2|2067	0	NA	NA	NA	NA
Root123D2|2557	23.2328159356203	-0.274852447831259	1.00003169922859	0.43404021578599	NA
Root123D2|2559	5.2058114752633	-0.318266281174807	1.07944362347469	0.216919416130631	NA
Root123D2|2979	21.1632668883533	-0.43412930734034	1.06630068585287	0.268417698894317	NA
Root123D2|3335	1.42363860357998	0.215728280643727	1.05123381782239	0.1597260960699	NA
Root123D2|3427	29.3958315829278	-0.804816550209826	1.37079199388745	0.0808805810692394	0.188956816035123
Root123D2|4026	36.1191902034254	-0.462917899764173	1.07252939760371	0.253228860194727	0.379075000710403
Root123D2|444	26.1757428054712	-0.4600484361535	1.04311728210514	0.289715239079424	NA
Root123D2|1988	0	NA	NA	NA	NA
Root123D2|1996	0	NA	NA	NA	NA
Root123D2|2080	5.59177344356956	-0.293629921786418	1.07115454428546	0.227099711971225	NA
Root123D2|2187	0	NA	NA	NA	NA
Root123D2|3047	0.442175618144597	-0.125459699805198	1.01956426868565	0.9668802798535	NA
Root123D2|3566	23.2075854086	-0.260352485347289	0.953730850004872	0.527051870658187	NA
Root123D2|4127	394.072467659624	0.492403077717296	1.2047285745977	NA	NA
Root123D2|4262	3.23278588646633	-0.218152546797754	1.04422299913694	0.393051863495642	NA
Root123D2|3899	216.702967963871	3.56969036313215	4.33568409394073	0.00360690495894433	0.0260769480139894
Root123D2|4593	29.0502181265821	0.295805054492675	1.00976449012944	0.41448410014458	0.540851203847196
Root123D2|2660	0	NA	NA	NA	NA
Root123D2|4438	0	NA	NA	NA	NA
Root123D2|1678	6.23556603060628	0.180184181604284	1.00714241559528	0.517824481042091	NA
Root123D2|1802	8.61514528832556	0.114324591802249	0.961169961822487	0.746101980453238	NA
Root123D2|544	0	NA	NA	NA	NA
Root123D2|3306	16.6126767640638	0.174077459807143	0.961317327797484	0.645822049355256	NA
Root123D2|1326	162.492615578189	0.552258030439505	1.26364476934403	NA	NA
Root123D2|1611	4.71952673234091	-0.270398601197768	1.0616271354615	0.271350750312224	NA
Root123D2|3768	4.20733376678202	-0.00857371722428557	0.985205005945244	0.791395411876126	NA
Root123D2|1379	186.194287125077	0.912828598754488	1.6199629108846	0.0304517989369316	0.0988292900620902
Root123D2|1380	14.8256740137641	0.203963802436694	0.941428810875798	0.628159777565461	NA
Root123D2|1629	0	NA	NA	NA	NA
Root123D2|1714	7.71831454274847	0.0365225338612838	0.956399210029694	0.921873052685277	NA
Root123D2|1968	0	NA	NA	NA	NA
Root123D2|2896	338.344539367447	0.871007872392118	1.49144649847093	0.0516264894188913	0.140919244077076
Root123D2|2959	2.82838098608585	-0.196651381549532	1.03860542418122	0.445550281473838	NA
Root123D2|2960	1.25283091807636	-0.1607520663713	1.02777847101531	0.667150321261575	NA
Root123D2|2354	11.4698662945711	-0.16211648067088	0.975301127066908	0.630395837982575	NA
Root123D2|2742	48.4438819150103	0.495883430877058	1.05870438944007	0.261902816441772	0.389216685545411
Root123D2|2013	1.8981848047733	0.218181854490349	1.05254095390326	0.137936341982809	NA
Root123D2|4570	11.6740073033068	-0.183131568569016	0.946741127173618	0.633498937205498	NA
Root123D2|707	55.0317778226275	0.0518406688544248	0.89310076807702	0.914283481137272	0.940657043093155
Root123D2|1641	21.2524629577439	0.0763255817205523	0.952521407453177	NA	NA
Root123D2|2167	96.7355647827522	-0.21045224933955	0.913900122246675	0.623229175184199	0.715509889964692
Root123D2|1046	4.90893551076175	-0.191545407898672	1.01318229410795	0.5187795300431	NA
Root123D2|2591	3.98508683557017	0.178103073997922	1.01491087671507	0.480341570275327	NA
Root123D2|1821	0	NA	NA	NA	NA
Root123D2|2942	0	NA	NA	NA	NA
Root123D2|3895	0	NA	NA	NA	NA
Root123D2|84	8.46011276911785	-0.108186281717908	0.982401282606906	NA	NA
Root123D2|1956	1.10543904536149	-0.15669738151466	1.02658708497116	0.701544344467024	NA
Root123D2|2690	1.91609434529326	-0.173675013429264	1.03208120683782	0.555796383840948	NA
Root123D2|2691	1.91609434529326	-0.173675013429264	1.03208120683782	0.555796383840948	NA
Root123D2|3150	1.02818343591887	0.21242734877375	1.04945674472212	0.186576583566267	NA
Root123D2|3013	0	NA	NA	NA	NA
Root123D2|3518	11.1336080504006	0.000648971919464525	0.916077653061303	0.995176107071335	NA
Root123D2|1328	307.376937927876	0.983010217651912	1.67017023307544	NA	NA
Root123D2|2537	1.5027296371122	0.216218409660042	1.05149664178632	0.155486428676963	NA
Root123D2|3119	16.5711711075229	-0.0440002106304394	0.933179002242581	NA	NA
Root123D2|2636	2.43495270526049	-0.180385298982518	1.03464278432544	0.496884471057514	NA
Root123D2|3936	4.41669078167078	-0.25977221807688	1.05775749818478	0.292343840237902	NA
Root123D2|896	9.61662433278821	0.0795501027339256	0.974020431304215	NA	NA
Root123D2|1552	0	NA	NA	NA	NA
Root123D2|2873	31.6865556305831	-0.191144963180985	0.90465939143647	0.661810983985359	0.751738591151098
Root123D2|2456	8.42773393190528	-0.495611790970599	1.1801662670149	0.0800927199259508	NA
Root123D2|2457	3.9672002575205	0.00427161817816131	0.985875828855221	0.833946035434867	NA
Root123D2|4172	1.10239980549638	-0.156610227821018	1.02656216889786	0.702292972960953	NA
Root123D2|1238	28.9054773681641	-0.143515410936338	0.965273087134023	0.671574674743868	0.759603490460824
Root123D2|3913	631.202960775911	2.91268713897834	5.33681802122443	NA	NA
Root123D2|599	16.6338040065434	-0.156145263022892	0.958804580040202	0.666267285588477	NA
Root123D2|619	3.90142707514178	-0.243234248301105	1.05199018943212	0.330477997971466	NA
Root123D2|620	9.4707924433948	-0.266243534165246	1.01128349867427	0.242235287034138	NA
Root123D2|1624	0	NA	NA	NA	NA
Root123D2|1866	361.053998007513	0.979441425147563	1.78018987638048	NA	NA
Root123D2|316	8.92737930759617	-0.146167667489587	0.936886751361076	0.7133608558796	NA
Root123D2|3948	0	NA	NA	NA	NA
Root123D2|4192	1.10543904536149	-0.15669738151466	1.02658708497116	0.701544344467024	NA
Root123D2|4521	2.43495270526049	-0.180385298982518	1.03464278432544	0.496884471057514	NA
Root123D2|1329	254.052274434213	1.22640208278312	2.27624974046558	NA	NA
Root123D2|3924	0	NA	NA	NA	NA
Root123D2|654	13.444068126497	-0.243483254581813	1.00545184576743	0.383985774789904	NA
Root123D2|2259	1.98979028165069	-0.174754119980668	1.03247747589526	0.546358405132879	NA
Root123D2|2322	0	NA	NA	NA	NA
Root123D2|1298	187.33625992189	0.292957858694328	0.950446180276592	0.506716942675133	0.627531398914806
Root123D2|2257	97.8350587367771	-0.747827049900649	1.34782152613523	0.0611123016902266	0.158713987399375
Root123D2|3257	67.8869855037392	-0.590046976058322	1.16904174548127	0.136944967929151	0.259275561967147
Root123D2|2304	13.0185728513616	-0.134851596743472	0.947572549570763	0.713225676525078	NA
Root123D2|3614	0.316364134128884	0.19336186229457	1.03956779810358	0.278655527474954	NA
Root123D2|1004	528.889208334987	0.819228409686334	1.50167109277165	NA	NA
Root123D2|1810	0	NA	NA	NA	NA
Root123D2|2408	21.815019354188	-0.486173428803734	1.11953775133366	0.178511592431433	NA
Root123D2|2623	389.134107934754	0.371843263663088	1.12440270297387	NA	NA
Root123D2|3064	1.32652685443379	-0.162560224824829	1.02833373490258	0.651664510457915	NA
Root123D2|1447	14.8117021873088	-0.265379964511187	0.967900660317932	0.498154138023374	NA
Root123D2|1959	4.08514431857394	-0.250786476695407	1.05448135407734	0.314461422730518	NA
Root123D2|3111	215.219171772343	-0.807310040810333	1.25502273629986	0.11203063086832	0.227031770888452
Root123D2|326	921.498636251397	0.239095779896106	0.910137467825783	0.607791823893329	0.70842837861205
Root123D2|4157	18.0006216437927	-0.350116276314661	1.03442052885602	0.324403887750252	NA
Root123D2|1496	1.02818343591887	0.21242734877375	1.04945674472212	0.186576583566267	NA
Root123D2|4509	0	NA	NA	NA	NA
Root123D2|4533	0	NA	NA	NA	NA
Root123D2|267	6.31112035352359	-0.0167239512597818	0.969099760017385	0.928884914151573	NA
Root123D2|2844	45.2689580838376	-0.362232631677969	0.939662155440441	0.433494060325068	0.560065553854375
Root123D2|3849	282.562624324369	0.296359395753903	0.937443485096586	0.516051495931802	0.636083481694504
Root123D2|1038	16.1114230744358	-0.222551032524839	0.938744219764092	0.597505891392578	NA
Root123D2|3115	5.59764930730878	-0.290423987628594	1.07002363749835	0.229547632145943	NA
Root123D2|4316	4.03364271014327	0.255072627279036	1.06630555574847	0.0685680258213527	NA
Root123D2|4335	0	NA	NA	NA	NA
Root123D2|4545	26.7867808238225	-0.14294963263147	0.908003465375719	0.734657393487306	NA
Root123D2|2735	26.3617535520597	0.4690567035761	1.18561420583885	NA	NA
Root123D2|2736	12.3305654777801	0.356270139933367	1.07652230454651	NA	NA
Root123D2|2887	5.54360183925555	-0.397938759251561	1.11534542537082	0.158085656571229	NA
Root123D2|823	14.5024662184775	-0.0309913298256143	0.951106272166302	0.921462343596414	NA
Root123D2|1671	4.78425126519811	0.194260109468356	1.0024862160242	0.520221821247344	NA
Root123D2|208	0	NA	NA	NA	NA
Root123D2|4196	13.3342411049234	-0.363365832975127	1.05295234469314	0.139834600705262	NA
Root123D2|2919	2.45182203949885	0.220111723086049	1.05354316443038	0.120187823976993	NA
Root123D2|4275	167.959858335442	-1.25954122109453	1.70873226131145	0.0418237021011839	0.123622544884715
Root123D2|3325	3.23370609612271	-0.187439144225572	1.03760771292955	0.432435576922992	NA
Root123D2|3199	415.6392341294	0.539813384019281	1.24862817446254	NA	NA
Root123D2|1884	11.0178023624882	-0.300659146112147	0.998034263061188	0.445402348855174	NA
Root123D2|3421	0	NA	NA	NA	NA
Root123D2|1553	42.4425587563414	-0.0570490212314357	0.888834475104617	0.888963239988388	0.919913604243303
Root123D2|3662	331.052107262744	0.650922404125393	1.19801401012753	0.138822932477281	0.259275561967147
Root123D2|3802	1.4802672938784	-0.166049501974805	1.02944431821397	0.622064870884893	NA
Root123D2|1767	10.3115911934016	-0.0654515998622151	0.968264738080846	0.820845087699551	NA
Root123D2|1868	15.6692945547902	-0.388313826257801	1.04408770880041	0.230523695990348	NA
Root123D2|2580	11.7756077501439	-0.237156582761639	1.01757308259013	0.25069786743584	NA
Root123D2|2997	0	NA	NA	NA	NA
Root123D2|3126	79.5131231881966	-0.658530979769854	1.2460588699645	0.0920106854121678	0.20466553659475
Root123D2|4058	7.22220176302842	-0.245298438076616	1.05705942130923	NA	NA
Root123D2|808	0	NA	NA	NA	NA
Root123D2|2213	3.58565051218408	-0.117322561929139	1.00269242876226	0.69310791161493	NA
Root123D2|2629	2.36441591417658	-0.21774643536397	1.04178463758005	0.455000923333775	NA
Root123D2|3080	0	NA	NA	NA	NA
Root123D2|1096	7.8545723199863	0.0935952730410237	0.978413145068721	0.763736669239223	NA
Root123D2|1376	21.0717099319065	0.060795776400972	0.90226121812809	0.893278986198927	NA
Root123D2|2291	2.57579809942496	-0.0215420006956015	0.985559809725365	0.989759699577258	NA
Root123D2|3901	278.844018411636	0.782365002895593	1.30919163556362	0.0969937834864167	0.205919341925527
Root123D2|1734	0	NA	NA	NA	NA
Root123D2|1735	0	NA	NA	NA	NA
Root123D2|1770	6.08172497989942	-0.105760807005194	0.983569694477998	0.519726402128318	NA
Root123D2|1879	27.3093992895861	-0.542976559913431	1.08601527822831	0.227853841436141	NA
Root123D2|2045	4.2103679267891	-0.0260695245163306	0.973528839164418	0.730842631792886	NA
Root123D2|4138	1.32652685443379	-0.162560224824829	1.02833373490258	0.651664510457915	NA
Root123D2|920	1.33922398789327	-0.163015882861584	1.02847142599954	0.648337489086833	NA
Root123D2|1008	4.05327649965881	-0.192485266782486	1.0399148115171	0.384528833556519	NA
Root123D2|4154	0	NA	NA	NA	NA
Root123D2|4266	44.1057596711176	-0.23566580454991	0.942665955983711	0.568832585243789	0.673286356427936
Root123D2|4268	20.4540959204832	-0.44829602144786	1.05445675523625	0.260311217930669	NA
Root123D2|1005	4.97906426435072	0.0428927330001083	0.976649184176453	0.885731548323795	NA
Root123D2|1006	7.67183025262543	0.333084865312452	1.10163416029305	NA	NA
Root123D2|1638	5.8285193813791	-0.0909657845232849	0.983125189990956	0.55297205212101	NA
Root123D2|1975	0	NA	NA	NA	NA
Root123D2|2269	0	NA	NA	NA	NA
Root123D2|3624	0	NA	NA	NA	NA
Root123D2|3625	6.31821673722369	0.0874671002887464	0.979685603756071	0.77486126547599	NA
Root123D2|2398	4.57257667257109	-0.025663292453046	0.985022595253488	0.736743515319539	NA
Root123D2|549	0	NA	NA	NA	NA
Root123D2|2130	2.50844602562691	-0.181166608225998	1.03495701273837	0.48988020605029	NA
Root123D2|3081	8.44316020431506	-0.0773174128899547	0.955973735917188	0.812137459395287	NA
Root123D2|3095	2.27890077933221	-0.178540142294843	1.03391445135448	0.513095288744574	NA
Root123D2|3159	0	NA	NA	NA	NA
Root123D2|1563	26.5648815363217	0.158221987036064	0.936447256403814	0.701856634300386	NA
Root123D2|863	1607.51937419017	3.86007144112377	1.89257545269155	0.00128969756024688	0.0130186451836242
Root123D2|1121	123.775101405678	0.549519875896198	1.23636675390675	NA	NA
Root123D2|543	5.71062853075026	0.00104336500975244	0.97315333138059	0.998045252729499	NA
Root123D2|2183	1.69500653622096	-0.170073417111117	1.03080240435851	0.586992868699201	NA
Root123D2|2530	1.57622295747862	0.195367431073944	1.03850150024539	0.238094047155872	NA
Root123D2|30	13.5509120056618	0.0119698770320961	0.929367558410421	0.981417636841936	NA
Root123D2|3841	1.62670569703831	-0.148373109050206	1.02012949925479	0.679459794328708	NA
Root123D2|4217	2.80019561104956	-0.183976291565079	1.03611773982726	0.464383220069026	NA
Root123D2|51	42.5354000370232	-0.104101056787717	0.891964439711439	0.803777362218122	0.853216049179951
Root123D2|980	0	NA	NA	NA	NA
Root123D2|1284	176.789937077384	-0.466527823747361	0.993816431743233	0.317487402656764	0.452948694456983
Root123D2|1479	0	NA	NA	NA	NA
Root123D2|185	1.70446689368234	-0.170348006533099	1.03089548243859	0.584986075279003	NA
Root123D2|2710	3.95679814604829	-0.192011256074726	1.03969071303479	0.389278349931971	NA
Root123D2|2743	0.736959363574329	-0.143164501903032	1.02309949843195	0.816766419520168	NA
Root123D2|2794	128.723434425832	0.509562628619842	1.04652285860092	0.268336172689968	0.397672721299537
Root123D2|2985	8.48275497939814	0.0886922887875757	0.976431789128712	0.778834482992768	NA
Root123D2|1425	12.9102180124214	-0.342482732485691	1.04490932203981	0.154864353233301	NA
Root123D2|1452	153.183006707832	0.455585570064583	1.17544894029634	0.0113308618677185	0.0548363705633138
Root123D2|2070	87.1295661696696	-0.874792316883536	1.54587822609639	0.0308630835575588	0.0988292900620902
Root123D2|476	33.0857998472241	-0.209310591701564	0.930725464538935	0.618603335533889	0.714661504121093
Root123D2|499	23.1392642018114	0.39725961925129	1.10763583923787	NA	NA
Root123D2|1356	567.704155842773	5.22799653142924	1.99991744376801	0.000216487605463317	0.00426117262527412
Root123D2|1357	6.16910061551323	0.3080090444527	1.08911556320937	NA	NA
Root123D2|2568	0	NA	NA	NA	NA
Root123D2|4089	90.094856128367	0.640389072390326	1.22172438263815	0.118254032263008	0.236950963523255
Root123D2|2772	295.22071481027	10.5765311665254	3.26153667832249	1.02069511909175e-05	0.000455059907261738
Root123D2|286	0	NA	NA	NA	NA
Root123D2|163	911.035402356147	6.61145520676746	1.96492237863223	1.83359801725292e-05	0.000700696385164508
Root123D2|3656	139.850423280839	0.538892841045466	1.07389015622702	0.237370779480009	0.362185571283138
Root123D2|2921	11.0596495784187	-0.094869575308432	0.961470679238243	0.775939257861797	NA
Root123D2|4323	0	NA	NA	NA	NA
Root123D2|2802	2.93028910861647	-0.0901062566367032	0.998727111174546	0.780173622690021	NA
Root123D2|2905	4.19182477720771	0.259947060568482	1.06820671146223	0.0642281265996571	NA
Root123D2|3694	5.36073672060848	-0.074814066707648	0.980614806414524	0.595779156742524	NA
Root123D2|794	4.26116723420585	-0.197663876472591	1.04132719723737	NA	NA
Root123D2|2711	7.98721713318579	0.36309678838839	1.11388442466147	0.0349889879389873	NA
Root123D2|3599	3.24410190281457	-0.214853901408584	1.0434729434106	0.396546846339132	NA
Root123D2|1040	0	NA	NA	NA	NA
Root123D2|3261	0	NA	NA	NA	NA
Root123D2|3262	0	NA	NA	NA	NA
Root123D2|2422	0	NA	NA	NA	NA
Root123D2|3515	0	NA	NA	NA	NA
Root123D2|3616	8.75766155663427	0.122554018298577	0.962190652687581	0.733172250391604	NA
Root123D2|1957	0	NA	NA	NA	NA
Root123D2|3918	515.655588508095	5.90592966896823	2.52629941561251	0.000296605560219077	0.00491019827259146
Root123D2|2208	0	NA	NA	NA	NA
Root123D2|3174	13.1587600979473	-0.325110806718628	0.982264286295012	0.437882733065792	NA
Root123D2|3460	456.154091402514	0.901896444512696	1.74612506477528	0.00409900316279588	0.0290974898434926
Root123D2|1788	365.983227058071	0.520215831039064	1.05607407798897	NA	NA
Root123D2|2054	0	NA	NA	NA	NA
Root123D2|3008	85.3126924119396	0.257153574453308	0.951861059725235	0.544941568056273	0.65811227744945
Root123D2|3433	3.37997514319019	-0.270669664336933	1.05861031083452	0.327302383712952	NA
Root123D2|4092	0	NA	NA	NA	NA
Root123D2|4105	0	NA	NA	NA	NA
Root123D2|737	44.3054981177148	-0.27465612496032	0.931896843999647	0.52815980005979	0.642194302345426
Root123D2|2228	9.29944026616941	-0.452862141641779	1.15449141668449	0.0849853517045966	NA
Root123D2|2908	47.4354332631501	0.21128918225762	0.940001219370313	NA	NA
Root123D2|3665	9.9350739107518	-0.120351454006514	0.974559458303389	0.703787144838943	NA
Root123D2|2654	10.6238698392283	-0.158441717882823	0.948727083248189	0.68071638910591	NA
Root123D2|3472	206.571968142549	1.07107936192183	1.78469205713109	NA	NA
Root123D2|1065	202.711150388483	0.712545271213629	1.2803030384825	0.0984254124683061	0.207313368781668
Root123D2|1673	0	NA	NA	NA	NA
Root123D2|1782	0	NA	NA	NA	NA
Root123D2|4318	21.7918138446508	-0.65809306005478	1.30079260317479	0.0477190175817881	NA
Root123D2|2571	6.79618278679902	-0.410386315610945	1.12500488362566	0.129371414772066	NA
Root123D2|4117	30.2158209425809	-0.265251642859262	0.970790139718731	NA	NA
Root123D2|1227	7.53565625284804	-0.328277666405198	1.0874150587176	0.161628353328398	NA
Root123D2|4341	0	NA	NA	NA	NA
Root123D2|4343	0	NA	NA	NA	NA
Root123D2|4348	9.27300588418566	-0.522506151101765	1.20113676487797	0.0667630249381645	NA
Root123D2|4368	0	NA	NA	NA	NA
Root123D2|2092	0	NA	NA	NA	NA
Root123D2|582	2.21454893890219	0.219378037599437	1.05316376258812	0.127058321484025	NA
Root123D2|193	0	NA	NA	NA	NA
Root123D2|194	0	NA	NA	NA	NA
Root123D2|2770	1195.02612304522	1.27826039868159	1.77751627692554	0.0411313540513091	0.122251524541391
Root123D2|761	3161.28382215721	0.679637500153205	1.0973132238862	0.191493943622733	0.319156572704556
Root123D2|1090	175.612170372579	0.4974676352638	1.1755780933628	NA	NA
Root123D2|2900	4.06124091445858	-0.312121036757482	1.07428263877463	0.258776176043352	NA
Root123D2|1808	5.45544588963364	0.173184621990326	1.00666968833237	0.527241771835177	NA
Root123D2|3703	0.940498826965786	0.0942877451136187	1.00099403031668	0.566464068957283	NA
Root123D2|2414	2.35178625172561	-0.179366138734745	1.03424197984711	0.5055307790935	NA
Root123D2|2465	2.29363997243441	0.219635306841578	1.05329714975356	0.124661433573982	NA
Root123D2|239	6.80406957087423	-0.433253980497372	1.1375053984485	0.119509578222564	NA
Root123D2|2445	11.1046790463871	-0.343624687398978	1.09790080874483	NA	NA
Root123D2|3310	0	NA	NA	NA	NA
Root123D2|1911	0	NA	NA	NA	NA
Root123D2|3655	0	NA	NA	NA	NA
Root123D2|292	11.9604394404599	0.147732003002304	0.924961788265914	0.726664738098529	NA
Root123D2|1390	16.5603101918458	-0.0690202706071855	0.930135391794604	NA	NA
Root123D2|2932	2.72674964522502	-0.183209109192118	1.03580294313178	0.470794036294302	NA
Root123D2|142	0	NA	NA	NA	NA
Root123D2|143	3.53068142262771	-0.189512288408018	1.03853528921946	0.413174950212648	NA
Root123D2|2928	0	NA	NA	NA	NA
Root123D2|55	5.2764570363785	-0.016228407215434	0.974477127625625	0.964598955804637	NA
Root123D2|186	0	NA	NA	NA	NA
Root123D2|2786	1854.8357750916	2.00430157882746	3.16667370913189	0.0132660168093481	0.0596413360756406
Root123D2|4142	2.65305370886758	-0.182550010716186	1.03552368167545	0.477127541021436	NA
Root123D2|2366	8.47365722830978	0.0418102068082987	0.945453519673437	0.915280976727801	NA
Root123D2|977	3.96863929978697	-0.192036734884459	1.03970337005989	0.388858556700976	NA
Root123D2|323	2.6479883090924	-0.193486622171952	1.03757044056289	0.462820752788064	NA
Root123D2|3177	0	NA	NA	NA	NA
Root123D2|2536	1.02910910112096	-0.154370200669313	1.02593378867613	0.721468463579337	NA
Root123D2|2662	309.369267639519	-1.02828404318335	1.45838827511922	0.0641135117249844	0.163336803680317
Root123D2|862	3389.00493240764	6.81296206337834	1.74837955629682	2.89085055036497e-06	0.000171845004938362
Root123D2|2816	7.67183025262543	0.333084865312452	1.10163416029305	NA	NA
Root123D2|3437	1.40009780552478	-0.164405504758413	1.02891076489689	0.636453123804638	NA
Root123D2|3531	24.2145324524551	-0.368625097979043	0.988678236811611	0.371055724149803	NA
Root123D2|2110	4.71919405122543	-0.268502892105755	1.06103091910481	0.273111657039588	NA
Root123D2|991	24.5796120715603	-0.520791040405497	1.13478426056031	0.116981786030099	NA
Root123D2|3682	1.5027296371122	0.216218409660042	1.05149664178632	0.155486428676963	NA
Root123D2|3363	97.987093790448	0.444100114441572	1.11614481971033	0.170772929545871	0.298573585970722
Root123D2|1664	11.5466589671838	-0.58310918154232	1.25455347807262	0.0435179381349158	NA
Root123D2|3351	6.69741510492206	-0.313330448348296	1.07992803898403	0.183927119657947	NA
Root123D2|1881	4.77126920561524	-0.19302750292639	1.01220552897269	0.522369266677569	NA
Root123D2|732	1.42363860357998	0.215728280643727	1.05123381782239	0.1597260960699	NA
Root123D2|3327	0	NA	NA	NA	NA
Root123D2|1648	15.3493019779835	0.0598286811618942	0.934945685269803	0.88423943043984	NA
Root123D2|1748	13.1648065668381	-0.260019841121469	1.02611807075404	0.21686408232778	NA
Root123D2|101	242.028427383717	1.33705370543582	2.62683127886763	NA	NA
Root123D2|1937	10.3404563562179	-0.556713041456889	1.22983459501868	0.0533710841467814	NA
Root123D2|3011	23.9725513364817	-0.820581965810907	1.56024148820466	0.0084085052770154	NA
Root123D2|1598	62.169713737965	0.715869871340189	1.31973359475196	0.0752678805489003	0.18138881123271
Root123D2|3701	0	NA	NA	NA	NA
Root123D2|2858	3.88147949454122	-0.142719826962198	0.991844811859612	0.686964609617883	NA
Root123D2|3804	0	NA	NA	NA	NA
Root123D2|3364	4.77969983170074	-0.267290789077233	1.06074864167694	0.27234932191341	NA
Root123D2|3917	16.8588710056033	-0.130514768604377	0.950496901501676	0.721401202092573	NA
Root123D2|2159	0	NA	NA	NA	NA
Root123D2|3005	2.65305370886758	-0.182550010716186	1.03552368167545	0.477127541021436	NA
Root123D2|988	0	NA	NA	NA	NA
Root123D2|748	0	NA	NA	NA	NA
Root123D2|2659	0.719411017893487	0.199890650366387	1.04300939459999	0.234695517184601	NA
Root123D2|717	21.0272347721205	0.116967526255578	0.934052006814441	0.776950373098011	NA
Root123D2|734	2.28101435399523	-0.00116298456109963	0.984898659816091	0.946958359493338	NA
Root123D2|147	3.04369088157561	-0.186036803519346	1.03699533808063	0.445568866243249	NA
Root123D2|1539	7.15956509401993	0.222295386295645	1.0107046472974	0.457613294309116	NA
Root123D2|2368	2.99391352214052	0.0695208414839892	0.988049780198125	0.772132652948712	NA
Root123D2|2396	10.2818343591887	0.363190458259878	1.11818856997793	NA	NA
Root123D2|3093	120.883559987734	0.37903092974994	1.10431930733414	0.135557240904857	0.259275561967147
Root123D2|1409	5.86682410456027	-0.0733685709850331	0.979852071800797	0.819877875713048	NA
Root123D2|1657	3.95455167661105	0.252563268456056	1.065342319875	0.0708927221547501	NA
Root123D2|4291	9.84705186730066	0.115469395263344	0.952623478095921	0.759183963749173	NA
Root123D2|1037	0	NA	NA	NA	NA
Root123D2|2475	0	NA	NA	NA	NA
Root123D2|1336	8.9943586642045	-0.519847670282887	1.19851033950082	0.0693887743761377	NA
Root123D2|1339	19.8190306873986	-0.456666588069834	1.0985709355124	0.205119323279093	NA
Root123D2|1560	55.1309073469267	-0.25568245071769	0.903451816604159	0.573722816406319	0.676083054575728
Root123D2|1970	11.5156639968012	0.00267507578391745	0.934300916115656	0.998447736660218	NA
Root123D2|2407	21.8154197057353	-0.0215984561435743	0.93840235834655	0.944742052547274	NA
Root123D2|2795	21.7464327746563	0.230739828642712	0.931461744163111	0.599706044694409	NA
Root123D2|2984	22.3648140225325	0.176919365640238	0.951333503484918	NA	NA
Root123D2|2131	0	NA	NA	NA	NA
Root123D2|2860	0	NA	NA	NA	NA
Root123D2|4395	0	NA	NA	NA	NA
Root123D2|4444	3.98864650865536	0.0496467917878401	0.980657897398956	0.851012473628209	NA
Root123D2|2889	1.32287976659566	-0.162475834350532	1.02830743916283	0.652394884137123	NA
Root123D2|3712	6.54961800022518	-0.310460073809601	1.07859608008858	0.188898234082816	NA
Root123D2|1588	245.24061510325	0.701117817252508	1.33129569023213	NA	NA
Root123D2|8	0	NA	NA	NA	NA
Root123D2|2897	20.9105313456679	0.17289710645734	0.961584129277141	0.646148273971934	NA
Root123D2|1375	26.4277200801651	-0.175794855335107	0.938218572223059	0.657469351149552	NA
Root123D2|4420	0	NA	NA	NA	NA
Root123D2|4492	0.243495270526049	-0.105789334050324	1.0167597809201	0.862715720412002	NA
Root123D2|2231	7.58689921199495	-0.457038844957225	1.15335809932501	0.100437791940698	NA
Root123D2|801	0	NA	NA	NA	NA
Root123D2|1352	0	NA	NA	NA	NA
Root123D2|1478	17.608158500693	-0.100672046525351	0.936579427777148	0.78679801421079	NA
Root123D2|1234	0	NA	NA	NA	NA
Root123D2|3744	3.01322613502344	-0.185735499346263	1.03686657245661	0.448094790781064	NA
Root123D2|2229	7.1321142508315	-0.447216134524539	1.14635996488812	0.109568468740046	NA
Root123D2|1351	8.91210711649513	-0.308951593819199	1.0549294864043	0.281122124404636	NA
Root123D2|162	489.323206774229	0.530435009290281	1.23211053392158	0.0141240849143252	0.0623443374687648
Root123D2|598	4.39699556988423	0.24325900592524	1.0616610443723	0.0781374622917303	NA
Root123D2|1225	1185.32403437691	0.765401153738473	1.51053814545959	0.00424645470923892	0.0291263239672157
Root123D2|3828	148.887713839538	0.578215080481464	1.28972559880008	NA	NA
Root123D2|3830	0.852233446841171	-0.148312893250074	1.02433303624105	0.773634624801088	NA
Root123D2|1311	2.29363997243441	0.219635306841578	1.05329714975356	0.124661433573982	NA
Root123D2|402	6.71539615388038	-0.0673912579538161	0.977040675537222	0.828343331412533	NA
Root123D2|406	3.36088208845909	-0.211334757926183	1.04292401165429	0.394070274862192	NA
Root123D2|122	0	NA	NA	NA	NA
Root123D2|1264	0	NA	NA	NA	NA
Root123D2|1685	0	NA	NA	NA	NA
Root123D2|71	0	NA	NA	NA	NA
Root123D2|2268	27.6226079438492	-0.0147210272280604	0.894513783011063	0.965215742172431	NA
Root123D2|1562	19.7786779640438	0.134291413026261	0.938607514909819	NA	NA
Root123D2|3963	0	NA	NA	NA	NA
Root123D2|26	4.41110024450517	-0.260894638698126	1.05809165881901	0.291376941837925	NA
Root123D2|3291	5.79571813894303	-0.231626308759922	1.02323639604925	0.435425992890728	NA
Root123D2|3524	2.13718215436555	-0.176764383212493	1.03323159006938	0.528708269660252	NA
Root123D2|1373	579.040511725212	-0.155843377036994	0.884003428781853	0.720935858802541	0.785541108878532
Root123D2|1374	212.857739394968	-0.887641821630908	1.36183482211853	0.0785551337914812	0.185140954090055
Root123D2|2348	89.8968191206024	-0.954961583553949	1.70181068709529	0.0184238611105517	0.073557952941382
Root123D2|2716	2.88320746329387	0.137796003803124	1.0067911649553	0.558826440708151	NA
Root123D2|3074	25.4954449314585	-0.551310256796189	1.14943328544032	0.171828059435843	NA
Root123D2|3527	1.4129199242507	-0.164681775662189	1.02899933865996	0.634064064023874	NA
Root123D2|419	390.156258559193	0.459408496582301	1.11461306054042	NA	NA
Root123D2|2801	0	NA	NA	NA	NA
Root123D2|4135	1.54761466350609	-0.167350727537153	1.02987562661994	0.610650389585159	NA
Root123D2|1837	154.396314961045	0.249225132619378	0.916522478871103	0.588439193330464	0.690383702701312
Root123D2|4037	176.335386442206	1.1529447520516	2.06915504479646	0.0200524254244902	0.076505984684551
Root123D2|2709	4.81408066834497	0.143869020079939	0.99824679350047	0.604334617072783	NA
Root123D2|2945	1.76870247257839	-0.171304487247012	1.03123561824892	0.576072147080284	NA
Root123D2|1232	3417.09639323658	1.72753321235699	2.47055941606146	0.0200389595137797	0.076505984684551
Root123D2|183	392.112588736688	0.943546220139324	1.75003227109907	NA	NA
Root123D2|492	4.991653045784	-0.212430792935126	1.04569207256878	NA	NA
Root123D2|3173	708.724641496219	0.964210555901743	1.87250079138106	0.00475298883211307	0.0306367352431385
Root123D2|2657	71.52468269875	0.43027408506065	1.1016010059517	0.195298118051374	0.323481402964351
Root123D2|381	0.0736959363574329	-0.0675435868626315	1.0139415520498	0.550900095839061	NA
Root123D2|806	0	NA	NA	NA	NA
Root123D2|4216	0	NA	NA	NA	NA
Root123D2|4274	8.19044962916439	0.00793158492409635	0.958107408290307	0.988314753553869	NA
Root123D2|613	105.72595142003	0.279889737499379	0.916168266307	0.550609400545161	0.661968605149801
Root123D2|3931	2.61000410656329	0.220539285463196	1.05376363075903	0.116091463508445	NA
Root123D2|115	4.68967561609578	0.0670043355505145	0.980355796876657	0.819465436551558	NA
Root123D2|1469	219.608757922954	0.78498202787331	1.49855052279338	NA	NA
Root123D2|2387	6.35408736508977	-0.291869605758385	1.04995429461257	0.345224209933918	NA
Root123D2|3394	23.3273018220758	-0.215798320298171	0.964445327525663	0.549356147264488	NA
Root123D2|1739	0	NA	NA	NA	NA
Root123D2|4008	16.6340057214839	0.340697741954309	1.08496399810619	NA	NA
Root123D2|165	20.5922969230757	-0.252838819453741	0.975701713471697	0.500766792916715	NA
Root123D2|826	21.1272363443928	-0.557811141866284	1.18439307499446	0.117257290325328	NA
Root123D2|1741	2.49854248998234	0.140897953481916	1.01135043175885	0.520987339507771	NA
Root123D2|3845	14.7109322369931	0.39297300841292	1.13628111003328	NA	NA
Root123D2|227	0.220479961099276	-0.101783225782868	1.01634438111931	0.830374815771981	NA
Root123D2|3534	4.66097588122625	0.317122686987064	1.08819868635994	0.0721968356891692	NA
Root123D2|2588	0	NA	NA	NA	NA
Root123D2|3990	85.1005206955882	-0.0830739674663628	0.867629890312931	0.848416970252752	0.885559880197148
Root123D2|3529	1.62131059986352	-0.167662736011036	1.03008993558058	0.598500004730064	NA
Root123D2|803	13.7758119122011	-0.135740615942525	0.954923770064006	0.706819589525852	NA
Root123D2|1364	13.3062982619947	0.123911085447513	0.963746100611777	0.728302883586936	NA
Root123D2|4380	0	NA	NA	NA	NA
Root123D2|2745	0.395455167661105	0.198165526909477	1.04192723200777	0.263552587700973	NA
Root123D2|1412	0	NA	NA	NA	NA
Root123D2|129	0	NA	NA	NA	NA
Root123D2|130	2.28457402708042	-0.178605441704196	1.03394009087019	0.512501511041307	NA
Root123D2|1797	0	NA	NA	NA	NA
Root123D2|3308	22.0125358230551	0.153784496931949	0.972629332705581	NA	NA
Root123D2|3344	24.6594907533449	-0.36286978931262	0.965629922837417	0.414635929099	NA
Root123D2|3589	5.77364544785213	0.300168483083485	1.08542996208463	0.0362082878209652	NA
Root123D2|1368	4.54741083183059	-0.317799266502711	1.07768472653463	0.236679675390029	NA
Root123D2|1369	3.69010047414944	0.261275474525	1.04456724656233	0.297682316721979	NA
Root123D2|301	5.45129427489001	-0.0348556200517522	0.96285785741033	0.925492245213103	NA
Root123D2|1110	257.224240838227	0.377005842069381	1.12745528571911	NA	NA
Root123D2|296	1.33192195160858	-0.138458629924854	1.01676656107002	0.738313259195916	NA
Root123D2|1869	36.4839233978706	-0.084172228387155	0.907748014564001	0.834068877769637	0.87495460707207
Root123D2|2100	0	NA	NA	NA	NA
Root123D2|3413	3.16021277575629	-0.186887148702249	1.03736618139397	0.437498265253612	NA
Root123D2|3552	10.1996233828509	-0.177975807746222	0.984690091546852	0.517028782460793	NA
Root123D2|37	3.96233747373632	0.00453295959160814	0.985888837948615	0.834819577018827	NA
Root123D2|4184	3.51410030746204	0.0235003910680508	0.980632569633244	0.909524825048643	NA
Root123D2|4038	15.735631190066	0.156046249901178	0.957383925585901	0.680779782612835	NA
Root123D2|3121	3.00545927422439	0.221472249006844	1.05423755330625	0.107194729337301	NA
Root123D2|3789	2.05636687183774	0.218823727633975	1.05287429326249	0.132217216393095	NA
Root123D2|3584	84.1859895218332	0.34581493304785	0.980982896452093	0.42343742751853	0.549255950077474
Root123D2|386	5.58334281748406	-0.17643074260047	1.01635903412904	0.514685024614731	NA
Root123D2|433	20.8203500119609	0.168651174288845	0.960117392395056	0.655207124280608	NA
Root123D2|1062	0	NA	NA	NA	NA
Root123D2|1406	2.03397601917456	0.154203690877528	1.01717878475477	0.456594962601622	NA
Root123D2|1343	7.190076492638	-0.0588577356222998	0.971429097032851	0.811132132716371	NA
Root123D2|3561	13.0346734917412	0.220498142613152	1.01592556091362	NA	NA
Root123D2|2599	3.4009144418855	0.233537939170046	1.05837805613355	0.0907279143876894	NA
Root123D2|3342	12.4518174367225	-0.265446579303715	0.958684876542981	0.498525814368892	NA
Root123D2|740	21.0633143452077	-0.107923915762847	0.897870904961459	0.799484156627922	NA
Root123D2|741	13.670171039717	-0.291927142831032	0.963816633840298	0.465843885160048	NA
Root123D2|1567	14.3263586932927	-0.299278480059271	0.997929446443026	0.435707194237328	NA
Root123D2|930	79.8837862812777	-0.403594575233965	0.961426000786709	0.383445210105952	0.516733469538247
Root123D2|2161	41.7258390378223	0.39868390054737	1.14056332887229	8.62256306783264e-14	1.15326781032262e-11
Root123D2|1786	0	NA	NA	NA	NA
Root123D2|3840	0	NA	NA	NA	NA
Root123D2|392	0	NA	NA	NA	NA
Root123D2|418	0	NA	NA	NA	NA
Root123D2|248	0	NA	NA	NA	NA
Root123D2|4159	4.04213262015339	-0.192427474715107	1.03988749964545	0.385089379194895	NA
Root123D2|2075	3.37763276666104	0.0411999346058447	0.989472097416181	0.962978784266503	NA
Root123D2|274	15.5066405594736	-0.174162471345893	0.952989467420548	0.639612136659736	NA
Root123D2|3825	35.0178927962114	-0.0980884315429657	0.891802710686479	0.817912587348696	0.863083302231858
Root123D2|2274	231.443735614925	0.687650269750772	1.36437919452697	NA	NA
Root123D2|973	19.7039924129414	-0.447129037105614	1.03249495110903	0.303986242430806	NA
Root123D2|327	2.06348621800812	-0.175782662975874	1.03286071194228	0.53733936322984	NA
Root123D2|4156	0	NA	NA	NA	NA
Root123D2|1207	0	NA	NA	NA	NA
Root123D2|4052	123.195671103175	0.351717191362659	1.10571382086878	0.0573933135355452	0.152763297221476
Root123D2|1690	11.1401747813032	0.03221013471995	0.930741981534822	0.941016812458057	NA
Root123D2|2563	0	NA	NA	NA	NA
Root123D2|1757	10.2325367899315	-0.0721974536800689	0.927742358072865	0.84813458707206	NA
Root123D2|955	0	NA	NA	NA	NA
Root123D2|3757	7.64263794436998	-0.240527446944894	1.01673343374052	0.465302000582729	NA
Root123D2|3876	2.35826996343785	-0.179440410500528	1.03427109187613	0.504878220537735	NA
Root123D2|856	32.2152699783464	0.133013251505851	0.920686875894426	0.758189859937833	0.816160110798271
Root123D2|137	1021.47730243916	0.741628208177427	1.14471578717073	0.159641880853021	0.286605390122034
Root123D2|2248	32.4216257733463	-0.430262701775285	1.05433052467492	0.252928139046357	0.379075000710403
Root123D2|2433	15.249507061323	-0.17366645980966	0.947215404128011	0.656678803729741	NA
Root123D2|2493	17.7972994221035	-0.300893385913932	0.992016653513395	0.417138132995427	NA
Root123D2|2936	392.044607032063	0.536480777743007	1.18487324700295	NA	NA
Root123D2|828	1117.58119552343	-0.323121206220446	0.918089021282038	0.482487979444031	0.604522409842053
Root123D2|3124	0	NA	NA	NA	NA
Root123D2|4513	0	NA	NA	NA	NA
Root123D2|2589	1.84239840893582	-0.172497270294823	1.0316600501417	0.565687976557899	NA
Root123D2|271	2.35178625172561	-0.179366138734745	1.03424197984711	0.5055307790935	NA
Root123D2|3864	279.195437831408	0.738183253182801	1.4384116297724	NA	NA
Root123D2|3125	403.412265508416	0.523933787232345	1.07955453514529	0.236924588450508	0.362185571283138
Root123D2|2276	0.146986640732851	-0.0885976740860917	1.01514650748751	0.719210863815032	NA
Root123D2|3162	2.45182203949885	0.220111723086049	1.05354316443038	0.120187823976993	NA
Root123D2|1691	3.57230833592575	-0.145795507275066	1.00044710745777	0.649700095488135	NA
Root123D2|420	2.45182203949885	0.220111723086049	1.05354316443038	0.120187823976993	NA
Root123D2|656	0.316364134128884	0.19336186229457	1.03956779810358	0.278655527474954	NA
Root123D2|1275	0	NA	NA	NA	NA
Root123D2|2214	7.51354103661103	-0.325353789245227	1.08615052813625	0.163880696250918	NA
Root123D2|3032	0	NA	NA	NA	NA
Root123D2|1800	0	NA	NA	NA	NA
Root123D2|752	3.52063556600045	0.0422001739507299	0.981908742034575	0.860434266789218	NA
Root123D2|1651	2.90187430645227	-0.199575061957153	1.03938355606988	0.43693153854962	NA
Root123D2|2714	4.61265887681888	-0.039817256191118	0.97865566874094	0.692185350466578	NA
Root123D2|3365	1.32287976659566	-0.162475834350532	1.02830743916283	0.652394884137123	NA
Root123D2|2359	2.65305370886758	-0.182550010716186	1.03552368167545	0.477127541021436	NA
Root123D2|3109	191.626530184385	12.6376943590943	4.11793581452952	1.52129708282809e-06	0.000101736742414129
Root123D2|3349	11.0171883568064	-0.339483389106531	1.07178135909618	0.225150453071373	NA
Root123D2|3783	6.29860153969117	-0.0328071719932147	0.974329918145268	0.862100623929634	NA
Root123D2|1274	3.7513734080587	0.0370360274695254	0.980443897839114	0.879034281816115	NA
Root123D2|2168	81.2916351350681	-0.679580923975987	1.14668815956789	0.153472481204842	0.280231322336487
Root123D2|2862	10.8269979724883	0.00573655992337407	0.95139277560929	0.994414733551724	NA
Root123D2|4101	5.27451328000755	0.168043415085352	1.00884894163051	0.51663457576652	NA
Root123D2|3361	28.4397863895653	0.293772812933387	1.06077573347461	0.226282927458195	NA
Root123D2|668	0	NA	NA	NA	NA
Root123D2|3559	13.9204149091392	-0.0134915383018072	0.938395700067867	0.962892267812692	NA
Root123D2|1762	114.126928924667	-0.436936122617173	0.959326958696018	0.358850179283756	0.48975725999186
Root123D2|3945	534.157185585119	1.12518180281249	1.61011383718491	0.0526696974399666	0.143036995585696
Root123D2|3706	0	NA	NA	NA	NA
Root123D2|1244	8.16108751609263	0.183206347787792	0.992308786569342	0.565817733140026	NA
Root123D2|4562	2.87414151793988	-0.184523280430521	1.03635609415599	0.458756433254389	NA
Root123D2|2035	14.1640755832755	-0.2535940161184	0.949339397299274	0.546450143904468	NA
Root123D2|3358	28.5153479482309	-0.00311977467317145	0.924160634319533	NA	NA
Root123D2|4011	0.0736959363574329	-0.0675435868626315	1.0139415520498	0.550900095839061	NA
Root123D2|4369	2.50545922016171	-0.181064414123716	1.03491729362314	0.490508052823611	NA
Root123D2|4390	1.48350406987649	-0.16608226007653	1.02945599891055	0.621655091875517	NA
Root123D2|1470	0	NA	NA	NA	NA
Root123D2|2388	8.26654344147249	-0.229350472677676	0.999078973244246	0.294753554983128	NA
Root123D2|2729	0	NA	NA	NA	NA
Root123D2|3102	5.10633372695913	-0.10201043011355	0.974415509692746	0.778600674778847	NA
Root123D2|683	14.9878152098308	-0.655400208709736	1.33043226784943	0.0255130183909166	NA
Root123D2|118	84.1747924554195	0.511163965426166	1.20845089333527	0.0310342443559461	0.0988292900620902
Root123D2|4003	5.59416764063583	-0.294931491146296	1.07162480927855	0.225806316269029	NA
Root123D2|4121	3.66861293788119	-0.236451866188615	1.04969669287171	0.348677515194228	NA
Root123D2|1033	10.3161436873946	0.324821518367811	1.07879131872459	NA	NA
Root123D2|3869	2.53091307303107	0.220331260549834	1.05365637831988	0.118095834536476	NA
Root123D2|4238	5.44539465080973	-0.288290030659474	1.0688706044356	0.233733413304019	NA
Root123D2|904	12.6417022058534	-0.604692957511545	1.27611324894376	0.0366723525459906	NA
Root123D2|2933	5.06035191681165	0.0444276200972506	0.968727004318024	0.888193427994599	NA
Root123D2|4379	0	NA	NA	NA	NA
Root123D2|262	8.40427646227381	-0.34447490869497	1.07948760037526	0.240363280186346	NA
Root123D2|1467	228.772703690129	0.391053246707903	1.13605480775884	NA	NA
Root123D2|1310	36.369639051697	-0.535801714860591	1.09540121063772	0.211904174630608	0.344585815888679
Root123D2|809	0	NA	NA	NA	NA
Root123D2|1573	3.31631713608448	-0.188045476520835	1.03787387142136	0.426923643830882	NA
Root123D2|1112	4.03364271014327	0.255072627279036	1.06630555574847	0.0685680258213527	NA
Root123D2|4245	0	NA	NA	NA	NA
Root123D2|110	0	NA	NA	NA	NA
Root123D2|4337	187.671510157397	0.641703581220991	1.35175890363799	NA	NA
Root123D2|4451	46.6091653722485	-0.359591357794418	0.956407889106954	0.420403768561985	0.547240915281416
Root123D2|4543	1.18636550298331	0.213953972702024	1.05028025206408	0.174495855074333	NA
Root123D2|4544	10.0445612585921	0.360959302071652	1.1169031093895	NA	NA
Root123D2|719	8.40419856494611	-0.349297435240202	1.09779212583776	0.137442937589108	NA
Root123D2|3710	0.0608738176315122	-0.0637130141728798	1.01376422764869	0.550900095839061	NA
Root123D2|3827	317.089199542501	13.4762064988745	4.18379492396788	NA	NA
Root123D2|3829	7.91687021402114	0.0795624182854714	0.97578335554881	0.800812511511786	NA
Root123D2|2864	12.8181624618532	-0.0377896882671484	0.951581999379657	0.907410582178775	NA
Root123D2|2704	6.79571798736005	-0.140959403269709	0.999345352215995	NA	NA
Root123D2|2769	8.56383314847561	0.136909472262644	0.971676927632631	0.690794130087788	NA
Root123D2|762	154.879410966572	-0.297598182260657	0.923417452060773	0.509308172989996	0.629283770322512
Root123D2|3808	313.703468532822	0.466670972648848	1.18903532529838	NA	NA
Root123D2|3860	19.2828547345261	-0.799315187549355	1.42146010245159	0.0478057176299846	NA
Root123D2|3180	0	NA	NA	NA	NA
Root123D2|1845	0	NA	NA	NA	NA
Root123D2|2448	0	NA	NA	NA	NA
Root123D2|4204	8.57778484008406	0.0536789166832374	0.964647377161923	0.87390396839041	NA
Root123D2|1252	18.1959658885195	-0.0932625113691204	0.914479317343873	0.81819238905771	NA
Root123D2|277	89.9342109748156	-0.359362839493071	0.942260415924199	0.435548463892934	0.560140452362307
Root123D2|3601	6.92859381947392	0.0100920907771321	0.97082392225725	0.980992538810396	NA
Root123D2|495	508.060187706545	0.710089189352015	1.33132334056798	NA	NA
Root123D2|2869	2.13718215436555	-0.176764383212493	1.03323159006938	0.528708269660252	NA
Root123D2|303	7.93345876103018	-0.147778421241469	0.994405070108976	NA	NA
Root123D2|305	0	NA	NA	NA	NA
Root123D2|2645	7.80710908609471	-0.332607375292791	1.08960874936901	0.154980589227263	NA
Root123D2|1443	0	NA	NA	NA	NA
Root123D2|4271	0	NA	NA	NA	NA
Root123D2|2326	239.400585581593	1.07074838905182	1.84944744517993	0.0272213154915953	0.0933551524872019
Root123D2|3094	8.08411037241308	-0.160253929365451	0.980246452630433	0.642455469891886	NA
Root123D2|1082	0.121747635263024	-0.0837850739132468	1.01475794405173	0.677192907764842	NA
Root123D2|240	2.39787106775097	0.0889082589767784	0.99485577076745	0.694253760238394	NA
Root123D2|3027	1.76383968879421	-0.171226521910418	1.03120795678783	0.57676699171278	NA
Root123D2|3900	9.3019699350065	-0.0448406461142044	0.933858528480955	0.902178615492552	NA
Root123D2|948	0	NA	NA	NA	NA
Root123D2|4053	1.76383968879421	-0.171226521910418	1.03120795678783	0.57676699171278	NA
Root123D2|500	3.16364134128884	0.224195127983342	1.05517820049432	0.101838413271599	NA
Root123D2|1087	7.65181518973055	-0.333905854337524	1.08995146088983	0.15646730838329	NA
Root123D2|3674	0	NA	NA	NA	NA
Root123D2|1680	9.1012251482193	0.303978889257239	1.04901215577737	0.295589605513284	NA
Root123D2|1644	8.48987496785933	-0.107916104686945	0.970903178182718	0.741693770171894	NA
Root123D2|3741	0	NA	NA	NA	NA
Root123D2|1583	459.993668389963	6.43375903012706	2.70601821540564	NA	NA
Root123D2|2622	190.652630175666	0.522967960266009	1.23621566122998	1.0370126140245e-16	2.77400874251554e-14
Root123D2|2910	2.94398775046817	-0.207130542363564	1.04107327442275	0.424544995976834	NA
Root123D2|3067	0	NA	NA	NA	NA
Root123D2|2696	2.13130629062633	-0.176689190089163	1.03320296979208	0.529375952612692	NA
Root123D2|333	0	NA	NA	NA	NA
Root123D2|4430	5.35390914610787	-0.287598328714215	1.06848111141752	0.236731887495139	NA
Root123D2|2702	9.62393754676745	-0.0357562831872238	0.932644599184165	0.920559127816404	NA
Root123D2|2331	194.909237839348	9.87871466206622	3.07518760265655	NA	NA
Root123D2|3449	1127.19341897085	5.02468842223154	2.32605366078349	0.000588350077249851	0.00721844633488266
Root123D2|1108	65.2348342449605	0.101505283998802	0.916780905725128	0.81765897653757	0.863083302231858
Root123D2|2531	0	NA	NA	NA	NA
Root123D2|102	271.033604126727	0.838126668517969	1.4269485723083	NA	NA
Root123D2|3012	40.9439945222992	-0.455882134853391	0.996329683825812	0.320225351307245	0.454431201457232
Root123D2|1419	1.52184544078781	-0.166971365287707	1.02974591156302	0.614407246458299	NA
Root123D2|1420	0	NA	NA	NA	NA
Root123D2|2987	9.3199560988328	-0.195784299669375	1.00281457724115	0.324425671318028	NA
Root123D2|2592	11.4619695358775	-0.548542008937589	1.22593403972856	0.0492569653954623	NA
Root123D2|1025	338.352553923687	0.503090825074913	1.17871750688377	NA	NA
Root123D2|1619	5.33557772249791	-0.0767865275936034	0.981865561631634	0.815037567941173	NA
Root123D2|2724	14.2344035686894	0.091258317768258	0.973557455799145	NA	NA
Root123D2|2202	0	NA	NA	NA	NA
Root123D2|2319	4.78273907156586	-0.270610670284483	1.06180377331998	0.269129931889145	NA
Root123D2|2547	0.87000136885443	0.210474646295707	1.04840374025775	0.201182663130432	NA
Root123D2|1825	253.082063341798	9.27494785306512	3.05672061207047	NA	NA
Root123D2|3103	5.51449004764183	0.0593023767266491	0.964331359244558	0.862804674261796	NA
Root123D2|1346	9.65099835783412	-0.512645977339594	1.19493679231215	0.0663869701504472	NA
Root123D2|3475	2.55218578634947	-0.0480095398069624	0.982357658762081	0.927585013415294	NA
Root123D2|3182	21.4067850968999	-0.492775408751754	1.13526914997963	0.0609875099509257	NA
Root123D2|546	6.23828204690883	-0.0357062277136588	0.952839580162769	0.920259928323671	NA
Root123D2|3573	0	NA	NA	NA	NA
Root123D2|703	6.91673899834313	-0.0133253792927801	0.971165123531165	0.957666215786209	NA
Root123D2|4326	6.03597522162423	-0.300106605868071	1.07394082535736	0.208062564068922	NA
Root123D2|64	1.32652685443379	-0.162560224824829	1.02833373490258	0.651664510457915	NA
Root123D2|2411	11.9223551939227	-0.471519063549951	1.1707237597327	0.0625778189274101	NA
Root123D2|738	1.38375358422717	-0.163897789028948	1.02875329717854	0.64027245147246	NA
Root123D2|3693	1.40022279079123	-0.164259444531622	1.02886843055824	0.63715146628683	NA
Root123D2|1045	3.08455030775662	0.221637711566783	1.05432085206914	0.105468898772994	NA
Root123D2|2308	8.89455877081429	-0.232825105571358	1.01395524138199	0.458442608605227	NA
Root123D2|4242	0	NA	NA	NA	NA
Root123D2|3120	0.316364134128884	0.19336186229457	1.03956779810358	0.278655527474954	NA
Root123D2|3597	14.5746473710423	-0.158201504229569	0.942395862582608	0.686555141931777	NA
Root123D2|4183	82.9585279199316	-0.747072504651846	1.18094818168193	0.139088011746862	0.259275561967147
Root123D2|2349	0	NA	NA	NA	NA
Root123D2|2813	0	NA	NA	NA	NA
Root123D2|1316	8.50696858208795	-0.0205953272519136	0.954110271285972	0.943057155581251	NA
Root123D2|4056	6.32900693157326	0.100479881635079	0.982305126314924	0.739816480422155	NA
Root123D2|563	1.69034636842778	-0.169995097395036	1.03077505976773	0.587693436276091	NA
Root123D2|443	0	NA	NA	NA	NA
Root123D2|1253	0	NA	NA	NA	NA
Root123D2|290	0	NA	NA	NA	NA
Root123D2|2312	0	NA	NA	NA	NA
Root123D2|2817	191.896355536892	0.80219344273275	1.35136896790807	0.0832982788881753	0.193193425417949
Root123D2|1396	204.125363756352	0.625070623792176	1.31709582089437	NA	NA
Root123D2|2173	93.971156392793	-0.837158210898508	1.29278710353066	0.102397231004218	0.213994213231471
Root123D2|3087	58.0614485495945	-0.168242208993815	0.894972127083978	0.701740813531465	0.775684576940772
Root123D2|3733	428.042016369493	0.920082556776284	1.49228488500472	NA	NA
Root123D2|4072	0	NA	NA	NA	NA
Root123D2|814	45.7650697454343	0.408511429016984	1.14217151511042	0.0204152176116596	0.076916488888999
Root123D2|3670	6.46780522886726	0.0860091866415057	0.970090254304576	0.794583101335014	NA
Root123D2|3164	3.81967424724135	0.0238167938448674	0.979330794562607	0.914703235969268	NA
Root123D2|3401	32.385987323466	-0.91436452765016	1.74384056159846	0.00418786302420361	0.0290974898434926
Root123D2|1362	0	NA	NA	NA	NA
Root123D2|2828	8.59788728857832	-0.177437404744816	0.998163109924223	0.358629643323818	NA
Root123D2|3735	6.44999188597952	-0.118291343452327	0.985313326064646	0.487761268113949	NA
Root123D2|1285	6.7999934596814	0.209375330455994	1.01840487221338	0.440387718628564	NA
Root123D2|2244	9.32978982935127	-0.0279050725751276	0.954070445719263	0.928767484981725	NA
Root123D2|3695	116.977467349796	0.568344399217632	1.25505633788367	0.0284373545943004	0.0952113664484833
Root123D2|2539	0	NA	NA	NA	NA
Root123D2|3669	0	NA	NA	NA	NA
Root123D2|567	0	NA	NA	NA	NA
Root123D2|1579	536.5522227355	1.11949773326874	2.14755387349675	0.0116458946609623	0.055629943246561
Root123D2|388	0	NA	NA	NA	NA
Root123D2|836	25.312300128708	-0.747887238486674	1.28912422235749	0.105972773766885	NA
Root123D2|1175	5.59021214390933	0.0413369873257248	0.974924600802026	0.896116128460195	NA
Root123D2|1437	0	NA	NA	NA	NA
Root123D2|3190	12.6098621952695	-0.0906766891690477	0.950222643540049	0.791573453716563	NA
Root123D2|1226	15.486780210819	-0.670025256919817	1.34687171915491	0.0234033192003837	NA
Root123D2|2235	0	NA	NA	NA	NA
Root123D2|1521	0.0790910335322209	0.147038969168601	1.02232118919063	0.353270723740834	NA
Root123D2|1077	10.14267496548	-0.14192266492012	0.971523609916201	0.672753183609067	NA
Root123D2|3233	0	NA	NA	NA	NA
Root123D2|685	11.3862332540628	-0.0567299332547223	0.915482944730672	0.885717973887647	NA
Root123D2|3502	3.48000547541772	0.236374462607725	1.05937909332707	0.0874851011860159	NA
Root123D2|589	7.94668672560091	-0.484510240199905	1.17156331983028	0.0877769966492969	NA
Root123D2|690	1.76383968879421	-0.171226521910418	1.03120795678783	0.57676699171278	NA
Root123D2|3923	401.561603741859	0.685367834840032	1.21622551177345	NA	NA
Root123D2|2953	1.54761466350609	-0.167350727537153	1.02987562661994	0.610650389585159	NA
Root123D2|2501	8.58713341568309	-0.229574879904945	0.992904410782009	0.522956543326102	NA
Root123D2|1422	0	NA	NA	NA	NA
Root123D2|1451	0	NA	NA	NA	NA
Root123D2|798	4.79241286489287	0.00581078864652144	0.975517603657122	0.97536282956179	NA
Root123D2|3452	13.3089625974626	0.068333527492767	0.94034939313049	0.862084971788248	NA
Root123D2|789	754.601610410777	0.768586813039638	1.2025326654968	0.136190430953731	0.259275561967147
Root123D2|3161	0.147391872714866	-0.0886693039361384	1.01515261172686	0.719842539962934	NA
Root123D2|3751	3.16364134128884	0.224195127983342	1.05517820049432	0.101838413271599	NA
Root123D2|4361	0.958047172646628	-0.15180081612323	1.02524481665605	0.74160913394219	NA
Root123D2|1492	33.9972293851506	-0.878942400951571	1.42583962149903	0.0720997719434588	0.176942100870415
Root123D2|2466	11.2625108392627	-0.382444429131401	1.11716795817067	0.0940675839902661	NA
Root123D2|2991	16.2992616914389	-0.398981739782278	1.05049491441605	0.21864506072455	NA
Root123D2|1537	26.9256169416279	0.05265667936379	0.950049696475072	0.892037041244178	NA
Root123D2|471	12.2368526225006	-0.356227869056523	1.05543053813207	0.287635636205519	NA
Root123D2|1438	16.8794143158312	-0.256419766934218	0.955722644576114	0.527253022981257	NA
Root123D2|4597	2.80767610284684	-0.0137722969154581	0.984342023418147	0.994203481928475	NA
Root123D2|666	5.76274407840854	-0.0284743215975562	0.974305646241476	0.929864834221622	NA
Root123D2|1287	0	NA	NA	NA	NA
Root123D2|1309	0	NA	NA	NA	NA
Root123D2|1280	7.11819301789988	0.32455220609141	1.09724789082627	NA	NA
Root123D2|1803	3.08455030775662	0.221637711566783	1.05432085206914	0.105468898772994	NA
Root123D2|1051	433.379006046156	0.849861158275726	1.56076269017898	0.0255378745761376	0.090481873498236
Root123D2|3337	17.336388993521	0.0352392718069273	0.947084344361568	NA	NA
Root123D2|2881	7.82441460652408	0.392518249306324	1.13100016477072	NA	NA
Root123D2|1541	3.11703070357766	0.108455634944072	0.987328221969366	0.685460208682091	NA
Root123D2|54	3.15831775913435	0.0467131500435321	0.983966210887934	0.83986265037174	NA
Root123D2|2307	209.433695507925	0.75325740854333	1.31633952585815	NA	NA
Root123D2|932	0	NA	NA	NA	NA
Root123D2|933	0	NA	NA	NA	NA
Root123D2|536	7.30725584763763	0.00785230486062822	0.970252878683755	0.987183736202308	NA
Root123D2|552	0	NA	NA	NA	NA
Root123D2|559	4.33223546746054	-0.0242108617253336	0.97847483366153	0.737321646099712	NA
Root123D2|3348	2.06348621800812	-0.175782662975874	1.03286071194228	0.53733936322984	NA
Root123D2|2733	9.07001945146354	0.111369194818761	0.959453868464087	0.754913843771456	NA
Root123D2|47	6.56455578317434	0.315294714086221	1.0926367650654	NA	NA
Root123D2|1544	8.33410829097761	-0.0935054237233463	0.962237315447864	0.757653970559247	NA
Root123D2|531	7.7630304975208	0.185442040106837	0.991658871573895	0.565224033204002	NA
Root123D2|847	509.690803765469	0.710252562970554	1.42880153735526	NA	NA
Root123D2|1536	2.37273100596663	0.219879677781124	1.05342347301043	0.122373949251518	NA
Root123D2|113	21.5089885613129	-0.121582356332347	0.9358390636292	NA	NA
Root123D2|1159	0.316364134128884	0.19336186229457	1.03956779810358	0.278655527474954	NA
Root123D2|2142	0	NA	NA	NA	NA
Root123D2|2661	0	NA	NA	NA	NA
Root123D2|1009	0	NA	NA	NA	NA
Root123D2|2091	0	NA	NA	NA	NA
Root123D2|583	332.946639357559	10.0021241149382	2.79087268832939	NA	NA
Root123D2|2837	0	NA	NA	NA	NA
Root123D2|3307	2.61000410656329	0.220539285463196	1.05376363075903	0.116091463508445	NA
Root123D2|1424	2.20375874455261	0.188109097211412	1.0339738200502	0.301926245953092	NA
Root123D2|2071	57.9816075425525	-0.787002635576011	1.40622563178996	0.0436160732148535	0.127519616617254
Root123D2|498	12.9775301637206	-0.0705774666852787	0.93583455942718	0.847706146537064	NA
Root123D2|3436	29.7121322285854	-0.412617062263768	1.05637260575155	0.247224820338575	0.372578250369402
Root123D2|3765	1.8981848047733	0.218181854490349	1.05254095390326	0.137936341982809	NA
Root123D2|3745	0.790910335322209	0.209283662084645	1.04776014519972	0.209739690332124	NA
Root123D2|1341	19.7276352817277	0.0706448885654612	0.942956335849531	0.853978898741876	NA
Root123D2|4244	0	NA	NA	NA	NA
Root123D2|3916	792.682775375942	0.928463136765819	1.68498268214571	0.022045956643067	0.0813419779589023
Root123D2|2988	3.89592432841678	-0.191679164015082	1.03953491715302	0.392479631008208	NA
Root123D2|1254	3.89592432841678	-0.191679164015082	1.03953491715302	0.392479631008208	NA
Root123D2|1240	19.7127268598847	0.295605988575315	1.02996131085705	NA	NA
Root123D2|2958	26.0687430754442	-0.805939002911667	1.54240757565496	0.00770895007452564	NA
Root123D2|1871	17.8403856159178	0.184240559748581	0.998536856922338	NA	NA
Root123D2|4320	6.74312894239277	-0.0977493713795485	0.95178484372125	0.795989241049405	NA
Root123D2|1870	67.6019317055441	0.467064537362999	1.05334174232842	0.274314428397983	0.403181920859672
Root123D2|4319	26.8243448296691	-0.210386592155401	0.925849291606093	0.61572165097503	NA
Root123D2|878	5.45691875656244	-0.0623564775984212	0.965587216824748	0.864916731998956	NA
Root123D2|1333	1.88708834657688	-0.173339723438911	1.03195664947021	0.559126026223784	NA
Root123D2|2410	38.8041191988868	-0.733627844590172	1.24753065374845	0.120930626079878	0.24077065655306
Root123D2|2133	0.958047172646628	-0.15180081612323	1.02524481665605	0.74160913394219	NA
Root123D2|313	421.809158029499	0.483588215114732	1.19999751316742	NA	NA
Root123D2|4392	0	NA	NA	NA	NA
Root123D2|4393	0	NA	NA	NA	NA
Root123D2|4443	1.24979167821125	-0.160677341224137	1.02775575337213	0.667800041048043	NA
Root123D2|2266	10.2211265340681	-0.0284923385889231	0.9448039778763	0.929998728664	NA
Root123D2|2872	8.12104766354322	-0.167751954226198	0.995224739346561	0.379114741187902	NA
Root123D2|3090	16.4116510095916	0.0392596687413778	0.926666832489083	0.928613258231624	NA
Root123D2|121	45.0634311642426	-0.288543079336161	0.93346627179148	0.504360818647719	0.627518692968674
Root123D2|3660	12.9594443046338	-0.0874043183406333	0.923747633529603	0.821123935471918	NA
Root123D2|1454	19.1758000432141	-0.234970081452924	0.96664751901098	0.522050691766678	NA
Root123D2|1477	18.3217664288378	-0.550042187223553	1.20327999403645	0.0780586541371074	NA
Root123D2|3772	3542.76955482285	1.70327153952006	2.49956215993231	0.0201632595149938	0.076505984684551
Root123D2|3726	309.066455275081	0.897030622981023	1.65731586438025	NA	NA
Root123D2|4118	0.395455167661105	0.198165526909477	1.04192723200777	0.263552587700973	NA
Root123D2|1571	128.80229673478	0.322055629371743	1.08214087870952	NA	NA
Root123D2|3919	9.06651779506323	-0.311184365159031	1.05615235785278	0.276372294240233	NA
Root123D2|1744	18.6717498744448	-0.367135013453871	0.993497742053609	0.392292502013943	NA
Root123D2|4218	13.2126195330905	-0.208379301115944	0.960499990813884	0.578518996305414	NA
Root123D2|571	3.55909650894994	0.239218322951415	1.06039533890644	0.0843636439179258	NA
Root123D2|1239	3.86802750582343	0.126549530791082	0.986844884863563	0.668212314125815	NA
Root123D2|2784	0	NA	NA	NA	NA
Root123D2|1529	6.82782787325653	-0.317676080336762	1.08184628319615	0.178457841585656	NA
Root123D2|1689	173.644203689072	0.517506278206291	1.13830848238631	0.167456198732732	0.296148290254926
Root123D2|4083	0	NA	NA	NA	NA
Root123D2|2528	13.7415962298061	-0.502737428859235	1.19499390277407	0.0479802836042342	NA
Root123D2|2544	1.47391872714866	-0.165854209222705	1.02938227093306	0.623509167544941	NA
Root123D2|1345	17.3859306677696	-0.127471146259401	0.928216216840973	0.741395011058266	NA
Root123D2|684	9.7422584219001	-0.0918985650767835	0.936065417191731	0.808659350027214	NA
Root123D2|3565	7.75092128615765	0.334216193009882	1.10222577181227	NA	NA
Root123D2|2819	27.8599273560337	-0.0776027065512552	0.961897177791667	NA	NA
Root123D2|1251	1.46986640732851	-0.165771570356065	1.02935526591582	0.624227420254259	NA
Root123D2|1250	4.26261258125267	-0.196961094291679	1.04116470732174	0.369830334189605	NA
Root123D2|1248	5.37028040251525	-0.285725379108854	1.06785406104009	0.237939760162845	NA
Root123D2|3302	2.93973281465701	-0.185092123177717	1.0365966142003	0.453645504738063	NA
Root123D2|2446	24.7824177168038	-0.531908613579207	1.16696173727145	0.0464595197771995	NA
Root123D2|2492	24.477676660854	-0.378349369989473	0.978909546480042	0.376403766917699	NA
Root123D2|4241	637.743834842833	0.0550449297516024	0.881473868855807	0.918345342706983	0.941608382760288
Root123D2|1656	3.83218869058651	-0.191282797608595	1.039350507704	0.396110794919322	NA
Root123D2|886	278.34776357635	0.655580941134226	1.15900986773573	0.164053519439298	0.291590142524998
Root123D2|3596	5.18689400141345	-0.259858439827765	1.05912908371789	NA	NA
Root123D2|1472	233.183778729057	0.70713615569225	1.22342118115855	0.128860066858874	0.25252796985164
Root123D2|4269	1.32652685443379	-0.162560224824829	1.02833373490258	0.651664510457915	NA
Root123D2|3298	0	NA	NA	NA	NA
Root123D2|4555	0	NA	NA	NA	NA
Root123D2|3533	8.16766721191131	0.00799727083241592	0.959961719078302	0.988026615376747	NA
Root123D2|1857	1.02971694909398	-0.154388677029606	1.02593891320916	0.721306618259127	NA
Root123D2|4378	1.58182067064442	0.216668001515673	1.05173757132167	0.151525204768837	NA
Root123D2|3537	2.13058361710293	-0.176768602746763	1.0332309975031	0.529028184798035	NA
Root123D2|1079	15.5647591965739	-0.469402666211081	1.05893760274791	0.274151205767635	NA
Root123D2|1578	2.81949128177166	-0.201669519279307	1.03961768162254	0.439479206486453	NA
Root123D2|1618	7.35784190826485	-0.328766801954671	1.08735909323482	0.1641878354645	NA
Root123D2|1965	1.32287976659566	-0.162475834350532	1.02830743916283	0.652394884137123	NA
Root123D2|1246	19.0862630891178	0.239263271225903	0.995467281813056	0.491993217004424	NA
Root123D2|1242	5.65609347137042	0.133617827158844	0.992398871947553	0.643626280101496	NA
Root123D2|2698	0	NA	NA	NA	NA
Root123D2|4552	0	NA	NA	NA	NA
Root123D2|1049	17.9834286958888	-0.0308512085572621	0.910314401046883	0.934420084248633	NA
Root123D2|2890	0	NA	NA	NA	NA
Root123D2|1669	5.04013458226898	-0.0815252280080082	0.983678148429105	0.80517591166018	NA
Root123D2|3082	9.29428101385258	0.218309821120364	1.01821796399663	NA	NA
Root123D2|2087	0	NA	NA	NA	NA
Root123D2|4539	0	NA	NA	NA	NA
Root123D2|4608	1.26545653651553	0.214599459707409	1.05062851959789	0.169185786257681	NA
Root123D2|1729	0	NA	NA	NA	NA
Root123D2|3168	4.9872493402285	-0.204959637750188	1.01476063585085	0.497606080843807	NA
Root123D2|1348	13.9900469898491	0.230738953102583	1.02034992431496	NA	NA
Root123D2|3595	26.3421285129172	-0.0688067361471201	0.915172091191031	0.86019393176017	NA
Root123D2|40	7.93725786924452	-0.16164182200393	0.99406686867569	0.391018148769787	NA
Root123D2|4039	0	NA	NA	NA	NA
Root123D2|4342	0.121747635263024	-0.0837850739132468	1.01475794405173	0.677192907764842	NA
Root123D2|1807	0	NA	NA	NA	NA
Root123D2|281	10.3069090771383	-0.316713282123686	1.00863112064777	0.420252997317995	NA
Root123D2|3459	8.7000136885443	0.346586619528394	1.10884869340206	NA	NA
Root123D2|1372	256.492134744918	1.11366477987477	1.7989066324986	0.0361298531017119	0.110454122339519
Root123D2|1324	224.443623973412	0.759556107230002	1.37989661271025	0.0598017823899999	0.156068066237317
Root123D2|58	2.72674964522502	-0.183209109192118	1.03580294313178	0.470794036294302	NA
Root123D2|3793	8.78905396913589	-0.182715665464662	0.999406798350698	0.348652567262076	NA
Root123D2|2957	25.1933399755556	-0.623566485444389	1.16156995389311	0.166784407411328	NA
Root123D2|2810	273.918385181779	13.302738821319	4.09513701476758	NA	NA
Root123D2|2792	35.8517157005452	-0.0239425097874019	0.907306571585887	0.945862922316919	0.960221372750572
Root123D2|1440	0	NA	NA	NA	NA
Root123D2|1058	2.31747692351975	-0.0805511408251822	0.995001677886588	0.835475851306855	NA
Root123D2|1055	5.29942109003192	-0.284588697933486	1.06734132836003	0.240877346424131	NA
Root123D2|2529	0	NA	NA	NA	NA
Root123D2|4270	0	NA	NA	NA	NA
Root123D2|2367	0	NA	NA	NA	NA
Root123D2|2300	14.03747313576	-0.191165575905057	0.97560519317028	0.552949311030546	NA
Root123D2|3723	8.89270769980561	0.373338184704616	1.09640137701888	NA	NA
Root123D2|2233	13.5525011271166	0.190166313199851	0.982620599684029	0.58182008431587	NA
Root123D2|4230	410.004895946671	0.839031907866064	1.40861951410957	NA	NA
Root123D2|596	5.60039122209912	-0.222975312479039	1.04907908056581	NA	NA
Root123D2|3908	1.26545653651553	0.214599459707409	1.05062851959789	0.169185786257681	NA
Root123D2|1415	6.25861928623422	0.00149424427246469	0.958724062022522	0.99713322973082	NA
Root123D2|1971	4.0530738836678	-0.231253771343441	1.04908532960943	0.337071340889198	NA
Root123D2|3305	0.958047172646628	-0.15180081612323	1.02524481665605	0.74160913394219	NA
Root123D2|2875	42.5810796214053	-0.380240711059615	0.970220215467638	0.398249352429307	0.526082477900443
Root123D2|2963	7.82046560777145	0.162328512614106	0.985574019705694	0.615754708827695	NA
Root123D2|592	17.8861498229907	-0.00162298926165589	0.936992730662593	0.988227252434853	NA
Root123D2|2973	34.1382361561556	-0.601957618187921	1.13798688698106	0.182872495129743	0.310128917448649
Root123D2|3576	12.8864192638929	-0.132201296702739	0.953579279658976	0.715575576929092	NA
Root123D2|3583	196.652976675061	0.488040534154265	0.985669000881184	0.321293552666775	0.45474087480615
Root123D2|3970	6.49213114018286	-0.380857808507407	1.10930771174701	0.148452559496614	NA
Root123D2|427	23.0859528906657	0.112548039572019	0.95894094611635	0.758389707079812	NA
Root123D2|2937	7.57054630270036	0.0152229162490176	0.969778836406493	0.968207539424477	NA
Root123D2|3483	0	NA	NA	NA	NA
Root123D2|38	4.33465980319693	0.00440192034424381	0.976977264916479	0.972627054739382	NA
Root123D2|3836	258.931786066829	0.591929882292904	1.26817611758189	NA	NA
Root123D2|4325	6.40141566354628	-0.30731232216973	1.07716973131281	0.194249376773641	NA
Root123D2|3227	4.03364271014327	0.255072627279036	1.06630555574847	0.0685680258213527	NA
Root123D2|4405	5.83281169894051	-0.182955490540695	1.0181429465295	NA	NA
Root123D2|2614	0	NA	NA	NA	NA
Root123D2|3612	169.694000338074	0.491526716345549	1.2042609862949	NA	NA
Root123D2|1442	6.25352229393757	-0.122368810846909	0.978433473201471	0.518141325566344	NA
Root123D2|1400	406.356436283508	0.747094613433946	1.44505288002991	NA	NA
Root123D2|1682	22.0841052800186	0.366653421708542	1.0843894711142	NA	NA
Root123D2|1676	40.6953837388513	0.171395006730399	0.974109269705172	0.627766226375013	0.717638741689384
Root123D2|2731	0	NA	NA	NA	NA
Root123D2|171	1.62110798387252	-0.167706436392153	1.03009986577145	0.598532064136617	NA
[truncated: 2,612 more rows]
