# Supplementary material for: Genome-resolved metatranscriptomics reveals conserved root colonization determinants in a synthetic microbiota
Source: Nat Commun. 2023 Dec 13;14:8274. doi: 10.1038/s41467-023-43688-z (PMC10719396; doi:10.1038/s41467-023-43688-z)
Supplement: Supplementary file 11 — Source Data [file 41467_2023_43688_MOESM11_ESM.zip › Source Data/Supplementary_information/figureS5/Root179unfiltered_deseq_LFC.csv]

	baseMean	log2FoldChange	lfcSE	pvalue	padj
Root179|1248	3.49992801478058	-0.350861081961024	1.07424712176972	0.386415096958423	NA
Root179|1414	104.514988384956	-0.120963166021979	0.659075654476629	0.807226956727422	NA
Root179|1631	375.541027461154	3.75207904389028	3.46511612029997	NA	NA
Root179|1823	6.32387531388091	-0.697220953930251	1.29527935262253	0.120542616452363	NA
Root179|186	31.7448076821476	0.0244307326224289	0.874077936772652	0.961781329204126	NA
Root179|2042	72.0009126013529	0.328966149098179	0.744092466978712	0.538354456865191	NA
Root179|2092	66.2307258564921	-0.0893255289650925	0.702220947710538	0.858066675815271	NA
Root179|2170	22.1226733384539	0.0153655167604679	0.797071458223319	0.980427679596936	NA
Root179|2274	11.782926853352	-1.14496269685764	1.93299635540112	0.0328630280609849	NA
Root179|2330	35.4162454510063	-0.766371678030755	0.90948406958105	0.186298059352567	NA
Root179|2341	9.19469813117545	-1.06802308237487	1.76004151982958	0.0466344274410212	NA
Root179|2574	35.367752932032	-0.358982998520788	0.915553610923766	0.437729094209783	NA
Root179|258	16.3558319290615	-0.492170479309865	0.964842729284857	0.273946092925462	NA
Root179|2639	0.807754439232947	-0.121106314239258	1.01757861269622	0.985202004746456	NA
Root179|2667	12.572264423353	-0.0378171664098009	0.950613403390736	0.903033514163031	NA
Root179|2768	39.5380446592932	-0.551704618484676	0.84281697733187	0.318082139920863	NA
Root179|278	12.1780858039167	0.455626749829672	1.12736047324697	0.153180130538029	NA
Root179|2831	14.5567318742561	-0.391770050867506	0.983081084545281	0.361636896788756	NA
Root179|3095	577.465464371206	13.4500288103182	2.39327599248594	NA	NA
Root179|359	11.8095357329328	-0.584009187243465	1.11217595131434	0.148391684396189	NA
Root179|383	730.546580234082	0.972205988273798	1.75883598513544	NA	NA
Root179|902	80.2163556834118	-0.407154896125635	0.71941384986004	0.439494292990274	NA
Root179|1007	17.5770967013953	-0.327525387553468	0.979449240756714	0.386158393755149	NA
Root179|130	8.39858918675848	-0.416968223067007	1.02032660541441	0.278286565777054	NA
Root179|1309	6.24675238758355	0.215853295237961	1.01486223177074	0.456202807880034	NA
Root179|1315	9.1303904410041	-0.0109706800650056	0.917262113819356	0.95477939727165	NA
Root179|1359	0	NA	NA	NA	NA
Root179|1371	9.66298290939403	-0.892272077716863	1.52518107911593	0.0570590982404036	NA
Root179|1376	46.6704123382327	-0.00192770647753366	0.771945249413132	0.991802618137013	NA
Root179|1531	44.5328134122433	0.0467548566588062	0.785586095766314	0.931837099543173	NA
Root179|1611	153.401377971841	-0.27165544982302	0.67383178838587	0.592150316024145	0.660890817055141
Root179|1678	4.93718345652445	0.00328839220211571	0.946469041461666	0.943405348508587	NA
Root179|1679	763.124675512918	5.36371190112267	2.83116893026684	NA	NA
Root179|2028	1085.61380684629	0.718917836700254	1.0610567594426	0.188576060905602	0.30313321549175
Root179|2139	18.178816022622	-0.384742339262005	0.989758269255232	0.327002033194685	NA
Root179|2543	368.636523737949	3.23036552980245	1.95924887683756	0.00319556858625519	0.0166714547174398
Root179|2771	222.07788883248	-0.139634518198697	0.638820188528192	0.776170119970069	0.814918082277467
Root179|314	315.426867331204	2.1299876013938	1.83917529257594	NA	NA
Root179|316	613.751129964755	5.77471226558087	2.43537506817973	NA	NA
Root179|3176	21.4925416456731	-0.64977368527873	1.11497427839483	0.165087681681251	NA
Root179|3264	1120.57237525469	3.21343998738118	1.77643832114658	0.00273308735002921	0.0150499737351918
Root179|3452	6.71835515161941	0.22320364535301	0.973059759907923	0.563940161642766	NA
Root179|390	1.24464925849032	-0.137129608070408	1.02061630179484	0.858064877323933	NA
Root179|454	20.7980053313438	1.02598220235695	1.85803382469137	0.0202868995298299	NA
Root179|754	94.1872913683938	-0.267294044900093	0.700766570129366	0.597638076074972	NA
Root179|833	599.966818148182	6.78085074457853	1.7558272447217	NA	NA
Root179|834	60.3073906548979	-0.349993009271646	0.71535665126991	0.496768489461827	NA
Root179|953	4.12883841634306	-0.486523477462603	1.13662733224952	0.260053924460457	NA
Root179|1372	12.2205934195701	-0.48988211991575	1.07846567461844	0.190238945674439	NA
Root179|1633	8.70608300847892	-0.228597987818474	0.998969395705259	0.471409206285933	NA
Root179|1682	7.6253868239331	-0.376315121559092	1.09838874533496	0.225146994131956	NA
Root179|1806	393.404167555319	-0.802781489289638	0.817671064212925	0.15049893319204	0.25641970136264
Root179|2397	59.0573365248699	-0.529271372912677	0.837110627674573	0.312304938960905	NA
Root179|2958	10.2054417689995	-0.111002591392712	0.90498921356585	0.750734440876397	NA
Root179|3334	113.99953828547	-0.344873125748812	0.712479753632947	0.507157064665749	NA
Root179|951	32.2316041829859	-0.562731134554875	1.03019098675268	0.22380969622211	NA
Root179|1357	84.0860954819726	-0.645829898546227	1.04646739070285	0.201246116392256	NA
Root179|1393	160.702041779074	0.107728168346437	0.734133474277771	0.83938391417417	0.873114952456285
Root179|1514	672.921982478855	0.777362987010727	0.957358407929895	0.178262527147681	0.291190972743663
Root179|1733	4.66032832743614	0.271046023282629	1.04656684758846	0.298071363748068	NA
Root179|1892	24.4902106070629	-0.307954391440065	0.935746637257466	0.480987251942518	NA
Root179|2510	304.633905781427	-0.31218404034476	0.91818583596413	0.493399895400202	0.572514016559199
Root179|2567	51.0043351593633	-0.529232888027812	0.820333896192088	0.315025197927616	NA
Root179|2582	497.755563012187	4.33301061569372	2.29487997104023	NA	NA
Root179|2722	30.8488697198495	0.285863706053267	0.931150928911236	0.531516438825719	NA
Root179|2740	141.872501817921	-0.502674283921674	0.764115087283647	0.338776193164825	0.454176051792683
Root179|2914	327.129566753596	4.27467410263318	3.97490845128502	NA	NA
Root179|2993	20.2671312917965	-0.245489042618589	0.835726261828868	0.602359411765048	NA
Root179|3062	97.065664476929	-0.385326552648589	0.925489740921566	0.414538462884532	NA
Root179|3087	30.3688504519802	0.304581580870976	0.870514399157068	0.552134254877263	NA
Root179|3103	461.039633379683	2.13181438572896	2.04685990559917	0.0139306710250692	0.0471122693460883
Root179|3273	82.3808190304885	-0.13475138539409	0.862287459251371	0.765501346073586	NA
Root179|3345	316.228525571982	-0.236075372818633	0.651832829268895	0.633452100633036	0.698874202829563
Root179|3421	47.1501581370597	0.38951774422906	0.868765318343332	0.453677912815044	NA
Root179|3430	6.21914316004188	-0.259127830048703	0.970644848783768	0.484868592865021	NA
Root179|3432	983.100940012176	-0.782943846725234	0.7184166309574	0.142875183703869	0.245293363858939
Root179|560	10.8722798390057	-1.31692611533927	2.24802168054104	0.0302944320583472	NA
Root179|845	220.715735017053	-1.08325498176173	0.863072975341152	0.0678587174873866	0.141374260744738
Root179|947	23.640674684197	0.300017289375313	0.864809970664892	0.561266339736756	NA
Root179|982	39.9557036928399	-0.308916516374838	0.837794462934544	0.549067645873683	NA
Root179|991	1076.34594502114	1.23004063865801	1.04309071309126	0.059409725181677	0.126790028432509
Root179|187	2.54659982761633	0.0948146021624885	0.997310863019733	0.6520867620459	NA
Root179|2769	109.674736679793	-0.310616468331764	0.903320328896032	0.50288372126607	NA
Root179|3094	0	NA	NA	NA	NA
Root179|358	0	NA	NA	NA	NA
Root179|443	47.3390873170955	0.0373324316773082	0.762596148583829	0.947683097015636	NA
Root179|1304	1.97451085145832	-0.153858225171494	1.02482859020366	NA	NA
Root179|1482	37.6190950356853	-0.730308524555888	1.20062012573573	0.0982691603885901	NA
Root179|1979	0	NA	NA	NA	NA
Root179|2598	2.38414061840234	-0.190635826558041	1.03057125616257	0.638290192714913	NA
Root179|2605	53.0641978419913	-0.233512306564454	0.794376164721873	0.64590956179807	NA
Root179|2701	44.5794847335493	-0.391399495677884	0.769241768833333	0.451691298625771	NA
Root179|2961	22.6044809933237	-0.41498341000092	0.955619831089272	0.355448743273454	NA
Root179|2972	11.2839003642185	-0.220328733709118	0.991984171511781	0.389538284521541	NA
Root179|3433	121.635707782041	-0.142138058286892	0.685747141699472	0.775279391053468	NA
Root179|541	7.18561898549052	-0.323380815187844	0.989020949971782	0.38553192096593	NA
Root179|55	14.5257218004011	0.00509213532295849	0.891860934355837	0.994740952801468	NA
Root179|1149	21.3427874740281	0.619502525162933	0.977945869382919	0.25961535788149	NA
Root179|1164	118.087685774347	-0.106888773029363	0.706480475001484	0.82913814017337	NA
Root179|1166	9.17634557856831	-0.689294053257026	1.30797942058836	0.0879648103469544	NA
Root179|1197	0.604538158770438	-0.11036282118418	1.01602014209919	0.928633123143127	NA
Root179|1598	60.465100888264	-0.0386651904836829	0.737150966180104	0.93458247462941	NA
Root179|2131	11.0445645000162	-0.415017828649686	1.02074727292388	0.213877847528913	NA
Root179|2152	34.1328661482165	-0.322798933922403	0.909112455898726	0.479465949203609	NA
Root179|2153	37.4101758727682	0.191150670542295	0.7508475435477	0.718844548839386	NA
Root179|2172	1282.49006408608	1.02347617166059	1.16183171268579	0.097089350517532	0.182813368032227
Root179|223	24.5543752827619	-0.596138500144754	0.89991200422372	0.290247000484841	NA
Root179|2465	865.27362146158	1.31900006319877	1.32917939916315	0.0519566715474235	0.115022499840184
Root179|2792	70.6755783633758	-0.177490963674582	0.740530345485217	0.724304076168283	NA
Root179|33	12.5925296729919	0.12431572018399	0.899591545209645	0.766187919572041	NA
Root179|3304	89.3571122507877	-0.490830428018349	0.73341918698057	0.351757326917999	NA
Root179|3355	32.0743849381176	-0.463489363841098	0.999468273772479	0.305860596073194	NA
Root179|1150	27.4678150566971	0.130053070370409	0.920749054681194	0.762680005210109	NA
Root179|1198	10.4007730288353	-0.386657901235226	1.03330607124313	0.276956057365583	NA
Root179|1599	117.670405872242	-0.494662000463224	0.721423091889003	0.352334196197613	NA
Root179|2173	1042.40601310805	0.396922566689928	0.991165690064581	0.376072107757706	0.485789881997958
Root179|24	7.05917383430686	-0.77536435778573	1.3722470602101	0.0942124602604608	NA
Root179|2791	35.2805490877334	0.554108052260087	0.913636859402277	0.313093325400663	NA
Root179|3193	1.7311774546608	-0.149149926086752	1.02352646111741	0.763209989659684	NA
Root179|32	612.019640059086	1.06316636330759	2.01203390378763	NA	NA
Root179|41	16.167825026746	0.233715765552067	0.830331273460076	0.652246807908878	NA
Root179|976	320.437977260156	-0.324336095927506	0.789937110551477	0.527074161475539	0.601221882496675
Root179|981	222.491562744692	-0.0505057838800176	0.657739595858194	0.915644345081072	0.936991435206022
Root179|1324	9.04546676550968	0.27329207851414	0.992847716586269	0.472884690636139	NA
Root179|1556	23.2479008327449	0.486783024107962	0.798907170736755	0.371891865899148	NA
Root179|161	197.213358736299	0.903054667412039	1.71421331241896	NA	NA
Root179|1759	8.91272903451222	0.118193601778278	0.964223962292182	0.722501339772223	NA
Root179|2635	12.3048845530113	-0.24688583754006	0.999565328762131	0.346660317617394	NA
Root179|2784	23.7199570726929	-0.400653149265695	0.901864778834027	0.442579968365449	NA
Root179|3008	8.27887210243268	-0.190923256802575	0.968272604512026	0.477966042247333	NA
Root179|3317	249.896069945681	-0.865397956048289	0.734771882042057	0.113724433643695	0.205191806547471
Root179|1117	887.684279540683	0.554250826149075	1.2623315770438	NA	NA
Root179|1387	11.0594035765936	-0.101235141343323	0.919393646772973	0.802658214588818	NA
Root179|20	21.306222854834	-0.604281956005244	1.06616625680058	0.169265086996103	NA
Root179|2336	29.4794676055502	-0.630723076935788	0.99490228407789	0.256715959059807	NA
Root179|2604	1.68726425882143	-0.204833621301873	1.02947276163546	0.713364582091524	NA
Root179|2645	126.218185131926	-0.975875207865817	0.862547611976918	0.0940948135685652	0.180930884376127
Root179|3194	25.8765259749065	-0.774466138223868	1.17318398832121	0.10164681873932	NA
Root179|984	38.1151821306947	0.459138460264245	0.93053656540208	0.375478021524749	NA
Root179|1179	14.0441977625932	0.171806089363294	0.868549363530694	0.73058099364563	NA
Root179|2015	12.9362576860177	-0.791290722045527	1.12586785717218	0.137106360853587	NA
Root179|2436	11.1705518016785	0.00935983006911023	0.950598626559556	0.983983387419543	NA
Root179|2578	1.48088313859374	-0.143362319284835	1.02205917392528	0.807598654714015	NA
Root179|2654	20.4490683341349	0.984646434279171	1.63860401266066	NA	NA
Root179|2718	12.881737664466	0.104909951955626	0.865681080708918	0.833232168303956	NA
Root179|2839	37.1242676990086	-0.763587372911284	1.2159643701322	0.0893213027910325	NA
Root179|3397	14.1817394106725	0.0384809669472608	0.933766991754829	0.923069236267287	NA
Root179|1549	56.3187727309513	-0.644767289490134	1.05023788142515	0.194029608074286	NA
Root179|1896	19.0533046912791	-0.19424187564197	0.902335298315942	0.641283554770695	NA
Root179|2060	22.2287804488466	-0.223192883072672	0.890495892447243	0.613332494854363	NA
Root179|214	94.7265569382601	-0.489620638489834	0.962347337221139	0.314837520834174	NA
Root179|2226	1281.14608807939	-0.585435426410337	0.884017635456825	0.274146102220192	0.4002176286208
Root179|266	85.6671476336075	-0.322494859331019	0.904032096620676	0.489721084753027	NA
Root179|3346	1838.7646252147	0.122633488239645	0.790539696410126	0.812619412280739	0.846583381524671
Root179|3393	45.2475705406962	-0.189921952322611	0.774879594630195	0.702964385298897	NA
Root179|574	17.7145244237608	0.0577354285969654	0.808760462503096	0.909966181483958	NA
Root179|631	3.94985648670928	-0.452143472512682	1.118320419419	0.288532431509497	NA
Root179|635	42.4883448792084	-0.484034544817849	1.01376161455246	0.286975027944743	NA
Root179|727	21.1768770339409	0.446649301887859	1.03574829191456	0.306984663077985	NA
Root179|987	522.980611521633	0.614400506369631	1.02198565229351	0.238742758104596	0.359449387481864
Root179|189	3.06458278936072	-0.22660984879408	1.03907448200683	0.538198278784394	NA
Root179|2590	40.8746142379263	-0.0656970439179372	0.75446575030901	0.890452349783278	NA
Root179|3071	1019.78285209841	3.11651063767931	1.39337294318363	0.00139372158331606	0.00893309167211151
Root179|3083	1014.4830987561	4.16591400383689	1.65242560372311	NA	NA
Root179|784	65.7687895262593	-0.604657567626709	0.843020555362904	0.274359882154374	NA
Root179|190	10.0355868779812	-0.152517007170595	0.93619610485154	0.704275937488681	NA
Root179|1050	97.5946219687956	0.207371527923826	0.786276785288488	0.694265606666083	NA
Root179|1937	13.6409703222498	0.0237671017559529	0.885927437240087	0.963498864748943	NA
Root179|2094	47.4275108024081	-0.0187437505085895	0.7420248161187	0.966543331203854	NA
Root179|2271	1.47393950146274	-0.143178414192504	1.0220139500693	0.809809402054229	NA
Root179|3022	749.297021511668	4.23545432824061	1.86697160836203	NA	NA
Root179|3035	72.4215687436875	-0.319609766477636	0.898277399140014	0.49359400280343	NA
Root179|3172	6.11214770778946	-0.560304770907076	1.19185368259247	0.165340125965932	NA
Root179|815	27.0648127445501	-0.0153560064674662	0.873971753588722	0.966074893157839	NA
Root179|1188	16.8831640527663	-0.203316502337795	0.940099864453227	0.605895941770671	NA
Root179|1298	8.62425019033769	-0.144258910197387	0.975621676818594	0.544360944965976	NA
Root179|1745	7.40337419409343	-0.19830146102536	0.957884145814009	0.488564292993837	NA
Root179|1997	13.3025769472034	-0.632928817887917	1.14939796417885	0.122058865810867	NA
Root179|2140	3.79988624452366	0.124797706189	0.999227644805204	0.680480297337943	NA
Root179|2401	10.153101764174	-1.24193874395069	2.07677306108775	0.0347548025447374	NA
Root179|2613	6.83950611603884	-0.309373523543899	0.98277921035212	0.40847628148249	NA
Root179|2621	16.014784192218	-3.86134262577072	4.15283419054066	0.00846396612807213	NA
Root179|2707	0.628253452736737	-0.111885163863952	1.01621521164727	0.940661576607456	NA
Root179|2773	51.1082131165508	-0.67167072627596	1.08498784776296	0.169768164403834	NA
Root179|3169	19.0875847230479	-0.503885147863405	1.01865113559474	0.230920608836567	NA
Root179|3175	4.25406198831083	-0.0248624561669012	0.983296633879136	NA	NA
Root179|3196	79.1811268411389	-0.927338861985594	1.25951153207032	0.0895383551290445	NA
Root179|3427	0.588419590017496	-0.109535215358637	1.01590945958603	0.921394648329185	NA
Root179|458	230.843131116217	-0.961764292940409	0.84758626323907	0.0977965173174998	0.182825155985215
Root179|1532	825.697691890652	2.21430158673459	2.02284712949841	0.0125836203461262	0.0436534870770255
Root179|3401	61.6958815208511	-0.833428254308047	1.19852649193998	0.107971315073913	NA
Root179|1356	360.018062649768	1.03480603034317	1.22991060672923	0.0902457987360406	0.174527076291251
Root179|1601	6.77211350358489	-0.761617422043655	1.35642549715652	0.10040119554457	NA
Root179|1664	29.2813708846257	-0.293068379761329	0.766697512736496	0.572643973715621	NA
Root179|194	119.522733079157	-0.481924050461503	0.720622010227167	0.363448605161713	NA
Root179|1995	50.8753311874132	-0.239209936801911	0.760803942480185	0.644082905555026	NA
Root179|2942	10.4154832891865	0.0399315259407221	0.952912526728059	0.909839271314792	NA
Root179|1333	11.0741529840904	-0.0779923186862537	0.942139528973445	0.810147027789527	NA
Root179|1698	556.519986606146	2.38763811537194	1.84107755040063	NA	NA
Root179|2201	4.53765524783761	-0.280706470396825	1.05600745583455	0.391410881905717	NA
Root179|283	0	NA	NA	NA	NA
Root179|284	0.222798133772308	-0.0753035349936469	1.01305578198551	0.642410807733125	NA
Root179|3151	0.874286847034006	-0.123843190108357	1.01803567928561	0.962307374040836	NA
Root179|2018	24.570531010205	1.92283117616967	1.88138850273118	0.0205073422191502	NA
Root179|2719	209.406192617638	0.917744697192969	1.57822787662648	0.0401632747410651	0.0964948001267629
Root179|3437	2.69251479744316	-0.164551036070282	1.02813320897088	NA	NA
Root179|388	484.337874852384	5.02563844558728	1.98857049208	0.000280404524705968	0.00290326530964795
Root179|950	3.3767918901613	0.0226942124874949	0.985078235897212	0.898347520069258	NA
Root179|127	20.0921986079726	0.0396252482203436	0.789959589804072	0.942831189391992	NA
Root179|533	14.1277884564583	-0.119203137225984	0.924810647371931	0.757585335146601	NA
Root179|538	161.174854090046	-0.515402256286077	0.797695596067592	0.330272058786795	0.44633151719581
Root179|1681	21.6245514339442	-0.382897321298187	0.944411291752507	0.389471788079776	NA
Root179|2612	2198.14108761676	5.32021545056523	1.3929533738283	5.45405071612028e-06	0.000215794285337186
Root179|2781	200.601883346535	0.0534686439622891	0.634028733853538	0.918892046413038	0.936991435206022
Root179|363	1002.9902625329	3.16405261881462	1.61857845268148	0.00226300965029025	0.0128882085589987
Root179|2155	481.835678764433	0.352594206431092	0.705494144544528	0.503477053341882	0.579213772477072
Root179|1163	1006.22768367117	5.91069689964704	2.57516156671001	NA	NA
Root179|2127	12.739343609421	-0.129645285441931	0.950278451343825	0.698899173032579	NA
Root179|338	5.19573100399319	-0.0991780953847884	0.971132687358385	0.765752766076805	NA
Root179|921	31.9280183354203	-0.399061826004753	0.944472233518479	0.379745521696145	NA
Root179|2000	3.68500849396333	-0.439358260689802	1.11073367807194	0.310210727439533	NA
Root179|2515	7.82369865519524	-0.852273802938868	1.45960717919464	0.0749324993217392	NA
Root179|3070	360.979389775032	2.42774569051731	2.10544190868399	NA	NA
Root179|3229	1.47960546793946	-0.143309896581213	1.0220471045273	0.807966648303418	NA
Root179|566	524.97125259987	2.15695472407308	2.44083428987015	NA	NA
Root179|2671	30.610472614657	0.534069175615358	0.949826748892314	0.315822007131404	NA
Root179|3213	11.7671752958872	-0.208850868073914	0.915843771940176	0.57728398792093	NA
Root179|3225	631.825437857606	1.32845281961288	2.29743325508861	0.0220816981251899	0.061199010215336
Root179|3390	34.5973590323291	-0.591036553779533	1.05327204435265	0.202704950260116	NA
Root179|2095	28.5106066359697	-0.836654805412219	1.26745737236	0.0944739649658461	NA
Root179|2272	12.0849704662355	-0.6502549922262	1.14528937577339	0.122486956846298	NA
Root179|3023	34.3824652983576	-1.1306283259707	1.45045018491075	0.0419527482663413	NA
Root179|3171	44.7592294348479	-0.133498517848355	0.726684479805767	0.791471002305625	NA
Root179|1019	9.48252866759351	-0.337619243408702	0.990666360567917	0.291657769901111	NA
Root179|1020	34.7578421439958	-0.0049111985816021	0.866488972939069	0.985070520582626	NA
Root179|1187	15.473116654436	-0.633471368935998	1.13877623912071	0.0925653134758798	NA
Root179|120	424.956281299299	-0.349115046671655	0.935567706671988	0.442482323146886	0.536559645906043
Root179|1744	20.3932830855059	-0.22725126350748	0.913437805592139	0.585591637268935	NA
Root179|1819	63.1904685073723	-0.390763714462482	0.922667576760392	0.407446868071052	NA
Root179|2125	10.7565231736509	-0.339899059901075	1.0016832745332	0.272735466561462	NA
Root179|1483	250.076187915938	-0.395750689034882	0.945297938460933	0.395263335392315	0.501668426776308
Root179|2646	20.0264106990569	-0.319971035633555	0.973141638165217	0.408550770110278	NA
Root179|1125	37.1374752091744	0.999598218437452	1.17293642518958	0.105513232697458	NA
Root179|1711	62.173753697259	-0.249767699225002	0.705022358288958	0.625043670637731	NA
Root179|2200	26.5633150425409	0.381980081967837	0.958990278433408	0.415935672002554	NA
Root179|291	0.178554126887438	-0.0686224667567431	1.01278745191878	0.587239008755776	NA
Root179|318	26.7064098775969	-1.54518723874005	2.09350663741318	0.01503968885037	NA
Root179|380	44.6145597112966	0.952692020356529	1.01152650063498	0.122055314179788	NA
Root179|583	14.7040982734874	-0.185008389733681	0.929833486733092	0.619968128325052	NA
Root179|2245	9.42210858432075	0.101590380764874	0.940311654497506	0.800613639418665	NA
Root179|2950	5.33134560448478	-0.2938290963805	1.06215165961785	0.349024923765221	NA
Root179|3084	40.0348146402803	0.169259697107405	0.746448661280765	0.750157004540635	NA
Root179|3137	21.9554501055632	0.435674636411922	0.856500269977295	0.421862603837242	NA
Root179|2339	1.23877132101212	-0.136783810213171	1.02054731848918	0.860274312469364	NA
Root179|2346	0	NA	NA	NA	NA
Root179|966	0.571520559129535	-0.108438514691012	1.01577499701681	0.912489687379545	NA
Root179|1276	22.2933651183937	-0.159920818744498	0.950297370089194	0.655881678055752	NA
Root179|1930	18.1752112735847	-0.729246288427146	1.21283846224901	0.0643258735496581	NA
Root179|3235	18.9973674839384	-0.0239313826167157	0.87148056413903	0.951160813396933	NA
Root179|1273	0	NA	NA	NA	NA
Root179|1282	4.48128443401723	-0.0286864699051223	0.94845428585116	0.974113385729243	NA
Root179|230	2.06170600339787	-0.173383811656188	1.0271506685034	0.693337207014542	NA
Root179|2832	50.4618830427028	-0.395307939274657	0.925282282692735	0.403293671026837	NA
Root179|2838	32.5984137102955	-0.168167564242458	0.872904055148555	0.706245977261038	NA
Root179|3074	80.4880016014769	-0.109552585951222	0.709460997415795	0.829144143722144	NA
Root179|331	103.135609721723	-0.166787425474734	0.730549102124263	0.737761558762676	NA
Root179|457	234.981246617945	3.3356215831664	2.07819740340321	0.00311259756606127	0.0164943162358995
Root179|191	31.5712998449841	-0.997029136627697	1.3432234762071	0.0566976314283068	NA
Root179|117	82.6148059741277	-0.544883490039039	0.993779597547175	0.264245932555875	NA
Root179|1915	150.355975736632	-0.00783299721293357	0.717722380077235	0.981317485998985	0.986500931571909
Root179|1274	7.45740686168472	-0.314932790480795	0.991385100414478	0.38917895428571	NA
Root179|1283	727.307880592645	7.144474874473	2.20821136561718	NA	NA
Root179|231	6.56733431495034	-0.725372115313218	1.32151437957014	0.11050567598971	NA
Root179|2837	55.7839603330108	0.231369969191281	0.716430854004028	0.66140129057876	NA
Root179|3073	104.401532723412	-0.400847888141824	0.688888159509634	0.432031052756759	NA
Root179|332	660.858846445203	2.31026432756296	2.06739528379986	NA	NA
Root179|333	555.600253906968	1.42786120885108	1.81137743955332	0.0353268635806374	0.0893796210141691
Root179|436	10.1778300478772	0.388285920598313	1.00517382502551	0.371147676696125	NA
Root179|437	38.9203380043186	-0.000682080209660809	0.806147085540506	0.993826827832915	NA
Root179|456	19.2680775149581	0.816910152571691	1.61743748765905	NA	NA
Root179|118	18.6309330119377	-0.52682652087212	1.01963006846063	0.217556074525711	NA
Root179|2066	28.3671851914711	-0.240599826518718	0.902025116107182	0.578362527655626	NA
Root179|3146	24.6688863725392	-0.30859844338985	0.947838189018805	0.457455263227398	NA
Root179|1468	267.279106306928	-0.209653183005154	0.661281076795635	0.673617549607225	0.733034394769528
Root179|2873	77.2094453779961	-0.369918899994401	0.724179729516364	0.471297710592934	NA
Root179|2979	46.1671353666174	-0.800665068786589	1.14899907373339	0.127369997268701	NA
Root179|461	16.9315472400135	-0.245942554682918	0.947469960780055	0.518680866870434	NA
Root179|2280	599.587112187653	3.53463930010617	2.01076424329069	NA	NA
Root179|3139	845.74701528135	1.14262218934414	1.29901182221179	0.0722417070798223	0.147777109011308
Root179|2160	15.0363388457317	-0.152319258023299	0.940756951783614	0.673856050968865	NA
Root179|2421	26.5131735461999	0.171114931140412	0.771552581484872	0.747609894664915	NA
Root179|2696	8.08597141543688	0.0698441112703598	0.944560631792556	0.854799079465536	NA
Root179|1173	12.0899018796818	-0.483729353995411	1.04968335884802	0.16558674957486	NA
Root179|1177	3.07108343256947	-0.307590492554992	1.05850309939141	0.454023854936344	NA
Root179|1186	30.0223384373805	-0.110370277164979	0.89385274451184	0.794970861316007	NA
Root179|2136	6.59208953656999	-0.61355070544104	1.1307233961261	0.233989994911175	NA
Root179|234	9.74821655791376	-0.152165614119853	0.929875439838647	0.711071217579713	NA
Root179|2525	17.8832547629351	0.153886899689344	0.922191428132861	0.724340357974051	NA
Root179|2912	26.2911103726751	-0.273441441652786	0.793528726799759	0.597960060671877	NA
Root179|3222	71.3957385644127	0.213713511453984	0.721344709154358	0.683968244765804	NA
Root179|999	108.162681950243	-0.0604676010958151	0.643920636341439	0.900116044957916	NA
Root179|2960	164.971418950235	0.47494134259901	0.836477152079001	0.381274792929737	0.490627027995627
Root179|773	727.917448322964	1.15702261011223	1.07251739711433	0.0738012639747775	0.14839585881425
Root179|1028	0.71445418763779	-0.116498389183833	1.01687000071631	0.977926704752363	NA
Root179|1029	6.41396688081441	0.0638364714980325	0.957166167742491	0.833279906877401	NA
Root179|1875	17.4818702131534	-1.08448343107431	1.42036905668215	0.053463520841991	NA
Root179|2194	53.0218303746801	-0.682396957943074	0.80571086690212	0.220172218156321	NA
Root179|1443	25.9811049385457	-1.16753697197181	1.63828662047129	0.0194107404491797	NA
Root179|1607	7.07137972888515	-0.0486314930219794	0.981157918586551	NA	NA
Root179|2430	9.52013766447292	-0.470935093863324	1.04715799420862	0.225963536556319	NA
Root179|2895	149.770708418488	0.070558165173295	0.694893327198017	0.897470986074971	0.923544302184183
Root179|1243	38.6444839273301	-0.0197684552788546	0.740929042436084	0.964822926422991	NA
Root179|1596	703.507753575625	0.683456957207145	1.23675593321932	0.119972105228097	0.213902419364875
Root179|1839	106.014800700526	0.538539502877719	0.715352825999956	0.313235741251264	NA
Root179|2472	9.10316820582266	-0.0956871342500976	0.89809564079777	0.831346302527118	NA
Root179|341	0.448752466240526	-0.0998837076193407	1.01480730438257	0.842659456659792	NA
Root179|72	54.5253007670628	-0.410555026887826	0.929317588713925	0.386263830327681	NA
Root179|1534	200.977483194272	0.713919315436343	1.40835903842947	0.0192652035845711	0.0566178253817307
Root179|2858	18.1224290838857	-1.05247169198814	1.48772615953896	0.0387974530073083	NA
Root179|3079	2.83417075529714	-0.21409768414287	1.03588605671125	0.569893847308403	NA
Root179|1104	721.340159279643	0.735554557346597	1.32411138177313	0.081366548066675	0.159649232795546
Root179|2405	17.1384553540637	-0.983923325274904	1.41936880664461	0.0459258451629673	NA
Root179|2711	8.5921890774696	-0.131826470409978	0.912502707481912	0.771988112496774	NA
Root179|3232	9.54563239075278	0.155173616747373	0.925379976052204	0.722008788482363	NA
Root179|1508	9.45732135528032	0.0802421109327136	0.935080602779157	0.844939363967771	NA
Root179|1669	19.8640746579355	0.36739088441371	1.03106913579678	0.340622769211601	NA
Root179|891	37.8589542948607	0.428429668046847	0.967606058037664	NA	NA
Root179|2035	110.974917260202	-0.265007566877326	0.723835874263523	0.603778868042224	NA
Root179|2963	11.0920562211848	-0.0161209469876951	0.918531036201811	0.960798658355545	NA
Root179|3363	191.135635243181	0.357737888698649	0.863736607716617	0.484028963504996	0.568501732004995
Root179|77	142.088635648375	-0.0724828342606417	0.693296426323563	0.880568332070579	0.907538265671515
Root179|2204	10.3032714474418	0.0440716920488736	0.944082573540741	0.903577546422108	NA
Root179|2542	18.6731370037874	0.558126164910938	0.885442492073365	0.305317085363145	NA
Root179|2608	5.55310084420635	-0.318908164213299	1.07082332674623	0.319194807630516	NA
Root179|282	1.32192605619201	-0.139335201882621	1.02110799972672	0.840736349917736	NA
Root179|286	1.12663929589036	-0.133325823890442	1.01981615526394	0.887507603517602	NA
Root179|602	35.3780472814986	0.336296445966328	0.779186346385933	0.532395761213603	NA
Root179|916	18.2527334618779	0.237532087498406	0.900084918950054	0.61723088775885	NA
Root179|296	0.659496173204114	-0.113528134419526	1.01644426969723	0.954276924458964	NA
Root179|723	3.2922967357215	0.0283744341573851	0.985866367784233	0.879479151734028	NA
Root179|79	23.9269219456873	0.545942800409863	0.953451182403234	0.308085774877758	NA
Root179|1732	23.0279707953708	-0.598630779885978	1.01240435102891	0.212592348092982	NA
Root179|2596	16.0408064613844	-0.145536280981357	0.823456591034862	0.762927261688956	NA
Root179|3207	6.8641280361479	0.529242375993891	1.13206538392622	0.177136151201905	NA
Root179|3208	42.9523129413397	0.058601713770182	0.751431787225286	0.914076067422635	NA
Root179|657	61.73074411955	0.0642442984745171	0.688578732635892	0.904813643216574	NA
Root179|936	15.7247874861806	-0.0645562535452496	0.85925820951049	0.87838569708146	NA
Root179|963	588.401169057667	3.59331524006402	2.18111186985399	NA	NA
Root179|2023	0.632017165987276	-0.111973418959029	1.01623219152591	0.941723705181587	NA
Root179|241	4.70132282899359	-0.0723156288186412	0.968109069409181	0.833556703539278	NA
Root179|2623	22.6434854349184	0.322538137789176	0.918087003022883	0.508389574549428	NA
Root179|1369	76.2287770887037	0.379268573333828	0.810456392018776	0.479091384515614	NA
Root179|1932	2612.30942926379	3.77587882743889	1.80386653337412	NA	NA
Root179|2774	563.097237414536	2.02372125262404	2.00698767542058	0.0160818613066641	0.0512942780065638
Root179|1178	11.5991772389784	0.0754720832390208	0.894770974893761	0.859308864715179	NA
Root179|1662	334.669111730128	-0.320754816863665	0.722359511570387	0.531817964654526	0.604583598331919
Root179|1680	12.8999178145918	-0.231299671069258	0.931212478843715	0.537830650731689	NA
Root179|1731	61.1049703942562	-0.47507523567843	0.964953875292082	0.319665112016651	NA
Root179|1739	205.58471132139	-0.355505288368625	0.667624809344367	0.480386843032773	0.56719358835273
Root179|39	30.0659084761492	0.284661433746821	0.827306636566842	0.588067967791559	NA
Root179|438	862.305352283498	2.00149493507466	1.47231449801865	0.0146868875219968	0.0484523299132542
Root179|679	368.959633991247	1.26973975027498	1.24823732272652	0.0572558736534021	0.123503855669037
Root179|1720	683.100919848064	0.972809153665698	1.20368424495643	0.103637361390989	0.191519988542897
Root179|3188	49.5205725240429	0.277256434489982	0.834875532979259	0.584104398731248	NA
Root179|503	90.4018710457824	-0.649575596270168	0.842528905840164	0.248773135552002	NA
Root179|1213	526.220108083994	4.36799331750334	1.60416701040567	0.000233435339725613	0.00253390296186028
Root179|2720	2.00802565961847	-0.169189972475151	1.02649919766813	0.704670962220985	NA
Root179|2757	165.012071216325	-0.57664351376208	0.824150117783481	0.28140525470786	0.403807540337717
Root179|452	5.65495990475511	-0.194660324060883	0.962633841571456	0.592629039237751	NA
Root179|820	590.079776605559	3.4522426061342	1.47292033274725	0.000883401959425371	0.00606662774176811
Root179|2905	35.6947958569555	-0.00516893823838727	0.735987181122298	0.988552176475569	NA
Root179|1086	79.8198456426909	-0.210361206744368	0.678975465151519	0.676163580911882	NA
Root179|1785	34.4160626784151	-0.5195537751914	0.996967963189931	0.271516291215459	NA
Root179|848	4.32347900720134	0.075589322913976	0.988344889421915	0.849242782342127	NA
Root179|1430	557.850250794396	2.30865576158103	2.38725221852298	0.0112506589401309	0.0396423741712467
Root179|320	74.1074081281545	-0.642933280746594	0.918089162532634	0.235301407721285	NA
Root179|3266	2146.68281604632	5.16855586135599	1.30047863601282	3.09227405436589e-06	0.000148650031327732
Root179|2331	22.0077573754135	-0.395430276473033	0.948725796282513	0.375832586452422	NA
Root179|2357	49.7595365702951	-0.312257613037817	0.739750998213182	0.544432206076713	NA
Root179|1984	2.16044318245099	-0.158642448848133	1.02591298240992	NA	NA
Root179|2852	437.305044559881	1.96649695137477	1.92813014744675	0.0173265170291524	0.0539849350028683
Root179|416	354.265655483038	2.42438548370875	1.48857762115914	0.00665374371670984	0.0274722056524277
Root179|993	8.45189789333498	-0.963830500385831	1.60153195221266	0.0583265292581329	NA
Root179|324	344.743816869015	0.832030664581424	1.44216514217703	0.0572150159079598	0.123503855669037
Root179|1011	8.15849000254348	-0.94418177538211	1.57239616735512	0.0621746888322355	NA
Root179|1347	22.7078686198452	-0.474438887822972	0.943256367515488	0.318064891979055	NA
Root179|2162	13.7548603339929	-0.74634861627565	1.21502706044273	0.0891290116373992	NA
Root179|1689	19.1893929871057	-0.323666834144156	0.949464002061201	0.449227091035725	NA
Root179|2033	521.979449051442	3.94737934602035	1.74945557625827	0.000809547684511615	0.00570895824585466
Root179|3007	50.3983808500719	-0.0274505313438003	0.739927112258634	0.953268957626689	NA
Root179|1539	3.80768812916013	-0.394309832537421	1.09212892290101	0.334657549994249	NA
Root179|2240	231.651260747107	4.53188863675926	2.50143640942477	NA	NA
Root179|263	38.5364588274574	0.544207122352853	0.823209192629456	0.309050648175017	NA
Root179|1238	50.3707554182265	0.169313366144494	0.81987439369139	0.744162581602061	NA
Root179|1805	2005.66220679253	4.13707930877264	1.17405239445056	2.29753589165335e-05	0.000458911141593302
Root179|2920	89.5111767181468	0.204483055515375	0.762967558710565	0.699124330452611	NA
Root179|1567	7642.21033032987	1.51787967957216	1.02400706162889	0.0297265115924094	0.0778441334696169
Root179|1919	16268.7552522221	1.67700088061255	0.979968935698901	0.0171885609810921	0.0539849350028683
Root179|237	440.90064547635	-0.394594071112185	0.951080956379114	0.389024567077587	0.495858965233364
Root179|2601	158.356608019493	0.145197344037788	0.701372820581285	0.781082877148565	0.817525313096398
Root179|2736	1278.51824748023	6.34439708172047	1.57181424149093	NA	NA
Root179|3064	7.34503482279701	0.320684301181186	1.06816446507371	0.226110588760941	NA
Root179|638	24.0296032850002	0.39918999497823	0.928582011231728	0.4238780222073	NA
Root179|1162	35.5208033964592	0.0114554030465532	0.815287340788784	0.98724571957487	NA
Root179|1707	886.376324400459	2.71346868156577	1.89303764594515	0.00628153177265628	0.0265878671886646
Root179|968	93.8762944348058	-1.215553679149	0.883376300635844	0.0508433639675273	NA
Root179|1180	1.27452585061123	-0.137876081165122	1.02078516444299	0.851801920273638	NA
Root179|2962	6.16350447159791	-0.142592827949352	0.977398637994068	0.656992168874102	NA
Root179|2833	26.8900689227621	-0.54855633005496	1.01205530176717	0.242294485439676	NA
Root179|2121	22.6433164368928	-0.182046685532179	0.920219320852827	0.647385922870724	NA
Root179|2495	16.7665097027232	-0.252044046190878	0.945460612809061	0.505715000618302	NA
Root179|2602	64.605782124753	-0.454454642304249	0.944147741781907	0.346026267542487	NA
Root179|2629	10.4478351445212	-0.392653098744306	1.01021578775842	0.23553814600878	NA
Root179|2634	27.3452556369836	-0.554377017832554	1.01713147996211	0.237372076234519	NA
Root179|429	5.27255473249939	-0.00330150271699931	0.957068688353313	0.905054246616826	NA
Root179|2400	2.95090304724283	-0.218156940518408	1.0370112137999	0.555768422590429	NA
Root179|1509	24.985100977181	0.0318812539020549	0.779762179588277	0.954151329235298	NA
Root179|1703	12.6576781342999	-0.0179415568203017	0.929128660487168	0.956421669258155	NA
Root179|288	2.77495181909367	-0.193381368884443	1.03227885132352	NA	NA
Root179|1047	858.396607445447	1.48770178964017	1.24654478177861	0.0367668604497627	0.0917334310434885
Root179|1541	45.2038210698886	-0.693531397750893	1.08098179643993	0.166470907016937	NA
Root179|3376	4.32979806176043	0.089193192033751	0.974371421663803	0.838544893308689	NA
Root179|3444	0.17691327893384	-0.0688349493190235	1.01277510486371	0.588061364296326	NA
Root179|365	11.2059287348089	-0.157485683411208	0.92541927406136	0.711218583451576	NA
Root179|2586	1.5804331460357	-0.146078921894137	1.02271810986672	0.789119219816422	NA
Root179|3082	14.6496947646991	-0.40245816289284	0.985296859873252	0.351961766967193	NA
Root179|1247	2.70629845579262	0.121330167382004	0.971211908686364	0.628748169947147	NA
Root179|1825	1.64693318758293	-0.20262586392006	1.02894608588369	0.722296427803553	NA
Root179|1827	602.770321104638	0.933193730023453	1.72543440233268	NA	NA
Root179|1829	5.76213897070869	-0.320546940775493	1.07192324146688	0.310918535446703	NA
Root179|1831	12.884330878619	-0.525591168373417	1.07104619999427	0.141118425896416	NA
Root179|1833	0.987255425729158	-0.128605183676272	1.01888888260665	0.925951343788198	NA
Root179|1836	23.4942673088528	-0.103116411175271	0.873405748560716	0.811784851862287	NA
Root179|1838	8.78361568798969	-0.373876429769347	1.01539457647657	0.30887857725321	NA
Root179|2666	504.425973862801	4.78308221421966	1.54271403584906	NA	NA
Root179|2830	20.1135130158184	-0.341012026055719	0.927694002893591	0.439935193004597	NA
Root179|1033	48.1508217039419	-0.428173987606443	0.760420774549542	0.420105410976389	NA
Root179|1597	106.172593709104	-0.614712044372093	0.771214456004207	0.252180993433579	NA
Root179|3382	128.726867857752	-0.868063862826288	0.90895023738931	0.130198446331988	0.229381032412114
Root179|737	562.628939026997	0.418190618651042	0.798889338445251	0.43552851942944	0.530997633289879
Root179|337	62.8874910437754	0.0831462260839448	0.700367864697116	0.876313146562765	NA
Root179|856	19.9856160632988	0.354897787511767	0.921246861472484	0.474765156820777	NA
Root179|3120	8.67917771535893	-0.29600021118466	0.977101075191511	0.344289846626041	NA
Root179|775	33.9345332564994	-0.0311041041214787	0.87149139273015	0.937525951186542	NA
Root179|605	3.89311873867113	-0.0153280434084927	0.97181146902923	0.98951791972289	NA
Root179|799	6.86762022373824	-0.169232305474998	0.982311775532366	0.590907710939674	NA
Root179|846	7.69101581354099	-0.0298884584586468	0.921370689995636	0.957337339113202	NA
Root179|935	45.0439671817711	-0.0869885989006114	0.813998774449195	0.855396265912793	NA
Root179|1626	26.6590018082287	0.243290017308613	0.835901241342674	0.640665752617637	NA
Root179|1987	91.0500451257989	0.842022402759569	0.904726159972992	0.150939496451266	NA
Root179|3348	266.838824873341	-0.427681465878707	0.685453400070175	0.406577051959694	0.507655576936686
Root179|719	60.2408155694894	-0.552551197475719	1.00399417238788	0.259180517102005	NA
Root179|1361	2.59560681922119	-0.192158078036282	1.03150086081099	0.616609684976259	NA
Root179|2531	3.93827543617463	-0.450270785220582	1.11738629528811	0.29003381837785	NA
Root179|3370	0.494622129903085	-0.103170125509034	1.01516144841028	0.869903920945574	NA
Root179|2002	414.142634871889	3.59560736982635	1.74235315958531	NA	NA
Root179|3328	16.6409230645967	0.197624515281011	0.896569800174564	0.659023248672636	NA
Root179|1101	662.493209169544	4.74246439648141	2.81078607752081	NA	NA
Root179|2827	5.35925616813072	-0.31205474296665	1.06803261954412	0.331733579943726	NA
Root179|920	17.4518670308747	0.142673833433148	0.812538198593143	0.783828678091625	NA
Root179|1695	55.045061685247	-0.276628683466894	0.737622657435575	0.595666364524918	NA
Root179|2293	22.6342542721533	-0.320400807009507	0.927905519348038	0.457990941665635	NA
Root179|582	28.2037791061324	-0.38322206252026	0.965479905901129	0.385992256204297	NA
Root179|1233	72.2109894143463	-0.421340813024362	0.721223402198337	0.418272089874163	NA
Root179|2279	142.082585513769	0.228416247646559	0.759398687040142	0.664595649388272	0.724915513838423
Root179|1897	20.326367889114	-0.588839212995874	1.08285992383762	0.195333745635213	NA
Root179|729	14.5781040795155	0.224980109566186	0.83204766834577	0.663288787015463	NA
Root179|774	217.576814648056	-0.251834499999775	0.66382987165815	0.616437034956711	0.686857822062693
Root179|2348	467.640431981078	0.972754596681084	1.25831971779401	0.0975185722489889	0.182813368032227
Root179|1112	0.159832659396217	-0.0660166068581108	1.01268325109244	0.564915813805646	NA
Root179|1704	2.88508180286451	-0.217345394781983	1.03663890606877	0.562026888217635	NA
Root179|1797	13.7765880899536	-0.687802061386814	1.11405001028823	0.119037052309937	NA
Root179|2211	30.8150315809962	1.06948222769844	1.36903859517887	0.0802057983059872	NA
Root179|3186	9.75272677843044	-0.253381306466559	1.00691560579355	0.417042414681436	NA
Root179|2442	168.399646504729	-0.346084904260982	0.661011350783468	0.493357068176368	0.572514016559199
Root179|259	736.861498861424	1.14970742501932	1.1617655486473	0.0743284967944763	0.148436434251284
Root179|3308	646.898044810247	0.927839182604291	0.93271177375883	0.122382421380297	0.217317597859999
Root179|2005	6.03477417985866	-0.0394119343145182	0.963804814326672	0.797453464034931	NA
Root179|2490	496.750231965822	1.9165750872082	1.97436956326663	0.0183726743018696	0.0549547102451479
Root179|3385	21.0209926224919	-0.235591319324179	0.919922100738969	0.56972030627394	NA
Root179|2575	14.2673760662336	-0.334624061942344	0.945825039529554	0.397498589696166	NA
Root179|2997	19.7769379368128	0.389022747804137	0.9590117029427	0.417180980884255	NA
Root179|3307	264.807536270938	-0.37822885499118	0.695013722120082	0.464762719341635	0.554583883186029
Root179|36	133.808925331307	-0.51374799932016	0.886644259479851	0.322596636952677	0.438601084180104
Root179|69	125.748339949048	-0.111751624094806	0.86566093582262	0.799912611029616	NA
Root179|2054	690.915720623328	0.819481899648304	1.39994160146178	0.0704371881785007	0.144525084280887
Root179|1201	705.019791564889	2.04790265416516	1.68381728920619	0.0149628702172902	0.0488835517293024
Root179|1202	72.9535379511902	-0.844168790886533	0.833646686553456	0.137901497062696	NA
Root179|2592	2.63501475603547	-0.199425035758355	1.03271758680951	0.604292711625431	NA
Root179|1444	0.0274790072168381	-0.0243507195137423	1.01456541927138	0.258706717146923	NA
Root179|1961	4.84910716357853	0.176146015999599	0.928934438889581	0.674930364538801	NA
Root179|247	25.4409122489754	-0.280759583460058	0.834305559697587	0.583745326905734	NA
Root179|1415	67.2290785024164	-0.685762332000688	0.958557171969496	0.200171539288351	NA
Root179|1543	637.04300237586	5.1508866196247	2.5640822796946	0.000693622981465351	0.00536561225892163
Root179|1545	1236.9837069562	3.75105385208468	1.99181522474035	NA	NA
Root179|564	40.9085573495057	0.0918753081564222	0.722510736016243	0.863370905590194	NA
Root179|466	2692.64211086039	5.32430550727099	1.01180903189224	7.64302728199534e-09	1.02875147215657e-06
Root179|3343	874.882594416665	1.45288652325718	1.34287754885077	0.0400678460699504	0.0964948001267629
Root179|1416	175.610286795138	-0.477584024220398	0.716963851999058	0.359087256148639	0.470620498852571
Root179|2065	171.338238579382	-0.156109978832919	0.668048929866646	0.755885703468244	0.798604518734895
Root179|216	9.3170657519753	-0.143388054530602	0.921530001388494	0.733767334654438	NA
Root179|628	111.91977107788	-0.431363765504567	0.946374414311848	0.363282313071213	NA
Root179|1349	52.6442125764032	-0.191463299873685	0.739164569350791	0.703833063713245	NA
Root179|1636	22.2644430890626	0.0987737797521985	0.866554501249532	0.842285248470179	NA
Root179|1362	16.1889330355718	-0.420958171897712	0.975111479933556	0.303835742611446	NA
Root179|2802	5.94204506140983	-0.304967381597173	1.06709133682023	0.318368085375697	NA
Root179|3369	3.01297399976577	-0.188721959695356	1.0322528293599	0.586174462168034	NA
Root179|1082	52.381932119524	-0.366246628832287	0.825881946447933	0.483518174330246	NA
Root179|779	3.09244494537868	-0.211430562015132	1.036248711484	0.55339149808293	NA
Root179|202	16.183631787659	-0.455799348273237	1.00952830099219	0.297473385725738	NA
Root179|451	20.1961925719879	-0.583925179529861	1.04961252625219	0.181379753994417	NA
Root179|996	20.3116048196079	0.0418801551349989	0.92731394819847	0.924159005779597	NA
Root179|428	0.0274790072168381	-0.0243507195137423	1.01456541927138	0.258706717146923	NA
Root179|1017	22.5323460723749	-0.366189362429448	0.837829481385261	0.491845283341105	NA
Root179|1603	546.89040641834	5.44605586064534	1.97320743415644	NA	NA
Root179|128	1295.50303746279	5.09131563343941	1.17195704171165	6.67047239999422e-07	5.61153490649514e-05
Root179|2373	730.35155782412	2.26632790048415	1.40649144268116	0.00816288273540622	0.0313763231594982
Root179|3236	89.9570962625781	-0.542104070363442	0.7687662325345	0.308698249955554	NA
Root179|3407	52.506470990816	0.3709673971894	0.953842463802028	0.428325468245277	NA
Root179|469	66.1943780935517	-0.423959666104892	0.935386369603563	0.376486435211852	NA
Root179|1807	468.172774862904	-0.932170103096539	0.851300170352942	0.107508747883595	0.197148194347847
Root179|1996	31.009932359309	0.218655014430165	0.781495227202624	0.680562141655745	NA
Root179|2516	34.5662802134118	-0.741073457962716	1.12799772861434	0.139045268139227	NA
Root179|255	36.0030644996217	-0.0130772736361212	0.898450293639862	0.967395692341451	NA
Root179|3224	285.662434881483	1.90553927579842	1.52048129943533	0.0177375487032485	0.0547242408279439
Root179|1344	70.0374171441338	0.386524891087942	0.739861774650007	0.469890553313664	NA
Root179|90	21.1648540586896	-0.258236563535904	0.917866917420182	0.540239113290161	NA
Root179|1632	21.9819583610269	-0.294796468800696	0.922872913068279	0.490837657333869	NA
Root179|2017	679.880148282239	5.69837209530449	1.03828031051218	1.97215980148083e-09	3.31815886599149e-07
Root179|387	954.83907524785	4.20368329964701	1.37801031716845	0.000101960868020359	0.00139371618304697
Root179|952	86.3830565287395	-0.304590721223906	0.897239486367961	0.513062573821791	NA
Root179|1036	25.1243050099171	0.570365503181189	1.07830665552179	0.229829119234421	NA
Root179|1496	741.197559927341	2.84622243722898	1.83319377252776	0.00494278049851658	0.0226531506363227
Root179|3081	2.94540160139848	-0.208334726345841	1.03522115241057	0.567984289425191	NA
Root179|349	8.38518614225798	-0.25496755950281	0.97027890167948	0.393546644041018	NA
Root179|376	155.936747458279	-0.146519351415257	0.865346900022738	0.745200773011159	0.788553648170613
Root179|3255	105.197209665305	-0.419773085709843	0.937641812590105	0.377696495030352	NA
Root179|1741	38.7713909001962	-0.0564880924090621	0.855606019803775	0.895617323993594	NA
Root179|1100	42.0357969302204	-0.175702283811242	0.812897497655322	0.726546525516893	NA
Root179|1128	83.1662237799596	-0.908256987598377	0.921056123880209	0.124815029261072	NA
Root179|2675	272.620827056906	-0.420634565563365	0.745918724876365	0.41877417168507	0.519990807276848
Root179|2775	63.8880039640933	0.0894066685970826	0.788719247493459	0.867469934951251	NA
Root179|2917	66.3518009562386	0.0824164429817749	0.734904958618887	0.879592777744308	NA
Root179|2261	616.51627594127	0.543685688787193	0.986280147955615	0.291078739686048	0.412412614334127
Root179|755	263.509924010851	-0.276860292957146	0.905093025330522	0.543075734424495	0.614529146015915
Root179|2407	7.51391259311453	-0.258355488317374	0.988025308729083	0.454918682498426	NA
Root179|2725	6.46466235190767	-0.738463166313142	1.33233789843067	0.109266708457773	NA
Root179|2286	1551.60054338044	1.64951602944213	2.34914990079969	0.022084325186588	0.061199010215336
Root179|3003	1762.31025439738	7.11728991444981	1.72518215508703	NA	NA
Root179|3325	963.068020179109	0.991360150980758	1.10216760033263	0.106393290999425	0.195635750936101
Root179|1133	670.408486624828	1.0950205404223	1.33956118039538	0.0753238420614364	0.149979129311677
Root179|2733	138.919413756727	-0.721355623240493	0.778544805315131	0.185391851147452	0.299924797649604
Root179|2816	125.691090635582	-0.154188753534523	0.668302389115869	0.75738446397458	NA
Root179|1105	1.24766954912493	-0.136916961693855	1.02058112995848	0.858816538134281	NA
Root179|3180	8.79406924752478	-0.319130223133971	1.00666755049796	0.361001287234634	NA
Root179|512	22.1909438672808	-0.0308523161471391	0.753979049790393	0.948869223409708	NA
Root179|707	196.955230308457	-0.0495011798789405	0.662359232571151	0.91709432441511	0.936991435206022
Root179|2219	6.55971391190289	-0.0331975169811142	0.980175562731865	NA	NA
Root179|3182	16.9108519653613	0.132109739497858	0.864542875442014	0.789153958000635	NA
Root179|3024	92.0333378951603	-0.481049274200731	0.751190292850401	0.358576519108712	NA
Root179|3156	78.6832638899095	-0.488257190072347	0.723006735230177	0.348194161336674	NA
Root179|133	4.68462536395763	0.472532097612619	1.18431808619554	0.0253138317016408	NA
Root179|540	0.0274790072168381	-0.0243507195137423	1.01456541927138	0.258706717146923	NA
Root179|1137	2118.60477698561	4.86445291781731	1.68843518692861	NA	NA
Root179|2790	105.790898566072	0.204140482835903	0.741073449033137	0.699290476732093	NA
Root179|3268	621.704617292674	6.58703236942226	1.73753080080078	NA	NA
Root179|1676	567.908237985507	1.11574063077946	1.33663589913062	0.0732311123498467	0.148072398216319
Root179|2743	27.6706412912609	-0.310318889750188	0.910302602053153	0.487691190813189	NA
Root179|3319	159.586655551199	-0.70953412515089	0.760265674116384	0.188726325841075	0.30313321549175
Root179|1306	12.881727798715	-0.268049506153777	0.927946592667301	0.486320495178103	NA
Root179|1307	0.247311064951543	-0.079712890955259	1.01325059314014	0.675737586812603	NA
Root179|2651	26.3190995582327	-0.520746564452293	1.03085595079641	0.252142040187632	NA
Root179|382	43.8115819375779	0.0603027790099098	0.745152749158538	0.912392460894871	NA
Root179|839	27.2993868564749	-0.368156906642086	0.929299888595424	0.419190815721472	NA
Root179|392	67.8197458019917	-0.390216088021601	0.73800027693063	0.460549048100657	NA
Root179|1318	2.81704070148841	-0.209466102368576	1.03500595619899	0.576889281437811	NA
Root179|2702	20.218097904409	-0.0666901331034564	0.879332914686613	0.871942556907997	NA
Root179|3017	222.701026981423	-0.624099567901998	0.724985453600815	0.236671540152212	0.357129924938204
Root179|3303	181.588052388308	-0.391566648995664	0.927384547186394	0.410435959184276	0.510660751409016
Root179|518	59.2555191875216	-0.245853103037356	0.762075567834617	0.63449549679078	NA
Root179|2803	3.39834547657526	-0.305920466571379	1.05948540036184	0.431895261641887	NA
Root179|2772	454.960270855685	1.41435256226822	1.25710796837139	0.0425867507094396	0.100212878417667
Root179|2220	24.2708131341618	0.192283355358686	0.800986753053247	0.711718759144033	NA
Root179|2815	44.3358259267886	0.225204637454164	0.732505422953874	0.671778597743248	NA
Root179|3340	552.174487008207	1.76869870904883	1.45677385562471	0.0221341885377624	0.061199010215336
Root179|2455	85.1661258945433	-0.137206558426571	0.729132522123543	0.785227171732676	NA
Root179|2016	848.296933589716	6.73245678226174	1.90902388481255	NA	NA
Root179|229	7.12998063262334	-0.183161401971548	0.954817458437541	0.51766390662551	NA
Root179|2653	27.6194088374142	0.526344838342268	1.16119824161706	NA	NA
Root179|386	4.1721640691296	-0.259854649553706	1.0497789161206	0.433164378762209	NA
Root179|455	4.12641504824738	-0.0326553109663897	0.969664928215773	0.941725630683377	NA
Root179|2846	35.1929794052467	-0.22779775043726	0.88186318978055	0.614384518501326	NA
Root179|3257	36.9726492915574	0.41022319570693	0.813189581089686	0.447805116033646	NA
Root179|813	4.09133108007264	0.202740253012678	0.994077432766917	0.527733155183362	NA
Root179|1454	717.174172417298	1.42959803979954	1.73290541416537	0.0371324334943048	0.0918754696384821
Root179|1584	904.838939258526	-0.716656707781713	0.890357133629626	0.197312989681883	0.312845879657469
Root179|1873	6132.47323167249	0.556458462065265	0.914091417912771	0.30657611940736	0.423233255911223
Root179|1654	60.8900463007824	0.404899719249632	0.886041830068131	0.437977550817253	NA
Root179|1657	13.4348070895181	0.201005506620724	0.961189843955435	0.609598215930226	NA
Root179|1659	48.9473219978733	0.648310250458727	0.897858182187482	0.252627917984383	NA
Root179|1725	0	NA	NA	NA	NA
Root179|2103	4.78117214308174	-0.107258989918347	0.958640180682748	0.769977349005452	NA
Root179|2682	7.11263176948017	0.146252606692634	0.959571167630262	0.680865402539608	NA
Root179|2986	148.61703178478	-0.483843050751098	0.978988223747397	0.307533564080297	0.423233255911223
Root179|2206	86.4339697801371	-0.169173691604816	0.709008854187169	0.736319595172955	NA
Root179|2807	26.7681558466393	-0.273105621109539	0.906480963342415	0.534937118848157	NA
Root179|293	0	NA	NA	NA	NA
Root179|1551	34.8350486427853	0.0825469886799768	0.821603693962867	0.874643478455278	NA
Root179|2236	4.38851342048383	0.287671527192633	0.989983120082796	0.43832738532392	NA
Root179|616	46.7333732462363	0.3092289160469	0.842400887316663	0.551222284987928	NA
Root179|1098	1174.58065652389	3.70343044377944	1.87399146425831	NA	NA
Root179|1555	424.583543105919	0.970818590211433	1.03683981559356	0.112546014383868	0.204142697855855
Root179|1893	42.4351696568672	-0.295283491767561	0.77526048162364	0.574690801878281	NA
Root179|27	42.2152956784763	-0.553807185945092	1.06120484824085	0.209568148087648	NA
Root179|715	35.891963656014	-0.0123277724562305	0.81574214301643	0.975027782180314	NA
Root179|994	3996.20699926888	0.330320672841305	0.822157923295791	0.539630762847516	0.612430865761177
Root179|1772	525.524280662346	3.69083413234935	2.19548219124515	NA	NA
Root179|1943	46.0575064772755	0.269353290343715	0.914533953645961	0.564272645682717	NA
Root179|1946	23.3961691623742	-0.116807147890018	0.854174431608477	0.806971558981458	NA
Root179|2106	193.812839507494	-0.315613585089886	0.910963330309277	0.492711124162324	0.572514016559199
Root179|2312	789.751154828126	-0.52843058764889	0.85490522220313	0.32035982976227	0.436441630425117
Root179|2377	1.64071579798995	-0.147366997515506	1.02305139034821	0.778247417737031	NA
Root179|400	23.7812700041154	0.0657430498375397	0.843129628916096	0.898195802696673	NA
Root179|59	7.53531011879969	-0.363464757593033	0.999217213814952	0.338518257656948	NA
Root179|1969	7.67735595672712	-0.770867936605374	1.37339973600953	0.0881288400464372	NA
Root179|647	51.9463382145745	-0.596736136899756	0.784747819404628	0.278974706764702	NA
Root179|689	107.302154682727	0.167376607564616	0.721986589489538	0.751524037104393	NA
Root179|2481	0.0445596267544617	-0.0311863933449119	1.01380641869729	0.258706717146355	NA
Root179|2523	44.8585922187744	-0.526674290787448	1.01746354935971	0.252096863834393	NA
Root179|2970	49.3113248306077	-0.651777932320468	1.06950642958425	0.180772212095306	NA
Root179|3404	209.902619266729	-0.751743267996406	0.927597767888407	0.181894145683987	0.296403777349451
Root179|785	16.8969876268842	-0.243631143917116	0.827597286025044	0.631078330624939	NA
Root179|841	597.372547236599	0.907479383200501	1.62564839264335	NA	NA
Root179|3338	10.212223177735	0.194640856682129	0.957623341488309	0.625112596168802	NA
Root179|3435	8.10626207973506	-0.305896725279095	0.998080608395967	0.386655754379959	NA
Root179|675	436.65088158366	0.605983447176305	0.964283724655528	0.259269147238641	0.383490408992539
Root179|2253	49.835468506912	0.1203879313194	0.775278231994795	0.821479286700664	NA
Root179|3322	420.715282300059	-0.389328327380707	0.629913507935231	0.430701962490201	0.529913017835293
Root179|3195	598.940613229777	0.678261965084699	1.20523174043141	0.136845431084372	0.237363337937583
Root179|1317	0	NA	NA	NA	NA
Root179|2579	5.49300471563874	-0.00635539714005586	0.96406753915411	0.885057837192709	NA
Root179|3178	9.5374694595988	-0.536994493372251	1.19169576285762	0.122498489681108	NA
Root179|612	354.984177495915	-0.522374730363285	0.808031640324451	0.326248436739095	0.441781082344891
Root179|1614	20.6288704987249	0.250582793369899	0.887178558843018	0.610350619879655	NA
Root179|3265	6859.2839296406	4.86473763748547	1.5469114799144	6.38107375494805e-05	0.000913715454697881
Root179|880	20.1344845913418	0.15413625383669	0.894380037284677	0.737313115504079	NA
Root179|3318	34.0105242365032	-0.60521933267989	1.05305387186836	0.197406621896793	NA
Root179|1041	225.704134628516	-0.470982612884867	0.970476726134344	0.324406347703143	0.440172322589144
Root179|2068	0	NA	NA	NA	NA
Root179|3123	18.2520082252117	-0.166942561056259	0.896874528037357	0.687375897619025	NA
Root179|1153	42.6169976209351	-0.531086706191149	1.00539685731403	0.255589836727733	NA
Root179|1935	66.3964659874589	-2.58972426951077	2.17996093736107	0.00699220187776709	NA
Root179|1106	0	NA	NA	NA	NA
Root179|1885	16.1366760621538	0.142190310189995	0.826967035543968	0.783562803578157	NA
Root179|687	1415.32248341554	3.20189474994974	1.0663132573476	0.00018632494460105	0.00223837761597405
Root179|1881	26.9661630438401	0.48812893017168	1.19110521345476	NA	NA
Root179|1882	64.3101904453246	0.881601168471838	1.56773964723192	NA	NA
Root179|2845	31.657751310789	-0.0795858859799647	0.853084118811506	0.863654424240203	NA
Root179|814	0.762879192608895	-0.119016408114964	1.01724655580205	0.997909108361382	NA
Root179|114	14.0738382589038	0.369157962339454	0.926119400980483	0.461069394068497	NA
Root179|1918	32.4179519898286	-0.176686483423426	0.801007648725184	0.7302836710923	NA
Root179|2328	30.9700172694708	0.368812135783407	0.967247493359092	0.423588586921907	NA
Root179|2550	11.1965776097102	-0.59601772921205	1.11084596811016	0.147418736995954	NA
Root179|2559	46.6128121184997	0.50926532370865	0.822046703007608	0.352374770695084	NA
Root179|2777	319.731853056619	-0.496731918957051	0.753172533374199	0.34616029141318	0.461318566576376
Root179|142	413.620914130287	1.28113546813827	1.78972203316873	0.0401189602343033	0.0964948001267629
Root179|2071	488.662810846148	0.483866197504486	0.9154187167295	0.354280631030082	0.467511499378912
Root179|405	82.4735146024603	-0.879775269501936	1.22108654929965	0.104331413907152	NA
Root179|1366	217.315246641872	-0.479907383435806	0.727168727026612	0.362465759803032	0.473668847276583
Root179|2154	1906.61965875158	4.87179902545834	1.32086996122743	1.00426002860393e-05	0.000270346799700177
Root179|2973	6.01856755438114	0.396829217452703	1.13861919096425	0.00653871695916592	NA
Root179|1926	47.481366786792	-0.657686439328287	1.01139465518788	0.234856268241723	NA
Root179|2902	13.4574646256691	-0.256023426515318	0.936675067384511	0.499623159189559	NA
Root179|3163	500.192205602567	4.9116771647419	2.17984348284325	NA	NA
Root179|1355	27.1662319473909	0.00420001765883574	0.832603432579875	0.998765474740181	NA
Root179|2296	767.246848688304	1.56069374444648	1.49748852167382	0.0328967855081466	0.0841807477071583
Root179|1511	183.277574179487	2.91202987155317	1.74783881798796	0.00403707624847659	0.0194068022516053
Root179|287	12.5697342743886	0.0264389206246228	0.931557671008151	0.948753323423652	NA
Root179|2440	1725.73938220511	2.94999751940654	2.20816665854783	NA	NA
Root179|1589	27.1812889156125	-0.583380333629216	0.868866137287908	0.28705730161268	NA
Root179|1762	4.73975172111096	-0.515886692941048	1.15658461643341	0.221212123047743	NA
Root179|3033	516.385787569524	1.93624688393292	2.23930298217109	0.0173013179937021	0.0539849350028683
Root179|2320	5.17660590157759	0.0150718339322939	0.965628216441254	0.946903413314122	NA
Root179|761	141.910904482378	-0.800448996910853	0.850178653505797	0.154708788963776	0.262264521341615
Root179|1119	3.9677950456264	0.0543064903804747	0.963468234983552	NA	NA
Root179|1917	244.008840892214	2.50230158496353	1.89768721912796	0.00809420798818989	0.0313763231594982
Root179|1134	787.576929916117	1.8718880655423	2.50351169660372	NA	NA
Root179|1145	53.8968710535793	-0.35134709535271	0.910597091536153	0.454472886814606	NA
Root179|1130	213.74778103823	-0.436636853321077	0.739684625291742	0.399683580567056	0.502779532189961
Root179|2630	17.4776856125598	-0.477894737160439	0.997735260720944	0.253925673575019	NA
Root179|3061	48.1898513537413	-0.466173250955868	0.771308001490711	0.374739641150623	NA
Root179|135	6.50372592819957	0.353847285670924	1.04103029013318	0.329546365598228	NA
Root179|1012	0.439664115469409	-0.0989989410829749	1.01472530566214	0.835810035008128	NA
Root179|1684	0	NA	NA	NA	NA
Root179|2441	772.853494639189	2.38107447008395	1.75035532862418	0.0091715084819121	0.0341017967310875
Root179|1489	2.75350861282015	-0.207071761354922	1.03439995880474	0.584696529637636	NA
Root179|1638	70.823860135892	-0.182267435004412	0.767837654110375	0.721660595892475	NA
Root179|1747	407.173171511153	1.84249638703806	1.77457758018056	0.0211732388041006	0.0598722256939484
Root179|184	1.92757747204497	-0.164010883233401	1.02564398308624	0.720618342359872	NA
Root179|206	13.1252277000469	-0.275858764444706	0.930994725291981	0.474729780216241	NA
Root179|2189	27.2808400343607	-0.217502678590737	0.895182204331814	0.614700459412651	NA
Root179|2212	57.3618794234131	-0.786245073208751	1.14431510686516	0.134221727616155	NA
Root179|356	69.9627210201561	-0.173022250033245	0.797328531066702	0.724330992398853	NA
Root179|753	163.530513322472	-0.622334027579305	0.831980166271606	0.249365931994935	0.371785074089197
Root179|160	2.35815323674326	-0.167193159246052	1.0274713815496	NA	NA
Root179|763	20.8011544442451	-0.595543861617198	1.08920555665703	0.190121724520406	NA
Root179|1254	2.03749350091232	-0.170055943933009	1.02670036392033	0.700194277098136	NA
Root179|2358	14.6094557566255	0.0193516367955694	0.947325871410445	NA	NA
Root179|3150	0	NA	NA	NA	NA
Root179|3221	12.1749096952885	-0.0733070044307473	0.919047494080347	0.840570308476606	NA
Root179|1663	127.298987903982	-0.540958742612519	0.786733287449147	0.308053308265555	0.423233255911223
Root179|2625	132.887483997178	-0.0126808852967653	0.687665286646284	0.974627023219585	0.984870850790962
Root179|2939	5.35071924047586	-0.592797381994094	1.20857046129794	0.171058819839892	NA
Root179|1222	4.79726500274812	-0.144424884464713	0.950842169933819	0.707691924857386	NA
Root179|704	21.2768663445352	0.421219265051555	1.01124461451018	0.345160200007482	NA
Root179|1049	2359.59344877452	0.639041207560865	0.847302068510339	0.261981651649519	0.386652744649399
Root179|1929	304.05254317907	0.218268113282686	0.756761482926138	0.683554955408038	0.738414903675136
Root179|1285	6.55186596375081	-0.156067767584296	0.980528041253261	0.623329647120238	NA
Root179|3158	22.8702413157202	0.0354170039200774	0.784378249254757	0.948948955734117	NA
Root179|430	1162.76468141424	4.69898706018817	2.00444263139023	NA	NA
Root179|1026	83.2801303055641	-0.0944096659002951	0.745922208493122	0.851166375705871	NA
Root179|1027	37.4101600001591	-0.450059384538902	0.95371051190254	0.341502726223021	NA
Root179|1767	213.019630614827	-0.609405478319817	0.71112291970759	0.248164610104352	0.371785074089197
Root179|2020	208.667405914594	-0.371517551539458	0.69832517532402	0.470656377688491	0.559632053329248
Root179|2021	56.7030103322226	-0.00442737955878002	0.761556136443764	0.987887647506814	NA
Root179|1111	0	NA	NA	NA	NA
Root179|201	3.95434825023415	-0.0242157753873566	0.967227269036753	0.968292390316244	NA
Root179|423	8.53396346514925	-0.2854225519647	0.974377507187429	0.357655992025875	NA
Root179|450	9.38423639225959	-0.0395902961030291	0.909213135431828	0.891640603632468	NA
Root179|2188	28.4650792011066	0.595354975262795	1.25283595771394	0.0619632042448415	NA
Root179|2497	7.17748411853987	-0.352172432312023	1.08727987646529	0.250414991914401	NA
Root179|268	255.322105123959	-0.452824790245171	0.666353835634626	0.37251697612718	0.482122932564601
Root179|713	752.266883324365	-0.630490995518331	0.663600769021043	0.219630793907571	0.339017257568337
Root179|3387	517.24245938639	1.03617746125323	1.15534225619201	0.0944280817976776	0.181054413247399
Root179|3205	11.3183752989715	-0.975136118606862	1.65271871879199	0.0427223527990831	NA
Root179|1687	366.675564054621	0.878745667624505	1.46331590720089	0.0609687437264984	0.129031334993501
Root179|1061	85.5005815076581	-0.178279164674468	0.740836245599599	0.728035694937991	NA
Root179|3212	58.761334686743	-0.303372258926273	0.721353558692003	0.554228670281872	NA
Root179|1252	0	NA	NA	NA	NA
Root179|1774	0	NA	NA	NA	NA
Root179|2209	1747.05973622478	3.80540007451026	1.27770903976482	0.000154005871907494	0.00191936947766191
Root179|2210	27.2883608749948	0.413580158428284	1.05212093895762	0.290700005990973	NA
Root179|2715	168.562617209235	-0.783138142410887	0.818988359852105	0.159986991653448	0.267174306160721
Root179|3055	40.5915058042019	0.106293742110543	0.799856606325619	0.839025734626153	NA
Root179|3060	27.2525694168567	-0.414374489901311	0.91193280882448	0.386175153469012	NA
Root179|550	297.355160473742	1.08437534620321	1.28092730061259	0.0795682637792298	0.157036485405929
Root179|1879	7.55923568809179	-0.78362297824728	1.38494622925801	0.0873091724392439	NA
Root179|3331	42.0458718337832	0.428429329504136	0.833257740435511	0.425295773376442	NA
Root179|2128	557.827435710825	2.08436940631939	2.47445649322466	NA	NA
Root179|3300	798.027310467492	1.55635772809655	1.39334301358223	0.0327142412810288	0.0840331464966884
Root179|1428	0	NA	NA	NA	NA
Root179|2662	2082.91165837805	2.50768211206763	1.3930266680781	0.00526668463694109	0.0237884480581299
Root179|14	9.13197221372877	-0.994813246276273	1.65260989660158	0.0515990042014978	NA
Root179|16	10.6690164169962	0.00774882132319552	0.917933535679729	0.990070323963014	NA
Root179|2652	0	NA	NA	NA	NA
Root179|790	657.025040168193	0.555890550609953	0.905923026720819	0.30481847905819	0.42210460165877
Root179|3398	981.590495717017	5.69305135412262	1.51198654979517	5.97738961115241e-06	0.000215794285337186
Root179|1189	70.9488453933452	-0.70010358399656	0.831866840715099	0.201059659448282	NA
Root179|132	27.6358912408891	0.120489822311333	0.788196325869024	0.818390652481396	NA
Root179|3108	0.912629084195488	-0.125684271676256	1.01835594606316	0.949182133026893	NA
Root179|3380	18.9516845248282	0.0688020688092549	0.887583890107517	0.875784598815809	NA
Root179|1032	6.30681654268646	-0.648133501956249	1.25555609469733	0.133434327096301	NA
Root179|3434	56.5622340160307	-0.338529692855575	0.71571918484266	0.508940437259541	NA
Root179|2257	1387.54081215794	4.95906838153818	1.40754674262237	1.73927044700387e-05	0.000390176336944536
Root179|183	0	NA	NA	NA	NA
Root179|261	0	NA	NA	NA	NA
Root179|2221	21.3667656322679	-0.149654704484621	0.914303147266528	0.705040349571739	NA
Root179|3262	1158.56329621472	4.74903151032244	1.68734352921006	NA	NA
Root179|163	5.9108251465445	-0.328805316962281	1.07519972527945	0.299752979495216	NA
Root179|1641	50.0753946891391	-0.453552227827033	0.774738499946966	0.392421392172193	NA
Root179|2524	30.4375085411512	0.407207753054817	0.866702933334698	0.441747982516541	NA
Root179|1924	69.2880389681403	0.128721846760684	0.692208690769027	0.806926716229804	NA
Root179|2854	1176.87439891993	1.82396273215357	1.58630225648702	0.021650413791364	0.0609653911363513
Root179|513	38.7044221295197	-0.203231134802277	0.730946184086503	0.684943775806124	NA
Root179|1561	35.4247356305506	-0.945762217805277	1.02684091621877	0.130370891415542	NA
Root179|2946	3.45017488147665	-0.211643506711658	1.02047243431489	0.609104761929996	NA
Root179|1056	2731.43906133056	2.67123683844062	1.01866776467289	0.000779441928541289	0.00558047253093923
Root179|1057	5628.99330248029	3.31332052255021	1.34149672267263	0.000754699516148105	0.00551177786645936
Root179|1570	522.964094762316	1.60004735200463	1.41476286934724	0.0310329788746176	0.0803276722408371
Root179|2670	9.27065355055321	0.491567172638539	1.13921991658423	0.15951222951343	NA
Root179|2264	31.6674835572943	-0.284788466064451	0.785960838635805	0.585688543915836	NA
Root179|2265	1974.47047881275	5.95216179447838	1.43130460205773	1.23587574383437e-06	8.3174437560053e-05
Root179|1389	8.89644556219965	-0.232661443332252	0.999673219710709	0.458238873061768	NA
Root179|762	8.49510397386165	0.0408303616775044	0.966037992706358	0.902212751160136	NA
Root179|1488	55.8160439026791	-0.531661640939309	1.00625629258776	0.257986975521114	NA
Root179|2937	122.097650847747	-0.812971168910875	0.760833586178832	0.143791316767507	NA
Root179|3214	25.8095344624248	-0.743711425611681	1.15903022776905	0.11006090359562	NA
Root179|1239	3.70172587328875	-0.204476663734087	1.00258387361137	0.655032571668101	NA
Root179|3191	4.94174642235757	-0.29942564136206	1.06289101472196	0.358735754279166	NA
Root179|3320	20.1493200643388	-0.5564325893705	1.04143358172688	0.196169292710247	NA
Root179|350	5.40288053401573	0.168056601655249	0.963725562200055	0.652005991666276	NA
Root179|3136	28.4023679325416	0.160052295949323	0.756496444273745	0.762684748105063	NA
Root179|793	9.56746684891113	-0.0118747997541134	0.942121885101021	0.958501193732949	NA
Root179|654	24.2604326832674	-0.46168230651173	1.0040650730106	0.298975553440236	NA
Root179|1756	65.7772235136682	0.587860973725047	0.955189864818745	0.27012197470462	NA
Root179|1550	1104.81667100337	2.34235452713486	2.56030243768537	0.0108784002877453	0.0388309093546857
Root179|267	61.5977988970398	-0.797139154920191	1.14457941550567	0.129710928778877	NA
Root179|1716	1172.86005908377	3.80080986858165	1.50230989646831	0.000494440411618004	0.00403831184646491
Root179|1795	861.81530529326	2.19707384558153	2.21598757410288	NA	NA
Root179|590	65.9644026138375	-0.579456788447728	1.0156878682689	0.239767362460598	NA
Root179|805	120.259498119024	0.475940222062683	0.850720504688018	0.377230906537915	NA
Root179|2032	670.145796595343	0.873664664792388	1.51493383276478	0.0461647592394061	0.105676472680681
Root179|73	40.9278092605444	-0.503917833683921	0.99129883697317	0.277296987781877	NA
Root179|2799	59.8659749703144	-0.521259635690434	0.979155886335853	0.2853686913352	NA
Root179|3449	52.0262762381867	0.390272073286573	0.786458346096335	0.471264213995848	NA
Root179|827	67.16747874915	-0.489531506833223	0.734293947921933	0.352192369338454	NA
Root179|608	56.1122827801697	-0.250384081236985	0.889966563770927	0.580600091354614	NA
Root179|1266	18.6456071085814	-0.0193707210000669	0.782185550261117	0.966178403097305	NA
Root179|1270	35.6752163313315	-0.233733183882732	0.868148475314632	0.633193537034093	NA
Root179|3101	8.66054452439421	0.0333150032857242	0.940623533066736	0.93881441546208	NA
Root179|2865	21.5481835004036	0.0568262511386804	0.906824217435684	0.899154582975985	NA
Root179|2381	10415.8711913903	0.263316810938162	0.745833655900434	0.622286242174673	0.688940732583481
Root179|1305	13.1896977787385	-0.245001353761534	0.96622493847628	0.526224589296374	NA
Root179|3350	343.320472469954	0.745900539922254	1.43530705022688	NA	NA
Root179|676	598.042315659602	-0.642811561988796	0.723418162335476	0.227745050869592	0.349587747434587
Root179|739	11.6969572957828	-0.457410518093138	1.03804102783437	0.18252089820076	NA
Root179|906	24.6741370154077	0.554830837612181	1.03078554387784	0.251534194373125	NA
Root179|1870	27.1325689322728	0.049633172440789	0.913252952005807	0.911095794429066	NA
Root179|2872	52.2349906937547	0.1636947523017	0.710719131881335	0.75379436493128	NA
Root179|1200	90.732769016311	0.693766408065057	0.756146642865778	0.211473134753388	NA
Root179|3127	23.6830668884903	-0.460768840629055	0.969612460771619	0.313212554641539	NA
Root179|2364	87.8692052328606	-0.539451140318306	0.941630125984804	0.288440414301936	NA
Root179|911	40.341164152763	0.155384242442476	0.800388401551522	0.767244860920798	NA
Root179|956	1757.06045053381	5.83756309815214	1.63387610222808	NA	NA
Root179|2761	1938.36083556224	0.869748825148857	0.96790658102813	0.143693923259844	0.246071273165076
Root179|1757	835.178149108314	4.54056493637627	1.83752678974344	0.000389591956994255	0.00354318090617749
Root179|1925	788.94475195307	3.77658300514047	1.77772928887374	NA	NA
Root179|57	40.4261272935669	-0.277985946213683	0.806741277888652	0.591339344312621	NA
Root179|60	34.5965554069814	-0.479593325187196	0.968598821483698	0.305662521183736	NA
Root179|730	10.249826276905	-1.03534278481382	1.72750129764498	0.0434898866768828	NA
Root179|2053	389.319085908105	6.24352303729883	3.09566305027948	NA	NA
Root179|938	37.091756109081	-0.471794763269878	0.801425299355246	0.385472563320941	NA
Root179|182	8190.99397871929	3.75973852105184	1.04732995134548	2.12910351638645e-05	0.000447777083290026
Root179|818	429.267070711809	-0.485287319309301	0.982221675868515	0.309971443195723	0.424869208290675
Root179|973	294.569728209626	-0.477025680659059	0.661687910740303	0.349117762374692	0.463969732712503
Root179|158	1.46370085409001	-0.143047252473075	1.02197783045119	0.811238571378073	NA
Root179|1668	56.5045624172792	0.722161951317167	0.823438560081646	0.207032932987131	NA
Root179|371	169.554826819151	-0.248401220236994	0.668051025981016	0.622401137311673	0.688940732583481
Root179|1308	94.9798089468894	-0.620436394158166	0.733499768057324	0.249681285777887	NA
Root179|2556	9.19636638389129	-0.429648534496882	1.03242740661552	0.258163557292661	NA
Root179|3339	3102.04016066328	2.97963174699992	1.60685075489332	0.00318537785051627	0.0166714547174398
Root179|534	361.387670133763	0.579058190576701	0.951571630885058	0.278149404698319	0.402419040869583
Root179|3068	75.3924446810626	0.300472872103963	0.683421345489397	0.56213279657329	NA
Root179|3069	27.709396451927	-0.0626373771523038	0.813856272980216	0.896780937409191	NA
Root179|43	2183.63102046527	2.90297077109696	1.75706233371499	NA	NA
Root179|716	357.170780306862	0.704915580663707	1.36694429149286	NA	NA
Root179|2878	34.1069856215312	-0.373171147439088	0.937880393034371	0.404521742521444	NA
Root179|2883	774.529192121632	0.665965076478762	1.38245036675636	NA	NA
Root179|2904	8.69003930494795	-0.233217769823315	0.907136646987033	0.634257819555495	NA
Root179|351	15.7162939378715	0.40496325316606	1.05358695754856	0.292842485167565	NA
Root179|3118	6.66191790067947	-0.165168624432816	0.980558911920422	0.604194442841637	NA
Root179|1639	3.68661895956511	-0.243137975973948	1.04441146420063	0.477536554812189	NA
Root179|2163	925.285429055126	2.56636388147825	1.67000195341939	0.00656029429871631	0.0272535682903461
Root179|1152	877.306709994527	5.2555286253776	2.80563862108365	NA	NA
Root179|2174	98.6387287947444	-0.620860273496023	1.02859983186776	0.218510378932392	NA
Root179|1002	36.3095676716982	-0.687142649369453	1.09279161637451	0.157709030278494	NA
Root179|1409	2.89921631786633	-0.206727760056388	1.03479871736042	0.573522857854232	NA
Root179|2029	63.7326787537304	-1.38847428969784	0.997651741197651	0.0354218042677751	NA
Root179|3258	13.135039953486	0.436325219843372	1.07615934557432	0.246182809000606	NA
Root179|604	25.3298655980875	0.0667804776583237	0.80481342024332	0.90113488359168	NA
Root179|1533	43.7159949567923	0.271331177698803	0.757478450896051	0.611661746065222	NA
Root179|1630	19.5457669035522	-0.116102617241181	0.858547080549852	0.807674754232827	NA
Root179|83	23.5389147386618	-0.180366635232908	0.888854472539731	0.675526572398997	NA
Root179|2762	48.3380135414025	0.053609347199262	0.721940585065567	0.922397981432847	NA
Root179|1992	1377.778234304	3.05994584755801	1.31044273283526	0.00117195914743004	0.00773263241392562
Root179|2941	22.7339731014874	-0.21234188280252	0.902622029662609	0.622500422354844	NA
Root179|705	23.9238708986967	0.36112323674551	0.923591282386876	0.466374133991896	NA
Root179|1241	12.7800164522531	-0.0932974421582518	0.92381989974461	0.797926170952605	NA
Root179|1923	7.09848214747826	0.0631796344454056	0.942994475591536	0.871766017551583	NA
Root179|76	47.9515924207422	-0.0015786182613542	0.737029214732797	0.992991918747996	NA
Root179|1527	70.9285761392989	-0.189154858934662	0.689542165357316	0.708601575412091	NA
Root179|860	48.330856178433	-0.338178044267685	0.920926115953085	0.456473269344809	NA
Root179|537	627.480657282066	0.373963257794021	0.816135681666681	0.480141788732893	0.56719358835273
Root179|1058	1966.35112681695	1.96839890930989	1.46023111615481	0.015737102736706	0.0504336673419197
Root179|1571	1172.10456090226	3.58705579600016	1.72889493015221	NA	NA
Root179|2669	76.4402776048306	0.445114315664593	0.852299696693503	0.408728653197895	NA
Root179|3227	550.58594540728	3.37213971920451	4.32153351831662	NA	NA
Root179|691	7.64319659449326	-0.86809729629686	1.47531337628064	0.0746205781149132	NA
Root179|2263	15.4969298596856	-0.638705251482089	1.14154715871506	0.0911201503746575	NA
Root179|1544	16.1029784077068	-0.391767416070542	0.97088354380709	0.330800184089697	NA
Root179|686	1250.25381960423	3.31321066198677	1.87656249040947	NA	NA
Root179|760	736.063947940763	1.78451559652652	1.79741401335488	0.0226214504996136	0.0621397395356732
Root179|1205	26.9165511637132	0.202023788712681	0.805993052268173	0.699995697767235	NA
Root179|2052	0.686975180420952	-0.11499431967403	1.01665008721535	0.966332708048481	NA
Root179|2239	12.5512838469268	-0.248585373597772	0.924227170169497	0.514728853680899	NA
Root179|849	0	NA	NA	NA	NA
Root179|2396	147.907930544215	0.545345254816899	0.864058732884785	0.318900500720895	0.43533476061899
Root179|2755	12.7406814134227	-0.493146797727072	1.05795174777995	0.156298110995323	NA
Root179|305	24.4886970995226	0.63398968683465	1.08863989974315	NA	NA
Root179|415	10.7019097992187	-0.540988899131819	1.08340119607043	0.175450243987563	NA
Root179|924	5.80112891930732	0.436956922891419	1.04914869161555	0.292713669689492	NA
Root179|736	35.3655031764693	-0.438515546794626	1.00224267552416	0.302010387684507	NA
Root179|1487	54.4100085775621	-0.362932909688032	0.93507569126459	0.422087008293041	NA
Root179|2062	15.0929429017392	-0.143527403263308	0.860969492713696	0.767436349409409	NA
Root179|2938	162.354683139048	-0.435304542700864	0.953505389520974	0.356171735247138	0.469087236440947
Root179|1753	605.915171689116	2.30445153635967	1.83805348408574	0.0106679755684	0.0385997180512538
Root179|464	0	NA	NA	NA	NA
Root179|1813	59.0638834394662	0.0789401112485393	0.681966199787155	0.881147179904469	NA
Root179|226	533.765509900226	2.44083382665336	1.87312296163551	0.00892826949355804	0.0333818076064698
Root179|3267	570.822137755834	6.10914577620098	2.2330055625515	NA	NA
Root179|101	7.11788316723905	-0.728552103857765	1.32892971523087	0.102254039336693	NA
Root179|103	21.8959167540633	0.178896065919109	0.826950804464403	0.730808793858362	NA
Root179|2387	2184.13834118228	5.16250785791594	1.65231394829059	NA	NA
Root179|964	35.1962143543736	-0.110607669958359	0.768277437060685	0.824101856705126	NA
Root179|2230	48.4728493102118	-0.513501732888719	0.839880311956245	0.341720738349279	NA
Root179|2864	47.2572052613299	0.655284539544185	0.947950440645609	0.243426003445871	NA
Root179|1078	1.18159731032404	-0.135000555253209	1.02016510711779	0.873537700546611	NA
Root179|1379	9.93021527977015	-1.08805585011148	1.80384060098998	0.0420439080186421	NA
Root179|3324	2996.88363611774	-0.562676822877721	0.762289787116003	0.292160065986544	0.413075051279295
Root179|682	513.95563244777	1.36201403451252	1.31300616663001	0.0485429119405279	0.109571189969102
Root179|1718	573.123805891243	3.74787054743487	2.44929664971172	NA	NA
Root179|1789	90.439147640011	-0.590777484144304	1.0113437021641	0.236432626378045	NA
Root179|1467	24.4792559439575	-0.190225727740268	0.899907828884719	0.654717094126613	NA
Root179|3332	590.400156446876	0.506094768389829	1.21465529956876	NA	NA
Root179|2856	18.9586085310187	-0.337055116469282	0.834073208222041	0.523453220374174	NA
Root179|1715	82.5064915403157	0.0725371615811663	0.692511640624719	0.892632032880862	NA
Root179|217	8.23332158380631	-0.413568710052174	1.01760352324207	0.283362651086491	NA
Root179|2242	101.524405907229	-0.112271868461059	0.770083637377648	0.819126498777512	NA
Root179|1478	10.8068409782571	-0.385078269043253	1.01145359598857	0.23683602258697	NA
Root179|1504	602.12673827561	0.644766509549657	0.842817649380973	0.249698147828108	0.371785074089197
Root179|2717	33.3194289771107	-0.354197248541048	0.932496868225266	0.426107100655017	NA
Root179|2749	47.1439649261893	0.575964112864197	0.931633654023839	0.291912206648384	NA
Root179|2750	21.9279740340441	-0.268367619887437	0.841848529955902	0.600775215023229	NA
Root179|1006	2.43938854361905	-0.190181048860751	1.03068882860081	0.633356010416058	NA
Root179|1299	2.26619995451466	-0.158672903621366	1.02625975624267	NA	NA
Root179|1726	758.133873968448	4.41750631089111	2.31044581788244	NA	NA
Root179|2607	24.8492384792438	-0.264072230007594	0.833242873639912	0.604012551432046	NA
Root179|588	19.3240326054053	-0.204075729652269	0.903945283936991	0.625364230669566	NA
Root179|1460	2808.41597074229	1.81915024402237	1.42515533790372	0.021105745431142	0.0598722256939484
Root179|366	1052.27686730629	0.794356458678498	1.08319979247852	0.159952779293887	0.267174306160721
Root179|444	74.7246898464082	0.311888793311974	0.873140408342253	0.539294199179746	NA
Root179|3379	3.23094845821951	-0.230226488736581	1.04025776632807	0.521284676107467	NA
Root179|355	13.7646808572535	-0.0186417099797579	0.931891585914731	0.953509924073029	NA
Root179|378	28.0396483537531	-0.114532319112635	0.869461262108493	0.791668249003972	NA
Root179|651	8.32828463875887	-0.216354125962447	0.995459672173074	0.494628833561325	NA
Root179|2088	20.5356810035303	-0.243720965294615	0.848530267204832	0.624114893959328	NA
Root179|2450	6.565284535004	-0.287135927168074	0.977096813721469	0.44080836848645	NA
Root179|2514	17.2674342596845	-0.217320242682664	0.904508649149932	0.607802413643212	NA
Root179|1722	74.5319002643889	-0.0204851952435017	0.7046492172418	0.963600104220019	NA
Root179|1250	6.72006547375044	-0.698255488411783	1.2992497301435	0.11418670201776	NA
Root179|1781	0.201938609808237	-0.0734447799637738	1.01292590012659	0.624644921536844	NA
Root179|1971	22.8780774720372	0.146172783973344	0.775478652599946	0.782349503448181	NA
Root179|2847	221.176878611427	0.0143594241683814	0.746271084583211	0.984268963189457	0.986500931571909
Root179|558	104.646449150314	-0.189140143346501	0.661847741948067	0.706261079572905	NA
Root179|646	776.343167178526	3.48640956782802	2.58713438488297	NA	NA
Root179|1147	21.9447882440331	0.0526652813536499	0.897036242481378	0.911898941400514	NA
Root179|2691	2.33789736659044	-0.172612555528921	1.02802492758693	0.664521921033817	NA
Root179|611	13.511930800636	-0.711487139778416	1.19270470882999	0.0983572027011411	NA
Root179|2025	2.6721116887965	-0.199907471732356	1.03293067690705	0.600494641679374	NA
Root179|3091	0.462101738781435	-0.100755740117614	1.01490302538183	0.850222479942145	NA
Root179|56	55.4758375984827	0.275610116682213	0.956685414327235	0.512440972715542	NA
Root179|2763	113.890968463906	-1.269624353606	0.987927861489408	0.0445130241117044	NA
Root179|3245	116.451272760472	-0.317688660048404	0.783085170943838	0.534203024651488	NA
Root179|1811	29.7350503614552	0.313787326042878	0.818221681183219	0.548497018138433	NA
Root179|3089	30.3544297264304	0.0767275793955754	0.773504094892222	0.885852342786638	NA
Root179|2110	55.9608871373195	-0.148229312130699	0.777832814902446	0.766679549972014	NA
Root179|2278	12.3516554057651	-0.220559715260206	0.876900641572988	0.65475562082054	NA
Root179|2637	11.751891585032	-0.460892336298425	1.03954054770322	0.180160345912779	NA
Root179|923	31.1687955714935	-0.0760941830057664	0.865331285614922	0.859676973842511	NA
Root179|1860	862.840401027543	1.49598121785474	1.98383425535405	0.0299842866925527	0.078214825364682
Root179|1207	844.080005945859	2.29118135264223	1.10136331640314	0.00376848314625174	0.0186765812407045
Root179|1167	6.31503608069098	-0.621450718203887	1.23542533710829	0.141084833782269	NA
Root179|3360	25.3244547461759	-1.71503234717911	2.15531866973726	0.0125646548545767	NA
Root179|148	3.24535103566118	-0.362550253813833	1.0769912676187	0.393875519759283	NA
Root179|520	6.10294743561331	-0.0719280431952205	0.953674135867543	0.731680154538243	NA
Root179|1975	601.511900001273	2.62432310636873	3.7286179101408	0.00742961454942971	0.0298582511703374
Root179|2517	79.6775525697329	-0.358308115879302	0.745051836162691	0.488578118397008	NA
Root179|3386	993.676466072407	0.132054944741725	0.75898591818616	0.805468717837691	0.840434801712816
Root179|3179	76.0181837966266	-0.334137815907008	0.751779327005431	0.51144110427163	NA
Root179|3192	29.2232717581093	-0.146509311338776	0.806632444531506	0.772254072998297	NA
Root179|3198	7.69931722617551	-0.326302102136856	0.995748308309461	0.372321546365193	NA
Root179|1480	19.1568113310538	-0.201036169609998	0.902082239719232	0.630917927899842	NA
Root179|239	20.1799389943077	0.265717599525582	1.03009264188829	NA	NA
Root179|2712	13.9811111771991	-0.117966495122835	0.852332030597245	0.808706846656265	NA
Root179|262	12.9750297727405	-0.714151841289205	1.18817083147652	0.0998280551398807	NA
Root179|1219	24.4770687084843	-0.43751668513153	1.01798356790624	0.271362567230941	NA
Root179|3418	183.321143932776	-0.0887641106189766	0.627878763053709	0.853706805479362	0.883914892442478
Root179|594	7.37447270562001	-0.773906185408694	1.37376346522046	0.0909024331398038	NA
Root179|1927	2198.26043966133	0.371048696450705	0.769979443075648	0.487626688672851	0.570735237351007
Root179|1522	15.885702059813	-0.071671025549205	0.88564820522818	0.858901657097218	NA
Root179|1690	96.8340908674153	-0.943956645794362	0.823032111529783	0.100187728137505	NA
Root179|575	5390.54191688162	3.81981122621216	1.47779369848748	NA	NA
Root179|2911	19.6000751096481	-0.726123664451626	1.09334587717675	0.15635770470978	NA
Root179|2104	27.6441130043962	-0.31453899192437	0.90941385550104	0.48325926215677	NA
Root179|2157	884.32205340066	2.18127434232454	2.03111985001669	0.0131803275124498	0.0447998000801955
Root179|850	8.88712163669803	-0.160264012440919	0.976861931243069	0.515786945398562	NA
Root179|1613	402.50581346663	-0.550522910271352	0.664074939579097	0.279839689638878	0.402419040869583
Root179|2910	1.94625138210646	-0.166785018473443	1.02600605894499	0.715110865490938	NA
Root179|940	907.152919570531	3.03058563677366	1.82587713487221	0.00376612666812655	0.0186765812407045
Root179|1804	10.0975313066497	-0.188993767923565	0.927305983509666	0.651862826212795	NA
Root179|2714	36.205573728704	-1.00986879558032	1.17502280430228	0.0839259038856503	NA
Root179|2302	11.8885751221166	-0.536475090373031	1.09314177619538	0.168791861924386	NA
Root179|1354	39.1174863409198	-0.0927471948025079	0.770572851873867	0.848510553562972	NA
Root179|384	984.081800380638	0.946391242445193	1.29416192573851	0.0972863342626936	0.182813368032227
Root179|264	33.0058880585508	-0.182107060771904	0.796759588212244	0.718163856177281	NA
Root179|3220	11.6071934140951	-0.200301661701039	0.914241541167926	0.591367774081492	NA
Root179|733	5.13584010895376	-0.568571978732052	1.19107641076451	0.185998101658068	NA
Root179|738	3.595489023636	-0.245773481796575	1.0447342821231	0.480048750500592	NA
Root179|1864	43.6528362397215	0.148957291103379	0.885335374241892	0.748445051871753	NA
Root179|698	16.9674472383257	-0.271261448135572	0.946715818448287	0.472714517325257	NA
Root179|1967	8.04570470817368	-0.278967070167586	0.995071167579667	0.418727090718765	NA
Root179|649	17.7174643162733	-0.997272863747176	1.43810652791702	0.0438494679729129	NA
Root179|2151	47.2576563188156	0.0975513146482129	0.810884841521669	0.852050227820119	NA
Root179|2793	17.4180035665589	-0.231886200722456	0.947583120574864	0.5747622407431	NA
Root179|2301	762.534605110887	3.88187806539396	2.50520885013672	0.00232866799147309	0.0130599463188449
Root179|3162	36.4577362637405	0.0863032625410898	0.76656000636417	0.871981911428037	NA
Root179|2558	319.787243634466	0.0508167127230674	0.872210592251189	0.92387509677774	0.939226495666797
Root179|2013	24.0412696775136	0.00700493604952686	0.78669215324861	0.993077233301471	NA
Root179|1148	57.0844535350147	-0.357063207546833	0.733221387674263	0.485354051491943	NA
Root179|787	262.205034554122	-0.885934240813014	0.789889353250184	0.115749972890148	0.207732618013519
Root179|1013	9.84145442323466	-1.17383566874905	1.94533370786636	0.0384663509795446	NA
Root179|1922	1300.63078307025	3.79420995569839	1.32094328202457	0.00020491359171665	0.00230954107164376
Root179|2783	2131.83578059532	2.11385799428667	2.31864303468644	0.0142697297022998	0.048017640448239
Root179|1763	52.7156947867905	0.43959549922065	0.828538201458251	0.416416813634473	NA
Root179|3279	113.214022021498	0.878931578447234	0.958240889986074	0.137859205420754	NA
Root179|1485	0	NA	NA	NA	NA
Root179|1160	39.8734966723377	-0.315132687838695	0.745823206131696	0.542240044017883	NA
Root179|1592	0.0824370216505142	-0.0476810844193375	1.01269909141204	0.419235063611229	NA
Root179|2197	4.9477155398468	-0.124630260221671	0.95819367449424	0.732633741678229	NA
Root179|2797	22.794735793084	0.205174720178595	0.950056517944742	0.60727240308681	NA
Root179|3367	50.4096085243225	-0.299321095492579	0.731218782474999	0.561068555430611	NA
Root179|1842	763.426264432948	1.00822387236171	1.86173254694196	NA	NA
Root179|195	103.150839711059	0.65815194161005	0.910252703399977	0.243622781423086	NA
Root179|1890	769.545906311826	1.92186648093206	1.35976418232826	0.0154747170336546	0.0498300696825339
Root179|2238	670.060476451378	0.403541687315097	0.822035483220595	0.447945578938737	0.541234065755422
Root179|893	692.783109153105	2.95510880451552	1.90037377700241	0.00452164903484481	0.0211324291697955
Root179|3009	23.2790265325884	-0.0357857344728616	0.825435678867464	0.936147937900521	NA
Root179|3131	3.48480386306615	-0.238300412753928	1.04272425882013	0.495414482867723	NA
Root179|2700	33.1811706208821	-0.466450775465181	0.821070778609031	0.375978496350829	NA
Root179|3429	0	NA	NA	NA	NA
Root179|3253	18.0915002938132	-0.245533247657725	0.911594677649375	0.564601752614549	NA
Root179|2949	771.028050070906	3.89452289401064	1.62985126355836	NA	NA
Root179|2423	102.432944575435	0.287771773319064	0.721436026769426	0.586784625337814	NA
Root179|143	95.8010057583609	-0.146620171933009	0.738645623713565	0.769966792505418	NA
Root179|2087	35.4130942188684	-0.149140895360122	0.743384396233148	0.765948906453009	NA
Root179|1226	50.1335796212078	0.26762722912274	0.802568303173222	0.614018378689061	NA
Root179|1595	721.713813833	2.06577496903952	1.93582810000718	0.0152504106847812	0.0495111379100757
Root179|470	11.5745676784297	-0.37237414330567	1.01439492279311	0.238199796001474	NA
Root179|660	5.61159820613706	-0.639207521018772	1.24358336553089	0.149783918783372	NA
Root179|249	31.6790603602754	-0.143625435280621	0.872102682534221	0.745292264959696	NA
Root179|516	53.5303142946468	0.0749039419835394	0.703298036839181	0.887914243292708	NA
Root179|1815	74.0486703286528	-0.411568406665867	0.872685321677535	0.412491675097796	NA
Root179|663	22.2759323820321	0.213645320891414	0.89850248995628	0.653536214140056	NA
Root179|431	8.2536348005568	-0.26389972553227	0.969535959612889	0.386587436606942	NA
Root179|1296	0	NA	NA	NA	NA
Root179|2343	2.73003577926778	-0.201631141616288	1.03339070733677	0.593383866998937	NA
Root179|2262	22.5964976099139	0.0683224239542813	0.826283886571418	0.895938879527571	NA
Root179|528	26.2486880527646	-0.0783720941988906	0.770660707695539	0.875402439934539	NA
Root179|465	0	NA	NA	NA	NA
Root179|1339	505.316030382008	0.994107805979796	1.25596528165644	0.0957904020651729	0.181121079412433
Root179|2142	9.58362817188312	-0.0555592640298437	0.870913767301138	0.903685230393654	NA
Root179|2380	503.669981833048	-0.639440046399573	0.675227882847012	0.214975595457242	0.334130659913911
Root179|1257	7.8899002519508	-0.743019887050612	1.34844056798415	0.0906230886934923	NA
Root179|2683	76.6468071033983	-0.0969138593944536	0.722800216887876	0.848001494343606	NA
Root179|2989	8.10369353115261	-0.313632659145966	0.998897192111472	0.378298448765979	NA
Root179|1351	47.4253451757786	0.132263692406352	0.830563994995554	0.796640429491652	NA
Root179|3286	74.4676733880038	0.00408912779212947	0.718448342482039	0.996870830622615	NA
Root179|1216	179.619703331155	-0.506016569177237	0.702049119548557	0.333554489514981	0.449864071029223
Root179|1783	13.5825474762941	-0.291431263447963	0.936840858415107	0.452453441185686	NA
Root179|3329	89.2137294456006	-0.137199332169005	0.805079293862435	0.780808665294027	NA
Root179|113	34.5852132587385	-0.38352716560579	0.99083652059661	0.34765765705448	NA
Root179|2655	40.4005780265567	-0.279049339091974	0.893281108981735	0.540590103670509	NA
Root179|3448	76.6325928223927	-0.0599376558810557	0.704335715422074	0.904678969987934	NA
Root179|2998	714.590221144098	3.99385615707847	1.75083779990751	0.000753065269205574	0.00551177786645936
Root179|3272	9.84971968917801	-0.358126952262274	0.99766788952814	0.269205207946594	NA
Root179|343	15.079255519175	-0.37067610468951	0.95751551256241	0.355628350968083	NA
Root179|344	128.890812935235	-0.498280208545291	0.73948570128591	0.341975144569556	0.457553225239187
Root179|2679	23.1563284923778	-0.155296601158929	0.893349614155212	0.713382155546367	NA
Root179|2663	158.464027719638	-0.330432200263911	0.69393205117485	0.519811763504594	0.595968171786358
Root179|1211	15.1422907349008	-0.204064157866446	0.932338052576679	0.584216519826132	NA
Root179|2859	1010.72899397399	1.83528649537362	1.28640003431208	0.0178500606254459	0.0547242408279439
Root179|413	409.665370077385	0.474378947040635	0.876088884674716	0.371556281312895	0.481806122010748
Root179|1091	14.9972813812507	0.177263753116957	0.824660923422729	0.725484944689314	NA
Root179|1850	20.522694315192	0.154903160951122	0.896482888428938	0.733023105183752	NA
Root179|3263	1367.00585185476	4.0406597410891	1.89978816555672	NA	NA
Root179|406	703.235851144464	4.47519217525669	2.50067047602319	NA	NA
Root179|2376	36.949646046883	0.357595199212464	0.867977184455748	0.494117522550764	NA
Root179|1999	3.34347216615103	-0.226804720016783	1.03989796592572	0.517676072532869	NA
Root179|2581	16.6760418495299	0.0239525336734547	0.907818208839068	0.962494755894442	NA
Root179|975	372.086425607746	-0.653932110718755	0.819405118110103	0.230399379229029	0.350600371032167
Root179|1683	30.8032666491572	-0.308616745483984	0.905100057336794	0.499312953887342	NA
Root179|272	1161.85552827577	3.47668887305449	1.85586442624625	0.00207023715331458	0.0122216631945677
Root179|2026	127.263862768246	-0.691401578265289	0.936026911297997	0.204648001486801	0.320586206251948
Root179|997	2.02236934919789	-0.169909678969978	1.02662817863249	0.702192106709812	NA
Root179|2413	79.571907142437	-0.378572573901837	0.699077853868035	0.460693467717753	NA
Root179|2699	49.7466640267434	-0.343115593815083	0.905797364834287	0.462851799701923	NA
Root179|1067	52.920677997356	-0.229765406107581	0.745145287401509	0.655097360208863	NA
Root179|1808	983.582704902408	1.08461059743412	1.1782755339652	0.0852188364288787	0.165758025770622
Root179|2880	83.1505107997287	-0.482543061688259	0.779017941668084	0.360207944645794	NA
Root179|1730	992.668185204512	1.0045541935064	1.76641849542932	NA	NA
Root179|510	4.84441899423222	-0.0773037136721477	0.969813495914606	0.817962265643061	NA
Root179|2156	994.502969278894	0.80559275202126	0.85986051028862	0.165404236543857	0.274530001150761
Root179|1874	198.191812876119	-0.559645989942803	1.01055204228512	0.255124852076527	0.378191686007715
Root179|3243	667.124853612774	3.72514268984792	1.80782913221467	NA	NA
Root179|1502	628.590869761493	0.659994639495243	1.31463901586679	NA	NA
Root179|1386	799.584896171221	1.15787447103102	2.24953339773757	NA	NA
Root179|1384	20.259475543075	-0.588344479069078	1.05152109617745	0.178988202149859	NA
Root179|412	44.4976811459948	0.705411699853322	1.16681578705685	0.152171942479844	NA
Root179|559	36.4055329756614	0.00155074465640376	0.751851589879686	0.998714158106059	NA
Root179|962	9.79436965635778	-0.511615092866827	1.06316776812754	0.198745280236065	NA
Root179|797	69.759564724946	-0.217871747620172	0.766629841802088	0.66475601681559	NA
Root179|1653	103.297143172074	0.345312527705524	0.734848167556628	0.516338549377567	NA
Root179|2642	5.03997212129803	-0.283523619416355	1.0585043693036	0.370922774349536	NA
Root179|1701	36.1293374978049	0.382751178316887	0.871244940641697	0.461542576060118	NA
Root179|1709	67.7679192024418	0.120879174233799	0.76935511174241	0.820068081850429	NA
Root179|1338	110.530347194945	2.20130745291559	1.83131531381933	0.0123787349824453	NA
Root179|2934	14.6857537319454	-0.703810706211723	1.34747463560898	0.0541450781203702	NA
Root179|152	379.160246964487	0.640663892541529	0.915687175925158	0.248717999676948	0.371785074089197
Root179|3441	14.8724228778515	-0.17760138293333	0.844868319973793	0.719733275527878	NA
Root179|897	37.6288279261352	-1.27088182013687	1.5703858824628	0.0316305094384667	NA
Root179|757	27.529533739777	-1.15888497538179	1.65044333303486	0.0189365849207129	NA
Root179|1325	63.8665619463512	0.115702473511709	0.749243584231558	0.827831023573388	NA
Root179|2435	86.9390411987806	-0.774857721441066	0.824902011702676	0.169918774127402	NA
Root179|1986	40.6057987277679	-0.0135883775226876	0.732822644845511	0.974940794001812	NA
Root179|2034	21.0182127610187	-0.626387810716878	1.07060436120958	0.15977723622351	NA
Root179|308	43.8910145334013	0.31531284863625	0.807061334138046	0.554780253852995	NA
Root179|521	423.044158043613	2.46994003801915	1.72447764724861	0.00788956884959873	0.0311264678709675
Root179|2887	149.93708897106	1.70623645110151	1.7954971155731	0.0245365570327318	0.0665850922702761
Root179|3453	31.9908135949561	-0.246977169025642	0.817288246773927	0.62165435966272	NA
Root179|1691	193.170331407234	0.232983577220993	0.641899989005639	0.64718537509672	0.71053141507356
Root179|467	101.645095150434	-0.612374351377013	0.760677391964573	0.251180776506055	NA
Root179|3287	74.9261690061865	0.179251826280669	0.721827019674938	0.734469483798584	NA
Root179|2329	18.8992004854936	-0.503862353004909	1.01699435800338	0.23155560360621	NA
Root179|2573	13.3258597111814	-0.0543496733403087	0.848356402900619	0.908398759158446	NA
Root179|2527	121.209506019743	-0.490668363495178	0.972705408976677	0.308612924733152	NA
Root179|150	944.275863614967	2.37048877612527	1.92741895358282	NA	NA
Root179|1677	1542.1297258617	4.01497840986172	1.75342623100626	0.00074913492176677	0.00551177786645936
Root179|1018	30.0127980963634	0.587659398304561	0.951087912477558	0.283369276954685	NA
Root179|213	8.13603079236001	-0.126655453995704	0.972032592926822	0.576640438357169	NA
Root179|2344	57.3471475669315	-0.465341660745724	0.797527459046692	0.373711717577869	NA
Root179|2453	1002.98537090917	3.5579347833046	1.83539173721677	NA	NA
Root179|1493	72.4927537794191	-0.407477032612245	0.824077755015964	0.423543218133965	NA
Root179|137	57.0103437338439	1.16964376162146	1.16773671640324	0.0723555434425888	NA
Root179|2855	919.750074584658	3.50332176335223	1.44992913526536	0.00074577931009031	0.00551177786645936
Root179|3154	1331.83408154831	3.39755165747856	2.04545478988275	NA	NA
Root179|803	91.2181666062266	-0.11403504041147	0.691058559551073	0.82010371888728	NA
Root179|3050	8.34871191522749	-0.26797825588734	0.970854231711696	0.379987279152338	NA
Root179|3034	2043.03675432783	2.97881925324283	1.0769671002141	0.000439138966936793	0.00378898108651874
Root179|508	78.333777539715	0.178199632806712	0.701845931171209	0.735854639053525	NA
Root179|3455	527.736983680287	2.61059568177342	2.5072621769986	NA	NA
Root179|527	579.89365317103	0.488586039053439	1.03756125538868	0.285699857371269	0.407976003807149
Root179|3358	33.2772016860102	-0.304930842537517	0.90345222717794	0.501901515202642	NA
Root179|771	65.4825340949766	0.166619898293631	0.730761750479239	0.754263267329193	NA
Root179|1627	28.0846714873077	-0.585834054509055	1.02997776209096	0.21792559289873	NA
Root179|304	90.5205246694683	-0.535577822471218	0.809170275289893	0.308850357819828	NA
Root179|1723	696.469014585119	1.11180763734349	1.34454065207488	0.0738671808362165	0.14839585881425
Root179|1327	36.3489221261028	-0.231856029271932	0.758553941983401	0.65716047998061	NA
Root179|348	15.9079056023086	-0.393870885478665	0.968996396138525	0.329610558500023	NA
Root179|542	3.79426937674126	-0.010303433302983	0.968915678908577	0.993694909817738	NA
Root179|1991	22.9597295097134	0.0313965967457808	0.798781145028188	0.956012456219954	NA
Root179|1136	1184.60382363557	2.40632875913606	1.63298125202524	0.00813658941471041	0.0313763231594982
Root179|1500	219.690057693059	-0.078707303151436	0.692174456785544	0.872159632887989	0.900250664008614
Root179|1495	63.5203347374536	-0.215449046472506	0.722757343310068	0.67186004353257	NA
Root179|18	8.74337682812615	-0.435528784808826	1.02888351491109	0.259474939103979	NA
Root179|138	29.3023127148739	0.385063904887348	0.855277958126469	0.466779348473484	NA
Root179|1512	852.898040307614	2.43803821176985	1.70316046884837	0.00820539803279596	0.0313763231594982
Root179|1692	32.9880409490531	0.0559834541879396	0.721503334592609	0.916239162463004	NA
Root179|706	45.2440124660282	-0.0243841003208907	0.758096529037571	0.956910056589548	NA
Root179|1392	84.5200558589475	-1.26668233740094	0.95270602609279	0.0472043903817744	NA
Root179|2668	9.04822309716309	-0.439133197468187	1.03320521910762	0.253035795222198	NA
Root179|2307	30.828867622399	0.0787932057922814	0.804501253310476	0.882219422196378	NA
Root179|882	0.73589739391131	-0.117652620597762	1.01703894864289	0.987094973222414	NA
Root179|593	482.392882439071	-0.0795643048867128	0.613038395548761	0.866503885048425	0.895786658429478
Root179|1872	530.135632434308	5.7596520159677	1.82362183292005	4.35398142160563e-05	0.000681448720172229
Root179|869	416.112121395277	1.8602580936397	1.7494813096747	0.020023316875288	0.0581992345491817
Root179|1719	104.055838193197	0.157041892022473	0.746743760474644	0.767740764736332	NA
Root179|1010	10.5848144370343	-0.561786105774577	1.09005699808873	0.166380369890011	NA
Root179|2927	53.9377433488952	-0.19601768519626	0.830977229311406	0.692432941588388	NA
Root179|2534	22.5557484928098	-0.236918976762093	0.927591786179464	0.573149726288307	NA
Root179|46	6.14603224335558	-0.454166736664999	1.13037817283625	0.211991128851511	NA
Root179|1968	4.8001276110833	-0.526438514273257	1.16298321002524	0.21440913699114	NA
Root179|648	16.7918216369148	0.228767694253086	0.788515305267289	0.662993686371777	NA
Root179|3053	1.17556150938072	-0.134833414214676	1.02012900638926	0.874873895175147	NA
Root179|61	9.64940162024478	-0.498587360311786	1.05727740376228	0.207622445201782	NA
Root179|1142	14.6837781326062	-0.0704640138158131	0.817731461604991	0.88596686900824	NA
Root179|967	114.633367964893	0.0819445679068237	0.779563421585192	0.879051974048547	NA
Root179|1311	0.386480980209259	-0.0945521626463015	1.01429497061809	0.799917949360309	NA
Root179|173	211.630095764861	0.490344385336524	0.780478721862469	0.367304614435777	0.478135407186224
Root179|2931	583.334416793724	2.36316740100752	1.64406566376506	0.00875962662240868	0.0329342386417935
Root179|3440	23.3604849032978	-0.0106461003889343	0.902362310564113	0.972654322771756	NA
Root179|3416	1079.91210438289	1.4573701145816	1.76762437064234	0.0360022502173049	0.0907472449297611
Root179|2801	0.919942555793079	-0.125949438662999	1.01840273028657	0.946782092977001	NA
Root179|321	26.7564968563231	-0.282223504036998	0.904560398078124	0.524542155423509	NA
Root179|3400	390.347344710469	0.611083423521141	1.30127503158666	NA	NA
Root179|2866	22.4004819788266	0.263991637088699	0.830187416600855	0.609074626421924	NA
Root179|3330	20.6633466876575	-0.293216780789327	0.877330566514717	0.562449149442068	NA
Root179|1721	55.8315114477467	0.0131850406621637	0.690115546189583	0.983439834819271	NA
Root179|334	2016.10577364191	0.943311641034615	1.17332940920601	0.112839648740532	0.204142697855855
Root179|3016	590.085992746134	0.450482811630843	0.863208235055672	0.397309467268607	0.501668426776308
Root179|633	55.2285981632311	-0.896762893126528	0.917687159619254	0.121865479614927	NA
Root179|462	11.7928233324921	-0.209725664080783	0.916122112391113	0.575794309058371	NA
Root179|831	65.4577937559196	0.155274610530761	0.798717812638887	0.767244125964517	NA
Root179|2817	47.8574155452262	0.305555816519065	0.750412434057855	0.567041050544955	NA
Root179|662	13.9709485872749	0.189743008442742	0.958418937816316	0.629638817778361	NA
Root179|3140	263.631613147471	0.787963567760502	1.02945882015918	0.167127613272353	0.276355979686224
Root179|2881	95.8239409478638	-0.52530708505122	0.98107992745334	0.2849623562377	NA
Root179|3288	48.321860267246	0.334194238521493	0.860426712178286	0.519183856710439	NA
Root179|3276	959.896261646041	4.22802168424678	1.28230793843755	4.64824441608807e-05	0.00071097011182438
Root179|1883	263.762592879758	4.35715696597098	1.49854493733505	0.000139685315776005	0.00180785033687022
Root179|1593	603.945767124287	1.04360554181198	1.03031090224612	0.0938840353056346	0.180930884376127
Root179|1594	2704.43021207891	3.19701616780023	1.39422562240973	0.00122703056899939	0.00801739391200574
Root179|486	43.7361352003423	0.563248408364913	0.793990205143245	0.309030876037951	NA
Root179|1440	0.71445418763779	-0.116498389183833	1.01687000071631	0.977926704752363	NA
Root179|364	49.1932832532135	-0.202926399677499	0.918120265603678	0.624735127110541	NA
Root179|2776	414.577127336196	4.65657109377109	1.63253282387576	0.000148302521780029	0.00188316221052754
Root179|1052	375.486525505904	-0.404428780531724	0.664918565233698	0.42462110780926	0.525312510212559
Root179|961	753.612134227182	-0.486684425405248	0.863162335819435	0.350976519810595	0.464764899816233
Root179|1063	113.618181384516	-0.258516671930956	0.750432788486268	0.617538128913656	NA
Root179|2395	810.169450415038	1.33384162361787	1.46339863677866	0.0488487197903397	0.109583961396329
Root179|3018	4899.22858661056	0.248519701388305	0.760103944036367	0.642816802613317	0.708045348868678
Root179|770	17.6591489261415	0.334889467670452	0.976482096371894	0.442139972458975	NA
Root179|1867	64.3412008855739	0.466773590434733	0.815723212471984	0.391636253386263	NA
Root179|3381	77.0619334691397	-0.464380321384903	0.740174614872351	0.375432051063583	NA
Root179|819	43.4437749278365	0.682586215660528	0.825631783776797	0.229716046478896	NA
Root179|1135	599.796743564167	4.21899895375349	1.75040368705232	NA	NA
Root179|791	11.9419068216618	-0.108781616945881	0.94507984103059	0.743327581178893	NA
Root179|1776	7.68955041381226	-0.109802101098135	0.970404492741219	0.618073636043134	NA
Root179|2199	931.374495018108	1.1756180019677	1.42733936589167	0.0631005482392356	0.132708340515642
Root179|548	156.386226391099	-0.328913645008071	0.730214198087314	0.528133379826601	0.601410769244166
Root179|851	116.142815420779	-0.629300145507421	0.735974781497809	0.239866950797844	NA
Root179|1144	10.4256521952095	-0.127439871770797	0.90551342342318	0.719849316379369	NA
Root179|505	61.8885169358445	-0.400323195312783	0.725684401573959	0.440446670787583	NA
Root179|3275	15.4876230365003	0.27003754866998	0.952194524320132	0.531505569183162	NA
Root179|2422	365.454558580771	2.93415288536633	2.15672935433366	NA	NA
Root179|1523	98.9016302151504	0.0712584933370192	0.691483959865517	0.89422590167155	NA
Root179|2778	755.550569617939	2.37804974171311	1.49571078920353	0.00745347131740964	0.0298582511703374
Root179|1724	57.5789169463968	-0.347557017526065	0.769977529397792	0.51066647733959	NA
Root179|2202	16.705130294584	0.191550614702806	0.929984289291993	0.659375184146039	NA
Root179|896	3211.67615238236	3.19632857656336	1.17068452727121	0.000415913438550694	0.0036931740945052
Root179|3285	2.08868780209546	-0.17514537764221	1.02745929875488	0.688137019623069	NA
Root179|3284	7.69967860073852	-0.745075425234537	1.34881652956988	0.0922040575489378	NA
Root179|3282	35.522271214	0.452775095790307	0.836667890352694	0.407069137302563	NA
Root179|315	2.92088867021924	-0.202348868811815	1.03413490054122	0.576947173723802	NA
Root179|2417	47.3431875708395	-1.02430976620968	1.35835536628837	0.0669869224411644	NA
Root179|1610	2.68790132334532	-0.180053172519231	1.03007441592158	NA	NA
Root179|710	56.3341719555997	-0.334825905198182	0.753488500931761	0.519910934939268	NA
Root179|522	0.0224376233120263	-0.0219096879450803	1.0149092718983	0.258706717147049	NA
Root179|568	0.489580745998274	-0.102812628700168	1.01512204928931	0.866966205682603	NA
Root179|2254	19.2989384465628	-4.59527208725051	3.76214303545204	0.00471034667781483	NA
Root179|68	160.229000884533	-0.648709957336157	0.716101273332806	0.220152601283447	0.339045081610434
Root179|3409	71.731148794054	0.276957723202111	0.763497845473795	0.600067315071525	NA
Root179|2834	208.768324043227	-0.639216115478263	0.749871661715903	0.230714632618143	0.350600371032167
Root179|529	133.556745144305	-0.0555295728049201	0.668735812966709	0.907803528600594	0.931328924921036
Root179|2482	612.994738052481	0.601494200355682	1.30499928925727	NA	NA
Root179|1103	6.79802133009276	-0.0721836306587608	0.967152216526961	0.709867537145108	NA
Root179|3280	1398.46149185297	3.25834045489428	1.70490118227683	NA	NA
Root179|3278	1394.74854686983	3.60629919683945	1.23742138373037	0.000198163926648295	0.00229938487300521
Root179|2190	50.730888419997	-0.450512652786449	0.80129870400244	0.387155777677332	NA
Root179|3013	1.70712083173835	-0.213638407824029	1.03082971823681	0.702209936335601	NA
Root179|1278	0.5770591515536	-0.108717707640166	1.01581224953099	0.914960255643648	NA
Root179|2501	6.32334412373817	-0.0519948696902272	0.965234564937028	0.763076813352516	NA
Root179|1208	33.0653562065007	1.4024938088997	1.44926612703186	0.0468499134919645	NA
Root179|1535	133.475291047874	0.167033320917675	0.639865903954452	0.742778704354664	0.788470138849667
Root179|3362	525.146524441783	6.47846171823489	2.94840372325349	NA	NA
Root179|102	2.25128975770371	-0.184360395910886	1.02923323446257	0.659455655893664	NA
Root179|1435	17.9190309112267	0.452939369658303	0.904711287096373	0.3956361720677	NA
Root179|1949	0.219832057734705	-0.0758202218186709	1.01304311157823	0.644724121084619	NA
Root179|1952	8.7336080318609	-0.152261638266268	0.976190555158914	0.531157287736346	NA
Root179|1382	13.8742446608928	0.223340587651498	0.836153959555576	0.667752145302406	NA
Root179|1143	6.11301953110119	-0.569683656213271	1.19791318513586	0.162028823728057	NA
Root179|1268	4.68825681006845	-0.0612340336177696	0.973368785977173	NA	NA
Root179|2010	69.3213199454721	0.266457434972142	0.793569919644652	0.614911864050471	NA
Root179|298	876.751470481701	2.56267076879611	1.83464051614461	NA	NA
Root179|3029	41.2998343860674	-0.228394461493843	0.818587708878328	0.646649003493052	NA
Root179|3030	74.7942090117628	0.151840662722224	0.706522413467734	0.77142003850909	NA
Root179|504	67.5044635666979	-0.804891621224616	1.15268798081886	0.124831078506537	NA
Root179|668	3.01725198955285	-0.366073219218579	1.07694345877414	0.4078021852459	NA
Root179|703	8.15019443455435	-0.291561707569181	0.997135048783593	0.401994417786185	NA
Root179|2393	28.2008564387836	0.0859315977505965	0.733634103567578	0.872587086696629	NA
Root179|577	3.87581768822844	-0.252767605072535	1.04721006634734	0.456099797379795	NA
Root179|3439	200.84460824521	-0.312461707201766	0.712668877839632	0.544218976263723	0.614529146015915
Root179|589	62.242065764457	0.300801545744699	0.828719893497696	0.568527842876104	NA
Root179|543	71.5819460083618	-0.818373690029989	0.876237627380743	0.148606516507269	NA
Root179|2747	1488.00749391109	3.64758449331918	1.69211887602736	NA	NA
Root179|3165	8.57697257848369	-0.148945503770575	0.974925565310342	0.538698294684781	NA
Root179|2340	24.6263786763511	-0.547035040385119	0.932722598342503	0.278758203253476	NA
Root179|2710	11.0826440801904	0.370164702938059	1.04058482528369	0.323768966739039	NA
Root179|2037	7.21080053150481	-0.135862365278973	0.959958563042526	0.586125758336179	NA
Root179|1884	113.23495349611	0.883088175283656	1.24414317038779	0.113119015576224	NA
Root179|1577	70.2378610125801	-0.0614931561801103	0.788045417027015	0.898092674671277	NA
Root179|1568	474.273791677348	1.49013203471531	1.46376212495889	0.0369954933240761	0.0918744170003808
Root179|3270	32.4434421792271	0.357555269642548	0.809200438983627	0.5033873856955	NA
Root179|2147	9.75157832571464	-0.918312424275471	1.55872833265297	0.054164653555844	NA
Root179|592	15.50923741923	-0.219216435015122	0.934824857036029	0.557179807861662	NA
Root179|567	0	NA	NA	NA	NA
Root179|1378	27.1211580340423	-0.0459801196751405	0.761318818087733	0.925527978182425	NA
Root179|795	147.164224048239	-0.683556226988645	0.729106113341026	0.205308551106374	0.320586206251948
Root179|840	25.3474354459622	-0.482634494389411	0.987888197628975	0.289769934952019	NA
Root179|2686	483.222598994519	1.9392456117144	1.64876623629817	0.0178608151786148	0.0547242408279439
Root179|3211	54.0288297614734	-0.0474581620414288	0.832985413083768	0.9160034998279	NA
Root179|3314	356.17213448311	0.707271177971066	1.21382223061971	0.133849057774346	0.233368953062526
Root179|1053	30.192913556785	-0.650753935400154	1.06375768347452	0.181542547367524	NA
Root179|1563	61.5872878415537	-0.263674797281392	0.709225001920599	0.606407930502057	NA
Root179|1939	7.05954536444914	-0.179048060950614	0.983535922230274	0.570487983330687	NA
Root179|1856	23.0053890522524	-0.238524535321708	0.898415532139041	0.587945865137484	NA
Root179|1212	3028.5214399422	2.43108150271798	1.20516531623656	0.00377416797731919	0.0186765812407045
Root179|1076	1.67621944022712	-0.148039695728895	1.02323064946006	0.772382709057046	NA
Root179|2218	1.83988511158616	-0.151356070671916	1.02412422683545	NA	NA
Root179|2255	17.8944088641573	0.170973439707028	0.924744400955278	0.695094707796711	NA
Root179|3119	7.53266290169298	-0.136102933912291	0.964155849781872	0.578163980224808	NA
Root179|1431	10.3669070506756	0.107078880490477	0.976196937001875	NA	NA
Root179|2476	493.481303637144	3.95171706286916	4.81191520041801	NA	NA
Root179|3261	683.275866971171	5.60511669475957	3.77423040160792	NA	NA
Root179|3117	133.846663068325	0.346054436003678	0.747095885982552	0.519292737657033	0.595968171786358
Root179|3088	29.6011638617578	0.78509380661598	1.22765801911109	NA	NA
Root179|1525	309.051825756586	3.84600290342632	1.41866965569437	0.000301024751183997	0.00302372623204224
Root179|3269	59.3429207530298	0.261182999395369	0.80347002959908	0.615499919284605	NA
Root179|3051	52.6538856546482	-0.0637073428392213	0.899594801751377	0.871256453525665	NA
Root179|1051	4030.49403431333	0.72804740204024	0.846134194495085	0.204295157788167	0.320586206251948
Root179|1237	3615.00409139157	4.3464621099317	1.06941299955678	2.75649302576449e-06	0.000142701523564577
Root179|1494	35.4363023933152	-0.211078490093364	0.895140299564353	0.626595482653492	NA
Root179|1887	58.4692301401892	0.0513656678665605	0.775752207900314	0.9264740248808	NA
Root179|1293	3.03478891734726	-0.216061991733896	1.03688823072984	0.552167962896447	NA
Root179|2231	2029.94448603736	-0.562085438289579	0.688147519627133	0.278208435852455	0.402419040869583
Root179|391	1531.95745324145	-0.549276312882232	0.674351043653757	0.288552002117423	0.409695142246889
Root179|9	30.8344357679692	0.587949006219874	0.891497518960324	0.293975435739459	NA
Root179|756	87.1007842590821	-0.212960863906804	0.87780438086675	0.640740012490911	NA
Root179|1221	43.6100974931057	0.239506646534797	0.772747618191254	0.652168714687845	NA
Root179|1624	731.781890445096	2.53925019586571	1.1482250272082	0.00226740955434837	0.0128882085589987
Root179|3187	18.7978805933252	-0.477016974620883	1.01018649086996	0.250177604566892	NA
Root179|2241	20.6063380883285	-0.125179735201118	0.787563461375666	0.804805666228749	NA
Root179|894	36.1018595738947	1.12470146162222	1.21879801345232	0.0818117667302053	NA
Root179|1888	786.766974819625	1.26679154909258	1.21572786873864	0.0577710563457813	0.12421699974668
Root179|800	58.4491875336647	-0.217385437412599	0.769885371783389	0.672891739345306	NA
Root179|1746	27.5324011943492	-0.727746545926177	1.16617450157188	0.111925982813652	NA
Root179|637	2.926182925388	-0.319539521327413	1.0612043692586	0.455271953911292	NA
Root179|1331	85.3488008512961	-0.701732076895868	1.08339471604278	0.169089311044991	NA
Root179|1755	11.1337624884069	0.3023971900162	1.00637139437182	0.422401079270634	NA
Root179|2375	25.5253569116311	0.810736858934387	1.12215776018691	0.155637161167908	NA
Root179|260	4.46383985785141	-0.521400771952431	1.15788909137187	0.228487364485636	NA
Root179|1383	6.84651096051089	-0.169137493032003	0.951580681981658	0.547343998963738	NA
Root179|3297	62.8166276830676	-0.0693361142312087	0.680681098846701	0.886732335276637	NA
Root179|2292	2510.45735966059	3.98872410928271	1.164838086459	3.520118645727e-05	0.000574207336375745
Root179|218	36.1712856112776	-0.260140884036225	0.740466385803564	0.618179490625621	NA
Root179|2900	33.042279153523	0.19012665927578	0.798612694065396	0.714052379863247	NA
Root179|1225	2740.01053998485	4.24623951180135	1.74488942819059	0.000498038459519447	0.00403831184646491
Root179|3011	37.7075566316846	-1.37575731550214	1.21040227057537	0.0472651619644133	NA
Root179|3010	644.110807003757	1.08168270517013	0.993396779340889	0.0838682143342588	0.163603792020163
Root179|1491	47.214166347875	-0.401409038831874	0.927652506566967	0.392920619850621	NA
Root179|1693	28.8264636515721	-0.16966030032818	0.741325467303841	0.740996462356156	NA
Root179|373	38.3330856157815	0.0521245999231555	0.854142206232144	0.919572830886411	NA
Root179|2011	809.46607227647	2.50591774583483	1.72697389526503	0.00755005521026961	0.0300661961923754
Root179|871	1987.36444605068	4.57475587538062	1.12862917892654	2.66396013594516e-06	0.000142701523564577
Root179|1861	63.7965898675996	-1.05149443673274	0.962368537454728	0.0802479254018935	NA
Root179|825	34.7232586649279	-0.0581759147425045	0.739680724637014	0.906878371226169	NA
Root179|1634	64.9627547590908	0.0688620495992143	0.698765030840107	0.899075439666851	NA
Root179|2366	367.196895320466	1.40937009495769	1.27813175473758	0.0430995448394509	0.101066180059061
Root179|3019	164.574278103705	-0.272846630096821	0.670966633125513	0.587236535142286	0.658683646917931
Root179|381	722.782580590216	1.40458493383685	1.55158543846303	0.0418490967934285	0.0998739083048842
Root179|1417	777.652930544383	2.26634827359182	1.60248612210756	0.00994509249159036	0.036375256776306
Root179|2787	1347.59128270809	2.43380806441597	1.43892348586655	0.00642347911131983	0.027018759011989
Root179|1988	556.066253184454	-0.744951393628219	0.866741705135381	0.184476699760218	0.299163419129222
Root179|1088	24.1778524320766	-1.43483065956273	1.93469173956327	0.0180512326086309	NA
Root179|177	726.392325969335	2.89664012659188	1.32955668185565	0.00179493300523137	0.0107856242189349
Root179|1059	369.389272688697	0.901405658489604	0.810638746742752	0.119491526855741	0.213877121207218
Root179|2478	1829.29096394919	1.36175319613744	1.56637470733024	0.0447635313709442	0.104241718382856
Root179|842	376.590336782776	3.67872670572166	3.00000281371942	0.00322143150127793	0.0166771030796927
Root179|3181	13.0454802320906	-0.524588237037561	1.0718863974975	0.140531972015755	NA
Root179|2540	18.6778922074983	-0.524649844820055	1.01955832068622	0.218789459855525	NA
Root179|1223	33.2641068589534	-0.23624118999562	0.886336587119557	0.602239311578557	NA
Root179|2321	47.6840777806103	0.428990796723179	0.777765210837118	0.422644537386255	NA
Root179|1907	64.0677629441404	-0.378094157712449	0.743450738855519	0.4756246302502	NA
Root179|1492	51.7633485914835	-0.0568014472211102	0.810480453231189	0.903679019557498	NA
Root179|2185	70.3204457172621	-0.150166069951496	0.762616001284386	0.760161384544052	NA
Root179|433	5.30408610859051	-0.105004138512664	0.971588578154722	0.751149768340108	NA
Root179|998	9.55006238059446	0.277735619305685	0.959166448036068	0.522074100726149	NA
Root179|3271	41.7489312328039	-0.0451426880795552	0.745067814922688	0.926143000557199	NA
Root179|1644	888.885491408693	2.99786821227046	2.2398873786357	NA	NA
Root179|1911	95.2325206960299	-1.04965443290683	0.853199056788474	0.0784054500109784	NA
Root179|2299	460.339716685428	4.00258685404787	1.74347605042261	NA	NA
Root179|694	588.731554555683	5.36785069565021	4.01793910363472	NA	NA
Root179|1151	160.907785732286	-0.164185914325874	0.71640594195587	0.744462688373849	0.788553648170613
Root179|409	86.6756184120749	-0.395959046394871	0.734661004162815	0.447708758771439	NA
Root179|3052	743.165198861386	1.67703409406595	1.74759336093121	0.0264931237392647	0.0710353477152396
Root179|934	133.909419051514	0.197144728083448	0.742274402303301	0.710326401179042	0.760930905559565
Root179|3122	20.3671115179463	-0.209029193229991	0.823904091246914	0.682532748848239	NA
Root179|1868	91.0799719066608	0.382947037781279	0.802100545808393	0.475925146624615	NA
Root179|1064	1282.08467426148	3.90880100176592	2.00682111765068	NA	NA
Root179|3167	19.4571320312022	0.363324182542503	1.08999832942487	NA	NA
Root179|3147	109.669161487593	0.241520864983542	0.760789049739751	0.648939214668769	NA
Root179|3004	29533.3931650658	1.8085733279997	1.20747114979175	0.0199440990872571	0.0581992345491817
Root179|3424	85.9916402641917	0.142154649771692	0.730799802331806	0.788691286348493	NA
Root179|1157	1034.69046954283	3.28874414290764	1.1933209292375	0.000362066307283396	0.00339077233593077
Root179|1855	52.1543013450743	0.256125477489607	0.719804267468771	0.623671241662321	NA
Root179|3076	14.2396495897608	-0.368407483632701	0.977598304231157	0.38562902476167	NA
Root179|2313	531.116887743568	3.36278610410352	1.82087047572981	NA	NA
Root179|1122	0.818831624081077	-0.121569382744014	1.01765710769201	0.981539189718239	NA
Root179|129	822.781863343147	2.94956961462561	1.81245399182195	NA	NA
Root179|1475	37.7040713561202	0.0717928990573245	0.787399647258079	0.892536449111808	NA
Root179|209	2.25473785108466	-0.242450912247545	1.03875550825179	0.596148589942626	NA
Root179|2897	12.6754445393934	0.21322389825464	0.9614544676709	0.592960725372985	NA
Root179|2751	26.8189958158319	0.4799423121373	0.871632758361554	0.36761916234395	NA
Root179|2461	36.0584796138784	0.73209780073162	1.08218045977187	0.18356589169786	NA
Root179|3281	749.602080046728	1.82772118386389	1.31549924192829	0.0182122330943744	0.0549371111936049
Root179|1132	1599.45536701164	2.51877779556418	1.19617658035199	0.00290596146709431	0.0157718715109232
Root179|942	34.5303944598165	-0.0483761475094629	0.765180021972796	0.920249151769752	NA
Root179|1224	50.6237386989652	-0.683274487206979	1.07444391376447	0.177988772817447	NA
Root179|271	825.457006898409	2.59851856205869	1.49718702723478	0.00495477656788111	0.0226531506363227
Root179|1573	107.462293871918	0.318215611304546	0.700244839904605	0.543464342506499	NA
Root179|3413	316.534409684441	1.31591660325804	1.6069040114774	0.0452430448949654	0.104634258468425
Root179|545	1847.43163034984	3.31099802132507	1.04168705603139	0.000104405263643127	0.00139371618304697
Root179|764	133.576904081535	0.15523387774308	0.690923005463887	0.768497687867737	0.810656651935717
Root179|2369	51.3286259723606	-0.0481062125702498	0.705074019036471	0.920333942056622	NA
Root179|2008	26.2998170020338	-0.539265986278245	1.05563335256116	0.189963740637334	NA
Root179|2505	206.918227381817	1.72934055432354	1.31117630376176	0.0218330492926103	0.061199010215336
Root179|674	347.009448355481	-0.206546965004471	0.650962298834207	0.679903939113622	0.735963652090263
Root179|78	520.349547147446	1.00647783324903	1.46507335986731	0.0691637238477986	0.142782779599903
Root179|2077	41.4529811665169	0.365001646341055	0.921791479305429	0.459962806502511	NA
Root179|493	622.879697608829	4.35424557158117	1.64234668839357	0.000278663175267205	0.00290326530964795
Root179|3422	27.7012252594085	-0.248157800060726	0.788822221575345	0.634799321269239	NA
Root179|2857	26.0097688485	-0.237815865005695	0.826796842759153	0.632154800352768	NA
Root179|1236	520.048699622118	3.30930586909362	1.96063186270352	0.00293058126658125	0.0157782495392734
Root179|2298	2589.13543538556	3.53256051847215	1.40715306526286	0.000596893115713955	0.00472598902206461
Root179|2148	1071.86309913161	1.01317664581307	1.9981516021336	NA	NA
Root179|3138	401.86823158601	1.09198324558363	1.04227883380383	0.0826865220883925	0.161767527225256
Root179|2867	580.048866118191	8.62936618587086	2.23916924007274	NA	NA
Root179|1865	43.8429147507848	-1.17707118511006	1.10503823604711	0.0649796951210397	NA
Root179|2326	56.6110592800757	0.0133127773992492	0.693734663588054	0.983718824694343	NA
Root179|2223	146.619601858513	-0.836483510727586	0.790459645692417	0.134767686296732	0.234363444128425
Root179|3143	498.287723097907	5.9699447584388	2.79913497976216	NA	NA
Root179|829	75.9722225668243	0.142287526568454	0.681427169560943	0.785965431684124	NA
Root179|3238	45.8304423708932	-0.269204663888143	0.811861546419866	0.59050351750422	NA
Root179|2291	9219.04334479261	2.54758885427179	1.36358814429838	0.00432737197303142	0.0205093051961278
Root179|369	284.031760959923	-0.487132886504928	0.708168950339119	0.351508668657448	0.464764899816233
Root179|889	743.665752301734	0.854575188861525	1.46516575713996	0.0567947492104191	0.123299568447136
Root179|1365	865.613380374969	-0.531474755987195	0.63285123424696	0.286128787216901	0.407976003807149
Root179|1497	252.38680857264	-0.218204813806942	0.674212670557915	0.662601008626373	0.723913114944073
Root179|1438	0.695566322672816	-0.115613647491014	1.01673550061574	0.970638983187254	NA
Root179|1876	22.6176116376959	-0.417600125501811	0.955880018687687	0.353157563334413	NA
Root179|174	1432.27270041511	2.85168617568735	1.03279420499575	0.000475835070241992	0.00397398595479096
Root179|2041	1028.14229763161	1.16118127872777	1.61946457522986	0.0519459585501836	0.115022499840184
Root179|1787	1239.59653435259	2.57486753649543	1.0971086776361	0.00162657071647695	0.0100429549742109
Root179|1129	4.17233422028611	-0.272786149141285	1.05313644549979	0.419608500367835	NA
Root179|1913	30.0300528798776	0.452120550780131	1.03773661612232	0.284794335299327	NA
Root179|3021	56.5394298251894	-0.717073261162649	0.899129756044244	0.191207534220915	NA
Root179|1220	623.469419697325	4.01133660744305	1.87970196351377	NA	NA
Root179|1228	12.9825336284681	-0.251089711689943	0.930607306712477	0.509178786106737	NA
Root179|1446	701.553544127061	2.00514524596005	1.81994058059863	0.0164264488887739	0.0521462268969097
Root179|270	9.6135046798282	-0.0171228886156708	0.939063552925944	0.946103896234011	NA
Root179|269	46.8177800811078	0.859826212168744	0.998435708170356	0.15083885968476	NA
Root179|536	100.729004959507	-0.195320833301333	0.709405267267178	0.702537455707389	NA
Root179|1670	936.281954712732	1.60552685145794	1.5877967857085	0.0303965221630761	0.0789840131882248
Root179|1616	21.5548467531175	-0.561401291050934	1.05506100125106	0.189690082301187	NA
Root179|1615	30.4396079173725	0.35029552489253	0.836252178689498	0.503892520672742	NA
Root179|1575	71.8804865974059	0.0718511096849906	0.68174791140629	0.891038984448619	NA
Root179|607	859.003428710771	2.03384219188066	2.37317114895401	NA	NA
Root179|766	992.133512165669	4.98818989286707	1.36627243946455	1.09212954326296e-05	0.00027222340096888
Root179|765	681.265595862072	4.95024470347153	1.96310740901325	NA	NA
Root179|876	109.458287799769	0.865638505960633	1.12364381367186	0.134335634922795	NA
Root179|875	1478.94165164744	1.43956445883455	1.21384436332841	0.0395296430310673	0.0964948001267629
Root179|874	166.405088166339	0.0988978810910444	0.738970212356759	0.851740493970065	0.883237831189297
Root179|873	5560.47106026158	3.29334427049534	1.07747817575262	0.000159692886527353	0.00195406022968925
Root179|872	137.020468579995	0.153004515406606	0.726503957322118	0.773203903823432	0.814344643619984
Root179|1381	24.7316647925672	0.194485624984514	0.81815484198404	0.707546673787605	NA
Root179|623	967.186055337491	1.65199965763208	1.35580887610015	0.0271530127298739	0.0722291603446844
Root179|2785	1433.48442317045	4.26969857651734	1.21923186693737	2.31842181488444e-05	0.000458911141593302
Root179|2327	706.112900712693	2.69111274997856	2.02942257381607	NA	NA
Root179|1515	796.964585313179	2.30314938647022	1.90497768471702	0.0109153055405747	0.0388309093546857
Root179|1516	1512.46490924779	3.24000221579207	1.1771110899826	0.000375703671415079	0.00346367905290888
Root179|1517	4775.04862912939	5.3667582159017	1.43119219734619	7.13925256893177e-06	0.000215794285337186
Root179|3309	964.251021929691	0.363489345502797	0.731909361403876	0.492879093379883	0.572514016559199
Root179|472	1582.41986832104	4.10694308546373	1.48797661783311	NA	NA
Root179|473	3797.35123560909	3.60094833269536	1.01575373735518	2.72943851816814e-05	0.000506366034674236
Root179|474	3176.89907938648	5.14839394270518	1.21903972275484	1.12011185634973e-06	8.3174437560053e-05
Root179|475	1267.86274468312	4.54643994923016	1.19683527712899	7.24284964727421e-06	0.000215794285337186
Root179|476	3415.48075380764	4.42516996987098	0.9181190492499	9.00938996721373e-08	1.01055324132247e-05
Root179|477	4403.03181302482	4.86713438244315	1.06556215305391	2.66530189525354e-07	2.56249739357948e-05
Root179|478	466.297079894396	2.02318270101584	1.52148379791593	0.0146199234356175	0.0484523299132542
Root179|479	4378.02255524526	4.48359526940212	1.19668462668099	9.4741245650901e-06	0.000265670243012735
Root179|480	1266.7974745994	3.49666989754608	0.890049383717175	6.30295814045045e-06	0.000215794285337186
Root179|481	484.459231096336	2.17193484365244	1.50202647626001	0.010876741189084	0.0388309093546857
Root179|482	665.845416129129	2.95740207409632	1.34798313054299	0.00169713462937206	0.0102936060301786
Root179|483	2803.7574407676	3.84499043838501	0.971268775479404	4.87197673472106e-06	0.000215794285337186
Root179|484	879.60151161378	1.81531827504119	2.76825074601404	0.0166538750687522	0.0526199902407052
Root179|485	2188.77362499553	2.93206022929396	1.03182014148404	0.000355329849792697	0.00339077233593077
Root179|487	1563.53946162867	4.86106240295055	1.76885675244782	NA	NA
Root179|488	1972.47546145648	4.48297660415003	1.16798020278213	6.34157262541763e-06	0.000215794285337186
Root179|489	767.698040104046	3.48344407956515	1.5691318899758	0.00113876918233998	0.00758803623480005
Root179|490	684.082146480144	1.29118368978891	1.4173400510871	0.0528286802295738	0.116569514080338
Root179|491	74.4771935841397	0.352076711426454	0.760511333440676	0.510958115419155	NA
Root179|492	1550.38373054077	3.84922445473078	1.11128729396589	3.08416177261085e-05	0.000546221282359763
Root179|494	1108.41398003958	3.75244947556064	1.55327863822945	0.000659279901965703	0.00515924853515021
Root179|495	959.627357030364	3.07003501734587	1.21837735435046	0.000761657268322021	0.00551177786645936
Root179|497	3154.01380786984	3.47733679855817	1.30255634084115	0.00043265090058352	0.00378148124795726
Root179|498	66.8703342451391	0.481755818267088	0.890223979894441	NA	NA
Root179|878	340.180670425413	1.28277830033639	1.25873654267945	0.0555589740914078	0.121399966115316
Root179|2745	1059.11108893804	1.41170940320897	1.20884746274744	0.0423312019647483	0.0999610488500899
Root179|2899	36.3743093874677	-0.446692439790045	1.00863203625555	0.292276293068266	NA
Root179|2898	31.3745886757821	0.299651233768854	0.826203748746242	0.569238944281997	NA
Root179|2304	115.229711809887	0.0265493884750905	0.667458890117079	0.962950704592368	NA
Root179|2297	779.749968084945	2.29704620418688	1.61143786953325	0.00979608271083491	0.0360260309529612
Root179|2249	22.139719870442	0.0876604764067849	0.759659953997571	0.869663710658822	NA
Root179|3403	31.525824212528	0.22008086914782	0.93012473634492	0.605050458277307	NA
Root179|1102	30.4568819910337	0.0735402018337247	0.757699690159154	0.885103040414406	NA
Root179|3161	19.8382555764833	0.407363534399028	0.843187872834703	0.443383327856793	NA
Root179|2947	42.7639075555995	-0.207159031611378	0.776874824999067	0.688086326403223	NA
Root179|2951	120.661695729705	0.111463228546841	0.69383203413102	0.833851727559492	NA
Root179|596	70.1024938899933	-0.2237854131958	0.898026564763945	0.611506528772816	NA
Root179|3054	84.4635991132333	-0.815287717550064	1.15243948658134	0.128435406469407	NA
Root179|1648	18.0377470190943	-0.165717402212093	0.89334176274889	0.690381904798789	NA
Root179|3028	9.43312428234871	-1.00642135214716	1.67290422445799	0.0491548437226205	NA
Root179|3352	25.8445217060511	-0.129300064280148	0.7575712309837	0.795115816741624	NA
Root179|3353	97.3038333016587	0.0105507455986544	0.664006811202122	0.987652811003276	NA
Root179|3241	739.722287534471	1.39537624141291	1.56913975593646	0.042269002026034	0.0999610488500899
Root179|1521	24.5366389151019	-0.213428759290178	0.892874707139195	0.623724797251351	NA
Root179|1524	101.874065363485	0.24864758603786	0.720858310702943	0.637661268615588	NA
Root179|1526	6196.40046224851	3.78164967878632	1.15183499782932	6.23990173666447e-05	0.000912924754081563
Root179|1209	9.08457318920222	-0.240558475782777	0.976257524347738	0.397180317622404	NA
Root179|2957	48.4011343793768	-0.222420131580774	0.748336803433507	0.661939952744508	NA
Root179|1341	4.5919040086455	-0.0657546250578876	0.967961934651303	0.85173735909483	NA
Root179|1342	1053.43864523198	4.58786536750677	1.43863070358707	5.80387565049596e-05	0.000868001847285285
Root179|1645	726.969364169217	4.2989569445793	1.92022000807939	NA	NA
Root179|3252	425.80507926014	1.44794932883929	1.49168352338857	0.0397461613659256	0.0964948001267629
Root179|3250	236.141248853528	-0.713462088116355	0.69787453875009	0.177622171260043	0.291190972743663
Root179|3049	24.3949529372275	-0.464657784360729	1.02365799365	0.246721284558177	NA
Root179|3295	2709.73192796129	2.56126126275031	1.04000247899018	0.00127933082902894	0.00827874661477383
Root179|3294	182.302793610145	1.04001617300003	1.11965226857613	0.0956910876622399	0.181121079412433
Root179|3293	11.4568302199919	0.449395578268274	1.01124922110488	0.335852902702495	NA
Root179|3292	7.84681882935894	-0.783433823638624	1.38744860236151	0.0842899737520429	NA
Root179|3291	3706.93710597089	2.87062341381549	1.62301404739177	0.00391932794409763	0.0191138239592587
Root179|3290	1416.60612382207	2.78305466935452	1.19415865623499	0.0014521705011992	0.00921991271044396
Root179|1635	0.955729451646014	-0.127324380504524	1.01865256363635	0.93573292736996	NA
Root179|1628	97.8480732834321	-0.426101657342124	0.898356932410713	0.387868747349809	NA
Root179|1321	41.80794835605	0.192676980598037	0.897428289272182	0.67951573485429	NA
Root179|3349	1108.34401851646	2.2759497854184	2.05673816664951	0.0116727543217985	0.0407034386454423
Root179|1230	24.6370098814605	0.362340132086632	0.933884714931444	0.439116205662015	NA
Root179|2871	15.2626431154918	0.450565786260629	0.975026931643027	0.363127203073467	NA
Root179|2870	8.51498082337955	0.183811967707927	0.998247306238099	NA	NA
Root179|385	50.9726441568415	-0.242145252497836	0.698114826427085	0.635493378916464	NA
Root179|1853	25.0242149668147	-0.360704348197356	0.949887963925354	0.40265457338004	NA
Root179|2195	7.22873101895036	-0.128943628356693	0.961166697192396	0.597134902760317	NA
Root179|3148	939.026659759865	2.70007772231506	2.18027117057653	NA	NA
Root179|2290	49.1491553210053	0.153579109499133	0.708035235157458	0.769787651460486	NA
Root179|2289	13.7580453661833	-0.227090586171569	0.853551501454517	0.648740482412395	NA
Root179|2288	646.017325782185	3.48016573050576	1.84867746962356	NA	NA
Root179|2287	102.169475487707	0.176135615305743	0.800764626941996	0.736355599407365	NA
Root179|3005	2097.58162500059	3.74594784653625	1.72445251677428	0.00109117544805285	0.00734361076539568
Root179|524	44.4115931518965	-0.366195695905398	0.9373397129634	0.415348926819042	NA
Root179|1851	2125.50896131412	3.13630090570523	1.32020307805862	0.00104345498587982	0.00709338591411229
Root179|2266	55.0407367906208	0.366771632628627	0.788563663842662	0.495838425255526	NA
Root179|3321	3217.85668009527	1.50167405156282	1.50714547662707	0.0368024166147725	0.0917334310434885
Root179|3168	6.21175373256474	-0.124855175205297	0.981326997804799	NA	NA
Root179|496	2144.90274874769	3.92416744090127	1.3750952028648	0.000205902621543277	0.00230954107164376
Root179|1159	775.564980525422	0.77975811324031	0.935181325269263	0.178193054284761	0.291190972743663
Root179|3323	2517.72782484099	2.34628769400419	1.13714644911519	0.00385729937241328	0.0189486312236068
Root179|2892	2160.86027283174	4.20285706634451	1.47586536595331	0.000189580273566896	0.00223837761597405
Root179|2891	1345.71776638691	3.94983563465596	1.1523398901736	3.37368605574801e-05	0.000567622678879603
Root179|1816	22.7771388268097	0.033305395309017	0.809150489638558	0.95277568600952	NA
Root179|2948	1361.37017932866	3.99570727716013	1.68400553091119	NA	NA
Root179|1646	61.9572296264095	-0.481894140445494	0.743139634006207	0.358434849229742	NA
Root179|2956	534.172813521234	2.53553344604697	1.64895095466608	0.00676187020736829	0.0277484063997492
Root179|1518	1221.03752784696	3.94271077573027	2.01532713879638	NA	NA
Root179|1519	858.646716595196	1.12049866933859	0.949198963022076	0.0742934472036265	0.148436434251284
Root179|181	2186.86974485817	4.88474902703938	1.29592834123649	7.3748418465903e-06	0.000215794285337186
Root179|180	877.725575056429	2.85878421204034	1.89787788942344	NA	NA
Root179|179	2145.16626157823	1.65460066184351	1.15040725446405	0.0233618065591107	0.0636538292076174
Root179|178	3915.25026771628	2.76625351481326	0.811540958841127	6.83681320398203e-05	0.000958578184641648
Root179|176	1697.48957935207	2.79956275126897	1.57630768703912	0.0039734350643065	0.0192382863185488
Root179|175	254.757406153813	0.457991173681851	0.766903472175726	0.397195343604885	0.501668426776308
Root179|2929	78.9476146786041	0.513972565461755	0.891630202571109	0.342096626778647	NA
Root179|277	24.1186265925802	0.358101812374977	0.893806534223807	0.484788755355238	NA
Root179|1702	797.501704077351	0.666772247196401	1.38383394258529	NA	NA
Root179|1708	22.6190341932664	0.218434139715001	0.933282217099595	0.613590351214106	NA
Root179|3283	55.4056409388702	0.642389660271885	1.00073552075706	0.237866032095743	NA
Root179|1574	36.1265943128101	-0.221821594650743	0.811667269227004	0.664455662805238	NA
Root179|1576	277.915210588573	0.823042931186873	0.992002048397913	0.158628467814945	0.266226830023586
Root179|2318	9.90202069733703	-0.279913281466057	0.986404156794196	0.340354810624008	NA
Root179|1694	393.619564035667	1.70860672068579	1.49149276795398	0.0250838254102761	0.0677968453860072
Root179|2300	229.209297022835	-0.0460866363438405	0.681861463236016	0.922877594247779	0.939226495666797
Root179|3302	513.631769103871	-0.49802028389709	0.994914446274806	0.294793093455523	0.414746248467845
Root179|301	71.1160409473319	0.324891241216196	0.844842060544648	0.522567286629554	NA
Root179|2310	29.1628489603822	-0.27213451105422	0.925665354430956	0.531804249941883	NA
Root179|2935	721.737621384962	1.31359629242887	1.15493994403919	0.0510823545141407	0.113891421262124
Root179|1889	2.01114959912119	-0.166021979568205	1.02614999822038	0.708189982394242	NA
Root179|3164	35.7839159779209	0.760793596250133	0.99050267280741	0.185115207749934	NA
Root179|3166	4.7221568250368	-0.522778918536252	1.16037032504063	0.218689344560833	NA
Root179|828	13.2439922612842	-0.667808615638243	1.16632403393059	0.111438130093041	NA
Root179|1752	29.5827019906846	-0.755680371145862	0.969654870884361	0.190147022796331	NA
Root179|2539	43.0421737180168	-0.183727356038411	0.87113501417642	0.683037199434185	NA
Root179|720	296.397631631902	-0.395956147754218	0.651362395256627	0.434090453209509	0.530872998790255
Root179|2708	3.32337791314607	-0.376681454749174	1.08258932295416	0.377267076696521	NA
Root179|1218	6.05465646186214	-0.0149113444169537	0.980159419792623	NA	NA
Root179|2045	16.7581141164384	-0.0301013582650166	0.867584023233528	0.94414705088626	NA
Root179|620	5.33466368180028	0.00654834028913535	0.966631441044151	0.920474591454093	NA
Root179|2403	1241.61296287453	4.97393396272673	1.45460516582885	2.44671543455233e-05	0.000470468424986776
Root179|2159	42.0764437856015	-0.4390512674021	0.817623583523828	0.414696796866981	NA
Root179|273	732.801864772584	2.96262153107827	2.33326588488202	NA	NA
Root179|1015	19.6614631457523	-0.167176353978659	0.909050631820063	0.689278498173843	NA
Root179|2796	312.521865698565	2.20137483748584	2.07812240994823	0.0127095507221975	0.0438642442873791
Root179|1232	12.2490863116276	0.151393651942946	0.9031114528802	0.716836679803079	NA
Root179|2869	4.65012852781046	-0.0673897023222481	0.968891754681746	0.845493591014532	NA
Root179|2674	56.4651532665035	-0.308733032042992	0.766886785236007	0.555821275987265	NA
Root179|2890	226.089968481608	5.48725885316741	1.52466357446549	1.07389031722856e-05	0.00027222340096888
Root179|2779	57.6614825397897	0.184578424317703	0.723217329888597	0.72837987666231	NA
Root179|1619	42.8455997190184	0.466985895015332	0.858755298943415	0.386708776433972	NA
Root179|1810	26.7851703982039	-0.847189399874829	1.25632148578023	0.0956565613323471	NA
Root179|441	16.5722421404873	-0.158734906115619	0.854048599872069	0.747263230067347	NA
Root179|1410	0.0224376233120263	-0.0219096879450803	1.0149092718983	0.258706717147049	NA
Root179|172	437.517580692407	2.2535995781778	1.90515352804437	0.0115858227109937	0.0406107223150979
Root179|3277	172.958504038693	0.651714903642985	0.864013734165034	0.247413924851067	0.371673150501714
Root179|2193	92.8521860198904	-0.394239773226119	0.705584765027433	0.446353401727756	NA
Root179|2788	36.8595148540777	-0.698938091737642	1.10048933972165	0.152356245259485	NA
Root179|159	9.57772970203275	-0.39297440957619	0.951376444218222	0.438435841312481	NA
Root179|1181	9.61961387445699	0.797430026535848	1.34684526558649	0.0898584117831404	NA
Root179|1300	1.25524442599511	-0.137416665263413	1.02068010479241	0.855724125673833	NA
Root179|2228	90.1943273396062	-0.24090392701459	0.689041366515968	0.634642717817444	NA
Root179|3315	23.8528224340214	-0.170309483143029	0.936058066088901	0.653541579699548	NA
Root179|1183	92.4328615401292	-0.663355143018232	0.764421644983151	0.221253806620356	NA
Root179|1586	92.5625174275189	-0.844336243291786	1.17412820324302	0.117929459134728	NA
Root179|2804	20.1046902911188	0.0299026685382207	0.809943440137952	0.957292800607431	NA
Root179|2999	725.710037857283	3.6602912032075	1.57872846543003	0.000836451308847335	0.00580341990571398
Root179|709	16.9097505961371	-0.475648118946933	1.0207685811145	0.278392060624974	NA
Root179|1846	853.436761511136	2.83234739229727	2.06446838517662	0.0059028930071307	0.0257674643057481
Root179|2192	42.0475818489843	-0.634083068245266	0.885111712959566	0.249241129433062	NA
Root179|1558	8.80131610977334	-0.44868799424748	1.03296304266248	0.249240561015553	NA
Root179|2384	43.6598265209347	-0.361660190882499	0.932711962910215	0.422461721801981	NA
Root179|1976	797.116496691113	3.89256337628697	1.96892940371831	NA	NA
Root179|2277	31.1987712378011	-0.0534654346081373	0.756642131981511	0.912995650909728	NA
Root179|523	42.9737686581202	-0.0942943890116782	0.715868991162265	0.849597369150285	NA
Root179|1812	1035.7537538974	1.11810714856631	1.42566042049302	0.0683369384284004	0.141510029422503
Root179|1579	1426.96895077782	3.09543119501984	1.66711356296615	NA	NA
Root179|1426	2.85655041032941	-0.208353212062211	1.03493823339564	0.575053776133023	NA
Root179|1622	41.4730291137783	0.864877635604621	1.12434286011623	0.138437895869102	NA
Root179|2594	4.26852099276766	0.0798476446051252	0.989126987430108	0.834784314959255	NA
Root179|1005	12.4606987510517	-0.492299662900003	1.05552215338349	0.15866146892847	NA
Root179|1358	50.7079213717371	-0.267659217695882	0.885514742986351	0.562086722324334	NA
Root179|1863	23.027959100985	-0.161506496146541	0.848847558149842	0.742814697149164	NA
Root179|600	267.659500124725	-0.390206254126842	0.726464499493776	0.451755946668848	0.544859770803109
Root179|2659	9.24236180623686	0.00203436210784017	0.940280524944096	0.989993188662727	NA
Root179|2551	906.511758909524	4.40194549884162	2.50576805641914	NA	NA
Root179|3020	93.3680654812275	-0.340455883570474	0.906746686688475	0.469569492908653	NA
Root179|2541	597.748584871198	2.88136529739133	2.62935188581896	0.00626627288107178	0.0265878671886646
Root179|1411	6.99720457970559	-0.174407893780751	0.983119371683494	0.578634029982299	NA
Root179|2284	8.24663209439785	0.0533834417587834	0.920157384685526	0.907795219073448	NA
Root179|1737	56.9550709610609	-0.405704605316325	0.942977447563995	0.387107601458263	NA
Root179|859	160.109560569616	-0.639944022588719	0.775931429579048	0.235680702755133	0.356433961694842
Root179|1499	72.2492380971431	0.279482688114862	0.740877822848737	0.597892074680894	NA
Root179|327	2.26769158007242	-0.184437404027654	1.02930604008011	0.657553392129696	NA
Root179|3417	188.015271838629	-0.187489413587908	0.73579485965931	0.712937654838446	0.760930905559565
Root179|1625	136.090612287362	-0.228443888091047	0.674537200546873	0.648360794901637	0.710662565095769
Root179|1402	459.863386654708	0.664586120240735	0.966986503824309	0.231227292012379	0.350600371032167
Root179|106	106.31256190559	-0.256427170435	0.74789975878969	0.610523389074556	NA
Root179|1591	45.946449079489	-0.182989578275251	0.812459427561716	0.716957826345291	NA
Root179|1138	961.308779276077	2.96408928761936	1.45531627207914	0.00227889571845593	0.0128882085589987
Root179|1062	0.790855408344986	-0.120319226056963	1.01745377332493	0.991643683152711	NA
Root179|3114	4.30695996015827	-0.273595152734387	1.0532514960382	0.407949538981248	NA
Root179|2398	3064.27657449759	0.482736515212172	0.919295637018781	0.358549247412087	0.470620498852571
Root179|863	897.033899937274	1.19220020287273	1.20616671544523	0.0671587000712828	0.140365854496812
Root179|1368	62.539121423802	0.110819485523147	0.695851553382976	0.829626642433285	NA
Root179|3426	3.98392647166844	-0.35925114783593	1.0796393992882	0.352084786025655	NA
Root179|1537	23.5671063833027	-0.108594041867176	0.954660807803666	0.744767432879312	NA
Root179|1749	38.7212245961872	-0.459418295177251	0.96424932185591	0.329427459619572	NA
Root179|2175	0.109916028867352	-0.0553088412271208	1.0125746489996	0.478624285321729	NA
Root179|1656	12.6107148282368	-0.505243945783648	1.06124576032304	0.151591688208672	NA
Root179|1661	309.435365387522	0.64601847964822	1.2963362796064	0.0559268803079621	0.121808383324461
Root179|2076	2.04182372139439	-0.155027946708008	1.02516779390536	NA	NA
Root179|233	15.8939110799068	-0.0627005049485153	0.891125812339808	0.874176451764842	NA
Root179|1588	6.24991923550751	-0.708365596132295	1.30405110006406	0.119216584919575	NA
Root179|2323	167.193796305195	-0.745863299788048	1.14517589889854	0.144560278863207	0.246926567702889
Root179|94	91.3490328028564	-0.727430099124315	1.13126306222652	0.152838345856455	NA
Root179|2165	14.9988412802694	-3.00380367395176	5.2381213477995	0.0125648233567419	NA
Root179|597	1003.11049758667	2.3769465909149	1.73346552738158	0.00931304267176401	0.0344377896598746
Root179|445	9.31708101725627	-0.47237131404936	1.04546293360703	0.227226339277192	NA
Root179|2658	31.0259473009441	0.441289470609358	0.862852360662796	0.405791893192732	NA
Root179|3132	89.2533072504257	-1.25870998995296	0.918386217317409	0.0452544412834157	NA
Root179|2673	55.0314479788941	-0.401973090423898	0.735946880137911	0.445400115117736	NA
Root179|1955	1.12188116560132	-0.133246852254356	1.01979707385775	0.888358192599573	NA
Root179|2416	55.0266084128564	-0.261218812274147	0.753873862986221	0.617722018235188	NA
Root179|3289	829.675685787034	4.28451275960327	1.99546027407489	NA	NA
Root179|1240	0.875067309169026	-0.123770133310677	1.01801603239786	0.961550790610142	NA
Root179|3244	24.2187342306442	-0.712713424252681	1.13164154689513	0.121693761404362	NA
Root179|3149	388.732522900359	1.26118683660384	1.29622795913021	0.0579944312153802	0.124300166267359
Root179|1505	0.686975180420952	-0.11499431967403	1.01665008721535	0.966332708048481	NA
Root179|328	43.217408731522	-1.24066307416328	1.13856413192161	0.0592681573654773	NA
Root179|2171	15.4306971828988	0.299333273901126	0.937707866261073	0.514334720213819	NA
Root179|2764	0.0445596267544617	-0.0311863933449119	1.01380641869729	0.258706717146355	NA
Root179|3032	12.0937260220592	-0.592536244563349	1.1186229473194	0.143207225884321	NA
Root179|96	112.702579004518	-0.450044440324342	0.708619932226084	0.391372120438476	NA
Root179|1403	1637.06444960239	0.409649698917401	0.846293632367121	0.437845114445255	0.532856712516559
Root179|2215	3.64199640303931	0.000798195772510316	0.968614335174306	0.961723333865405	NA
Root179|1761	546.69867847976	2.66723733755655	2.51936698098376	NA	NA
Root179|17	46.8914077042692	0.0368268765730521	0.729268215488059	0.947992287149211	NA
Root179|1796	23.9404958839292	-0.440568119620073	0.970579303998361	0.327514007990063	NA
Root179|1427	0.942380179105105	-0.126894850542207	1.01857256371249	0.93967011426977	NA
Root179|1204	46.3048190048492	-0.462069002830211	0.875294787131135	0.364305849919579	NA
Root179|3361	29.9583392544799	-0.0217608109336329	0.798653569980359	0.961025939496483	NA
Root179|1408	0	NA	NA	NA	NA
Root179|2424	5.27165730716172	-0.0314423386631336	0.944974273155378	0.852860832584382	NA
Root179|910	169.150815289307	0.675522834883863	1.21525290587832	0.129132400448283	0.228100014440143
Root179|2614	18.8254265797756	-0.2758152050051	1.00574128077282	0.419774788003717	NA
Root179|2325	32.4493320508125	0.126968000780725	0.749036789778741	0.807456912981855	NA
Root179|1572	11.2279066726503	0.188875838692721	0.931531633732409	0.661336554375887	NA
Root179|2350	2.53134837595429	-0.192672290248847	1.03138059035265	0.621469289103171	NA
Root179|500	74.2117711715783	0.815076836388641	1.22690377385919	NA	NA
Root179|696	14.8538543054987	-0.116480840170308	0.889040880458601	0.778513466738121	NA
Root179|2120	72.6869817593343	-0.494868098925208	0.740608039363439	0.351993382529183	NA
Root179|1957	0.835233446449785	-0.122337831698702	1.01778094964531	0.975333616650238	NA
Root179|2347	48.553581347537	0.285397374742058	0.75567012239171	0.593281068076474	NA
Root179|3310	87.7181226499393	-0.354321447587531	0.919554495002072	0.446738769985799	NA
Root179|3130	623.778797505166	1.09505028670027	1.47643974384351	0.0650712690395534	0.136426679325917
Root179|2303	10.5715755446339	-1.37490157706476	2.36225076019867	0.0297741651189979	NA
Root179|572	606.54868806122	0.640570751155291	1.33532085084348	NA	NA
Root179|1473	67.6533444748619	-0.0639111148942211	0.675671941086371	0.895295198516611	NA
Root179|1229	43.198202337306	0.107840793619203	0.727646763636518	0.838057741833464	NA
Root179|1165	3.15241565704104	0.0383539527356004	0.986773473203341	0.846505792827828	NA
Root179|65	91.7124996072173	-1.14180522926842	0.91105858447421	0.061254756059018	NA
Root179|1848	7.62283905937432	-0.71145043611505	1.31747664026855	0.0995117383750222	NA
Root179|1972	10.6532290524547	-0.150182429914294	0.949304947623699	0.692464142922228	NA
Root179|645	765.954573593465	5.27615966739931	2.79750351263963	NA	NA
Root179|1323	73.3035062031536	1.37721672757437	1.23722741782005	0.0461223417916037	NA
Root179|2258	454.327911154387	0.972053699216975	1.10861313933365	0.109624360376979	0.200481506885074
Root179|2259	495.015656266496	0.691326172917719	1.25009384728377	0.112274552498276	0.204142697855855
Root179|2260	1798.9479418703	0.307161551023044	0.948220110616485	0.499532892126133	0.575660336302889
Root179|1316	0.259350300584354	-0.0810028756338116	1.01332082084305	0.687713338423542	NA
Root179|2149	153.95782493621	-0.704103144511944	0.8036330011257	0.197562405430051	0.312845879657469
Root179|1956	5.61580655500889	0.36101864772367	1.09757238634408	0.139500918051985	NA
Root179|1958	15.2282886511006	0.745391579912451	1.01371084794445	0.189289673065781	NA
Root179|1959	0	NA	NA	NA	NA
Root179|1843	37.0729999295476	-6.56365194652697	3.24992868547768	0.000240573125165374	NA
Root179|3251	350.784731350353	1.34553390992975	1.15336881539127	0.0472980579378648	0.107177080781761
Root179|2729	35.6485562280578	-0.293213439911709	0.9023612929535	0.515429348287524	NA
Root179|2043	4.24925449785573	-0.465535992197121	1.12671010480181	0.266616289623141	NA
Root179|3306	548.074072513449	0.628828497037197	1.3212800310793	NA	NA
Root179|2798	739.57423715107	3.5825259798096	2.10487116342391	NA	NA
Root179|377	52.6796879857541	0.161484480024772	0.727313592107173	0.757717198629868	NA
Root179|410	7.6122307319461	-0.209517361363228	0.960347545394825	0.467748586880043	NA
Root179|1857	125.431273219713	-0.398718752016295	0.786905821535864	0.442793726238497	NA
Root179|830	0.678667291784854	-0.114590265798879	1.01658892815893	0.963124559827459	NA
Root179|2295	596.971957887848	3.42104060148337	1.30869996328608	0.000478295486386431	0.00397398595479096
Root179|2419	34.3919117514915	0.0934584625977441	0.827268376693697	0.856932308449615	NA
Root179|1617	6.02990944986653	-0.46812086452372	1.13714069002979	0.207646903142975	NA
Root179|1099	46.8401426347494	-0.191748764071163	0.729977196424353	0.708523101698258	NA
Root179|1775	0.0224376233120263	-0.0219096879450803	1.0149092718983	0.258706717147049	NA
Root179|2198	1321.67035150252	1.9018544359595	1.75990423632207	0.0191869855977987	0.0566178253817307
Root179|549	57.4507424267365	0.234878834827888	0.816439914047622	0.644873780311648	NA
Root179|1960	1.32381977540955	-0.139449661785051	1.02113174984532	0.84002860641321	NA
Root179|1970	2.1645918142834	-0.174575556446126	1.02769392457589	0.680148906172219	NA
Root179|2754	61.4919291865934	-0.232097539049763	0.718254197925095	0.646283500173093	NA
Root179|2583	21.956678053531	-0.390818989805997	0.948074132565517	0.380273203880018	NA
Root179|759	39.8902798475932	-0.370383429647072	0.800004136018136	0.479176999554588	NA
Root179|1658	627.166048756371	4.07490384529167	2.34802131097141	0.00169775671523005	0.0102936060301786
Root179|1880	4056.48525580652	7.37758770329383	0.889611742917898	5.80627880898754e-18	3.90762563844862e-15
Root179|2431	3.21746452518378	0.211625981091592	1.02654638024085	0.381367494476649	NA
Root179|909	41.6740323906876	-0.285133840039338	0.727432384688589	0.583954554855468	NA
Root179|2928	3.66093855670635	-0.429395891328602	1.10614552802921	0.317931402513629	NA
Root179|1066	2.08571216864177	-0.158507074393595	1.00295034113648	0.800857050024152	NA
Root179|1750	47.0257431466097	-0.579807870109426	1.00674578987375	0.237221090676785	NA
Root179|684	179.203851471651	0.466649901311807	0.7498110099165	0.387896251262351	0.495858965233364
Root179|1954	7.68627339117033	-0.226638591013838	0.961425685528541	0.444080853886456	NA
Root179|325	0.945646683836391	-0.126963312659474	1.01858649613883	0.938839126976037	NA
Root179|403	23.0358694324175	0.551494508101925	1.03252303787541	NA	NA
Root179|969	352.6596216946	0.476853169039902	0.69573789291388	0.364367445472617	0.475231183726883
Root179|735	345.726314875609	-0.203950773513826	0.892658205234236	0.64609465438981	0.710492977784873
Root179|2061	6.41574003135668	-0.600707374788619	1.22101750072024	0.145160754034132	NA
Root179|2409	3.470468814556	-0.232446463198303	1.04143617791853	0.502935268768908	NA
Root179|2317	16.7841603217034	-0.670690505484059	1.16823031291312	0.0792566272016344	NA
Root179|2268	19.3902345987999	-0.978822401488413	1.44641806209693	0.0431557607625638	NA
Root179|1242	16.9435024627032	-0.444528742174416	0.986421747852843	0.281327660000167	NA
Root179|1841	55.7512549485749	0.0941648446965647	0.722827424435174	0.860817688730886	NA
Root179|361	11.5360673966374	-0.180076895196923	0.916406800319405	0.624506217934203	NA
Root179|2130	8.47465327482969	-0.147346403527893	0.974049951231805	0.542839870181709	NA
Root179|2464	78.3790443218865	-0.471934579826944	0.917165564363494	0.342171231682469	NA
Root179|1118	5.9531957854183	0.173926800957311	0.941181575345491	0.663588819292433	NA
Root179|1031	70.8308245275767	0.0279748537549348	0.691694469655692	0.959784493382661	NA
Root179|2735	36.9677492479906	-0.205607818591814	0.881522034259267	0.644892427787048	NA
Root179|2248	3.09553839546895	-0.358951821823435	1.07488619252856	0.407671721288518	NA
Root179|3313	774.379859503341	1.30520559769242	1.72771824053753	0.0421638511905012	0.0999610488500899
Root179|1184	4.72972504473971	-0.292948446503437	1.0604387841179	0.374249517673127	NA
Root179|1501	4318.75510151276	3.76578895883028	1.09350337793278	3.58346331764953e-05	0.000574207336375745
Root179|2656	2489.87633554399	0.451753546539824	0.805133662058095	0.404202962681452	0.506348323537546
Root179|2657	3045.96208813388	0.589230791830293	0.816146320493673	0.287717484654003	0.409373926368169
Root179|2306	115.941460557197	0.0539796401657568	0.742084736032869	0.922717646294332	NA
Root179|3301	4.26385959270774	-0.271352299455542	1.05255990695495	0.412502380829507	NA
Root179|1993	15.6792505439946	-0.360712215640817	0.925936879640065	0.469026145489121	NA
Root179|890	53.9674556534505	0.427670080828517	0.929606439217571	0.398727088946192	NA
Root179|3414	13.820522105237	0.160958714469075	0.83995661808827	0.750208712143137	NA
Root179|979	18.645281407738	-0.252437354167843	0.918376743925096	0.551088557002055	NA
Root179|2800	1101.45768407372	2.69354427763164	1.79217476058605	0.00606533434103222	0.0261664744327865
Root179|3000	45.9177101339218	0.447956337489076	1.14300907097977	0.100382979494769	NA
Root179|1108	4.37610858103214	-0.506079862134841	1.14870569852942	0.239500266102369	NA
Root179|2126	4.00391041863803	-0.265378218462757	1.05069814294211	0.435889892445766	NA
Root179|667	1399.71101231435	4.89747047298367	1.44468606136126	2.78388458884795e-05	0.000506366034674236
Root179|2145	455.069140323365	-0.434523871047897	0.745449364655996	0.404777708860624	0.506348323537546
Root179|212	7.36330606939211	-0.194941284614488	0.986515124853507	0.543279264003319	NA
Root179|748	333.772662556295	-0.375428341296687	0.841536766317223	0.459730291158699	0.551512452673449
Root179|1175	22.1722259542992	-0.0648263715662379	0.876810718018325	0.875080695668325	NA
Root179|2183	506.575203579601	3.03301696846186	2.57282454242467	0.00544652780449399	0.0241504926612551
Root179|2437	263.390407202583	1.00864887850535	1.77601851622233	NA	NA
Root179|2438	12.4311331055351	-0.247415158980981	1.0002788197569	0.344715004554254	NA
Root179|2744	65.4743232071324	-0.000213619596574697	0.74365630002991	0.994368295045126	NA
Root179|2392	5.55079443931331	-0.19960031507407	0.96029832975738	0.588960930004813	NA
Root179|581	20.576409202223	-0.127815922413626	0.911295272641988	0.745116139883007	NA
Root179|1765	1.26403433197455	-0.137649032520642	1.0207321650962	0.853820267096291	NA
Root179|1120	59.3983390997966	0.375532396687443	0.757954256052517	0.487362353844674	NA
Root179|2414	169.044780809767	-0.251525683232878	0.687444793059983	0.62001802520082	0.688940732583481
Root179|2570	57.6191655551584	-0.332650975573225	0.918902736505534	0.464709294230265	NA
Root179|1404	26.0735427792708	-0.485076475513929	0.994656830249381	0.284812371160545	NA
Root179|1407	0.583378206112684	-0.109238968440356	1.01587188937173	0.918907129065458	NA
Root179|1699	44.6364406003076	0.657911966922189	0.840092850105525	0.240375563615157	NA
Root179|1700	516.379621410292	0.519572946130783	1.22680938711091	NA	NA
Root179|1672	499.482030701046	-0.427190383838147	0.637179871490263	0.391245066493057	0.497746559073397
Root179|2143	191.750811505655	0.0137130424117837	0.641892250662731	0.982698513621111	0.986500931571909
Root179|2144	362.671127194126	-0.377844875460048	0.768966741014572	0.466109766838814	0.555206855013313
Root179|1127	722.740369450736	4.84641664532427	2.30536598198799	NA	NA
Root179|1009	2.16748660770672	-0.26930046821772	1.04393366408663	0.579901479872705	NA
Root179|1332	1527.82050978169	1.24344067453934	1.32086286008565	0.0599195528984978	0.127210911989555
Root179|2439	13.1411578356163	-2.43890637813707	5.12104751543762	0.0158972731404448	NA
Root179|3450	475.919240414094	1.6959015404602	1.70712180423042	NA	NA
Root179|1054	3.87659815036346	-0.260331832087473	1.04904216548816	0.44805473104206	NA
Root179|2164	67.7549968961973	-0.489339883638715	0.959769007661406	0.314168557837204	NA
Root179|2676	68.4003502436574	-0.228738914585325	0.699443341191236	0.656126951234241	NA
Root179|946	31.6671158730907	-0.316375132924508	0.921485294755208	0.472060053033702	NA
Root179|2285	123.868040413778	0.261099627872851	0.712240904726472	0.619717157869223	NA
Root179|2356	21.3088987256612	-5.06603426350586	3.51632013938299	0.00275125121894522	NA
Root179|219	3.50109736330149	-0.420062400864298	1.10106102722132	0.333770533609933	NA
Root179|2924	11.5024576547835	-0.437717756049255	1.03059449251453	0.195457307774125	NA
Root179|3335	2372.81540844177	3.05285790418805	1.6037586301786	0.00275058955338572	0.0150499737351918
Root179|971	0.0549580144336761	-0.0379450800044641	1.01316856344369	0.351547946771131	NA
Root179|2933	18.3670896185642	-0.543435399016001	1.05090637163813	0.228122718771635	NA
Root179|1912	15.9255427608652	-0.231282716922492	0.938297526535376	0.537722686720519	NA
Root179|1037	19.5886002063502	0.0812541651409806	0.814093065427627	0.876589455630177	NA
Root179|571	11.0896174745466	-0.211552909174742	0.990576343976599	0.403773500632044	NA
Root179|2484	19.714766155865	0.227954994938319	0.933379679875326	0.604087500345587	NA
Root179|2098	565.166287699187	2.78888648335879	1.6493019293272	0.00444407886812986	0.0209151404073524
Root179|1406	0	NA	NA	NA	NA
Root179|66	736.645902175259	1.02105845843905	1.9401746377904	NA	NA
Root179|1350	425.462989522727	2.05640596004837	1.88608380039033	0.0153021050301571	0.0495111379100757
Root179|1373	66.3811330929161	-0.243301010913514	0.715961440822093	0.630749377144198	NA
Root179|1612	32.1133798605214	-0.632768159863754	1.07482192026372	0.184133572705669	NA
Root179|311	40.4427269564813	-0.405994419015811	0.768630965400661	0.442559993749478	NA
Root179|2267	55.4340828621293	-0.218239355054419	0.874839757783943	0.633319322403499	NA
Root179|71	322.760481874045	-0.80353678051185	0.914258950700361	0.158215534143657	0.266197636196703
Root179|847	430.29054833024	-0.485434395275315	0.709931505997398	0.34952846134508	0.463969732712503
Root179|1866	22.7800077300006	-0.0151325490281119	0.796565340164113	0.971988218672975	NA
Root179|2315	70.4077127471607	-0.613401528881836	0.868556411516394	0.273771582686468	NA
Root179|2234	1910.3353831303	3.26162162630463	1.22465283038063	0.000476144231462452	0.00397398595479096
Root179|2235	167.495401971792	-0.350889579788589	0.648726517812876	0.484974857116953	0.568620346410644
Root179|948	1050.85843869084	1.93359751241492	1.80768185603217	0.0182851603378417	0.0549371111936049
Root179|939	85.0666203067077	1.23008438317789	1.23709003008336	0.0625023527121015	NA
Root179|1313	1.38481359078655	-0.141052919254946	1.02150293788976	0.827096205772091	NA
Root179|1520	14.6353687559568	0.249704434926149	1.00135291340922	0.468334266270884	NA
Root179|2918	16.151800866028	-0.173239399391489	0.896578199100806	0.6796982029801	NA
Root179|1600	42.5309171129316	-0.989700673143341	1.297093990881	0.0753044389873214	NA
Root179|1803	16.6639737243249	-0.0892884841294761	0.862871883041397	0.848983980583362	NA
Root179|2498	17.5888945032573	-0.488446952728172	1.00090971918569	0.245984772342648	NA
Root179|2500	7.66221371035227	-0.713802171328014	1.31999494370378	0.0984618467170318	NA
Root179|2983	193.695022128015	-0.481744926614259	0.715059868010327	0.359433783670463	0.470620498852571
Root179|3115	3.56184684142318	-0.420280179062981	1.10154246437823	0.329922258473517	NA
Root179|3438	35.1714694070654	0.106365690979086	0.813482759752221	0.838456071540209	NA
Root179|3075	3313.60368334812	2.16664677404732	1.0725992013414	0.00498167354260885	0.0226531506363227
Root179|2705	5.85863437031579	-0.228291100998431	0.964694796124267	0.537120669590655	NA
Root179|1140	27.1060447289802	-0.111035953565368	0.749798363318058	0.821818413902379	NA
Root179|370	190.693911181681	-0.441528295022902	0.745118462612373	0.396517392128378	0.501668426776308
Root179|1395	0.127312268274567	-0.0595531948766146	1.0125779024912	0.512134722827924	NA
Root179|2434	775.911057075582	2.61163836053998	1.76474901045329	0.00650553642256756	0.0271939503875029
Root179|3144	11.9730570692825	-0.625966441618566	1.13252402386855	0.131372677813079	NA
Root179|2922	18.2624438030981	-0.155690958739268	0.853992899322478	0.750978502507518	NA
Root179|1459	95.5232655668448	-1.09814290407822	0.855318957007916	0.065896138840053	NA
Root179|3031	38.3710975687604	-0.417369697925011	0.936914324178535	0.373067627840944	NA
Root179|1933	99.5601183660274	-0.413996484242421	0.932209335246129	0.387281446401454	NA
Root179|95	27.5640648462744	-0.873591254370584	1.23602644663388	0.0779448130007408	NA
Root179|2117	0	NA	NA	NA	NA
Root179|606	25.1086862973967	0.633458673098105	1.08654725271427	NA	NA
Root179|1688	7.26397001685364	-0.190761333132303	0.985498668570377	0.550825299073915	NA
Root179|1503	21.9405765527953	-0.402402181284668	0.948099302326892	0.36999683803743	NA
Root179|3336	453.951325239169	3.54662267555791	2.19076310807854	NA	NA
Root179|2214	12.1631359599014	0.27502804858145	1.01320999223721	0.418295392691167	NA
Root179|610	5.20595651819708	-0.3082420115093	1.0663857407969	0.340661679912239	NA
Root179|821	2.37909923449753	-0.190497395227053	1.03053413239187	0.638966644800352	NA
Root179|1817	5.08613743332839	-0.580208027945661	1.19827817789864	0.182887078365284	NA
Root179|37	21.9291602843648	-0.136945169549205	0.877939305762035	0.749972100113352	NA
Root179|2196	7.55512101112826	-0.334757582901899	0.995175839967415	0.366249766068444	NA
Root179|700	1077.04217316317	3.34310065264553	2.15472837822048	NA	NA
Root179|2116	0.666809644801705	-0.113978606405822	1.01650708019906	0.957621619599649	NA
Root179|2480	21.3195544325475	0.023079608167736	0.814319711706538	0.968322969039787	NA
Root179|2372	7.77460042390216	-0.592913358764517	1.10159103299748	0.248965400950933	NA
Root179|1217	32.2286099699702	-0.316324080077902	0.926297616041025	0.469175026448656	NA
Root179|2075	5.76491970441388	-0.315111052358128	1.07005584347781	0.315458396875003	NA
Root179|985	46.4660549625225	-0.46055402677553	0.773495215777445	0.378784647156219	NA
Root179|2746	264.81157511687	0.576638688432977	0.816308083455982	0.29519086629435	0.414746248467845
Root179|2305	1239.56771373777	1.65722923816826	1.4487970583557	0.0275437346686713	0.0726938565961402
Root179|3228	5.6926148848441	-0.623773817728151	1.23269564302291	0.15244785148304	NA
Root179|44	34.5924647495602	0.704413582945537	1.03171815313406	0.206842272907371	NA
Root179|530	87.0528713474356	0.036497997608142	0.837092971892178	0.946138210803307	NA
Root179|1337	62.0485241403923	-0.244217490891468	0.683059765013321	0.630948996285034	NA
Root179|1096	263.714350263886	-0.188769510813644	0.614620747890909	0.697277434838642	0.75082834183425
Root179|1068	708.582723417527	5.07714446610946	1.6855792046816	NA	NA
Root179|2294	9.6340620794229	-0.332487081772687	0.991134629123265	0.293832150580308	NA
Root179|1587	101.787979351068	-0.0834280287105336	0.716048886161656	0.864545248541024	NA
Root179|3173	14.4215023818341	0.370202310056639	0.972071288033763	0.386897670581604	NA
Root179|1161	40.7446746786409	-0.0267479953107742	0.787043579099563	0.953286709142831	NA
Root179|3247	21.4186796445327	0.250060105994718	0.81141914990067	0.636384153485597	NA
Root179|2546	78.5947760479104	-1.47793552004926	1.67744750344255	0.0307931827164359	NA
Root179|1301	0.0224376233120263	-0.0219096879450803	1.0149092718983	0.258706717147049	NA
Root179|468	12.8736947037911	-0.477901376014922	1.05367447429568	0.162775327316857	NA
Root179|1419	45.7427441872067	-0.873893000357124	0.993670991199872	0.140017180963705	NA
Root179|1039	0	NA	NA	NA	NA
Root179|45	634.41138391841	1.03150353961977	1.83260075217856	NA	NA
Root179|2519	0	NA	NA	NA	NA
Root179|297	30.6207989976053	0.136509165665884	0.827844630317323	0.791043866327304	NA
Root179|2349	16.0551532435507	-0.14593889413406	0.921272098804489	0.726021070451217	NA
Root179|526	21.7117911327683	-0.208353064991886	0.958941188666684	0.571566191003313	NA
Root179|992	63.2928079176669	-0.465536105592698	0.760903212673331	0.38415163103492	NA
Root179|2689	20.2363723213824	0.290881021923713	0.934878275069185	0.529549462438943	NA
Root179|2027	9.77692056457348	-0.289250544408052	0.986300034725564	0.332558374208589	NA
Root179|614	6.85715556228679	-0.0808038966137506	0.965642148884183	0.691284025210769	NA
Root179|919	10.9819214097376	-0.379560450795668	1.01153254174533	0.238957688434091	NA
Root179|1390	17.9108062076999	0.313947668115392	0.950671448869827	0.491456414019328	NA
Root179|1479	16.88194545114	-0.489219037238722	1.02319009859641	0.269621468184033	NA
Root179|146	8.27580605710466	0.0555772778321996	0.955242696322052	0.877896034512099	NA
Root179|2067	0.094791877152917	-0.0516469656327658	1.0125988027343	0.449438106082803	NA
Root179|1302	6.99307581231435	-0.321280557341414	0.986162612554129	0.391923789779214	NA
Root179|865	1337.45280912372	0.57457200024405	0.99898303661518	0.278610514456605	0.402419040869583
Root179|1905	19.0386185404162	0.17035348672838	0.831572595043335	0.74203021004989	NA
Root179|2903	1.75013461833805	-0.149583588175624	1.02364113851546	NA	NA
Root179|2660	15.3061890775058	-0.379309379221074	0.96082777069522	0.346045546964074	NA
Root179|3454	31.6426395077211	-0.237379797348882	0.899869867214663	0.584036957850323	NA
Root179|446	59.3439207697236	0.0897198937029042	0.750639715518609	0.867857047091272	NA
Root179|3240	5.30983674612111	-0.311176390455481	1.06761436089561	0.334279671546074	NA
Root179|734	15.899736230791	-2.13644609108418	5.41115996538321	0.0143072660181949	NA
Root179|1040	42.7673280653626	0.315681302805399	0.829070927370938	0.549783734196362	NA
Root179|3412	10.7610093146081	-0.447553555956685	1.00021078159702	0.250063592306793	NA
Root179|986	1455.79369012468	0.877438297562595	1.05830047997544	0.137460232984658	0.237816804109703
Root179|525	437.94339203004	1.63614439684612	1.7004511106364	0.0284817192657067	0.0748757697883618
Root179|3420	34.0881868013688	2.87694462034336	3.14129448484324	NA	NA
Root179|2545	2107.37107436969	2.84878472625667	1.31506164727517	0.00204078729377299	0.0121544234399046
Root179|2814	30.6807243079694	-0.0761093082087642	0.775404356730284	0.878769456364764	NA
Root179|922	41.1426493841879	-0.93664797972041	1.0404417371138	0.107738032438496	NA
Root179|1671	24.1870544082504	-0.376868716269885	0.942378067000878	0.391574525329271	NA
Root179|1199	424.975261172315	-0.534768193040376	0.7323631235298	0.308149027335066	0.423233255911223
Root179|1055	93.0145895492731	-0.632798721072232	0.810532506866849	0.244771185918003	NA
Root179|1590	1355.02016669467	4.3728322352544	1.819991006081	NA	NA
Root179|955	32.7417507513787	-0.0365519618250245	0.838233210672626	0.934303712318685	NA
Root179|322	16.246508952553	-3.91449648922547	4.12312539700161	0.00816302562525737	NA
Root179|2886	14.5656519994258	0.192615219571498	0.931591492380121	0.653669120216308	NA
Root179|2308	45.506162579438	-0.0787346418966902	0.75941039416755	0.875012719452525	NA
Root179|3098	25.404313505857	0.252757847715894	0.758703465076141	0.631843960198315	NA
Root179|740	7.25826348569123	-0.0977677505523683	0.967360280973094	0.649498664957905	NA
Root179|58	19.8674540194952	-0.320584797480326	0.925930754569828	0.463127179163468	NA
Root179|2118	1.45338706335961	-0.142577232003609	1.02187239186359	0.814291746256016	NA
Root179|1084	162.422897270996	-0.533299859938012	0.987588100431472	0.278713742467663	0.402419040869583
Root179|1085	855.099385865133	1.44525333267554	1.47282811317434	0.0402898051049337	0.0964948001267629
Root179|2454	259.910701306402	-0.292148049496579	0.90451714844017	0.524955914532962	0.600842398776672
Root179|672	15.3517411373968	-0.378629912565298	0.961289722729007	0.346544344625991	NA
Root179|1094	68.5086464128542	0.0542316041641981	0.721076782233521	0.921358813888833	NA
Root179|253	11.3118013805192	-0.101134765724145	0.937336659249144	0.793527553916375	NA
Root179|1790	22.9751610826567	-0.696065747978667	1.11363438207473	0.129111870651908	NA
Root179|2985	36.9947589221945	-0.595927234311504	1.02808526469782	0.22118886043745	NA
Root179|1909	664.295884024505	4.21415853005008	2.02095372829177	NA	NA
Root179|796	527.320525291843	-0.361001873100296	0.936100199699798	0.427764680339314	0.528230513519924
Root179|954	136.94925860972	-0.425163350547772	0.711440676995957	0.410501436125227	0.510660751409016
Root179|789	2.01029774731125	-0.16837247404766	1.02641853006434	0.705291899044672	NA
Root179|275	488.472167950927	-0.539953309094359	0.731110027930816	0.30427237312411	0.42210460165877
Root179|852	78.1781649754307	-0.0376300725707271	0.759598701614888	0.937706494048333	NA
Root179|853	778.687774639766	2.62596079696117	1.30182134092318	0.00304106771315458	0.016243163261532
Root179|1743	12.9985157724172	-0.0979645021159057	0.904959346937073	0.807901251056543	NA
Root179|3391	0.947216249175702	-0.135293219079972	1.01885969284927	0.935450225679439	NA
Root179|3411	22.2876106798299	-0.404031811212666	0.951910607834759	0.366636811652717	NA
Root179|1330	77.1831884277178	-0.333372844995021	0.918590135034827	0.464984147960506	NA
Root179|2150	285.279883944312	7.0945109253121	1.75892701597755	NA	NA
Root179|2474	48.4013411669836	-0.419636334876126	0.9345905406711	0.373721823377103	NA
Root179|2181	10.097490661658	-1.24713218110072	2.08520438160578	0.0347764903254687	NA
Root179|1394	25.1500020622235	-0.782063486114696	1.1696566754105	0.100521871507055	NA
Root179|422	8.70722027897232	-0.880846122016475	1.50170227229363	0.0644015983268513	NA
Root179|1437	1.77456107572709	-0.156359681741843	1.02432738912825	0.749452026801042	NA
Root179|2425	4.77097899513168	0.155634990739868	1.00291981866814	0.539325075666497	NA
Root179|823	11.0565817390957	0.0977755868615622	0.942777305108125	0.793481422802636	NA
Root179|463	4.25749041168978	0.16170140152555	1.0006637352454	0.558793360163235	NA
Root179|2057	5.17956130529345	-0.505409827874342	1.15319177573877	0.212501854895654	NA
Root179|141	39.6706126776599	-0.252563258887225	0.894113229308137	0.574019888652036	NA
Root179|1422	0	NA	NA	NA	NA
Root179|3378	164.301835847932	-0.348922243544776	0.724230908586765	0.4972806194682	0.575034118388486
Root179|1566	795.899182506111	0.806291409713059	0.984170955344401	0.165615424171187	0.274530001150761
Root179|3419	54.141294021606	0.14327695095244	0.807650538416492	0.78261521853829	NA
Root179|2664	0.852629685857	-0.123134684869265	1.01791451066603	0.969225028642684	NA
Root179|3027	1.9654225006872	-0.165866207345157	1.02598279038901	0.713656891763562	NA
Root179|3415	5.25509746691681	-0.519055696077683	1.16146972767036	0.203812067338756	NA
Root179|2889	49.8712006751683	0.285225917958178	0.72744396610132	0.588310113482477	NA
Root179|535	11.8230177569008	-0.0138793511632573	0.950215523868941	0.960110372517147	NA
Root179|2953	554.667716643341	3.94063217023315	1.61007219588746	NA	NA
Root179|1168	4.72082321735524	0.0509960264931033	0.968980048027214	0.950029485389487	NA
Root179|2860	57.580850262922	0.223575144734679	0.737415007051103	0.674417059715111	NA
Root179|3354	18.3469612706741	-4.5483364981397	3.70152217125693	0.00482896772448911	NA
Root179|2868	63.4770243617999	0.487150290904033	0.853454090453381	0.371917891208583	NA
Root179|1206	1161.43611499185	3.32292439830269	1.34153093745307	0.0007165796086155	0.00548020541588899
Root179|1345	9.59260888151645	-0.424144015125498	1.03492769509226	0.257522669109459	NA
Root179|1334	63.9784924404489	-0.0634385529364465	0.671269869479192	0.895995886240486	NA
Root179|895	35.6658863770593	0.418505327641904	0.825563770406072	0.435153879233907	NA
Root179|1348	23.8257952772694	-0.732884121393062	1.13619512789684	0.115937252890412	NA
Root179|3025	71.616907162291	-0.207196520193551	0.748366292712257	0.683999232394933	NA
Root179|2079	49.1954637512134	-0.297014782282138	0.913042269915519	0.505945388503688	NA
Root179|2760	202.982137124761	-0.571788487614091	0.752565843453412	0.279805027648072	0.402419040869583
Root179|394	1.43473022131541	-0.142350709767203	1.02180936358048	0.816854775454711	NA
Root179|870	276.29074266295	2.57950559159144	2.0855408499108	0.00790880535800214	0.0311264678709675
Root179|2843	16.949819714526	-0.683999457224727	1.17677983157374	0.0759120900644373	NA
Root179|1910	698.419571263142	2.99851517612073	1.75874090013165	0.00364364632292632	0.0184373983107475
Root179|1754	803.992685159327	1.18849863486096	1.16482204384551	0.0680613082931577	0.141374260744738
Root179|1604	21.02623050943	0.333421763767838	0.855022910777436	0.52484199765033	NA
Root179|1176	12.3121264867239	0.0377649619614773	0.93265243477353	0.924828099421051	NA
[truncated: 1,456 more rows]
