# Supplementary material for: Genome-resolved metatranscriptomics reveals conserved root colonization determinants in a synthetic microbiota
Source: Nat Commun. 2023 Dec 13;14:8274. doi: 10.1038/s41467-023-43688-z (PMC10719396; doi:10.1038/s41467-023-43688-z)
Supplement: Supplementary file 11 — Source Data [file 41467_2023_43688_MOESM11_ESM.zip › Source Data/Supplementary_information/figureS5/Root322unfiltered_deseq_LFC.csv]

	baseMean	log2FoldChange	lfcSE	pvalue	padj
Root322|11	0	NA	NA	NA	NA
Root322|1130	5.55207507085834	-0.188788493306306	1.03597148054089	0.320065308344021	NA
Root322|118	4.62047050556374	-0.0373533455312759	0.98569690267232	0.879133445943491	NA
Root322|1275	51.5063199273817	-1.33748932853097	2.2155835814596	0.0240747243534794	0.145121242143179
Root322|1329	64.8663960129482	-0.441651002561351	1.03837403840273	NA	NA
Root322|1341	3222.90897264358	-0.76817785456783	0.972432247805715	0.172892890797174	0.433926868897069
Root322|1415	0.81846045012351	0.193689753427419	1.03908086422454	0.405762646714307	NA
Root322|1445	1.26861369769144	0.201047931056555	1.04319441210677	0.322255736485401	NA
Root322|1469	18.9519842572818	-0.224568233457968	1.02759095005446	NA	NA
Root322|1616	2.20984321533348	0.212053823381796	1.04854411215039	0.233023750920906	NA
Root322|1652	0.81846045012351	0.193689753427419	1.03908086422454	0.405762646714307	NA
Root322|1823	48.4588199123385	-0.579975412894553	1.12561654070848	0.1830911708726	0.444886652767166
Root322|1831	62.8734117370246	0.317331294398653	0.983063667972367	NA	NA
Root322|1897	6.31974924854976	-0.0837450008005325	0.989294475558962	0.744712650857662	NA
Root322|190	0	NA	NA	NA	NA
Root322|2033	8.42631159863806	0.0748799283755105	0.989440874628863	NA	NA
Root322|2136	0	NA	NA	NA	NA
Root322|2151	0	NA	NA	NA	NA
Root322|2211	0	NA	NA	NA	NA
Root322|2333	141.255141201836	0.00761277576472814	0.907852599611042	NA	NA
Root322|2361	11.2427887866059	-0.0976953107496996	0.989698562950674	NA	NA
Root322|2365	7.46968906942874	-0.124364460615128	1.00534430678911	0.598845063170004	NA
Root322|2367	41.4591193503236	0.670893023650056	1.37330840619644	0.0090513611929244	0.0878434603773313
Root322|2377	25.7754481739099	0.418065924570166	1.13195783634259	NA	NA
Root322|2382	0	NA	NA	NA	NA
Root322|2597	47.9150434383391	-0.676432542984943	1.31483392602047	0.059031048889022	0.241704710369189
Root322|2646	10.1445151560101	0.0884992655852129	0.988512491743789	NA	NA
Root322|267	8.58842620257814	0.0216187442622519	0.982669126963965	NA	NA
Root322|2713	401.594414136089	-0.291423513901491	0.907789181549096	0.524440976008831	0.743564597832827
Root322|2947	4.74707061071636	0.220488063942677	1.05311820492021	NA	NA
Root322|2958	164.51967562606	0.402161804800052	1.09580172280604	NA	NA
Root322|2960	0	NA	NA	NA	NA
Root322|2992	0	NA	NA	NA	NA
Root322|3018	1.18676765267909	0.201773806203426	1.04310277383906	0.33423946307457	NA
Root322|3084	0	NA	NA	NA	NA
Root322|3152	60.5783416809595	0.000109350511588074	0.911277184639857	0.989537528700556	0.992093152483357
Root322|3210	24.3616136825359	-0.103580722814103	0.962167245505529	0.749825673857039	0.861190315358883
Root322|3267	4.37346756201954	-0.154808473025195	1.01845408910935	0.477937550203463	NA
Root322|3292	0	NA	NA	NA	NA
Root322|3356	97.8543234109509	0.408309974082046	1.03967283251143	0.308135359559667	0.593343981056858
Root322|3379	32.5369498879759	-0.386775712924503	1.0671148043874	0.251621878271049	0.532985164937121
Root322|3400	819.918834370534	0.299052987347856	0.943764435763143	0.510537879838315	0.735674851348307
Root322|603	0	NA	NA	NA	NA
Root322|834	0	NA	NA	NA	NA
Root322|927	0.409230225061755	0.174162046526945	1.03051440346011	0.534919636813425	NA
Root322|1040	5.03353176825958	0.220993545342115	1.05338853780939	NA	NA
Root322|1124	0	NA	NA	NA	NA
Root322|1157	11.3626405497852	-0.237304735192364	1.06099476013401	0.0520948081592045	0.227157076672983
Root322|1166	25.9192594018297	-0.276873521795175	1.02171562422269	0.379773598832993	0.64604781361511
Root322|1214	26.0153162547007	0.294142727771643	1.04256171027126	NA	NA
Root322|1277	25.9466493960468	0.0107624596937223	0.951319624979578	0.986724523192179	0.99132106600208
Root322|1607	97.4562397657036	-3.74821744592558	2.35438133513786	0.00208116748410474	0.0363923070869125
Root322|1674	21.598774043251	-0.539858099076155	1.24183181383377	0.0153195813678035	0.114366567057333
Root322|1792	4.25013510661364	-0.21437629263107	1.05195898334097	0.130794017078998	NA
Root322|187	29.9483672299017	0.14020993937117	0.966685132812504	NA	NA
Root322|1995	9.14553995470519	-0.217986849385449	1.05431030247519	0.0730060140513866	0.266863791475972
Root322|2186	2.96206984274405	-0.19450104447056	1.03955714155949	0.296539726519543	NA
Root322|2420	91.4795479049715	0.687422766030375	1.41820581858205	NA	NA
Root322|2422	7.18805788694237	-0.0189766092925906	0.979314058462361	NA	NA
Root322|2426	13.0667724089257	-0.399564144442946	1.13553912529877	0.0352049836260042	0.185183938260364
Root322|2444	12.2965527182699	-0.291365839574178	1.0355930879265	0.335103609752866	0.610170463346004
Root322|2487	1087.08775145366	-4.24710189144565	1.5143124234864	0.000184992210114957	0.00608593016666324
Root322|2523	16.6933702040872	-0.181924526378289	0.992519204950791	0.550994389441092	0.75778695330829
Root322|278	121.646775653553	-0.0667673171875249	0.894457943984026	0.867177075634219	0.933620782854911
Root322|2852	5.55877040619147	-0.157480404718242	1.01963453594907	0.458113353961059	NA
Root322|3250	0	NA	NA	NA	NA
Root322|3251	12.433299235738	-0.215284645642902	1.03396427915706	0.337838972477362	0.612760228223102
Root322|3287	2.3721831744285	0.0362585327522432	0.985701179197789	0.8934949299905	NA
Root322|3298	40.4516856177216	0.422540050185748	1.10419522003084	0.184783189332292	0.447770499992482
Root322|713	29.298867771427	-0.523464882407837	1.11621889749966	0.190708852939212	0.457491134085987
Root322|880	31.5854102361457	-0.378350779024343	1.03733063995108	NA	NA
Root322|1149	0	NA	NA	NA	NA
Root322|1164	4.58337852069165	0.220198625499433	1.05295856829205	NA	NA
Root322|1213	87.9095777955343	0.660441889161408	1.22956668226326	0.118086227110058	0.353711985834294
Root322|1231	8.4648683920173	-0.00920805807657299	0.982574055044874	NA	NA
Root322|1552	4.79202930578884	-0.215073858661488	1.05240104697612	0.120270547324115	NA
Root322|1629	64.1468281917662	0.436899956223084	1.0630633445552	0.2657531932784	0.547006307691808
Root322|1678	11.0492160766674	0.247978602121128	1.06372015284198	NA	NA
Root322|1742	28.4315717533501	-0.326986703908382	1.01219291509364	NA	NA
Root322|1811	1.30953672019762	0.205385545546529	1.04457962973279	0.316643070480352	NA
Root322|2565	16.2652001375685	-0.300232330777408	1.03156604557911	0.346815234919898	0.622085121200574
Root322|2602	28.4280503065226	-0.158569465212431	0.931737608707506	0.688277050535377	0.831271796497522
Root322|2630	15.8109906120381	0.129726446393952	0.977023124535222	0.691510221100084	0.831626674797827
Root322|2701	238.904861524984	0.529407002098053	1.03779149626818	0.268536564769089	0.549240750491887
Root322|2729	47.9241828529721	0.485902501544483	1.06376090443137	0.256972222510756	0.539224955560409
Root322|2831	2.90305569123405	-0.0440737635701869	0.986745253378155	0.860087620961725	NA
Root322|2980	39.1437497362534	0.122284946068844	0.95923622411469	0.739095663846115	0.852506103231247
Root322|3035	1.30773387895804	-0.201772212887634	1.04460567244601	0.28254895651256	NA
Root322|3079	174.708287322769	-5.04794408481461	1.53083091468936	3.23281325067185e-05	0.00232403352576076
Root322|3165	26.1576698285426	-0.50772678709276	1.1997189266386	0.0490160818327418	0.220293546755291
Root322|3169	2.9424012276556	-0.211605801725013	1.05022314951864	0.169242872130386	NA
Root322|3233	24.7742985847303	-0.350538903460123	1.03116366471472	0.332123255461483	0.609887643188967
Root322|344	16.2855623766458	-0.383849910685561	1.08787021771684	0.193893088943057	0.461774829004263
Root322|505	8.92347376711887	-0.435600660569508	1.1544891790263	0.0449455734738564	0.211746014836784
Root322|594	23.4590444016011	-0.625116085689377	1.22113454476805	0.112813760843457	0.343157801533593
Root322|656	8.55133421770605	0.167511580153316	1.01835852079131	NA	NA
Root322|828	0	NA	NA	NA	NA
Root322|1095	2.20984321533348	0.212053823381796	1.04854411215039	0.233023750920906	NA
Root322|1276	122.360749071663	0.771575470571175	1.29890372972018	0.0991392881850007	0.31597595790983
Root322|1288	13.9867191618515	-0.264041861240443	1.03436731684368	0.342681127214548	0.618163631899106
Root322|1395	3.27384180049404	0.216849310365288	1.05115317075039	NA	NA
Root322|1535	90.7682892601687	0.592296857730529	1.23425128956879	NA	NA
Root322|1618	2.2068009207417	-0.208719054590324	1.04850366718571	0.204777328317338	NA
Root322|1653	19.5342748169358	-0.324434661488824	1.0984418882838	NA	NA
Root322|1775	146.448247772069	0.579655814886641	1.13568784763215	0.180630162602867	0.44436393613709
Root322|1794	31.8253809638014	-0.918037866838323	1.66480230387192	0.0212410892742532	0.13651971616333
Root322|1798	20.0512735941259	-0.055073404278631	0.973277767061564	NA	NA
Root322|1801	3.31160985083096	-0.073249682775779	0.991551089282603	0.767966378856666	NA
Root322|1829	0	NA	NA	NA	NA
Root322|1930	14.9364097239261	-0.0854135354666622	0.968636028584589	0.776994920569738	0.878361759362761
Root322|2164	23.4157656122956	0.515679041563316	1.18101402728759	0.0968261742294493	0.312192033520533
Root322|2362	1.96160081843707	-0.207356809899657	1.047712943149	0.220780726665888	NA
Root322|2416	36.4653014656314	-0.300703988171685	0.977722941137582	0.451654350756443	0.698087088127436
Root322|2518	21.7741540430093	-0.139252546862612	0.95966749108608	0.687650195736414	0.831271796497522
Root322|2632	3.92680731935327	0.0695684845521441	0.989993858512797	0.792103929060125	NA
Root322|2675	37.5123763842937	-0.125385777815912	0.931054349344558	0.743873388854826	0.856380929873795
Root322|2849	58.71076441107	-0.681957069247371	1.19989748633385	0.134768282201672	0.378013346464518
Root322|2899	36.3759584336236	-0.66732193719861	1.16657267677992	0.153828612533055	0.407842471102536
Root322|3205	24.3347675710607	-0.515369925536147	1.15907889769557	0.132488004396067	0.375963766860768
Root322|38	2.61546775791609	-0.210471977294324	1.04954688822422	0.183191766269299	NA
Root322|646	17.0035228988626	-0.184599563127135	0.992382746812534	0.548141682592113	0.756716220420548
Root322|661	15.9307341225866	-0.234971236741566	1.01445241324243	0.42870154027013	0.687126085602249
Root322|742	15.9191567511042	-0.273632049231401	1.03385096843032	0.343951973222182	0.619880018592623
Root322|1103	55.9170804987001	0.476204619624425	1.10855178301457	0.200004768149893	0.467387386522606
Root322|1646	11.1955932776057	-0.351109995465548	1.10059809747989	0.105663781715294	0.327485293541199
Root322|1656	12.4963254451672	-0.351533111394066	1.11150067310033	0.0194382203917129	0.130686674610149
Root322|1905	365.547210402794	-2.57621790728558	2.33105374233088	0.00772635445916093	0.0789972316453065
Root322|1942	51.3044511401786	-0.682267188417008	1.27794676372021	0.0860402415428335	0.293504584946643
Root322|2839	3.62820563921499	-0.213257360279036	1.05125273319652	0.146538785381931	NA
Root322|3051	26.1242282486862	-0.545679126359752	1.25511113764665	0.00188376621821445	0.0338554650884653
Root322|3259	79.282330615574	-2.34150883925261	2.48442943388339	0.0102722652768971	0.0909274269838484
Root322|474	101.129614178959	0.460702539404781	1.15210177782478	NA	NA
Root322|512	72.1086512770097	5.13297873770152	2.35589866450429	0.00069900748273405	0.0167758861768683
Root322|1318	295.806371543399	-0.438254739194586	0.875424144945684	0.392912719971277	0.656319784392641
Root322|1349	21.3403104243885	-0.238172776663629	0.98584618553814	0.499895239846504	0.731301617334218
Root322|1859	4.49533520891828	-0.214740133119817	1.05218883614254	0.125577087145495	NA
Root322|2111	26.7773377366206	-0.162776885535099	0.976457589919157	0.614734814859742	0.792641876540904
Root322|2371	0	NA	NA	NA	NA
Root322|2466	15.3778752284326	-0.383541999167216	1.13016172603262	0.0122420193875277	0.101113870771027
Root322|2526	5.9578660079827	-0.216281759970596	1.05318343183163	0.101919205693255	NA
Root322|2567	6.21703177119195	0.0513528978065231	0.986718396388427	NA	NA
Root322|3058	76.8417589154063	0.780584383181306	1.48009479909282	0.0226177634454646	0.142598233124867
Root322|3135	6.13428430555981	0.00631566196107883	0.983432182166269	NA	NA
Root322|3279	162.99371217129	0.177776525424551	0.917564283662342	0.689110261733114	0.831271796497522
Root322|3397	112.970588049945	0.93722057510501	1.3986149225293	0.0792308153265931	0.27961275008894
Root322|843	42.0121024649898	-0.353970915882478	1.01323245910231	0.360557026531398	0.632196195571314
Root322|917	84.0505190017689	-0.433046535665149	0.925030410874649	0.380690894491179	0.646475088545388
Root322|1319	89.4780404152983	-0.712260971668638	1.10234198016487	0.1708373388918	0.43224553903689
Root322|1350	356.331322356868	0.413687034450046	0.841929992418597	0.43560843683574	0.691911600571334
Root322|1858	53.6384370947965	-0.629083951594874	1.23373568068827	0.100696634816187	0.319366287872907
Root322|2112	51.2394149703142	0.713289886142583	1.27247356007846	0.102548545124517	0.321432967529153
Root322|2370	23.0025326950069	-0.300692438049057	1.04003835260444	0.317786887419216	0.598695790593364
Root322|2465	0.0817333674348778	-0.121915929345255	1.01842707541116	0.772935844251099	NA
Root322|2525	1.7723643559528	0.164031144470427	1.02235330750891	0.432226134059219	NA
Root322|3059	17.2224369081871	-0.0460321081930192	0.966059643370615	NA	NA
Root322|3136	41.9088480799567	-0.33627423000877	1.04874204605849	0.291109225775029	0.572485316341774
Root322|3278	276.938889834433	0.69651789349584	0.972998738921427	0.212830697351779	0.483163021707372
Root322|3398	111.718837425937	-0.415929326776696	0.969897270729587	0.366572640772247	0.634986725582822
Root322|844	127.357259954373	-0.426903904887708	0.957984110553061	0.366685807371417	0.634986725582822
Root322|916	77.4206320855264	-0.450254376141157	1.01392905521527	NA	NA
Root322|159	44.0156248518841	0.339589542828864	1.02509977852543	NA	NA
Root322|1690	0.777537427617334	0.192450378614801	1.03848713966774	0.416233767507303	NA
Root322|1900	1.96160081843707	-0.207356809899657	1.047712943149	0.220780726665888	NA
Root322|2154	0.163692090024702	0.140129454893735	1.0194781920781	0.702341939692639	NA
Root322|2854	1.20632359019006	0.202049871088386	1.04324522508592	0.331495306595854	NA
Root322|591	1.55507485523467	0.206690803814525	1.04567002725755	0.28732575961076	NA
Root322|1022	432.766909615117	2.3861843748479	1.98335783740219	0.0100131589281083	0.0903978673463176
Root322|1029	1.80061299027172	0.2090531442898	1.04693038500156	0.26374609172013	NA
Root322|1030	13.1493126650942	0.384187109630589	1.12901694686473	0.0208937484371113	0.135816755826508
Root322|1150	1.83973317153833	-0.0793697835956474	0.99328748555298	0.76002325310343	NA
Root322|1151	4.92113171801368	-0.215247391516062	1.05251463657168	0.117751787197732	NA
Root322|1180	0	NA	NA	NA	NA
Root322|1181	0	NA	NA	NA	NA
Root322|1198	13.8185365535521	-0.311727792583159	1.06251526446368	0.237940295618221	0.517862652343642
Root322|1222	0.695691382604983	0.189642027440434	1.03716777464686	0.43943095308116	NA
Root322|169	34.8777666272596	-0.117041527440562	0.961831760023839	0.72243229678865	0.846662219860155
Root322|1730	2.4963043728767	0.213665373204918	1.04941879895098	0.215959138018556	NA
Root322|1875	3.02830366545699	0.215987811371697	1.05068349973874	NA	NA
Root322|212	93.1058976466371	0.597786799505241	1.1955264444188	0.128924616779324	0.370181481018739
Root322|2174	4.16840173917877	-0.214969094489918	1.05210686934817	0.132638977631103	NA
Root322|2175	1.55507485523467	0.206690803814525	1.04567002725755	0.28732575961076	NA
Root322|2195	107.371913001005	0.208374252952144	0.94127664282443	0.620906147745275	0.796023007115971
Root322|2196	26.6121794946148	-0.302641522055357	1.04422864719307	NA	NA
Root322|243	5.44582289143754	-0.0625025156691701	0.989462989123389	0.799268864710954	NA
Root322|2604	2.20984321533348	0.212053823381796	1.04854411215039	0.233023750920906	NA
Root322|2605	0	NA	NA	NA	NA
Root322|3010	108.943753398692	0.13920220784378	0.895296785351154	0.763446529395954	0.868951365322452
Root322|747	0	NA	NA	NA	NA
Root322|748	1.35045974270379	0.204231999007162	1.04437334888155	0.311261120681534	NA
Root322|876	28.7191932687386	-0.0292638409035773	0.966397822933318	NA	NA
Root322|877	91.8318176844771	0.713348644538379	1.45442131485416	0.000109462529304511	0.00456000582685861
Root322|1148	15.6020684193455	-0.474836396444675	1.18785994167734	0.0194142124339053	0.130686674610149
Root322|2084	21.5152718096208	-0.327715923243753	1.02685718873665	0.349102401186034	0.622801250645304
Root322|2300	63.5881146180401	0.16554409566593	0.917974647212429	0.70657402878098	0.838596450077722
Root322|2564	36.8617454628678	-1.05559077940791	1.84854573742013	0.025959920035273	0.153155637654909
Root322|2893	0.0817333674348778	-0.121915929345255	1.01842707541116	0.772935844251099	NA
Root322|369	0	NA	NA	NA	NA
Root322|510	37.0048090052268	0.0461063971192975	0.93753046490674	0.912554551127312	0.959750820564148
Root322|827	6.09198050004089	-0.0444329045482948	0.986541752172026	0.855959260131596	NA
Root322|829	0	NA	NA	NA	NA
Root322|872	466.67658815105	-0.252694659702624	0.83425981909582	0.605603783825755	0.787853179896642
Root322|129	154.294849576392	-0.228873468663602	0.851092932902989	0.632951531019152	0.803074207477699
Root322|1299	51.7744676353935	-0.33296072079732	1.00763276671765	0.381075105156518	0.64656186985035
Root322|1659	5.86577668070898	0.228482670310963	1.04737390116137	0.241694872637712	NA
Root322|1660	2975.00084232038	2.69620233895186	1.56081859174503	0.00473777305208868	0.0589488300904111
Root322|1737	0	NA	NA	NA	NA
Root322|1748	31.3594327128003	-0.266333547064882	0.997677711056612	0.447615935230835	0.697595264720058
Root322|1764	5.7133642682129	-0.161289527002287	1.01926658875269	0.458282854751834	NA
Root322|1958	63.8301765768321	0.450136310586948	1.13160903821135	0.136604404014048	0.378994973350251
Root322|1987	179.255672502593	0.413900561319401	0.977223464957092	0.374939522871911	0.641121722268274
Root322|2059	85.6134934800718	0.603640397238274	1.2779798500694	0.0385348562211861	0.19580145530189
Root322|2097	15.9434172537018	-0.194783614003286	0.978906053674162	NA	NA
Root322|2268	14.4733646956685	0.482336470639757	1.16922128381214	0.0841088740910932	0.289339172566786
Root322|2270	12.6116153331607	-0.146556194473802	0.980773351165731	NA	NA
Root322|2278	20.0906866053135	-0.421444748053819	1.10386042536753	0.177614555843595	0.441986990887714
Root322|2575	126.072689769592	-0.0953779904696788	0.912209408807643	0.807270531465384	0.89742961144004
Root322|2652	6.82826346420742	-0.167846599537684	1.0130233740229	0.491654284021342	NA
Root322|2727	9.25289521325934	-0.290342093671795	1.08130407540155	0.041722444757341	0.204200088444501
Root322|2862	16.1406464213312	-0.408953838444263	1.12730682142623	0.0964313439314509	0.311436337056483
Root322|3270	26.1425272590022	-1.04237444591481	1.79101011244129	0.0307367052497534	0.168633853770746
Root322|3317	2.12596897392661	-0.0724111581958298	0.991661634860623	0.772470032110993	NA
Root322|683	247.648563303616	-0.0037938801047111	0.902990294250204	0.979538188021199	0.98888878253843
Root322|857	106.483455468155	0.345471307520569	1.00223509305408	0.395108154550013	0.657884705445657
Root322|1189	166.366830647436	-2.76496502526716	1.83090239368899	0.00526523542352462	0.0636405940133492
Root322|227	150.801750369809	1.01571226073328	1.3349303123062	0.0835439829720079	0.288188512571679
Root322|2317	2.78276553041993	0.214998629986554	1.05014588820587	0.20151048938183	NA
Root322|28	16.058124310854	-0.413959935265336	1.14928214623516	0.00932039113913766	0.0887298026585616
Root322|2826	2.37353530535818	0.213012796119937	1.04906423689216	0.222911498050468	NA
Root322|3021	12.3468089736528	-0.0984595424990278	0.987688315307917	NA	NA
Root322|3038	209.197106755174	0.201944237854541	0.86469448112768	0.683025874803977	0.830123066436181
Root322|629	133.989955396644	0.591479502162703	1.18556350598463	0.13608063408214	0.378994973350251
Root322|89	4.71882197639743	0.201509405322168	1.0410602103834	NA	NA
Root322|897	1234.15457832616	-1.16087490499018	1.18433424718521	0.067997966293891	0.257541617755115
Root322|91	20.6588131645243	0.171451376977144	0.95811923959419	0.652272051548073	0.815499385919098
Root322|1135	13.5337246239787	-0.351171482454979	1.11151196891171	0.0180453250659944	0.127367185283982
Root322|1429	152.93419721086	-0.918335310590124	1.22993480873717	0.104220695785998	0.325228891512253
Root322|1530	1.05819886927172	-0.197277769602829	1.04229598940967	0.323602695463199	NA
Root322|1805	0	NA	NA	NA	NA
Root322|1915	0.987271393728812	-0.0265729894298466	0.990764364575472	0.735730376389047	NA
Root322|1952	0	NA	NA	NA	NA
Root322|2023	0.554275148770011	-0.179499011475043	1.03444953753842	0.469309758937062	NA
Root322|2036	6.46211919591911	0.036562110726365	0.98501417154721	NA	NA
Root322|2343	0.45015324756793	0.177190943974625	1.03173427429369	0.517932845195688	NA
Root322|2408	0	NA	NA	NA	NA
Root322|2491	5.07321533741355	0.136213786574086	1.00878020328519	NA	NA
Root322|2513	1.55293398126268	-0.204309680695919	1.04599216843755	0.255095018222266	NA
Root322|2625	27.4792417443325	-0.405862416810768	1.08430501940097	0.218033896576589	0.491525892282414
Root322|2667	2.40513474470613	0.160989937935331	1.02077822885451	0.373073023927633	NA
Root322|2697	6.18506477681641	-0.152567443481222	1.01309215317793	0.507947752583316	NA
Root322|3003	8.46559095417378	-0.217740985400333	1.054146180253	0.0775169260955803	NA
Root322|3285	0	NA	NA	NA	NA
Root322|666	0	NA	NA	NA	NA
Root322|1265	46.2875977052003	-0.557066484542569	1.11974082134878	0.188082901425784	0.453501753624158
Root322|1769	1844.68839638869	-2.4639651234429	1.69157696502747	0.0069773405873195	0.0744121872526767
Root322|2708	328.405602091694	-0.0288694954776106	0.853504861376119	0.939171299775927	0.972748928956816
Root322|3164	138.174715889428	-0.436409461287897	0.930302535284186	0.375226314526924	0.641121722268274
Root322|502	529.005294905872	-0.550337168937518	1.03361647503513	0.248864098649804	0.531402877314927
Root322|1134	1.68417247061612	-0.0966618005395022	1.00025513763442	0.507617394399342	NA
Root322|1430	197.797360555977	-0.442134847274335	0.947146482631842	0.361439144947401	0.632599982274938
Root322|1804	3.87992604139008	-0.21354239422706	1.05143386975837	0.14112408110607	NA
Root322|1916	7.61424377118454	-0.240354994766458	1.06148161428179	0.0713908756723005	NA
Root322|1953	0	NA	NA	NA	NA
Root322|2024	0	NA	NA	NA	NA
Root322|2037	2.04615112530877	0.21097055503035	1.0479591058951	0.244266968199453	NA
Root322|2344	54.5962480345221	-1.07999641451967	1.58525179989518	0.0532960295723798	0.231426383445166
Root322|2407	27.1594822897306	-0.354507926427551	1.11460613252739	NA	NA
Root322|2490	77.159794547428	0.453684464177545	1.08026250295281	0.240354200060683	0.519515542514824
Root322|2512	0	NA	NA	NA	NA
Root322|2624	13.7720410362146	-0.356142269454203	1.10137674671098	0.0414890470506387	0.204200088444501
Root322|2668	24.1953607949738	-0.587400147035066	1.23499217504366	0.078030868107489	0.277395448711788
Root322|2696	4.23279547708689	-0.214262653249543	1.0518871571567	0.131811281048837	NA
Root322|3002	0.0817333674348778	-0.121915929345255	1.01842707541116	0.772935844251099	NA
Root322|3284	2.74184250791376	0.214822896657907	1.05004976970248	0.203438556939026	NA
Root322|667	0	NA	NA	NA	NA
Root322|1332	19.432720466498	-0.895541454792966	1.7351870368816	0.00472835595240726	0.0589488300904111
Root322|1585	4.08666837174389	-0.214117739625227	1.05179449643986	0.134540693673772	NA
Root322|1592	30.2032030567912	-0.517909302806226	1.19396741247792	0.0600353711537738	0.243274854717067
Root322|1620	79.84756001205	-0.100804945302681	0.911331419621361	NA	NA
Root322|1895	1.26861369769144	0.201047931056555	1.04319441210677	0.322255736485401	NA
Root322|2073	0	NA	NA	NA	NA
Root322|2243	2.04457363922415	-0.020408992121897	0.984807529756288	0.934579908247491	NA
Root322|2290	6.29504677857021	-0.12913592796775	1.00753277561295	0.574408812589356	NA
Root322|2380	0	NA	NA	NA	NA
Root322|2517	0	NA	NA	NA	NA
Root322|270	10.3057283393304	0.0111756446210516	0.979044769149025	NA	NA
Root322|2907	3.84293307794641	-0.0868440071159856	0.994585203447581	0.723216885360084	NA
Root322|2991	56.2414974903411	-0.0294102228185154	0.900318214155667	0.935333391285923	0.971955046962035
Root322|3213	7.99191383176619	-0.0616297538929616	0.989050841990867	0.801060748842361	NA
Root322|371	40.1551850792374	0.418535427652498	1.15287928092895	NA	NA
Root322|441	23.3594475283947	-0.422526873032987	1.09621436742739	0.199071216296762	0.467387386522606
Root322|445	10.0542182926872	-0.211941881120345	1.037483100656	NA	NA
Root322|1125	1.59599787774084	0.207082585472126	1.04588711088133	0.28305360288217	NA
Root322|1278	58.0055083297277	0.138503252431036	0.963357764258571	NA	NA
Root322|1456	274.042081251902	0.898299710651271	1.13809889002072	0.12419774952777	0.363601556309806
Root322|1457	192.637923082119	1.01374391570186	1.29012319540879	0.0886819755042893	0.298839782037892
Root322|152	180.920174762583	-3.67709885688477	2.17742854733446	0.0022625330476627	0.0381896815057452
Root322|1726	154.390654469953	0.36845698378602	0.903889615029213	0.460905130868822	0.702211035334682
Root322|2155	0	NA	NA	NA	NA
Root322|2198	9020.84430476002	-0.490034587120881	0.862466069918435	0.347297854084663	0.622085121200574
Root322|2205	2.2068009207417	-0.208719054590324	1.04850366718571	0.204777328317338	NA
Root322|3204	192.995865934842	-0.0549386115762621	0.878897542328452	0.891453297713842	0.94784707646301
Root322|3243	17.1280006010656	-0.173085052579869	0.996118097239735	NA	NA
Root322|1097	4.91472501947704	-0.0373985383668972	0.985889158170402	0.878163361319719	NA
Root322|1133	28.8804719445445	-0.24933769515526	0.989206195664633	0.481484229683181	0.720000685527777
Root322|1173	80.9172410242667	-0.105843751024077	0.910542309828388	0.791369593474083	0.886908515965113
Root322|1202	21.8249759479085	-0.344561826385011	1.06913810081303	0.232021828981972	0.507727587434057
Root322|1432	87.9151342034875	-1.8262529430274	2.96153163983172	0.0145486423533009	0.112310798353323
Root322|1716	3.33291886811991	-0.149847618300194	1.01749608141585	0.328143542113117	NA
Root322|1788	32.0751507552841	0.181064423164	0.952546090209269	0.645810697103518	0.811413307147982
Root322|1919	13.2490554240021	-0.359680397170289	1.11610202632459	0.0173515015773467	0.125201726994907
Root322|1924	2.1689201928273	0.211799229186998	1.04840554508429	0.235721032403393	NA
Root322|2001	7.97705977168992	0.0998179093204846	0.996277244476527	NA	NA
Root322|2026	26.1170939615931	-0.521521020683377	1.15530330337105	0.141420339170384	0.38708850093962
Root322|2247	11.4959685134631	-0.427663754616883	1.15706964114327	0.0132681365089143	0.106419227123152
Root322|2292	115.188930215943	-0.182572557986326	0.866299028545587	0.692277338938214	0.831626674797827
Root322|2488	26.3543953508113	-0.28233530985439	0.985051730900875	0.458312102758757	0.700459678310825
Root322|2616	3.80584109307432	0.218427618245779	1.0520069188131	NA	NA
Root322|2627	19.6532545015449	0.107352091087273	0.971221163658328	NA	NA
Root322|2662	15.2209333023571	-0.222577160182952	1.01062060372357	0.450969419076732	0.698087088127436
Root322|1025	2508.79301057476	0.160270241383869	0.784570844340707	0.76350446489264	0.868951365322452
Root322|1033	90.5046320511178	0.717395028210159	1.34321844504117	0.0625363875689513	0.2487359185888
Root322|1153	30.7396863573537	-9.03603925541518	4.20367431163063	0.000138092671955409	0.0051474981740498
Root322|1178	2.30143403151878	-0.209175134207962	1.04876709372926	0.199398049081071	NA
Root322|1201	21.8455110614737	-0.460977114409542	1.07804946417579	0.238520974340658	0.517862652343642
Root322|1225	1.79813408356731	-0.206290498765232	1.04709963720894	0.23315883665674	NA
Root322|166	243.59170471761	-0.396263875640766	0.905351456902882	0.419470495290738	0.678493526132769
Root322|1733	1.18676765267909	0.201773806203426	1.04310277383906	0.33423946307457	NA
Root322|1883	35.4401366725594	-1.12038346389102	1.85283562825329	0.0326507183729777	0.176532156997074
Root322|211	3256.13777905511	-0.52569384549378	0.871398524136818	0.319937946379722	0.599999569007768
Root322|2178	3.41458931943892	0.0682123930824288	0.989865699582937	0.795466158653894	NA
Root322|2192	131.133182761289	0.264713963714398	0.841936686981205	0.603518261410846	0.787268420204824
Root322|2603	12.6401434634219	0.109017876079214	0.988873177704544	NA	NA
Root322|3007	464.776961186096	-0.105130045961186	0.795153291719363	0.824188216086147	0.909982552572931
Root322|745	0	NA	NA	NA	NA
Root322|873	127.001405943816	-0.125375290189044	0.935721999543834	0.735491591721033	0.851822618961951
Root322|3123	84.5147858317896	-0.263080379697059	0.966114100103343	0.503023581673195	0.732754762887165
Root322|3124	426.750940012797	0.254273762951718	0.808926528549523	0.626397368449741	0.800419547176397
Root322|3253	1.92326938021277	0.189692256762095	1.03522383152168	0.364508540891529	NA
Root322|3254	5.63402873238204	0.244660504846839	1.0614571060572	0.108323061397501	NA
Root322|1910	141.038216381663	0.419410802759385	1.0359622073437	0.311090612086492	0.594452703732522
Root322|2777	549.327803625286	-0.550748763010187	1.0346932323767	0.247848852964227	0.529817867404806
Root322|2788	10.9605652564161	-0.128104609148759	0.985403485714345	0.658057330726772	0.818250659154814
Root322|282	129.739886579575	-0.360992282281999	0.927994864839507	0.440667625370249	0.695356931406776
Root322|3145	269.266173790764	0.662801609048806	0.987401292939839	0.226516201536619	0.502477653922946
Root322|725	0	NA	NA	NA	NA
Root322|944	180.862286111577	-0.169173586837536	0.878122882613264	0.70576627469872	0.838596450077722
Root322|945	156.274482435932	1.54531827724453	1.79195891553784	0.031299018215978	0.170649984149475
Root322|1042	372.121794156889	1.18562435800935	1.50991615938547	0.0575561428649683	0.238201435609602
Root322|1643	25.0038633150668	-0.442616889888785	1.06124479253023	0.262608871807635	0.545159165966438
Root322|1661	2478.40306837474	-0.253548861838163	0.832952385821902	0.60263802605477	0.787268420204824
Root322|1972	1.18676765267909	0.201773806203426	1.04310277383906	0.33423946307457	NA
Root322|2051	210.194649872632	0.388533678151619	0.879396174962746	0.450456739369699	0.698087088127436
Root322|2152	0.176366478211954	-0.142065585616881	1.02287941550324	0.720549226409003	NA
Root322|2641	34.2517356154054	-0.473004778314258	1.11677406603552	0.179031705683633	0.442675848066154
Root322|265	4.41968643066695	0.219871616676184	1.05278249287511	NA	NA
Root322|2726	1.79813408356731	-0.206290498765232	1.04709963720894	0.23315883665674	NA
Root322|2935	52.1063870958772	0.494293009338349	1.15488005378652	NA	NA
Root322|2981	0	NA	NA	NA	NA
Root322|3034	5.40183897081516	0.221560672012347	1.05369469465764	NA	NA
Root322|655	23.080584693483	0.354744707755059	1.11327930285746	NA	NA
Root322|840	127.800515615117	-2.43526887265405	2.44764282704627	0.00943596116034132	0.0893424420108414
Root322|1024	49.8925187697259	0.666698640810319	1.30050867118354	0.0663709734050759	0.256575075206565
Root322|1032	0	NA	NA	NA	NA
Root322|1152	0	NA	NA	NA	NA
Root322|1179	0	NA	NA	NA	NA
Root322|1200	9.88432093308288	-0.245013337348561	1.03920154656673	0.317060272743795	0.598695790593364
Root322|1224	0	NA	NA	NA	NA
Root322|167	111.296085842567	0.472995729523882	0.92109744560859	0.361188402072531	0.632599982274938
Root322|1882	1.55507485523467	0.206690803814525	1.04567002725755	0.28732575961076	NA
Root322|214	143.418498544447	-0.573302947369744	0.983689187767806	0.263736432992384	0.546331287554128
Root322|2177	4.98697486687975	-0.128668265338691	1.00752438899837	0.57508037873442	NA
Root322|2193	2.41445832786435	0.213236232882239	1.04918558023512	0.22053653381284	NA
Root322|2606	0	NA	NA	NA	NA
Root322|3008	15.9860545637025	0.113096542730747	0.956585440450804	0.757472819676878	0.8668954852552
Root322|746	14.9560273413987	-0.251925268070154	1.04900318299131	NA	NA
Root322|874	48.8320092388106	0.601827304438702	1.27024590624986	0.0467295910888052	0.215957467388978
Root322|1767	1328.65800786649	-1.0555685829742	1.18622920392506	0.0843719586155594	0.289339172566786
Root322|2987	87.8211888009153	-0.52774114000418	1.00656187616083	0.277381582046675	0.562001723123795
Root322|3025	85.7512322867507	-0.866461628783901	1.46623314223676	0.0546375153715185	0.233442318786143
Root322|3219	135.262404168669	-0.785235949502269	1.307084241512	0.0930038510524751	0.305966906598058
Root322|3236	97.8349074661541	-0.3371693130258	0.941354140440825	0.454601792577578	0.698087088127436
Root322|1171	1915.16938639823	0.788738370967628	0.98264249021736	0.176471795927056	0.440208788966785
Root322|1785	55.2768620914959	-0.645209114910327	1.14361016001425	NA	NA
Root322|1488	109.886427939984	-0.198056359107111	0.91590933162375	0.639178276074478	0.806811880234314
Root322|2068	27.8830860929282	-0.387246661569868	1.04309765794781	0.299375397083307	0.583862593992449
Root322|2329	70.2259619795748	0.812866797890015	1.57107001195251	NA	NA
Root322|2988	87.320811377108	-0.258848749938244	0.945962108656052	0.532635592053512	0.749706805058641
Root322|3073	128.135084399122	-1.32497442368439	2.35380335396867	0.0192974615547593	0.130686674610149
Root322|547	112.539226388169	0.12919757892484	0.885274965626577	0.784369745978344	0.883098420501141
Root322|1023	67.9006670755118	0.980083187808125	1.50243849178156	0.0624774662348594	0.2487359185888
Root322|1031	1.79813408356731	-0.206290498765232	1.04709963720894	0.23315883665674	NA
Root322|1199	0	NA	NA	NA	NA
Root322|1223	1.67784392275319	0.207948945825021	1.04633758116651	0.274939490893523	NA
Root322|168	14.3554174037796	0.0385356101393893	0.974799613614472	NA	NA
Root322|1731	0	NA	NA	NA	NA
Root322|1881	0	NA	NA	NA	NA
Root322|213	21.9100377495907	0.264425185898657	1.00904948621758	0.435180303535605	0.691797681541859
Root322|2176	0	NA	NA	NA	NA
Root322|2194	5.68559586649903	0.0659376741019475	0.989040012225513	NA	NA
Root322|2607	13.8660529612878	-0.23240536388222	1.0190205353384	0.413538795721723	0.676668939637369
Root322|3009	26.0592159905517	-0.176447406767458	0.984609476317081	0.574925525794587	0.769592307975286
Root322|744	6.44701866749147	-0.280358513613848	1.07624177077536	0.0623369328185744	NA
Root322|875	27.6864494800858	0.572453869504105	1.25296643284552	0.0394241067280011	0.199171967757092
Root322|1187	1.18676765267909	0.201773806203426	1.04310277383906	0.33423946307457	NA
Root322|1205	17.2862918164198	-0.0967774068527373	0.968751847581954	0.756155540649101	0.865898468672511
Root322|1266	62.1937702409499	-0.420889265031867	1.04904839831161	NA	NA
Root322|1475	0	NA	NA	NA	NA
Root322|1577	3.84417253129861	0.00729788383006709	0.983715166622583	0.984203918487372	NA
Root322|1727	79.4505440578311	-0.240136939079394	0.959459113559796	NA	NA
Root322|2067	15.6003974434783	-0.468842508401347	1.18349662009794	0.0198641390563284	0.131591446786121
Root322|2116	4.78833239855745	-0.193183158086904	1.03862070959757	0.294437649520872	NA
Root322|2179	6.81993191895118	-0.287301431088807	1.07924838711495	0.0568096903147006	NA
Root322|3242	21.7625561113914	-0.834044453539651	1.39956512366497	0.0693431508904496	0.259871901282459
Root322|509	0.326933469739511	-0.169966551433457	1.03075840707466	0.558755858648269	NA
Root322|1172	1259.12185439185	0.0879802316419471	0.778687957728077	0.87214633186541	0.934752087327863
Root322|1786	245.469092081152	-0.0429571320429381	0.829838188298077	0.919425257311568	0.963609300454511
Root322|1999	11.6080642952755	-0.322821477200984	1.08353775590658	0.0595182669842306	0.242190683891806
Root322|3322	196.183203959288	-0.357906361186128	0.915492267032503	0.451253104758028	0.698087088127436
Root322|2099	3.06922668796316	0.216139000840885	1.05076595017883	NA	NA
Root322|2645	86.6342472589512	0.567348133074246	1.12050273019225	0.194223602651122	0.461995113659102
Root322|2957	109.799888199113	0.427957872107637	1.10111201827379	0.196379731469658	0.464845193637325
Root322|3402	254.887305961432	0.575495812461976	1.010126412137	0.261125067946972	0.545159165966438
Root322|3403	489.749913420978	0.53083633186097	0.910693229478643	0.327086327931892	0.606954648676675
Root322|1842	87.7382262216194	0.209654150698147	0.877143868501601	0.664568293119938	0.823193707122686
Root322|2486	7.3853037330491	-0.317418936730669	1.09284356125842	0.0434705889296493	NA
Root322|2494	237.831864829442	-0.782369223840682	1.07194807087676	0.157681828408372	0.411371544275068
Root322|2887	6.05266361570241	0.0142585277894321	0.983628577523573	NA	NA
Root322|2904	18.136870705564	-0.570206747538617	1.21598750027817	0.0893814120766669	0.299636132712971
Root322|2950	80.4808938790334	-1.66327852111855	2.81675836527682	0.0170192720808619	0.123724371194581
Root322|1041	203.423552176987	0.20614398410614	0.823630082422153	0.688034589069968	0.831271796497522
Root322|1139	27.1323481475924	0.186007352535038	0.974583175498244	NA	NA
Root322|1560	0	NA	NA	NA	NA
Root322|1561	14.6793407140983	-0.320882334470686	1.09524198609788	NA	NA
Root322|1696	63.8902010439623	-0.834012972155679	1.31946271509864	NA	NA
Root322|1697	145.394848008189	-0.423824059638049	0.976716696498826	0.355501558419154	0.628838892283572
Root322|1826	2192.86358035851	1.74051073591283	1.38032332845582	0.0228761309588735	0.142598233124867
Root322|1827	1382.4172756436	1.54790560932234	1.42447518288344	0.0347685594208642	0.183726226590013
Root322|3179	368.378565922761	0.303750783749679	0.864348577068637	0.54919420719521	0.757092298413283
Root322|3180	127.729159677323	-0.44305925617516	1.03227786664439	NA	NA
Root322|1331	25.9263849112513	-0.318547279324277	1.02707217325317	0.351147333953239	0.6250413481677
Root322|1586	36.7436585735461	0.10898297148528	0.909135633692396	0.805462482439676	0.895932767000236
Root322|1619	5209.42473481401	-0.597227809255225	0.908666445946225	0.263198013538433	0.545798444741559
Root322|1894	0	NA	NA	NA	NA
Root322|2074	171.803070549521	0.111073319173592	0.867503452952593	0.820639952387823	0.906836140947407
Root322|2242	0	NA	NA	NA	NA
Root322|2289	9.72208595279073	-0.184415107016951	1.00795501398921	0.497278786345988	0.731301617334218
Root322|2381	0.368307202555579	0.17064927505472	1.02915509078106	0.553863632337602	NA
Root322|271	22.3997481561872	-0.268001102259316	1.00292673837319	0.434267838476669	0.691456020267399
Root322|2906	46.6790068450533	-5.34095172322055	2.55578663883989	0.000209255658821804	0.006551052157631
Root322|2990	74.8451105797458	0.0155012010229021	0.937767354696931	0.979163167580281	0.98888878253843
Root322|3212	94.5078515704285	9.9261407903328	4.2730594763051	8.92617040551109e-05	0.00433142418927425
Root322|370	9.12684945714694	-0.0493841911773626	0.974823003055191	0.859263192873944	0.931718000581535
Root322|444	303.446643996765	-4.88363162388032	1.5281811849508	5.1360155948607e-05	0.00302091099079534
Root322|1486	10.2307556265439	0.236853801773073	1.05966627906647	NA	NA
Root322|1929	114.905054614101	0.646592861972013	1.06536602462519	0.209667960461214	0.477099075328507
Root322|1227	37.9108319152933	-0.406220819535159	0.993013168200048	0.355857468130931	0.628838892283572
Root322|1229	59.4469054474071	-0.12168115651245	0.90373023956729	0.769294315993641	0.873216530610325
Root322|2403	0.409230225061755	0.174162046526945	1.03051440346011	0.534919636813425	NA
Root322|2404	6.35433412950621	-0.19337118966308	1.01588055202006	0.447535496095999	NA
Root322|2699	0	NA	NA	NA	NA
Root322|1191	26.355030019854	0.0866061021432547	0.957720431730927	0.811664420444699	0.901281830711191
Root322|1333	101.003184796127	-1.18739997354641	1.65421584375365	0.0465871786902343	0.215813159517291
Root322|1806	119.832177188142	0.471897579945081	1.04601759177699	0.280872301366508	0.564896108768642
Root322|2076	32.8822702761647	-0.515687884136657	1.13372801728132	0.167415258384572	0.428410003695884
Root322|722	118.611090360775	0.120355911985269	0.90414625134325	0.791258745402047	0.886908515965113
Root322|1218	45.3384416686115	-0.321530483657076	1.00575871362021	0.391650008148428	0.655338505013878
Root322|1753	4.47633435305001	-0.0452117238578104	0.986659413723134	0.855080000618166	NA
Root322|230	294.692836727576	-0.0517968781986614	0.868789338576719	0.898696138413079	0.952686621878639
Root322|3264	90.8543024906234	0.262306734186769	0.901227659447583	0.5809213031665	0.769592307975286
Root322|859	268.619889032284	1.39809931920065	1.45002000254923	0.0442740597401088	0.211083681491678
Root322|1447	115.155203522567	0.337482411315643	0.911804372354717	0.488872662584981	0.724905911441901
Root322|2100	18.7009911018344	-0.281357437593973	1.03242617527987	0.347418996074922	0.622085121200574
Root322|2956	206.619584620897	-0.0202823106470935	0.918683705350023	0.945770925680267	0.975623626632491
Root322|3401	1509.37773444768	0.7587900068035	0.965924276131606	0.187063027692301	0.45160365267507
Root322|1039	4.86521989755848	-0.0730638090921041	0.991333065058772	0.767325660017201	NA
Root322|1570	0	NA	NA	NA	NA
Root322|2480	6.34025154902037	0.0756054041007545	0.990801503995434	NA	NA
Root322|2776	14.4582629272546	-0.138704699393669	0.967026619441079	0.674991075638521	0.827584067117923
Root322|943	407.175541506479	0.243273964717174	0.820231949668062	0.638546422638161	0.806811880234314
Root322|949	37.3844095202125	-0.345297015774288	1.0512839864623	0.2854321876825	0.56790620121884
Root322|1115	40.76903041683	0.596008461422835	1.30562746738286	NA	NA
Root322|1290	52.3677164114688	0.374001024565161	1.04205379727084	0.314543089985559	0.598695790593364
Root322|2181	1.30953672019762	0.205385545546529	1.04457962973279	0.316643070480352	NA
Root322|2639	99.0815270503387	0.619866146627504	1.05283561197732	0.223270635052021	0.499272238059876
Root322|453	63.6499750149842	0.249174673052666	0.960880417811873	0.542257401593382	0.75287669277021
Root322|1015	27.237857680039	-0.557802503935176	1.22714173970087	0.0613401979144959	0.246406891639095
Root322|2061	0.7356003069139	-0.190962602481288	1.03923716810534	0.388010100118814	NA
Root322|2982	2.0052281028026	0.210673541058119	1.04780006657185	0.247278656543542	NA
Root322|705	2468.12771127227	0.0689823571231082	0.794196968184561	0.90256106398621	0.954990637753448
Root322|1931	46.9639310854714	-1.06476206314288	1.79822204007269	0.0278187195626026	0.160702781758963
Root322|1937	24.5504554960791	-0.419754060971391	1.09390335455568	0.200771804076366	0.467387386522606
Root322|2449	36.8937497188385	-1.55456716822152	2.737744119872	0.0176444471852967	0.126375911389893
Root322|2609	95.8322308097048	-2.19356333045277	2.66549846470586	0.0119589249311213	0.0991977491081469
Root322|2689	17.9363390560386	-0.443314119350439	1.1543120080042	0.0646624471883039	0.253555171702016
Root322|2972	0	NA	NA	NA	NA
Root322|3087	9.77791672064101	-0.15747225526703	1.00227371574647	0.552109095181205	0.75778695330829
Root322|1063	320.910935492052	-0.216426594804883	0.886354477431787	0.632217291265724	0.803074207477699
Root322|1132	0	NA	NA	NA	NA
Root322|2469	1.87986745100219	-0.206846329130047	1.0474174128941	0.226775834251343	NA
Root322|3208	1.02307556265439	0.198728153517204	1.04155839784715	0.361861420175971	NA
Root322|3227	13.7427376398788	-0.141344400905924	0.982778745623085	NA	NA
Root322|3283	69.9727289707324	-0.684873634944516	1.21996530895692	NA	NA
Root322|3296	3.51453479969974	-0.21303071756683	1.05111224990059	0.149723466960426	NA
Root322|682	24.1442701441016	-0.887041423272095	1.66641119137684	0.0147539509341607	0.113191378510696
Root322|1136	73.8654203042669	-0.261414969354087	0.966060518357878	0.505135370901439	0.73389633786797
Root322|1803	0	NA	NA	NA	NA
Root322|1917	4.76662654822733	0.220519311504441	1.05313564870963	NA	NA
Root322|2022	2.24873804144513	-0.0576487582955305	0.988875865826178	0.819545463696964	NA
Root322|2345	1452.20053956684	-0.983949786380396	1.18779881883156	0.0963442102806571	0.311436337056483
Root322|2406	6.33630783380881	-0.108800445672628	1.00070591173131	0.644495671270216	NA
Root322|2489	119.415991437205	8.52173393605685	2.15756097495007	8.82578953341705e-07	0.000131775826802788
Root322|2669	283.305018526019	-4.56014623324016	1.43281757279316	6.04571076606611e-05	0.00335277845626695
Root322|2695	0	NA	NA	NA	NA
Root322|3001	93.5481067613452	0.138956770604122	0.921355343300337	0.747983367129067	0.860092248576729
Root322|668	16.4144552509825	-0.256016310896085	1.02329554294583	0.386901229522976	0.651888269534805
Root322|1158	0	NA	NA	NA	NA
Root322|160	159.593767875427	0.518965602384533	0.976796492280678	0.307188907185514	0.592108906501572
Root322|2000	40.3207099259486	-2.48656909361099	2.80499212005966	0.00932017735997516	0.0887298026585616
Root322|2057	105.555888868181	-0.838749074767332	1.31987522122389	0.0923670666559337	0.305419584173032
Root322|245	8.00987000861802	-0.217563300934389	1.05402792530931	NA	NA
Root322|3300	0	NA	NA	NA	NA
Root322|2165	19.3551705359028	-0.476924420717937	1.15861968085512	0.101247550639893	0.32058971581082
Root322|2702	315.508198146453	0.853766884072814	1.30328906054087	0.101465899298048	0.320660584032845
Root322|2261	475.798343009538	0.784037661642221	1.01929286217322	0.17184128684625	0.433173945153989
Root322|2262	319.658041168202	-0.268198681110915	0.921150553471702	NA	NA
Root322|2747	51.8224478310808	0.227399439712903	0.953164852938948	0.578677714904605	0.769592307975286
Root322|65	301.616311975721	0.786685062169606	0.997001975246514	0.171772991400172	0.433173945153989
Root322|1780	23.6741440367086	-0.466386555906676	1.18750219240394	0.00372711114346371	0.0509459347145286
Root322|2411	1.39138276520997	0.204790260739184	1.04466154901615	0.306094631502441	NA
Root322|2427	2.94420406889517	-0.0188973270345005	0.984429654638315	0.937652935720991	NA
Root322|2678	35.795159275672	-0.611071192040498	1.29776908537369	0.0249062873253399	0.149207110180509
Root322|3295	7.82672635241516	-0.171579951642611	1.01388711454275	NA	NA
Root322|657	121.022674491863	0.0143233121833803	0.845643779365291	0.98490872915371	0.991225608998932
Root322|1267	127.213833713122	-0.612917444930195	1.1420985043666	0.167430019254766	0.428410003695884
Root322|1270	42.4517045419169	-0.180127812315741	0.979921293181701	0.579979008573377	0.769592307975286
Root322|1461	432.807673788108	0.0152227006222227	0.829804362050894	0.986118831003059	0.991225608998932
Root322|1751	444.831002078154	3.13150007650148	2.11480209570262	0.00418798614688274	0.0549248723722932
Root322|3412	40.7845947542022	-0.236594139946203	0.970107264569859	0.528296557620111	0.745841439524666
Root322|1722	33.9000763314932	-0.207820418720794	0.986319383288969	0.532390603545345	0.749706805058641
Root322|1889	10.1639584159436	0.0998612689600663	0.982541073627486	NA	NA
Root322|2339	159.372201446757	-0.782716578547614	1.30682438257489	0.0925985238019745	0.305419584173032
Root322|2342	141.05183894097	-1.23258846612589	1.53688619805536	0.0506820335164465	0.224597778665348
Root322|2347	49.0296341175253	-1.18898334595276	1.81105667536471	0.037742951118385	0.192430522124597
Root322|2405	7.48508208099602	0.0555253944339578	0.987211539350695	NA	NA
Root322|3188	14.2638578118692	-0.29334168069281	1.02665210279885	0.363326283208903	0.632954052662777
Root322|3189	9.82152540148211	0.231249473632348	1.05770482093522	NA	NA
Root322|3351	419.409679898844	-0.964404587393697	1.71106455796892	0.0243836194196841	0.146528189763489
Root322|665	0.490400204609267	-0.181281487006312	1.03503726054242	0.474052992872698	NA
Root322|669	29.3984468853179	-0.0745496504003081	0.947778939667627	0.825988215276759	0.910416312238608
Root322|2273	7.07089404252545	-0.167402996212901	1.0243971752275	NA	NA
Root322|2844	2.86066786022072	-0.211343638626627	1.05006473278196	0.172504759718273	NA
Root322|3042	45.9845707615738	-0.784825744012503	1.46723459063145	0.0293950002952057	0.164900854257209
Root322|1175	2.04491167195657	0.0258548208105035	0.984992211467011	0.924762361917291	NA
Root322|1176	0	NA	NA	NA	NA
Root322|1182	0	NA	NA	NA	NA
Root322|1876	0	NA	NA	NA	NA
Root322|1951	1.87986745100219	-0.206846329130047	1.0474174128941	0.226775834251343	NA
Root322|1978	25.4271585964271	0.607433355859237	1.30403884049561	NA	NA
Root322|2010	795.127303256887	2.28212104542215	1.45558983016784	0.00843175753351959	0.0838363403396457
Root322|528	0.7356003069139	-0.190962602481288	1.03923716810534	0.388010100118814	NA
Root322|120	0	NA	NA	NA	NA
Root322|2134	0	NA	NA	NA	NA
Root322|2135	1.83939513880591	-0.134631349605967	1.01031117745425	0.589365495863263	NA
Root322|1759	76.0059426068764	-0.346024874571127	1.00430146854958	0.377430560022414	0.643318794756511
Root322|3237	532.955658922725	-1.15265600187306	1.45159152506521	0.0589727380680723	0.241704710369189
Root322|349	481.358173740863	0.652414224167327	1.06116808058649	0.209563186672437	0.477099075328507
Root322|679	76.9125775701465	-0.54712772380502	1.10274149213091	0.202910349878712	0.468867844184023
Root322|1360	58.7614595901491	0.528680135002697	1.08668510692953	0.227387222564619	0.503259519952026
Root322|2133	9.65525846479729	-0.143103564200918	1.00805594686241	0.546330084719727	0.755289668405263
Root322|2252	1.14584463017291	0.20107607713043	1.04274583460023	0.34065231387711	NA
Root322|3191	2.45504331763811	0.165885145251068	1.02244025347117	0.449193990508924	NA
Root322|2199	212.645567525116	-2.48855661498415	2.07300161949571	0.00836905916805684	0.0838363403396457
Root322|2160	4.88466397924128	-0.20193516125257	1.04387605641749	0.24244547988135	NA
Root322|3185	0	NA	NA	NA	NA
Root322|860	56.1346652639809	0.738627253348945	1.39988953367335	0.039939954806245	0.200837959271817
Root322|1907	41.8102928212654	-0.47022108341765	1.09097872599644	NA	NA
Root322|2115	1.18676765267909	0.201773806203426	1.04310277383906	0.33423946307457	NA
Root322|2842	109.533826100075	0.693347160029029	1.28926932802986	0.0865519582973923	0.294732194833752
Root322|537	9.3641607889559	-0.0215815549488545	0.981382489924432	NA	NA
Root322|1808	80.973250372752	-1.1642878775303	1.66391366959344	0.0464509342473519	0.215813159517291
Root322|290	26.1022387753691	-0.354499188672023	1.11455350151168	NA	NA
Root322|375	65.9745328751573	-0.308974218237523	0.984942114980478	0.433003356594754	0.690599437264106
Root322|3126	146.567038876503	-0.483477403899657	1.05138695872219	NA	NA
Root322|3255	4.5855284335108	-0.214781376418387	1.05221733935138	0.124325420469228	NA
Root322|1404	34.6577123124967	-0.130886995513438	0.959792110625	NA	NA
Root322|2285	3.26933469739511	-0.212458689479625	1.05075764264217	0.15745108915918	NA
Root322|3252	61.7765572258857	-0.333965953403267	0.998930966496002	0.393688262604853	0.657049800271727
Root322|489	121.933100497128	-0.0888526992834188	0.867497782205578	0.838400606105025	0.916808775464707
Root322|647	0	NA	NA	NA	NA
Root322|2284	95.0229191320238	-0.574558600584057	1.15527115130595	0.15506838932183	0.407842471102536
Root322|1056	41.6837871185177	0.108697109280684	0.916839675119586	0.801860165253106	0.89328150973912
Root322|1539	149.083521762533	0.560763066103948	1.06510055055983	0.237532754223503	0.517862652343642
Root322|2989	12.9628106230749	-0.461780819032266	1.14452571780606	0.10267307566619	0.321432967529153
Root322|580	0.81846045012351	0.193689753427419	1.03908086422454	0.405762646714307	NA
Root322|650	3.51453479969974	-0.21303071756683	1.05111224990059	0.149723466960426	NA
Root322|3125	9.27966214525039	0.017578760821381	0.972361344868713	0.961469297819783	0.982491292316922
Root322|1113	70.3554228699024	-0.709182657447853	1.4148214711034	0.0136929803898415	0.109374793978117
Root322|517	41.3288494276872	-0.505310468392656	1.15176374444832	0.136213193810519	0.378994973350251
Root322|1102	7.85754533246999	-0.191750082815073	1.03608179413523	0.310707766450907	NA
Root322|1111	78.0299467325178	-0.401119459177637	1.04945279540253	0.283660217281214	0.567612867776119
Root322|1206	131.982331625188	0.199158568022328	0.917037146620283	0.656477010705224	0.817332827311635
Root322|1281	26.2491479766401	0.0161600957751298	0.938921069744631	0.974823662666345	0.987543178097795
Root322|1458	49.9784757298851	-0.23495185598822	0.97587777737874	0.520144780670982	0.739393160398652
Root322|1990	18.125015842211	-0.819848488519037	1.5950922138823	0.00428038865853202	0.0557599623235614
Root322|2071	8.68069308422828	-0.0763609127398425	0.982192067204497	NA	NA
Root322|244	4.00493500430901	-0.213977755817429	1.05170669155792	0.136502587690119	NA
Root322|3043	512.802385466638	-1.59254624895571	1.62833220746781	0.0286308929977209	0.164244299443153
Root322|3249	21.5053726870516	-0.438506338554612	1.13928839182419	0.102164678232513	0.321075748945134
Root322|1193	154.606368228146	11.5445844489733	3.60565134861864	7.5357869411274e-08	1.93245208190271e-05
Root322|1749	99.6156274525767	-0.0695606181845739	0.900736857852134	0.860384634125545	0.931718000581535
Root322|2305	6.47434287379647	0.00593625395399107	0.980850597383226	NA	NA
Root322|2356	0	NA	NA	NA	NA
Root322|632	0	NA	NA	NA	NA
Root322|752	2.79860310787429	-0.193085054050223	1.03875190833921	0.306815429856099	NA
Root322|2128	3.76142506566647	-0.0663754201316312	0.990116723560984	0.78946050199783	NA
Root322|1010	63.2459849693445	0.243517989533	0.954510907714637	0.557281271514774	0.760659871343928
Root322|1477	566.027315353629	-0.472528660172834	0.925449463252556	0.346534296543248	0.622085121200574
Root322|909	250.35394782593	0.309825538319474	0.866348943092587	0.540433449605997	0.75287669277021
Root322|974	21.8052192908435	-0.142886454942866	0.957038328788692	0.685284369820977	0.831079621514125
Root322|545	140.50054270605	-0.0617174365166158	0.845522518263177	0.887486125418318	0.945144519395061
Root322|1309	4751.25864806453	-0.190534779016688	0.789819412018645	0.696088418980255	0.831962820961007
Root322|1724	37.5981293726007	-0.0932642783471834	0.945815253354338	0.789558653796545	0.886908515965113
Root322|2799	37.2025157037884	-0.354602467377743	1.03733693589939	0.316937868093168	0.598695790593364
Root322|2804	276.206773508201	0.187262929213639	0.807292184708618	0.718447718561312	0.845155770743944
Root322|2868	1.83007155564768	-0.20640190875625	1.04716441219642	0.231279013457263	NA
Root322|3028	867.710752574835	0.456111935941198	0.94428717398825	0.362634099170287	0.632954052662777
Root322|606	7.49503784580325	-0.141620228865416	1.01259398260588	0.522335582126554	NA
Root322|1185	10.7924035211369	-0.185767515709613	1.0232688124247	0.413667730575931	0.676668939637369
Root322|1790	17.1152532305904	-0.645389453997333	1.35716525129332	0.00235623777986631	0.0394263580234526
Root322|2421	42.8504083740395	-1.08286219579961	2.24062560734869	0.00268889871627163	0.0427799377728134
Root322|2983	26.8345889515073	-0.403716957690337	1.03371385557521	0.310415200227185	0.594452703732522
Root322|3282	4.78258510950382	-0.128910992368862	1.00762920706281	0.57431177751546	NA
Root322|570	4.57706857635316	-0.21484838033894	1.05225895784903	0.123936052628699	NA
Root322|690	2.99190634957416	-0.143284124242575	1.01491122904928	0.350934393478409	NA
Root322|8	8.39209519643214	0.0236537072168946	0.974669130368955	0.943673402397668	NA
Root322|2328	3.47372445477104	-0.206849450447228	1.04706908071262	0.21276464424779	NA
Root322|292	760.921799743537	0.151946779521465	0.797084981998265	0.772624942169847	0.875461186661805
Root322|1557	0.0409230225061755	0.0812165801607968	1.01066695426293	0.90996218817592	NA
Root322|1558	0	NA	NA	NA	NA
Root322|2141	0	NA	NA	NA	NA
Root322|2502	0	NA	NA	NA	NA
Root322|2503	15.7968417399453	-0.281919860780632	1.0786029477066	1.51592232617305e-10	1.47120261755094e-07
Root322|2534	6.70192617205424	-0.216805727113152	1.05352651945822	0.0932842205263076	NA
Root322|2560	23.9020138675344	0.0430995950029432	0.938823694201915	NA	NA
Root322|2561	9.30913602759981	0.0169463895003207	0.972261817185161	0.963193134261704	0.982491292316922
Root322|2654	1.47322881022232	0.20578233583988	1.04518644138912	0.296354069060211	NA
Root322|3220	272.568312664783	-0.774871458600946	1.39147717858259	0.0563097608893871	0.236969537247611
Root322|3276	41.9865893950612	0.623775119314644	1.2511676722501	0.0842776359873254	0.289339172566786
Root322|1389	3563.68913941985	1.20298270225345	1.16509367944344	0.0678710747531442	0.257541617755115
Root322|1352	157.659222852453	-0.42639871859472	0.978273410092777	NA	NA
Root322|499	41.2784257319922	-0.145775549752079	0.949049660160002	0.689407353890842	0.831271796497522
Root322|581	25.8662947658847	-0.340312153371801	1.0511380269733	NA	NA
Root322|833	0	NA	NA	NA	NA
Root322|1273	12.5436944899572	-0.354498489219596	1.11310912250826	0.0189394598473383	0.129899263475914
Root322|1650	4.89237314925304	-0.169568351737676	1.02628068996616	0.25536477433873	NA
Root322|2209	0.458171959092951	0.159647552936375	1.02607111316105	0.752817521634194	NA
Root322|3027	8.18144952906585	0.0951152580560707	0.994524310618373	NA	NA
Root322|692	79.6366207244727	-0.575660678334244	1.08276082975471	NA	NA
Root322|1098	70.5839575408719	-6.43627686501181	2.33793472435436	0.000123343637824459	0.00494038359326225
Root322|1099	16.8723293698789	-0.508191988212998	1.17817127285624	0.0950898729650831	0.3096802742034
Root322|1160	1.87986745100219	-0.206846329130047	1.0474174128941	0.226775834251343	NA
Root322|1161	0	NA	NA	NA	NA
Root322|2308	17.8558046615266	0.43372620216404	1.16168817451767	0.0105123992340513	0.0923283570737267
Root322|1658	76.7048295410004	0.254297253477365	0.925906434419361	0.574016964015339	0.768921274778312
Root322|890	26.3863159301351	-0.218822958954069	0.994861895739922	0.496521156314893	0.731219699853723
Root322|1784	192.513118142959	-0.0811755491238939	0.875398592364721	0.847718985065822	0.923875659748882
Root322|1997	16.8206313750817	-0.24682927560105	1.02295272677977	0.39078494610947	0.655020363038413
Root322|3122	869.10467807032	-1.29473916661925	1.4268314684543	0.0490297847492457	0.220293546755291
Root322|1559	0	NA	NA	NA	NA
Root322|2142	4.54484033083684	-0.167054578097925	1.02506288638243	0.266246676893862	NA
Root322|2500	1.80061299027172	0.2090531442898	1.04693038500156	0.26374609172013	NA
Root322|2533	0	NA	NA	NA	NA
Root322|2562	21.5281195002245	0.0175979572598491	0.955946493257937	0.968628749230643	0.98304310035509
Root322|2653	1.14584463017291	0.20107607713043	1.04274583460023	0.34065231387711	NA
Root322|2929	2.90553459793846	0.215508352018476	1.05042325851891	NA	NA
Root322|273	596.444723469376	1.23933125088145	1.36078257117048	0.0592743133105276	0.241704710369189
Root322|3262	208.833391556441	0.932464081988539	1.14754326177904	0.115566131876807	0.348855150813191
Root322|532	332.772450574831	0.203424235943803	0.805634670106694	0.695713853984001	0.831962820961007
Root322|2468	0.982152540148212	0.197846766727689	1.04111816844978	0.369683644259677	NA
Root322|3070	0	NA	NA	NA	NA
Root322|122	0.327384180049404	0.166648341888537	1.02766196308218	0.575214670235295	NA
Root322|1427	38.1263877434773	-0.394358975151584	1.0392272839442	0.303853135740121	0.588014891796187
Root322|2066	46.6165922630218	-0.980796986828048	1.78651003391865	0.0194582426390175	0.130686674610149
Root322|623	4.3378403856546	0.219698348687295	1.05268959589743	NA	NA
Root322|881	69.4356855606329	-0.360621511319075	0.983416456237063	0.395143572593135	0.657884705445657
Root322|1625	4.65880194378803	-0.214954262428473	1.05232727679585	0.122340498011523	NA
Root322|1994	11.3057466533274	-0.0230254054638092	0.970492493945363	NA	NA
Root322|1791	15.2441584682114	-0.392697519284182	1.09431964929113	0.180909204296243	0.444487044986086
Root322|2428	0	NA	NA	NA	NA
Root322|652	73.8761004449778	-0.301958354635944	0.984685227299636	0.439072293985671	0.695228754511756
Root322|757	62.3392913546707	-0.4696203904684	1.04286573657768	NA	NA
Root322|3146	117.761241844152	-0.820049084640353	1.27324511462634	0.105270572374706	0.326928289566886
Root322|787	1.08934736153507	0.0718220691830449	0.992816803284743	0.77999537853738	NA
Root322|1943	0	NA	NA	NA	NA
Root322|1988	50.8303119482772	0.360014103631388	1.03940653957444	0.321976419470152	0.602077293055458
Root322|2389	1.4712006138278	-0.203543822726936	1.04556805411045	0.263529588630736	NA
Root322|885	8.35334636202336	0.0100980350705569	0.983367060571681	NA	NA
Root322|51	8.74894745428748	-0.224832535267126	1.01661914408557	0.429529359438302	0.687884889991538
Root322|1138	0.980800409218533	-0.19679784976077	1.04203900241485	0.332708565002971	NA
Root322|1949	10.6153609774601	-0.272040721287901	1.05285759319285	0.253602443864941	0.534465085278881
Root322|2187	0	NA	NA	NA	NA
Root322|2686	30.4920738240855	-1.245181025525	2.30509910326895	0.0185620721049428	0.129600654516885
Root322|3207	34.8696450339421	-0.600143327137727	1.24838874581513	0.0659665516615168	0.256575075206565
Root322|3238	153.831404772832	0.395174487583884	0.94649632303291	0.412590027988169	0.676668939637369
Root322|3297	58.8084051091035	0.0806131300642525	0.898591879736693	0.861138490972389	0.931718000581535
Root322|1272	111.827308031632	0.56276888368799	1.19662462733092	NA	NA
Root322|1649	0.0817333674348778	-0.121915929345255	1.01842707541116	0.772935844251099	NA
Root322|2210	1.47255274475748	0.0659669650784735	0.990370987425012	0.797958936406317	NA
Root322|12	5.58095459152754	-0.162012166407353	1.02185381070498	0.438522236548683	NA
Root322|2375	0	NA	NA	NA	NA
Root322|2383	4.5855284335108	-0.214781376418387	1.05221733935138	0.124325420469228	NA
Root322|2993	0.654768360098808	0.188044969104981	1.03643379471374	0.452341708819179	NA
Root322|3019	3.88768713808667	0.21864124902245	1.05212185193337	NA	NA
Root322|926	2.25076623783965	0.212303949310923	1.04867966205013	0.230396888090806	NA
Root322|619	407.698221251992	0.702598049363494	1.00344214153979	0.206152861657043	0.474016773022164
Root322|63	156.927719180953	-0.260220623112941	0.934183761384238	0.541951639929921	0.75287669277021
Root322|794	549.915633507115	0.780768019208384	0.999061655346984	0.174726562428965	0.437605493773705
Root322|119	35.8347151980363	0.507265145491219	1.14247647259987	0.15443813326219	0.407842471102536
Root322|2130	4.60286806303755	-0.21487747783809	1.05227748875511	0.123469462055344	NA
Root322|2107	1.4712006138278	-0.203543822726936	1.04556805411045	0.263529588630736	NA
Root322|2350	17.6465105926193	-0.133967540354143	0.974704465518215	0.672639494201646	0.827584067117923
Root322|2214	6.99411848849939	0.0496414722761814	0.986423048001616	NA	NA
Root322|2245	35.9953011528284	-0.973417953280622	1.64972124525743	0.0368539730125058	0.190195000527031
Root322|299	6.65130178524014	-0.216726368816761	1.05347600128015	0.0941668335911248	NA
Root322|973	911.108671016002	0.314237872716332	0.850712180598443	0.54452862484239	0.753946376766033
Root322|1626	16.0493495172878	-0.287589803165537	1.08105539241368	NA	NA
Root322|1400	7.81438177986247	0.138414028218937	1.00904835609963	NA	NA
Root322|2325	46.3693777011271	0.83982257995079	1.43471703423252	0.0618421823356832	0.247463775391968
Root322|592	0	NA	NA	NA	NA
Root322|2137	0.777537427617334	0.192450378614801	1.03848713966774	0.416233767507303	NA
Root322|958	327.731794671087	0.295023750801069	0.92987489317166	0.525123576983291	0.743988951039831
Root322|1123	0.176366478211954	-0.142065585616881	1.02287941550324	0.720549226409003	NA
Root322|3192	40.4460235543802	-0.43592742014808	1.04151707293988	0.288036253012706	0.570633231213464
Root322|345	8.11285799774987	-0.217584929296874	1.05404230702518	0.080214413152157	NA
Root322|662	113.752823179043	-1.55153661279868	3.2183499984492	0.0129570153462545	0.105228312916653
Root322|1088	219.622611510246	0.97164108181233	1.40755393935827	0.0776321995872485	0.276635740323604
Root322|2352	571.087941374859	-3.06844807262946	1.83377288652916	0.00332924605635537	0.0482243775775058
Root322|2615	353.053719899142	1.40629526763407	1.59780870420923	0.0407574464415797	0.202846675751554
Root322|2880	0	NA	NA	NA	NA
Root322|2891	0.572922315086457	0.184374420357655	1.03478673727884	0.475719121306366	NA
Root322|390	370.146926576896	0.768594156897616	1.37017304239668	0.0680674136570704	0.257541617755115
Root322|1971	0	NA	NA	NA	NA
Root322|2040	155.415261184168	1.98746128579057	2.89618930220556	0.0140707448268218	0.110299963686273
Root322|321	914.664522330007	-0.479714734924746	0.925107449787729	0.34156033590191	0.616714987893589
Root322|3239	97.8690030767882	-0.430489295742433	1.01786098423814	0.31522983373002	0.598695790593364
Root322|506	429.18724950231	-0.394237547917595	0.878146895521384	0.431770629917707	0.690296929909915
Root322|1728	114.31180012666	0.0108967094025407	0.875197981308635	0.990636948577274	0.992682662461791
Root322|2692	92.8701563435648	-4.15702279087305	1.95718907705527	0.000979098141728104	0.0215957896942528
Root322|2331	202.033233753733	-0.136135534282975	0.864299480948213	0.762231831447099	0.868951365322452
Root322|322	406.177983614637	-0.0822888504633751	0.794502327968365	0.860381464717583	0.931718000581535
Root322|53	714.672673787753	-0.386730038464465	0.956618343749984	0.396133212015263	0.658864236950835
Root322|1126	0	NA	NA	NA	NA
Root322|1768	1150.41499373512	-2.01890449838544	1.7312843481195	0.0145653579307972	0.112310798353323
Root322|3294	2.70069413025264	0.185066080672517	1.03218400963544	0.368844294140259	NA
Root322|3209	150.081772598097	-3.19439442515042	2.37770379566594	0.00412228058342748	0.0545998904536033
Root322|52	20.5625920401702	-0.463412841519182	1.11579901683705	0.178765068118067	0.442580353593327
Root322|1973	1.10492160766674	0.200338440707909	1.04237048893624	0.347376217028999	NA
Root322|438	24.5568842549111	-0.38150798082121	1.08808661773824	0.195312845692292	0.462884289974041
Root322|442	44.9872561988091	-2.47915567459299	3.17096482389756	0.00955176634845119	0.0895651134412742
Root322|449	22.0256294814584	-0.69829790087728	1.42669276806498	0.0011795286831302	0.0245758210683642
Root322|1008	619.788518139237	1.26209543190712	1.84611417387358	0.037713744033796	0.192430522124597
Root322|2704	652.42253111352	0.591020363092956	0.954318116285123	0.273024444778529	0.555493131357573
Root322|548	745.418933664304	0.685450209783883	0.96702770600999	0.219836027124148	0.494142147993116
Root322|990	283.927578762683	0.512342671109036	0.947505559539808	0.323494388076706	0.603043010506088
Root322|1129	2.37026765561146	-0.209508573218341	1.04896347608146	0.195485339023391	NA
Root322|1131	0	NA	NA	NA	NA
Root322|2334	43.2415887848852	0.569820588988101	1.20049934507259	0.109618081858263	0.336127483233632
Root322|2335	173.96645655755	1.17978252847133	1.4679229406971	0.0598321850778687	0.242958726435446
Root322|2368	169.212512893369	0.854233131481595	1.42329818802529	0.0670818688041302	0.256785429594462
Root322|1280	51.7034096645124	-0.0461072860789482	0.944661835645947	0.887685965408138	0.945144519395061
Root322|310	201.847846432862	-0.805255784343495	1.19105199933436	0.127644447813066	0.368578870406493
Root322|314	4360.66092926523	0.00209998363525242	0.823570601200378	0.987766213095063	0.99176937876045
Root322|3235	85.9033186008806	-0.4640401950448	1.03727407160365	0.280885691120784	0.564896108768642
Root322|348	857.504800775341	1.45572244665977	1.44118051685234	0.040258839480754	0.200880224761294
Root322|194	191.043641833287	0.57212453311979	0.933740164747333	0.287666439639355	0.570633231213464
Root322|2323	8.09351889486994	-0.136151333887215	1.00919784870609	NA	NA
Root322|2878	66.6407991070285	0.212931616812814	0.933563583994791	0.620512716091042	0.796023007115971
Root322|3333	173.370608022937	0.33226686958169	0.964386010735848	0.45402160971058	0.698087088127436
Root322|2121	69.4033995927467	0.570223140478977	1.18943634065113	0.122970552247807	0.361645215019686
Root322|556	306.624142167693	1.29455517915935	1.70983910248848	0.042744601820205	0.205874124399548
Root322|225	207.142802550945	-0.816983621956599	1.14584093439327	0.135507952847414	0.378994973350251
Root322|2901	39.7072286158095	-0.306919024423764	0.982353696795956	0.439461732459962	0.695228754511756
Root322|891	286.550506822796	0.59773969004788	1.09797114011986	0.208027588069515	0.474953709993375
Root322|892	467.104019589005	-0.190725244633518	0.820014752457706	0.693359923081108	0.831626674797827
Root322|1725	7.58344259067687	-0.169486406652202	1.01057736170688	0.502089975209967	NA
Root322|1758	27.8617130022508	0.0188078483413476	0.951316166475913	0.968236496991623	0.98304310035509
Root322|1878	7.33613161024484	-0.30373208979071	1.08656413625191	0.0477377705999244	NA
Root322|1466	0	NA	NA	NA	NA
Root322|1796	63.6122489681017	-0.529105498334994	1.19063517009222	0.0890835677444697	0.299154333896221
Root322|3329	6.99614668489391	0.138589398728907	1.00941140529503	NA	NA
Root322|2719	71.6824612617981	-0.45231668791039	1.03808687206689	0.285562314471709	0.56790620121884
Root322|3244	13.0137705471875	-0.240723153457355	1.00437600854829	0.454481679280379	0.698087088127436
Root322|2201	0	NA	NA	NA	NA
Root322|362	23.1912172361286	-0.338362024882134	1.03935061113644	0.317665785508827	0.598695790593364
Root322|699	19.2102533840144	0.480752207002294	1.19664828157656	0.0071767708666849	0.0753204981072161
Root322|1263	2.332612282852	0.212783123212463	1.04893956575513	0.225343297376108	NA
Root322|2493	9.60799176003752	-0.108606292197353	0.988596366487979	0.68799092022765	0.831271796497522
Root322|3006	13.5364918818256	-0.0495598261210515	0.966055263022248	0.865518551609838	0.933380967708375
Root322|3014	7.7053391748962	-0.0100011279023844	0.96819112910618	0.966629987869399	NA
Root322|2636	26.781244788289	-0.0228240917967534	0.952243033443666	0.937362086562041	0.971955046962035
Root322|3345	2796.08148888944	0.342661319308561	0.821506124488274	0.517491278663574	0.739393160398652
Root322|503	422.358319713684	-1.73173526389608	1.7455777514005	0.022835716008012	0.142598233124867
Root322|1976	34.1522547158171	-0.152658703133018	0.951789135179407	0.674999584115322	0.827584067117923
Root322|2884	61.9914978912309	-1.14988805858129	1.73321124692586	0.0417743214172573	0.204200088444501
Root322|2888	93.6780778641496	-0.258050229054032	0.954000006574343	0.524148720867217	0.743564597832827
Root322|848	222.969332435351	-4.29904179281217	1.76571837336102	0.000470567875621252	0.0126857256469562
Root322|851	259.007942373686	-0.549744995648478	0.984384389233968	0.275166371055388	0.559264844207862
Root322|2601	52.7484496449148	-0.563225336572522	1.0503563071545	0.238413595642609	0.517862652343642
Root322|2578	22.2256227629162	-0.129193198531746	0.971037687944268	0.685929703073482	0.831079621514125
Root322|3041	32.995545128085	-0.143113532710234	0.957009425567901	0.683507997432669	0.830123066436181
Root322|525	289.854151948112	-0.457701523386973	0.951832898832209	NA	NA
Root322|1079	453.691292244526	0.397811740833443	0.926002672154519	0.423893833675227	0.682803262376444
Root322|2337	10.7693835160449	-0.216290236690839	1.01840179904236	0.426460851171002	0.684665435999102
Root322|313	117.204495281657	-0.135473236236023	0.824716086522031	0.775478787543486	0.877670161295573
Root322|558	0.163466734869756	-0.147418610254024	1.02391139563845	0.678618860241966	NA
Root322|1006	84.6332174194994	-0.018245446845725	0.914406942156116	0.95308579865079	0.979840855498509
Root322|2920	14.6785806940974	-0.237668289003553	1.01924078370672	0.410424908751902	0.675529564636187
Root322|492	48.1281885852894	0.355118098009841	1.01386294172384	0.370883247501494	0.637065826018053
Root322|1668	331.51172499712	-5.14796655429393	1.40680758476268	9.29840249805588e-06	0.000859438059463165
Root322|1849	2.94251390523307	-0.197438933159754	1.04125655032136	0.284650797057285	NA
Root322|2167	53.5320217581225	-0.625281325109986	1.13186288027947	0.175862731808435	0.439317326177828
Root322|2892	82.9955634183054	0.800402049907481	1.48249604454837	0.0298777273993807	0.166645600236201
Root322|485	51.6245865158904	-0.0674054756543829	0.908293675619559	0.862736330042406	0.932389318826454
Root322|1411	310.277290237655	-0.53701304205761	0.989562287669354	0.279438079364701	0.563814253686991
Root322|3150	179.130624333561	0.432556003493153	0.961166171706203	0.373094484821086	0.638603522960959
Root322|479	6.25592659730361	-0.0425836398334243	0.9861774406986	0.861985676696013	NA
Root322|2596	13.1270044578915	-0.39674839901463	1.13387865417368	0.035536412239335	0.186422097720403
Root322|1078	237.976864701177	12.3486757904981	3.58385058671276	3.08207371269023e-09	1.49557626908293e-06
Root322|975	2.73590035537756	-0.210902061023648	1.04979580221857	0.177996791599335	NA
Root322|3157	132.052002595752	-0.376780605471719	0.971510753121374	0.392201947558728	0.655696796047795
Root322|3364	75.2028228521957	-0.97366793267374	1.49220146508827	0.061443037379352	0.246406891639095
Root322|2495	349.910845628003	-1.06677992424464	1.30458210275526	0.0768038971323067	0.275557050524598
Root322|674	1399.22912435334	-0.539575239018193	0.878355275564257	0.309376227888323	0.594133331455513
Root322|2785	579.46641244346	1.80295124832036	1.7261967105293	0.022029353910958	0.140193363741539
Root322|2429	21.9295852229637	-0.449554011410769	1.17474492245267	0.00470815873827856	0.0589488300904111
Root322|3289	6.11943179983533	-0.245229306993598	1.05889468822226	0.15359403783789	NA
Root322|871	190.18239808609	0.16802168662637	0.866101705642177	0.731547300245792	0.849721776898571
Root322|1825	22.3379244971053	0.0773145880144334	0.959053623112463	0.829364685683177	0.911033873747055
Root322|2593	4.11765102699205	0.177319404651668	1.02771058970493	NA	NA
Root322|2676	5.21170930480897	-0.0802103492346639	0.992887408237953	0.743801200999283	NA
Root322|2031	61.0783914897047	0.186712004666703	0.910439426402039	0.678543199830516	0.827584067117923
Root322|2082	160.715618169179	-0.416170382787389	0.985394892503234	0.35302601778917	0.626919945589002
Root322|3107	38.0729674001206	0.00390639398620064	0.960932520557984	NA	NA
Root322|3111	64.2642248807648	-0.429761520834059	1.06475870740176	0.255832932295421	0.537997531511823
Root322|1704	20.848835982482	-0.0887944954007393	0.94547610190525	NA	NA
Root322|3161	39.1213368941715	0.508943253883304	1.18115188360164	0.0890811176748047	0.299154333896221
Root322|3271	114.490930121513	0.484815469312649	0.98766989333526	0.321593225421287	0.601940646617858
Root322|1365	6.50146473234066	-0.0331665183827989	0.985120745181618	0.89072616892186	NA
Root322|653	597.721967146964	-0.887871260730856	1.0862330740656	0.125821684768771	0.366696531736014
Root322|1428	326.471208418689	-0.0473701151746044	0.811528258943579	0.91398698870235	0.959750820564148
Root322|813	84.9730154836451	-0.345628493800778	0.983104999771361	0.40595656348458	0.671176907771353
Root322|13	177.531576606526	0.844412306680445	1.14001251895911	0.136548568417793	0.378994973350251
Root322|2226	41.2178428663351	-0.0423841843944532	0.962290340893292	NA	NA
Root322|1736	0	NA	NA	NA	NA
Root322|210	59.3978737432686	0.548973006673831	1.18757093526483	NA	NA
Root322|2166	12.1912296692062	0.141340161592271	0.999177808969086	NA	NA
Root322|279	297.44369773695	0.0810642143188585	0.887192464745573	0.866659343092145	0.933620782854911
Root322|1932	587.311785634733	-0.275600518587348	0.819476106580091	0.579679700534601	0.769592307975286
Root322|2078	116.692623869146	0.539363517249328	1.20542605758613	0.0768032231969089	0.275557050524598
Root322|220	84.0964366269222	0.0608461704160007	0.86700930654645	0.903782747535557	0.954990637753448
Root322|1926	73.2061987584361	-0.015993006968824	0.959136400117162	NA	NA
Root322|711	80.2162191585444	-0.057895518019316	0.943361761293166	0.861449183711459	0.931718000581535
Root322|2790	244.112780845008	-0.615210758035721	1.02062967754809	0.22993795220931	0.506019915236135
Root322|1146	3.59626816713462	-0.213208120719293	1.05122203246139	0.147328473619615	NA
Root322|1271	50.6904659058971	0.256105252586284	0.977919773269928	0.508825204855369	0.735674851348307
Root322|1869	2.07769850851685	-0.207814761423751	1.04797628985349	0.214250456313563	NA
Root322|1948	24.0139130146788	-0.918914946283727	1.60993684089963	0.035644509099225	0.186485154074382
Root322|2251	17.4024550030907	-0.272677818861332	0.992634353429051	0.454123259333025	0.698087088127436
Root322|3247	12.8806940309328	-0.354547613185446	1.10001068510759	0.115463112660072	0.348855150813191
Root322|39	0.0409230225061755	0.0812165801607968	1.01066695426293	0.90996218817592	NA
Root322|519	67.0850755731302	-0.288669204377691	0.933373043762529	0.511707022755788	0.73574004146484
Root322|1719	40.3867073415297	-0.482927913271395	1.05962249030103	NA	NA
Root322|951	101.264612545394	-0.333224124790602	0.975317122052481	NA	NA
Root322|724	0	NA	NA	NA	NA
Root322|2138	0	NA	NA	NA	NA
Root322|410	337.464156450909	0.753936154029399	1.14555488067998	0.155699579617402	0.408586125729606
Root322|1735	13.2679725396135	-0.30115071399027	1.05753284397969	0.24992144447688	0.532985164937121
Root322|1870	4.05137922811137	0.219047476240952	1.05234024171429	NA	NA
Root322|266	7.51946980400875	-0.217323789026401	1.05386791241197	NA	NA
Root322|41	3.87656071368888	0.0395890995971344	0.985724394353978	0.885543470804276	NA
Root322|1671	4.72311194143927	0.0439720577607619	0.985968618102143	0.873878790455579	NA
Root322|1284	12.437894580018	0.183049499559932	1.01490922739807	NA	NA
Root322|1946	3.17459660781517	-0.212072103603044	1.05051967044244	0.161657045055489	NA
Root322|867	68.1667410625094	-0.382868983560537	1.0266861939756	0.325358336677861	0.605484689829078
Root322|1464	1.71640071613243	-0.205682264268694	1.04675671159663	0.2399721772655	NA
Root322|2093	11.1925198082483	-0.28935341105957	1.06066691328888	0.225406947916425	0.501810257820654
Root322|2612	105.487517974905	-0.922035014998077	1.4635809944957	0.0628093654660099	0.249310794211708
Root322|132	7.76012504132596	-0.217415513637096	1.05392971462647	0.0831132589026297	NA
Root322|1409	188.839486604184	-1.04032640469407	1.59166202093111	0.0501453023600035	0.222727761740885
Root322|2316	87.4368402010207	-0.0580809448766756	0.858834561762905	0.892424591828311	0.948085650780538
Root322|2741	18.7838030924805	-0.189161974503879	0.993698496590186	0.538416950987468	0.752668722741597
Root322|921	16.8088093186777	0.172118914290934	0.984294294111831	0.602562249036915	0.787268420204824
Root322|1705	3114.2599988746	-0.295180696159225	0.821649385261072	0.552821394067254	0.75778695330829
Root322|1902	698.880414235947	-1.70062123401666	1.5969558308707	0.0240581178069609	0.145121242143179
Root322|2035	31.0475864788823	-0.202817677552369	0.960999619701336	NA	NA
Root322|2617	54.4355700802446	0.303044791401724	1.03406459879766	NA	NA
Root322|1307	8.20100546657682	0.113323300747105	0.990686335031428	NA	NA
Root322|2075	0.0409230225061755	0.0812165801607968	1.01066695426293	0.90996218817592	NA
Root322|2269	4.85446310837018	0.0902257621220019	0.989815261561447	0.74028692434189	NA
Root322|2979	877.047624700366	2.23242493720637	1.40790181639614	0.0087829014729298	0.0860990492876603
Root322|1162	0	NA	NA	NA	NA
Root322|1426	63.4401499297952	-0.227170439546388	0.934895994526631	NA	NA
Root322|1296	0	NA	NA	NA	NA
Root322|2909	18.6708529125701	-0.15202654780561	0.980178190524538	0.628763551908974	0.800807122214776
Root322|3177	0.980800409218533	-0.19679784976077	1.04203900241485	0.332708565002971	NA
Root322|2443	58.9709943384835	0.274009817032622	1.01026542964198	0.427478955663737	0.685732771027532
Root322|524	534.387824077815	0.320138004713442	0.915020607853173	0.506825069496875	0.73468817019674
Root322|635	133.586970211527	0.366763613620547	0.974998505381368	0.412619947335174	0.676668939637369
Root322|1196	142.850545254583	-1.1101399065089	2.02091401630904	0.0175737737465317	0.126335906822289
Root322|2585	673.021217000579	-0.202210488277854	0.815554609290016	0.677908272961941	0.827584067117923
Root322|2188	0	NA	NA	NA	NA
Root322|2866	19.9605969520301	-0.241779260092968	1.01074685665933	0.434333035938877	0.691456020267399
Root322|2973	250.40684724663	0.366355375544749	0.92272435772984	0.454316276848639	0.698087088127436
Root322|1385	1.10492160766674	0.200338440707909	1.04237048893624	0.347376217028999	NA
Root322|3367	8.86840238032018	-0.217881263281004	1.05423967870776	0.0748619666159894	0.271088862457364
Root322|110	430.736682577162	-0.332164685514522	1.00028228266573	NA	NA
Root322|2823	94.5310407213491	0.285450685440969	1.01186153140662	0.417833163499056	0.677781993092732
Root322|1247	0.613845337592632	0.186298387206959	1.03564270833773	0.463874586591183	NA
Root322|1599	115.621052785589	-0.197513459864555	0.88908496269785	0.659254213578353	0.819214102788466
Root322|261	138.088810157021	-0.0745721816798526	0.894222160789947	0.851954500358312	0.927970642646175
Root322|148	255.828919548684	0.0470536360044227	0.886932803701658	0.926744726160642	0.96710296423538
Root322|149	74.3674934075856	-0.187977019664867	0.943818437564307	0.628337509061157	0.800807122214776
Root322|2062	0	NA	NA	NA	NA
Root322|2063	0	NA	NA	NA	NA
Root322|3316	213.296966002919	-0.651167883720903	1.0690812086512	0.198440842349301	0.467387386522606
Root322|1484	9.45321819892654	0.226015378473611	1.05591354398599	NA	NA
Root322|1927	60.4577837314755	0.338452948001686	1.01576483411285	NA	NA
Root322|718	25.6658314602684	-0.20626080815428	0.993234998119389	0.514067150413696	0.737475490726522
Root322|858	340.465373078042	1.21377339263518	1.76755734140051	0.0414331418295345	0.204200088444501
Root322|2459	0	NA	NA	NA	NA
Root322|3088	26.9728639481272	0.503725475093296	1.13319496781314	0.167619595528128	0.428410003695884
Root322|1835	335.198208382954	0.0895300888074637	0.797775108082257	0.867242798293356	0.933620782854911
Root322|2255	516.016490761338	0.400224711463453	0.858367147959545	0.444592072578149	0.697054291497728
Root322|1144	174.132507462659	0.099727365984601	0.823683382348386	0.847245284531124	0.923875659748882
Root322|1145	17.5798931428074	-0.264336936158054	1.00146607025267	NA	NA
Root322|102	517.597301426292	-0.677856644557138	1.00031695634587	0.20823575847726	0.474953709993375
Root322|1362	37.183394551577	0.148416769977758	0.969590811974322	NA	NA
Root322|1363	47.2613463686246	0.776919475380297	1.55000055387504	0.000338345866185999	0.00951781632271048
Root322|133	6.70743197580122	0.0329148560979331	0.984669862929282	NA	NA
Root322|1410	127.297171372778	-0.550024071609571	1.06549191421446	0.230599101786456	0.506150280391422
Root322|2315	5.15630083577811	0.221206429550662	1.0535001022301	NA	NA
Root322|2742	11.8991346327893	-0.0328663318986653	0.977936987705833	NA	NA
Root322|922	6.13845337592632	0.222499496795823	1.05420463470408	NA	NA
Root322|16	4.30959175133568	0.19908080924686	1.03971376658807	NA	NA
Root322|1208	10.5132600474274	-0.315497789578549	1.09293400412448	0.0307008257551945	0.168633853770746
Root322|1669	17.3295626467569	-0.168405577944832	1.00419357333763	NA	NA
Root322|460	3.2702361180149	-0.1186550008076	1.00407706035283	0.613818462647503	NA
Root322|1406	123.537690212743	-0.219672217539691	0.935884392046001	0.59124784690641	0.777514953147251
Root322|1226	0	NA	NA	NA	NA
Root322|1467	0	NA	NA	NA	NA
Root322|2104	11.0777897222706	-0.0661523696029449	0.984197713719354	NA	NA
Root322|624	6.37436892976448	-0.216575475298817	1.05337474283809	0.0970136367542072	NA
Root322|2924	72.8748426400118	0.187498128429575	0.95866967862647	0.629992968989502	0.801607137239854
Root322|1709	30.4310468771316	-0.126602757220041	0.964083535156	0.700457041736058	0.835127222364674
Root322|728	1590.08663168633	-0.561618383152759	0.881374240706139	0.293155831994332	0.575344256724974
Root322|501	80.5569919249994	0.18674948260893	0.887280741935317	0.692783956045172	0.831626674797827
Root322|1207	44.8263084410885	-0.183893831924252	0.963534091545572	0.607247011732696	0.788933366648704
Root322|2043	11.3260996401254	-0.0475616184751609	0.980523262074653	NA	NA
Root322|3385	57.2852845711507	-0.263762112811542	0.985603989098745	NA	NA
Root322|2224	124.631619334703	-0.29679214250328	0.883158762007094	0.534071725819816	0.750639550916917
Root322|458	16.4380971260731	-0.034030720411085	0.972650131356816	NA	NA
Root322|1496	1438.31491744703	1.15641053646355	1.20633555038589	0.0731602961831235	0.266925065585419
Root322|579	284.73332380217	0.355527328758237	0.870014272700731	0.488795478912564	0.724905911441901
Root322|2102	23.1027359539449	-0.0543789704994771	0.944909245115574	0.871367636397224	0.934752087327863
Root322|743	25.3755182408244	-0.534058250696086	1.24424611622836	0.00212792028928791	0.0367235973807623
Root322|347	62.8841787905079	-0.469657087778171	1.07906741583624	NA	NA
Root322|2042	362.844371019882	0.865086435967453	1.31513804225699	0.0985930222527097	0.315324970567436
Root322|3241	218.633425003748	-0.620941260508721	1.0706479050892	0.206842796717696	0.474016773022164
Root322|508	407.975388629989	-1.58273281815879	1.69487035329856	0.0286856349877532	0.164244299443153
Root322|3085	0	NA	NA	NA	NA
Root322|87	110.620842130667	0.309023102347278	0.979338399190274	0.456031017990632	0.698623682651789
Root322|1085	1.92338205779025	0.21005333906217	1.04746767963967	0.253570127621248	NA
Root322|200	181.188458104221	0.736619286047726	1.16045333725844	0.153713709724436	0.407842471102536
Root322|272	0	NA	NA	NA	NA
Root322|3366	236.649113282704	0.217545355457525	0.832818955503373	0.669681919950533	0.825827577270638
Root322|726	0.0817333674348778	-0.121915929345255	1.01842707541116	0.772935844251099	NA
Root322|161	202.7044541515	1.89397888215512	1.63637792297206	0.0187574256560053	0.129899263475914
Root322|654	138.89349105226	0.433113688179115	0.980930892550549	0.359084217320428	0.631324697299774
Root322|3093	2.29168926034583	0.212546940818587	1.04881142514068	0.227837612824125	NA
Root322|1947	5.27427202676177	-0.0122757150440077	0.978640931095013	0.957214286576025	NA
Root322|673	1109.88659180813	-0.235923340543155	0.79682449308757	0.634495115829828	0.803530827971862
Root322|3147	112.373192043469	0.719674946698197	1.06500670455549	0.185422785811216	0.448760133740113
Root322|786	18.6489014329637	-0.197351448731493	0.994648238112897	0.526824763515633	0.745311126810381
Root322|2091	21.6139898766279	-0.474142971129338	1.19317499938144	0.00406614600364553	0.054430271676386
Root322|878	72.3875126631156	-0.199560867950559	0.906229435540113	0.64628798189118	0.811413307147982
Root322|2417	0	NA	NA	NA	NA
Root322|2041	627.861575824659	3.12229334366194	1.65495129252184	0.00255606675596134	0.0410026906886029
Root322|3240	51.6101049018465	-0.31758023519738	0.968122637273766	NA	NA
Root322|507	244.122536067754	-1.07904143563446	1.58640795112799	0.0513315985769087	0.225928872648027
Root322|1104	4.52102971679981	-0.214706425624405	1.05216942371124	0.125521433757393	NA
Root322|1479	13.8366818562819	-0.24492789922948	1.04957485596973	0.237822673269056	0.517862652343642
Root322|2009	102.527492422766	1.06625424959734	1.65025448218748	0.0470926045934357	0.216096534583439
Root322|2396	37.5359622202442	0.863799658042315	1.62904756316391	0.0138134701669891	0.109436512629085
Root322|2399	0	NA	NA	NA	NA
Root322|3382	59.1771077861435	-0.272154705064663	0.974247613793871	0.482805467663269	0.720865702103389
Root322|3365	349.570601561745	-2.66212991307892	1.95518594509547	0.00635637286642663	0.0709064352513454
Root322|1301	90.3167229101936	0.0811988077355277	0.862116201088647	0.870263967925688	0.934752087327863
Root322|1538	69.9197774230298	-0.214899819849314	0.954052221651206	NA	NA
Root322|104	24.9770676053555	-0.209238779517954	0.991931827698264	0.515000825241411	0.737724429367955
Root322|2120	119.336265651529	0.670572364365254	1.21240430949776	0.13161177726526	0.375122554584244
Root322|1425	10.2220794530784	-0.0482163384256673	0.982315219968197	NA	NA
Root322|203	0	NA	NA	NA	NA
Root322|2608	64.2541683108125	0.570864693963782	1.20209523272707	0.108171744773132	0.332743829801346
Root322|2731	344.53474925684	10.2955364599736	2.02732354457434	1.72471154924959e-09	1.11588837236448e-06
Root322|2832	56.2445757340918	-0.234957311602998	0.93884199921642	NA	NA
Root322|2264	62.1301108465981	-0.177871199700656	0.949838889738833	NA	NA
Root322|77	13.5825164944605	-0.0921624208137025	0.973028841755611	0.758734226132042	0.867827420696697
Root322|121	2.332612282852	0.212783123212463	1.04893956575513	0.225343297376108	NA
Root322|1386	249.296542854814	1.06241038490233	1.19662649439955	0.0874944935649047	0.296381870871693
Root322|2877	18.4202323801518	-0.222024300411925	1.00714429994091	0.463131206260674	0.703967383997353
Root322|3363	65.6356659441539	-1.23773444421915	2.02205435826401	0.0274457817853081	0.159021678941143
Root322|2720	29.8612168506248	-0.202517353836874	0.961242480430443	NA	NA
Root322|2129	25.5736801027993	-0.575349922973107	1.27960685320848	0.00582526922719006	0.067705674071712
Root322|2737	77.3244832324352	0.390674724494304	1.06522509656277	0.26613075370074	0.547203170480016
Root322|450	390.25859542137	-1.12811754922421	1.34823861371465	0.0673192935832995	0.256785429594462
Root322|2682	5.63960235300657	-0.216020404024819	1.05301430581882	0.106120307603076	NA
Root322|457	268.056486865654	0.640658018745919	0.946666650075325	0.245454593479634	0.527605056416356
Root322|733	406.896113156707	0.244198263388618	0.865203644566066	0.625832509188298	0.800224572025353
Root322|2825	68.9283888146904	0.410152180706954	1.04377881768996	0.301702650722251	0.585569827105002
Root322|312	67.4009388875448	-0.364255154661258	0.993668056428597	0.380468643587947	0.646475088545388
Root322|346	0.982152540148212	0.197846766727689	1.04111816844978	0.369683644259677	NA
Root322|1783	5.81988906208512	-0.216076641941717	1.05305167990391	0.10441202379779	NA
Root322|2320	0	NA	NA	NA	NA
Root322|1420	17.6366478211954	-0.300809748643505	1.08704550858719	NA	NA
Root322|3044	44.0601349133438	-5.35486464082291	3.14579266414874	0.000175001951742501	0.00585653083331369
Root322|3206	80.4781203396896	-0.887508811225271	1.48738061353425	0.0537356173285712	0.232295842393667
Root322|2237	1295.49895218643	0.794051099399126	1.02708648903221	0.167737547986629	0.428410003695884
Root322|331	116.739596360921	-0.602314110042893	1.08430697353167	0.205651825328797	0.473511498176981
Root322|1057	0	NA	NA	NA	NA
Root322|511	98.9729624061359	6.99638017987528	3.08180873752733	0.000153668446936783	0.00542309919098719
Root322|2238	3547.65831494764	2.0549030082224	1.44972709619427	0.0130647661564539	0.105661296290321
Root322|332	134.306913012182	0.235061537924861	0.907757610156389	0.613578444962936	0.792606062143639
Root322|1036	11.1736856867677	-0.389923710521432	1.13121863478456	0.0307554787402596	0.168633853770746
Root322|2855	66.174136180881	0.713404575564399	1.32913885353559	0.0690198444421138	0.259871901282459
Root322|3313	930.634205366151	-0.223235595078699	0.794099599988955	0.652483537523111	0.815499385919098
Root322|1211	124.864877321887	0.165775142789578	0.892484589342386	0.722415321819349	0.846662219860155
Root322|303	21.9504588187641	0.0815737484513862	0.94735622215308	0.831244850261199	0.911036846051377
Root322|1254	3.25826755436237	0.165311641828909	1.02204747030479	NA	NA
Root322|1529	12.8497304042336	-0.289088845987974	1.07903049871734	0.0672007449669498	0.256785429594462
Root322|2379	31.8934136975766	-0.560657471985802	1.20771910904016	0.0916819240618243	0.304195922400002
Root322|2481	764.757882237172	-0.485388830986405	0.871432556621824	0.352654317644772	0.626833361308152
Root322|2673	72.7541840723365	-0.818350813427873	1.45539615056111	0.04720501322173	0.216096534583439
Root322|34	22.5889425742217	0.295968231512897	1.0429249374894	0.317827692491296	0.598695790593364
Root322|1802	0	NA	NA	NA	NA
Root322|2845	264.822892297623	0.263239256566892	0.914256425307169	0.573013260379266	0.768311779615127
Root322|1520	8351.57137695036	0.18459824547546	0.787110690482574	0.730051979910619	0.849029893952374
Root322|294	1444.08149635776	0.222017320387197	0.802335790116934	0.674710253845504	0.827584067117923
Root322|1009	143.812573561127	-0.743122108137825	1.19459595299963	0.134010943883635	0.37752575047625
Root322|1772	172.376607300793	0.591898666832362	1.10666887361713	0.201063274234561	0.467387386522606
Root322|2894	2.90474585489615	0.124620442620726	1.00506875114138	0.602931782347791	NA
Root322|2943	0.736614405111159	0.191100974146491	1.03784974686965	0.427430451926568	NA
Root322|385	499.081751480096	0.369370112309358	0.904576773253019	0.462003927814509	0.7033330383435
Root322|386	859.197089060993	1.83815719796538	1.42363769953438	0.019772746419591	0.131434591782281
Root322|1303	39.7346603633627	-0.0487372965646631	0.948951839860668	0.879144037875843	0.939657807002759
Root322|3159	26.5022424605262	-0.457086813491475	1.14754842339273	0.10336409889923	0.323075226994212
Root322|1551	9.14553995470519	-0.217986849385449	1.05431030247519	0.0730060140513866	0.266863791475972
Root322|2085	395.785458019314	-0.592171043347771	0.932941357805241	0.265630710202562	0.547006307691808
Root322|1787	40.2525167430749	0.224464463847719	0.990531696787804	0.519156416017041	0.739393160398652
Root322|2679	0.516199691293663	-0.180997826117906	1.0349594933485	0.47025175711525	NA
Root322|812	6.5429511427342	-0.00647623424241653	0.983492000560448	NA	NA
Root322|2424	34.4162619276936	0.411953306443957	1.14830857526577	NA	NA
Root322|543	25.9861192914214	0.375140992806678	1.12504277437492	NA	NA
Root322|1710	26.1407591871081	-0.196067884511478	0.943090850369521	0.620192750579875	0.796023007115971
Root322|3263	270.48047882488	-0.160013202734237	0.893470176609246	0.71065923182459	0.840578652633473
Root322|500	166.595446648252	-3.26594582469051	2.67304043195454	NA	NA
Root322|1763	54.5811041846252	-0.236498507724687	0.94645374873562	0.560115403077698	0.761333331494265
Root322|248	34.3645694543381	-0.294675079625151	0.991781620601715	NA	NA
Root322|61	4.08723175963125	-0.164415507770124	1.02306150536859	0.443333908633299	NA
Root322|1186	34.1074915267642	-0.629528034179959	1.29005671445553	0.0465734250806527	0.215813159517291
Root322|246	114.361943578756	-1.16068501641555	1.90716951816794	0.0297364160737584	0.166335399421225
Root322|2916	63.0529948776606	-1.32283592361529	3.03868270395849	0.00703016628738344	0.0745658620973292
Root322|296	106.890248085659	0.34244196808535	0.995607352556763	0.406913404743715	0.672186313708554
Root322|2724	105.44247177055	-1.16137111489997	1.61087851451028	0.0496955157828508	0.221236229666315
Root322|3324	90.7411843848179	-0.122323052089382	0.830273180103954	0.795049973749714	0.888423718507884
Root322|3050	1113.88264379113	2.46348761000593	1.65940203321121	0.00773285626615571	0.0789972316453065
Root322|1603	40.7699984961687	-0.782253689140922	1.34169737631752	0.0798539382661079	0.279890359889566
Root322|3323	92.0498464844298	-0.721920134613608	1.2574036406845	0.107302722944098	0.331120167304444
Root322|1321	3244.54460156922	-0.741645946358934	0.97932221594507	0.183134691169998	0.444886652767166
Root322|576	23.2383933724855	-0.316680419957457	1.02777221861602	0.349818359966719	0.62350545151093
Root322|170	37.9595172183933	0.602909647031332	1.27315212065225	0.0445559403999663	0.211382448554839
Root322|1274	8.18223827210816	0.126979577040321	1.00374561024764	NA	NA
Root322|1590	11.7141881353469	-0.0399633482671102	0.97105823929111	NA	NA
Root322|521	209.768487141281	-0.256479134168098	0.868786535857136	0.589448799916893	0.776200895955692
Root322|608	103.758186333557	0.582544875200332	1.23970407818674	0.0662568476902987	0.256575075206565
Root322|3037	39.6380228739336	-0.268026033349668	1.01091263255007	0.414045567879863	0.676668939637369
Root322|2266	29.1128823234348	0.0888313773357012	0.962261466454723	NA	NA
Root322|2267	516.645509944993	1.25499516418581	1.91242874451231	0.0343660921285557	0.182252963993242
Root322|55	190.843731089557	-0.688358079325283	1.09258894996598	0.179358963068428	0.442920798111728
Root322|3155	838.166360496493	1.36795783442402	1.2611311854899	0.0481384451111802	0.218821362905857
Root322|3133	41.0907359726649	-0.306458982951864	0.99642954414681	0.418002153243456	0.677781993092732
Root322|2253	252.233679814095	1.23056611347561	1.29162518341868	0.0612647972561801	0.246406891639095
Root322|685	23.530390217978	-0.254924974643739	0.972821849180031	0.505327631661715	0.73389633786797
Root322|2810	737.443189933366	0.5248103126671	0.87648905497795	0.333112688709976	0.609973329043455
Root322|343	4.19552273119984	0.089240653006898	0.994457268032988	NA	NA
Root322|588	1709.79458716867	0.519151781774962	0.878201165952112	0.338328310527324	0.612760228223102
Root322|1472	871.885407021102	-0.695821103214938	1.15104504488653	0.153911509591288	0.407842471102536
Root322|1773	80.0865657782862	5.75318687265943	2.88995850812776	NA	NA
Root322|1334	0	NA	NA	NA	NA
Root322|1542	22.4084180488394	-0.198159833505767	0.96711452812297	NA	NA
Root322|1521	9714.9430348533	0.552574238248658	0.879407635125327	0.315382902167603	0.598695790593364
Root322|255	604.448137431514	0.0811767032120861	0.782608315436059	0.881954705768775	0.94184757536569
Root322|487	338.817659877634	0.362718430732612	0.927905984542262	0.455339064135483	0.698600848400224
Root322|793	481.322552983713	1.16339325457392	1.23365057421204	0.0716303210386318	0.264324055391605
Root322|323	128.15180835204	-0.301205064896846	0.980043986984281	NA	NA
Root322|1556	2.46913069496735	-0.209677112155652	1.04907221357825	0.191734114333062	NA
Root322|2501	56.6543358135427	7.43604483750444	2.68213788923512	0.00014055507636509	0.0051474981740498
Root322|2559	272.051037438119	0.0181384305152614	0.803185849210719	0.979718252870377	0.98888878253843
Root322|2926	122.660408242089	0.707590237246881	1.30871361686739	0.0784398251261078	0.277831570382802
Root322|993	136.921176000152	-0.348196841028372	0.911264141316117	0.464022231430051	0.703967383997353
Root322|1169	5.11462786814666	-0.215433174261565	1.05263557133384	0.114657483990739	NA
Root322|1884	12.5565942332994	-0.354611997738707	1.11317305119194	0.018902730737368	0.129899263475914
Root322|1955	1.3908193773226	0.0808391470196808	0.993457992180927	0.749410489668196	NA
Root322|3005	5.76775788394853	-0.0205291289439329	0.983174227721999	0.930302024218838	NA
Root322|839	0.941229517642036	0.196908056594179	1.04065257627526	0.377943550056575	NA
Root322|2291	13.6633317036538	0.127574892825747	0.992367893790467	NA	NA
Root322|156	2.12799717032112	0.211533566514278	1.04826182209377	0.238491778124477	NA
Root322|7	330.610704722957	2.63311383593201	1.9219207355165	0.00717892434303708	0.0753204981072161
Root322|712	3.94287025196258	-0.200721920712562	1.04321142710518	0.248505713075338	NA
Root322|3052	18.4789898630851	-0.0827795684680468	0.963381110034129	0.793237085891518	0.886908515965113
Root322|681	27.285860198807	-0.639588911601085	1.32734037437007	0.0105664218209765	0.0923847961915107
Root322|2591	20.7127956170213	-0.354533823372102	1.1101686650737	0.0387923935382063	0.196595393884225
Root322|2376	1.81780269865576	-0.179898786199494	1.03163416979247	0.393314379696477	NA
Root322|3346	14.0743833734795	-0.0396768936018262	0.967804679428289	NA	NA
Root322|1068	167.263025136266	-0.819809421355849	1.19698835096528	NA	NA
Root322|1087	2867.4249377294	0.725341019147303	0.987621846928922	0.200236091163487	0.467387386522606
Root322|2283	223.644300909454	0.20949207085271	0.840885095919795	0.678946186440817	0.827584067117923
Root322|399	143.725434245044	0.658759711618448	1.33333776392726	0.0317228783517541	0.172476489862058
Root322|2050	315.571725436251	-0.381879428227857	0.886371128311308	0.441517927720327	0.695356931406776
Root322|1387	134.696152295996	-0.207112542599625	0.8172472336463	0.67249693774007	0.827584067117923
Root322|1891	18.1161664039813	-0.000837700600908846	0.96970114500962	NA	NA
Root322|150	57.1522785592085	-0.805314144852363	1.5206353695425	0.0202284717466656	0.133549196123394
Root322|2005	16.559318596879	-0.765732316719272	1.50533957415251	0.00578164594184506	0.0676034624886824
Root322|587	21.9088473922521	0.422461715505624	1.1116156103132	NA	NA
Root322|100	425.349123344253	-0.511618526603529	0.893330218476758	0.327868666664346	0.607825293214418
Root322|2055	6.7574237040155	-0.153954270551012	1.0109841966435	0.518371628492662	NA
Root322|354	0	NA	NA	NA	NA
Root322|3091	21.8119709957915	0.348902103240328	1.11003868008345	NA	NA
Root322|3092	10.0258024812806	0.25815795566001	1.06149226354217	NA	NA
Root322|275	73.8372572183507	-0.644232966130527	1.17043555513811	NA	NA
Root322|3141	17.8963463914728	-0.232164709337106	0.99479397158563	0.486967857726412	0.724820530926159
Root322|903	122.512396857003	0.220209389722683	0.902123138989684	0.636775567337656	0.805724495568703
Root322|101	637.823474025199	-0.690088192325379	0.973838070668043	0.20709233566347	0.474016773022164
Root322|534	7.25196949464631	-0.152735798248945	1.00853947231879	0.53544522998692	NA
Root322|2256	215.23721158793	0.621597672399948	1.11959022740281	0.190163640703224	0.456816369560591
Root322|2484	100.315177654458	-0.424889029562996	0.931022157559132	0.384169952696877	0.648503919122322
Root322|1325	117.235809600855	-0.396233375745226	0.917909716596231	0.414760389924613	0.676668939637369
Root322|2590	30.2326645748993	-0.319998981817753	1.01059458354543	NA	NA
Root322|1119	392.726043934114	0.497353930102196	1.01284228818543	0.299601825665368	0.583862593992449
Root322|2058	113.66971037734	-0.181991382327587	0.895121095463511	0.678366662215776	0.827584067117923
Root322|201	79.7121770647431	-3.60695459748892	2.29511865535486	0.00226265500935636	0.0381896815057452
Root322|753	569.512547206347	1.67916348922497	1.46228995487846	0.0270407197604128	0.157615726891776
Root322|263	372.292556654103	-0.0215536857750502	0.791890067411604	0.957470806872703	0.982491292316922
Root322|3221	146.639602510098	-1.5816206747427	2.84206389051244	0.0162003651325466	0.119109502735882
Root322|1470	4.50192374842518	-0.219426374636949	1.05358545614213	0.122396248460095	NA
Root322|2598	8.58673603891604	-0.0379321074118759	0.984334996650016	NA	NA
Root322|2070	27.6487755895571	-0.27692870862592	0.996679200166105	0.441143853213338	0.695356931406776
Root322|979	80.6744447589012	-0.123390898430713	0.941330455408905	0.73582528434619	0.851822618961951
Root322|2779	95.8863890440776	0.544371610340728	1.16339192368322	0.143603095133346	0.390930726022193
Root322|937	476.680352674511	1.95887745144022	1.64474286018884	0.017141795791891	0.124150095642016
Root322|2265	144.784666579522	3.44610264754238	2.43686660775408	0.00357513175262787	0.0499232426751849
Root322|2745	39.1281057302677	0.225446416793594	0.950890363051059	0.585170381544377	0.772663748692269
Root322|798	155.069428474293	-0.424491640535744	1.04473744213873	0.284453743882374	0.56790620121884
Root322|2684	36.0766377392141	-0.968072288565025	1.96202954899509	0.000173649355980595	0.00585653083331369
Root322|2688	17.3715271470278	-0.234795872882295	0.98978635904492	0.495960260808764	0.731219699853723
Root322|1762	543.120555502722	-0.449134710772082	0.871904686654319	0.382730542918247	0.648025592304854
Root322|1394	22.1660157496865	-0.0745378744534682	0.938834309190204	0.834526540152446	0.91360181299261
Root322|1815	10.0998737734473	-0.033143730007725	0.980898200434141	NA	NA
Root322|3290	21.3395932276454	-0.322875528321146	1.09776174548842	5.87984885399064e-12	1.14127866255958e-08
Root322|99	238.688572246288	-0.148946776837496	0.814700518642496	0.756140355947534	0.865898468672511
Root322|2435	2.00376329429545	-0.00905122998341691	0.984325795335821	0.969194470737106	NA
Root322|2965	4.58337852069165	0.220198625499433	1.05295856829205	NA	NA
Root322|1346	82.8676169109523	-0.295746806331921	0.938081454507517	0.499517543601229	0.731301617334218
Root322|2848	215.928892711421	0.818476607556862	1.16613172717336	0.137237376965834	0.379996788431788
Root322|3142	1318.74511768331	0.0610750789638273	0.784688339461008	0.914164319527965	0.959750820564148
Root322|2060	34.4568346737452	-0.989567131049152	1.89956283928093	0.00464441081152036	0.0589202704912485
Root322|735	1.32740249404649	-0.167141345674546	1.02541619450864	0.466043484883366	NA
Root322|420	195.667493296104	0.783037907534341	1.07233803073211	0.163781072257059	0.423301013649735
Root322|1779	85.2291647517139	-3.99204355922886	1.93002169516299	0.00108108899451085	0.0230592718499513
Root322|1922	19.2046588415882	-0.19377905772631	0.991582949562041	0.537917874626031	0.752668722741597
Root322|2003	0.204615112530877	0.149159799690971	1.02194203740727	0.661423242597283	NA
Root322|2008	88.4135858843546	0.60975679614487	1.1885610464022	0.137844538052926	0.380051489148763
Root322|252	270.156623079215	0.865799456022452	1.08468775817165	0.137720475919569	0.380051489148763
Root322|1562	0	NA	NA	NA	NA
Root322|2504	47.4940768680644	-0.488089460020381	1.1263271193112	0.168142333348422	0.428862377173834
Root322|2563	104.299801991289	3.21444724779579	3.21975457184617	0.00500941545713121	0.0619316904604566
Root322|2711	101.219006337259	-1.64254549236522	3.05379483961336	0.0150725829264543	0.113836122413415
Root322|2925	221.714033611677	-0.256476842393299	0.904733815700426	0.569206708075128	0.764588387801954
Root322|836	1.71876694525937	0.208330797417747	1.04654225303386	0.27108532844686	NA
Root322|364	7.24337498359306	0.224242167771504	1.05501739527119	NA	NA
Root322|790	4.41686949123012	0.0180175801297408	0.983944766684515	0.952672174881281	NA
Root322|2964	0	NA	NA	NA	NA
Root322|452	413.726104641119	0.802136827464864	1.01786020385502	0.164839328429988	0.424904563721922
Root322|2485	5.72550479080795	0.0148854841961242	0.983677474060986	NA	NA
Root322|2445	48.4688967587265	-0.68268401648491	1.34066571065951	0.0409136384545971	0.203103253811696
Root322|1261	654.643510179623	0.60737194257723	0.938824244423689	0.266686589647285	0.547765788894582
Root322|2725	66.0883056669925	0.324257124259014	0.986884057526615	0.43295758101341	0.690599437264106
Root322|2933	5.25656963905083	-0.228852948326793	1.03890236780943	0.325535248298514	NA
Root322|473	352.041867390425	1.02535540142499	1.18262024919647	0.0956111003351884	0.310856190537019
Root322|1069	262.099755845571	0.538390665131963	0.896665432179486	0.319268403127607	0.599322988849793
Root322|758	1062.48754238355	-0.826547652085241	1.02487237677487	0.148395737092961	0.40002755030087
Root322|2470	121.582452914788	0.400269321048817	1.04679782337054	NA	NA
Root322|1117	308.286588876923	-0.424120049442943	0.877478874303511	0.404842309065184	0.669905304258757
Root322|2156	0	NA	NA	NA	NA
Root322|2159	4.00493500430901	-0.213977755817429	1.05170669155792	0.136502587690119	NA
Root322|3202	57.2648959003734	-0.117836837665071	0.870430242568818	0.791445979854229	0.886908515965113
Root322|2770	23.0137157650441	-0.122476611586679	0.966979213702572	0.705904646421659	0.838596450077722
Root322|2032	4.62759220033869	0.0883881396250868	0.994337971720195	NA	NA
Root322|3083	0	NA	NA	NA	NA
Root322|1996	5.48583492864666	-0.135558972889669	1.01021424521359	0.547184821099241	NA
Root322|3053	3.94287025196258	-0.200721920712562	1.04321142710518	0.248505713075338	NA
Root322|1969	360.265267860312	-0.299225282902148	0.943224030134734	0.488427863043808	0.724905911441901
Root322|62	393.48973022126	-0.224619089524537	0.810438629651025	0.648981537451075	0.812994872573071
Root322|2415	3.02830366545699	0.215987811371697	1.05068349973874	NA	NA
Root322|2902	81.3475395557884	0.351627072970246	1.08689055512804	NA	NA
Root322|3170	3.06742384672359	0.0316830227328277	0.985068212245436	0.908776194469998	NA
Root322|197	152.236086527852	-0.267203701975294	0.91859432936121	0.546904140716206	0.755545150982318
Root322|3004	1.14584463017291	0.20107607713043	1.04274583460023	0.34065231387711	NA
Root322|1011	65.700577539948	-0.865899573766062	1.40379440463016	NA	NA
Root322|2610	64.034418286529	0.313681507999034	0.974068626347045	0.456744834316363	0.699165397009512
Root322|1038	13.0656186774067	-0.14789291843248	1.00262583472179	0.564386053999995	0.763957982987829
Root322|552	137.282264446307	-0.37702426594035	0.906055754487288	0.438685938220753	0.695228754511756
Root322|2083	111.604689160253	-1.11380272893115	1.56126853150758	0.0539605465084673	0.232749823939855
Root322|2918	68.1901438542068	-1.54815118319895	2.28250394471069	0.0232758883840533	0.143880571189323
Root322|2065	34.8471326238682	0.380939823659502	1.07287741804782	NA	NA
Root322|3327	325.433073135124	0.922618487817099	1.19622771689733	0.112788341916871	0.343157801533593
Root322|2637	8.22585253502557	-0.172566858775368	1.02489686367415	0.405448134851287	NA
Root322|2830	2062.68241142437	1.01435108009196	1.13047567548208	0.100419808308345	0.319009571074464
Root322|2999	269.060859424246	0.937603954462492	1.10233086259337	0.117784047867557	0.353707772295262
Root322|2677	4.43729021326569	-0.209789665884873	1.04891043938937	0.181009420143933	NA
Root322|2529	0	NA	NA	NA	NA
Root322|617	90.5455229254684	0.39682575791868	1.00345436849753	0.360469461253503	0.632196195571314
Root322|708	390.927594489089	0.752640389321294	1.02720733257507	0.181898046966729	0.444886652767166
Root322|811	559.416379663002	0.570288388489579	0.899704057923041	0.297223376342176	0.581563078105005
Root322|2528	0	NA	NA	NA	NA
Root322|3056	135.745087817227	0.186217842029955	0.874945412504335	0.700443866994633	0.835127222364674
Root322|328	61.4081969161731	-0.0916934989217923	0.914750068301089	0.814681702600035	0.903082344229964
Root322|329	49.9303751653714	-0.243928266983316	0.956105393242723	NA	NA
Root322|1460	139.739534906492	0.187529040581703	0.89529436518801	0.690644630063811	0.831601257415544
Root322|2173	29.1399448479732	-0.753189681780411	1.29357422563112	0.0963815059054473	0.311436337056483
Root322|2496	89.1914940623732	-0.387930151512647	0.941121668605298	0.409235739958404	0.674506782643134
Root322|774	144.003138222552	-0.624939753563834	1.10511838049619	0.18924320218551	0.455168594104181
Root322|325	2986.11380508766	0.349181552565303	0.833789465485356	0.508491369885778	0.735674851348307
Root322|1170	3766.75450960398	-0.163954969362126	0.789272148351046	0.735964210200511	0.851822618961951
Root322|3178	32.0807569182748	0.882643288344528	1.7463974592742	0.000536289885160126	0.0142468745226772
Root322|2693	0	NA	NA	NA	NA
Root322|2694	0	NA	NA	NA	NA
Root322|1597	158.442655174477	0.264753778788194	0.893949943913828	0.583251826178204	0.771705381466867
Root322|1812	2.74184250791376	0.214822896657907	1.05004976970248	0.203438556939026	NA
Root322|139	837.313236164862	-0.511702492091962	0.908414114782396	0.323679599484103	0.603043010506088
Root322|2613	260.65095564213	-0.442145770771546	1.11838581219422	0.154904737432841	0.407842471102536
Root322|1328	341.639363153434	3.59246608851698	1.65009267697459	0.00117472981887128	0.0245758210683642
Root322|825	151.028874178012	0.0771274742372344	0.880768200538479	0.874614654141022	0.936565255782742
Root322|564	56.9234946576636	-0.0111217476863701	0.958386182466247	NA	NA
Root322|2728	302.712155577398	1.75347375574809	1.93044401613769	0.0231876888442237	0.143793303663381
Root322|3226	52.5296742323476	0.48077677532352	1.15469714378657	NA	NA
Root322|1219	0	NA	NA	NA	NA
Root322|1197	3.47845691302492	0.217497918356998	1.05150518186707	NA	NA
Root322|208	86.4104058330398	-3.52043254918637	2.53102609274061	0.00337751475578576	0.0485611565998531
Root322|2626	119.861999384557	-0.7308993402109	1.14456036209944	0.153533821044699	0.407842471102536
Root322|3108	286.881920191659	-0.109542881300706	0.794014618604605	0.818718763112843	0.905488956810272
Root322|707	13.0922122298069	0.176317797248333	1.01069185843395	NA	NA
Root322|1122	18.0956757024602	-0.369110916242248	1.12212472902444	0.0110612588618243	0.0945810724704886
Root322|590	2642.83044336201	-0.29742213750421	0.812433460241764	0.552344585274643	0.75778695330829
Root322|3369	0	NA	NA	NA	NA
Root322|317	76.3828493243897	-0.486202809342242	1.03011522255869	0.280331643030163	0.564896108768642
Root322|1073	49.8740417380309	-0.38801831182161	0.990192967942424	0.369272606579373	0.635987692431733
Root322|236	62.7546318676129	-0.56889037922202	1.10206728085802	0.201739570522642	0.467387386522606
Root322|95	290.057203906262	1.04046105696078	1.16801894915269	0.0926801314157217	0.305419584173032
Root322|1711	173.290598135327	-0.48622306027037	0.971577857466083	0.318316720919847	0.598695790593364
Root322|1555	5.68368034768199	-0.0326382665772931	0.985123583974302	0.892809188603156	NA
Root322|3162	1.92157921655068	-0.0674877845047377	0.990767488222483	0.791237118971716	NA
Root322|1269	23.2932544135247	0.269589281616571	1.02843895931744	NA	NA
Root322|1770	1768.55567677221	-4.69698993125834	1.52188712184062	6.93751679573218e-05	0.00358063912577079
Root322|340	1593.76680526737	0.0881349961639095	0.795347599265662	0.871863482962627	0.934752087327863
Root322|2482	252.673277073842	-0.058652540674313	0.842760886877396	0.891689212581894	0.94784707646301
Root322|1611	80.895582824833	0.122457044399908	0.913518943203538	0.78097277552341	0.879784188793348
Root322|706	7.57580893440603	-0.0100309775403638	0.98366052967598	NA	NA
Root322|1070	0	NA	NA	NA	NA
Root322|3277	0	NA	NA	NA	NA
Root322|1872	198.486761214122	-0.22313938481316	0.952073864480999	0.567442838667301	0.763957982987829
Root322|2	226.320559114889	0.607262445541139	1.06090294293716	0.225782213167977	0.501810257820654
Root322|478	40.6576251545123	-0.188331045422285	0.938293136088247	NA	NA
Root322|1026	281.932371153816	0.593911747026299	0.912417870613837	0.278348757084334	0.562786393229887
Root322|2520	35.5262291288247	-1.14053854069203	2.40792767385702	0.000543157503698152	0.0142468745226772
Root322|2521	92.0987379068411	-0.183230645983886	0.888807828472506	0.68047447380694	0.82808837220017
Root322|406	245.087683042762	1.1567192825511	1.93146636451956	0.0293306711747197	0.164900854257209
Root322|764	571.633319238995	1.87456044057667	1.91446270751522	0.0197674473066942	0.131434591782281
Root322|493	62.2119285231208	-1.05442006033865	1.71529416921103	0.0377722972331126	0.192430522124597
Root322|2882	212.426432391571	-0.141162068100605	0.848343033078306	0.759818532088993	0.868044597283541
Root322|1077	114.158656006276	0.0118557396729666	0.846952165559968	0.988989900848202	0.992056536199669
Root322|361	91.4327137300491	-1.01252985435112	1.41580176615047	0.0715511793069199	0.264324055391605
Root322|222	395.056858885443	0.683591007452891	0.981657962376578	0.21835697993854	0.491683176404531
Root322|3198	230.982851886732	2.68620756959061	1.80620845397537	0.00600819594327372	0.0693386719118379
Root322|1833	31.6658872564076	-0.170132365102616	0.951607712376574	0.647650680250924	0.812598558737584
Root322|3353	691.796773883475	-0.28758267110696	0.919676984948679	0.52003110541471	0.739393160398652
Root322|73	29.0454463681092	-0.280267021054008	1.0216522033003	0.378551614758489	0.644533933549322
Root322|3383	34.1737039265801	-0.086318678152714	0.953529968056887	0.79583781606964	0.888792405633585
Root322|1374	13.760964221185	-0.240631485001842	1.00900404902173	0.438386024860153	0.695228754511756
Root322|1777	2.53722739538288	0.213871502786547	1.04953090603151	0.213750863774327	NA
Root322|900	60.5402590094851	-1.34770799789843	2.00563821384431	0.0301189262489775	0.167030959569329
Root322|1120	24.5801101050602	-0.150955560396542	0.97354374385603	NA	NA
Root322|44	10.6823816903901	-0.106265803746956	0.981101964530491	0.712233767512149	0.840903736460512
Root322|1282	6.00858562102698	-0.14603019928571	1.01447969373143	0.506092185812302	NA
Root322|2614	7.92862480933752	-0.123269565755735	0.992822413068605	0.646711718639281	NA
Root322|2886	1.38568787192503	-0.201377463357366	1.04441896418823	0.279858080089065	NA
Root322|3057	53.277609547187	4.56704774829576	3.42945993393706	0.00251729617261037	0.0410026906886029
Root322|356	658.022870933733	0.775193531215859	1.14630174072756	0.151474522228514	0.405533858821442
Root322|620	679.298376976672	0.173566389805805	0.802062417825692	0.738876099549371	0.852506103231247
Root322|2945	105.464522764793	0.430296845072625	0.972471160241549	0.367055696086516	0.634986725582822
Root322|1239	28.9955315605337	0.313129560922411	1.03747526037774	0.334454279302773	0.610127590344627
Root322|3176	29.602568059187	-0.220560251145258	0.968701789790765	0.551360036763881	0.75778695330829
Root322|761	311.332615666552	0.25407563788221	0.867748875290401	0.609945085713695	0.790230061308171
Root322|3201	151.374694681702	0.374905415562511	0.890822967264208	0.460042541861102	0.701498002431768
Root322|81	118.936740736491	0.118807745213233	0.885396501514954	0.801326303633792	0.89328150973912
Root322|1194	5.76800529939875	0.0971028829378901	0.995953652367269	NA	NA
Root322|2812	29.5821621034011	0.266240706836801	1.03612433247868	NA	NA
Root322|1340	1336.13166266278	0.661528876038832	0.924616338747961	0.238023312407465	0.517862652343642
Root322|1495	539.724532807276	0.783368067704795	1.04554370988333	0.168609338493132	0.429489141752191
Root322|1546	4.54245549818548	0.22011982368186	1.05291591657083	NA	NA
Root322|2879	1.44823943025867	0.205332867419157	1.0449539676982	0.299962059024994	NA
Root322|1291	292.574023658651	0.344761209727512	0.902237631101846	0.487869780972985	0.724905911441901
Root322|3130	121.812548844031	-0.103546233936501	0.858268302957142	0.817241084515135	0.90488587851904
Root322|1593	31.6328622481054	-0.707181907885089	1.19693778587555	0.137608010071389	0.380051489148763
Root322|1594	42.158818886994	-0.560004127102894	1.13775248799849	0.170588321468584	0.43224553903689
Root322|3349	41.853171592246	-0.503327882316413	1.05605227896024	0.253541630018798	0.534465085278881
Root322|125	4.2403074169331	0.169588281109276	1.02374362970206	NA	NA
Root322|2272	3.52732956423907	-0.212935560757207	1.05105412770317	0.150177533524155	NA
Root322|749	7.75985208278016	-0.217383793126327	1.05390912087777	0.0833724077093467	NA
Root322|3312	228.227548626346	-0.408164495563048	0.865404804688976	0.422845088720189	0.682803262376444
Root322|387	921.732118983761	0.280897289888678	0.809072586464442	0.593448554825375	0.779880599130705
Root322|3114	38.1321294272941	0.213944323889638	0.962248211437622	0.584741449079686	0.772622976626051
Root322|295	2426.60087872193	-0.20251271021133	0.800987038929532	0.678472234620485	0.827584067117923
Root322|350	90.2677036318813	-0.0102760604792547	0.901043602694485	0.969875083554868	0.98304310035509
Root322|1729	4.3378403856546	0.219698348687295	1.05268959589743	NA	NA
Root322|403	22.134752369561	0.0191404744692796	0.944970431681721	0.967509598033905	0.98304310035509
Root322|1483	13.4211919736352	-0.370239619151303	1.12205690701213	0.0158587109159464	0.117040904516547
Root322|2952	2.48636534569124	-0.209851435728662	1.04917028668391	0.190333337748322	NA
Root322|906	0	NA	NA	NA	NA
Root322|1740	108.365668206905	0.460100941227078	1.01975108321577	0.31140923783562	0.594452703732522
Root322|218	7.69352823116099	0.223800112983606	1.05494297074266	NA	NA
Root322|31	37.210528941895	0.649862501180383	1.36352784333869	0.00273392071510874	0.0428367651995708
Root322|3273	88.2588372334268	0.27680276041784	0.937949155338944	0.536025145356103	0.751209247029744
Root322|2535	0	NA	NA	NA	NA
Root322|762	104.011761509315	0.272939567482404	0.940010021587448	0.538617648577062	0.752668722741597
Root322|1605	4.3378403856546	0.219698348687295	1.05268959589743	NA	NA
Root322|2229	529.898589800757	0.688852971682112	0.976492671166397	0.216873349767729	0.489503569359852
Root322|3197	515.561557418943	0.814514057063016	1.05606910668783	0.156950680702199	0.410800285585276
Root322|680	59.3510855174308	-0.674354449577381	1.2199122160199	0.122313847376993	0.360259753806894
Root322|2635	48.5348037890621	-0.00636574187614898	0.908886522985294	0.97819960651408	0.98888878253843
Root322|1699	551.727225584865	0.0299923541824269	0.81253036759831	0.961823290275879	0.982491292316922
Root322|539	11.007737674045	-0.184010119985343	1.00455075692054	0.510476305735749	0.735674851348307
Root322|1106	182.55199549829	0.667264309633352	1.07147090174222	0.201323792221458	0.467387386522606
Root322|1743	11.8407048758905	0.0580936596791773	0.971860706022443	NA	NA
Root322|1345	486.753264127966	0.616168985878215	1.0934763431618	0.207460466402904	0.474300076899926
Root322|523	531.463335341817	0.173018307160162	0.811628374928988	0.739189990591545	0.852506103231247
Root322|1217	40.9216001003338	-0.030906731796162	0.921999368247319	0.927963179550401	0.967334334858931
Root322|2860	30.9902009933012	-0.322079432063106	1.02285359875111	0.358631924081458	0.631324697299774
Root322|1308	37.2184327794959	-0.250025982422894	1.00048146689479	0.454071918381768	0.698087088127436
Root322|2246	0	NA	NA	NA	NA
Root322|939	22.5850879549912	-0.250140436266741	1.01270212059591	0.421016710803182	0.680427506801812
Root322|952	68.6366089824212	6.13283631031457	2.6064565970318	0.000393168123280411	0.0107484412293983
Root322|434	795.611275921892	0.195494439987925	0.801818950982712	0.708524274625115	0.839588288795695
Root322|1989	0	NA	NA	NA	NA
Root322|589	1019.4765729546	0.0603975764023087	0.784914450913635	0.914786782568607	0.959784402684144
Root322|2034	70.1654770767014	4.72747377072166	2.8303505655658	0.00172955044048346	0.0316703528771548
Root322|3081	0	NA	NA	NA	NA
Root322|3230	2143.42624210702	-1.25640394920681	1.49833513388446	0.0493078401998923	0.221031219002289
Root322|3337	791.671816866684	2.98204725222718	1.5606542774274	0.0027366094202714	0.0428367651995708
Root322|664	0	NA	NA	NA	NA
Root322|1746	82.635482792948	-0.670890912469835	1.25613093322982	0.0976052131039261	0.313661785819074
Root322|2202	65.6197906010929	0.0930584628775902	0.946501280753226	0.812304743808496	0.901477134209429
Root322|1292	31.4420964606711	-0.220848679793951	0.962310344673982	0.560591535291026	0.761447284814473
Root322|142	165.123638177261	0.226547565342793	0.855212355512431	0.650689971050842	0.814306404777359
Root322|3320	14.7953456475696	0.0148415236572599	0.965125146175691	NA	NA
Root322|1343	235.209421444874	1.42951012996096	1.46123377502015	0.0415588157209209	0.204200088444501
Root322|196	105.46171859334	-1.51894507155109	2.29765412500285	0.0229215088794222	0.142598233124867
Root322|1600	9.43001933537117	0.0263168059456889	0.981919355532425	NA	NA
Root322|3054	844.583921037727	0.621329224427191	0.914210072962017	0.262317400107549	0.545159165966438
Root322|2811	25.1086475842123	0.0413170885578296	0.955783765806091	NA	NA
Root322|1664	2.28878940240141	0.110647686916813	1.00117385920738	0.645181215236558	NA
Root322|3306	44.0412864661956	-0.30099034826052	0.998259609868344	0.418681406346309	0.677781993092732
Root322|3414	45.2058551721397	0.198887224852609	0.997847658659738	NA	NA
Root322|1818	107.972505037478	-0.71286127361409	1.3023651906248	0.0810300877056563	0.282368761645743
Root322|1154	42.7336791408016	0.300336632213326	1.02391921122394	0.376087292236862	0.64202764664182
Root322|1723	0	NA	NA	NA	NA
Root322|2089	77.3411963301713	0.615299136330285	1.32850944710509	NA	NA
Root322|2709	13.833486553584	-0.125736607842544	0.978579467502277	0.679207325563551	0.827584067117923
Root322|284	84.2689669634156	0.201184029710696	0.924882953117751	0.646056239266708	0.811413307147982
Root322|3335	228.998205923584	0.756261948750369	1.22371237591814	0.12856585062323	0.369698246014356
Root322|649	567.730569277341	0.045587021012677	0.796187014645934	0.937070103219926	0.971955046962035
Root322|1101	11.7226402937299	-0.0542389754672041	0.960281924650309	0.861635142217339	0.931718000581535
Root322|2219	136.399750979281	0.522354383103872	1.11172147687844	0.202002372507342	0.467387386522606
Root322|176	2513.02010617595	0.61590132530542	0.926407303037086	0.269698595960276	0.55103681553568
Root322|3078	63.5653935618164	-0.642569997807951	1.26713291130335	0.077674641152171	0.276635740323604
Root322|889	168.383874473865	0.00989578077124189	0.889213561944429	0.993857012993239	0.995395491341525
Root322|3347	63.1643032130593	-0.284744617417928	0.94307127929889	NA	NA
Root322|504	428.015987557375	-0.574059750531304	0.962776543453892	0.268371921365313	0.549240750491887
Root322|1028	88.7620784095982	0.0132384569116881	0.881931716775218	0.986042784521527	0.991225608998932
Root322|3334	585.158845163058	4.35521980385573	1.9585122340371	0.000714696195986864	0.0167758861768683
Root322|3338	50.5878141692676	6.38672070162618	2.59483380048868	0.000127263874118038	0.00494038359326225
Root322|456	129.499665847463	0.154801762664389	0.909501138585184	0.731128299903491	0.849721776898571
Root322|531	27.2862729874954	-0.0152537345109102	0.935698411156926	0.957835391347074	0.982491292316922
Root322|1914	0	NA	NA	NA	NA
Root322|2340	138.001464054651	0.331154697401544	0.86241719072413	0.516971549503478	0.739393160398652
Root322|3187	118.663058177275	0.269563398689021	0.96527026208423	0.514002852321968	0.737475490726522
Root322|3196	21.6961257774081	-0.268253284957042	1.02161412377323	0.384558480633587	0.648503919122322
Root322|622	1125.19991056663	0.0880749984053666	0.780817991713327	0.87178341122865	0.934752087327863
Root322|3413	30.9878160616841	-0.0107628657808114	0.941374798578769	0.96568794281228	0.982905242264622
Root322|553	40.9876713417509	-0.0771107107803222	0.940998107015959	0.825483196463291	0.910416312238608
Root322|3411	96.1875056140773	-0.0744809235985534	0.855571913769912	0.865577404366345	0.933380967708375
Root322|814	12.8493253499891	0.0177303386635153	0.97669080327428	NA	NA
Root322|2895	49.6148293727216	-10.2127958461758	3.95565167309435	1.11099808504748e-05	0.000937585775250938
Root322|731	608.161677386774	3.6668869177069	1.76898157270625	0.0013363180168475	0.0264672782724592
Root322|404	356.680193511648	-0.192510099708626	0.801852860529929	0.694950266111322	0.831626674797827
Root322|959	1137.04345381163	2.60793169425029	1.58679229939409	0.00560476148900694	0.0659323760615907
Root322|238	1039.06524054987	0.989564992667741	1.14749160773009	0.104594169603067	0.325348210255692
Root322|2579	47.1361365866266	-0.757344502544263	1.26022966585324	0.110427792137558	0.338076253216089
Root322|205	0	NA	NA	NA	NA
Root322|1380	630.471006011195	0.690839450363906	0.941729045773557	0.219958174068033	0.494142147993116
Root322|1939	51.1327157027616	0.381219828760724	0.993020706954075	0.382939389167268	0.648025592304854
Root322|1581	89.2227904678002	-0.246184459147512	0.993046976114027	0.471790138871529	0.712641758404388
Root322|3368	0	NA	NA	NA	NA
Root322|2875	0.859383472629685	0.194836731409252	1.0396366334635	0.395927822628019	NA
Root322|2890	1.35045974270379	0.204231999007162	1.04437334888155	0.311261120681534	NA
Root322|86	201.155803755881	0.694680464335303	1.36593644819248	0.0342105100637885	0.182252963993242
Root322|824	130.045747702035	-0.132744287753908	0.881210849583557	0.760806550340306	0.868662067182667
Root322|1848	5.11462786814666	-0.215433174261565	1.05263557133384	0.114657483990739	NA
Root322|1450	2398.51148999447	0.645142879795536	0.935984293557153	0.247019100166719	0.529524851832234
Root322|2820	89.9577217211195	-0.289551892404063	0.987778659500458	0.444248006616731	0.697054291497728
Root322|2220	1943.76894711793	0.0225918897134692	0.774230908982802	0.977383788671557	0.98888878253843
Root322|3089	696.286009517971	2.95751149740061	1.54594353409542	0.00277460834957422	0.0430841184521885
Root322|2499	21.0462155745888	0.127550412013688	0.970173445821274	0.710385173561908	0.840578652633473
Root322|720	25.6172280529776	-0.0685403991662	0.956690644095931	0.828918851020903	0.911033873747055
Root322|491	4.69096743617984	-0.168119824420512	1.02556915284787	0.261681373379511	NA
Root322|831	173.386819499407	0.303643316891632	0.931959079449642	0.511720276134742	0.73574004146484
Root322|2049	4.49100030153659	-0.214721895443908	1.05217542551657	0.125799765820247	NA
Root322|2781	2.65999646290141	0.214457827004763	1.04985028570552	0.207424510729889	NA
Root322|45	4.37876340816078	0.219785688283898	1.05273641912598	NA	NA
Root322|1398	140.545210964151	0.197672080373647	0.91822726392575	0.658048240042086	0.818250659154814
Root322|1698	197.651176160573	0.100190704797541	0.874822970459841	0.837038366589889	0.9158351012125
Root322|1364	107.432315056964	1.1433827771153	2.03697690133239	0.0216198886027515	0.138495722039408
Root322|3168	579.867860879168	0.532708210128561	0.973637775480304	0.301950973588955	0.585569827105002
Root322|3167	785.938635123115	0.370647217735166	0.8710760978748	0.474751185801037	0.713229142136078
Root322|2018	294.245910419816	0.172857136013071	0.909389401054375	0.704862171491824	0.838596450077722
Root322|1628	170.720341995515	0.801857357341776	1.24535283098116	0.119927594124188	0.356476968139432
Root322|433	186.513633560336	0.413735765180155	1.00835665938758	0.346069717143263	0.621964186088032
Root322|1046	110.844256036754	-1.64638205786264	9.16267866787229	0.00326940249707028	0.0477136108782963
Root322|518	150.23022179558	-0.871115567515938	1.18303340707829	0.118836934062505	0.353776823643134
Root322|2234	82.0100483010101	0.249759757994926	0.956635739361349	0.54870837396453	0.756960166215461
Root322|1934	2538.36686849343	-0.373160540517004	0.856862900165585	0.457306763509671	0.699473938512429
Root322|898	50.7782144462031	-0.244985845824793	0.995457156934829	0.468973676651274	0.710045168783247
Root322|3186	26.1774035823463	-0.176266351964033	0.972984806676473	NA	NA
Root322|3418	777.947308750531	0.895798373166586	1.11769270722365	0.12779679535475	0.368578870406493
Root322|621	275.611653234445	-0.160529486262843	0.842911005477429	0.731960232341273	0.849721776898571
Root322|2577	9.23579387635852	-0.407169566017059	1.12863987351732	0.0937762099339888	0.307178588384526
Root322|1014	0	NA	NA	NA	NA
Root322|2122	395.671705315299	2.79470885393456	2.3672804952796	0.00670874514644887	0.0727467839623311
Root322|3321	346.820490918305	-0.706752325782324	0.965012858582561	0.201110859260103	0.467387386522606
Root322|15	11.7363439633844	-0.00988198373985864	0.976863204478183	NA	NA
Root322|1027	49.2078217807654	0.823219779597144	1.45483551991778	0.0509895623663608	0.225445878253089
Root322|2117	0.163692090024702	0.140129454893735	1.0194781920781	0.702341939692639	NA
Root322|1061	281.380578592239	-0.200303235394371	0.883655480320443	0.656010041785847	0.81727566823256
Root322|2349	45.8908374667669	-0.91169026349764	1.53053306216418	0.0485581913721467	0.219189417333341
Root322|1497	171.414750132192	0.0420401882337591	0.8757628992559	0.93666896835879	0.971955046962035
Root322|596	33.7794893275965	-0.132892780795189	0.94831022161304	0.713472099475422	0.841342250960993
Root322|2814	6.79605727898638	-0.0204931233270532	0.980690758965751	0.931940233162791	NA
Root322|1047	11.8033884521129	-0.51074799633731	1.21259512372159	0.0235619793484003	0.14427066850235
Root322|3293	804.697071928319	-0.243881656403253	0.814517590161737	0.620504029619635	0.796023007115971
Root322|109	1452.51242559555	0.429206085577804	0.872733860148465	0.417150603717617	0.677781993092732
Root322|1892	12.5140703243407	-0.103174702254206	0.989741605065839	NA	NA
Root322|2829	45.7191556372409	0.272964496545564	0.91934282435244	0.554693942792094	0.759431942665006
Root322|1294	22.305213350426	-0.619789668330024	1.26660344427013	0.0672050564191348	0.256785429594462
Root322|1435	0	NA	NA	NA	NA
Root322|379	0.0409230225061755	0.0812165801607968	1.01066695426293	0.90996218817592	NA
Root322|431	60.2390203580453	0.60948703397918	1.17948535208233	0.145708021680316	0.394448075427465
Root322|2885	69.9913980310672	0.138713705724451	0.925995017949138	0.744413504122232	0.856494731180351
Root322|1375	11.9999415734432	-0.329914672461506	1.06993966774682	0.197932640461148	0.467381088972126
Root322|3343	145.119406458286	-2.34213836607375	2.35963687535401	0.0102809498406656	0.0909274269838484
Root322|483	42.1557964279858	-0.0595706207405616	0.953854711440144	NA	NA
Root322|1954	16.1518274124287	-0.36291890215419	1.06418625856823	0.255677317845184	0.537997531511823
Root322|2038	21.9979193250811	-0.0781593866482508	0.948470028362017	0.818539190921353	0.905488956810272
Root322|1399	729.787332217675	1.34683428145158	1.314446979818	0.0496954378885681	0.221236229666315
Root322|2263	179.167039332029	-0.0444461491378252	0.918727552334754	NA	NA
Root322|550	2056.39498049981	2.87874501184427	1.41810619827182	0.00254381236490648	0.0410026906886029
Root322|419	62.4825538631608	0.15426593656672	0.937045621049393	0.708221658571718	0.839588288795695
Root322|135	3548.54421172709	3.05894580576421	1.43975425514998	0.00183574594836591	0.0333007746334414
Root322|1091	2173.20637994552	0.969772019463861	1.07903110226272	0.115491309704292	0.348855150813191
Root322|2127	24.6133921242547	-0.419491792700291	1.11800363112982	NA	NA
Root322|1262	44.7846310688833	-0.286280666610742	0.94440198881051	0.505179737506376	0.73389633786797
Root322|677	36.2995377831992	0.223285798594146	0.965007915340866	0.568343805994037	0.763957982987829
Root322|3387	12.7591941708838	0.0044049501823304	0.975263554233033	NA	NA
Root322|1377	545.154398527794	1.08925848697979	1.1622044823599	0.0856329651913855	0.292629551824788
Root322|1080	49.5108853208663	0.336519156454097	1.07145525271782	NA	NA
Root322|1351	275.137767422694	0.695218566026614	1.21099142840588	0.132188646042234	0.375663487508019
Root322|380	905.147957733444	0.0411233956385073	0.781752572107745	0.945254439428155	0.975623626632491
Root322|1379	86.1111372566272	0.41829428718472	1.03948116725666	0.306310811756361	0.591591328974225
Root322|409	410.140598151889	1.28499649906576	1.25529395916911	0.0563372312944537	0.236969537247611
Root322|571	0	NA	NA	NA	NA
Root322|2813	9.44769699763035	0.0368505188137758	0.981993132445657	NA	NA
Root322|1141	65.5015980053749	-1.71917595312347	2.2736751608683	0.0203709280508377	0.133574969609999
Root322|1471	119.549628702745	-0.543031917976029	1.0379885547408	0.251532409373325	0.532985164937121
Root322|341	490.644077979605	-0.162589944460783	0.796093984824533	0.738173315580641	0.852506103231247
Root322|2471	153.277502810138	0.928537450857957	1.67575884794498	0.0237382649542879	0.144892994579474
Root322|1369	3532.80381356521	-0.0299986284147944	0.813781425438941	0.937403321954111	0.971955046962035
Root322|1548	35.8925322036012	-0.238903759782861	0.978307824170466	0.512191565109585	0.73587255949497
Root322|401	81.337793551577	-0.143379440125084	0.933514215963456	0.709370880978735	0.840078633300625
Root322|910	3369.6880443491	2.39792865213689	1.49459458305932	0.00738192779445138	0.0770339884356459
Root322|3232	252.498164964826	-1.39336455110162	2.16658296108296	0.0250610832577947	0.149672500318091
Root322|526	127.219503914704	0.179473084375738	0.871204081404603	0.711540535707555	0.840903736460512
Root322|1074	171.125972413162	0.276667968707863	0.866863187489129	0.580617155692419	0.769592307975286
Root322|610	564.857269857525	0.665449414626705	0.954644857466263	0.231773251621333	0.507727587434057
Root322|1195	236.597067116359	-0.518104990809189	0.937023919616164	0.311467490827396	0.594452703732522
Root322|1114	584.184430614821	1.82907404556671	1.56950745316855	0.021211922130301	0.13651971616333
Root322|398	387.829775814607	1.07009265767921	1.35102375945581	0.0770820774430125	0.276044856673224
Root322|1463	0	NA	NA	NA	NA
Root322|765	91.562281807232	0.397401663022362	0.974190419983291	0.388872164855283	0.653847751132207
Root322|3068	36.0674043732247	0.241410654021997	0.999308075285766	0.478724505067437	0.71697859902461
Root322|432	1195.91574939764	0.88381400530577	1.05862734827164	0.136021571551118	0.378994973350251
Root322|417	1256.2320292599	0.526630900837755	0.899549491384029	0.328824037746551	0.60809371999366
Root322|3409	84.1600465205217	-0.398111957084012	0.988927452610603	0.362986500366181	0.632954052662777
Root322|1344	951.675055251897	1.76774916004638	1.48807706210258	0.0226559487625393	0.142598233124867
Root322|634	7.26804903457527	-0.262646784346087	1.06205994535396	0.176373396939516	NA
Root322|984	114.313766457987	0.1924929480627	0.919670221024189	0.66421338483196	0.823193707122686
Root322|994	12.8621892429663	-0.293633606008019	1.01945848006035	0.38205491150493	0.64765815129351
Root322|2509	109.881435068761	0.819893554195885	1.35750183625469	0.0835910008129085	0.288188512571679
Root322|1372	25.2444269559522	-0.518272181062638	1.215825407384	0.0078637846236919	0.0799141673014973
Root322|1390	595.493607547725	4.86786456761363	1.68132550233755	0.000125216579355485	0.00494038359326225
Root322|1935	0.45015324756793	0.177190943974625	1.03173427429369	0.517932845195688	NA
Root322|21	7.05465912847815	-0.217023460307589	1.05367173370899	0.0896169016562132	NA
Root322|78	319.13659054615	3.54222902892886	5.70305670679444	0.00365006295919356	0.0506055157413907
Root322|107	1362.72764933313	0.723220518170997	0.948270166945686	0.204305604993526	0.47097052172498
Root322|82	44.2409743442373	0.21717276277762	0.934265765500121	0.614157402093783	0.792606062143639
Root322|618	412.887515058925	1.0591193922063	1.29391430225471	0.0827907709402261	0.286506808332531
Root322|779	71.3115755395183	0.349463955503924	0.958777687708922	0.441718236179575	0.695356931406776
Root322|234	46.3111533326277	-3.17346159909191	2.87980241744595	0.00557871260904588	0.0659323760615907
Root322|913	146.962341204361	-0.437339875023148	1.15156693533547	NA	NA
Root322|572	0	NA	NA	NA	NA
Root322|1002	280.779008309222	-1.99605715573789	1.6200681930224	0.0148791289103874	0.113256428294361
Root322|372	337.321282513605	-0.261892222678706	0.851268580463496	0.589083410133638	0.776200895955692
Root322|421	10.7482657392504	0.32879535254801	1.09838359763901	0.0368146008465924	0.190195000527031
Root322|2260	4.13322527312372	0.219240774526889	1.05244408309657	NA	NA
Root322|791	266.375414060099	0.302176463461694	0.834255043269194	0.559755507514354	0.761333331494265
Root322|412	188.270276757057	0.758935219936441	1.22201714172361	0.128504772635096	0.369698246014356
Root322|413	897.38867975322	1.02779075091173	1.19816185549166	0.0942110635771311	0.30785130370911
Root322|182	79.4808359792664	-0.598129972037508	1.12966579953155	0.178300101038011	0.441992970772387
Root322|1836	90.5538326870959	0.254951961516113	0.944632597664578	0.555437443242678	0.759763268029626
Root322|2595	148.53191184934	-5.83429893322095	1.90153974212115	4.30039776972238e-05	0.00272775357350775
Root322|274	45.4938794205532	0.0809531133067849	0.910538505907504	0.85608715163182	0.93038362895709
Root322|1890	32.3787979693616	-0.874259286441701	1.73161315993141	0.000284191363171694	0.00835780963509482
Root322|2587	39.4836676516404	-0.430199929291061	1.02058205536832	NA	NA
Root322|223	535.611627213489	0.590152639516522	0.933034663458096	0.27805053797614	0.562769649855774
Root322|455	722.234861926597	3.1607805412895	1.46382077784668	0.00157949120233514	0.0297649749876943
Root322|1933	727.749318848903	-2.53080026676988	1.77888714105437	0.00682276703097432	0.073213610396426
Root322|2568	24.0919592658113	0.166518524674013	0.955219718320616	0.664558105350203	0.823193707122686
Root322|2225	218.121896992326	0.81875321565605	1.10178169059785	0.148593438313718	0.40002755030087
Root322|822	794.709860049606	0.309232131747179	0.887950822107474	0.535195928016584	0.751104915622616
Root322|2103	19.3185619357792	-0.174974477995675	0.990169530174014	NA	NA
Root322|925	115.15242251645	-1.53941207136097	1.86373941126053	0.0292006434976338	0.164762933223567
Root322|1588	907.788416091417	1.51175721845816	1.32818866756263	0.0359859656596064	0.187765482111011
Root322|698	73.4344447151433	-0.141754431068295	0.929190736067529	0.71649761294497	0.844286996066142
Root322|1814	197.552503990542	0.161466877054852	0.895445080496056	0.728504102758544	0.848407883368274
Root322|1789	6.29448339068285	-0.15820913364493	1.01995584161014	0.454263594535787	NA
Root322|1480	112.482362382378	0.283667139550962	0.896524687530571	0.557959961380171	0.760659871343928
Root322|75	22.542883750275	-0.168635466209132	0.965564949741336	0.628658488556766	0.800807122214776
Root322|242	470.028251650092	1.00744344641038	1.15916923745826	0.0997691064396023	0.317462025572571
Root322|2326	87.8241820341157	-0.302993943244288	0.944091299746736	0.4857722823447	0.724590947939725
Root322|181	77.0956253736347	0.398920197469898	1.00456261864806	0.358056540069745	0.631233191894074
Root322|1082	289.403805225346	0.383986440924281	0.852867302766331	0.463572455320694	0.703967383997353
Root322|1378	198.150906897949	2.19211867939221	3.83280259644593	0.0103060453047123	0.0909274269838484
Root322|612	41.9973580698387	-0.86120501123079	1.45087802089511	0.0592030126471376	0.241704710369189
Root322|696	1230.15099774726	0.411722499663042	0.837183301393822	0.440072336956227	0.695356931406776
Root322|566	24.6680190753358	0.160085120018078	0.991553120113724	NA	NA
Root322|2586	233.27449194981	-0.136578552342612	0.802269198800109	0.776586976630839	0.878361759362761
Root322|256	454.41990817033	1.40127499020736	1.53174981057191	0.0424462131212431	0.204945521563017
Root322|1359	188.719820761854	0.288655446138645	0.887394170017865	0.556912745423489	0.760659871343928
Root322|171	217.754441125361	0.44606883201868	0.958283109396716	0.366043021193256	0.634986725582822
Root322|999	13.9530605109437	0.242610888469207	1.04141308093642	NA	NA
Root322|1713	34.1295993064903	0.343687484912909	1.01360275088462	0.377506495222909	0.643318794756511
Root322|2233	119.147908554237	-0.0407588125452969	0.895380916242387	0.913714148625161	0.959750820564148
Root322|424	10.7640173798705	0.141676839680785	0.990787849922024	0.633098146762137	0.803074207477699
Root322|429	444.654448562774	3.67169794194768	1.76098101719505	0.00131214874141287	0.0263343621255975
Root322|117	5693.82812979817	0.386576619823042	0.827422399769891	0.472687726669796	0.71280175265288
Root322|241	227.022213151272	0.00543020943736702	0.800141034279115	0.99971838799539	0.99971838799539
Root322|2828	281.200008202499	0.240944499406939	0.816500344288187	0.641823575554157	0.80947339840846
Root322|1302	20.3522725185565	-0.449211104381497	1.17426722770351	0.0052667705744946	0.0636405940133492
Root322|396	616.370386294717	1.19663730425062	1.23415316533918	0.0665536271214723	0.256575075206565
Root322|1615	0.176366478211954	-0.142065585616881	1.02287941550324	0.720549226409003	NA
Root322|402	42.6327322027668	0.246543974805697	0.945129183940626	0.564849697778844	0.763957982987829
Root322|4	301.824357776824	0.788493745779705	1.2414639045993	0.121799265008331	0.359836184750641
Root322|93	709.211020197734	0.884237617079868	1.06149326654059	0.136082631250052	0.378994973350251
Root322|914	0	NA	NA	NA	NA
Root322|1893	68.5379512022165	-1.08743953270608	1.60085227638901	0.0512609503510819	0.225928872648027
Root322|451	250.338881933587	-3.19704696029049	1.94388173947751	0.00318364548483447	0.0472030400492918
Root322|1072	48.2338212710395	-0.478166471517365	1.11516648721486	0.182730471576043	0.444886652767166
Root322|1634	18.185778912071	-0.221877236518135	0.993279667893776	0.50108621825418	0.731834382084611
Root322|2163	0.736614405111159	0.191100974146491	1.03784974686965	0.427430451926568	NA
Root322|997	206.532355046272	0.109865941035028	0.815625065054308	0.8325810244675	0.911986325333758
Root322|968	106.594179906101	-0.339238893796707	0.937180435368415	0.455656194783454	0.698600848400224
Root322|671	353.586329116548	0.126138119380306	0.884474922481075	0.792884118131102	0.886908515965113
Root322|76	148.018277043634	2.05832663327222	1.84244729199121	0.0152033067031153	0.114366567057333
Root322|74	40.2062487352074	-0.186903103645427	0.975760181710031	0.580519033873925	0.769592307975286
Root322|3303	1267.60696444236	0.225497733680288	0.795936576914142	0.668566031527593	0.825500424424337
Root322|383	60.8862557426346	0.472752320414946	1.11383961104466	0.188401403085024	0.453706108421876
Root322|783	1628.94533547653	0.775186178730685	0.989288749599347	0.177845635010995	0.441992970772387
Root322|3174	474.142476517323	0.175910701425576	0.812417158637802	0.734348636651598	0.851822618961951
Root322|158	44.7499758219161	-0.228393741638925	0.98927892484493	0.499731360233628	0.731301617334218
Root322|530	67.9252690912501	0.400015108448384	0.977527604435954	0.383979256037837	0.648503919122322
Root322|1498	718.656769204139	0.18255849184403	0.804295156000237	0.729080035784792	0.848407883368274
Root322|393	247.34315554775	2.85858223252183	1.7687439122592	0.00460344822757785	0.058784822432425
Root322|613	200.889005951191	1.01876370017465	1.18102842025775	0.0958906091440892	0.31124359924528
Root322|240	328.059989936234	0.233912648688509	0.906954342578804	0.616817351420211	0.793401245266156
Root322|567	2692.59220633796	0.574904288754509	0.899062126646568	0.296931398585994	0.581563078105005
Root322|397	195.003823482669	0.872028302748156	1.42573984288056	0.0699440999870932	0.260578691122741
Root322|400	114.907664382663	0.189986643946385	0.861504687527978	0.699607075209101	0.835127222364674
Root322|415	63.3018588702415	0.247875079696743	0.981932187973762	0.511660934457534	0.73574004146484
Root322|136	821.312591236149	2.79066983132406	2.47018394022868	0.00682723517864663	0.073213610396426
Root322|3045	15.7391380937214	-0.131611441743942	0.992242909627481	NA	NA
Root322|1903	114.742578690808	-1.49700702552411	2.73453047995976	0.0168193805641922	0.123176115427547
Root322|172	102.252842427543	-0.0512599483256155	0.901440475975243	0.893379008386195	0.948085650780538
Root322|3392	4163.99815204184	1.04261275302085	1.10607606580328	0.0987725822282333	0.315324970567436
Root322|1834	19.2288199839756	-0.115002943921129	0.968425392429239	0.718178840332799	0.845155770743944
Root322|297	823.025343674802	0.577557625643096	0.915022605032901	0.289293315839506	0.572174770661782
Root322|2302	150.190004597305	-0.518800187328764	1.03060266772407	0.265723916250682	0.547006307691808
Root322|17	346.800408191849	0.648389327091083	0.931884411237224	0.243480552612905	0.524523587815369
Root322|551	525.127826820385	-0.134807169250628	0.83969855484808	0.770732011595399	0.873826422024924
Root322|2437	164.634205669551	-0.175658923969629	0.906564125899954	0.679179092963469	0.827584067117923
Root322|3184	740.403380098141	-0.296603548376388	0.809101142851334	0.55622837778839	0.7603093530192
Root322|672	287.870765411749	-0.233731979067421	0.933841060795238	0.573166129254356	0.768311779615127
Root322|700	111.918484631007	0.150234599350083	0.903136383197568	0.739917271340802	0.852838137572741
Root322|5	692.975366560728	1.83889265978868	2.17917426223463	0.0196214386008575	0.131328318359532
Root322|79	164.149218767652	0.544509601784187	0.942486795199877	0.303676185314964	0.588014891796187
Root322|71	1.71695579777515	0.208277636385083	1.04651424828984	0.271444067746633	NA
Root322|126	2358.99142109856	2.46944569214585	1.39715959209304	0.00560422086371192	0.0659323760615907
Root322|3304	58.1205712704536	0.287866196814968	0.931330093242579	0.52883128837078	0.745974949656747
Root322|1055	214.319363273655	0.378421474384456	0.911498393459972	0.447961347283554	0.697595264720058
Root322|2648	8.09783087543324	-0.0374039790416468	0.966246375192344	NA	NA
Root322|141	193.467674780986	-0.309437778902497	0.919595042596784	NA	NA
Root322|965	82.9329787884047	0.146515155960907	0.910623357077566	0.742407141173047	0.855200154906163
Root322|966	256.623641270459	-1.06439392741095	1.23438917638227	0.0815838492080417	0.283788980847328
Root322|3086	0	NA	NA	NA	NA
Root322|382	19.4455762469053	0.09115229698693	0.938983741226056	NA	NA
Root322|186	16.4656165354895	0.0691895113987487	0.965039790200571	0.840339809342985	0.918411920008297
Root322|180	659.860711834683	1.64680268306203	1.47387117513198	0.0289012843396126	0.164508483587062
Root322|802	3307.68894686915	1.27691738905318	1.22177963410038	0.05811214242716	0.239990783938548
Root322|803	4220.39298741375	3.03233725506074	1.36273572310539	0.00155049603825123	0.0295050275514277
Root322|804	5178.54414362042	3.2516238980716	1.35903493404258	0.000978615012118319	0.0215957896942528
Root322|805	1412.85771127318	3.28540458338039	1.48190650627433	0.00130469073079649	0.0263343621255975
Root322|418	92.3166941766124	0.290865987581523	0.952718520768272	0.505522619129045	0.73389633786797
Root322|202	908.302702515489	0.961695483012048	1.11518511230467	0.113512078157655	0.344260849537512
Root322|1019	4355.03198500408	0.820258191191288	0.984288357814382	0.164201066239476	0.423822166982478
Root322|3115	13.9364128852498	0.0105022147600546	0.966071541659741	NA	NA
Root322|582	141.17724541422	0.830088187727502	1.21476135438007	0.123960711699378	0.363455802731863
Root322|583	506.001431675833	2.41747539246736	2.07820760266827	0.00978836927761009	0.0900437192788681
Root322|894	1705.9738841566	0.198286001091004	0.792515434473047	0.706823179972773	0.838596450077722
Root322|1517	5107.18288897675	1.06734744650195	1.13317634265432	0.0935523355344034	0.307178588384526
Root322|1516	3152.40737092687	0.920418979956626	1.04242351422483	0.126645251542623	0.368423695883013
Root322|1504	670.490275762409	1.29776377314782	1.26958024267696	0.0544342802994325	0.233442318786143
Root322|1501	1541.45026893284	0.619306080109528	0.939842448933481	0.262085107149396	0.545159165966438
Root322|1499	1178.5299278132	1.69201556343831	1.47565138488406	0.02649421187944	0.155363339148015
Root322|1491	967.968146679422	-0.0301430936111827	0.781594616062892	0.940077548616216	0.973168278327507
Root322|1490	1840.62053099196	0.589957760996853	0.898694050048384	0.285495864898253	0.56790620121884
Root322|1489	914.286852203244	1.2845171724643	1.30046101501098	0.0565259638050717	0.236969537247611
Root322|3272	433.845095278673	0.458640204769391	0.937382915659045	0.367841469101554	0.635213782496544
Root322|6	1454.28439340176	1.3983114113489	1.2984028758078	0.0447594983802363	0.211382448554839
Root322|111	80.4857198408076	-0.0366867397818134	0.900033495282606	0.921282127366001	0.964033837527438
Root322|428	33.9122382846352	-0.0469763526286577	0.955913012376833	NA	NA
Root322|788	120.687037161454	0.288792320247429	0.923440108445061	0.534932144209492	0.751104915622616
Root322|568	1953.17772502153	-0.0145905224975913	0.770884109407332	0.964163171072366	0.982491292316922
Root322|3275	15.6035488246063	0.220996542645376	1.00962101975569	NA	NA
Root322|845	2.45538135037053	0.213453682865586	1.04930372706101	0.218220334652229	NA
Root322|1065	89.2407437322786	0.504557613436122	1.00399401264806	0.300118942071069	0.584283717713084
Root322|2739	75.7974357091559	3.59957947315953	4.57319328391771	0.0041350767113239	0.0545998904536033
Root322|423	312.307534079788	1.0591403535231	1.67434717840041	0.0447230156754858	0.211382448554839
Root322|3144	727.322671060359	0.366289303838003	0.835389522919703	0.487321377052363	0.724820530926159
Root322|19	567.823248136542	2.06182075255702	1.57116604876754	0.0141026467086129	0.110299963686273
Root322|2647	30.1071073799149	-0.105093526812042	0.959473249773799	NA	NA
Root322|1064	1490.36583097806	0.844694083349118	1.03348546583832	0.150223348595165	0.403296707639301
Root322|769	24.9374388808647	-0.436327701140232	1.13809860438719	0.101765543412794	0.320660584032845
Root322|3381	67.4191269358044	-0.622889526042617	1.11936701699363	0.183013246046396	0.444886652767166
Root322|609	1188.66947177689	1.22005845169184	1.22077836948783	0.0645539816690543	0.253555171702016
Root322|226	495.735620303929	0.27407125664339	0.812709812559773	0.601254657003219	0.787268420204824
Root322|2660	139.437862152121	-0.014765791829952	0.87140415132445	0.9631079316562	0.982491292316922
Root322|1701	232.589709410566	4.04228383118084	1.73849736942846	0.000700116190981986	0.0167758861768683
Root322|2171	1822.48589391882	1.07518246568278	1.1964428838175	0.0870644682660682	0.295958201233692
Root322|1192	72.0400397042514	-0.0416475280064894	0.901648937734872	0.911929537208738	0.959750820564148
Root322|2659	156.210186319755	-12.4999914765583	3.82935127760332	9.86414983244695e-09	3.82926296495591e-06
Root322|614	18.2261949024267	-0.175190020352819	0.986211865768119	0.578770149808636	0.769592307975286
Root322|1401	221.30020125821	1.04330493477337	1.93015118990824	0.0149584157175573	0.113415175421011
Root322|1402	430.86386971598	1.20059735659791	1.25209917867684	0.0658294439449085	0.256575075206565
Root322|723	1633.18273743109	0.406936073246548	0.837803059071354	0.447425124788583	0.697595264720058
Root322|768	24.5685944392191	-0.061309750630203	0.932616960890018	0.863984581527187	0.932699706754321
Root322|771	249.795559646086	0.395872233601344	0.938390751091726	0.416001074714724	0.677781993092732
Root322|772	5807.44819865353	0.363043525828753	0.826375615907804	0.497706587182295	0.731301617334218
Root322|773	773.060901433959	0.104217436944097	0.785227853389013	0.845512812610236	0.922507233994642
Root322|2872	1.26861369769144	0.201047931056555	1.04319441210677	0.322255736485401	NA
Root322|481	16.1209535024857	0.408020337987134	1.08794710419319	NA	NA
Root322|224	49.9702130363278	-0.651518457817782	1.18957207772253	0.138447823382362	0.380998894644771
Root322|701	1464.92949582202	0.353048133944983	0.832644203537291	0.503226223044096	0.732754762887165
Root322|3113	5.92842973967673	-0.0620591772763481	0.989136198718746	0.801434425883503	NA
Root322|215	536.350669054812	0.436874572890451	0.894067861899175	0.399332801180923	0.663049586905194
Root322|1203	25.8248272327936	-0.754261997421692	1.29978105892318	0.0938469360700793	0.307178588384526
Root322|217	93.4837626048286	0.577139714719373	1.23065899288867	0.0747598505647281	0.271088862457364
Root322|3362	0	NA	NA	NA	NA
Root322|2227	169.595440722143	1.52829931084823	1.54959725910101	0.0342106028694686	0.182252963993242
Root322|1843	49.1151296034831	-0.245000455307554	0.950657214347004	0.544955975629767	0.753946376766033
Root322|124	32.652318217184	-0.41317678972783	1.05332434369218	0.276379439026064	0.560556417084212
Root322|430	110.263128143459	0.631325568295828	1.18179236306356	0.147523945490766	0.398253099023055
Root322|3394	524.614111564202	1.60975562240412	1.55966724032249	0.0304444470061947	0.168355189854769
Root322|3404	346.65906421503	0.604615802870343	0.951421160499512	0.265366938169835	0.547006307691808
Root322|3405	627.121658761934	0.409817220576053	0.891138631129556	0.434609142053697	0.691456020267399
Root322|18	199.156899861155	0.998799802174087	1.13321143373504	0.102228136449301	0.321075748945134
Root322|2474	92.0452674267222	-0.28373794496051	0.950863438031319	0.499517250748746	0.731301617334218
Root322|165	165.857410169398	0.0560778976091546	0.850287366120631	0.914260312840345	0.959750820564148
Root322|384	273.978355049216	0.523818183423553	0.899202251835368	0.329294793692454	0.60809371999366
Root322|146	1778.34391344475	0.647952082893757	0.920680120606387	0.247584310601599	0.529817867404806
Root322|425	54.9274072106561	0.183179274117104	0.960127366244388	0.63343977931394	0.803074207477699
Root322|394	4662.73817908259	0.659419677717517	0.930810083628996	0.241782198439026	0.521443607966833
Root322|703	673.104740536059	0.654504050454622	1.1519587310059	0.169152982871311	0.430309226413125
Root322|155	690.957871120043	0.546066762586765	0.886441574161763	0.315897997551556	0.598695790593364
Root322|3049	822.372653733829	0.995899177071806	1.08439494225097	0.105787366847157	0.327485293541199
Root322|405	504.173951963676	0.858615676341249	1.07211920813319	0.141792851194266	0.38708850093962
Root322|3127	1252.68365168529	-0.1449530499741	0.787716587424196	0.76374602227723	0.868951365322452
Root322|598	243.377034478721	0.476519170107831	0.971482959766824	0.336956086688609	0.611983117013474
Root322|1813	665.27959885127	0.723261365581979	0.985869907956994	0.199334017458716	0.467387386522606
Root322|593	525.53188515629	0.0299945114367762	0.792019170123073	0.961767825204992	0.982491292316922
Root322|1523	1441.79036570819	-0.0868844043439655	0.774473801227611	0.853860127521514	0.929003647712589
Root322|3012	9958.13287350909	0.876748770309779	1.00972592993104	0.146241426715257	0.395340681412695
Root322|3011	9590.69075011439	0.508430482408406	0.866549734527428	0.329032712005728	0.60809371999366
Root322|1448	2793.09232565074	1.20726377918335	1.16884136609324	0.066297389616425	0.256575075206565
Root322|3376	706.077141125386	-0.251351347189729	0.80144021689921	0.614104484267874	0.792606062143639
Root322|821	379.656011816345	3.23548246030034	1.49328978366581	0.00144537064222571	0.0277768754114863
Root322|940	69.4339205416441	0.531471402127092	1.24065475851216	NA	NA
Root322|2215	54.9488537408697	0.36405413770158	0.990561022865071	0.395205340829282	0.657884705445657
Root322|3328	25.0577764956735	0.140663525136024	0.976832507926847	NA	NA
Root322|381	287.308136988753	2.62089240290855	1.72935444511754	0.00625130222851205	0.0709064352513454
Root322|2807	16.7666080818973	-0.00124807942992808	0.970894643982834	NA	NA
Root322|957	206.315990206907	0.183705160427255	0.808967319965893	0.722330255055323	0.846662219860155
Root322|2589	46.8656878235706	0.376429467513191	1.02066092217212	0.348344160426161	0.622593016010294
Root322|575	5.80532263942578	-0.0853407847778397	0.994074743156459	0.726240318070917	NA
Root322|599	169.590390719191	0.534105381141118	1.08640379430856	0.226970941492778	0.502911640910368
Root322|1279	15.7255686436164	0.0847439766855092	0.967288775500688	0.80215851183683	0.89328150973912
Root322|2206	2.50773930771175	0.0306897410410053	0.985220815973394	0.910694243968454	NA
Root322|3386	19.0181567090297	-0.563379076702557	1.2110099917131	0.0912101153430666	0.304190436221465
Root322|3388	152.233039150936	0.695163949407865	1.10257734757536	0.182051719650015	0.444886652767166
Root322|1259	840.672647061674	-0.00795407850071483	0.786367737832614	0.978178040092236	0.98888878253843
Root322|2545	16.888660017025	-0.563525184450583	1.20710679424835	0.0795794978265509	0.279890359889566
Root322|2722	1.35045974270379	0.204231999007162	1.04437334888155	0.311261120681534	NA
Root322|80	4.78281046465876	-0.113962403224841	1.00235281047062	0.629115677997417	NA
Root322|3266	44.2602615849241	0.439273556190875	1.02192409758164	0.319231119698504	0.599322988849793
Root322|184	545.873779385003	-0.373455301612088	0.885251613451864	0.448531113019388	0.697595264720058
Root322|221	79.6502987111526	0.282059427331029	0.926014107573737	0.539793526427899	0.75287669277021
Root322|1190	17.5110740139388	-0.0828815368330597	0.953406608608828	NA	NA
Root322|863	157.410281119175	-0.505649220028972	0.998510894448853	0.29050918436931	0.572485316341774
Root322|3361	43.899070888633	-0.248093400334626	0.925813752799843	0.566927845712934	0.763957982987829
Root322|14	8.25980256917653	-0.030699839648338	0.984322277517318	NA	NA
Root322|1034	124.521338267283	0.0781320087132862	0.906995727768642	NA	NA
Root322|1037	7.93649151953792	-0.217508746384104	1.05398941497451	0.0816372324205374	NA
Root322|96	32.8374929732741	-0.146572365487313	0.94549863125489	0.693384151736266	0.831626674797827
Root322|3195	39.2954926803924	-0.230197073773843	0.991785760113222	0.492832774914783	0.729663170182757
Root322|3408	13.2945574476914	-0.245502156928422	1.03105579073188	0.354449878527135	0.628838892283572
Root322|911	44.0977721424362	0.0369150473460733	0.923049288228268	0.936170056549356	0.971955046962035
Root322|714	58.8621061114592	-0.295323333139696	0.982700515255792	0.448285339268267	0.697595264720058
Root322|1066	286.477310775291	0.887347841109458	1.25720363465375	NA	NA
Root322|2791	187.863721634581	0.00974230158872584	0.886926693175475	0.995277092860161	0.996303680887866
Root322|778	127.034409063978	-1.21386416386423	2.04036075056436	0.0254793184286509	0.151239624067313
Root322|1793	2.73812414785714	-0.203290251115977	1.0449062777869	0.247572988612798	NA
Root322|1003	15.1760187278751	0.107989548642924	0.984993060512277	NA	NA
Root322|1092	362.003766395339	-0.744238098002307	1.1671147466658	0.141647183636514	0.38708850093962
Root322|2392	50.6094137718402	0.472507403176835	1.07527812671276	NA	NA
Root322|3030	27.2956191305278	-0.761320772048483	1.38656459814669	0.0549629776843212	0.233442318786143
Root322|595	39.8135156372292	0.163444200485385	0.945190488895681	0.683857178377874	0.830123066436181
Root322|777	651.719870924146	0.201681608940104	0.796085016386613	0.699849641625177	0.835127222364674
Root322|715	178.907505317001	0.189874886403505	0.877962044270427	0.694024353889003	0.831626674797827
Root322|311	97.9255721422789	-0.406282066114606	0.974396825465548	0.370104259175856	0.636567301429707
Root322|2942	35.8033825644033	-0.378272238940887	1.0554093280745	0.276038909793466	0.560451384842173
Root322|2475	52.7393081599078	-0.149296662484468	0.946850796605726	0.68655021284338	0.831271796497522
Root322|1118	43.0710186461881	-0.023043554558354	0.94760484243419	0.936258654048115	0.971955046962035
Root322|2966	172.747949646942	-0.0366855817762819	0.842315139876992	0.929927006410856	0.968341373091991
Root322|2338	37.6204985340394	0.117419137514154	0.943257357654097	0.765441654420291	0.87037038736367
Root322|2655	5.64320803548571	-0.0109321752368058	0.983691542810561	0.958453348994979	NA
Root322|2769	137.550167696503	-0.227251636058814	0.903569355623094	0.608882511126298	0.790000637764803
Root322|3055	31.3434016165542	0.30368653143932	1.02864501047336	0.363598026130343	0.632954052662777
Root322|1354	212.42594699676	-0.246506884686317	0.863476990327004	0.604509801655615	0.787268420204824
Root322|2366	18.1732197596581	-0.195197768935101	0.972775271681888	NA	NA
Root322|697	16.1540927035139	-0.19402937790897	0.974273965527609	0.57790797330436	0.769592307975286
Root322|219	189.749190247851	-0.648620666854373	0.984753758605929	0.225444261343488	0.501810257820654
Root322|97	235.544320064092	-0.0924687574514452	0.868025193442124	0.830608213898313	0.911036846051377
Root322|879	1.39138276520997	0.204790260739184	1.04466154901615	0.306094631502441	NA
Root322|2453	24.8552220187521	-0.136844267170043	0.968672113314047	0.675185182735762	0.827584067117923
Root322|710	186.324916894686	-0.425704032338284	1.04925625002376	NA	NA
Root322|2013	11.2498874739867	0.122828745517399	0.995136818600823	NA	NA
Root322|2867	0	NA	NA	NA	NA
Root322|2974	114.425228001772	0.12104897989745	0.899167535861376	0.792038892683886	0.886908515965113
Root322|3121	9.07837569687751	-0.00579256445824252	0.981281625473553	NA	NA
Root322|983	97.1620242432856	0.26827405799434	0.977307787034135	0.498969444689694	0.731301617334218
Root322|3396	53.4618855746512	-0.168296051915842	0.953980583037767	0.646140230852102	0.811413307147982
Root322|520	13.6725924503914	0.113796423219678	0.975296923100086	0.726968965151346	0.847475532347605
Root322|355	41.8872042665428	-0.635669812301616	1.19659230441681	0.133031985763119	0.376850277318629
Root322|1476	71.9356045527837	0.231914994023928	0.947785106280147	0.580289857998315	0.769592307975286
Root322|2241	78.1961691971859	0.461630101105767	1.11180151664882	NA	NA
Root322|2661	26.8635632075314	-0.208443733878951	0.993890572508967	0.509858080577503	0.735674851348307
Root322|3163	0	NA	NA	NA	NA
Root322|750	1.58729830390758	-0.204136266033764	1.04590256959381	0.25441228465048	NA
Root322|2858	394.444802883668	-0.526164228664119	0.976835121270979	0.290857424784405	0.572485316341774
Root322|998	4.62024515040879	-0.0516727886708431	0.987537403048103	0.834905012747232	NA
Root322|2235	297.826325510221	2.97621517003029	2.19424774003164	0.00518641153040669	0.0636405940133492
Root322|3360	80.1604383055249	0.192803878091283	0.952854082364978	0.630217666887181	0.801607137239854
Root322|2869	6.70192617205424	-0.216805727113152	1.05352651945822	0.0932842205263076	NA
Root322|2876	4.41968643066695	0.219871616676184	1.05278249287511	NA	NA
Root322|365	12.516278074806	0.373399947400205	1.1226014197355	0.023820751047433	0.144940682705541
Root322|54	21.9205183376804	0.051609871091789	0.957387514451976	0.888916140745243	0.945935432668046
Root322|2511	17.9589822304812	-0.139699346049944	0.993301003493962	NA	NA
Root322|3410	75.4635915142911	0.0473386511231088	0.888937371500513	0.92412919068419	0.964892285700921
Root322|899	5.15630083577811	0.221206429550662	1.0535001022301	NA	NA
Root322|1107	32.0491643759912	-0.760229285753593	1.45898030274496	0.022889511151929	0.142598233124867
Root322|250	30.7877234549887	0.0913762992418323	0.92065237503163	0.831056572124505	0.911036846051377
Root322|2472	94.6143909617992	0.177250269939101	0.945276095272873	NA	NA
Root322|2299	0	NA	NA	NA	NA
Root322|3071	4.08666837174389	-0.214117739625227	1.05179449643986	0.134540693673772	NA
Root322|2691	20.0748441707355	-0.429853526844323	1.14817114096057	0.0178904353432572	0.126734799274679
Root322|763	455.853848388767	0.38725861357078	0.854577877218339	0.459738364273495	0.701498002431768
Root322|544	382.12323157328	1.70186617277297	1.48471666804954	0.0257332575212591	0.152281258685256
Root322|2846	67.8231763287166	0.0460554302144628	0.904855129913938	0.923885069757965	0.964892285700921
Root322|2230	134.248164271184	0.709371872202963	1.12332473818713	0.170868550717541	0.43224553903689
Root322|560	106.400980995619	0.0615325166772571	0.876092973292034	0.901516906722198	0.954634105808939
Root322|1221	10.5819886927172	-0.230157238485209	1.05846757035266	0.0585870427425477	0.240926800769672
Root322|2216	248.312064748027	0.167863873511014	0.851242848764548	0.738162175267207	0.852506103231247
Root322|1925	3.60122598054344	0.217861123143036	1.05170158034038	NA	NA
Root322|280	3.72298094986471	0.125748834587	1.00521036293739	NA	NA
Root322|1797	1.4712006138278	-0.203543822726936	1.04556805411045	0.263529588630736	NA
Root322|2685	0	NA	NA	NA	NA
Root322|1553	3.71971330011799	-0.134488556833054	1.00986614021897	0.556083711463268	NA
Root322|2332	172.766503979825	-0.097242135903645	0.912945046399271	0.803057464864503	0.893769804645643
Root322|625	13.0894138938945	-0.163059775558595	0.996674414789514	NA	NA
Root322|1035	38.5050645482801	-0.492260827224881	1.16663341500375	0.0985260423868591	0.315324970567436
Root322|2809	98.1154252994711	-0.00509030962017821	0.850361850840775	0.982735484326365	0.990139010892824
Root322|2670	90.360135857472	0.623673446336149	1.21338717767223	0.118470918156721	0.353718219577903
Root322|436	75.8630963748978	-11.1450478355618	3.84032151132779	7.14207212039302e-07	0.000126025108960753
Root322|2651	21.3879228660421	-0.489796965788248	1.20555903997487	0.00371765294176673	0.0509459347145286
Root322|64	94.222725856583	-0.328668797403056	1.01369199609384	0.371349866428144	0.637081387114785
Root322|694	171.056174524502	-2.01617918131939	2.24555511587106	0.0148162201003008	0.113221587459385
Root322|555	249.615922975672	-2.68879312886804	1.91653631491223	0.00605636970357382	0.0693386719118379
Root322|2297	5.69669276860166	-0.027255197434804	0.984543832069158	0.909335288521937	NA
Root322|1058	154.047714387462	3.83381196185693	2.98254966780688	0.00303334343780411	0.0459978094748264
Root322|1108	14.0513096831197	-0.191378915431786	0.999063938447658	0.520507523334434	0.739393160398652
Root322|842	0	NA	NA	NA	NA
Root322|1617	6.41149020015702	-0.106733160302687	1.00007866862322	0.651604719267767	NA
Root322|792	47.1018086971986	-0.25367424715691	0.983611412549983	0.486047096454159	0.724590947939725
Root322|367	77.8477640898446	-0.113336305294411	0.884870245433364	0.792267224199528	0.886908515965113
Root322|2162	10.7122622113382	-0.227203800931236	1.04859611841342	0.117902590765087	0.353707772295262
Root322|22	0	NA	NA	NA	NA
Root322|3171	20.1229719928685	0.0605897095408282	0.971789835938287	NA	NA
Root322|3218	541.115903009998	3.05825763497461	1.50888784801399	0.00213795286142511	0.0367235973807623
Root322|260	922.329192946115	0.49292332131831	0.889780871899017	0.35605045987617	0.628838892283572
Root322|262	523.575326731489	0.884156828432314	1.08777110465168	0.133188712128068	0.376850277318629
Root322|259	3093.84472801502	0.41246130821147	0.838632037312779	0.441461236831421	0.695356931406776
Root322|233	638.490793090176	-0.0298870318640446	0.837105540117828	0.93820303995216	0.972264869485928
Root322|37	2.78276553041993	0.214998629986554	1.05014588820587	0.20151048938183	NA
Root322|1142	8.3482965912598	0.224799578406201	1.05537245952573	NA	NA
Root322|3301	11.0504127495016	-0.149506431571975	0.99199780571309	0.604159528348372	0.787268420204824
Root322|1052	147.464063082378	0.272917891524466	0.905819415179293	0.566016618718042	0.763957982987829
Root322|1584	23.4706275639197	0.0252159651077606	0.924036688748606	NA	NA
Root322|1866	13.5372132250106	-0.346236171279661	1.09627335146789	0.0454291268867743	0.212634159996911
Root322|2847	42.2341264713115	-0.728118552300094	1.26728375494586	0.104561224527611	0.325348210255692
Root322|3	123.576686713862	0.627944383262408	1.15934837480551	0.163053347810774	0.421982064134284
Root322|2298	5.56553106083986	0.22171873373426	1.05379524218016	NA	NA
Root322|2296	144.337018230209	1.29553368421401	2.02599622761687	0.0300821078813148	0.167030959569329
Root322|2295	34.2499498110114	0.752473588253416	1.36092801096325	0.0677844381963306	0.257541617755115
Root322|2570	11.8165540402009	-0.245077213211404	1.06380791692964	0.0470684828153126	0.216096534583439
Root322|498	124.267794822957	-0.638744405864251	1.16176283128332	0.154804797535249	0.407842471102536
Root322|3268	0	NA	NA	NA	NA
Root322|3097	6.05660733091397	0.222419609927184	1.0541581979925	NA	NA
Root322|3066	2.22183674121249	-0.120121171682882	1.00686148889235	0.428525352863383	NA
Root322|3062	10.1872577573776	-0.124317037441572	1.00020807097053	0.615105622234157	0.792641876540904
Root322|3064	1.35045974270379	0.204231999007162	1.04437334888155	0.311261120681534	NA
Root322|2571	0	NA	NA	NA	NA
Root322|2569	0	NA	NA	NA	NA
Root322|1986	55.3285973053801	-0.554955576767396	1.15533938900399	0.151851427747377	0.405982949390715
Root322|1830	95.255026013487	-0.305523373328124	0.928786048416758	0.496470133593361	0.731219699853723
Root322|626	35.5280803055707	-0.406879835940904	1.09526779374398	0.191288590758354	0.457818932998725
Root322|2703	16.2673881413819	-0.0729833578393639	0.95392201162125	0.825623635174236	0.910416312238608
Root322|1347	3768.60405545202	0.435814822036474	0.858161361131248	0.418569274174584	0.677781993092732
Root322|1455	72.0041619810538	-3.77234280593813	2.73901442947087	0.00318577962207997	0.0472030400492918
Root322|2307	38.128282726777	-0.582770392881266	1.28050436055225	0.00292616277037155	0.0450768407721522
Root322|1575	204.167116126724	0.627132365943628	1.20758566557696	0.12679393552285	0.368423695883013
Root322|2294	129.528200068135	0.504047391174423	0.991924256552689	0.30714078191932	0.592108906501572
Root322|3063	1.69051831094045	0.161477090467173	1.02124013795152	0.443570636402413	NA
Root322|775	5.00795865457016	0.0858880400187106	0.993315562285471	0.740042388396806	NA
Root322|639	51.4468307594676	-2.11560905848902	3.59941999736978	0.0110372565481573	0.0945810724704886
Root322|1128	2.46913069496735	-0.209677112155652	1.04907221357825	0.191734114333062	NA
Root322|2336	512.04507793239	0.192527390676904	0.80799026675368	0.711937102978194	0.840903736460512
Root322|1361	968.764731285887	2.4605182117079	2.6836292451478	0.00973707962918315	0.0900437192788681
Root322|2816	27.3021863264499	0.0224963232704671	0.935430196641614	0.961687106426114	0.982491292316922
Root322|2817	24.2423213114737	-0.0958972859335462	0.963911152047912	NA	NA
Root322|1547	24.9408575170141	-0.1663518873015	0.98006162880009	0.601637976890256	0.787268420204824
Root322|838	2.53722739538288	0.213871502786547	1.04953090603151	0.213750863774327	NA
Root322|870	60.3521018578376	0.41603074834384	1.00490540016178	0.348179954991348	0.622593016010294
Root322|1174	1.02307556265439	0.198728153517204	1.04155839784715	0.361861420175971	NA
Root322|1396	36.9579142377915	0.587017387627301	1.29574818297413	0.00137936878473712	0.0269908059775766
Root322|1795	2.04333418587194	-0.207847292568088	1.04799456732867	0.215138373376129	NA
Root322|2002	1.55293398126268	-0.204309680695919	1.04599216843755	0.255095018222266	NA
Root322|1112	310.679873704541	-0.524054998220442	0.992254984428109	0.284943894851396	0.56790620121884
Root322|2231	150.20789109603	0.920600715723264	1.59569832293409	0.0376164221839372	0.192430522124597
Root322|3326	106.481281515901	-0.597653985708004	1.03856871767883	0.230538113790419	0.506150280391422
Root322|1110	79.3484093016299	0.158154033281512	0.915410336702633	0.72171118475006	0.846662219860155
Root322|1258	244.370314451613	0.350686534289425	0.848311579027043	0.49996766934699	0.731301617334218
Root322|941	397.499291184073	1.08356985553724	1.23461184336007	0.0828079956077023	0.286506808332531
Root322|1756	76.1850471290328	0.283589787573077	0.966091036566261	0.498686954801948	0.731301617334218
Root322|1899	74.1051815792563	-0.532776800256172	1.12837088045259	0.176673182176778	0.440208788966785
Root322|2369	39.9966794878247	0.12870314570873	0.959985429840931	0.725627556549982	0.84738479713536
Root322|2149	0.859383472629685	0.194836731409252	1.0396366334635	0.395927822628019	NA
Root322|835	0.176366478211954	-0.142065585616881	1.02287941550324	0.720549226409003	NA
Root322|2330	1.18676765267909	0.201773806203426	1.04310277383906	0.33423946307457	NA
Root322|1896	3.0665224261038	-0.0522839639121643	0.987841905255886	0.834475610711667	NA
Root322|883	103.465141814754	0.231315904815629	0.980238964276673	0.535563731695879	0.751104915622616
Root322|2548	0	NA	NA	NA	NA
Root322|1228	18.9843998226409	0.102967997536333	0.95564316841784	0.77981264621376	0.878987425261851
Root322|2706	5.02788127689662	0.0868376539311978	0.9934775370304	0.737522613029834	NA
Root322|641	168.853862469641	3.41498901078892	2.51611146215504	0.00381630226337204	0.051440574258369
Root322|1412	14.2271050746696	-0.221536701091305	1.01214715776974	0.446908978852497	0.697595264720058
Root322|2301	72.7702164256168	-0.285379724781476	0.928116146209706	0.519749380714068	0.739393160398652
Root322|1083	78.8793350460057	-0.0458992385943715	0.90197905387881	0.903770964162146	0.954990637753448
Root322|3228	3195.86492283969	-6.06901113253946	1.33633639822242	1.96402334425389e-07	4.23574367910756e-05
Root322|2139	0	NA	NA	NA	NA
Root322|2778	75.1455108287677	-0.107336136891954	0.924731845845284	0.779757433386096	0.878987425261851
Root322|1591	950.063203688723	-0.272695136618966	0.831499936025413	0.580146784855945	0.769592307975286
Root322|2938	169.228369503818	0.64548645853907	1.30068169778707	0.0515274402044966	0.226277740807529
Root322|151	189.353578018282	-1.34615749955842	2.32899575776377	0.0203496900729618	0.133574969609999
Root322|3101	0	NA	NA	NA	NA
Root322|810	169.621072767456	0.152562838486913	0.838633662241677	0.76263422816977	0.868951365322452
Root322|2025	0.531999292580281	0.18224803608352	1.03385873007067	0.488562741643752	NA
Root322|2519	29.7163966425506	-0.672272010595688	1.36657267179748	0.00816221009891261	0.0825148427186947
Root322|2900	132.474736736975	0.38346261483651	0.978820685478782	0.396499368186327	0.658908624700052
Root322|628	59.1059515519789	-0.379155352164358	0.973743640613046	0.39119197087749	0.655136855455744
Root322|1606	0.654768360098808	0.188044969104981	1.03643379471374	0.452341708819179	NA
Root322|2638	65.7861292230018	-0.96780581364099	1.29932163664528	0.0897480548972955	0.300307256171961
Root322|440	71.1344113639122	-4.92252078395303	1.96661391303059	0.000317797169698326	0.00907123979977135
Root322|1851	33.7220056321425	-0.599892953079794	1.28498193576456	0.027954177728109	0.161006109704035
Root322|2620	149.459433617721	-0.214704052349782	0.821239363005127	0.661085322348278	0.820963922378764
Root322|2249	169.939738265426	-0.114109793225921	0.860124946688074	0.79837335723507	0.891111378029482
Root322|1663	13.95854740809	-0.345127911487776	1.10836681715879	NA	NA
Root322|3103	1.47322881022232	0.20578233583988	1.04518644138912	0.296354069060211	NA
Root322|3102	2.65999646290141	0.214457827004763	1.04985028570552	0.207424510729889	NA
Root322|3100	126.862484817667	0.820298502574088	1.2805652751669	0.106803690883159	0.330105038223267
Root322|3094	4.12354763183656	0.218619389469804	1.0521146030176	0.158288077056927	NA
Root322|1873	9.2412790438599	-0.0284540990804362	0.982107649692484	NA	NA
Root322|459	76.9253194288513	-2.15626439465607	3.23574258527199	0.0110569294843985	0.0945810724704886
Root322|496	142.002044765744	0.399728121114942	1.0045352557199	0.358928720855173	0.631324697299774
Root322|1210	7.95626511342923	-0.298615962975945	1.08059866194044	0.0959254490279622	NA
Root322|732	96.1501115481279	-0.171877197042637	0.942461951946756	0.653490224461819	0.815707090469705
Root322|1720	8.09599780157435	-0.0393367451865888	0.985574924446376	NA	NA
Root322|2772	101.637718354686	0.523020587611284	1.0683068736192	0.24483097690858	0.526848033458486
Root322|1327	3.59626816713462	-0.213208120719293	1.05122203246139	0.147328473619615	NA
Root322|1168	1.14584463017291	0.20107607713043	1.04274583460023	0.34065231387711	NA
Root322|1632	37.301348334559	0.601212051212643	1.20486147317984	0.120520140578914	0.35769050896586
Root322|739	1.51415183272849	0.20625048906843	1.0454344029794	0.291756146777309	NA
Root322|1957	4.1707679683057	-0.0317670782394439	0.985187721549003	0.896308545343568	NA
Root322|2794	334.15744012671	0.792251875412967	1.41487634687989	0.0551793909100733	0.233849776760813
Root322|3099	39.3414877304859	0.774364462906625	1.54418175971761	NA	NA
Root322|538	18.6286524296946	-0.23956094101179	1.01443083595362	0.425446194115502	0.68455731786173
Root322|162	57.3967785171506	0.0635680903449862	0.92685003411777	0.882163262243598	0.94184757536569
Root322|2357	37.1221942649887	-0.421793038754183	1.10833423735109	0.167744256985508	0.428410003695884
Root322|631	6.3413783247951	0.130111035786836	1.00629139619082	NA	NA
Root322|454	6.70213612965998	-0.216838594240382	1.0535495120785	NA	NA
Root322|2258	283.710197957411	0.370701809759405	0.864864665196187	0.474345719663085	0.713171992150309
Root322|861	17.7535534615608	-0.319235597069988	1.02756880930736	0.351324116873241	0.6250413481677
Root322|1311	57.7383268467507	-0.0861680823231402	0.910921219367754	0.82689730360866	0.910455574363012
Root322|2240	75.9578755127394	-0.337854418273891	0.919248879753451	0.470289816463011	0.711151548182281
Root322|494	184.60232339028	0.430504135546746	1.01325586605375	0.332965641676192	0.609973329043455
Root322|3110	164.242556765208	-0.0686204269593087	0.865984422760223	0.871427560281216	0.934752087327863
Root322|1376	35.6016957571092	-0.646273303417087	1.25901008016761	0.088084188814402	0.297341583458703
Root322|1863	104.572857384482	0.526800873498219	1.20217447173829	NA	NA
Root322|3406	31.2965352416191	-0.651891815514666	1.34018211792496	0.0141497635022576	0.110299963686273
Root322|2634	41.6313250913904	0.709905125967714	1.44616289428466	0.000584109390114874	0.0151167510161729
Root322|2279	34.3993657983727	-0.948977004602194	1.75440921029548	0.0168803950044964	0.123176115427547
Root322|1642	60.2558980342918	-2.02471894323172	2.7538221541631	0.0140194203076648	0.110299963686273
Root322|586	254.478883720953	0.884040853380482	1.13669753981038	0.127588973770518	0.368578870406493
Root322|1017	183.788707007927	-0.524607088339651	1.04705644673119	0.25144578525867	0.532985164937121
Root322|281	110.7375208072	-1.22068580926393	2.02780940407505	0.0265874319067399	0.155440377502958
Root322|1602	2.00365061671797	-0.0248056151796548	0.985115776500101	0.921243651005475	NA
Root322|123	2.1689201928273	0.211799229186998	1.04840554508429	0.235721032403393	NA
Root322|1857	163.459406616659	-0.0669873354751851	0.875558384182776	0.871990825952159	0.934752087327863
Root322|2976	58.6372452367322	-0.277444148741531	0.976847735963174	0.473718749116956	0.713171992150309
Root322|1630	37.4837984519946	0.403683798080394	1.1270311632234	NA	NA
Root322|2248	87.901452864648	-3.37052734317565	2.20874375666006	0.00349712291301394	0.0495468290084676
Root322|302	88.8500633365582	0.337722365532485	0.958516342792182	0.452892808612372	0.698087088127436
Root322|1708	0	NA	NA	NA	NA
Root322|2478	5.81988906208512	-0.216076641941717	1.05305167990391	0.10441202379779	NA
Root322|2910	186.717327898663	0.369153026133273	0.926758550539515	0.447660112823584	0.697595264720058
Root322|1714	172.067965749548	-1.0896892029091	1.55455755439205	0.0547777182972115	0.233442318786143
Root322|651	9.8981882779307	0.0574082324095589	0.983466223273202	NA	NA
Root322|2998	6.4610609771313	-0.220569598758955	1.0546494133941	0.0932890092265743	NA
Root322|3261	0	NA	NA	NA	NA
Root322|2183	0	NA	NA	NA	NA
Root322|2324	18.5098765783776	-0.178758933354567	0.988831630377266	0.566724499828524	0.763957982987829
Root322|2497	3.56030295803727	0.217742075685381	1.05163726619128	NA	NA
Root322|2963	2.25076623783965	0.212303949310923	1.04867966205013	0.230396888090806	NA
Root322|1244	2.90361907912141	0.0111314451917187	0.983988892648281	0.971148385126939	NA
Root322|475	150.052155454514	0.0274413736110314	0.862498036941659	0.962773802280762	0.982491292316922
[truncated: 1,248 more rows]
