# Supplementary material for: Genome-resolved metatranscriptomics reveals conserved root colonization determinants in a synthetic microbiota
Source: Nat Commun. 2023 Dec 13;14:8274. doi: 10.1038/s41467-023-43688-z (PMC10719396; doi:10.1038/s41467-023-43688-z)
Supplement: Supplementary file 11 — Source Data [file 41467_2023_43688_MOESM11_ESM.zip › Source Data/Supplementary_information/figureS5/Root154unfiltered_deseq_LFC.csv]

	baseMean	log2FoldChange	lfcSE	pvalue	padj
Root154|1069	1.59561054130414	-0.151433854225307	1.02437897389695	0.752708769344941	NA
Root154|1324	11.1271163649955	-0.116315433721875	0.948617852577737	0.739635532932337	NA
Root154|133	0	NA	NA	NA	NA
Root154|1566	8.00647807847525	-0.162208801679135	0.985086399499486	0.522218075163877	NA
Root154|2998	12.259897449559	0.0741820242370476	0.889599450309758	0.874130434204204	NA
Root154|3022	2.46161780283028	0.245478193286434	1.05590176252625	0.164797147522776	NA
Root154|3288	0.110952952425832	-0.0647450016412635	1.01379443372432	0.508841457354258	NA
Root154|3477	0	NA	NA	NA	NA
Root154|3495	0	NA	NA	NA	NA
Root154|3693	7.75291825022548	-0.0336844690911689	0.937777250106795	0.923060186082869	NA
Root154|3771	23.787133348239	-0.342397905217758	0.979023977251757	0.397704738402186	NA
Root154|4106	1.58989166281541	-0.151241273060283	1.02433006699123	0.754037637668994	NA
Root154|4118	1.73791555032361	-0.154588149497546	1.02522889720107	0.728922161566583	NA
Root154|455	3.72757252846874	-0.302740598898545	1.0624285700064	0.385192582120869	NA
Root154|799	0	NA	NA	NA	NA
Root154|1032	5.20656394628954	-0.0843754200592049	0.97438213088037	0.752641650126756	NA
Root154|1066	1.22580701293234	-0.142060724480419	1.02208246933517	0.828815200290425	NA
Root154|1134	0	NA	NA	NA	NA
Root154|1153	0.998576571832485	-0.134733634603491	1.02054527391572	0.888445730336245	NA
Root154|1160	1.24706163141899	-0.142646158877692	1.02221550547323	0.823869970439291	NA
Root154|1161	0	NA	NA	NA	NA
Root154|1164	0	NA	NA	NA	NA
Root154|1170	0.738614108887534	-0.123804973432967	1.01864965094728	0.978404095541047	NA
Root154|1203	1.39033244025889	-0.146544283170487	1.02313289123394	0.792422605183735	NA
Root154|1213	1.81754618094153	-0.15609589022386	1.02566012200004	0.716204101067824	NA
Root154|1278	11.8423893104481	-0.0685111054308673	0.91236713646882	0.867134380676194	NA
Root154|1306	15.8256794995982	-0.515530298581659	1.1155914334652	0.130630077142816	NA
Root154|1320	5.41106447029997	-0.423641916211664	1.11632658210715	0.223274207045356	NA
Root154|154	2.94143276378217	-0.261754082467954	1.04820984310249	0.478789839956985	NA
Root154|1628	10.5871435341769	-0.142297802359485	0.946544548051119	0.690362870082742	NA
Root154|1729	23.6979713936779	-0.523442881448867	1.07745794515162	0.200776604749571	NA
Root154|1764	73.9554192763966	-0.46883291292159	1.00865836545086	0.297678680792217	0.495052588708795
Root154|185	4.81868963704439	-0.222828057188782	1.04403463368676	NA	NA
Root154|190	0	NA	NA	NA	NA
Root154|1999	0	NA	NA	NA	NA
Root154|2024	2.97460716811818	-0.213147685623577	1.02673163030643	0.590665733781805	NA
Root154|203	0	NA	NA	NA	NA
Root154|2096	1.31034542761733	-0.144427948317399	1.022626549888	0.809455840426035	NA
Root154|2097	2.12894654914642	-0.161307355656581	1.02723417755432	0.672714681379362	NA
Root154|2098	0	NA	NA	NA	NA
Root154|2099	0	NA	NA	NA	NA
Root154|212	2.35663080205829	-0.179177452356232	1.03022702743875	0.62685081932469	NA
Root154|215	0.887623619406653	-0.130575051637466	1.01977080337189	0.923200154930784	NA
Root154|220	5.43459670787774	-0.0848802097244918	0.964631211800342	0.722560824474859	NA
Root154|2434	12.7837849959954	0.555885868825782	1.11684622467839	0.202692501905193	NA
Root154|253	6.60299830040359	0.42730549389367	1.1584379752265	0.00684258296668778	NA
Root154|2541	4.26909082563951	-0.268619028361661	1.0542297442714	0.391969501549982	NA
Root154|2571	1.01446097621987	-0.135215063408517	1.02064271301296	0.884256430318285	NA
Root154|2574	0.955853552677986	-0.133078516279184	1.02023255040569	0.901920960212087	NA
Root154|2575	0.0422692073424946	-0.0404394222677413	1.01370001131344	0.325639840860134	NA
Root154|2579	0	NA	NA	NA	NA
Root154|2600	1.84629825832308	-0.176404186327366	1.02809046680134	0.688390821779193	NA
Root154|2625	2.20860691455008	-0.169080580913652	1.02842162299858	0.654475742734954	NA
Root154|2627	0	NA	NA	NA	NA
Root154|2633	1.39033244025889	-0.146544283170487	1.02313289123394	0.792422605183735	NA
Root154|2655	9.8358140578303	0.299743027217858	1.01054213172669	0.415646295234971	NA
Root154|2656	0.651718331371354	-0.119372647458617	1.01800130604689	0.984394561465753	NA
Root154|2806	0	NA	NA	NA	NA
Root154|2808	0.0739686349505544	-0.0543039999440661	1.01353998344767	0.425171036291765	NA
Root154|301	420.083170979322	4.47948453769326	2.66599072801424	NA	NA
Root154|3087	3.83196538040941	-0.327298742070969	1.07065444928878	0.355886018104417	NA
Root154|3120	5.08006951766068	-0.399900626879966	1.10401700717641	0.248382509711655	NA
Root154|3122	0	NA	NA	NA	NA
Root154|3162	3.19244932200009	-0.264270255953303	1.04974635849779	0.457519204713736	NA
Root154|3340	17.1170365795588	-0.304180329902433	0.951513109888454	0.49897224774958	NA
Root154|3371	13.6923817072242	-0.106281369426185	0.928044337126774	0.789495723751844	NA
Root154|3408	1.73826292133803	-0.154657064867859	1.02524628074772	0.72855512110344	NA
Root154|3496	0.0369843174752772	-0.038300407954385	1.01376567379565	0.325639840860166	NA
Root154|3521	21.1555639394155	-0.240604932602272	0.898271643424528	0.601733300322252	NA
Root154|353	4.96244624135099	-0.0984475653925242	0.964893975621974	0.733957295226953	NA
Root154|365	0.651718331371354	-0.119372647458617	1.01800130604689	0.984394561465753	NA
Root154|3809	18.2050939663151	-0.396567755738814	1.00865472120653	0.31482401692057	NA
Root154|3884	641.192780549366	3.57264799142317	2.31043184798141	NA	NA
Root154|3940	79.8433242191863	-0.129933949612745	0.892629850594267	0.759546534433925	0.829784396064757
Root154|3941	41.5074213291989	-0.187189447436168	0.870756036992581	0.687935883580885	0.781107162804271
Root154|3946	13.826582160423	-0.809388792031208	1.4700309481442	0.0360778181445889	NA
Root154|3949	48.4145643107147	-0.585253229940432	1.0953995972099	0.189730273389251	0.392937106463377
Root154|4267	25.8177690680973	-0.577521846104069	1.1102561006417	0.166911801096493	NA
Root154|4268	4.49003884427444	0.341405271897148	1.10597859355969	0.0204240830271429	NA
Root154|499	0	NA	NA	NA	NA
Root154|516	0	NA	NA	NA	NA
Root154|519	3.55049447762661	-0.18750175662106	1.03459248453984	NA	NA
Root154|839	20.9944394131865	0.0670402105112627	0.917519836445778	0.877303620030962	NA
Root154|891	2.85678920167465	-0.204841915289526	1.03583505303096	0.550967552331624	NA
Root154|1137	5.23126354858582	-0.29809731717456	1.06533080005482	0.323068244252433	NA
Root154|1138	9.54794041315557	0.219384159213309	0.989150162191737	0.522106312130012	NA
Root154|1255	0.825509886403715	-0.127785469302606	1.01929033166143	0.945356811181904	NA
Root154|182	9.09546027952899	-0.0580151601487687	0.930928008007261	0.869235927140268	NA
Root154|2105	11.3906937556809	-0.126201307127439	0.963746622547901	0.698336436517718	NA
Root154|2398	8.40926411842033	-0.286229432393622	1.00019008742458	0.364190594201069	NA
Root154|2474	395.217983181247	4.62665598965001	1.9609482889018	NA	NA
Root154|2525	1.07254520678304	-0.13729919978239	1.0210579114776	0.867448326257622	NA
Root154|2538	0.782061997645625	-0.125836678105008	1.01896937651357	0.961415712496309	NA
Root154|2635	6.15549094915037	-0.138036087170783	0.966395846415273	0.602916034889324	NA
Root154|2659	0	NA	NA	NA	NA
Root154|2692	14.6350541743615	-0.117511050006703	0.888057422746385	0.791340511005185	NA
Root154|2909	3.74932060514837	-0.245843838810352	1.04695728228258	0.44329965191791	NA
Root154|3013	7.86204024416816	-0.540353993109651	1.19304436957299	0.122078798988927	NA
Root154|3161	1.52169146432981	-0.149691450924263	1.02392498220766	0.766475837561929	NA
Root154|3166	17.1275788609543	-0.160306986531569	0.927974259248894	0.680227506931873	NA
Root154|3191	6.63808119280869	-0.446134670740144	1.13210807958387	0.181612842975458	NA
Root154|350	12.0607985505503	-0.414319475880981	1.05465392202242	0.208410404351726	NA
Root154|4281	8.05671126549101	-0.0115360494302866	0.95564087144168	0.965885906934408	NA
Root154|606	0.195491367110821	-0.0803805334471335	1.0145003519211	0.644372029795994	NA
Root154|609	2.21905904851663	-0.16273678338023	1.02768533877766	0.661205581387029	NA
Root154|1026	25.2738120221776	-0.807462763816379	1.36377216841632	0.040785455859679	NA
Root154|1675	16.8912835915063	0.115377386841106	0.908363954003357	0.798338521376239	NA
Root154|1812	1.39488384230232	-0.146676157393622	1.02316455755614	0.791409228997874	NA
Root154|1813	39.128703881391	0.0102751726063964	0.840622254329805	0.989158845387304	0.992505556292364
Root154|2157	13.9239090243998	0.197588169131272	0.961555638029327	0.613469328301281	NA
Root154|2239	6.99582335646956	0.0805254291098781	0.946521601198845	0.835611904977805	NA
Root154|2306	4.23273181083727	0.0121896937164591	0.980962136539093	0.984812540859691	NA
Root154|2322	12.1695438690605	0.330530318666591	1.00169270235917	0.409076025627842	NA
Root154|2471	4.89861588673942	-0.358981304754613	1.08614141753793	0.283846492417656	NA
Root154|2748	5.67158469662845	-0.104740823218042	0.976802147433956	0.698508156436812	NA
Root154|3192	3.1672901716867	-0.283295541537483	1.05469446553544	0.439249976625641	NA
Root154|3236	1.08619721895226	-0.137675250866097	1.02113880739599	0.86425804376675	NA
Root154|3269	3.0127630665147	-0.239431845385121	1.04327672429405	0.498261982905838	NA
Root154|4070	0.338153658739957	-0.0971567464192489	1.01561927710818	0.792848405471411	NA
Root154|4079	357.089043407719	5.65722371072524	2.56976457917501	NA	NA
Root154|4154	1.88097477094339	-0.157205592786339	1.02598579932995	0.706750715315053	NA
Root154|4232	6.12894793278288	-0.20533948196954	0.992424443608915	0.604337199787299	NA
Root154|4397	8.264002592452	-0.176012830579346	0.9863533506169	0.494726686270331	NA
Root154|699	9.30219245088469	-0.325257379654488	1.01343640097874	0.31021035079671	NA
Root154|781	9.50807603141249	-0.0794871539180049	0.932138573937948	0.823771052044888	NA
Root154|895	13.7151225052158	-0.252034694199746	0.960118371214799	0.503901343960818	NA
Root154|966	3.44188648721067	0.0285510748009962	0.976751832123355	0.923651026373434	NA
Root154|1124	10.2302200796206	-0.355005210952911	1.02646511995716	0.271532573210549	NA
Root154|1585	546.323981241557	6.00671917595446	2.07724518371329	8.30141266729417e-05	0.00120963441723429
Root154|1996	27.7444438263021	-0.173808855245844	0.869444647559007	0.710356259698402	NA
Root154|2605	4.50302486765298	-0.331220619055153	1.07446692237432	0.321772043027947	NA
Root154|278	81.3877984094074	-0.557657985241357	0.959143272957435	0.275687309641991	0.478061264458592
Root154|3034	12.0404058383201	-0.0122438926673869	0.900380917059996	0.972131657998144	NA
Root154|333	3.62914812098058	0.202977781351396	1.01952087090589	0.441496330923382	NA
Root154|3392	4.5422669810289	-0.0245648180508649	0.963326507068314	0.880462045552064	NA
Root154|4040	11.6292235467494	0.248104672475184	0.9534476502469	0.560676128406755	NA
Root154|468	9.91308389175155	-0.61987227894975	1.26041206564249	0.0802283221148769	NA
Root154|760	526.168076312866	5.29980814920213	2.50946054785913	NA	NA
Root154|785	2.51233529527083	-0.207578685542843	1.03520579577062	0.577127796644211	NA
Root154|1328	0.999301441436076	-0.134647936349997	1.02053263490329	0.888796942635608	NA
Root154|1344	12.769151253847	-0.216344041449437	0.930991606928691	0.621341081774714	NA
Root154|1376	0.651718331371354	-0.119372647458617	1.01800130604689	0.984394561465753	NA
Root154|1474	8.16435290758439	-0.172090617295129	0.985432997121337	0.500957725110793	NA
Root154|2007	0	NA	NA	NA	NA
Root154|2127	4.1976980156073	0.0142923666771055	0.981153343981269	0.991543905191793	NA
Root154|251	37.8249878321471	-0.322054262717449	0.911152285542286	0.502985497121478	0.653560773329819
Root154|2672	9.46718926434476	-0.601838104675426	1.24416398043023	0.0878623708326876	NA
Root154|2678	0.0857170961005849	-0.0574430029575548	1.01361076123648	0.450464868702845	NA
Root154|269	1.77002181851756	-0.15520130462296	1.02540307443289	0.72372623227483	NA
Root154|2693	0	NA	NA	NA	NA
Root154|2801	3.18434334589444	-0.286519625417513	1.05565502280584	0.434802372815007	NA
Root154|285	1.17309299646844	-0.140413531348772	1.02171992242783	0.841717654267287	NA
Root154|2914	7.63626049234216	0.302563369522037	1.00086759676034	0.428883250111888	NA
Root154|306	13.1418533710992	0.138693905650051	0.925529329890091	0.747730636719683	NA
Root154|321	0.999301441436076	-0.134647936349997	1.02053263490329	0.888796942635608	NA
Root154|322	0	NA	NA	NA	NA
Root154|360	3.11217182116548	-0.280462530555416	1.05370039871429	0.446112187258511	NA
Root154|385	7.45744741055401	0.195369916732996	0.961823202821198	0.612203988893296	NA
Root154|399	410.344846013308	1.30934923015947	1.90955844963616	0.0347730110767363	0.12897625926644
Root154|401	8.66022065856464	-0.144909519837294	0.991365234943904	NA	NA
Root154|4083	1.3468845515008	-0.145400494252608	1.02285721237133	0.801579316662299	NA
Root154|4369	0	NA	NA	NA	NA
Root154|1021	37.9568368957957	-0.58447433080096	0.99523511485816	0.261268789440183	0.466855308770048
Root154|1233	0.480796127178604	-0.108991834316223	1.01671722502792	0.89560914673137	NA
Root154|1239	3.80113014744327	0.0041445945769251	0.982033288661865	0.998089679181437	NA
Root154|1530	0	NA	NA	NA	NA
Root154|166	2.37707938814529	0.221756505074347	1.054664665289	0.081603625247478	NA
Root154|1859	0	NA	NA	NA	NA
Root154|2342	0	NA	NA	NA	NA
Root154|2900	0	NA	NA	NA	NA
Root154|3316	111.626216952643	-0.222507095664097	0.818625951031544	0.651470286108586	0.758637340606072
Root154|3343	11.1517001007062	0.295408542782418	1.0051991430236	0.429121484966415	NA
Root154|3491	0.347583110064722	-0.0980138679359286	1.01569115593674	0.800399245492863	NA
Root154|3507	3.19658526523745	-0.22096056876124	1.03990356763132	0.506420083064613	NA
Root154|4194	5.90879438156527	-0.106070774793414	0.968233308156301	0.667793987461676	NA
Root154|431	24.3125580668755	0.0947146282667144	0.868887053783891	0.845996564452377	NA
Root154|750	7.91859607200151	0.279256941618518	1.03490744834918	0.352169346430211	NA
Root154|801	8.11612479212236	-0.172883773921506	0.985037568873196	0.500978717292963	NA
Root154|1234	15.7394280055486	-0.545157417962376	1.12903839661612	0.119241455639853	NA
Root154|1240	15.5151783445854	-0.231587930458099	0.928721035593537	0.602352305765108	NA
Root154|165	0	NA	NA	NA	NA
Root154|1858	0.0845384146849893	-0.0571441853357221	1.01360299324952	0.448022293727351	NA
Root154|3490	5.26584668145879	-0.102352045503747	0.970299747208951	0.715950169246305	NA
Root154|3508	2.1927138919425	-0.1622971381334	1.02754654419508	0.66463436379885	NA
Root154|3711	5.51889723007411	-0.310405766024163	1.07008058867201	0.302248905923241	NA
Root154|3759	5.1503386743148	0.371213742441461	1.12261532653915	0.0140487193795085	NA
Root154|4193	7.64135143069806	-0.0965913521683811	0.952608109138335	0.795366403022952	NA
Root154|430	246.367190177733	4.1209057208886	2.13946537889499	NA	NA
Root154|802	2.78567871259341	-0.201601574765243	1.03504925449451	0.560445916346079	NA
Root154|1043	0	NA	NA	NA	NA
Root154|2006	0.564822553855173	-0.114350703623512	1.01734349050779	0.941953129678176	NA
Root154|2041	1.36841974658526	-0.146057849411782	1.0230120459211	0.796596236565606	NA
Root154|286	3.67876304383158	-0.243883125315053	1.04629436964027	0.449494740154807	NA
Root154|3724	0.110952952425832	-0.0647450016412635	1.01379443372432	0.508841457354258	NA
Root154|3863	0	NA	NA	NA	NA
Root154|394	37.3530415765633	0.718946332131144	1.30378896097002	0.083880033409494	0.251640100228482
Root154|4256	0.0868957775161805	-0.0577399820395196	1.01361863689616	0.452897079958168	NA
Root154|796	3.41100232941441	-0.300865928041789	1.06070307963881	0.405588172470693	NA
Root154|1175	1.71677955810493	0.219831543140219	1.05372775403733	0.0942622115400956	NA
Root154|1199	2.02892195243974	-0.159696167939152	1.02673619495923	0.685845950893858	NA
Root154|1377	25.9732880370012	-0.136736030186914	0.906126424384646	0.73906604418179	NA
Root154|1475	15.9438766712481	-0.132883599623408	0.938572633776307	0.722824731595811	NA
Root154|1683	6.30042573035675	-0.413180835152307	1.11443835079394	0.207151998068197	NA
Root154|1684	12.2542869069081	-0.182579292995327	0.923188846750929	0.674784958691208	NA
Root154|175	4.36140637523117	-0.355794043509038	1.08301842775539	0.307300000389724	NA
Root154|1797	30.6883030581985	-0.67705480638613	1.18532574716601	0.118429744528129	NA
Root154|195	0	NA	NA	NA	NA
Root154|2107	2.80559261942056	-0.202575557711266	1.03527900364	0.557722065374794	NA
Root154|2204	25.8885629277523	0.198223468403722	0.862630434296474	0.687542113980012	NA
Root154|2479	3.931036282852	-0.198651543800589	1.03734640063245	NA	NA
Root154|3112	3.72396393964609	0.0928790865938512	0.983204947381597	0.738722587573755	NA
Root154|3382	3.27473552127642	-0.22597046074997	1.04116521254257	0.495152706251274	NA
Root154|3520	8.31351356752846	-0.220603153272914	0.987274320278118	0.483461899730073	NA
Root154|4261	2.95327775413454	-0.19666669964406	1.03468994093712	0.553728871484763	NA
Root154|4374	0	NA	NA	NA	NA
Root154|938	1.73791555032361	-0.154588149497546	1.02522889720107	0.728922161566583	NA
Root154|1442	0.564822553855173	-0.114350703623512	1.01734349050779	0.941953129678176	NA
Root154|2297	4.17743689347885	-0.0228867866226727	0.975547846690965	0.921581791125006	NA
Root154|245	288.100628430959	6.40580997661477	2.03985000560905	NA	NA
Root154|250	4.35797887826637	0.335061937174305	1.10264480220809	0.0221010424956794	NA
Root154|3104	10.9144272537512	-0.704393835094415	1.34052967066881	0.0589327333944231	NA
Root154|3106	3.22246353499519	0.136017463877011	0.997690730306923	0.605586472250426	NA
Root154|328	4.68768660220808	-0.33975459144571	1.07814056249721	0.307078486904445	NA
Root154|3425	0	NA	NA	NA	NA
Root154|4250	7.1855079341095	0.0635400524692047	0.948618754538628	0.868551324222291	NA
Root154|502	3.11747653422319	-0.21797908265923	1.03907303272133	0.51553401297887	NA
Root154|709	0	NA	NA	NA	NA
Root154|714	0	NA	NA	NA	NA
Root154|872	0	NA	NA	NA	NA
Root154|1411	0	NA	NA	NA	NA
Root154|144	19.4797150178852	-0.0117876223189109	0.870869384169769	0.973925241445943	NA
Root154|1933	2.70640795133525	-0.185910775141458	1.03224403954354	0.586688185819229	NA
Root154|2611	0	NA	NA	NA	NA
Root154|2782	0	NA	NA	NA	NA
Root154|2825	1143.77453402295	0.571636337589698	0.943280862538785	0.291722146928138	0.489134120328823
Root154|32	0	NA	NA	NA	NA
Root154|3485	3.34044347472257	-0.227914541228207	1.04176152985887	0.488484387662208	NA
Root154|3779	0	NA	NA	NA	NA
Root154|3798	0	NA	NA	NA	NA
Root154|4128	9.34435651080465	-0.318342680495698	1.01261862328947	0.31658122215845	NA
Root154|4396	1.25998877398462	-0.142916171617026	1.02228005757117	0.820899290637985	NA
Root154|472	1.01446097621987	-0.135215063408517	1.02064271301296	0.884256430318285	NA
Root154|861	12.9980607478558	-0.0745045393112355	0.917589755418077	0.850259864253459	NA
Root154|863	84.1106187139121	-0.532609994568605	1.04932654539569	0.240862397897814	0.44534074777481
Root154|1570	0.645254760088541	-0.119019491342263	1.01795174929348	0.981484278058091	NA
Root154|3494	0.0422692073424946	-0.0404394222677413	1.01370001131344	0.325639840860134	NA
Root154|1117	13.4127558979533	-0.341118140920759	0.988433613926727	0.428881601434877	NA
Root154|209	0	NA	NA	NA	NA
Root154|210	0.0739686349505544	-0.0543039999440661	1.01353998344767	0.425171036291765	NA
Root154|213	0.0422692073424946	-0.0404394222677413	1.01370001131344	0.325639840860134	NA
Root154|214	0	NA	NA	NA	NA
Root154|2375	974.604439107033	0.221778862387056	0.865934135633092	0.651934629326297	0.758637340606072
Root154|2585	0	NA	NA	NA	NA
Root154|2588	2.7583502068835	0.0918136515860995	0.981769326478228	0.712245375431184	NA
Root154|2643	1.99506683862536	-0.159124000073854	1.02656226764518	0.69052148918904	NA
Root154|2644	0	NA	NA	NA	NA
Root154|2647	5.77782033664179	-0.109884240760524	0.977262913878555	0.685689849259017	NA
Root154|2701	0	NA	NA	NA	NA
Root154|2702	0	NA	NA	NA	NA
Root154|2703	0	NA	NA	NA	NA
Root154|297	13.8418572325524	0.211521685327813	0.970826572234039	0.579134856275061	NA
Root154|299	18.3561007744504	0.51282658643526	1.04385384839982	0.274376001276097	NA
Root154|3010	130.327917225963	-0.111927116277708	0.81753839884359	0.813764603760425	0.864070757504893
Root154|3027	1.63789957183712	-0.152334067995277	1.02462072446431	0.745410846993288	NA
Root154|3131	3.52147302861755	-0.236872234657977	1.04423168785434	0.466774363199449	NA
Root154|3132	1.88620019123914	-0.157340688364878	1.02602431048152	0.705766562506396	NA
Root154|3605	12.1992734848859	-0.772592902140238	1.41829795891588	0.0447739344266908	NA
Root154|3606	38.3097136723387	-1.07511021164386	1.73565097544985	0.0147167715972963	0.0708149217472885
Root154|3607	112.445045657408	-0.573610563149602	0.955057071607913	0.268793237442415	0.472300177423738
Root154|3612	3.3350818788435	-0.270423816198424	1.0518364884136	0.44133411119851	NA
Root154|3782	193.793921703701	-0.773983152512549	1.04544709559143	0.162570973455492	0.367499815451447
Root154|3783	447.536821167543	-1.03832617942405	1.24670253614781	0.0831090897846901	0.251640100228482
Root154|3844	2.6822615720684	-0.19007593991363	1.03283617249676	0.583361172990092	NA
Root154|3864	862.71710093897	5.32644813312306	2.20693090005047	NA	NA
Root154|3932	35.1040378947844	-0.277059869647081	0.872055283421511	0.567966861224232	0.705062310485253
Root154|3944	223.993011855148	-0.719891894994372	0.995402274399168	0.19075312097276	0.392937106463377
Root154|3947	71.1015162719137	-3.14312913003688	3.31390706205125	0.00233155630243678	0.0162149142851285
Root154|3948	54.2705135142113	-0.389570976897079	0.886350447920556	0.43612119562714	0.605694807843862
Root154|4112	6.82305836963139	-0.506736253387965	1.167302457813	0.150032665280693	NA
Root154|726	19.1292487195768	-0.0820077769622676	0.864159503472629	0.85582568117977	NA
Root154|766	9.00779202123042	0.129576624756104	0.94050666444709	0.746076656385611	NA
Root154|1569	1.84822163253276	-0.156616692270398	1.02581294777502	0.711687921822895	NA
Root154|3493	457.967130739129	14.7705720807235	4.42350850114503	NA	NA
Root154|1231	26.577450713629	-0.780122095715219	1.33457875655579	0.0390777822163643	NA
Root154|1237	0	NA	NA	NA	NA
Root154|164	0	NA	NA	NA	NA
Root154|191	4.62162007277722	-0.283384235405335	1.05937490041565	0.361477285725279	NA
Root154|3133	136.98757870379	0.50260993939906	1.20874750875898	0.0155364493472121	0.0725824961869758
Root154|3231	0	NA	NA	NA	NA
Root154|3509	0.823152523572524	-0.127694530913823	1.01927512671742	0.94619291224709	NA
Root154|4254	14.5175581412439	-0.899209787364959	1.59309279330873	0.028421503252402	NA
Root154|774	1.01446097621987	-0.135215063408517	1.02064271301296	0.884256430318285	NA
Root154|1020	0	NA	NA	NA	NA
Root154|1188	0.92460793688193	-0.13196179786827	1.02002047351451	0.911137622518251	NA
Root154|1824	4.3928792270477	-0.028143636231412	0.980832905269375	0.901355176710384	NA
Root154|199	0	NA	NA	NA	NA
Root154|223	1.17309299646844	-0.140413531348772	1.02171992242783	0.841717654267287	NA
Root154|2357	1.21300484097974	-0.141687626990767	1.02199912460015	0.831947584221769	NA
Root154|2569	1.2944511116347	-0.14399616860216	1.02252484309138	0.81263903280217	NA
Root154|312	1.6273099689122	-0.152129442344284	1.02456483125293	0.747132262694964	NA
Root154|4031	1.50774896396753	-0.149402658159232	1.02384898035412	0.76915132641021	NA
Root154|501	6.6968770900136	0.237511480372011	0.962732474897453	0.563369989584331	NA
Root154|515	6.16374301243459	-0.118783214949488	0.969695253682046	0.637359384500413	NA
Root154|518	11.3884068141543	-0.366513301020892	1.02934993073376	0.236781517358508	NA
Root154|951	1.5639606716723	-0.150666118060314	1.02417830016291	0.758672109228833	NA
Root154|1033	35.9557404899837	-0.353674914340468	0.903691546450903	0.467325906536986	0.625828128666598
Root154|1393	21.6277062539504	-0.00515352477436004	0.858676584725883	0.985739459681814	NA
Root154|261	20.2865811136193	0.0822771079831547	0.89638106380755	NA	NA
Root154|2688	7.55610283666376	-0.243848061636705	0.988890599390541	0.432144748913543	NA
Root154|270	298.773719377423	4.84368954591187	2.07670588085062	NA	NA
Root154|283	32.5137132827877	-0.0014960826732574	0.836664311587959	0.9914666050289	NA
Root154|337	6.89143607877049	0.183034106893332	0.962884179842306	0.627990955070174	NA
Root154|4292	389.831846203774	-0.647191871945959	0.937730389989569	0.233232832750254	0.435899230934292
Root154|1567	11.0559631795712	0.198877747525039	0.967018494898518	0.603262366074218	NA
Root154|2014	6.26603277387338	-0.475541215430186	1.14675277868852	0.174428599694267	NA
Root154|2321	3.3014991502018	0.278523346808809	1.07602609918573	0.044107240711752	NA
Root154|3085	5.13919022258604	-0.376094238009761	1.0939070000702	0.262971496820232	NA
Root154|3265	1.73303750104228	-0.154507421323166	1.02520564129337	0.72965481418873	NA
Root154|4285	12.2455051826241	-0.0441072459429531	0.886622645959003	0.914836283070224	NA
Root154|489	2.81748587437411	-0.241050927297067	1.04290345732972	0.511455967975964	NA
Root154|721	921.911437677957	7.69252496205733	1.65847950526459	1.06144646253649e-07	3.2987107582417e-06
Root154|456	9.7631850741251	-0.020203522289771	0.957868187976963	NA	NA
Root154|2891	23.8304306697485	-0.356129096338014	0.958135335288507	0.442877032021522	NA
Root154|1395	0	NA	NA	NA	NA
Root154|1498	1.34729009871163	-0.145490608216264	1.02287602113744	0.801112351031502	NA
Root154|2249	7.67582650857105	0.212143258805145	0.979007721329695	0.564795862833262	NA
Root154|3905	3.94074579650283	-0.117410365285902	0.962084020830666	0.82193500323711	NA
Root154|3916	4.3408184501517	-0.358811399164998	1.08410051959978	0.305770139195984	NA
Root154|413	0.521374665097083	-0.111581399310265	1.0170137700492	0.918302698081198	NA
Root154|52	4.40905321904211	-0.0358689101266265	0.975603200640889	0.882969412821012	NA
Root154|623	2.07903508910552	-0.160514031768365	1.02698720847725	0.67919486656246	NA
Root154|737	27.3466480630188	-0.14913162281479	0.897820295481368	0.736387888107614	NA
Root154|2039	17.1162619573888	-0.177318471946857	0.933764133798455	0.64811116644518	NA
Root154|2395	12.7787347836748	0.334519927919085	0.960901768212486	0.454219936510646	NA
Root154|4248	13.9279963387114	-0.449833195160892	1.07791990479696	0.173002374440989	NA
Root154|4257	1.04274933019417	-0.136197379684226	1.0208383003253	0.876257890572283	NA
Root154|610	0	NA	NA	NA	NA
Root154|187	0	NA	NA	NA	NA
Root154|188	0	NA	NA	NA	NA
Root154|189	7.7832581603918	-0.380524446867778	1.10322614407368	0.197242397960789	NA
Root154|2023	0	NA	NA	NA	NA
Root154|206	0	NA	NA	NA	NA
Root154|208	1.8175164461558	-0.156119278052215	1.02566610667321	0.716090668840056	NA
Root154|2095	0	NA	NA	NA	NA
Root154|2339	4.74635952679152	-0.333266206228483	1.07597799812482	NA	NA
Root154|2669	0.0434478887580903	-0.0408902702199209	1.01368887503115	0.325639840860128	NA
Root154|2671	0	NA	NA	NA	NA
Root154|300	21.1442909840419	0.149170961485594	0.930851161454458	0.723756225575053	NA
Root154|3375	1.47937269901109	-0.148808806580626	1.02369466077337	0.774229389138309	NA
Root154|3613	12.2708206040223	-0.113623343373103	0.936218789848624	0.765861109759228	NA
Root154|3935	5.06555943984368	-0.297626835947146	1.06481569705932	0.329852139323494	NA
Root154|444	607.945902764083	0.239220383389237	0.932435389679135	0.587569429672248	0.716644935315801
Root154|827	26.4203926583278	-0.842662255754968	1.40307565558497	0.0360574783094922	NA
Root154|971	22.8793251570026	-0.336274338267521	0.972060980245694	0.410296922597695	NA
Root154|1595	10.6579969549279	-0.641467577584081	1.28156077907385	0.0707258433433194	NA
Root154|1660	0.396179898024215	0.20586475064061	1.04638141979807	0.154266584446549	NA
Root154|183	5.48660363968059	-0.0986255982631188	0.975341412860768	0.715842394282812	NA
Root154|1903	150.484029549622	-0.653924837385246	0.986311984403936	0.219912312610509	0.421426499826127
Root154|193	0.994586715773693	-0.134482061512044	1.02050032864959	0.890174306400004	NA
Root154|2094	4.47634056549561	-0.329814106311976	1.07388975344397	0.324088339527117	NA
Root154|217	1.39488384230232	-0.146676157393622	1.02316455755614	0.791409228997874	NA
Root154|2341	22.0027504210981	-0.494105108028447	1.05756075132382	0.224461923652043	NA
Root154|2343	9.2095729592607	-0.623921047245133	1.26074833309513	0.0848848606449974	NA
Root154|2578	3.72038408758233	-0.322252046365734	1.068529453353	0.366319179471153	NA
Root154|2636	2.52513746722343	-0.222842157840374	1.03806413039395	0.557801486257078	NA
Root154|3107	7.33086115138456	0.0269451233807209	0.946894085995494	0.947438523818472	NA
Root154|3114	22.0582932813975	0.417453294210781	1.044730841266	0.290889332553004	NA
Root154|3160	3.26005220824523	-0.260538880454488	1.04903701093679	0.457028123043388	NA
Root154|356	9.09967512493258	0.119345806850709	0.919716645074823	0.785266194779042	NA
Root154|3689	52.0890244659216	-0.667229778541591	1.01987539088827	0.208332712301644	0.41336515868398
Root154|4325	25.0102569766857	-0.222895986268236	0.894992536452662	0.630743957396568	NA
Root154|655	10.4352573324152	-0.0464908959662183	0.924339996331709	0.903102312397598	NA
Root154|1065	2.77107210557406	-0.200374253043421	1.03478553624059	0.563218258657238	NA
Root154|2243	2.84779244559635	-0.170615589322703	1.03038163007832	NA	NA
Root154|685	4.93083472472508	-0.0699802385418559	0.973519968872214	0.791089884405752	NA
Root154|1064	1.13959645863878	-0.139415230964944	1.0215034859683	0.850105363329335	NA
Root154|1167	0	NA	NA	NA	NA
Root154|1168	66.839219711579	-0.556781608613848	0.953027722603437	0.282060020581438	0.480837695253037
Root154|168	1.26807622027484	-0.143172654820288	1.02233775344638	0.818960832086082	NA
Root154|1716	0	NA	NA	NA	NA
Root154|2747	2.07112177861552	-0.160438420377652	1.02696225568525	0.679989121741171	NA
Root154|2903	3.80347729433114	0.205038928525649	1.01891027447976	0.444721696744786	NA
Root154|3278	0	NA	NA	NA	NA
Root154|3446	0	NA	NA	NA	NA
Root154|3571	7.5984581131112	-0.155548479713885	0.981928943740384	0.540958948081155	NA
Root154|495	0	NA	NA	NA	NA
Root154|976	0.0369843174752772	-0.038300407954385	1.01376567379565	0.325639840860166	NA
Root154|1083	7.21585439359027	0.369352206772386	1.09544746567096	0.162286649356172	NA
Root154|1292	2.22392977295282	-0.171628420221103	1.02879390145089	0.649704193259979	NA
Root154|150	4.24114590436539	0.0117287047027424	0.980947668141808	0.983354283412246	NA
Root154|2123	422.770951862177	1.24437546515357	2.76606771416698	NA	NA
Root154|2601	0	NA	NA	NA	NA
Root154|2844	0.0422692073424946	-0.0404394222677413	1.01370001131344	0.325639840860134	NA
Root154|3409	0.347583110064722	-0.0980138679359286	1.01569115593674	0.800399245492863	NA
Root154|4263	1.14126859824735	-0.139469297876765	1.02151499549858	0.849669898802633	NA
Root154|525	1.94438353775475	-0.158289316393424	1.02630923626409	0.697578780202979	NA
Root154|579	0	NA	NA	NA	NA
Root154|974	0	NA	NA	NA	NA
Root154|2268	549.638398746412	6.86121267261892	2.22013473181476	3.73876187876304e-05	0.000618411424271076
Root154|2790	0	NA	NA	NA	NA
Root154|4078	35.8429146219937	-0.428562481639022	1.00689065807453	0.314690195362855	0.509498411539861
Root154|4255	13.3626347802591	0.325887997282908	0.995800426549771	0.421704931496207	NA
Root154|4346	5.54408352842313	-0.312818695349679	1.07096780329778	0.299329140247176	NA
Root154|590	1.55334133396164	-0.15048475081855	1.02412882781587	0.760322353332389	NA
Root154|4253	5.1709650628309	-0.403792544208283	1.10611841695522	0.242927548728335	NA
Root154|1126	2.23450817090745	-0.172604291594491	1.02895666740362	0.647331757392136	NA
Root154|1128	13.0060854147597	-0.0379152786749672	0.916941392181257	0.9168772833037	NA
Root154|1252	1.90211433041226	-0.157569351166391	1.0260937634502	0.703666336187521	NA
Root154|370	0	NA	NA	NA	NA
Root154|4368	666.167598899468	4.35191040547899	2.23545611523953	NA	NA
Root154|2186	6.58098736383224	-0.0822346400740093	0.949659508266932	NA	NA
Root154|3399	31.7512494467237	-0.126219442614081	0.891983245630389	0.7747267497138	NA
Root154|3444	0.53717115850232	-0.112773531076357	1.01714879356101	0.927901417064607	NA
Root154|950	21.6734411891553	0.224735043346826	0.898786969083659	0.634789748884671	NA
Root154|1055	472.96126688034	0.689589838475979	1.24580261970209	0.114608101724311	0.308987481300786
Root154|1112	48.3689251367571	0.00860118035645921	0.902007311654276	0.992505556292364	0.992505556292364
Root154|1150	0	NA	NA	NA	NA
Root154|1204	3.9733054901945	-0.199897876254304	1.03766548724426	NA	NA
Root154|1506	4.54120768973435	-0.368013530894986	1.08846251786445	0.290384286404158	NA
Root154|4306	0.972191768877376	-0.133703587207722	1.02035015346173	0.896807959588595	NA
Root154|846	31.5792040201623	-0.40854730920528	0.978540023493114	0.383291965695465	NA
Root154|1770	3.29699817271458	-0.178726777530212	1.03261374756284	NA	NA
Root154|2516	0.955853552677986	-0.133078516279184	1.02023255040569	0.901920960212087	NA
Root154|3907	10.0319693072474	0.294591062315076	1.00897587058157	0.422032753291433	NA
Root154|742	0.961592254357207	-0.133404877089279	1.02028987865609	0.899564509465944	NA
Root154|743	422.277624301943	6.60905535533051	3.00508380961869	0.000278850829627478	0.00303763688414333
Root154|2195	0	NA	NA	NA	NA
Root154|2753	0	NA	NA	NA	NA
Root154|3212	2.65369393487134	-0.195033741744039	1.03354669718756	0.579790615821001	NA
Root154|3431	5.88380388400093	0.221751623989078	1.01368311272874	0.456661658327202	NA
Root154|4201	4.85868247468447	-0.0325792991949262	0.971010624095646	0.852074605181625	NA
Root154|866	1.43715304964482	-0.147719377897422	1.02342273003789	0.782829804214261	NA
Root154|102	3.7961412145343	-0.248279565048053	1.04767526047819	0.437968812180337	NA
Root154|3137	4.9474749293528	-0.392611194936817	1.10028687518584	0.257698077921473	NA
Root154|3332	3.13379363385704	-0.279538354601052	1.05353822891155	0.445467512496907	NA
Root154|4354	9.29295984056572	-0.633469257982862	1.26898689136924	0.0820938602643703	NA
Root154|4370	14.0618535811028	-0.268210821104959	0.96315058934477	0.480391521473143	NA
Root154|113	0	NA	NA	NA	NA
Root154|2166	7.82708011722183	-0.222722554329379	0.982207418630864	0.436795694387722	NA
Root154|2259	15.2120070258657	-0.124107415736176	0.921909969806367	0.74816399340051	NA
Root154|3880	44.870898614787	-0.321159112137949	0.871464834043595	0.511877431092431	0.660905037613012
Root154|668	5.31062870190414	-0.0837330662339247	0.962291726209537	0.728716286469974	NA
Root154|1920	46.9792620957608	0.200917116405978	0.884039508041867	0.676349269178404	0.76937872255982
Root154|2446	6.58325806857557	-0.343863579645382	1.08491600319656	0.246088697023967	NA
Root154|2619	0.184921587376386	-0.0788797544491281	1.01441448131244	0.630950468233513	NA
Root154|3082	7.8492566765178	0.160854995111936	0.984192193614553	0.624035907923823	NA
Root154|3165	15.1964091178194	-0.523012512670703	1.11539726935834	0.130458315171049	NA
Root154|323	0.184921587376386	-0.0788797544491281	1.01441448131244	0.630950468233513	NA
Root154|1568	6.9854478005574	0.270210205197451	1.03326560857918	0.359391372600799	NA
Root154|3492	0	NA	NA	NA	NA
Root154|1730	103.182141582843	-0.423334303746576	0.983207532229381	0.346074213264904	0.541681377284198
Root154|242	12.7753839661952	0.0882015683682447	0.891529721691643	0.848941247652664	NA
Root154|2804	0.110952952425832	-0.0647450016412635	1.01379443372432	0.508841457354258	NA
Root154|311	1581.59101809758	7.06509721902534	1.99101225565306	9.05887791074464e-06	0.000198001188620561
Root154|3943	70.7568127195465	-0.387969798129863	0.888923876285654	0.438878096917839	0.605694807843862
Root154|562	1.80662549694853	0.16588822349238	1.02259469624748	0.388683981763129	NA
Root154|852	28.5785583351561	-0.413373984204784	0.956878703151074	0.375857179733607	NA
Root154|1578	0	NA	NA	NA	NA
Root154|1919	549.714900147224	1.10528102220587	1.92663375129371	NA	NA
Root154|2444	7.50130916039506	0.319536228051691	1.03584755077979	0.345640628124661	NA
Root154|2620	2.07211938570004	0.0332391958088887	0.981727890272925	0.809333326886396	NA
Root154|3081	400.564611044412	0.915257632628175	1.6531849514275	NA	NA
Root154|3164	44.6727072280141	-0.10914937354327	0.845954588637873	0.816140985728858	0.864149279007026
Root154|324	11.6319996062827	0.530891022035418	1.19578613126861	NA	NA
Root154|1447	0	NA	NA	NA	NA
Root154|3471	0	NA	NA	NA	NA
Root154|3502	0	NA	NA	NA	NA
Root154|3802	7.71333570414163	-0.0799952984141044	0.958087257032342	NA	NA
Root154|4237	2.48343842408577	-0.185972970244832	1.03160175392028	0.606215368092105	NA
Root154|4310	5.28279888363413	-0.304544199821521	1.06754963131328	0.315370688967674	NA
Root154|483	17.5071302217524	-0.131915283023188	0.932835257356675	0.724959036930312	NA
Root154|628	1.81757591572727	-0.15607245969569	1.0256541309479	0.716317681548271	NA
Root154|703	3.69786722305144	0.152293821778641	0.998798403938426	0.586365048680202	NA
Root154|80	8.59689331623016	-0.0062819839661861	0.941125318450593	0.980411287620101	NA
Root154|1871	15.0548361249202	0.611738086598742	1.32423788812138	NA	NA
Root154|1948	4.90312893577693	-0.294391232514221	1.06353222909291	0.340160033984642	NA
Root154|3111	0.999301441436076	-0.134647936349997	1.02053263490329	0.888796942635608	NA
Root154|409	9.92492674496174	-0.303998464695098	1.00690205304774	0.30826936395274	NA
Root154|1459	0	NA	NA	NA	NA
Root154|305	17.6074233678316	0.793878442285534	1.57591134415104	NA	NA
Root154|3448	8.13258412761277	0.326155553776239	1.0433160100515	0.318873943489049	NA
Root154|3763	14.006003487111	-0.493784237938358	1.09541823837301	0.149546862718523	NA
Root154|3774	24.6268921352738	-0.168116009601197	0.88110615463466	0.715618545186973	NA
Root154|477	0	NA	NA	NA	NA
Root154|2027	4.19876467573333	-0.35187999973098	1.08101547211501	0.31816528146182	NA
Root154|2038	6.77665934804567	-0.207273613410651	0.97968998746319	0.49876779900024	NA
Root154|3500	3.71665120232975	0.00943594800065629	0.982524924470077	0.981098374787209	NA
Root154|1319	10.7739873987587	-0.0963567933331469	0.939214444794913	0.783338245984627	NA
Root154|1849	6.87344042694658	-0.169470960230303	0.972731299206249	0.532725331286283	NA
Root154|1885	1.56412399529125	-0.150656377660098	1.02417619303015	0.758706211420958	NA
Root154|2176	0	NA	NA	NA	NA
Root154|2737	482.262114641066	0.772956338671563	1.30088293252106	0.0995299136240166	0.281025751088171
Root154|4060	8.99519649695864	-0.306349729714397	1.00789778378425	0.33359950009503	NA
Root154|4090	0	NA	NA	NA	NA
Root154|4266	15.5758398926455	-0.102390460431097	0.925835358543986	0.784834873444296	NA
Root154|1049	21.8593252135151	0.414162864610374	1.06398407159603	NA	NA
Root154|110	4.00508894865955	-0.258467743627041	1.05080895477169	0.415643711061887	NA
Root154|1247	30.9220434618913	0.334945173767106	0.886888861569583	0.501225823296931	NA
Root154|2046	3.37565595997778	0.122019529958574	0.992192884350814	0.651521349171726	NA
Root154|2454	34.3252481835141	0.521369472327404	1.14290818334377	0.158057740134188	0.367499815451447
Root154|2811	0	NA	NA	NA	NA
Root154|3138	19.8004606514009	0.0580737458720232	0.903431377745458	0.89507561226145	NA
Root154|3144	5.83996538764324	0.156718434006867	0.969755800038214	0.663355607065111	NA
Root154|3482	0.79783004964018	-0.126597300328924	1.01909214484277	0.955328553199079	NA
Root154|3939	32.8348971677918	-0.254336637195521	0.93019661428082	0.545452572110066	NA
Root154|4236	2.35946050651692	-0.17917514283799	1.03024171489108	0.626467438214805	NA
Root154|4338	10.7309209029177	0.115392121619916	0.960997177126748	0.737635454801377	NA
Root154|4371	1.03556088930776	-0.136055010726203	1.0208059384437	0.877749793279117	NA
Root154|4379	0	NA	NA	NA	NA
Root154|651	4.57088546957723	-0.00653696704165886	0.979831231239536	0.92584938651369	NA
Root154|652	4.62303968440965	-0.218444589420945	1.04270397954531	NA	NA
Root154|825	3.33392302061839	-0.229369797272006	1.04205119609122	0.487215146039741	NA
Root154|831	3.65750583859482	-0.243165397040377	1.04607228495034	0.451456565816772	NA
Root154|3289	0	NA	NA	NA	NA
Root154|1171	1.31034542761733	-0.144427948317399	1.022626549888	0.809455840426035	NA
Root154|211	2.03413746114025	-0.159827814493568	1.02677500776222	0.684927826747553	NA
Root154|2256	18.6718663755686	-0.280274142075707	0.936802662285222	0.536645778501677	NA
Root154|2374	722.801434723269	0.306741609290944	0.900511287516491	0.52849013077047	0.675436481865941
Root154|2646	0.0369843174752772	-0.038300407954385	1.01376567379565	0.325639840860166	NA
Root154|3026	9.7691084403396	-0.0278362003582454	0.908602089580242	0.943234789380798	NA
Root154|3609	95.1762320204355	-0.434875844925719	0.905308351411236	0.384521918377725	0.571194909789575
Root154|406	26.398311127243	0.0721111155395272	0.89529907189761	NA	NA
Root154|812	0.739686349505544	-0.124005692881533	1.01867544648173	0.977207262399053	NA
Root154|913	3.86900658070605	-0.252684641450145	1.0489639034615	0.4290987276163	NA
Root154|1737	27.5466982912863	0.0862366766424872	0.900856862342283	0.845488610050566	NA
Root154|2069	7.83037409358986	-0.259345397269921	0.992494093201094	0.407048521283305	NA
Root154|2189	22.5398423843625	-0.324997020707458	0.969236310216212	0.423608581137591	NA
Root154|237	5.25898876793544	-0.103730770583988	0.969748883652767	0.713614363485645	NA
Root154|3695	3.43788188393755	-0.286136784428269	1.05648701168324	0.418556343414038	NA
Root154|4323	0	NA	NA	NA	NA
Root154|540	0	NA	NA	NA	NA
Root154|550	0	NA	NA	NA	NA
Root154|773	0	NA	NA	NA	NA
Root154|3058	2.11295945612915	0.221097298598902	1.05434652686378	0.0860992235401054	NA
Root154|3146	527.550715401936	11.9036684543506	2.11298251674587	NA	NA
Root154|3390	8.50019876146938	-0.255030963280668	0.989800463234809	0.382119092390186	NA
Root154|3411	427.514127841766	5.00750081084586	1.81865721115496	0.000167083476827646	0.00217564016635148
Root154|3475	0	NA	NA	NA	NA
Root154|3588	12.1825914912245	0.429246953753499	1.10469862381872	0.188296196086842	NA
Root154|3590	16.071256889262	0.0529840637364576	0.899552859739252	0.910760734435682	NA
Root154|4205	6.13117188317147	-0.126116468437486	0.978968275531502	0.645953602753986	NA
Root154|2323	3.12488229953482	0.0512118427751048	0.987684934231929	0.842254799673229	NA
Root154|298	12.173200126022	0.243267205696439	0.949252905809361	0.562779664997884	NA
Root154|340	0	NA	NA	NA	NA
Root154|3464	0	NA	NA	NA	NA
Root154|3927	9.51599183112855	-0.294714774190738	1.00243804121872	0.322813309605489	NA
Root154|3931	4.1356368783088	-0.262052207364299	1.05209489526635	0.405344475450897	NA
Root154|498	0	NA	NA	NA	NA
Root154|647	11.7300171327042	0.0324120796403008	0.91543931333376	0.944572144737273	NA
Root154|975	0	NA	NA	NA	NA
Root154|3506	1.04274933019417	-0.136197379684226	1.0208383003253	0.876257890572283	NA
Root154|4251	31.6898718692494	-0.359877590001404	0.970877486960446	0.394752350808249	NA
Root154|795	3.38153658739957	-0.18160932690285	1.03325193673335	NA	NA
Root154|132	0	NA	NA	NA	NA
Root154|2442	38.3431494406454	0.476339841106564	1.10335855788611	0.203622839139651	0.407245678279302
Root154|3429	0	NA	NA	NA	NA
Root154|3439	1.61919537458635	-0.151891249303003	1.02450296372599	0.748839500228585	NA
Root154|1101	14.2803630071031	-0.443007000484289	1.06951743863009	0.164760174379471	NA
Root154|2064	0	NA	NA	NA	NA
Root154|3760	5.16234504376522	-0.0397645211628644	0.940825280602972	0.93796541833151	NA
Root154|4074	988.071819137692	0.825015426551126	1.14164582787031	0.142000781135218	0.350421282478843
Root154|1666	6.0044336423107	-0.121485415937023	0.9780871768194	0.657845315290719	NA
Root154|2017	1424.06123725456	14.291412798968	2.36210475735606	1.12819657411603e-11	6.90456303359009e-10
Root154|2514	1.23107207960907	-0.142240590271121	1.02212190686552	0.827400628665646	NA
Root154|3777	0	NA	NA	NA	NA
Root154|4225	3.7313667568995	0.231859742368842	1.01793823630221	0.43556622486424	NA
Root154|56	83.9282359938841	-0.186744700142112	0.819410659278559	0.702421278380651	0.792314763252473
Root154|169	0.0422692073424946	-0.0404394222677413	1.01370001131344	0.325639840860134	NA
Root154|304	7.72850986670918	0.234768090757447	1.01288461074435	0.450139572540073	NA
Root154|3178	7.72086604475213	-0.550756430442831	1.19953647370886	0.120431481473529	NA
Root154|3990	999.020118090097	2.66477627784506	4.61157582113934	NA	NA
Root154|4039	0	NA	NA	NA	NA
Root154|4359	0.0422692073424946	-0.0404394222677413	1.01370001131344	0.325639840860134	NA
Root154|478	0	NA	NA	NA	NA
Root154|1577	1.64849908635729	-0.152527474123407	1.02467409361815	0.743746512982586	NA
Root154|3855	1.66429428638747	-0.152919517736436	1.02477870310709	0.740785969741354	NA
Root154|3011	3.54386797551387	-0.235174983302387	1.04391367852347	0.467386127846816	NA
Root154|3128	0	NA	NA	NA	NA
Root154|3610	30.0851817368609	-0.450319178942564	1.02393227463272	0.281312418853093	NA
Root154|3674	23.7652594978844	-0.211939433684473	0.931009041044897	0.600837156140104	NA
Root154|3788	21.3878869186188	0.413131892676086	1.08439709080966	0.218315340848201	NA
Root154|1881	13.2105451547273	-0.225899857169902	0.96600091167467	0.533862130095422	NA
Root154|1987	3.51415528601487	0.0615546696117795	0.987301921536303	0.852027261369688	NA
Root154|4328	23.6507711850986	0.693779413954951	1.35410826302704	NA	NA
Root154|930	0.803114939507398	-0.126824078170174	1.01912949244079	0.953395262992591	NA
Root154|1136	1.25746679415943	-0.142935123818589	1.02228122661137	0.821038039598907	NA
Root154|1139	3.47188607867237	0.0650450887203981	0.987943329030956	0.840025198944303	NA
Root154|1144	0.651718331371354	-0.119372647458617	1.01800130604689	0.984394561465753	NA
Root154|1151	0	NA	NA	NA	NA
Root154|1638	229.955623459044	-0.703199514900468	1.1744109463418	0.140514170259706	0.350421282478843
Root154|1639	688.07940710137	0.960251546049813	1.76351318233851	NA	NA
Root154|172	0.564822553855173	-0.114350703623512	1.01734349050779	0.941953129678176	NA
Root154|181	73.0798917702166	-0.622630963352752	1.1118089602379	0.177939994997765	0.384803098723083
Root154|2008	9.62836342045264	0.355129499823449	1.07764613892884	0.217326295240996	NA
Root154|2103	1.73826292133803	-0.154657064867859	1.02524628074772	0.72855512110344	NA
Root154|2106	4.14224355723105	-0.205337764295257	1.03905805371176	NA	NA
Root154|226	7.17649912051827	-0.356446478513766	1.09142526596055	0.224529232653364	NA
Root154|236	0.476748094923397	-0.108510222732274	1.01667295420023	0.89199338874093	NA
Root154|243	156.286486217133	1.39806639980548	3.54984518272554	0.00560793521290814	0.0339807559435622
Root154|2467	36.2428908861063	0.121436542271445	0.872618744204644	0.801748889819121	0.861418935859825
Root154|2552	708.137187742798	3.88480204111413	2.1218663134919	0.00169265534380816	0.0127889514865505
Root154|2576	0.433300206165307	-0.105285242327904	1.0163430854595	0.864045212662218	NA
Root154|2628	0.507188030628061	-0.0322481136009709	0.995200476185928	0.751681088259574	NA
Root154|2642	3.4025572077255	-0.182640020784579	1.03346918299206	NA	NA
Root154|2653	1.99716305526021	-0.159207781451744	1.02658613585599	0.690001648368726	NA
Root154|2666	2.89552236477036	-0.206334037438441	1.03621926413615	0.546122587925725	NA
Root154|2682	5.21335718583482	-0.0430167205112133	0.934568493042799	0.932196342321871	NA
Root154|279	2.03717272234891	-0.159830959110131	1.02677744998304	0.684738085163525	NA
Root154|2810	0	NA	NA	NA	NA
Root154|284	8.37578024081629	0.165180265444499	0.984287051038765	0.617332678209105	NA
Root154|2849	173.4911634753	-0.756911359952584	1.06846409410645	0.162301545172095	0.367499815451447
Root154|2850	10.8316850487018	-0.591564113693664	1.24113320931193	0.0799950905901179	NA
Root154|294	2.46397516566147	0.244775601438366	1.05548944895303	0.1673823485365	NA
Root154|3012	6.83588898299467	-0.500660834629813	1.16365992131026	0.152344582264228	NA
Root154|303	2.49286787541054	-0.18629457325471	1.03167802016713	0.604935953050058	NA
Root154|3124	1.36841974658526	-0.146057849411782	1.0230120459211	0.796596236565606	NA
Root154|3134	3.44543189455055	0.0672530275519562	0.988250046513873	0.832765550051444	NA
Root154|3141	2.2860732407415	-0.170050869251924	1.02878528553922	0.645289075713738	NA
Root154|3157	4.75415877629059	0.353688008024872	1.112638488084	0.01751616900689	NA
Root154|3273	0	NA	NA	NA	NA
Root154|331	7.79153799447624	0.465561581586689	1.18645517019568	0.00413341529198694	NA
Root154|344	3.08279011000764	-0.263663911377052	1.0491983559232	0.465929549361413	NA
Root154|3483	0.0739686349505544	-0.0543039999440661	1.01353998344767	0.425171036291765	NA
Root154|359	0	NA	NA	NA	NA
Root154|367	1.64984109139183	-0.152543697525627	1.0246788928118	0.743575116785991	NA
Root154|378	5.20626558474919	-0.0523120929943124	0.971166636638367	0.797479244338908	NA
Root154|380	90.7396480951383	12.559751562163	3.78599995689043	1.07801005171297e-07	3.2987107582417e-06
Root154|382	838.358490264097	16.1301155100423	4.07194215264166	1.03783751150728e-32	6.35156557042452e-30
Root154|398	1.17073563363725	-0.140341807314377	1.02170427088153	0.842298993970555	NA
Root154|4093	38.0974390071635	-0.583612492257533	1.10265388134329	0.180846312383857	0.386398148425527
Root154|4122	1.07254520678304	-0.13729919978239	1.0210579114776	0.867448326257622	NA
Root154|4144	2.25604336599191	-0.163291469944936	1.02786291884148	0.656736058407111	NA
Root154|4282	0.634038110137419	-0.118405338622545	1.01786641257878	0.976388705448116	NA
Root154|491	0	NA	NA	NA	NA
Root154|613	11.225473460337	0.284623077524571	1.02999015357486	0.368352916261986	NA
Root154|711	1.82481132783979	-0.156192410619603	1.02568933460937	0.715262664957279	NA
Root154|716	2.4394104595276	-0.229888058826391	1.03914443900405	0.558090841784155	NA
Root154|1429	25.3389625551312	0.187240665610001	0.894027437667861	0.691762374376042	NA
Root154|1826	4.23668740463631	0.285669794239686	1.06325780091166	0.181476827065055	NA
Root154|1879	5.97555429740375	0.146671996574832	0.965990826153306	0.686797815521038	NA
Root154|2683	6.60349921139917	0.137310214996463	0.980625616757107	0.673036378463023	NA
Root154|2149	87.0868917806527	0.526670373309681	1.07946153256991	NA	NA
Root154|2469	19.0887304530628	0.155076309248633	0.890793935895637	0.738969852945002	NA
Root154|3978	7.6334922094553	0.248422752414602	0.993525314475665	0.493868681722593	NA
Root154|4222	3.16917519289045	-0.220770670040193	1.0397816681972	0.508573121290384	NA
Root154|4333	4.49579209925061	0.0565325820982013	0.973494371675378	0.848561228245582	NA
Root154|3032	4.37499029960873	-0.339957237018247	1.07716392416687	0.319762463851834	NA
Root154|4342	0.695166220129444	-0.121599979114709	1.01831732245309	0.996426381988937	NA
Root154|1264	15.4220665352631	-0.538228026835915	1.12380160673132	0.123282885221737	NA
Root154|2621	664.285694307602	0.574193982710949	0.991572482517851	0.27149938855111	0.474736073695084
Root154|817	0	NA	NA	NA	NA
Root154|2418	30.9344574929651	-0.148743450417665	0.858145175135869	0.745901577412441	NA
Root154|2584	11.8883563679305	-0.0582828789684031	0.903384371271099	0.88909680582613	NA
Root154|2996	124.684570720174	-0.761869745793618	1.22719728736613	0.115625187605114	0.310362345676885
Root154|1245	555.967198429106	1.50776580231116	2.63745830798802	NA	NA
Root154|1581	346.355006409079	5.30478613870364	2.7182864123634	NA	NA
Root154|3469	0	NA	NA	NA	NA
Root154|1937	2.36699631841774	-0.164870603802105	1.02837871225117	0.643823681792228	NA
Root154|257	680.777811739664	8.38526010265892	2.49432555698886	NA	NA
Root154|1538	6.28748240436871	0.0859482152467982	0.966396886283358	0.790073451975704	NA
Root154|2524	48.8438019251085	0.109079381388998	0.849452152482133	0.828240602437691	0.870933416996335
Root154|2865	42.4633395962883	-0.0606166911786517	0.853245378602267	0.89100484697078	0.920976789232802
Root154|3155	13.4845869267639	-0.826698224744538	1.48943258917223	0.0356906899478327	NA
Root154|3991	2.77387336862201	-0.201887664112595	1.03506020787592	0.56106279272054	NA
Root154|1201	18.8541835249797	-0.394329083256744	1.02075696750922	0.307777698076425	NA
Root154|2556	0	NA	NA	NA	NA
Root154|2959	3.95150118183935	0.18803289506367	1.01039489047375	0.498799425218899	NA
Root154|912	4.44525652896534	-0.00393225589549012	0.974620916454793	0.934012817706281	NA
Root154|135	0.0845384146849893	-0.0571441853357221	1.01360299324952	0.448022293727351	NA
Root154|3769	7.49639676934114	-0.193005570650702	0.978995715078031	0.485919082545404	NA
Root154|2910	21.7186103659583	0.304974624733483	0.957880274009742	0.478364822034336	NA
Root154|3547	145.942653762279	0.864644185356323	1.63367794084317	0.0116829876155383	0.0600839363084827
Root154|993	0	NA	NA	NA	NA
Root154|1157	0	NA	NA	NA	NA
Root154|2227	1.43378032901698	-0.14762138258703	1.02339883464317	0.783574321623309	NA
Root154|2917	0.0434478887580903	-0.0408902702199209	1.01368887503115	0.325639840860128	NA
Root154|3276	0	NA	NA	NA	NA
Root154|3634	5.71683347820925	-0.320371807454465	1.07401737089415	0.287479088885474	NA
Root154|3891	7.65728533610163	-0.513619792419331	1.17481039669102	0.134410516162018	NA
Root154|397	0	NA	NA	NA	NA
Root154|490	8.32499761812663	0.228409840660384	1.00497022731939	0.460286572806995	NA
Root154|1163	4.13934327575469	-0.0148037998217444	0.981179876090334	0.942093421590483	NA
Root154|246	18.5804025648064	0.0745991510978451	0.895239263443848	0.873639336395999	NA
Root154|2570	12.2432612518832	0.0255917579426916	0.946639888365764	0.951251011287914	NA
Root154|2873	342.484259819254	0.956571847570774	1.55609512708515	0.0516451370669832	0.176574435111697
Root154|302	299.801790867363	3.650838687775	1.87132900614013	0.00161029525514331	0.0124753243955762
Root154|1309	624.622665756138	3.61210479484031	8.61935909708625	NA	NA
Root154|1582	250.420012907158	5.44670456164408	4.25386969541651	NA	NA
Root154|3470	0	NA	NA	NA	NA
Root154|1494	11.2882151474269	0.257089709033822	0.988344122736499	0.49506421231602	NA
Root154|2393	17.0808226597574	-0.0658092120503261	0.927289878234354	0.861951748307789	NA
Root154|3577	31.4435608048232	0.220701671349507	0.867949068979081	0.65395710434544	NA
Root154|1477	5928.10251207592	-0.127095859735785	0.838904152078402	0.780338402892918	0.846750181862528
Root154|1970	71.7805193766893	-0.50781613353218	1.033083790399	0.260281125138165	0.466855308770048
Root154|2240	0	NA	NA	NA	NA
Root154|2271	4125.67571495195	0.132379156869181	0.820451021786019	0.802301950065523	0.861418935859825
Root154|2325	40.3322204976116	-0.207557664466181	0.919548117431131	0.620792048297628	0.740594022530503
Root154|3972	226.924703219042	-0.539245778952165	0.918372874764573	0.30063676133403	0.496637062548745
Root154|1909	2.29302768346719	-0.163837096244011	1.02803888639532	0.652351054241203	NA
Root154|2674	4.14136696176783	-0.262925238537031	1.05234193105893	0.404127355212035	NA
Root154|327	8.07480539576808	0.0683457311448552	0.919981347858475	0.875605406566941	NA
Root154|3804	15.3907216763803	0.204555697047181	0.911939076342338	0.654592540014614	NA
Root154|254	6.86711823241973	0.436299601486531	1.1647547447997	0.00608091885623611	NA
Root154|2673	15.2923250703501	0.464012052700099	1.11676726942942	NA	NA
Root154|402	399.55837839895	5.52018524913189	2.60799687825449	0.000494803905633382	0.00445323515070044
Root154|258	1.35261463495983	-0.145569447668796	1.02289703701251	0.800278556633339	NA
Root154|2805	6.5145873263534	0.110327274656017	0.966445242287645	0.735364922341491	NA
Root154|3285	12.8778494104477	-0.342858576877562	1.03267617668172	0.243315664362325	NA
Root154|1473	586.817997091128	1.09149268373253	2.1143108528535	NA	NA
Root154|1187	3.50827482826034	-0.237217651813794	1.04427876762329	0.467100686074325	NA
Root154|1823	0	NA	NA	NA	NA
Root154|949	0.912405663919895	-0.131473754873243	1.01993614200973	0.91568167901986	NA
Root154|603	9.67182348891519	-0.26657727580538	1.00023885221819	0.351660343016765	NA
Root154|1685	6.79847448602563	0.219822482020426	0.968808653759033	0.574948015449251	NA
Root154|3631	1.86455984873215	-0.156912232845105	1.0258994701003	0.709210693434895	NA
Root154|3836	24.5164565601805	-0.163387911152139	0.867598196173007	0.726516860286396	NA
Root154|466	23.7395786883244	-0.517127171299085	1.0755562646334	0.204043748164895	NA
Root154|1592	0.391030998822812	-0.101864616655706	1.01602146316367	0.83422993103498	NA
Root154|892	2.90531925217758	0.253832675207802	1.06609767865951	0.0580115735568808	NA
Root154|136	0	NA	NA	NA	NA
Root154|3770	2.43415401107106	-0.183233226052818	1.03105011546296	0.614265167111141	NA
Root154|3694	5.88305515545179	-0.121612907551084	0.964666696314634	0.639634652707137	NA
Root154|798	0	NA	NA	NA	NA
Root154|1516	34.3569222654493	-0.242051412049543	0.863216701333476	0.613965332837706	0.736758399405247
Root154|1752	52.0634189370671	-0.952076260292406	1.30321535628881	0.100049544701264	0.281025751088171
Root154|1993	173.646554092652	0.10919852435828	0.894836630279264	0.814267076993774	0.864070757504893
Root154|2083	0.338153658739957	-0.0971567464192489	1.01561927710818	0.792848405471411	NA
Root154|2136	567.345775484217	2.90879541537524	5.41363989955718	NA	NA
Root154|3019	5.16659232785869	0.0901165561254644	0.974895908205342	0.780535121983134	NA
Root154|639	44.5936830985256	-0.499727191644185	0.984613648001597	0.304026537983124	0.500172691520624
Root154|3290	1.12964510771035	-0.139082074746304	1.02143316882744	0.852756733121733	NA
Root154|374	1.43951041247601	-0.14777665634866	1.02343703819907	0.782363739655301	NA
Root154|661	4.12037112165096	0.261329267521119	1.04495005104052	0.299831639460104	NA
Root154|1861	0	NA	NA	NA	NA
Root154|3433	5.24719278705714	-0.0383039265072265	0.979409707417664	0.828394502953816	NA
Root154|885	7.53086901858647	-0.180126269452657	0.979685088039393	0.503829273880849	NA
Root154|3239	7.19741459342167	-0.439001786695087	1.13018871079419	0.174769160326213	NA
Root154|4389	22.6830871555932	-0.101794892093393	0.877887240010792	0.820462728936389	NA
Root154|163	2.29131848422774	-0.214884011270553	1.03571717587785	0.590450280719201	NA
Root154|3510	0	NA	NA	NA	NA
Root154|4347	19.1775159464706	-0.0694432633611632	0.876782430106209	0.8750892649073	NA
Root154|4348	25.9089348495372	0.184622826798493	0.867491683973844	0.707090388804221	NA
Root154|730	436.096004423112	3.84318132594042	2.88082140009625	NA	NA
Root154|2424	142.587900117931	-0.159311702371403	0.830072306692618	0.74004314420457	0.823466189551267
Root154|4171	10.5972602262115	0.0946040333111922	0.928622175483866	0.822209067905038	NA
Root154|1783	46.4423046578955	-0.369379843698679	0.96570002011626	0.396933550091236	0.572932388339237
Root154|1851	7.42359431746083	-0.150130401718131	0.98072655338792	0.55351368598039	NA
Root154|1963	0	NA	NA	NA	NA
Root154|2207	3.27480490244314	-0.273470409041733	1.05241857714178	0.442197145752709	NA
Root154|2880	6.35893842258717	0.109438746930021	0.975873567003222	0.721542144622088	NA
Root154|3690	1.73791555032361	-0.154588149497546	1.02522889720107	0.728922161566583	NA
Root154|4247	0	NA	NA	NA	NA
Root154|618	14.9333661086037	-0.510828677211659	1.10835854090886	0.136942271774627	NA
Root154|1338	5.30856655115828	-0.305647017798608	1.06797747480607	0.313491149268167	NA
Root154|3220	7.74402549367888	0.115662999331459	0.913731152745481	0.790422559883525	NA
Root154|3835	0.0422692073424946	-0.0404394222677413	1.01370001131344	0.325639840860134	NA
Root154|2011	0.738614108887534	-0.123804973432967	1.01864965094728	0.978404095541047	NA
Root154|3895	0	NA	NA	NA	NA
Root154|3906	4.70373433021441	-0.385488727232432	1.09629229992218	0.271247643368475	NA
Root154|40	0	NA	NA	NA	NA
Root154|51	30.1508032064234	-0.103814803394043	0.848718972970904	0.824726335348339	NA
Root154|733	20.7899866440586	0.0439740613398972	0.872060774150537	0.930599025528546	NA
Root154|3848	4.5819828533077	-0.0405048068722074	0.963563369108031	0.942569826018803	NA
Root154|1932	33.5377345330084	-0.386933359118151	0.983464306945792	0.362283438901279	NA
Root154|2955	9.36395139050402	-0.597780433590801	1.2405941036137	0.0897078619460978	NA
Root154|1712	10.9764147972529	0.0633242091707134	0.910604843547226	0.888395485366103	NA
Root154|308	6.94309784519762	-0.195926862393908	0.981771579909022	0.511014988041787	NA
Root154|88	4.79674915310592	0.114893533407164	0.981586355814383	0.713443854850315	NA
Root154|14	0	NA	NA	NA	NA
Root154|2252	0	NA	NA	NA	NA
Root154|3897	15.6635956683209	0.0641211816200555	0.918437870958262	0.884144918515221	NA
Root154|3919	1.14651384173359	-0.139711763862437	1.02156415326435	0.847928586193417	NA
Root154|736	6.85281742846694	-0.0114580283940888	0.922316215173114	0.973068376696635	NA
Root154|2212	434.491306664309	1.2746082245777	2.13620561006153	0.0253163445768691	0.0999587282647991
Root154|2596	0.676307317479914	-0.120663642657611	1.01818094263333	0.995551432357782	NA
Root154|2634	0	NA	NA	NA	NA
Root154|2640	0	NA	NA	NA	NA
Root154|3528	33.730171974753	0.0484948780631054	0.869210266503626	0.924319903760919	0.942806301836138
Root154|3619	680.235548808615	4.67392177001856	2.1354005975357	NA	NA
Root154|2018	18.6040096145848	0.0823635853638124	0.886445634539801	0.862130191108154	NA
Root154|2388	19.7235997369516	-0.410045870041494	1.0217552162768	0.294662095205656	NA
Root154|1989	1.96016882618969	-0.15859970349597	1.02640138555882	0.695122179054809	NA
Root154|3765	0	NA	NA	NA	NA
Root154|2210	644.750905716818	2.01351902616684	2.05893822099233	0.0161988561460737	0.0745390974541136
Root154|3618	32.8834160405238	-0.0747541242218014	0.861821464586157	0.867641810243687	NA
Root154|3936	2.81440234856427	-0.201663094811023	1.03515202391802	0.558086460162126	NA
Root154|877	4.77642042970189	-0.221757864466791	1.04371575782898	NA	NA
Root154|2536	12.1342762855935	0.303083454511577	1.00690543250316	0.420102618429267	NA
Root154|2730	0.99812276002048	-0.134606387457186	1.02052453338818	0.88914066731399	NA
Root154|1686	326.444458455245	14.6354007103449	3.93843962651401	1.98996434555905e-09	8.698986996301e-08
Root154|3846	64.8505995951889	0.216874357163284	0.85675231583503	0.664431889098806	0.761483738068294
Root154|3764	82.6244027438219	0.781472811443631	1.35674502510183	0.0751553342714743	0.235872126021243
Root154|3767	0	NA	NA	NA	NA
Root154|4297	1029.49961234137	3.74800693212725	1.8784901245108	0.00145272597633766	0.0115463415262162
Root154|3938	955.660744972689	1.74233212833782	1.93480850505573	0.023397812618599	0.0948308696859773
Root154|3959	14.5898225243008	-0.104376315489014	0.918110244242634	0.78654961257562	NA
Root154|1181	1.08619721895226	-0.137675250866097	1.02113880739599	0.86425804376675	NA
Root154|1304	191.542025627736	-0.359206272294195	0.954975491282512	0.41950199891362	0.594294498460962
Root154|2689	0.905942092637082	-0.131129157261559	1.01987300066758	0.917761127891387	NA
Root154|569	0.782061997645625	-0.125836678105008	1.01896937651357	0.961415712496309	NA
Root154|2727	22.7083348650182	-0.327639409189934	0.970607903146179	0.419734505391587	NA
Root154|4280	46.0614342541047	-0.912828285398468	1.29914475056099	0.0843903364418801	0.251936028792344
Root154|935	1.04274933019417	-0.136197379684226	1.0208383003253	0.876257890572283	NA
Root154|3973	13.4659720817965	0.142500626366608	0.947278237505993	0.719375980341463	NA
Root154|626	40.5347734266742	-0.206620299565325	0.878628391284604	0.654610224612843	0.758637340606072
Root154|1906	1.6720727146692	-0.153020199036799	1.02480822567858	0.739767579744497	NA
Root154|2120	0.634038110137419	-0.118405338622545	1.01786641257878	0.976388705448116	NA
Root154|3184	0	NA	NA	NA	NA
Root154|3002	22.1398918365307	0.654308351118772	1.09868981816097	0.196721098167151	NA
Root154|2581	0	NA	NA	NA	NA
Root154|289	1061.40228113304	4.78150861665971	1.65719967637632	0.000131129411650308	0.00186630697511602
Root154|90	12.6777567367749	0.576096689797818	1.28570912221108	NA	NA
Root154|1810	0.0422692073424946	-0.0404394222677413	1.01370001131344	0.325639840860134	NA
Root154|2316	10.390370580066	0.107329244734601	0.918943879724804	0.80596325954091	NA
Root154|859	20.9509560831045	-0.0308383002265854	0.917177430783206	0.931457248865026	NA
Root154|1195	5.58683680563498	-0.0286995172384432	0.965737189935912	0.932433884012994	NA
Root154|2736	38.341352353298	-0.398669954698996	0.94713966699185	0.402391411741046	0.575382112115701
Root154|3362	3.60759567192897	-0.313403192672317	1.06527110167685	0.381203607751528	NA
Root154|2573	0	NA	NA	NA	NA
Root154|4089	13.7766500051844	0.0770297062848815	0.903425038716206	0.866922232655682	NA
Root154|504	0	NA	NA	NA	NA
Root154|1942	1.98901010792844	-0.159032399488455	1.0265341490849	0.691316007800475	NA
Root154|2482	16.2595022312825	0.00966996387759016	0.908386460685317	0.987896509073945	NA
Root154|1123	0	NA	NA	NA	NA
Root154|1994	2.97770341662415	-0.209905066834004	1.03711569156899	0.535487556759745	NA
Root154|3088	13.5175770570771	-0.439631798201831	1.06392131624887	0.171195646546591	NA
Root154|3203	16.6584027120176	-0.0377670046160013	0.89403908737542	0.926564734031216	NA
Root154|3636	5492.44370332207	0.873200793302523	1.10659887813038	0.135590619155697	0.346654968664887
Root154|3873	38.6068869407397	0.190426374484772	0.873823721369749	0.694500805235757	0.787100912600525
Root154|532	1.6062298790148	-0.1516110098456	1.02442799593166	0.751099645784573	NA
Root154|194	2.95445643555014	-0.171721586222877	1.03078466042201	0.585788471101958	NA
Root154|2208	0	NA	NA	NA	NA
Root154|2209	0	NA	NA	NA	NA
Root154|3373	5.76598665617994	0.132054687054876	0.951075870771867	0.734435295274885	NA
Root154|4110	7.28184398055897	-0.429911292657773	1.12574957852385	0.178005378662948	NA
Root154|481	1.01446097621987	-0.135215063408517	1.02064271301296	0.884256430318285	NA
Root154|153	23.0368467471112	0.176887836486701	0.91909536218295	0.684475434110383	NA
Root154|1801	3.45908390671977	0.0661268254407998	0.988170726211479	0.8362164499478	NA
Root154|2593	1.09489318245324	-0.137985767727561	1.02120230965791	0.861813204026791	NA
Root154|2254	18.1236004840769	-0.065786902488596	0.909830488455269	0.865300178618493	NA
Root154|2411	4.87592094389585	0.231758035845473	1.02372545201532	0.409038410218497	NA
Root154|3243	38.8823285579229	-0.601129271692488	1.11302961398759	0.171595399531185	0.379120521707888
Root154|3533	8.82281119716025	0.0701051231217961	0.943266330157093	0.859063554642886	NA
Root154|2396	27.0971484277486	-0.259987181069602	0.901435592318557	0.573689741515061	NA
Root154|4249	21.4248804235216	-0.500768991659621	1.05708202952571	0.231272452872113	NA
Root154|4383	29.229339723412	-0.138865039338313	0.850202050868551	0.767845933184666	NA
Root154|607	7.19153528232894	-0.205688677559944	0.969667620379601	0.621735979954251	NA
Root154|1006	9.85096802160643	-0.30147807906499	1.00597083878807	0.311712556180883	NA
Root154|2503	15.15852929972	0.0548679877221808	0.918661971401424	0.901418836368181	NA
Root154|2539	11.5112599535898	-0.261911151315369	1.01088837769073	0.33366880118257	NA
Root154|3574	261.999288401459	0.699488494624601	1.33668285825018	0.0572676568998467	0.193634287418266
Root154|2019	3.76990853022784	-0.24439796195293	1.04667089710781	0.4437711345117	NA
Root154|2022	1.05673018356237	-0.136691323759068	1.02093703254	0.872242481215063	NA
Root154|4283	0.380422866082452	-0.101000372599468	1.01594285428109	0.826553124575699	NA
Root154|488	0	NA	NA	NA	NA
Root154|492	2.87611182773143	-0.263012803417596	1.04825429304064	0.482351294232903	NA
Root154|493	2.66296006257716	-0.168581079314195	1.02964770067576	0.61274670557932	NA
Root154|494	0.468497325014228	-0.107941314123121	1.01661193494701	0.887009752821668	NA
Root154|712	3.63169678033653	0.0561562160156514	0.980631347450645	0.880679977239205	NA
Root154|4026	14.7014255810423	-0.223460016268044	0.963089641579822	0.537062592152133	NA
Root154|2749	1.22580701293234	-0.142060724480419	1.02208246933517	0.828815200290425	NA
Root154|833	5.22768368256792	-0.0839637382397418	0.974936019166024	0.752704734527215	NA
Root154|2187	21.5889648589488	0.0808594714714701	0.860833765275505	0.869921441753144	NA
Root154|4064	4.5853324024184	0.202910113777969	1.01214461707572	0.477906680495397	NA
Root154|1070	1.65209201342544	-0.152622660134638	1.02469926677968	0.743043800052917	NA
Root154|3666	11.1398444086032	-0.164320789628353	0.924819770285309	0.700508246310561	NA
Root154|876	7.89557005902758	-0.262171088564906	0.993327887826791	0.402355516419627	NA
Root154|1706	0	NA	NA	NA	NA
Root154|3294	9.64500823958259	-0.0882153585268952	0.931676395724868	0.806126341855315	NA
Root154|1345	654.414432144185	1.08945959678329	2.11663623129793	NA	NA
Root154|1935	1.3468845515008	-0.145400494252608	1.02285721237133	0.801579316662299	NA
Root154|448	0.295884451397462	-0.0929101956861041	1.01529700656831	0.755204964314528	NA
Root154|4146	56.4079916824833	-0.573241416586503	1.07769924991383	0.205898861593535	0.410456362525224
Root154|1293	0	NA	NA	NA	NA
Root154|148	521.175850561734	5.27663323549083	2.11532594675659	NA	NA
Root154|149	4.22867298515659	-0.256208316111386	1.00459382774198	0.567337090497016	NA
Root154|1509	2.90141577184833	-0.207247290907247	1.03640119644631	0.544543612630831	NA
Root154|4391	71.0467313573215	-0.642636288741735	1.00246617542923	0.230611063126612	0.435298631882512
Root154|3225	17.3223094100377	-0.037471872443519	0.911291186590466	0.919525180068421	NA
Root154|3314	95.2835311430091	-0.429032835532753	0.892211832834247	0.396045210460849	0.572932388339237
Root154|453	8.86043964247221	-0.196101876231357	0.990698143494708	0.455341498716934	NA
Root154|3680	65.5206029747205	-0.717383511530009	1.04813439231055	0.184671100710705	0.388380459226637
Root154|790	2.34618599293687	-0.164543273929678	1.02827127385786	0.646411602936698	NA
Root154|2484	12.4750212051595	0.286294945224898	1.02416194921302	0.370863874389884	NA
Root154|3123	1.40540406406053	-0.147010227524989	1.02324419040908	0.788926050779628	NA
Root154|3126	2.38963388169496	-0.165122542111636	1.0284647834307	0.641492111505848	NA
Root154|3127	3.85011490554258	0.0364768074959127	0.983480247809632	0.936339591270914	NA
Root154|3319	5.52814018626279	-0.0590720987436722	0.955968665934047	0.890116895999459	NA
Root154|3787	52.7264282761898	-0.534465735051407	1.05295463809281	0.233619195664131	0.435899230934292
Root154|4029	0	NA	NA	NA	NA
Root154|4308	0.0434478887580903	-0.0408902702199209	1.01368887503115	0.325639840860128	NA
Root154|1656	0.845384146849892	-0.128665527705796	1.01943888298023	0.938173629381048	NA
Root154|3913	8.17741571373811	-0.316267590106973	0.996023962348124	0.467455928449962	NA
Root154|58	1081.24591194031	3.37661768663465	1.76522338931098	NA	NA
Root154|728	74.6803581622267	0.492602484523057	0.958090545144032	0.334457316524009	0.527546076579107
Root154|1035	3.31064759813369	-0.228112235382548	1.04171871775847	0.490288527810856	NA
Root154|2376	11.9253529965571	0.0634648850791188	0.927391940755328	0.879297409427404	NA
Root154|3117	1.95145562624833	-0.158406500035542	1.02634460952939	0.696581695481527	NA
Root154|372	5.35462314907546	0.200640597588753	1.00486102568117	0.481917947456066	NA
Root154|789	0	NA	NA	NA	NA
Root154|797	1.77302605156543	-0.176669420364214	1.02783128744444	0.698388510724787	NA
Root154|3118	0	NA	NA	NA	NA
Root154|633	37.2422596056831	-0.446392769206799	1.01020531820871	0.301065931708471	0.496637062548745
Root154|3600	5.53669341091186	-0.430214608168976	1.12001444152847	0.215876678139671	NA
Root154|1446	0	NA	NA	NA	NA
Root154|186	2.10416450463318	-0.165058858381966	1.02759941940521	0.670689616089796	NA
Root154|343	0	NA	NA	NA	NA
Root154|4321	18.6121489756258	-0.599702530931683	1.17428781017838	0.0909804608300426	NA
Root154|640	10.733886082073	-0.370391046263742	1.03364838702381	0.253211372261499	NA
Root154|3055	0	NA	NA	NA	NA
Root154|3076	34.6850322906925	0.950243507633443	1.77646335389044	0.0119333436621134	0.0608600526767783
Root154|2961	3.47890302869774	-0.281362912883989	1.0553000010202	0.420825444114729	NA
Root154|1279	2.08549866038833	-0.160618118602483	1.02701938546601	0.678349535244886	NA
Root154|1441	17.9058601904964	0.49454373686327	1.04877831600104	0.276417939508502	NA
Root154|1817	2.1081060960908	-0.161033460913928	1.02714678094095	0.67515100625612	NA
Root154|2109	34.174347621469	-0.551607117477278	1.02396484327734	0.250249522016273	0.455811629386783
Root154|1625	13.2020512057323	-0.453460858051802	1.07490221820328	0.175666053638051	NA
Root154|3857	29.5901388780131	-0.106840290613381	0.867917615850434	0.814348602235412	NA
Root154|2828	0	NA	NA	NA	NA
Root154|545	0	NA	NA	NA	NA
Root154|557	0	NA	NA	NA	NA
Root154|558	0	NA	NA	NA	NA
Root154|1440	4.52269615809923	-0.278086074066724	1.05756464855699	0.370875735770013	NA
Root154|2893	0.912405663919895	-0.131473754873243	1.01993614200973	0.91568167901986	NA
Root154|2985	12.683532898165	0.19867274785936	0.967114713823196	0.586796638920547	NA
Root154|1210	0	NA	NA	NA	NA
Root154|4004	13.4453354063086	-0.475906985338345	1.08478498939027	0.161820003561772	NA
Root154|503	0	NA	NA	NA	NA
Root154|1370	19.9864157292947	-0.578468131761271	1.06814538995679	0.228012949491213	NA
Root154|4181	1327.12116238405	2.15391478326238	3.5321862846527	NA	NA
Root154|124	0	NA	NA	NA	NA
Root154|1520	0.480796127178604	-0.108991834316223	1.01671722502792	0.89560914673137	NA
Root154|4042	6.83185136685053	0.07865824861884	0.970048287258853	0.801953780301657	NA
Root154|3388	1.66429428638747	-0.152919517736436	1.02477870310709	0.740785969741354	NA
Root154|3921	8.25908583808086	-0.277493413985015	0.99788447356952	0.376682791743114	NA
Root154|41	548.822392738123	3.09774906982066	2.06095399191222	0.00416604255784318	0.0265585213062503
Root154|747	18.3108065986059	0.667140619261783	1.26449606723383	0.0964834450024084	NA
Root154|1423	0	NA	NA	NA	NA
Root154|2668	5.04046669115787	-0.294465499186812	1.06380139132628	0.33399824699029	NA
Root154|480	13.5631393402016	-0.460636479945886	1.07973486593061	0.169306996719355	NA
Root154|878	14.4742153922045	-0.0958529545103927	0.886164501351113	0.827849164617728	NA
Root154|33	5.39268432810974	0.178801077582964	0.985664188261571	0.594685410247591	NA
Root154|38	25.7523906930193	-0.139994241807608	0.876932181937651	0.754423809485936	NA
Root154|63	16.6492435828715	-0.123918853617264	0.933971663803914	0.744289461133369	NA
Root154|732	9.60947043666387	0.139032722143319	0.952869438376782	0.718877513763688	NA
Root154|1436	386.271323237031	8.687829867922	2.60702143075996	NA	NA
Root154|2676	1.91052842394038	-0.15770399617026	1.02613419581849	0.70249216992041	NA
Root154|4043	2.97693511803847	0.072497764991274	0.984274902883	0.784653484280106	NA
Root154|497	6.87671886724105	0.0760309476912269	0.969361961178055	0.809237583553309	NA
Root154|1513	1.73303750104228	-0.154507421323166	1.02520564129337	0.72965481418873	NA
Root154|807	20.2085132917549	-0.24692640207753	0.945255133581535	0.534570137735027	NA
Root154|1141	0	NA	NA	NA	NA
Root154|3603	1.65101977280743	-0.152568517263184	1.02468562386704	0.743374785748897	NA
Root154|2397	11.8217126788039	-0.20752757000979	0.932808992969671	0.631706986576447	NA
Root154|2443	4.49028929977223	0.173827048901951	1.00109833531826	0.553264970841673	NA
Root154|3080	7.12016922981986	-0.182672479804052	0.947427370612409	0.674100596044348	NA
Root154|3163	10.8763050666589	-0.321551552933297	0.976875714538334	0.464765781190176	NA
Root154|325	0.638791188805728	-0.118664041259571	1.017902279198	0.978546672837307	NA
Root154|4382	12.0825645893862	0.191319399079037	0.948133403811729	0.63553561865091	NA
Root154|2833	1.94438353775475	-0.158289316393424	1.02630923626409	0.697578780202979	NA
Root154|3984	482.536278231394	0.842772509665059	1.2192569361535	0.122233191737201	0.322442729927444
Root154|4301	1133.14321433482	0.273221261659727	0.841927118709354	0.595769272237072	0.723434116287873
Root154|4289	4.02981546068652	0.0875691296144028	0.98035176349535	0.762700589993312	NA
Root154|3989	10.6928292259649	-0.0934016492339364	0.966173505819737	NA	NA
Root154|1855	3.34430875295735	-0.212630305674918	1.03866213089575	NA	NA
Root154|2918	17.3210084294031	-0.299465728632807	0.983426780248117	0.419719118508433	NA
Root154|4174	15.8469984306716	-0.337272604809388	0.965283061428998	0.456139177446494	NA
Root154|54	19.6863196836349	0.115280812023305	0.881635379551262	0.809060067601812	NA
Root154|27	0	NA	NA	NA	NA
Root154|320	1.09193592063148	-0.137913629161758	1.02118538358256	0.862257541921415	NA
Root154|3467	1.52169146432981	-0.149691450924263	1.02392498220766	0.766475837561929	NA
Root154|3518	6.04995218830804	-0.46353307993334	1.13926346700992	0.184997615574357	NA
Root154|4120	0.0369843174752772	-0.038300407954385	1.01376567379565	0.325639840860166	NA
Root154|4351	16.8973356048689	-0.0214444944101285	0.916053142255392	NA	NA
Root154|4388	3.98437172186379	0.0268398319600051	0.974300764641141	0.974098415278902	NA
Root154|1916	64.5603781693393	0.0895446227912259	0.862154820467926	0.854906834453744	0.88980099096206
Root154|2419	450.135278702332	12.2456292198186	2.78492146907776	NA	NA
Root154|2400	22.2833910127356	-0.530371400507345	1.03005854242912	0.272548533423854	NA
Root154|1480	0	NA	NA	NA	NA
Root154|1901	0	NA	NA	NA	NA
Root154|1316	0.645254760088541	-0.119019491342263	1.01795174929348	0.981484278058091	NA
Root154|2697	19.1695669766499	0.0294111499018447	0.863131712371719	0.954244374940348	NA
Root154|3925	5.75174391799286	0.216895758638337	1.01209770138072	0.466535436897479	NA
Root154|1900	1.18711220284256	-0.140954766442014	1.02183587702251	0.83817654105642	NA
Root154|3887	23.5438943219622	-0.207104371193273	0.90923228949185	0.646508502337794	NA
Root154|1485	7.65947802846817	0.46158879448432	1.18340406780253	0.00435780212208203	NA
Root154|4162	432.786553521937	5.19936816480696	2.40014732625878	NA	NA
Root154|3253	218.538476120667	2.48657652578037	2.65965742136809	0.00908560445326893	0.0505489993218235
Root154|463	422.054071411111	1.82892542851441	2.9756863724423	NA	NA
Root154|3878	10.4511826742821	0.165595786438619	0.917862495981178	0.706394136720622	NA
Root154|76	2.18207473104136	-0.162176667288697	1.02750701885269	0.665762523133658	NA
Root154|1357	3.51772280940054	-0.278744913637083	1.05470827525173	0.421177473279896	NA
Root154|1704	1.86825921659788	-0.156967818227695	1.02591614938306	0.708706814359733	NA
Root154|4080	4.28493558364592	-0.268610173322234	1.05427070042826	0.391239340765531	NA
Root154|821	7.66816080847191	-0.319636656680057	0.998942057684259	0.465823725944323	NA
Root154|89	0.0434478887580903	-0.0408902702199209	1.01368887503115	0.325639840860128	NA
Root154|4218	94.4396950254602	-0.667119488215618	1.14379282886701	0.155433435136516	0.367279005033004
Root154|1206	5.30168205230421	-0.0893348962337669	0.974523462000701	0.73906311292539	NA
Root154|1209	0.0422692073424946	-0.0404394222677413	1.01370001131344	0.325639840860134	NA
Root154|2296	0.480796127178604	-0.108991834316223	1.01671722502792	0.89560914673137	NA
Root154|339	0	NA	NA	NA	NA
Root154|4007	75.6577905145191	-0.547995152262008	0.951173120481482	0.291239856714993	0.489134120328823
Root154|520	0.0434478887580903	-0.0408902702199209	1.01368887503115	0.325639840860128	NA
Root154|574	1.64849908635729	-0.152527474123407	1.02467409361815	0.743746512982586	NA
Root154|1246	20.7216239904557	-0.0103968891154965	0.867478410852218	0.976327135514606	NA
Root154|2134	0	NA	NA	NA	NA
Root154|416	41.8741184856195	-0.0552284888191338	0.834544521709572	0.903392320308086	0.929203529459745
Root154|91	0.0422692073424946	-0.0404394222677413	1.01370001131344	0.325639840860134	NA
Root154|931	0.776670666980821	-0.125725436340957	1.01894636092979	0.962741790918851	NA
Root154|1877	0.476748094923397	-0.108510222732274	1.01667295420023	0.89199338874093	NA
Root154|282	2.52335026859707	-0.188030116912785	1.03203385807827	0.599952027310796	NA
Root154|3105	0	NA	NA	NA	NA
Root154|710	0	NA	NA	NA	NA
Root154|1081	8.40771036945254	-0.214237153794823	0.987182203380537	0.437103589431298	NA
Root154|2168	8.2785104731572	0.0214518098455389	0.959800258278142	NA	NA
Root154|3733	5.09803876632187	0.0520760849366019	0.95538406074358	0.881523859840441	NA
Root154|1116	0	NA	NA	NA	NA
Root154|1444	0	NA	NA	NA	NA
Root154|1591	8.37936822734514	-0.154635288509405	0.930446286573596	0.715224329470369	NA
Root154|1915	0	NA	NA	NA	NA
Root154|1743	3.24786717172358	-0.276318313593067	1.05308913770877	0.441014309493771	NA
Root154|3249	730.294057861151	2.59812387204298	2.52228076654532	NA	NA
Root154|464	785.027696367028	5.25122466038355	1.95895617074145	NA	NA
Root154|3346	1270.70102863712	8.15664840333324	1.60283486147099	1.13651391068516e-08	4.63697675559544e-07
Root154|3347	581.525249026084	7.67420805830232	2.47861220550914	NA	NA
Root154|2834	113.449442883278	0.614085511848305	1.32880274128604	6.73006887032843e-21	1.42587245078878e-18
Root154|3833	7.02762319883236	-0.359767982311619	1.09246759602905	0.225349140993129	NA
Root154|4139	1.26807622027484	-0.143172654820288	1.02233775344638	0.818960832086082	NA
Root154|2021	8.19820904465615	0.0510413388988313	0.943216607813788	0.898050350529168	NA
Root154|3957	9.39014482121852	-0.612246689893844	1.25209109509433	0.0860494654384731	NA
Root154|484	9.84223370509952	-0.310017717286852	1.00720058518589	0.303142869351334	NA
Root154|2921	36.8823849156865	0.226718211135229	0.879937123282032	0.64265146795794	0.757808667418611
Root154|2691	13.6083358382442	0.241435195093768	0.978595633081793	0.529163096334929	NA
Root154|1531	0	NA	NA	NA	NA
Root154|2423	4.44359863205527	-0.362471297503175	1.085903159947	0.298607314606966	NA
Root154|277	10.4265186028388	-0.0882076391135645	0.950797555291765	0.791376037781694	NA
Root154|2776	1.04274933019417	-0.136197379684226	1.0208383003253	0.876257890572283	NA
Root154|310	2.17121575648892	-0.161959620000686	1.02743979219398	0.66735809596405	NA
Root154|381	2868.45251121992	13.3664385803097	1.6551048719748	2.65552593012902e-17	3.25036373847792e-15
Root154|4316	0	NA	NA	NA	NA
Root154|849	375.038111751112	0.97872362229999	1.8104449373316	NA	NA
Root154|851	3.22828469284551	-0.222784347242321	1.04036723570705	0.502085159309453	NA
Root154|870	25.9610878604762	-0.24544181277413	0.936652323536162	0.549319137963964	NA
Root154|1363	10.3909268791111	-0.194012808224527	0.935193802648935	0.64865721618724	NA
Root154|1364	17.0445811341868	-0.290712292413317	0.988498645108794	0.422649273497901	NA
Root154|156	0.0422692073424946	-0.0404394222677413	1.01370001131344	0.325639840860134	NA
Root154|2044	0.825509886403715	-0.127785469302606	1.01929033166143	0.945356811181904	NA
Root154|3148	0	NA	NA	NA	NA
Root154|3287	1.39488384230232	-0.146676157393622	1.02316455755614	0.791409228997874	NA
Root154|3400	4.15821716597564	-0.258928313443903	1.05134041016794	0.407574049244552	NA
Root154|2050	0.253615244054968	-0.0880981511335441	1.01496765391972	0.712624336361268	NA
Root154|3875	1.72775261117506	-0.154408481308853	1.02517762386927	0.730507388379128	NA
Root154|3017	233.645246512423	1.11146425026508	2.25227776220233	NA	NA
Root154|178	12.4814663894599	-0.147409328235249	0.960715586635612	0.660044234703851	NA
Root154|2037	0.929902738344392	-0.132221618576753	1.02006994613887	0.909632148356952	NA
Root154|265	1.49610751484688	0.205740465382918	1.04471800080371	0.16125178655264	NA
Root154|347	2.61658464678305	-0.213393393039861	1.03661374414524	0.560710247592108	NA
Root154|3838	15.4743919935686	-0.112486993962614	0.903739827890248	0.795056911095534	NA
Root154|4300	22.1346678559014	-0.411754080231495	1.02912379499559	0.283833206754674	NA
Root154|1669	11.0183172404195	-0.152139919407882	0.938623754202598	0.679083273777569	NA
Root154|4360	13.225480202121	-0.0035629324921031	0.900580617065381	0.987222165053727	NA
Root154|2598	0	NA	NA	NA	NA
Root154|2637	0	NA	NA	NA	NA
Root154|3334	62.6219684959734	0.57270641133444	1.05197939923264	0.242595036984307	0.446940545400502
Root154|3526	22.305999936778	0.0228736641874948	0.88126260548567	0.965914339104424	NA
Root154|2687	5.78644868710635	0.217419729459355	0.990109404300474	0.534741094378232	NA
Root154|1016	0	NA	NA	NA	NA
Root154|1534	37.9230070483053	-0.228958899671984	0.879442445611217	0.629218827846939	0.744934754179399
Root154|2335	10.4409216084324	0.0149873916052432	0.923828345992253	0.976815590896455	NA
Root154|1263	12.8880176361934	-0.401276078229168	1.05574697385581	0.21075618036015	NA
Root154|1750	9.01910572860977	-0.546786233411677	1.20174618694711	0.106882924775042	NA
Root154|1857	0	NA	NA	NA	NA
Root154|1457	1.65101977280743	-0.152568517263184	1.02468562386704	0.743374785748897	NA
Root154|2135	9.86308377440219	0.228146706797779	0.977832743497817	0.541677563611594	NA
Root154|3659	33.5795872006254	0.222562397140324	0.920527745576444	NA	NA
Root154|530	3.57061006107864	-0.239170920548667	1.04490061332585	0.461099231329197	NA
Root154|2317	24.9706081060695	0.155930273462131	0.915525546825349	0.723931114471551	NA
Root154|3805	7.46871563920255	-0.206222591422008	0.978409072101897	0.466600804438121	NA
Root154|3048	3.38628802038458	0.101318863362103	0.987229933222885	0.703650893398084	NA
Root154|3049	0	NA	NA	NA	NA
Root154|3050	0	NA	NA	NA	NA
Root154|1392	17.9260310532807	-0.103823270355899	0.881158688956378	0.816418029499986	NA
Root154|1453	43.7066828867518	-0.272771306223638	0.868395019691892	0.569899309077137	0.706029103553052
Root154|1472	17.9988068768244	-0.570888504923927	1.14588623365663	0.0950938842338918	NA
Root154|1959	0	NA	NA	NA	NA
Root154|1120	1.68800409028271	-0.153348525855565	1.02489823371231	0.73711430310043	NA
Root154|1854	2.03019586968263	-0.160691684898769	1.02685434420738	0.684436267138899	NA
Root154|1878	2.88477676307162	-0.170981277310536	1.03051800153929	NA	NA
Root154|192	0	NA	NA	NA	NA
Root154|2000	8.98945295966034	-0.620930504322057	1.25735283852823	0.0874448501251744	NA
Root154|2013	5.57117178915132	-0.102384845687806	0.975775262106572	0.706049193971842	NA
Root154|2092	0.0369843174752772	-0.038300407954385	1.01376567379565	0.325639840860166	NA
Root154|219	0	NA	NA	NA	NA
Root154|2757	3.66828849992443	-0.242432787508956	1.04592595307901	0.451721164703393	NA
Root154|3097	25.8427258239958	-0.0425121349961627	0.916522998227763	0.907435161419247	NA
Root154|3121	1.14126859824735	-0.139469297876765	1.02151499549858	0.849669898802633	NA
Root154|3158	0	NA	NA	NA	NA
Root154|363	1.8236326464242	-0.156171374390611	1.02568321216564	0.715441733408437	NA
Root154|391	6.20000729592535	0.142250262806512	0.96998915620408	0.665003062075241	NA
Root154|715	0	NA	NA	NA	NA
Root154|2597	2.77085414800272	0.0944509791625759	0.990306067023188	0.709981913442595	NA
Root154|2638	7.43521910137289	-0.202336896172331	0.978107551033739	0.472966966349852	NA
Root154|3335	965.005831325292	3.93986898285158	2.29236026000989	NA	NA
Root154|3527	41.4487118663184	0.60660042435028	1.05013460765148	0.232638139813513	0.435899230934292
Root154|2489	17.58459567739	-0.184903351855691	0.882647355534826	0.685082998327361	NA
Root154|2843	9.29831411159965	-0.626623620027488	1.26334642361682	0.0835511242827609	NA
Root154|2330	3.18044478315048	-0.0114591575775095	0.978948897798953	0.962555956894401	NA
Root154|141	1.22580701293234	-0.142060724480419	1.02208246933517	0.828815200290425	NA
Root154|2295	8.84301583405801	0.302796411096064	1.04570824295452	0.312177081294238	NA
Root154|2827	3.55061341676955	-0.187027119708054	1.0345065207972	NA	NA
Root154|3297	9.97991977278605	-0.347930648437587	1.02306171998192	0.280606860584661	NA
Root154|3366	31.8660535972055	0.0903351255888132	0.850389350284449	0.856257304287891	NA
Root154|990	7.82726471311945	-0.188087406454846	0.990042820066642	0.500411360808524	NA
Root154|384	6.56990374253457	0.226259898123023	0.993881318371094	0.515513589291518	NA
Root154|725	2.692590421586	-0.18522873215514	1.03210574683855	0.588782783435931	NA
Root154|4147	127.813095545999	-0.578439502359937	1.07605602248685	0.21004978656334	0.414678933473433
Root154|2170	1.14651384173359	-0.139711763862437	1.02156415326435	0.847928586193417	NA
Root154|3321	5.76565845493364	-0.113075747711595	0.964236682630834	0.658627542198545	NA
Root154|1465	3.16443729571093	0.081051467767244	0.984853089271299	0.743667723224457	NA
Root154|3616	0	NA	NA	NA	NA
Root154|1576	51.9659057730173	0.432449350744607	0.957425502994853	0.378060377464176	0.566617139592411
Root154|3267	451.890906593868	0.912987833621286	1.65567381353818	NA	NA
Root154|486	0	NA	NA	NA	NA
Root154|653	10.0574098164959	-0.0735286209368373	0.950437812037856	0.823500615436219	NA
Root154|123	4.28812555025334	-0.336561951718425	1.07563689701158	0.326529888278974	NA
Root154|1614	2.25929021542069	-0.163289935970882	1.02786387268711	0.656578329356817	NA
Root154|830	7.80028979481156	0.0344187518391668	0.954580746907127	NA	NA
Root154|1100	0	NA	NA	NA	NA
Root154|126	0.608270442613264	-0.116909126741187	1.0176675239174	0.963912796350229	NA
Root154|3987	346.033157995862	4.80086057160391	2.10140336761785	NA	NA
Root154|1196	2.94952021007239	-0.267683157980041	1.04973907163608	0.471863224395102	NA
Root154|2735	158.723136348313	-1.21063002202847	1.30003351583411	0.0619479893100775	0.203828868052513
Root154|3361	1.98089949012108	0.220724732413143	1.05416446819968	0.0886057824025346	NA
Root154|142	17.3349175612851	-0.370207775545523	0.983802543020351	0.410649105530363	NA
Root154|2049	54.1888813331102	-0.211524830845798	0.862725138544106	0.650358978244975	0.758637340606072
Root154|2608	6.89376094367523	0.101312996730337	0.926469882986051	0.812218171809787	NA
Root154|3149	0.0369843174752772	-0.038300407954385	1.01376567379565	0.325639840860166	NA
Root154|3466	69.4890853124797	-0.140620445559023	0.867901851244172	0.758062231884223	0.829784396064757
Root154|3501	0.0422692073424946	-0.0404394222677413	1.01370001131344	0.325639840860134	NA
Root154|3629	915.311602545093	1.74196997529247	1.99619324141759	0.0230429024946684	0.0944462844414751
Root154|3979	6180.60182661985	1.99217971641954	1.72264795423988	0.0169128546681485	0.0772390237701848
Root154|3995	426.286415356013	8.58518547454183	2.29831070404843	NA	NA
Root154|4035	21.7507639411713	0.435874255995928	0.983048876454469	0.361125371310198	NA
Root154|4381	4.65176944937464	-0.0402942811903335	0.980890084256309	NA	NA
Root154|482	16.5218264191468	0.0579260656752294	0.923810747785911	0.887232816070996	NA
Root154|648	0	NA	NA	NA	NA
Root154|660	27.9317846481691	0.49597366218044	1.13099117348792	NA	NA
Root154|794	95.1762023871742	-0.47424768845339	1.01031575100877	0.294549276180394	0.492525019186888
Root154|543	4.39599756361944	-0.211820923726723	1.04085802684959	NA	NA
Root154|3240	42.969868126482	-0.615918378691203	1.15166665072389	0.148667985387177	0.356906508116945
Root154|1152	3.69767904822601	0.301158124327761	1.08602352933938	0.0335633992584111	NA
Root154|151	1.21654088522653	-0.141785355531374	1.02202109869505	0.831108266299735	NA
Root154|2088	2.04367464663765	-0.190601872578189	1.03078434774685	0.646955521619924	NA
Root154|2228	4.96345586294253	-0.374770363052163	1.09273630182664	0.269830258307695	NA
Root154|1077	0	NA	NA	NA	NA
Root154|2144	0	NA	NA	NA	NA
Root154|2258	1.99860288287215	-0.15918223108609	1.02657997876711	0.690036676480768	NA
Root154|3349	1.12318153642753	-0.138831258902873	1.02138093268091	0.854421132717285	NA
Root154|2537	39.9838139235556	0.562943758303944	1.22105614575219	NA	NA
Root154|256	997.914909113332	7.51507235171558	2.41501477576545	2.93947086050602e-05	0.00050769966276088
Root154|2591	9.15356692003276	-0.0468280476965933	0.940956068442171	0.888834042195465	NA
Root154|2592	2.29302768346719	-0.163837096244011	1.02803888639532	0.652351054241203	NA
Root154|2630	14.0508501213404	-0.183950958926654	0.916933693246768	0.677069088718039	NA
Root154|2631	9.7811599887028	-0.0914255798204206	0.93384802408089	0.79821845818639	NA
Root154|2657	11.152578387844	-0.394388076116004	1.04274670183315	0.230369860789755	NA
Root154|352	3.40795112514041	-0.221367740786463	1.04057718097626	0.492011134377568	NA
Root154|2010	0	NA	NA	NA	NA
Root154|2840	274.060692005918	0.613047047823029	1.12020671836084	0.190785643378964	0.392937106463377
Root154|3797	19.2444296446522	-0.51944156134163	1.03625839076282	0.264755315132325	NA
Root154|1979	5.520370023893	0.187693760469168	1.00065486490823	0.537979737668407	NA
Root154|2968	19.3728306535016	-0.382146695647605	1.02173014416027	0.312704040142852	NA
Root154|1387	2.37345988970055	-0.170953480228344	1.02917372111259	0.635430632119561	NA
Root154|1825	0	NA	NA	NA	NA
Root154|2626	5.13329044615684	-0.0807925326849379	0.974073629956741	0.762207913158438	NA
Root154|1025	8.29654051314617	-0.160855730892197	0.967423900289693	0.670814942207814	NA
Root154|3714	75.2029862358185	-0.382502764045541	0.925876301388421	0.429824764171549	0.603332008424284
Root154|1058	75.4586311813664	0.143933556220411	0.852136769082672	0.773506979062708	0.840828190384329
Root154|4107	11.974445189507	0.256161307685489	0.946550388194084	0.559453280477179	NA
Root154|184	1.39033244025889	-0.146544283170487	1.02313289123394	0.792422605183735	NA
Root154|2102	0	NA	NA	NA	NA
Root154|2587	2.11346036712473	-0.161074327081955	1.0271609127392	0.674662315913288	NA
Root154|2622	4.71663432474441	-0.28203270337022	1.05922950743722	0.359024986947935	NA
Root154|2649	4.36452696067188	-0.272898964208764	1.05566605439314	0.383189398909275	NA
Root154|355	9.61846291037966	0.0931213185923964	0.957639796314478	0.78897633385753	NA
Root154|3640	7034.29509706255	0.748086560129502	1.03872442255102	0.17956733305814	0.386398148425527
Root154|1653	3.29592334534646	-0.227484615656076	1.04154398095856	0.491980326277406	NA
Root154|125	8.46740652517991	-0.282675596329643	1.00031969073181	0.367360808266274	NA
Root154|1426	8.74023336075255	-0.0999026572655373	0.949778529429871	0.78462191171064	NA
Root154|170	5.73694473055802	-0.10047699247713	0.96647956276002	0.683221329507422	NA
Root154|171	2.91124085878869	-0.208978556202702	1.03675188490486	0.541594532675751	NA
Root154|2328	862.316963459772	1.94798701442926	2.58455448038084	NA	NA
Root154|2954	8.83407601427173	-0.406888506195049	1.11804360176079	0.165724578775043	NA
Root154|3237	0.0434478887580903	-0.0408902702199209	1.01368887503115	0.325639840860128	NA
Root154|3368	21.1915771369401	-0.149929285630201	0.920199373031789	0.706723814450811	NA
Root154|3615	3.25828224605926	-0.286597853972289	1.05596443545284	0.429664132276715	NA
Root154|3716	10.5921907279263	-0.341940806355156	1.01844345167283	0.264917866853301	NA
Root154|4033	0	NA	NA	NA	NA
Root154|4036	0.0422692073424946	-0.0404394222677413	1.01370001131344	0.325639840860134	NA
Root154|4356	0	NA	NA	NA	NA
Root154|4378	0.825509886403715	-0.127785469302606	1.01929033166143	0.945356811181904	NA
Root154|4387	3.48187020211474	-0.236204681495796	1.04397418896979	0.469898345328989	NA
Root154|3183	33.4345838563091	-0.213936276883936	0.889339375638344	0.639380875502453	NA
Root154|2378	13.3273090095436	-0.00620326776355629	0.932587501163045	0.979474582217921	NA
Root154|3663	0	NA	NA	NA	NA
Root154|1767	9.48879554096275	-0.294672348364001	1.00222155567649	0.323197043557161	NA
Root154|1768	0	NA	NA	NA	NA
Root154|1835	6.47299979998949	-0.08456702667611	0.982150844374634	NA	NA
Root154|1836	9.19097531453431	-0.0401306276074284	0.948028959463083	0.900475989477431	NA
Root154|2085	5.80396066713604	-0.449697763278181	1.13092761324542	0.198006841850423	NA
Root154|2090	1.84921587376386	-0.156689332735929	1.02583238388931	0.711268699695915	NA
Root154|2091	9.21490482035403	-0.632706608021829	1.26800133007564	0.0828963509802568	NA
Root154|3522	13.8363209918875	0.0189661264534814	0.881682975885442	0.971881063745699	NA
Root154|1350	31.2474168416027	-0.119395259962728	0.881657704622962	0.785422896334309	NA
Root154|723	1.66957917625469	-0.153029310073004	1.02480869963223	0.739898746740992	NA
Root154|2949	2213.9527336234	3.16444841965324	1.47182552373948	0.00164272309594297	0.0125668316839637
Root154|2360	7.83230384615062	-0.024103085711493	0.907251609733583	0.949530115883534	NA
Root154|3224	4.04402113924273	-0.0729977343535716	0.955615938950696	0.900445771578343	NA
Root154|1341	20.9074092898381	0.648443727111674	1.10748119429618	0.188957404615094	NA
Root154|4038	28.6786154068352	-0.288661385369616	0.915475789697416	0.521714806409304	NA
Root154|4047	3.50834420942705	-0.185658753711469	1.03418678802454	NA	NA
Root154|3710	706.132550815121	4.44080972303	2.51363288049928	0.00134502568058276	0.0108309962699559
Root154|632	639.470358203921	3.08520709790057	2.83445272239562	NA	NA
Root154|1085	0	NA	NA	NA	NA
Root154|2545	3.95732196985466	-0.199959860204841	1.03765107025584	NA	NA
Root154|1967	13.84397451422	-0.286558695875209	0.949364270866891	0.520858476659559	NA
Root154|2270	1.52169146432981	-0.149691450924263	1.02392498220766	0.766475837561929	NA
Root154|2761	729.09584572681	0.42585506754343	0.909107439356249	0.405829539462754	0.577599251514431
Root154|2762	3658.95811907424	1.10753346692517	1.27626865829688	0.0785298053633177	0.243960613615992
Root154|161	0.0868957775161805	-0.0577399820395196	1.01361863689616	0.452897079958168	NA
Root154|2563	20.6639895148953	0.520070719464245	1.12683696570723	0.17630420953291	NA
Root154|2789	0.0434478887580903	-0.0408902702199209	1.01368887503115	0.325639840860128	NA
Root154|3512	1.96196593641129	-0.158622112892281	1.02640842042868	0.694905287476899	NA
Root154|4345	2.21905904851663	-0.16273678338023	1.02768533877766	0.661205581387029	NA
Root154|589	0.12798630344308	-0.0681668695410287	1.01393608223692	0.538396308135444	NA
Root154|1499	27.5393361431197	-0.251505166022946	0.895471625592514	0.590571353917741	NA
Root154|1500	832.949705986389	3.67197775289406	2.19651765188527	NA	NA
Root154|1834	0	NA	NA	NA	NA
Root154|2349	0.0422692073424946	-0.0404394222677413	1.01370001131344	0.325639840860134	NA
Root154|252	25.3100950204324	0.641074587534511	1.1735987037695	NA	NA
Root154|2535	639.488040582081	5.32801952384173	2.34822552853393	0.000421070072183681	0.00405774851058556
Root154|225	0.0369843174752772	-0.038300407954385	1.01376567379565	0.325639840860166	NA
Root154|2750	1.12964510771035	-0.139082074746304	1.02143316882744	0.852756733121733	NA
Root154|78	4.73220165560801	-0.0535851429267916	0.975815117818149	0.832251925763285	NA
Root154|2237	23.7747711821752	-0.502711904026252	1.07884220293956	0.208991762084056	NA
Root154|4330	10.6691654378019	-0.268101978184134	1.01404631365591	0.351635976865941	NA
Root154|4364	18.7369481633228	0.12984564736295	0.93185449867484	0.745480389879487	NA
Root154|2752	7.69247034939422	-0.371572586640997	1.09908396487153	0.204837655287384	NA
Root154|2406	0	NA	NA	NA	NA
Root154|440	11.1130781875005	-0.107105970720946	0.910324493072965	0.802073694551239	NA
Root154|2025	3.5236670678298	-0.233500746072218	1.0434858701033	0.470532499935341	NA
Root154|2192	6.8804607997854	0.0534911944273108	0.947557975452931	0.890304201410503	NA
Root154|3876	23.0444772243636	-0.486236918965715	1.0693408631001	0.221426259639649	NA
Root154|143	22.0974668742298	-0.298325901078139	0.958105661762537	0.46071164389418	NA
Root154|2824	1080.89736714493	0.724304312212565	1.11186111582855	0.173404821242662	0.379120733299783
Root154|3484	10.2311857237279	-0.234956170288087	1.00123444687722	0.382388646676469	NA
Root154|3780	8.70647120346307	0.101428975411861	0.94783902762545	0.793471093275345	NA
Root154|473	5.88846630930709	-0.0866995308498335	0.972867997679803	0.706297105364541	NA
Root154|4335	62.0481746746671	0.117204976007961	0.848043554463391	0.812652178469569	0.864070757504893
Root154|1273	146.777783450874	-0.391508052068322	0.970797355233733	0.378670604727608	0.566617139592411
Root154|4390	21.1707250803661	-0.123278197570339	0.882105816220189	0.78489408172298	NA
Root154|3879	795.107833956319	0.778535848307167	1.28175330970912	0.108827615304313	0.301368780842712
Root154|894	6.21282492395423	0.0317848934584543	0.948741554596802	0.936242288563054	NA
Root154|1379	8.16552145305395	-0.248457758105991	0.976290118689899	0.43622722342254	NA
Root154|198	16.9446979007664	-0.148319022968168	0.929509533886948	0.699416215098893	NA
Root154|2892	10.2618992122993	0.126696797253045	0.924235873318436	0.768954004256896	NA
Root154|3401	13.7761177712475	-0.175580218823714	0.960144834800362	NA	NA
Root154|207	0	NA	NA	NA	NA
Root154|2675	0.132059966008072	0.180453899975228	1.03440410657398	0.189406284311792	NA
Root154|3604	35.4284195025059	-0.441778250850747	0.933993356404744	0.377708247771184	0.566617139592411
Root154|3732	66.6766227207917	-0.485162880121485	1.0218068944146	0.2790594071913	0.478061264458592
Root154|615	0.868957775161805	-0.129630166555172	1.01960676096059	0.93013789557538	NA
Root154|956	0	NA	NA	NA	NA
Root154|2610	1.73791555032361	-0.154588149497546	1.02522889720107	0.728922161566583	NA
Root154|1911	13.3147272342349	-0.481266664209859	1.06727349639865	0.178687279408591	NA
Root154|1806	2436.47417439296	0.227867635639412	0.847220478040225	0.656053213107454	0.758637340606072
Root154|2129	1081.32811602252	-0.670723805844686	0.951764791733743	0.21598019133135	0.419792678858994
Root154|3244	5.0885491068031	0.208588805230917	0.997883815691667	0.523597488461378	NA
Root154|3648	12.8993607600563	-0.403422049309876	1.00729502824418	0.371289143005064	NA
Root154|1460	8.57197390570984	-0.292347125225908	1.00236331580823	0.354829853540755	NA
Root154|3209	2.38963388169496	-0.165122542111636	1.0284647834307	0.641492111505848	NA
Root154|2869	14.7071847136507	-0.218608714488477	0.909885416387459	0.627698958907204	NA
Root154|3768	95.7754656028314	-1.0524290133391	1.25938587722633	0.0799508330757303	0.245878943931392
Root154|2513	2.39426555700044	0.132098503337886	0.995251493510215	0.591154111434839	NA
Root154|4385	0	NA	NA	NA	NA
Root154|3210	77.5400760297662	-0.567959423128689	1.0689708340049	0.216069761177423	0.419792678858994
Root154|2057	14.7068866052643	0.24965418960913	0.929435368446496	0.581319177021267	NA
Root154|2980	16.0159650846031	-0.250373450639686	0.931014391394442	0.577218067408364	NA
Root154|3440	35.3300552550272	-0.109190619573341	0.849106170861827	0.814654946209679	0.864070757504893
Root154|4168	0.295874539802218	-0.0931602305750018	1.01530825066108	0.756630271578282	NA
Root154|3841	11.8719268652229	0.0206273164241601	0.942966366251904	0.959978720488508	NA
Root154|71	1101.70612154832	0.203769429887797	0.843544251946512	0.697203639019983	0.788703562070665
Root154|947	2.21214295879687	-0.169961700789415	1.02854391548466	0.653008145307622	NA
Root154|3378	2953.69557161455	2.53236987751553	1.95326953619569	0.00826551657381572	0.0468379272516224
Root154|1543	17.6799322610137	0.261811423131782	0.941858515192014	NA	NA
Root154|1369	3.49180785884681	0.023152884354641	0.970547338722769	0.940964875510403	NA
Root154|1372	4.36967585987329	-0.23282708635446	1.01894295135323	0.553008144377608	NA
Root154|2950	1259.74969247843	1.25616212577108	1.44909976880957	0.055385746854162	0.188311539304151
Root154|3538	24.2109229807643	-0.0627437190562256	0.846909746909138	0.890229098234572	NA
Root154|559	862.670991879852	5.52913714348584	2.73345846524395	NA	NA
Root154|3898	4.46397851115865	-0.0431734564377327	0.97310863413602	0.864724265343015	NA
Root154|920	1.12964510771035	-0.139082074746304	1.02143316882744	0.852756733121733	NA
Root154|3242	7.45446243466771	-0.144197805208736	0.981687587819164	NA	NA
Root154|437	7.86947719952085	0.258632927867473	0.998213932642247	0.474012222563128	NA
Root154|2119	611.115155271536	5.12630922633831	2.26739347931509	NA	NA
Root154|2121	15.2469561236761	-0.303457038459375	0.953104418625061	0.499289747862261	NA
Root154|1308	7.85967909873585	-0.256257931489481	0.992585435768534	0.410561986702299	NA
Root154|1557	36.9145071401911	0.373344795689828	0.981635102876564	NA	NA
Root154|3985	0.868957775161805	-0.129630166555172	1.01960676096059	0.93013789557538	NA
Root154|4044	1.3457058700852	-0.145369374235623	1.02284977492338	0.801829841966883	NA
Root154|690	7.88908371649605	-0.440906676655842	1.07119257879789	0.308694293150641	NA
Root154|307	4.89300925616757	-0.301211824444096	1.05540788384882	0.387600463049418	NA
Root154|4121	5.64061133447499	-0.401895057962405	1.10694784210764	0.230537431035237	NA
Root154|2911	6.35392459051153	0.109646049521553	0.976186123034115	0.720377784660942	NA
Root154|4027	0	NA	NA	NA	NA
Root154|587	17.9858711160386	-0.560002174900187	1.14016484955652	0.0985469181584621	NA
Root154|673	0.477926776338993	-0.10859087543675	1.01668167143565	0.892699268822205	NA
Root154|1549	9.2743167391051	0.49978958707966	1.17243919458507	0.0989030619769068	NA
Root154|2549	7.68156337768053	0.00594294421420692	0.956370543905051	0.991239920553985	NA
Root154|1044	59.8427136751776	0.0546775929147301	0.852173856823715	0.916368253440244	0.937821690811755
Root154|2520	3.29749462464944	0.0804689261102642	0.990978658053859	0.7866478797148	NA
Root154|1645	626.580422157119	6.8827319289263	2.15956806825917	NA	NA
Root154|2971	0	NA	NA	NA	NA
Root154|3581	12.6231401867833	0.0563457219585712	0.921625320968179	0.897380987236396	NA
Root154|2970	0	NA	NA	NA	NA
Root154|3823	10.7828979370139	0.244688129390146	0.987664352630601	0.508978381234606	NA
Root154|1997	1.73303750104228	-0.154507421323166	1.02520564129337	0.72965481418873	NA
Root154|2003	8.62234379079996	0.350605948852902	1.05637551057558	0.287094354684041	NA
Root154|3030	16.5843330486308	-0.240906227593354	0.991500634073142	0.472559890343423	NA
Root154|3083	795.561748651141	0.831109608162799	1.5351876669818	NA	NA
Root154|3093	23.717925665304	-0.32511072683325	0.985135394994269	0.406660096463214	NA
Root154|390	540.558479685687	8.0066503662621	2.23936133763099	NA	NA
Root154|4145	1.91224472367418	-0.138470476449629	1.01345053411422	0.784700768362313	NA
Root154|4343	7.14626807365962	0.0608103336321697	0.967268442516837	0.848837676995435	NA
Root154|469	1.80123769952788	-0.155769317619727	1.02556658561507	0.718868722573954	NA
Root154|474	6.89938366279664	0.119291365540649	0.97535325110818	0.718279871584506	NA
Root154|708	0	NA	NA	NA	NA
Root154|786	0.597033969471653	-0.116425958268375	1.01759899168456	0.959270923551881	NA
Root154|3602	20.8079360265234	-0.201940476712852	0.942537405005101	0.623237053072259	NA
Root154|2977	22.3600957947778	-0.0419964221461977	0.85639634460187	0.92390626987085	NA
Root154|2897	25.3739157507545	0.0392034552786352	0.848247495127133	0.94010998223081	NA
Root154|1755	2.35478542723552	-0.224078019496288	1.03767551368291	0.573270215440688	NA
Root154|2147	10.431437363244	0.170187306484463	0.925576364235937	0.697942898821781	NA
Root154|1352	6.80338707918514	-0.491219720177906	1.15788529234357	0.156981693593138	NA
Root154|2148	8.73584968572483	0.190882193454888	0.928312321693407	0.660335002886951	NA
Root154|2413	608.644086269174	0.945860092205928	1.34634398247594	0.088747228872452	0.261121654182407
Root154|1966	4.4389946343074	-0.00456889305197835	0.973451403139419	0.932250828030179	NA
Root154|2763	1683.37723886909	0.980089704666465	1.2987333131943	0.0931104619455018	0.268406799352362
Root154|526	2.25604336599191	-0.163291469944936	1.02786291884148	0.656736058407111	NA
Root154|3255	6.10893542427502	-0.397100792644918	1.10630672452411	0.221553467800065	NA
Root154|461	5.61968395198479	0.211899567100789	1.01044738598907	0.476736291953074	NA
Root154|4277	2.95884451397462	-0.171781320982503	1.03080553929378	NA	NA
Root154|309	5.62080275456062	0.178714610970603	0.997150299526167	0.560919938409372	NA
Root154|847	6.67696693535415	0.493041666112466	1.20059578474049	0.0208469011943245	NA
Root154|1238	8.8939667716873	0.191870463124531	1.00052502308336	0.514419640030575	NA
Root154|1831	11.6157144655574	0.472745342404026	1.03403589391937	0.282916843201309	NA
Root154|2089	2.14057003968343	-0.166809296027183	1.02792411725964	0.66458501504194	NA
Root154|3342	12.1295805337297	-0.237882916046393	0.937685324201267	0.571353764393245	NA
Root154|1744	17.6087843179448	-0.313868473714996	0.986413025688499	0.402280882116249	NA
Root154|3248	54.2105871965047	0.394536759525199	0.997837233857774	0.371795388928224	0.56321479708929
Root154|2878	5.9044787220357	-0.449976574495038	1.1314613675882	0.195456254133238	NA
Root154|2667	7.83738441965666	0.0560646453421868	0.959295436872409	0.86724975079298	NA
Root154|295	5.94269847036323	0.403327413232155	1.14238185820486	0.0093320161554675	NA
Root154|3274	3.63515183145454	-0.189639237874439	1.0351212624516	NA	NA
Root154|674	6.46103134302016	0.070464728166041	0.968130349232272	0.824528773278188	NA
Root154|2450	3.24493964468755	-0.224443222620517	1.04075661678718	0.498997857365954	NA
Root154|2202	4.80402580932255	-0.0630381595560856	0.973014276521875	0.808762499936381	NA
Root154|2759	2.86756065803396	-0.170775844074038	1.03044254558046	0.593489412101126	NA
Root154|595	2.73174485060708	-0.198578769311619	1.02326533210482	0.62767985161203	NA
Root154|2391	559.754626470693	4.0411619014873	1.87066573532894	NA	NA
Root154|3115	5.83663451278472	-0.434516868976444	1.1232912717665	0.205646950120528	NA
Root154|1515	3.55875388328274	0.211822260549979	1.02435755275156	0.410967068420322	NA
Root154|1809	1.47076464649226	-0.148526737100218	1.023625746533	0.776262333745993	NA
Root154|3832	7.24125632767531	0.131530259992337	0.929811431620243	0.757557288470751	NA
Root154|2864	14.4957574688598	-0.474016670346807	1.08217811037984	0.147277386836439	NA
Root154|2995	12.2931035426859	0.0225183276981922	0.917568062896496	0.95910425092427	NA
Root154|4095	0.695166220129444	-0.121599979114709	1.01831732245309	0.996426381988937	NA
Root154|4298	37.4471016880781	-0.229013587371742	0.884310425694217	0.625289167559355	0.743493428332371
Root154|155	1.43715304964482	-0.147719377897422	1.02342273003789	0.782829804214261	NA
Root154|293	2.62069085523467	-0.168110213389953	1.02947938429954	0.616952130006956	NA
Root154|3706	0.475569413507802	-0.108429416110179	1.01666423700918	0.891286002958717	NA
Root154|3795	0.551857058283621	-0.113581778925203	1.0172490524693	0.935239420506929	NA
Root154|4059	0	NA	NA	NA	NA
Root154|608	0.738614108887534	-0.123804973432967	1.01864965094728	0.978404095541047	NA
Root154|2700	1.92332068429773	-0.190748409545793	1.0303341000679	0.661750665351047	NA
Root154|2734	3.40209477769331	-0.299272812515731	1.06019323037636	0.407700373593022	NA
Root154|281	10.6640556794852	0.365249080860284	1.04184023590195	0.314142874645196	NA
Root154|2870	53.3145288100592	0.0362782303461935	0.814795809332536	0.947676042097182	0.961820460635946
Root154|3700	3.96198715506758	0.166976000643516	1.00186445368743	0.558532411394062	NA
Root154|4327	49.8627510463908	-0.296751659393503	0.873407039754605	0.535425027282835	0.678426742644089
Root154|1463	320.047939959765	1.30674494528131	1.93697898201671	0.0335345150003013	0.125908731166775
Root154|3661	7.8530867422018	0.0425610705694089	0.943445248824364	0.915542890311785	NA
Root154|1351	26.228369289449	0.0759378947540737	0.846794361570216	0.880254109030506	NA
Root154|1322	27.2452497285003	0.0790190808089829	0.891146978706863	NA	NA
Root154|3796	94.6141432233758	-0.329853525728227	0.871228619931924	0.49941946300395	0.650307896507272
Root154|1205	0.702702032030267	-0.122167330078616	1.01839637094325	0.992416140017491	NA
Root154|2447	62.7526250718822	-0.825727975535502	1.12910119946557	0.135943124966622	0.346654968664887
Root154|2540	0	NA	NA	NA	NA
Root154|700	10.9015940536378	-0.704947542851428	1.34101338796389	0.0589170821294205	NA
Root154|2131	2.64119932016144	0.236210391439727	1.05962222607001	0.0699075798848924	NA
Root154|3363	0.0422692073424946	-0.0404394222677413	1.01370001131344	0.325639840860134	NA
Root154|3313	2021.33516872328	1.4117933907922	1.70955901592238	0.0387726564583895	0.140407489659967
Root154|4336	1890.45841032816	4.42942402764732	1.62436552607287	0.000228731578772764	0.0026412023813006
Root154|665	0.695166220129444	-0.121599979114709	1.01831732245309	0.996426381988937	NA
Root154|880	0.999301441436076	-0.134647936349997	1.02053263490329	0.888796942635608	NA
Root154|782	0	NA	NA	NA	NA
Root154|944	4.49003884427444	0.341405271897148	1.10597859355969	0.0204240830271429	NA
Root154|4317	41.5525896518799	-0.0668257604993153	0.85213708897608	0.879737635594002	0.91099734853389
Root154|1290	11.6402901154767	-0.257978217938293	0.952868443667187	0.54858518987937	NA
Root154|552	0.132059966008072	0.180453899975228	1.03440410657398	0.189406284311792	NA
Root154|2696	5802.68068050802	10.5600288486887	1.57057854255002	6.00970851769294e-13	4.0866017920312e-11
Root154|3504	0	NA	NA	NA	NA
Root154|403	44.9003884427444	0.74565321946752	1.50473982371153	NA	NA
Root154|1504	2.21214295879687	-0.169961700789415	1.02854391548466	0.653008145307622	NA
Root154|3585	1.2944511116347	-0.14399616860216	1.02252484309138	0.81263903280217	NA
Root154|1024	4.02448579150211	-0.00852443542490028	0.981436987895801	0.961735296961892	NA
Root154|4030	1.39488384230232	-0.146676157393622	1.02316455755614	0.791409228997874	NA
Root154|1373	2.2820037396125	0.247971855398821	1.06038652984937	0.112234672918543	NA
Root154|179	21.0972387193989	-0.327714776084711	0.936140820247686	0.454550040849334	NA
Root154|3886	4.00562075985845	-0.336133435709807	1.07446033478521	0.339886818261408	NA
Root154|4376	0	NA	NA	NA	NA
Root154|619	3.66019130400246	-0.063244292016092	0.969348227774273	0.920438302567388	NA
Root154|1563	5.38403150375312	-0.418862999216326	1.11393281800979	0.226974817119795	NA
Root154|3851	0	NA	NA	NA	NA
Root154|946	112.113841642335	3.59028741739401	1.87198550293637	0.00172945587710143	0.0129076463022692
Root154|1528	0	NA	NA	NA	NA
Root154|940	6.52157139213802	-0.344324234481887	1.08493907145139	0.24725622396139	NA
Root154|3391	5.85958971229062	-0.386154861552746	1.100611539424	0.234966894200786	NA
Root154|4111	88.4608608006083	-0.42853751927762	0.885427989056329	0.397996088904891	0.573114368023043
Root154|4394	8.24846983199321	-0.174816787135759	0.986123260516979	0.496067808600644	NA
Root154|317	0	NA	NA	NA	NA
Root154|4183	27.1270063784102	-0.172209089558375	0.92253498586302	0.678133886963329	NA
Root154|3874	6.65649101631401	0.0860668038314775	0.95925922735692	0.811501235624891	NA
Root154|84	0	NA	NA	NA	NA
Root154|3410	6.54189383991789	-0.155723620080991	0.969497788067692	0.561516001391444	NA
Root154|973	2.56766650443321	-0.049381466802227	0.987531273852103	0.969378324953641	NA
Root154|3861	19.1950376517246	0.0913028135650778	0.922829243738181	0.828941840683239	NA
Root154|1982	430.166960751944	7.53574803040082	2.4002311402618	NA	NA
Root154|3752	390.37330684961	4.90636428084233	2.47021604725888	NA	NA
Root154|2812	0	NA	NA	NA	NA
Root154|809	8.20009737370578	-0.392852284112367	1.1098528497796	0.182889970075818	NA
Root154|3173	0.0845384146849893	-0.0571441853357221	1.01360299324952	0.448022293727351	NA
Root154|2368	25.1668745431304	0.00136881756903491	0.915245589965201	0.994468703873194	NA
Root154|763	715.96051042688	6.08302877073254	1.82287009056783	NA	NA
Root154|2882	4.73364526582106	-0.287430125949787	1.06092786834124	0.353294803529315	NA
Root154|1176	0	NA	NA	NA	NA
Root154|1995	0.651718331371354	-0.119372647458617	1.01800130604689	0.984394561465753	NA
Root154|3096	15.7435042388574	-0.145014976675444	0.935915525981123	0.70052434975748	NA
Root154|542	9.39141411209317	-0.0478873744194854	0.948751443250988	0.882269082560874	NA
Root154|582	0	NA	NA	NA	NA
Root154|2292	40.3886701417913	-0.271424303140773	0.952558746991982	0.505912326057967	0.654584235829759
Root154|1559	867.051164162132	1.33636252886988	1.94211073488209	0.0337558043799035	0.125966782198176
Root154|1340	19.2388605532682	-0.0106253143891945	0.889805515596692	0.974718792735249	NA
Root154|3405	2.15335109507049	-0.165746132291586	1.02784308811169	0.664383358951118	NA
Root154|1332	0	NA	NA	NA	NA
Root154|3207	60.3264365085481	-0.602956177465806	0.974157438955315	0.251186294678397	0.456160274015367
Root154|3741	1.50053208167045	-0.149275611107598	1.02381495408456	0.770325507614424	NA
Root154|4219	5.79449844329733	-0.0821974809032567	0.972557738534729	0.717874994791193	NA
Root154|813	4.69638299250412	0.138462743061492	0.988406868656287	0.650368956551765	NA
Root154|814	40.9056181119205	0.917247074776722	1.78445646088411	0.00313689324476581	0.0208671594108335
Root154|4393	6.57671710961841	0.0872395904390959	0.952078118661908	0.817062367257361	NA
Root154|3308	33.3151974126615	0.683204869278999	1.08552436757964	0.187517656862862	NA
Root154|1738	38.8498575001061	-0.484700892453224	1.03163324214045	0.266057522487199	0.470598854803948
Root154|1990	150.163731593981	-0.828041749677374	1.09415063940725	0.138189580538622	0.349471170618332
Root154|1512	0.221905904851663	-0.0842744978788885	1.01471877934333	0.67839717479604	NA
Root154|1593	6.56897154909815	0.284318439721756	1.02616494309639	0.376851058273736	NA
Root154|2480	7.60247521472967	0.0375896375770675	0.936391901798912	0.92056251022896	NA
Root154|2481	13.950487363832	-0.255194890498898	0.96247539442312	0.497253370050603	NA
Root154|3810	2.17239443790451	-0.161977456407894	1.02744544518064	0.667211345531276	NA
Root154|2402	1.11599309554113	-0.138694096667968	1.0213486349295	0.855835438967199	NA
Root154|2304	2.08549866038833	-0.160618118602483	1.02701938546601	0.678349535244886	NA
Root154|1050	1.47942225698731	-0.148746639936332	1.02368102396708	0.774523739080373	NA
Root154|1610	10.0443040953	-0.219893693168577	0.999192204994949	0.404527743037843	NA
Root154|3188	0	NA	NA	NA	NA
Root154|2731	29.1884553159826	0.146134271322272	0.880029821352889	0.760784571055142	NA
Root154|893	0	NA	NA	NA	NA
Root154|158	0.782061997645625	-0.125836678105008	1.01896937651357	0.961415712496309	NA
Root154|512	42.963956616076	-0.266415803534026	0.872954239562648	0.584130709133622	0.714975987979553
Root154|2793	29.418564565924	-0.297658163305052	0.95028548153468	0.473497719317127	NA
Root154|3264	5.70215619664814	-0.422854214953869	1.11704002003259	0.215880389941452	NA
Root154|1658	13.9855406890975	0.222266671837685	0.970608367414142	0.565859270907592	NA
Root154|3910	22.4337315960046	0.0722394818964606	0.861099206528487	0.881797137397812	NA
Root154|59	18.4032396375124	0.00783242515093771	0.874358799118967	0.99197442040995	NA
Root154|738	6.77476949122284	-0.488228515132955	1.15602727351527	0.158779967718643	NA
Root154|3630	1.97202372813731	-0.158773181790758	1.02645472890246	0.6935716955299	NA
Root154|496	9.12533968245904	-0.483931679467782	1.16120479386921	0.12723325066946	NA
Root154|216	0	NA	NA	NA	NA
Root154|2255	3.85861132956086	-0.243620117007772	1.04672530354037	0.43982165178401	NA
Root154|2677	24.3157552616272	0.307105797759101	0.931941204737483	0.511488114068373	NA
Root154|681	480.324743268721	-0.167266343729594	0.806547287071949	0.732491396951357	0.818037837471223
Root154|1735	5.64936676754744	-0.423280232408294	1.11704751671422	0.217021507562311	NA
Root154|137	0	NA	NA	NA	NA
Root154|159	0.477926776338993	-0.10859087543675	1.01668167143565	0.892699268822205	NA
Root154|3140	4.95130833565968	-0.0252652260589348	0.979355553835474	0.86820981177403	NA
Root154|3145	0	NA	NA	NA	NA
Root154|4066	0.0422692073424946	-0.0404394222677413	1.01370001131344	0.325639840860134	NA
Root154|4113	19.1175930552647	-0.14148828711883	0.888200533047859	0.753620818103138	NA
Root154|4353	2.78976768460465	-0.170023690367217	1.03016063303925	0.600592112394284	NA
Root154|4386	1.81223155628858	-0.156024644340481	1.02563860464404	0.716897293599638	NA
Root154|649	2.04205077163024	-0.159902933421928	1.02679973811554	0.684121537662231	NA
Root154|2334	0	NA	NA	NA	NA
Root154|1529	4.07862697732127	-0.0683505501070898	0.967574982028432	0.899432011641955	NA
Root154|1713	0	NA	NA	NA	NA
Root154|560	2.31554027613139	-0.176868825902499	1.02977841067159	0.633802028142939	NA
Root154|314	12.0657587552273	0.312006660225494	0.946354200863946	0.49579597420173	NA
Root154|854	75.9966006813807	-0.722358428774115	1.09601794341985	0.173453930267875	0.379120733299783
Root154|2712	7.94351749899758	0.0529696807825758	0.950005846329006	0.882652282329461	NA
Root154|2713	2.84253729051486	-0.204694613583433	1.03577241819835	0.552169480373911	NA
Root154|1659	0.972191768877376	-0.133703587207722	1.02035015346173	0.896807959588595	NA
Root154|932	0	NA	NA	NA	NA
Root154|2033	20.9650452694778	-0.174655655817673	0.873010090251871	0.706861181253854	NA
Root154|2490	32.1455503811756	0.228043854498035	0.890904389830919	0.631132868810537	NA
Root154|1694	6.54372864023873	0.153490992046994	0.965361625779044	0.676239921935345	NA
Root154|4081	9.35373196132313	-0.615148003383401	1.2542600884731	0.0856850128290029	NA
Root154|196	3.54261129471137	-0.23787891243729	1.04452228369106	0.464306973246233	NA
Root154|197	13.8670035037167	-0.488108424865854	1.0922413671364	0.153112045454278	NA
Root154|1572	15.1797324192821	0.392551359680831	1.02933972068721	0.333740450313354	NA
Root154|2816	9.53971154661902	-0.291896114931004	1.00223177120705	0.325503505059345	NA
Root154|3039	0	NA	NA	NA	NA
Root154|1992	5.04998276008973	-0.295362951359556	1.06408934942838	0.332656540652049	NA
Root154|2175	1.25881009256902	-0.142881503907361	1.0222721894617	0.821168482555964	NA
Root154|3727	18.1994613488437	-0.00654511731890227	0.900955864424838	0.981359792141425	NA
Root154|1687	2.91652574865591	-0.209250400095883	1.03681758837412	0.540858047379573	NA
Root154|1030	0	NA	NA	NA	NA
Root154|1367	9.03851927814638	-0.530785539200846	1.13183723232944	0.220427193697578	NA
Root154|3756	2.2086538857762	-0.171253185627071	1.02870066828163	0.651707704347554	NA
Root154|1262	18.1872979411904	-0.370281211212922	1.01219019904637	0.331932048642797	NA
Root154|3270	16.5001331870406	0.0366965801039179	0.934999245688496	0.927910375982199	NA
Root154|1695	6.99378189094114	-0.13352527464934	0.97819484586429	0.591230952429954	NA
Root154|1283	9.21064633486289	0.158371360500984	0.970183768231686	0.655489346377629	NA
Root154|3447	12.2444129841348	-0.352450566757777	0.987861835857471	0.424929746423626	NA
Root154|1852	0	NA	NA	NA	NA
Root154|2054	0	NA	NA	NA	NA
Root154|3277	22.6278808948704	-0.185767063778743	0.935588651361988	0.636181000880017	NA
Root154|815	103.53360999435	-0.719062182568064	1.11302164773503	0.159845048485135	0.367499815451447
Root154|3926	476.445924199139	1.30084051514613	1.95453866351403	0.0330166685602424	0.124729636783138
Root154|479	4.6807555249169	-0.0560130134999872	0.972942411569929	0.828509172739076	NA
Root154|2326	413.540833349953	1.35372065094565	1.62282033715442	0.0431217026159505	0.152546138733883
Root154|2515	2.19799878180972	-0.16237665314972	1.02757184290438	0.663984175389776	NA
Root154|287	2.1081060960908	-0.161033460913928	1.02714678094095	0.67515100625612	NA
Root154|3553	29.0065792361916	-0.135963460283317	0.871903301840373	0.768199962594827	NA
Root154|1866	18.9280074196285	0.250065949491283	0.9762353294405	NA	NA
Root154|1867	7.40447999053409	0.115047435902412	0.973191528279044	0.730791043724974	NA
Root154|4367	1.26807622027484	-0.143172654820288	1.02233775344638	0.818960832086082	NA
Root154|1724	28.952530133031	-0.799997409163254	1.36471737341083	0.0346346592848527	NA
Root154|3584	4.05323432663963	-0.336109213820686	1.07463017357521	0.33772644592075	NA
Root154|776	18.525811216053	-0.585984949517951	1.15681755074843	0.0890363714763709	NA
Root154|4231	0	NA	NA	NA	NA
Root154|2193	21.5648590676141	-0.228359231308551	0.951847787345795	0.551338890246566	NA
Root154|1599	18.4203255784992	0.432868146201041	1.07940712980902	NA	NA
Root154|1600	503.371164769889	4.9354284896999	2.58253264050014	NA	NA
Root154|1522	2.11463904854033	-0.161092692659535	1.0271666579627	0.674510987829306	NA
Root154|675	108.620388551614	0.150600256451176	0.877598758187654	0.754491414238463	0.828992361784452
Root154|4295	18.1984726519053	-0.194799660251577	0.932575598516215	0.620485454348945	NA
Root154|864	29.5939388363268	-0.37665726534773	0.942083990069897	0.430022127129113	NA
Root154|1036	9.89839325387521	-0.426928872594327	1.13059155602521	0.142581919196404	NA
Root154|3993	3.88480307411129	-0.253738682298348	1.04927228808094	0.427082969652682	NA
Root154|3969	17.8951917287187	0.362082406248772	1.04746193192793	0.300684847012772	NA
Root154|3766	1.12964510771035	-0.139082074746304	1.02143316882744	0.852756733121733	NA
Root154|3643	6591.01541659557	0.167881308209514	0.815708760236986	0.750851389419827	0.828992361784452
Root154|889	18.7956136038701	-0.413094007619635	1.00091528721001	0.36571522236836	NA
Root154|2868	13.9167192331783	0.0477399001979656	0.900479219533489	0.919620743488593	NA
Root154|318	0	NA	NA	NA	NA
Root154|1619	1.2099325201402	-0.141659027832638	1.02199058772972	0.832391578257697	NA
Root154|3587	0.0868957775161805	-0.0577399820395196	1.01361863689616	0.452897079958168	NA
Root154|3707	16.8203205114432	-0.581529461198325	1.15401141192085	0.10239010656524	NA
Root154|1827	6.52882190354875	-0.157802930989264	0.96915040941742	0.558515290937937	NA
Root154|2151	0	NA	NA	NA	NA
Root154|2871	11.9900300431593	-0.443855630211866	1.04013415601661	0.324352505053687	NA
Root154|2707	6.50713125819263	-0.191648087204569	0.976662482988133	0.52729958051688	NA
Root154|3077	0	NA	NA	NA	NA
Root154|1099	1.55334133396164	-0.15048475081855	1.02412882781587	0.760322353332389	NA
Root154|1505	4.03135998597193	-0.260097129209936	1.05130293714146	0.412554735917742	NA
Root154|3723	4.73988300618525	-0.0153826747956976	0.979425338592052	0.898651388955876	NA
Root154|432	32.1904265637528	-0.0190319657459704	0.8584472160605	0.961103681173979	NA
Root154|4275	0	NA	NA	NA	NA
Root154|4276	1.25998877398462	-0.142916171617026	1.02228005757117	0.820899290637985	NA
Root154|4094	0.0739686349505544	-0.0543039999440661	1.01353998344767	0.425171036291765	NA
Root154|1890	22.5472477533436	0.313412385995864	1.02153222917186	0.378968363369082	NA
Root154|2111	1.18349815920887	-0.140927977716659	1.02182709786232	0.838665882032967	NA
Root154|4052	8.54785371898469	-0.594422365762851	1.23462504757721	0.0981219872325876	NA
Root154|1805	220.341379171178	-0.795019826117501	1.04035988793389	0.157453053312681	0.367499815451447
Root154|2130	246.151297676043	-0.60704735677552	0.933054702646767	0.258239984429986	0.464831971973974
Root154|1090	0.0868957775161805	-0.0577399820395196	1.01361863689616	0.452897079958168	NA
Root154|1146	0.738614108887534	-0.123804973432967	1.01864965094728	0.978404095541047	NA
Root154|1361	45.3870460104201	-0.0782369658264338	0.868747975797871	0.859690375997766	0.891746627306158
Root154|1419	0	NA	NA	NA	NA
Root154|4238	0.464961280767441	-0.107695141751547	1.0165857847542	0.88485084059097	NA
Root154|1302	1.47942225698731	-0.148746639936332	1.02368102396708	0.774523739080373	NA
Root154|3561	41.6664374765679	0.10294419223561	0.84294434378829	0.838251988843353	0.878442152692007
Root154|1607	224.439959042736	-0.318588625223996	0.839818278475239	0.525371011099189	0.675436481865941
Root154|8	17.5443321447152	-0.288585606580266	0.984437648999345	0.428985459347039	NA
Root154|2291	0	NA	NA	NA	NA
Root154|1888	4.82954944766018	0.195160438148146	0.993829211231606	0.551435690773953	NA
Root154|3596	0.0422692073424946	-0.0404394222677413	1.01370001131344	0.325639840860134	NA
Root154|3407	2.02892195243974	-0.159696167939152	1.02673619495923	0.685845950893858	NA
Root154|2457	5.86363646869754	0.0535451975309897	0.951062725647388	0.887898339067659	NA
Root154|2458	60.6994017626948	0.325547788907585	0.908587389774336	0.504558135395994	0.654215209454127
Root154|1	0	NA	NA	NA	NA
Root154|2241	2.2158423266626	-0.16263747403696	1.02765517092406	0.661834226886015	NA
Root154|3923	0	NA	NA	NA	NA
Root154|729	131.263561788358	0.491185388046474	1.01650764935354	NA	NA
Root154|335	16.936763957466	0.348141835090543	0.979148525380357	0.420912351126074	NA
Root154|3196	0	NA	NA	NA	NA
Root154|4209	29.0473587416487	0.202808871023363	0.852830784085823	0.683723914758658	NA
Root154|682	0	NA	NA	NA	NA
Root154|2219	38.493609070187	0.274860997082245	0.923140349531287	0.544820318258437	0.686444929578606
Root154|61	2.28846731089531	0.246957382126536	1.05948681539841	0.111916336815314	NA
Root154|2739	34.9093623690247	-0.5659499109438	1.08814194081819	0.194766481802307	0.396003610840572
Root154|642	2.41296618700102	-0.182686132936154	1.03090692173859	0.616947784636822	NA
Root154|1629	5.12088898579599	-0.349204708050453	1.08305850861273	0.283613647931237	NA
Root154|1548	26.5269912951661	-0.130745502936523	0.87255119266446	0.776341471441443	NA
Root154|4075	11.7939649028837	-0.428683887014211	1.03881244762012	0.221614924138699	NA
Root154|3205	3.2426045638395	0.0939348218132146	0.986759092512588	0.71520690423495	NA
Root154|1107	2.5984592319573	-0.191286215825207	1.03278041864852	0.589185414699637	NA
Root154|3380	9.20844061592511	-0.0528484778171193	0.96021935617724	NA	NA
Root154|3089	5.25766345083913	-0.0388288095277951	0.97930905198727	NA	NA
Root154|3159	0.0369843174752772	-0.038300407954385	1.01376567379565	0.325639840860166	NA
Root154|393	3.0569940010728	-0.269611594152043	1.05061619199479	0.461460141302873	NA
Root154|658	27.4212020637149	0.316574750511652	0.965740334654889	0.469143462111831	NA
Root154|2908	16.7183892517577	0.463223777405555	1.05606875472507	NA	NA
Root154|2886	7.60319039936533	-0.264471716848562	0.979217618333188	0.444270208993332	NA
Root154|3272	5.37794265396462	0.105240303757945	0.977170215857788	0.742926567736485	NA
Root154|458	17.6248402713824	-0.300136209100103	0.985634485665861	0.416143636141333	NA
Root154|998	88.854535633633	-0.413853405765001	0.981918268003375	0.352337158316811	0.54749664209546
Root154|2498	431.394937693623	4.68404822418802	1.92408942721558	0.000396717587259607	0.00398018300660459
Root154|3304	53.9150390825681	-0.154844633088466	0.833182415235281	0.748350975773908	0.828992361784452
Root154|1047	18.5367769395481	-0.217621786345965	0.950768167191216	0.569873982760241	NA
Root154|1075	11.2946491208813	0.375566712819188	1.06739090965257	0.258732935017528	NA
Root154|4088	7.05466544382835	0.0402735133096752	0.943901850012792	0.913568069089373	NA
Root154|968	0.0857170961005849	-0.0574430029575548	1.01361076123648	0.450464868702845	NA
Root154|1532	6.07317847961157	0.0726546454788224	0.952022773444824	0.84686845815619	NA
Root154|1884	2.9776383248509	-0.216537799981843	1.01362108916075	0.631663810837954	NA
Root154|1872	3.31711116941651	-0.228376074062304	1.04179350248534	0.489557011450881	NA
Root154|2408	7.52741806246009	0.457548195752744	1.18033510070024	0.00459762024932992	NA
Root154|3406	6.16957620506819	-0.129290209284173	0.978907888452274	0.639264079642012	NA
Root154|923	0	NA	NA	NA	NA
Root154|924	3.2383907491727	-0.223084471073188	1.04045539484637	0.501081343096147	NA
Root154|1946	84.3808654931422	0.673794753234972	1.28818105924735	0.0776576468411092	0.242482040136525
Root154|1837	0	NA	NA	NA	NA
Root154|2432	0	NA	NA	NA	NA
Root154|3738	32.0896945850945	-0.920842453846046	1.34499588922806	0.0908708223469403	NA
Root154|3323	6.8988573918333	-0.15769347250973	0.983688849384675	0.57203370181339	NA
Root154|3953	8.74711394685476	-0.0201525467624592	0.948170861968716	0.946917878330111	NA
Root154|2191	10.9083037321271	0.40850135786755	1.11379890454527	NA	NA
Root154|2301	2.60148199482061	-0.192115576623196	1.03292361838443	0.58787531580115	NA
Root154|3296	1709.18329138164	5.79276705338388	1.56203926426793	7.24904341539707e-06	0.000164311650749
Root154|1381	3.21851648872652	-0.22306314424001	1.04039220959713	0.502457775699445	NA
Root154|1939	15.224799581488	-0.220731938702318	0.975967161292982	0.523879488271805	NA
Root154|1955	386.345278444165	5.24603101953891	1.87744924088458	NA	NA
Root154|684	60.394701407846	-0.364270233407253	0.964515261490366	0.404499070815263	0.577047625498697
Root154|2242	6.06327322213609	-0.091931090172655	0.974293158028196	0.691344630614194	NA
Root154|2904	65.198862505077	0.254431732200509	0.889260521768248	0.598286844637421	0.723619661893481
Root154|3685	40.5674208429722	0.0537409961576919	0.855694382340186	0.915676601461532	0.937821690811755
Root154|857	14.3203412939471	-0.495860606972212	1.09820829683006	0.146827221965747	NA
Root154|1588	0.0434478887580903	-0.0408902702199209	1.01368887503115	0.325639840860128	NA
Root154|617	42.1448128759684	-0.118808226130664	0.865136921355344	0.795436956829853	0.858566874038572
Root154|2392	1947.12069270895	5.24382075377224	1.49846627477625	1.75073190649594e-05	0.000351701031518259
Root154|366	7.32302713365653	0.0292004549262011	0.944439201915189	0.943324276334602	NA
Root154|939	0.676307317479914	-0.120663642657611	1.01818094263333	0.995551432357782	NA
Root154|1027	6.04408980939084	-0.391938185934374	1.10375160828755	0.226499896482252	NA
Root154|3535	5.83381093732021	-0.11405944716779	0.977135579741639	0.676340411226876	NA
Root154|3698	6.59930651102139	0.136000920576791	0.972321187496894	0.685728284225271	NA
Root154|375	5.79500490777381	-0.00805950776818205	0.950546661483959	0.985378210402998	NA
Root154|1733	34.0966747730291	-0.749783021785522	1.24686499819187	0.0934160919314593	0.268406799352362
Root154|3387	10.5847744178733	-0.127557608774058	0.937906333827972	0.724600031539768	NA
Root154|65	28.9859109648838	-0.186901465081079	0.87885195858052	0.684811995980279	NA
Root154|850	0	NA	NA	NA	NA
Root154|3094	1.39606252371792	-0.146705825369197	1.02317182569099	0.791168389792458	NA
Root154|3562	20.8986930719984	-0.228248070183635	0.880157389396151	0.627315009765682	NA
Root154|3793	2.09947951375653	-0.16444596521609	1.02750847150955	0.67202995005622	NA
Root154|454	2.46474284505519	-0.182882571261327	1.03108791943105	0.61184480419019	NA
Root154|1672	0	NA	NA	NA	NA
Root154|2475	25.7996217916088	-0.471016100503002	0.965453399988779	0.334042556141576	NA
Root154|2476	53.3809679890646	-0.654240318925941	1.14213468487277	0.153448610316705	0.365410698497367
Root154|3539	89.5647780776967	0.775115176598761	1.15822356370003	0.148711045048727	0.356906508116945
Root154|3436	11.6701164415152	-0.0789449717264265	0.930754557891115	0.83569251928336	NA
Root154|1773	364.436645160171	-0.592104604057631	0.942919678062075	0.262469184744376	0.466950991463831
Root154|2960	283.309182572586	-0.857596839573558	1.07904940072806	0.133219845992863	0.342565318267363
Root154|507	2990.30230772475	0.372041871294692	0.891223373284174	0.481146200014092	0.633250482599192
Root154|1637	14.0969023006105	-0.424953404630342	1.08812881476712	0.257239653584612	NA
Root154|1832	1.49356643397446	-0.149077049295123	1.02376532530095	0.771826143204867	NA
Root154|2509	250.501703066823	0.618008227008301	1.32740516707604	0.00161037684191262	0.0124753243955762
Root154|934	527.961700839715	4.92034885464902	2.01593234227188	NA	NA
Root154|2373	67.5046690893003	-0.599073264888101	0.976096951623867	0.249764875276791	0.455811629386783
Root154|3608	43.4493162862191	-0.308664621860066	0.973145057303383	0.439554053428478	0.605694807843862
Root154|1688	0	NA	NA	NA	NA
Root154|2966	1.34975390234041	-0.145507946079192	1.02288182027557	0.800818155488804	NA
Root154|2906	222.53364236874	0.601599780390182	1.29295498343851	0.017487798368476	0.0772390237701848
Root154|3709	16.9326859870234	0.287396081802624	0.948734945365464	NA	NA
Root154|1368	6.70491629465666	0.0771846051920014	0.951864221553531	0.837683836394413	NA
Root154|1986	3.40173749508364	-0.230847079955188	1.04255817944492	0.481202853075568	NA
Root154|2104	3.47658531224753	-0.235973631856992	1.0439073915961	0.47048955343668	NA
Root154|2508	0.634038110137419	-0.118405338622545	1.01786641257878	0.976388705448116	NA
Root154|2529	628.23069827023	1.23255635169174	1.60279326461382	0.05062664202571	0.17504805039398
Root154|1118	28.685381616322	0.0723156532897452	0.840378193660172	0.885412353678841	NA
Root154|3942	101.709378475875	-0.799520458977771	1.26598044075901	0.100566980603407	0.281036493741028
Root154|4399	0	NA	NA	NA	NA
Root154|1416	3.29241703588541	-0.293873305195394	1.05817487483949	0.420120324187843	NA
Root154|230	1.17309299646844	-0.140413531348772	1.02171992242783	0.841717654267287	NA
Root154|25	5.29886347281859	0.0913070210435551	0.958877952865547	0.801336959233088	NA
Root154|2777	449.711780594401	0.842072023563036	1.49840665907086	NA	NA
Root154|594	0.304135221306632	-0.0937384907765981	1.01535979380117	0.762590860723113	NA
Root154|1202	8.22522729374925	0.000298640307643579	0.939919029957436	0.995639476252976	NA
Root154|3678	5.30533823154494	-0.410268387171863	1.10959600792029	0.234667231172894	NA
Root154|3677	7.62759077834293	0.338704350434497	1.04195898008863	0.326997363451261	NA
Root154|3869	394.987467629387	3.86682342161997	2.19303577618696	NA	NA
Root154|1521	96.0924291782819	-0.0872233461071379	0.828876832699618	0.851366366587113	0.887625581518421
Root154|3686	26.8057697226478	0.146304782670725	0.8808617066882	0.75424572919266	NA
Root154|1603	540.145941717795	4.9314669597745	1.9257308642133	0.000272584430221909	0.00303312129628743
Root154|3100	4.61478513189937	-0.0386021460985227	0.980864896048003	NA	NA
Root154|3924	1.55334133396164	-0.15048475081855	1.02412882781587	0.760322353332389	NA
Root154|4341	0	NA	NA	NA	NA
Root154|4189	6.99917819842781	0.44071673002584	1.16791703242034	0.00574025960416566	NA
Root154|1343	2.50913935415336	0.227083207781742	1.05646515069317	0.0766942539190679	NA
Root154|139	0	NA	NA	NA	NA
Root154|140	1.84883952411301	0.22029511331213	1.05395618022529	0.0913167127171423	NA
Root154|2302	15.2162100666027	0.587638386367494	1.14481811377352	NA	NA
Root154|3385	3.9120830998691	-0.00238337627686682	0.981625008312353	0.981149033379347	NA
Root154|3488	0.297671650023819	-0.0931005040592997	1.01531235590272	0.756787816647172	NA
Root154|3718	25.896499222837	0.0215991283802014	0.886384968444973	NA	NA
Root154|4037	0.999301441436076	-0.134647936349997	1.02053263490329	0.888796942635608	NA
Root154|4048	0.347583110064722	-0.0980138679359286	1.01569115593674	0.800399245492863	NA
Root154|4049	1.85984512306976	-0.156829832451035	1.02587521890843	0.709910223262726	NA
Root154|4198	27.420012789526	0.216241417438554	0.887972457287118	0.652267833817495	NA
Root154|2372	25.0056064283397	-0.184198578832925	0.865681278705265	0.693410172231425	NA
Root154|875	1.18349815920887	-0.140927977716659	1.02182709786232	0.838665882032967	NA
Root154|1584	236.188693718417	0.77007145255269	1.50805889141271	0.00683186851481874	0.0396102301348886
Root154|1053	20.9029166285261	-1.2167794177649	2.29485621467345	0.0115048802457084	NA
Root154|3102	0.564822553855173	-0.114350703623512	1.01734349050779	0.941953129678176	NA
Root154|3449	11.9605944604488	0.110413852327686	0.931380059743014	0.788397381598556	NA
Root154|2562	5.25705797135658	-0.277712631506205	1.05942431160847	NA	NA
Root154|3967	16.1217133670363	0.201452229529796	0.962098363803374	0.605316159897557	NA
Root154|160	0	NA	NA	NA	NA
Root154|3337	100.993069867115	-0.245526281355964	0.835607661343815	0.61543825559974	0.737080650542154
Root154|739	5.31876090478191	-0.17127218303228	0.984554780698794	0.676869856690669	NA
Root154|969	0	NA	NA	NA	NA
Root154|329	0	NA	NA	NA	NA
Root154|334	7.26510914054013	0.0630097973852979	0.959066096227062	0.856900311837928	NA
Root154|3546	20.0959499401575	0.0499059951443724	0.904568420967119	0.914419097092729	NA
Root154|2841	337.642642915019	2.39974899914953	2.2666394597964	0.0101794522051435	0.0546475855223495
Root154|3601	8.87305179374834	-0.602182569226605	1.24198563231205	0.0929969726793126	NA
Root154|3837	11.0227830645925	0.120809554248244	0.934119453069562	0.768361692469933	NA
Root154|911	18.1202820046124	-0.210411516992836	0.938139481198166	0.592854445588839	NA
Root154|3708	6.25719685218797	-0.131837083231324	0.979603619382202	0.632388875707216	NA
Root154|1689	31.305358165367	-0.135798260829316	0.871896630164696	0.767989637418403	NA
Root154|3653	47.2468442107801	-0.11909240851305	0.839153906062844	0.801810641333099	0.861418935859825
Root154|1646	4.26936680101639	0.39102521502942	1.12990941133837	0.0325112458719486	NA
Root154|3761	11.7724385222133	-0.106508016339975	0.935565985713851	0.780785900339281	NA
Root154|3814	941.812311136989	6.03178825813173	1.96127088829543	NA	NA
Root154|3684	589.921414070821	2.43631596256935	2.80592887579162	NA	NA
Root154|1991	6.70747730915027	-0.50105137757551	1.16338094285045	0.154429639715729	NA
Root154|1649	3.09086764470261	-0.217322317604731	1.03887201633735	0.518126786513382	NA
Root154|1893	10.3755590280092	0.358661984465503	1.07830945390127	0.217748956047404	NA
Root154|3755	19.8991793969623	0.142630715999132	0.945844388188827	0.719172354654516	NA
Root154|4062	5.55857952550513	0.0924024646103703	0.968758444756045	0.778199549018128	NA
Root154|2766	3.30894831048949	-0.227128799314701	1.0415016482865	0.491609191025039	NA
Root154|1208	0	NA	NA	NA	NA
Root154|3505	1.8224539650086	-0.156150325612339	1.02567708810576	0.715620931158574	NA
Root154|3962	12.9954026504548	0.316980573174282	1.02928465944119	0.358407049597362	NA
Root154|3169	26.5222573062687	-0.138140492601024	0.875236386624618	0.763266752700479	NA
Root154|1665	100.844600187748	-0.468853989660264	0.897684415781093	0.364011842757425	0.55693811941886
Root154|575	0	NA	NA	NA	NA
Root154|94	0.776670666980821	-0.125725436340957	1.01894636092979	0.962741790918851	NA
Root154|1912	7.20962728249476	0.0640611498917732	0.953952869376842	0.85249231343717	NA
Root154|3747	0	NA	NA	NA	NA
Root154|3862	0	NA	NA	NA	NA
Root154|162	1.66957917625469	-0.153029310073004	1.02480869963223	0.739898746740992	NA
Root154|3511	0	NA	NA	NA	NA
Root154|2543	2.44166326912206	-0.061813924157815	0.990865955431551	0.94361092646713	NA
Root154|596	0	NA	NA	NA	NA
Root154|3743	9.17100622752914	-0.0345945409955696	0.913870766850875	0.924416433337345	NA
Root154|2756	1.38386886897608	-0.146379530237968	1.02309273119626	0.793754114991111	NA
Root154|2708	0	NA	NA	NA	NA
Root154|3078	0.0422692073424946	-0.0404394222677413	1.01370001131344	0.325639840860134	NA
Root154|4243	766.517701074145	4.5378361036999	2.20883219712102	NA	NA
Root154|3563	14.1822447267496	-0.221930188048142	0.932366971610003	0.611813298044491	NA
Root154|3550	301.296242255086	1.68672177234481	3.23595523151116	0.0143046691090901	0.0694798213870091
Root154|86	0	NA	NA	NA	NA
Root154|3345	45.6997380365371	0.763520640910677	1.36814105892966	0.0677324904728916	0.218169916681104
Root154|2214	59.5608256424263	0.0114664429738314	0.866212982027093	0.988965506662855	0.992505556292364
Root154|4334	48.9580041832549	0.341170895920816	0.921615452623619	0.48091976059664	0.633250482599192
Root154|2934	57.2641202954371	0.695329780170176	1.08003975687523	0.19197417456299	0.392937106463377
Root154|1921	17.7747729823042	-0.603216987874455	1.17158738581131	0.0926288321431196	NA
Root154|1922	49.5836048320978	-0.695658008308347	1.20346591872045	0.118063941019075	0.315524593465824
Root154|2602	0	NA	NA	NA	NA
Root154|3199	6.83051026459531	0.176465614912757	0.991679723284049	0.580580602952935	NA
Root154|527	0	NA	NA	NA	NA
Root154|1928	9.36461937728625	-0.636772344752448	1.27206436453398	0.0808157695721707	NA
Root154|4312	1.98089949012108	0.220724732413143	1.05416446819968	0.0886057824025346	NA
Root154|597	7.61450267770839	0.159444724346936	0.931478939933232	0.702010242556815	NA
Root154|4073	266.544944851587	3.44647487363289	2.83211558983042	0.00376714387498577	0.0245265111860776
Root154|1313	35.6475749344194	-0.368026755784446	0.95495576690268	0.431496938493231	0.604269469454457
Root154|2451	16.2414188076271	0.0150332702991252	0.899390859072512	0.978474988710682	NA
Root154|4182	1973.11488770031	0.115982197806006	0.798109267348092	0.825971319400715	0.87004207826719
Root154|450	10.8987470187874	0.0325594161359607	0.936944637503994	0.939311490706617	NA
Root154|2526	1.71552060342729	-0.153919062624756	1.02505544499698	0.732540887300055	NA
Root154|694	19.4287857833035	0.395406384832767	1.06418770357964	NA	NA
Root154|1054	35.9593285830364	-0.248879513261099	0.873841719031241	0.597370683338819	0.723619661893481
Root154|3103	0	NA	NA	NA	NA
Root154|202	0.0422692073424946	-0.0404394222677413	1.01370001131344	0.325639840860134	NA
Root154|2580	0.845384146849892	-0.128665527705796	1.01943888298023	0.938173629381048	NA
Root154|2582	0.972191768877376	-0.133703587207722	1.02035015346173	0.896807959588595	NA
Root154|2807	0.0739686349505544	-0.0543039999440661	1.01353998344767	0.425171036291765	NA
Root154|3845	0.695166220129444	-0.121599979114709	1.01831732245309	0.996426381988937	NA
Root154|1981	0	NA	NA	NA	NA
Root154|1590	0.0369843174752772	-0.038300407954385	1.01376567379565	0.325639840860166	NA
Root154|3549	13.2382497349443	-0.421554129381905	1.05631204884069	0.183807349661393	NA
Root154|1336	14.1795254911398	0.464608494073369	1.10159102671963	NA	NA
Root154|421	584.070873904135	3.11481421015491	2.78598062031855	NA	NA
Root154|134	0	NA	NA	NA	NA
Root154|3739	3.06395964876879	-0.215782797672603	1.03850826046035	0.522093391008447	NA
Root154|1602	15.255610570762	-0.083326119460028	0.89788676337904	0.846645261119423	NA
Root154|3960	1.3468845515008	-0.145400494252608	1.02285721237133	0.801579316662299	NA
Root154|2546	68.7662952969061	0.157700022493876	0.845421509180387	0.753735583749437	0.828992361784452
Root154|3560	1.81757591572727	-0.15607245969569	1.0256541309479	0.716317681548271	NA
Root154|3559	532.869132046081	0.983063733389485	1.44201937014795	0.0726061277143075	0.229046134851321
Root154|3557	32.8518813664659	0.183494899933091	0.88861504362862	0.69859843986177	NA
Root154|1235	0.517780444653881	-0.111532489415526	1.01700117000579	0.917339552930753	NA
Root154|2800	16.3012810931315	-0.278527460210979	0.97501353330351	0.452640902069608	NA
Root154|2926	2.97312227979499	-0.211073794352123	1.03732160015413	0.534383527329541	NA
Root154|3971	6.56648234803727	0.15313379488145	0.985222977286272	0.634312995169793	NA
Root154|3582	21.1038912008957	-0.0536369816409465	0.87069636184369	0.902824058164399	NA
Root154|3894	0	NA	NA	NA	NA
Root154|535	6.44516613560036	0.0335767350908778	0.964197827385683	NA	NA
Root154|669	23.6415299200214	-0.44420839870764	1.04516992349708	0.25283767103702	NA
Root154|2528	0.173791555032361	-0.0767492479501496	1.01432224847523	0.612592463116614	NA
Root154|1571	2.88978012984698	0.0561229934115157	0.9754427985261	0.800104246063362	NA
Root154|1018	10.9983378457961	0.27687412667067	1.02618669056856	0.383295375227068	NA
Root154|1443	0	NA	NA	NA	NA
Root154|4309	0.760845732164903	-0.124913498657428	1.01882201476663	0.96945328185679	NA
Root154|3554	519.567958218416	1.32434789816003	2.28608121295099	0.0221781069512903	0.0929657633848608
Root154|3552	25.0890126298398	0.0155547976777935	0.862163310104335	0.979245675336689	NA
Root154|1904	1.04741579125538	-0.136377319962605	1.02087355855506	0.874829772357182	NA
Root154|1503	545.794684763638	5.39783111750348	5.11978974022747	NA	NA
Root154|4041	0.999301441436076	-0.134647936349997	1.02053263490329	0.888796942635608	NA
Root154|1094	31.7862710196111	-0.150306321772958	0.906670291386504	0.717255177082696	NA
Root154|2441	1.8175164461558	-0.156119278052215	1.02566610667321	0.716090668840056	NA
Root154|3254	4.24638556735965	-0.268400553670375	1.05410639870269	0.393275387516251	NA
Root154|576	0.21488208095926	-0.0829899456830477	1.01465467833304	0.667803286086603	NA
Root154|1560	20.8233575265963	-0.175294916715987	0.894809594456984	0.690246093238691	NA
Root154|3523	7.18134743501387	-0.512233925780374	1.17211715821982	0.141980042950573	NA
Root154|764	49.244540336978	0.509603127458498	1.16854780910947	NA	NA
Root154|1746	9.1463744872944	-0.603132073657635	1.2438724985271	0.0902946524558678	NA
Root154|578	2.50567004736314	-0.185046267726774	1.03152988412038	0.605290916942528	NA
Root154|1796	37.667081457116	-1.12557870624814	1.82934308789922	0.0149266746820265	0.0708149217472885
Root154|2487	35.22430897543	-0.287015479045517	0.901352803692388	0.540653663481878	0.683636450518408
Root154|3579	586.414641244876	4.99853088667245	2.04979561593878	NA	NA
Root154|704	2.78170867972511	-0.253917287490546	1.04570002130481	0.50004293318374	NA
Root154|3736	0	NA	NA	NA	NA
Root154|604	782.213174669876	5.92730266325526	2.04466642488449	NA	NA
Root154|122	3.47188607867237	0.0650450887203981	0.987943329030956	0.840025198944303	NA
Root154|1076	19.2026124185209	-0.301635376568714	0.921662797500437	0.516900818381709	NA
Root154|1275	10.9618903335297	-0.00122346992540156	0.903635051744414	0.992226618914558	NA
Root154|3353	10.7559975078859	0.370519418659086	0.999024048124102	0.38780280630038	NA
Root154|3110	17.7721985624877	-0.36098011881613	1.00799073987959	0.34319164992951	NA
Root154|3330	18.3797360124855	0.0692136222188444	0.921879446000695	0.870812828432749	NA
Root154|2016	18.855338126364	0.59627437799338	1.03057422334196	0.245816866153345	NA
Root154|2093	0	NA	NA	NA	NA
Root154|296	0.130343666274271	-0.0686114837110112	1.01395564883307	0.542284704647383	NA
Root154|2364	0	NA	NA	NA	NA
Root154|722	6.68785085278796	-0.163123051120028	0.970809027164961	0.546391293039282	NA
Root154|3344	13.0493545073073	0.286264361335998	1.01213672904404	NA	NA
Root154|1960	6.01661897409732	-0.329561252284834	1.07806261293885	0.271282033799108	NA
Root154|1969	388.811088983586	1.92565799455279	2.23304776541859	0.0174269693875451	0.0772390237701848
Root154|3789	16.09881776821	-0.0773376611913231	0.868066284299308	0.862209850166987	NA
Root154|3599	2.95112877563355	-0.207038206144025	1.02585372001665	0.599357302074021	NA
Root154|1435	1.04274933019417	-0.136197379684226	1.0208383003253	0.876257890572283	NA
Root154|3655	0	NA	NA	NA	NA
Root154|3656	4.18067761391351	-0.266036285529694	1.05328513587206	0.398884803579706	NA
Root154|1031	3.46719904954776	0.0263962823942283	0.976378560459163	0.930302531050948	NA
Root154|3379	0	NA	NA	NA	NA
Root154|3644	159.48395107556	-0.313956614673589	0.842216211878212	0.529076604323137	0.675436481865941
Root154|2203	68.9618715156916	-0.52442743105138	0.940775856867921	0.306644220080559	0.501781451040916
Root154|4056	65.0551399409824	-0.265552219613095	0.862128144970987	0.587836205111981	0.716644935315801
Root154|3227	0	NA	NA	NA	NA
Root154|765	950.912237300771	7.4724870625259	1.793781817666	8.44911761414764e-07	2.15452499160765e-05
Root154|1829	323.686071641021	12.0967005382922	2.2406526159457	NA	NA
Root154|3415	891.835213241262	1.18996727239444	1.50611033818118	0.0578382194692288	0.193680024565938
Root154|3416	35.7455186294479	-1.06815763135976	1.73053542604631	0.0173075872276819	0.0772390237701848
Root154|418	54.5600486428496	-0.123890683138401	0.844349392186146	0.792753059066182	0.85718175291255
Root154|819	4.48199496392364	0.316799149243475	1.05730744913018	0.273810409445866	NA
Root154|836	440.97096076353	0.776389263224321	1.09892150813401	0.161465972621415	0.367499815451447
Root154|1041	4.82844295851219	0.144719648590981	0.989546992362395	0.636129399087274	NA
Root154|2888	0	NA	NA	NA	NA
Root154|3222	678.369854378506	7.3750919773341	1.9744669342422	NA	NA
Root154|3597	6.81030142455175	-0.125524819840684	0.977271003383521	0.609636303426592	NA
Root154|698	645.333516495174	6.39767583990382	2.75760760249434	NA	NA
Root154|1633	1006.03223422507	5.70908865873739	2.93501053425664	NA	NA
Root154|1244	15.1497062659281	-0.116174537973049	0.924552254826264	0.760618929675824	NA
Root154|4065	2.24501942213722	0.221441340263402	1.0545129818577	0.083772091992549	NA
Root154|3066	0	NA	NA	NA	NA
Root154|599	534.023864561897	1.46197305379591	1.74415608056333	0.0358776357477787	0.131479719027788
Root154|2354	38.8508236350778	0.342436770355777	1.03767054513524	0.331627165947946	0.525792294197262
Root154|1310	9.08848653007786	-0.0151502185242924	0.939874530039709	0.961629168838305	NA
Root154|1159	0.0422692073424946	-0.0404394222677413	1.01370001131344	0.325639840860134	NA
Root154|222	7.67095329133618	-0.544110040112922	1.19480913275801	0.123294427644521	NA
Root154|280	8.75128683799619	-0.601284585142416	1.24076169373238	0.0943730887953544	NA
Root154|1417	33.6042505284608	-0.0464835859666889	0.855105124264894	0.915478490568629	NA
Root154|1329	2.05648543681045	-0.192463686470735	1.03111532422312	0.643124070221287	NA
Root154|3856	1.40792604388573	-0.147000991624686	1.02324441663535	0.788762206005299	NA
Root154|1613	9.26730820713218	0.145974146625805	0.939737297461869	0.723496853870652	NA
Root154|3461	8.54483957434157	-0.583627323923467	1.22648089514952	0.101052722098087	NA
Root154|2858	444.112538379589	6.37012816578676	2.55520723368781	NA	NA
Root154|3005	0.0868957775161805	-0.0577399820395196	1.01361863689616	0.452897079958168	NA
Root154|937	0	NA	NA	NA	NA
Root154|3623	36.4957284524647	0.304825070106503	0.889655269757988	0.528398295376061	0.675436481865941
Root154|541	0	NA	NA	NA	NA
Root154|546	3.71114545479315	-0.00469685342004126	0.963824373166997	0.961443075272561	NA
Root154|2206	1.29449075801568	-0.143999343575231	1.02252610978981	0.812951355147211	NA
Root154|2967	66.4829330688798	-0.233691354759152	0.853156386050534	0.630208661970604	0.744934754179399
Root154|2473	711.096790093324	6.66109709862824	3.96867697649539	NA	NA
Root154|3204	8.33191285124669	-0.208733834743959	0.995052545676014	0.466778975734373	NA
Root154|3737	7.85973446383138	-0.202450890466259	0.983511466317053	0.520030659064347	NA
Root154|1882	8.57205698107291	-0.591225678306397	1.2322940511945	0.0987333334234291	NA
Root154|1330	159.414851983145	0.0315148255282746	0.804337747081719	0.957682342491519	0.967164345882524
Root154|2383	12.3193442165363	0.31380818982227	0.993131033436295	0.431644788966034	NA
Root154|3702	2.51997754796923	-0.166759357984607	1.02902408301175	0.627341895553886	NA
Root154|1618	391.15259657771	3.87031093171084	2.0970206007818	NA	NA
Root154|678	9.96278378109909	-0.13091373193351	0.95241171925572	0.724517837673449	NA
Root154|676	625.83690096432	3.60617729878506	2.39536709733115	NA	NA
Root154|980	422.091815349672	4.30228646543436	2.11197007954422	NA	NA
Root154|3007	7.18837609452535	-0.195414034984665	0.984320679047466	0.505931103416621	NA
Root154|1071	1.49769117224152	-0.149196763618254	1.0237951669032	0.77092734402313	NA
Root154|3812	492.744829966511	4.30109785132827	1.54384136156673	0.000202746471208453	0.00244259914809925
Root154|1371	9.98395475276651	0.193585775012831	0.918956317216106	0.663447096351278	NA
Root154|3247	2.86369667317422	-0.20652709664877	1.03616336810118	0.548308782438651	NA
Root154|3725	7.27453795191221	0.204596879737306	0.987512585830712	0.555062188792005	NA
Root154|2695	3095.56594503884	9.627378450193	1.73078931435766	7.63185645559297e-10	3.89224679235242e-08
Root154|637	5.41903595698638	-0.308651307431221	1.06924884881954	0.307084351526984	NA
Root154|1862	15.486656547203	-0.125119172097606	0.903385910091204	0.774778119043657	NA
Root154|1272	28.5240564476633	-0.17444929243279	0.912299831318149	0.673362323510709	NA
Root154|751	4.2849411641379	0.00511882289048709	0.973539478127558	0.961011012856331	NA
Root154|2986	27.0290615004372	-0.101611180209004	0.871069023947635	0.822569313749922	NA
Root154|2975	13.3970963680102	0.332509260281219	0.978186369956095	0.440485370612701	NA
Root154|4273	84.4614314625966	0.423431660330182	0.954155127474608	0.38644637921276	0.571194909789575
Root154|1385	4.51800683611932	-0.0116767390270448	0.971413988930065	0.911943263728164	NA
Root154|2846	12.0984528930557	-0.392793968911421	1.04074309026462	0.211092885581977	NA
Root154|4230	259.029027612299	1.01043883526589	1.61971410997823	NA	NA
Root154|3186	1176.17110620531	4.7947393100488	2.03182297844415	NA	NA
Root154|1200	8.00256709957653	-0.0301745951520755	0.931332984645381	0.933947722931698	NA
Root154|2764	1367.56220896797	1.74402703201753	1.52296810132246	0.0239461372162254	0.0964147103705916
Root154|2905	8.91976939415001	0.329191538376364	1.02339765354893	0.368872473713011	NA
Root154|3519	1.47770185277756	-0.154549346553336	1.02420350044548	0.76863455375473	NA
Root154|4340	7.10718844232883	0.259405486163758	0.978063302736026	0.514258707582413	NA
Root154|4398	0	NA	NA	NA	NA
Root154|522	0.126807622027484	-0.0679428705375637	1.01392630182074	0.536439281520307	NA
Root154|1611	4.61784399889964	-0.283360371961174	1.05935849812621	0.361648574881406	NA
Root154|1616	3.36557289025023	-0.181523757775114	1.03320947033155	NA	NA
Root154|680	332.949388527553	0.798496972989945	1.16280148072187	0.141874882305383	0.350421282478843
Root154|1874	219.448955624294	2.84854499818504	2.24031327815998	0.00596307267465867	0.0357281862470213
Root154|2201	0.608270442613264	-0.116909126741187	1.0176675239174	0.963912796350229	NA
Root154|670	21.3397338981447	-0.660941932076272	1.21681795320989	0.0643304324069408	NA
Root154|3598	1.77530670838477	-0.155298222786274	1.02543086581739	0.722896450260891	NA
Root154|2169	0	NA	NA	NA	NA
Root154|3592	10.4358868842253	-0.367941083834377	1.03088732971319	0.258259095753199	NA
Root154|1697	6.45068032496654	-0.0146860372436448	0.964321860955764	NA	NA
Root154|3687	2.42050199890185	-0.182078360436323	1.03084505788328	0.616932850682928	NA
Root154|3250	14.8056349856225	0.433606353052626	0.967562504688643	0.371532604853373	NA
Root154|1550	34.3094209737844	-0.144608053000289	0.872322523612344	0.754302541356358	0.828992361784452
Root154|4063	17.8885071042454	-0.129064402519741	0.89965831429114	0.769647372092466	NA
Root154|2431	14.345593059446	0.665072616380071	1.2782809661858	NA	NA
Root154|2427	9.73391350439973	-0.653585488856436	1.28808097325497	0.074627937002868	NA
Root154|291	3.84339935478576	-0.00134406770428438	0.976334802016995	0.985509636332448	NA
Root154|952	0.369843174752772	-0.10022009834191	1.01586463793732	0.819632655239963	NA
Root154|1865	5.01827870830673	0.365474253883763	1.11928600975935	0.0151012483650734	NA
Root154|2511	26.156916444088	-0.0664644634030262	0.89104056971233	0.875101551842651	NA
Root154|620	0	NA	NA	NA	NA
Root154|2362	4.37206890156684	-0.026714843690856	0.98096055207473	0.905211105154128	NA
Root154|1828	5.01827870830673	0.365474253883763	1.11928600975935	0.0151012483650734	NA
Root154|3827	3.9962494847301	-0.340065516365404	1.07583724023444	0.337071017270291	NA
Root154|452	1471.88148333731	2.16019932127237	2.09302718501404	0.0136112133083265	0.0671779237475469
Root154|1605	3.17141620332881	-0.285481306383723	1.05531485837637	0.436752353153012	NA
Root154|1294	9.29548700809387	-0.244325834724167	0.995592976936227	0.383693887403862	NA
Root154|2347	0	NA	NA	NA	NA
Root154|3336	1.69446766156552	-0.15348102299444	1.02493468839337	0.736044278445279	NA
Root154|1510	79.8767459552556	-0.3760284984535	0.886447048705458	0.454029494364703	0.613180613628198
Root154|4117	0.480796127178604	-0.108991834316223	1.01671722502792	0.89560914673137	NA
Root154|2264	0	NA	NA	NA	NA
Root154|820	393.411981596218	0.635413085868523	1.34573609944046	NA	NA
Root154|3487	1.55334133396164	-0.15048475081855	1.02412882781587	0.760322353332389	NA
Root154|4299	35.4580559485076	-1.00593059716674	1.62395906959146	0.0180447266483794	0.078881233634344
Root154|701	6.58330464578363	0.189707495746639	0.986710097248979	0.568114069243871	NA
Root154|3691	25.8779707555369	-0.551553011366935	1.06062496950958	0.257086895223089	NA
Root154|810	0.738614108887534	-0.123804973432967	1.01864965094728	0.978404095541047	NA
Root154|3129	12.4190933446584	0.120194739829999	0.902167885215061	0.783292832659417	NA
Root154|3282	15.6617195674921	-0.139254988679912	0.924005830258432	0.719995620231871	NA
Root154|1910	0.803114939507398	-0.126824078170174	1.01912949244079	0.953395262992591	NA
Root154|2221	1.5639606716723	-0.150666118060314	1.02417830016291	0.758672109228833	NA
Root154|943	35.4796406551286	-0.427053730114376	0.93315355853801	0.377557371489838	0.566617139592411
Root154|3734	6.343014260092	-0.34027159893589	1.08292063552818	0.254536974842583	NA
Root154|3564	2.43479807018686	-0.146024192821678	1.01784416843961	0.716748330827285	NA
Root154|3555	39.6802987763996	0.179228448484134	0.89033778502474	0.705002373684985	0.793127670395609
Root154|1455	6.07225189937706	-0.463103324083884	1.13911439503233	0.184729958394056	NA
Root154|1615	3.00245572635166	-0.212684135904277	1.03770780955095	0.530259222842563	NA
Root154|1617	4.30849930036259	-0.267881282137257	1.05413530702662	0.390912885708405	NA
Root154|106	93.9098415547845	0.632807290387752	1.0656326711769	0.215881010262653	0.419792678858994
Root154|1964	4.79037379715333	-0.060866420719993	0.973642651339782	0.813717978379233	NA
Root154|882	17.1584997127919	0.0871250309612732	0.88170517876045	0.855217604425667	NA
Root154|4203	354.814251609391	0.928127480031329	1.24007849728131	0.106173823621634	0.295356272983817
[truncated: 2,400 more rows]
