# Supplementary material for: Genome-resolved metatranscriptomics reveals conserved root colonization determinants in a synthetic microbiota
Source: Nat Commun. 2023 Dec 13;14:8274. doi: 10.1038/s41467-023-43688-z (PMC10719396; doi:10.1038/s41467-023-43688-z)
Supplement: Supplementary file 11 — Source Data [file 41467_2023_43688_MOESM11_ESM.zip › Source Data/Supplementary_information/figureS5/Root11unfiltered_deseq_LFC.csv]

	baseMean	log2FoldChange	lfcSE	pvalue	padj
Root11|1036	0	NA	NA	NA	NA
Root11|1073	0	NA	NA	NA	NA
Root11|1105	0	NA	NA	NA	NA
Root11|1107	0	NA	NA	NA	NA
Root11|1438	0	NA	NA	NA	NA
Root11|1490	0	NA	NA	NA	NA
Root11|1887	0	NA	NA	NA	NA
Root11|1935	0	NA	NA	NA	NA
Root11|2023	0	NA	NA	NA	NA
Root11|2195	0	NA	NA	NA	NA
Root11|2269	0	NA	NA	NA	NA
Root11|2334	0	NA	NA	NA	NA
Root11|256	0	NA	NA	NA	NA
Root11|2717	0	NA	NA	NA	NA
Root11|2738	0	NA	NA	NA	NA
Root11|2807	0	NA	NA	NA	NA
Root11|2907	0	NA	NA	NA	NA
Root11|2915	0	NA	NA	NA	NA
Root11|2918	0	NA	NA	NA	NA
Root11|2975	0	NA	NA	NA	NA
Root11|3015	0	NA	NA	NA	NA
Root11|322	0	NA	NA	NA	NA
Root11|3222	0	NA	NA	NA	NA
Root11|3247	0	NA	NA	NA	NA
Root11|338	0	NA	NA	NA	NA
Root11|3761	0	NA	NA	NA	NA
Root11|3790	0	NA	NA	NA	NA
Root11|3859	0	NA	NA	NA	NA
Root11|4232	0	NA	NA	NA	NA
Root11|434	0	NA	NA	NA	NA
Root11|4442	0	NA	NA	NA	NA
Root11|450	0	NA	NA	NA	NA
Root11|4501	0	NA	NA	NA	NA
Root11|4905	0	NA	NA	NA	NA
Root11|4978	0	NA	NA	NA	NA
Root11|5057	0	NA	NA	NA	NA
Root11|5100	0	NA	NA	NA	NA
Root11|5199	0	NA	NA	NA	NA
Root11|5251	0	NA	NA	NA	NA
Root11|5313	0	NA	NA	NA	NA
Root11|5392	0	NA	NA	NA	NA
Root11|5460	0	NA	NA	NA	NA
Root11|5461	0	NA	NA	NA	NA
Root11|5486	0	NA	NA	NA	NA
Root11|5509	0	NA	NA	NA	NA
Root11|5595	0	NA	NA	NA	NA
Root11|5605	0	NA	NA	NA	NA
Root11|5660	0.0846457224562748	1.28815037469014e-07	0.0014426949987777	0.601815289283533	0.750110062561338
Root11|5718	0	NA	NA	NA	NA
Root11|5819	0	NA	NA	NA	NA
Root11|5968	0	NA	NA	NA	NA
Root11|6065	0	NA	NA	NA	NA
Root11|619	0.0253937167368824	7.11580491550986e-08	0.00144269500144577	0.700039414426416	0.750110062561338
Root11|6254	0	NA	NA	NA	NA
Root11|6364	0	NA	NA	NA	NA
Root11|6365	0	NA	NA	NA	NA
Root11|6617	0	NA	NA	NA	NA
Root11|6638	0	NA	NA	NA	NA
Root11|6659	0	NA	NA	NA	NA
Root11|6714	0	NA	NA	NA	NA
Root11|6719	0	NA	NA	NA	NA
Root11|6862	0	NA	NA	NA	NA
Root11|726	0	NA	NA	NA	NA
Root11|854	0	NA	NA	NA	NA
Root11|917	0	NA	NA	NA	NA
Root11|1066	0	NA	NA	NA	NA
Root11|1466	0	NA	NA	NA	NA
Root11|1531	0	NA	NA	NA	NA
Root11|1645	0	NA	NA	NA	NA
Root11|1980	0	NA	NA	NA	NA
Root11|2004	0	NA	NA	NA	NA
Root11|2124	0	NA	NA	NA	NA
Root11|2213	0.482480618000766	1.82332337577127e-07	0.0014426950187522	0.393020763206652	0.750110062561338
Root11|231	0	NA	NA	NA	NA
Root11|2318	0	NA	NA	NA	NA
Root11|2333	0	NA	NA	NA	NA
Root11|2359	0	NA	NA	NA	NA
Root11|2500	0	NA	NA	NA	NA
Root11|2613	0	NA	NA	NA	NA
Root11|3044	0	NA	NA	NA	NA
Root11|3134	0	NA	NA	NA	NA
Root11|340	0	NA	NA	NA	NA
Root11|4430	0	NA	NA	NA	NA
Root11|45	0	NA	NA	NA	NA
Root11|469	0	NA	NA	NA	NA
Root11|5218	0	NA	NA	NA	NA
Root11|5292	0	NA	NA	NA	NA
Root11|5424	0	NA	NA	NA	NA
Root11|5635	0	NA	NA	NA	NA
Root11|5664	0	NA	NA	NA	NA
Root11|6063	0	NA	NA	NA	NA
Root11|863	0	NA	NA	NA	NA
Root11|146	0	NA	NA	NA	NA
Root11|1572	0	NA	NA	NA	NA
Root11|1731	0	NA	NA	NA	NA
Root11|2036	0	NA	NA	NA	NA
Root11|2806	0	NA	NA	NA	NA
Root11|2874	0	NA	NA	NA	NA
Root11|3105	0	NA	NA	NA	NA
Root11|3188	0	NA	NA	NA	NA
Root11|3232	0	NA	NA	NA	NA
Root11|4392	0	NA	NA	NA	NA
Root11|4417	0	NA	NA	NA	NA
Root11|4433	0	NA	NA	NA	NA
Root11|4439	0	NA	NA	NA	NA
Root11|470	0	NA	NA	NA	NA
Root11|4775	0	NA	NA	NA	NA
Root11|5025	0	NA	NA	NA	NA
Root11|5134	0	NA	NA	NA	NA
Root11|5136	0	NA	NA	NA	NA
Root11|5214	0	NA	NA	NA	NA
Root11|5338	0	NA	NA	NA	NA
Root11|5341	0	NA	NA	NA	NA
Root11|5458	0	NA	NA	NA	NA
Root11|5516	0	NA	NA	NA	NA
Root11|555	0	NA	NA	NA	NA
Root11|5973	0	NA	NA	NA	NA
Root11|6006	0	NA	NA	NA	NA
Root11|701	0	NA	NA	NA	NA
Root11|883	0	NA	NA	NA	NA
Root11|148	0	NA	NA	NA	NA
Root11|2304	0	NA	NA	NA	NA
Root11|2352	0	NA	NA	NA	NA
Root11|2360	0	NA	NA	NA	NA
Root11|2649	0	NA	NA	NA	NA
Root11|3743	0	NA	NA	NA	NA
Root11|4916	0	NA	NA	NA	NA
Root11|4996	0	NA	NA	NA	NA
Root11|5050	0	NA	NA	NA	NA
Root11|5114	0	NA	NA	NA	NA
Root11|1052	0	NA	NA	NA	NA
Root11|1104	0	NA	NA	NA	NA
Root11|2270	0	NA	NA	NA	NA
Root11|2295	0	NA	NA	NA	NA
Root11|2606	0	NA	NA	NA	NA
Root11|281	0	NA	NA	NA	NA
Root11|2903	0	NA	NA	NA	NA
Root11|3155	0	NA	NA	NA	NA
Root11|3438	0	NA	NA	NA	NA
Root11|4914	0	NA	NA	NA	NA
Root11|6660	0	NA	NA	NA	NA
Root11|2657	0	NA	NA	NA	NA
Root11|2917	0	NA	NA	NA	NA
Root11|412	0	NA	NA	NA	NA
Root11|4386	0	NA	NA	NA	NA
Root11|535	0	NA	NA	NA	NA
Root11|5417	0	NA	NA	NA	NA
Root11|5432	0	NA	NA	NA	NA
Root11|614	0	NA	NA	NA	NA
Root11|784	0	NA	NA	NA	NA
Root11|1050	0	NA	NA	NA	NA
Root11|1223	0	NA	NA	NA	NA
Root11|1553	0	NA	NA	NA	NA
Root11|1643	0	NA	NA	NA	NA
Root11|2798	0	NA	NA	NA	NA
Root11|2896	0	NA	NA	NA	NA
Root11|2911	0	NA	NA	NA	NA
Root11|2922	0	NA	NA	NA	NA
Root11|2940	0.10157486694753	1.05720600359046e-07	0.00144269499999147	0.582598789903673	0.750110062561338
Root11|3091	0	NA	NA	NA	NA
Root11|3169	0	NA	NA	NA	NA
Root11|3220	0	NA	NA	NA	NA
Root11|3782	0.0423228612281374	9.15020844493414e-08	0.00144269499865818	0.664812581730062	0.750110062561338
Root11|3914	0	NA	NA	NA	NA
Root11|4153	0	NA	NA	NA	NA
Root11|428	0	NA	NA	NA	NA
Root11|4383	0	NA	NA	NA	NA
Root11|448	0	NA	NA	NA	NA
Root11|4499	0	NA	NA	NA	NA
Root11|460	0	NA	NA	NA	NA
Root11|4893	0	NA	NA	NA	NA
Root11|4958	0	NA	NA	NA	NA
Root11|4973	0	NA	NA	NA	NA
Root11|5399	0	NA	NA	NA	NA
Root11|5441	0	NA	NA	NA	NA
Root11|5618	0	NA	NA	NA	NA
Root11|5721	0	NA	NA	NA	NA
Root11|5779	0	NA	NA	NA	NA
Root11|6321	0	NA	NA	NA	NA
Root11|6550	0	NA	NA	NA	NA
Root11|6622	0	NA	NA	NA	NA
Root11|6864	0	NA	NA	NA	NA
Root11|775	0	NA	NA	NA	NA
Root11|921	0	NA	NA	NA	NA
Root11|1051	0.253937167368824	3.04294826531894e-07	0.00144269502070314	0.474280836357056	0.750110062561338
Root11|1209	0	NA	NA	NA	NA
Root11|1224	0	NA	NA	NA	NA
Root11|1554	0	NA	NA	NA	NA
Root11|1644	0	NA	NA	NA	NA
Root11|2897	0	NA	NA	NA	NA
Root11|2910	0	NA	NA	NA	NA
Root11|2923	0	NA	NA	NA	NA
Root11|2941	0	NA	NA	NA	NA
Root11|3090	0	NA	NA	NA	NA
Root11|3170	0	NA	NA	NA	NA
Root11|3221	0	NA	NA	NA	NA
Root11|3783	0.110039439193157	1.23907072046951e-07	0.00144269500027322	0.573860177204735	0.750110062561338
Root11|4154	0	NA	NA	NA	NA
Root11|4155	0	NA	NA	NA	NA
Root11|429	0	NA	NA	NA	NA
Root11|4384	0	NA	NA	NA	NA
Root11|449	0	NA	NA	NA	NA
Root11|4500	0	NA	NA	NA	NA
Root11|459	0	NA	NA	NA	NA
Root11|4894	0	NA	NA	NA	NA
Root11|4959	0	NA	NA	NA	NA
Root11|4972	0	NA	NA	NA	NA
Root11|5398	0	NA	NA	NA	NA
Root11|5442	0	NA	NA	NA	NA
Root11|5619	0	NA	NA	NA	NA
Root11|5722	0	NA	NA	NA	NA
Root11|5778	0	NA	NA	NA	NA
Root11|583	0	NA	NA	NA	NA
Root11|5942	0	NA	NA	NA	NA
Root11|6322	0	NA	NA	NA	NA
Root11|6549	0	NA	NA	NA	NA
Root11|6623	0	NA	NA	NA	NA
Root11|6863	0	NA	NA	NA	NA
Root11|776	0	NA	NA	NA	NA
Root11|920	0	NA	NA	NA	NA
Root11|1437	0	NA	NA	NA	NA
Root11|1602	0	NA	NA	NA	NA
Root11|1617	0	NA	NA	NA	NA
Root11|200	0	NA	NA	NA	NA
Root11|2055	0	NA	NA	NA	NA
Root11|2058	0	NA	NA	NA	NA
Root11|218	0	NA	NA	NA	NA
Root11|2368	0	NA	NA	NA	NA
Root11|2734	0	NA	NA	NA	NA
Root11|3107	0	NA	NA	NA	NA
Root11|3825	0	NA	NA	NA	NA
Root11|3868	0	NA	NA	NA	NA
Root11|483	0	NA	NA	NA	NA
Root11|512	0	NA	NA	NA	NA
Root11|5397	0	NA	NA	NA	NA
Root11|6093	0	NA	NA	NA	NA
Root11|6649	0	NA	NA	NA	NA
Root11|6806	0	NA	NA	NA	NA
Root11|1012	0	NA	NA	NA	NA
Root11|360	0	NA	NA	NA	NA
Root11|4307	0	NA	NA	NA	NA
Root11|4308	0	NA	NA	NA	NA
Root11|5161	0	NA	NA	NA	NA
Root11|5162	0	NA	NA	NA	NA
Root11|6078	0	NA	NA	NA	NA
Root11|6079	0	NA	NA	NA	NA
Root11|6114	0	NA	NA	NA	NA
Root11|6115	0	NA	NA	NA	NA
Root11|1449	0.397834895544491	1.76195705497941e-07	0.00144269501584327	0.41746745959525	0.750110062561338
Root11|1641	0	NA	NA	NA	NA
Root11|2230	0	NA	NA	NA	NA
Root11|2650	0	NA	NA	NA	NA
Root11|2892	0	NA	NA	NA	NA
Root11|2982	0	NA	NA	NA	NA
Root11|373	0	NA	NA	NA	NA
Root11|4589	0	NA	NA	NA	NA
Root11|517	0	NA	NA	NA	NA
Root11|518	0	NA	NA	NA	NA
Root11|5902	0	NA	NA	NA	NA
Root11|5919	0	NA	NA	NA	NA
Root11|6482	0	NA	NA	NA	NA
Root11|6656	0	NA	NA	NA	NA
Root11|900	0	NA	NA	NA	NA
Root11|1086	0	NA	NA	NA	NA
Root11|1135	0	NA	NA	NA	NA
Root11|1451	0	NA	NA	NA	NA
Root11|1622	0	NA	NA	NA	NA
Root11|1749	0	NA	NA	NA	NA
Root11|2089	0	NA	NA	NA	NA
Root11|2222	0	NA	NA	NA	NA
Root11|2265	0	NA	NA	NA	NA
Root11|289	0	NA	NA	NA	NA
Root11|372	0	NA	NA	NA	NA
Root11|3966	0	NA	NA	NA	NA
Root11|426	0	NA	NA	NA	NA
Root11|4472	0	NA	NA	NA	NA
Root11|472	0	NA	NA	NA	NA
Root11|4885	0	NA	NA	NA	NA
Root11|511	0	NA	NA	NA	NA
Root11|5296	0	NA	NA	NA	NA
Root11|5685	0	NA	NA	NA	NA
Root11|625	0	NA	NA	NA	NA
Root11|6260	0	NA	NA	NA	NA
Root11|1367	0	NA	NA	NA	NA
Root11|1454	0	NA	NA	NA	NA
Root11|1487	0	NA	NA	NA	NA
Root11|1813	0	NA	NA	NA	NA
Root11|2167	0	NA	NA	NA	NA
Root11|2809	0	NA	NA	NA	NA
Root11|2912	0	NA	NA	NA	NA
Root11|3793	0	NA	NA	NA	NA
Root11|4387	0	NA	NA	NA	NA
Root11|4452	0	NA	NA	NA	NA
Root11|4453	0	NA	NA	NA	NA
Root11|4898	0	NA	NA	NA	NA
Root11|5064	0	NA	NA	NA	NA
Root11|6629	0	NA	NA	NA	NA
Root11|6852	0	NA	NA	NA	NA
Root11|851	0	NA	NA	NA	NA
Root11|2339	0	NA	NA	NA	NA
Root11|4976	0	NA	NA	NA	NA
Root11|1991	0	NA	NA	NA	NA
Root11|5026	0	NA	NA	NA	NA
Root11|5027	0	NA	NA	NA	NA
Root11|5455	0	NA	NA	NA	NA
Root11|565	0	NA	NA	NA	NA
Root11|5806	0	NA	NA	NA	NA
Root11|4977	0	NA	NA	NA	NA
Root11|1187	0	NA	NA	NA	NA
Root11|1375	0	NA	NA	NA	NA
Root11|1488	0	NA	NA	NA	NA
Root11|1919	0	NA	NA	NA	NA
Root11|2108	0	NA	NA	NA	NA
Root11|3256	0	NA	NA	NA	NA
Root11|5054	0	NA	NA	NA	NA
Root11|5111	0	NA	NA	NA	NA
Root11|1944	0	NA	NA	NA	NA
Root11|46	0	NA	NA	NA	NA
Root11|5204	0	NA	NA	NA	NA
Root11|6252	0	NA	NA	NA	NA
Root11|6269	0	NA	NA	NA	NA
Root11|807	0	NA	NA	NA	NA
Root11|2242	0	NA	NA	NA	NA
Root11|2340	0	NA	NA	NA	NA
Root11|3083	0	NA	NA	NA	NA
Root11|4411	0	NA	NA	NA	NA
Root11|4776	0	NA	NA	NA	NA
Root11|4883	0	NA	NA	NA	NA
Root11|5102	0	NA	NA	NA	NA
Root11|6099	0	NA	NA	NA	NA
Root11|1551	0	NA	NA	NA	NA
Root11|1711	0	NA	NA	NA	NA
Root11|2813	0	NA	NA	NA	NA
Root11|2815	0	NA	NA	NA	NA
Root11|2816	0	NA	NA	NA	NA
Root11|4305	0	NA	NA	NA	NA
Root11|4311	0	NA	NA	NA	NA
Root11|5165	0	NA	NA	NA	NA
Root11|6080	0	NA	NA	NA	NA
Root11|6083	0	NA	NA	NA	NA
Root11|6084	0	NA	NA	NA	NA
Root11|6111	0	NA	NA	NA	NA
Root11|757	0	NA	NA	NA	NA
Root11|790	0	NA	NA	NA	NA
Root11|1613	0	NA	NA	NA	NA
Root11|1614	0	NA	NA	NA	NA
Root11|1282	0	NA	NA	NA	NA
Root11|1336	0	NA	NA	NA	NA
Root11|3003	0	NA	NA	NA	NA
Root11|3775	0	NA	NA	NA	NA
Root11|5120	0	NA	NA	NA	NA
Root11|1514	0	NA	NA	NA	NA
Root11|2010	0	NA	NA	NA	NA
Root11|2349	0	NA	NA	NA	NA
Root11|3051	0	NA	NA	NA	NA
Root11|3190	0	NA	NA	NA	NA
Root11|3260	0	NA	NA	NA	NA
Root11|443	0	NA	NA	NA	NA
Root11|4884	0	NA	NA	NA	NA
Root11|5327	0	NA	NA	NA	NA
Root11|6005	0	NA	NA	NA	NA
Root11|761	0	NA	NA	NA	NA
Root11|1924	0	NA	NA	NA	NA
Root11|4310	0	NA	NA	NA	NA
Root11|5164	0	NA	NA	NA	NA
Root11|5248	0	NA	NA	NA	NA
Root11|6076	0	NA	NA	NA	NA
Root11|6112	0	NA	NA	NA	NA
Root11|2893	0	NA	NA	NA	NA
Root11|3233	0	NA	NA	NA	NA
Root11|5175	0	NA	NA	NA	NA
Root11|5451	0	NA	NA	NA	NA
Root11|4879	0	NA	NA	NA	NA
Root11|679	0	NA	NA	NA	NA
Root11|680	0	NA	NA	NA	NA
Root11|2006	0	NA	NA	NA	NA
Root11|269	0.194685161649432	4.68108339038186e-07	0.00144269503966107	0.507208767934666	0.750110062561338
Root11|2771	0.0677165779650198	1.14443697166309e-07	0.00144269499818395	0.623917617913	0.750110062561338
Root11|2773	0	NA	NA	NA	NA
Root11|2894	0	NA	NA	NA	NA
Root11|3112	0	NA	NA	NA	NA
Root11|3231	0	NA	NA	NA	NA
Root11|4406	0	NA	NA	NA	NA
Root11|5182	0	NA	NA	NA	NA
Root11|5627	0	NA	NA	NA	NA
Root11|5628	0	NA	NA	NA	NA
Root11|4309	0	NA	NA	NA	NA
Root11|5163	0	NA	NA	NA	NA
Root11|6077	0	NA	NA	NA	NA
Root11|6113	0	NA	NA	NA	NA
Root11|156	0	NA	NA	NA	NA
Root11|1691	0	NA	NA	NA	NA
Root11|2638	0	NA	NA	NA	NA
Root11|3938	0	NA	NA	NA	NA
Root11|4378	0	NA	NA	NA	NA
Root11|4863	0	NA	NA	NA	NA
Root11|4969	0	NA	NA	NA	NA
Root11|4987	0	NA	NA	NA	NA
Root11|5123	0	NA	NA	NA	NA
Root11|5487	0	NA	NA	NA	NA
Root11|5504	0	NA	NA	NA	NA
Root11|5679	0	NA	NA	NA	NA
Root11|5680	0	NA	NA	NA	NA
Root11|5681	0	NA	NA	NA	NA
Root11|5772	0	NA	NA	NA	NA
Root11|5773	0	NA	NA	NA	NA
Root11|5798	0.304724600842589	1.68974347717412e-07	0.0014426950118715	0.451304342780903	0.750110062561338
Root11|1111	0	NA	NA	NA	NA
Root11|3923	0	NA	NA	NA	NA
Root11|3925	0	NA	NA	NA	NA
Root11|468	0	NA	NA	NA	NA
Root11|5220	0.220078878386314	1.57893722516852e-07	0.00144269500732497	0.492118736029403	0.750110062561338
Root11|5904	0.0423228612281374	9.15020844493414e-08	0.00144269499865818	0.664812581730062	0.750110062561338
Root11|2608	0	NA	NA	NA	NA
Root11|4880	0	NA	NA	NA	NA
Root11|678	0	NA	NA	NA	NA
Root11|2194	0	NA	NA	NA	NA
Root11|4902	0	NA	NA	NA	NA
Root11|4903	0	NA	NA	NA	NA
Root11|5200	0	NA	NA	NA	NA
Root11|5484	0	NA	NA	NA	NA
Root11|1022	0	NA	NA	NA	NA
Root11|1684	0	NA	NA	NA	NA
Root11|196	0	NA	NA	NA	NA
Root11|264	0	NA	NA	NA	NA
Root11|2913	0	NA	NA	NA	NA
Root11|3050	0	NA	NA	NA	NA
Root11|4735	0	NA	NA	NA	NA
Root11|485	0	NA	NA	NA	NA
Root11|4931	0	NA	NA	NA	NA
Root11|4947	0	NA	NA	NA	NA
Root11|5330	0	NA	NA	NA	NA
Root11|5713	0	NA	NA	NA	NA
Root11|5742	0	NA	NA	NA	NA
Root11|5976	0	NA	NA	NA	NA
Root11|5999	0	NA	NA	NA	NA
Root11|6668	0	NA	NA	NA	NA
Root11|669	0	NA	NA	NA	NA
Root11|6707	0	NA	NA	NA	NA
Root11|6788	0	NA	NA	NA	NA
Root11|1626	0	NA	NA	NA	NA
Root11|1627	0	NA	NA	NA	NA
Root11|1642	0	NA	NA	NA	NA
Root11|2062	0.110039439193157	1.23907072046951e-07	0.00144269500027322	0.573860177204735	0.750110062561338
Root11|2063	0	NA	NA	NA	NA
Root11|2723	0	NA	NA	NA	NA
Root11|2724	0	NA	NA	NA	NA
Root11|2786	0	NA	NA	NA	NA
Root11|3863	0	NA	NA	NA	NA
Root11|5202	0	NA	NA	NA	NA
Root11|5203	0	NA	NA	NA	NA
Root11|5591	0	NA	NA	NA	NA
Root11|5640	0	NA	NA	NA	NA
Root11|5641	0	NA	NA	NA	NA
Root11|6435	0	NA	NA	NA	NA
Root11|1186	0	NA	NA	NA	NA
Root11|1489	0	NA	NA	NA	NA
Root11|1918	0	NA	NA	NA	NA
Root11|453	0	NA	NA	NA	NA
Root11|5055	0	NA	NA	NA	NA
Root11|5112	0	NA	NA	NA	NA
Root11|6023	0	NA	NA	NA	NA
Root11|280	0	NA	NA	NA	NA
Root11|2803	0	NA	NA	NA	NA
Root11|3088	0	NA	NA	NA	NA
Root11|1685	0	NA	NA	NA	NA
Root11|2250	0	NA	NA	NA	NA
Root11|5396	0	NA	NA	NA	NA
Root11|5704	0	NA	NA	NA	NA
Root11|785	0	NA	NA	NA	NA
Root11|1812	0	NA	NA	NA	NA
Root11|195	0	NA	NA	NA	NA
Root11|217	0.118504011438785	1.30956606077165e-07	0.00144269500077455	0.565616405463383	0.750110062561338
Root11|5933	0	NA	NA	NA	NA
Root11|6067	0	NA	NA	NA	NA
Root11|991	0	NA	NA	NA	NA
Root11|2193	0	NA	NA	NA	NA
Root11|4904	0.0253937167368824	7.11580491550986e-08	0.00144269500144577	0.700039414426416	0.750110062561338
Root11|5201	0	NA	NA	NA	NA
Root11|5485	0	NA	NA	NA	NA
Root11|1335	0	NA	NA	NA	NA
Root11|1629	0	NA	NA	NA	NA
Root11|171	0	NA	NA	NA	NA
Root11|172	0	NA	NA	NA	NA
Root11|3776	0	NA	NA	NA	NA
Root11|4287	0	NA	NA	NA	NA
Root11|5126	0	NA	NA	NA	NA
Root11|5129	0	NA	NA	NA	NA
Root11|5132	0	NA	NA	NA	NA
Root11|5569	0	NA	NA	NA	NA
Root11|5572	0	NA	NA	NA	NA
Root11|1311	0	NA	NA	NA	NA
Root11|1552	0	NA	NA	NA	NA
Root11|1701	0	NA	NA	NA	NA
Root11|1739	0	NA	NA	NA	NA
Root11|1762	0.186220589403805	1.56521225209619e-07	0.00144269500548259	0.512627234652629	0.750110062561338
Root11|179	0	NA	NA	NA	NA
Root11|187	0	NA	NA	NA	NA
Root11|2049	0	NA	NA	NA	NA
Root11|2135	0	NA	NA	NA	NA
Root11|2199	0	NA	NA	NA	NA
Root11|2253	0	NA	NA	NA	NA
Root11|226	0	NA	NA	NA	NA
Root11|270	0	NA	NA	NA	NA
Root11|3076	0	NA	NA	NA	NA
Root11|3930	0	NA	NA	NA	NA
Root11|4412	0	NA	NA	NA	NA
Root11|4574	0	NA	NA	NA	NA
Root11|4793	0	NA	NA	NA	NA
Root11|5394	0	NA	NA	NA	NA
Root11|5446	0	NA	NA	NA	NA
Root11|557	0	NA	NA	NA	NA
Root11|5577	0	NA	NA	NA	NA
Root11|5788	0	NA	NA	NA	NA
Root11|5851	0	NA	NA	NA	NA
Root11|5871	0	NA	NA	NA	NA
Root11|599	0	NA	NA	NA	NA
Root11|649	0	NA	NA	NA	NA
Root11|716	0	NA	NA	NA	NA
Root11|876	0	NA	NA	NA	NA
Root11|944	0	NA	NA	NA	NA
Root11|1016	0	NA	NA	NA	NA
Root11|1032	0	NA	NA	NA	NA
Root11|1434	0	NA	NA	NA	NA
Root11|1481	0	NA	NA	NA	NA
Root11|2044	0	NA	NA	NA	NA
Root11|2068	0	NA	NA	NA	NA
Root11|2156	0	NA	NA	NA	NA
Root11|2553	0	NA	NA	NA	NA
Root11|2554	0	NA	NA	NA	NA
Root11|2833	0	NA	NA	NA	NA
Root11|2834	0.211614306140687	1.55429658347678e-07	0.00144269500675818	0.496967667373038	0.750110062561338
Root11|3252	0	NA	NA	NA	NA
Root11|335	0	NA	NA	NA	NA
Root11|3402	0	NA	NA	NA	NA
Root11|3545	0	NA	NA	NA	NA
Root11|3683	0	NA	NA	NA	NA
Root11|3788	0	NA	NA	NA	NA
Root11|3870	0	NA	NA	NA	NA
Root11|4237	0	NA	NA	NA	NA
Root11|4577	0	NA	NA	NA	NA
Root11|4665	0	NA	NA	NA	NA
Root11|4669	0	NA	NA	NA	NA
Root11|475	0	NA	NA	NA	NA
Root11|4820	0	NA	NA	NA	NA
Root11|4850	0	NA	NA	NA	NA
Root11|4861	0	NA	NA	NA	NA
Root11|5031	0	NA	NA	NA	NA
Root11|5037	0	NA	NA	NA	NA
Root11|544	0	NA	NA	NA	NA
Root11|5518	0	NA	NA	NA	NA
Root11|5650	0	NA	NA	NA	NA
Root11|5651	0	NA	NA	NA	NA
Root11|5712	0	NA	NA	NA	NA
Root11|5747	0	NA	NA	NA	NA
Root11|5763	0	NA	NA	NA	NA
Root11|5764	0	NA	NA	NA	NA
Root11|5783	0	NA	NA	NA	NA
Root11|5913	0	NA	NA	NA	NA
Root11|6474	0	NA	NA	NA	NA
Root11|6500	0	NA	NA	NA	NA
Root11|6697	0	NA	NA	NA	NA
Root11|6828	0	NA	NA	NA	NA
Root11|1361	0	NA	NA	NA	NA
Root11|1465	0	NA	NA	NA	NA
Root11|2695	0	NA	NA	NA	NA
Root11|2884	0	NA	NA	NA	NA
Root11|2961	0	NA	NA	NA	NA
Root11|303	0	NA	NA	NA	NA
Root11|3074	0	NA	NA	NA	NA
Root11|3867	0	NA	NA	NA	NA
Root11|3872	0	NA	NA	NA	NA
Root11|5073	0	NA	NA	NA	NA
Root11|5217	0	NA	NA	NA	NA
Root11|5425	0	NA	NA	NA	NA
Root11|5837	0	NA	NA	NA	NA
Root11|981	0	NA	NA	NA	NA
Root11|3789	0	NA	NA	NA	NA
Root11|5250	0	NA	NA	NA	NA
Root11|6718	0	NA	NA	NA	NA
Root11|570	0	NA	NA	NA	NA
Root11|663	0	NA	NA	NA	NA
Root11|2337	0	NA	NA	NA	NA
Root11|4872	0	NA	NA	NA	NA
Root11|5335	0	NA	NA	NA	NA
Root11|549	0	NA	NA	NA	NA
Root11|4826	0	NA	NA	NA	NA
Root11|5137	0	NA	NA	NA	NA
Root11|1961	0	NA	NA	NA	NA
Root11|2489	0	NA	NA	NA	NA
Root11|3645	0	NA	NA	NA	NA
Root11|1163	0	NA	NA	NA	NA
Root11|417	0	NA	NA	NA	NA
Root11|5903	0	NA	NA	NA	NA
Root11|1356	0	NA	NA	NA	NA
Root11|1948	0	NA	NA	NA	NA
Root11|2218	0	NA	NA	NA	NA
Root11|2227	0	NA	NA	NA	NA
Root11|4352	0	NA	NA	NA	NA
Root11|6267	0	NA	NA	NA	NA
Root11|638	0	NA	NA	NA	NA
Root11|326	0	NA	NA	NA	NA
Root11|4731	0	NA	NA	NA	NA
Root11|5524	0	NA	NA	NA	NA
Root11|267	0	NA	NA	NA	NA
Root11|282	0	NA	NA	NA	NA
Root11|347	0	NA	NA	NA	NA
Root11|3850	0	NA	NA	NA	NA
Root11|3944	0	NA	NA	NA	NA
Root11|4619	0	NA	NA	NA	NA
Root11|5212	0	NA	NA	NA	NA
Root11|5336	0	NA	NA	NA	NA
Root11|5423	0	NA	NA	NA	NA
Root11|1893	0	NA	NA	NA	NA
Root11|204	0	NA	NA	NA	NA
Root11|2305	0	NA	NA	NA	NA
Root11|246	0	NA	NA	NA	NA
Root11|463	0	NA	NA	NA	NA
Root11|521	0.0338582889825099	8.22892075435628e-08	0.00144269499962277	0.68138675314749	0.750110062561338
Root11|5566	0	NA	NA	NA	NA
Root11|5688	0	NA	NA	NA	NA
Root11|634	0	NA	NA	NA	NA
Root11|933	0	NA	NA	NA	NA
Root11|987	0	NA	NA	NA	NA
Root11|2974	0	NA	NA	NA	NA
Root11|5312	0	NA	NA	NA	NA
Root11|5507	0	NA	NA	NA	NA
Root11|728	0	NA	NA	NA	NA
Root11|2326	0	NA	NA	NA	NA
Root11|2774	0	NA	NA	NA	NA
Root11|5029	0	NA	NA	NA	NA
Root11|5805	0	NA	NA	NA	NA
Root11|1509	0	NA	NA	NA	NA
Root11|1678	0	NA	NA	NA	NA
Root11|1717	0	NA	NA	NA	NA
Root11|1741	0	NA	NA	NA	NA
Root11|1916	0	NA	NA	NA	NA
Root11|2190	0	NA	NA	NA	NA
Root11|2325	0	NA	NA	NA	NA
Root11|2731	0	NA	NA	NA	NA
Root11|2776	0	NA	NA	NA	NA
Root11|2969	0	NA	NA	NA	NA
Root11|3121	0	NA	NA	NA	NA
Root11|329	0	NA	NA	NA	NA
Root11|3886	0	NA	NA	NA	NA
Root11|4921	0	NA	NA	NA	NA
Root11|5002	0	NA	NA	NA	NA
Root11|57	0	NA	NA	NA	NA
Root11|581	0	NA	NA	NA	NA
Root11|5882	0	NA	NA	NA	NA
Root11|611	0	NA	NA	NA	NA
Root11|622	0	NA	NA	NA	NA
Root11|861	0	NA	NA	NA	NA
Root11|881	0	NA	NA	NA	NA
Root11|882	0	NA	NA	NA	NA
Root11|957	0	NA	NA	NA	NA
Root11|959	0	NA	NA	NA	NA
Root11|965	0	NA	NA	NA	NA
Root11|995	0	NA	NA	NA	NA
Root11|1197	0	NA	NA	NA	NA
Root11|1827	0	NA	NA	NA	NA
Root11|2031	0	NA	NA	NA	NA
Root11|242	0	NA	NA	NA	NA
Root11|5109	0	NA	NA	NA	NA
Root11|5493	0	NA	NA	NA	NA
Root11|6208	0	NA	NA	NA	NA
Root11|1953	0	NA	NA	NA	NA
Root11|2180	0	NA	NA	NA	NA
Root11|3842	0	NA	NA	NA	NA
Root11|5556	0	NA	NA	NA	NA
Root11|6268	0	NA	NA	NA	NA
Root11|802	0	NA	NA	NA	NA
Root11|879	0.0592520057193923	1.07182071163918e-07	0.0014426949980878	0.636341399839471	0.750110062561338
Root11|6528	0	NA	NA	NA	NA
Root11|953	0	NA	NA	NA	NA
Root11|1994	0	NA	NA	NA	NA
Root11|5924	0	NA	NA	NA	NA
Root11|1672	0	NA	NA	NA	NA
Root11|1758	0	NA	NA	NA	NA
Root11|2640	0	NA	NA	NA	NA
Root11|4961	0	NA	NA	NA	NA
Root11|4962	0	NA	NA	NA	NA
Root11|5386	0	NA	NA	NA	NA
Root11|5414	0	NA	NA	NA	NA
Root11|609	0	NA	NA	NA	NA
Root11|6798	0	NA	NA	NA	NA
Root11|902	0	NA	NA	NA	NA
Root11|971	0.126968583684412	1.15643467437919e-07	0.00144269500159849	0.557816274762737	0.750110062561338
Root11|1615	0	NA	NA	NA	NA
Root11|1878	0	NA	NA	NA	NA
Root11|1890	0	NA	NA	NA	NA
Root11|3881	0	NA	NA	NA	NA
Root11|4785	0	NA	NA	NA	NA
Root11|6138	0	NA	NA	NA	NA
Root11|651	0	NA	NA	NA	NA
Root11|6670	0	NA	NA	NA	NA
Root11|6886	0	NA	NA	NA	NA
Root11|1349	0	NA	NA	NA	NA
Root11|2051	0	NA	NA	NA	NA
Root11|2572	0	NA	NA	NA	NA
Root11|2887	0	NA	NA	NA	NA
Root11|3854	0	NA	NA	NA	NA
Root11|4370	0	NA	NA	NA	NA
Root11|61	0	NA	NA	NA	NA
Root11|6639	0	NA	NA	NA	NA
Root11|1025	0	NA	NA	NA	NA
Root11|1260	0	NA	NA	NA	NA
Root11|1805	0	NA	NA	NA	NA
Root11|2748	0	NA	NA	NA	NA
Root11|2817	0	NA	NA	NA	NA
Root11|4564	0	NA	NA	NA	NA
Root11|749	0	NA	NA	NA	NA
Root11|838	0	NA	NA	NA	NA
Root11|1616	0	NA	NA	NA	NA
Root11|1631	0	NA	NA	NA	NA
Root11|2114	0	NA	NA	NA	NA
Root11|3005	0	NA	NA	NA	NA
Root11|3098	0	NA	NA	NA	NA
Root11|324	0	NA	NA	NA	NA
Root11|3882	0	NA	NA	NA	NA
Root11|5371	0	NA	NA	NA	NA
Root11|55	0	NA	NA	NA	NA
Root11|236	0	NA	NA	NA	NA
Root11|2676	0	NA	NA	NA	NA
Root11|4841	0	NA	NA	NA	NA
Root11|4852	0	NA	NA	NA	NA
Root11|4901	0	NA	NA	NA	NA
Root11|4948	0	NA	NA	NA	NA
Root11|5231	0	NA	NA	NA	NA
Root11|533	0	NA	NA	NA	NA
Root11|5558	0	NA	NA	NA	NA
Root11|5715	0	NA	NA	NA	NA
Root11|5751	0	NA	NA	NA	NA
Root11|5794	0	NA	NA	NA	NA
Root11|598	0	NA	NA	NA	NA
Root11|6124	0	NA	NA	NA	NA
Root11|6216	0	NA	NA	NA	NA
Root11|6221	0	NA	NA	NA	NA
Root11|662	0	NA	NA	NA	NA
Root11|996	0	NA	NA	NA	NA
Root11|1435	0	NA	NA	NA	NA
Root11|1510	0	NA	NA	NA	NA
Root11|1743	0	NA	NA	NA	NA
Root11|1933	0	NA	NA	NA	NA
Root11|2118	0	NA	NA	NA	NA
Root11|3932	0	NA	NA	NA	NA
Root11|431	0.186220589403805	1.56521225209619e-07	0.00144269500548259	0.512627234652629	0.750110062561338
Root11|5372	0	NA	NA	NA	NA
Root11|5517	0	NA	NA	NA	NA
Root11|5878	0	NA	NA	NA	NA
Root11|6048	0	NA	NA	NA	NA
Root11|670	0.110039439193157	1.23907072046951e-07	0.00144269500027322	0.573860177204735	0.750110062561338
Root11|980	0	NA	NA	NA	NA
Root11|1292	0	NA	NA	NA	NA
Root11|2313	4.73061200715235	-1.70449360860882e-07	0.00144269503033169	0.245511111570469	0.750110062561338
Root11|2341	0	NA	NA	NA	NA
Root11|5905	0	NA	NA	NA	NA
Root11|742	0	NA	NA	NA	NA
Root11|1607	0	NA	NA	NA	NA
Root11|1742	0	NA	NA	NA	NA
Root11|6263	0	NA	NA	NA	NA
Root11|1179	0	NA	NA	NA	NA
Root11|1226	0	NA	NA	NA	NA
Root11|1555	0	NA	NA	NA	NA
Root11|2706	0	NA	NA	NA	NA
Root11|3763	0	NA	NA	NA	NA
Root11|4004	0	NA	NA	NA	NA
Root11|5315	0	NA	NA	NA	NA
Root11|5615	0	NA	NA	NA	NA
Root11|5831	0	NA	NA	NA	NA
Root11|6457	0	NA	NA	NA	NA
Root11|6483	0	NA	NA	NA	NA
Root11|6283	0	NA	NA	NA	NA
Root11|788	0	NA	NA	NA	NA
Root11|1798	0	NA	NA	NA	NA
Root11|2257	0	NA	NA	NA	NA
Root11|2520	0	NA	NA	NA	NA
Root11|2829	0	NA	NA	NA	NA
Root11|4217	0	NA	NA	NA	NA
Root11|4661	0	NA	NA	NA	NA
Root11|4817	0	NA	NA	NA	NA
Root11|5359	0	NA	NA	NA	NA
Root11|5656	0	NA	NA	NA	NA
Root11|5692	0	NA	NA	NA	NA
Root11|6583	0	NA	NA	NA	NA
Root11|81	0	NA	NA	NA	NA
Root11|522	0	NA	NA	NA	NA
Root11|5368	0	NA	NA	NA	NA
Root11|5373	0	NA	NA	NA	NA
Root11|5683	0	NA	NA	NA	NA
Root11|595	0	NA	NA	NA	NA
Root11|4316	0	NA	NA	NA	NA
Root11|5631	0	NA	NA	NA	NA
Root11|5644	0	NA	NA	NA	NA
Root11|5645	0	NA	NA	NA	NA
Root11|5670	0	NA	NA	NA	NA
Root11|2660	0	NA	NA	NA	NA
Root11|2661	0	NA	NA	NA	NA
Root11|3213	0	NA	NA	NA	NA
Root11|3228	0	NA	NA	NA	NA
Root11|4571	0	NA	NA	NA	NA
Root11|4926	0	NA	NA	NA	NA
Root11|4927	0	NA	NA	NA	NA
Root11|5082	0	NA	NA	NA	NA
Root11|5083	0	NA	NA	NA	NA
Root11|5466	0	NA	NA	NA	NA
Root11|5467	0	NA	NA	NA	NA
Root11|1196	0	NA	NA	NA	NA
Root11|1202	0	NA	NA	NA	NA
Root11|1296	0	NA	NA	NA	NA
Root11|1984	0	NA	NA	NA	NA
Root11|4425	0	NA	NA	NA	NA
Root11|5001	0	NA	NA	NA	NA
Root11|5075	0	NA	NA	NA	NA
Root11|5730	0	NA	NA	NA	NA
Root11|1447	0	NA	NA	NA	NA
Root11|1714	0	NA	NA	NA	NA
Root11|1747	0	NA	NA	NA	NA
Root11|2100	0	NA	NA	NA	NA
Root11|216	0	NA	NA	NA	NA
Root11|2417	0	NA	NA	NA	NA
Root11|5834	0	NA	NA	NA	NA
Root11|1037	0	NA	NA	NA	NA
Root11|2393	0	NA	NA	NA	NA
Root11|6222	0	NA	NA	NA	NA
Root11|914	0	NA	NA	NA	NA
Root11|1708	0	NA	NA	NA	NA
Root11|2755	0	NA	NA	NA	NA
Root11|1640	0	NA	NA	NA	NA
Root11|3812	0.0592520057193923	1.07182071163918e-07	0.0014426949980878	0.636341399839471	0.750110062561338
Root11|3851	0	NA	NA	NA	NA
Root11|5965	0	NA	NA	NA	NA
Root11|6106	0	NA	NA	NA	NA
Root11|6166	0	NA	NA	NA	NA
Root11|789	0	NA	NA	NA	NA
Root11|4878	0	NA	NA	NA	NA
Root11|5944	0	NA	NA	NA	NA
Root11|2662	0	NA	NA	NA	NA
Root11|3214	0	NA	NA	NA	NA
Root11|3918	0	NA	NA	NA	NA
Root11|4572	0	NA	NA	NA	NA
Root11|4653	0	NA	NA	NA	NA
Root11|491	0	NA	NA	NA	NA
Root11|4925	0	NA	NA	NA	NA
Root11|5081	0	NA	NA	NA	NA
Root11|1856	0	NA	NA	NA	NA
Root11|3865	0	NA	NA	NA	NA
Root11|3931	0	NA	NA	NA	NA
Root11|5135	0	NA	NA	NA	NA
Root11|5395	0	NA	NA	NA	NA
Root11|5510	0	NA	NA	NA	NA
Root11|6109	0	NA	NA	NA	NA
Root11|6589	0	NA	NA	NA	NA
Root11|703	0	NA	NA	NA	NA
Root11|1120	0	NA	NA	NA	NA
Root11|2008	0.00846457224562748	3.44105369186862e-08	0.00144269501184105	0.746340665262035	0.750110062561338
Root11|2119	0	NA	NA	NA	NA
Root11|2120	0.330118317579472	1.71392115502508e-07	0.0014426950130454	0.441161225328396	0.750110062561338
Root11|2121	0.118504011438785	1.30956606077165e-07	0.00144269500077455	0.565616405463383	0.750110062561338
Root11|5153	0	NA	NA	NA	NA
Root11|5154	0	NA	NA	NA	NA
Root11|5155	0	NA	NA	NA	NA
Root11|5505	0	NA	NA	NA	NA
Root11|5703	0	NA	NA	NA	NA
Root11|6889	0	NA	NA	NA	NA
Root11|6890	0	NA	NA	NA	NA
Root11|912	0	NA	NA	NA	NA
Root11|1374	0	NA	NA	NA	NA
Root11|3245	0	NA	NA	NA	NA
Root11|3103	0	NA	NA	NA	NA
Root11|4567	0	NA	NA	NA	NA
Root11|4737	0	NA	NA	NA	NA
Root11|4738	0	NA	NA	NA	NA
Root11|5106	0	NA	NA	NA	NA
Root11|1113	0	NA	NA	NA	NA
Root11|1340	0	NA	NA	NA	NA
Root11|3926	0	NA	NA	NA	NA
Root11|4736	0	NA	NA	NA	NA
Root11|6253	0	NA	NA	NA	NA
Root11|6762	0	NA	NA	NA	NA
Root11|692	0	NA	NA	NA	NA
Root11|4354	0	NA	NA	NA	NA
Root11|6122	0	NA	NA	NA	NA
Root11|1686	0	NA	NA	NA	NA
Root11|3945	0	NA	NA	NA	NA
Root11|5795	0	NA	NA	NA	NA
Root11|5977	0	NA	NA	NA	NA
Root11|6651	0	NA	NA	NA	NA
Root11|1191	0	NA	NA	NA	NA
Root11|313	0	NA	NA	NA	NA
Root11|4281	0	NA	NA	NA	NA
Root11|873	0	NA	NA	NA	NA
Root11|6026	0	NA	NA	NA	NA
Root11|639	0	NA	NA	NA	NA
Root11|1038	0	NA	NA	NA	NA
Root11|323	0	NA	NA	NA	NA
Root11|3791	0	NA	NA	NA	NA
Root11|5252	0	NA	NA	NA	NA
Root11|5717	0	NA	NA	NA	NA
Root11|616	0	NA	NA	NA	NA
Root11|6720	0	NA	NA	NA	NA
Root11|1090	0	NA	NA	NA	NA
Root11|2761	0	NA	NA	NA	NA
Root11|5365	0	NA	NA	NA	NA
Root11|540	0.16929144491255	1.64761473068331e-07	0.00144269500410903	0.524137429154181	0.750110062561338
Root11|73	0	NA	NA	NA	NA
Root11|1898	0	NA	NA	NA	NA
Root11|6097	0	NA	NA	NA	NA
Root11|2976	0	NA	NA	NA	NA
Root11|727	0	NA	NA	NA	NA
Root11|1078	0	NA	NA	NA	NA
Root11|2681	0	NA	NA	NA	NA
Root11|5603	0	NA	NA	NA	NA
Root11|6139	0	NA	NA	NA	NA
Root11|6140	0	NA	NA	NA	NA
Root11|6671	0	NA	NA	NA	NA
Root11|875	0	NA	NA	NA	NA
Root11|1883	0	NA	NA	NA	NA
Root11|5435	0	NA	NA	NA	NA
Root11|5436	0	NA	NA	NA	NA
Root11|2799	0	NA	NA	NA	NA
Root11|6326	0	NA	NA	NA	NA
Root11|6620	0	NA	NA	NA	NA
Root11|2035	0	NA	NA	NA	NA
Root11|4733	0.550197195965786	1.85582223923127e-07	0.00144269502068644	0.376480956419822	0.750110062561338
Root11|5272	0	NA	NA	NA	NA
Root11|553	0	NA	NA	NA	NA
Root11|5807	0	NA	NA	NA	NA
Root11|1601	0	NA	NA	NA	NA
Root11|481	0	NA	NA	NA	NA
Root11|5537	0	NA	NA	NA	NA
Root11|903	0	NA	NA	NA	NA
Root11|970	0	NA	NA	NA	NA
Root11|729	0	NA	NA	NA	NA
Root11|160	0	NA	NA	NA	NA
Root11|175	0	NA	NA	NA	NA
Root11|2646	0	NA	NA	NA	NA
Root11|4276	0	NA	NA	NA	NA
Root11|5571	0	NA	NA	NA	NA
Root11|5673	0.211614306140687	1.55429658347678e-07	0.00144269500675818	0.496967667373038	0.750110062561338
Root11|1047	0	NA	NA	NA	NA
Root11|189	0	NA	NA	NA	NA
Root11|1683	0	NA	NA	NA	NA
Root11|2016	0	NA	NA	NA	NA
Root11|4213	0	NA	NA	NA	NA
Root11|4582	0	NA	NA	NA	NA
Root11|5038	0	NA	NA	NA	NA
Root11|1840	0	NA	NA	NA	NA
Root11|4245	0.203149733895059	1.55065911909786e-07	0.00144269500629987	0.501993493536962	0.750110062561338
Root11|6206	0	NA	NA	NA	NA
Root11|6212	0	NA	NA	NA	NA
Root11|1329	0	NA	NA	NA	NA
Root11|2116	0	NA	NA	NA	NA
Root11|6636	0	NA	NA	NA	NA
Root11|2187	0	NA	NA	NA	NA
Root11|2380	0.262401739614452	1.71426496975904e-07	0.00144269501015007	0.470165947713958	0.750110062561338
Root11|4239	0	NA	NA	NA	NA
Root11|868	0	NA	NA	NA	NA
Root11|1068	0	NA	NA	NA	NA
Root11|5328	0	NA	NA	NA	NA
Root11|5482	0	NA	NA	NA	NA
Root11|2184	0	NA	NA	NA	NA
Root11|2381	0	NA	NA	NA	NA
Root11|5340	0	NA	NA	NA	NA
Root11|869	0	NA	NA	NA	NA
Root11|1992	0	NA	NA	NA	NA
Root11|2306	0	NA	NA	NA	NA
Root11|197	0	NA	NA	NA	NA
Root11|266	0	NA	NA	NA	NA
Root11|5687	0	NA	NA	NA	NA
Root11|3133	0	NA	NA	NA	NA
Root11|4888	0	NA	NA	NA	NA
Root11|1409	0	NA	NA	NA	NA
Root11|2171	0.160826872666922	1.46358047670542e-07	0.00144269500357181	0.530265766586139	0.750110062561338
Root11|5620	0	NA	NA	NA	NA
Root11|5621	0	NA	NA	NA	NA
Root11|5708	0	NA	NA	NA	NA
Root11|5757	0	NA	NA	NA	NA
Root11|6041	0	NA	NA	NA	NA
Root11|6689	0	NA	NA	NA	NA
Root11|1808	0	NA	NA	NA	NA
Root11|2094	0	NA	NA	NA	NA
Root11|4649	0	NA	NA	NA	NA
Root11|6128	0.143897728175667	1.11425593119135e-07	0.00144269500293605	0.543378650502412	0.750110062561338
Root11|6812	0	NA	NA	NA	NA
Root11|1936	0.0507874334737649	9.9635180472635e-08	0.00144269499820894	0.649898000299616	0.750110062561338
Root11|855	0	NA	NA	NA	NA
Root11|2696	0	NA	NA	NA	NA
Root11|5028	0	NA	NA	NA	NA
Root11|1241	0	NA	NA	NA	NA
Root11|244	0	NA	NA	NA	NA
Root11|1965	0	NA	NA	NA	NA
Root11|3066	0	NA	NA	NA	NA
Root11|3236	0	NA	NA	NA	NA
Root11|5817	0	NA	NA	NA	NA
Root11|1729	0	NA	NA	NA	NA
Root11|1943	0	NA	NA	NA	NA
Root11|304	0	NA	NA	NA	NA
Root11|4934	0	NA	NA	NA	NA
Root11|1662	0	NA	NA	NA	NA
Root11|1764	0	NA	NA	NA	NA
Root11|1767	0	NA	NA	NA	NA
Root11|425	0	NA	NA	NA	NA
Root11|6471	0	NA	NA	NA	NA
Root11|4882	0	NA	NA	NA	NA
Root11|2197	0	NA	NA	NA	NA
Root11|5291	0	NA	NA	NA	NA
Root11|5780	0	NA	NA	NA	NA
Root11|27	0	NA	NA	NA	NA
Root11|4952	0	NA	NA	NA	NA
Root11|5143	0	NA	NA	NA	NA
Root11|4895	0	NA	NA	NA	NA
Root11|2902	0	NA	NA	NA	NA
Root11|4804	0	NA	NA	NA	NA
Root11|5454	0	NA	NA	NA	NA
Root11|2669	0.0677165779650198	1.14443697166309e-07	0.00144269499818395	0.623917617913	0.750110062561338
Root11|4946	0	NA	NA	NA	NA
Root11|5536	0	NA	NA	NA	NA
Root11|1122	0	NA	NA	NA	NA
Root11|2370	0	NA	NA	NA	NA
Root11|2674	0	NA	NA	NA	NA
Root11|2740	0	NA	NA	NA	NA
Root11|4839	0	NA	NA	NA	NA
Root11|1917	0	NA	NA	NA	NA
Root11|6310	0	NA	NA	NA	NA
Root11|3161	0	NA	NA	NA	NA
Root11|318	0	NA	NA	NA	NA
Root11|4548	0	NA	NA	NA	NA
Root11|5139	0	NA	NA	NA	NA
Root11|731	0	NA	NA	NA	NA
Root11|3189	0	NA	NA	NA	NA
Root11|1951	0	NA	NA	NA	NA
Root11|5559	0	NA	NA	NA	NA
Root11|2805	0	NA	NA	NA	NA
Root11|4896	0	NA	NA	NA	NA
Root11|1820	0	NA	NA	NA	NA
Root11|198	0	NA	NA	NA	NA
Root11|2178	0	NA	NA	NA	NA
Root11|4950	0	NA	NA	NA	NA
Root11|5074	0	NA	NA	NA	NA
Root11|5727	0	NA	NA	NA	NA
Root11|975	0	NA	NA	NA	NA
Root11|6089	0	NA	NA	NA	NA
Root11|1537	0	NA	NA	NA	NA
Root11|2088	0	NA	NA	NA	NA
Root11|5731	0	NA	NA	NA	NA
Root11|5732	0	NA	NA	NA	NA
Root11|6220	0	NA	NA	NA	NA
Root11|2314	0	NA	NA	NA	NA
Root11|2412	0	NA	NA	NA	NA
Root11|4540	0	NA	NA	NA	NA
Root11|872	0	NA	NA	NA	NA
Root11|1257	0	NA	NA	NA	NA
Root11|2013	0	NA	NA	NA	NA
Root11|2671	0	NA	NA	NA	NA
Root11|6616	0	NA	NA	NA	NA
Root11|6789	0	NA	NA	NA	NA
Root11|1536	0	NA	NA	NA	NA
Root11|1330	0	NA	NA	NA	NA
Root11|1331	0	NA	NA	NA	NA
Root11|3767	0	NA	NA	NA	NA
Root11|3768	0.0846457224562748	1.28815037469014e-07	0.0014426949987777	0.601815289283533	0.750110062561338
Root11|3769	0	NA	NA	NA	NA
Root11|5404	0	NA	NA	NA	NA
Root11|1027	0	NA	NA	NA	NA
Root11|1216	0	NA	NA	NA	NA
Root11|1637	0	NA	NA	NA	NA
Root11|2115	0	NA	NA	NA	NA
Root11|2271	0	NA	NA	NA	NA
Root11|5089	0	NA	NA	NA	NA
Root11|5443	0	NA	NA	NA	NA
Root11|5802	0	NA	NA	NA	NA
Root11|6769	0	NA	NA	NA	NA
Root11|2092	0	NA	NA	NA	NA
Root11|2212	0.355512034316354	1.71811090188403e-07	0.00144269501414841	0.431754108437511	0.750110062561338
Root11|238	0	NA	NA	NA	NA
Root11|3062	0	NA	NA	NA	NA
Root11|2255	0	NA	NA	NA	NA
Root11|4655	0	NA	NA	NA	NA
Root11|5600	0	NA	NA	NA	NA
Root11|1385	0	NA	NA	NA	NA
Root11|1411	0	NA	NA	NA	NA
Root11|1319	0	NA	NA	NA	NA
Root11|3077	0	NA	NA	NA	NA
Root11|5219	0	NA	NA	NA	NA
Root11|765	0	NA	NA	NA	NA
Root11|1144	0	NA	NA	NA	NA
Root11|1532	0	NA	NA	NA	NA
Root11|1912	0	NA	NA	NA	NA
Root11|3813	0	NA	NA	NA	NA
Root11|6504	0	NA	NA	NA	NA
Root11|1519	0	NA	NA	NA	NA
Root11|4566	0	NA	NA	NA	NA
Root11|6507	0	NA	NA	NA	NA
Root11|6795	0	NA	NA	NA	NA
Root11|713	0	NA	NA	NA	NA
Root11|6307	0	NA	NA	NA	NA
Root11|4624	0	NA	NA	NA	NA
Root11|2601	0	NA	NA	NA	NA
Root11|806	0	NA	NA	NA	NA
Root11|1332	0	NA	NA	NA	NA
Root11|3772	0	NA	NA	NA	NA
Root11|3114	0	NA	NA	NA	NA
Root11|513	0	NA	NA	NA	NA
Root11|2140	0	NA	NA	NA	NA
Root11|3778	0	NA	NA	NA	NA
Root11|3779	0	NA	NA	NA	NA
Root11|5152	0	NA	NA	NA	NA
Root11|6815	0	NA	NA	NA	NA
Root11|2138	0	NA	NA	NA	NA
Root11|3777	0	NA	NA	NA	NA
Root11|3845	0	NA	NA	NA	NA
Root11|5570	0	NA	NA	NA	NA
Root11|2463	0	NA	NA	NA	NA
Root11|5309	0	NA	NA	NA	NA
Root11|803	0	NA	NA	NA	NA
Root11|927	0	NA	NA	NA	NA
Root11|2753	0	NA	NA	NA	NA
Root11|5070	0	NA	NA	NA	NA
Root11|6055	0.245472595123197	1.92266442316053e-07	0.00144269501066504	0.47852538201948	0.750110062561338
Root11|1822	0	NA	NA	NA	NA
Root11|643	0	NA	NA	NA	NA
Root11|4322	0	NA	NA	NA	NA
Root11|6422	0	NA	NA	NA	NA
Root11|2335	0	NA	NA	NA	NA
Root11|2336	0	NA	NA	NA	NA
Root11|4912	0	NA	NA	NA	NA
Root11|5496	0	NA	NA	NA	NA
Root11|1041	0	NA	NA	NA	NA
Root11|2037	0	NA	NA	NA	NA
Root11|702	0	NA	NA	NA	NA
Root11|235	0	NA	NA	NA	NA
Root11|5297	0	NA	NA	NA	NA
Root11|5686	0	NA	NA	NA	NA
Root11|6072	0	NA	NA	NA	NA
Root11|1709	0	NA	NA	NA	NA
Root11|2656	0	NA	NA	NA	NA
Root11|1630	0	NA	NA	NA	NA
Root11|176	0	NA	NA	NA	NA
Root11|2139	0	NA	NA	NA	NA
Root11|2141	0	NA	NA	NA	NA
Root11|3095	0	NA	NA	NA	NA
Root11|3147	0	NA	NA	NA	NA
Root11|5318	0	NA	NA	NA	NA
Root11|3486	0	NA	NA	NA	NA
Root11|396	0	NA	NA	NA	NA
Root11|4332	0	NA	NA	NA	NA
Root11|4335	0	NA	NA	NA	NA
Root11|4339	0	NA	NA	NA	NA
Root11|4340	0	NA	NA	NA	NA
Root11|4341	0	NA	NA	NA	NA
Root11|4402	0	NA	NA	NA	NA
Root11|4403	0	NA	NA	NA	NA
Root11|4404	0	NA	NA	NA	NA
Root11|6774	0.00846457224562748	3.44105369186862e-08	0.00144269501184105	0.746340665262035	0.750110062561338
Root11|312	0	NA	NA	NA	NA
Root11|1220	0	NA	NA	NA	NA
Root11|1477	0	NA	NA	NA	NA
Root11|2788	0	NA	NA	NA	NA
Root11|2409	0	NA	NA	NA	NA
Root11|4844	0	NA	NA	NA	NA
Root11|1493	0	NA	NA	NA	NA
Root11|1724	0	NA	NA	NA	NA
Root11|4300	0	NA	NA	NA	NA
Root11|4918	0	NA	NA	NA	NA
Root11|5048	0	NA	NA	NA	NA
Root11|1358	0	NA	NA	NA	NA
Root11|3019	0	NA	NA	NA	NA
Root11|3963	0	NA	NA	NA	NA
Root11|4846	0	NA	NA	NA	NA
Root11|5230	0	NA	NA	NA	NA
Root11|1839	0	NA	NA	NA	NA
Root11|3891	0	NA	NA	NA	NA
Root11|852	0	NA	NA	NA	NA
Root11|4471	0	NA	NA	NA	NA
Root11|4889	0	NA	NA	NA	NA
Root11|5180	0	NA	NA	NA	NA
Root11|5744	0	NA	NA	NA	NA
Root11|1666	0	NA	NA	NA	NA
Root11|2501	0	NA	NA	NA	NA
Root11|5630	0	NA	NA	NA	NA
Root11|5665	0	NA	NA	NA	NA
Root11|1174	0	NA	NA	NA	NA
Root11|1176	0	NA	NA	NA	NA
Root11|1836	0	NA	NA	NA	NA
Root11|1838	0	NA	NA	NA	NA
Root11|4476	0	NA	NA	NA	NA
Root11|1932	0	NA	NA	NA	NA
Root11|2286	0	NA	NA	NA	NA
Root11|2962	0	NA	NA	NA	NA
Root11|2963	0	NA	NA	NA	NA
Root11|4773	0	NA	NA	NA	NA
Root11|4774	0	NA	NA	NA	NA
Root11|5215	0	NA	NA	NA	NA
Root11|5216	0	NA	NA	NA	NA
Root11|6270	0	NA	NA	NA	NA
Root11|2408	0	NA	NA	NA	NA
Root11|4843	0	NA	NA	NA	NA
Root11|4723	0	NA	NA	NA	NA
Root11|4724	0	NA	NA	NA	NA
Root11|4828	0	NA	NA	NA	NA
Root11|4829	0	NA	NA	NA	NA
Root11|1821	0	NA	NA	NA	NA
Root11|642	0	NA	NA	NA	NA
Root11|1219	0	NA	NA	NA	NA
Root11|2021	0	NA	NA	NA	NA
Root11|3054	0	NA	NA	NA	NA
Root11|3207	0	NA	NA	NA	NA
Root11|842	0	NA	NA	NA	NA
Root11|3154	0	NA	NA	NA	NA
Root11|4965	0	NA	NA	NA	NA
Root11|5087	0	NA	NA	NA	NA
Root11|1424	0	NA	NA	NA	NA
Root11|1402	0	NA	NA	NA	NA
Root11|1891	0	NA	NA	NA	NA
Root11|905	0	NA	NA	NA	NA
Root11|1137	0	NA	NA	NA	NA
Root11|1180	0	NA	NA	NA	NA
Root11|1495	0	NA	NA	NA	NA
Root11|2812	0	NA	NA	NA	NA
Root11|3829	0	NA	NA	NA	NA
Root11|4748	0	NA	NA	NA	NA
Root11|1062	0	NA	NA	NA	NA
Root11|3166	0	NA	NA	NA	NA
Root11|1265	0	NA	NA	NA	NA
Root11|697	0	NA	NA	NA	NA
Root11|5118	0	NA	NA	NA	NA
Root11|5144	0	NA	NA	NA	NA
Root11|5481	0	NA	NA	NA	NA
Root11|1313	0	NA	NA	NA	NA
Root11|5058	0	NA	NA	NA	NA
Root11|6372	0	NA	NA	NA	NA
Root11|1550	0	NA	NA	NA	NA
Root11|2185	0	NA	NA	NA	NA
Root11|2378	0	NA	NA	NA	NA
Root11|866	0	NA	NA	NA	NA
Root11|1460	0	NA	NA	NA	NA
Root11|1611	0	NA	NA	NA	NA
Root11|1703	0	NA	NA	NA	NA
Root11|1043	0	NA	NA	NA	NA
Root11|2459	0	NA	NA	NA	NA
Root11|4291	0.16929144491255	1.64761473068331e-07	0.00144269500410903	0.524137429154181	0.750110062561338
Root11|1718	0	NA	NA	NA	NA
Root11|2921	0	NA	NA	NA	NA
Root11|3964	0	NA	NA	NA	NA
Root11|5238	0	NA	NA	NA	NA
Root11|5541	0	NA	NA	NA	NA
Root11|5782	0	NA	NA	NA	NA
Root11|793	0	NA	NA	NA	NA
Root11|2229	0	NA	NA	NA	NA
Root11|4923	0	NA	NA	NA	NA
Root11|1149	0	NA	NA	NA	NA
Root11|1399	0	NA	NA	NA	NA
Root11|1423	0	NA	NA	NA	NA
Root11|1145	0	NA	NA	NA	NA
Root11|1533	0	NA	NA	NA	NA
Root11|2042	0	NA	NA	NA	NA
Root11|4954	0	NA	NA	NA	NA
Root11|4960	0	NA	NA	NA	NA
Root11|717	0	NA	NA	NA	NA
Root11|832	0	NA	NA	NA	NA
Root11|3786	0	NA	NA	NA	NA
Root11|4886	0	NA	NA	NA	NA
Root11|2186	0	NA	NA	NA	NA
Root11|2379	0	NA	NA	NA	NA
Root11|867	0	NA	NA	NA	NA
Root11|2804	0	NA	NA	NA	NA
Root11|3113	0	NA	NA	NA	NA
Root11|1720	0	NA	NA	NA	NA
Root11|2262	0	NA	NA	NA	NA
Root11|510	0	NA	NA	NA	NA
Root11|6060	0	NA	NA	NA	NA
Root11|5240	0	NA	NA	NA	NA
Root11|1261	0	NA	NA	NA	NA
Root11|4810	0	NA	NA	NA	NA
Root11|186	0.0253937167368824	7.11580491550986e-08	0.00144269500144577	0.700039414426416	0.750110062561338
Root11|3031	0	NA	NA	NA	NA
Root11|4778	0	NA	NA	NA	NA
Root11|5269	0	NA	NA	NA	NA
Root11|5270	0	NA	NA	NA	NA
Root11|1040	0	NA	NA	NA	NA
Root11|1963	0	NA	NA	NA	NA
Root11|3004	0	NA	NA	NA	NA
Root11|990	0	NA	NA	NA	NA
Root11|181	0	NA	NA	NA	NA
Root11|2188	0	NA	NA	NA	NA
Root11|2403	0	NA	NA	NA	NA
Root11|2440	0	NA	NA	NA	NA
Root11|4288	0	NA	NA	NA	NA
Root11|5689	0	NA	NA	NA	NA
Root11|6634	0	NA	NA	NA	NA
Root11|3097	0	NA	NA	NA	NA
Root11|5449	0	NA	NA	NA	NA
Root11|1457	0	NA	NA	NA	NA
Root11|1964	0	NA	NA	NA	NA
Root11|4528	0	NA	NA	NA	NA
Root11|2546	0	NA	NA	NA	NA
Root11|2611	0	NA	NA	NA	NA
Root11|2612	0	NA	NA	NA	NA
Root11|1546	0	NA	NA	NA	NA
Root11|3760	0	NA	NA	NA	NA
Root11|5117	0	NA	NA	NA	NA
Root11|5142	0	NA	NA	NA	NA
Root11|1922	0	NA	NA	NA	NA
Root11|1081	0	NA	NA	NA	NA
Root11|2310	0	NA	NA	NA	NA
Root11|6292	0	NA	NA	NA	NA
Root11|1623	0	NA	NA	NA	NA
Root11|2934	0	NA	NA	NA	NA
Root11|6265	0	NA	NA	NA	NA
Root11|627	0	NA	NA	NA	NA
Root11|1880	0	NA	NA	NA	NA
Root11|2680	0	NA	NA	NA	NA
Root11|4568	0	NA	NA	NA	NA
Root11|6198	0	NA	NA	NA	NA
Root11|356	0	NA	NA	NA	NA
Root11|2801	0	NA	NA	NA	NA
Root11|6294	0	NA	NA	NA	NA
Root11|4753	0	NA	NA	NA	NA
Root11|4754	0	NA	NA	NA	NA
Root11|2533	0	NA	NA	NA	NA
Root11|2789	0	NA	NA	NA	NA
Root11|534	0	NA	NA	NA	NA
Root11|6340	0	NA	NA	NA	NA
Root11|939	0	NA	NA	NA	NA
Root11|2003	0	NA	NA	NA	NA
Root11|961	0	NA	NA	NA	NA
Root11|2859	0	NA	NA	NA	NA
Root11|4682	0	NA	NA	NA	NA
Root11|4824	0	NA	NA	NA	NA
Root11|5765	0	NA	NA	NA	NA
Root11|6339	0	NA	NA	NA	NA
Root11|6342	0	NA	NA	NA	NA
Root11|6352	0	NA	NA	NA	NA
Root11|6430	0.220078878386314	1.57893722516852e-07	0.00144269500732497	0.492118736029403	0.750110062561338
Root11|6681	0	NA	NA	NA	NA
Root11|6712	0	NA	NA	NA	NA
Root11|6777	0	NA	NA	NA	NA
Root11|6850	0	NA	NA	NA	NA
Root11|2802	0	NA	NA	NA	NA
Root11|6293	0.296260028596962	1.71891273891191e-07	0.00144269501168555	0.454867834505738	0.750110062561338
Root11|4509	0	NA	NA	NA	NA
Root11|2249	0	NA	NA	NA	NA
Root11|3946	0	NA	NA	NA	NA
Root11|6085	0	NA	NA	NA	NA
Root11|1524	0	NA	NA	NA	NA
Root11|1649	0	NA	NA	NA	NA
Root11|1659	0	NA	NA	NA	NA
Root11|2158	0	NA	NA	NA	NA
Root11|2545	0	NA	NA	NA	NA
Root11|263	0	NA	NA	NA	NA
Root11|2783	0	NA	NA	NA	NA
Root11|3843	0	NA	NA	NA	NA
Root11|496	0	NA	NA	NA	NA
Root11|5550	0	NA	NA	NA	NA
Root11|6354	0	NA	NA	NA	NA
Root11|709	0	NA	NA	NA	NA
Root11|1064	0	NA	NA	NA	NA
Root11|2319	0	NA	NA	NA	NA
Root11|254	0	NA	NA	NA	NA
Root11|2709	0	NA	NA	NA	NA
Root11|4451	0	NA	NA	NA	NA
Root11|4456	0	NA	NA	NA	NA
Root11|4782	0	NA	NA	NA	NA
Root11|5034	0	NA	NA	NA	NA
Root11|5957	0	NA	NA	NA	NA
Root11|6142	0	NA	NA	NA	NA
Root11|6434	0	NA	NA	NA	NA
Root11|644	0.490945190246394	1.83110064808116e-07	0.00144269501902462	0.390824268423674	0.750110062561338
Root11|830	0	NA	NA	NA	NA
Root11|1753	0	NA	NA	NA	NA
Root11|2231	0	NA	NA	NA	NA
Root11|4924	0	NA	NA	NA	NA
Root11|5021	0	NA	NA	NA	NA
Root11|5825	0	NA	NA	NA	NA
Root11|6396	0	NA	NA	NA	NA
Root11|1516	0	NA	NA	NA	NA
Root11|4317	0	NA	NA	NA	NA
Root11|1988	0	NA	NA	NA	NA
Root11|3163	0	NA	NA	NA	NA
Root11|2075	0	NA	NA	NA	NA
Root11|6761	0	NA	NA	NA	NA
Root11|4527	0	NA	NA	NA	NA
Root11|1542	0	NA	NA	NA	NA
Root11|1670	0	NA	NA	NA	NA
Root11|2090	0	NA	NA	NA	NA
Root11|4873	0	NA	NA	NA	NA
Root11|5213	0	NA	NA	NA	NA
Root11|6070	0	NA	NA	NA	NA
Root11|756	0	NA	NA	NA	NA
Root11|1530	0	NA	NA	NA	NA
Root11|5013	0	NA	NA	NA	NA
Root11|5643	0	NA	NA	NA	NA
Root11|2202	0	NA	NA	NA	NA
Root11|3234	0	NA	NA	NA	NA
Root11|2484	0	NA	NA	NA	NA
Root11|1048	0.380905751053237	1.74813675970129e-07	0.00144269501518828	0.422990505520693	0.750110062561338
Root11|2610	0	NA	NA	NA	NA
Root11|6058	0.0846457224562748	1.28815037469014e-07	0.0014426949987777	0.601815289283533	0.750110062561338
Root11|1116	0	NA	NA	NA	NA
Root11|6626	0	NA	NA	NA	NA
Root11|6807	0	NA	NA	NA	NA
Root11|2609	0	NA	NA	NA	NA
Root11|1589	0	NA	NA	NA	NA
Root11|6584	0	NA	NA	NA	NA
Root11|2512	0	NA	NA	NA	NA
Root11|4365	0	NA	NA	NA	NA
Root11|5363	0	NA	NA	NA	NA
Root11|5539	0	NA	NA	NA	NA
Root11|569	0	NA	NA	NA	NA
Root11|579	0	NA	NA	NA	NA
Root11|1545	0	NA	NA	NA	NA
Root11|1588	0	NA	NA	NA	NA
Root11|2041	0	NA	NA	NA	NA
Root11|299	0	NA	NA	NA	NA
Root11|391	0	NA	NA	NA	NA
Root11|3089	0	NA	NA	NA	NA
Root11|4573	0	NA	NA	NA	NA
Root11|4981	0	NA	NA	NA	NA
Root11|783	0	NA	NA	NA	NA
Root11|1039	0	NA	NA	NA	NA
Root11|3172	0	NA	NA	NA	NA
Root11|5166	0	NA	NA	NA	NA
Root11|2767	0	NA	NA	NA	NA
Root11|5951	0	NA	NA	NA	NA
Root11|2953	0	NA	NA	NA	NA
Root11|3626	0	NA	NA	NA	NA
Root11|1430	0	NA	NA	NA	NA
Root11|4140	0	NA	NA	NA	NA
Root11|4268	0	NA	NA	NA	NA
Root11|6248	0	NA	NA	NA	NA
Root11|1432	0	NA	NA	NA	NA
Root11|3808	0	NA	NA	NA	NA
Root11|375	0	NA	NA	NA	NA
Root11|351	0	NA	NA	NA	NA
Root11|4133	0	NA	NA	NA	NA
Root11|6510	0	NA	NA	NA	NA
Root11|4457	0	NA	NA	NA	NA
Root11|1990	0	NA	NA	NA	NA
Root11|4373	0	NA	NA	NA	NA
Root11|1512	0	NA	NA	NA	NA
Root11|5535	0	NA	NA	NA	NA
Root11|1921	0	NA	NA	NA	NA
Root11|271	0	NA	NA	NA	NA
Root11|6397	0	NA	NA	NA	NA
Root11|2720	0	NA	NA	NA	NA
Root11|293	0.00846457224562748	3.44105369186862e-08	0.00144269501184105	0.746340665262035	0.750110062561338
Root11|4714	0	NA	NA	NA	NA
Root11|6186	0	NA	NA	NA	NA
Root11|6570	0	NA	NA	NA	NA
Root11|6582	0	NA	NA	NA	NA
Root11|86	0	NA	NA	NA	NA
Root11|89	0	NA	NA	NA	NA
Root11|4740	0	NA	NA	NA	NA
Root11|5714	0	NA	NA	NA	NA
Root11|5885	0	NA	NA	NA	NA
Root11|1911	0	NA	NA	NA	NA
Root11|2659	0	NA	NA	NA	NA
Root11|3229	0	NA	NA	NA	NA
Root11|3915	0	NA	NA	NA	NA
Root11|4516	0	NA	NA	NA	NA
Root11|4928	0	NA	NA	NA	NA
Root11|5080	0	NA	NA	NA	NA
Root11|5468	0	NA	NA	NA	NA
Root11|1587	0	NA	NA	NA	NA
Root11|2475	0	NA	NA	NA	NA
Root11|3144	0	NA	NA	NA	NA
Root11|4790	0	NA	NA	NA	NA
Root11|1621	0	NA	NA	NA	NA
Root11|1920	0	NA	NA	NA	NA
Root11|5228	0	NA	NA	NA	NA
Root11|325	0	NA	NA	NA	NA
Root11|2252	0	NA	NA	NA	NA
Root11|2355	0	NA	NA	NA	NA
Root11|1949	0	NA	NA	NA	NA
Root11|1829	0	NA	NA	NA	NA
Root11|3036	0	NA	NA	NA	NA
Root11|33	0	NA	NA	NA	NA
Root11|4537	0	NA	NA	NA	NA
Root11|5306	0	NA	NA	NA	NA
Root11|6049	0	NA	NA	NA	NA
Root11|257	0	NA	NA	NA	NA
Root11|4484	0	NA	NA	NA	NA
Root11|2958	0	NA	NA	NA	NA
Root11|3922	0	NA	NA	NA	NA
Root11|500	0	NA	NA	NA	NA
Root11|5329	0	NA	NA	NA	NA
Root11|3942	0	NA	NA	NA	NA
Root11|5867	0	NA	NA	NA	NA
Root11|5881	0.00846457224562748	3.44105369186862e-08	0.00144269501184105	0.746340665262035	0.750110062561338
Root11|1491	0	NA	NA	NA	NA
Root11|1492	0	NA	NA	NA	NA
Root11|3762	0	NA	NA	NA	NA
Root11|5459	0	NA	NA	NA	NA
Root11|5661	0	NA	NA	NA	NA
Root11|4603	0	NA	NA	NA	NA
Root11|6052	0	NA	NA	NA	NA
Root11|6234	0	NA	NA	NA	NA
Root11|1059	0	NA	NA	NA	NA
Root11|4302	0	NA	NA	NA	NA
Root11|5528	0	NA	NA	NA	NA
Root11|705	0	NA	NA	NA	NA
Root11|2658	0	NA	NA	NA	NA
Root11|1573	0	NA	NA	NA	NA
Root11|3901	0	NA	NA	NA	NA
Root11|677	0	NA	NA	NA	NA
Root11|5870	0	NA	NA	NA	NA
Root11|1321	0	NA	NA	NA	NA
Root11|488	0	NA	NA	NA	NA
Root11|162	0	NA	NA	NA	NA
Root11|4727	0	NA	NA	NA	NA
Root11|5334	0	NA	NA	NA	NA
Root11|5624	0	NA	NA	NA	NA
Root11|2407	0	NA	NA	NA	NA
Root11|1859	0	NA	NA	NA	NA
Root11|4126	0	NA	NA	NA	NA
Root11|6314	0	NA	NA	NA	NA
Root11|3094	0	NA	NA	NA	NA
Root11|6130	0	NA	NA	NA	NA
Root11|825	0	NA	NA	NA	NA
Root11|2759	0	NA	NA	NA	NA
Root11|480	0	NA	NA	NA	NA
Root11|4935	0	NA	NA	NA	NA
Root11|5922	0	NA	NA	NA	NA
Root11|5923	0	NA	NA	NA	NA
Root11|5138	0	NA	NA	NA	NA
Root11|1830	0	NA	NA	NA	NA
Root11|3038	0	NA	NA	NA	NA
Root11|34	0	NA	NA	NA	NA
Root11|2235	0	NA	NA	NA	NA
Root11|4259	0	NA	NA	NA	NA
Root11|6506	0	NA	NA	NA	NA
Root11|5771	0.287795456351334	1.6751072328422e-07	0.00144269501106304	0.458530319087402	0.750110062561338
Root11|5311	0	NA	NA	NA	NA
Root11|5508	0	NA	NA	NA	NA
Root11|407	0	NA	NA	NA	NA
Root11|6652	0	NA	NA	NA	NA
Root11|1828	0	NA	NA	NA	NA
Root11|3035	0	NA	NA	NA	NA
Root11|31	0	NA	NA	NA	NA
Root11|6200	0	NA	NA	NA	NA
Root11|6330	0	NA	NA	NA	NA
Root11|1131	0	NA	NA	NA	NA
Root11|1362	0.194685161649432	4.68108339038186e-07	0.00144269503966107	0.507208767934666	0.750110062561338
Root11|1471	0	NA	NA	NA	NA
Root11|4306	0	NA	NA	NA	NA
Root11|2425	0	NA	NA	NA	NA
Root11|4468	0	NA	NA	NA	NA
Root11|4469	0	NA	NA	NA	NA
Root11|2488	0	NA	NA	NA	NA
Root11|3629	0	NA	NA	NA	NA
Root11|2027	0	NA	NA	NA	NA
Root11|3907	0	NA	NA	NA	NA
Root11|49	0	NA	NA	NA	NA
Root11|594	0	NA	NA	NA	NA
Root11|751	0	NA	NA	NA	NA
Root11|968	0	NA	NA	NA	NA
Root11|3235	0	NA	NA	NA	NA
Root11|3056	0	NA	NA	NA	NA
Root11|2457	0	NA	NA	NA	NA
Root11|2888	0	NA	NA	NA	NA
Root11|1904	0	NA	NA	NA	NA
Root11|955	0	NA	NA	NA	NA
Root11|2113	0	NA	NA	NA	NA
Root11|6008	0	NA	NA	NA	NA
Root11|6251	0	NA	NA	NA	NA
Root11|6664	0	NA	NA	NA	NA
Root11|6417	0	NA	NA	NA	NA
Root11|6418	0	NA	NA	NA	NA
Root11|1652	0	NA	NA	NA	NA
Root11|2224	0	NA	NA	NA	NA
Root11|2246	0	NA	NA	NA	NA
Root11|2715	0	NA	NA	NA	NA
Root11|519	0	NA	NA	NA	NA
Root11|5828	0	NA	NA	NA	NA
Root11|908	0	NA	NA	NA	NA
Root11|370	0	NA	NA	NA	NA
Root11|615	0	NA	NA	NA	NA
Root11|887	0	NA	NA	NA	NA
Root11|963	0	NA	NA	NA	NA
Root11|2486	0	NA	NA	NA	NA
Root11|1926	0.228543450631942	1.469030408401e-07	0.00144269500790108	0.487435397460681	0.750110062561338
Root11|296	0	NA	NA	NA	NA
Root11|676	0.00846457224562748	3.44105369186862e-08	0.00144269501184105	0.746340665262035	0.750110062561338
Root11|292	0	NA	NA	NA	NA
Root11|1380	0	NA	NA	NA	NA
Root11|5943	0	NA	NA	NA	NA
Root11|1072	0	NA	NA	NA	NA
Root11|1439	0	NA	NA	NA	NA
Root11|3785	0	NA	NA	NA	NA
Root11|1674	0	NA	NA	NA	NA
Root11|2424	0	NA	NA	NA	NA
Root11|5295	0	NA	NA	NA	NA
Root11|948	0	NA	NA	NA	NA
Root11|309	0	NA	NA	NA	NA
Root11|3883	0	NA	NA	NA	NA
Root11|4543	0	NA	NA	NA	NA
Root11|1600	0	NA	NA	NA	NA
Root11|1098	0	NA	NA	NA	NA
Root11|1759	0	NA	NA	NA	NA
Root11|1886	0	NA	NA	NA	NA
Root11|1908	0	NA	NA	NA	NA
Root11|495	0	NA	NA	NA	NA
Root11|3049	0	NA	NA	NA	NA
Root11|1171	0	NA	NA	NA	NA
Root11|3514	0	NA	NA	NA	NA
Root11|2362	0	NA	NA	NA	NA
Root11|4221	0	NA	NA	NA	NA
Root11|1810	0	NA	NA	NA	NA
Root11|3827	0	NA	NA	NA	NA
Root11|1467	0	NA	NA	NA	NA
Root11|1496	0	NA	NA	NA	NA
Root11|1497	0	NA	NA	NA	NA
Root11|4933	0	NA	NA	NA	NA
Root11|547	0.00846457224562748	3.44105369186862e-08	0.00144269501184105	0.746340665262035	0.750110062561338
Root11|2750	0	NA	NA	NA	NA
Root11|2237	0	NA	NA	NA	NA
Root11|1875	0	NA	NA	NA	NA
Root11|2033	0	NA	NA	NA	NA
Root11|3093	0	NA	NA	NA	NA
Root11|4654	0	NA	NA	NA	NA
Root11|492	0	NA	NA	NA	NA
Root11|1973	0	NA	NA	NA	NA
Root11|4329	0	NA	NA	NA	NA
Root11|4448	0	NA	NA	NA	NA
Root11|777	0	NA	NA	NA	NA
Root11|1834	0	NA	NA	NA	NA
Root11|3109	0	NA	NA	NA	NA
Root11|4508	0	NA	NA	NA	NA
Root11|4541	0	NA	NA	NA	NA
Root11|2983	0	NA	NA	NA	NA
Root11|4347	0	NA	NA	NA	NA
Root11|5207	0	NA	NA	NA	NA
Root11|637	0.0338582889825099	8.22892075435628e-08	0.00144269499962277	0.68138675314749	0.750110062561338
Root11|1723	0	NA	NA	NA	NA
Root11|5125	0	NA	NA	NA	NA
Root11|1315	0	NA	NA	NA	NA
Root11|2461	0	NA	NA	NA	NA
Root11|3255	0.0677165779650198	1.14443697166309e-07	0.00144269499818395	0.623917617913	0.750110062561338
Root11|3920	0	NA	NA	NA	NA
Root11|1658	0	NA	NA	NA	NA
Root11|2811	0	NA	NA	NA	NA
Root11|3780	0	NA	NA	NA	NA
Root11|3847	0	NA	NA	NA	NA
Root11|4937	0	NA	NA	NA	NA
Root11|5265	0	NA	NA	NA	NA
Root11|5385	0	NA	NA	NA	NA
Root11|6126	0	NA	NA	NA	NA
Root11|2605	0	NA	NA	NA	NA
Root11|3071	0.160826872666922	1.46358047670542e-07	0.00144269500357181	0.530265766586139	0.750110062561338
Root11|3430	0	NA	NA	NA	NA
Root11|6558	0	NA	NA	NA	NA
Root11|5010	0	NA	NA	NA	NA
Root11|6289	0	NA	NA	NA	NA
Root11|1752	0	NA	NA	NA	NA
Root11|6133	0	NA	NA	NA	NA
Root11|4576	0	NA	NA	NA	NA
Root11|1610	0	NA	NA	NA	NA
Root11|1700	0	NA	NA	NA	NA
Root11|4643	0	NA	NA	NA	NA
Root11|2623	0	NA	NA	NA	NA
Root11|3935	0	NA	NA	NA	NA
Root11|3936	0	NA	NA	NA	NA
Root11|268	0	NA	NA	NA	NA
Root11|366	0	NA	NA	NA	NA
Root11|5210	0	NA	NA	NA	NA
Root11|5846	0	NA	NA	NA	NA
Root11|1215	0	NA	NA	NA	NA
Root11|4659	0	NA	NA	NA	NA
Root11|5147	0	NA	NA	NA	NA
Root11|1167	0	NA	NA	NA	NA
Root11|2096	0	NA	NA	NA	NA
Root11|2529	0	NA	NA	NA	NA
Root11|1231	0.194685161649432	4.68108339038186e-07	0.00144269503966107	0.507208767934666	0.750110062561338
Root11|823	0.685630351895826	1.91009598193526e-07	0.0014426950238644	0.349095150288877	0.750110062561338
Root11|515	0	NA	NA	NA	NA
Root11|516	0	NA	NA	NA	NA
Root11|1112	0	NA	NA	NA	NA
Root11|2274	0	NA	NA	NA	NA
Root11|2448	0	NA	NA	NA	NA
Root11|2851	0	NA	NA	NA	NA
Root11|5946	0	NA	NA	NA	NA
Root11|94	0	NA	NA	NA	NA
Root11|2272	0	NA	NA	NA	NA
Root11|5948	0	NA	NA	NA	NA
Root11|1206	0	NA	NA	NA	NA
Root11|2617	0	NA	NA	NA	NA
Root11|4458	0	NA	NA	NA	NA
Root11|215	0	NA	NA	NA	NA
Root11|938	0.0253937167368824	7.11580491550986e-08	0.00144269500144577	0.700039414426416	0.750110062561338
Root11|2528	0	NA	NA	NA	NA
Root11|1154	0	NA	NA	NA	NA
Root11|1698	0	NA	NA	NA	NA
Root11|1993	0	NA	NA	NA	NA
Root11|2785	0	NA	NA	NA	NA
Root11|1815	0	NA	NA	NA	NA
Root11|2618	0.00846457224562748	3.44105369186862e-08	0.00144269501184105	0.746340665262035	0.750110062561338
Root11|6487	0	NA	NA	NA	NA
Root11|5845	0	NA	NA	NA	NA
Root11|1745	0	NA	NA	NA	NA
Root11|4767	0	NA	NA	NA	NA
Root11|4768	0	NA	NA	NA	NA
Root11|1501	0	NA	NA	NA	NA
Root11|3433	0	NA	NA	NA	NA
Root11|3799	0	NA	NA	NA	NA
Root11|4151	0	NA	NA	NA	NA
Root11|4671	0	NA	NA	NA	NA
Root11|4765	0	NA	NA	NA	NA
Root11|4559	0	NA	NA	NA	NA
Root11|4443	0	NA	NA	NA	NA
Root11|4899	0	NA	NA	NA	NA
Root11|4807	0	NA	NA	NA	NA
Root11|4478	0	NA	NA	NA	NA
Root11|5594	0	NA	NA	NA	NA
Root11|5450	0	NA	NA	NA	NA
Root11|1905	0	NA	NA	NA	NA
Root11|2435	0	NA	NA	NA	NA
Root11|2436	0	NA	NA	NA	NA
Root11|989	0	NA	NA	NA	NA
Root11|1010	0	NA	NA	NA	NA
Root11|1085	0	NA	NA	NA	NA
Root11|1205	0.160826872666922	1.46358047670542e-07	0.00144269500357181	0.530265766586139	0.750110062561338
Root11|1946	0	NA	NA	NA	NA
Root11|2343	0	NA	NA	NA	NA
Root11|2985	0	NA	NA	NA	NA
Root11|5476	0	NA	NA	NA	NA
Root11|2697	0	NA	NA	NA	NA
Root11|2712	0	NA	NA	NA	NA
Root11|6733	0	NA	NA	NA	NA
Root11|311	0	NA	NA	NA	NA
Root11|5983	0	NA	NA	NA	NA
Root11|5599	0	NA	NA	NA	NA
Root11|2234	0	NA	NA	NA	NA
Root11|4092	0	NA	NA	NA	NA
Root11|2667	0	NA	NA	NA	NA
Root11|5274	0	NA	NA	NA	NA
Root11|6593	0	NA	NA	NA	NA
Root11|8	0	NA	NA	NA	NA
Root11|4346	0	NA	NA	NA	NA
Root11|3758	0	NA	NA	NA	NA
Root11|5019	0	NA	NA	NA	NA
Root11|2211	0	NA	NA	NA	NA
Root11|4609	0	NA	NA	NA	NA
Root11|532	0	NA	NA	NA	NA
Root11|6086	0	NA	NA	NA	NA
Root11|665	0	NA	NA	NA	NA
Root11|6585	0	NA	NA	NA	NA
Root11|563	0	NA	NA	NA	NA
Root11|2655	0	NA	NA	NA	NA
Root11|5551	0	NA	NA	NA	NA
Root11|997	0	NA	NA	NA	NA
Root11|1200	0	NA	NA	NA	NA
Root11|3753	0.10157486694753	1.05720600359046e-07	0.00144269499999147	0.582598789903673	0.750110062561338
Root11|498	0	NA	NA	NA	NA
Root11|2445	0	NA	NA	NA	NA
Root11|3840	0	NA	NA	NA	NA
Root11|2993	0	NA	NA	NA	NA
Root11|302	0	NA	NA	NA	NA
Root11|3075	0	NA	NA	NA	NA
Root11|3106	0	NA	NA	NA	NA
Root11|5221	0	NA	NA	NA	NA
Root11|6094	0	NA	NA	NA	NA
Root11|610	0	NA	NA	NA	NA
Root11|6885	0	NA	NA	NA	NA
Root11|6104	0	NA	NA	NA	NA
Root11|6536	0	NA	NA	NA	NA
Root11|6503	0	NA	NA	NA	NA
Root11|5000	0	NA	NA	NA	NA
Root11|3771	0	NA	NA	NA	NA
Root11|5888	0	NA	NA	NA	NA
Root11|675	0	NA	NA	NA	NA
Root11|1281	0	NA	NA	NA	NA
Root11|2144	0	NA	NA	NA	NA
Root11|230	0	NA	NA	NA	NA
Root11|3253	0	NA	NA	NA	NA
Root11|1750	0	NA	NA	NA	NA
Root11|406	0	NA	NA	NA	NA
Root11|4204	0	NA	NA	NA	NA
Root11|4205	0	NA	NA	NA	NA
Root11|5525	0	NA	NA	NA	NA
Root11|5526	0	NA	NA	NA	NA
Root11|5527	0	NA	NA	NA	NA
Root11|3254	0	NA	NA	NA	NA
Root11|3241	0	NA	NA	NA	NA
Root11|1760	0	NA	NA	NA	NA
Root11|4289	0	NA	NA	NA	NA
Root11|4974	0	NA	NA	NA	NA
Root11|6553	0	NA	NA	NA	NA
Root11|4531	0	NA	NA	NA	NA
Root11|6591	0	NA	NA	NA	NA
Root11|2499	0	NA	NA	NA	NA
Root11|5663	0	NA	NA	NA	NA
Root11|4789	0	NA	NA	NA	NA
Root11|1199	0	NA	NA	NA	NA
Root11|2729	0	NA	NA	NA	NA
Root11|5267	0	NA	NA	NA	NA
Root11|6091	0	NA	NA	NA	NA
Root11|6567	0	NA	NA	NA	NA
Root11|6581	0	NA	NA	NA	NA
Root11|6728	0	NA	NA	NA	NA
Root11|4199	0	NA	NA	NA	NA
Root11|6525	0	NA	NA	NA	NA
Root11|5791	0	NA	NA	NA	NA
Root11|6301	0	NA	NA	NA	NA
Root11|3729	0	NA	NA	NA	NA
Root11|1950	0	NA	NA	NA	NA
Root11|571	0	NA	NA	NA	NA
Root11|572	0	NA	NA	NA	NA
Root11|1624	0	NA	NA	NA	NA
Root11|2957	0	NA	NA	NA	NA
Root11|3822	0	NA	NA	NA	NA
Root11|1376	0	NA	NA	NA	NA
Root11|1152	0	NA	NA	NA	NA
Root11|350	0	NA	NA	NA	NA
Root11|4535	0	NA	NA	NA	NA
Root11|6414	0.524803479228904	1.84555788855176e-07	0.00144269502000446	0.38241828639562	0.750110062561338
Root11|4348	0	NA	NA	NA	NA
Root11|4423	0	NA	NA	NA	NA
Root11|1900	0	NA	NA	NA	NA
Root11|3538	0.110039439193157	1.23907072046951e-07	0.00144269500027322	0.573860177204735	0.750110062561338
Root11|2146	0	NA	NA	NA	NA
Root11|5060	0	NA	NA	NA	NA
Root11|3159	0	NA	NA	NA	NA
Root11|344	0	NA	NA	NA	NA
Root11|3250	0	NA	NA	NA	NA
Root11|4459	0	NA	NA	NA	NA
Root11|6602	0	NA	NA	NA	NA
Root11|4595	0	NA	NA	NA	NA
Root11|4728	0	NA	NA	NA	NA
Root11|1276	0	NA	NA	NA	NA
Root11|1705	0	NA	NA	NA	NA
Root11|493	0	NA	NA	NA	NA
Root11|2300	0.00846457224562748	3.44105369186862e-08	0.00144269501184105	0.746340665262035	0.750110062561338
Root11|6121	0	NA	NA	NA	NA
Root11|1544	0	NA	NA	NA	NA
Root11|3006	0	NA	NA	NA	NA
Root11|1283	0	NA	NA	NA	NA
Root11|4062	0	NA	NA	NA	NA
Root11|4729	0	NA	NA	NA	NA
Root11|3904	0	NA	NA	NA	NA
Root11|1727	0	NA	NA	NA	NA
Root11|3949	0	NA	NA	NA	NA
Root11|3754	0	NA	NA	NA	NA
Root11|3175	0	NA	NA	NA	NA
Root11|3902	0	NA	NA	NA	NA
Root11|6059	0	NA	NA	NA	NA
Root11|1258	0	NA	NA	NA	NA
Root11|320	0	NA	NA	NA	NA
Root11|4313	0	NA	NA	NA	NA
Root11|3129	0	NA	NA	NA	NA
Root11|51	0	NA	NA	NA	NA
Root11|5016	0	NA	NA	NA	NA
Root11|2683	0	NA	NA	NA	NA
Root11|5724	0	NA	NA	NA	NA
Root11|6416	0	NA	NA	NA	NA
Root11|4274	0	NA	NA	NA	NA
Root11|778	0.253937167368824	3.04294826531894e-07	0.00144269502070314	0.474280836357056	0.750110062561338
Root11|4493	0	NA	NA	NA	NA
Root11|1756	0	NA	NA	NA	NA
Root11|5362	0	NA	NA	NA	NA
Root11|843	0	NA	NA	NA	NA
Root11|930	0	NA	NA	NA	NA
Root11|931	0	NA	NA	NA	NA
Root11|5552	0	NA	NA	NA	NA
Root11|6277	0	NA	NA	NA	NA
Root11|1412	0.0253937167368824	7.11580491550986e-08	0.00144269500144577	0.700039414426416	0.750110062561338
Root11|4766	0	NA	NA	NA	NA
Root11|2299	0	NA	NA	NA	NA
Root11|3890	0	NA	NA	NA	NA
Root11|6603	0	NA	NA	NA	NA
Root11|3242	0	NA	NA	NA	NA
Root11|5632	0	NA	NA	NA	NA
Root11|1150	0	NA	NA	NA	NA
Root11|2219	0	NA	NA	NA	NA
Root11|5490	0	NA	NA	NA	NA
Root11|3058	0	NA	NA	NA	NA
Root11|2217	0	NA	NA	NA	NA
Root11|6415	0	NA	NA	NA	NA
Root11|452	0.347047462070727	1.7433782672108e-07	0.00144269501388125	0.434814115947951	0.750110062561338
Root11|5495	0	NA	NA	NA	NA
Root11|4791	0	NA	NA	NA	NA
Root11|4275	0	NA	NA	NA	NA
Root11|5674	0	NA	NA	NA	NA
Root11|4150	0	NA	NA	NA	NA
Root11|1604	0	NA	NA	NA	NA
Root11|6883	0	NA	NA	NA	NA
Root11|2292	0	NA	NA	NA	NA
Root11|4612	0	NA	NA	NA	NA
Root11|3766	0	NA	NA	NA	NA
Root11|5633	0	NA	NA	NA	NA
Root11|5666	0	NA	NA	NA	NA
Root11|741	0	NA	NA	NA	NA
Root11|1592	0	NA	NA	NA	NA
Root11|2518	0	NA	NA	NA	NA
Root11|5500	0	NA	NA	NA	NA
Root11|6155	0	NA	NA	NA	NA
Root11|6371	0	NA	NA	NA	NA
Root11|3733	0	NA	NA	NA	NA
Root11|333	0	NA	NA	NA	NA
Root11|1453	0	NA	NA	NA	NA
Root11|1907	0	NA	NA	NA	NA
Root11|4349	0	NA	NA	NA	NA
Root11|5636	0	NA	NA	NA	NA
Root11|2458	0	NA	NA	NA	NA
Root11|1653	0	NA	NA	NA	NA
Root11|5104	0	NA	NA	NA	NA
Root11|5387	0	NA	NA	NA	NA
Root11|6408	0	NA	NA	NA	NA
Root11|6498	0	NA	NA	NA	NA
Root11|3884	0	NA	NA	NA	NA
Root11|1364	0	NA	NA	NA	NA
Root11|1934	0	NA	NA	NA	NA
Root11|2954	0	NA	NA	NA	NA
Root11|564	0	NA	NA	NA	NA
Root11|1343	0	NA	NA	NA	NA
Root11|1233	0	NA	NA	NA	NA
Root11|4512	0	NA	NA	NA	NA
Root11|1279	0	NA	NA	NA	NA
Root11|1132	0	NA	NA	NA	NA
Root11|4864	0	NA	NA	NA	NA
Root11|6860	0	NA	NA	NA	NA
Root11|941	0	NA	NA	NA	NA
Root11|1865	0	NA	NA	NA	NA
Root11|3660	0	NA	NA	NA	NA
Root11|5065	0	NA	NA	NA	NA
Root11|3726	0	NA	NA	NA	NA
Root11|5533	0	NA	NA	NA	NA
Root11|2056	0	NA	NA	NA	NA
Root11|2599	0	NA	NA	NA	NA
Root11|718	0	NA	NA	NA	NA
Root11|1625	0	NA	NA	NA	NA
Root11|2956	0	NA	NA	NA	NA
Root11|3755	0	NA	NA	NA	NA
Root11|3745	0	NA	NA	NA	NA
Root11|1833	0	NA	NA	NA	NA
Root11|4725	0	NA	NA	NA	NA
Root11|2516	0	NA	NA	NA	NA
Root11|2515	0.313189173088217	1.6849369148062e-07	0.00144269501219215	0.447835016814249	0.750110062561338
Root11|6381	0	NA	NA	NA	NA
Root11|5705	0	NA	NA	NA	NA
Root11|913	0	NA	NA	NA	NA
Root11|317	0	NA	NA	NA	NA
Root11|5950	0	NA	NA	NA	NA
Root11|752	0	NA	NA	NA	NA
Root11|5814	0	NA	NA	NA	NA
Root11|1695	0	NA	NA	NA	NA
Root11|3960	0	NA	NA	NA	NA
Root11|6297	0	NA	NA	NA	NA
Root11|958	0	NA	NA	NA	NA
Root11|4623	0	NA	NA	NA	NA
Root11|699	0	NA	NA	NA	NA
Root11|3099	0	NA	NA	NA	NA
Root11|3941	0	NA	NA	NA	NA
Root11|1151	0	NA	NA	NA	NA
Root11|4751	0	NA	NA	NA	NA
Root11|3744	0	NA	NA	NA	NA
Root11|1427	0	NA	NA	NA	NA
Root11|2563	0	NA	NA	NA	NA
Root11|6011	0	NA	NA	NA	NA
Root11|6319	0	NA	NA	NA	NA
Root11|2607	0	NA	NA	NA	NA
Root11|2291	0	NA	NA	NA	NA
Root11|5815	0	NA	NA	NA	NA
Root11|2493	0	NA	NA	NA	NA
Root11|5020	0	NA	NA	NA	NA
Root11|3752	0	NA	NA	NA	NA
Root11|3751	0	NA	NA	NA	NA
Root11|3749	0	NA	NA	NA	NA
Root11|6373	0	NA	NA	NA	NA
Root11|5832	0	NA	NA	NA	NA
Root11|6501	0	NA	NA	NA	NA
Root11|1045	0	NA	NA	NA	NA
Root11|2414	0	NA	NA	NA	NA
Root11|1569	0	NA	NA	NA	NA
Root11|2137	0	NA	NA	NA	NA
Root11|1928	0	NA	NA	NA	NA
Root11|294	0	NA	NA	NA	NA
Root11|1748	0	NA	NA	NA	NA
Root11|2284	0	NA	NA	NA	NA
Root11|2296	0	NA	NA	NA	NA
Root11|2375	0	NA	NA	NA	NA
Root11|4324	0	NA	NA	NA	NA
Root11|5096	0	NA	NA	NA	NA
Root11|5186	0	NA	NA	NA	NA
Root11|5366	0	NA	NA	NA	NA
Root11|6116	0	NA	NA	NA	NA
Root11|3087	0	NA	NA	NA	NA
Root11|1910	0	NA	NA	NA	NA
Root11|3070	0	NA	NA	NA	NA
Root11|5170	0	NA	NA	NA	NA
Root11|6358	0	NA	NA	NA	NA
Root11|6785	0	NA	NA	NA	NA
Root11|79	0	NA	NA	NA	NA
Root11|817	0	NA	NA	NA	NA
Root11|1596	0	NA	NA	NA	NA
Root11|1897	0	NA	NA	NA	NA
Root11|5110	0	NA	NA	NA	NA
Root11|3748	0	NA	NA	NA	NA
Root11|3880	0	NA	NA	NA	NA
[truncated: 4,884 more rows]
