# Supplementary material for: Genome-resolved metatranscriptomics reveals conserved root colonization determinants in a synthetic microbiota
Source: Nat Commun. 2023 Dec 13;14:8274. doi: 10.1038/s41467-023-43688-z (PMC10719396; doi:10.1038/s41467-023-43688-z)
Supplement: Supplementary file 11 — Source Data [file 41467_2023_43688_MOESM11_ESM.zip › Source Data/Supplementary_information/figureS5/Root935unfiltered_deseq_LFC.csv]

	baseMean	log2FoldChange	lfcSE	pvalue	padj
Root935|1008	0	NA	NA	NA	NA
Root935|1338	0	NA	NA	NA	NA
Root935|1526	0	NA	NA	NA	NA
Root935|1885	0	NA	NA	NA	NA
Root935|1977	0	NA	NA	NA	NA
Root935|2063	0	NA	NA	NA	NA
Root935|2102	0	NA	NA	NA	NA
Root935|2137	0	NA	NA	NA	NA
Root935|234	0	NA	NA	NA	NA
Root935|2457	0	NA	NA	NA	NA
Root935|2614	0	NA	NA	NA	NA
Root935|3359	0	NA	NA	NA	NA
Root935|3753	0	NA	NA	NA	NA
Root935|3931	0	NA	NA	NA	NA
Root935|63	0	NA	NA	NA	NA
Root935|745	0	NA	NA	NA	NA
Root935|787	0	NA	NA	NA	NA
Root935|853	0	NA	NA	NA	NA
Root935|1096	0	NA	NA	NA	NA
Root935|1157	0	NA	NA	NA	NA
Root935|1198	0	NA	NA	NA	NA
Root935|1240	0	NA	NA	NA	NA
Root935|1288	0	NA	NA	NA	NA
Root935|1303	0	NA	NA	NA	NA
Root935|1304	0	NA	NA	NA	NA
Root935|1404	0	NA	NA	NA	NA
Root935|1618	0	NA	NA	NA	NA
Root935|2053	0	NA	NA	NA	NA
Root935|2092	0	NA	NA	NA	NA
Root935|2118	0	NA	NA	NA	NA
Root935|2158	0	NA	NA	NA	NA
Root935|2305	0	NA	NA	NA	NA
Root935|236	0	NA	NA	NA	NA
Root935|2826	0	NA	NA	NA	NA
Root935|2987	0	NA	NA	NA	NA
Root935|3064	0	NA	NA	NA	NA
Root935|3176	0	NA	NA	NA	NA
Root935|3177	0	NA	NA	NA	NA
Root935|3203	0	NA	NA	NA	NA
Root935|3207	0	NA	NA	NA	NA
Root935|3219	0	NA	NA	NA	NA
Root935|3222	0	NA	NA	NA	NA
Root935|3224	0	NA	NA	NA	NA
Root935|3236	0	NA	NA	NA	NA
Root935|3285	0	NA	NA	NA	NA
Root935|3381	0	NA	NA	NA	NA
Root935|4195	0	NA	NA	NA	NA
Root935|4201	0	NA	NA	NA	NA
Root935|4228	0	NA	NA	NA	NA
Root935|4231	0	NA	NA	NA	NA
Root935|4283	0	NA	NA	NA	NA
Root935|4302	0	NA	NA	NA	NA
Root935|4310	0	NA	NA	NA	NA
Root935|433	0	NA	NA	NA	NA
Root935|798	0	NA	NA	NA	NA
Root935|805	0	NA	NA	NA	NA
Root935|808	0	NA	NA	NA	NA
Root935|986	0	NA	NA	NA	NA
Root935|1319	0	NA	NA	NA	NA
Root935|1335	0	NA	NA	NA	NA
Root935|1948	0	NA	NA	NA	NA
Root935|3158	0	NA	NA	NA	NA
Root935|3169	0	NA	NA	NA	NA
Root935|3202	0	NA	NA	NA	NA
Root935|3262	0	NA	NA	NA	NA
Root935|4311	0	NA	NA	NA	NA
Root935|933	0.00592481585574844	-0.0113093650643942	1.01866565082108	0.0670077521130135	0.0862498419767685
Root935|1267	0	NA	NA	NA	NA
Root935|4278	0	NA	NA	NA	NA
Root935|813	0	NA	NA	NA	NA
Root935|1155	0	NA	NA	NA	NA
Root935|1296	0	NA	NA	NA	NA
Root935|1302	0	NA	NA	NA	NA
Root935|1409	0	NA	NA	NA	NA
Root935|1433	0	NA	NA	NA	NA
Root935|1438	0	NA	NA	NA	NA
Root935|1696	0	NA	NA	NA	NA
Root935|1782	0	NA	NA	NA	NA
Root935|1997	0	NA	NA	NA	NA
Root935|2194	0	NA	NA	NA	NA
Root935|2306	0	NA	NA	NA	NA
Root935|2393	0	NA	NA	NA	NA
Root935|2423	0	NA	NA	NA	NA
Root935|2584	0	NA	NA	NA	NA
Root935|2728	0	NA	NA	NA	NA
Root935|2731	0	NA	NA	NA	NA
Root935|2737	0	NA	NA	NA	NA
Root935|3115	0	NA	NA	NA	NA
Root935|3174	0	NA	NA	NA	NA
Root935|3178	0	NA	NA	NA	NA
Root935|3220	0	NA	NA	NA	NA
Root935|3275	0	NA	NA	NA	NA
Root935|3337	0	NA	NA	NA	NA
Root935|3403	0	NA	NA	NA	NA
Root935|3722	0	NA	NA	NA	NA
Root935|3857	0	NA	NA	NA	NA
Root935|3879	0	NA	NA	NA	NA
Root935|3997	0	NA	NA	NA	NA
Root935|4112	0	NA	NA	NA	NA
Root935|4165	0	NA	NA	NA	NA
Root935|637	0	NA	NA	NA	NA
Root935|807	0	NA	NA	NA	NA
Root935|960	0	NA	NA	NA	NA
Root935|985	0	NA	NA	NA	NA
Root935|1418	0	NA	NA	NA	NA
Root935|1482	0	NA	NA	NA	NA
Root935|1483	0	NA	NA	NA	NA
Root935|1569	0	NA	NA	NA	NA
Root935|1907	0	NA	NA	NA	NA
Root935|1983	0	NA	NA	NA	NA
Root935|2013	0	NA	NA	NA	NA
Root935|2163	0	NA	NA	NA	NA
Root935|2506	0	NA	NA	NA	NA
Root935|3056	0	NA	NA	NA	NA
Root935|309	0	NA	NA	NA	NA
Root935|3184	0	NA	NA	NA	NA
Root935|3273	0	NA	NA	NA	NA
Root935|3290	0	NA	NA	NA	NA
Root935|3319	0	NA	NA	NA	NA
Root935|3378	0	NA	NA	NA	NA
Root935|3386	0	NA	NA	NA	NA
Root935|3423	0	NA	NA	NA	NA
Root935|3480	0.00668440763212645	-0.0108812746235248	1.01861413579393	0.0695382213286558	0.0862498419767685
Root935|3880	0	NA	NA	NA	NA
Root935|4149	0	NA	NA	NA	NA
Root935|4293	0	NA	NA	NA	NA
Root935|4295	0	NA	NA	NA	NA
Root935|4297	0	NA	NA	NA	NA
Root935|4340	0	NA	NA	NA	NA
Root935|1025	0	NA	NA	NA	NA
Root935|1417	0	NA	NA	NA	NA
Root935|1464	0	NA	NA	NA	NA
Root935|1489	0	NA	NA	NA	NA
Root935|1520	0	NA	NA	NA	NA
Root935|1568	0	NA	NA	NA	NA
Root935|1624	0	NA	NA	NA	NA
Root935|1806	0	NA	NA	NA	NA
Root935|1982	0	NA	NA	NA	NA
Root935|2012	0	NA	NA	NA	NA
Root935|2147	0	NA	NA	NA	NA
Root935|2162	0	NA	NA	NA	NA
Root935|2505	0	NA	NA	NA	NA
Root935|3055	0	NA	NA	NA	NA
Root935|308	0	NA	NA	NA	NA
Root935|32	0	NA	NA	NA	NA
Root935|3289	0	NA	NA	NA	NA
Root935|3320	0	NA	NA	NA	NA
Root935|3379	0	NA	NA	NA	NA
Root935|3380	0	NA	NA	NA	NA
Root935|3422	0	NA	NA	NA	NA
Root935|3481	0.00273453039496082	-0.014110117653031	1.01892409533241	0.0548021362187412	0.0862498419767685
Root935|370	0	NA	NA	NA	NA
Root935|3713	0	NA	NA	NA	NA
Root935|3881	0	NA	NA	NA	NA
Root935|4150	0	NA	NA	NA	NA
Root935|4294	0	NA	NA	NA	NA
Root935|4296	0	NA	NA	NA	NA
Root935|4339	0	NA	NA	NA	NA
Root935|1519	0	NA	NA	NA	NA
Root935|1701	0	NA	NA	NA	NA
Root935|1846	0	NA	NA	NA	NA
Root935|3061	0	NA	NA	NA	NA
Root935|3208	0	NA	NA	NA	NA
Root935|3311	0	NA	NA	NA	NA
Root935|4274	0	NA	NA	NA	NA
Root935|950	0	NA	NA	NA	NA
Root935|1408	0	NA	NA	NA	NA
Root935|1496	0	NA	NA	NA	NA
Root935|2335	0	NA	NA	NA	NA
Root935|2429	0	NA	NA	NA	NA
Root935|3131	0	NA	NA	NA	NA
Root935|3171	0	NA	NA	NA	NA
Root935|3245	0	NA	NA	NA	NA
Root935|3251	0	NA	NA	NA	NA
Root935|329	0	NA	NA	NA	NA
Root935|3586	0	NA	NA	NA	NA
Root935|3982	0	NA	NA	NA	NA
Root935|4004	0	NA	NA	NA	NA
Root935|411	0	NA	NA	NA	NA
Root935|4175	0	NA	NA	NA	NA
Root935|1349	0	NA	NA	NA	NA
Root935|1832	0	NA	NA	NA	NA
Root935|1935	0	NA	NA	NA	NA
Root935|3331	0	NA	NA	NA	NA
Root935|1112	0	NA	NA	NA	NA
Root935|1227	0	NA	NA	NA	NA
Root935|1503	0	NA	NA	NA	NA
Root935|1522	0	NA	NA	NA	NA
Root935|1533	0	NA	NA	NA	NA
Root935|1853	0	NA	NA	NA	NA
Root935|1904	0	NA	NA	NA	NA
Root935|2088	0	NA	NA	NA	NA
Root935|2345	0	NA	NA	NA	NA
Root935|24	0	NA	NA	NA	NA
Root935|2690	0	NA	NA	NA	NA
Root935|2760	0	NA	NA	NA	NA
Root935|2810	0	NA	NA	NA	NA
Root935|2830	0	NA	NA	NA	NA
Root935|2889	0	NA	NA	NA	NA
Root935|2941	0	NA	NA	NA	NA
Root935|3071	0	NA	NA	NA	NA
Root935|3149	0	NA	NA	NA	NA
Root935|328	0	NA	NA	NA	NA
Root935|3363	0	NA	NA	NA	NA
Root935|3769	0	NA	NA	NA	NA
Root935|3794	0	NA	NA	NA	NA
Root935|4271	0	NA	NA	NA	NA
Root935|532	0	NA	NA	NA	NA
Root935|830	0	NA	NA	NA	NA
Root935|890	0	NA	NA	NA	NA
Root935|1835	0	NA	NA	NA	NA
Root935|2184	0	NA	NA	NA	NA
Root935|238	0	NA	NA	NA	NA
Root935|963	0	NA	NA	NA	NA
Root935|1257	0	NA	NA	NA	NA
Root935|1709	0	NA	NA	NA	NA
Root935|1748	0	NA	NA	NA	NA
Root935|2341	0	NA	NA	NA	NA
Root935|2864	0	NA	NA	NA	NA
Root935|3125	0	NA	NA	NA	NA
Root935|324	0	NA	NA	NA	NA
Root935|3117	0	NA	NA	NA	NA
Root935|3239	0	NA	NA	NA	NA
Root935|1079	0	NA	NA	NA	NA
Root935|1282	0	NA	NA	NA	NA
Root935|1381	0	NA	NA	NA	NA
Root935|2509	0	NA	NA	NA	NA
Root935|3201	0	NA	NA	NA	NA
Root935|3563	0	NA	NA	NA	NA
Root935|3564	0	NA	NA	NA	NA
Root935|4242	0	NA	NA	NA	NA
Root935|4285	0	NA	NA	NA	NA
Root935|90	0	NA	NA	NA	NA
Root935|101	0	NA	NA	NA	NA
Root935|130	0	NA	NA	NA	NA
Root935|131	0	NA	NA	NA	NA
Root935|136	0	NA	NA	NA	NA
Root935|1630	0	NA	NA	NA	NA
Root935|1670	0	NA	NA	NA	NA
Root935|1671	0	NA	NA	NA	NA
Root935|1672	0	NA	NA	NA	NA
Root935|1674	0	NA	NA	NA	NA
Root935|17	0	NA	NA	NA	NA
Root935|2048	0	NA	NA	NA	NA
Root935|3699	0	NA	NA	NA	NA
Root935|3935	0	NA	NA	NA	NA
Root935|730	0	NA	NA	NA	NA
Root935|97	0	NA	NA	NA	NA
Root935|1951	0	NA	NA	NA	NA
Root935|3229	0	NA	NA	NA	NA
Root935|2949	0	NA	NA	NA	NA
Root935|359	0	NA	NA	NA	NA
Root935|632	0	NA	NA	NA	NA
Root935|1861	0	NA	NA	NA	NA
Root935|1742	0	NA	NA	NA	NA
Root935|2129	0	NA	NA	NA	NA
Root935|2611	0	NA	NA	NA	NA
Root935|2971	0	NA	NA	NA	NA
Root935|322	0	NA	NA	NA	NA
Root935|4047	0	NA	NA	NA	NA
Root935|2994	0	NA	NA	NA	NA
Root935|3324	0	NA	NA	NA	NA
Root935|3411	0	NA	NA	NA	NA
Root935|4028	0	NA	NA	NA	NA
Root935|621	0	NA	NA	NA	NA
Root935|1752	0	NA	NA	NA	NA
Root935|2224	0	NA	NA	NA	NA
Root935|2791	0	NA	NA	NA	NA
Root935|2980	0	NA	NA	NA	NA
Root935|3787	0	NA	NA	NA	NA
Root935|3977	0	NA	NA	NA	NA
Root935|973	0	NA	NA	NA	NA
Root935|1708	0	NA	NA	NA	NA
Root935|1749	0	NA	NA	NA	NA
Root935|1913	0	NA	NA	NA	NA
Root935|2863	0	NA	NA	NA	NA
Root935|2869	0	NA	NA	NA	NA
Root935|2870	0	NA	NA	NA	NA
Root935|3124	0	NA	NA	NA	NA
Root935|325	0	NA	NA	NA	NA
Root935|506	0	NA	NA	NA	NA
Root935|1194	0	NA	NA	NA	NA
Root935|1407	0	NA	NA	NA	NA
Root935|3469	0	NA	NA	NA	NA
Root935|3824	0	NA	NA	NA	NA
Root935|4038	0	NA	NA	NA	NA
Root935|4051	0	NA	NA	NA	NA
Root935|4229	0	NA	NA	NA	NA
Root935|855	0	NA	NA	NA	NA
Root935|989	0	NA	NA	NA	NA
Root935|1697	0	NA	NA	NA	NA
Root935|2005	0	NA	NA	NA	NA
Root935|3711	0	NA	NA	NA	NA
Root935|551	0	NA	NA	NA	NA
Root935|3168	0	NA	NA	NA	NA
Root935|3210	0	NA	NA	NA	NA
Root935|4183	0	NA	NA	NA	NA
Root935|80	0	NA	NA	NA	NA
Root935|111	0	NA	NA	NA	NA
Root935|112	0	NA	NA	NA	NA
Root935|113	0	NA	NA	NA	NA
Root935|133	0	NA	NA	NA	NA
Root935|1666	0	NA	NA	NA	NA
Root935|2050	0	NA	NA	NA	NA
Root935|2793	0	NA	NA	NA	NA
Root935|319	0	NA	NA	NA	NA
Root935|3483	0	NA	NA	NA	NA
Root935|3933	0	NA	NA	NA	NA
Root935|729	0	NA	NA	NA	NA
Root935|771	0	NA	NA	NA	NA
Root935|2096	0	NA	NA	NA	NA
Root935|2125	0	NA	NA	NA	NA
Root935|3461	0	NA	NA	NA	NA
Root935|643	0	NA	NA	NA	NA
Root935|1039	0	NA	NA	NA	NA
Root935|1419	0	NA	NA	NA	NA
Root935|1926	0	NA	NA	NA	NA
Root935|286	0	NA	NA	NA	NA
Root935|4118	0	NA	NA	NA	NA
Root935|245	0	NA	NA	NA	NA
Root935|1210	0	NA	NA	NA	NA
Root935|1311	0	NA	NA	NA	NA
Root935|1320	0	NA	NA	NA	NA
Root935|1916	0	NA	NA	NA	NA
Root935|2452	0	NA	NA	NA	NA
Root935|2454	0	NA	NA	NA	NA
Root935|3111	0	NA	NA	NA	NA
Root935|3305	0	NA	NA	NA	NA
Root935|3370	0	NA	NA	NA	NA
Root935|4089	0	NA	NA	NA	NA
Root935|4337	0	NA	NA	NA	NA
Root935|617	0	NA	NA	NA	NA
Root935|935	0	NA	NA	NA	NA
Root935|1199	0	NA	NA	NA	NA
Root935|1479	0	NA	NA	NA	NA
Root935|1209	0	NA	NA	NA	NA
Root935|1310	0	NA	NA	NA	NA
Root935|1321	0	NA	NA	NA	NA
Root935|1915	0.00303836710551202	-0.0117786189177277	1.01885909413456	0.0561078229978545	0.0862498419767685
Root935|3112	0	NA	NA	NA	NA
Root935|3306	0	NA	NA	NA	NA
Root935|3372	0	NA	NA	NA	NA
Root935|4088	0	NA	NA	NA	NA
Root935|4336	0	NA	NA	NA	NA
Root935|618	0	NA	NA	NA	NA
Root935|936	0	NA	NA	NA	NA
Root935|477	0	NA	NA	NA	NA
Root935|2199	0	NA	NA	NA	NA
Root935|2210	0	NA	NA	NA	NA
Root935|3747	0	NA	NA	NA	NA
Root935|561	0	NA	NA	NA	NA
Root935|1741	0	NA	NA	NA	NA
Root935|3454	0	NA	NA	NA	NA
Root935|3617	0	NA	NA	NA	NA
Root935|1398	0	NA	NA	NA	NA
Root935|4235	0	NA	NA	NA	NA
Root935|1133	0	NA	NA	NA	NA
Root935|1403	0	NA	NA	NA	NA
Root935|1406	0	NA	NA	NA	NA
Root935|1411	0	NA	NA	NA	NA
Root935|2898	0	NA	NA	NA	NA
Root935|3291	0	NA	NA	NA	NA
Root935|3332	0	NA	NA	NA	NA
Root935|4211	0	NA	NA	NA	NA
Root935|4314	0	NA	NA	NA	NA
Root935|1785	0	NA	NA	NA	NA
Root935|1868	0	NA	NA	NA	NA
Root935|2238	0	NA	NA	NA	NA
Root935|2379	0	NA	NA	NA	NA
Root935|264	0	NA	NA	NA	NA
Root935|2912	0	NA	NA	NA	NA
Root935|1694	0	NA	NA	NA	NA
Root935|1834	0	NA	NA	NA	NA
Root935|3603	0	NA	NA	NA	NA
Root935|1715	0	NA	NA	NA	NA
Root935|1924	0	NA	NA	NA	NA
Root935|2542	0	NA	NA	NA	NA
Root935|3687	0	NA	NA	NA	NA
Root935|1010	0	NA	NA	NA	NA
Root935|2100	0	NA	NA	NA	NA
Root935|2140	0	NA	NA	NA	NA
Root935|2297	0	NA	NA	NA	NA
Root935|3141	0	NA	NA	NA	NA
Root935|3143	0	NA	NA	NA	NA
Root935|3247	0	NA	NA	NA	NA
Root935|371	0	NA	NA	NA	NA
Root935|4221	0	NA	NA	NA	NA
Root935|4223	0	NA	NA	NA	NA
Root935|4224	0	NA	NA	NA	NA
Root935|1543	0	NA	NA	NA	NA
Root935|1637	0	NA	NA	NA	NA
Root935|3835	0	NA	NA	NA	NA
Root935|4170	0	NA	NA	NA	NA
Root935|1879	0	NA	NA	NA	NA
Root935|3419	0	NA	NA	NA	NA
Root935|1036	0	NA	NA	NA	NA
Root935|1070	0	NA	NA	NA	NA
Root935|1077	0	NA	NA	NA	NA
Root935|1234	0	NA	NA	NA	NA
Root935|1413	0	NA	NA	NA	NA
Root935|2921	0	NA	NA	NA	NA
Root935|3205	0	NA	NA	NA	NA
Root935|916	0	NA	NA	NA	NA
Root935|1037	0	NA	NA	NA	NA
Root935|2617	0	NA	NA	NA	NA
Root935|2660	0	NA	NA	NA	NA
Root935|129	0	NA	NA	NA	NA
Root935|135	0	NA	NA	NA	NA
Root935|1669	0	NA	NA	NA	NA
Root935|1965	0	NA	NA	NA	NA
Root935|2047	0	NA	NA	NA	NA
Root935|2447	0	NA	NA	NA	NA
Root935|2157	0	NA	NA	NA	NA
Root935|2186	0	NA	NA	NA	NA
Root935|2962	0	NA	NA	NA	NA
Root935|3904	0	NA	NA	NA	NA
Root935|4049	0	NA	NA	NA	NA
Root935|354	0	NA	NA	NA	NA
Root935|949	0	NA	NA	NA	NA
Root935|1202	0	NA	NA	NA	NA
Root935|1203	0	NA	NA	NA	NA
Root935|2117	0	NA	NA	NA	NA
Root935|2378	0	NA	NA	NA	NA
Root935|281	0	NA	NA	NA	NA
Root935|3915	0	NA	NA	NA	NA
Root935|1295	0	NA	NA	NA	NA
Root935|1878	0	NA	NA	NA	NA
Root935|2233	0	NA	NA	NA	NA
Root935|2813	0	NA	NA	NA	NA
Root935|52	0	NA	NA	NA	NA
Root935|2227	0	NA	NA	NA	NA
Root935|454	0	NA	NA	NA	NA
Root935|762	0	NA	NA	NA	NA
Root935|2954	0	NA	NA	NA	NA
Root935|2182	0	NA	NA	NA	NA
Root935|2782	0	NA	NA	NA	NA
Root935|3576	0	NA	NA	NA	NA
Root935|1117	0	NA	NA	NA	NA
Root935|1336	0	NA	NA	NA	NA
Root935|780	0	NA	NA	NA	NA
Root935|784	0	NA	NA	NA	NA
Root935|797	0	NA	NA	NA	NA
Root935|835	0	NA	NA	NA	NA
Root935|2821	0	NA	NA	NA	NA
Root935|743	0	NA	NA	NA	NA
Root935|2600	0	NA	NA	NA	NA
Root935|367	0	NA	NA	NA	NA
Root935|549	0	NA	NA	NA	NA
Root935|607	0	NA	NA	NA	NA
Root935|2814	0	NA	NA	NA	NA
Root935|1278	0	NA	NA	NA	NA
Root935|1507	0	NA	NA	NA	NA
Root935|3979	0	NA	NA	NA	NA
Root935|4184	0	NA	NA	NA	NA
Root935|3412	0.00653248927685085	-0.0109648945918338	1.01862429043202	0.069041016232967	0.0862498419767685
Root935|854	0	NA	NA	NA	NA
Root935|1695	0	NA	NA	NA	NA
Root935|2009	0	NA	NA	NA	NA
Root935|2164	0	NA	NA	NA	NA
Root935|2699	0	NA	NA	NA	NA
Root935|3167	0	NA	NA	NA	NA
Root935|4220	0	NA	NA	NA	NA
Root935|2822	0	NA	NA	NA	NA
Root935|1601	0	NA	NA	NA	NA
Root935|2059	0	NA	NA	NA	NA
Root935|2268	0	NA	NA	NA	NA
Root935|2797	0	NA	NA	NA	NA
Root935|3088	0	NA	NA	NA	NA
Root935|1690	0	NA	NA	NA	NA
Root935|1691	0	NA	NA	NA	NA
Root935|2956	0	NA	NA	NA	NA
Root935|3094	0	NA	NA	NA	NA
Root935|3436	0	NA	NA	NA	NA
Root935|3497	0	NA	NA	NA	NA
Root935|3911	0	NA	NA	NA	NA
Root935|417	0	NA	NA	NA	NA
Root935|554	0	NA	NA	NA	NA
Root935|585	0	NA	NA	NA	NA
Root935|64	0	NA	NA	NA	NA
Root935|2633	0	NA	NA	NA	NA
Root935|2639	0.00668440763212645	-0.0108812746235248	1.01861413579393	0.0695382213286558	0.0862498419767685
Root935|4048	0	NA	NA	NA	NA
Root935|430	0	NA	NA	NA	NA
Root935|3250	0	NA	NA	NA	NA
Root935|1200	0	NA	NA	NA	NA
Root935|2034	0	NA	NA	NA	NA
Root935|804	0	NA	NA	NA	NA
Root935|2732	0	NA	NA	NA	NA
Root935|4230	0	NA	NA	NA	NA
Root935|109	0	NA	NA	NA	NA
Root935|1714	0	NA	NA	NA	NA
Root935|3719	0	NA	NA	NA	NA
Root935|1085	0	NA	NA	NA	NA
Root935|1382	0	NA	NA	NA	NA
Root935|2018	0	NA	NA	NA	NA
Root935|2106	0	NA	NA	NA	NA
Root935|2455	0	NA	NA	NA	NA
Root935|2456	0	NA	NA	NA	NA
Root935|248	0	NA	NA	NA	NA
Root935|2667	0	NA	NA	NA	NA
Root935|764	0	NA	NA	NA	NA
Root935|1021	0	NA	NA	NA	NA
Root935|1908	0	NA	NA	NA	NA
Root935|660	0	NA	NA	NA	NA
Root935|682	0	NA	NA	NA	NA
Root935|3000	0	NA	NA	NA	NA
Root935|396	0	NA	NA	NA	NA
Root935|4056	0	NA	NA	NA	NA
Root935|301	0	NA	NA	NA	NA
Root935|1253	0	NA	NA	NA	NA
Root935|2127	0	NA	NA	NA	NA
Root935|1068	0	NA	NA	NA	NA
Root935|1931	0	NA	NA	NA	NA
Root935|2592	0	NA	NA	NA	NA
Root935|128	0	NA	NA	NA	NA
Root935|142	0	NA	NA	NA	NA
Root935|145	0	NA	NA	NA	NA
Root935|150	0	NA	NA	NA	NA
Root935|1667	0	NA	NA	NA	NA
Root935|731	0	NA	NA	NA	NA
Root935|4052	0	NA	NA	NA	NA
Root935|3802	0	NA	NA	NA	NA
Root935|877	0	NA	NA	NA	NA
Root935|1705	0	NA	NA	NA	NA
Root935|3413	0	NA	NA	NA	NA
Root935|3701	0	NA	NA	NA	NA
Root935|2036	0	NA	NA	NA	NA
Root935|2581	0	NA	NA	NA	NA
Root935|926	0	NA	NA	NA	NA
Root935|1342	0	NA	NA	NA	NA
Root935|1480	0	NA	NA	NA	NA
Root935|368	0	NA	NA	NA	NA
Root935|1759	0	NA	NA	NA	NA
Root935|4046	0	NA	NA	NA	NA
Root935|1123	0	NA	NA	NA	NA
Root935|2497	0	NA	NA	NA	NA
Root935|4082	0	NA	NA	NA	NA
Root935|1623	0	NA	NA	NA	NA
Root935|3015	0	NA	NA	NA	NA
Root935|3755	0	NA	NA	NA	NA
Root935|3789	0	NA	NA	NA	NA
Root935|3470	0	NA	NA	NA	NA
Root935|2958	0	NA	NA	NA	NA
Root935|1024	0	NA	NA	NA	NA
Root935|1216	0	NA	NA	NA	NA
Root935|1736	0	NA	NA	NA	NA
Root935|1876	0	NA	NA	NA	NA
Root935|2502	0	NA	NA	NA	NA
Root935|3410	0	NA	NA	NA	NA
Root935|4072	0	NA	NA	NA	NA
Root935|211	0	NA	NA	NA	NA
Root935|2595	0	NA	NA	NA	NA
Root935|2711	0	NA	NA	NA	NA
Root935|1770	0	NA	NA	NA	NA
Root935|3312	0	NA	NA	NA	NA
Root935|3429	0	NA	NA	NA	NA
Root935|827	0.00394987723716563	-0.012668970736449	1.01881239801525	0.0598147563588851	0.0862498419767685
Root935|1716	0	NA	NA	NA	NA
Root935|1484	0	NA	NA	NA	NA
Root935|3385	0	NA	NA	NA	NA
Root935|1150	0	NA	NA	NA	NA
Root935|1211	0	NA	NA	NA	NA
Root935|1308	0	NA	NA	NA	NA
Root935|1612	0	NA	NA	NA	NA
Root935|1753	0	NA	NA	NA	NA
Root935|1960	0	NA	NA	NA	NA
Root935|2310	0	NA	NA	NA	NA
Root935|2444	0	NA	NA	NA	NA
Root935|3180	0	NA	NA	NA	NA
Root935|3278	0	NA	NA	NA	NA
Root935|3342	0	NA	NA	NA	NA
Root935|3553	0	NA	NA	NA	NA
Root935|1598	0	NA	NA	NA	NA
Root935|1286	0	NA	NA	NA	NA
Root935|3160	0	NA	NA	NA	NA
Root935|4308	0	NA	NA	NA	NA
Root935|377	0	NA	NA	NA	NA
Root935|2727	0	NA	NA	NA	NA
Root935|3369	0	NA	NA	NA	NA
Root935|3686	0	NA	NA	NA	NA
Root935|1132	0	NA	NA	NA	NA
Root935|1781	0	NA	NA	NA	NA
Root935|4168	0	NA	NA	NA	NA
Root935|1094	0	NA	NA	NA	NA
Root935|2450	0	NA	NA	NA	NA
Root935|3585	0	NA	NA	NA	NA
Root935|4053	0	NA	NA	NA	NA
Root935|4312	0	NA	NA	NA	NA
Root935|1648	0	NA	NA	NA	NA
Root935|2931	0	NA	NA	NA	NA
Root935|1034	0	NA	NA	NA	NA
Root935|1536	0	NA	NA	NA	NA
Root935|1950	0	NA	NA	NA	NA
Root935|3449	0	NA	NA	NA	NA
Root935|1737	0	NA	NA	NA	NA
Root935|839	0	NA	NA	NA	NA
Root935|501	0	NA	NA	NA	NA
Root935|1072	0	NA	NA	NA	NA
Root935|2213	0	NA	NA	NA	NA
Root935|3437	0	NA	NA	NA	NA
Root935|391	0	NA	NA	NA	NA
Root935|589	0	NA	NA	NA	NA
Root935|959	0	NA	NA	NA	NA
Root935|2232	0	NA	NA	NA	NA
Root935|2632	0	NA	NA	NA	NA
Root935|1881	0	NA	NA	NA	NA
Root935|2420	0	NA	NA	NA	NA
Root935|2421	0	NA	NA	NA	NA
Root935|2993	0	NA	NA	NA	NA
Root935|3582	0	NA	NA	NA	NA
Root935|4029	0	NA	NA	NA	NA
Root935|4030	0	NA	NA	NA	NA
Root935|1251	0	NA	NA	NA	NA
Root935|2598	0.0219182983791713	-0.00686891442967825	1.01804651030744	0.0909199635570492	0.0968509390490256
Root935|2766	0	NA	NA	NA	NA
Root935|3041	0	NA	NA	NA	NA
Root935|151	0	NA	NA	NA	NA
Root935|1664	0	NA	NA	NA	NA
Root935|2043	0	NA	NA	NA	NA
Root935|2871	0	NA	NA	NA	NA
Root935|4273	0	NA	NA	NA	NA
Root935|875	0	NA	NA	NA	NA
Root935|3953	0	NA	NA	NA	NA
Root935|627	0	NA	NA	NA	NA
Root935|21	0	NA	NA	NA	NA
Root935|2108	0	NA	NA	NA	NA
Root935|3214	0	NA	NA	NA	NA
Root935|3330	0	NA	NA	NA	NA
Root935|4069	0	NA	NA	NA	NA
Root935|1849	0	NA	NA	NA	NA
Root935|2764	0	NA	NA	NA	NA
Root935|2190	0	NA	NA	NA	NA
Root935|3666	0	NA	NA	NA	NA
Root935|3710	0	NA	NA	NA	NA
Root935|3	0	NA	NA	NA	NA
Root935|261	0	NA	NA	NA	NA
Root935|3261	0	NA	NA	NA	NA
Root935|3338	0	NA	NA	NA	NA
Root935|3959	0	NA	NA	NA	NA
Root935|2103	0	NA	NA	NA	NA
Root935|3833	0	NA	NA	NA	NA
Root935|3491	0	NA	NA	NA	NA
Root935|1662	0	NA	NA	NA	NA
Root935|2042	0	NA	NA	NA	NA
Root935|2045	0	NA	NA	NA	NA
Root935|95	0	NA	NA	NA	NA
Root935|1299	0	NA	NA	NA	NA
Root935|1376	0	NA	NA	NA	NA
Root935|1377	0	NA	NA	NA	NA
Root935|3136	0	NA	NA	NA	NA
Root935|3211	0	NA	NA	NA	NA
Root935|4192	0	NA	NA	NA	NA
Root935|4208	0	NA	NA	NA	NA
Root935|2398	0	NA	NA	NA	NA
Root935|147	0	NA	NA	NA	NA
Root935|149	0	NA	NA	NA	NA
Root935|1679	0	NA	NA	NA	NA
Root935|318	0	NA	NA	NA	NA
Root935|3758	0	NA	NA	NA	NA
Root935|3958	0	NA	NA	NA	NA
Root935|1622	0	NA	NA	NA	NA
Root935|1208	0	NA	NA	NA	NA
Root935|1323	0	NA	NA	NA	NA
Root935|1914	0	NA	NA	NA	NA
Root935|3307	0	NA	NA	NA	NA
Root935|4087	0	NA	NA	NA	NA
Root935|619	0	NA	NA	NA	NA
Root935|2167	0	NA	NA	NA	NA
Root935|3947	0	NA	NA	NA	NA
Root935|435	0	NA	NA	NA	NA
Root935|3443	0	NA	NA	NA	NA
Root935|3625	0	NA	NA	NA	NA
Root935|1074	0	NA	NA	NA	NA
Root935|885	0	NA	NA	NA	NA
Root935|3017	0	NA	NA	NA	NA
Root935|2552	0	NA	NA	NA	NA
Root935|593	0	NA	NA	NA	NA
Root935|123	0	NA	NA	NA	NA
Root935|138	0	NA	NA	NA	NA
Root935|2400	0	NA	NA	NA	NA
Root935|3938	0	NA	NA	NA	NA
Root935|3146	0	NA	NA	NA	NA
Root935|3351	0	NA	NA	NA	NA
Root935|3360	0	NA	NA	NA	NA
Root935|3901	0	NA	NA	NA	NA
Root935|3903	0	NA	NA	NA	NA
Root935|925	0	NA	NA	NA	NA
Root935|1029	0	NA	NA	NA	NA
Root935|2582	0	NA	NA	NA	NA
Root935|3045	0	NA	NA	NA	NA
Root935|3100	0	NA	NA	NA	NA
Root935|3823	0	NA	NA	NA	NA
Root935|2474	0	NA	NA	NA	NA
Root935|3297	0	NA	NA	NA	NA
Root935|1371	0	NA	NA	NA	NA
Root935|1602	0	NA	NA	NA	NA
Root935|1896	0	NA	NA	NA	NA
Root935|3522	0	NA	NA	NA	NA
Root935|4266	0	NA	NA	NA	NA
Root935|4267	0	NA	NA	NA	NA
Root935|919	0	NA	NA	NA	NA
Root935|2464	0	NA	NA	NA	NA
Root935|2465	0	NA	NA	NA	NA
Root935|1436	0	NA	NA	NA	NA
Root935|1798	0	NA	NA	NA	NA
Root935|2070	0	NA	NA	NA	NA
Root935|341	0	NA	NA	NA	NA
Root935|1706	0	NA	NA	NA	NA
Root935|2425	0	NA	NA	NA	NA
Root935|1518	0	NA	NA	NA	NA
Root935|3182	0	NA	NA	NA	NA
Root935|3622	0	NA	NA	NA	NA
Root935|1843	0	NA	NA	NA	NA
Root935|2307	0	NA	NA	NA	NA
Root935|1118	0	NA	NA	NA	NA
Root935|781	0	NA	NA	NA	NA
Root935|796	0.00197493861858281	-0.0149285042035328	1.01899903162658	0.0513519514538254	0.0862498419767685
Root935|834	0	NA	NA	NA	NA
Root935|1725	0	NA	NA	NA	NA
Root935|2623	0	NA	NA	NA	NA
Root935|2624	0	NA	NA	NA	NA
Root935|3738	0	NA	NA	NA	NA
Root935|3839	0	NA	NA	NA	NA
Root935|3840	0	NA	NA	NA	NA
Root935|2551	0	NA	NA	NA	NA
Root935|3309	0	NA	NA	NA	NA
Root935|2484	0	NA	NA	NA	NA
Root935|1030	0	NA	NA	NA	NA
Root935|3948	0	NA	NA	NA	NA
Root935|436	0	NA	NA	NA	NA
Root935|1061	0	NA	NA	NA	NA
Root935|2824	0	NA	NA	NA	NA
Root935|40	0	NA	NA	NA	NA
Root935|2293	0	NA	NA	NA	NA
Root935|2576	0	NA	NA	NA	NA
Root935|3971	0	NA	NA	NA	NA
Root935|4301	0	NA	NA	NA	NA
Root935|2473	0	NA	NA	NA	NA
Root935|3545	0	NA	NA	NA	NA
Root935|1571	0	NA	NA	NA	NA
Root935|1625	0	NA	NA	NA	NA
Root935|2616	0	NA	NA	NA	NA
Root935|1206	0	NA	NA	NA	NA
Root935|3052	0	NA	NA	NA	NA
Root935|1383	0	NA	NA	NA	NA
Root935|3166	0	NA	NA	NA	NA
Root935|2368	0.00455755065826803	-0.0121889675880078	1.01876453459865	0.0621363417619194	0.0862498419767685
Root935|2988	0	NA	NA	NA	NA
Root935|4187	0	NA	NA	NA	NA
Root935|2580	0	NA	NA	NA	NA
Root935|1803	0	NA	NA	NA	NA
Root935|3592	0	NA	NA	NA	NA
Root935|2674	0	NA	NA	NA	NA
Root935|3779	0	NA	NA	NA	NA
Root935|418	0	NA	NA	NA	NA
Root935|534	0	NA	NA	NA	NA
Root935|3042	0	NA	NA	NA	NA
Root935|981	0	NA	NA	NA	NA
Root935|3040	0	NA	NA	NA	NA
Root935|4173	0	NA	NA	NA	NA
Root935|2944	0	NA	NA	NA	NA
Root935|1290	0	NA	NA	NA	NA
Root935|1291	0	NA	NA	NA	NA
Root935|2652	0	NA	NA	NA	NA
Root935|3006	0	NA	NA	NA	NA
Root935|1329	0	NA	NA	NA	NA
Root935|2417	0	NA	NA	NA	NA
Root935|3546	0	NA	NA	NA	NA
Root935|45	0	NA	NA	NA	NA
Root935|2706	0	NA	NA	NA	NA
Root935|369	0	NA	NA	NA	NA
Root935|4121	0	NA	NA	NA	NA
Root935|1882	0	NA	NA	NA	NA
Root935|2348	0	NA	NA	NA	NA
Root935|931	0	NA	NA	NA	NA
Root935|1923	0	NA	NA	NA	NA
Root935|2354	0	NA	NA	NA	NA
Root935|1139	0	NA	NA	NA	NA
Root935|1517	0	NA	NA	NA	NA
Root935|2006	0	NA	NA	NA	NA
Root935|2560	0	NA	NA	NA	NA
Root935|3192	0	NA	NA	NA	NA
Root935|3415	0	NA	NA	NA	NA
Root935|3538	0	NA	NA	NA	NA
Root935|3557	0	NA	NA	NA	NA
Root935|489	0	NA	NA	NA	NA
Root935|2326	0	NA	NA	NA	NA
Root935|2673	0	NA	NA	NA	NA
Root935|3037	0	NA	NA	NA	NA
Root935|2775	0	NA	NA	NA	NA
Root935|2590	0	NA	NA	NA	NA
Root935|2591	0	NA	NA	NA	NA
Root935|4265	0	NA	NA	NA	NA
Root935|1026	0	NA	NA	NA	NA
Root935|1151	0	NA	NA	NA	NA
Root935|1212	0	NA	NA	NA	NA
Root935|1307	0	NA	NA	NA	NA
Root935|1416	0	NA	NA	NA	NA
Root935|1613	0	NA	NA	NA	NA
Root935|1757	0	NA	NA	NA	NA
Root935|1955	0	NA	NA	NA	NA
Root935|2311	0	NA	NA	NA	NA
Root935|2446	0	NA	NA	NA	NA
Root935|3179	0	NA	NA	NA	NA
Root935|3277	0	NA	NA	NA	NA
Root935|3341	0	NA	NA	NA	NA
Root935|342	0	NA	NA	NA	NA
Root935|3505	0	NA	NA	NA	NA
Root935|3552	0	NA	NA	NA	NA
Root935|3399	0	NA	NA	NA	NA
Root935|817	0	NA	NA	NA	NA
Root935|3350	0	NA	NA	NA	NA
Root935|4204	0	NA	NA	NA	NA
Root935|2266	0	NA	NA	NA	NA
Root935|4153	0	NA	NA	NA	NA
Root935|1699	0	NA	NA	NA	NA
Root935|3240	0	NA	NA	NA	NA
Root935|479	0	NA	NA	NA	NA
Root935|3923	0	NA	NA	NA	NA
Root935|2035	0	NA	NA	NA	NA
Root935|2152	0	NA	NA	NA	NA
Root935|2189	0	NA	NA	NA	NA
Root935|3036	0	NA	NA	NA	NA
Root935|3473	0	NA	NA	NA	NA
Root935|3729	0	NA	NA	NA	NA
Root935|3624	0	NA	NA	NA	NA
Root935|2121	0	NA	NA	NA	NA
Root935|2122	0	NA	NA	NA	NA
Root935|3867	0	NA	NA	NA	NA
Root935|2501	0	NA	NA	NA	NA
Root935|778	0	NA	NA	NA	NA
Root935|1375	0	NA	NA	NA	NA
Root935|3173	0	NA	NA	NA	NA
Root935|2720	0	NA	NA	NA	NA
Root935|1700	0	NA	NA	NA	NA
Root935|2161	0	NA	NA	NA	NA
Root935|866	0	NA	NA	NA	NA
Root935|2180	0.0153437538828357	-0.00742455228529346	1.01811280290141	0.0929769014870645	0.0968509390490256
Root935|230	0	NA	NA	NA	NA
Root935|3279	0	NA	NA	NA	NA
Root935|379	0	NA	NA	NA	NA
Root935|61	0	NA	NA	NA	NA
Root935|1554	0	NA	NA	NA	NA
Root935|159	0	NA	NA	NA	NA
Root935|2604	0	NA	NA	NA	NA
Root935|242	0	NA	NA	NA	NA
Root935|1890	0	NA	NA	NA	NA
Root935|3921	0	NA	NA	NA	NA
Root935|2844	0	NA	NA	NA	NA
Root935|769	0	NA	NA	NA	NA
Root935|1659	0	NA	NA	NA	NA
Root935|937	0	NA	NA	NA	NA
Root935|2960	0	NA	NA	NA	NA
Root935|77	0	NA	NA	NA	NA
Root935|2107	0	NA	NA	NA	NA
Root935|2150	0	NA	NA	NA	NA
Root935|4135	0	NA	NA	NA	NA
Root935|601	0	NA	NA	NA	NA
Root935|1125	0	NA	NA	NA	NA
Root935|222	0	NA	NA	NA	NA
Root935|3580	0	NA	NA	NA	NA
Root935|1111	0	NA	NA	NA	NA
Root935|1226	0	NA	NA	NA	NA
Root935|1501	0	NA	NA	NA	NA
Root935|1523	0	NA	NA	NA	NA
Root935|1532	0	NA	NA	NA	NA
Root935|1903	0	NA	NA	NA	NA
Root935|2758	0	NA	NA	NA	NA
Root935|3150	0	NA	NA	NA	NA
Root935|3364	0	NA	NA	NA	NA
Root935|4270	0	NA	NA	NA	NA
Root935|889	0	NA	NA	NA	NA
Root935|2653	0	NA	NA	NA	NA
Root935|3690	0	NA	NA	NA	NA
Root935|1252	0	NA	NA	NA	NA
Root935|3512	0	NA	NA	NA	NA
Root935|4176	0	NA	NA	NA	NA
Root935|4205	0	NA	NA	NA	NA
Root935|4206	0	NA	NA	NA	NA
Root935|4216	0	NA	NA	NA	NA
Root935|1552	0	NA	NA	NA	NA
Root935|3328	0	NA	NA	NA	NA
Root935|3801	0	NA	NA	NA	NA
Root935|2726	0	NA	NA	NA	NA
Root935|1337	0	NA	NA	NA	NA
Root935|233	0	NA	NA	NA	NA
Root935|2303	0	NA	NA	NA	NA
Root935|7	273.760162520753	-0.221490304847348	1.05670711870254	1.73720828251269e-14	6.51453105942257e-13
Root935|3428	0	NA	NA	NA	NA
Root935|3725	0	NA	NA	NA	NA
Root935|1128	0	NA	NA	NA	NA
Root935|1773	0	NA	NA	NA	NA
Root935|4333	0	NA	NA	NA	NA
Root935|4335	0	NA	NA	NA	NA
Root935|613	0	NA	NA	NA	NA
Root935|614	0	NA	NA	NA	NA
Root935|3389	0	NA	NA	NA	NA
Root935|3878	0	NA	NA	NA	NA
Root935|1743	0	NA	NA	NA	NA
Root935|1091	0	NA	NA	NA	NA
Root935|3096	0	NA	NA	NA	NA
Root935|1906	0	NA	NA	NA	NA
Root935|3316	0	NA	NA	NA	NA
Root935|3608	0.00486138736881924	-0.0119760965686584	1.01874169361237	0.0632583261236	0.0862498419767685
Root935|1934	0	NA	NA	NA	NA
Root935|2387	0	NA	NA	NA	NA
Root935|2082	0	NA	NA	NA	NA
Root935|3509	0	NA	NA	NA	NA
Root935|3739	0	NA	NA	NA	NA
Root935|3929	0	NA	NA	NA	NA
Root935|190	0.0263239306821637	-0.00540587886503474	1.01778127131907	0.0985798048419988	0.100725821266461
Root935|2854	0	NA	NA	NA	NA
Root935|2783	0	NA	NA	NA	NA
Root935|3274	0	NA	NA	NA	NA
Root935|3643	0	NA	NA	NA	NA
Root935|3862	0	NA	NA	NA	NA
Root935|4017	0	NA	NA	NA	NA
Root935|2060	0	NA	NA	NA	NA
Root935|3986	0	NA	NA	NA	NA
Root935|2619	0	NA	NA	NA	NA
Root935|2621	0	NA	NA	NA	NA
Root935|410	0	NA	NA	NA	NA
Root935|79	0	NA	NA	NA	NA
Root935|3900	0	NA	NA	NA	NA
Root935|856	0	NA	NA	NA	NA
Root935|3955	0	NA	NA	NA	NA
Root935|1583	0	NA	NA	NA	NA
Root935|606	0	NA	NA	NA	NA
Root935|1723	0	NA	NA	NA	NA
Root935|2528	0	NA	NA	NA	NA
Root935|2920	0	NA	NA	NA	NA
Root935|2933	0	NA	NA	NA	NA
Root935|1842	0	NA	NA	NA	NA
Root935|3016	0	NA	NA	NA	NA
Root935|786	0	NA	NA	NA	NA
Root935|3619	0	NA	NA	NA	NA
Root935|2069	0	NA	NA	NA	NA
Root935|1047	0	NA	NA	NA	NA
Root935|1434	0	NA	NA	NA	NA
Root935|3170	0	NA	NA	NA	NA
Root935|393	0	NA	NA	NA	NA
Root935|2153	0	NA	NA	NA	NA
Root935|873	0	NA	NA	NA	NA
Root935|3589	0	NA	NA	NA	NA
Root935|243	0	NA	NA	NA	NA
Root935|259	0	NA	NA	NA	NA
Root935|3326	0	NA	NA	NA	NA
Root935|3185	0	NA	NA	NA	NA
Root935|3196	0	NA	NA	NA	NA
Root935|3856	0	NA	NA	NA	NA
Root935|3107	0	NA	NA	NA	NA
Root935|3140	0	NA	NA	NA	NA
Root935|3246	0	NA	NA	NA	NA
Root935|3694	0	NA	NA	NA	NA
Root935|4222	0	NA	NA	NA	NA
Root935|600	0	NA	NA	NA	NA
Root935|2485	0	NA	NA	NA	NA
Root935|2596	0	NA	NA	NA	NA
Root935|4129	0	NA	NA	NA	NA
Root935|588	0	NA	NA	NA	NA
Root935|10	0	NA	NA	NA	NA
Root935|11	0	NA	NA	NA	NA
Root935|1549	0	NA	NA	NA	NA
Root935|3468	0	NA	NA	NA	NA
Root935|3206	0	NA	NA	NA	NA
Root935|1966	0	NA	NA	NA	NA
Root935|3218	0	NA	NA	NA	NA
Root935|3672	0	NA	NA	NA	NA
Root935|76	0	NA	NA	NA	NA
Root935|1728	0	NA	NA	NA	NA
Root935|4079	0	NA	NA	NA	NA
Root935|1939	0	NA	NA	NA	NA
Root935|4043	0	NA	NA	NA	NA
Root935|1937	0	NA	NA	NA	NA
Root935|2392	0	NA	NA	NA	NA
Root935|4191	0	NA	NA	NA	NA
Root935|932	0	NA	NA	NA	NA
Root935|863	0	NA	NA	NA	NA
Root935|1339	0	NA	NA	NA	NA
Root935|3221	0	NA	NA	NA	NA
Root935|4227	0	NA	NA	NA	NA
Root935|1719	0	NA	NA	NA	NA
Root935|1348	0	NA	NA	NA	NA
Root935|2080	0	NA	NA	NA	NA
Root935|765	0	NA	NA	NA	NA
Root935|2890	0	NA	NA	NA	NA
Root935|2037	0	NA	NA	NA	NA
Root935|3093	0	NA	NA	NA	NA
Root935|2654	0	NA	NA	NA	NA
Root935|1239	0	NA	NA	NA	NA
Root935|1285	0	NA	NA	NA	NA
Root935|1041	0	NA	NA	NA	NA
Root935|424	0	NA	NA	NA	NA
Root935|1787	0	NA	NA	NA	NA
Root935|2015	0	NA	NA	NA	NA
Root935|3097	0	NA	NA	NA	NA
Root935|1421	0	NA	NA	NA	NA
Root935|3493	0	NA	NA	NA	NA
Root935|3494	0	NA	NA	NA	NA
Root935|2026	0	NA	NA	NA	NA
Root935|867	0	NA	NA	NA	NA
Root935|1860	0	NA	NA	NA	NA
Root935|4277	0	NA	NA	NA	NA
Root935|3294	0	NA	NA	NA	NA
Root935|3377	0	NA	NA	NA	NA
Root935|448	0	NA	NA	NA	NA
Root935|1556	0	NA	NA	NA	NA
Root935|2846	0	NA	NA	NA	NA
Root935|3318	0	NA	NA	NA	NA
Root935|3618	0	NA	NA	NA	NA
Root935|406	0	NA	NA	NA	NA
Root935|756	0	NA	NA	NA	NA
Root935|2626	0	NA	NA	NA	NA
Root935|2800	0	NA	NA	NA	NA
Root935|3215	0	NA	NA	NA	NA
Root935|3514	0	NA	NA	NA	NA
Root935|4179	0	NA	NA	NA	NA
Root935|4188	0	NA	NA	NA	NA
Root935|1866	0	NA	NA	NA	NA
Root935|3427	0	NA	NA	NA	NA
Root935|3634	0	NA	NA	NA	NA
Root935|800	0	NA	NA	NA	NA
Root935|2109	0	NA	NA	NA	NA
Root935|4287	0	NA	NA	NA	NA
Root935|2119	0	NA	NA	NA	NA
Root935|1824	0	NA	NA	NA	NA
Root935|2168	0	NA	NA	NA	NA
Root935|2710	0	NA	NA	NA	NA
Root935|1817	0	NA	NA	NA	NA
Root935|1439	0	NA	NA	NA	NA
Root935|4232	0	NA	NA	NA	NA
Root935|1795	0	NA	NA	NA	NA
Root935|2072	0	NA	NA	NA	NA
Root935|4063	0	NA	NA	NA	NA
Root935|4070	0	NA	NA	NA	NA
Root935|1256	0	NA	NA	NA	NA
Root935|1254	0	NA	NA	NA	NA
Root935|3703	0	NA	NA	NA	NA
Root935|1485	0	NA	NA	NA	NA
Root935|4197	0	NA	NA	NA	NA
Root935|2834	0	NA	NA	NA	NA
Root935|4080	0	NA	NA	NA	NA
Root935|679	0	NA	NA	NA	NA
Root935|3515	0	NA	NA	NA	NA
Root935|3594	0	NA	NA	NA	NA
Root935|4076	0	NA	NA	NA	NA
Root935|3095	0	NA	NA	NA	NA
Root935|3702	0	NA	NA	NA	NA
Root935|2071	0	NA	NA	NA	NA
Root935|4071	0	NA	NA	NA	NA
Root935|1232	0	NA	NA	NA	NA
Root935|2563	0	NA	NA	NA	NA
Root935|3565	0	NA	NA	NA	NA
Root935|144	0	NA	NA	NA	NA
Root935|152	0	NA	NA	NA	NA
Root935|1665	0	NA	NA	NA	NA
Root935|2044	0	NA	NA	NA	NA
Root935|994	0	NA	NA	NA	NA
Root935|2692	0	NA	NA	NA	NA
Root935|395	0	NA	NA	NA	NA
Root935|3376	0	NA	NA	NA	NA
Root935|1580	0	NA	NA	NA	NA
Root935|1698	0	NA	NA	NA	NA
Root935|1777	0	NA	NA	NA	NA
Root935|2193	0	NA	NA	NA	NA
Root935|2899	0	NA	NA	NA	NA
Root935|3613	0	NA	NA	NA	NA
Root935|825	0	NA	NA	NA	NA
Root935|4014	0	NA	NA	NA	NA
Root935|1159	0	NA	NA	NA	NA
Root935|1160	0	NA	NA	NA	NA
Root935|1186	0	NA	NA	NA	NA
Root935|1247	0	NA	NA	NA	NA
Root935|1248	0	NA	NA	NA	NA
Root935|1445	0	NA	NA	NA	NA
Root935|1452	0	NA	NA	NA	NA
Root935|2747	0	NA	NA	NA	NA
Root935|3404	0	NA	NA	NA	NA
Root935|3556	0	NA	NA	NA	NA
Root935|493	0	NA	NA	NA	NA
Root935|3610	0	NA	NA	NA	NA
Root935|2768	0	NA	NA	NA	NA
Root935|2974	0	NA	NA	NA	NA
Root935|86	0	NA	NA	NA	NA
Root935|1298	0	NA	NA	NA	NA
Root935|3133	0	NA	NA	NA	NA
Root935|4193	0	NA	NA	NA	NA
Root935|4218	0	NA	NA	NA	NA
Root935|2583	0	NA	NA	NA	NA
Root935|1910	0.00789975447433126	-0.0102427459427897	1.01853520715786	0.0733721579632846	0.0862498419767685
Root935|3388	0	NA	NA	NA	NA
Root935|3626	0	NA	NA	NA	NA
Root935|2434	0.00577289750047284	-0.0113986806306185	1.01867619866872	0.0664877127901186	0.0862498419767685
Root935|3053	0	NA	NA	NA	NA
Root935|2134	0	NA	NA	NA	NA
Root935|1032	0	NA	NA	NA	NA
Root935|1190	0	NA	NA	NA	NA
Root935|28	0.00410179559244123	-0.0125372354204951	1.01880005152243	0.0604054213965452	0.0862498419767685
Root935|2884	0	NA	NA	NA	NA
Root935|29	0	NA	NA	NA	NA
Root935|2165	0.0109381215798433	-0.00891442976007191	1.01835282672256	0.082046727773023	0.0904927144555401
Root935|3244	0.00379795888189003	-0.0128260215820328	1.01882534247932	0.0592168102926049	0.0862498419767685
Root935|2839	0	NA	NA	NA	NA
Root935|911	0	NA	NA	NA	NA
Root935|1219	0	NA	NA	NA	NA
Root935|2032	0	NA	NA	NA	NA
Root935|696	0	NA	NA	NA	NA
Root935|229	0	NA	NA	NA	NA
Root935|2371	0	NA	NA	NA	NA
Root935|842	0	NA	NA	NA	NA
Root935|2535	0	NA	NA	NA	NA
Root935|1214	0	NA	NA	NA	NA
Root935|3353	0	NA	NA	NA	NA
Root935|2534	0	NA	NA	NA	NA
Root935|46	0	NA	NA	NA	NA
Root935|2206	0	NA	NA	NA	NA
Root935|2461	0	NA	NA	NA	NA
Root935|653	0	NA	NA	NA	NA
Root935|2331	0	NA	NA	NA	NA
Root935|3765	0	NA	NA	NA	NA
Root935|73	0	NA	NA	NA	NA
Root935|13	0	NA	NA	NA	NA
Root935|3082	0	NA	NA	NA	NA
Root935|1015	0	NA	NA	NA	NA
Root935|4039	0	NA	NA	NA	NA
Root935|2774	0	NA	NA	NA	NA
Root935|565	0	NA	NA	NA	NA
Root935|2301	0.00577289750047284	-0.0113986806306185	1.01867619866872	0.0664877127901186	0.0862498419767685
Root935|1789	0	NA	NA	NA	NA
Root935|2482	0	NA	NA	NA	NA
Root935|2650	0	NA	NA	NA	NA
Root935|3632	0	NA	NA	NA	NA
Root935|904	0	NA	NA	NA	NA
Root935|2321	0	NA	NA	NA	NA
Root935|2370	0	NA	NA	NA	NA
Root935|691	0	NA	NA	NA	NA
Root935|3551	0	NA	NA	NA	NA
Root935|1826	0	NA	NA	NA	NA
Root935|946	0	NA	NA	NA	NA
Root935|3518	0	NA	NA	NA	NA
Root935|759	0	NA	NA	NA	NA
Root935|1808	0	NA	NA	NA	NA
Root935|2719	0	NA	NA	NA	NA
Root935|3987	0	NA	NA	NA	NA
Root935|2278	0	NA	NA	NA	NA
Root935|2279	0	NA	NA	NA	NA
Root935|2282	0	NA	NA	NA	NA
Root935|2283	0	NA	NA	NA	NA
Root935|2286	0	NA	NA	NA	NA
Root935|3355	0	NA	NA	NA	NA
Root935|399	0	NA	NA	NA	NA
Root935|602	0	NA	NA	NA	NA
Root935|3952	0	NA	NA	NA	NA
Root935|2395	0	NA	NA	NA	NA
Root935|2777	0	NA	NA	NA	NA
Root935|1925	0	NA	NA	NA	NA
Root935|2630	0	NA	NA	NA	NA
Root935|3348	0	NA	NA	NA	NA
Root935|474	0	NA	NA	NA	NA
Root935|821	0	NA	NA	NA	NA
Root935|2085	0	NA	NA	NA	NA
Root935|3667	0	NA	NA	NA	NA
Root935|990	0	NA	NA	NA	NA
Root935|3808	0	NA	NA	NA	NA
Root935|3432	0	NA	NA	NA	NA
Root935|605	0	NA	NA	NA	NA
Root935|1929	0	NA	NA	NA	NA
Root935|1358	0	NA	NA	NA	NA
Root935|1735	0	NA	NA	NA	NA
Root935|2428	0	NA	NA	NA	NA
Root935|3526	0	NA	NA	NA	NA
Root935|3844	0	NA	NA	NA	NA
Root935|3525	0	NA	NA	NA	NA
Root935|2105	0	NA	NA	NA	NA
Root935|3917	0.00258261203968522	-0.0142303219433833	1.01893767791563	0.0541343740759857	0.0862498419767685
Root935|4166	0	NA	NA	NA	NA
Root935|636	0	NA	NA	NA	NA
Root935|719	0.00303836710551202	-0.0117786189177277	1.01885909413456	0.0561078229978545	0.0862498419767685
Root935|1134	0	NA	NA	NA	NA
Root935|1521	0	NA	NA	NA	NA
Root935|1745	0	NA	NA	NA	NA
Root935|237	0	NA	NA	NA	NA
Root935|117	0	NA	NA	NA	NA
Root935|838	0	NA	NA	NA	NA
Root935|3843	0	NA	NA	NA	NA
Root935|2030	0	NA	NA	NA	NA
Root935|2244	0	NA	NA	NA	NA
Root935|451	0	NA	NA	NA	NA
Root935|1953	0	NA	NA	NA	NA
Root935|444	0	NA	NA	NA	NA
Root935|3523	0	NA	NA	NA	NA
Root935|146	0	NA	NA	NA	NA
Root935|1682	0	NA	NA	NA	NA
Root935|2076	0	NA	NA	NA	NA
Root935|4198	0	NA	NA	NA	NA
Root935|535	0	NA	NA	NA	NA
Root935|3874	0	NA	NA	NA	NA
Root935|1275	0	NA	NA	NA	NA
Root935|1511	0	NA	NA	NA	NA
Root935|3193	0	NA	NA	NA	NA
Root935|3198	0	NA	NA	NA	NA
Root935|903	0	NA	NA	NA	NA
Root935|2419	0	NA	NA	NA	NA
Root935|2422	0	NA	NA	NA	NA
Root935|2984	0	NA	NA	NA	NA
Root935|1640	0	NA	NA	NA	NA
Root935|31	0	NA	NA	NA	NA
Root935|4180	0	NA	NA	NA	NA
Root935|541	0	NA	NA	NA	NA
Root935|3916	0	NA	NA	NA	NA
Root935|684	0	NA	NA	NA	NA
Root935|3448	0	NA	NA	NA	NA
Root935|2795	0	NA	NA	NA	NA
Root935|695	0	NA	NA	NA	NA
Root935|2599	0	NA	NA	NA	NA
Root935|3650	0	NA	NA	NA	NA
Root935|3714	0	NA	NA	NA	NA
Root935|3674	0	NA	NA	NA	NA
Root935|3651	0	NA	NA	NA	NA
Root935|1284	0	NA	NA	NA	NA
Root935|3263	0	NA	NA	NA	NA
Root935|1143	0	NA	NA	NA	NA
Root935|1386	0	NA	NA	NA	NA
Root935|1608	0	NA	NA	NA	NA
Root935|397	0	NA	NA	NA	NA
Root935|984	0	NA	NA	NA	NA
Root935|3451	0	NA	NA	NA	NA
Root935|3450	0	NA	NA	NA	NA
Root935|3709	0	NA	NA	NA	NA
Root935|3076	0	NA	NA	NA	NA
Root935|121	0	NA	NA	NA	NA
Root935|2	0	NA	NA	NA	NA
Root935|461	0	NA	NA	NA	NA
Root935|4322	0	NA	NA	NA	NA
Root935|2700	0	NA	NA	NA	NA
Root935|1116	0	NA	NA	NA	NA
Root935|3078	0	NA	NA	NA	NA
Root935|3340	0	NA	NA	NA	NA
Root935|773	0	NA	NA	NA	NA
Root935|2295	0	NA	NA	NA	NA
Root935|3897	0	NA	NA	NA	NA
Root935|167	0	NA	NA	NA	NA
Root935|750	0	NA	NA	NA	NA
Root935|205	0	NA	NA	NA	NA
Root935|2285	0	NA	NA	NA	NA
Root935|625	0	NA	NA	NA	NA
Root935|3925	0	NA	NA	NA	NA
Root935|3926	0	NA	NA	NA	NA
Root935|3670	0	NA	NA	NA	NA
Root935|420	0	NA	NA	NA	NA
Root935|2638	0	NA	NA	NA	NA
Root935|148	0	NA	NA	NA	NA
Root935|1684	0	NA	NA	NA	NA
Root935|2178	0	NA	NA	NA	NA
Root935|2197	0	NA	NA	NA	NA
Root935|2716	0	NA	NA	NA	NA
Root935|2246	0	NA	NA	NA	NA
Root935|221	0	NA	NA	NA	NA
Root935|832	0	NA	NA	NA	NA
Root935|2627	0	NA	NA	NA	NA
Root935|1574	0	NA	NA	NA	NA
Root935|3356	0	NA	NA	NA	NA
Root935|6	0	NA	NA	NA	NA
Root935|334	0	NA	NA	NA	NA
Root935|57	0	NA	NA	NA	NA
Root935|2114	0	NA	NA	NA	NA
Root935|996	0	NA	NA	NA	NA
Root935|1928	0	NA	NA	NA	NA
Root935|902	0	NA	NA	NA	NA
Root935|914	0	NA	NA	NA	NA
Root935|1710	0	NA	NA	NA	NA
Root935|3073	0	NA	NA	NA	NA
Root935|4011	0	NA	NA	NA	NA
Root935|175	0	NA	NA	NA	NA
Root935|2615	0	NA	NA	NA	NA
Root935|1863	0	NA	NA	NA	NA
Root935|4013	0	NA	NA	NA	NA
Root935|1845	0	NA	NA	NA	NA
Root935|3138	0	NA	NA	NA	NA
Root935|3877	0	NA	NA	NA	NA
Root935|4182	0	NA	NA	NA	NA
Root935|4323	0	NA	NA	NA	NA
Root935|2453	0	NA	NA	NA	NA
Root935|3113	0	NA	NA	NA	NA
Root935|934	0	NA	NA	NA	NA
Root935|3579	0	NA	NA	NA	NA
Root935|272	0	NA	NA	NA	NA
Root935|394	0	NA	NA	NA	NA
Root935|315	0	NA	NA	NA	NA
Root935|983	0	NA	NA	NA	NA
Root935|915	0	NA	NA	NA	NA
Root935|2860	0	NA	NA	NA	NA
Root935|2470	0	NA	NA	NA	NA
Root935|2664	0	NA	NA	NA	NA
Root935|905	0	NA	NA	NA	NA
Root935|906	0	NA	NA	NA	NA
Root935|908	0	NA	NA	NA	NA
Root935|1481	0	NA	NA	NA	NA
Root935|1486	0	NA	NA	NA	NA
Root935|3390	0	NA	NA	NA	NA
Root935|212	0	NA	NA	NA	NA
Root935|155	0	NA	NA	NA	NA
Root935|291	0	NA	NA	NA	NA
Root935|30	0	NA	NA	NA	NA
Root935|2408	0	NA	NA	NA	NA
Root935|1592	0	NA	NA	NA	NA
Root935|3645	0	NA	NA	NA	NA
Root935|3293	0	NA	NA	NA	NA
Root935|2487	0	NA	NA	NA	NA
Root935|3682	0	NA	NA	NA	NA
Root935|564	0	NA	NA	NA	NA
Root935|2097	0	NA	NA	NA	NA
Root935|4331	0	NA	NA	NA	NA
Root935|995	0	NA	NA	NA	NA
Root935|1635	0	NA	NA	NA	NA
Root935|3539	0	NA	NA	NA	NA
Root935|1412	0	NA	NA	NA	NA
Root935|910	0	NA	NA	NA	NA
Root935|912	0	NA	NA	NA	NA
Root935|1603	0	NA	NA	NA	NA
Root935|3919	0	NA	NA	NA	NA
Root935|570	0	NA	NA	NA	NA
Root935|2593	0	NA	NA	NA	NA
Root935|2675	0	NA	NA	NA	NA
Root935|3102	0	NA	NA	NA	NA
Root935|382	0	NA	NA	NA	NA
Root935|88	0	NA	NA	NA	NA
Root935|2635	0	NA	NA	NA	NA
Root935|302	0	NA	NA	NA	NA
Root935|3636	0	NA	NA	NA	NA
Root935|2672	0	NA	NA	NA	NA
Root935|4093	0	NA	NA	NA	NA
Root935|1550	0	NA	NA	NA	NA
Root935|3496	0	NA	NA	NA	NA
Root935|2767	0	NA	NA	NA	NA
Root935|1557	0	NA	NA	NA	NA
Root935|3770	0	NA	NA	NA	NA
Root935|160	0	NA	NA	NA	NA
Root935|3050	0	NA	NA	NA	NA
Root935|3653	0	NA	NA	NA	NA
Root935|1596	0	NA	NA	NA	NA
Root935|685	0	NA	NA	NA	NA
Root935|702	0	NA	NA	NA	NA
Root935|2389	0	NA	NA	NA	NA
Root935|2409	0	NA	NA	NA	NA
Root935|2608	0	NA	NA	NA	NA
Root935|1585	0	NA	NA	NA	NA
Root935|2211	0	NA	NA	NA	NA
Root935|1378	0	NA	NA	NA	NA
Root935|1379	0	NA	NA	NA	NA
Root935|2909	0	NA	NA	NA	NA
Root935|3807	0	NA	NA	NA	NA
Root935|2625	0	NA	NA	NA	NA
Root935|2849	0	NA	NA	NA	NA
Root935|2066	0	NA	NA	NA	NA
Root935|735	0	NA	NA	NA	NA
Root935|767	0	NA	NA	NA	NA
Root935|2110	0	NA	NA	NA	NA
Root935|380	0	NA	NA	NA	NA
Root935|579	0.00136726519748041	-0.0159052368996725	1.01907241593408	0.0483602366235003	0.0862498419767685
Root935|881	0	NA	NA	NA	NA
Root935|3503	0	NA	NA	NA	NA
Root935|2124	0	NA	NA	NA	NA
Root935|512	0	NA	NA	NA	NA
Root935|4012	0	NA	NA	NA	NA
Root935|2642	0.00440563230299243	-0.0123003540938181	1.01877618492807	0.0615659782018041	0.0862498419767685
Root935|3455	0	NA	NA	NA	NA
Root935|198	0	NA	NA	NA	NA
Root935|1870	0.00820359118488246	-0.0100924658945177	1.01851607521541	0.0742940052542004	0.0862498419767685
Root935|1317	0	NA	NA	NA	NA
Root935|2503	0	NA	NA	NA	NA
Root935|3980	0	NA	NA	NA	NA
Root935|2325	0	NA	NA	NA	NA
Root935|3472	0	NA	NA	NA	NA
Root935|480	0	NA	NA	NA	NA
Root935|705	0	NA	NA	NA	NA
Root935|3940	0	NA	NA	NA	NA
Root935|2181	275.822728485691	-0.221491213141877	1.05670746104277	1.73618726934906e-14	6.51453105942257e-13
Root935|4036	0	NA	NA	NA	NA
Root935|378	0	NA	NA	NA	NA
Root935|2355	0	NA	NA	NA	NA
Root935|2876	0	NA	NA	NA	NA
Root935|2693	0	NA	NA	NA	NA
Root935|1941	0	NA	NA	NA	NA
Root935|2330	0	NA	NA	NA	NA
Root935|161	0	NA	NA	NA	NA
Root935|2805	0	NA	NA	NA	NA
Root935|3453	0	NA	NA	NA	NA
Root935|122	0	NA	NA	NA	NA
Root935|639	0	NA	NA	NA	NA
Root935|752	0	NA	NA	NA	NA
Root935|1593	0	NA	NA	NA	NA
Root935|3604	0	NA	NA	NA	NA
Root935|1721	0	NA	NA	NA	NA
Root935|4233	0	NA	NA	NA	NA
Root935|4328	0	NA	NA	NA	NA
Root935|2508	0	NA	NA	NA	NA
Root935|2104	0	NA	NA	NA	NA
Root935|2146	0	NA	NA	NA	NA
Root935|4	0	NA	NA	NA	NA
Root935|1746	0	NA	NA	NA	NA
Root935|2546	0	NA	NA	NA	NA
Root935|4316	0	NA	NA	NA	NA
Root935|2126	0	NA	NA	NA	NA
Root935|2174	0	NA	NA	NA	NA
Root935|4303	0	NA	NA	NA	NA
Root935|3172	0	NA	NA	NA	NA
Root935|20	0	NA	NA	NA	NA
Root935|2329	0	NA	NA	NA	NA
Root935|2342	0	NA	NA	NA	NA
Root935|3954	0	NA	NA	NA	NA
Root935|3452	0	NA	NA	NA	NA
Root935|2229	0	NA	NA	NA	NA
Root935|4055	0	NA	NA	NA	NA
Root935|677	0	NA	NA	NA	NA
Root935|3596	0	NA	NA	NA	NA
Root935|860	0	NA	NA	NA	NA
Root935|338	0	NA	NA	NA	NA
Root935|2466	0	NA	NA	NA	NA
Root935|1584	0	NA	NA	NA	NA
Root935|425	0	NA	NA	NA	NA
Root935|1005	0	NA	NA	NA	NA
Root935|282	0	NA	NA	NA	NA
Root935|2113	0.00425371394771683	-0.012415894692905	1.01878801160121	0.0609890810707604	0.0862498419767685
Root935|2556	0	NA	NA	NA	NA
Root935|3048	0	NA	NA	NA	NA
Root935|1945	0	NA	NA	NA	NA
Root935|2903	0.00243069368440962	-0.0143591045164174	1.01895165449595	0.0534560148595678	0.0862498419767685
Root935|2610	0	NA	NA	NA	NA
Root935|571	0	NA	NA	NA	NA
Root935|2843	0	NA	NA	NA	NA
Root935|2226	0	NA	NA	NA	NA
Root935|2978	0	NA	NA	NA	NA
Root935|2432	0	NA	NA	NA	NA
Root935|2151	0	NA	NA	NA	NA
Root935|4136	0	NA	NA	NA	NA
Root935|987	0	NA	NA	NA	NA
Root935|510	0	NA	NA	NA	NA
Root935|3965	0	NA	NA	NA	NA
Root935|270	0	NA	NA	NA	NA
Root935|566	0	NA	NA	NA	NA
Root935|3606	0	NA	NA	NA	NA
Root935|909	0	NA	NA	NA	NA
Root935|3038	0	NA	NA	NA	NA
Root935|2327	0	NA	NA	NA	NA
Root935|2575	0	NA	NA	NA	NA
Root935|822	0	NA	NA	NA	NA
Root935|2483	0	NA	NA	NA	NA
Root935|2589	0.00379795888189003	-0.0128260215820328	1.01882534247932	0.0592168102926049	0.0862498419767685
Root935|2668	0	NA	NA	NA	NA
Root935|220	0	NA	NA	NA	NA
Root935|2516	0	NA	NA	NA	NA
Root935|168	0	NA	NA	NA	NA
Root935|202	0	NA	NA	NA	NA
Root935|3104	0	NA	NA	NA	NA
Root935|766	0	NA	NA	NA	NA
Root935|2515	0	NA	NA	NA	NA
Root935|3693	0	NA	NA	NA	NA
Root935|1626	0	NA	NA	NA	NA
Root935|465	0	NA	NA	NA	NA
Root935|446	0	NA	NA	NA	NA
Root935|2183	0	NA	NA	NA	NA
Root935|1751	0	NA	NA	NA	NA
Root935|3488	0	NA	NA	NA	NA
Root935|244	0	NA	NA	NA	NA
Root935|2875	0	NA	NA	NA	NA
Root935|458	0	NA	NA	NA	NA
Root935|650	0	NA	NA	NA	NA
Root935|3456	0	NA	NA	NA	NA
Root935|280	0	NA	NA	NA	NA
Root935|3803	0	NA	NA	NA	NA
Root935|2177	0	NA	NA	NA	NA
Root935|2943	0	NA	NA	NA	NA
Root935|1813	0.00820359118488246	-0.0100924658945177	1.01851607521541	0.0742940052542004	0.0862498419767685
Root935|3956	0	NA	NA	NA	NA
Root935|3039	0	NA	NA	NA	NA
Root935|3475	0	NA	NA	NA	NA
Root935|3486	0.00653248927685085	-0.0109648945918338	1.01862429043202	0.069041016232967	0.0862498419767685
Root935|2324	0	NA	NA	NA	NA
Root935|2333	0	NA	NA	NA	NA
Root935|91	0	NA	NA	NA	NA
Root935|4005	0	NA	NA	NA	NA
Root935|824	0	NA	NA	NA	NA
Root935|3741	0	NA	NA	NA	NA
Root935|3797	0	NA	NA	NA	NA
Root935|668	0	NA	NA	NA	NA
Root935|218	0	NA	NA	NA	NA
Root935|217	0	NA	NA	NA	NA
Root935|2472	0	NA	NA	NA	NA
Root935|3607	0	NA	NA	NA	NA
Root935|210	0	NA	NA	NA	NA
Root935|2588	0	NA	NA	NA	NA
Root935|537	0	NA	NA	NA	NA
Root935|538	0.00577289750047284	-0.0113986806306185	1.01867619866872	0.0664877127901186	0.0862498419767685
Root935|755	0	NA	NA	NA	NA
Root935|754	0	NA	NA	NA	NA
Root935|753	0	NA	NA	NA	NA
Root935|3506	0	NA	NA	NA	NA
Root935|331	0	NA	NA	NA	NA
Root935|1981	0	NA	NA	NA	NA
Root935|1643	0	NA	NA	NA	NA
Root935|3993	0	NA	NA	NA	NA
Root935|3992	0	NA	NA	NA	NA
Root935|977	0	NA	NA	NA	NA
Root935|927	0	NA	NA	NA	NA
Root935|189	0	NA	NA	NA	NA
Root935|188	0	NA	NA	NA	NA
Root935|187	0	NA	NA	NA	NA
Root935|186	0	NA	NA	NA	NA
Root935|185	0	NA	NA	NA	NA
Root935|184	0	NA	NA	NA	NA
Root935|183	0	NA	NA	NA	NA
Root935|182	0	NA	NA	NA	NA
Root935|181	0.00501330572409484	-0.0118739725991338	1.01873048137765	0.0638103369345826	0.0862498419767685
Root935|180	0.00394987723716563	-0.012668970736449	1.01881239801525	0.0598147563588851	0.0862498419767685
Root935|179	0.00729208105322885	-0.0105550390643447	1.01857417615814	0.0714858948004961	0.0862498419767685
Root935|178	0.00440563230299243	-0.0123003540938181	1.01877618492807	0.0615659782018041	0.0862498419767685
Root935|177	0	NA	NA	NA	NA
Root935|176	0	NA	NA	NA	NA
Root935|174	0	NA	NA	NA	NA
Root935|173	0	NA	NA	NA	NA
Root935|172	0	NA	NA	NA	NA
Root935|171	0.00349412217133883	-0.0125704178832313	1.01884029161279	0.0579980236904364	0.0862498419767685
Root935|170	0	NA	NA	NA	NA
Root935|169	0	NA	NA	NA	NA
Root935|166	0	NA	NA	NA	NA
Root935|165	0	NA	NA	NA	NA
Root935|163	0	NA	NA	NA	NA
Root935|162	0.00106342848692921	-0.0166225274292098	1.01911801513618	0.0467689650724171	0.0862498419767685
Root935|3809	0	NA	NA	NA	NA
Root935|1942	0	NA	NA	NA	NA
Root935|1943	0	NA	NA	NA	NA
Root935|851	0	NA	NA	NA	NA
Root935|2514	0	NA	NA	NA	NA
Root935|1131	0	NA	NA	NA	NA
Root935|1467	0	NA	NA	NA	NA
Root935|2520	0	NA	NA	NA	NA
Root935|3054	0	NA	NA	NA	NA
Root935|3828	0	NA	NA	NA	NA
Root935|2236	0	NA	NA	NA	NA
Root935|736	0	NA	NA	NA	NA
Root935|2597	0	NA	NA	NA	NA
Root935|3465	0	NA	NA	NA	NA
Root935|836	0	NA	NA	NA	NA
Root935|2237	0	NA	NA	NA	NA
Root935|826	0	NA	NA	NA	NA
Root935|547	0	NA	NA	NA	NA
Root935|3502	0	NA	NA	NA	NA
Root935|3504	0.00622865256629965	-0.0111348990468023	1.01864481440516	0.0680335056225023	0.0862498419767685
Root935|567	0	NA	NA	NA	NA
Root935|2021	0	NA	NA	NA	NA
Root935|833	0	NA	NA	NA	NA
Root935|3851	0	NA	NA	NA	NA
Root935|1566	0	NA	NA	NA	NA
Root935|153	0	NA	NA	NA	NA
Root935|1578	0	NA	NA	NA	NA
Root935|1984	0	NA	NA	NA	NA
Root935|2684	0	NA	NA	NA	NA
Root935|2683	0	NA	NA	NA	NA
Root935|335	0	NA	NA	NA	NA
Root935|763	0	NA	NA	NA	NA
Root935|2494	0	NA	NA	NA	NA
Root935|2495	0	NA	NA	NA	NA
Root935|693	0	NA	NA	NA	NA
Root935|2296	0	NA	NA	NA	NA
Root935|2451	0	NA	NA	NA	NA
Root935|499	0	NA	NA	NA	NA
Root935|351	0	NA	NA	NA	NA
Root935|1054	0	NA	NA	NA	NA
Root935|3788	0	NA	NA	NA	NA
Root935|2376	0	NA	NA	NA	NA
Root935|641	0	NA	NA	NA	NA
Root935|3482	0	NA	NA	NA	NA
Root935|1947	0	NA	NA	NA	NA
Root935|2874	0	NA	NA	NA	NA
Root935|2873	0	NA	NA	NA	NA
Root935|482	0	NA	NA	NA	NA
Root935|3118	0	NA	NA	NA	NA
Root935|2894	0	NA	NA	NA	NA
Root935|544	0	NA	NA	NA	NA
Root935|3908	0	NA	NA	NA	NA
Root935|3974	0	NA	NA	NA	NA
Root935|2426	0	NA	NA	NA	NA
Root935|3047	0	NA	NA	NA	NA
Root935|164	0.00410179559244123	-0.0125372354204951	1.01880005152243	0.0604054213965452	0.0862498419767685
Root935|680	0	NA	NA	NA	NA
Root935|2424	0	NA	NA	NA	NA
Root935|2512	0.00622865256629965	-0.0111348990468023	1.01864481440516	0.0680335056225023	0.0862498419767685
Root935|2513	0	NA	NA	NA	NA
Root935|3975	0	NA	NA	NA	NA
Root935|3962	0	NA	NA	NA	NA
Root935|2028	0	NA	NA	NA	NA
Root935|2350	0	NA	NA	NA	NA
Root935|978	0.00698824434267765	-0.0107165203447451	1.01859402769766	0.0705200960548278	0.0862498419767685
Root935|47	0	NA	NA	NA	NA
Root935|191	0	NA	NA	NA	NA
Root935|192	0	NA	NA	NA	NA
Root935|2172	0.0182302026330721	-0.00656903716031605	1.01796544851112	0.0993828103162411	0.100725821266461
Root935|2173	0	NA	NA	NA	NA
Root935|2175	3.72268003427803	-0.220210026001351	1.0558183595053	0.0221554276299937	0.0862498419767685
Root935|2176	0	NA	NA	NA	NA
Root935|3671	0	NA	NA	NA	NA
Root935|3888	0	NA	NA	NA	NA
Root935|118	0	NA	NA	NA	NA
Root935|907	0	NA	NA	NA	NA
Root935|1859	0	NA	NA	NA	NA
Root935|3387	0	NA	NA	NA	NA
Root935|1874	0	NA	NA	NA	NA
Root935|1055	0	NA	NA	NA	NA
Root935|4042	0	NA	NA	NA	NA
Root935|120	0	NA	NA	NA	NA
Root935|1720	0	NA	NA	NA	NA
Root935|339	0	NA	NA	NA	NA
Root935|1002	0	NA	NA	NA	NA
Root935|1437	0	NA	NA	NA	NA
Root935|2192	0	NA	NA	NA	NA
Root935|3051	0	NA	NA	NA	NA
Root935|3049	0	NA	NA	NA	NA
Root935|758	0	NA	NA	NA	NA
Root935|1126	0	NA	NA	NA	NA
Root935|288	0	NA	NA	NA	NA
Root935|1883	0	NA	NA	NA	NA
Root935|466	0	NA	NA	NA	NA
Root935|2649	0	NA	NA	NA	NA
Root935|1644	0	NA	NA	NA	NA
Root935|1014	0	NA	NA	NA	NA
Root935|892	0	NA	NA	NA	NA
Root935|1555	0	NA	NA	NA	NA
Root935|1967	0	NA	NA	NA	NA
Root935|3836	0	NA	NA	NA	NA
Root935|4085	0	NA	NA	NA	NA
Root935|2557	0	NA	NA	NA	NA
Root935|475	0	NA	NA	NA	NA
Root935|497	0	NA	NA	NA	NA
Root935|498	0	NA	NA	NA	NA
Root935|814	0	NA	NA	NA	NA
Root935|3510	0	NA	NA	NA	NA
Root935|1888	0	NA	NA	NA	NA
Root935|2524	0	NA	NA	NA	NA
Root935|913	0	NA	NA	NA	NA
Root935|2659	0	NA	NA	NA	NA
Root935|2618	0	NA	NA	NA	NA
Root935|1006	0	NA	NA	NA	NA
Root935|2010	0	NA	NA	NA	NA
Root935|2363	0	NA	NA	NA	NA
Root935|3868	0	NA	NA	NA	NA
Root935|1726	0	NA	NA	NA	NA
Root935|3550	0	NA	NA	NA	NA
Root935|2628	0	NA	NA	NA	NA
Root935|1197	0	NA	NA	NA	NA
Root935|2352	0	NA	NA	NA	NA
Root935|119	0	NA	NA	NA	NA
Root935|803	0	NA	NA	NA	NA
Root935|2195	0	NA	NA	NA	NA
Root935|2656	0	NA	NA	NA	NA
Root935|3126	0	NA	NA	NA	NA
Root935|739	0	NA	NA	NA	NA
Root935|1801	0	NA	NA	NA	NA
Root935|383	0	NA	NA	NA	NA
Root935|918	0	NA	NA	NA	NA
Root935|279	0	NA	NA	NA	NA
Root935|387	0	NA	NA	NA	NA
Root935|2816	0	NA	NA	NA	NA
Root935|1807	0	NA	NA	NA	NA
Root935|2532	0	NA	NA	NA	NA
Root935|3570	0	NA	NA	NA	NA
Root935|975	0	NA	NA	NA	NA
Root935|3968	0	NA	NA	NA	NA
Root935|3085	0	NA	NA	NA	NA
Root935|1022	0	NA	NA	NA	NA
Root935|385	0	NA	NA	NA	NA
Root935|1564	0	NA	NA	NA	NA
Root935|689	0	NA	NA	NA	NA
Root935|3418	0	NA	NA	NA	NA
Root935|2662	0	NA	NA	NA	NA
Root935|3951	0	NA	NA	NA	NA
Root935|22	0	NA	NA	NA	NA
Root935|2130	0	NA	NA	NA	NA
Root935|3083	0	NA	NA	NA	NA
Root935|3467	0	NA	NA	NA	NA
Root935|296	0	NA	NA	NA	NA
Root935|3652	0	NA	NA	NA	NA
Root935|663	0	NA	NA	NA	NA
Root935|1799	0	NA	NA	NA	NA
Root935|3708	0	NA	NA	NA	NA
Root935|3043	0	NA	NA	NA	NA
Root935|982	0	NA	NA	NA	NA
Root935|15	0	NA	NA	NA	NA
Root935|3766	0	NA	NA	NA	NA
Root935|2438	0	NA	NA	NA	NA
Root935|278	0	NA	NA	NA	NA
Root935|2914	0	NA	NA	NA	NA
Root935|2916	0	NA	NA	NA	NA
Root935|3265	0	NA	NA	NA	NA
Root935|3507	0	NA	NA	NA	NA
Root935|1573	0	NA	NA	NA	NA
Root935|1599	0	NA	NA	NA	NA
Root935|1990	0	NA	NA	NA	NA
Root935|1548	0	NA	NA	NA	NA
Root935|3393	0	NA	NA	NA	NA
Root935|3688	0	NA	NA	NA	NA
Root935|1703	0	NA	NA	NA	NA
Root935|1704	0	NA	NA	NA	NA
Root935|1839	0	NA	NA	NA	NA
Root935|78	0	NA	NA	NA	NA
Root935|3295	6.58628006064574	-0.22066249300572	1.05613009369624	0.0221042201643944	0.0862498419767685
Root935|260	0	NA	NA	NA	NA
Root935|1620	0	NA	NA	NA	NA
Root935|1641	0	NA	NA	NA	NA
Root935|2496	0	NA	NA	NA	NA
Root935|1031	0	NA	NA	NA	NA
Root935|1693	0	NA	NA	NA	NA
Root935|2014	0	NA	NA	NA	NA
Root935|2981	0	NA	NA	NA	NA
Root935|60	0	NA	NA	NA	NA
Root935|2665	0	NA	NA	NA	NA
Root935|3918	0	NA	NA	NA	NA
Root935|214	0	NA	NA	NA	NA
Root935|3226	0	NA	NA	NA	NA
Root935|4172	0	NA	NA	NA	NA
Root935|2939	0	NA	NA	NA	NA
Root935|3344	0	NA	NA	NA	NA
Root935|2416	0	NA	NA	NA	NA
Root935|3339	0	NA	NA	NA	NA
Root935|1262	0	NA	NA	NA	NA
Root935|2579	0	NA	NA	NA	NA
Root935|2538	0	NA	NA	NA	NA
Root935|2064	0	NA	NA	NA	NA
Root935|213	0	NA	NA	NA	NA
Root935|2525	0	NA	NA	NA	NA
Root935|2529	0	NA	NA	NA	NA
Root935|1113	0	NA	NA	NA	NA
Root935|801	0	NA	NA	NA	NA
Root935|2391	0	NA	NA	NA	NA
Root935|4194	0	NA	NA	NA	NA
Root935|2320	0	NA	NA	NA	NA
Root935|2112	0	NA	NA	NA	NA
Root935|785	0	NA	NA	NA	NA
Root935|2882	0	NA	NA	NA	NA
Root935|1594	0	NA	NA	NA	NA
Root935|898	0	NA	NA	NA	NA
Root935|1237	0	NA	NA	NA	NA
Root935|3815	0	NA	NA	NA	NA
Root935|2833	0	NA	NA	NA	NA
Root935|562	0	NA	NA	NA	NA
Root935|1918	0	NA	NA	NA	NA
Root935|2362	0	NA	NA	NA	NA
Root935|3310	0	NA	NA	NA	NA
Root935|664	0	NA	NA	NA	NA
Root935|2840	0	NA	NA	NA	NA
Root935|3571	0	NA	NA	NA	NA
Root935|2334	0	NA	NA	NA	NA
Root935|2851	0	NA	NA	NA	NA
Root935|92	0	NA	NA	NA	NA
Root935|1731	0	NA	NA	NA	NA
Root935|1739	0	NA	NA	NA	NA
Root935|4155	0	NA	NA	NA	NA
Root935|1738	0	NA	NA	NA	NA
Root935|3060	0	NA	NA	NA	NA
Root935|4317	0	NA	NA	NA	NA
Root935|869	0	NA	NA	NA	NA
Root935|871	0	NA	NA	NA	NA
Root935|872	0	NA	NA	NA	NA
Root935|595	0	NA	NA	NA	NA
Root935|2997	0	NA	NA	NA	NA
Root935|628	0	NA	NA	NA	NA
Root935|2765	0	NA	NA	NA	NA
Root935|2902	0	NA	NA	NA	NA
Root935|559	0	NA	NA	NA	NA
Root935|3668	0	NA	NA	NA	NA
Root935|2143	0	NA	NA	NA	NA
Root935|2068	0	NA	NA	NA	NA
Root935|1884	0	NA	NA	NA	NA
Root935|1293	0	NA	NA	NA	NA
Root935|3147	0	NA	NA	NA	NA
Root935|921	0	NA	NA	NA	NA
Root935|1790	0	NA	NA	NA	NA
Root935|1191	0	NA	NA	NA	NA
Root935|3566	0	NA	NA	NA	NA
Root935|2142	0	NA	NA	NA	NA
Root935|2144	0	NA	NA	NA	NA
Root935|592	0	NA	NA	NA	NA
Root935|206	0	NA	NA	NA	NA
Root935|4133	0	NA	NA	NA	NA
Root935|1538	0	NA	NA	NA	NA
Root935|3474	0	NA	NA	NA	NA
Root935|3228	0	NA	NA	NA	NA
Root935|3241	0	NA	NA	NA	NA
Root935|478	0	NA	NA	NA	NA
Root935|1559	0	NA	NA	NA	NA
Root935|2696	0	NA	NA	NA	NA
Root935|3598	0	NA	NA	NA	NA
Root935|3394	0	NA	NA	NA	NA
Root935|2883	0.00835550954015806	-0.0100188724335904	1.01850659397233	0.0747498630465327	0.0862498419767685
Root935|492	0	NA	NA	NA	NA
Root935|1435	0	NA	NA	NA	NA
Root935|3588	0	NA	NA	NA	NA
Root935|3678	0	NA	NA	NA	NA
Root935|349	0	NA	NA	NA	NA
Root935|1616	0	NA	NA	NA	NA
Root935|4275	0	NA	NA	NA	NA
Root935|2966	0	NA	NA	NA	NA
Root935|1968	0	NA	NA	NA	NA
Root935|661	0	NA	NA	NA	NA
Root935|1255	0	NA	NA	NA	NA
Root935|1359	0	NA	NA	NA	NA
Root935|1360	0	NA	NA	NA	NA
Root935|428	0	NA	NA	NA	NA
Root935|1127	0	NA	NA	NA	NA
Root935|289	0	NA	NA	NA	NA
Root935|1080	0	NA	NA	NA	NA
Root935|1110	0	NA	NA	NA	NA
Root935|1225	0	NA	NA	NA	NA
Root935|1244	0	NA	NA	NA	NA
Root935|1280	0	NA	NA	NA	NA
Root935|1354	0.00227877532913402	-0.0142923230328498	1.01896177497182	0.0527665560329483	0.0862498419767685
Root935|1392	0	NA	NA	NA	NA
Root935|1430	0	NA	NA	NA	NA
Root935|1461	0	NA	NA	NA	NA
Root935|1500	0	NA	NA	NA	NA
Root935|1514	0	NA	NA	NA	NA
Root935|1524	0	NA	NA	NA	NA
Root935|1531	0	NA	NA	NA	NA
Root935|1729	0	NA	NA	NA	NA
Root935|1902	0	NA	NA	NA	NA
Root935|194	0	NA	NA	NA	NA
Root935|1996	0	NA	NA	NA	NA
Root935|2569	0	NA	NA	NA	NA
Root935|2573	0	NA	NA	NA	NA
Root935|2733	0	NA	NA	NA	NA
Root935|2742	0	NA	NA	NA	NA
Root935|3164	0	NA	NA	NA	NA
Root935|3188	0.00653248927685085	-0.0109648945918338	1.01862429043202	0.069041016232967	0.0862498419767685
Root935|3200	0	NA	NA	NA	NA
Root935|3365	0	NA	NA	NA	NA
Root935|3542	0	NA	NA	NA	NA
Root935|3562	0	NA	NA	NA	NA
Root935|3817	0	NA	NA	NA	NA
Root935|4057	0	NA	NA	NA	NA
Root935|4119	0	NA	NA	NA	NA
Root935|4269	0	NA	NA	NA	NA
Root935|459	0	NA	NA	NA	NA
Root935|496	0	NA	NA	NA	NA
Root935|857	0	NA	NA	NA	NA
Root935|888	0	NA	NA	NA	NA
Root935|812	0	NA	NA	NA	NA
Root935|819	0	NA	NA	NA	NA
Root935|2636	0	NA	NA	NA	NA
Root935|1108	0	NA	NA	NA	NA
Root935|316	0	NA	NA	NA	NA
Root935|3781	0	NA	NA	NA	NA
Root935|1722	0	NA	NA	NA	NA
Root935|271	0	NA	NA	NA	NA
Root935|1011	0	NA	NA	NA	NA
Root935|2533	0	NA	NA	NA	NA
Root935|633	0	NA	NA	NA	NA
Root935|2917	0	NA	NA	NA	NA
Root935|616	0	NA	NA	NA	NA
Root935|266	0	NA	NA	NA	NA
Root935|1130	0	NA	NA	NA	NA
Root935|2490	0	NA	NA	NA	NA
Root935|100	0	NA	NA	NA	NA
Root935|3075	0	NA	NA	NA	NA
Root935|3079	0	NA	NA	NA	NA
Root935|3673	0	NA	NA	NA	NA
Root935|2739	0	NA	NA	NA	NA
Root935|2468	0	NA	NA	NA	NA
Root935|2530	0	NA	NA	NA	NA
Root935|2170	0	NA	NA	NA	NA
Root935|125	0	NA	NA	NA	NA
Root935|2269	0	NA	NA	NA	NA
Root935|3854	0	NA	NA	NA	NA
Root935|2910	0	NA	NA	NA	NA
Root935|4332	0	NA	NA	NA	NA
Root935|1575	0	NA	NA	NA	NA
Root935|3398	0	NA	NA	NA	NA
Root935|2704	0	NA	NA	NA	NA
Root935|2705	0	NA	NA	NA	NA
Root935|2817	0	NA	NA	NA	NA
Root935|1668	0	NA	NA	NA	NA
Root935|1740	0	NA	NA	NA	NA
Root935|3697	0	NA	NA	NA	NA
Root935|2823	0	NA	NA	NA	NA
Root935|3400	0	NA	NA	NA	NA
Root935|3401	0	NA	NA	NA	NA
Root935|514	0	NA	NA	NA	NA
Root935|2648	0	NA	NA	NA	NA
Root935|1154	0	NA	NA	NA	NA
Root935|2522	0	NA	NA	NA	NA
Root935|2526	0	NA	NA	NA	NA
Root935|1680	0	NA	NA	NA	NA
Root935|1999	0	NA	NA	NA	NA
Root935|4280	0	NA	NA	NA	NA
Root935|2815	0	NA	NA	NA	NA
Root935|2075	0	NA	NA	NA	NA
Root935|4276	0	NA	NA	NA	NA
Root935|347	0	NA	NA	NA	NA
Root935|453	0	NA	NA	NA	NA
Root935|3005	0	NA	NA	NA	NA
Root935|715	0	NA	NA	NA	NA
Root935|716	0	NA	NA	NA	NA
Root935|717	0	NA	NA	NA	NA
Root935|1692	0	NA	NA	NA	NA
Root935|2885	0	NA	NA	NA	NA
Root935|2228	0	NA	NA	NA	NA
Root935|2845	0	NA	NA	NA	NA
Root935|1374	0	NA	NA	NA	NA
Root935|3548	0	NA	NA	NA	NA
Root935|3549	0	NA	NA	NA	NA
Root935|3567	0	NA	NA	NA	NA
Root935|4167	0	NA	NA	NA	NA
Root935|1810	0	NA	NA	NA	NA
Root935|3804	0	NA	NA	NA	NA
Root935|1964	0	NA	NA	NA	NA
Root935|1465	0	NA	NA	NA	NA
Root935|1534	0	NA	NA	NA	NA
Root935|1067	0	NA	NA	NA	NA
Root935|2521	0	NA	NA	NA	NA
Root935|948	0	NA	NA	NA	NA
Root935|3633	0	NA	NA	NA	NA
Root935|3292	0	NA	NA	NA	NA
Root935|2856	0	NA	NA	NA	NA
Root935|2881	0	NA	NA	NA	NA
Root935|3813	0	NA	NA	NA	NA
Root935|1562	0	NA	NA	NA	NA
Root935|154	0	NA	NA	NA	NA
Root935|2859	0	NA	NA	NA	NA
Root935|652	0	NA	NA	NA	NA
Root935|599	0	NA	NA	NA	NA
Root935|3183	0	NA	NA	NA	NA
Root935|2937	0	NA	NA	NA	NA
Root935|3434	0	NA	NA	NA	NA
Root935|1140	0	NA	NA	NA	NA
Root935|1149	0	NA	NA	NA	NA
Root935|1387	0	NA	NA	NA	NA
Root935|1458	0	NA	NA	NA	NA
Root935|1459	0	NA	NA	NA	NA
Root935|3848	0	NA	NA	NA	NA
Root935|4237	0	NA	NA	NA	NA
Root935|4238	0	NA	NA	NA	NA
Root935|3984	0	NA	NA	NA	NA
Root935|3922	0	NA	NA	NA	NA
Root935|1776	0	NA	NA	NA	NA
Root935|2136	0	NA	NA	NA	NA
Root935|3638	0	NA	NA	NA	NA
Root935|449	0	NA	NA	NA	NA
Root935|2967	0	NA	NA	NA	NA
Root935|3989	0	NA	NA	NA	NA
Root935|1944	0	NA	NA	NA	NA
Root935|353	0	NA	NA	NA	NA
Root935|1004	0	NA	NA	NA	NA
Root935|2449	0	NA	NA	NA	NA
Root935|4299	0	NA	NA	NA	NA
Root935|1148	0	NA	NA	NA	NA
Root935|1193	0	NA	NA	NA	NA
Root935|1450	0	NA	NA	NA	NA
Root935|2925	0	NA	NA	NA	NA
Root935|3560	0	NA	NA	NA	NA
Root935|809	0	NA	NA	NA	NA
Root935|3516	0	NA	NA	NA	NA
Root935|3544	0	NA	NA	NA	NA
Root935|864	0	NA	NA	NA	NA
Root935|4064	0	NA	NA	NA	NA
Root935|226	0	NA	NA	NA	NA
Root935|2837	0	NA	NA	NA	NA
Root935|504	0	NA	NA	NA	NA
Root935|2669	0	NA	NA	NA	NA
Root935|707	0	NA	NA	NA	NA
Root935|39	0	NA	NA	NA	NA
Root935|2612	0	NA	NA	NA	NA
Root935|3524	0	NA	NA	NA	NA
Root935|2322	0	NA	NA	NA	NA
Root935|3530	0	NA	NA	NA	NA
Root935|2435	0	NA	NA	NA	NA
Root935|1051	0	NA	NA	NA	NA
Root935|4078	0	NA	NA	NA	NA
Root935|1318	0	NA	NA	NA	NA
Root935|12	0	NA	NA	NA	NA
Root935|87	0	NA	NA	NA	NA
Root935|692	0	NA	NA	NA	NA
Root935|1122	0	NA	NA	NA	NA
Root935|634	0	NA	NA	NA	NA
Root935|2404	0	NA	NA	NA	NA
Root935|708	0	NA	NA	NA	NA
Root935|3696	0	NA	NA	NA	NA
Root935|741	0	NA	NA	NA	NA
Root935|1283	0	NA	NA	NA	NA
Root935|806	0	NA	NA	NA	NA
Root935|2959	0	NA	NA	NA	NA
Root935|4107	0	NA	NA	NA	NA
Root935|1563	0	NA	NA	NA	NA
Root935|463	0	NA	NA	NA	NA
Root935|2857	0	NA	NA	NA	NA
Root935|2336	0	NA	NA	NA	NA
Root935|2481	0	NA	NA	NA	NA
Root935|2074	0	NA	NA	NA	NA
Root935|2312	0	NA	NA	NA	NA
Root935|3842	0	NA	NA	NA	NA
Root935|2215	0	NA	NA	NA	NA
[truncated: 2,348 more rows]
