# Supplementary material for: Genome-resolved metatranscriptomics reveals conserved root colonization determinants in a synthetic microbiota
Source: Nat Commun. 2023 Dec 13;14:8274. doi: 10.1038/s41467-023-43688-z (PMC10719396; doi:10.1038/s41467-023-43688-z)
Supplement: Supplementary file 11 — Source Data [file 41467_2023_43688_MOESM11_ESM.zip › Source Data/Supplementary_information/figureS5/Root70unfiltered_deseq_LFC.csv]

	baseMean	log2FoldChange	lfcSE	pvalue	padj
Root70|1288	372.805385059315	14.2306102468487	4.18699239312212	NA	NA
Root70|1320	229.559095781911	0.678605431202235	1.36666894392537	NA	NA
Root70|1378	1.19008889463353	-0.14245639268711	1.02284422571623	0.836232423573038	NA
Root70|14	0	NA	NA	NA	NA
Root70|1441	6.48198656787985	-0.0450568173367099	0.970309918915195	0.9051131332392	NA
Root70|1449	1.79358801211844	-0.155918202638578	1.02612628010813	0.72000304733682	NA
Root70|1456	0	NA	NA	NA	NA
Root70|170	5.24994251014878	-0.2830548982308	1.06147466749387	0.334968776825798	NA
Root70|1786	0	NA	NA	NA	NA
Root70|1793	17.377057865774	0.394288725690225	0.954693948075435	0.408029240622744	0.714644845683837
Root70|2166	0	NA	NA	NA	NA
Root70|2207	2.23860657581584	-0.163123052793054	1.02823534617135	0.658961631040799	NA
Root70|2296	0.115169893029051	-0.0744259552341325	1.01589922495631	0.525004615116733	NA
Root70|2390	14.8565502003281	0.180118047667722	0.975526610170604	0.610363406268604	NA
Root70|2564	1.07615280727106	-0.138638333790217	1.02207693691437	0.867339331073802	NA
Root70|2575	0	NA	NA	NA	NA
Root70|2630	0	NA	NA	NA	NA
Root70|2966	5.35387100655175	-0.0911561920379091	0.988519951650796	NA	NA
Root70|3094	1.50050016589914	-0.149950020197184	1.02457144235059	0.770629064437658	NA
Root70|3186	0	NA	NA	NA	NA
Root70|3319	4.41243330044935	0.0575756274242206	0.986645724337405	0.923556921569788	NA
Root70|3331	0	NA	NA	NA	NA
Root70|342	1.91316054625967	-0.158142074816491	1.02674404910796	0.701977392461568	NA
Root70|351	3.5512016999036	-0.218479889357785	1.04083317207027	0.484542734059265	NA
Root70|3624	0	NA	NA	NA	NA
Root70|3873	2.95333902919745	-0.171607720131445	1.03107219575186	0.585578320294541	NA
Root70|3988	512.02574062227	0.9604180346847	1.82637828765262	0.00877919796891328	0.0694715544422851
Root70|4065	1.43487040969475	-0.148440337146819	1.02420483011832	0.783462906413012	NA
Root70|4070	3.92964788408128	0.279790836463638	1.07642949555495	0.0470421156536269	NA
Root70|4085	1.79247096466865	0.219180271866081	1.05322221052356	0.111513960849713	NA
Root70|413	14.3013291172777	0.239282371159077	0.987735252116786	NA	NA
Root70|4213	15.4437424525394	0.120151550339299	0.969694702781304	NA	NA
Root70|4337	31.6733694413488	0.140984733374774	0.89599374914474	0.75661956999756	0.917705404658339
Root70|474	5.03270693926199	0.325724559775973	1.09773873733559	0.0267456928235507	NA
Root70|595	0	NA	NA	NA	NA
Root70|618	1.44776500992468	0.217645472189111	1.05242452501804	0.121420637083045	NA
Root70|726	0	NA	NA	NA	NA
Root70|898	0.460679572116206	-0.111258950070027	1.01818709025397	0.884932512654967	NA
Root70|1108	0	NA	NA	NA	NA
Root70|1110	0.0383899643430172	-0.0505388917172953	1.01462235136952	0.373155766838617	NA
Root70|122	6.74469398444351	-0.144601255808242	0.973249671816164	0.705922374993185	NA
Root70|1478	12.3929976809873	0.203941591527096	0.939577875380784	0.63217860812523	NA
Root70|1518	18.8099587933154	0.0825335953831365	0.901247773705603	0.856212303637448	0.951985491963785
Root70|156	0	NA	NA	NA	NA
Root70|1744	0	NA	NA	NA	NA
Root70|1750	8.43626381930085	-0.0912222137898102	0.947503218831806	0.815348943974674	NA
Root70|2136	663.850630804387	3.03779450884368	3.75775509273992	NA	NA
Root70|2281	9.53654786850331	-0.371346873839076	1.10276123900784	0.170624481448966	NA
Root70|2427	47.6425613941584	-1.09305578421022	1.89728038631843	0.0122111127138192	0.0868241488966285
Root70|249	2.22827097328118	-0.16299007156545	1.02819362235824	0.66014467637976	NA
Root70|2658	0	NA	NA	NA	NA
Root70|2717	2.10015219854041	-0.161055396415147	1.0276038775076	0.676452413817235	NA
Root70|2967	0	NA	NA	NA	NA
Root70|3064	4.96865323617586	-0.0978564600315282	0.981180219765038	0.758634506298228	NA
Root70|3323	0	NA	NA	NA	NA
Root70|3586	6.01053158202866	0.0410688075635662	0.963738058432432	0.888427751848107	NA
Root70|4037	5.59599837026316	-0.388635582749404	1.1022207664017	0.233242359878134	NA
Root70|4245	5.3172081299229	0.0348058936747273	0.971705286700325	0.896298008990112	NA
Root70|4294	0	NA	NA	NA	NA
Root70|4296	0	NA	NA	NA	NA
Root70|4298	0	NA	NA	NA	NA
Root70|4323	0	NA	NA	NA	NA
Root70|4356	0	NA	NA	NA	NA
Root70|4390	0	NA	NA	NA	NA
Root70|4462	37.8595578176509	-0.380251922952732	0.924127433101801	0.427069959050233	0.723894477272262
Root70|54	3.38133325386366	0.0634402194481537	0.983002889371255	0.788477649924336	NA
Root70|703	8.36442197118417	0.381550201518462	1.08555617385871	0.206830646615817	NA
Root70|818	0.551529527590355	0.207964300023034	1.04725976191575	0.167066849429383	NA
Root70|1104	1.44385463649653	-0.148583115771483	1.02424126326961	0.782011879157344	NA
Root70|1151	0	NA	NA	NA	NA
Root70|1171	0	NA	NA	NA	NA
Root70|1424	6.67694272078739	0.0833420126850135	0.963201805101889	0.812616478883369	NA
Root70|1460	0.59066780583949	-0.118406068695643	1.01895915514911	0.953548283101937	NA
Root70|2428	53.9487562734446	-0.468909108374502	1.05146005789414	0.248506215853822	0.608591595060848
Root70|2475	25.9111661651539	-0.00514186648925099	0.881055014718859	0.984576351261213	0.991559162263065
Root70|2479	2.84565114043746	-0.191140037162931	1.0339469239385	0.567714364856807	NA
Root70|2653	0	NA	NA	NA	NA
Root70|2828	8.25254810829518	-0.522847792479205	1.184924079954	0.11549200746537	NA
Root70|3074	1.96889268613163	-0.159006132162719	1.02699578179313	0.694254417086539	NA
Root70|3199	10.8911533221622	-0.611780347763095	1.25977194429886	0.0686261603422038	NA
Root70|3299	13.8566092017982	-0.156969748191079	0.967501075076281	0.61404860168668	NA
Root70|3321	5.40444728192931	-0.150670734575899	0.977945206245863	0.648450957427868	NA
Root70|3360	11.170888481071	-0.133611706066196	0.9204945438945	0.734106794966239	NA
Root70|370	6.65550347692553	-0.392753224793565	1.06974997543092	0.328763633980643	NA
Root70|4167	0	NA	NA	NA	NA
Root70|4205	6.51988426332385	-0.0581797755468098	0.971792730031397	NA	NA
Root70|4599	17.0926889614951	-0.0644821372128237	0.947115731899173	0.845462153779521	0.946384437901852
Root70|602	0	NA	NA	NA	NA
Root70|814	6.61835433108426	0.377387980752899	1.12616725733895	NA	NA
Root70|865	307.324691928443	0.794201069289665	1.4935975836313	0.024172805026193	0.143878851473268
Root70|907	2.89691328859865	0.0239610465814468	0.98854385936144	0.878929486213304	NA
Root70|961	2.27505930131022	0.22076068319775	1.05402006062843	0.0981934218844445	NA
Root70|1	22.4493708271004	-0.0829830306273431	0.915851715294937	0.835358073754692	0.943942975857449
Root70|1272	18.5951398386974	-0.330033508989012	0.998816861941326	0.351081042250013	0.677620497080608
Root70|1302	3.62679270364711	0.0137632402140545	0.978433343184109	0.918569729578168	NA
Root70|1314	11.474919654556	-0.372656178646108	1.01906446643551	0.383200005429465	NA
Root70|1390	27.0744099095175	-0.650345936056953	1.12590186700488	0.1724934697438	0.522380014349842
Root70|1412	15.5848064876444	-0.759812423241908	1.42257996302568	0.0310051210448652	NA
Root70|1448	19.8596085596767	-0.554618900738119	1.06927648264561	0.239468197940934	0.608591595060848
Root70|1500	1.89933572008984	-0.157997288025786	1.02669976764423	0.70356099477486	NA
Root70|1507	12.8558846803536	0.187094262403232	0.936200671202255	NA	NA
Root70|1519	4.71630024455687	-0.0868493750884828	0.979923932527386	0.789536691432606	NA
Root70|1533	7.9908503236376	0.21190461310434	0.992433510593211	NA	NA
Root70|1535	11.0899057654458	-0.00860369541507425	0.938003291075214	0.974282913017992	NA
Root70|1543	15.5364466530708	-0.0232756449150043	0.935835158109822	NA	NA
Root70|1584	168.779136674745	-0.75114669608238	1.05996011537815	0.167291441311665	0.513233619332701
Root70|1647	10.9687412170862	-0.258818652864945	0.964863395844209	0.440666387046765	NA
Root70|1665	57.8585217888614	-0.262280058086827	0.871225979398052	0.583210892009206	0.827041616384186
Root70|1674	31.3660996271723	-0.563585755887633	1.0277868314925	0.248579665588234	0.608591595060848
Root70|1735	3.16893459552124	0.00576054907650823	0.981909419089195	0.938651836727843	NA
Root70|1742	4.189581055758	-0.0578449823388928	0.979500660505132	0.869342119843172	NA
Root70|1840	4.56370240477777	-0.308271569799837	1.0678991314597	0.335357802145344	NA
Root70|2119	9.68034855191554	0.255719803783363	1.02463086630757	NA	NA
Root70|2181	47.3190943340909	-0.229126695419929	0.899497257322269	0.605153720714676	0.837620075409937
Root70|2188	0	NA	NA	NA	NA
Root70|2196	18.0049412095058	-0.553746724747455	1.15681238217741	0.110150553681597	0.417899428853084
Root70|2279	7.376707431521	0.398130026807906	1.13897202035915	NA	NA
Root70|2561	8.80079569613885	-0.471473537610901	1.15404000858197	0.12915808254128	NA
Root70|2563	2.5388892869018	-0.176181215908135	1.03080338877077	0.613015736740845	NA
Root70|2601	4.07293319632403	-0.190314223152959	1.00755872936878	0.635154233472113	NA
Root70|2841	0.0597862670706146	-0.0575334380166067	1.01499821199771	0.37315576683853	NA
Root70|2982	16.1754515476783	-0.826195077449101	1.49407945282001	0.0339224022064249	NA
Root70|3023	14.0027111050313	0.121742384571567	0.970673300964537	NA	NA
Root70|3024	25.7771642534891	-0.259603194236143	0.92418049228159	0.560402007607846	0.814230595129488
Root70|3167	223.016165808041	1.00105447409313	1.56885011279503	NA	NA
Root70|3185	5.17754132108271	-0.284816176856931	1.06186022466387	0.335300768335529	NA
Root70|3206	17.0328546129006	-0.324281668353865	1.03560125752012	0.208296066141288	0.58974567679691
Root70|3220	10.0025996668175	-0.584316871773689	1.2348083310235	0.0808106902342918	NA
Root70|3353	3.1240288407875	-0.205998285258975	1.03733484472771	0.52771451864928	NA
Root70|3561	5.70372373204206	-0.295931285787815	1.06619758766459	0.304235864981289	NA
Root70|3562	3.83361627649349	0.0263500210349327	0.977670848382194	0.892728580882156	NA
Root70|3563	3.19518684894567	-0.206614299264328	1.03760595127303	0.522306120835238	NA
Root70|3565	23.1924531575289	-0.133910762194926	0.896756062668135	0.758638568306909	0.917705404658339
Root70|3616	0	NA	NA	NA	NA
Root70|3729	19.2979358534482	-0.0207641656866178	0.920439669746542	0.951503834652346	0.979083655946617
Root70|3730	0	NA	NA	NA	NA
Root70|3755	7.14101699109765	-0.0825174604752256	0.974547148729876	0.653026442117202	NA
Root70|3764	12.1880447858563	-0.6787591169937	1.32434322851176	0.050458998260718	NA
Root70|3770	0.80618925120336	-0.129252745741575	1.02041363463899	0.95066144789624	NA
Root70|3977	17.3855833470926	-0.352331070557179	0.987257637109281	0.419222923350141	0.721931520514194
Root70|4004	26.9673501110152	-0.333360244217429	1.00064493115737	0.375798817013941	0.697698955922335
Root70|4109	3.77616815048799	0.0998540964802787	0.97727774453624	0.724910133859388	NA
Root70|4129	0	NA	NA	NA	NA
Root70|4177	8.71160673334068	-0.293353641982679	0.988752080723766	0.49148653362498	NA
Root70|4203	3.19518684894567	-0.206614299264328	1.03760595127303	0.522306120835238	NA
Root70|4240	12.937055101025	-0.4269494486154	1.07423415353823	0.200896948912489	NA
Root70|4254	7.11194013279702	-0.0713977773601357	0.956073166720302	0.856624099454501	NA
Root70|4351	25.5885992845709	-0.455885248563362	0.992994411235422	0.339392481946095	0.668085761914608
Root70|535	9.19327411940993	-0.00263077557846915	0.962074643664392	NA	NA
Root70|573	13.037147611735	-0.42952344127817	1.07571117018703	0.198430444375648	NA
Root70|634	0.921359144232412	-0.133701374097221	1.02115094468067	0.911248361833764	NA
Root70|638	7.84627526015181	-0.149724534030351	0.971917987550617	0.513200243303485	NA
Root70|653	245.663888398855	0.426797164479112	1.15150814589047	NA	NA
Root70|740	11.1620260714752	-0.41181721472151	1.12524485319438	0.131150535045211	NA
Root70|88	14.9019942313974	-0.753168168173618	1.41239856696117	0.0331751445915918	NA
Root70|93	0	NA	NA	NA	NA
Root70|973	16.7908882124691	-0.409950342664278	1.05975684944105	0.150871333399202	0.493956654627292
Root70|978	8.69676868663803	-0.183369511703509	0.977889648796096	0.444546772786807	NA
Root70|1078	0	NA	NA	NA	NA
Root70|1291	1.8445689969647	-0.157006608229779	1.02641997257083	0.712034572154338	NA
Root70|1425	13.7523176652308	-0.338813197710129	1.0260647092777	0.216266797567785	NA
Root70|1499	5.96555850342772	-0.140457944051525	0.986503172940877	0.647737204293584	NA
Root70|166	4.96613022641904	-0.273120339599319	1.05780570658646	0.354075683481269	NA
Root70|1792	5.92864858524954	-0.112264614428965	0.975046483612354	0.771299631303264	NA
Root70|2400	2.31359864087561	-0.104072619497416	1.00300818771682	0.842457979036763	NA
Root70|2639	2.35945378779641	0.070543503320691	0.9950262198501	0.715527379830079	NA
Root70|3141	2.24637571948731	-0.163354880308537	1.02830396515855	0.657440419643742	NA
Root70|3190	0	NA	NA	NA	NA
Root70|3269	0	NA	NA	NA	NA
Root70|4287	5.51619527397541	-0.397027272543575	1.10584233948303	0.229599768197917	NA
Root70|4382	17.177466416535	-0.531416901552552	1.12981197941364	0.205523719663803	0.583687363845201
Root70|614	3.35177063230617	-0.0127740318148916	0.980464945259219	0.971880080685252	NA
Root70|622	1.72754839543577	-0.155115357353586	1.02588919660791	0.72951748676746	NA
Root70|628	36.8909178709061	-0.0170826380439993	0.853832765392394	0.964537774680347	0.980764930101887
Root70|902	0	NA	NA	NA	NA
Root70|1229	0	NA	NA	NA	NA
Root70|1387	0	NA	NA	NA	NA
Root70|2381	2.21209188161274	-0.162773976182889	1.02812618407153	0.662044079171914	NA
Root70|2860	13.4374083044768	-0.206766374925605	0.956984254391874	0.544833603766567	NA
Root70|2969	6.93172921808536	-0.055276396686056	0.980594654909055	NA	NA
Root70|3301	1.95351991812414	0.153956442137284	1.01708179174045	0.442200230806873	NA
Root70|3694	3.50353816028676	0.0908390447239011	0.986839183876574	0.720337288693822	NA
Root70|3695	4.44519862035817	0.169096416665503	1.00357141367423	0.543142053230976	NA
Root70|3768	0	NA	NA	NA	NA
Root70|4073	72.1130401507505	-0.579984132275976	0.99630128180453	0.254809202430989	0.611788278300491
Root70|4119	8.4237500270474	-0.219125454425125	1.00462402727761	0.465665148718032	NA
Root70|4389	0	NA	NA	NA	NA
Root70|4506	9.02693087876702	-0.496435920000062	1.14350594830031	0.190715350191274	NA
Root70|792	0	NA	NA	NA	NA
Root70|831	4.26593415328521	-0.194388354460746	1.0373660137914	0.477671639838292	NA
Root70|1042	7.51496088263702	-0.175681275089924	0.978483965422545	0.646174057624867	NA
Root70|1115	0	NA	NA	NA	NA
Root70|1200	8.70980011923177	-0.189880741512538	0.98076167651971	0.613818375764653	NA
Root70|1454	16.6695536449852	-0.296807133514989	0.982980075717967	0.400014896354014	0.708760796748466
Root70|153	1.72754839543577	-0.155115357353586	1.02588919660791	0.72951748676746	NA
Root70|1585	26.9171161985446	-0.498026913181022	1.01908213770026	0.2981510198839	0.633252379838883
Root70|1621	0	NA	NA	NA	NA
Root70|1797	2.80995455231889	-0.170177929964105	1.03056394849635	0.598325031343318	NA
Root70|183	7.20491271266478	0.0795728968962961	0.9313748051925	0.8456130474168	NA
Root70|184	4.59699272812792	-0.31291446723026	1.06953827628675	0.329249901546649	NA
Root70|2257	4.71373976178114	-0.343763086277492	1.08097933613002	0.296174925049738	NA
Root70|2266	11.1788356375036	-0.641104314706205	1.28588423537355	0.0612256625033265	NA
Root70|2440	15.6189865506626	0.073758553928259	0.892620372674738	0.875566587093632	NA
Root70|2912	18.4946706439555	-0.42524687238249	1.06918825959739	0.258543846468073	0.614585718841971
Root70|2937	14.0190514271063	-0.217280168551355	0.971797353580533	0.523372111336975	NA
Root70|3037	4.80581527663583	0.0220961451727544	0.944626365523989	0.928413222551482	NA
Root70|3082	2.42830097956235	-0.165687067630854	1.02905011355862	0.637073076898564	NA
Root70|3105	1.1720002461295	0.216565791060145	1.0517269421832	0.13141049320861	NA
Root70|3126	0	NA	NA	NA	NA
Root70|315	0	NA	NA	NA	NA
Root70|3341	0.0383899643430172	-0.0505388917172953	1.01462235136952	0.373155766838617	NA
Root70|346	7.39613563453535	-0.337001567004582	1.06815671599615	0.317658667351816	NA
Root70|3595	0	NA	NA	NA	NA
Root70|3596	13.7801982543658	0.124118756067935	0.948435685147771	0.746732394801644	NA
Root70|3713	1.67401547797721	-0.153605849539068	1.02550438223217	0.739444419888113	NA
Root70|3906	4.17378970287772	-0.245124166435486	1.04839981402588	0.418877937233275	NA
Root70|4211	1.61780606711441	0.0610858151103488	0.990098495224088	0.709830011881444	NA
Root70|4221	0.0383899643430172	-0.0505388917172953	1.01462235136952	0.373155766838617	NA
Root70|4464	23.3751187567205	-0.0657231343876163	0.902704636979704	0.873189892691654	0.955892900149234
Root70|705	0	NA	NA	NA	NA
Root70|743	21.5805158659106	-0.257922100441965	0.968238738326259	0.493250156073281	0.773329109048645
Root70|1041	10.2027430468796	-0.393014716945068	1.11414699734198	0.150350766226203	NA
Root70|1116	1.67401547797721	-0.153605849539068	1.02550438223217	0.739444419888113	NA
Root70|1201	6.36572024311611	-0.416821178361007	1.11103889027437	0.226056978195879	NA
Root70|1252	195.113485402246	0.534996115212854	1.22263027183641	NA	NA
Root70|1455	0	NA	NA	NA	NA
Root70|1489	670.789468500854	0.715067501924874	1.3714657897827	NA	NA
Root70|152	0.0383899643430172	-0.0505388917172953	1.01462235136952	0.373155766838617	NA
Root70|1568	2.20611811036142	0.220567888256317	1.05392341192824	0.0998874675450272	NA
Root70|1586	80.916024379179	-0.616810453759737	1.03551479114363	0.216055853458787	0.594538154914358
Root70|1667	781.584554875735	1.0194371432176	1.73694189759713	NA	NA
Root70|168	3.5013399924713	-0.00100979241922728	0.970597484474566	0.947432607325125	NA
Root70|1796	33.5592878959763	0.763379802500841	1.41120043892859	0.0434417199450918	0.224901404299069
Root70|206	7.25693575868862	0.218962020645517	0.996101940650177	NA	NA
Root70|2256	0	NA	NA	NA	NA
Root70|2267	11.385776716747	0.103744319270049	0.969705818656073	0.748728510786878	NA
Root70|2439	8.55658860536557	-0.202968925867571	0.967569741846938	0.462727317633157	NA
Root70|3038	8.04611934820107	0.296937782764897	1.02930267190439	NA	NA
Root70|3104	10.5761408659369	0.183991560762071	0.963213338864475	0.608188036937309	NA
Root70|3127	1.37882381897589	0.217267115168063	1.05222674363063	0.12371392268101	NA
Root70|316	1.31259512408776	-0.145288275993659	1.02347694312457	0.809603029747201	NA
Root70|3340	3.1682622942643	-0.2480929288681	1.04662582104621	0.473496214194007	NA
Root70|3355	1.64328646248068	-0.153078849443422	1.02536317767859	0.744209132275037	NA
Root70|345	0	NA	NA	NA	NA
Root70|3592	5.15088437141797	-0.0598535496403507	0.962119567077166	0.895396395863036	NA
Root70|3714	0	NA	NA	NA	NA
Root70|3907	0	NA	NA	NA	NA
Root70|3968	5.9144351740445	-0.169724549517109	0.985957122467293	0.666360599968507	NA
Root70|4128	20.0256668420404	-0.340049855772795	0.960145723615702	0.449579072413916	0.734602623564369
Root70|4210	5.06085678968091	-0.300517874728113	1.06134302923877	0.355236851306194	NA
Root70|4220	0	NA	NA	NA	NA
Root70|4465	35.8796309236685	-0.336064585178812	0.985777279655134	0.39617788241918	0.70447373009779
Root70|4581	4.22474678623176	-0.25053583067087	1.04991783637634	0.409944613936257	NA
Root70|706	0	NA	NA	NA	NA
Root70|744	15.415771775782	-0.271463530490883	1.01943005001215	0.267348526498369	NA
Root70|1070	5.56654482973749	-0.226553896400838	1.04633941624716	NA	NA
Root70|1241	19.3163543095029	0.173734516644116	0.915035698837822	0.696673645660155	0.875634913712059
Root70|1383	1.38203871634862	-0.147439413002927	1.0239589200393	0.792961729448208	NA
Root70|1467	2.69038201817766	-0.168980375885733	1.03014440011291	0.609699904321634	NA
Root70|1557	538.783309962711	0.432084671904846	1.16016844934067	NA	NA
Root70|1559	0.358717602423687	-0.103062936009768	1.01753912321547	0.80845842889746	NA
Root70|1611	4.9239668409784	0.0060991672612213	0.971657276387283	0.959586344670323	NA
Root70|1856	0	NA	NA	NA	NA
Root70|1970	1.44385463649653	-0.148583115771483	1.02424126326961	0.782011879157344	NA
Root70|2089	20.9467372185496	0.308505140195048	1.02707098401981	0.368046645114287	0.689963721875607
Root70|2156	2.06988923907733	-0.160729130831543	1.02750174860933	0.67975473548118	NA
Root70|2201	5.92650661420424	-0.0251220791986287	0.955051064549888	0.962019464185804	NA
Root70|2204	0.179358801211844	-0.0839164849393	1.01643910785635	0.62012660642119	NA
Root70|2275	3.62333189368033	0.314067056424944	1.08855482576528	0.0723898427769461	NA
Root70|2496	0	NA	NA	NA	NA
Root70|2683	11.4120178947303	-0.381214014586385	1.05099996286924	0.247852417039033	NA
Root70|2765	12.0249354299804	-0.217914128492819	0.963474236697427	0.588157356209136	NA
Root70|2773	18.1673252218427	-0.21112229901382	0.920091611744192	0.620733657516926	0.845218158317567
Root70|3193	2.63059575110704	-0.16823308247847	1.02989001758146	0.615615723574773	NA
Root70|3334	2.34178782492405	-0.164760621954386	1.02874427108951	0.645890365093699	NA
Root70|3409	0	NA	NA	NA	NA
Root70|3427	10.5421076175907	-0.193761735797928	0.97507480067444	0.607480376373698	NA
Root70|36	15.8696195328787	0.0994506702844716	0.898442162297427	0.829513431587515	NA
Root70|3666	0	NA	NA	NA	NA
Root70|367	4.12525242787241	-0.191088615323608	1.03651934186807	0.488805034991705	NA
Root70|3758	5.83221654154033	0.0344450543535493	0.976461079501796	0.886660741764804	NA
Root70|3779	1.53559857372069	-0.150915184019556	1.02480559540407	0.762816284405862	NA
Root70|3787	6.73234725342718	0.221231522627251	1.02433606815256	0.378748526564413	NA
Root70|4027	0.0767799286860343	-0.0652976306823402	1.01536872371838	0.452271460573368	NA
Root70|4116	0.882969179889395	-0.132443224819356	1.02093924769573	0.923798489296601	NA
Root70|4282	2.41796537702768	-0.169885506471543	1.02960070545437	0.632500573484644	NA
Root70|4322	1.31529787555352	-0.14543455181894	1.02350735400244	0.808622514267088	NA
Root70|4330	2.45599150407476	0.0609368848909793	0.993532756251539	0.749025678022826	NA
Root70|4399	0	NA	NA	NA	NA
Root70|4455	0	NA	NA	NA	NA
Root70|746	11.0150535990038	-0.078678184863539	0.94601366091008	0.827322817342228	NA
Root70|82	0	NA	NA	NA	NA
Root70|838	0	NA	NA	NA	NA
Root70|924	6.42552075494438	-0.148426230585266	0.960375196097063	0.710062123528757	NA
Root70|1974	6.33657884449397	-0.122318008196693	0.968104004626246	0.755425020617622	NA
Root70|2314	10.7081776012871	-0.10197021159855	0.9110620249971	0.807186848838648	NA
Root70|2315	3.70451446347854	0.291723013755488	1.07312173980013	0.131469520247974	NA
Root70|2633	0	NA	NA	NA	NA
Root70|506	0	NA	NA	NA	NA
Root70|507	8.93993597414429	-0.231622710234138	1.00856771502347	0.438497050718897	NA
Root70|1860	1.7027054931015	-0.154224357139405	1.02566672475733	0.734412091807303	NA
Root70|2721	3.71365631178873	-0.212795632363835	1.04000091347004	0.482215623695097	NA
Root70|276	4.47155660275954	0.401292044572168	1.12334347201911	0.0896662832399601	NA
Root70|2979	2.32139244442601	0.112614807802985	1.00146323430007	0.60138938213962	NA
Root70|2992	0	NA	NA	NA	NA
Root70|384	0.689411909487944	0.210703285666347	1.04872592259251	0.156673097774362	NA
Root70|3878	0	NA	NA	NA	NA
Root70|63	16.5181503580517	-0.289824489686807	0.981500517561804	0.40915077632545	0.714644845683837
Root70|870	8.18857919143026	0.202301240910347	0.98963386797456	NA	NA
Root70|1196	0	NA	NA	NA	NA
Root70|1474	28.7118065746827	-0.64738179362994	1.12650223650253	0.172900427284807	0.522380014349842
Root70|1525	9.04460630203647	-0.258917000711166	1.00824845208654	0.488270001161362	NA
Root70|1562	278.151438017569	0.585205256774296	1.29264687100001	NA	NA
Root70|1572	24.1378375761615	-0.481038996057592	1.08988233730936	0.208843539469328	0.58974567679691
Root70|2587	16.5478306008696	0.355874544762302	1.04050525708374	0.325596493550887	0.66049574406037
Root70|2620	0.358717602423687	-0.103062936009768	1.01753912321547	0.80845842889746	NA
Root70|2857	4.41836839981567	-0.256995662277401	1.05204051187332	0.393900730970778	NA
Root70|4011	2.29704146715357	-0.163943649197374	1.02849167511806	0.652032769903225	NA
Root70|762	0	NA	NA	NA	NA
Root70|779	0	NA	NA	NA	NA
Root70|1920	57.9782346522901	-0.815701665096314	1.23766642072086	0.110907389482681	0.419170894090436
Root70|2133	61.925592809839	-1.4223444099697	2.00952346730072	0.0289331092336659	0.16248311061166
Root70|2178	640.060462644536	0.463430407500326	1.18554793407265	NA	NA
Root70|2527	2.75915251205005	-0.18687884061148	1.03301859689923	0.580249669912844	NA
Root70|2572	0	NA	NA	NA	NA
Root70|2730	5.96440863295216	-0.033923265091605	0.972132900014899	0.784604399972946	NA
Root70|3239	97.7300035133963	0.232017464950866	0.867067517965847	0.637840642657928	0.853315745359328
Root70|3982	3.10235359269575	0.238814962138513	1.06041351260313	0.0730393307718417	NA
Root70|2783	0.689411909487944	0.210703285666347	1.04872592259251	0.156673097774362	NA
Root70|2965	0	NA	NA	NA	NA
Root70|350	0	NA	NA	NA	NA
Root70|475	0	NA	NA	NA	NA
Root70|1274	1.69019456964565	-0.153900016631247	1.02558298506304	0.736870391154678	NA
Root70|1580	2.99992522313261	-0.0082930813428265	0.972745269204014	0.945582987446917	NA
Root70|2261	432.285448645786	0.948460040085503	1.68467152192972	NA	NA
Root70|2262	488.309346280757	5.20193198475006	2.46034892463669	NA	NA
Root70|2309	1.50948439270092	-0.150087765046189	1.02460746477164	0.76923348160785	NA
Root70|2310	1.43487040969475	-0.148440337146819	1.02420483011832	0.783462906413012	NA
Root70|2416	115.213306320042	-0.708537539375437	1.06614220873339	0.177804113376356	0.53074260869699
Root70|2422	64.3408799374379	-0.732637859895137	1.12137654877753	0.153059631427433	0.497193704702185
Root70|2425	64.1051440836997	-0.457600125170793	1.03418658879435	0.280588011533144	0.618539893494311
Root70|2480	2.82658882890057	0.223667480769657	1.05518527044004	0.0857651933440635	NA
Root70|2481	3.6538831202861	0.266757681732243	1.07103545825526	0.0541458032016766	NA
Root70|2622	6.48954385959392	-0.202166707612143	0.993953763960862	0.599856782717025	NA
Root70|3287	12.7212271381545	-0.335601540314836	0.987335786493987	0.341456297501563	NA
Root70|3434	22.2583548785548	-0.543478461712891	1.22555756514982	0.0419677287042819	0.21955748595819
Root70|3440	44.5143501499387	-0.333161652177951	0.93681538978063	0.449405792065492	0.734602623564369
Root70|3661	34.5095137891136	-0.172883013599125	0.869623755443998	0.711488941153566	0.885131423662884
Root70|3761	2.14983800320896	-0.162028310287159	1.02789182471912	0.669016954175636	NA
Root70|4304	0	NA	NA	NA	NA
Root70|2964	0	NA	NA	NA	NA
Root70|349	1.93035334656624	0.219702409521541	1.0534855514083	0.107449418490305	NA
Root70|476	0	NA	NA	NA	NA
Root70|2578	1.19572534141229	-0.142319454643392	1.02282514997836	0.836402603888447	NA
Root70|2661	1.44385463649653	-0.148583115771483	1.02424126326961	0.782011879157344	NA
Root70|2689	7.33769746550008	0.0718390489132136	0.963165030188509	0.836466525817585	NA
Root70|2934	0.115169893029051	-0.0744259552341325	1.01589922495631	0.525004615116733	NA
Root70|4180	0	NA	NA	NA	NA
Root70|4485	9.07797286755585	-0.516862013077095	1.18335874744431	0.108737844414534	NA
Root70|72	11.818756412819	-0.545822750810206	1.21072944303052	0.0784645899998275	NA
Root70|1093	0	NA	NA	NA	NA
Root70|1109	1.44776500992468	0.217645472189111	1.05242452501804	0.121420637083045	NA
Root70|111	3.82092984635886	-0.168151717094821	1.00006890355374	0.689486362389044	NA
Root70|1111	0	NA	NA	NA	NA
Root70|119	1.53559857372069	-0.150915184019556	1.02480559540407	0.762816284405862	NA
Root70|157	4.47397359438002	-0.241254162912264	1.04806440263953	0.409493851816678	NA
Root70|1965	2.82207951678867	-0.170264764749729	1.03059614186534	0.597364782484612	NA
Root70|2313	3.03280718309836	-0.172641267393899	1.03142867092535	NA	NA
Root70|2688	1.24696536788337	-0.143633771601488	1.02310974984074	0.824551154861967	NA
Root70|2733	0	NA	NA	NA	NA
Root70|3140	11.7696763601772	0.0885422436860156	0.966890690627565	0.786740237658131	NA
Root70|3346	1.07491900160448	-0.138908636124196	1.02211889894859	0.865949543584786	NA
Root70|3673	6.72780527870033	-0.0670554000851152	0.973384501950117	0.693771104914882	NA
Root70|3817	30.1824889327136	0.191095782143691	0.903610346176579	0.68115650237474	0.86803790174422
Root70|3979	22.2774723538464	-0.290703613631505	0.972111463945898	0.452289111462494	0.734805430353775
Root70|4001	0	NA	NA	NA	NA
Root70|4112	5.39725625520628	-0.00405659943138333	0.972799073658786	0.870355058352375	NA
Root70|4333	2.54383213295373	0.0577466985908408	0.988666653980943	0.768070293177706	NA
Root70|4343	0	NA	NA	NA	NA
Root70|824	0	NA	NA	NA	NA
Root70|1118	7.72141338626497	0.406834863393818	1.14459204186083	NA	NA
Root70|1284	34.6180363370028	-0.245581978423095	0.910610917289479	0.583541582484155	0.827041616384186
Root70|167	7.02689322598139	-0.0299551472000493	0.967486390801526	0.934761786746555	NA
Root70|3066	19.0434173818705	-0.171206581729454	0.910054965744618	0.691446853717529	0.874425155973567
Root70|3809	36.6080232145037	0.102067763461554	0.893891454035953	0.826141047003565	0.941963596391267
Root70|4079	0	NA	NA	NA	NA
Root70|4272	7.17449673527546	0.117720584770842	0.954307640460687	0.745405640364509	NA
Root70|4278	1.57902452233346	0.182292316714661	1.03114205074285	0.300173509811767	NA
Root70|4321	0	NA	NA	NA	NA
Root70|2514	0.896794006059219	-0.132516364240327	1.02096266953378	0.921296210269425	NA
Root70|3098	4.00341512846765	-0.187498449914552	1.03565561207378	0.49985019470455	NA
Root70|3226	3.5700835430378	-0.221358460032933	1.04149223623947	0.479829543955034	NA
Root70|4093	3.87937742423144	-0.0236853546843879	0.978324674754887	0.988235632029073	NA
Root70|2317	18.5098701356618	-0.328759918434281	0.947433498867971	0.448333279033742	0.734602623564369
Root70|2320	40.3527855383308	-0.491620498402506	1.06617807940424	0.223258240803045	0.595547560289643
Root70|505	37.9854888223711	-0.41811509511489	0.973783930741859	0.376223984280052	0.697698955922335
Root70|758	42.2315152009037	0.0442273072960569	0.84024838620174	0.932787588820549	0.974164702336498
Root70|916	3.5278277433685	-0.218871466074164	1.04086301211157	0.485457906858682	NA
Root70|1073	0.538076403635531	-0.115544602785034	1.01863571397256	0.926761527189138	NA
Root70|1074	0	NA	NA	NA	NA
Root70|131	1.77200341751847	-0.155458059082748	1.02600219250274	0.723677806531898	NA
Root70|132	11.6665462072705	-0.389217413802032	1.05482599517493	0.239014203604105	NA
Root70|1429	2.88770927299306	-0.170891984681266	1.03082292011556	0.591391062469086	NA
Root70|1430	1.219725576022	-0.142916323995384	1.02295443911258	0.830946170616401	NA
Root70|1756	3.20403300334279	0.00408703895077075	0.98655877936623	0.946194741281745	NA
Root70|1757	0	NA	NA	NA	NA
Root70|1777	7.87107750983652	0.00633798991690922	0.957257980952451	0.986687243191947	NA
Root70|1778	5.51130053739373	-0.00225519299584828	0.980208685843949	0.879253516289232	NA
Root70|2040	26.1362095771135	-0.479318022479333	1.07200461323986	0.197742328924049	0.576410190470689
Root70|2041	37.4234547739352	-0.685006462685871	1.28080715739383	0.032555297899577	0.177802011605382
Root70|2241	32.5386494296769	0.425422374504271	1.09627360382443	0.202917632699628	0.581268377243314
Root70|2242	12.3134011310959	0.486302197310457	1.16385893075294	0.100407766901169	NA
Root70|2412	47.830057761336	-0.168905839928459	0.922490635792431	0.6739450887743	0.86662537935531
Root70|2413	25.3341137059298	-0.570474570055654	1.16471147770776	0.0652869922965546	0.292321037580069
Root70|2486	1.45881864503465	-0.14924897730872	1.02439184506495	0.777452921084926	NA
Root70|2487	0	NA	NA	NA	NA
Root70|2610	3.7228243112349	0.270073277133109	1.07238090039114	0.0522466688745633	NA
Root70|2614	1.31529787555352	-0.14543455181894	1.02350735400244	0.808622514267088	NA
Root70|2699	6.08811259429075	-0.00394470128246677	0.936337092715449	0.995447508289837	NA
Root70|3151	1.93035334656624	0.219702409521541	1.0534855514083	0.107449418490305	NA
Root70|3152	1.51670620087348	0.217991391824469	1.0526059224674	0.119243327374566	NA
Root70|3897	2.13717691941263	0.220366167504971	1.05382197821402	0.101654449025745	NA
Root70|3898	0	NA	NA	NA	NA
Root70|4077	0.115169893029051	-0.0744259552341325	1.01589922495631	0.525004615116733	NA
Root70|4078	0.896794006059219	-0.132516364240327	1.02096266953378	0.921296210269425	NA
Root70|4530	980.717815870078	0.220513926524156	0.885600930275871	0.646013702159725	0.854879840004302
Root70|579	0.935183970402236	-0.133852615984136	1.02118952735067	0.90877148618817	NA
Root70|580	0	NA	NA	NA	NA
Root70|805	0	NA	NA	NA	NA
Root70|806	6.51513145551459	0.13353610413648	0.972443199664039	0.686604856688649	NA
Root70|962	1.67913386945271	-0.153655691051487	1.02551916599121	0.738841883680768	NA
Root70|966	2.20611811036142	0.220567888256317	1.05392341192824	0.0998874675450272	NA
Root70|3027	0	NA	NA	NA	NA
Root70|748	3.23744264861497	-0.208393557469213	1.03805405817882	0.517176845017462	NA
Root70|1099	5.60275313893011	-0.00537766908498071	0.980482115969402	0.869391877154444	NA
Root70|1565	14.2009661606999	0.0364297259884429	0.947306419228612	NA	NA
Root70|2680	0.882989743356701	0.102755891266858	1.00036295093041	0.524050452987949	NA
Root70|3367	19.0669461750736	0.412629530203894	1.11241754139902	0.141479606419919	0.478335812181631
Root70|1976	0	NA	NA	NA	NA
Root70|2319	4.25691696685567	0.235710703443119	1.01726416152438	0.430343666203917	NA
Root70|509	0	NA	NA	NA	NA
Root70|1632	911.708051398645	8.18177170160885	3.05578176932343	NA	NA
Root70|203	699.792288172798	2.87827110833822	2.90589352290236	NA	NA
Root70|2308	3.18636704047042	-0.17410443667149	1.03196208911712	NA	NA
Root70|2409	25.7266095588342	-1.04633998935946	1.93433182183089	0.0088761442798493	0.0694715544422851
Root70|2424	33.2088868232436	-0.598510482912436	1.1525155918774	0.124022662553468	0.449932728929207
Root70|2429	6.31412542398164	-0.400429458228207	1.1097260175939	0.207408804070618	NA
Root70|2482	0	NA	NA	NA	NA
Root70|2586	0.597862670706146	-0.118928708313664	1.0190146501772	0.95800325811813	NA
Root70|2621	5.28208636217723	0.00240941053508362	0.973205942820436	0.890133828747686	NA
Root70|3144	8.69517242739264	0.131296638201388	0.970857614480312	0.697231651513794	NA
Root70|3290	5.10859191057926	-0.371911022985925	1.09349233754613	0.259765936410637	NA
Root70|3416	0.689411909487944	0.210703285666347	1.04872592259251	0.156673097774362	NA
Root70|4059	0	NA	NA	NA	NA
Root70|4299	0	NA	NA	NA	NA
Root70|4534	89.0567257703964	-0.406781259640357	0.91195672667984	0.406298862316445	0.714644845683837
Root70|781	2.99565102442192	-0.199828861280995	1.03586791101095	0.544794698812097	NA
Root70|968	2.82207951678867	-0.170264764749729	1.03059614186534	0.597364782484612	NA
Root70|1956	4.05921281118974	-0.244521883979586	1.0480111486165	0.425020450270037	NA
Root70|2513	0	NA	NA	NA	NA
Root70|3388	0	NA	NA	NA	NA
Root70|4314	3.92964788408128	0.279790836463638	1.07642949555495	0.0470421156536269	NA
Root70|4315	0	NA	NA	NA	NA
Root70|4317	0	NA	NA	NA	NA
Root70|1036	18.2662523173647	-0.400143831698716	0.983325482329389	0.380393121639227	0.701217236143654
Root70|1277	0.230339786058103	-0.0914769367443915	1.01679869576668	0.692306773518577	NA
Root70|1761	19.3496123960336	-0.170378000475388	0.944445467451545	0.652693274713603	0.859307437172611
Root70|2304	979.567362651003	11.0388330599831	2.91330818909112	NA	NA
Root70|2488	12.2529326268712	0.100055877592309	0.905696767423419	0.821566174024802	NA
Root70|2510	0.393778537226327	-0.105643345519832	1.01773645572102	0.834065003620946	NA
Root70|260	241.988607021211	-0.463254444502478	1.03700238155412	0.277625469285607	0.616662812061497
Root70|2623	3.2978551937602	-0.249700462218983	1.04735590783953	0.463169608271881	NA
Root70|277	12.2024652153896	-0.236529687525383	0.975622344877019	0.526150095832439	NA
Root70|3145	15.8146824405814	0.117371603508365	0.917857409298641	0.789685600670276	NA
Root70|3419	3.24840452922424	-0.231364544981152	1.04289471402062	0.488098707684779	NA
Root70|3760	2.49393073576674	-0.166472352093233	1.02931099445422	0.629945592088534	NA
Root70|3769	719.261335411254	5.14048517174021	1.83913357207762	0.000144651788653395	0.00293436485554029
Root70|3951	1.38203871634862	-0.147439413002927	1.0239589200393	0.792961729448208	NA
Root70|4002	0	NA	NA	NA	NA
Root70|4168	0	NA	NA	NA	NA
Root70|4226	1.02537886477982	-0.137297522639469	1.02180818802352	0.879929303828687	NA
Root70|819	1.15169893029051	-0.14124688702651	1.02259133894847	0.845785535738677	NA
Root70|881	7.56953226768482	0.184316758136259	0.987955216627145	0.569947257603939	NA
Root70|1975	4.16641746488484	-0.0770225772992659	0.983902573636471	NA	NA
Root70|2316	0	NA	NA	NA	NA
Root70|508	0	NA	NA	NA	NA
Root70|1120	9.92660598764541	0.105925843758228	0.942188841964326	0.784810267891875	NA
Root70|1511	31.3383409801716	-0.447809749947748	0.988968513941398	0.339419828739313	0.668085761914608
Root70|1690	55.6090479416172	-0.560182601904608	1.0535314019778	0.228025761762805	0.599623299450338
Root70|181	22.058034074747	-0.00446282964985847	0.922612984140045	0.982690743976439	0.990786137540977
Root70|2001	46.3416773192299	-0.35880023456964	0.915390287812207	0.448052079465847	0.734602623564369
Root70|2153	7.33571845060883	-0.266329065651354	1.02402859043173	0.466111664648701	NA
Root70|2338	13.3335763918565	0.0203012190962214	0.941252374848603	0.963150621808946	NA
Root70|2342	721.936716144371	0.953407264055532	1.59562480199052	0.0444280670808892	0.226469223991815
Root70|2383	14.3387433821946	-0.469481230931247	1.0980702995642	0.165537668734341	NA
Root70|2604	43.2544627441468	0.227272258742345	0.938578127716573	NA	NA
Root70|2755	4.84175934758467	-0.089090190790428	0.983153557799021	NA	NA
Root70|3087	16.6786089214973	-0.277768111861657	0.943867891984892	0.515709715560658	0.790772635683664
Root70|3204	7.49483056130064	-0.327244255192978	1.0808966633942	0.234775580437407	NA
Root70|3228	3.44152678209479	-0.216185375250645	1.04010336485764	0.494063670747134	NA
Root70|3229	40.6988554830017	-0.80182945375363	1.18232120476659	0.129675914504802	0.455469466493897
Root70|3230	3.73487217284503	-0.0487047123018518	0.981888691234837	0.935076208596989	NA
Root70|3663	29.5770390807882	-1.23603976127049	2.49276231331442	0.00562981149165356	0.0527927605915438
Root70|3775	11.5864640657448	0.0219996866420276	0.896091727978152	0.965664726773216	NA
Root70|3799	0.804686243552529	-0.0413138057012614	0.993365266750314	0.850700752615873	NA
Root70|3824	125.034539494136	-0.511903246578085	1.06119894660505	0.23831537477155	0.608591595060848
Root70|3861	18.1625142702478	-0.212507338812254	0.966549833264222	0.541031025808919	0.799085943022386
Root70|3910	49.0759824307568	-0.539709176526401	1.11807941723004	0.1805951783056	0.535855543987363
Root70|4035	2.38751412569224	-0.170298825558306	1.02959333063348	0.634601787922189	NA
Root70|4094	132.986054060737	-0.406131372381306	0.999112222514332	0.341911277260059	0.670928230077561
Root70|4103	2.04756079633645	-0.160257390733629	1.02736465815545	0.683365368120047	NA
Root70|4253	62.0705664735789	-0.605866476554692	1.04050936030109	0.219380243684986	0.595547560289643
Root70|4616	7.10055055336348	-0.0742675607405554	0.97628830836314	0.671924509252535	NA
Root70|4619	3.07114914470946	0.0211583714806533	0.981856987877314	0.882514901989558	NA
Root70|4620	1.43569435488305	-0.148571815753029	1.02423269116766	0.78273404947927	NA
Root70|648	309.616485497585	1.19010119385693	1.74941403558098	NA	NA
Root70|685	3.82675907872158	-0.231383031514982	1.04431361216287	0.452964339431267	NA
Root70|688	8.3555533814973	-0.365672615972007	1.05422276688585	0.349587483500012	NA
Root70|689	63.0251194413054	-0.246083171765265	0.934542481101219	0.555693770002854	0.811100745055561
Root70|94	209.92507127741	0.560689838726444	1.25805069650371	NA	NA
Root70|956	24.5312025509061	0.0340600048642033	0.884526543178228	0.946078758370155	0.977004891743186
Root70|1142	20.399989287081	-0.180556549455834	0.94043278945016	0.631699950462755	0.849556700420808
Root70|150	5.46176040056907	-0.00522082222593997	0.974953739806405	0.867575233614613	NA
Root70|1503	0	NA	NA	NA	NA
Root70|1907	6.88692702290146	-0.170250431598523	0.992958322219509	0.572564644741343	NA
Root70|2502	5.94410680227647	-0.303840907947454	1.06933446822894	0.289466835336763	NA
Root70|2626	6.28654226921631	-0.305576643160685	1.07053632989428	0.278308322258253	NA
Root70|2834	4.31734196929029	-0.0521060644431844	0.985545323942011	0.873677649043606	NA
Root70|3352	0	NA	NA	NA	NA
Root70|3393	0	NA	NA	NA	NA
Root70|3921	0.0656297562043878	-0.0590658070621605	1.01509395321285	0.373155766838525	NA
Root70|3953	0	NA	NA	NA	NA
Root70|4026	0	NA	NA	NA	NA
Root70|796	0.0656297562043878	-0.0590658070621605	1.01509395321285	0.373155766838525	NA
Root70|1637	366.240235562815	0.489636988767297	1.20749135894234	NA	NA
Root70|1957	3.69227308462912	0.318260621216739	1.0905801649745	0.069985713856888	NA
Root70|2512	0.956580273129833	-0.134645755275404	1.02133091766474	0.902147438668909	NA
Root70|3387	5.87447617935325	0.166029453344638	0.995505936106823	0.56622719377226	NA
Root70|4316	0	NA	NA	NA	NA
Root70|4318	0	NA	NA	NA	NA
Root70|642	8.72504856919578	-0.155994991334233	0.970083906306658	0.679664081888149	NA
Root70|1379	3.60963659124133	-0.177614831959586	1.03328970643881	0.534890902104257	NA
Root70|1380	0.131259512408776	-0.075700215005179	1.01602240106398	0.541296407082515	NA
Root70|1787	1.77200341751847	-0.155458059082748	1.02600219250274	0.723677806531898	NA
Root70|2391	494.151673689858	7.01274776295658	3.2076342681485	0.000245150387105423	0.00460887767591393
Root70|2392	9.37600196903604	0.443201622906278	1.16969815863497	NA	NA
Root70|3091	0.896794006059219	-0.132516364240327	1.02096266953378	0.921296210269425	NA
Root70|3092	8.49793120280728	-0.289308344359175	1.01180570268509	0.375063970461872	NA
Root70|725	0	NA	NA	NA	NA
Root70|899	4.48117741167164	0.30430887344122	1.0873496245218	0.0350497118417336	NA
Root70|900	4.16765178538813	0.0748685715377785	0.98940347237785	0.864503642590729	NA
Root70|1483	469.47790742215	1.25027885538296	1.65459718472678	0.0470675178985932	0.236288448440413
Root70|3615	3.83074972141164	0.103382449621116	0.996469531590849	0.758192993376199	NA
Root70|1546	11.2192080849361	0.011970811679608	0.939852531476586	0.982225710634888	NA
Root70|1723	8.17743994474658	-0.257215760478966	0.977314836437102	0.54404630136782	NA
Root70|2042	5.41356020589443	-0.282545471880528	1.0615080814287	0.328525477532854	NA
Root70|2405	5.92521738608719	0.120277539877902	0.957168044177766	0.73575188244029	NA
Root70|255	302.153049776636	1.80677400563106	2.26409759142585	0.0197232632354404	0.124081795291315
Root70|2579	0.597862670706146	-0.118928708313664	1.0190146501772	0.95800325811813	NA
Root70|2935	3.14074355703877	0.284426180354173	1.07506909506033	0.0920550501034112	NA
Root70|4179	29.1862946776999	0.081630841103647	0.876075671235988	0.862553353463574	0.955452449569298
Root70|71	5.83228984028001	-0.412342797069476	1.11404774605897	0.211227369778481	NA
Root70|1066	4.99906783957029	-0.366216156199938	1.09076361853244	0.267811842095098	NA
Root70|1072	5.74649161092714	-0.125576569758202	0.986056881750983	0.680517750072457	NA
Root70|1124	4.31622298103572	0.2299224564979	1.018985233093	0.41535033248006	NA
Root70|1198	3.85952309926745	-0.256889614552665	1.04529556549394	0.456003384174624	NA
Root70|121	3.16519230634873	-0.207379423347086	1.03769469599246	0.52319388230075	NA
Root70|1244	4.84786553225897	0.0382938815730903	0.973655490569921	0.881067250206268	NA
Root70|1333	286.721460519888	6.50441774576654	2.82758538424265	NA	NA
Root70|1399	0	NA	NA	NA	NA
Root70|1431	4.21526840561894	-0.249237300436577	1.04954740381107	0.412034126132619	NA
Root70|1550	0	NA	NA	NA	NA
Root70|1552	2.96830303773557	-0.198517358629556	1.03555715182479	0.548675121145765	NA
Root70|1577	0.0767799286860343	-0.0652976306823402	1.01536872371838	0.452271460573368	NA
Root70|1857	0	NA	NA	NA	NA
Root70|1967	0	NA	NA	NA	NA
Root70|2189	14.3608006311137	0.159877324428551	0.907156046815255	0.725786589721335	NA
Root70|2305	2.8697408193895	-0.170743490720974	1.0307690674635	0.592852640352875	NA
Root70|2306	3.46162971884433	0.0843555303848413	0.986394343311648	0.73450154819539	NA
Root70|2387	2.06823572846383	0.220154942280909	1.05371540417394	0.103499740810991	NA
Root70|2506	2.31709424434936	0.0363911706274087	0.986584731400853	0.81275488127321	NA
Root70|2616	44.3061238244975	-0.0649054823589768	0.850395915076271	0.885511720132929	0.959255452922129
Root70|2617	4.22557073142007	-0.296315589753088	1.06308291678892	0.36089893600584	NA
Root70|2657	1.44385463649653	-0.148583115771483	1.02424126326961	0.782011879157344	NA
Root70|2684	32.636278697582	-0.539746379548406	1.05225191705826	0.248562527671328	0.608591595060848
Root70|274	1.31259512408776	-0.145288275993659	1.02347694312457	0.809603029747201	NA
Root70|2766	7.20220362010522	-0.338861099228308	1.08481469738613	0.230541603338964	NA
Root70|2858	2.88770927299306	-0.170891984681266	1.03082292011556	0.591391062469086	NA
Root70|2866	0	NA	NA	NA	NA
Root70|3103	1.72754839543577	-0.155115357353586	1.02588919660791	0.72951748676746	NA
Root70|3106	9.65536852684307	0.0773685643999098	0.939649102955005	0.84223896576179	NA
Root70|3143	28.3729399369013	-0.0834375068723855	0.916908696725474	0.829462297598679	0.941963596391267
Root70|3195	2.80387634003203	0.241658883281885	1.05311776785645	0.190058803830969	NA
Root70|338	2.10015219854041	-0.161055396415147	1.0276038775076	0.676452413817235	NA
Root70|3392	6.05192163634408	-0.301201181680978	1.06862950374064	0.288582787542464	NA
Root70|3412	4.92223171532908	-0.21013541382538	1.04159816141774	NA	NA
Root70|3425	0	NA	NA	NA	NA
Root70|3681	16.9721389958136	0.0217866754179734	0.896438821015016	0.964977969456384	0.980764930101887
Root70|3762	0.0597862670706146	-0.0575334380166067	1.01499821199771	0.37315576683853	NA
Root70|3774	4.79533213980983	0.376361562478773	1.12189903028653	0.0412902949024059	NA
Root70|3776	5.60350613663504	0.215097738042119	1.01751116218517	0.444562074550885	NA
Root70|3788	0	NA	NA	NA	NA
Root70|3852	3.68543657692965	-0.180426095995232	1.03390575913297	NA	NA
Root70|3854	13.1356076169932	-0.164078778566536	0.916535526963222	0.685143637067224	NA
Root70|3905	58.0364168423945	-0.130377187888667	0.861918256806227	0.775827874428208	0.918100171269785
Root70|3948	0.422289607773189	-0.10861699214482	1.0179506340293	0.8598234628915	NA
Root70|4000	4.36694942876717	-0.255416508526671	1.05150784193543	0.397934760708706	NA
Root70|4008	4.27993605637002	-0.125400598385385	0.982339036104581	0.774968576908562	NA
Root70|4042	4.16838792700424	0.0232717803212881	0.975868935040717	0.906549144206395	NA
Root70|4044	0	NA	NA	NA	NA
Root70|4047	0	NA	NA	NA	NA
Root70|4048	0	NA	NA	NA	NA
Root70|4199	35.36555073096	-0.501844948029153	1.07326424948116	0.217967813527868	0.595219798479948
Root70|4274	0	NA	NA	NA	NA
Root70|4289	2.39145068282458	-0.165266098565299	1.02891118129666	0.640979775109253	NA
Root70|4297	3.2079026768127	0.188327733327671	1.02658953285754	0.418602187618919	NA
Root70|4302	4.27406839546263	0.0729491991135732	0.98269280536723	0.888130772613638	NA
Root70|4329	3.05002241331968	-0.202185851278242	1.03642840730133	0.537991827599402	NA
Root70|4340	0	NA	NA	NA	NA
Root70|4451	1.34276264718806	-0.0885575716214568	1.00112603362901	0.958910360553992	NA
Root70|4452	9.63805691764432	-0.0115363875580187	0.903276834749905	0.97367265843919	NA
Root70|4467	14.3340570287803	-0.261557757081761	0.99304641284808	0.465576889103476	NA
Root70|472	1.69100913959263	-0.153955846826338	1.02559653994823	0.736539224444633	NA
Root70|784	28.3895250138791	-0.378912669426877	1.02923398888634	0.291732114681874	0.622278373377217
Root70|882	2.10015219854041	-0.161055396415147	1.0276038775076	0.676452413817235	NA
Root70|906	0	NA	NA	NA	NA
Root70|91	17.6732532116726	0.0670455593414925	0.879245051439201	0.888219173495232	0.959255452922129
Root70|1062	3.47270735532025	-0.217279976103728	1.0404314219886	0.49037059656968	NA
Root70|1953	0.965176673283122	0.214200874024181	1.05060195126547	0.140673124283228	NA
Root70|1055	6.73185879240352	0.0375160871454067	0.967724442611446	0.908025045559032	NA
Root70|1859	280.531532232674	7.32870674590265	2.99637949823945	NA	NA
Root70|3347	2.0327330804009	-0.160063638659815	1.02730581713369	0.685194830484762	NA
Root70|2061	14.8227069290955	0.0211317479325362	0.906955455955841	0.967207141039189	NA
Root70|2277	3.97279987457021	-0.0756859340138731	0.985203753432789	0.868254087444082	NA
Root70|3322	331.024828960919	14.1483212470805	4.0567523788528	NA	NA
Root70|3336	0	NA	NA	NA	NA
Root70|3754	2.92952708646011	-0.171372353044645	1.03099027289553	0.58751541065366	NA
Root70|4291	1.91316054625967	-0.158142074816491	1.02674404910796	0.701977392461568	NA
Root70|4395	0	NA	NA	NA	NA
Root70|1377	0	NA	NA	NA	NA
Root70|1788	6.38948123412977	0.18293320721097	1.00066515587918	0.54319856484338	NA
Root70|2159	0	NA	NA	NA	NA
Root70|2199	3.91675328385135	0.0869088046247709	0.984097319343707	0.741165181190613	NA
Root70|2393	1438.26109425523	3.71733738421595	1.66917131025601	0.000984374871394684	0.013943106742987
Root70|2394	53.0020043628811	0.611552889149605	1.02603783040935	0.240863093472953	0.608591595060848
Root70|3093	18.5795402047897	-0.344367245073936	1.0005115537137	0.3369982872949	0.66677243461212
Root70|3593	3.15022829781061	-0.173630787625872	1.03179165889761	0.569034580886648	NA
Root70|3937	1.43487040969475	-0.148440337146819	1.02420483011832	0.783462906413012	NA
Root70|724	358.815162457623	6.06653973918807	3.80450717905983	NA	NA
Root70|901	2.03452244233602	-0.160043922734339	1.02730144751534	0.685188010609874	NA
Root70|2467	542.15178366642	7.90365448369807	2.71353373330358	NA	NA
Root70|3382	34.9846966228324	-0.0766577962825416	0.88313701350169	0.854305533290421	0.95190390823002
Root70|3684	2.07050614191062	-0.160693766070733	1.02749252880247	0.679892361458637	NA
Root70|1330	0	NA	NA	NA	NA
Root70|1673	12.9986299049529	-0.258139478128998	0.982413210269347	0.488770543729851	NA
Root70|1885	0	NA	NA	NA	NA
Root70|3477	228.450530435586	-0.804950732108684	1.1322740858203	0.137444703858391	0.469484658540345
Root70|1989	2.09251934747151	-0.16098496189733	1.02758130710857	0.67722388161419	NA
Root70|307	0.119572534141229	-0.0738153288976398	1.01590825532104	0.522656932264338	NA
Root70|3442	26.2766728545348	-0.696554227290446	1.2897630568515	0.0540376302851246	0.255444260089047
Root70|3608	2.38874793135882	-0.168840112835816	1.02938386539101	0.636633032752772	NA
Root70|3724	1.75396424210884	-0.155509117900904	1.02599985097782	0.72567615892761	NA
Root70|4018	8.0236958639674	-0.0987554675674794	0.975451328904777	NA	NA
Root70|4543	10.5874366712731	-0.17767945610967	0.972795791787256	0.63257684742611	NA
Root70|959	6.61234021183987	-0.193544965040019	0.989405181996479	0.543516359246399	NA
Root70|1153	5.03270693926199	0.325724559775973	1.09773873733559	0.0267456928235507	NA
Root70|1423	263.851558026507	11.0103309984628	2.68493833587059	NA	NA
Root70|3113	19.4892905526749	0.282323815423774	1.02987139896702	NA	NA
Root70|325	2.9176372900693	-0.171368766492457	1.03098578761559	NA	NA
Root70|331	0	NA	NA	NA	NA
Root70|3405	3.59134394219597	0.169619825183602	0.998785386974018	0.547853943611792	NA
Root70|3579	12.4846766265129	-0.32645452323362	0.984069037113557	0.35246186918829	NA
Root70|3815	5.44635408495476	0.340576911091099	1.10541690429591	NA	NA
Root70|4071	2.4129416832078	0.221120084751138	1.05419976510332	0.0950052667750462	NA
Root70|4600	23.2610918145671	-0.052768551843305	0.883417057127864	0.90128190955225	0.961238431432335
Root70|126	0	NA	NA	NA	NA
Root70|137	5.04599466927153	-0.278905530812019	1.05974539632792	0.34587891840196	NA
Root70|1789	6.4545817482945	0.0835328549527796	0.968434910702101	0.790948093292836	NA
Root70|187	1.99627814583689	-0.159668598974528	1.02718321365064	0.689309095133943	NA
Root70|2165	0	NA	NA	NA	NA
Root70|2870	0	NA	NA	NA	NA
Root70|3246	12.4234493392061	-0.366228345567044	1.00689514818624	0.399773069783635	NA
Root70|3587	1.1720002461295	0.216565791060145	1.0517269421832	0.13141049320861	NA
Root70|3946	1.42042868069163	-0.148366443354918	1.02417853034494	0.785092559743409	NA
Root70|4041	11.4484881806231	-0.618459059767246	1.2671547876312	0.0641049225031281	NA
Root70|4197	9.59750481487366	-0.247914112158091	1.01393334021852	0.406470922718474	NA
Root70|4303	0.827294291385533	0.212671083082241	1.04978486339348	0.148030113387394	NA
Root70|2963	3.93778537226327	-0.185850199777883	1.03525123154257	0.505480088197509	NA
Root70|4392	4.52035878317657	-0.0161747406708066	0.961296501135014	0.996842632833586	NA
Root70|1154	1.19572534141229	-0.142319454643392	1.02282514997836	0.836402603888447	NA
Root70|1422	21.1497062109868	0.25730481232279	0.969582038488807	0.525866749272629	0.794928791542402
Root70|3114	382.230945154842	4.12723876590605	4.37308478034519	NA	NA
Root70|326	0.19104577947939	-0.0853455021731627	1.0165179435238	0.634767752927886	NA
Root70|332	1.7052199259635	0.18795358610636	1.0341177210519	0.279414053709824	NA
Root70|3406	31.6801646324003	0.471592072006181	1.08250328374639	0.235139449908327	0.607141447447179
Root70|3577	28.4740884002335	0.43079752472586	1.06215944199123	0.262179199366969	0.614585718841971
Root70|3578	0.459408293430714	-0.110382668943058	1.01813346274231	0.879119701177587	NA
Root70|3814	1337.23354368061	7.22616337690535	1.64035789119121	3.30495258782509e-07	2.64648961825583e-05
Root70|4576	3.28081293202883	-0.000498714660485246	0.986227306556936	0.961412514867985	NA
Root70|4601	80.0474063172131	-0.137421930834929	0.851415700691532	0.76826866582425	0.918100171269785
Root70|1197	8.39818926435234	0.0156116034361396	0.954095730947	0.980929260619617	NA
Root70|1331	0	NA	NA	NA	NA
Root70|2162	0	NA	NA	NA	NA
Root70|2164	5.14334484549939	0.015845058305418	0.981704663436578	0.937063450505249	NA
Root70|2718	1.53890622794426	0.120924343361461	1.00459745297469	0.535379808957634	NA
Root70|3146	0	NA	NA	NA	NA
Root70|3363	6.22105563186857	0.0179616318110159	0.96633011431377	0.934402298951365	NA
Root70|3660	0.478290136564917	-0.111817073965081	1.01826094599681	0.892022736193647	NA
Root70|3994	3.8402302399683	-0.234896555608148	1.04519021720797	0.44767196520203	NA
Root70|4175	429.805575948103	0.716976958839136	1.44300442166193	NA	NA
Root70|4260	0	NA	NA	NA	NA
Root70|878	1.88110825280784	-0.157790491877035	1.02663742331987	0.705739713190331	NA
Root70|1189	43.0530395272211	-0.060057028034111	0.876947657477365	0.887602807994854	0.959255452922129
Root70|1655	4.53249572099045	0.0385379633551412	0.96146231894675	0.884444493490699	NA
Root70|234	21.4636801571002	-0.386592888171699	1.02416332076358	0.282512184754947	0.618539893494311
Root70|2591	0.0383899643430172	-0.0505388917172953	1.01462235136952	0.373155766838617	NA
Root70|3373	6.46404101463334	-0.316155878401721	1.0746426902938	0.264632420934259	NA
Root70|4096	5.09120631389031	-0.104273356048166	0.981542067393557	0.742026023529609	NA
Root70|529	9.85407817701591	-0.38958394692837	1.06285065511544	0.319830012499393	NA
Root70|1555	0.459408293430714	-0.110382668943058	1.01813346274231	0.879119701177587	NA
Root70|1603	3.80689419731319	-0.00434606219740378	0.977529270970141	0.965518598077053	NA
Root70|1832	2.27505930131022	0.22076068319775	1.05402006062843	0.0981934218844445	NA
Root70|2404	1.03336020181587	-0.137273318805035	1.02181326709533	0.879172536283169	NA
Root70|2720	1.03411786423192	0.214843676571047	1.05094423974164	0.137377622506545	NA
Root70|3097	0	NA	NA	NA	NA
Root70|3413	9.27661224528313	-0.316890517553467	1.02205224231664	0.332632645987793	NA
Root70|4046	0	NA	NA	NA	NA
Root70|478	62.9108095861444	0.240563890451999	0.903113068272987	0.611087079887596	0.837620075409937
Root70|1261	36.4676209786404	-0.465918413953663	0.994607132419776	0.325549968704058	0.66049574406037
Root70|1289	0	NA	NA	NA	NA
Root70|3706	22.9871753785795	0.0412719172564922	0.866391066544678	0.93518428620057	0.974164702336498
Root70|50	0	NA	NA	NA	NA
Root70|1958	30.4021760524081	-0.557621823686714	1.12141191467595	0.146230273394312	0.485709909002778
Root70|3385	1.44385463649653	-0.148583115771483	1.02424126326961	0.782011879157344	NA
Root70|820	0.345509679087154	-0.102702347997029	1.01748867588505	0.802759073096263	NA
Root70|990	1.03652903726146	-0.137688067081511	1.02188186964249	0.876609185295729	NA
Root70|1794	5.81884981862456	-0.125560444039956	0.971335061136064	0.75562858580834	NA
Root70|2206	0	NA	NA	NA	NA
Root70|2576	2.4512369498952	-0.166000624743816	1.02915281535254	0.634366723295126	NA
Root70|3318	0	NA	NA	NA	NA
Root70|3329	0	NA	NA	NA	NA
Root70|3330	0	NA	NA	NA	NA
Root70|4084	4.8948245573644	0.320539617443675	1.09515010483347	0.028564477827197	NA
Root70|4214	19.0596851719438	0.340134116976854	1.06512577089733	NA	NA
Root70|594	0	NA	NA	NA	NA
Root70|617	0	NA	NA	NA	NA
Root70|123	6.62044849418354	-0.161204169848744	0.991021192738385	0.59423191461046	NA
Root70|1520	16.3935416674262	-0.519326072581607	1.13113063406473	0.130409360993591	NA
Root70|1754	398.886810947723	3.04368102534093	2.72356564025982	NA	NA
Root70|2311	4.10041028513984	0.133570464051044	0.994457266695253	0.623361681309498	NA
Root70|2418	95.7073942391062	-0.361706509465527	0.981292587508575	0.388853439260446	0.703118099838465
Root70|2432	7.15835037877247	0.121213829690051	0.962705572464793	0.737479350002503	NA
Root70|3437	59.8540638375369	-0.739233730645665	1.27854610397922	0.0872500442524051	0.359861178368841
Root70|4009	31.0552702940979	-0.355845132588265	1.00729549002723	0.360422265674536	0.683306119345601
Root70|1245	1.13593907434168	-0.140484482265898	1.02244512111336	0.851436727005498	NA
Root70|1527	2.62519024817551	-0.16813310200897	1.02985731443305	0.616333670955467	NA
Root70|450	0	NA	NA	NA	NA
Root70|1762	5.13300308115975	0.31087253102885	1.07284822508822	0.187583798225855	NA
Root70|2248	5.00209770290139	0.0688319361169625	0.963178301282943	0.824880929734902	NA
Root70|2605	1.74603490434259	-0.155040137701292	1.02588645277608	0.727460100093922	NA
Root70|275	3.37057088129911	0.184405856716647	1.0052970379106	0.505246402648388	NA
Root70|3067	6.26582762948399	0.0464627774009507	0.969629092939971	0.881428011238636	NA
Root70|3163	50.8163462750116	-0.332598352868972	0.971267068602769	0.420530029176409	0.721931520514194
Root70|3259	0	NA	NA	NA	NA
Root70|3289	7.92635951975449	0.039791837532637	0.956012639896732	0.920799924577993	NA
Root70|3357	0	NA	NA	NA	NA
Root70|4162	34.8204429123668	-0.390324605684866	0.950232323575277	0.389756612687117	0.703118099838465
Root70|4237	450.025720585701	0.81216681243793	1.36320002395211	NA	NA
Root70|92	6.67680768131526	-0.394296048241642	1.10779368305639	0.203482713279801	NA
Root70|1117	6.11067691587138	-0.417868868374691	1.11760830546965	0.201043310665187	NA
Root70|208	4.27491236255015	0.173648083490339	1.00716559434409	0.520075536975103	NA
Root70|215	11.0066852795497	0.13775386888868	0.935184939597876	0.731658638358647	NA
Root70|2566	3.0027896937334	-0.197193984913175	1.03538747852446	0.548074263511154	NA
Root70|2955	233.947350178725	1.13769497086384	1.76361221286182	0.0402244814662005	0.212676247752145
Root70|3607	20.6697414469156	-0.261797298023868	0.980805950615	0.456055410928594	0.736514032857424
Root70|369	4.10385612514481	-0.22589843777814	1.04366104655063	0.445126028863517	NA
Root70|3901	8.76352619162786	-0.538863514633899	1.19740746969626	0.104508346597597	NA
Root70|854	22.3789398352957	-0.627837524378704	1.2219010838983	0.0750838530969136	0.324492825992748
Root70|2209	1.89723899912218	0.0809700012713473	0.993580204232373	0.672885670776977	NA
Root70|2624	4.35028553058264	-0.294154995138802	1.06269917529329	0.357698666933408	NA
Root70|598	0	NA	NA	NA	NA
Root70|825	0	NA	NA	NA	NA
Root70|114	0.689411909487944	0.210703285666347	1.04872592259251	0.156673097774362	NA
Root70|2760	4.14672136769445	0.139859112806365	0.995394845544654	0.611110469396362	NA
Root70|2881	13.2858742782118	0.07113049909567	0.935526144560242	0.859539289930967	NA
Root70|3580	7.54165859109778	0.080646371420828	0.934530906642961	0.844734913578336	NA
Root70|944	2.61976525605419	0.2216095027321	1.0544423274819	0.0906626559841605	NA
Root70|1290	14.5149928440111	-0.122069017559159	0.89817767919907	0.777332281994803	NA
Root70|1934	16.4820065107933	-0.0800560413375073	0.920644960457891	0.836089744723128	0.943942975857449
Root70|2886	365.135219682895	-0.58557133324301	0.996610862571845	0.249250109842877	0.60873368349833
Root70|2890	71.2053901187945	-0.731131246347059	1.26037628455113	0.0977105709561537	0.386949432392099
Root70|3197	3.13622037718895	0.171877987149222	1.00380603948093	0.519703784199074	NA
Root70|420	4.65082213228384	-0.26425959928978	1.05455562751898	0.375716423176476	NA
Root70|4207	13.2841228400583	-0.237145337684924	1.00635931830581	0.319036619873003	NA
Root70|1076	0	NA	NA	NA	NA
Root70|134	1.91316054625967	-0.158142074816491	1.02674404910796	0.701977392461568	NA
Root70|1427	0	NA	NA	NA	NA
Root70|1759	1.863823328647	0.00606479801688326	0.985760486241606	0.862583430830317	NA
Root70|1775	0	NA	NA	NA	NA
Root70|2038	13.3408893107347	-0.147821329248374	0.964773127139392	0.63544162881454	NA
Root70|2244	13.0941230548348	0.321265092010191	1.03206728619764	NA	NA
Root70|2410	22.8767311622578	-0.467762365215769	1.07946260289709	0.222946850147003	0.595547560289643
Root70|2484	0	NA	NA	NA	NA
Root70|2611	3.37811835649093	0.253102201399136	1.06568530949994	0.0626971699520303	NA
Root70|3149	0	NA	NA	NA	NA
Root70|3896	0.956580273129833	-0.134645755275404	1.02133091766474	0.902147438668909	NA
Root70|4075	0	NA	NA	NA	NA
Root70|577	0	NA	NA	NA	NA
Root70|807	4.92665307897753	-0.348960043647597	1.08355668895718	0.284231830161714	NA
Root70|963	0	NA	NA	NA	NA
Root70|1801	4.32561428387238	0.0679290958298164	0.981686645882536	0.905078272524725	NA
Root70|1862	2.4818828741566	0.221286861707841	1.05428312165583	0.0935028089452303	NA
Root70|2146	4.68481983189116	0.0326172110347429	0.973840217245926	0.892379761126353	NA
Root70|2754	0	NA	NA	NA	NA
Root70|3428	2.33484556838083	0.224005895792976	1.05061008485217	0.144845340782927	NA
Root70|1660	117.749792663432	-0.259175953260315	0.939267362255007	0.535008870129898	0.795739470535024
Root70|3183	2.71672974236241	0.116111079482921	0.999737117077026	0.612806066395375	NA
Root70|482	122.324677016395	-0.645476551468681	1.16788543158861	0.1434953626653	0.481872940842257
Root70|1075	0	NA	NA	NA	NA
Root70|133	6.53185889583051	0.0708349996510818	0.967929387064424	0.844998093625607	NA
Root70|1428	0	NA	NA	NA	NA
Root70|1758	0.0597862670706146	-0.0575334380166067	1.01499821199771	0.37315576683853	NA
Root70|1776	1.8257246268494	-0.156841823409305	1.02636840361292	0.714085481530135	NA
Root70|2037	9.61336946649363	-0.544299075636749	1.20382120633734	0.0948403955078602	NA
Root70|2243	476.027257185762	4.86591159585292	2.74662553484874	0.00107124081583565	0.0145864845334334
Root70|2411	3.68965607717903	-0.226323892831376	1.04285507020482	0.466747326709668	NA
Root70|2485	0	NA	NA	NA	NA
Root70|2612	0.53745950080224	-0.11608938573046	1.01867656781439	0.929833217563861	NA
Root70|3150	0	NA	NA	NA	NA
Root70|3895	0.119572534141229	-0.0738153288976398	1.01590825532104	0.522656932264338	NA
Root70|4076	0	NA	NA	NA	NA
Root70|578	0	NA	NA	NA	NA
Root70|964	5.66794490893225	-0.00830861889278837	0.980311204382269	0.8601515682839	NA
Root70|2107	423.408225488259	5.03599401218839	2.5985894870621	NA	NA
Root70|2111	468.927993736536	1.21453096285856	2.40107840859137	NA	NA
Root70|2466	15.0064715924995	-0.207329401453409	0.965181316467418	0.566910037027813	NA
Root70|3848	622.657169645372	4.34719839593677	2.91138108140054	NA	NA
Root70|4204	0	NA	NA	NA	NA
Root70|2668	0	NA	NA	NA	NA
Root70|2856	0	NA	NA	NA	NA
Root70|3957	271.974589598869	0.469524056836863	1.18883956301516	0.00306928823870828	0.032456090524213
Root70|4016	0.504008983357301	-0.113766784038749	1.01844141341245	0.909282087359769	NA
Root70|2307	0	NA	NA	NA	NA
Root70|3662	1.72352977371986	0.21890250403702	1.05308036482812	0.113314804448286	NA
Root70|3777	0	NA	NA	NA	NA
Root70|3949	1.11570585547459	-0.139789406945176	1.02230767123458	0.857172466520287	NA
Root70|4306	0	NA	NA	NA	NA
Root70|4454	0	NA	NA	NA	NA
Root70|4533	72.5427153326065	-0.855652639878641	1.1811876627437	0.126159404590915	0.452648234585932
Root70|1512	2.17556688375564	0.216416263738144	1.04962360849694	0.158712917901165	NA
Root70|1612	17.5528880848533	0.83872804503477	1.66299381705452	0.000248680871719306	0.00460887767591393
Root70|2075	27.4676925731066	-0.0930185429653314	0.888855779489888	0.830140956175805	0.941963596391267
Root70|2158	2.51301364516848	0.0546978083786123	0.992514419584809	0.77160302572969	NA
Root70|3810	3.43802818321831	-0.273967878559673	1.05416990304979	0.426879133759275	NA
Root70|4364	0.689411909487944	0.210703285666347	1.04872592259251	0.156673097774362	NA
Root70|587	3.47837707883255	-0.17653138438509	1.03287543682931	0.544077896249194	NA
Root70|3171	5.66794490893225	-0.00830861889278837	0.980311204382269	0.8601515682839	NA
Root70|980	3.71845428712829	-0.295496421053106	1.0613645872191	0.387619258637663	NA
Root70|1334	2.60159472303451	-0.221154705642232	1.03892128616012	0.550414779907699	NA
Root70|2996	9.95808066426752	0.151233045496963	0.961149403842625	0.679798083975151	NA
Root70|3194	0	NA	NA	NA	NA
Root70|504	0.576466367978548	-0.117796704099832	1.01888277993726	0.947398620967639	NA
Root70|733	7.55606623273285	0.419602005942313	1.1415286104272	NA	NA
Root70|3365	1772.27561678443	7.04266400251065	2.17622430461017	2.41793777858668e-05	0.000683064848850561
Root70|3535	16.4431719227645	-0.0307977125055542	0.907314799436235	NA	NA
Root70|3751	11.3460594071216	0.204438121917621	0.973521940041392	0.578405004982269	NA
Root70|3940	5.71738868000789	-0.0774684474036048	0.963626713062963	0.851758151681404	NA
Root70|446	33.9653049425325	-0.166190363567116	0.913444276925743	0.683266133699002	0.869611442889638
Root70|2659	0	NA	NA	NA	NA
Root70|4309	0	NA	NA	NA	NA
Root70|1718	5.72211884874994	0.349858531175067	1.11041537901097	NA	NA
Root70|1876	7.25267375899933	-0.0875596018867086	0.97480211326674	0.640473196345067	NA
Root70|2367	0	NA	NA	NA	NA
Root70|3464	1.07615280727106	-0.138638333790217	1.02207693691437	0.867339331073802	NA
Root70|3853	0	NA	NA	NA	NA
Root70|2134	573.557054292997	2.76102603393991	2.6068803321424	0.00709780450569932	0.0624355546784524
Root70|2497	28.8140573844133	0.450758845474564	1.00266243618456	0.333005817486273	0.665499653286456
Root70|3359	24.2496157243268	-0.459235879899174	1.05675876574841	0.217120070657859	0.594538154914358
Root70|3175	12.3564563259451	0.202107289871538	0.925117667031378	0.645022888528687	NA
Root70|1080	0.478290136564917	-0.111817073965081	1.01826094599681	0.892022736193647	NA
Root70|292	7.79614845621528	-0.440039925965241	1.13369314616325	0.157086196056264	NA
Root70|3678	17.8120405778287	0.0840204461209251	0.927782170795852	0.843180274591717	0.946354590365287
Root70|4360	0	NA	NA	NA	NA
Root70|601	0	NA	NA	NA	NA
Root70|1529	3.99527764028567	0.328438002324724	1.09372118327686	0.0615399778602538	NA
Root70|2182	2.34081933963215	-0.15216524871719	1.02238568353859	0.69549126697178	NA
Root70|240	4.91074237744384	-0.0725842865232586	0.96665998167337	0.871720976601775	NA
Root70|2676	2.226617931895	-0.163143576765874	1.02823611768354	0.659488913960494	NA
Root70|393	50.9605743263078	0.169720629094957	0.854514668944891	0.731686161776882	0.900954446102877
Root70|2326	3.17129478364454	0.242407810799546	1.06170830066512	0.0702815389890068	NA
Root70|2542	4.88240804118979	0.0160687262978893	0.958662192804425	0.938341567249978	NA
Root70|501	648.053632557702	6.56887112054057	2.53502023922272	NA	NA
Root70|76	5.65017295030769	-0.230307789531197	1.0152114557325	0.538899232190613	NA
Root70|1286	0.896235482334327	0.213480919972776	1.05021801338734	0.14421266387024	NA
Root70|2167	1.44385463649653	-0.148583115771483	1.02424126326961	0.782011879157344	NA
Root70|3188	0	NA	NA	NA	NA
Root70|4126	174.416860639678	1.02233818261166	1.53947040151056	0.058063273679145	0.26844136761428
Root70|1113	0.0656297562043878	-0.0590658070621605	1.01509395321285	0.373155766838525	NA
Root70|1732	2.4129416832078	0.221120084751138	1.05419976510332	0.0950052667750462	NA
Root70|3816	633.732181296464	15.1599257806471	4.17755125704437	6.57495782232448e-28	6.53550807539053e-25
Root70|2619	8.92562420351454	-0.00725206575093454	0.953711837105277	0.961241748310701	NA
Root70|3200	17.3926520363495	0.363955015962207	1.05967119165012	0.277932535013633	0.616662812061497
Root70|954	28.907816211235	-0.165517981131025	0.887330103681114	0.715675158595817	0.888116239256232
Root70|1405	743.249447299255	4.81385391949102	2.97852168873988	NA	NA
Root70|2989	63.0475794907537	-0.23687328205963	0.89496408321398	0.607749668736454	0.837620075409937
Root70|464	14.355351033168	0.00594316829924634	0.945581048037758	0.99352114960873	NA
Root70|975	6.09745583677269	-0.187783456756385	0.990470732791654	0.631219189906038	NA
Root70|1955	2.07305807452293	-0.160857420884676	1.02753780834952	0.678946762644933	NA
Root70|2511	17.234438061904	-0.35603708672166	0.967504687381157	0.428219268245563	0.723894477272262
Root70|3389	2.2057100895992	0.0564896173504088	0.982850788431921	0.762231782777194	NA
Root70|4320	7.99562636300456	-0.0157577509692374	0.922696037369296	0.9411094001597	NA
Root70|130	25.8729361235965	-1.16367266325917	2.22594778832346	0.00736103668045927	0.0639510530565262
Root70|1323	2.27505930131022	0.22076068319775	1.05402006062843	0.0981934218844445	NA
Root70|1426	87.7336247316047	-0.492965088656434	1.0014468509663	0.289482770543046	0.622278373377217
Root70|1604	95.1017192081156	-0.173957783438541	0.913686046400509	NA	NA
Root70|2415	133.03346540511	-0.774599336305693	1.11182920359499	0.148643322635341	0.489243253971949
Root70|2483	0.0383899643430172	-0.0505388917172953	1.01462235136952	0.373155766838617	NA
Root70|2606	1.50948439270092	-0.150087765046189	1.02460746477164	0.76923348160785	NA
Root70|2666	312.507658467249	0.840213456119531	1.35564616937189	0.0864791239228232	0.358167704913693
Root70|2850	1.95471934604828	-0.158917030878751	1.02696541772108	0.695550096172706	NA
Root70|3148	3.35477664760783	-0.0760343119294037	0.977251542661425	0.898815503576954	NA
Root70|3278	475.381855920122	0.781209479234653	1.53319736589935	NA	NA
Root70|3398	2.28323536352001	-0.165168557471803	1.02863600285656	0.651355486895183	NA
Root70|3399	3.53040510896445	0.14345212681956	0.993431777929611	0.583783126488142	NA
Root70|3893	0	NA	NA	NA	NA
Root70|4074	0.0597862670706146	-0.0575334380166067	1.01499821199771	0.37315576683853	NA
Root70|4081	4.723954101589	-0.0646349623156676	0.977718149487957	NA	NA
Root70|4107	0	NA	NA	NA	NA
Root70|4473	6.37356835609468	-0.306642841133089	1.0710610426102	0.275023792007064	NA
Root70|803	3.39028903905068	-0.220493988333598	1.0304358983277	0.553671778222459	NA
Root70|893	540.281295783435	6.65958578130975	2.84224743527665	NA	NA
Root70|3176	7.58624350042805	0.236676508426775	1.02041233294745	NA	NA
Root70|1517	23.2809896806578	0.229395102693868	0.959077248820237	0.571721525758742	0.821230052896227
Root70|2006	29.8273757864873	-0.161237744059198	0.916535034781969	0.704788601940377	0.883309195582441
Root70|2943	156.994741675525	1.17559009709909	2.19898328025034	0.01526197171783	0.101135999250154
Root70|1054	11.0179401181523	-0.167687373555442	0.930623887544231	0.687799606689048	NA
Root70|1145	124.936223491777	-0.436364396453757	0.990117321112101	0.330950564247632	0.665499653286456
Root70|1721	229.86796611859	-0.641291801935329	1.00110808869981	0.223350510103491	0.595547560289643
Root70|1803	1108.79508548197	1.0469721398864	1.25252479060974	0.0877503685562084	0.360429199772195
Root70|286	1.51670620087348	0.217991391824469	1.0526059224674	0.119243327374566	NA
Root70|3466	3.41670682652853	-0.17613633331885	1.03272235977762	NA	NA
Root70|4349	1.01636654020045	-0.13667623327227	1.0217016350808	0.884205716761289	NA
Root70|1656	6.24674212843064	0.226123616951534	1.01964005890779	0.430532200099666	NA
Root70|2871	17.6274051178214	0.224803200569281	0.897889436252679	0.633321443673862	0.849556700420808
Root70|2980	9.1510656281598	0.280963397354939	1.02369852246534	0.382830252636802	NA
Root70|3258	13.0586990844896	-0.368285027356391	1.01512671550854	0.386365661264941	NA
Root70|1436	0.119572534141229	-0.0738153288976398	1.01590825532104	0.522656932264338	NA
Root70|3693	0	NA	NA	NA	NA
Root70|1326	7.74051086066241	0.344992046560524	1.03884172965177	NA	NA
Root70|1526	8.73999390160859	0.0550717100102917	0.949641890002294	0.886321340358586	NA
Root70|1575	0.729409322517326	-0.125926918242505	1.01991326178478	0.980238928154892	NA
Root70|4275	3.24436912456186	-0.207100868446711	1.03781880492018	0.518347233787485	NA
Root70|4288	0	NA	NA	NA	NA
Root70|977	1.18133561167898	-0.141711312024108	1.02270100520134	0.840375264670459	NA
Root70|981	4.90755904247874	-0.274240734402252	1.05796686858785	0.354947810432023	NA
Root70|1017	7.29617446942199	0.100954702162502	0.954043922548481	0.785091021755927	NA
Root70|586	6.99923758283629	0.119315055473171	0.978425101459949	0.712226130271213	NA
Root70|1802	29.7013123017149	0.135937363832504	0.890725434098171	0.771480128146455	0.918100171269785
Root70|3881	5.98600057884947	0.114117027076349	0.971634841344608	0.728550029430943	NA
Root70|3401	55.8913847881843	0.222206143156714	0.914569416539987	0.62701684522339	0.848128308056349
Root70|4369	40.1628576934057	-0.567374115476028	1.14090162581758	0.157739803029471	0.505209235873218
Root70|2768	0.597862670706146	-0.118928708313664	1.0190146501772	0.95800325811813	NA
Root70|3634	201.758681301912	13.2296134296161	4.09578410650611	3.7274501665575e-07	2.64648961825583e-05
Root70|3969	2.18822796755198	-0.162591031911751	1.02806480842518	0.664204510142063	NA
Root70|1285	0.179358801211844	-0.0839164849393	1.01643910785635	0.62012660642119	NA
Root70|2168	0	NA	NA	NA	NA
Root70|2297	9.77702863946224	0.273242115643262	0.974351009003193	0.502590692560327	NA
Root70|4069	11.0921188396642	-0.280653268487631	1.02598615706305	0.345130323289974	NA
Root70|1669	6.61263538567128	-0.0623801283592093	0.973116948979595	0.706269587171354	NA
Root70|1672	15.5630267000368	-0.361556596503055	0.983770807984094	0.367609672460628	NA
Root70|4014	10.172412280819	-0.0611583451577624	0.946796110536729	0.86197160393017	NA
Root70|172	2.27505930131022	0.22076068319775	1.05402006062843	0.0981934218844445	NA
Root70|243	7.58130057331837	0.227268211938901	1.01149776990711	0.440122987489904	NA
Root70|2491	3.28967957404632	0.0428218132811362	0.981298030358634	0.839118215726995	NA
Root70|1795	5.96716699199405	-0.286339817819045	1.04271316082839	0.418342020534189	NA
Root70|2205	0.0597862670706146	-0.0575334380166067	1.01499821199771	0.37315576683853	NA
Root70|3051	548.355896170749	1.32400219508671	2.44089704222807	NA	NA
Root70|3315	0	NA	NA	NA	NA
Root70|3316	0.413647145692766	0.203819787740078	1.04506941399027	0.179972231956094	NA
Root70|3328	1.52300755321744	-0.150608319350012	1.02472971233445	0.765299808162917	NA
Root70|3332	2.97941573719831	-0.196737285057283	1.03524991383553	0.550386659738847	NA
Root70|4212	10.2373262878751	0.0424354889348213	0.962071908621799	NA	NA
Root70|1384	0.119572534141229	-0.0738153288976398	1.01590825532104	0.522656932264338	NA
Root70|2779	0	NA	NA	NA	NA
Root70|2525	0	NA	NA	NA	NA
Root70|2974	0	NA	NA	NA	NA
Root70|1461	14.2853170478754	-0.21993383421489	0.946316953212028	0.599288841097577	NA
Root70|3606	6.05600341882439	-0.270453934936426	1.03138912024368	0.458637757995424	NA
Root70|574	0.965176673283122	0.214200874024181	1.05060195126547	0.140673124283228	NA
Root70|640	5.35918059744202	-0.392332855618117	1.09588908605578	0.270171788844391	NA
Root70|802	0	NA	NA	NA	NA
Root70|155	1095.10135857707	2.72757585143024	3.01584538931702	NA	NA
Root70|2130	612.622110069667	0.870993887694791	1.27300404498092	0.107915440036466	0.415767237969951
Root70|2292	102.989683583781	-0.566956959471562	0.976788601356808	0.269637867010507	0.614850954363741
Root70|436	9.80002489409573	-0.186011071537441	0.974051083538391	0.623789752021622	NA
Root70|985	1.43487040969475	-0.148440337146819	1.02420483011832	0.783462906413012	NA
Root70|1484	848.124107482263	1.81469915738832	2.58053504185297	0.0176790423174164	0.113373987506529
Root70|2517	5.56954505057118	-0.28727908962112	1.06313937044056	0.317028893474758	NA
Root70|3054	13.871750890846	-0.0219598954800427	0.931739809948162	0.946845536798335	NA
Root70|4284	0.0383899643430172	-0.0505388917172953	1.01462235136952	0.373155766838617	NA
Root70|739	9.95006574932512	-0.049428349917021	0.953463737880212	0.860671267539512	NA
Root70|1122	5.29904888500295	-0.283856357495553	1.06169306018702	0.330579398582852	NA
Root70|1413	0	NA	NA	NA	NA
Root70|159	0	NA	NA	NA	NA
Root70|2163	2.34178782492405	-0.164760621954386	1.02874427108951	0.645890365093699	NA
Root70|2625	0	NA	NA	NA	NA
Root70|2835	3.05735874974485	-0.189139402465264	1.03410519013328	0.554639122770862	NA
Root70|2986	4.78552399455114	0.10824138046137	0.984257306293606	0.707914002763622	NA
Root70|3582	0	NA	NA	NA	NA
Root70|4012	0	NA	NA	NA	NA
Root70|877	0.0597862670706146	-0.0575334380166067	1.01499821199771	0.37315576683853	NA
Root70|3317	0	NA	NA	NA	NA
Root70|2109	8.96617367337146	-0.380108266702153	1.10592586883845	0.172991252414069	NA
Root70|2472	15.9351572174767	-0.0695744034249722	0.891523340994933	0.871362345054322	NA
Root70|2975	0	NA	NA	NA	NA
Root70|4174	491.302285693308	5.05198668311476	2.21858357487283	NA	NA
Root70|4279	6.80255753891638	0.0938190340039943	0.95715933679947	0.798527812141679	NA
Root70|908	47.3864029239538	-0.555757332646076	1.02522379693279	0.264630470487287	0.614585718841971
Root70|4097	17.1630451115054	0.650325067611685	1.36395707629789	NA	NA
Root70|2465	0.717435204847375	-0.124936816596909	1.01978859749283	0.987725701519284	NA
Root70|1370	34.653612152853	0.128250069284898	0.883270945952795	0.786033945599183	0.922453060124661
Root70|1703	860.352471363252	2.70172638592405	2.54834128952812	0.00748926601154571	0.0639510530565262
Root70|1403	8.79024579024214	-0.137849015394315	0.981216231343022	0.519169315140285	NA
Root70|3283	44.9055071004461	-0.646043258808395	1.0835991920499	0.198699461669399	0.576967099820865
Root70|590	22.5665143165447	-0.39279849194498	1.05440059650538	0.270311737481846	0.614850954363741
Root70|1004	0	NA	NA	NA	NA
Root70|2208	1.07615280727106	-0.138638333790217	1.02207693691437	0.867339331073802	NA
Root70|1371	384.412529305816	0.754525400645371	1.5006373043676	0.00243261733291957	0.0271687823474388
Root70|1702	49.2211282206871	0.113859115381482	0.869276019567011	0.814551266734582	0.935385469969016
Root70|1583	14.5393709024064	-0.0756176385155125	0.891869327675639	0.856583346724784	NA
Root70|2222	4.00009884537607	-0.0372315641650278	0.98546588292944	0.919474878090006	NA
Root70|4160	715.833159382625	3.86404846977263	2.80444007319936	NA	NA
Root70|612	1.86820199512461	-0.157345443524158	1.0265178883335	0.708810253622313	NA
Root70|200	64.2215856541697	-0.565936436134927	0.981956086720813	0.268099897685	0.614850954363741
Root70|2868	0	NA	NA	NA	NA
Root70|4328	2.29254935375268	-0.163893593196766	1.02847561296016	0.652498038046232	NA
Root70|888	0	NA	NA	NA	NA
Root70|2552	2.62519024817551	-0.16813310200897	1.02985731443305	0.616333670955467	NA
Root70|2724	1.80432832412181	-0.15647721434933	1.02626586687153	0.717342578274627	NA
Root70|2845	16.9332170031806	-0.299109595570401	0.984993731614577	0.395487671547175	0.70447373009779
Root70|3153	21.4749465825454	-0.959167663992407	1.73719432016309	0.0132015686314765	0.0914039846549146
Root70|3325	0	NA	NA	NA	NA
Root70|4007	9.0912351079867	-0.025533076661841	0.907815509301116	0.9471405268757	NA
Root70|862	3.62688411552561	-0.226385039379593	1.04275115662077	0.469938494857145	NA
Root70|1280	4.97172691796691	-0.102810274495784	0.96167853218945	0.820688297648437	NA
Root70|4270	0	NA	NA	NA	NA
Root70|18	101.908853485318	-0.210377841637958	0.848395591604508	0.662084411618235	0.861998657170943
Root70|2007	475.367295515243	2.77131818420304	2.8186175170122	0.00698724026405212	0.0620117573434626
Root70|2225	2214.61353339788	7.50140101796825	1.80805601239423	9.26425836893376e-07	5.7554205117001e-05
Root70|2559	29.588705213908	-0.0255953950523383	0.859787093868977	0.950173666317613	0.978728108103324
Root70|3208	18.3079521053584	-0.168830051063098	0.916858502522923	0.678317896783911	0.867758030119958
Root70|2952	1238.83507103364	6.09867359119316	1.56684131794735	3.35589649169641e-06	0.000133430444509849
Root70|1755	1208.29215977915	5.18672085072875	2.2708754742857	NA	NA
Root70|2312	7.56149122485417	0.125697043929647	0.965838233058104	0.723930596224594	NA
Root70|2419	69.7582738963566	-0.665416209887882	1.19295125557402	0.124025722058957	0.449932728929207
Root70|2585	3.72742501554573	-0.117474451540821	0.984658074133248	0.800918443472713	NA
Root70|3291	24.6075962681974	0.221833686320817	0.923972232318471	0.622055960098592	0.845267406979863
Root70|3410	5.54059004568098	-0.0958027057219933	0.989459175977017	0.74059159347144	NA
Root70|3585	5.19257148700294	0.0547853017527441	0.973824685072383	0.846615567735899	NA
Root70|1020	17.2732840644591	-0.365334106658194	1.02282275779337	0.333853693441611	0.665499653286456
Root70|1931	0.896794006059219	-0.132516364240327	1.02096266953378	0.921296210269425	NA
Root70|2532	13.7487642967672	-0.519058326040892	1.12300898894897	0.218029972643474	NA
Root70|3043	58.2275448689434	-0.294167862705371	0.894618818556914	0.526220467640745	0.794928791542402
Root70|2500	727.105956781786	1.11710168114771	2.06060557279278	NA	NA
Root70|2817	10.4560173405742	0.0200949755580265	0.931160451108277	0.965543616267568	NA
Root70|465	8.17532084611196	-0.515897248556075	1.1800898224783	0.118935513957146	NA
Root70|4487	1.79247096466865	0.219180271866081	1.05322221052356	0.111513960849713	NA
Root70|2515	0	NA	NA	NA	NA
Root70|2667	9.9290103847514	0.210934923301918	0.966034275040604	0.581910702713099	NA
Root70|28	1228.51620294231	0.909212709633701	1.36682586994869	0.0861561325767112	0.358167704913693
Root70|34	4.99040402890445	-0.272968087184575	1.05775307680372	0.353266392040274	NA
Root70|4100	18.4075860266345	0.88805923254052	1.76749170846232	0.00018108103704254	0.0035998910164057
Root70|3696	12.8029824764353	-0.176010801391998	0.954283638896742	0.598462275114935	NA
Root70|2191	6.09689471373004	-0.421368686078319	1.11929767528946	0.199264637067767	NA
Root70|3573	0	NA	NA	NA	NA
Root70|2584	9.81669700103649	0.0630797412248471	0.934436657630511	0.877228645025489	NA
Root70|719	233.040965112689	2.89109896430799	4.48147444310074	NA	NA
Root70|1082	3.04351857224624	0.0145297848455552	0.987755862886522	0.911061683194989	NA
Root70|1186	7.3167546427648	-0.198560942180052	0.95959012332036	0.64303192682418	NA
Root70|584	15.9190713430052	-0.811030558951167	1.48655004844752	0.0265211658523878	NA
Root70|3952	1.51670620087348	0.217991391824469	1.0526059224674	0.119243327374566	NA
Root70|2971	1.30525878766258	-0.14544992683864	1.02350182981421	0.809440292381781	NA
Root70|3096	1.7027054931015	-0.154224357139405	1.02566672475733	0.734412091807303	NA
Root70|3390	2.03466811017991	-0.160266711868721	1.02736090083829	0.684071808749224	NA
Root70|1169	0	NA	NA	NA	NA
Root70|1293	0.115169893029051	-0.0744259552341325	1.01589922495631	0.525004615116733	NA
Root70|161	0.0656297562043878	-0.0590658070621605	1.01509395321285	0.373155766838525	NA
Root70|1825	2.84977004130108	0.0276565230444724	0.989330551293575	0.865793792224217	NA
Root70|2397	0.0656297562043878	-0.0590658070621605	1.01509395321285	0.373155766838525	NA
Root70|2714	1.34902090627623	0.0516258396713851	0.989410404322971	0.710699336165778	NA
Root70|3109	7.40938583927819	-0.415211127599032	1.1197849192613	0.176823727619215	NA
Root70|3628	12.4281321211417	0.276158250164562	1.01416393289633	0.415697995519357	NA
Root70|3671	0.0656297562043878	-0.0590658070621605	1.01509395321285	0.373155766838525	NA
Root70|4023	0	NA	NA	NA	NA
Root70|4031	0	NA	NA	NA	NA
Root70|4090	0	NA	NA	NA	NA
Root70|1495	39.981462979921	0.272247714817319	0.90986497484733	0.566561523233675	0.81736161697282
Root70|223	68.101970936316	0.306454796813366	0.891781681973798	0.535563084293693	0.795739470535024
Root70|2423	187.511533697596	-0.434566350859981	1.01612948900951	0.310682459126575	0.648778076411377
Root70|3414	11.7715560887978	-0.239706746690836	0.952713932625146	0.509569397556525	NA
Root70|306	9.55576815801354	0.0562137244115199	0.945350083599154	0.886509136055289	NA
Root70|3154	40.9472372724095	-0.416266832343036	0.977498718839864	0.350184468410659	0.677368047089892
Root70|322	17.1116947089248	-0.307662765737589	0.986920765749642	0.384732255198992	0.701217236143654
Root70|4586	4.39975834475508	-0.0713319588855418	0.978826876339514	0.833253881612672	NA
Root70|957	24.9009920958034	-0.122580596680877	0.897482304327325	0.765595577030013	0.918100171269785
Root70|2318	13.8286045446208	-0.223268358343852	0.928307060595809	0.598333653018704	NA
Root70|2380	2.27666674999658	0.0948769082196192	0.996399415616661	0.654181300993611	NA
Root70|2663	22.276375823453	-0.294553404360924	0.972010662742957	0.448390661869407	0.734602623564369
Root70|2685	21.7331652528945	-1.06502274857734	1.86709268496143	0.0240819762298918	0.143878851473268
Root70|1052	13.6347717431547	-0.734685089670001	1.38702390090979	0.0383955076180917	NA
Root70|4058	0.358717602423687	-0.103062936009768	1.01753912321547	0.80845842889746	NA
Root70|3640	3.53539921992628	-0.221530140032739	1.04145541436024	0.481609110780969	NA
Root70|1564	17.0014396931284	-0.0862843357524726	0.903020845091515	0.837583203929849	0.943942975857449
Root70|1645	18.8564634155276	0.188899504975686	0.97611093902817	0.59331842993794	0.832992258980668
Root70|3071	9.72070792378001	0.450115113864341	1.17477554756054	NA	NA
Root70|1515	18.8697854030041	0.0921671523490828	0.909658203381539	0.837577687876871	0.943942975857449
Root70|2664	10.3377064207178	-0.354472293193291	1.03729113767113	0.282334181962128	NA
Root70|3138	0	NA	NA	NA	NA
Root70|625	50.2942593616871	0.272439937083101	0.881683869473501	0.579072779166378	0.827041616384186
Root70|2859	11.2401927109692	-0.196719397305842	0.994638234790906	0.394391542903078	NA
Root70|3333	0	NA	NA	NA	NA
Root70|1105	2.20611811036142	0.220567888256317	1.05392341192824	0.0998874675450272	NA
Root70|769	10.9974223177512	0.169769334678024	0.965901199445456	0.648858191551933	NA
Root70|4063	9.75778783289567	-0.0974986084008932	0.916264956867731	0.814362998987736	NA
Root70|64	8.09546013031753	-0.122964105393128	0.980667246503068	NA	NA
Root70|66	3.77240046421899	-0.0358594149159119	0.978208077158584	0.935986200151226	NA
Root70|1208	2.09251934747151	-0.16098496189733	1.02758130710857	0.67722388161419	NA
Root70|3866	3.28148781021939	-0.174829686131708	1.03223468049525	0.558687135443185	NA
Root70|4251	0	NA	NA	NA	NA
Root70|473	9.75215799398596	0.152769477993311	0.934688373834498	NA	NA
Root70|1450	0	NA	NA	NA	NA
Root70|3986	9.27406064179001	-0.0499768977963497	0.925184733571281	0.89699630376969	NA
Root70|3987	2.5940363755075	-0.09289323772526	0.999047338687143	0.857294300021358	NA
Root70|1633	11.6840344388749	-0.0160444150234386	0.926002071307357	0.96125184616287	NA
Root70|2324	14.4570407170214	0.0155465047637494	0.915456604395477	0.977063349348306	NA
Root70|2880	38.1208700353006	-0.312033920966231	0.928611713558265	0.486679904702196	0.766655824522952
Root70|669	1.30988262802709	0.216867074401854	1.05201540037844	0.126134442598108	NA
Root70|855	26.6246590867602	-0.413020896379198	0.965614245965549	0.362832594304725	0.684355974836615
Root70|1148	12.6050949152099	0.157468534899574	0.940517057086765	0.702792081071836	NA
Root70|1417	9.05469701862865	-0.344424097533898	1.03199902591644	0.392424710011161	NA
Root70|1349	790.890718103761	0.412207787829173	0.972468554004151	0.383284826228141	0.701217236143654
Root70|2805	6.4175045294892	0.11312836653698	0.979410124522194	0.722000866255007	NA
Root70|3214	9.16583430525899	-0.150053790031719	0.982969186115315	0.492119253755209	NA
Root70|3936	14.4541889293873	-0.235308610649927	0.964820291831083	0.495207202546995	NA
Root70|3605	40.2231787365122	-0.0699710636780171	0.857824717804276	0.87444986440461	0.956219103650366
Root70|639	44.1632997741829	-0.5602723180048	1.02147581369356	0.242924132433648	0.608591595060848
Root70|1810	36.6439451762118	0.312050374848549	1.01646035925267	NA	NA
Root70|1868	3.98083775099861	0.143471556962129	0.998277652056189	0.592279676692414	NA
Root70|4447	6.39517167323091	-0.431242748993532	1.12518776845979	0.186933926313407	NA
Root70|4596	0	NA	NA	NA	NA
Root70|3135	37.5851296768588	-0.212196740034026	0.86685057751219	0.654315069633223	0.86021492265972
Root70|3136	2.79052765711274	0.0588943388726406	0.986994430337365	0.777174560666637	NA
Root70|3668	5.55325258512181	-0.293573211312822	1.0651425498654	0.311238655816626	NA
Root70|4313	0	NA	NA	NA	NA
Root70|1092	2.64890753966818	-0.168554974784381	1.0299975738942	0.613153323981404	NA
Root70|2203	31.8714907148724	-0.0713534054091007	0.904249637561026	0.861092019654613	0.955452449569298
Root70|2370	6.58380292964243	-0.00234534860996174	0.961300580259705	0.992764281349584	NA
Root70|2885	341.971735220973	-0.428831904886849	0.898713175628832	0.392543250543664	0.70447373009779
Root70|164	0	NA	NA	NA	NA
Root70|358	6.37820792359273	-0.0764988800668095	0.944048330914702	0.862129855678762	NA
Root70|40	7.62896960858352	0.0903438574773486	0.933751817367426	0.81992513161467	NA
Root70|4050	3.49828053426875	-0.221281786812251	1.04131993188302	0.484107597188003	NA
Root70|4324	4.29401508904589	0.134438110456897	0.978216063710402	0.667009717586997	NA
Root70|950	0.131259512408776	-0.075700215005179	1.01602240106398	0.541296407082515	NA
Root70|3245	323.449059283275	1.00828890745901	1.59116501211969	NA	NA
Root70|694	17.0368296538698	0.21199093455849	0.936649067639234	0.624059583319167	0.846269066601981
Root70|3589	0.918816586861429	-0.133144543487739	1.02107066147079	0.914649786412791	NA
Root70|1013	36.0999590768603	-0.498407425933617	1.02040512925731	0.274846856036025	0.616662812061497
Root70|1440	1.49465667676536	-0.149821570598079	1.0245397374298	0.771733153145868	NA
Root70|2892	23.7434686507546	0.285923921723213	0.954770242404678	0.512293177844417	0.789110813815667
Root70|2915	172.067625076898	0.218592088035559	0.84380820546149	0.664874759518166	0.861998657170943
Root70|2916	2948.23110407131	4.24788508756725	1.74851348829698	0.000511611759572208	0.00807209665102817
Root70|1340	14.9966168176061	-0.0826599517662587	0.92507748440526	0.823238567558064	NA
Root70|4515	6.6902371732577	-0.445269706970829	1.13345875780728	0.173235429011252	NA
Root70|562	0	NA	NA	NA	NA
Root70|4357	0	NA	NA	NA	NA
Root70|752	85.1037552409872	0.192776739471281	0.88137821152702	0.687215950182559	0.870181725454094
Root70|2375	103.927368433754	-0.372726840243258	0.917665925005049	0.430737790169286	0.72609328870366
Root70|3656	58.5423034542331	-0.440305279573981	0.926188545063274	0.375058755359816	0.697698955922335
Root70|1146	0	NA	NA	NA	NA
Root70|1367	24.8457071897645	-0.14640902491648	0.889257443252646	0.745273895934983	0.910076477345668
Root70|2556	0	NA	NA	NA	NA
Root70|2842	0.418503869494302	-0.107682265707466	1.01789381632503	0.85296919332463	NA
Root70|3680	0	NA	NA	NA	NA
Root70|4053	5.99548616236222	-0.0563031420495264	0.963799097363717	0.730785024783196	NA
Root70|113	1.72352977371986	0.21890250403702	1.05308036482812	0.113314804448286	NA
Root70|943	1.03411786423192	0.214843676571047	1.05094423974164	0.137377622506545	NA
Root70|1060	1.67401547797721	-0.153605849539068	1.02550438223217	0.739444419888113	NA
Root70|1573	2.6908200043799	-0.168772920130384	1.03008657850197	0.609827306691244	NA
Root70|3728	3.58911105401589	-0.225918040397178	1.04255486514447	0.472789182763638	NA
Root70|2861	4.61587864094236	0.029009733532193	0.973952126397433	0.900012289035072	NA
Root70|927	0	NA	NA	NA	NA
Root70|1652	3.24023597459334	0.246015175274476	1.06302900337672	0.0676283791633117	NA
Root70|2087	289.979823688778	0.77081811996078	1.22942695431313	0.126127848844047	0.452648234585932
Root70|1299	14.1807558269449	-0.162480929556747	0.969241655071617	0.601554322362204	NA
Root70|2068	0.0383899643430172	-0.0505388917172953	1.01462235136952	0.373155766838617	NA
Root70|3831	38.4735234113352	-0.114190773901815	0.858365718060217	0.804415516151222	0.932501226787269
Root70|2117	12.2207131911865	0.120986696076073	0.950115148848407	NA	NA
Root70|2670	0	NA	NA	NA	NA
Root70|2105	20.2179063478747	-0.101675119822398	0.882139391498213	0.814933417498157	0.935385469969016
Root70|173	2.6451218013893	-0.181317603023296	1.03188346568592	0.596609595614527	NA
Root70|375	169.697282307064	-0.605456126509786	0.990111706097511	0.24606591881342	0.608591595060848
Root70|1297	0	NA	NA	NA	NA
Root70|2200	2.61976525605419	0.2216095027321	1.0544423274819	0.0906626559841605	NA
Root70|2821	14.6549321246797	0.291631830553263	0.989797950347781	0.459082737646338	NA
Root70|2995	5.94421977997243	0.0394237147739698	0.942192223986802	0.90881766188845	NA
Root70|867	3.96288728827598	-0.225688345053044	1.0433204923809	0.452550615010883	NA
Root70|1006	20.2023439923873	-0.476498268995931	1.09775915055585	0.236382032356195	0.607141447447179
Root70|871	6.90341404547006	0.035932432206839	0.952427050792156	0.920485305963626	NA
Root70|1152	3.30917716554213	0.249579643156236	1.06435477668255	0.0651027072393396	NA
Root70|1563	32.0977019657164	0.172738541463381	0.891025829592377	0.714829957389154	0.888116239256232
Root70|3407	5.69035587703875	0.263948245158714	1.04197477401232	0.317696208532747	NA
Root70|3576	7.74708472628415	0.264564223127354	0.984764644282162	0.498164096335902	NA
Root70|3812	4.68800098451802	0.31255324155788	1.09125474645053	0.0315958755376594	NA
Root70|4072	0	NA	NA	NA	NA
Root70|4602	48.8429531477927	-0.809142352069168	1.18301883385628	0.1265957839184	0.452648234585932
Root70|2293	35.6660760380335	-0.914441695219797	1.45031968611385	0.080070140824829	0.340127008461026
Root70|4061	17.6091987792843	-0.159624189203864	0.928862681662358	0.697688985573391	0.875634913712059
Root70|1693	1227.79349823929	0.233342616243973	0.848560493569763	0.645938071385284	0.854879840004302
Root70|4481	908.164066210026	0.494820269634393	1.00920170413955	0.304651017906435	0.641675940642264
Root70|2223	1.61422921090659	-0.152376800046725	1.02518432575433	0.749759865472126	NA
Root70|3871	2.91925511513215	0.05906938039808	0.986056863556415	0.782737599722805	NA
Root70|1395	1.9904772807316	-0.159395947442792	1.027108532484	0.69101701547154	NA
Root70|1414	1.93035334656624	0.219702409521541	1.0534855514083	0.107449418490305	NA
Root70|1743	3.59858863749719	-0.0229879754566463	0.979880751366565	0.972306884109733	NA
Root70|2108	3.93344232586012	-0.0350375985087354	0.985174404935354	0.927561195311977	NA
Root70|2110	13.576221883773	-0.261447652880884	0.987275527767477	0.476491348474284	NA
Root70|2116	21.9526343425279	-0.997420140639383	1.81067815279366	0.011945981571475	0.0868241488966285
Root70|2468	7.03269112120036	-0.38017296530922	1.05664114394404	0.352827528295781	NA
Root70|1894	109.498769045103	0.0722523338173129	0.842848036672843	0.888851417486483	0.959255452922129
Root70|3797	5.16727788641517	0.38603308119952	1.12577838629347	0.035582264607807	NA
Root70|3804	1.30988262802709	0.216867074401854	1.05201540037844	0.126134442598108	NA
Root70|3805	5.86000123064753	0.354361560465502	1.11289653199553	NA	NA
Root70|1863	278.549724199423	3.89857348081964	2.51951864328807	0.00227157815375019	0.0264463278637292
Root70|2981	3.13785366695733	-0.205368812311856	1.0372397588859	0.527675555062367	NA
Root70|4086	26.5725653007061	-0.433778501707598	1.03048287596552	0.26735262580261	0.614850954363741
Root70|55	3.90320924397672	-0.237419676350162	1.04591494626199	0.441506441873445	NA
Root70|668	4.24482496201364	-0.194206883784571	1.03730219279782	NA	NA
Root70|2819	9.73926910185325	-0.159086901476098	0.956572310441097	0.68150172555678	NA
Root70|389	27.0298754868436	-0.595661614258208	1.11468259559248	0.151780603348129	0.494655474518166
Root70|1571	14.1397772820486	-0.332460038742428	1.02641601740321	0.219162986020046	NA
Root70|2726	0	NA	NA	NA	NA
Root70|3335	1.86141215561745	0.219447817083316	1.05335746424397	0.109567623707216	NA
Root70|3882	11.8153400252242	-0.286859598468276	1.00612955933364	0.278504083171862	NA
Root70|3944	4.67594797773514	-0.266151021989763	1.055125933362	0.372787352692648	NA
Root70|4396	0	NA	NA	NA	NA
Root70|1159	0	NA	NA	NA	NA
Root70|2618	124.17965732826	-0.530126956063661	1.07518319587421	0.222708645492083	0.595547560289643
Root70|225	0.80618925120336	-0.129252745741575	1.02041363463899	0.95066144789624	NA
Root70|4513	117.299268906773	-0.379014906691789	0.904298725355068	0.43281868402524	0.72672596608292
Root70|101	12.6539460316646	0.155384316180128	0.942433374112661	0.700342332981213	NA
Root70|3266	0	NA	NA	NA	NA
Root70|4372	7.7798213342968	0.214932560709114	1.00976006936688	NA	NA
Root70|2377	10.2198917515802	-0.582954868763329	1.2344263429809	0.0795886091050404	NA
Root70|3939	4.92628584252773	-0.271078289166335	1.05706118271987	0.357719278526516	NA
Root70|4491	17.6305057228253	-0.204399652126791	0.927447624098064	0.637740664516796	0.853315745359328
Root70|495	0.119572534141229	-0.0738153288976398	1.01590825532104	0.522656932264338	NA
Root70|115	3.42916940463028	-0.0343350182527498	0.981333792225436	0.976150337512198	NA
Root70|2011	10.558931724588	-0.347230646011243	0.994447010179063	0.410683939693206	NA
Root70|4241	4.73523191663604	-0.129425083617582	0.995106835733294	NA	NA
Root70|289	4.02399168229232	-0.242668017554788	1.04747890712684	0.428875157298114	NA
Root70|4099	2.61976525605419	0.2216095027321	1.0544423274819	0.0906626559841605	NA
Root70|1061	1.61422921090659	-0.152376800046725	1.02518432575433	0.749759865472126	NA
Root70|3116	400.496696877856	0.839925858145555	1.43229385722159	NA	NA
Root70|1077	4.79956298162172	-0.0939304491777309	0.95997005435208	0.841344016696358	NA
Root70|1774	37.2920922437401	-0.249343240391766	0.880527356465488	0.59970095135589	0.835909986186029
Root70|576	2.54620022474088	0.0176552495919241	0.985145016071957	0.870456887498066	NA
Root70|808	68.9629930051936	-0.609969826565844	1.01825924513965	0.236374884851656	0.607141447447179
Root70|2286	8.87070114352594	0.488287199222913	1.19553740793134	NA	NA
Root70|3343	23.4568524779979	0.39685686502297	1.07540537189659	0.241267355315038	0.608591595060848
Root70|3903	15.3044319288346	0.60405599435626	1.28066155483069	NA	NA
Root70|2588	26.5212808400109	0.446386678253369	1.04313341094316	NA	NA
Root70|1315	13.1261962895528	-0.255498072137718	0.946986696887181	0.517639327735276	NA
Root70|1479	23.8963782774278	0.0601626460554806	0.903974647812038	0.895562434921264	0.959255452922129
Root70|2135	532.092017881955	0.973388156907614	1.79426978513666	0.0163541175421626	0.10664086698125
Root70|3276	0	NA	NA	NA	NA
Root70|4102	25.0761214138884	0.146315098706966	0.887000048991457	0.757253478515085	0.917705404658339
Root70|4286	16.5763509343347	-0.411188225312033	1.05927384464114	0.151069238437321	0.493956654627292
Root70|947	0	NA	NA	NA	NA
Root70|3915	22.2718948371491	-0.409077682014458	1.0332955105999	0.260667035626132	0.614585718841971
Root70|3916	33.0552287195912	0.351357480116776	1.00495541548266	0.385881114859737	0.701217236143654
Root70|105	414.483772835867	2.90195764478355	2.51662257016748	0.0060119239446966	0.0553319666761891
Root70|4371	905.237418326408	7.36726737014441	2.21676427412578	1.68546620449121e-05	0.000523547939770083
Root70|3033	2.0327330804009	-0.160063638659815	1.02730581713369	0.685194830484762	NA
Root70|3034	6.07266046794301	-0.141595639341813	0.953815503162249	0.744747404495835	NA
Root70|2294	34.5033959528228	-0.703474379286651	1.12289854694921	0.161710259088225	0.507066238276643
Root70|2372	0.422289607773189	-0.10861699214482	1.0179506340293	0.8598234628915	NA
Root70|2600	9.52924858228069	0.0264270349134444	0.918126213012514	0.955179737613548	NA
Root70|2946	3.8575536650146	-0.289998719232828	1.06008714229299	0.385643331560135	NA
Root70|3748	264.046540896983	1.46986748537324	2.26069695613811	0.0244621852079787	0.144734595813874
Root70|3941	1.1912699159122	-0.0783659182308772	0.999031119253193	0.997844500577121	NA
Root70|3257	10.2433270826265	-0.395152842917952	1.11527778603483	0.148755663805007	NA
Root70|3807	0	NA	NA	NA	NA
Root70|681	35.1322061696411	-0.414589271084509	1.02673282824068	0.290971966993347	0.622278373377217
Root70|1263	91.9655572257808	0.0308796269211852	0.85517594857316	NA	NA
Root70|620	23.2182725816968	-0.0303112241988639	0.881312457787002	0.940446690568407	0.976490442079748
Root70|3326	0	NA	NA	NA	NA
Root70|182	5.90708997721471	-0.018127260878505	0.980100648825296	0.829802599979031	NA
Root70|2365	0	NA	NA	NA	NA
Root70|2939	9.07215489777646	-0.0460927867832878	0.946533271367527	0.896347404854704	NA
Root70|3674	15.6588710858697	-0.25283968832276	0.975475404781211	0.513063305640263	NA
Root70|4618	3.24807471233058	0.280713011432974	1.07080305643362	0.12191586588631	NA
Root70|1217	4.24024975737762	0.0885829269774609	0.968648491384928	0.768517160460318	NA
Root70|4200	3.46514819594375	0.0937407145937987	0.98769412835711	0.711367885417554	NA
Root70|4326	1.49465667676536	-0.149821570598079	1.0245397374298	0.771733153145868	NA
Root70|795	89.368614228511	-0.530181084845822	0.970173925475074	0.288216785279585	0.622278373377217
Root70|2691	592.179678182706	12.2917187836336	2.55417757470279	NA	NA
Root70|623	0	NA	NA	NA	NA
Root70|1476	4.30319850678662	-0.252704230305894	1.05064463420144	0.403949448506296	NA
Root70|423	7.86454819554506	0.26786640450674	1.00906192765785	0.440627706899182	NA
Root70|3217	37.171437226136	-0.0518840467008641	0.860798845284655	0.905636105862883	0.963814014162425
Root70|3252	37.0424780427194	0.123357929161325	0.907265418620774	NA	NA
Root70|650	791.33283749785	8.00403420938929	2.50005218341473	NA	NA
Root70|2363	563.965974790526	1.01292712926432	1.53906595335823	0.0589771491591654	0.270922644093006
Root70|2147	5.78690186633453	-0.0892279472451814	0.964697387784539	0.826927408722466	NA
Root70|3750	12.8395387747079	0.0997095861555264	0.932550838268946	0.807251528998428	NA
Root70|3964	0	NA	NA	NA	NA
Root70|4013	1.95788818149388	-0.159055526159692	1.02700311294067	0.694663023714063	NA
Root70|3863	1.7741611169123	0.1892621349575	1.03480065463188	0.275607453385856	NA
Root70|52	0	NA	NA	NA	NA
Root70|1434	0	NA	NA	NA	NA
Root70|1435	3.88052631123484	-0.0316237894021147	0.985441888061661	0.937278866488914	NA
Root70|1821	21.1713804103175	-0.273593531817483	0.946595121159709	0.532958317308621	0.795582416355665
Root70|4034	2.42830097956235	-0.165687067630854	1.02905011355862	0.637073076898564	NA
Root70|2093	22.6491636748584	0.3274822968649	0.921004197564479	0.49683475734884	0.77649960503891
Root70|3424	0	NA	NA	NA	NA
Root70|4113	0.256675535683778	-0.0932638670100214	1.01693102119767	0.713337803562526	NA
Root70|4342	0	NA	NA	NA	NA
Root70|4448	10.2136151469755	-0.141759464487688	0.917217867572847	0.740243770117336	NA
Root70|2897	554.450267265806	0.663080794548929	1.37490593540319	NA	NA
Root70|2898	19.8637066678895	-0.196833810197955	0.930907554482584	0.643468835284746	0.854879840004302
Root70|2899	69.3749078548163	0.276411877348897	0.930064963555589	0.546114813570687	0.803161479447669
Root70|3240	988.490189920912	2.1086524612069	2.7335184467285	NA	NA
Root70|984	4.20159253185513	0.0765329950871966	0.980187004495141	0.776181264581148	NA
Root70|2236	0	NA	NA	NA	NA
Root70|3059	6.27253255032797	-0.195719480828843	0.985534257032097	0.547762134797226	NA
Root70|1103	0	NA	NA	NA	NA
Root70|1034	625.870523861004	11.7674131579387	2.32073520456839	NA	NA
Root70|700	4.85061699843241	-0.354083030563767	1.08537965062686	0.282702047189579	NA
Root70|3712	3.14049507185835	-0.204736533300398	1.03713842181229	0.528096604221507	NA
Root70|1086	0	NA	NA	NA	NA
Root70|293	18.8019370568401	-0.17821690851533	0.908651047413892	0.686486262632398	0.870181725454094
Root70|641	0	NA	NA	NA	NA
Root70|860	2.22556822181541	-0.162925260396094	1.02817429168909	0.660599989557365	NA
Root70|3631	4.81181333962749	0.253716722325948	1.0404207474154	0.324335660499106	NA
Root70|457	15.9623142713138	0.0257408361503575	0.93485795534095	0.950101745020608	NA
Root70|1420	0	NA	NA	NA	NA
Root70|1485	29.4361541974646	0.105164318610803	0.863248967317047	0.827127443416383	0.941963596391267
Root70|77	0	NA	NA	NA	NA
Root70|1168	2.10015219854041	-0.161055396415147	1.0276038775076	0.676452413817235	NA
Root70|1292	0	NA	NA	NA	NA
Root70|163	1.79247096466865	0.219180271866081	1.05322221052356	0.111513960849713	NA
Root70|2398	7.64185969271773	-0.242562198443558	1.0058559131952	0.521866317028489	NA
Root70|2716	7.10271863698718	-0.458238228109067	1.1417988870958	0.159131501763398	NA
Root70|3667	1.67401547797721	-0.153605849539068	1.02550438223217	0.739444419888113	NA
Root70|4025	9.02923792665183	-0.223910016037058	0.994653934769963	0.545637653655412	NA
Root70|4089	2.89553001984937	0.227539082348108	1.05648646937181	0.0823249935371306	NA
Root70|1044	4.38710998623839	-0.0262772395489709	0.967891317332531	0.974684269122061	NA
Root70|581	2.49534768229612	-0.166658178497937	1.02936814926581	0.628928413499076	NA
Root70|233	9.01342431836248	-0.234543352823567	1.00929304397027	0.433459748579793	NA
Root70|2349	0.767799286860343	-0.127627832338148	1.0201638155633	0.96507986890507	NA
Root70|1411	97.843151756228	0.385658156323558	0.934764045640585	NA	NA
Root70|3131	54.1358949381506	-0.117703220556875	0.890682623837289	0.785894719476586	0.922453060124661
Root70|2554	4.06753026597887	0.286094743023675	1.07914036151195	0.0437643396057255	NA
Root70|3422	27.3868637058382	-0.447085732187897	0.980523931595325	0.337411000613578	0.66677243461212
Root70|4562	3.52003469820482	-0.286246434512458	1.05796364408834	0.408640456998906	NA
Root70|85	345.606141385845	0.949992841375549	1.5696279346254	NA	NA
Root70|86	116.952100948537	-0.493547446148829	0.927789922400946	0.334088860150847	0.665499653286456
Root70|2192	1.05059906404958	0.0407387042030171	0.98876733137295	0.707074429818332	NA
Root70|3574	4.39417773538976	0.0625353781706193	0.982042055577552	0.919735436523121	NA
Root70|610	8.80987279438319	-0.28918506618973	1.01411687010771	0.370163711647733	NA
Root70|951	16.9551631737591	0.155959172569117	0.902682588693451	0.732365384759683	0.900954446102877
Root70|582	33.3385473018335	-1.45658904601256	3.66577160023219	0.00398479153236105	0.0393688462955236
Root70|4293	0	NA	NA	NA	NA
Root70|291	18.6170547923823	-0.656962030930191	1.18571200985844	0.13370014978066	0.463059055337894
Root70|3633	16.5567648403321	0.35467884513654	1.05445802759199	0.288998175393398	0.622278373377217
Root70|1734	8.64467800442434	0.00263255628538728	0.935564511610983	0.999680769174836	NA
Root70|2677	53.5797574147644	0.00356344481596892	0.843805822029279	0.998500686587344	0.998500686587344
Root70|1067	0.413647145692766	0.203819787740078	1.04506941399027	0.179972231956094	NA
Root70|1892	9.24564677678806	-0.196598422732285	0.982182952514953	0.417417269642473	NA
Root70|4045	0	NA	NA	NA	NA
Root70|3827	15.9578588595264	-0.18277680329148	0.949551559382528	0.639501361024394	NA
Root70|4229	20.6609838810528	0.461835629032426	1.05620585460202	NA	NA
Root70|1184	288.928775856395	1.15970158944854	1.8986741231034	0.0316556364124141	0.173843660739998
Root70|2328	5.55471733463563	-0.289129783172016	1.06370024113986	0.31567146083963	NA
Root70|2461	28.5598133765357	-0.190004043870536	0.882229037710215	0.671654477585213	0.86479864082863
Root70|2745	27.227498537867	-0.0854272603403878	0.881998893660538	0.839650994152634	0.945201685376804
Root70|2746	11.1955268363342	-0.382304646120403	1.04994301022765	0.249109886508984	NA
Root70|1356	16.7624061736288	-0.0266685912013213	0.888194302327604	0.94653492027031	0.977004891743186
Root70|989	0	NA	NA	NA	NA
Root70|1210	1.55444294383598	-0.151094724646687	1.02485809560925	0.760511459367847	NA
Root70|1475	31.4447861452376	-0.597943553844924	1.04913586934417	0.223298094422309	0.595547560289643
Root70|3828	40.0695215456257	-0.693843488399894	1.23491489307831	0.0851420262446887	0.357093561549454
Root70|547	0	NA	NA	NA	NA
Root70|1804	136.73287177125	0.00814254306227374	0.854722472852535	0.995942917971231	0.996945881634848
Root70|3825	6.77302085952963	-0.0651168744616119	0.956650332292431	0.872468108277057	NA
Root70|4385	826.267176387602	1.7411041003548	2.36011159873315	0.0203712845071973	0.127352558491536
Root70|46	5.50282891728097	0.457164090700593	1.16616776078135	0.048523906652635	NA
Root70|261	107.487357777388	-0.795366385243653	1.33024211897328	0.0782075724883162	0.335078995919769
Root70|4300	0	NA	NA	NA	NA
Root70|4532	882.026151908633	-0.0839207467264328	0.845795096488872	0.848587363659823	0.948046224398752
Root70|1498	301.140844434089	3.79957140584269	2.39402802773704	NA	NA
Root70|2948	7.90660338616072	0.046929660691862	0.924910238308941	0.914127200139685	NA
Root70|3147	5.24445431851826	0.148136171605924	0.965944151303615	0.667565184526728	NA
Root70|3597	3.78055734667861	-0.228723746179	1.04360368720662	0.458683103526938	NA
Root70|4598	89.0304684890328	0.433128711822593	1.14972075506076	0.0525948060376697	0.255020669275335
Root70|690	5928.13623724083	5.22350680000322	1.58204542946859	3.41954768655122e-05	0.000871546256521003
Root70|2138	3.32551760577704	0.0511861796187892	0.974450575299976	0.82636769181303	NA
Root70|2767	15.4435441048032	-0.443564448348206	1.11861965536322	0.197703181388804	NA
Root70|2853	22.7393181810085	0.0256432805299069	0.865450319229555	0.961845511282846	0.980764930101887
Root70|3757	3.04014351952353	-0.201723788298959	1.03632210174963	0.539213744296771	NA
Root70|624	807.024668720146	3.99514494485073	2.68731126328933	0.00228811287352185	0.0264463278637292
Root70|1538	12.4302023863169	0.263116216637866	0.998481519693377	0.467872100347158	NA
Root70|4388	511.35500055249	1.08291660234949	1.47900662095701	0.0655854139649367	0.29234036538631
Root70|949	0	NA	NA	NA	NA
Root70|3280	2.16128984134391	-0.162001959152322	1.02788963231905	0.668521122593025	NA
Root70|603	0	NA	NA	NA	NA
Root70|616	5.98872868866693	0.422162800391927	1.14945396866233	NA	NA
Root70|1009	0	NA	NA	NA	NA
Root70|1593	22.4024055829718	0.478794040007692	1.1151252512377	0.189114379845127	0.554512370401345
Root70|1900	65.2342118283134	0.143542459234802	0.8768857226336	0.766015378601632	0.918100171269785
Root70|4367	0.0689411909487944	0.152770738300045	1.02435294647319	0.236679925472287	NA
Root70|1138	16.1630629848259	0.0514070735270997	0.924868940192941	0.905516436856544	NA
Root70|1139	16.2480135835153	0.131936068571404	0.921855138092018	NA	NA
Root70|627	435.817750142318	0.984388800851223	1.82162371013353	0.0149661667890921	0.0998414079755539
Root70|1232	558.10785596498	4.59163841239794	2.36989926851726	NA	NA
Root70|1439	21.4568127575195	-0.474877718090098	1.02279058558604	0.287219391732986	0.622278373377217
Root70|4252	0	NA	NA	NA	NA
Root70|608	6.13074537500473	-0.201742802067603	0.969461036077124	0.642948771060071	NA
Root70|3943	0	NA	NA	NA	NA
Root70|757	8.51120853508394	-0.178343290774148	0.976423659725237	0.454947876098062	NA
Root70|952	401.531486017505	2.95356138723491	3.60685062103794	NA	NA
Root70|1516	19.6698956640328	-0.286203152365383	0.949658983202251	0.50266334392145	0.784375767437868
Root70|468	10.2884032691168	0.291915592398459	0.99569563749744	0.444187717133681	NA
Root70|2154	11.8498901389992	-0.395979387812423	1.0310054178482	0.35528292774023	NA
Root70|4380	709.55080884436	3.73471022189692	3.30445301649105	NA	NA
Root70|2301	42.7008676857851	0.605812274106227	1.08435053575324	0.216652005358728	0.594538154914358
Root70|2302	0	NA	NA	NA	NA
Root70|2303	0	NA	NA	NA	NA
Root70|4056	19.1401327604345	-0.00104881665239975	0.895522430190719	0.991676042929414	0.995682814820038
Root70|4057	0.689411909487944	0.210703285666347	1.04872592259251	0.156673097774362	NA
Root70|4271	0	NA	NA	NA	NA
Root70|1134	34.236436056289	-0.919060879173347	1.35634741301568	0.0916121170653036	0.367187275656902
Root70|3250	8.29304393296333	0.0223363435272459	0.966384705656679	0.95648286942808	NA
Root70|3604	8.92205538114385	-0.0179992754554406	0.923043290569557	0.959166224570299	NA
Root70|1752	18.640391940588	0.0847929969714827	0.906858656019374	NA	NA
Root70|2436	987.474005569937	5.76504850586859	2.06585435813435	0.000118589930937625	0.00250805087982977
Root70|4471	835.214893916402	4.38061023636131	3.50019032345731	NA	NA
Root70|785	6.8679889562657	-0.172017282140605	0.992658390356812	0.570326595537374	NA
Root70|1096	7.11719968760641	0.305184390859782	1.0406132564154	0.329891158137757	NA
Root70|1311	4.27303765268431	0.39550344100118	1.12286342331486	0.0882662857919513	NA
Root70|1639	1.61287783517371	-0.15232331102052	1.02517134679457	0.750122370464141	NA
Root70|644	1.61350411324832	-0.152306710589281	1.02516801062792	0.7501594076398	NA
Root70|1416	0.179358801211844	-0.0839164849393	1.01643910785635	0.62012660642119	NA
Root70|3022	6.11801467041123	0.229254529094891	1.02169625097609	0.419757899405474	NA
Root70|3965	7.65530113248786	0.120625417134568	0.960257762245478	0.742224947629054	NA
Root70|4307	0	NA	NA	NA	NA
Root70|747	1.19008889463353	-0.14245639268711	1.02284422571623	0.836232423573038	NA
Root70|376	317.850222785599	-1.06784378787351	1.25709773668606	0.0793635553714293	0.338572420769102
Root70|626	57.3113189300677	0.0440106100982828	0.838053223063761	0.934404992882841	0.974164702336498
Root70|1638	0	NA	NA	NA	NA
Root70|643	1.79247096466865	0.219180271866081	1.05322221052356	0.111513960849713	NA
Root70|1996	2.27174786656581	0.217489128167792	1.04811474666037	0.151077465949877	NA
Root70|312	1.80432832412181	-0.15647721434933	1.02626586687153	0.717342578274627	NA
Root70|408	0	NA	NA	NA	NA
Root70|718	9.67132722325528	0.640372768867849	1.33290601588603	0.0148218801938998	NA
Root70|362	1820.82611012767	0.60440993820418	1.01776650896223	0.248090882953333	0.608591595060848
Root70|2128	393.341095834551	2.85736140024359	3.21538360107635	NA	NA
Root70|2366	516.751462743506	3.11981189324728	3.85768352091611	NA	NA
Root70|4425	6.56004599480602	-0.0623888337005926	0.956706989328147	0.879116332790519	NA
Root70|1724	31.4203602443115	-0.322328878950885	0.911749398839755	0.488937750342742	0.768993866836528
Root70|2558	0	NA	NA	NA	NA
Root70|3088	13.907420771783	-0.412667980538712	1.03334016506825	0.340804280739929	NA
Root70|3963	0	NA	NA	NA	NA
Root70|3981	1.64074390510969	-0.152867431844358	1.02531312922213	0.745433426978668	NA
Root70|517	14.3542097645118	-0.225842834719324	0.964368368868016	0.509242333452978	NA
Root70|2648	100.688425596449	-0.638810287118806	1.17046457373453	0.139900045343992	0.474609710143098
Root70|654	4.81084081138675	-0.184635483048083	1.01818455077469	0.587756667636181	NA
Root70|711	143.381871959385	-0.482861246330458	1.04865806651676	0.257357113940688	0.613510650284521
Root70|1187	8.21627684650182	0.0715542284220892	0.949629146194585	0.851609953553858	NA
Root70|2195	34.3444735738879	-0.547751719570931	1.08136927216769	0.202117600697618	0.580649985819169
Root70|702	391.726250401015	1.58982767991728	2.44250022896195	0.0213632617305998	0.131080754075409
Root70|2218	15.3061686910716	-0.644245255485705	1.22548751124626	0.138055267981039	NA
Root70|2849	15.9998655379484	0.120906172004958	0.935669690197866	0.770026560723436	NA
Root70|1235	4.13807890561403	0.199136564741869	1.01795458562774	0.447538902815975	NA
Root70|1855	1.61237850240672	-0.152563393492767	1.02522541433947	0.748967971626353	NA
Root70|3404	5.81969614147982	0.237315622002406	0.996775700742822	0.498116315099623	NA
Root70|3020	1030.65807926022	0.438239697553994	0.893305709810009	0.403352108736199	0.712134984163023
Root70|2786	27.3443031394023	0.107347947823947	0.914147746659343	0.805853675865456	0.932501226787269
Root70|129	30.9930266130222	-0.413555596612807	1.04688106428869	0.253854334753209	0.611788278300491
Root70|1438	2.61976525605419	0.2216095027321	1.0544423274819	0.0906626559841605	NA
Root70|1542	6.80312837982253	0.19580226406863	1.00437185266124	0.514763268667737	NA
Root70|1875	2.49393073576674	-0.166472352093233	1.02931099445422	0.629945592088534	NA
Root70|1889	196.394126372775	-0.299601622418069	0.863304805673112	0.540687427237838	0.799085943022386
Root70|3698	0	NA	NA	NA	NA
Root70|832	16.8782757046011	-0.103304221134801	0.893033696660437	0.813588758862742	0.935385469969016
Root70|2977	1.49465667676536	-0.149821570598079	1.0245397374298	0.771733153145868	NA
Root70|817	3.57590313067936	-0.224840671438003	1.04228923274162	0.474850927591627	NA
Root70|2171	8.06991378278778	0.184002538819957	0.983363740443445	0.589775032802064	NA
Root70|2883	35.4348025079427	-0.278157235603026	0.939455898058052	0.530097024030752	0.795582416355665
Root70|2884	134.728803459854	-0.547531298563331	0.965308828437903	0.28082222964907	0.618539893494311
Root70|879	7.53004136023254	-0.464563642349226	1.14666393056972	0.149119442731482	NA
Root70|691	2989.43983643021	5.63485202557223	1.55968697500684	1.07604561531291e-05	0.000356529780540345
Root70|1050	72.2305062669144	0.402793114089063	1.00287883266658	0.359428514499689	0.683306119345601
Root70|2713	1.68915843109275	-0.154124561065282	1.02563495532601	0.735835421997547	NA
Root70|2719	0	NA	NA	NA	NA
Root70|1147	7.34823538333471	-0.228055482151672	0.984106722468106	0.575703521305651	NA
Root70|1368	23.6681921316412	-0.35330847456512	0.947929814808833	0.44310784861797	0.73408200254377
Root70|2555	3.68732166317196	0.00210957494149397	0.978017547393035	0.947370306503421	NA
Root70|3555	20.4994028777897	-0.274570776755851	0.931085369484697	0.528202907166864	0.795582416355665
Root70|3781	3.08676824107554	-0.139935301179768	0.99773018301468	0.762215976960042	NA
Root70|4019	2.38141159493365	-0.170288362181588	1.02958244434639	0.635065821335893	NA
Root70|826	643.312469643475	4.65552574626851	3.2465025403403	NA	NA
Root70|841	587.315002956692	0.494385886081866	1.20691665406056	NA	NA
Root70|1607	64.8441040644879	0.0253811964260156	0.84717288409843	0.964056322311754	0.980764930101887
Root70|1047	35.005162045573	0.0699649625794106	0.863143069118552	0.888463160043367	0.959255452922129
Root70|4052	5.21543114080923	-0.0632940776081263	0.961910979996648	0.887758408957397	NA
Root70|4345	6.15611607723716	-0.425585885037133	1.12158411046361	0.195429888462052	NA
Root70|339	8.84417535479403	-0.305368869432827	1.01688610206874	0.351327948909911	NA
Root70|357	1.19008889463353	-0.14245639268711	1.02284422571623	0.836232423573038	NA
Root70|1385	0	NA	NA	NA	NA
Root70|3031	574.961158178547	2.88079122762535	2.83783789009961	NA	NA
Root70|125	3.37831686218551	-0.175805809595626	1.03259763741681	NA	NA
Root70|2687	1.90250455553544	-0.158142210160137	1.02673850070961	0.702630963889414	NA
Root70|4054	411.006860503977	0.847082958486931	1.59875718767748	NA	NA
Root70|1719	17.0219895998584	-0.460710316872043	1.02497096724921	0.308663755837524	0.646759524873515
Root70|4553	14.1357963769016	-0.180992771095648	0.927495964409652	0.672174101157174	NA
Root70|74	479.537271834438	1.42781314892738	2.13637075439167	NA	NA
Root70|1624	2.98931335353073	-0.172055443874479	1.03122550566332	0.582307657768187	NA
Root70|2142	0.275764763795178	0.196540389482851	1.04135553670711	0.196763408918213	NA
Root70|3439	27.7144245225287	-0.187477422673797	0.964929527826918	0.58741587642579	0.827041616384186
Root70|4188	86.3830238327429	-0.492483194603156	1.05287804865835	0.247671891542576	0.608591595060848
Root70|714	6.24298039151771	0.189482881919402	0.983092425130673	0.586222326399816	NA
Root70|1643	1.55509616521649	0.207071278013613	1.04548311453101	0.187275382504581	NA
Root70|1644	4.48117741167164	0.30430887344122	1.0873496245218	0.0350497118417336	NA
Root70|3069	16.5786029085678	0.229108251300013	0.961835005720343	0.567743776717924	0.817880165300893
Root70|3070	1163.81976486814	9.6535719447635	2.01337973767223	3.60359667713843e-08	5.969958495126e-06
Root70|1167	1.24696536788337	-0.143633771601488	1.02310974984074	0.824551154861967	NA
Root70|239	3.28061186576128	-0.267561338945214	1.05194335153476	0.444027101417012	NA
Root70|1173	4.01866919161673	0.368127038208055	1.10536818873447	0.112675058156634	NA
Root70|1658	14.1603335930178	-0.090775111484454	0.920740539289197	0.818080199204419	NA
Root70|4064	2.727096411346	0.25719408774859	1.06397061703354	0.114768497123694	NA
Root70|1178	10.283426291577	0.0601040876114132	0.932748486424702	0.884095885677928	NA
Root70|1190	0.827294291385533	0.212671083082241	1.04978486339348	0.148030113387394	NA
Root70|3823	0	NA	NA	NA	NA
Root70|661	4.38711192582818	-0.256728580225691	1.05191100015813	0.395481167292194	NA
Root70|2957	647.578683191893	5.38355099272933	3.49819573471882	NA	NA
Root70|1352	516.507733764017	1.02643921205817	1.54211503589198	0.0591450842738253	0.270922644093006
Root70|3368	557.584841212652	0.715217090778668	1.1132985353883	0.175306922084096	0.526450394415685
Root70|2567	0	NA	NA	NA	NA
Root70|3635	6.56956928287429	-0.0505554706753397	0.943653922734059	0.909019266486905	NA
Root70|1010	2.30558770775311	-0.164602880114186	1.02860332202205	0.650243456937127	NA
Root70|1592	14.0455860909608	0.167933794760105	0.960902117810313	0.659078130518892	NA
Root70|1899	981.941438325981	3.89695734397439	2.38353406862189	NA	NA
Root70|4366	8.58204480163495	0.0572598955598904	0.950031533558011	0.881257479412889	NA
Root70|3613	0	NA	NA	NA	NA
Root70|4374	930.271807203498	8.49435239398351	2.24211380614014	NA	NA
Root70|99	58.4836778025184	0.589180139007389	1.2591766273949	0.0460987596797109	0.233786566947105
Root70|1048	4.5683214355399	-0.260170951174492	1.0532300414956	0.383859142535	NA
Root70|4393	2.63572349109248	0.060634890460553	0.988560138237106	0.764684348251525	NA
Root70|106	38.9646311567918	0.389030178519174	0.938394345206691	0.425908875846133	0.723894477272262
Root70|1233	339.015031628514	1.26301125060126	2.11709910430559	NA	NA
Root70|3525	1.07491900160448	-0.138908636124196	1.02211889894859	0.865949543584786	NA
Root70|1357	2.89555851371192	-0.232070320686927	1.04209295433861	0.512769320640231	NA
Root70|1836	31.8560586591035	-0.827608827883442	1.26721326118093	0.115456369061773	0.429826332761805
Root70|4060	3.29684108903709	-0.0613248955036709	0.986546100729909	0.916534636377161	NA
Root70|1421	8.90081724915892	0.151755239431378	0.945489216240339	0.692436568753226	NA
Root70|3752	4.57119900844007	-0.160690841138104	0.990877881941825	0.698051504455733	NA
Root70|2197	8.46997390872686	-0.0692111066667606	0.968570244674159	NA	NA
Root70|3619	0	NA	NA	NA	NA
Root70|353	0	NA	NA	NA	NA
Root70|3650	22.9149751285615	-0.403607819484876	1.03511513345171	0.261605660955377	0.614585718841971
Root70|3697	13.4050399387702	0.104531947419497	0.933656625680614	0.796111900303551	NA
Root70|1766	8.01268048820943	0.150099054853934	0.964731352135306	0.683677710292403	NA
Root70|3233	15.6949277307634	-0.32733147592146	0.979469430241224	0.450012002860919	NA
Root70|776	1025.4333279069	13.2135728062811	2.44770580151638	NA	NA
Root70|2070	4.52377087843567	0.0564140785406783	0.976515365055791	0.831787733820315	NA
Root70|3058	397.635733862038	0.58216485528984	1.26608565018706	NA	NA
Root70|1473	14.0723117017369	-0.466428612697548	1.09538558462297	0.168897623563308	NA
Root70|1749	0	NA	NA	NA	NA
Root70|1753	5.30847170305717	0.335415908132122	1.10270432163987	NA	NA
Root70|3441	3.63571329924219	-0.223920505377544	1.04219997369535	0.472805468519423	NA
Root70|4361	684.223531773974	4.11989350073471	2.33918169367639	NA	NA
Root70|2757	23.8340099122208	0.0672571272250453	0.863755580262523	0.89211913051987	0.959255452922129
Root70|58	22.7766962173171	-0.25237933174445	0.937239837574235	0.565494159085088	0.817007549608397
Root70|3648	16.0940586198843	-0.145512982840758	0.901607159593512	0.73795541032808	NA
Root70|3649	9.96900791594065	0.475885092218134	1.18319220829855	NA	NA
Root70|364	0.119572534141229	-0.0738153288976398	1.01590825532104	0.522656932264338	NA
Root70|596	2.4818828741566	0.221286861707841	1.05428312165583	0.0935028089452303	NA
Root70|607	0	NA	NA	NA	NA
Root70|619	8.75553125049689	0.430505369489849	1.16063007800973	NA	NA
Root70|3061	42.696594827077	-0.405435743729196	0.967188574586256	0.385485380632479	0.701217236143654
Root70|1477	8.78103275753696	-0.53953075681763	1.19795635390173	0.10407292330311	NA
Root70|3039	2.40893474567658	0.0132837372771237	0.977695492952144	0.873341523798019	NA
Root70|3118	323.257461138745	-0.475335275607326	0.904760374539105	0.352887028578744	0.679786252727271
Root70|466	5.82465104107002	-0.158414098420151	0.982747166406647	0.621908622628581	NA
Root70|1764	1.13593907434168	-0.140484482265898	1.02244512111336	0.851436727005498	NA
Root70|3420	0.499069536459223	-0.11372145310378	1.01842565494458	0.908188321810197	NA
Root70|2443	4.36756633160046	-0.253546910530126	1.05100968663949	0.400045461961893	NA
Root70|1188	21.2842470544471	-0.208783084601804	0.967092466981937	0.579673808742467	0.827041616384186
Root70|1699	551.5806554195	2.54580362606599	3.9413935876511	NA	NA
Root70|530	22.5922457378886	-0.376256769682486	0.94683988339152	0.412685543912839	0.714650576044184
Root70|3348	3.9006334098722	-0.238423961630972	1.04616220921433	0.440300668811644	NA
Root70|337	0.710240339980719	-0.124499279960679	1.01973144287448	0.99132734781115	NA
Root70|4469	223.727196940357	1.0849010521034	1.54726075835818	0.0579408880795428	0.26844136761428
Root70|4470	4.58401349960921	0.263653947584252	1.01795283604388	0.404551272687568	NA
Root70|1466	0	NA	NA	NA	NA
Root70|1896	10.1898780101679	0.249345940105887	0.995059198870816	0.489225220048396	NA
Root70|2180	4.23795470956829	-0.251373315911924	1.05016192319084	0.408395490930913	NA
Root70|2401	2.34400049225901	0.220944819861041	1.05411215872408	0.0965674964952449	NA
Root70|360	5.93163639285164	-0.0454463255196512	0.966153734012399	0.756772281017951	NA
Root70|4310	0.77722147191799	-0.127604905514486	1.02017502088726	0.963875239260878	NA
Root70|1858	0	NA	NA	NA	NA
Root70|2774	6.86055147659552	0.1463436220205	0.985951852434939	0.644230014750974	NA
Root70|4255	32.6054319997186	-0.603369610551432	1.07626312153917	0.224601003657131	0.596934218275905
Root70|2361	91.2826226085819	-0.186102560803165	0.856126725970055	0.693510200552763	0.874808552473917
Root70|2809	0	NA	NA	NA	NA
Root70|4206	4.05033746567229	0.0377125409351884	0.97708345519128	0.868817216898384	NA
Root70|830	1.58564739182227	0.218311663019767	1.0527738519814	0.117172205311462	NA
Root70|2550	4.27708432576685	-0.235245842878441	1.04619142939979	0.425553438805992	NA
Root70|723	4.31750582931418	-0.0521135469754911	0.97921276247121	0.914615032627242	NA
Root70|3224	3.51128036065233	-0.112254010419789	0.988204674122168	0.81056855290238	NA
Root70|3225	7.08450391615398	-0.180017492013498	0.994233210961581	0.552326562229141	NA
Root70|1091	2.09251934747151	-0.16098496189733	1.02758130710857	0.67722388161419	NA
Root70|3766	0	NA	NA	NA	NA
Root70|2985	5.67672761575873	-0.0856258632135969	0.963205185181749	0.836733273006585	NA
Root70|663	0.115169893029051	-0.0744259552341325	1.01589922495631	0.525004615116733	NA
Root70|3870	19.5723286295195	-0.20496597589879	0.975610234682331	0.537796655704895	0.797865486224874
Root70|4225	0	NA	NA	NA	NA
Root70|2253	6.65194583257427	0.104476312876663	0.970742425230223	0.752501036375488	NA
Root70|4140	3.57578700545913	0.306593293226324	1.08349368479794	0.0744869948564598	NA
Root70|2970	6.74409771620332	-0.0482180442741388	0.980587109843791	0.739558959398362	NA
Root70|354	7.53404070999069	0.173909171268324	0.97297663122486	0.630354237513355	NA
Root70|2940	10.3938862099777	-0.159540998907631	0.920668484137555	0.710096633900627	NA
Root70|761	2.44560050311644	-0.173618304538573	1.03021404952057	0.624651134039884	NA
Root70|154	16.930011519794	-0.417931739717542	1.06304842883227	0.145746837266092	0.485709909002778
Root70|340	1.13593907434168	-0.140484482265898	1.02244512111336	0.851436727005498	NA
Root70|615	9.08726487036969	-0.319764727140972	0.99948803997974	0.454081289721809	NA
Root70|3745	24.236233723638	-0.235329349982763	0.92692072462486	0.577413241871964	0.827015507810854
Root70|3914	4.29590776306126	-0.166611145290016	0.996289260937998	0.686069143529899	NA
Root70|2813	1.30525878766258	-0.14544992683864	1.02350182981421	0.809440292381781	NA
Root70|2814	15.3776317843083	-0.0234910978364931	0.943751840876545	0.93759809172833	NA
Root70|2634	0	NA	NA	NA	NA
Root70|3062	0	NA	NA	NA	NA
Root70|4082	4.56336326610556	-0.342861104652901	1.08017669726281	0.303045906751569	NA
Root70|3305	49.6339557838634	0.0650249639405291	0.861703571581343	0.897649015223788	0.959718463029563
Root70|2336	6.1357659944427	0.363093221894063	1.11781310986749	NA	NA
Root70|2453	26.0180672258939	-0.0366811570541214	0.874370165108807	0.930267389892772	0.97335345847728
Root70|397	758.746539550514	5.23330403595318	2.12314132938557	0.000299288513017808	0.00540895967163092
Root70|3890	1.69356107220493	-0.154196552525078	1.02565458786943	0.735177076360105	NA
Root70|78	32.2434820877115	-0.0424474365378168	0.854097527231065	0.921884709181613	0.968439632899998
Root70|4397	1.72352977371986	0.21890250403702	1.05308036482812	0.113314804448286	NA
Root70|4118	5.16879143728201	-0.10772150011942	0.981919527123134	0.73277116728734	NA
Root70|3124	12.3830011109784	-0.303901444904485	1.01205729391772	0.256992468864425	NA
Root70|1791	1.99013961363686	0.206155703467668	1.04465980763801	0.170577023062544	NA
Root70|2944	10.5426059828185	-0.0156800704838065	0.931248668170655	0.960786288905147	NA
Root70|1733	7.53656312671072	-0.347647801017501	1.08906914536303	0.217867285439923	NA
Root70|2822	1.64074390510969	-0.152867431844358	1.02531312922213	0.745433426978668	NA
Root70|4281	0	NA	NA	NA	NA
Root70|4305	3.03341240174695	0.235103267478405	1.05909825371787	0.0759779280864155	NA
Root70|1268	11.9476005780224	0.191042651353278	0.970972970838733	0.607188210943705	NA
Root70|1769	27.4796303866728	-0.0733490239599555	0.89999960944033	NA	NA
Root70|2450	9.34422349343864	-0.204432103672275	0.983001457687233	0.404786654040968	NA
Root70|4187	21.4585677137658	-0.511586731042432	1.11963938330567	0.0900623410194197	0.363910434850826
Root70|4446	255.085925369096	3.79143856940097	3.04718816585218	NA	NA
Root70|1501	15.5155824068541	0.122406406957122	0.924749434070469	0.770625106038402	NA
Root70|2414	54.9154803772348	-0.611475407803673	1.1456730701287	0.154156210708826	0.499124669200563
Root70|2609	11.4458965806402	-0.296010077306381	1.00894782994705	0.421424970100492	NA
Root70|4529	2544.24151652253	-0.0599927178607144	0.831749624559984	0.895471585064094	0.959255452922129
Root70|967	6.7718316898221	-0.0701420448805451	0.973032136464669	0.686073451441598	NA
Root70|1458	1.01636654020045	-0.13667623327227	1.0217016350808	0.884205716761289	NA
Root70|2851	2.72568746835422	-0.16944889477643	1.03030105028258	NA	NA
Root70|3855	0.0597862670706146	-0.0575334380166067	1.01499821199771	0.37315576683853	NA
Root70|2121	0	NA	NA	NA	NA
Root70|3304	24.6303991201833	-0.240298139357402	0.910624726100316	0.59981840822143	0.835909986186029
Root70|3600	4.76387920664312	-0.382913369676232	1.08921211340089	0.297770818772022	NA
Root70|1350	503.873680010379	0.0322275122659143	0.828555082059547	0.957179947396389	0.980764930101887
Root70|2186	1.70637366131408	-0.154191661850914	1.02566130090799	0.734319866959532	NA
Root70|3423	0.758353100436739	0.211755822106137	1.04929293573924	0.152166650204366	NA
Root70|3598	4.01972785995812	-0.0824771429713065	0.973625908020974	0.869441852246215	NA
Root70|1121	0.783064961051763	-0.127845564279401	1.02021155114454	0.961698561310936	NA
Root70|1537	6.95390536195006	0.457016732267718	1.17438341807683	NA	NA
Root70|2406	2.70487997068232	-0.221737682288609	1.03932912162847	0.540718842799917	NA
Root70|3947	2.04171730720268	-0.160168850578741	1.02733820786049	0.684145797618134	NA
Root70|4104	0	NA	NA	NA	NA
Root70|647	14.3619362841548	-0.23444893569525	0.964000260960387	0.497148128352672	NA
Root70|621	8.23021473056178	-0.0998779057890442	0.958503030737589	0.792034644288859	NA
Root70|891	0	NA	NA	NA	NA
Root70|165	0	NA	NA	NA	NA
Root70|2346	0	NA	NA	NA	NA
Root70|2247	352.771416842801	-0.573694945497498	1.00173487845711	0.253098382320567	0.611788278300491
Root70|1023	16.0455461670376	0.404174599904894	1.11357650816205	NA	NA
Root70|686	35.8291728432743	-0.730686789907884	1.15199435835528	0.145615201494849	0.485709909002778
Root70|3792	193.991841541098	-0.325007644592284	0.88004476242173	0.504046741907005	0.785301663723453
Root70|1170	0.125416023275002	-0.0747676862775829	1.01596643934614	0.532054864778793	NA
Root70|162	0	NA	NA	NA	NA
Root70|2396	5.74164032345183	-0.0118267718066351	0.979871208197494	NA	NA
Root70|2715	0	NA	NA	NA	NA
Root70|3670	0	NA	NA	NA	NA
Root70|4024	4.87369444032377	-0.269667196558684	1.05654195264624	0.361231295618145	NA
Root70|4091	0	NA	NA	NA	NA
Root70|764	8.53770577816734	-0.0431663897619078	0.948487816742642	0.904986004757108	NA
Root70|112	1.37508414262414	-0.147002501548793	1.02386543063449	0.795743337934187	NA
Root70|3773	276.557877572127	1.39548990801891	1.74348845225951	0.0381419651318732	0.204935747789632
Root70|4319	2.89553001984937	0.227539082348108	1.05648646937181	0.0823249935371306	NA
Root70|1826	0	NA	NA	NA	NA
Root70|2942	31.4580884823065	-0.45308689414193	0.988351831263268	0.323384945900207	0.659221969323161
Root70|600	0.137882381897589	0.178852074942575	1.03333113038445	0.220331523781273	NA
Root70|1590	142.69754577231	1.06567785059196	1.38386794071859	0.0748291879171991	0.324492825992748
Root70|1275	5.30716720110092	-0.0257124265632707	0.958436559521539	0.966725881386459	NA
Root70|4542	10.1446975416282	-0.256192264205085	1.01776164639995	0.38747722552663	NA
Root70|4548	0	NA	NA	NA	NA
Root70|4593	4.31913727936651	-0.254400230765665	1.05113707240409	0.401198510098279	NA
Root70|81	15.6003615520969	0.0903096800310785	0.942564072362551	0.819797183839041	NA
Root70|823	14.6016428568469	-0.367452619494439	1.0372915887135	0.18906330802486	NA
Root70|244	0	NA	NA	NA	NA
Root70|3002	1.72352977371986	0.21890250403702	1.05308036482812	0.113314804448286	NA
Root70|844	7.54582297972975	-0.0990726644245879	0.975578265256895	0.61185153700096	NA
Root70|846	1.61422921090659	-0.152376800046725	1.02518432575433	0.749759865472126	NA
Root70|847	0	NA	NA	NA	NA
Root70|1409	11.0526736560903	-0.257700492932529	0.997749082768861	0.316761888961625	NA
Root70|2671	0	NA	NA	NA	NA
Root70|3767	0	NA	NA	NA	NA
Root70|4040	0.131259512408776	-0.075700215005179	1.01602240106398	0.541296407082515	NA
Root70|2906	83.1674393986642	-0.436966855441502	0.931268439798199	0.368582229694112	0.689963721875607
Root70|4219	7.60740071873295	-0.492898863366574	1.16373151039321	0.135396922324923	NA
Root70|4449	3.03341240174695	0.235103267478405	1.05909825371787	0.0759779280864155	NA
Root70|2778	15.5435484787918	0.00524545367487719	0.87594716035576	0.99583678856594	NA
Root70|996	37.1321894381174	-0.171197858545023	0.927295318019109	0.666469687758623	0.861998657170943
Root70|3001	512.209032761513	10.1555681300404	2.44524611087632	NA	NA
Root70|418	26.1554155427085	0.118917777796838	0.945173992432097	0.76320586690521	0.918100171269785
Root70|248	25.5342014792174	-0.632084917855928	1.13117387978931	0.157132597600113	0.505209235873218
Root70|2993	0.230339786058103	-0.0914769367443915	1.01679869576668	0.692306773518577	NA
Root70|930	65.8924415588211	-0.361268864806953	0.983543804671126	0.384383510859813	0.701217236143654
Root70|1181	33.4045988161775	-0.291249276631112	0.973604667297172	0.452415415871741	0.734805430353775
Root70|2283	20.7776510359444	-0.196003141969795	0.891613656885584	0.664312525760377	0.861998657170943
Root70|2374	0	NA	NA	NA	NA
Root70|741	7.20974169332432	-0.106562983896082	0.936481687534231	0.806730106209568	NA
Root70|1262	832.276052553515	2.31730409356675	3.73500509125117	NA	NA
Root70|1578	1020.37095751008	0.948154829060131	1.35435013107293	0.088744733995075	0.361525678652068
Root70|1539	37.7653301927839	0.381828963453202	1.07281715354669	0.245001854101334	0.608591595060848
Root70|3	65.4734687648324	-0.482172667410183	0.958120823967359	0.321326088129495	0.659221969323161
Root70|2826	4.87044663678607	-0.053727102412926	0.977058225045241	0.900359186515823	NA
Root70|3621	0	NA	NA	NA	NA
Root70|485	6.25678991982153	-0.00853453246158929	0.947574516474491	0.999092272396012	NA
Root70|2054	733.912915308221	5.92188859481422	2.08927259192253	NA	NA
Root70|2179	2.55956049197112	-0.167273794293368	1.0295767271675	0.623036251443425	NA
Root70|2722	2.50508090824838	-0.168811914521202	1.02966007585387	0.62581786798126	NA
Root70|1983	22.4515875980772	-0.424725593404233	1.03810435333554	0.248244431184983	0.608591595060848
Root70|4020	28.5673695293597	0.0393051948576545	0.8947515143906	0.935942948421887	0.974164702336498
Root70|1396	0.0597862670706146	-0.0575334380166067	1.01499821199771	0.37315576683853	NA
Root70|1930	6.65282923820031	-0.0449888186676892	0.980526786012336	0.748967170529241	NA
Root70|3015	133.898647884261	9.92974142157369	2.61435969926507	1.69182233331044e-06	9.34261888505877e-05
Root70|524	85.422559365383	8.66441606595429	2.33844080387232	7.42183758034157e-06	0.000263475234102126
Root70|1406	40.212557150449	-0.516920646576653	1.11136652121446	0.164744750169476	0.509937019739346
Root70|1902	0	NA	NA	NA	NA
Root70|2557	4.13647145692766	0.289196817467155	1.0804989069197	0.0421457886302554	NA
Root70|432	27.0366464859944	-0.0555130300157375	0.887111320610296	0.893573058994639	0.959255452922129
Root70|1366	8.74103306108061	-0.462670603573541	1.09902664543708	0.2617861757053	NA
Root70|186	371.248352944834	0.630828186865849	1.33827638352808	NA	NA
Root70|1496	25.1979637850489	0.474647417686836	1.12275096120066	NA	NA
Root70|95	4.61905979356923	0.309784334065791	1.08993005173744	0.0326956140128752	NA
Root70|2354	4.00610813533852	-0.0592986040485954	0.973714406817569	0.914053547421748	NA
Root70|214	2.06823572846383	0.220154942280909	1.05371540417394	0.103499740810991	NA
Root70|2954	29.0250678491584	0.110044338460838	0.941914023949472	0.782876874776544	0.920922619559627
Root70|1601	40.2684825769894	-0.111882067215934	0.916920658961343	0.77527099311419	0.918100171269785
Root70|4592	2.0327330804009	-0.160063638659815	1.02730581713369	0.685194830484762	NA
Root70|2077	77.9616629344275	0.35998306380445	0.911744293162069	0.465316699873597	0.747449901046971
Root70|3664	2.35787744430377	-0.164965435042404	1.0288101165748	0.644104062590437	NA
Root70|4362	3.7228243112349	0.270073277133109	1.07238090039114	0.0522466688745633	NA
Root70|1661	13.8865359765424	-0.113296639837526	0.92822708087571	0.770670086410421	NA
Root70|3421	0.837007738988604	-0.13010109410883	1.02056195403461	0.941809058118324	NA
Root70|4391	2.4129416832078	0.221120084751138	1.05419976510332	0.0950052667750462	NA
Root70|4563	13.0168765617073	-0.304336226508339	1.01531604863115	0.25190022651658	NA
Root70|2003	12.3602206715188	-0.238922573875763	0.977022775761367	0.520722603835242	NA
Root70|2258	0	NA	NA	NA	NA
Root70|252	7.12600731751894	-0.336107561479997	1.08357539766012	0.234059164052593	NA
Root70|897	31.2283376028063	-0.225957594776494	0.893390488720244	0.614754431927058	0.839376243592714
Root70|1270	681.142824070196	4.03794273338833	3.70769976850318	NA	NA
Root70|3858	12.0135860386134	0.01349636921224	0.93883108904115	0.979156619065577	NA
Root70|722	0	NA	NA	NA	NA
Root70|775	663.967071252274	8.20304423252255	2.17743335136599	NA	NA
Root70|416	30.6727899192436	0.345332563549627	0.92420043464034	0.476920284979735	0.757282369440665
Root70|2777	7.4456486224698	0.400030350000938	1.1401862360636	NA	NA
Root70|363	137.375387017303	-0.84205982872234	1.13020540580252	0.134274689352897	0.463434170891596
Root70|143	5.44628982196647	-0.288989940850683	1.06347212737692	0.319279300420521	NA
Root70|241	1.61422921090659	-0.152376800046725	1.02518432575433	0.749759865472126	NA
Root70|1415	11.7229826419434	0.072057182728723	0.94197641997383	0.84734555844706	NA
Root70|3912	11.2374141246535	0.475891892297151	1.19459962166853	NA	NA
Root70|2238	2.34400049225901	0.220944819861041	1.05411215872408	0.0965674964952449	NA
Root70|4280	0.0383899643430172	-0.0505388917172953	1.01462235136952	0.373155766838617	NA
Root70|755	2.18189029666079	-0.162355748724818	1.0279965625913	0.665688500286391	NA
Root70|2047	9.45047897298029	0.263098200716596	1.00231044049376	0.460211700227538	NA
Root70|2343	6.73465513930101	-0.0331692778938482	0.936765307311817	0.942299907550408	NA
Root70|2446	3.97105694513078	-0.23778667900605	1.04614640684016	0.437633864342056	NA
Root70|3055	7.03701844692114	-0.128054744057382	0.971776495655391	NA	NA
Root70|1324	7.18840053075238	0.086129818932217	0.967296727688975	0.794174211981265	NA
Root70|1325	1.27629100837721	-0.144575302870708	1.02331061644434	0.816807516321612	NA
Root70|1410	0.796192787340905	-0.128432150356177	1.02029945967763	0.956560365417601	NA
Root70|4569	1.37949615897763	-0.14715361417601	1.02389924654855	0.79461301842576	NA
Root70|1891	0.383899643430172	-0.105773767408854	1.01771748022871	0.83255963692639	NA
Root70|2278	0	NA	NA	NA	NA
Root70|1725	2.14259216693905	-0.0157864548730354	0.986227082064199	0.931264222502608	NA
Root70|2291	7.11859392505848	-0.0834234806192647	0.974100538287462	0.651399218507923	NA
Root70|3021	13.4351792003857	-0.0616022584510432	0.942181321813699	0.863357836796928	NA
Root70|4585	0	NA	NA	NA	NA
Root70|3653	6.70528947288146	0.0112533664563677	0.950706346181267	0.970478993995821	NA
Root70|4334	0	NA	NA	NA	NA
Root70|4336	1.43487040969475	-0.148440337146819	1.02420483011832	0.783462906413012	NA
Root70|1641	3.08516079238917	-0.0239955587757242	0.982940990500959	0.990314195043557	NA
Root70|599	4.94992223984149	-0.0757411496137861	0.98737164234427	0.800360209919506	NA
Root70|4386	28.6963621540806	0.126255069181303	0.86862145106746	0.795159083805571	0.928231700928957
Root70|7	0	NA	NA	NA	NA
Root70|4460	32.2404716841342	-0.344801150230358	0.913775400570843	0.468964217678919	0.750644818635822
Root70|525	141.132059677692	-0.221787956549913	0.837779456997918	0.646750140526393	0.854879840004302
Root70|1032	4.62107303183864	-0.248810628311112	1.05029885622246	0.394390609592378	NA
Root70|2137	0.358717602423687	-0.103062936009768	1.01753912321547	0.80845842889746	NA
Root70|3926	10.8821749269926	0.281376446744709	1.03653498885671	NA	NA
Root70|3310	24.3296629219539	-0.304600559804266	1.00102389772275	0.382451005843536	0.701217236143654
Root70|1251	5.6648603947658	-0.00915315035633482	0.979963995699896	NA	NA
Root70|1490	721.570928655839	1.23403511758637	2.0364186201124	NA	NA
Root70|2771	24.206463695093	-0.0973147866873784	0.863452606303899	0.829495931504321	0.941963596391267
Root70|3166	40.3347230712003	-0.242307294043097	0.879724580396346	0.607880369833716	0.837620075409937
Root70|3594	0.191949821715086	-0.0867686582851925	1.01655182125703	0.645341179299462	NA
Root70|3966	12.1390486921151	-0.302258154736901	1.01042858908201	0.260420142344402	NA
Root70|4127	12.0796019218584	-0.297430218734646	1.033549909763	0.315273769080573	NA
Root70|1763	0.119572534141229	-0.0738153288976398	1.01590825532104	0.522656932264338	NA
Root70|4277	3.01896878540184	-0.172343202191771	1.03132699315073	0.579919183173442	NA
Root70|905	0	NA	NA	NA	NA
Root70|513	1237.46480007783	8.86237583105479	2.06354135082872	3.64931256083568e-07	2.64648961825583e-05
Root70|2384	366.809262404954	3.01598974518764	2.6459798234674	0.00550949441132525	0.052156547093879
Root70|660	4.05736210268987	-0.241200114179364	1.04719778963515	0.428846513460228	NA
Root70|4235	705.806146001597	6.13176899893913	2.11091197502024	7.83739228239796e-05	0.00181171347179153
Root70|2988	87.8170980065625	0.579896286995975	0.995623106562803	0.265978470356602	0.614850954363741
Root70|124	9.47117921226527	-0.211966152280345	0.984150890995384	0.392558145289822	NA
Root70|4055	4.03024503190437	-0.241344560284319	1.04715417031827	0.43026347652183	NA
Root70|2544	0.230339786058103	-0.0914769367443915	1.01679869576668	0.692306773518577	NA
Root70|2708	0.115169893029051	-0.0744259552341325	1.01589922495631	0.525004615116733	NA
Root70|2949	0	NA	NA	NA	NA
Root70|4105	2.55371700283735	-0.168413000331224	1.02972052499948	0.622026160762199	NA
Root70|180	100.215092510283	0.146296145524394	0.869971080451998	NA	NA
Root70|2938	90.3866362769427	-0.31872624806184	0.885346152683217	0.512923814209672	0.789110813815667
Root70|1694	7.57300139708	-0.0996895822485896	0.975787112120547	0.610177657697186	NA
Root70|3733	438.411065227861	1.81176783705792	5.11592694178598	NA	NA
Root70|3742	482.397076254199	4.49121123024271	2.32514354184813	NA	NA
Root70|4435	3.35826773890542	-0.20401510825726	1.03748329660985	0.514897638404805	NA
Root70|3913	36.7277132861206	0.0479254067492197	0.874474248844663	0.923536157284096	0.968439632899998
Root70|3090	4.21972724228629	-0.24837904570391	1.04935658006479	0.412593436471509	NA
Root70|433	25.8016972796838	-0.631330302762192	1.15934661206098	0.179468016520549	0.534105414435407
Root70|3999	14.0699476393956	0.118767660459537	0.89843498181558	0.796947150784954	NA
Root70|2269	23.8826871818321	-0.490279788654197	1.09227299509222	0.20552099317557	0.583687363845201
Root70|2448	12.7245491940404	0.123103458416964	0.920768988104592	NA	NA
Root70|1768	9.96644044976572	-0.254776478309448	1.0166873384796	0.392024403293671	NA
Root70|415	2.82658882890057	0.223667480769657	1.05518527044004	0.0857651933440635	NA
Root70|1045	35.3012664859225	0.149866575703221	0.862311418215462	0.75983053122114	0.917705404658339
Root70|141	9.64928413064169	-0.117858547680084	0.95726480082507	0.752254761444309	NA
Root70|3603	1.15877622509087	-0.14116778386063	1.02258466549125	0.845514274599376	NA
Root70|2251	1.05981649017918	0.0837718178599785	0.995341291650842	0.598309009994523	NA
Root70|1033	6.53511327756085	-0.0902950667105876	0.961393386918004	0.819651638647441	NA
Root70|1090	0	NA	NA	NA	NA
Root70|4508	21.6006327382274	-0.345553351976344	0.978640493161781	0.43169458068941	0.72609328870366
Root70|1165	3.85666239717408	-0.0311850614746871	0.985164708576245	0.939214270259152	NA
Root70|1166	0	NA	NA	NA	NA
Root70|2505	5.00675641696705	-0.0172599003838963	0.959658911496898	0.9882460639073	NA
Root70|2431	2.19988682131055	0.104198655503553	0.998946193819641	0.623218377308849	NA
Root70|3877	5.44055030342593	-0.22179090204565	1.04500183289807	NA	NA
Root70|4257	21.5330798751472	0.0915098566719223	0.929133396580581	0.82417635200389	0.941963596391267
Root70|2524	0	NA	NA	NA	NA
Root70|3686	45.4849599276669	-0.226481954904677	0.897157589741738	0.622470565301066	0.845267406979863
Root70|2520	8.28970684104757	-0.0686252458818864	0.964657339735312	0.845802004212278	NA
Root70|2060	2.6908200043799	-0.168772920130384	1.03008657850197	0.609827306691244	NA
Root70|3672	2.34400049225901	0.220944819861041	1.05411215872408	0.0965674964952449	NA
Root70|4176	344.694791738089	14.0701570503627	4.20627299987558	6.05213434320812e-25	3.00791076857443e-22
Root70|2046	19.6919499346202	0.253903625923821	1.01486732872368	NA	NA
Root70|2580	3.97183229020313	-0.0368224841912337	0.985188864637762	0.921861756284959	NA
Root70|4066	3.39275859118863	-0.217652272369814	1.04031375157199	0.495028335723859	NA
Root70|414	6.67724411696085	0.118648181866479	0.979118834061781	0.712061362122205	NA
Root70|605	0	NA	NA	NA	NA
Root70|983	0	NA	NA	NA	NA
Root70|1051	14.6756970949653	0.0919559407038926	0.922697509169536	0.826371350548314	NA
Root70|3351	8.19769973756599	0.0661105991265426	0.948867692535657	0.863451837183732	NA
Root70|2389	0	NA	NA	NA	NA
Root70|496	19.0371715971429	-0.117232961543275	0.894638379708527	0.789495217369431	0.924332445306495
Root70|683	11.7654142185729	0.0735188912660214	0.903535948936413	0.869066006016979	NA
Root70|2190	23.0537963182554	-0.280319748736424	0.912913275129061	0.539518549335021	0.799085943022386
Root70|1839	46.0416549313299	-0.766006878425342	1.20860489423944	0.12761087206614	0.453955617682005
Root70|4531	661.383606781686	0.218088117635733	0.890332158486546	0.649950320490798	0.856831059108558
Root70|783	20.5205823248716	0.0530282267420736	0.886141081228052	0.913080571243261	0.966162052713362
Root70|3041	13.2372671858934	0.386993986949515	1.10300749214094	NA	NA
Root70|1015	23.9932039287846	-0.324958912105246	0.932727790926314	0.48286836781631	0.764741668136816
Root70|1841	617.141734536763	12.4102067408837	2.47839318535445	NA	NA
Root70|1978	231.465301660244	0.756646634093662	1.48573973868872	0.00794674761887703	0.0669412468912183
Root70|3702	8.24568496654219	0.126211095101236	0.955574632780942	0.729674131845145	NA
Root70|1623	4.07309901187069	-0.241750741370545	1.04733843565069	0.427759191610132	NA
Root70|2148	737.180110825425	1.43148802946978	2.08910882307462	0.0287256398709732	0.162234579725837
Root70|3288	882.6740756953	11.5370873122686	2.31942042101765	NA	NA
Root70|2994	10.5159388139565	-0.181123659834257	0.96260531175246	0.62664095669934	NA
Root70|1905	27.7256403004141	-0.153838258139687	0.891986929895446	0.731539511580205	0.900954446102877
Root70|2426	147.918414725929	-0.693932993783554	1.2131490682226	0.121464602051673	0.444713569150301
Root70|3418	24.8983951293402	-0.0598490687841099	0.879438769803123	0.88988703769168	0.959255452922129
Root70|2519	727.321962720561	1.74003112318718	2.99118779443112	NA	NA
Root70|3826	3.36247084524148	-0.0724947478987664	0.980367971048392	0.901278654106904	NA
Root70|4022	918.435812980178	5.22426341471226	3.29487796960202	NA	NA
Root70|2968	0	NA	NA	NA	NA
Root70|4509	0	NA	NA	NA	NA
Root70|1835	687.789676883164	0.563813970179498	1.27165833020206	NA	NA
Root70|4038	16.346772828717	0.268683536137289	0.980277701067848	0.484158288714672	NA
Root70|2090	40.696945389973	-0.182789414562845	0.892897225119449	0.685166471261769	0.869900763700635
Root70|3707	22.4284273989126	0.318910967664324	0.978820492617942	0.442124707026014	0.73408200254377
Root70|2441	9.00718238500688	-0.0476406993084767	0.965093181915702	NA	NA
Root70|3996	221.201821069872	2.28352288664563	2.52325410685615	0.0113371617703192	0.0840980507440095
Root70|4124	129.203345915193	-0.665183949484676	1.0230227777583	0.21269420338186	0.594538154914358
Root70|3564	2.29704146715357	-0.163943649197374	1.02849167511806	0.652032769903225	NA
Root70|4457	795.495004432193	4.50467087438176	1.82560933576841	0.000394785572972325	0.00676580792300846
Root70|2471	5.68540341570163	0.129868675684527	0.965173226395184	0.705916935658964	NA
Root70|3375	8.76038587093937	-0.114487799376759	0.957784408097137	0.763252590837419	NA
Root70|259	18.7018176003942	-0.549553788947335	1.15765607103142	0.108973919943959	0.416615678554983
Root70|3822	12.4814498289384	-0.0886633302978095	0.910361021472708	0.826966931995733	NA
Root70|3008	0	NA	NA	NA	NA
Root70|1205	93.5149939474094	-0.19827828293425	0.845614833715379	0.680147383887363	0.86796276055576
Root70|3551	24.3349026687377	-0.334166699654579	0.986660075984592	0.393838114565937	0.70447373009779
Root70|1772	16.7539085915696	-0.0555313361592116	0.905112372675987	0.891888274682637	0.959255452922129
Root70|4501	578.32687858522	5.64981419780735	2.57178617753288	NA	NA
Root70|3099	2.77631836905073	-0.109998643302981	1.00336213037831	0.806385199583231	NA
Root70|585	3.21854627922987	-0.204081126062175	1.03720461452345	0.523508854063448	NA
Root70|4036	27.7313888472886	0.340190753652852	1.00418493633723	NA	NA
Root70|1962	2.2698016752922	-0.163560595286037	1.02837179357397	0.655246431602542	NA
Root70|4165	2.78855824959129	-0.178669615387744	1.03178577054529	0.588594989875624	NA
Root70|2272	0	NA	NA	NA	NA
Root70|4546	0	NA	NA	NA	NA
Root70|1309	16.258150187467	-0.413557763295346	0.992431861031141	0.364352381663066	NA
Root70|3610	0	NA	NA	NA	NA
Root70|4120	17.2865465123431	-0.193231248127047	0.962004023463818	0.576611647586528	0.827015507810854
Root70|2073	13.5861138651506	-0.0724351786340836	0.89578053668539	0.865025203498881	NA
Root70|4215	0	NA	NA	NA	NA
Root70|4132	4326.37683717954	5.82468630877412	1.72634518524812	2.30138264721209e-05	0.000672815985684947
Root70|2118	19.894323545486	-0.693390369134196	1.2403700322852	0.135278249926931	0.465282285215812
Root70|2249	556.315867858586	0.526645450369327	1.01914666674835	0.281922788817226	0.618539893494311
Root70|4154	3.21001456488123	-0.194916487931069	1.0354573035	0.53641862087284	NA
Root70|869	0	NA	NA	NA	NA
Root70|407	5.14274536524755	-0.127705573269972	0.961224647363497	0.776205768080268	NA
Root70|717	4.58699324213135	0.0603967410911281	0.964908303751629	0.835567812495702	NA
Root70|3056	0	NA	NA	NA	NA
Root70|986	5.99788361254511	0.35864283161695	1.11529007705946	NA	NA
Root70|3306	492.090206764368	1.60903597436017	2.64523509966569	0.0189373967301676	0.119896639170615
Root70|2478	43.2854652517661	-0.482591746145669	1.01858170045223	0.27557926146373	0.616662812061497
Root70|1011	8.25643707967514	0.043778485487492	0.947059369323884	0.91150999926882	NA
Root70|3567	3.54400683503694	-0.177079278854831	1.03308416655142	0.53943204837799	NA
Root70|2695	7.68673548322644	0.209805336740572	0.969568842616425	0.582542346449463	NA
Root70|3599	5.70325035910882	-0.0105810987786472	0.979915308724675	NA	NA
Root70|1662	4.8943656453931	-0.266863752251126	1.05577764811557	0.363440590680067	NA
Root70|2095	43.9131874343222	0.13912645536563	0.886157215400412	0.76893562846014	0.918100171269785
Root70|2045	20.6782318416564	0.056626464992915	0.886538470881719	0.906710827951779	0.963925735811838
Root70|2057	11.3126687617189	-0.410237359765939	1.02259145690461	0.328503750960744	NA
Root70|4095	3.06485947655018	-0.203100060682319	1.03664150361503	0.535754083102189	NA
Root70|4181	6.44559462245759	0.115129202184912	0.964658618564168	0.744386846606587	NA
Root70|4182	7.40723298388429	-0.000220942744152594	0.957758564555012	NA	NA
Root70|3035	10.5828043595371	0.0582570200199644	0.908213034330247	0.89469500980992	NA
Root70|1191	63.1108177084939	2.11107789232616	2.75632346774685	0.0132416235314967	0.0914039846549146
Root70|1192	1500.27317670241	4.71495112842517	2.12113064075197	NA	NA
Root70|2790	3620.60416967848	8.60042226590319	1.53572288513977	7.34692259847387e-10	2.43428035429434e-07
Root70|2642	0	NA	NA	NA	NA
Root70|2371	11.8515544964315	-0.428102769047737	1.0459974178248	0.324972203065349	NA
Root70|3443	10.1897910724999	-0.174871148088711	0.988731303102593	0.439046704139673	NA
Root70|4536	188.333092968589	-0.377641151516706	0.879536476926475	0.449923122101942	0.734602623564369
Root70|406	143.608841622204	-0.430053303573051	0.904783747142821	0.389351061625887	0.703118099838465
Root70|2775	14.5914826886502	-0.421659986482078	1.03327525128398	0.336052244618128	NA
Root70|4230	23.020961978165	-0.0464018823970433	0.88220984825659	0.912071938146952	0.966162052713362
Root70|1419	14.6337847152309	0.150483948502757	0.966117442093839	NA	NA
Root70|2086	1261.43830522446	0.734946305670482	1.13797504595532	0.160609777199132	0.505209235873218
Root70|2543	6.21657350310645	-0.134326954681136	0.955846659411828	0.752891055425711	NA
Root70|3364	5.78246363954544	0.22534190233666	1.02130107137517	0.422345353294666	NA
Root70|2092	4.16990999981352	0.0308757447272935	0.976078916437268	0.887986411864407	NA
Root70|1748	5.92355341123687	-0.00230490256952756	0.957397003164223	0.990174929415095	NA
Root70|1668	30.7019493541299	-0.542677495215071	1.07367606465996	0.247846394811696	0.608591595060848
Root70|1943	2.40385341145546	-0.207182473400874	1.03558396527133	0.586687798669953	NA
Root70|2288	5.85535275592048	-0.302589871516174	1.06873640085001	0.293309395690273	NA
Root70|2337	7.26119063896859	0.475644185355814	1.12600884194772	0.163319489962882	NA
Root70|2463	71.2606853976866	-0.196891375476869	0.85352947787136	0.680224336491888	0.86796276055576
Root70|456	738.547896993443	1.42603950023117	2.21759974365345	0.0258117010613622	0.148305380664705
Root70|738	7.35056233617385	-0.264925876320934	0.996562563108737	0.519976124834674	NA
Root70|1932	10.0970067724911	-0.235575395394935	0.98973783227987	0.353494556806755	NA
Root70|2173	2.13717691941263	0.220366167504971	1.05382197821402	0.101654449025745	NA
Root70|801	6.56688599386693	-0.130917185250423	0.988431990260953	NA	NA
Root70|2058	3.53311052522416	-0.222807646267014	1.04174596336459	0.479899294990038	NA
Root70|1131	1.67401547797721	-0.153605849539068	1.02550438223217	0.739444419888113	NA
Root70|2211	1.26686882331957	-0.144499943167511	1.02328822734748	0.818078238810722	NA
Root70|1472	27.6477532545907	-0.20045393924877	0.876585956335676	0.665656995008576	0.861998657170943
Root70|2080	4.35113376751129	0.342977280738946	1.10044462420744	0.0757255489406402	NA
Root70|2421	48.0832633633112	-0.350874530279652	0.978127679976728	0.399012046916916	0.708246383277527
Root70|3411	0	NA	NA	NA	NA
Root70|1287	6.5388798972185	0.178992180339809	0.998891462396876	0.554150616997181	NA
Root70|1635	13.3325602899208	0.045499600719468	0.950588627663673	0.906394838203765	NA
Root70|3749	12.3084368182987	-0.003315574186859	0.900141646869045	0.988343007565405	NA
Root70|4021	3.77204477063077	-0.0750167521925204	0.977943510364341	0.885826825586435	NA
Root70|2250	1288.07885138342	4.1292124699037	1.80721182302824	0.000711795261203599	0.0107200680247936
Root70|1040	547.615990619792	1.63558140292295	2.90725195799547	NA	NA
Root70|2048	0	NA	NA	NA	NA
Root70|2049	9.65176673283122	0.446996707942774	1.17247753808177	NA	NA
[truncated: 2,617 more rows]
