# Supplementary material for: Genome-resolved metatranscriptomics reveals conserved root colonization determinants in a synthetic microbiota
Source: Nat Commun. 2023 Dec 13;14:8274. doi: 10.1038/s41467-023-43688-z (PMC10719396; doi:10.1038/s41467-023-43688-z)
Supplement: Supplementary file 11 — Source Data [file 41467_2023_43688_MOESM11_ESM.zip › Source Data/Supplementary_information/figureS5/Root1277unfiltered_deseq_LFC.csv]

	baseMean	log2FoldChange	lfcSE	pvalue	padj
Root1277|107	0	NA	NA	NA	NA
Root1277|1089	0	NA	NA	NA	NA
Root1277|1384	0	NA	NA	NA	NA
Root1277|1450	0	NA	NA	NA	NA
Root1277|1741	0.668025863495621	-0.119121877504097	1.01775863610912	0.987219713025101	NA
Root1277|2068	0	NA	NA	NA	NA
Root1277|2122	0	NA	NA	NA	NA
Root1277|2281	0	NA	NA	NA	NA
Root1277|2335	0	NA	NA	NA	NA
Root1277|2598	0	NA	NA	NA	NA
Root1277|2779	0	NA	NA	NA	NA
Root1277|3123	5.62663166428849	-0.0654618108301905	0.977907082403142	NA	NA
Root1277|3273	0	NA	NA	NA	NA
Root1277|3863	0.20546936241793	-0.0799151589450785	1.01415588796419	0.652139814758526	NA
Root1277|3874	2.16056015260252	-0.175157898016403	1.02880915546605	0.655872278117601	NA
Root1277|1001	0	NA	NA	NA	NA
Root1277|1229	8.10683284943017	-0.152594310533902	0.98807580945956	0.544104301274908	NA
Root1277|1245	5.5482621026715	0.173386946061394	0.999265740257712	0.537586448729265	NA
Root1277|1361	3.25527984278522	0.0703705804472927	0.982879593503249	0.771770160285348	NA
Root1277|1379	7.6657336569127	0.23674005510386	1.02528656128959	0.399294651744332	NA
Root1277|1416	0	NA	NA	NA	NA
Root1277|1586	1.18636831078185	-0.140047738134573	1.02150785896953	0.8429209272939	NA
Root1277|1692	0.954275443547923	-0.132087945148644	1.01989029525806	0.906950179533534	NA
Root1277|1693	0	NA	NA	NA	NA
Root1277|1820	0	NA	NA	NA	NA
Root1277|1904	0	NA	NA	NA	NA
Root1277|2	0	NA	NA	NA	NA
Root1277|2124	2.54523689756124	-0.239010269035579	1.04106293244458	0.541919086342504	NA
Root1277|2158	13.3720099856548	-0.163467541408059	0.971488834090721	0.635644548684783	0.945891095003788
Root1277|2377	10.290162489137	-0.277250442811803	1.00685801381975	0.33942367459005	0.860609948464448
Root1277|2505	3.09641876457352	-0.256185070335721	1.04701388990618	0.477477796301658	NA
Root1277|2605	4.80419493909081	-0.0218499011031214	0.98153608044811	0.889778249747747	NA
Root1277|2645	4.09278822573654	0.0140121012744865	0.982596006939821	0.996486411327887	NA
Root1277|2698	0	NA	NA	NA	NA
Root1277|2727	0	NA	NA	NA	NA
Root1277|2801	0.945159067122479	-0.131809911441079	1.01983788354579	0.909747370591464	NA
Root1277|2917	0.542771014090192	-0.111805555835994	1.01680389173492	0.925718855071994	NA
Root1277|2944	0	NA	NA	NA	NA
Root1277|3082	0	NA	NA	NA	NA
Root1277|309	30.1031805170292	-0.212268958523736	0.907332994754529	0.629972140300079	0.945891095003788
Root1277|3093	0	NA	NA	NA	NA
Root1277|3250	9.28075221085219	-0.181686023861468	0.994796256136866	0.476210307153826	0.877991537959649
Root1277|3380	0	NA	NA	NA	NA
Root1277|3463	0	NA	NA	NA	NA
Root1277|3541	0	NA	NA	NA	NA
Root1277|369	5.28554989764126	-0.0532238862526899	0.975945976412744	0.802361004817412	NA
Root1277|373	0	NA	NA	NA	NA
Root1277|3815	0.584522630558669	-0.114398256587102	1.01712346053494	0.947624190052233	NA
Root1277|3986	1.35760135310478	0.21841687781685	1.05303216604568	0.100938764047667	NA
Root1277|412	0	NA	NA	NA	NA
Root1277|413	0	NA	NA	NA	NA
Root1277|600	5.98831045428608	-0.129429720671803	0.972085225084066	0.64165123048454	NA
Root1277|636	6.85555897388879	-0.154893334554193	0.979902683773845	0.575556044636485	NA
Root1277|665	3.30429235391292	0.0557219557804061	0.982018871643517	0.848922382262658	NA
Root1277|707	21.3517769762063	-0.361515784642278	1.02037725432947	0.322929879941183	0.860609948464448
Root1277|797	7.30011802590295	-0.173229714178954	0.978756036446629	0.525902672643586	NA
Root1277|859	6.64210796054577	-0.123758644177484	0.981808367277784	0.634260218977704	NA
Root1277|932	0	NA	NA	NA	NA
Root1277|1309	0.986252939606065	-0.133261536498641	1.02011315751384	0.897178001255191	NA
Root1277|1320	2.04582920695534	-0.159300864522122	1.02653857648909	0.688000563746285	NA
Root1277|137	0	NA	NA	NA	NA
Root1277|1420	0	NA	NA	NA	NA
Root1277|1523	3.34125912930397	0.0668760795471286	0.989009296425377	0.820472810518743	NA
Root1277|1556	0	NA	NA	NA	NA
Root1277|1671	0	NA	NA	NA	NA
Root1277|1683	0	NA	NA	NA	NA
Root1277|1750	0	NA	NA	NA	NA
Root1277|2094	0.584522630558669	-0.114398256587102	1.01712346053494	0.947624190052233	NA
Root1277|2174	0	NA	NA	NA	NA
Root1277|2230	0	NA	NA	NA	NA
Root1277|2279	1.07219643724332	-0.136378410031487	1.02072847136638	0.872138686892854	NA
Root1277|246	0	NA	NA	NA	NA
Root1277|252	6.37858651717521	-0.136472008288079	0.976485109547837	0.618665806257312	NA
Root1277|2564	0	NA	NA	NA	NA
Root1277|2590	0	NA	NA	NA	NA
Root1277|2741	0	NA	NA	NA	NA
Root1277|2920	0	NA	NA	NA	NA
Root1277|3034	0	NA	NA	NA	NA
Root1277|3121	0	NA	NA	NA	NA
Root1277|314	0	NA	NA	NA	NA
Root1277|3180	2.41351351663072	0.231736051247379	1.0580298194197	0.0732661024891908	NA
Root1277|3484	0	NA	NA	NA	NA
Root1277|3488	4.10695229630203	-0.00137309708468292	0.982186679344173	0.972896007207903	NA
Root1277|3814	0.82187744967172	-0.126644902375095	1.01892296343914	0.951148647287078	NA
Root1277|3834	2.26016298659723	-0.162677655605152	1.02759673701361	0.660788020562539	NA
Root1277|3917	0	NA	NA	NA	NA
Root1277|3975	0	NA	NA	NA	NA
Root1277|4062	365.413570896177	0.513906667210629	1.22825544460096	NA	NA
Root1277|4067	0	NA	NA	NA	NA
Root1277|4073	4.98304079669274	-0.0413939241851904	0.973631516772708	0.836338174368018	NA
Root1277|4076	0	NA	NA	NA	NA
Root1277|450	0	NA	NA	NA	NA
Root1277|493	0	NA	NA	NA	NA
Root1277|538	0	NA	NA	NA	NA
Root1277|638	2.07837240763535	-0.170815427586194	1.02798194197498	0.670333687330282	NA
Root1277|678	593.559804430305	5.84734533106496	3.87700994147435	NA	NA
Root1277|679	0	NA	NA	NA	NA
Root1277|774	0	NA	NA	NA	NA
Root1277|955	18.150794476483	-0.152989580218006	0.944451379597694	0.676681874810739	0.956860482368203
Root1277|957	4.2840583034806	-0.337924009020513	1.07558311264303	0.329925104494824	NA
Root1277|1027	0	NA	NA	NA	NA
Root1277|2052	4.87769731046472	-0.347566717451561	1.08115298078886	0.297815112332932	NA
Root1277|2573	0	NA	NA	NA	NA
Root1277|2641	1.75660817207289	-0.154262088640282	1.02504784382704	0.730089600014839	NA
Root1277|2672	0	NA	NA	NA	NA
Root1277|2934	4.37449324889317	0.31248148562378	1.09151165236821	0.0251111058310661	NA
Root1277|385	0	NA	NA	NA	NA
Root1277|890	3.01516508509761	-0.213004112223427	1.03754786187925	0.532743213469204	NA
Root1277|1870	0	NA	NA	NA	NA
Root1277|2795	0.918535562306479	-0.130647958512094	1.0196238618945	0.918260203831386	NA
Root1277|3631	1.97250587921213	-0.158057599188186	1.02616251536246	0.698036670509287	NA
Root1277|3731	0	NA	NA	NA	NA
Root1277|3752	0	NA	NA	NA	NA
Root1277|1665	0	NA	NA	NA	NA
Root1277|2601	0	NA	NA	NA	NA
Root1277|305	0	NA	NA	NA	NA
Root1277|3398	0.250509698810858	-0.086069118197143	1.01452184769304	0.704848820246202	NA
Root1277|3399	0	NA	NA	NA	NA
Root1277|4084	100.639164917063	0.396811691034825	1.13966806397252	8.20662696932071e-16	1.2040121006673e-13
Root1277|4088	3.99245632173866	0.00199132232435885	0.975950531756806	0.98383127514488	NA
Root1277|893	0	NA	NA	NA	NA
Root1277|1708	0	NA	NA	NA	NA
Root1277|1990	1.15062842954041	-0.138878428061232	1.02125530695682	0.851872667724682	NA
Root1277|2159	24.1528345647057	0.555000914808915	1.10483919787078	0.210995893134331	0.759861026908604
Root1277|2322	1.46130657639667	-0.147511730952021	1.0232634574926	0.782628456786638	NA
Root1277|2404	2.09578749666289	-0.160125704948179	1.02679215588857	0.681352559046748	NA
Root1277|273	1.52047328189268	-0.14889035359477	1.02361559640258	0.771231174894824	NA
Root1277|2775	5.56117166354642	-0.284964521015528	1.06160855020962	0.327445895698807	NA
Root1277|2854	851.099882065065	0.359732040663578	1.11694110790288	NA	NA
Root1277|3278	0	NA	NA	NA	NA
Root1277|3369	0	NA	NA	NA	NA
Root1277|3531	0	NA	NA	NA	NA
Root1277|3881	11.0114226186606	-0.117918795858003	0.937484754567028	0.756452220460739	0.956860482368203
Root1277|565	0	NA	NA	NA	NA
Root1277|570	0.041093872483586	-0.0376724154456739	1.01367140219039	0.31730387103461	NA
Root1277|795	0	NA	NA	NA	NA
Root1277|889	0	NA	NA	NA	NA
Root1277|90	3.53028489209964	0.0514089332780228	0.986502894367108	0.873147976313614	NA
Root1277|947	0.107219643724332	-0.0617790606321238	1.01341968751322	0.497583852599054	NA
Root1277|98	0.542771014090192	-0.111805555835994	1.01680389173492	0.925718855071994	NA
Root1277|105	0	NA	NA	NA	NA
Root1277|116	0	NA	NA	NA	NA
Root1277|117	0.417516164684763	-0.102722838020805	1.01582681031159	0.848874407950958	NA
Root1277|1888	1.33308358841771	-0.144291792095751	1.02247473555828	0.808718966705062	NA
Root1277|202	0.0417516164684763	-0.0379281245511238	1.01366034244388	0.317303871034607	NA
Root1277|2232	1.37780334345972	-0.145417486542669	1.02274655419435	0.799553456588918	NA
Root1277|2270	0.142959524965776	-0.0697158093632109	1.01367469627802	0.563413839391245	NA
Root1277|2332	0	NA	NA	NA	NA
Root1277|2411	2.86604730099898	0.255716027899646	1.06682882077409	0.0566206099090438	NA
Root1277|2720	0	NA	NA	NA	NA
Root1277|274	0	NA	NA	NA	NA
Root1277|2781	0	NA	NA	NA	NA
Root1277|2970	0	NA	NA	NA	NA
Root1277|3104	0	NA	NA	NA	NA
Root1277|3237	1.2809545195857	-0.142838809630137	1.0221350811197	0.820306763489811	NA
Root1277|3396	1.35609779195834	-0.144848780144379	1.02260957025798	0.80409548280732	NA
Root1277|3451	428.490820983044	10.9940688236171	3.05145703982246	NA	NA
Root1277|3454	0	NA	NA	NA	NA
Root1277|3831	0.909327146518015	-0.130341233702485	1.01956801660258	0.921202507482718	NA
Root1277|3843	7.16533688310095	-0.0924243225850336	0.96398396769361	0.795732350054764	NA
Root1277|3880	2.18079381596958	-0.175853137389899	1.02896195856815	0.652541454751194	NA
Root1277|3990	0.0714797624828878	-0.0512893522733364	1.01329065032358	0.41516000217383	NA
Root1277|700	0	NA	NA	NA	NA
Root1277|84	0	NA	NA	NA	NA
Root1277|89	1.83707112461296	-0.155691420890744	1.02546107505355	0.71782801764937	NA
Root1277|938	0	NA	NA	NA	NA
Root1277|946	0	NA	NA	NA	NA
Root1277|1262	0	NA	NA	NA	NA
Root1277|2211	0	NA	NA	NA	NA
Root1277|2521	0	NA	NA	NA	NA
Root1277|2667	0	NA	NA	NA	NA
Root1277|2889	0	NA	NA	NA	NA
Root1277|3158	0.164375489934344	-0.0733587444995797	1.01383908217204	0.595093195410864	NA
Root1277|3926	2.30563431795696	0.184786802407871	1.02755638066029	0.350401560546059	NA
Root1277|528	0	NA	NA	NA	NA
Root1277|53	0	NA	NA	NA	NA
Root1277|14	0	NA	NA	NA	NA
Root1277|15	4.97795981070036	-0.0294586783621594	0.981542585222315	NA	NA
Root1277|3070	5.89748696336909	-0.0843031848966947	0.976074870330602	0.719762268130208	NA
Root1277|1218	0	NA	NA	NA	NA
Root1277|1303	0	NA	NA	NA	NA
Root1277|1363	6.79050668018618	-0.165977027547284	0.977638351360878	0.556710593631819	NA
Root1277|1682	0	NA	NA	NA	NA
Root1277|1762	7.86283803050188	-0.464966058988733	1.14570162582015	0.154947675873406	NA
Root1277|1787	1.03645655600187	-0.135168833766166	1.02048370885499	0.88209384045304	NA
Root1277|2167	16.4214751386809	-0.417552581569333	1.07197655850636	0.17226297300512	0.723542328561302
Root1277|2504	0.751529096432574	-0.123393853676481	1.01839684660588	0.97779218245375	NA
Root1277|2531	952.13830202272	0.359505500965664	1.1168858245645	NA	NA
Root1277|2540	2.39457204317674	-0.16459798738694	1.02822624651168	0.645045352234147	NA
Root1277|2555	0	NA	NA	NA	NA
Root1277|3329	0	NA	NA	NA	NA
Root1277|333	0	NA	NA	NA	NA
Root1277|3658	0.0417516164684763	-0.0379281245511238	1.01366034244388	0.317303871034607	NA
Root1277|3786	1.04379041171191	-0.135355015714693	1.02052441681912	0.880524280150568	NA
Root1277|3812	0	NA	NA	NA	NA
Root1277|666	0.626274247027145	-0.116806099809889	1.01743764089763	0.968066961298602	NA
Root1277|674	0	NA	NA	NA	NA
Root1277|776	0.041093872483586	-0.0376724154456739	1.01367140219039	0.31730387103461	NA
Root1277|935	0	NA	NA	NA	NA
Root1277|139	0	NA	NA	NA	NA
Root1277|2118	0	NA	NA	NA	NA
Root1277|232	0	NA	NA	NA	NA
Root1277|2488	0.167006465873905	-0.0737800366390909	1.01385935817095	0.598780587293879	NA
Root1277|2558	0	NA	NA	NA	NA
Root1277|360	3.0168918957884	0.263033041780242	1.06970161356452	0.0519328847086747	NA
Root1277|3716	0	NA	NA	NA	NA
Root1277|3938	2.34366621953418	-0.177165982732311	1.02968083584799	0.634335506295299	NA
Root1277|951	8.72730465013971	-0.00939235669921823	0.956423020497722	0.970652636779114	0.995326839831147
Root1277|1058	3.37185505775207	-0.227016143525473	1.04138382113322	0.49145144558145	NA
Root1277|1425	1.21079687758581	-0.140741606773832	1.02166212237693	0.837033564390376	NA
Root1277|1863	0.0417516164684763	-0.0379281245511238	1.01366034244388	0.317303871034607	NA
Root1277|2038	0.160994730646873	-0.0727993042322846	1.01381291995369	0.590225157689493	NA
Root1277|2298	0	NA	NA	NA	NA
Root1277|2643	0	NA	NA	NA	NA
Root1277|3166	47.0477775011041	-0.619908882514476	1.10655487519471	0.192607325684704	0.751946820302219
Root1277|3334	0	NA	NA	NA	NA
Root1277|3373	0.0714797624828878	-0.0512893522733364	1.01329065032358	0.41516000217383	NA
Root1277|3624	0	NA	NA	NA	NA
Root1277|791	11.0190504531555	-0.523389926467137	1.19102363662179	0.0989713250800841	0.64529848656539
Root1277|87	0.862971322155306	-0.128395483206807	1.01922189979095	0.936678243533284	NA
Root1277|943	7.82954132338272	-0.320586138431963	1.07811646180346	0.23998653423807	NA
Root1277|1168	0	NA	NA	NA	NA
Root1277|1187	1.17941608096765	-0.139851242984102	1.02146332861138	0.844255469349953	NA
Root1277|1276	0	NA	NA	NA	NA
Root1277|1555	42.2429321450592	-0.297597915590749	0.981580614126427	0.439937972569757	0.874344563441456
Root1277|1575	27.4412700500497	0.0481540912796294	0.881529994808591	0.920986556536925	0.981554337817883
Root1277|1698	0	NA	NA	NA	NA
Root1277|1828	8.67404904696015	0.037036074612891	0.927639119627183	0.932451482432311	0.988666062996826
Root1277|1829	75.1942764075157	-0.249912062624044	0.957718069732785	0.525049622894209	0.916700237156097
Root1277|1873	0.780783577188135	-0.124772269065063	1.01861478003809	0.966374480504464	NA
Root1277|2108	0.780783577188135	-0.124772269065063	1.01861478003809	0.966374480504464	NA
Root1277|23	25.4173814264383	-0.0909638033331942	0.90740867981786	0.824701244089826	0.956860482368203
Root1277|2361	8.05715943645247	0.0618553510450012	0.954166208076927	0.867960062441591	NA
Root1277|2362	7.42173727089396	0.233463739048483	1.00970860055655	0.462161445311608	NA
Root1277|2363	131.577659250958	-0.392660601974573	0.960376658734933	0.387352572085632	0.860609948464448
Root1277|2364	30.494753060467	-0.499740881517951	1.08576502702695	0.205664396095169	0.754184305688151
Root1277|2365	23.3174081660081	-0.301359296872162	0.959309133119963	0.481683287951391	0.881752463990751
Root1277|2548	19.8364761493389	-0.468912673316425	1.1088158399822	0.132935195542148	0.684554137791808
Root1277|2586	0	NA	NA	NA	NA
Root1277|3238	2.90761491125252	-0.207733558763051	1.03625437520147	0.547242317277186	NA
Root1277|3836	5.6229303236501	-0.073393670076666	0.975162857486054	0.751191662798187	NA
Root1277|4021	5.87755144175832	0.158597703112378	0.995725972519209	0.593343432825722	NA
Root1277|4028	0	NA	NA	NA	NA
Root1277|527	0	NA	NA	NA	NA
Root1277|561	5.0459338574586	-0.250520685760417	1.05097362991711	NA	NA
Root1277|562	0	NA	NA	NA	NA
Root1277|645	8.39529422632594	-0.232423514003585	0.992561237289956	0.429288483769309	0.874344563441456
Root1277|676	1.21079687758581	-0.140741606773832	1.02166212237693	0.837033564390376	NA
Root1277|711	5.32165130382156	-0.0828636099233151	0.965277806458017	0.739503919326819	NA
Root1277|78	44.8313762744527	-0.622887779025552	1.20584063602151	0.104800034930504	0.64529848656539
Root1277|79	14.948299773156	-0.61588179020971	1.27249886415856	0.0565736319143525	0.511017560406692
Root1277|809	5.47313636453859	-0.285000348484899	1.0614465441823	0.330446699349134	NA
Root1277|810	2.63028747671248	-0.197965832572412	1.03370815339267	0.581969315628295	NA
Root1277|811	1.19172230202399	-0.140201673224045	1.02154188535612	0.84161834122369	NA
Root1277|1278	1.35609779195834	-0.144848780144379	1.02260957025798	0.80409548280732	NA
Root1277|3283	8.1706240671947	-0.210333596944039	0.986896774840226	0.458184712457141	NA
Root1277|3597	0	NA	NA	NA	NA
Root1277|940	0	NA	NA	NA	NA
Root1277|1174	5.93098916217537	0.138334348226535	0.995651984975928	0.60855330016786	NA
Root1277|2254	0	NA	NA	NA	NA
Root1277|2545	0	NA	NA	NA	NA
Root1277|32	0	NA	NA	NA	NA
Root1277|365	0.82187744967172	-0.126644902375095	1.01892296343914	0.951148647287078	NA
Root1277|4040	0	NA	NA	NA	NA
Root1277|930	0	NA	NA	NA	NA
Root1277|262	888.102925175853	0.843511699509748	1.51308545549972	NA	NA
Root1277|4069	0	NA	NA	NA	NA
Root1277|748	2.72332302304543	-0.198420543042161	1.03406847065575	0.573311082648968	NA
Root1277|3245	11.1729858487635	-0.220216074654144	1.00636157621848	0.395628017752912	0.863620771566001
Root1277|3246	0.82187744967172	-0.126644902375095	1.01892296343914	0.951148647287078	NA
Root1277|3303	0	NA	NA	NA	NA
Root1277|146	4.11689875369876	-0.251783453085369	1.04911849077042	0.421259521989196	NA
Root1277|20	0	NA	NA	NA	NA
Root1277|3117	0	NA	NA	NA	NA
Root1277|186	0	NA	NA	NA	NA
Root1277|2318	3.43102859917862	-0.180488499074466	1.03301123889885	NA	NA
Root1277|2592	0	NA	NA	NA	NA
Root1277|4015	33.0290591511815	-0.222288360511395	0.913091217402801	0.615430139597056	0.945891095003788
Root1277|487	1.33605172699124	-0.144296133758218	1.02247842282947	0.808442021318387	NA
Root1277|77	65.9231972402773	-0.404605059836843	0.963495549070527	0.377616858705627	0.860609948464448
Root1277|1046	0.0357398812414439	-0.0354806826608338	1.0137795450413	0.317303871034638	NA
Root1277|2175	1.79531950814448	-0.154928654296022	1.02524041051312	0.724256592211225	NA
Root1277|2921	29.4936425229361	-0.0685149067603733	0.922030366889946	0.853648158645222	0.959918643701056
Root1277|3715	0	NA	NA	NA	NA
Root1277|960	1.2518907500694	-0.14183981260237	1.02191178277746	0.827312705296011	NA
Root1277|149	0	NA	NA	NA	NA
Root1277|17	0	NA	NA	NA	NA
Root1277|1026	33.9829449238656	-0.165823528236249	0.916409625012346	0.691316066332702	0.956860482368203
Root1277|1170	3.64431702088776	0.0263288395929184	0.984102971094525	0.937383880431839	NA
Root1277|122	22.1924236073714	-0.206741152975115	0.966743525225714	0.56109877111571	0.936864917832595
Root1277|1613	0.417516164684763	-0.102722838020805	1.01582681031159	0.848874407950958	NA
Root1277|1893	13.6572355600785	-0.376145750655471	1.04940184180032	0.222402095655098	0.776277083517338
Root1277|1997	3.45626274749737	0.0393895135732652	0.985503171696539	0.894159257533726	NA
Root1277|2675	0.470960721486554	-0.106908497384829	1.01624663482795	0.884405227703603	NA
Root1277|2961	2.75197085559118	-0.169031706466953	1.02974371137375	NA	NA
Root1277|3085	6.96077292270871	0.0892525033563522	0.971216904520146	0.775298137013736	NA
Root1277|3098	20.1135375438459	-0.45007024036985	1.09838186878608	0.137171819722659	0.685576403863001
Root1277|3105	0.786277387311766	-0.125150924478131	1.01867197377075	0.963695655916775	NA
Root1277|322	0.960287178774956	-0.132292008337851	1.01992888358349	0.90511511529355	NA
Root1277|3981	10.8812232055091	-0.0840640232589264	0.959314648835841	0.791438166811268	0.956860482368203
Root1277|4020	1.33605172699124	-0.144296133758218	1.02247842282947	0.808442021318387	NA
Root1277|4059	257.154142803343	13.8827892973231	4.35800514404234	8.61307894406377e-07	5.93225812272392e-05
Root1277|4115	4.52220736920342	-0.347615684505786	1.07995967810525	0.311614164684177	NA
Root1277|466	4.591676068983	-0.263909874221982	1.05347869880359	0.386522712796248	NA
Root1277|757	0	NA	NA	NA	NA
Root1277|808	0	NA	NA	NA	NA
Root1277|871	5.24823753413321	-0.378740731943981	1.09481705055346	0.261839792822778	NA
Root1277|123	81.1858875077196	-0.219052107856519	0.89693834822809	0.624931939124635	0.945891095003788
Root1277|1275	0	NA	NA	NA	NA
Root1277|1310	0	NA	NA	NA	NA
Root1277|1547	5.92847253636143	-0.0947412704917281	0.978932016725569	0.70739964725774	NA
Root1277|163	11.8572605268495	0.217380497737804	0.960111419980754	0.589355247469677	0.945332718959107
Root1277|1680	0	NA	NA	NA	NA
Root1277|1690	0	NA	NA	NA	NA
Root1277|1697	2.78025695978077	-0.203592426024935	1.03511231671448	0.56241650945732	NA
Root1277|199	2.0371732307623	-0.159207167009622	1.02650842381805	0.688924802578774	NA
Root1277|2056	465.759135556548	1.01201727796426	1.84989190261613	NA	NA
Root1277|2168	6.00415416749799	-0.0861632947605974	0.977205776763909	0.713186064662764	NA
Root1277|2499	2.29590286783868	-0.17241529518063	1.02890275578648	0.644988866744946	NA
Root1277|2547	1.54480980933362	-0.149453334012544	1.02376119266963	0.766736257499938	NA
Root1277|2585	11.5190192076881	0.0904015487737519	0.917138680667494	0.83427932515138	0.956860482368203
Root1277|261	11.4042072846036	-0.114725477273337	0.954802996669275	0.732373068724464	0.956860482368203
Root1277|2690	10.6571284963523	-0.0574634084525768	0.964039446686024	0.847455381843345	0.956860482368203
Root1277|2759	3.82186995985499	-0.240285704511639	1.04556488562074	0.449469603732856	NA
Root1277|3467	0	NA	NA	NA	NA
Root1277|3807	0	NA	NA	NA	NA
Root1277|4026	0	NA	NA	NA	NA
Root1277|881	0	NA	NA	NA	NA
Root1277|148	0.960287178774956	-0.132292008337851	1.01992888358349	0.90511511529355	NA
Root1277|16	0	NA	NA	NA	NA
Root1277|1966	0	NA	NA	NA	NA
Root1277|2837	3.09265658280753	-0.216339690753052	1.03844977944712	0.523432810625203	NA
Root1277|2998	0	NA	NA	NA	NA
Root1277|3000	1.75125418083075	-0.154162244189008	1.0250194196382	0.73094012176185	NA
Root1277|3077	0	NA	NA	NA	NA
Root1277|3996	1.90783873107926	-0.199488331080133	1.03125218250767	0.658133185585083	NA
Root1277|563	0	NA	NA	NA	NA
Root1277|635	0	NA	NA	NA	NA
Root1277|939	0	NA	NA	NA	NA
Root1277|138	0	NA	NA	NA	NA
Root1277|1431	0	NA	NA	NA	NA
Root1277|1563	0	NA	NA	NA	NA
Root1277|193	0	NA	NA	NA	NA
Root1277|2941	0	NA	NA	NA	NA
Root1277|3322	0.709777479964098	-0.121326230434269	1.01808068831089	0.99477372446882	NA
Root1277|3740	1.08554202818038	-0.136761452530224	1.02081038953933	0.868992983291413	NA
Root1277|3779	4.03547253381914	0.00253476856211017	0.982344610451018	0.985378151729275	NA
Root1277|3800	0	NA	NA	NA	NA
Root1277|3806	0	NA	NA	NA	NA
Root1277|1280	0	NA	NA	NA	NA
Root1277|2697	0	NA	NA	NA	NA
Root1277|3005	402.346911634747	4.18972255612571	3.34486076301972	NA	NA
Root1277|3080	0.986252939606065	-0.133261536498641	1.02011315751384	0.897178001255191	NA
Root1277|3869	0	NA	NA	NA	NA
Root1277|69	21.4125882802261	0.394460356160451	1.13781326825563	0.00160902114804241	0.0406686815107553
Root1277|755	0	NA	NA	NA	NA
Root1277|843	1.62831304227058	-0.151336168465801	1.02425753670322	0.751769346116876	NA
Root1277|1591	0	NA	NA	NA	NA
Root1277|2493	0.375764548216287	-0.0991163740937319	1.01549289219928	0.818451264069055	NA
Root1277|2494	2.40725657387231	-0.186923456106634	1.03126853815741	0.615988228357235	NA
Root1277|2663	4.70196112915654	-0.0269389886132473	0.973350015436131	0.879407755383843	NA
Root1277|407	0	NA	NA	NA	NA
Root1277|408	0	NA	NA	NA	NA
Root1277|433	1.15062842954041	-0.138878428061232	1.02125530695682	0.851872667724682	NA
Root1277|736	36.7252102620333	-0.557644255894575	1.14563994441402	0.142996454185709	0.697582712522415
Root1277|3282	66.3197756031871	-0.436654440504539	0.976502321285899	0.345305290679703	0.860609948464448
Root1277|1651	1.41354322470116	-0.146322040749721	1.0229677921945	0.792166172474473	NA
Root1277|3300	0	NA	NA	NA	NA
Root1277|1059	0	NA	NA	NA	NA
Root1277|11	0	NA	NA	NA	NA
Root1277|18	0	NA	NA	NA	NA
Root1277|1886	7.64057508184516	-0.204464368761544	0.985643244982886	0.484019937953593	NA
Root1277|2546	0	NA	NA	NA	NA
Root1277|3677	10.2395192403668	0.0188204969781952	0.965920293886898	NA	NA
Root1277|3810	28.9758460198837	-0.235740758341623	0.95884915884941	0.537559023054419	0.922078882602833
Root1277|2227	0	NA	NA	NA	NA
Root1277|2503	3.03715842229661	0.0966505910234352	0.995283813957638	0.716112693519856	NA
Root1277|2800	895.863615811104	6.54834773605502	3.73647785899621	NA	NA
Root1277|2870	1.89421370579653	-0.15675896420963	1.02577285020695	0.709030368125454	NA
Root1277|3695	9.35725875071308	-0.223401092300217	0.996117684448489	0.417706861016741	0.863752181574734
Root1277|640	0	NA	NA	NA	NA
Root1277|740	0.965637853760487	-0.132553060721528	1.01997625337676	0.903211181540973	NA
Root1277|1047	0	NA	NA	NA	NA
Root1277|1925	0	NA	NA	NA	NA
Root1277|2313	0	NA	NA	NA	NA
Root1277|2314	0.876126201853113	-0.128944062604504	1.01931851105062	0.932257340164107	NA
Root1277|2315	11.6634798428367	0.191761232701828	0.967125778281589	0.61053093643748	0.945891095003788
Root1277|2317	0	NA	NA	NA	NA
Root1277|606	0	NA	NA	NA	NA
Root1277|1122	0	NA	NA	NA	NA
Root1277|1594	0	NA	NA	NA	NA
Root1277|1790	0	NA	NA	NA	NA
Root1277|2053	0	NA	NA	NA	NA
Root1277|2193	0	NA	NA	NA	NA
Root1277|2708	0	NA	NA	NA	NA
Root1277|2709	0	NA	NA	NA	NA
Root1277|291	0	NA	NA	NA	NA
Root1277|3210	0	NA	NA	NA	NA
Root1277|386	0	NA	NA	NA	NA
Root1277|3960	3.31858108536724	0.276543302398769	1.07524164997962	0.0432487724317508	NA
Root1277|3495	0	NA	NA	NA	NA
Root1277|219	0	NA	NA	NA	NA
Root1277|3023	4.65513323695286	-0.264242977231124	1.05372309603475	0.383471641919944	NA
Root1277|315	4.7342097082084	-0.35663590937015	1.08411346883418	0.29607891674288	NA
Root1277|3188	0.0417516164684763	-0.0379281245511238	1.01366034244388	0.317303871034607	NA
Root1277|411	13.5915166800721	-0.167652744221412	0.96292304871414	0.623273641285666	0.945891095003788
Root1277|4128	4.37449324889317	0.31248148562378	1.09151165236821	0.0251111058310661	NA
Root1277|1329	0	NA	NA	NA	NA
Root1277|136	0	NA	NA	NA	NA
Root1277|1588	0.417516164684763	-0.102722838020805	1.01582681031159	0.848874407950958	NA
Root1277|2123	0	NA	NA	NA	NA
Root1277|2749	0	NA	NA	NA	NA
Root1277|3339	4.98354021825704	-0.268717127395944	1.05574036116958	0.365717607516486	NA
Root1277|3852	1.02575520603081	-0.134694949860229	1.02039284814536	0.885602936220608	NA
Root1277|539	0	NA	NA	NA	NA
Root1277|630	2.33611729028	-0.178259041624328	1.02980330586076	0.633748692392905	NA
Root1277|1872	0	NA	NA	NA	NA
Root1277|3438	0	NA	NA	NA	NA
Root1277|3440	0	NA	NA	NA	NA
Root1277|649	0	NA	NA	NA	NA
Root1277|1381	0.945159067122479	-0.131809911441079	1.01983788354579	0.909747370591464	NA
Root1277|2165	35.1581143470472	-0.109437270873542	0.891488224625124	0.795901765525036	0.956860482368203
Root1277|3561	0	NA	NA	NA	NA
Root1277|4035	7.613321640892	-0.14274521695868	0.984872139548793	0.570482851772846	NA
Root1277|522	0	NA	NA	NA	NA
Root1277|1330	0	NA	NA	NA	NA
Root1277|1331	0	NA	NA	NA	NA
Root1277|135	5.0075014927053	0.178462349190975	1.00505701095297	0.531378916104415	NA
Root1277|1589	15.5649073219702	-0.0894737230422023	0.934119395292082	0.804695921610749	0.956860482368203
Root1277|2750	0	NA	NA	NA	NA
Root1277|3338	1.64375489934344	-0.151679304083702	1.02434947768768	0.749061663731025	NA
Root1277|3853	4.65117350801707	-0.355092074550722	1.0832315193551	0.300473537942291	NA
Root1277|540	0	NA	NA	NA	NA
Root1277|629	1.45529484116964	-0.147365909904863	1.02322683085	0.783802389293871	NA
Root1277|1438	0	NA	NA	NA	NA
Root1277|1730	0	NA	NA	NA	NA
Root1277|1950	3.14878632416326	-0.218498662903185	1.03899691932287	0.516623499528636	NA
Root1277|266	0	NA	NA	NA	NA
Root1277|2904	0	NA	NA	NA	NA
Root1277|48	0	NA	NA	NA	NA
Root1277|686	0	NA	NA	NA	NA
Root1277|2912	0.698595832220962	-0.120745067837555	1.01799320562212	0.999408471272124	NA
Root1277|3780	0	NA	NA	NA	NA
Root1277|3886	0.292261315279334	-0.0909485136685784	1.01484922083889	0.747292149723496	NA
Root1277|3994	22.0478070618827	0.281766605237713	1.02820314858279	0.372058278966782	0.860609948464448
Root1277|70	0.250509698810858	-0.086069118197143	1.01452184769304	0.704848820246202	NA
Root1277|259	0	NA	NA	NA	NA
Root1277|447	24.3676340403199	0.221522918811869	0.990492848219132	0.525730081563206	0.916700237156097
Root1277|886	0.79328071290105	-0.125344325483719	1.01870825786953	0.96173262125186	NA
Root1277|1387	0	NA	NA	NA	NA
Root1277|1702	0	NA	NA	NA	NA
Root1277|2009	0	NA	NA	NA	NA
Root1277|3907	0.668025863495621	-0.119121877504097	1.01775863610912	0.987219713025101	NA
Root1277|3969	0	NA	NA	NA	NA
Root1277|1144	1.33605172699124	-0.144296133758218	1.02247842282947	0.808442021318387	NA
Root1277|1175	0	NA	NA	NA	NA
Root1277|2020	3.13238387154625	-0.218517433206718	1.0389574891945	0.517675700386623	NA
Root1277|2146	0.041093872483586	-0.0376724154456739	1.01367140219039	0.31730387103461	NA
Root1277|2220	14.8882352354995	-0.387484344149862	1.05538782678876	0.200610131732171	0.751946820302219
Root1277|2765	1.15062842954041	-0.138878428061232	1.02125530695682	0.851872667724682	NA
Root1277|2848	4.09165841391068	-0.194722411373969	1.0367505807391	NA	NA
Root1277|3058	0	NA	NA	NA	NA
Root1277|3355	11.1679637816427	-0.550258263090338	1.21023619080182	0.0903669978534021	0.64529848656539
Root1277|376	1.46130657639667	-0.147511730952021	1.0232634574926	0.782628456786638	NA
Root1277|987	0	NA	NA	NA	NA
Root1277|108	0	NA	NA	NA	NA
Root1277|1696	0.542771014090192	-0.111805555835994	1.01680389173492	0.925718855071994	NA
Root1277|1975	123.597228705462	-0.341256352471398	0.927520721629678	0.459349555682757	0.877991537959649
Root1277|2110	4.46407983017082	-0.324411520729065	1.07150334025329	0.333711312042292	NA
Root1277|2217	12.7263098931526	-0.566034557356306	1.22621606221362	0.076542004165797	0.602494918505059
Root1277|2729	21.5344796047548	0.432828349857881	1.08881868908974	0.222598510337095	0.776277083517338
Root1277|3251	254.481959573	-0.414977364557954	0.954996943375214	0.375035768462827	0.860609948464448
Root1277|3412	14.4910042597077	-0.0809931893359003	0.910475725783983	0.843140817311468	0.956860482368203
Root1277|3465	0	NA	NA	NA	NA
Root1277|601	19.0229914822287	-0.168525735969408	0.956770042627852	0.635681326861779	0.945891095003788
Root1277|1184	0	NA	NA	NA	NA
Root1277|1716	4.0965763672253	-0.250051076660119	1.04863015964439	0.42422369878417	NA
Root1277|2051	0	NA	NA	NA	NA
Root1277|2212	0	NA	NA	NA	NA
Root1277|2213	0	NA	NA	NA	NA
Root1277|1274	0	NA	NA	NA	NA
Root1277|1315	1.81738326832811	-0.15718633482131	1.02555132994117	0.718532075987325	NA
Root1277|1954	0.530747543636128	-0.111037044514521	1.01671151990143	0.919243202621702	NA
Root1277|2639	0	NA	NA	NA	NA
Root1277|3570	0	NA	NA	NA	NA
Root1277|1143	11.6150337987853	0.410508402207819	1.14783281971233	NA	NA
Root1277|1147	0	NA	NA	NA	NA
Root1277|2151	0	NA	NA	NA	NA
Root1277|2560	0	NA	NA	NA	NA
Root1277|1428	0	NA	NA	NA	NA
Root1277|519	0	NA	NA	NA	NA
Root1277|520	0	NA	NA	NA	NA
Root1277|1747	0	NA	NA	NA	NA
Root1277|2936	0	NA	NA	NA	NA
Root1277|1580	0.584522630558669	-0.114398256587102	1.01712346053494	0.947624190052233	NA
Root1277|1970	3.18084943048851	-0.173890270442168	1.03146096346428	NA	NA
Root1277|3922	0	NA	NA	NA	NA
Root1277|42	0	NA	NA	NA	NA
Root1277|1661	1.08554202818038	-0.136761452530224	1.02081038953933	0.868992983291413	NA
Root1277|2134	3.89251300885336	0.0107082426293785	0.982776985906166	0.988343077386961	NA
Root1277|926	0.751529096432574	-0.123393853676481	1.01839684660588	0.97779218245375	NA
Root1277|971	4.52533784368259	0.316726890938518	1.09358247270062	0.0234481676533832	NA
Root1277|1225	7.81010390301255	-0.213238724511737	0.98732531431301	0.468548307778238	NA
Root1277|161	0	NA	NA	NA	NA
Root1277|2013	5.69971298160005	-0.10302143748376	0.967389297730231	0.688833813364225	NA
Root1277|2327	4.13542088966516	-0.307940346931879	1.06479415033035	0.361971463737871	NA
Root1277|3375	358.079317289268	0.347606276018859	1.10793218598272	NA	NA
Root1277|3655	4.87187124351622	-0.0502709518834792	0.974292337585229	0.830318384451113	NA
Root1277|773	4.96922817301004	-0.036773312946026	0.976397797386933	0.849026521286721	NA
Root1277|178	0	NA	NA	NA	NA
Root1277|1810	0	NA	NA	NA	NA
Root1277|2964	0	NA	NA	NA	NA
Root1277|3449	3.92542940994618	-0.318971766315637	1.06767662334782	0.362782529296595	NA
Root1277|1824	7.81029699270434	0.100940448886161	0.951371225911002	0.786442407485101	NA
Root1277|1894	4.69998789720187	-0.0268768311070127	0.97331436497578	0.879609492151726	NA
Root1277|1911	0	NA	NA	NA	NA
Root1277|1992	0.214439287448663	-0.0815164997658694	1.01423400905368	0.665249529142077	NA
Root1277|2417	1.06844068457324	-0.13618864620399	1.02069270388552	0.873604905030748	NA
Root1277|2588	0	NA	NA	NA	NA
Root1277|3318	0	NA	NA	NA	NA
Root1277|949	1.96438129656625	-0.199516983332344	1.03149768938442	0.650445560234151	NA
Root1277|12	0.536098218621659	-0.111546488973126	1.01676650087392	0.923038369209788	NA
Root1277|308	0	NA	NA	NA	NA
Root1277|1246	32.399875874444	-0.339350810329701	1.01929783878825	0.344081085459256	0.860609948464448
Root1277|3476	0	NA	NA	NA	NA
Root1277|3482	2.5508804753362	-0.229966495297774	1.03923278811472	0.551567837558765	NA
Root1277|3842	3.59176882811483	0.0467648408077097	0.985867458464834	0.888731233331845	NA
Root1277|4022	16.6116365742685	-0.136971530113928	0.963155435724012	0.694386459419817	0.956860482368203
Root1277|770	4.13388209822013	0.00980600419448687	0.97696980209596	0.988170658119595	NA
Root1277|1221	0	NA	NA	NA	NA
Root1277|1498	0.904065194638893	-0.130101167853723	1.01952430166795	0.922897121888678	NA
Root1277|1778	10.9693743504462	0.206454087477809	0.957547164042014	0.60387504160673	0.945891095003788
Root1277|1994	0.493126469803032	-0.108457324055499	1.01641699233783	0.897590893170008	NA
Root1277|663	0	NA	NA	NA	NA
Root1277|1277	0	NA	NA	NA	NA
Root1277|1319	0	NA	NA	NA	NA
Root1277|1664	0	NA	NA	NA	NA
Root1277|1676	0.113231378951364	-0.0630716244577265	1.01345947976124	0.508444676008592	NA
Root1277|176	6.07577981104547	-0.227634462776424	1.04698660288473	NA	NA
Root1277|19	0	NA	NA	NA	NA
Root1277|2002	1.25254849405429	-0.141859391930365	1.02191620280658	0.827161436964798	NA
Root1277|2037	1.17941608096765	-0.139851242984102	1.02146332861138	0.844255469349953	NA
Root1277|2100	0	NA	NA	NA	NA
Root1277|227	0	NA	NA	NA	NA
Root1277|2300	1.60266102685985	-0.150777242831942	1.02410828250105	0.756239772319873	NA
Root1277|2394	0	NA	NA	NA	NA
Root1277|2409	0	NA	NA	NA	NA
Root1277|2740	0	NA	NA	NA	NA
Root1277|3	0	NA	NA	NA	NA
Root1277|3043	0	NA	NA	NA	NA
Root1277|3059	0	NA	NA	NA	NA
Root1277|3244	17.9519480738526	0.331181039400716	1.08431677064177	0.143122392716482	0.697582712522415
Root1277|3249	0.857757149794654	-0.12827022063072	1.01919606200776	0.937927763005079	NA
Root1277|3335	0	NA	NA	NA	NA
Root1277|3457	0	NA	NA	NA	NA
Root1277|3481	0	NA	NA	NA	NA
Root1277|3487	0.041093872483586	-0.0376724154456739	1.01367140219039	0.31730387103461	NA
Root1277|4083	0	NA	NA	NA	NA
Root1277|4091	0.0417516164684763	-0.0379281245511238	1.01366034244388	0.317303871034607	NA
Root1277|75	0	NA	NA	NA	NA
Root1277|962	0	NA	NA	NA	NA
Root1277|2787	0	NA	NA	NA	NA
Root1277|3689	4.80692479032392	-0.0332506457413537	0.973201754409527	0.861794432106025	NA
Root1277|3859	11.6950403592054	-0.114926900278011	0.953822336243452	0.732609072641336	0.956860482368203
Root1277|4086	2.41351351663072	0.231736051247379	1.0580298194197	0.0732661024891908	NA
Root1277|913	4.37298968774673	0.120333213378629	0.988264910344301	0.684467356164602	NA
Root1277|976	0	NA	NA	NA	NA
Root1277|1011	23.3754586893577	0.0973484434287344	0.908912198996554	0.827254130543971	0.956860482368203
Root1277|1629	3.86282401345709	-0.18993379054621	1.03545402192022	NA	NA
Root1277|2163	0	NA	NA	NA	NA
Root1277|2424	0	NA	NA	NA	NA
Root1277|2533	12.5618529839903	0.497379850563117	1.21038155736753	NA	NA
Root1277|455	0	NA	NA	NA	NA
Root1277|1837	1.64375489934344	-0.151679304083702	1.02434947768768	0.749061663731025	NA
Root1277|2238	0	NA	NA	NA	NA
Root1277|3970	0	NA	NA	NA	NA
Root1277|1061	14.4829381661825	-0.595021844043276	1.25367343222907	0.0620152183977993	0.542387068844244
Root1277|1487	5.3554178238221	-0.100908836336096	0.96721569234229	0.713144144233414	NA
Root1277|1493	10.488176152247	-0.359784051279646	1.09834997716888	0.173560955252066	0.723542328561302
Root1277|1522	27.5593769863248	-0.708984207716086	1.31933829829267	0.086175558906049	0.644041482268373
Root1277|3436	140.33630714632	-0.316146647957324	0.921121141715454	0.488022313567114	0.887459718730957
Root1277|3820	21.9447222772362	-0.00916035200557908	0.88495001109939	0.97726283184873	0.995326839831147
Root1277|585	34.4800272600997	-0.0102487469315773	0.87659759520433	0.974815671022911	0.995326839831147
Root1277|1377	0	NA	NA	NA	NA
Root1277|2489	4.76081408923217	-0.0198916230740423	0.981539646113118	0.895854182786186	NA
Root1277|2915	6.39468406565308	0.110524491904287	0.96526296428108	0.753852886828789	NA
Root1277|2390	0	NA	NA	NA	NA
Root1277|3306	0	NA	NA	NA	NA
Root1277|1007	1.09122323328667	-0.136972180615322	1.02085317779648	0.867365774397483	NA
Root1277|102	0.709777479964098	-0.121326230434269	1.01808068831089	0.99477372446882	NA
Root1277|2902	0	NA	NA	NA	NA
Root1277|3186	1.52902395369626	-0.149089276169042	1.02366688223227	0.769643058078507	NA
Root1277|3187	7.83718759735853	0.291691481848489	1.02484102339018	0.370391386873906	NA
Root1277|3218	2.71520270620956	0.248069840081961	1.06392115549759	0.0616881272470311	NA
Root1277|438	0	NA	NA	NA	NA
Root1277|765	3.03788990552273	-0.172165860301326	1.03088513681999	NA	NA
Root1277|2487	0	NA	NA	NA	NA
Root1277|2506	0	NA	NA	NA	NA
Root1277|2507	0	NA	NA	NA	NA
Root1277|3581	0	NA	NA	NA	NA
Root1277|469	3.20532205371971	-0.174103661438367	1.03154086879249	NA	NA
Root1277|3862	0	NA	NA	NA	NA
Root1277|429	0.79328071290105	-0.125344325483719	1.01870825786953	0.96173262125186	NA
Root1277|458	696.168761311636	0.420529845281934	1.15537838868973	NA	NA
Root1277|734	1.02734681208965	-0.134752551748186	1.02040423161832	0.88514388843504	NA
Root1277|260	3.15141730010282	-0.218503427598116	1.03900569223092	0.516434142912423	NA
Root1277|3353	3.69587547928879	-0.238411123687388	1.04478960951285	0.458636992710629	NA
Root1277|639	0	NA	NA	NA	NA
Root1277|3094	8.60965741123345	-0.462313712682908	1.14642993822355	0.145593488094515	0.697582712522415
Root1277|3435	1.80813038927779	-0.155170829941317	1.02530995763612	0.722235896954505	NA
Root1277|2630	0.917543971944228	-0.130696133511087	1.01962922768135	0.918110297616361	NA
Root1277|2389	0	NA	NA	NA	NA
Root1277|103	2.10865299324519	-0.160375784925979	1.02686848413028	0.679469495681772	NA
Root1277|1166	0.369844852352274	-0.0986307051370894	1.01545068209352	0.814041383143897	NA
Root1277|2295	0.876783945838003	-0.128970484577323	1.01932318486441	0.932038013160568	NA
Root1277|73	23.0719272909066	0.172080964298775	0.959571741086556	0.652199504111774	0.948184503339281
Root1277|2397	6.30873751136929	-0.384978926331605	1.10093656439019	0.228471270235998	NA
Root1277|2398	9.984137723694	-0.525497904893096	1.18951279045217	0.107128835059181	0.64529848656539
Root1277|2278	19.1496105555035	-0.0120269193643778	0.909867710463592	0.969984568258599	0.995326839831147
Root1277|2528	1.33605172699124	-0.144296133758218	1.02247842282947	0.808442021318387	NA
Root1277|2718	1.54480980933362	-0.149453334012544	1.02376119266963	0.766736257499938	NA
Root1277|3876	68.7834663750239	0.273315710321644	0.914737971228443	0.556452194185029	0.933891225148001
Root1277|2744	2.06287282227419	-0.170708440106012	1.02791814826938	0.672192179569699	NA
Root1277|3746	1.39719166444192	-0.145929778199823	1.02287070663193	0.795484988552678	NA
Root1277|4063	0	NA	NA	NA	NA
Root1277|443	1.27391004699117	-0.142578667167193	1.02207727905286	0.822202244446744	NA
Root1277|3583	0	NA	NA	NA	NA
Root1277|3827	0	NA	NA	NA	NA
Root1277|4085	0	NA	NA	NA	NA
Root1277|1306	0	NA	NA	NA	NA
Root1277|768	0	NA	NA	NA	NA
Root1277|1960	1.73712429205375	-0.153839643443412	1.02492993362179	0.733485787247322	NA
Root1277|2273	3.78163801103931	-0.239310011010809	1.04522761915246	0.45282569969206	NA
Root1277|3183	19.1607755686161	-0.0463251140279224	0.935701634552416	0.892655424699862	0.970572477701738
Root1277|1173	0	NA	NA	NA	NA
Root1277|3050	0	NA	NA	NA	NA
Root1277|4039	0	NA	NA	NA	NA
Root1277|541	0.79328071290105	-0.125344325483719	1.01870825786953	0.96173262125186	NA
Root1277|2170	8.43700171223611	-0.164721609639587	0.989782345742321	0.518240367456234	0.915501291042989
Root1277|2219	0	NA	NA	NA	NA
Root1277|2880	0	NA	NA	NA	NA
Root1277|1989	4.07280405931433	0.303298251252146	1.08714186317933	0.0290006407308258	NA
Root1277|3236	0	NA	NA	NA	NA
Root1277|3857	0.226462757902728	-0.0830682277215095	1.01432792738423	0.678922874624641	NA
Root1277|730	0	NA	NA	NA	NA
Root1277|213	0	NA	NA	NA	NA
Root1277|2802	1.4195549599282	-0.146472471896903	1.02300489603801	0.790954431952122	NA
Root1277|3861	0	NA	NA	NA	NA
Root1277|1088	0.357398812414439	-0.0977605031074044	1.01537176130233	0.80548586318034	NA
Root1277|2063	0	NA	NA	NA	NA
Root1277|2805	2.70050947951389	-0.200741240185428	1.03434742472973	0.572256777202935	NA
Root1277|3391	6.12188383744032	-0.0582802028066329	0.937970520041899	0.888812687458449	NA
Root1277|3469	23.5919313262146	0.153645760583623	0.903182209295242	0.733845544669389	0.956860482368203
Root1277|3516	0	NA	NA	NA	NA
Root1277|3533	0	NA	NA	NA	NA
Root1277|3544	0	NA	NA	NA	NA
Root1277|3650	2.95835303403479	-0.197333585005542	1.03458589360557	0.556246877016334	NA
Root1277|3651	0	NA	NA	NA	NA
Root1277|4094	0	NA	NA	NA	NA
Root1277|2261	0.876783945838003	-0.128970484577323	1.01932318486441	0.932038013160568	NA
Root1277|2338	0	NA	NA	NA	NA
Root1277|2599	0.0714797624828878	-0.0512893522733364	1.01329065032358	0.41516000217383	NA
Root1277|318	1.33605172699124	-0.144296133758218	1.02247842282947	0.808442021318387	NA
Root1277|2098	2.75117992523802	-0.259347571148045	1.04644805300953	0.501144994198897	NA
Root1277|2247	9.53443905959763	-0.0242344791250353	0.962324014976744	0.931331596573576	0.988666062996826
Root1277|2257	0.250509698810858	-0.086069118197143	1.01452184769304	0.704848820246202	NA
Root1277|3231	7.59628625550426	-0.448619576777806	1.13587542781675	0.166765145739856	NA
Root1277|597	0	NA	NA	NA	NA
Root1277|1579	0.292261315279334	-0.0909485136685784	1.01484922083889	0.747292149723496	NA
Root1277|179	1.19303778999378	-0.140239206229471	1.02155020263768	0.841299705096327	NA
Root1277|1922	57.6226352095584	0.445154248642382	1.17264265873189	NA	NA
Root1277|1923	2.74358321646537	-0.192947184163497	1.03323034766873	0.578503968443838	NA
Root1277|1928	2.12933243989229	-0.160653191637748	1.02695666563275	0.677032815493023	NA
Root1277|1929	3.33443132767146	-0.264062163951737	1.04979527122916	0.452559520601203	NA
Root1277|1976	0	NA	NA	NA	NA
Root1277|2425	110.999784450028	-0.426468484755163	0.966748325286887	0.361603263666862	0.860609948464448
Root1277|2477	0	NA	NA	NA	NA
Root1277|3493	0.334012931747811	-0.0952884067307806	1.01517692122824	0.784829326731283	NA
Root1277|2133	3.6720980239565	-0.236551653585049	1.0443065998277	0.462089506359148	NA
Root1277|846	15.1080772061038	0.137800658500014	0.964087218819568	0.703809866739495	0.956860482368203
Root1277|91	3.67389266847696	0.119561010513247	0.990957258445605	0.666135476765752	NA
Root1277|1063	1.4195549599282	-0.146472471896903	1.02300489603801	0.790954431952122	NA
Root1277|2049	0.123281617450758	-0.0651660475428497	1.01352972248651	0.526078734520226	NA
Root1277|2253	0.918535562306479	-0.130647958512094	1.0196238618945	0.918260203831386	NA
Root1277|3737	4.97795981070036	-0.0294586783621594	0.981542585222315	NA	NA
Root1277|3796	0	NA	NA	NA	NA
Root1277|2480	2.5701833894686	-0.194838546698528	1.03299900690945	0.59116919410059	NA
Root1277|3004	1435.3166266404	6.52274858094528	2.03423841520465	3.05379917444264e-05	0.001529675768289
Root1277|67	184.148259209945	0.388568131793705	1.1345238585114	1.75200415768552e-16	4.8267714544236e-14
Root1277|762	0	NA	NA	NA	NA
Root1277|948	2.17797524163006	-0.161418456871839	1.02719689325766	0.670845619700274	NA
Root1277|1823	4.29261056483667	-0.018496310998651	0.973922767590962	0.923633167027151	NA
Root1277|3867	0	NA	NA	NA	NA
Root1277|981	0	NA	NA	NA	NA
Root1277|1907	0	NA	NA	NA	NA
Root1277|1932	3.65735465103916	-0.185318170349881	1.03425663410082	NA	NA
Root1277|2316	5.11077181929106	-0.374818725001838	1.09270208262331	0.269073068927697	NA
Root1277|2794	0	NA	NA	NA	NA
Root1277|375	1.6601984989657	-0.152028446397943	1.02444397495148	0.746266313790844	NA
Root1277|1339	2.45413695585164	-0.188379710440385	1.03162774717068	0.609805234130753	NA
Root1277|3163	6.12312702235312	-0.399950699240752	1.10707876837422	0.223378796430981	NA
Root1277|1029	0	NA	NA	NA	NA
Root1277|2949	1.02734681208965	-0.134752551748186	1.02040423161832	0.88514388843504	NA
Root1277|3977	0	NA	NA	NA	NA
Root1277|1131	0.918535562306479	-0.130647958512094	1.0196238618945	0.918260203831386	NA
Root1277|3964	10.5909361374181	0.312807561785402	1.0186810469567	0.386189986157707	0.860609948464448
Root1277|1956	14.3752682665475	-0.159776837121379	0.973909463999319	0.613159707086026	0.945891095003788
Root1277|2559	8.65564080893079	-0.001232504011247	0.968055111754603	NA	NA
Root1277|3787	0	NA	NA	NA	NA
Root1277|1132	21.3834417982725	0.0757190840831692	0.895072329946582	0.869849334958517	0.962423661771372
Root1277|3965	13.8256471219383	0.217958286757749	0.989562226201256	0.53257015608004	0.919893905956432
Root1277|1183	4.68757113324341	-0.356607374134914	1.08394172391336	0.297868569404866	NA
Root1277|1190	2.97717565039512	-0.211669799200802	1.03717724411145	0.537281113078002	NA
Root1277|1307	0	NA	NA	NA	NA
Root1277|2926	0	NA	NA	NA	NA
Root1277|2142	3.81483895570421	-0.241381586003067	1.04579690524312	0.448644125075717	NA
Root1277|3540	0	NA	NA	NA	NA
Root1277|1028	3.19922018280548	-0.0293913645071261	0.970535068732981	0.995431001164382	NA
Root1277|2214	50.8519847626382	0.658712783452766	1.17263648804871	0.156481331630847	0.722423405830426
Root1277|2067	0	NA	NA	NA	NA
Root1277|1031	599.526980972548	4.25383412092299	4.34519135981094	0.00234770268025946	0.0521296372417446
Root1277|2728	241.755083083414	0.613840852460164	1.29821688699121	NA	NA
Root1277|3462	0	NA	NA	NA	NA
Root1277|687	3.31858108536724	0.276543302398769	1.07524164997962	0.0432487724317508	NA
Root1277|1062	62.0894531624653	-0.17176262240691	0.933378431798833	0.661208950428941	0.956236566105896
Root1277|1317	7.27409772375391	-0.192654894009403	0.981969435880229	0.507629684882986	NA
Root1277|1669	0	NA	NA	NA	NA
Root1277|2376	6.48900263804366	-0.118143561975324	0.981024653806516	0.648302514021114	NA
Root1277|2636	0.362752803656581	-0.0981926369780865	1.0154075062696	0.809582765713113	NA
Root1277|3045	13.0080209780382	-0.571971948096563	1.2315172541616	0.0736664280192323	0.596914732920544
Root1277|3833	0	NA	NA	NA	NA
Root1277|4070	3.46942568015666	0.282619137944142	1.07783489619076	0.0396599846663991	NA
Root1277|2929	46.4202421259348	-0.607164484709433	1.12133881126763	0.174648148273418	0.723542328561302
Root1277|3147	34.2340063867376	-0.0108335671027015	0.883200280011508	0.97332448661817	0.995326839831147
Root1277|2242	0	NA	NA	NA	NA
Root1277|2730	6.81945417732081	-0.117392069880103	0.98057605371934	0.632868385041665	NA
Root1277|2824	5.23316542406492	-0.0672696009506514	0.975720177642202	0.783512956364183	NA
Root1277|1216	6.97794048460164	0.156028936400025	0.99300718450268	0.606157681967584	NA
Root1277|2089	0	NA	NA	NA	NA
Root1277|2602	0	NA	NA	NA	NA
Root1277|2840	0.249194210841077	-0.0859153174685758	1.01451177361085	0.703485395586717	NA
Root1277|3966	0	NA	NA	NA	NA
Root1277|760	0.375764548216287	-0.0991163740937319	1.01549289219928	0.818451264069055	NA
Root1277|1323	0	NA	NA	NA	NA
Root1277|1948	0	NA	NA	NA	NA
Root1277|2900	2.86604730099898	0.255716027899646	1.06682882077409	0.0566206099090438	NA
Root1277|1337	0	NA	NA	NA	NA
Root1277|1311	35.0171222564863	-0.312837825741767	0.985604026005786	0.418551420109717	0.863752181574734
Root1277|1316	4.31106846928778	0.00192902520811189	0.981938920237814	0.964722738827446	NA
Root1277|1723	5.54090753407095	0.235244715721941	1.01003230619978	0.460958831456198	NA
Root1277|1769	19.0957173919396	-0.319440870038164	1.00227016665686	0.377612232319122	0.860609948464448
Root1277|1781	1.65493654708658	-0.151917148181634	1.02441379154351	0.747157513606069	NA
Root1277|2243	1.21079687758581	-0.140741606773832	1.02166212237693	0.837033564390376	NA
Root1277|2293	2.93767358738769	-0.209887766115526	1.0367357402266	0.542332767124573	NA
Root1277|3363	2.50681846427908	-0.225710186469576	1.03821596709009	0.560278726940623	NA
Root1277|3569	0	NA	NA	NA	NA
Root1277|3616	5.90938662589459	-0.289910241923336	1.06386479295652	0.311513762059596	NA
Root1277|3713	0	NA	NA	NA	NA
Root1277|777	3.37853116947722	-0.295120815462933	1.05839428138917	0.41785677331519	NA
Root1277|1957	0	NA	NA	NA	NA
Root1277|3902	0	NA	NA	NA	NA
Root1277|1887	4.72736278278366	-0.316971143893483	1.06980594547422	0.329239270499666	NA
Root1277|334	0	NA	NA	NA	NA
Root1277|4127	44.3458636057686	0.419968393113437	1.03285305942522	0.316652793946065	0.860609948464448
Root1277|525	2.84023973168225	0.120947931421185	1.00190927134209	0.627736050531928	NA
Root1277|995	13.6652977165084	0.214068980439577	0.973210256132808	0.568840897869818	0.941559352319613
Root1277|1271	1.25254849405429	-0.141859391930365	1.02191620280658	0.827161436964798	NA
Root1277|218	2.97116391516809	-0.250385926475842	1.04521806906277	0.493366620520595	NA
Root1277|1015	1.83330210691643	-0.158896083609134	1.02578179089175	0.714474991875484	NA
Root1277|1467	0.0357398812414439	-0.0354806826608338	1.0137795450413	0.317303871034638	NA
Root1277|3458	0	NA	NA	NA	NA
Root1277|1513	0	NA	NA	NA	NA
Root1277|2062	381.300281277595	0.455843695216895	1.18077853140941	NA	NA
Root1277|2881	0	NA	NA	NA	NA
Root1277|3642	3.85677312761192	0.0128323901047977	0.982912018332838	0.981477187644814	NA
Root1277|1293	3.27850748483747	0.0815509109433729	0.984405124305189	0.788974512204791	NA
Root1277|2956	0.041093872483586	-0.0376724154456739	1.01367140219039	0.31730387103461	NA
Root1277|1300	0	NA	NA	NA	NA
Root1277|2280	0.167006465873905	-0.0737800366390909	1.01385935817095	0.598780587293879	NA
Root1277|2922	29.583298228746	-0.317745294637909	1.0020930248604	0.386294541157634	0.860609948464448
Root1277|661	5.23026177557915	-0.0541854747932333	0.974141225499705	0.801824951831361	NA
Root1277|959	0.698595832220962	-0.120745067837555	1.01799320562212	0.999408471272124	NA
Root1277|2200	0	NA	NA	NA	NA
Root1277|3088	3.08204043626895	-0.172596134959412	1.03104410259549	NA	NA
Root1277|651	0.626274247027145	-0.116806099809889	1.01743764089763	0.968066961298602	NA
Root1277|669	28.5465923223175	-0.234994321025914	0.959121200485364	0.538433099647267	0.922078882602833
Root1277|3330	0	NA	NA	NA	NA
Root1277|3839	232.576876370492	0.460660977766249	1.13854672726556	0.131873421189533	0.684554137791808
Root1277|3889	0.918535562306479	-0.130647958512094	1.0196238618945	0.918260203831386	NA
Root1277|763	25.7331787328716	-0.172412946666605	0.946489933281801	0.644376997354708	0.945891095003788
Root1277|3118	6.36240896829555	0.139998207106987	0.988962112765675	0.645604706527772	NA
Root1277|1448	0	NA	NA	NA	NA
Root1277|2296	0	NA	NA	NA	NA
Root1277|735	0	NA	NA	NA	NA
Root1277|879	1.04379041171191	-0.135355015714693	1.02052441681912	0.880524280150568	NA
Root1277|1451	0	NA	NA	NA	NA
Root1277|1452	2.28735239945241	-0.163123524590971	1.02773889690694	0.657365306102089	NA
Root1277|3234	0	NA	NA	NA	NA
Root1277|3075	0	NA	NA	NA	NA
Root1277|627	1.10953455705682	-0.13751011574773	1.02096633137138	0.862525211591879	NA
Root1277|2202	0	NA	NA	NA	NA
Root1277|2710	4.06450523438626	0.015643327911697	0.982694173863159	0.991218019623076	NA
Root1277|3310	0	NA	NA	NA	NA
Root1277|1017	4.4742975661132	-0.261959457638031	1.05266755659948	0.393622147103072	NA
Root1277|1875	1.5084459478942	0.219115881070793	1.05338692539584	0.0967331769736231	NA
Root1277|3660	11.2956737503274	-0.31884104327297	1.02306328877661	0.292209129247588	0.860609948464448
Root1277|4005	14.9084767882287	-0.215793926376011	0.975978029420959	0.531633750352205	0.919893905956432
Root1277|2696	1.54480980933362	-0.149453334012544	1.02376119266963	0.766736257499938	NA
Root1277|2245	16.4493619764688	-0.0252820374641372	0.937221195413279	0.939203546700538	0.989485954554486
Root1277|2255	18.7731690619545	-0.320491860674687	1.00051118072412	0.379539573676825	0.860609948464448
Root1277|1052	0	NA	NA	NA	NA
Root1277|1207	1592.79877443723	0.495313936582506	1.20855247221634	0.00427182356421326	0.0805197430564597
Root1277|2301	5.83970735154536	-0.0716222109770705	0.984734150006872	NA	NA
Root1277|3137	0	NA	NA	NA	NA
Root1277|2522	4.1207569692784	-0.0639481869597059	0.968691022095001	0.907220534928558	NA
Root1277|1525	10.5834620262447	0.307123562185906	1.04251101554967	0.323808047560817	0.860609948464448
Root1277|1718	0	NA	NA	NA	NA
Root1277|796	4.46960131885595	-0.31176474685569	1.06738945092705	0.345224514504205	NA
Root1277|1916	0	NA	NA	NA	NA
Root1277|1917	15.9066090097191	-0.395321030371034	1.06228123990461	0.188764363277384	0.751946820302219
Root1277|263	0.0357398812414439	-0.0354806826608338	1.0137795450413	0.317303871034638	NA
Root1277|3434	7.94981917131574	-0.187658445573915	0.988374017078379	0.499561338320952	NA
Root1277|2103	1.16904526111734	-0.139423396114372	1.02137371067274	0.847278255643285	NA
Root1277|876	0.041093872483586	-0.0376724154456739	1.01367140219039	0.31730387103461	NA
Root1277|4052	1.10324670374073	-0.137365754758212	1.02093512103433	0.864182439957794	NA
Root1277|2192	0	NA	NA	NA	NA
Root1277|2828	1.98227999962246	-0.196465179353109	1.03110139396231	0.651812888061369	NA
Root1277|1156	0.375764548216287	-0.0991163740937319	1.01549289219928	0.818451264069055	NA
Root1277|1472	0	NA	NA	NA	NA
Root1277|1474	7.89851154888953	0.116667372192423	0.967886554740419	0.737237834395294	NA
Root1277|3711	1.61900263834926	-0.151195641058972	1.02421781152829	0.753095939823596	NA
Root1277|3888	0	NA	NA	NA	NA
Root1277|2358	4.39001818100909	0.0452419443011147	0.962493172159904	0.877181886050252	NA
Root1277|1148	0	NA	NA	NA	NA
Root1277|2660	0	NA	NA	NA	NA
Root1277|271	7.98398978655078	-0.0270709057067095	0.929168374948842	0.940709415722644	NA
Root1277|1233	0	NA	NA	NA	NA
Root1277|2743	6.4056376344357	-0.415092881424991	1.11508026117126	0.207580012700888	NA
Root1277|3028	4.50890955778483	-0.298391717202309	1.06328942641278	NA	NA
Root1277|1566	0	NA	NA	NA	NA
Root1277|1569	0	NA	NA	NA	NA
Root1277|2864	0	NA	NA	NA	NA
Root1277|30	0	NA	NA	NA	NA
Root1277|874	3.35391520769061	-0.226854633619966	1.04129666468625	0.492815249482232	NA
Root1277|2557	0	NA	NA	NA	NA
Root1277|3027	1.12729364464886	-0.138128597870671	1.02109578925957	0.857921722193077	NA
Root1277|100	0	NA	NA	NA	NA
Root1277|168	0	NA	NA	NA	NA
Root1277|2842	28.1537225619212	-0.0745070304847817	0.927702214968404	0.841211045286548	0.956860482368203
Root1277|965	2.77959921579588	-0.203625326637913	1.03511587313571	0.562429413649934	NA
Root1277|3684	1.20675675831536	0.218041691558601	1.05275384488384	0.105689405304003	NA
Root1277|934	3.17766933121013	-0.281325315462233	1.05373251329927	0.445134464303917	NA
Root1277|1752	1.97316362319702	-0.15806876884794	1.02616587470462	0.697945091994406	NA
Root1277|1993	1.19961522984268	-0.140425942578073	1.02159168006012	0.839711988119683	NA
Root1277|4089	0	NA	NA	NA	NA
Root1277|3591	0	NA	NA	NA	NA
Root1277|1909	0	NA	NA	NA	NA
Root1277|473	0.945159067122479	-0.131809911441079	1.01983788354579	0.909747370591464	NA
Root1277|330	8.20254881490471	0.00134992756106736	0.952485246956128	0.992655091215443	NA
Root1277|907	0	NA	NA	NA	NA
Root1277|1492	0.0417516164684763	-0.0379281245511238	1.01366034244388	0.317303871034607	NA
Root1277|1429	4.07280405931433	0.303298251252146	1.08714186317933	0.0290006407308258	NA
Root1277|21	0	NA	NA	NA	NA
Root1277|1301	0	NA	NA	NA	NA
Root1277|134	0	NA	NA	NA	NA
Root1277|3337	0.964976793518986	-0.132582438642518	1.019979797777	0.903130954970048	NA
Root1277|631	0	NA	NA	NA	NA
Root1277|958	11.8782413276344	0.119856261372002	0.917615588691648	0.782316323641474	0.956860482368203
Root1277|1406	0	NA	NA	NA	NA
Root1277|2196	62.4142963086527	-0.446738242850811	1.05568803861236	0.256317555556441	0.821895162760232
Root1277|883	169.897560495255	-0.412105505084415	0.953846712129495	0.378746972694593	0.860609948464448
Root1277|671	0	NA	NA	NA	NA
Root1277|1761	0	NA	NA	NA	NA
Root1277|2882	0	NA	NA	NA	NA
Root1277|1610	0.835032329369527	-0.12725536158938	1.01902714382436	0.946506680195751	NA
Root1277|1618	2.84023973168225	0.120947931421185	1.00190927134209	0.627736050531928	NA
Root1277|3701	1.58927449233485	-0.165018408915464	1.02546130940101	0.742742227487662	NA
Root1277|2501	39.1981296726167	0.482713834111394	1.1804637193397	0.0503900817759757	0.462748917642711
Root1277|2767	0	NA	NA	NA	NA
Root1277|1036	0.0357398812414439	-0.0354806826608338	1.0137795450413	0.317303871034638	NA
Root1277|1327	0.041093872483586	-0.0376724154456739	1.01367140219039	0.31730387103461	NA
Root1277|1490	0	NA	NA	NA	NA
Root1277|222	0	NA	NA	NA	NA
Root1277|3307	0	NA	NA	NA	NA
Root1277|806	0	NA	NA	NA	NA
Root1277|3723	2.13951234508603	-0.17031435368116	1.02810837613633	0.663841047975381	NA
Root1277|82	5.72953303769124	-0.122361179783503	0.969241938293212	0.661780389969419	NA
Root1277|1876	15.7176858215787	-0.161148298063581	0.922068470052458	0.700013968361412	0.956860482368203
Root1277|3696	0.887815825929816	-0.129518125892261	1.01941693436788	0.927878791101607	NA
Root1277|974	1025.51277153111	0.841577951939282	1.50752239298877	NA	NA
Root1277|2607	4.28827161490318	-0.0628754022758606	0.980213536077269	NA	NA
Root1277|3830	1.26324984402535	-0.142243102786431	1.02200083570561	0.82438585162869	NA
Root1277|3899	1.72594264431061	-0.153628493504605	1.02487029201708	0.735289483499489	NA
Root1277|1234	9.38700659084985	-0.184979449459424	0.995396892168492	0.469441357511204	0.877991537959649
Root1277|2497	0	NA	NA	NA	NA
Root1277|2328	0.960287178774956	-0.132292008337851	1.01992888358349	0.90511511529355	NA
Root1277|3940	0.0417516164684763	-0.0379281245511238	1.01366034244388	0.317303871034607	NA
Root1277|1394	0	NA	NA	NA	NA
Root1277|1849	0	NA	NA	NA	NA
Root1277|2649	0	NA	NA	NA	NA
Root1277|3266	0	NA	NA	NA	NA
Root1277|3608	0	NA	NA	NA	NA
Root1277|391	399.550252142692	0.487823856940884	1.20180271835288	NA	NA
Root1277|1831	2.54797841640292	0.170895684951555	1.01994551309528	0.432840287774874	NA
Root1277|265	0	NA	NA	NA	NA
Root1277|2685	1.33605172699124	-0.144296133758218	1.02247842282947	0.808442021318387	NA
Root1277|2717	0.0417516164684763	-0.0379281245511238	1.01366034244388	0.317303871034607	NA
Root1277|901	7.64160429953874	-0.15348980560998	0.987796496912106	0.560048629482446	NA
Root1277|1338	0	NA	NA	NA	NA
Root1277|1039	13.0426885953691	0.200976867083434	0.941803229657757	0.631899527047821	0.945891095003788
Root1277|670	24.6609890982802	-0.152596525732862	0.904143723908645	0.719925795825069	0.956860482368203
Root1277|2117	0	NA	NA	NA	NA
Root1277|3714	3.31108327775347	-0.225066381365716	1.04080658997944	0.497750582770632	NA
Root1277|750	0	NA	NA	NA	NA
Root1277|1378	1.43828553692551	-0.146950917400306	1.02312306318152	0.787147316687265	NA
Root1277|1336	0	NA	NA	NA	NA
Root1277|1729	21.1700956219534	-0.28431274551702	0.96384049598959	0.480664428779015	0.881752463990751
Root1277|3233	0.542771014090192	-0.111805555835994	1.01680389173492	0.925718855071994	NA
Root1277|1064	8.53666730961446	0.00658511680302408	0.947240797966058	0.990090251011102	0.999787449546708
Root1277|2550	3.16773649057782	0.270044908809875	1.07253801794025	0.0473422497901631	NA
Root1277|2584	0.0417516164684763	-0.0379281245511238	1.01366034244388	0.317303871034607	NA
Root1277|1461	5.06045958224918	-0.277808336455069	1.05866709205321	0.354890097514761	NA
Root1277|1462	2.25458728929772	-0.162588461877926	1.02756835318888	0.66148039540879	NA
Root1277|1578	0.918535562306479	-0.130647958512094	1.0196238618945	0.918260203831386	NA
Root1277|1663	0.0835032329369527	-0.0546154512029228	1.01332101713993	0.441466090813605	NA
Root1277|1746	0	NA	NA	NA	NA
Root1277|62	0.369844852352274	-0.0986307051370894	1.01545068209352	0.814041383143897	NA
Root1277|2005	0	NA	NA	NA	NA
Root1277|2347	0	NA	NA	NA	NA
Root1277|3197	0	NA	NA	NA	NA
Root1277|3856	0	NA	NA	NA	NA
Root1277|3499	0	NA	NA	NA	NA
Root1277|395	24.4226141257868	0.0284476648187813	0.918808403883299	0.952701499805927	0.992572597857006
Root1277|2407	4.0956999271838	0.21136257136752	1.02263677734345	0.42158200651279	NA
Root1277|2408	17.333965468124	0.385874492549764	1.09807493935132	0.170173116115849	0.722423405830426
Root1277|1405	0	NA	NA	NA	NA
Root1277|1253	0	NA	NA	NA	NA
Root1277|2286	1.64375489934344	-0.151679304083702	1.02434947768768	0.749061663731025	NA
Root1277|703	10.1886596830831	-0.168997686122981	0.94885641695485	0.668553062007303	0.956860482368203
Root1277|1333	0	NA	NA	NA	NA
Root1277|3288	10.7412577164579	0.157260715928658	0.980058002657781	0.636523789275549	0.945891095003788
Root1277|1735	2.37984213870315	-0.164365685957467	1.02814921632856	0.646901600366383	NA
Root1277|2784	7.60155237035485	0.265970444222874	1.02036303649459	0.40761259284141	NA
Root1277|10	0	NA	NA	NA	NA
Root1277|4072	6.19474328746088	-0.368678000531712	1.09360559698047	0.242064913236078	NA
Root1277|9	0	NA	NA	NA	NA
Root1277|2999	0.0417516164684763	-0.0379281245511238	1.01366034244388	0.317303871034607	NA
Root1277|3526	0	NA	NA	NA	NA
Root1277|567	0	NA	NA	NA	NA
Root1277|2034	0	NA	NA	NA	NA
Root1277|2574	7.96763419422627	-0.428358980116955	1.12630155719951	0.170831540472348	NA
Root1277|3523	0	NA	NA	NA	NA
Root1277|3791	22.7378139605763	-0.0125310198929629	0.903149691224988	0.969402273679837	0.995326839831147
Root1277|713	0	NA	NA	NA	NA
Root1277|1258	0	NA	NA	NA	NA
Root1277|1421	1.52047328189268	-0.14889035359477	1.02361559640258	0.771231174894824	NA
Root1277|2044	0	NA	NA	NA	NA
Root1277|2294	0	NA	NA	NA	NA
Root1277|2671	0	NA	NA	NA	NA
Root1277|3712	2.69214951894958	-0.200016929347815	1.03420494696832	0.573983154276799	NA
Root1277|1596	0	NA	NA	NA	NA
Root1277|2344	0	NA	NA	NA	NA
Root1277|3068	3.78529336512903	0.0171858198560329	0.983218086175495	0.96735964502427	NA
Root1277|1250	0	NA	NA	NA	NA
Root1277|2442	0	NA	NA	NA	NA
Root1277|1939	443.832113874222	0.792524783146664	1.50515485288212	NA	NA
Root1277|641	11.2939613655012	-0.0570418069260101	0.951423366394723	0.865695299671739	0.962423661771372
Root1277|3296	0	NA	NA	NA	NA
Root1277|4013	0.220451022675696	-0.0822996918065829	1.01428104864146	0.672148175253031	NA
Root1277|1129	196.811779960586	0.575529522583833	1.22137239545642	NA	NA
Root1277|3214	15.4000788138561	-0.387416056084387	1.05763624531012	0.197193755937895	0.751946820302219
Root1277|4066	6.1472378796156	0.286330542545589	1.01865484245742	0.395190141692482	NA
Root1277|621	0.750537506070322	-0.123481462355257	1.01840560992069	0.977482453012334	NA
Root1277|848	1.21515596220909	-0.140953050937335	1.02170621164333	0.83555774927028	NA
Root1277|852	0.15084459478942	0.184514440030312	1.03617203878163	0.180975397172272	NA
Root1277|1506	0.751529096432574	-0.123393853676481	1.01839684660588	0.97779218245375	NA
Root1277|1191	21.3695908185348	-0.706108295456385	1.37613428341028	0.0296245174893043	0.340835550735706
Root1277|258	0	NA	NA	NA	NA
Root1277|28	168.809663338322	0.464634179673299	1.181135870613	NA	NA
Root1277|3892	0	NA	NA	NA	NA
Root1277|2079	0	NA	NA	NA	NA
Root1277|2080	0	NA	NA	NA	NA
Root1277|3418	0	NA	NA	NA	NA
Root1277|2137	47.4815350066561	0.390870594195324	1.02371740938557	0.340214836052325	0.860609948464448
Root1277|1961	1.04379041171191	-0.135355015714693	1.02052441681912	0.880524280150568	NA
Root1277|3182	3.98795111842421	0.0192708054111129	0.976692405357868	0.983162809855291	NA
Root1277|131	0.166348721889015	-0.0736750924160988	1.01385428746426	0.59786188190715	NA
Root1277|1821	0	NA	NA	NA	NA
Root1277|1677	0	NA	NA	NA	NA
Root1277|1945	6.24309714712704	-0.109463311520338	0.979716408333605	0.670761941786856	NA
Root1277|1967	2.2626689218413	0.222916696962039	1.05502891464654	0.08031150036043	NA
Root1277|1130	11.4620902785608	-0.224598544954221	1.0079977058052	0.38610761171275	0.860609948464448
Root1277|1962	5.34999456596932	-0.281647432761393	1.06024952833686	0.338705792794173	NA
Root1277|841	0.780783577188135	-0.124772269065063	1.01861478003809	0.966374480504464	NA
Root1277|842	1.62831304227058	-0.151336168465801	1.02425753670322	0.751769346116876	NA
Root1277|1335	0.250179168690107	-0.0863245152721631	1.01452723837012	0.706356137412035	NA
Root1277|3979	0	NA	NA	NA	NA
Root1277|1866	1.00203879524343	-0.133821665869458	1.0202219740116	0.892551569466325	NA
Root1277|2197	0	NA	NA	NA	NA
Root1277|2788	0	NA	NA	NA	NA
Root1277|3198	0.0835032329369527	-0.0546154512029228	1.01332101713993	0.441466090813605	NA
Root1277|3627	0	NA	NA	NA	NA
Root1277|3573	0	NA	NA	NA	NA
Root1277|4003	26.2363480848534	-0.72990193514365	1.41340323693008	0.0215114177590048	0.269381617845719
Root1277|2085	0	NA	NA	NA	NA
Root1277|3422	8.26556662869044	0.000777659205164214	0.962740418824217	0.995479848486039	0.999787449546708
Root1277|2600	0.107219643724332	-0.0617790606321238	1.01341968751322	0.497583852599054	NA
Root1277|900	0	NA	NA	NA	NA
Root1277|3241	0	NA	NA	NA	NA
Root1277|1764	4.22364865410375	0.308076479686618	1.089396534676	0.0269435924954388	NA
Root1277|1809	0	NA	NA	NA	NA
Root1277|3012	3.20782798896378	0.118593502429172	0.993138162147231	0.648378663331604	NA
Root1277|3103	0	NA	NA	NA	NA
Root1277|3213	2.67110171143309	-0.168065712988797	1.02941286975191	0.616204076408601	NA
Root1277|435	1.87816499709655	-0.156423639033346	1.02567558808013	0.711659827369306	NA
Root1277|3008	6.57352202706506	-0.141448057837404	0.978248829892521	0.605069756848965	NA
Root1277|387	5.27956081762969	0.335456843490605	1.1031022654705	0.0171039622469946	NA
Root1277|1958	0	NA	NA	NA	NA
Root1277|3903	0	NA	NA	NA	NA
Root1277|1263	0	NA	NA	NA	NA
Root1277|141	1.36596395173169	-0.145108866093902	1.02267203292206	0.802021410421638	NA
Root1277|145	960.160514662934	3.08629537479342	8.67833979736946	NA	NA
Root1277|1560	0.0357398812414439	-0.0354806826608338	1.0137795450413	0.317303871034638	NA
Root1277|1865	0.082187744967172	-0.0542697257425329	1.01331641343717	0.438694780693559	NA
Root1277|2042	0	NA	NA	NA	NA
Root1277|2234	1.97250587921213	-0.158057599188186	1.02616251536246	0.698036670509287	NA
Root1277|2297	0	NA	NA	NA	NA
Root1277|2616	5.09375940220763	-0.272324915097998	1.057124287901	0.358774471115932	NA
Root1277|2617	0	NA	NA	NA	NA
Root1277|2618	13.8185970541769	-0.178918234328732	0.967141733554652	0.599073340964637	0.945332718959107
Root1277|31	0.0357398812414439	-0.0354806826608338	1.0137795450413	0.317303871034638	NA
Root1277|3320	0	NA	NA	NA	NA
Root1277|3332	0	NA	NA	NA	NA
Root1277|3439	0	NA	NA	NA	NA
Root1277|3626	0	NA	NA	NA	NA
Root1277|2634	15.3900704325033	-0.120051353755008	0.92056909777266	0.76837105194209	0.956860482368203
Root1277|1322	0	NA	NA	NA	NA
Root1277|3851	33.3203380056388	-0.457043327211061	1.09272683972641	0.193901633368898	0.751946820302219
Root1277|3680	4.45558357039894	-0.256360573396844	1.05114703724542	0.400467570926272	NA
Root1277|783	1.27917199887029	-0.142725281392257	1.02211111572181	0.821017082176382	NA
Root1277|24	4.86812090574502	0.38676350546584	1.12833302608246	0.0278469202199979	NA
Root1277|3893	1.56156715437627	-0.1498480126285	1.02386366367724	0.763625941039637	NA
Root1277|2758	4.06895111985991	-0.229376811947122	1.04372084172945	NA	NA
Root1277|1030	4.61675733681113	-0.0368693311158355	0.974184065891873	0.86975275577455	NA
Root1277|3053	16.6277512434497	-0.354367858884686	1.01371338708932	0.380911030335128	0.860609948464448
Root1277|2879	0	NA	NA	NA	NA
Root1277|1749	0	NA	NA	NA	NA
Root1277|3479	0	NA	NA	NA	NA
Root1277|2090	0	NA	NA	NA	NA
Root1277|1464	780.270500317005	0.424800174794525	1.15582824075698	NA	NA
Root1277|986	4.43359858455189	-0.337136623002697	1.07582961654987	0.324032524152643	NA
Root1277|3161	21.5351792553531	-0.0908857309437565	0.911851192403541	0.823174223074817	0.956860482368203
Root1277|3393	2.39457204317674	-0.16459798738694	1.02822624651168	0.645045352234147	NA
Root1277|1694	1.49037366216958	-0.14824196499601	1.02344710476903	0.776853203888904	NA
Root1277|4025	1.56156715437627	-0.1498480126285	1.02386366367724	0.763625941039637	NA
Root1277|580	2.44393694970092	-0.238986466678188	1.04063795115937	0.551720319573072	NA
Root1277|2401	0	NA	NA	NA	NA
Root1277|3838	4.46473047861511	0.238571942984511	1.03463818362839	0.350873335140586	NA
Root1277|3708	0.876783945838003	-0.128970484577323	1.01932318486441	0.932038013160568	NA
Root1277|3709	225.953458851796	0.4349826046933	1.16269463051383	NA	NA
Root1277|927	0	NA	NA	NA	NA
Root1277|1050	2.42453847653158	-0.164943543588525	1.02834477987451	0.641893398455624	NA
Root1277|142	10.6768596391423	0.537051701954733	1.24702847811188	0.00169760376542173	0.0406686815107553
Root1277|1756	0	NA	NA	NA	NA
Root1277|3313	0	NA	NA	NA	NA
Root1277|3789	32.1027549150541	0.112740250094204	0.886930080533509	0.810274354148362	0.956860482368203
Root1277|800	0.287657107385102	-0.0904763462333349	1.01481449374155	0.743056792712141	NA
Root1277|1745	0	NA	NA	NA	NA
Root1277|3927	57.979009869836	-0.117792416142293	0.931200513067462	0.754233460085263	0.956860482368203
Root1277|2619	0	NA	NA	NA	NA
Root1277|3514	0	NA	NA	NA	NA
Root1277|1023	16.6012546379813	0.161651650862651	0.957219659645068	0.672993935810324	0.956860482368203
Root1277|2512	0.501019397621716	-0.108960836243647	1.01647244005607	0.902141466434693	NA
Root1277|3872	1.35609779195834	-0.144848780144379	1.02260957025798	0.80409548280732	NA
Root1277|4103	0	NA	NA	NA	NA
Root1277|812	1799.93401488548	1.14157889369006	2.29912139151311	0.00754397301215299	0.112344030532332
Root1277|1206	0.30168918957884	0.201548864132438	1.04417386014617	0.159959257920019	NA
Root1277|1510	5.9287309325263	0.18739567155632	1.00624967223481	0.516746722957685	NA
Root1277|2467	0	NA	NA	NA	NA
Root1277|3331	0	NA	NA	NA	NA
Root1277|421	0.750537506070322	-0.123481462355257	1.01840560992069	0.977482453012334	NA
Root1277|1110	509.453640978183	3.71258630676199	3.78150248497594	NA	NA
Root1277|3106	68.5987270727289	-0.403341724375717	1.03221589497737	0.301134517862882	0.860609948464448
Root1277|3365	0	NA	NA	NA	NA
Root1277|1060	0	NA	NA	NA	NA
Root1277|704	2.60610972788861	0.28413225730133	1.0742098874936	0.0843759075101104	NA
Root1277|2525	0	NA	NA	NA	NA
Root1277|3215	2611.54580210867	3.36153235798898	2.4952965529113	0.00400275321872384	0.0805197430564597
Root1277|3776	91.9944112292022	0.321430227805229	0.985727722013947	NA	NA
Root1277|2426	4.56492815501974	0.123683328662122	0.988455739504089	0.677305780572337	NA
Root1277|1625	8.06451647563135	0.114828829138656	0.963007096680947	0.748693818523434	NA
Root1277|1626	130.738198603198	0.553447273887491	1.26487664246579	7.2337483924007e-06	0.000398579536421279
Root1277|2569	0.0417516164684763	-0.0379281245511238	1.01366034244388	0.317303871034607	NA
Root1277|3472	0	NA	NA	NA	NA
Root1277|494	1.21515596220909	-0.140953050937335	1.02170621164333	0.83555774927028	NA
Root1277|495	0	NA	NA	NA	NA
Root1277|845	3.37800207012217	-0.226984378552078	1.02954806139883	0.554461103355282	NA
Root1277|2714	0.375764548216287	-0.0991163740937319	1.01549289219928	0.818451264069055	NA
Root1277|513	14.5530531378904	-0.386551923882425	1.05673863487839	0.208170980825757	0.754619805493369
Root1277|4012	0	NA	NA	NA	NA
Root1277|1308	0	NA	NA	NA	NA
Root1277|1775	0	NA	NA	NA	NA
Root1277|2678	1.01764120370299	0.169616090085816	1.02515178626823	0.31943300819298	NA
Root1277|2756	0	NA	NA	NA	NA
Root1277|2189	4.42567134565849	-0.20129465021952	1.03860677698305	NA	NA
Root1277|885	0	NA	NA	NA	NA
Root1277|2481	0.393138693655883	-0.100910753601858	1.01564896375069	0.832748377509113	NA
Root1277|3955	2.2626689218413	0.222916696962039	1.05502891464654	0.08031150036043	NA
Root1277|1864	0	NA	NA	NA	NA
Root1277|2039	6.40155294119737	-0.114996481956171	0.980574601096216	0.65632468304051	NA
Root1277|2299	0	NA	NA	NA	NA
Root1277|3333	1.89421370579653	-0.15675896420963	1.02577285020695	0.709030368125454	NA
Root1277|3625	0	NA	NA	NA	NA
Root1277|683	1084.71535674865	5.95821722325734	2.7476857535948	NA	NA
Root1277|656	8.52757319788611	-0.194595739247829	0.989272407026771	0.592843214369621	0.945332718959107
Root1277|2246	3.56081378795081	0.0319724258529423	0.984668671718267	0.918776962347464	NA
Root1277|2256	23.241795882286	0.336188577037061	1.02999675072419	0.342431904789476	0.860609948464448
Root1277|2260	0	NA	NA	NA	NA
Root1277|3024	12.6152749395075	-0.0170801377935807	0.935769131171605	0.956544554377623	0.992572597857006
Root1277|382	9.44519451643353	-0.0150140088112028	0.944178420479265	0.959902012868433	0.994184227613735
Root1277|194	7.05702082785247	-0.136673122133327	0.984268911542164	0.601455898358274	NA
Root1277|472	4.40142181461984	-0.0161704398275348	0.981974915898751	0.92598871256537	NA
Root1277|480	2.87253609025258	-0.208100283206177	1.03621012119871	0.549562381335438	NA
Root1277|2029	1.46130657639667	-0.147511730952021	1.0232634574926	0.782628456786638	NA
Root1277|2235	31.2876163085417	-0.203087907216451	0.904191391447126	0.644898205206049	0.945891095003788
Root1277|368	470.532440284512	0.470374192861108	1.15389839909182	NA	NA
Root1277|548	0	NA	NA	NA	NA
Root1277|758	3.73954239600633	-0.187196307451702	1.03473824634354	NA	NA
Root1277|1157	2.41351351663072	0.231736051247379	1.0580298194197	0.0732661024891908	NA
Root1277|1711	1.57255477462353	-0.150160471076437	1.0239434313771	0.761341754082829	NA
Root1277|716	366.353100402864	-0.353510701623523	0.923031124076378	0.447679927884739	0.874722128597486
Root1277|982	1.81362419940142	-0.157744134768099	1.02559278438099	0.718439028477144	NA
Root1277|204	0	NA	NA	NA	NA
Root1277|3980	0	NA	NA	NA	NA
Root1277|467	0	NA	NA	NA	NA
Root1277|989	2.10865299324519	-0.160375784925979	1.02686848413028	0.679469495681772	NA
Root1277|990	0	NA	NA	NA	NA
Root1277|3864	4.90402459623468	-0.35022251305873	1.08224634391651	0.294725042759562	NA
Root1277|2963	0	NA	NA	NA	NA
Root1277|3317	0	NA	NA	NA	NA
Root1277|3319	0	NA	NA	NA	NA
Root1277|74	5.77259834915969	-0.363974242670969	1.09040044059665	0.256586096000857	NA
Root1277|2869	13.0068870184199	-0.00472396315296483	0.930958106490675	0.984224585372059	0.998725131749548
Root1277|289	0.668025863495621	-0.119121877504097	1.01775863610912	0.987219713025101	NA
Root1277|290	1.00203879524343	-0.133821665869458	1.0202219740116	0.892551569466325	NA
Root1277|3817	0	NA	NA	NA	NA
Root1277|39	0	NA	NA	NA	NA
Root1277|534	1.81931203702092	-0.157493224987302	1.02558332255151	0.718064760007556	NA
Root1277|1786	4.47628737935093	-0.260948610788195	1.05239891886452	0.39465596989933	NA
Root1277|1972	0	NA	NA	NA	NA
Root1277|2742	0	NA	NA	NA	NA
Root1277|3984	1255.90769269404	0.742803430271284	1.26671212125178	0.112429500381629	0.64529848656539
Root1277|2309	168.891491879733	0.583863004844664	1.20789233665292	0.10870933125092	0.64529848656539
Root1277|404	19.3946850720882	-0.331438843705451	1.00538311947274	0.364093103733719	0.860609948464448
Root1277|1248	0	NA	NA	NA	NA
Root1277|2187	5.92011277921443	-0.130667970256403	0.970812963872591	0.641387054662768	NA
Root1277|3643	3.28372165719813	0.0719841900572956	0.989933911408342	0.802910024313016	NA
Root1277|3868	0	NA	NA	NA	NA
Root1277|2346	32.2088603849277	-0.37758366731111	1.0138441601456	0.362071373616968	0.860609948464448
Root1277|4104	2156.41294216928	3.3880151810227	3.34242216084943	NA	NA
Root1277|723	1.78322990411927	0.237295334345962	1.04623624532436	0.229231552582659	NA
Root1277|1567	0	NA	NA	NA	NA
Root1277|1422	6.95462111002771	0.0533282582159665	0.977686397747351	0.856393868965163	NA
Root1277|2326	18.9530383817791	0.054137883312003	0.903852042050667	0.9055792266944	0.976060590404983
Root1277|2822	0.571838099863103	-0.113784661777086	1.01703951686918	0.942045186887103	NA
Root1277|2971	15.7530200731883	-0.402195206974355	1.06387001958241	0.185406317113701	0.751168240659188
Root1277|3588	0	NA	NA	NA	NA
Root1277|3825	92.6375457590263	-0.406264621570751	0.970430037442604	0.373912475472264	0.860609948464448
Root1277|457	0	NA	NA	NA	NA
Root1277|3076	0	NA	NA	NA	NA
Root1277|3724	0	NA	NA	NA	NA
Root1277|65	2.56435811142014	0.240135287665885	1.06100477428797	0.0670933843171643	NA
Root1277|66	0	NA	NA	NA	NA
Root1277|1347	11.8918833584493	-0.0370672149633495	0.927686084764672	0.919198631194566	0.981547375558538
Root1277|2631	1.43560698488479	-0.146948690595326	1.02312027914826	0.787374561613387	NA
Root1277|2342	0	NA	NA	NA	NA
Root1277|3258	1.46130657639667	-0.147511730952021	1.0232634574926	0.782628456786638	NA
Root1277|2259	4.06638642697791	0.00974289482052901	0.968734423807393	0.98767323788247	NA
Root1277|3132	15.1812442668505	0.362195275099232	1.04662886100345	0.30853999188537	0.860609948464448
Root1277|401	0	NA	NA	NA	NA
Root1277|1901	0.668025863495621	-0.119121877504097	1.01775863610912	0.987219713025101	NA
Root1277|3923	0	NA	NA	NA	NA
Root1277|1177	0	NA	NA	NA	NA
Root1277|1440	0	NA	NA	NA	NA
Root1277|2716	0.918535562306479	-0.130647958512094	1.0196238618945	0.918260203831386	NA
Root1277|2911	0	NA	NA	NA	NA
Root1277|2876	0.208758082342382	-0.0803635734061884	1.01418172005717	0.656070353924919	NA
Root1277|3770	0	NA	NA	NA	NA
Root1277|766	0	NA	NA	NA	NA
Root1277|1670	3.31858108536724	0.276543302398769	1.07524164997962	0.0432487724317508	NA
Root1277|2282	0	NA	NA	NA	NA
Root1277|2877	0	NA	NA	NA	NA
Root1277|1969	3.80229424389013	-0.31441126285123	1.06573375296351	0.373348648278575	NA
Root1277|241	1.7736139566431	-0.154529808137279	1.02512595060592	0.727642091333131	NA
Root1277|3753	2.36537177103556	-0.185373797014388	1.03089672682414	0.622107549703519	NA
Root1277|492	0	NA	NA	NA	NA
Root1277|2568	4.28185845179408	-0.00159286737931068	0.97386051172838	0.953729147645323	NA
Root1277|3870	0	NA	NA	NA	NA
Root1277|3974	0	NA	NA	NA	NA
Root1277|878	10.9607390881781	0.205592094688465	0.955713873066976	0.611657885077515	0.945891095003788
Root1277|1643	0	NA	NA	NA	NA
Root1277|3497	0	NA	NA	NA	NA
Root1277|1025	11.6399278352311	-0.329944747072466	1.02729737059895	0.278360727652538	0.860172064686995
Root1277|1641	2.16507232113374	-0.166813918810003	1.02778651866314	0.6655687638029	NA
Root1277|1232	1.2518907500694	-0.14183981260237	1.02191178277746	0.827312705296011	NA
Root1277|8	5.73209460199795	0.345063213974922	1.10823087856411	0.014420566250416	NA
Root1277|2524	0	NA	NA	NA	NA
Root1277|3775	40.4182647778173	-0.635253661229916	1.20824987226116	0.138110673010514	0.685576403863001
Root1277|3768	0	NA	NA	NA	NA
Root1277|754	0	NA	NA	NA	NA
Root1277|389	0	NA	NA	NA	NA
Root1277|2421	2.86604730099898	0.255716027899646	1.06682882077409	0.0566206099090438	NA
Root1277|3150	0	NA	NA	NA	NA
Root1277|532	0	NA	NA	NA	NA
Root1277|2384	0	NA	NA	NA	NA
Root1277|2893	0	NA	NA	NA	NA
Root1277|3518	0	NA	NA	NA	NA
Root1277|659	12.0343725452537	0.319506445004634	1.0529696296612	0.275882584530232	0.858820926983942
Root1277|792	7.12668720408808	-0.173141147075702	0.976887067326709	0.530112194555014	NA
Root1277|3500	0	NA	NA	NA	NA
Root1277|396	24.8880105044957	0.285414610437807	1.04812945226441	NA	NA
Root1277|1468	0	NA	NA	NA	NA
Root1277|2088	2.13951234508603	-0.17031435368116	1.02810837613633	0.663841047975381	NA
Root1277|4075	1.25254849405429	-0.141859391930365	1.02191620280658	0.827161436964798	NA
Root1277|4093	0	NA	NA	NA	NA
Root1277|1877	0	NA	NA	NA	NA
Root1277|1551	13.7288397880316	0.0942792985755275	0.978657753020303	NA	NA
Root1277|1630	0	NA	NA	NA	NA
Root1277|3113	2.07022926751948	0.141697312036363	1.00948747875425	0.505123599948111	NA
Root1277|247	2.97586016242534	-0.211479669336121	1.03713807492523	0.537608667808885	NA
Root1277|1314	227.449403041614	0.384595094503458	1.13207903047264	NA	NA
Root1277|1553	2.00407759048686	-0.158591016388911	1.02632344337305	0.693679245442676	NA
Root1277|2244	1.97250587921213	-0.158057599188186	1.02616251536246	0.698036670509287	NA
Root1277|2292	0	NA	NA	NA	NA
Root1277|3567	0	NA	NA	NA	NA
Root1277|3571	0	NA	NA	NA	NA
Root1277|1217	0	NA	NA	NA	NA
Root1277|861	6.68244369046411	0.0739701701441922	0.973118830684873	0.809408767561761	NA
Root1277|1032	11.7060240624316	0.366579577897746	1.04955676376627	0.300938913420212	0.860609948464448
Root1277|1533	0	NA	NA	NA	NA
Root1277|2478	2.89278792445519	0.0891700703137238	0.99432325359218	0.722680911653232	NA
Root1277|3222	0	NA	NA	NA	NA
Root1277|1604	3.85132862029356	-0.242649970258371	1.04619266258019	0.445222165385616	NA
Root1277|2144	0	NA	NA	NA	NA
Root1277|775	0	NA	NA	NA	NA
Root1277|2583	0	NA	NA	NA	NA
Root1277|1118	0	NA	NA	NA	NA
Root1277|2661	6.4441616969455	0.10368472676993	0.986276791012618	0.711160612573924	NA
Root1277|2161	1.50305819286515	-0.148514130672686	1.02351755368256	0.774560381655761	NA
Root1277|887	4.94766583077784	-0.0536199927526737	0.974684063454302	0.820253099114526	NA
Root1277|1024	8.66187425021518	-0.00453445306569605	0.955490303773684	0.976079540557569	0.995326839831147
Root1277|106	0	NA	NA	NA	NA
Root1277|37	38.4823391781279	-0.0808946851898075	0.926512630453146	0.827739133505248	0.956860482368203
Root1277|2646	1.54480980933362	-0.149453334012544	1.02376119266963	0.766736257499938	NA
Root1277|2918	8.81272057170872	-0.241455159820301	0.983482287721165	0.443608140459848	0.874344563441456
Root1277|4033	0	NA	NA	NA	NA
Root1277|3227	2.67210345398249	-0.168070706092951	1.02941506122875	0.616124826415537	NA
Root1277|1655	0	NA	NA	NA	NA
Root1277|2587	0	NA	NA	NA	NA
Root1277|1051	172.579077140726	-0.210030144816846	0.881404925922673	0.645471963196777	0.945891095003788
Root1277|3046	1.68484877182703	-0.152555438029667	1.02458729108097	0.742081400249042	NA
Root1277|3089	0	NA	NA	NA	NA
Root1277|609	2.14439287448663	-0.160938946249669	1.02704464298092	0.674879272479109	NA
Root1277|1947	1.36267523180724	-0.145022450513197	1.02265124548947	0.802710993640649	NA
Root1277|684	7.80972068756423	-0.462788477171908	1.14431379947094	0.156734489267379	NA
Root1277|1759	0	NA	NA	NA	NA
Root1277|4019	2.57327144938396	-0.166896681581267	1.02900715370736	NA	NA
Root1277|1598	55.8931165410747	0.131523145829047	0.885433055578419	0.779664226212917	0.956860482368203
Root1277|4034	1.12729364464886	-0.138128597870671	1.02109578925957	0.857921722193077	NA
Root1277|4060	1189.31371507628	6.35274043093387	3.3152514914443	NA	NA
Root1277|3792	6.03378379157679	0.350850471661578	1.11140248077396	0.0129563383384843	NA
Root1277|667	0	NA	NA	NA	NA
Root1277|1140	0	NA	NA	NA	NA
Root1277|1252	0	NA	NA	NA	NA
Root1277|2674	0	NA	NA	NA	NA
Root1277|3253	0	NA	NA	NA	NA
Root1277|3522	0	NA	NA	NA	NA
Root1277|462	5.18122739917572	-0.0744193309321472	0.964761889601062	0.760946382420178	NA
Root1277|151	0	NA	NA	NA	NA
Root1277|190	0	NA	NA	NA	NA
Root1277|2565	0	NA	NA	NA	NA
Root1277|2751	0	NA	NA	NA	NA
Root1277|542	0	NA	NA	NA	NA
Root1277|1434	0	NA	NA	NA	NA
Root1277|2950	5.78881864530671	-0.0787977817897359	0.975960372051133	0.733905280619738	NA
Root1277|4008	7.45035428397336	0.302720282328594	1.04628770406688	0.304964980708113	NA
Root1277|3452	0	NA	NA	NA	NA
Root1277|3528	0	NA	NA	NA	NA
Root1277|568	0	NA	NA	NA	NA
Root1277|794	0	NA	NA	NA	NA
Root1277|51	0	NA	NA	NA	NA
Root1277|244	1.28663572469198	-0.143011801383663	1.0221746453515	0.81895843657153	NA
Root1277|870	1.08554202818038	-0.136761452530224	1.02081038953933	0.868992983291413	NA
Root1277|1477	1.10793631848476	-0.137542497717881	1.02097004830149	0.862527595287476	NA
Root1277|1478	0	NA	NA	NA	NA
Root1277|1941	0	NA	NA	NA	NA
Root1277|212	3.83109687918255	0.0310373703595698	0.976224332810678	0.947927769754609	NA
Root1277|2688	0	NA	NA	NA	NA
Root1277|2689	2.3588321619353	-0.164129389564794	1.02806875935798	0.649079184475266	NA
Root1277|1342	0	NA	NA	NA	NA
Root1277|1281	0	NA	NA	NA	NA
Root1277|3698	6.18462838636621	0.3535937632247	1.11292755528685	0.0123039610560222	NA
Root1277|1396	0	NA	NA	NA	NA
Root1277|2652	2.13688136914647	-0.160777354041666	1.02699535394383	0.676040734045609	NA
Root1277|3269	0	NA	NA	NA	NA
Root1277|2004	0	NA	NA	NA	NA
Root1277|3459	2.3091497868995	-0.18150235789485	1.03016098521439	0.632461950744207	NA
Root1277|961	0	NA	NA	NA	NA
Root1277|2203	0	NA	NA	NA	NA
Root1277|2736	2.12978932045078	-0.172462558662444	1.02836361614607	0.662496274907854	NA
Root1277|3411	0	NA	NA	NA	NA
Root1277|555	0	NA	NA	NA	NA
Root1277|556	0	NA	NA	NA	NA
Root1277|164	0.501019397621716	-0.108960836243647	1.01647244005607	0.902141466434693	NA
Root1277|3706	6.28560551216019	-0.0992695173920934	0.977808830291501	0.680088901740194	NA
Root1277|799	0	NA	NA	NA	NA
Root1277|3421	1.05591216352594	0.216569395233889	1.05208305167827	0.111120058890839	NA
Root1277|3728	0	NA	NA	NA	NA
Root1277|1195	5.16811685345353	-0.0648423276007704	0.975325129957171	0.790629978133761	NA
Root1277|468	0	NA	NA	NA	NA
Root1277|1289	0.495007662394684	-0.108545725851151	1.01642533414739	0.898670136449866	NA
Root1277|1763	12.2709887714607	-0.16428510392812	0.952875975029541	0.643712377632701	0.945891095003788
Root1277|2006	2.02346591146907	-0.168190847032756	1.02747680741304	0.679862475516784	NA
Root1277|2210	0.945159067122479	-0.131809911441079	1.01983788354579	0.909747370591464	NA
Root1277|2515	0	NA	NA	NA	NA
Root1277|1351	820.350935120092	6.37001940091987	2.764401105749	NA	NA
Root1277|2216	7.71020706320194	0.320964692374162	1.04910003379897	0.304214464775372	NA
Root1277|321	1.89163362221474	-0.156665005425842	1.02574670548455	0.709644774628806	NA
Root1277|3447	0	NA	NA	NA	NA
Root1277|3976	2.20081220237518	-0.170888264580722	1.02840176399088	0.656734302739931	NA
Root1277|1638	0.79328071290105	-0.125344325483719	1.01870825786953	0.96173262125186	NA
Root1277|2288	0	NA	NA	NA	NA
Root1277|2655	3.92578175986264	0.0240457923553245	0.983360750337058	0.963885296602573	NA
Root1277|2656	3.226800856203	0.0573633953884618	0.988059819571034	0.833521105834142	NA
Root1277|3271	0.835032329369527	-0.12725536158938	1.01902714382436	0.946506680195751	NA
Root1277|3221	1.73843978002353	-0.153864408185232	1.02493694174682	0.733274430194696	NA
Root1277|1018	16.8085678601661	-0.379732856709476	1.06365958472531	0.197098092988241	0.751946820302219
Root1277|2456	0.082187744967172	-0.0542697257425329	1.01331641343717	0.438694780693559	NA
Root1277|1554	8.94876340341683	-0.238717256158092	0.993782711716583	0.404193962070417	0.863620771566001
Root1277|3563	0	NA	NA	NA	NA
Root1277|2695	6.90131663067988	0.0930632040476363	0.971832411641788	0.765502061122571	NA
Root1277|3099	6.55407742857025	-0.0031808840194052	0.936835229698387	0.987765034560638	NA
Root1277|3797	0	NA	NA	NA	NA
Root1277|675	3.18504923973452	0.060922806158335	0.988647521088375	0.821357693046616	NA
Root1277|479	0	NA	NA	NA	NA
Root1277|1803	11.6111197232404	0.340569417154039	1.03352710529006	0.341649705417034	0.860609948464448
Root1277|2460	0	NA	NA	NA	NA
Root1277|2847	3.79252675599302	-0.307548854616467	1.06353722186718	0.380351205922381	NA
Root1277|380	0.0417516164684763	-0.0379281245511238	1.01366034244388	0.317303871034607	NA
Root1277|3790	17.7826258711573	-0.659574736578021	1.31968797813653	0.0415999589994924	0.417362910153998
Root1277|3925	29.9427323571411	-0.135918970254442	0.909036024744409	0.744214657554908	0.956860482368203
Root1277|1918	1.83707112461296	-0.155691420890744	1.02546107505355	0.71782801764937	NA
Root1277|922	0	NA	NA	NA	NA
Root1277|1410	0	NA	NA	NA	NA
Root1277|1430	0	NA	NA	NA	NA
Root1277|127	4.26672198878964	-0.255064779757855	1.05034000092783	0.410442727345897	NA
Root1277|4074	0	NA	NA	NA	NA
Root1277|690	0.292261315279334	-0.0909485136685784	1.01484922083889	0.747292149723496	NA
Root1277|4057	1228.50612424985	13.1855643086149	2.19393913913403	6.75183431120968e-11	7.44052141095306e-09
Root1277|518	0	NA	NA	NA	NA
Root1277|3361	91.8329565195702	-0.314466767530112	0.917316092747237	0.49575093103388	0.898548562498908
Root1277|1703	1.25254849405429	-0.141859391930365	1.02191620280658	0.827161436964798	NA
Root1277|1562	0	NA	NA	NA	NA
Root1277|1612	0	NA	NA	NA	NA
Root1277|851	0.657501959737376	-0.118603111150024	1.01768571000129	0.982592843154798	NA
Root1277|3453	1.57255477462353	-0.150160471076437	1.0239434313771	0.761341754082829	NA
Root1277|3527	0	NA	NA	NA	NA
Root1277|569	0	NA	NA	NA	NA
Root1277|299	0	NA	NA	NA	NA
Root1277|780	16.9476157172033	-0.147850625019284	0.921313959378371	0.721067558965763	0.956860482368203
Root1277|2806	0	NA	NA	NA	NA
Root1277|2331	1.96097973226246	0.220742550557556	1.0541922209208	0.0865058079047923	NA
Root1277|1298	14.398094227227	-0.355028950392714	1.04401225086323	0.227547629772698	0.778749962762463
Root1277|1099	0	NA	NA	NA	NA
Root1277|2262	0	NA	NA	NA	NA
Root1277|3035	3.94902125481476	0.261379585324657	1.04982753218045	0.267127990578293	NA
Root1277|633	0.893497031036098	-0.129727593728822	1.01945003176864	0.925853807172783	NA
Root1277|196	0	NA	NA	NA	NA
Root1277|3849	5.57157699788876	-0.376088177931263	1.0948063558292	0.253818807181073	NA
Root1277|307	0	NA	NA	NA	NA
Root1277|3389	0	NA	NA	NA	NA
Root1277|1392	1.08554202818038	-0.136761452530224	1.02081038953933	0.868992983291413	NA
Root1277|2647	0	NA	NA	NA	NA
Root1277|3264	3.71702367752026	0.0377769471747844	0.984743737951984	0.918701750141651	NA
Root1277|2977	3.0645333078784	-0.254624248310946	1.04652606136606	0.481509286449053	NA
Root1277|1098	1.03721297186301	-0.135097530163802	1.0204730181016	0.882363194511855	NA
Root1277|3765	0	NA	NA	NA	NA
Root1277|1155	2.5264996880507	-0.192479791245577	1.03249023910635	0.59786753711193	NA
Root1277|4031	0.41093872483586	-0.102208665944309	1.01577700226875	0.844405574266707	NA
Root1277|1943	0.685069478814467	-0.120126403067811	1.01789714145822	0.995422403133403	NA
Root1277|2207	0	NA	NA	NA	NA
Root1277|3154	16.8301814941795	-0.108603516827747	0.911745189708302	0.793816883693692	0.956860482368203
Root1277|3948	296.858231083643	0.691395535036268	1.31385675893507	0.069249773965834	0.578130688714765
Root1277|2965	3.61289933919252	0.0637551386709357	0.980123371752348	0.801337908986812	NA
Root1277|1072	4.15080969109435	0.121543413886115	0.979232278431332	0.701726466411705	NA
Root1277|2629	7.15462503707225	0.0507296850424992	0.955341291646284	0.891247810598367	NA
Root1277|2796	0.518393543061312	-0.1103094099891	1.01662185345674	0.912930469634768	NA
Root1277|3298	0	NA	NA	NA	NA
Root1277|3460	0	NA	NA	NA	NA
Root1277|3854	1.87882274108144	-0.156435068113697	1.02567896263003	0.711562996577668	NA
Root1277|1138	0.501019397621716	-0.108960836243647	1.01647244005607	0.902141466434693	NA
Root1277|2018	0	NA	NA	NA	NA
Root1277|3109	2.96549458108768	0.104879319285478	0.9973896044482	0.686380227345971	NA
Root1277|689	4.15048112084219	-0.195982782546001	1.03709415252879	NA	NA
Root1277|362	1.80813038927779	-0.155170829941317	1.02530995763612	0.722235896954505	NA
Root1277|351	630.414706792813	5.87264537587373	2.51923200333195	NA	NA
Root1277|352	1.87019637745315	-0.0403430499748276	0.98270946878723	0.959531260057906	NA
Root1277|2320	0	NA	NA	NA	NA
Root1277|3284	1.00203879524343	-0.133821665869458	1.0202219740116	0.892551569466325	NA
Root1277|956	2.80556497662699	-0.203661671143418	1.03520799294038	0.560309039519365	NA
Root1277|3382	7.7906264599568	0.103463954656681	0.960503230843906	0.774550317560483	NA
Root1277|188	4.21518662114617	0.00173911193585711	0.945006098098669	0.962369124596477	NA
Root1277|882	0	NA	NA	NA	NA
Root1277|1715	1.84922426176137	-0.155916005926911	1.02552637519891	0.715958263423452	NA
Root1277|1324	1.4195549599282	-0.146472471896903	1.02300489603801	0.790954431952122	NA
Root1277|3690	195.305119102204	0.5606397848165	1.25915467576018	0.0123120410105103	0.165461819433932
Root1277|4102	6.90092203918256	0.196716312220856	0.997049279927128	0.531498367261013	NA
Root1277|4126	0	NA	NA	NA	NA
Root1277|855	17.0682629058865	0.170212163126994	0.905662290563518	0.707302825290436	0.956860482368203
Root1277|856	4.7839284125826	0.0904981076300281	0.980361408967734	0.768252328580207	NA
Root1277|3178	2.40292671129751	0.130036822579164	0.990182264709084	0.607304169197545	NA
Root1277|1815	4.23038265088873	0.245348828719816	1.03935586182226	0.324465705989294	NA
Root1277|1142	1.68484877182703	-0.152555438029667	1.02458729108097	0.742081400249042	NA
Root1277|1113	2.08758082342382	-0.159988125069343	1.0267497009369	0.682453514750543	NA
Root1277|1012	0	NA	NA	NA	NA
Root1277|1197	2.50672622149875	-0.165987398280126	1.02870042649666	0.633000577366447	NA
Root1277|1603	1.37780334345972	-0.145417486542669	1.02274655419435	0.799553456588918	NA
Root1277|4001	2.55877499270738	0.132765271812348	1.00673829298828	0.56127406639951	NA
Root1277|2221	6.80708670830224	-0.107732421986862	0.982336749146207	NA	NA
Root1277|3151	0	NA	NA	NA	NA
Root1277|3152	0	NA	NA	NA	NA
Root1277|1534	3.16773649057782	0.270044908809875	1.07253801794025	0.0473422497901631	NA
Root1277|3387	6.20576406240887	0.117126524202308	0.982648483529176	0.690400186287517	NA
Root1277|3763	0.15084459478942	0.184514440030312	1.03617203878163	0.180975397172272	NA
Root1277|276	1.89031813424496	-0.156642333375156	1.02573998536214	0.709836951475549	NA
Root1277|715	39.9977072000912	-0.477831481138789	1.11234442019877	0.167097040055923	0.722423405830426
Root1277|311	3.54888739982049	-0.182766841950757	1.03362032275434	NA	NA
Root1277|708	0	NA	NA	NA	NA
Root1277|3700	0	NA	NA	NA	NA
Root1277|1755	3.0499133759768	-0.20456492453437	1.03610872746898	NA	NA
Root1277|1080	6.6287623696087	-0.12320082138848	0.981761886532045	0.635588762651781	NA
Root1277|1256	1.19172230202399	-0.140201673224045	1.02154188535612	0.84161834122369	NA
Root1277|1800	1.73449331611419	-0.153790065649335	1.02491591194217	0.733909031752444	NA
Root1277|2437	0.041093872483586	-0.0376724154456739	1.01367140219039	0.31730387103461	NA
Root1277|2479	0	NA	NA	NA	NA
Root1277|485	1.82273394331364	-0.155487747881036	1.02539995283518	0.719742107953652	NA
Root1277|1286	6.33547298115563	0.35621391590621	1.11439737569844	0.0116979622275404	NA
Root1277|3985	0	NA	NA	NA	NA
Root1277|342	0	NA	NA	NA	NA
Root1277|343	0	NA	NA	NA	NA
Root1277|483	0.780783577188135	-0.124772269065063	1.01861478003809	0.966374480504464	NA
Root1277|543	0	NA	NA	NA	NA
Root1277|3492	0	NA	NA	NA	NA
Root1277|3162	0.904065194638893	-0.130101167853723	1.01952430166795	0.922897121888678	NA
Root1277|973	43.6630406091514	0.454141733226814	1.00973999941486	0.318573669652427	0.860609948464448
Root1277|2829	0	NA	NA	NA	NA
Root1277|1380	0.082187744967172	-0.0542697257425329	1.01331641343717	0.438694780693559	NA
Root1277|1172	17.6559278431699	0.197834862733675	0.967855872334952	0.600276243785768	0.945332718959107
Root1277|3114	10.6057701276302	-0.105524421162136	0.944151626425863	0.762045865809491	0.956860482368203
Root1277|997	0	NA	NA	NA	NA
Root1277|2357	0	NA	NA	NA	NA
Root1277|3007	1.2363866229698	-0.0975776362979131	1.00455330035648	0.94979311735386	NA
Root1277|3247	0	NA	NA	NA	NA
Root1277|3442	0	NA	NA	NA	NA
Root1277|3443	0	NA	NA	NA	NA
Root1277|4002	1.17941608096765	-0.139851242984102	1.02146332861138	0.844255469349953	NA
Root1277|284	0	NA	NA	NA	NA
Root1277|2673	10.5279514901872	-0.0863239840341549	0.957923340992793	0.788477733459918	0.956860482368203
Root1277|130	9.23318538697806	-0.158022925312208	0.975786455530238	0.655471226379556	0.950433278250356
Root1277|1386	2.68280480395355	-0.199846700416099	1.03415593136844	0.57499372523525	NA
Root1277|3931	1.32237560593342	-0.144002604129351	1.02240627099997	0.811028429307199	NA
Root1277|643	19.8892628670778	0.232970181063131	0.99460758222924	0.503301060354833	0.904319831003187
Root1277|1193	11.7145766373286	-0.143773070667297	0.93652532353431	0.713720164138845	0.956860482368203
Root1277|2715	1.39719166444192	-0.145929778199823	1.02287070663193	0.795484988552678	NA
Root1277|4098	0.536098218621659	-0.111546488973126	1.01676650087392	0.923038369209788	NA
Root1277|1453	0	NA	NA	NA	NA
Root1277|1504	2.18013275572808	-0.161495040636718	1.02721974054821	0.670376566616484	NA
Root1277|3529	0	NA	NA	NA	NA
Root1277|566	0	NA	NA	NA	NA
Root1277|884	18.5884074029407	-0.387090013661949	1.06918148691258	0.178083478548504	0.727362383838209
Root1277|2694	5.90517902776137	-0.0845060951769932	0.976146252982248	0.719142125867109	NA
Root1277|339	0	NA	NA	NA	NA
Root1277|614	9.24565936728979	0.256653076615275	1.0339664103666	0.35585395418251	0.860609948464448
Root1277|2873	0	NA	NA	NA	NA
Root1277|1635	8.89964149449025	-0.342267613252271	1.08851364039946	0.206682087402742	0.754184305688151
Root1277|950	9.76623259494623	-0.0265660562418566	0.962364722564342	0.91217216670134	0.976060590404983
Root1277|249	1.62765529828569	-0.151321961053954	1.02425372540098	0.751883008777116	NA
Root1277|2492	2.79735830338791	-0.169519468023645	1.02992737472529	0.604132583281372	NA
Root1277|3013	9.62251378722829	0.336827171543247	1.08360685762663	0.166104583519888	0.722423405830426
Root1277|3360	0	NA	NA	NA	NA
Root1277|632	825.521324760153	7.64632689404039	3.91644917129834	NA	NA
Root1277|2092	1.35811548717487	-0.144974133148469	1.02263711748663	0.803327726049877	NA
Root1277|2312	0	NA	NA	NA	NA
Root1277|2439	5.79994040147564	0.328867489360545	1.04756771965103	0.30183362457582	NA
Root1277|2022	1.35609779195834	-0.144848780144379	1.02260957025798	0.80409548280732	NA
Root1277|2248	8.11934345358684	-0.199595422171187	0.986500789748112	0.474561828462628	NA
Root1277|4011	0	NA	NA	NA	NA
Root1277|1480	39.9644582199173	0.0691200521237827	0.936854906034422	0.863712335705455	0.962423661771372
Root1277|587	3.56301376892357	-0.233245166516988	1.0432590207914	0.472394014706807	NA
Root1277|2141	0.82187744967172	-0.126644902375095	1.01892296343914	0.951148647287078	NA
Root1277|894	0.0835032329369527	-0.0546154512029228	1.01332101713993	0.441466090813605	NA
Root1277|1538	0.321658931172995	-0.0944095717242147	1.01510451032625	0.775691086204932	NA
Root1277|2095	4.49896442025759	-0.260079441469131	1.05222713901121	0.394576557867872	NA
Root1277|2179	479.307025358142	0.612941083844761	1.31328538764899	NA	NA
Root1277|3755	0.041093872483586	-0.0376724154456739	1.01367140219039	0.31730387103461	NA
Root1277|3742	17.3135150068754	-0.267735090303367	0.991077752169554	0.441943426355024	0.874344563441456
Root1277|2105	5.49343597825967	-0.0804016661262906	0.976165274747884	0.748787791492412	NA
Root1277|3808	16.9122622119318	0.406826256941667	1.10121917666432	NA	NA
Root1277|4095	2.42453847653158	-0.164943543588525	1.02834477987451	0.641893398455624	NA
Root1277|300	11.1782209120209	0.00405823183347695	0.958375689586712	0.998161132454304	0.999787449546708
Root1277|720	0	NA	NA	NA	NA
Root1277|1120	0.375764548216287	-0.0991163740937319	1.01549289219928	0.818451264069055	NA
Root1277|3071	0	NA	NA	NA	NA
Root1277|3087	0	NA	NA	NA	NA
Root1277|1081	2.80416932032006	0.14796932977212	1.00088134746795	0.575754645247322	NA
Root1277|3875	0	NA	NA	NA	NA
Root1277|451	1.15062842954041	-0.138878428061232	1.02125530695682	0.851872667724682	NA
Root1277|1090	1.02734681208965	-0.134752551748186	1.02040423161832	0.88514388843504	NA
Root1277|1826	6.70052488269387	-0.167756521358339	0.97638934700883	0.555962868803149	NA
Root1277|726	17.06937858056	0.101047434984793	0.913188197586073	0.818910691625483	0.956860482368203
Root1277|481	1156.78958062017	16.3000680255896	4.55292680863827	4.58163052319669e-08	4.20746403046896e-06
Root1277|3131	69.8462470227792	-0.314927013112231	0.981521885740498	0.426719635600137	0.874344563441456
Root1277|465	32.6848784173321	-0.274592552957682	0.977705286076423	0.466488627349418	0.877991537959649
Root1277|2563	3.93088538932117	-0.24502833553479	1.04697047333938	0.438298516283208	NA
Root1277|615	5.72050711107632	-0.39813901071885	1.10490373011463	0.234912755686106	NA
Root1277|2834	0	NA	NA	NA	NA
Root1277|2329	0	NA	NA	NA	NA
Root1277|2804	19.9782325642815	-0.297025537787607	1.00714147336601	0.386187695548722	0.860609948464448
Root1277|737	15.9437412545095	0.205082399436913	0.952658182882861	0.615317477963171	0.945891095003788
Root1277|3129	284.829175743476	0.439785199920633	1.16882619655909	NA	NA
Root1277|1111	449.538917554276	0.578011085701027	1.27857739211126	NA	NA
Root1277|2916	21.5864598807102	0.150184527534358	0.953515638968119	0.696718461401724	0.956860482368203
Root1277|2835	0	NA	NA	NA	NA
Root1277|1005	25.2793446880851	0.176398282534993	0.904211295015731	0.699982539092009	0.956860482368203
Root1277|1573	2.25161251821097	-0.162590433830325	1.02756761348218	0.661622274676739	NA
Root1277|439	0.208758082342382	-0.0803635734061884	1.01418172005717	0.656070353924919	NA
Root1277|584	0	NA	NA	NA	NA
Root1277|1035	6.46113751378535	-0.419108869910754	1.11720346351581	0.203989668000484	NA
Root1277|3582	0	NA	NA	NA	NA
Root1277|1542	0.835032329369527	-0.12725536158938	1.01902714382436	0.946506680195751	NA
Root1277|526	3.40700327464888	0.0612781403101607	0.988033865878872	0.839680776313501	NA
Root1277|1539	0	NA	NA	NA	NA
Root1277|1855	0	NA	NA	NA	NA
Root1277|964	7.2727412921962	-0.143680746003936	0.985489167990266	0.58450883797738	NA
Root1277|354	2.79438332888385	-0.169492675637103	1.02991738074736	0.604391618031571	NA
Root1277|3877	0	NA	NA	NA	NA
Root1277|1353	0	NA	NA	NA	NA
Root1277|1466	0	NA	NA	NA	NA
Root1277|2054	0	NA	NA	NA	NA
Root1277|2283	1.71551429958931	-0.153480560647584	1.0248268433983	0.736733970605659	NA
Root1277|2589	0	NA	NA	NA	NA
Root1277|2025	4.31917495522918	-0.251110325584605	1.04947673374113	0.412265009440466	NA
Root1277|3754	1.02734681208965	-0.134752551748186	1.02040423161832	0.88514388843504	NA
Root1277|3898	545.120390361567	0.836508165945955	1.61817724057822	NA	NA
Root1277|446	6.52691026137982	0.300582665759206	1.06431694740429	0.221170618959765	NA
Root1277|646	38.8472958564145	0.462051792048011	1.0817730682509	0.236014171968607	0.788144295483044
Root1277|1900	514.522044628197	0.658979189963581	1.23286930099833	0.116194368811329	0.646697951667092
Root1277|1231	7.14876250259403	0.0749548298933314	0.951655998129544	0.829656186370665	NA
Root1277|1582	0	NA	NA	NA	NA
Root1277|1931	0	NA	NA	NA	NA
Root1277|3590	0	NA	NA	NA	NA
Root1277|533	0	NA	NA	NA	NA
Root1277|1283	0	NA	NA	NA	NA
Root1277|185	4.37449324889317	0.31248148562378	1.09151165236821	0.0251111058310661	NA
Root1277|1112	0	NA	NA	NA	NA
Root1277|1105	0	NA	NA	NA	NA
Root1277|1874	0	NA	NA	NA	NA
Root1277|904	24.2611331791725	-0.152891429544917	0.939695062902122	0.684005653892295	0.956860482368203
Root1277|3769	0	NA	NA	NA	NA
Root1277|346	1.31500391947475	-0.143726505210801	1.02234390479938	0.81299525145838	NA
Root1277|200	0.0357398812414439	-0.0354806826608338	1.0137795450413	0.317303871034638	NA
Root1277|1537	17.8792710226579	-0.145862491978986	0.952213155334613	0.680423912784551	0.956860482368203
Root1277|2638	0	NA	NA	NA	NA
Root1277|187	0	NA	NA	NA	NA
Root1277|2233	0.452032597319446	-0.105449623080199	1.01609630812655	0.872119369536687	NA
Root1277|3748	1.7869940620722	-0.154831420636854	1.02521051338734	0.725277905663929	NA
Root1277|1393	0	NA	NA	NA	NA
Root1277|2648	0	NA	NA	NA	NA
Root1277|3265	0	NA	NA	NA	NA
Root1277|694	0	NA	NA	NA	NA
Root1277|367	0	NA	NA	NA	NA
Root1277|1222	4.12099989106854	-0.00723407621699552	0.974523714058584	0.956434068570146	NA
Root1277|2231	0	NA	NA	NA	NA
Root1277|4118	371.086524289897	0.332657464445049	1.09810268676719	NA	NA
Root1277|1583	1.4195549599282	-0.146472471896903	1.02300489603801	0.790954431952122	NA
Root1277|3386	28.4911438450009	-0.109932342515517	0.900131747050128	0.790071227520397	0.956860482368203
Root1277|1043	5.65124410640118	-0.0740433459639729	0.975379953936512	0.748736755703737	NA
Root1277|1709	0	NA	NA	NA	NA
Root1277|1712	0	NA	NA	NA	NA
Root1277|2514	0	NA	NA	NA	NA
Root1277|359	0	NA	NA	NA	NA
Root1277|3699	2.59196771530656	-0.195157103338544	1.03313470923431	0.588722510233867	NA
Root1277|2427	23.2966421953718	0.171607667558246	0.945517155847306	0.66959516795451	0.956860482368203
Root1277|2786	0	NA	NA	NA	NA
Root1277|3112	0.751529096432574	-0.123393853676481	1.01839684660588	0.97779218245375	NA
Root1277|355	812.215369549449	7.3928126924742	3.5522064754024	NA	NA
Root1277|4000	0	NA	NA	NA	NA
Root1277|3126	6.02927310813747	-0.0683604929348186	0.97663183209249	NA	NA
Root1277|3883	525.380943853377	3.42788006733187	4.81543950553969	NA	NA
Root1277|4099	0	NA	NA	NA	NA
Root1277|1082	6.83841681597994	-0.118322354270686	0.980643119018273	0.630705272321509	NA
Root1277|1068	1031.97060355431	5.21999492331052	5.15166601168791	NA	NA
Root1277|1340	0	NA	NA	NA	NA
Root1277|2406	6.93885136031331	0.365958742180387	1.11997631633229	0.00966181346993316	NA
Root1277|3962	910.294401718473	6.98781285072094	4.23353297439418	NA	NA
Root1277|3961	285.499202865978	4.49327665964041	2.73306167895768	0.00146445991574796	0.0403458706788564
Root1277|828	3.57338111574574	-0.176585658961643	1.00421779088737	0.677176420888214	NA
Root1277|1210	2.63148164933987	0.153943316128909	1.01316168859285	0.50078027969755	NA
Root1277|2162	0	NA	NA	NA	NA
Root1277|153	6.91529622355009	-0.310475526530812	1.07267322992719	0.266505192994332	NA
Root1277|323	0	NA	NA	NA	NA
Root1277|1162	44.3988867929967	-0.317145873810559	0.985586082628006	0.416831137853231	0.863752181574734
Root1277|1757	11.0503918608418	0.133304834164377	0.953895940296499	0.724362788550862	0.956860482368203
Root1277|3111	4.56705794391049	0.0913456558796795	0.9692308650224	0.782983593604161	NA
Root1277|2738	16.6529567590333	0.336048485223837	1.06347428386644	0.245700800850553	0.810665516578771
Root1277|3056	7.52447788515666	-0.140033192434927	0.984374557688419	0.576975095048743	NA
Root1277|1550	4.30063488605382	-0.334269489678639	1.07435249914129	0.332317827567494	NA
Root1277|2843	971.619901841419	0.566176595893922	1.11006277800656	0.206272067658113	0.754184305688151
Root1277|3134	6.03378379157679	0.350850471661578	1.11140248077396	0.0129563383384843	NA
Root1277|521	0	NA	NA	NA	NA
Root1277|1013	0.904065194638893	-0.130101167853723	1.01952430166795	0.922897121888678	NA
Root1277|3894	0	NA	NA	NA	NA
Root1277|1239	0	NA	NA	NA	NA
Root1277|1652	11.8756157857573	0.0315804549698555	0.932888583650563	0.937859521137136	0.989485954554486
Root1277|2057	4.34002832841518	-0.255575402905851	1.05065565699381	0.406514859656395	NA
Root1277|3009	9.0499760221713	-0.485777986957946	1.16142238321975	0.130577030858412	0.684554137791808
Root1277|3521	0	NA	NA	NA	NA
Root1277|3860	0	NA	NA	NA	NA
Root1277|1067	7.56896896892454	-0.116304595862616	0.991531274806861	NA	NA
Root1277|1587	0	NA	NA	NA	NA
Root1277|545	0.964976793518986	-0.132582438642518	1.019979797777	0.903130954970048	NA
Root1277|1409	0	NA	NA	NA	NA
Root1277|1636	0	NA	NA	NA	NA
Root1277|353	6.23680948877739	0.0882831182029591	0.961360599233469	0.8043203969969	NA
Root1277|2676	4.40612171083725	-0.00316824636164641	0.981652414026122	0.948522454551186	NA
Root1277|2277	0	NA	NA	NA	NA
Root1277|728	930.380555391077	0.757363829231279	1.5031431417357	NA	NA
Root1277|1079	1.29430011052277	-0.143142988136065	1.02220801949953	0.817638119995224	NA
Root1277|1078	1.98373530647373	-0.200850215600233	1.03178122105815	0.6465474351456	NA
Root1277|1075	2.35480360743277	-0.185405656644177	1.03086937345727	0.623057058786774	NA
Root1277|2413	10.7894711751631	-0.223686260743912	1.00761081265906	0.402737340171154	0.863620771566001
Root1277|3229	0	NA	NA	NA	NA
Root1277|836	0	NA	NA	NA	NA
Root1277|1968	0	NA	NA	NA	NA
Root1277|2945	0	NA	NA	NA	NA
Root1277|1136	0.657501959737376	-0.118603111150024	1.01768571000129	0.982592843154798	NA
Root1277|970	0	NA	NA	NA	NA
Root1277|2291	0.918535562306479	-0.130647958512094	1.0196238618945	0.918260203831386	NA
Root1277|1777	0	NA	NA	NA	NA
Root1277|2060	0	NA	NA	NA	NA
Root1277|2622	0	NA	NA	NA	NA
Root1277|3811	3.74391985488247	0.0198851201940961	0.983531382340903	0.958495402934772	NA
Root1277|1268	0	NA	NA	NA	NA
Root1277|61	0	NA	NA	NA	NA
Root1277|4096	11.5757294768775	0.0845660100095973	0.916700386454863	0.844770626903415	0.956860482368203
Root1277|3138	2.33809052223467	-0.163803636111813	1.02796210010176	0.651659652848081	NA
Root1277|1006	0.167006465873905	-0.0737800366390909	1.01385935817095	0.598780587293879	NA
Root1277|3547	0	NA	NA	NA	NA
Root1277|444	0	NA	NA	NA	NA
Root1277|5	0	NA	NA	NA	NA
Root1277|33	0	NA	NA	NA	NA
Root1277|1073	13.6728005563733	0.117955857282177	0.947448916518305	0.760534488611261	0.956860482368203
Root1277|1070	24.7677723798212	0.00622968495490261	0.905638458753754	0.995947885055151	0.999787449546708
Root1277|279	8.64797375800632	0.145959459788538	0.988071713757982	0.637509431358424	0.945891095003788
Root1277|217	0.327012922415137	-0.0948528242639533	1.01513651522136	0.780166615069854	NA
Root1277|390	0	NA	NA	NA	NA
Root1277|41	0	NA	NA	NA	NA
Root1277|509	2.55877499270738	0.132765271812348	1.00673829298828	0.56127406639951	NA
Root1277|1352	0	NA	NA	NA	NA
Root1277|2620	5.4196264939786	0.214102883575042	1.00400525977029	0.470022185047266	NA
Root1277|3727	2.00407759048686	-0.158591016388911	1.02632344337305	0.693679245442676	NA
Root1277|3503	0.417516164684763	-0.102722838020805	1.01582681031159	0.848874407950958	NA
Root1277|381	4.55381670780949	-0.346989012351735	1.07983943184699	0.31082654278035	NA
Root1277|752	0	NA	NA	NA	NA
Root1277|1633	0	NA	NA	NA	NA
Root1277|2171	11.3100508727669	0.366227665961057	1.07675702704826	0.229172663608463	0.779466858934915
Root1277|3502	0	NA	NA	NA	NA
Root1277|1765	0.626274247027145	-0.116806099809889	1.01743764089763	0.968066961298602	NA
Root1277|456	0.750871352447684	-0.123362614497276	1.01839192527647	0.978048100226778	NA
Root1277|1795	0	NA	NA	NA	NA
Root1277|653	3.06927401839751	-0.256078817966687	1.04689506276743	0.47951029794546	NA
Root1277|1617	1790.94895869164	6.09210477020628	2.18422348807605	0.000107841762981478	0.00495173428356619
Root1277|1127	682.081755973268	9.23600837828935	2.94299816937227	NA	NA
Root1277|2373	1.95466490444421	-0.195163562610273	1.03079652241612	0.656728426892726	NA
Root1277|3033	0	NA	NA	NA	NA
Root1277|2898	0	NA	NA	NA	NA
Root1277|405	0	NA	NA	NA	NA
Root1277|2405	19.7817788639643	0.426679604169627	1.02777893920474	0.319660655077999	0.860609948464448
Root1277|2509	4.54640407776288	-0.343346462693607	1.07846843341398	0.314123720660662	NA
Root1277|2527	1.75125418083075	-0.154162244189008	1.0250194196382	0.73094012176185	NA
Root1277|1284	0	NA	NA	NA	NA
Root1277|909	2.43229510514269	-0.189031699289954	1.03165927457676	0.611051260427846	NA
Root1277|905	0	NA	NA	NA	NA
Root1277|268	2.78771073683263	-0.169452913224423	1.02990189847946	NA	NA
Root1277|2308	1.00203879524343	-0.133821665869458	1.0202219740116	0.892551569466325	NA
Root1277|2722	0	NA	NA	NA	NA
Root1277|4101	4.54644833760743	-0.345164407425164	1.07913280186242	0.312654485564925	NA
Root1277|143	329.456911906015	0.510150748216428	1.2170187436706	NA	NA
Root1277|2084	28.9924968595882	0.235643296084631	0.941357997934914	0.585821295043534	0.945332718959107
Root1277|2471	0	NA	NA	NA	NA
Root1277|3726	2.34483877578317	-0.222197742553756	1.03692584809141	0.580630637402054	NA
Root1277|1727	27.8131465937302	-0.230114196381529	0.921187849138319	0.597891986848412	0.945332718959107
Root1277|2360	2.52908951698502	-0.192965985785653	1.03256749185435	0.597151286231761	NA
Root1277|2240	0	NA	NA	NA	NA
Root1277|2218	28.8925047592359	-0.125494472914425	0.914439978634555	0.761239794780731	0.956860482368203
Root1277|1853	4.19595245220191	-0.00591691846509689	0.982145086076603	0.958414622963461	NA
Root1277|3609	1.25254849405429	-0.141859391930365	1.02191620280658	0.827161436964798	NA
Root1277|2566	0.15084459478942	0.184514440030312	1.03617203878163	0.180975397172272	NA
Root1277|2771	0	NA	NA	NA	NA
Root1277|2838	0	NA	NA	NA	NA
Root1277|3281	2.5304050049548	-0.192939990588129	1.03256771425023	0.597063533432378	NA
Root1277|1126	2.36894848007495	0.225656601551486	1.04583869761754	0.211899796683912	NA
Root1277|3866	3.84730836823534	0.0109525708886198	0.975663857563863	0.930842637486242	NA
Root1277|1243	0.041093872483586	-0.0376724154456739	1.01367140219039	0.31730387103461	NA
Root1277|3576	0	NA	NA	NA	NA
Root1277|1400	0.428878574897327	-0.103837287476839	1.01592740769508	0.857861433791637	NA
Root1277|1376	0	NA	NA	NA	NA
Root1277|691	0	NA	NA	NA	NA
Root1277|2150	0	NA	NA	NA	NA
Root1277|865	1.00203879524343	-0.133821665869458	1.0202219740116	0.892551569466325	NA
Root1277|1758	49.5036813523238	0.512352054280688	1.15697044268233	0.135812145418823	0.685576403863001
Root1277|3110	49.4758537634291	0.156900028470137	0.90021822029817	0.732720848372382	0.956860482368203
Root1277|2820	388.41454286468	5.39260636105236	3.46243796374281	0.000996760896740968	0.029711281446138
Root1277|1215	17.3979884768329	0.260900695859548	0.950079755325093	0.543058336561627	0.923534393350175
Root1277|672	0	NA	NA	NA	NA
Root1277|3871	3.91904599759315	-0.242897395925427	1.04643416507384	0.441310839693779	NA
Root1277|1808	1.80813038927779	-0.155170829941317	1.02530995763612	0.722235896954505	NA
Root1277|295	4.38667042305409	-0.344175959303681	1.07820576040349	0.320152970252991	NA
Root1277|2856	0	NA	NA	NA	NA
Root1277|2989	1.60829465586498	-0.15096239677075	1.02415548830048	0.754962417812793	NA
Root1277|325	0.536098218621659	-0.111546488973126	1.01676650087392	0.923038369209788	NA
Root1277|903	3.98121919383381	0.00340459799565553	0.975377748068753	0.95155331268588	NA
Root1277|1483	4.94751758641332	-0.35995269028388	1.08614368018113	0.285658219890862	NA
Root1277|3935	0.0417516164684763	-0.0379281245511238	1.01366034244388	0.317303871034607	NA
Root1277|3128	408.614014515616	0.472207367276501	1.11180481807781	0.195262670747862	0.751946820302219
Root1277|2976	0	NA	NA	NA	NA
Root1277|996	5.30317894705711	0.227595806828652	1.01142036309869	0.461615781782537	NA
Root1277|1634	0	NA	NA	NA	NA
Root1277|1219	17.0799057157342	-0.0889515037293198	0.911620250322515	0.825583895979069	0.956860482368203
Root1277|610	537.970159564246	0.639136991507978	1.33071757548086	NA	NA
Root1277|2951	0.0417516164684763	-0.0379281245511238	1.01366034244388	0.317303871034607	NA
Root1277|1116	5.36592666958409	-0.382891469139319	1.09698641990523	0.255288483672512	NA
Root1277|1814	0	NA	NA	NA	NA
Root1277|3370	5.44444874137561	0.0339507599439706	0.957839655879177	0.923834065005346	NA
Root1277|3376	34.8105557832483	0.56424829145058	1.18523617038427	0.12188732584094	0.664949668696615
Root1277|3207	5.42648970229592	0.125497784094168	0.971730280085794	0.71394925917373	NA
Root1277|2418	0	NA	NA	NA	NA
Root1277|3090	4.31814546160718	0.139087059912407	0.978286524742209	0.675327869360621	NA
Root1277|2991	0.862971322155306	-0.128395483206807	1.01922189979095	0.936678243533284	NA
Root1277|1772	12.4083145116864	0.334900588863476	1.08109778939196	NA	NA
Root1277|348	3.69844852352274	-0.18627438085913	1.03450095467108	NA	NA
Root1277|167	4.58355639214623	-0.0353711155173031	0.973921153768182	0.874236703630661	NA
Root1277|978	1.04379041171191	-0.135355015714693	1.02052441681912	0.880524280150568	NA
Root1277|3225	0.827371259795352	-0.126996893705668	1.01897841846192	0.948632706606018	NA
Root1277|4061	18.8299846032935	0.475574798985145	1.19105484158374	NA	NA
Root1277|1895	0	NA	NA	NA	NA
Root1277|2826	2.83200108646033	-0.204759846726764	1.03548732880087	0.556857212043555	NA
Root1277|2782	9.34167547734085	-0.0240217773792125	0.954452357002817	0.93536225087461	0.989221881443205
Root1277|3063	214.950652554403	0.64671029523019	1.32147595556261	0.0322742891546898	0.348688888710472
Root1277|1707	9.29175751187654	0.335449210987771	1.08342014826849	0.164115585275179	0.722423405830426
Root1277|2776	1.9546615881876	-0.165170611209987	1.02689241012158	0.691631191968918	NA
Root1277|3279	0.668025863495621	-0.119121877504097	1.01775863610912	0.987219713025101	NA
Root1277|2863	3.16773649057782	0.270044908809875	1.07253801794025	0.0473422497901631	NA
Root1277|2871	6.25515002284671	-0.415502630441177	1.11477866404042	0.210760855992259	NA
Root1277|2763	25.6499388803726	0.337587607403786	1.01229675664274	NA	NA
Root1277|2353	0	NA	NA	NA	NA
Root1277|3932	3.9019447848922	0.183159371472258	0.994210166838251	0.564779124015088	NA
Root1277|4112	36.3718091039829	0.459948581294488	1.12029732629044	NA	NA
Root1277|1806	0	NA	NA	NA	NA
Root1277|1812	1.19294575063076	-0.140236199179416	1.02154955033311	0.841323791359187	NA
Root1277|3362	288.436354175099	0.597166056671535	1.15387299132158	0.166750707874753	0.722423405830426
Root1277|625	354.74809949658	0.600794861784685	1.30176922052945	NA	NA
Root1277|3208	3.16773649057782	0.270044908809875	1.07253801794025	0.0473422497901631	NA
Root1277|2484	7.55049792028236	0.0177956739675063	0.95241031913313	0.966891841900518	NA
Root1277|1285	0	NA	NA	NA	NA
Root1277|1463	0	NA	NA	NA	NA
Root1277|1667	0	NA	NA	NA	NA
Root1277|1150	0.20546936241793	-0.0799151589450785	1.01415588796419	0.652139814758526	NA
Root1277|1096	0.835032329369527	-0.12725536158938	1.01902714382436	0.946506680195751	NA
Root1277|3224	2.5264996880507	-0.192479791245577	1.03249023910635	0.59786753711193	NA
Root1277|394	9.37614731742744	-0.0542654708242062	0.939861259657868	0.87312649657933	0.963754927702363
Root1277|1178	20.4007489684259	-0.092747004066683	0.928883248895819	0.80302433622294	0.956860482368203
Root1277|693	4.38818173148955	-0.0244770299890316	0.973709542999286	0.90607524739726	NA
Root1277|2099	29.9659777613866	-0.0240937315848844	0.886508468418314	0.949283390012334	0.992572597857006
Root1277|3230	26.7608757292018	-0.325380047258092	0.971106151810429	0.439093832040995	0.874344563441456
Root1277|596	1.08554202818038	-0.136761452530224	1.02081038953933	0.868992983291413	NA
Root1277|2127	1.5727488021194	-0.15010021955529	1.0239297878287	0.76161093650522	NA
Root1277|3509	0	NA	NA	NA	NA
Root1277|2627	0	NA	NA	NA	NA
Root1277|2958	403.442270206223	12.1013174999188	2.9884509556127	4.54915144275202e-07	3.58083206422338e-05
Root1277|1125	0	NA	NA	NA	NA
Root1277|422	1.44749395271398	-0.147176355812095	1.02317933629353	0.785330518387233	NA
Root1277|2896	0	NA	NA	NA	NA
Root1277|3140	5.58125000720853	0.34201696742707	1.10658616721448	0.0152430863382049	NA
Root1277|3136	685.665401744877	1.30310423862966	2.43003790877966	NA	NA
Root1277|1640	0	NA	NA	NA	NA
Root1277|1632	4.55912291953316	-0.350729691217889	1.08124996203665	0.30761583567622	NA
Root1277|1622	0	NA	NA	NA	NA
Root1277|2035	9.10600644152444	0.0847833069236918	0.937552062917059	0.834380893531328	0.956860482368203
Root1277|2596	0	NA	NA	NA	NA
Root1277|2803	6.88621779500678	-0.119907717276417	0.9808954790544	0.62669489700512	NA
Root1277|2241	3.7711148697355	0.293439674751934	1.08261288219139	0.0337489909772205	NA
Root1277|2553	4.58833977295739	-0.352591532802038	1.0820547260999	0.304956715172028	NA
Root1277|3309	0.657501959737376	-0.118603111150024	1.01768571000129	0.982592843154798	NA
Root1277|4	0	NA	NA	NA	NA
Root1277|3847	0	NA	NA	NA	NA
Root1277|1092	3.0061163857303	-0.17177337052523	1.03074502423637	NA	NA
Root1277|2204	0.960287178774956	-0.132292008337851	1.01992888358349	0.90511511529355	NA
Root1277|608	10.6435789291495	-0.0788478807197227	0.950996347565798	0.811126440715089	0.956860482368203
Root1277|1571	0.041093872483586	-0.0376724154456739	1.01367140219039	0.31730387103461	NA
Root1277|3323	0	NA	NA	NA	NA
Root1277|1044	0.214439287448663	-0.0815164997658694	1.01423400905368	0.665249529142077	NA
Root1277|866	0	NA	NA	NA	NA
Root1277|1083	3.11934616726378	0.0878595666222069	0.99322078405884	0.747390757469473	NA
Root1277|1074	9.64177318273383	-0.24666126652451	0.999426571245556	0.383740579395305	0.860609948464448
Root1277|3429	5.03053041603683	-0.285898743737901	1.02608396217892	0.482440366308151	NA
Root1277|1811	1.56156715437627	-0.1498480126285	1.02386366367724	0.763625941039637	NA
Root1277|1813	5.36110830737168	0.1037035736306	0.971397326504194	0.757376881591695	NA
Root1277|2169	0	NA	NA	NA	NA
Root1277|286	46.6033607214888	0.434104463451004	1.04349684966723	0.297571563000863	0.860609948464448
Root1277|2520	0	NA	NA	NA	NA
Root1277|2182	23.0584845048635	-0.132999438709742	0.934754110231257	0.723117054619895	0.956860482368203
Root1277|3212	912.5198233647	3.38765910793533	3.41346385213096	0.00426185003321811	0.0805197430564597
Root1277|2954	2.67210345398249	-0.168070706092951	1.02941506122875	0.616124826415537	NA
Root1277|3916	0	NA	NA	NA	NA
Root1277|3091	0	NA	NA	NA	NA
Root1277|3910	3.42476236224092	0.0598126434230317	0.987806174884517	0.844638367011685	NA
Root1277|835	14.9314996582812	0.364417705343346	1.04456492058763	NA	NA
Root1277|847	4.86538949199049	-0.0355284051267432	0.973815069964062	0.854717764896218	NA
Root1277|1240	0	NA	NA	NA	NA
Root1277|1141	3.73575425451757	0.0364743834339837	0.984582813885882	0.923038776304977	NA
Root1277|1095	262.312412800985	1.23112650086622	1.96967679068152	0.0307151851037113	0.340835550735706
Root1277|911	0	NA	NA	NA	NA
Root1277|169	4.10559910686985	0.0132574092823414	0.982534945044246	0.998931556359734	NA
Root1277|1373	0	NA	NA	NA	NA
Root1277|198	4.17763953887926	-0.326737415509776	1.07130650160903	0.34442411458012	NA
Root1277|3983	78.8383560999001	0.117023493492818	0.882115475847459	0.804133799137864	0.956860482368203
Root1277|2536	4.26474252658734	0.366508775133677	1.11609708448973	0.0359074111715114	NA
Root1277|652	0	NA	NA	NA	NA
Root1277|2798	1009.10793605047	0.51246304128165	1.22461002022799	NA	NA
Root1277|3144	2.29746871759206	0.217780331534171	1.05274366231404	0.111190676471189	NA
Root1277|489	16.7958025587468	-0.61995354047548	1.2805677347672	0.0495767830616507	0.462748917642711
Root1277|1681	0	NA	NA	NA	NA
Root1277|2699	0.862971322155306	-0.128395483206807	1.01922189979095	0.936678243533284	NA
Root1277|1185	6.65341920085218	-0.0820210567299378	0.985739421709005	NA	NA
Root1277|2940	1.2679460912826	-0.146893158211983	1.02238190812498	0.819236222025233	NA
Root1277|2345	0	NA	NA	NA	NA
Root1277|3413	10.9578691574169	-0.0848074510615814	0.960228201272257	0.788695155197284	0.956860482368203
Root1277|4117	1040.97729575796	4.61203826039517	2.27268730335288	0.000871171445251197	0.0282362039019653
Root1277|1650	13.7877740518725	-0.190380087586713	0.969055739421747	0.579058146348695	0.945332718959107
Root1277|2223	0	NA	NA	NA	NA
Root1277|2015	3.51928892050042	-0.231751061227204	1.04280927342536	0.476767931700364	NA
Root1277|2139	0	NA	NA	NA	NA
Root1277|2136	5.97554243899676	0.134877773401643	0.986977695248438	0.642913126758131	NA
Root1277|1796	2.17009246599852	-0.176351360018922	1.02899967912671	0.653325276162908	NA
Root1277|1807	0	NA	NA	NA	NA
Root1277|1817	0	NA	NA	NA	NA
Root1277|3408	15.3245532953345	-0.0628753867700664	0.941183982684581	0.855770139734666	0.9603449022277
Root1277|287	4.37449324889317	0.31248148562378	1.09151165236821	0.0251111058310661	NA
Root1277|288	520.305480604291	0.425657942409041	1.15783334027898	NA	NA
Root1277|1524	3.94889545166484	0.0409189985553469	0.976647090789676	0.865283171514204	NA
Root1277|302	0	NA	NA	NA	NA
Root1277|727	5.68899598131911	0.125397832505277	0.98607289680269	0.680726919589745	NA
Root1277|2572	0.041093872483586	-0.0376724154456739	1.01367140219039	0.31730387103461	NA
Root1277|2571	5.73209460199795	0.345063213974922	1.10823087856411	0.014420566250416	NA
Root1277|2567	9.33682923360385	0.22237462380295	1.0168946885164	0.441529838247241	0.874344563441456
Root1277|2519	0	NA	NA	NA	NA
Root1277|3205	7.97759046324122	-0.162710449440169	0.989867765350285	0.538141336715483	NA
Root1277|3209	0	NA	NA	NA	NA
Root1277|3211	207.426549438554	0.600726978752451	1.30586316857006	NA	NA
Root1277|3195	0	NA	NA	NA	NA
Root1277|3194	5.25735344753127	0.188839140273146	0.995732367152803	0.552814975777857	NA
Root1277|3193	13.0798547956144	0.465042165423836	1.18180629909338	NA	NA
Root1277|3192	294.136333685033	0.73108650867106	1.41807640858965	0.0249689873189835	0.305731378061332
Root1277|3191	491.404421153443	0.563239418086057	1.27030498447372	NA	NA
Root1277|3973	0.857757149794654	-0.12827022063072	1.01919606200776	0.937927763005079	NA
Root1277|2860	6.27031814028304	-0.0271166831297723	0.955821061609718	0.93843807647397	NA
Root1277|658	621.407157526242	5.29771764627337	2.58966747666595	NA	NA
Root1277|2990	4.22364865410375	0.308076479686618	1.089396534676	0.0269435924954388	NA
Root1277|3908	0	NA	NA	NA	NA
Root1277|3909	36.6866579696897	0.0626296193779337	0.903956440369509	0.893067597449693	0.970572477701738
Root1277|3912	0	NA	NA	NA	NA
Root1277|3963	59.9291004978027	-0.0465738151797304	0.877720802400283	0.909656910442259	0.976060590404983
Root1277|814	939.237636773394	0.6082577124927	1.31377986484546	0.00368912052971844	0.0781809773798023
Root1277|815	134.124303286315	0.784400477375258	1.28080197327893	0.107675439543564	0.64529848656539
Root1277|816	50.7992454691473	0.512684996446491	1.04889882498885	0.267296267701727	0.843953879534405
Root1277|817	560.428357978229	0.597700169766451	1.30029116473816	0.00578084338171935	0.0936836677449224
Root1277|818	346.723283124716	3.31396402449407	3.5260767889659	0.00439841789591382	0.0805197430564597
Root1277|819	7.43833491809357	-0.318892454612437	1.07674796583817	0.248789567496953	NA
Root1277|820	7.14173305708283	0.0944639106164859	0.961519673065785	0.791353526525156	NA
Root1277|821	1683.37578888844	4.44342587669436	2.99151447370452	NA	NA
Root1277|822	78.7249584127117	0.588175633052237	1.15320231086371	0.166712935953798	0.722423405830426
Root1277|823	448.658481746796	11.0255963096504	3.09585981899608	NA	NA
Root1277|824	8.52754423706977	0.173107413219431	0.964540323037682	0.641152803446386	0.945891095003788
Root1277|825	616.468090824079	4.14429672908805	3.29731853176804	0.00236522854998841	0.0521296372417446
Root1277|826	24.7490770246737	0.209975665053346	0.956496816039038	NA	NA
Root1277|827	21.5333116059803	0.146985139940542	0.898085185543872	0.747040389521156	0.956860482368203
Root1277|829	25.185327755888	-0.17505239894234	0.92036581686153	0.678601825165096	0.956860482368203
Root1277|830	57.1192287944128	0.86197371858975	1.35316397818174	0.0881627782994137	0.64529848656539
Root1277|831	55.9703603272651	-0.0114477761233689	0.881924024462416	0.970992614417835	0.995326839831147
Root1277|832	12.1264339532779	0.0622931958456876	0.927728536196818	0.883490793197658	0.967800053781132
Root1277|833	0	NA	NA	NA	NA
Root1277|834	314.076856367232	0.767112193031612	1.32879270553711	0.0864955892701626	0.644041482268373
Root1277|837	421.481683821554	0.744475434178684	1.29080360595313	0.0998447230930923	0.64529848656539
Root1277|838	47.34240569329	0.311267511109609	0.972750565083926	0.464146478646137	0.877991537959649
Root1277|839	1013.39253349143	4.92213409736049	2.00581131564107	0.000350281755052721	0.0120628279396281
Root1277|840	1.96097973226246	0.220742550557556	1.0541922209208	0.0865058079047923	NA
Root1277|1660	0.626274247027145	-0.116806099809889	1.01743764089763	0.968066961298602	NA
Root1277|1124	4.58127971527898	0.147795168719924	0.984370707584613	0.645821348289145	NA
Root1277|1115	2.41351351663072	0.231736051247379	1.0580298194197	0.0732661024891908	NA
Root1277|1114	0	NA	NA	NA	NA
Root1277|1101	5.05924608241225	-0.369866343163856	1.09049142559261	0.274382635013957	NA
Root1277|1094	30.4705881051945	-0.255032764199279	0.965345346545878	0.505308275229457	0.904319831003187
Root1277|895	1.20675675831536	0.218041691558601	1.05275384488384	0.105689405304003	NA
Root1277|453	2.42159375517163	-0.164901939105742	1.02833074996734	0.642240267250551	NA
Root1277|336	0	NA	NA	NA	NA
Root1277|2692	0	NA	NA	NA	NA
Root1277|1433	8.03153167322087	0.110292031919201	0.978957341109131	NA	NA
Root1277|1417	6.44315672013594	-0.303508194560389	1.06935600157176	0.284092794390834	NA
Root1277|440	6.53480318919851	0.29932336163797	1.06353775501054	0.224102778436082	NA
Root1277|357	7.26852374529314	0.0658752966141024	0.951963319437007	0.849956912810106	NA
Root1277|340	0	NA	NA	NA	NA
Root1277|966	1.29430011052277	-0.143142988136065	1.02220801949953	0.817638119995224	NA
Root1277|983	0	NA	NA	NA	NA
Root1277|984	6.62772611256728	-0.119028733851038	0.982472701660378	0.643126959923765	NA
Root1277|1414	10.3516887627407	-0.527643037576861	1.19204524765204	0.103205300543711	0.64529848656539
Root1277|1412	0	NA	NA	NA	NA
Root1277|1401	9.37206175831064	-0.0914960448407229	0.933950511667135	0.814344714446418	0.956860482368203
Root1277|1399	444.713447317776	4.07633290976935	3.06637752816654	NA	NA
Root1277|1360	0	NA	NA	NA	NA
Root1277|1167	520.331146277217	3.61622021951302	4.30202396910453	NA	NA
Root1277|1288	0	NA	NA	NA	NA
Root1277|1171	2.53194903491248	-0.243785335069882	1.04202882816541	0.537850375066416	NA
Root1277|702	0	NA	NA	NA	NA
Root1277|2621	0	NA	NA	NA	NA
Root1277|2624	0	NA	NA	NA	NA
Root1277|2959	12.231880171513	0.320758725798148	1.07151024730886	NA	NA
Root1277|2807	704.263454437281	0.962940008658128	1.61615179347998	0.0424180090174662	0.417362910153998
Root1277|2808	37.2462797745209	0.288245919715401	0.938371295754948	0.524364088216833	0.916700237156097
Root1277|2809	51.2364271450169	0.206806701032892	0.93647692114154	0.629695224567318	0.945891095003788
Root1277|2810	2.56435811142014	0.240135287665885	1.06100477428797	0.0670933843171643	NA
Root1277|2814	773.181654249288	2.17451466139126	2.91499581572386	0.0120306228140993	0.165461819433932
Root1277|2816	16.6783489814846	0.10237319152314	0.956760389674079	0.781443233156324	0.956860482368203
Root1277|2823	0	NA	NA	NA	NA
Root1277|2825	0	NA	NA	NA	NA
Root1277|2827	7.27029567723962	0.15851499968556	0.97212612051509	0.648694725831403	NA
Root1277|2830	0	NA	NA	NA	NA
Root1277|505	2.52514305307568	-0.192828185700219	1.03253317640088	0.5976787442666	NA
Root1277|2980	0	NA	NA	NA	NA
Root1277|2981	0	NA	NA	NA	NA
Root1277|2982	0	NA	NA	NA	NA
Root1277|2865	1.23281617450758	-0.141390984192166	1.02180723525938	0.831736096055314	NA
Root1277|2874	0.164375489934344	-0.0733587444995797	1.01383908217204	0.595093195410864	NA
Root1277|2878	0.876783945838003	-0.128970484577323	1.01932318486441	0.932038013160568	NA
Root1277|3142	2.56435811142014	0.240135287665885	1.06100477428797	0.0670933843171643	NA
Root1277|498	491.17556706113	0.707307166022644	1.43187667863081	NA	NA
Root1277|499	4.899147586508	-0.366066081950296	1.08839633414068	0.282778387294802	NA
Root1277|500	0	NA	NA	NA	NA
Root1277|502	6.68699402574386	0.0940253507165842	0.977323556686582	0.76646423890817	NA
Root1277|3135	0	NA	NA	NA	NA
Root1277|873	1.50305819286515	-0.148514130672686	1.02351755368256	0.774560381655761	NA
Root1277|1548	235.256952065389	1.17718338539954	2.42566436601644	NA	NA
Root1277|1627	2.54050633922927	-0.190395962688049	1.03220761536262	0.59925089868727	NA
Root1277|1038	43.0852809493226	0.189736208800313	0.92072898784721	0.666938479709626	0.956860482368203
Root1277|617	2.84525132177777	-0.243822124915738	1.04324973822665	0.510371171800196	NA
Root1277|2027	6.61466501913679	0.0695661201759348	0.950948456765897	0.850040660836323	NA
Root1277|2036	19.8949807675056	-0.195040714836711	0.951217602765476	0.600483578286184	0.945332718959107
Root1277|1045	330.048037821636	0.489327166781988	1.13109396445148	0.169005970386478	0.722423405830426
Root1277|1213	2013.09681474139	6.37207706017052	2.40564666466949	0.00013622956839334	0.00577403786036388
Root1277|1214	653.791714698834	5.23457534158453	4.90297520211627	NA	NA
Root1277|1198	0	NA	NA	NA	NA
Root1277|1436	547.342196088577	5.50464884324616	2.84539964653564	NA	NA
Root1277|3936	361.990980695834	0.412992082029515	1.14737283833489	NA	NA
Root1277|2966	8.31862286081748	-0.471516404219813	1.15083809926872	0.145555267620912	0.697582712522415
Root1277|3913	19.5175859675873	0.164061176569476	0.972869858799946	NA	NA
Root1277|3914	1054.73543117708	16.1100117186428	4.59017461573339	NA	NA
Root1277|4105	9.12905109259537	0.189562084221817	0.981574588944929	0.587885226816368	0.945332718959107
Root1277|4106	26.1607623829076	0.399965025277146	1.12948154485257	NA	NA
Root1277|4109	319.912542470001	0.429348732960029	0.990974741603054	0.352606912783504	0.860609948464448
Root1277|4110	136.435763162542	0.502000205534628	1.02600371450932	0.287842574142278	0.860609948464448
Root1277|4113	898.943367750369	4.43210955694037	2.79755593473296	0.00163435304684696	0.0406686815107553
Root1277|4116	34.9101223570383	0.310189211510261	0.97024551456291	0.468073127537192	0.877991537959649
Root1277|1008	865.2933670642	7.06283642655532	3.50727618558038	0.000305831163870101	0.0112341980861617
Root1277|2186	812.913386282736	0.52058270956298	1.23202792758612	NA	NA
Root1277|2311	1.12729364464886	-0.138128597870671	1.02109578925957	0.857921722193077	NA
Root1277|2438	1.86448555978212	-0.156236000564497	1.02561850192991	0.71343467089421	NA
Root1277|1495	0	NA	NA	NA	NA
Root1277|1077	2.51597578429246	-0.192043577445087	1.03238856920333	0.599361159734626	NA
Root1277|2943	3.17634930150192	-0.218280328433013	1.02693764998725	0.578858869548646	NA
Root1277|1974	18.3295202435128	-0.162068743422105	0.941171458111076	0.683054571448792	0.956860482368203
Root1277|2382	864.752707777449	0.529936890387308	1.23070613079761	NA	NA
Root1277|2310	11.7234835500784	-0.100715470760605	0.969174895023536	0.741500879856288	0.956860482368203
Root1277|2518	0	NA	NA	NA	NA
Root1277|2530	0	NA	NA	NA	NA
Root1277|1930	0	NA	NA	NA	NA
Root1277|1649	0.862971322155306	-0.128395483206807	1.01922189979095	0.936678243533284	NA
Root1277|208	4.82702703326143	0.32468865613868	1.09755232326856	0.0205638422539741	NA
Root1277|3223	4.71453027740657	-0.0306055424985935	0.981990902131799	NA	NA
Root1277|1097	12.7251443683861	-0.180455120872296	0.955335511815587	0.613839080137561	0.945891095003788
[truncated: 2,130 more rows]
