# Supplementary material for: Genome-resolved metatranscriptomics reveals conserved root colonization determinants in a synthetic microbiota
Source: Nat Commun. 2023 Dec 13;14:8274. doi: 10.1038/s41467-023-43688-z (PMC10719396; doi:10.1038/s41467-023-43688-z)
Supplement: Supplementary file 11 — Source Data [file 41467_2023_43688_MOESM11_ESM.zip › Source Data/Supplementary_information/figureS5/Root68unfiltered_deseq_LFC.csv]

	baseMean	log2FoldChange	lfcSE	pvalue	padj
Root68|1094	0	NA	NA	NA	NA
Root68|1097	0	NA	NA	NA	NA
Root68|1168	0	NA	NA	NA	NA
Root68|1291	0.18554876151215	-0.0171549115028548	0.483606751661154	0.61887895892521	NA
Root68|1318	0	NA	NA	NA	NA
Root68|1372	14.6813332199324	-0.0772447353515637	0.480206127366585	0.443378312423488	NA
Root68|1379	2.30166231727287	-0.0422149598968555	0.485524939307304	0.639478810795905	NA
Root68|1405	0.860271530647243	-0.0287204433131711	0.484196385575512	0.949354325762546	NA
Root68|148	7.78471562726465	0.088230241123236	0.491324495744981	0.268446344792993	NA
Root68|1836	32.0405641516873	-0.0768003594806131	0.471968550094811	0.575862878291922	NA
Root68|1896	10.229471202668	0.0977362734566837	0.493166458481404	0.24811224627976	NA
Root68|1979	1.63785470476573	-0.0341146698483459	0.48478638904011	0.762399535100009	NA
Root68|2085	0.0674722769135093	-0.0108347384914696	0.483546723199877	0.398082463464071	NA
Root68|2145	9.30478625607228	0.0813940169146707	0.490581154654475	0.260460717754229	NA
Root68|2184	67.8911452182762	-0.00522257292052812	0.451351548781355	0.968582189313998	NA
Root68|2323	4.69692814770245	-0.0690989967294491	0.489455051867721	0.350161120014054	NA
Root68|2332	0	NA	NA	NA	NA
Root68|2420	0.269889107654037	-0.0197344006223378	0.483678880750285	0.716955926796759	NA
Root68|2467	0	NA	NA	NA	NA
Root68|2475	13.1957940162988	-0.00950322191225086	0.470122083497619	0.925765345341712	NA
Root68|2506	1.90384485266366	-0.0375447991028017	0.48507218343061	0.708731891695992	NA
Root68|2538	18.3951152162988	0.133895754870234	0.503015332696623	0.187160352448521	NA
Root68|2629	158.740032275913	-0.106779444347359	0.465277905322445	0.515271742801019	0.697367968786398
Root68|266	5.69020712281176	-0.0294924929777278	0.479210679231359	0.687794330407595	NA
Root68|2747	949.994188372151	6.95669978192712	1.83833484671841	3.36491527640159e-06	0.000416394256663188
Root68|278	16.8241309945102	-0.0472453429482374	0.473264116638827	0.662124729875476	NA
Root68|2818	11.0563279800485	-0.0110839592732756	0.475980226602752	0.890744279971143	NA
Root68|3089	13.4134242384583	0.179743083477972	0.535746297812479	NA	NA
Root68|31	1.66244268833398	-0.0341709891047919	0.484794894698169	0.759463095329213	NA
Root68|3101	19.5559265592951	0.0511252961304671	0.480886347784441	NA	NA
Root68|3107	0.0506042076851319	-0.00932845740705238	0.483569974207728	0.356962218442891	NA
Root68|3128	0	NA	NA	NA	NA
Root68|3134	10.65457953261	-0.0338781252190731	0.473515838485689	0.725050152693238	NA
Root68|3183	0	NA	NA	NA	NA
Root68|3221	0	NA	NA	NA	NA
Root68|3310	0.644736845301981	-0.0264638439085073	0.4840206955295	0.96431220250834	NA
Root68|3455	11.695324868349	-0.0993869371547702	0.490880832787537	0.225916620577966	NA
Root68|3517	0.43856979993781	-0.023427224092824	0.483835574839396	0.853056760109146	NA
Root68|3536	4.64981039738217	-0.0902189519331024	0.493432037068474	0.27629382542116	NA
Root68|3553	9.37004190241261	-0.0718781192216302	0.48307414837033	0.335372159156368	NA
Root68|3576	10.8673396004093	-0.042260944353136	0.476194783475794	0.663391527680469	NA
Root68|3773	10.625018355917	-0.0220689713003332	0.475449957753682	0.801624323399531	NA
Root68|3826	6.57627980339845	-0.110621413262307	0.499324042321714	0.16736563717346	NA
Root68|3879	0.742195046048602	-0.0276686011304336	0.484109567948725	0.992951046610569	NA
Root68|4053	0	NA	NA	NA	NA
Root68|4371	39.625437088931	-0.0819681628347731	0.476176331060882	0.505596073268983	NA
Root68|4465	0	NA	NA	NA	NA
Root68|4762	7.97338469407374	-0.130775340360583	0.50627803557863	0.109473722764031	NA
Root68|4890	4.84341756171748	-0.0801352951870168	0.491441037407621	0.302153774519697	NA
Root68|5002	3.18532760645675	-0.0537518613334796	0.486923110153299	0.506254624325274	NA
Root68|5071	11.8063899843249	-0.0453278725294521	0.475185192837327	0.640133296161697	NA
Root68|5202	104.24972785497	-0.170897052485691	0.491570304123907	0.304906995950948	NA
Root68|5214	9.08755531522347	-0.0040820796241712	0.47528225057442	0.957528576735269	NA
Root68|5530	7.60846712427584	-0.136971476607863	0.506547600855283	0.155661648657877	NA
Root68|695	0.202416830740528	-0.0177013905430263	0.483618711888885	0.640996662006236	NA
Root68|868	5.88467656899867	-0.0165104725588603	0.478388563925773	0.747142313290548	NA
Root68|1135	18.3461235561371	0.0242257307041618	0.469429993538159	0.840279306166718	NA
Root68|1384	5.65665358391364	0.0645755271315673	0.4840530911637	0.41465261618114	NA
Root68|1385	4.42693554129656	0.00530198822252035	0.477992158312026	0.992657827249956	NA
Root68|1448	0	NA	NA	NA	NA
Root68|1638	12.2331732351601	-0.0543465498421973	0.47569612840994	0.584170113291195	NA
Root68|165	0	NA	NA	NA	NA
Root68|1769	7.67837282312167	-0.124249052881836	0.503934244127489	0.123338752946908	NA
Root68|2123	3.27311653440548	0.0313541468070816	0.482248503811259	0.637935790391073	NA
Root68|2215	4.91239805118285	-0.0184188785170592	0.478736889578413	0.799760388608842	NA
Root68|2305	6.81577773423069	-0.0409413477449131	0.478337670232139	0.549161819599477	NA
Root68|2765	7.36246400639953	0.0855465992357288	0.486173463607369	0.397070971843059	NA
Root68|3042	4.14478745405611	0.0114274020665714	0.479925979742187	0.922657333462124	NA
Root68|3094	17.3828864689641	-0.0973706969289913	0.487212235303829	0.3327347580002	NA
Root68|3239	77.2036903123704	-0.0560391434599738	0.456197865931928	0.720671135556183	NA
Root68|3336	305.533661626294	-0.0982934891982696	0.480428737421997	0.432376964230829	0.697367968786398
Root68|3370	9.41638284143973	0.0662006054027606	0.482407314700311	0.490491242709816	NA
Root68|3390	5.74161113021705	-0.0291455354673273	0.47931791106996	0.688416871286629	NA
Root68|3417	4.70966224192007	-0.0213312252422386	0.477664507933792	0.788057852893451	NA
Root68|3431	76.0428297421889	-0.0612007393891117	0.458557818455164	0.695541153866716	NA
Root68|3615	5.60674798839565	-0.0128853348665123	0.478260246927661	0.786031955970198	NA
Root68|3730	3.13817198057846	0.0359375787502332	0.48304269561331	0.567695716154548	NA
Root68|3886	19.4041931601038	-0.0589061255596644	0.47461349248253	0.590718376435698	NA
Root68|3994	0.593157897677823	-0.0257857930982606	0.483974651901491	0.93968400655893	NA
Root68|4138	0	NA	NA	NA	NA
Root68|4553	0	NA	NA	NA	NA
Root68|4569	1.09642449984453	-0.0308584782578403	0.484400535517863	0.877998176231556	NA
Root68|4571	4.35253078359449	-0.0775214996286725	0.490775147774892	0.332571336925923	NA
Root68|4584	4.17243019260866	-0.00947773895096484	0.477806944621731	0.9064750591437	NA
Root68|4593	3.13022531593378	0.0411933404711023	0.483061597837887	0.535089135068131	NA
Root68|4599	0	NA	NA	NA	NA
Root68|4763	6.3955265851216	-0.0305310851871638	0.477978816117218	0.627932366879704	NA
Root68|4837	1.48686807651689	-0.0331109898424783	0.484662221615091	0.790195466116796	NA
Root68|4942	2.37712553099725	-0.0442955870416908	0.485713351653408	0.620070895696607	NA
Root68|4997	0.489174007622942	-0.0242898677930877	0.483882199939055	0.884656457357086	NA
Root68|5049	0	NA	NA	NA	NA
Root68|5061	6.7022955404863	-0.0491690480301685	0.480272558628022	0.53139223368786	NA
Root68|5074	4.31789633054657	-0.0097454451555624	0.478513751541336	0.896122519967435	NA
Root68|5179	1.91772550003458	-0.0370332404352603	0.485045725939362	0.710124020716547	NA
Root68|5384	7.43433806343841	0.00085987330309955	0.474296086797979	0.998674502562953	NA
Root68|763	45.8540016988987	-0.0337220489392802	0.466961451055906	0.785343235510962	NA
Root68|976	1.18167553109068	-0.031440692595062	0.48446339238201	0.857565057355394	NA
Root68|1163	6.87842654171053	0.0348856669920654	0.476169593060519	0.709065024670499	NA
Root68|1504	7.53555717720346	-0.0587317792784636	0.481706675027008	0.45698415881247	NA
Root68|1518	3.05221496199832	-0.0668196720533646	0.488515235145469	0.454487429338396	NA
Root68|1631	0.657854699906715	-0.026664300731089	0.484033839394504	0.971455397987153	NA
Root68|1811	0.168680692283773	-0.0164330621267996	0.48358843347338	0.595152163547494	NA
Root68|1930	2.08280557562155	-0.039616709289175	0.485264854071153	0.67692124190551	NA
Root68|236	3.47553336514601	0.0256935410084626	0.481388918015032	0.72415013031317	NA
Root68|2469	0.702312977692762	-0.0271833542726742	0.484072923876332	0.989845246136025	NA
Root68|2527	79.8719120322658	-0.0452892011692763	0.468587516940082	0.714789680047658	NA
Root68|2627	127.390358470596	-0.0842685249265175	0.460791060569472	0.604209294618368	0.715383804828147
Root68|3206	38.5348266758621	0.0130242610161882	0.466598223911503	0.923743358262959	NA
Root68|3237	0.286757176882414	-0.0201936010353707	0.483695286068599	0.733464940562707	NA
Root68|3334	1.04582029215939	-0.030494287037175	0.484362910137626	0.89184955453889	NA
Root68|3423	583.704832728859	0.0533282711153401	0.488563708971025	NA	NA
Root68|3548	0.0515789476241585	-0.00916674446243883	0.483578080451721	0.353749148889317	NA
Root68|3593	29.3702858980261	-0.170138549583846	0.515176976327833	0.111084504657716	NA
Root68|3727	5.19457903010046	-0.099636549054908	0.495855912014396	0.229331505097968	NA
Root68|3751	3.187887722791	-0.0644930880056306	0.488243277541331	0.454479621168975	NA
Root68|3998	12.3711512000649	-0.0883251098403144	0.487791098819434	0.235069102638179	NA
Root68|4347	0.404833661481056	-0.0228014689293973	0.483804319190494	0.830082028653226	NA
Root68|4792	0	NA	NA	NA	NA
Root68|5119	13.5054326972472	-0.0693625811737644	0.480133142159293	0.486213929270445	NA
Root68|5369	0.0257894738120793	-0.00597227437834285	0.483704814120346	0.26012567392916	NA
Root68|616	1.24470311942103	-0.0319262989509651	0.484516432281516	0.841965254376477	NA
Root68|856	11.3512255745928	-0.109414704994791	0.492860221210791	0.202629533873865	NA
Root68|87	9.81642867315685	-0.00233147864657069	0.473570140040184	0.974845387570494	NA
Root68|931	37.6067418471426	-0.0391832073556622	0.468321604824174	0.74680064942129	NA
Root68|954	506.787278232078	-0.0726021642241054	0.473617938333004	0.562698731702437	0.697367968786398
Root68|111	0	NA	NA	NA	NA
Root68|1192	0.534905368407323	-0.0248768383776231	0.483918717314946	0.90763872635242	NA
Root68|1425	33.7355798935678	-0.035344408321917	0.468914979851102	0.763909421435887	NA
Root68|1488	0	NA	NA	NA	NA
Root68|1570	2.32827608030275	-0.0430659184072064	0.485594498183649	0.631598180006409	NA
Root68|1735	42.2681295088065	0.0777289005624267	0.466880543684293	0.611368037281686	NA
Root68|2066	31.0293439081005	-0.181752506908844	0.521253453792747	0.0933620007163545	NA
Root68|2074	0.60710174708912	-0.0259873711858492	0.483987716217538	0.946897776085229	NA
Root68|2107	18.2544816533084	-0.0619610286932013	0.475038723944412	0.575204547819859	NA
Root68|2233	0.219284899968905	-0.018289894203087	0.483635373112938	0.661709814576452	NA
Root68|2373	10.1521133357736	-0.156009695347028	0.517019018747927	0.0616933642058488	NA
Root68|255	2.00667237743529	-0.0458885566887233	0.485683447967417	0.654907302844809	NA
Root68|2614	1.13027906160513	-0.0309976668821222	0.484416969256228	0.871320144630106	NA
Root68|2700	0.0257894738120793	-0.00597227437834285	0.483704814120346	0.26012567392916	NA
Root68|2722	12.2343993776545	-0.185700418471693	0.532830958702545	0.0376698007623267	NA
Root68|2801	101.699401434483	-0.116812944989694	0.486790118234023	0.352087230686446	NA
Root68|2803	10.0335988322734	0.0347900106608679	0.476670032516702	0.710425211880252	NA
Root68|288	36.3083499159482	-0.0923106779371194	0.479797568495063	0.442903329083766	NA
Root68|289	2.7187516843925	-0.0612303052160242	0.487590330150139	0.505867685516619	NA
Root68|2936	0.309473685744951	-0.0206716388214798	0.483714591917707	0.75211154955308	NA
Root68|3139	2.32524909310817	-0.0434540166407818	0.485625849762254	0.629676376664039	NA
Root68|3141	19.1597951832025	-0.0554464082201951	0.474348289754621	0.60912441199103	NA
Root68|3371	341.638833939595	0.17822657268114	0.529063932706883	0.0464770908564469	0.225528178582103
Root68|3373	157.751089510989	-0.0857003252109124	0.476123920885723	0.502584249616943	0.697367968786398
Root68|3525	1.86685497670752	-0.042315767331797	0.485350204467558	0.690717322022499	NA
Root68|3616	0	NA	NA	NA	NA
Root68|3696	193.818726400076	-0.111886138101151	0.484869529371058	0.37505318845266	0.697367968786398
Root68|37	13.6956080313365	-0.0156991527826787	0.470305062242808	0.880759182455346	NA
Root68|3796	13.8339223133479	0.0365998103660022	0.47205503987293	0.745525057539458	NA
Root68|3958	0.0474983625238279	-0.00806694267553661	0.483619587149868	0.260126058955584	NA
Root68|4318	2.17940077460763	-0.0491330828112014	0.486037110309531	0.617933955614795	NA
Root68|4817	17.3782822190367	-0.0972518086323844	0.485574113379483	0.337795490014857	NA
Root68|50	9.90878970219561	-0.0133206003482496	0.475439375294179	0.874337980685162	NA
Root68|5161	0	NA	NA	NA	NA
Root68|5164	1292.44779323495	0.257284081024531	0.589280993863773	NA	NA
Root68|5221	17.3765015085562	0.0707627103791593	0.47161755357241	0.598824064471247	NA
Root68|691	4.20740325990416	-0.00892090148535222	0.47817518596914	0.908841916208579	NA
Root68|797	36.2534483477408	-0.117172470017207	0.490359420480761	0.301467938442126	NA
Root68|924	6.08039277021207	-0.019196907710566	0.478426181304929	0.719833916543072	NA
Root68|959	11.4331131090179	0.0295687869248943	0.467139327047358	0.826240149477417	NA
Root68|1089	44.9458652751798	-0.0242208417764685	0.467391092105576	0.837090583690188	NA
Root68|1328	8.67396525582758	-0.142456561298289	0.510860119265443	0.0866135921561854	NA
Root68|1841	4.32786066811168	-0.0879024845616186	0.492800681692115	0.297179861609937	NA
Root68|2182	2.67824502924288	-0.0551373530192372	0.486852382667378	0.538297987443173	NA
Root68|2424	0.412631580993268	-0.0228777448122634	0.483809359770373	0.8337185665367	NA
Root68|3199	40.5470120013443	0.00810982945033779	0.46560310263161	0.956006712800102	NA
Root68|3419	6.98668902516641	-0.0443090814301517	0.478593785613029	0.524502021617754	NA
Root68|345	0.69159083836347	-0.027088493320361	0.484065037550517	0.986203208497083	NA
Root68|3666	8.51855778202097	0.0936884324177497	0.491114890992002	0.292558785617228	NA
Root68|4007	72.7002723027175	-0.133548529097744	0.494757375650191	0.272601797409499	NA
Root68|4071	22.6733551289431	-0.0780895012511683	0.472777278579985	0.565473908862418	NA
Root68|4322	0	NA	NA	NA	NA
Root68|4323	0	NA	NA	NA	NA
Root68|4612	18.3449607899014	-0.0177140171739294	0.469596677108367	0.870389606993773	NA
Root68|5083	58.6009060789097	-0.122726390446341	0.490703840026677	0.303591889316547	NA
Root68|5089	15.5068978519829	-0.0339389960040018	0.471994459929606	0.748934587421313	NA
Root68|5422	19.9155906604027	0.0183194506559256	0.460271536248336	0.905590212970887	NA
Root68|700	2.93119532770842	-0.0612556630791693	0.487687206731614	0.487098632239177	NA
Root68|771	56.9956334570401	-0.108582103318617	0.484562586749475	0.375421361405581	NA
Root68|801	30.6572635173366	-0.07422037815697	0.46508054730702	0.622356191719437	NA
Root68|806	2.91675500117286	-0.0518560338930785	0.486623853157598	0.534995865260356	NA
Root68|1209	7.99438285163381	-0.00632724837547379	0.473957861058236	0.950702715835355	NA
Root68|1295	4.70548216339007	-0.0115221731153112	0.479609374311845	NA	NA
Root68|1323	0.261942443009362	-0.0194986777615468	0.483670946793077	0.708617325761222	NA
Root68|1368	0	NA	NA	NA	NA
Root68|1382	21.2664916801822	0.02155962296662	0.473505545300235	0.838165436325561	NA
Root68|1417	0	NA	NA	NA	NA
Root68|1472	19.1702460457553	-0.111737368940717	0.491405423229153	0.274075954808881	NA
Root68|1475	27.2672655604292	-0.122185249226752	0.491430363380728	0.283446849573828	NA
Root68|1486	1.94116851027401	-0.047297781413264	0.485763084485072	0.657374762081172	NA
Root68|1509	8.11248966518223	-0.0597776509724849	0.480649427396926	0.413735284555432	NA
Root68|1948	0.404833661481056	-0.0228014689293973	0.483804319190494	0.830082028653226	NA
Root68|2096	44.4121688406065	-0.0993437520308159	0.481332269024916	0.417770980865838	NA
Root68|2264	7.11203249211676	0.0264888619240225	0.476812096457022	0.764433952759044	NA
Root68|2339	5.06428710670727	-0.00381641558458521	0.478646020171795	NA	NA
Root68|2479	0.502936231690015	-0.0244908615772087	0.483894034951293	0.892240444300182	NA
Root68|2529	7.87648206383828	0.0534672527586666	0.479772519620522	0.58196895154376	NA
Root68|2633	17.6699181211222	0.00510034958520274	0.465547048950372	0.974106195448497	NA
Root68|2640	12.0290256897252	-0.0308044309142745	0.474222863387882	0.74558319748861	NA
Root68|3476	25.604975145481	-0.055574563022189	0.472758604577115	0.627092656319218	NA
Root68|3703	4.87211357059541	0.0403529777326747	0.481560082950167	NA	NA
Root68|3863	0	NA	NA	NA	NA
Root68|4159	40.41431958553	-0.0366744738564018	0.456292666024053	0.811343066949779	NA
Root68|4479	43.6385818227173	-0.0711265390180149	0.475137723649763	0.548672602325425	NA
Root68|4659	1.55186236901071	-0.0336810617920068	0.484729670979233	NA	NA
Root68|4737	22.7384410643308	-0.096790077512804	0.482821532669168	0.39241540576588	NA
Root68|4738	0.9029290736877	-0.0291452048290052	0.484234315541891	0.935101532118714	NA
Root68|4803	0	NA	NA	NA	NA
Root68|4903	12.528670822928	0.0128067177002153	0.467335795041452	0.921920363633438	NA
Root68|4923	6.78657510574127	-0.0402282075937818	0.480392561284277	0.58125976158265	NA
Root68|4935	0	NA	NA	NA	NA
Root68|4940	5.20253538111081	-0.0883396308603518	0.493243571058804	0.261663892161265	NA
Root68|497	14.3792184045477	0.0749777517749195	0.470678695171663	0.588846738625271	NA
Root68|4991	3.02437822046728	-0.0670790297035866	0.488536908163112	0.455501487844358	NA
Root68|5035	20.2764886849502	-0.117647220615265	0.493560120763653	0.24953948986274	NA
Root68|5125	0.470538936655118	-0.0238463885512129	0.483860184536064	0.870031261149128	NA
Root68|5130	0	NA	NA	NA	NA
Root68|5175	2.66178448286915	-0.0482401266930833	0.486158821873618	0.573005528657437	NA
Root68|5227	18.268939314084	0.0382686524190031	0.470499665893044	0.748050596984622	NA
Root68|5249	22.2156181669319	-0.090283015394012	0.481487804640613	0.418688708328462	NA
Root68|5531	9.49777468368598	-0.0711955288400433	0.483111782490064	0.336017748761124	NA
Root68|5577	0	NA	NA	NA	NA
Root68|1213	0.269889107654037	-0.0197344006223378	0.483678880750285	0.716955926796759	NA
Root68|1446	8.35645292440483	0.00532840420997561	0.475648715333197	0.954819122194904	NA
Root68|1503	11.3662306697842	0.0162396364267056	0.474558048348313	0.869247623857931	NA
Root68|19	5.32696432038762	-0.0965137367262498	0.495144579380845	0.233703775869495	NA
Root68|1985	2.62706050693017	-0.055589709339454	0.486888580562136	0.540885212676878	NA
Root68|2117	0.486068162461638	-0.0242183156421178	0.48387854740939	0.882287516745195	NA
Root68|2230	10.2012376142441	-0.0409634403352164	0.481825433760727	NA	NA
Root68|2566	18.2392628225998	-0.0370035025484447	0.465468407063332	0.779961266827405	NA
Root68|2567	787.547533214533	4.83376202190207	2.79409001720091	NA	NA
Root68|2670	0	NA	NA	NA	NA
Root68|2683	33.2711617261348	-0.0585725808252055	0.472932558336477	0.615073780023609	NA
Root68|2970	0	NA	NA	NA	NA
Root68|2974	15.6317631760244	0.0866634739009255	0.476388948076538	0.520177090830836	NA
Root68|3084	9.95827444159685	-0.147768804577211	0.513450310207448	0.0702343444453887	NA
Root68|3227	27.63542248068	-0.0880592038703345	0.479465920468608	0.452678836177245	NA
Root68|3323	0.219284899968905	-0.018289894203087	0.483635373112938	0.661709814576452	NA
Root68|3913	17.1512160480984	-0.0948224372544307	0.486592555026738	0.343129419708029	NA
Root68|3931	23.0109726745391	-0.0378529289152745	0.470298413216434	0.738572322444966	NA
Root68|3935	7.124164093408	-0.0622312788463022	0.481395950009231	0.450450175501973	NA
Root68|4195	11.9192155725466	-0.0545313075257911	0.477532758925641	0.580945470028845	NA
Root68|4642	9.43913073468859	-0.0610184674519998	0.483662698905114	0.403259680990969	NA
Root68|506	38.2504726521183	-0.0680028307890171	0.473156746281989	0.578028549405255	NA
Root68|5147	84.7045635108616	-0.0827207294744122	0.475191401545621	0.517170978086207	NA
Root68|5244	3.03653613826495	-0.0655393320521914	0.488322814795719	0.461012497145792	NA
Root68|5387	1.87400767396301	-0.0371106464938522	0.485035424754695	0.714786945212794	NA
Root68|5519	0	NA	NA	NA	NA
Root68|578	1.67631579778515	-0.0342894910414586	0.484809997939156	0.755999795657036	NA
Root68|871	3.09338235810131	-0.0538993123751319	0.486899691146185	0.510721379429373	NA
Root68|1214	3.54702217232509	0.0272695729523361	0.480623660451452	0.72925555193637	NA
Root68|1299	36.0345387875774	-0.0835631506277971	0.477385469235999	0.486165269622522	NA
Root68|1302	11.2138319367589	-0.142774355040563	0.511817088982668	0.0663133042767895	NA
Root68|1445	0.826535392190488	-0.0285307124385739	0.484180226910284	0.961164317267461	NA
Root68|1461	91.1427734226877	-0.107677941409852	0.483386923813767	0.396482318652729	NA
Root68|1501	2.71504999444155	0.0221194173874492	0.48147150605039	0.688458620951935	NA
Root68|1582	31.1166851606494	-0.103649053789452	0.484442057574894	0.374165779326673	NA
Root68|1615	22.1664612467454	-0.0308930850058849	0.46976711287825	0.783083266438224	NA
Root68|18	1.8383220556282	-0.0365558942406725	0.484990002015589	0.722160966565736	NA
Root68|1984	0.151812623055396	-0.0157509925807287	0.483575730918913	0.569561878274567	NA
Root68|2116	3.42902697119087	0.00697587097228657	0.478205652086411	0.909257619196394	NA
Root68|2158	7.78877135434781	0.0140874966689848	0.47380035900665	0.88875902078617	NA
Root68|2231	10.0140193661259	-0.075926383849557	0.484143661368075	0.308650319966975	NA
Root68|2671	0	NA	NA	NA	NA
Root68|2800	18.2891607769943	-0.0569739698440276	0.475202769596903	0.595359928825509	NA
Root68|2973	4.61880217044284	0.0593261303722406	0.48608382904104	0.382748462524069	NA
Root68|3083	1.23234379361057	-0.0318851978702137	0.484511102185467	0.843919042126613	NA
Root68|3226	13.6917049703613	-0.125784604426166	0.49892374355478	0.145966905762114	NA
Root68|3270	3.20958266116516	-0.06493512787865	0.48830000309031	0.450186449541144	NA
Root68|3274	11.820283729239	-0.0477189248949162	0.475086816490681	0.626502337107201	NA
Root68|3901	0	NA	NA	NA	NA
Root68|3912	21.0849576446731	-0.0840950185535903	0.481458750663041	0.434236756080858	NA
Root68|3914	17.4772240214175	-0.102723569379497	0.488254411682707	0.316364549816147	NA
Root68|3934	1.14380699744765	-0.0311949456051768	0.484436315916467	0.866052364363902	NA
Root68|4194	15.748222409612	0.00968254194425731	0.473765209526101	0.927656777573954	NA
Root68|4386	6.84967259270276	-0.113788661219325	0.500344828838833	0.155479903068031	NA
Root68|4617	1.77136348012437	-0.0438810777994123	0.48541143967235	0.697027034012282	NA
Root68|4705	1.23103868319486	-0.0318580931220873	0.48450835654137	0.844586077422337	NA
Root68|4798	14.2701054014556	-0.116254441528369	0.495168617020856	0.148637902900605	NA
Root68|504	0.300519400949488	-0.0204856112503644	0.483706591423315	0.745073391500853	NA
Root68|5101	44.200930978701	-0.121267206469095	0.480019813316484	0.412390141600223	NA
Root68|5243	3.26054343441338	-0.068450187504656	0.488840242416393	0.430878329613062	NA
Root68|5386	5.76888162887812	0.0496080861572437	0.482755863550887	0.493061152313699	NA
Root68|5518	0.269889107654037	-0.0197344006223378	0.483678880750285	0.716955926796759	NA
Root68|870	0	NA	NA	NA	NA
Root68|1108	5.57192695599012	-0.0751152239868822	0.490726949128952	0.294468546500936	NA
Root68|1193	3.36147341081294	0.0285408051751565	0.481929997669181	0.675278168391803	NA
Root68|168	0.114970639437337	-0.0137441509689246	0.48355232406006	0.498933496229347	NA
Root68|1772	0.151812623055396	-0.0157509925807287	0.483575730918913	0.569561878274567	NA
Root68|2505	15.1654498560303	0.0347577285616835	0.473112113209951	0.76137992700079	NA
Root68|2581	3.09269456926715	-0.0529161959065168	0.48679435548978	0.516668257836474	NA
Root68|2583	0.77383295949484	-0.027980206486247	0.484134786551896	0.981059501990986	NA
Root68|263	0	NA	NA	NA	NA
Root68|2703	0.236152969197282	-0.0187771206587266	0.483648463324087	0.681185527178367	NA
Root68|283	3.72766978122384	0.022235160279678	0.477933255153794	0.756907468073705	NA
Root68|2942	9.42171805779081	-0.0484847523751879	0.481432029772017	0.445280929571924	NA
Root68|2987	10.8172664385958	0.0782987161300501	0.482242694628079	0.462718551847797	NA
Root68|3060	0	NA	NA	NA	NA
Root68|3125	1.00189051891498	-0.0301150788044256	0.484325724034597	0.905074926402933	NA
Root68|3288	43.5526352237389	0.000482497617688642	0.453314989760512	0.997084930093678	NA
Root68|3298	17.8489773129797	-0.146403310815166	0.506775985681133	0.0831214708106677	NA
Root68|3495	0	NA	NA	NA	NA
Root68|3679	0.576438573581908	-0.025590831434695	0.483961158890444	0.932240536175721	NA
Root68|3693	0.421701730709433	-0.0231198933868897	0.483819963118003	0.841777664866734	NA
Root68|3694	7.5611756862514	0.0179339911422181	0.476004031512639	0.841722031930959	NA
Root68|3733	0	NA	NA	NA	NA
Root68|3799	0.573514353764829	-0.0255647302037845	0.483959201444853	0.931107702932748	NA
Root68|3818	10.9061865631986	-0.0408403505768773	0.471828363441622	0.733215586397156	NA
Root68|3852	0.522910146079697	-0.0248215966693658	0.48391309695805	0.904079166555093	NA
Root68|3966	4.00354894510649	-0.00443518397794232	0.478507950192498	0.956919045368316	NA
Root68|429	1.66244268833398	-0.0341709891047919	0.484794894698169	0.759463095329213	NA
Root68|4376	24.8723751040169	-0.144075869815243	0.504129307892304	0.16623667698001	NA
Root68|4610	11.4380786009096	0.0167436502627437	0.471317977590076	0.879619676479649	NA
Root68|469	20.9524156312535	-0.0964785278942949	0.486699748418362	0.327018038729689	NA
Root68|4858	1.89993450095312	-0.035297454959877	0.484949037693575	0.721736967683931	NA
Root68|4873	0.533566524985466	-0.0249474492417292	0.483921305435601	0.909100381383226	NA
Root68|5012	1.13016063830128	-0.0311020480162681	0.484426216176457	0.869131801888702	NA
Root68|5171	3.97311920702944	-0.005486035462582	0.477835430773876	0.950494898008111	NA
Root68|5238	1.58919997695865	-0.0338797404566582	0.48475516447196	0.771014046834192	NA
Root68|5418	0	NA	NA	NA	NA
Root68|5472	4.15645047889825	-0.0648907311544994	0.488647496667644	0.392931891139805	NA
Root68|5473	2.58975833757714	-0.0459479708720024	0.485924566648521	0.591809256501742	NA
Root68|5589	48.627619148368	-0.16302312205403	0.510076461018394	0.160935772204737	NA
Root68|57	22.1378512699262	0.0915845681550116	0.472538451078987	0.525479557406668	NA
Root68|944	3.33780097046552	-0.0672125018336787	0.488685239878126	0.431146284522679	NA
Root68|960	1.93867415436329	-0.0439576912915664	0.485500967294193	0.673668785338944	NA
Root68|1138	7.0374288804408	-0.0417486457194855	0.478671201620072	0.537859642210915	NA
Root68|3691	23.951148092981	0.0187613554480662	0.463188772607436	0.897897506926939	NA
Root68|4059	19.2847974775222	-0.0542648941614597	0.474602497307553	0.612419401504063	NA
Root68|4060	17.5727016890831	-0.0534449168159329	0.474178317048467	0.62214869746868	NA
Root68|5107	20.6759760606206	-0.0702581197559734	0.47643226712681	0.526836357869902	NA
Root68|5108	46.9659127806621	-0.156742165557939	0.505912110139073	0.183961276880916	NA
Root68|1218	1.72413143324247	-0.0344222055592811	0.484830241143752	0.748679068768658	NA
Root68|1809	0.907769893171071	-0.0291786067414303	0.484237462044668	0.933653545758732	NA
Root68|281	0.303625246110792	-0.0206131291522255	0.483710614452813	0.749173301334687	NA
Root68|3232	0.460129943517096	-0.0237217202869425	0.483852555532198	0.864843748814551	NA
Root68|3892	9.41334464912322	0.0318542809517216	0.475432975085527	0.745337537338011	NA
Root68|4137	3.15361979437936	0.0120406298661649	0.480361182667216	0.835129414890644	NA
Root68|450	0.556646284536451	-0.0253237162070983	0.483943865885733	0.922358400700716	NA
Root68|4592	0	NA	NA	NA	NA
Root68|4646	0	NA	NA	NA	NA
Root68|4809	3.03989520152498	-0.0406391002157273	0.485639425293495	0.583371160053249	NA
Root68|4816	11.8554253243355	-0.0312708776190712	0.476552353709333	0.719432518557808	NA
Root68|5129	0.371097523024301	-0.0221283000124956	0.483772973537038	0.805315691213859	NA
Root68|5219	9.09366411674854	-0.0864726749140699	0.486376809748575	0.3047373023472	NA
Root68|5427	14.4763850263272	-0.0755230549850548	0.479786085118457	0.452549352875958	NA
Root68|93	1.38007583156564	-0.0327086799505052	0.484608766693825	0.811171337401521	NA
Root68|1468	3.33726445167653	0.070448904429198	0.491842991515625	0.0208598151017819	NA
Root68|3158	121.71766260939	-0.0569052626540917	0.470226211579576	0.650201588617228	0.731785818367679
Root68|3275	25.6582219742787	-0.0208803297995323	0.461340104694953	0.879673964282363	NA
Root68|3291	5.44998110643389	-0.0251753345234803	0.479118251375903	0.72752461215944	NA
Root68|4851	9.46599527885408	-0.00940113556254071	0.474993904441861	0.910643225482595	NA
Root68|493	21.4824183995529	-0.0747671707082334	0.477614123899085	0.499172529462059	NA
Root68|5033	11.327996217115	-0.108683364891594	0.4926706271318	0.204757936944501	NA
Root68|5034	6.75631860229432	-0.0399286642589976	0.480372515742419	0.583886227950168	NA
Root68|5044	696.875620638706	0.187405720470779	0.535020558642823	0.0347122793809274	0.180260257837799
Root68|5501	8.01360793071605	-0.0579123645585993	0.480417344666238	0.424996476758157	NA
Root68|666	17.6609728393547	-0.0349774891247517	0.468253860113762	0.784766983422094	NA
Root68|1216	38.0415999092806	-0.128654513675017	0.492814819766702	0.27688939522135	NA
Root68|13	722.544957638067	-0.151311069718861	0.484170297422292	0.355457567640912	0.697367968786398
Root68|1957	0	NA	NA	NA	NA
Root68|1990	0	NA	NA	NA	NA
Root68|2680	5.33147646351765	-0.0175889471247474	0.479907870826162	NA	NA
Root68|3234	0	NA	NA	NA	NA
Root68|4156	0.803521393063026	-0.0282415761616772	0.48415629954409	0.970190412927242	NA
Root68|4652	18.6730429645214	-0.108968662600744	0.488887708823158	0.289238617020605	NA
Root68|4711	2.90652848617344	-0.0601160572947753	0.487513482019251	0.492475593600205	NA
Root68|5263	0	NA	NA	NA	NA
Root68|5481	2.03530721309772	-0.0388817357639417	0.485196453656905	0.685946503295683	NA
Root68|784	8.92724746021393	-0.00686527771183745	0.469908252028509	0.94942407688613	NA
Root68|977	3.55494968358776	-0.00182614968936164	0.477666538320622	0.95494960697468	NA
Root68|1292	0.949967250476558	-0.0295608995486422	0.484274610936605	0.922947424732268	NA
Root68|1404	0	NA	NA	NA	NA
Root68|1980	0	NA	NA	NA	NA
Root68|5515	0	NA	NA	NA	NA
Root68|1239	46.8411989037236	-0.138337446553699	0.48170628107674	0.382120987322525	NA
Root68|1241	26.4696335850648	-0.0614051138962814	0.473672257050231	0.592794786630087	NA
Root68|1498	1.87300175940098	-0.0363403952074519	0.484990078136154	0.719109247948569	NA
Root68|2263	2654.9196147306	-0.103479098589095	0.475130763708772	0.470441289598029	0.697367968786398
Root68|3241	6.92713210538913	-0.0572683972063495	0.480850455521263	0.480943121594491	NA
Root68|4555	0.69631579292614	-0.0270980796834111	0.48406665644242	0.987090368172004	NA
Root68|4556	1.23495742561952	-0.0317972339702272	0.484502994195569	0.845433097645689	NA
Root68|4600	3.14631580507367	-0.0420413176493223	0.485780467699619	NA	NA
Root68|4601	0	NA	NA	NA	NA
Root68|4790	0	NA	NA	NA	NA
Root68|4993	3.00405669985009	0.0151699996014318	0.480753594334552	0.788736747355532	NA
Root68|5490	91.0731049543602	-0.0672278613390215	0.471322870213728	0.601322693479935	NA
Root68|5495	18.1967856124853	-0.0723431658714675	0.471697237187228	0.586385218578477	NA
Root68|5634	32.756746834485	-0.130414966453668	0.495639864320447	0.240984440501936	NA
Root68|816	15.7503501222433	-0.0644419411606903	0.478740958259379	0.508746302628639	NA
Root68|1293	0.0257894738120793	-0.00597227437834285	0.483704814120346	0.26012567392916	NA
Root68|1403	0	NA	NA	NA	NA
Root68|1981	0	NA	NA	NA	NA
Root68|1151	1.84841960816372	-0.0362689101326623	0.484977570938941	0.722880496982755	NA
Root68|1205	0	NA	NA	NA	NA
Root68|1206	0	NA	NA	NA	NA
Root68|1444	2.26390964855054	-0.0422715477336495	0.485516476077914	0.64290531732657	NA
Root68|1460	6.76113992439803	0.0468459444266435	0.478812366044133	0.628365686629438	NA
Root68|1553	4.26256716829877	-0.00903869475886102	0.478455538662298	0.904755367868334	NA
Root68|170	6.20434558365463	0.0437811651450662	0.480348709917822	0.5844163300626	NA
Root68|2133	1.56610711986446	-0.0336876993030177	0.484731581891734	0.776270878677841	NA
Root68|2746	5.77638776903636	-0.0406525599847456	0.478750477848882	0.612840702206448	NA
Root68|3251	1.41842105966436	-0.0329514588444135	0.4846377734571	0.80375426120476	NA
Root68|3269	0	NA	NA	NA	NA
Root68|3776	103.532019479743	-0.0302637154021265	0.45023965526542	0.851011998424612	NA
Root68|3952	15.2929223479464	-0.0347665235212055	0.471205313241517	0.749056424847514	NA
Root68|4616	15.5454517902952	-0.20012137148377	0.541709108926466	0.0203646424245601	NA
Root68|4706	3.94026172625957	-0.00222582392230083	0.478991225523389	0.980177301570053	NA
Root68|4758	9.52743651657479	-0.06457161590486	0.484023521220045	0.384412646408673	NA
Root68|4825	0.619096116622365	-0.0261693667926621	0.483999609797132	0.953209322154058	NA
Root68|5563	0	NA	NA	NA	NA
Root68|67	0.969941164866239	-0.0297515554093928	0.484292331357523	0.916566096122232	NA
Root68|120	4.25439618596815	-0.0647327169256808	0.488652077268704	0.389122550438063	NA
Root68|1224	4.62849350136301	-0.0148336900343279	0.478529850229821	0.840048893590236	NA
Root68|1274	6.16387679971878	-0.0139740247228068	0.479469998633229	NA	NA
Root68|1455	0	NA	NA	NA	NA
Root68|1531	0	NA	NA	NA	NA
Root68|190	0.303625246110792	-0.0206131291522255	0.483710614452813	0.749173301334687	NA
Root68|2094	2.88229904646457	-0.0490201660349534	0.486304646683231	0.550780770489275	NA
Root68|2221	2.04773059374294	-0.0391825337508678	0.485222677514045	0.683020604701613	NA
Root68|2903	3.78925191563006	-0.0603070157155726	0.487892174191457	0.433167999561488	NA
Root68|3093	15.9488763839419	-0.0572726452814224	0.478718555482918	NA	NA
Root68|3210	2.96023853901988	-0.0523081801111565	0.486682849562987	0.529052590897516	NA
Root68|3290	0	NA	NA	NA	NA
Root68|3540	6.79301537337748	0.027264694052006	0.479153144890699	0.723557509737695	NA
Root68|3563	0.573514353764829	-0.0255647302037845	0.483959201444853	0.931107702932748	NA
Root68|3970	3.00360790606956	0.0176374042663538	0.479849003721356	0.774563144748103	NA
Root68|4199	5.96677407173979	-0.0277210708063023	0.477275008605553	0.662371887386986	NA
Root68|4344	0	NA	NA	NA	NA
Root68|455	0.413755066064758	-0.0229668608826949	0.483812459721036	0.83620909592985	NA
Root68|4703	2.85414503200005	-0.049304219382134	0.486322759114869	0.551525401679136	NA
Root68|4869	9.35795399320071	0.00655319981250627	0.476173257772739	0.943772208886386	NA
Root68|5139	4.29529399248138	-0.066109920903021	0.48887098503571	0.380767706562843	NA
Root68|603	5.64796805172322	-0.027671782220398	0.479269307378931	0.702152200400611	NA
Root68|764	9.39017367255782	-0.0887064457622788	0.487021588278484	0.291927736446498	NA
Root68|1376	35.4032880429149	-0.114596999861933	0.488017604595693	0.326088854107621	NA
Root68|1494	9.10965983358781	0.0603205503837382	0.476370613184955	0.606460776322753	NA
Root68|2089	3.4750237948228	0.00623460136438121	0.478996583491358	0.916640855807649	NA
Root68|2360	615.624844984235	0.0616863508144824	0.490015956037398	NA	NA
Root68|2626	135.927181497506	-0.102353721405878	0.470998517468811	0.499252113732498	0.697367968786398
Root68|264	63.0965241465546	-0.01434103195202	0.456918629249841	0.91826978241827	NA
Root68|269	5.03556188823823	-0.0268132218799491	0.477938775319722	0.733878291516272	NA
Root68|3012	55.724370844569	-0.184910459294933	0.521049458085684	0.122279847919695	NA
Root68|3144	222.417376816073	-0.123284606325796	0.475420241510963	0.429802662967162	0.697367968786398
Root68|3496	3.44206427370553	-0.0748956724861455	0.489940322387229	0.392128689841026	NA
Root68|3511	3.03898451642072	-0.052260130030068	0.486709119235398	0.524314117898551	NA
Root68|3512	0.354229453795924	-0.0217724244225451	0.483757335220511	0.792172949679067	NA
Root68|3765	213.391807364056	0.140039307646686	0.484672922909903	0.375107905734416	0.697367968786398
Root68|3830	4.49976392327184	-0.0913403795623734	0.493616823278394	0.278773270872475	NA
Root68|3875	10.9040476376826	-0.035367960398752	0.474005614539612	0.71224993439642	NA
Root68|4073	0.0257894738120793	-0.00597227437834285	0.483704814120346	0.26012567392916	NA
Root68|4375	257.392529088012	-0.129451923272591	0.492461004856894	0.290852814263848	0.697367968786398
Root68|4430	348.092089347761	-0.20558795696318	0.508796295789062	0.231803782439817	0.697367968786398
Root68|4745	1.01373614331577	-0.0302047983789299	0.484334640796389	0.901743348334228	NA
Root68|4849	0.498095412206644	-0.0244303662907799	0.483890258418961	0.889832517514261	NA
Root68|4932	2.17455995512426	-0.0415482901766541	0.485432812965839	0.656035345901807	NA
Root68|5038	25.0776499354841	-0.104873772554801	0.486176855068042	0.345472391871914	NA
Root68|5059	28.0236273784851	0.0300360970831828	0.46294572166111	0.838004950068226	NA
Root68|5082	426.549727983387	-0.0930508226471645	0.479431004709556	0.455603522421688	0.697367968786398
Root68|5086	9.64022899405991	0.0492401026237659	0.47805924723996	0.628685361541986	NA
Root68|5274	19.9334290387622	-0.118555001798026	0.493560127627436	0.250520223081944	NA
Root68|5292	32.6717571051325	-0.0414804329234135	0.472085583195251	0.705197650147337	NA
Root68|5424	18.2479383241847	-0.119834798873607	0.489686161864016	0.289331900721045	NA
Root68|5426	43.3626252674054	-0.148074068471447	0.501289991861602	0.212670903667694	NA
Root68|5585	9.37541547459987	0.00489862492956706	0.474216261827582	0.962685646526099	NA
Root68|5588	24.1902204971487	-0.12756406649584	0.498488614572806	0.198913565789643	NA
Root68|1004	0.489174007622942	-0.0242898677930877	0.483882199939055	0.884656457357086	NA
Root68|1391	18.2311109557324	-0.068402957812334	0.477767789761881	0.541046255741901	NA
Root68|1407	2.59697350984291	0.0255539055363342	0.481957119415733	0.637250317203428	NA
Root68|1953	1.9679466743627	-0.0366141968242709	0.485044169185794	0.705507297426452	NA
Root68|3008	9.14147390840947	-0.0229545841700476	0.47437972401643	0.813513953808095	NA
Root68|4063	8.46527077631359	0.037788412600368	0.475039360368877	0.723904633158601	NA
Root68|4065	22.857524989987	0.130120587615162	0.501483921534077	0.197962559249132	NA
Root68|4066	25.2932517154414	0.100368569252341	0.490970081926879	0.301009884601675	NA
Root68|5111	74.0126482445569	-0.118777219911191	0.488823880024391	0.329853242880399	NA
Root68|118	8.86377536519596	0.0899637622349538	0.486863921538254	0.377710842260606	NA
Root68|119	5.15199790806362	-0.00686634109129805	0.478073093910068	0.852655060454808	NA
Root68|1606	0	NA	NA	NA	NA
Root68|1607	1.32202058356571	-0.0330906953910517	0.484597777677478	0.821463379911896	NA
Root68|1640	14.6323506422171	0.0413681882877634	0.467569989068343	0.755380887768575	NA
Root68|1641	11.2992729875389	0.0698322347010223	0.477981714344243	0.546706778986165	NA
Root68|4098	8.8007934642994	0.0605126536270369	0.482730294538148	0.490939418954386	NA
Root68|5094	0	NA	NA	NA	NA
Root68|5095	0	NA	NA	NA	NA
Root68|1718	0.404833661481056	-0.0228014689293973	0.483804319190494	0.830082028653226	NA
Root68|1721	6.05263974476433	-0.0799515454890984	0.491772851085727	0.262902302073773	NA
Root68|1728	1.97891947340757	-0.0382362335147919	0.485139941648691	0.696162345447583	NA
Root68|2054	101.513947586361	-0.110383134394438	0.484291421087766	0.380455679690105	NA
Root68|3350	2.98635935752306	0.042035395022004	0.484255130257952	0.469051346441667	NA
Root68|4122	0	NA	NA	NA	NA
Root68|4775	0.404833661481056	-0.0228014689293973	0.483804319190494	0.830082028653226	NA
Root68|4776	0	NA	NA	NA	NA
Root68|4777	3.54747084468559	-0.0756184306158045	0.490110866042648	0.382887127012306	NA
Root68|883	2.52238056309129	0.0277244904691917	0.482347448166561	0.600482216152423	NA
Root68|2098	25.2896174758966	-0.149170356117639	0.50474068917146	0.156713034920524	NA
Root68|2622	1.07423649552363	-0.030680555766838	0.484382521504267	0.884700852828405	NA
Root68|3554	1.37745251319101	-0.0326479062010746	0.48460210140682	0.813572704731115	NA
Root68|4696	9.10234142097774	-0.146933659379932	0.51280930282571	0.0779555789707631	NA
Root68|5504	11.7924420081714	-0.0472713498338468	0.475059930568949	0.629410445577123	NA
Root68|951	0	NA	NA	NA	NA
Root68|1140	0.481227342978267	-0.0241564198851595	0.483874771842227	0.879815547389162	NA
Root68|3689	1.78051917293262	-0.0346584303647273	0.484863093014653	0.739901266135007	NA
Root68|4062	1.94328068562211	-0.0378966141534985	0.485107409087058	0.702054641334955	NA
Root68|5110	8.12878083096055	-0.0598178772215604	0.480667699008344	0.413216164801293	NA
Root68|1240	13.2790315128321	-0.0104280794797896	0.470161467557023	0.918978962872271	NA
Root68|1499	11.8281852689231	-0.0429716908929359	0.475364849481836	0.653156515820392	NA
Root68|2072	89.3631365255492	-0.0715469472449685	0.459483272065714	0.650422884125055	NA
Root68|3242	19.4058615212079	-0.0604089378538093	0.474583551716459	0.584357276707836	NA
Root68|3283	21.5670553875096	-0.0856429100557342	0.480337694769328	0.441566548925216	NA
Root68|3597	23.8710627372779	-0.0625907724837473	0.470626307808727	0.614952864882524	NA
Root68|4557	2.62215563261204	-0.0467445119819007	0.486005728524942	0.584687849346029	NA
Root68|4559	0	NA	NA	NA	NA
Root68|4663	0	NA	NA	NA	NA
Root68|4664	0	NA	NA	NA	NA
Root68|4681	9.77464296979247	-0.0129646378905702	0.475051556969319	0.87907531202781	NA
Root68|4850	1.04496397552421	-0.0303726669885646	0.484352802502649	0.894660120711508	NA
Root68|5070	1.71215016125242	-0.0344029503469184	0.484827044924161	0.749918370583168	NA
Root68|5488	28.5604641162436	-0.0861476224562437	0.481680956357444	0.431414099766986	NA
Root68|1003	4.96928056240849	-0.0188076000943091	0.478828574368369	0.794321686680948	NA
Root68|3414	0.472305938394565	-0.0240115681583164	0.48386669524535	0.874472498206552	NA
Root68|1965	29.8114341290582	0.0639432188597849	0.467645334239745	0.659303597357553	NA
Root68|1966	10.3733896765879	-0.0305563449658556	0.473152092245689	0.750085646172366	NA
Root68|2278	8.14117984104116	0.103185184996739	0.499146483293345	0.0782229077321396	NA
Root68|4221	3.69880349933745	-0.0765827778711254	0.490344273075993	0.369932767389963	NA
Root68|4572	0	NA	NA	NA	NA
Root68|4786	24.2600465864524	-0.0372414532987365	0.461706173010394	0.791683341544456	NA
Root68|4795	29.2370348288064	-0.104435825941923	0.475050009111764	0.469889131494564	NA
Root68|4808	0.640986630678338	-0.02646781631214	0.484020031125285	0.963802364287574	NA
Root68|4984	2.1058154480068	-0.0377778770326537	0.485160132705416	NA	NA
Root68|4995	1.88469693308054	-0.0438796439564326	0.485473304401935	0.680730240028146	NA
Root68|5491	34.0269768148234	-0.100873608388775	0.483343617262952	0.385856705464991	NA
Root68|737	2.0073002381769	-0.03570388407468	0.485010671364778	NA	NA
Root68|1139	0	NA	NA	NA	NA
Root68|3690	0	NA	NA	NA	NA
Root68|4061	4.66477338031873	0.00147573370345817	0.478269854118451	0.947673336069314	NA
Root68|5109	4.62323932234976	0.00218972739526486	0.478279219784133	0.956013912164689	NA
Root68|1434	1.32550946208402	-0.0324072487974698	0.484572340507669	0.824472370166006	NA
Root68|1540	0.404833661481056	-0.0228014689293973	0.483804319190494	0.830082028653226	NA
Root68|1571	2.27992140114374	-0.0366077194990186	0.485150241407325	0.671328284292819	NA
Root68|1667	13.8085371254312	-0.125939909837627	0.499045621969337	0.14474490654831	NA
Root68|1744	17.7026198131237	0.0647974434571348	0.480957120125682	0.520080171705712	NA
Root68|1824	2.0353392405151	-0.0460386002754887	0.485706699246278	0.650876271373621	NA
Root68|1846	4.14826068099233	-0.00647991147085229	0.478622883652302	0.932163744717811	NA
Root68|1955	21.2177389472174	-0.166248835507231	0.516475493656384	0.0541432941872299	NA
Root68|1997	4.70105739036092	0.00129764125640749	0.47841871907948	0.945370363097891	NA
Root68|2053	0	NA	NA	NA	NA
Root68|2321	5.75597152484316	0.0400481032064153	0.480177849975317	0.626880505303237	NA
Root68|2342	0.168680692283773	-0.0164330621267996	0.48358843347338	0.595152163547494	NA
Root68|2359	2.51072070224236	-0.0447346623577098	0.485794559584866	0.605430739250089	NA
Root68|2569	9.88301903683768	-0.087228508484493	0.487224506452196	0.28908947501191	NA
Root68|261	14.6344033744888	-0.081617079902233	0.48243091504297	0.420953958994097	NA
Root68|3317	4.52592986673561	0.00406510808941095	0.478365713223325	0.977870093727923	NA
Root68|3884	15.3353127296717	-0.0628948342574995	0.478170122661322	0.520507594170209	NA
Root68|3983	1.93012995080561	-0.0355517471053558	0.484972131202388	0.715525560576277	NA
Root68|4041	20.8450067547622	-0.0186815195460117	0.469519041651339	0.862778947266481	NA
Root68|4637	1.52969329456399	-0.0335157279667926	0.484709233984018	0.782520127984618	NA
Root68|4639	4.11689236860127	-0.0747358227646116	0.490190936475633	0.35469932075042	NA
Root68|4791	0	NA	NA	NA	NA
Root68|5018	2.04730243542535	-0.0386967693194542	0.485188496280623	0.685574000333541	NA
Root68|5266	0.955334016118422	-0.029718725840416	0.484287545642863	0.918937958154769	NA
Root68|5390	48.0299113164336	-0.0574746223645159	0.470324349791582	0.644580616537541	NA
Root68|834	0.522910146079697	-0.0248215966693658	0.48391309695805	0.904079166555093	NA
Root68|936	3.3320478860534	0.00931642594222076	0.479118204503958	0.879131524480482	NA
Root68|1078	5.10717155134002	-0.0699495716721072	0.48970704392252	0.330622509307218	NA
Root68|1409	4.09692984616602	-0.0843415766158029	0.491970612136993	0.320051433241548	NA
Root68|2455	0	NA	NA	NA	NA
Root68|2716	4.46325328434489	0.00580102953632034	0.478710665855845	0.999105801531862	NA
Root68|2909	3.70530043517616	-0.0584168233352519	0.487617089535853	0.44724192603624	NA
Root68|3019	8.15916130586939	0.00645228729704374	0.472884016462068	0.955824639343645	NA
Root68|3785	0.0257894738120793	-0.00597227437834285	0.483704814120346	0.26012567392916	NA
Root68|4365	16.2553574096431	-0.126540769251816	0.499234451688317	0.117570912180753	NA
Root68|4381	11.9573568413706	-0.100372845588521	0.489823032634093	0.205317277897698	NA
Root68|4902	1.68502269681287	-0.0383520670767611	0.485025111479052	0.736064924503658	NA
Root68|5583	6.61410646050552	0.0364857272186887	0.47850064180094	0.665033058949254	NA
Root68|1002	2.0424295885246	-0.035774445357514	0.485022188759655	0.701580230975975	NA
Root68|1520	0	NA	NA	NA	NA
Root68|3415	2.16530818006387	-0.0480222330425646	0.485931608364456	0.625001716862797	NA
Root68|1319	0.0674722769135093	-0.0108347384914696	0.483546723199877	0.398082463464071	NA
Root68|1320	0.0643664317522052	-0.0100079264514647	0.483566616530395	0.360665306827567	NA
Root68|145	0.0168680692283773	-0.00482327971738583	0.483777462338362	0.247118407353378	NA
Root68|146	0.607250492221583	-0.0260280432501871	0.48398973628309	0.947892302647158	NA
Root68|1898	0.474983625238279	-0.0238308504266656	0.483861055777915	0.870558228019367	NA
Root68|1899	0.421701730709433	-0.0231198933868897	0.483819963118003	0.841777664866734	NA
Root68|2329	0.33526315955703	-0.0212720201024565	0.483737962335116	0.774539005345229	NA
Root68|2330	0	NA	NA	NA	NA
Root68|2421	0	NA	NA	NA	NA
Root68|2422	0	NA	NA	NA	NA
Root68|276	10.6637121573365	0.0280051823642717	0.474067763696409	0.783339259558728	NA
Root68|277	12.65080119878	-0.0338815136376884	0.475151337106559	0.715749357563326	NA
Root68|3100	0.657854699906715	-0.026664300731089	0.484033839394504	0.971455397987153	NA
Root68|3550	0.18554876151215	-0.0171549115028548	0.483606751661154	0.61887895892521	NA
Root68|3551	3.84633339790538	0.0190390130686346	0.479516910759847	0.838864859714989	NA
Root68|4834	0.266783262492733	-0.0195903233701093	0.483675006537715	0.712256646177638	NA
Root68|4887	0	NA	NA	NA	NA
Root68|4888	0	NA	NA	NA	NA
Root68|5000	0.36105263336911	-0.02183841951547	0.483761661126726	0.795505196538607	NA
Root68|5001	3.74180775143067	0.0883137537316804	0.495992809189534	0.0313941389187176	NA
Root68|5528	0.320493315339169	-0.0210182424554394	0.483726276845009	0.764153459135809	NA
Root68|5529	11.3771398001275	0.116384115253407	0.492841182570745	0.302537636080011	NA
Root68|2606	526.629224863017	5.49938907853548	1.94983847928668	NA	NA
Root68|3782	0.957283495996475	-0.0295895340442558	0.484275907505353	0.918423869919558	NA
Root68|4881	6.90240547299131	-0.047323660654376	0.480517712337462	0.535921228537392	NA
Root68|84	10.9630908445848	0.0355852313087585	0.476339996221924	0.708193506323754	NA
Root68|1714	3.84663088817031	0.0171050786051168	0.480373797450771	NA	NA
Root68|3187	8.77078517629357	-0.011299632469005	0.472140099639302	0.913703972188166	NA
Root68|3374	18.8352738127579	-0.0674290904184235	0.475913338416498	0.54456942135828	NA
Root68|448	25.5662016491101	-0.123447678301799	0.495499890433951	0.221246657182212	NA
Root68|4748	0.337361384567546	-0.021402911781834	0.483741772969298	0.778468336871859	NA
Root68|480	2.51334231502822	-0.0373584967024032	0.485271892266015	NA	NA
Root68|4828	45.9115162962819	0.0305250079879683	0.466988374863603	0.817066138769543	NA
Root68|842	3.46519341072359	0.00584455853003091	0.477826099200241	0.920744270240962	NA
Root68|1443	6.09977072985749	-0.110873313259876	0.499220548495142	0.177258327395507	NA
Root68|1462	10.4329720828235	-0.0387095897060576	0.475560706468298	0.692778958376337	NA
Root68|2745	15.3818841868878	-0.123341531611402	0.497804895775262	0.1281205961172	NA
Root68|3250	7.60927244048261	0.0180090058397925	0.473961384334284	0.856159614010219	NA
Root68|4757	8.26616793061236	-0.0619490516549173	0.480978539371978	0.399904613332268	NA
Root68|5562	0.286757176882414	-0.0201936010353707	0.483695286068599	0.733464940562707	NA
Root68|21	17.4279365809774	0.148157696218219	0.519039226511704	NA	NA
Root68|4930	17.3177425741992	-0.0977647032543448	0.485594786349203	0.336732956830085	NA
Root68|1088	4.55069935422804	-0.09215191840482	0.493818875982305	0.274184364115519	NA
Root68|3991	0	NA	NA	NA	NA
Root68|4352	0	NA	NA	NA	NA
Root68|1197	14.1205199587534	-0.0781409869084159	0.48151415236381	0.442405834302473	NA
Root68|1222	2.08992795104843	-0.0359439157306588	0.485047927310585	0.695216152658805	NA
Root68|1223	12.5990914616831	-0.104448900710676	0.491168574539236	0.188526129089639	NA
Root68|1246	89.7562618744076	-0.13625396100221	0.495654360639221	0.265343641383106	NA
Root68|1710	0.50604207685132	-0.024559690867382	0.483897666305064	0.894519118845742	NA
Root68|2262	23.9687263493747	-0.0392373272688595	0.466475795955116	0.755017820723979	NA
Root68|3092	5.25342824548958	-0.100815297461402	0.496175336287041	0.224355893899983	NA
Root68|3478	5.22981256489725	-0.00450767469820442	0.479238825433581	NA	NA
Root68|3883	4.41000585419653	-0.0807069524681572	0.491389453966266	0.31833792642695	NA
Root68|1330	607.365280721967	0.0955594017663402	0.471981214571158	0.539775145791233	0.697367968786398
Root68|1419	1.21210526916772	-0.0317073555940624	0.484491861272041	0.849349529732583	NA
Root68|2433	0	NA	NA	NA	NA
Root68|2860	18.5735730331399	0.0345890857479386	0.46980262373237	0.773585817050125	NA
Root68|3209	4.01146772054141	-0.07665133602057	0.490485742088806	0.35257128793627	NA
Root68|4206	10.1881771293488	-0.0792618061316576	0.484728403347682	0.293620752361336	NA
Root68|4870	0.447491204521512	-0.0235816559801545	0.483843685160308	0.858766338501074	NA
Root68|693	32.7284765239836	-0.0723300661006983	0.475479558041239	0.539589665506769	NA
Root68|1322	0.320493315339169	-0.0210182424554394	0.483726276845009	0.764153459135809	NA
Root68|1436	0.628563250033122	-0.0262546147594307	0.484006152208601	0.956767679715917	NA
Root68|144	28.3111857724726	-0.101367789277553	0.473873588466943	0.494287235319213	NA
Root68|1897	26.3354093354974	0.0955132231253461	0.477446405197839	0.491318598979165	NA
Root68|2193	59.9100886241475	-0.065618844523296	0.471751145575356	0.601926206297563	NA
Root68|2331	7.20965425259322	-0.0277328317229363	0.479502351328287	NA	NA
Root68|2423	0	NA	NA	NA	NA
Root68|2486	5.32282693419934	-0.0298228121963429	0.478398170870996	0.700382812862135	NA
Root68|2586	18.8910682688185	-0.0356610495477346	0.473296061208405	0.726475114040924	NA
Root68|275	30.8741667821302	0.0633796713864061	0.471608466138931	0.634411478670087	NA
Root68|3099	22.0254564567159	0.0391198811948723	0.4683473462397	0.767452686098535	NA
Root68|3552	6.8248297997459	0.0133322299389008	0.476761328562058	0.873811763785108	NA
Root68|4761	31.3990994535772	-0.171355588441187	0.517986413277114	0.102728681588279	NA
Root68|4835	0	NA	NA	NA	NA
Root68|4856	1.66407404248416	-0.0342272934356719	0.484801678948628	0.758171580812267	NA
Root68|4886	6.8438702522436	-0.0267083552246169	0.479025122176077	0.641172429934537	NA
Root68|4999	8.94208177225126	0.0113405264821504	0.474138952335836	0.90725859585704	NA
Root68|5230	427.764043013143	0.24598233129355	0.580967921359211	NA	NA
Root68|5527	23.1609962941967	0.0920519761819443	0.472094542395404	0.539440887017184	NA
Root68|913	0	NA	NA	NA	NA
Root68|1717	0	NA	NA	NA	NA
Root68|1758	0.489174007622942	-0.0242898677930877	0.483882199939055	0.884656457357086	NA
Root68|298	28.8854062126965	-0.0152795722379219	0.466613024195717	0.895644946397493	NA
Root68|3039	1.62308486054787	-0.0340455630929052	0.484777170246703	0.764878681620773	NA
Root68|3579	0.894007669103998	-0.0291170445907095	0.484230004217412	0.938005260885142	NA
Root68|3835	0	NA	NA	NA	NA
Root68|3636	0.354229453795924	-0.0217724244225451	0.483757335220511	0.792172949679067	NA
Root68|4360	8.26378543430015	0.0182225984781643	0.47868093962286	NA	NA
Root68|4880	1.31331368453799	-0.03238329543582	0.484568675665197	0.825971444031187	NA
Root68|1508	0	NA	NA	NA	NA
Root68|2368	53.9495534005657	-0.016652346856465	0.465642564354151	0.81774172176022	NA
Root68|3873	4.01584008499572	0.0137670101130226	0.480113175730275	0.890978438418228	NA
Root68|5187	0.0168680692283773	-0.00482327971738583	0.483777462338362	0.247118407353378	NA
Root68|5406	4.41443245423449	-0.0169308269343721	0.477314914144793	0.83819224844209	NA
Root68|5566	10.2404245093655	0.0795946781892725	0.489933052308136	0.276102635573535	NA
Root68|688	118.561194063347	-0.0791448216963682	0.474912908076655	0.531438402486766	0.697367968786398
Root68|1524	3.46086872526876	-0.0698456818763301	0.489133004985467	0.412026590740398	NA
Root68|1538	9.45035602045784	-0.0163058140838856	0.472570047979948	0.858734573863651	NA
Root68|2503	44.7654777831104	-0.0921712482638881	0.479548128612385	0.447602377316336	NA
Root68|3964	0	NA	NA	NA	NA
Root68|5493	0.0949967250476558	-0.0121401251134186	0.483552843031504	0.445749360781572	NA
Root68|5603	2.9499972208885	-0.0659363347347321	0.488337415314778	0.465515807180358	NA
Root68|1212	0.286757176882414	-0.0201936010353707	0.483695286068599	0.733464940562707	NA
Root68|1312	9.31202450269563	-0.013245169209657	0.472783746264046	0.88282364297859	NA
Root68|2112	17.9536025597912	-0.0962193238143939	0.48590273447861	0.335769859652462	NA
Root68|2228	11.7425322744458	-0.0477424998819392	0.474935200680704	0.627499352847378	NA
Root68|235	14.4469028404863	-0.0502467422947708	0.476984011900183	0.59581508442754	NA
Root68|3112	3.05140206473495	-0.053177522000188	0.486804129185386	0.517387941128497	NA
Root68|3113	6.93960401782821	-0.0395853768188446	0.478556824510993	0.553483396479901	NA
Root68|3620	2.9005987559537	0.0175688632742093	0.480903881993002	0.757168493515473	NA
Root68|4712	0	NA	NA	NA	NA
Root68|5521	0	NA	NA	NA	NA
Root68|88	7.90651563711672	-0.0393331456480922	0.479887757805822	0.529876224607161	NA
Root68|933	0.956308756057448	-0.0295720283522612	0.484274260538217	0.918680836129733	NA
Root68|102	33.7495330765501	-0.191440247352213	0.527298618662949	0.0777120446898765	NA
Root68|1129	5.04393869564502	0.0689346675040315	0.485337206177792	0.382328849277703	NA
Root68|3254	0.851052635798615	-0.0286738869451137	0.484193163049249	0.953454424139014	NA
Root68|3405	7.016786687178	-0.0308882724509145	0.479014637567973	0.607001039001605	NA
Root68|4144	0.337361384567546	-0.021402911781834	0.483741772969298	0.778468336871859	NA
Root68|4353	5.30705786054481	-0.0221255154419729	0.479179412060446	0.755486398577833	NA
Root68|74	13.1206759761831	-0.00837061210037932	0.470134426162214	0.934033649960348	NA
Root68|1294	0.257894738120793	-0.0192923656426744	0.483665843588846	0.701975512352244	NA
Root68|1402	5.71135391120541	-0.0255311549276336	0.479615037016979	NA	NA
Root68|189	410.954467753083	-0.0785881316612403	0.475552682888393	0.531748031267726	0.697367968786398
Root68|2664	36.837123058332	0.111059565839239	0.477084887513498	0.460613504424476	NA
Root68|3990	3.57974898938654	0.00423396977780137	0.47988135887499	0.939735428678444	NA
Root68|1211	2.42999904987707	-0.0510265957036106	0.486320469786753	0.582196925395942	NA
Root68|1311	6.74680732960281	-0.031573014174075	0.4785208481406	0.610186886159979	NA
Root68|2113	19.9642363719929	-0.0697316870324356	0.477493876270122	0.519229122492527	NA
Root68|2229	14.1879972152035	-0.0763112313109333	0.481428670568704	0.447943213417447	NA
Root68|234	12.5453575151552	-0.0251337450164172	0.470228486696186	0.854797322899325	NA
Root68|3111	16.6323791876951	0.0236871207108191	0.471959406162476	0.829681636594841	NA
Root68|3618	2.18492467609608	-0.0362994637613006	0.485101566410134	0.682972457845465	NA
Root68|3619	2.51900912931815	-0.0542517262074231	0.486705499661006	0.557782613788596	NA
Root68|5522	4.33535866039586	0.00798481725479062	0.478623262867142	0.976169548475327	NA
Root68|89	21.4089119194534	-0.0361678600264703	0.469986594974936	0.751086374528301	NA
Root68|934	12.263375491558	0.0192689758432367	0.471131623619962	0.860691621911166	NA
Root68|1373	14.3094525814332	0.0894092899650088	0.477620665529696	0.500288074733695	NA
Root68|1626	1.67631579778515	-0.0342894910414586	0.484809997939156	0.755999795657036	NA
Root68|1647	1.35699607201465	-0.0326025884948821	0.484595426244925	0.816174425276754	NA
Root68|2091	38.5285949742732	-0.0809122790620472	0.476703068641064	0.504440162959905	NA
Root68|2322	17.8242129307881	-0.0454186362286341	0.472688921455665	0.675303898160259	NA
Root68|2375	0	NA	NA	NA	NA
Root68|2785	6.02130030014168	-0.0312493662973406	0.479643216106134	0.664012562499208	NA
Root68|2854	10.1128888443779	-0.0247789819285433	0.473276286704205	0.792268184732247	NA
Root68|3717	0.371097523024301	-0.0221283000124956	0.483772973537038	0.805315691213859	NA
Root68|3736	0	NA	NA	NA	NA
Root68|4154	0.876842109610695	-0.0288653238199919	0.484211103533248	0.944617157337177	NA
Root68|4191	1.04496397552421	-0.0303726669885646	0.484352802502649	0.894660120711508	NA
Root68|4927	1.17856968592938	-0.0314126555453275	0.484460440752228	0.858432014034382	NA
Root68|5060	0.337361384567546	-0.021402911781834	0.483741772969298	0.778468336871859	NA
Root68|5078	12.2444722894048	-0.100743195044521	0.490114949136973	0.201355131936696	NA
Root68|5114	34.32447964526	-0.0977557182441632	0.473788961800598	0.488347627756378	NA
Root68|5285	11.1301459050948	-0.087867622357049	0.486822779428308	0.25127932131347	NA
Root68|5581	0.25302103842566	-0.0192553147338544	0.483662820977577	0.699562219973078	NA
Root68|5633	0.489174007622942	-0.0242898677930877	0.483882199939055	0.884656457357086	NA
Root68|937	9.55494486592543	-0.0809040498030028	0.485974916996587	0.317558865427539	NA
Root68|790	0.286757176882414	-0.0201936010353707	0.483695286068599	0.733464940562707	NA
Root68|1390	16.8828694617449	-0.0508491422673088	0.47305068816404	0.645222598878607	NA
Root68|1395	0.455437869166188	-0.02372422242448	0.483851152808884	0.863946766972158	NA
Root68|2280	9.04088720464685	0.105447336322758	0.495591419212469	0.220316631010009	NA
Root68|2488	1585.17565171748	2.92053873942021	1.53952122140664	0.00130361193741464	0.0154347653389894
Root68|3728	8.90795023302513	-0.0029279650918273	0.473827528650634	0.971177906541385	NA
Root68|3915	3.48085573720164	-0.0755568862420384	0.490070486611899	0.387022740181425	NA
Root68|412	22.1042245031439	-0.07281409997585	0.4782117800164	0.498779267995558	NA
Root68|4162	1.68680692283773	-0.0343050978077852	0.484813380642137	NA	NA
Root68|5628	0.759063115276979	-0.0278543277967463	0.48412437069696	0.986314290143108	NA
Root68|1516	5.02617361279419	-0.0251397795353067	0.478118511574226	0.745706120987792	NA
Root68|2472	110.486337238068	-0.0735604461866881	0.473192024537044	0.569394251028881	0.697367968786398
Root68|2588	6.7529408598626	0.0110068457541584	0.474783659510811	0.916562728180658	NA
Root68|2704	50.9061343500323	-0.116329315407654	0.487863186517113	0.335226237767378	NA
Root68|3143	126.733731991193	-0.0747070892928959	0.461114354250258	0.631882195174477	0.728850582151112
Root68|4200	6.92796053281456	-0.120218255995546	0.502357963079227	0.142086420331627	NA
Root68|4374	167.166754357398	-0.0388144605867589	0.46660316259704	0.758506780920102	0.801276717039196
Root68|4679	6.78105217846723	0.0359418386339323	0.477084831914717	0.689195998764832	NA
Root68|5085	13.8179209130822	0.0862432143627873	0.479799241796434	0.485862175844005	NA
Root68|5113	4.28750105250577	-0.0860560076504723	0.492399870993082	0.305145925420521	NA
Root68|5533	83.6551809871441	-0.271734296226985	0.5643371631848	0.102934513363343	NA
Root68|1422	3.07902684762774	0.0155977163500037	0.479641165245239	0.800591051974693	NA
Root68|5260	24.00805854394	-0.0890130922816847	0.481392001534541	0.41968180871176	NA
Root68|130	0.398621971158447	-0.0226220872551581	0.483796810059935	0.824152815739787	NA
Root68|3029	0.565567689120153	-0.0254494041920635	0.483951864026715	0.92695489919915	NA
Root68|4615	3.55162955637829	0.0236704440032732	0.481169160055662	0.751764799011847	NA
Root68|1093	0	NA	NA	NA	NA
Root68|2466	0	NA	NA	NA	NA
Root68|30	0	NA	NA	NA	NA
Root68|3090	0.624118561449961	-0.0262506041087667	0.484004905218954	0.955951269662003	NA
Root68|3127	0	NA	NA	NA	NA
Root68|3182	0	NA	NA	NA	NA
Root68|4372	38.5014332153272	-0.128762145471961	0.493110720983442	0.273934619192502	NA
Root68|1238	99.0596891594517	-0.0443056847885754	0.46757733513444	0.692892765268505	NA
Root68|3381	2.73091458172676	-0.0480525388938372	0.486162537984609	0.568409969544008	NA
Root68|4554	2.29526316927505	-0.0366926604726641	0.485163278479575	NA	NA
Root68|4597	4.92891937409926	-0.000290835795283104	0.479413068142561	0.925981508201125	NA
Root68|4667	0	NA	NA	NA	NA
Root68|4682	1275.71415459298	0.190411285463078	0.538406214797101	NA	NA
Root68|4847	5.38261546239798	-0.090312692012013	0.493748398908542	0.250302011853032	NA
Root68|5235	102.590317158558	-0.074954435318515	0.472997329739016	0.560024054351924	NA
Root68|749	256.119980841218	-0.137825752356781	0.475819862880159	0.409507961340813	0.697367968786398
Root68|849	52.675210753717	0.180237376053628	0.511792088855171	NA	NA
Root68|98	24.5080860673884	-0.0692986620152499	0.474986038040654	0.552274681142786	NA
Root68|2047	4.61902880057112	-0.0932346790526267	0.49409481010033	0.268030385769202	NA
Root68|286	12.5281557628422	0.000306442177464896	0.470745090053457	0.997617141024319	NA
Root68|343	6.32079810859776	0.0247332904765018	0.473576233133842	0.824431341890988	NA
Root68|5158	2.00100556314535	-0.0389473669178846	0.485189076456176	0.689136334603851	NA
Root68|5181	1.09739923978355	-0.0308636894193499	0.484401109757002	0.877771112918507	NA
Root68|5340	0	NA	NA	NA	NA
Root68|5421	10.0794362501927	-0.0345302142715864	0.475150742823717	0.723072936810972	NA
Root68|2760	2.08992795104843	-0.0359439157306588	0.485047927310585	0.695216152658805	NA
Root68|3132	4.60812759428075	-0.0889454340563008	0.493138528887863	0.282003515253028	NA
Root68|421	3.022247115245	-0.0666932233326635	0.488479166770431	0.4572872457574	NA
Root68|4894	0.371097523024301	-0.0221283000124956	0.483772973537038	0.805315691213859	NA
Root68|818	13.8866953717047	-0.0718534162587096	0.478726432063059	0.475566440748648	NA
Root68|1137	10.3993408716556	-0.0965274894918501	0.489339996289473	0.251124830902953	NA
Root68|1262	39.733759174698	-0.0648604503845687	0.473169639639523	0.589312592240508	NA
Root68|1861	0.43856979993781	-0.023427224092824	0.483835574839396	0.853056760109146	NA
Root68|2006	11.2133356884169	0.0376146010111188	0.479137007093058	NA	NA
Root68|2078	10.1651937654921	0.0224532425270302	0.472747630485535	0.835435036400277	NA
Root68|2799	24.701168149825	-0.103565063177232	0.485650342532392	0.352623114059273	NA
Root68|280	3.86148615406022	-0.0815364752397739	0.491321072057344	0.342134550603975	NA
Root68|3054	8.5000098748319	-0.0627936975843613	0.4813015092942	0.390927430262152	NA
Root68|3118	10.5680040969757	0.12847389102093	0.510175780266126	1.35087070184529e-17	NA
Root68|4166	1.44421053347644	-0.0331024105075137	0.484656251011721	0.798565530553303	NA
Root68|4250	57.6265633420726	-0.0770432395887014	0.474147632277733	0.541542856241685	NA
Root68|4283	0.320493315339169	-0.0210182424554394	0.483726276845009	0.764153459135809	NA
Root68|4429	75.1616633324438	-0.05818689606295	0.459274687794969	0.703270483620565	NA
Root68|4749	54.2246488265374	-0.01521293938477	0.453715448246937	0.918080849286277	NA
Root68|5100	34.2336983155042	0.076792842713832	0.475998685702946	0.538299160958412	NA
Root68|5104	7.51371592631569	-0.0880217324411776	0.493831066952353	0.203299869252866	NA
Root68|523	70.8725794867462	-0.204068366157224	0.535761092111145	0.0677842102582884	NA
Root68|5295	25.4742737551486	-0.108397586466308	0.487169780793346	0.332913574635539	NA
Root68|5413	150.541827182665	-0.0409834878049644	0.466757121833375	0.747102957453092	0.795476530237824
Root68|5511	20.6959522535648	-0.0349573606901863	0.471757112625508	0.747455972636331	NA
Root68|553	56.3627059929968	0.190284844874212	0.517675826390058	0.181352385071537	NA
Root68|555	2.53059014366577	-0.0462875035922508	0.485935612071657	0.595023801331272	NA
Root68|1128	6.75230135211981	-0.0389907568920039	0.478270005152506	0.562730491287166	NA
Root68|2366	16.7463035537329	0.0985731670933391	0.491497941760129	0.293809072105989	NA
Root68|2585	5.67137818175089	-0.0397703554072199	0.478569343126668	0.622282541909305	NA
Root68|2993	9.9124697824692	-0.156697049049025	0.517235613506419	0.0627284580173433	NA
Root68|3501	0	NA	NA	NA	NA
Root68|3529	3.65737391433475	-0.0455205080879613	0.486202585723199	NA	NA
Root68|3814	2.49749837467136	-0.0424184876641815	0.485611101892236	NA	NA
Root68|1408	0.809667322962111	-0.0283791321733938	0.48416743499652	0.967253167820538	NA
Root68|2279	6.6205490322194	0.0189477522022331	0.475079264340194	0.831332455953029	NA
Root68|2411	8.9059021137553	-0.0695321583497348	0.482357015267254	0.353846038535224	NA
Root68|285	0.974300310357315	-0.0299026979397359	0.484304820170328	0.912856837200194	NA
Root68|2908	0	NA	NA	NA	NA
Root68|3711	4.40451981245644	-0.0901655845502954	0.493317788241774	0.286501098369987	NA
Root68|719	0.725326976820225	-0.0274797192004496	0.484094804652635	0.999739279596501	NA
Root68|1332	0	NA	NA	NA	NA
Root68|1440	6.21346013481945	0.019782316463751	0.475648306190089	0.843121229035172	NA
Root68|2948	0.607250492221583	-0.0260280432501871	0.48398973628309	0.947892302647158	NA
Root68|3015	38.3370129398221	-0.155003584782143	0.496073097228621	0.292027366413481	NA
Root68|3396	33.2085451060484	-0.147553668211878	0.502417524007987	0.195547802285101	NA
Root68|3614	4.7540597502846	-0.0917125732013487	0.493804758911837	0.267630409280909	NA
Root68|3639	5.37172094123297	-0.073574856976858	0.49039780095373	0.306896721106963	NA
Root68|3709	6.66846161418865	-0.0510034295262219	0.48025579466519	0.522326217032464	NA
Root68|3885	7.49524779898016	-0.0421827728606333	0.479324786590678	0.522955926069717	NA
Root68|4178	7.29257519175776	-0.046916189378368	0.479077930424628	0.500875325939415	NA
Root68|4189	0.134944553827019	-0.0149878778197159	0.483563300843853	0.541785668312801	NA
Root68|722	4.52565130634486	0.00244972138576352	0.47746680318756	0.962187364212683	NA
Root68|116	3.59218959431717	0.00396878558031978	0.479828765706018	NA	NA
Root68|1604	0.0168680692283773	-0.00482327971738583	0.483777462338362	0.247118407353378	NA
Root68|1643	5.45382241942882	-0.0113485484187667	0.478134239084909	0.803827618591586	NA
Root68|5097	0	NA	NA	NA	NA
Root68|2753	1.75427919975124	-0.0346114890591289	0.484855432974174	NA	NA
Root68|2841	5.14236637359406	-0.00513833755464032	0.478581308851371	NA	NA
Root68|3369	3.17703491540904	-0.0540162936005192	0.486947865162667	0.505373262871651	NA
Root68|3438	1.60246657669585	-0.0339541076845319	0.484764894452202	NA	NA
Root68|5378	8.92054214271488	-0.0675118632019246	0.482147118236174	0.361212114196779	NA
Root68|762	3.44847166112997	0.0262844322297139	0.481522674057151	0.713171828962355	NA
Root68|1011	286.491281567737	0.135139709132086	0.496604279766234	0.273476756371538	0.697367968786398
Root68|151	22.0366222721856	0.103121032991951	0.48908963734476	0.338681769727516	NA
Root68|2011	116.252371020057	-0.119343180954008	0.471846805171404	0.458444516993197	0.697367968786398
Root68|2038	60.284107460179	-0.110008689045626	0.469234850898569	0.498677886921512	NA
Root68|227	0	NA	NA	NA	NA
Root68|5337	89.9006253798643	-0.164591578153244	0.508301212697875	0.18822494718885	NA
Root68|1815	14.1589350696736	-0.0692659792851428	0.478939240397021	0.483645604607889	NA
Root68|5251	235.901471686796	-0.131180031567201	0.48190460590491	0.381748564252028	0.697367968786398
Root68|963	13.6328423803773	-0.115014384487783	0.494447981744929	0.155933810359638	NA
Root68|117	1.93754811090865	-0.0447149021286746	0.485561188697408	0.669395164448269	NA
Root68|1605	0.0474983625238279	-0.00806694267553661	0.483619587149868	0.260126058955584	NA
Root68|1642	0.860271530647243	-0.0287204433131711	0.484196385575512	0.949354325762546	NA
Root68|5096	0	NA	NA	NA	NA
Root68|2840	6.19995428932614	-0.048912165528458	0.479474359783045	0.548919533580011	NA
Root68|2920	0	NA	NA	NA	NA
Root68|3038	10.8054323669176	0.0779785596235846	0.47599232126082	0.545020422571124	NA
Root68|341	36.1551689877779	0.155802286107248	0.497385223353637	0.289141085256752	NA
Root68|3872	1.81740628151126	-0.0362696107778917	0.484970176712395	0.726762872897472	NA
Root68|4661	0.587276577831902	-0.025745904342533	0.48397130116372	0.937705152448398	NA
Root68|537	8.44147792525511	-0.0135109760302854	0.473871847577941	0.891344778907292	NA
Root68|1412	0	NA	NA	NA	NA
Root68|1500	4.94872549206226	-0.0932668535168129	0.494238036292599	0.255669369186483	NA
Root68|1833	0.464210528617427	-0.0238084293558673	0.483856885752784	0.867823427286634	NA
Root68|1895	4.27583376803597	-0.00789710855248209	0.478909365164682	NA	NA
Root68|293	6.3724239087763	-0.0355004960486105	0.479958369066849	0.624082849166176	NA
Root68|301	4.4496859355687	0.0848725581026511	0.495352038644486	0.00858596707968494	NA
Root68|3332	12.1740437652569	-0.100088044418213	0.489924941851442	0.203797388692592	NA
Root68|4431	8.88347653145237	0.0124759661540457	0.476301589696804	0.888700230304529	NA
Root68|4899	3.80562533474298	0.0200302076032538	0.479664190225309	0.82561569627164	NA
Root68|515	24.6759798380953	0.0488251386755434	0.487507327915759	NA	NA
Root68|5578	0.519804300918393	-0.0247552827991639	0.483909485750517	0.901884513307156	NA
Root68|5580	15.7022822321776	-0.00604618913388962	0.464049690023104	0.959442235126588	NA
Root68|939	1.11524204895096	-0.0309855098137791	0.484413981341026	0.873081980333321	NA
Root68|4337	0.0337361384567546	-0.00742134962398956	0.483628940514019	0.306272040883953	NA
Root68|2155	1.66863374319364	-0.0399453623088671	0.485107774176402	0.730687194578475	NA
Root68|3926	75.2239690798463	-0.112993336232134	0.484902730991197	0.372878016347169	NA
Root68|5069	0.590382422993206	-0.0258023373161572	0.483974722650528	0.939614906809592	NA
Root68|56	15.9137427854319	-0.130772942397497	0.50036943471489	0.112938447887395	NA
Root68|5635	11.950041448645	-0.0958801128674891	0.488886780020895	0.217245622153602	NA
Root68|1201	17.9127118672027	-0.046894633273184	0.472732253954505	0.666962209771563	NA
Root68|1495	5.62971759393688	-0.0917128448920615	0.494133107172839	0.23823960753936	NA
Root68|1950	13.6357281647034	-0.12841618809267	0.499676800724027	0.141484967611827	NA
Root68|216	13.3563176809338	-0.0695781735225075	0.479944182321357	0.488350464000248	NA
Root68|2328	4.58320850886146	0.00432706709687409	0.47950646939873	NA	NA
Root68|3278	1.6362027151526	-0.0341200061327649	0.484786888163092	NA	NA
Root68|369	14.3389377144099	-0.0226355686182477	0.470898920321201	0.830270473365185	NA
Root68|4245	1.04849797900311	-0.0304629843569381	0.484360668362251	0.892251016964171	NA
Root68|3123	0	NA	NA	NA	NA
Root68|4448	1.65799799975081	-0.0341580674110658	0.484793033397179	0.760049113242422	NA
Root68|2327	2.16578729567302	-0.0413879201675912	0.485418622255974	0.657775538315323	NA
Root68|4081	20.7120077825839	0.0677685983576935	0.46928860888528	0.63216207334748	NA
Root68|4945	0	NA	NA	NA	NA
Root68|75	0	NA	NA	NA	NA
Root68|940	8.19365443028456	-0.0908439145676805	0.494623468780103	0.183131197083858	NA
Root68|183	283.000930218466	-0.114441631959335	0.485737748125508	0.366918166843169	0.697367968786398
Root68|2772	19.5813569908854	-0.0193351915037102	0.469128947206739	0.860790919073478	NA
Root68|2971	3.93031049335882	0.0166522417700211	0.479582397075608	0.865143784491304	NA
Root68|366	0.337361384567546	-0.021402911781834	0.483741772969298	0.778468336871859	NA
Root68|3407	6.4352838221	-0.0495651429096702	0.47986371045193	0.537548939540827	NA
Root68|5172	15.1595065393007	-0.123652615509317	0.497768361746393	0.128942124857639	NA
Root68|2162	0.843403461418866	-0.0286837861221044	0.484193365813432	0.955199565140423	NA
Root68|2387	7.3782485993062	0.0828764702368708	0.488065251067817	0.350217386885785	NA
Root68|3577	6.52925654404043	0.0177003271271	0.477561758474792	0.826052243310431	NA
Root68|3792	0.337361384567546	-0.021402911781834	0.483741772969298	0.778468336871859	NA
Root68|1767	23.1171601153652	-0.0368368239858056	0.470714360387922	0.741740363309696	NA
Root68|1770	107.792500424136	-0.124237614452739	0.480539584384552	0.39754930402783	0.697367968786398
Root68|3335	250.686353679385	-0.08730192132128	0.476948830139215	0.484809000876345	0.697367968786398
Root68|3429	14.0426093299122	0.0716856635940259	0.482791048110518	0.467843525724965	NA
Root68|3903	169.258274939945	0.118506579376921	0.471594802450917	0.478403178302529	0.697367968786398
Root68|1600	0	NA	NA	NA	NA
Root68|4957	2.73268158346621	-0.0483177363110676	0.486187857820272	0.566783791112896	NA
Root68|981	0	NA	NA	NA	NA
Root68|982	0.876842109610695	-0.0288653238199919	0.484211103533248	0.944617157337177	NA
Root68|2073	0.481227342978267	-0.0241564198851595	0.483874771842227	0.879815547389162	NA
Root68|2429	69.5048969155044	-0.0962556613324053	0.480029510940915	0.439005651264604	NA
Root68|2654	42.6945795337675	0.203413449982471	0.521776218865198	0.182606628527466	NA
Root68|2905	0.0515789476241585	-0.00916674446243883	0.483578080451721	0.353749148889317	NA
Root68|4167	0	NA	NA	NA	NA
Root68|4570	1.62473685016099	-0.0340397444790024	0.484776624609524	0.764870630651283	NA
Root68|4673	0	NA	NA	NA	NA
Root68|4906	0	NA	NA	NA	NA
Root68|4941	15.464515996634	-0.00574125356188189	0.472112122735044	0.950054061946337	NA
Root68|5031	0.792799253733734	-0.0282057552763711	0.484152960098774	0.973470968798533	NA
Root68|5066	12.6243115533397	0.158095342304821	0.523898799232031	0.000166668995110386	NA
Root68|5178	0	NA	NA	NA	NA
Root68|1798	17.3225243017592	0.130758193052575	0.501667005385355	0.198550233115318	NA
Root68|2541	6.13046434661335	-0.0307474121219073	0.477431051345109	0.635996782226314	NA
Root68|4239	24.7845694501496	0.0957342747612889	0.476105849828821	0.499654759543194	NA
Root68|5225	4.8292953609098	-0.096420803262801	0.494929609308119	0.251068905867021	NA
Root68|664	9.62655862590198	0.00388671599115274	0.47664575466358	NA	NA
Root68|2087	0.431597875232161	-0.0232890535885019	0.483828720960107	0.848131735635935	NA
Root68|2324	0.202416830740528	-0.0177013905430263	0.483618711888885	0.640996662006236	NA
Root68|2476	6.8008393622118	-0.0349257399161594	0.47847568202232	0.586515366938912	NA
Root68|267	1.68553469263378	-0.0342893196239437	0.484811388081979	0.754217845308997	NA
Root68|2749	9.0847754517861	0.121319986141007	0.50729730162208	0.000637374478167919	NA
Root68|3519	0	NA	NA	NA	NA
Root68|3828	0	NA	NA	NA	NA
Root68|3880	0	NA	NA	NA	NA
Root68|5204	29.9604775664654	-0.0998720922408658	0.482942466347312	0.394711743000738	NA
Root68|389	16.0239491363441	0.0270935122867245	0.474618197389641	0.78709291983428	NA
Root68|1829	0	NA	NA	NA	NA
Root68|3293	0.759063115276979	-0.0278543277967463	0.48412437069696	0.986314290143108	NA
Root68|4583	0.782754364078542	-0.0280865009396322	0.484143526057464	0.977696975656397	NA
Root68|4725	1.59324768184722	-0.0339031913617774	0.484758192835783	0.770219426926934	NA
Root68|5065	5.26579823188013	-0.00819597937699958	0.478179598488784	0.837415470304849	NA
Root68|1388	26.8907979429423	-0.047923192577559	0.467195167177094	0.714367794523902	NA
Root68|1507	6.56543608823751	-0.0354172790982373	0.478028682255526	0.590954538284386	NA
Root68|2152	20.4822617549813	-0.163026275396291	0.514732740919174	0.0585487229603299	NA
Root68|2647	34.2505992695978	0.132932866140065	0.486571520133053	0.370428895049448	NA
Root68|4121	24.1973999833219	-0.0394541818826509	0.461202852225957	0.786319343388502	NA
Root68|5048	7.09342875852483	-0.104076047902638	0.497677465061404	NA	NA
Root68|5467	56.5705629245168	0.122747769651651	0.48759297570761	0.364735962898065	NA
Root68|86	43.5138184131891	0.0777069095141501	0.461809373358254	0.631691344349866	NA
Root68|2557	0.219284899968905	-0.018289894203087	0.483635373112938	0.661709814576452	NA
Root68|651	1.27177962656902	-0.0321383132885359	0.484539997535861	0.835124471702567	NA
Root68|652	0	NA	NA	NA	NA
Root68|1001	8.7699368422343	-0.0648080152457105	0.481751194474061	0.376273927381532	NA
Root68|878	285.779781183379	0.289241904237708	0.601031417680932	0.0408183064705204	0.204783368055492
Root68|115	148.49947001338	-0.0120124015993846	0.459820033658614	0.924334586914984	0.933798763572817
Root68|1644	26.1592158931364	-0.0461070139257776	0.471989935257587	0.690295929835972	NA
Root68|1598	1.14630280321238	0.0320074995918325	0.483563861710111	0.441791726176363	NA
Root68|2923	0.590382422993206	-0.0258023373161572	0.483974722650528	0.939614906809592	NA
Root68|4958	0.928421057234853	-0.0294764155523914	0.484265098739523	0.927712612587462	NA
Root68|983	0	NA	NA	NA	NA
Root68|1278	7.15793395928314	0.0180019986274573	0.476315327815534	NA	NA
Root68|2409	29.1792033957351	0.111970136155564	0.488735552808804	0.349614311488428	NA
Root68|4317	26.0100579468352	0.039431487055846	0.460663917503459	0.799162347213728	NA
Root68|845	753.310962560627	4.03985236385259	2.7144049620105	0.00129936754702377	0.0154347653389894
Root68|3202	3.5777165204553	0.0257964596023408	0.48050959602017	0.747694599944322	NA
Root68|3233	6.71291818204168	-0.0268862403945109	0.478811430782164	0.643408908175557	NA
Root68|4726	0.24196852861968	-0.018866030570143	0.48365239184593	0.685471655436546	NA
Root68|4727	0	NA	NA	NA	NA
Root68|4729	0.403066659741609	-0.0225898375324325	0.483797491074655	0.824323564330841	NA
Root68|129	55.0067898988328	0.200645077343077	0.545854824045138	0.0106567458443146	NA
Root68|136	9.66541390139278	-0.153707742343931	0.515845067583684	0.067016197467029	NA
Root68|1360	0	NA	NA	NA	NA
Root68|1363	0.826535392190488	-0.0285307124385739	0.484180226910284	0.961164317267461	NA
Root68|137	103.16175906655	-0.0719902249252715	0.472876827020336	0.570202489972745	NA
Root68|2025	41.6135713258928	0.0579772721747964	0.463992009922782	0.698932593451852	NA
Root68|2136	1.73077128188267	-0.0344772783322496	0.48483741166109	0.747054011461243	NA
Root68|2273	50.7978368797117	-0.114851382303262	0.486421740551037	0.350239178793419	NA
Root68|247	10.8585702263713	-0.10230863017693	0.490878393474901	0.227969082030724	NA
Root68|3397	6.93932545743746	-0.029389174260386	0.478982478134412	0.619496193440579	NA
Root68|3959	0.618947371489902	-0.0261295984400666	0.483997592100843	0.952246696016887	NA
Root68|583	0	NA	NA	NA	NA
Root68|785	221.979570716893	0.0195718427726114	0.451582196847741	0.909634920573919	0.928454953413379
Root68|3532	18.1970312306126	-0.146467498382707	0.506978550840617	0.0816814927674661	NA
Root68|5579	6.71874696477156	0.0287834044469173	0.479214186379611	0.710771685234729	NA
Root68|975	17.015031855762	-0.0511190649236577	0.473315855688591	0.641637685833639	NA
Root68|142	12.5578178182802	0.0243028976935105	0.469349781591526	0.849545903858565	NA
Root68|4480	1.38855100075195	-0.0327341058221239	0.484612232646874	0.809939753473261	NA
Root68|5190	3.01818631281324	-0.047380182573318	0.486196299579426	0.54859558268208	NA
Root68|5309	0.843403461418866	-0.0286837861221044	0.484193365813432	0.955199565140423	NA
Root68|727	84.8336551810348	-0.0679925742700687	0.47192003003277	0.593233569930128	NA
Root68|2490	7.66172663461613	0.0167995608214424	0.473873694834933	0.866603573003939	NA
Root68|5025	0.928421057234853	-0.0294764155523914	0.484265098739523	0.927712612587462	NA
Root68|5029	13.7567823847938	-0.122735918251255	0.4980726643508	0.151299895399465	NA
Root68|5036	13.7218339398814	-0.112554133190532	0.493862821167569	0.160373293425351	NA
Root68|5037	20.3064024175399	-0.0635988982098175	0.475842935215151	0.558376067030052	NA
Root68|1944	18.0080563127767	-0.00384368832282193	0.468653546810408	0.967763552218684	NA
Root68|3622	5.83684855590709	-0.0312182489827226	0.47935016346781	0.670655553245801	NA
Root68|2598	3.97941474632078	-0.0616535940389639	0.488132171445376	0.416806271972622	NA
Root68|3539	28.4804264014547	-0.112577770253419	0.488716263433674	0.310925537642433	NA
Root68|3561	0.954210531046932	-0.0296900885153525	0.484285120891524	0.919618678978731	NA
Root68|4550	0.0168680692283773	-0.00482327971738583	0.483777462338362	0.247118407353378	NA
Root68|85	10.6605479753725	-0.0870666593250057	0.486311329129265	0.259990041935166	NA
Root68|1560	128.940802776843	-0.112849698408385	0.484899521937299	0.37376350310452	0.697367968786398
Root68|2015	0	NA	NA	NA	NA
Root68|3035	25.5548747056556	-0.122809213747669	0.495310409593136	0.222562845888753	NA
Root68|3368	3.06450596900211	-0.0655932410151277	0.488348250672009	0.458570438077258	NA
Root68|4764	9.5766714518894	0.0324518792767322	0.476448066973788	0.744254160732472	NA
Root68|4766	0	NA	NA	NA	NA
Root68|4955	4.75457345169428	-0.0841231450574638	0.492189376579699	0.292084901888399	NA
Root68|1315	0.599303827576908	-0.0259196870491155	0.483982522784562	0.943965338105919	NA
Root68|1433	7.5792535150177	-0.0666366091939661	0.482319877067115	0.417694835681177	NA
Root68|2079	0	NA	NA	NA	NA
Root68|2172	4.74824333806782	-0.0946293879568811	0.494467982101521	0.259020878634352	NA
Root68|2343	0.893710178839072	-0.0289726640042621	0.484218465821247	0.938962508859321	NA
Root68|2964	3.10859843771656	-0.0527057083770136	0.486784390243862	0.516178402609856	NA
Root68|3797	4.78686638806178	0.047577356676738	0.483900947618667	0.455645876357023	NA
Root68|3804	4.5154065813802	-0.0165410506922346	0.47776405195015	0.833130876166737	NA
Root68|4640	289.868136885341	-0.0828529552982975	0.475707233114828	0.501543502777189	0.697367968786398
Root68|4752	0.0168680692283773	-0.00482327971738583	0.483777462338362	0.247118407353378	NA
Root68|5626	0.168680692283773	-0.0164330621267996	0.48358843347338	0.595152163547494	NA
Root68|76	0.236152969197282	-0.0187771206587266	0.483648463324087	0.681185527178367	NA
Root68|95	2.715841414913	-0.0457427099106584	0.485959728411697	NA	NA
Root68|1383	4.23499759520404	-0.00810303141076439	0.478572303389894	0.914467462406717	NA
Root68|3549	0.69159083836347	-0.027088493320361	0.484065037550517	0.986203208497083	NA
Root68|4350	1.23381415787947	-0.031863043415791	0.484509144149002	0.844231516937409	NA
Root68|2086	0	NA	NA	NA	NA
Root68|2325	0.0337361384567546	-0.00742134962398956	0.483628940514019	0.306272040883953	NA
Root68|2477	20.6122697756772	-0.016163920526649	0.469623523726223	0.879835264069089	NA
Root68|268	1.74633253510657	-0.0345741303454995	0.48485031446383	NA	NA
Root68|2750	4.71750221709569	0.0977797423892175	0.494632754917493	0.198610193769292	NA
Root68|3518	0	NA	NA	NA	NA
Root68|3829	0.168680692283773	-0.0164330621267996	0.48358843347338	0.595152163547494	NA
Root68|3881	0	NA	NA	NA	NA
Root68|5203	24.998598914089	-0.0621985054864164	0.473703594555972	0.590576764716952	NA
Root68|4713	0	NA	NA	NA	NA
Root68|867	2.34648299295298	-0.0432462918590869	0.485615096343685	0.628940140991614	NA
Root68|869	8.9240745663693	-0.00205138176080389	0.475323008593454	0.975878561468591	NA
Root68|1103	34.8151506117683	-0.114199570480782	0.487553389139503	0.331194927344937	NA
Root68|1133	55.2541393861985	-0.249542443119547	0.551629901478709	0.115544512368574	NA
Root68|1304	39.7841681904751	-0.0939794952162363	0.471073219660049	0.526991623304628	NA
Root68|1345	13.9739533739584	-0.00510193025441162	0.470198012191391	0.957224139564009	NA
Root68|2045	16.8712752355552	-0.138258651973717	0.503353875866281	0.09727586538327	NA
Root68|292	0.0506042076851319	-0.00932845740705238	0.483569974207728	0.356962218442891	NA
Root68|1753	7.29391889329618	-0.127204473821659	0.504785247103617	0.124256827044548	NA
Root68|2875	5.76753758241185	0.0289290067890847	0.475796800189482	0.763456141426542	NA
Root68|753	0	NA	NA	NA	NA
Root68|82	0.69159083836347	-0.027088493320361	0.484065037550517	0.986203208497083	NA
Root68|1092	0	NA	NA	NA	NA
Root68|2459	1.34105263822812	-0.0325245892802571	0.484585802717489	0.819958898412638	NA
Root68|2464	0	NA	NA	NA	NA
Root68|29	1.69794582853018	-0.0342987077622172	0.484813417072541	0.753161611664212	NA
Root68|3088	8.63856913663136	0.102748074983802	0.487428857514125	0.370178166077722	NA
Root68|3126	2.92465824644572	-0.0498570198846292	0.486401536092894	0.543159170398115	NA
Root68|4373	152.632291873139	-0.112352028253014	0.484972775892137	0.375192232272485	0.697367968786398
Root68|2150	7.8616009260981	0.0194874680845819	0.47424677281385	0.849460289879491	NA
Root68|2897	12.4545424212673	-0.105509836074008	0.491280604511029	0.186464493986996	NA
Root68|1249	1.03367717749369	-0.0303754446755048	0.484351383038109	0.895785256812313	NA
Root68|2946	6.12803829804388	0.039993963471657	0.481102882541854	0.586955157214965	NA
Root68|3410	2.43143482834544	-0.055792676823993	0.486813360197577	0.559179160630682	NA
Root68|3680	9.6993317866138	-0.0778136927309879	0.484093009421121	0.306529350179856	NA
Root68|4164	0	NA	NA	NA	NA
Root68|4434	11.3390841540505	-0.0517290052968511	0.476613420554827	0.607510601835449	NA
Root68|5289	0.455437869166188	-0.02372422242448	0.483851152808884	0.863946766972158	NA
Root68|3444	39.8448846986123	-0.100293579396558	0.485555312003285	0.359482159432989	NA
Root68|3699	3.76029752135852	-0.0773596642661604	0.490506040476029	0.363537995923252	NA
Root68|3735	2.94489847647733	-0.0398150050004029	0.485552875940339	0.595005234222659	NA
Root68|805	88.1349251115238	-0.130658845849739	0.491868738015392	0.300796709372192	NA
Root68|987	3.43684296778288	0.00702711107366851	0.479049572395396	0.906942904846172	NA
Root68|1414	529.80434637198	0.263965872105754	0.579234105727754	0.0500799516019884	0.239091381841751
Root68|1882	0.759973800381246	-0.0277078850404692	0.48411550289093	0.989510342390085	NA
Root68|1883	1.587419877676	-0.0337911268866754	0.484745062476195	0.772580653898018	NA
Root68|1884	0.444385359360208	-0.0235023121976748	0.483839980333746	0.856140760192246	NA
Root68|3341	129.546684715446	-0.137491123042	0.478491850349134	0.396946740893822	0.697367968786398
Root68|3566	14.219441102925	-0.00821147605166621	0.470186816820521	0.934287061029463	NA
Root68|4528	1852.40822290123	-0.141496816893466	0.486037695202172	0.350021900239576	0.697367968786398
Root68|4754	94.2714702875111	-0.0993235108078816	0.480496668963152	0.434554935511864	NA
Root68|4755	26.1909194364752	-0.0784247160339103	0.477263689413266	0.499540325682989	NA
Root68|487	70.4634945311981	-0.123052127246643	0.474672995117234	0.438237971091686	NA
Root68|10	75.0633143667007	0.0128593698395962	0.449906338329469	0.944687996223786	NA
Root68|4113	398.548798888554	0.0690335348337314	0.491421583356632	NA	NA
Root68|1477	0.489174007622942	-0.0242898677930877	0.483882199939055	0.884656457357086	NA
Root68|2851	4.05051710896532	-0.0642514008485002	0.488521506932912	0.401161985715662	NA
Root68|2274	0.624118561449961	-0.0262506041087667	0.484004905218954	0.955951269662003	NA
Root68|3685	9.12084411830413	-0.146124513929986	0.512490134947486	0.0785849099456506	NA
Root68|3783	10.9834075369529	-0.0858465209465343	0.486372331356317	0.259731365398357	NA
Root68|472	18.3353406545074	-0.0518150925284777	0.473144082089519	0.637774172662938	NA
Root68|2684	2.94489847647733	-0.0398150050004029	0.485552875940339	0.595005234222659	NA
Root68|4364	0	NA	NA	NA	NA
Root68|441	0	NA	NA	NA	NA
Root68|4611	46.5760742552992	-0.0980763453844129	0.481369785675719	0.418450141854275	NA
Root68|467	1.54736842872476	-0.0336363360108904	0.484724217813658	0.778779594261751	NA
Root68|2465	0	NA	NA	NA	NA
Root68|2101	1.28947369060396	-0.0322410396023399	0.484552008382877	0.831334681604601	NA
Root68|3329	9.74300505634623	-0.0126092230737239	0.475044746034864	0.882199432024457	NA
Root68|3354	1.00587246338003	-0.0301634623259102	0.484330173841056	0.90353699476965	NA
Root68|3580	0.922442802342411	-0.0291948895319003	0.484240998908383	0.931479191203095	NA
Root68|3836	0.354229453795924	-0.0217724244225451	0.483757335220511	0.792172949679067	NA
Root68|2489	227.138824806651	0.167287119425951	0.518646804222935	0.10944098682963	0.431927094687606
Root68|3487	87.1996789734541	-0.0968686108903895	0.479742083712547	0.444723938472516	NA
Root68|3977	2.1547676660788	-0.0412868714726936	0.485407082278203	0.659582704748063	NA
Root68|4002	15.3603658026455	0.0658278308231708	0.478431941815165	0.5531530590547	NA
Root68|2183	4.12070319396719	0.065898041204135	0.488546518309014	0.271462685669095	NA
Root68|4747	4.8204930968661	0.0889543205371498	0.496468644675481	0.00657547682419468	NA
Root68|2979	48.2081151390232	0.0199717073296073	0.455762197696496	0.90237919604042	NA
Root68|3151	307.412343728079	-0.0941326352513984	0.479162870008028	0.450441647327189	0.697367968786398
Root68|5594	0.354229453795924	-0.0217724244225451	0.483757335220511	0.792172949679067	NA
Root68|789	0	NA	NA	NA	NA
Root68|1716	0.134944553827019	-0.0149878778197159	0.483563300843853	0.541785668312801	NA
Root68|2427	10.544913712119	0.0625576266455311	0.480768750233735	0.532054474300948	NA
Root68|4765	4.26428235492001	0.082728117198891	0.494787332241556	0.0098604604519181	NA
Root68|5509	8.08122736859329	0.0205590925512611	0.478829768067595	NA	NA
Root68|5555	0	NA	NA	NA	NA
Root68|1733	18.1230779470547	-0.0494851749362322	0.468355173036088	0.707063912968448	NA
Root68|3788	169.254801739861	-0.0652830634038686	0.471842980653622	0.603505322383859	0.715383804828147
Root68|631	29.6258512771453	0.15552215079171	0.514624929125201	0.107776599288762	NA
Root68|1482	1.99003859643146	-0.0461351638964936	0.485691538609937	0.656536520381711	NA
Root68|5272	14.5844100759674	-0.0630297752743332	0.480959472563629	0.49177851861194	NA
Root68|1338	3.64103487865077	0.0569434929268832	0.48640008651893	0.356825427706733	NA
Root68|1377	18.3549611303386	-0.00767069896485916	0.468614365612348	0.941313790065418	NA
Root68|1512	0.33526315955703	-0.0212720201024565	0.483737962335116	0.774539005345229	NA
Root68|1645	11.4395061470725	-0.0932918197256901	0.48802014753956	0.230730114665662	NA
Root68|3017	10.4688266832819	-0.0711448370158133	0.485428834466152	0.340995852943399	NA
Root68|3523	0.354229453795924	-0.0217724244225451	0.483757335220511	0.792172949679067	NA
Root68|3858	2.44960886078392	-0.0538526282037005	0.486610925562205	0.566283715956442	NA
Root68|3874	5.64024559046561	-0.0767956887228622	0.491058343595127	0.285919616901183	NA
Root68|4926	1.89993450095312	-0.035297454959877	0.484949037693575	0.721736967683931	NA
Root68|5186	9.20390409071226	-0.00612091214620108	0.475027986667286	0.939772928556907	NA
Root68|5475	8.87588670942255	-0.0043374882519229	0.473494404723195	0.956056347254002	NA
Root68|990	52.6453485124417	-0.148225299685863	0.501062448955497	0.219609820744779	NA
Root68|2910	33.0877927044723	0.0281096664794579	0.468276901141525	0.824112031575576	NA
Root68|3789	70.7625134802771	-0.0967649040789301	0.480684107892986	0.431585336134033	NA
Root68|632	485.216759006886	3.51216998987754	3.34765184507327	NA	NA
Root68|112	32.9138659853936	-0.0407428127336802	0.46871744900372	0.735608299145446	NA
Root68|3962	79.3154725725821	-0.0358742381301393	0.466583239122241	0.774996802095448	NA
Root68|4788	0	NA	NA	NA	NA
Root68|612	5.71301246017962	-0.107389190272504	0.498089923238371	0.194676809548891	NA
Root68|2442	1.47517119724858	-0.0329665649887224	0.484646034013522	0.792249154534833	NA
Root68|2443	3.19526802314567	-0.0550412677005878	0.487066984624471	0.498050521961246	NA
Root68|4628	71.9558787743945	-0.0734533604428878	0.47343466835733	0.559608749531989	NA
Root68|5016	7.25190499268796	-0.0611193802440949	0.48149140057785	0.452376664331861	NA
Root68|3299	3.03318205454152	-0.0682693075196615	0.488721564992151	0.449754108627351	NA
Root68|846	1170.06878084786	0.116909442469531	0.492254026106981	0.311571066991533	0.697367968786398
Root68|2189	15.4767641457663	0.0637242131093387	0.479944892167698	0.523778800338273	NA
Root68|2592	610.589572933257	3.40097977475965	2.60427344574882	NA	NA
Root68|2621	10.5168017862329	0.0402814437294825	0.471888131880524	0.742991407610384	NA
Root68|3282	46.3582773358778	0.113193688717637	0.486228663126322	0.380848034971358	NA
Root68|4363	9.99550600925502	0.0973859412102035	0.496302143146998	0.139079648064607	NA
Root68|458	16.7229787670986	0.0915798853457967	0.490964828779207	0.286463393326815	NA
Root68|1371	4.56564911820137	-0.091974324303181	0.493788145662312	0.273989556197995	NA
Root68|1380	0	NA	NA	NA	NA
Root68|1381	0	NA	NA	NA	NA
Root68|1837	777.763849090708	0.243583394449369	0.557971710011531	0.0812799686807407	0.338857334218299
Root68|2630	55.8499006379724	-0.160237634917839	0.491458045042604	0.319759215169117	NA
Root68|4054	0	NA	NA	NA	NA
Root68|4056	2.34087950646771	0.0409031555086592	0.483628724802507	0.450545513772975	NA
Root68|1510	0.898550998322443	-0.0287941300444923	0.484202194351153	0.937492671936497	NA
Root68|1856	695.766633877229	5.18344219039664	1.48752768969064	1.32472548875694e-05	0.000794332921548512
Root68|2470	328.005231219944	-0.0766693914543584	0.474354668551479	0.540526165306129	0.697367968786398
Root68|2471	151.102873383605	-0.0869738632250262	0.476764717121465	0.493207316728244	0.697367968786398
Root68|3876	50.1154323286926	-0.112049617244379	0.485524317733145	0.360591760658858	NA
Root68|3948	24.1097425466661	-0.141892682860245	0.502974369012831	0.174243617435221	NA
Root68|407	2.81625840981181	0.0197064309062399	0.481147492412664	0.727429700184403	NA
Root68|5188	0.490000002429506	-0.0242395066356485	0.483880537523666	0.883583985613634	NA
Root68|5273	17.0686589353649	-0.0949925587356408	0.48492693978468	0.348614596589261	NA
Root68|3065	14.014950494276	0.0526533041970797	0.475532730291438	0.636941144778151	NA
Root68|4665	0	NA	NA	NA	NA
Root68|4801	1.5690773174365	-0.0337478497551063	0.484738644662242	0.774836020069037	NA
Root68|5120	36.6006577906713	-0.15311365656714	0.504803926206943	0.179954919513405	NA
Root68|750	195.41023648214	-0.206513640939627	0.509884946702943	0.224037031229583	0.697367968786398
Root68|848	96.5622734243044	0.169792797716616	0.509861236965249	0.20542251757714	NA
Root68|1429	4.39843891160653	0.00687445883861571	0.478661954160061	0.988269025729719	NA
Root68|3530	28.4469755128583	-0.117141304684554	0.491072704916675	0.286286916823848	NA
Root68|5220	41.701964745426	-0.0339299796722159	0.468219103902629	0.776892437737765	NA
Root68|1750	4.71499868573332	-0.020712469078437	0.477760954812804	0.79227723386655	NA
Root68|2425	12.3571827239263	-0.102721233434758	0.49058677372934	0.194152953596089	NA
Root68|3918	40.4354778917699	-0.0758441966321611	0.475241347177529	0.53174187044927	NA
Root68|4462	15.9165248096837	-0.0021218213123912	0.464861526446458	0.982251536236621	NA
Root68|2170	3.69481826511491	0.0203716456937758	0.480721273244525	0.800525874742126	NA
Root68|2972	0.286757176882414	-0.0201936010353707	0.483695286068599	0.733464940562707	NA
Root68|4395	21.1786353450873	-0.0581229072408304	0.467546822252909	0.674866975740436	NA
Root68|162	11.1595506615059	-0.0936805423486357	0.487878359269624	0.232920320107238	NA
Root68|1947	0.775931184505357	-0.0280087855552371	0.484136697921769	0.979822859584905	NA
Root68|1005	0	NA	NA	NA	NA
Root68|3307	42.5746362421947	-0.0747783046824307	0.46782757591695	0.608880036708133	NA
Root68|1348	55.6029170283019	-0.13010053711478	0.493157718182921	0.282492902723028	NA
Root68|2143	23.5298136318172	-0.0530308600551091	0.471963190832142	0.646863531948246	NA
Root68|4225	108.873406178096	-0.0660998505082594	0.460875493862207	0.670354074769834	0.745957917788988
Root68|787	3.4815789646307	-0.0445516814916458	0.486066572770479	NA	NA
Root68|1430	0.640986630678338	-0.02646781631214	0.484020031125285	0.963802364287574	NA
Root68|2625	35.4741884587926	-0.218842897002681	0.551736695919005	0.0155978044120962	NA
Root68|3803	26.7341660277241	-0.0733258107367448	0.47586666761036	0.528064562798857	NA
Root68|5290	5.53644501987831	-0.0275749821376926	0.479075982885182	0.706943812730819	NA
Root68|1131	8.76382379254697	-0.0641601424359811	0.481689053207745	0.379282579466427	NA
Root68|1288	9.27827199274784	-0.00638060461988769	0.47530273543733	0.936736827084512	NA
Root68|1393	4.99143484518866	-0.093917445306385	0.494403120309943	0.252299973549363	NA
Root68|1400	0.522910146079697	-0.0248215966693658	0.48391309695805	0.904079166555093	NA
Root68|3757	4.8245326680188	-0.00142565051015543	0.478168428607048	0.914403601298716	NA
Root68|1575	1181.58441499342	5.36345779466714	2.85756812083784	NA	NA
Root68|2943	298.837834422603	-0.106855660446232	0.483147678656971	0.396988906267229	0.697367968786398
Root68|3243	41.8125957521103	-0.0441485780771233	0.469452276200606	0.713095686457173	NA
Root68|5487	47.9704566844779	0.0362973661884151	0.45436990359131	0.826781694876954	NA
Root68|1537	71.0861641098285	-0.144084134933129	0.486581234800128	0.344398745177566	NA
Root68|2504	93.2640324260773	-0.126750305301924	0.490369093551663	0.313416717970251	NA
Root68|2915	5.50480638652313	-0.0116470571654259	0.478226944609074	0.799676475740587	NA
Root68|822	8.57510156552624	-0.00373988882533402	0.474306498440349	0.964027562102536	NA
Root68|4857	16.9937481312487	-0.0738317906636593	0.480639326525259	0.452240089258343	NA
Root68|77	2.55960132755986	-0.0468741400690398	0.485997777956355	0.589234226405329	NA
Root68|1162	12.2096802418435	0.0201299022292617	0.471878730465498	0.85242668035413	NA
Root68|1491	1.05958251622647	-0.0305989388277026	0.484373667391057	0.888126310860296	NA
Root68|1748	2.80617894582151	-0.0487613152092776	0.486255840096591	0.5576940939395	NA
Root68|2042	354.208035352931	0.0669647861605095	0.491019697645335	NA	NA
Root68|4472	15.277341312054	-0.0343047885701195	0.471249777506889	0.75161165322704	NA
Root68|4699	9.57839113171065	0.00124808604083984	0.473708021151965	0.994670528521196	NA
Root68|4931	4.49357286841218	-0.0660788292383199	0.488923060309269	0.372022768784265	NA
Root68|5138	0.640986630678338	-0.02646781631214	0.484020031125285	0.963802364287574	NA
Root68|701	1.34247361356454	-0.0325454884088892	0.484588091326393	0.819112196876286	NA
Root68|649	1.36631360749856	-0.0326438081442376	0.48460065066681	NA	NA
Root68|7	11.7957771576764	-0.0286380679456766	0.473977524600945	0.762878593439333	NA
Root68|1309	6.28094311012774	-0.0483234194018753	0.479597340635398	0.549601893831395	NA
Root68|2217	0	NA	NA	NA	NA
Root68|2900	0.640986630678338	-0.02646781631214	0.484020031125285	0.963802364287574	NA
Root68|3155	13.6873573311236	-0.0159046555027932	0.475363832441804	0.855322171941315	NA
Root68|3178	0	NA	NA	NA	NA
Root68|4695	145.826380879961	-0.144092813335158	0.497939424966375	0.258544505021485	0.697367968786398
Root68|5503	43.9585281480652	-0.0742303669474885	0.474319569579253	0.547584834472835	NA
Root68|952	0.387965592252678	-0.0224711618895133	0.483788649020934	0.81793936638925	NA
Root68|224	3.30930178239234	-0.055269893458694	0.48710959218472	0.487336150515915	NA
Root68|2457	36.1586510296633	-0.07177099772992	0.475578780895298	0.538719614328258	NA
Root68|3527	4.86409263519205	-0.0693102109257022	0.48953534440688	0.342607767640208	NA
Root68|1513	1.75368421922139	-0.0345855340853323	0.484852245966612	0.743248412961489	NA
Root68|1514	21.251188241747	-0.048193338836134	0.473472062336919	0.660335229580221	NA
Root68|2855	6.60531316559134	0.0354687177137055	0.47863468544127	0.670517729994917	NA
Root68|3569	0.421701730709433	-0.0231198933868897	0.483819963118003	0.841777664866734	NA
Root68|3632	60.8598996211726	-0.064935704632385	0.473222748375593	0.590801756738	NA
Root68|4968	17.2289115617192	-0.0971765944875088	0.485413940198372	0.339620377296768	NA
Root68|5600	2.27103202397742	-0.0418457079757735	0.485486841695025	0.644612731870561	NA
Root68|1654	0.0474983625238279	-0.00806694267553661	0.483619587149868	0.260126058955584	NA
Root68|1656	6.78402114105783	0.0698516901143014	0.4846195038246	0.435262775308657	NA
Root68|746	1.96482687886381	-0.0476957897119949	0.485807552590222	0.652351008142966	NA
Root68|1936	0.590929004614643	-0.025633745935319	0.483966852205987	0.935772627887487	NA
Root68|865	9.8227027170697	-0.0129455359552427	0.47525462463567	0.878226029973755	NA
Root68|1169	2.62677611420844	-0.0474909988580072	0.486079213464203	0.580211319384806	NA
Root68|3135	23.6189722059033	0.239599067758244	0.561825974567457	0.0569513754178756	NA
Root68|3136	11.1224696529668	0.0435089753403001	0.478782756394191	0.623401200971513	NA
Root68|1283	22.344527797664	-0.0411413605627863	0.471195987111496	0.714605759890473	NA
Root68|1471	4.47202667517048	-0.066298336591345	0.48895061160886	0.371959729353858	NA
Root68|2494	25.2398967136328	0.145372991885504	0.504372000134909	NA	NA
Root68|5380	219.329142559582	-0.117619759012031	0.487141541496896	0.350721178066176	0.697367968786398
Root68|2266	0	NA	NA	NA	NA
Root68|2714	4.12106490921152	-0.0816447331040965	0.491454489442956	0.328360853345347	NA
Root68|294	15.3483051842776	-0.106655184667549	0.493322743503166	NA	NA
Root68|368	6.10164861698104	-0.104838515374524	0.497558719311135	0.19082525099278	NA
Root68|4089	99.2278010076769	-0.0700711253214452	0.46264525276414	0.640331455026586	NA
Root68|5283	0.0337361384567546	-0.00742134962398956	0.483628940514019	0.306272040883953	NA
Root68|5306	5.88940321768469	0.0520059141110831	0.482102746344522	0.502256434804262	NA
Root68|386	45.9082967054299	-0.0404743362187434	0.457011514350576	0.790567048030916	NA
Root68|5255	2.27983585805165	-0.053150211656009	0.486464471839005	0.587806968846852	NA
Root68|804	390.343999574299	-0.0720684103858666	0.473127810739648	0.565445525708909	0.697367968786398
Root68|1019	328.041192718733	-0.123199739146605	0.477662576802504	0.417392737484658	0.697367968786398
Root68|2175	3.762819766479	0.000414541467740063	0.478837669678914	NA	NA
Root68|2980	44.0124691656376	-0.0466567308007735	0.456851494998935	0.764080652567953	NA
Root68|3357	4.58572008905761	0.00355392954134798	0.478775515239294	NA	NA
Root68|2517	25.3907940821171	0.0865894736032574	0.483458038585254	0.435650529974087	NA
Root68|3665	2.62644574373175	-0.0438849086101176	0.485770592180594	NA	NA
Root68|4920	7.48718271103164	-0.0509893146588476	0.479423451890353	0.47339922095995	NA
Root68|1954	15.008972673166	-0.031415884690919	0.471009957719519	0.771426016889907	NA
Root68|2904	4.96372378070828	-0.0242045349896119	0.478057733996702	0.755176298798374	NA
Root68|3891	10.7643839616239	-0.0345328870314333	0.473715539755454	0.719415745780386	NA
Root68|4629	5.20698675481934	-0.0735059402064158	0.490341324273661	0.312863728866701	NA
Root68|5195	12.7638353273413	-0.0649563465550869	0.478942383621712	0.518493563039392	NA
Root68|882	0.708458907591847	-0.0272905083822238	0.484080305150142	0.993314464464595	NA
Root68|1106	17.5441266442835	-0.0559584149720029	0.474018257322729	0.61179667263296	NA
Root68|3418	2.09636553888146	-0.040346180571587	0.485321050157245	0.671025671980054	NA
Root68|3754	1.3294716238805	-0.032483819832974	0.484580480278245	0.821962997377076	NA
Root68|3638	0.464210528617427	-0.0238084293558673	0.483856885752784	0.867823427286634	NA
Root68|4697	0.0337361384567546	-0.00742134962398956	0.483628940514019	0.306272040883953	NA
Root68|4408	23.0830874635514	0.0971074303495359	0.487843591642799	0.361543858754894	NA
Root68|4542	47.0213225978334	-0.0635383360955442	0.472014576574205	0.607045724917197	NA
Root68|4188	6.6170133302729	-0.0382504927127877	0.478042852319228	0.571683888938124	NA
Root68|5131	0.556646284536451	-0.0253237162070983	0.483943865885733	0.922358400700716	NA
Root68|2813	31.3628388916865	-0.12060372076317	0.492314978292615	0.270938755573001	NA
Root68|4013	58.2437173585126	-0.0444500479024342	0.468440475952883	0.716609636791042	NA
Root68|530	0.435463954776506	-0.0233461008910933	0.483831859809897	0.850371856177628	NA
Root68|548	285.131353789223	0.189968369187415	0.540822878020683	NA	NA
Root68|3228	4.99054065733971	-0.0277225554998754	0.477721522517007	0.729805049992695	NA
Root68|3568	10.9128409211314	0.0258410750663525	0.472138443257691	0.811026137166498	NA
Root68|4051	2.38170174042746	-0.0439257653636799	0.485684919142357	0.621605177367532	NA
Root68|4390	7.09706877780586	0.0264742846320329	0.477055831285714	0.760423141854401	NA
Root68|690	29.2200389689384	-0.0539540494403802	0.471943588349482	0.645775813440896	NA
Root68|3428	2.917450072192	-0.0125719725907166	0.480078596962009	NA	NA
Root68|3790	14.6525364158301	-0.119000179883499	0.496144710252252	0.140542612516765	NA
Root68|4185	0.961479946017507	-0.0297398667124888	0.484289365501175	0.916564923337443	NA
Root68|3531	15.5966486673114	-0.0885338126385681	0.482486650660841	0.387512886078445	NA
Root68|3910	34.5737824148398	0.086090228546207	0.469819148482648	0.561196379473731	NA
Root68|438	32.5004108799767	0.0915758928277579	0.479863198026579	NA	NA
Root68|4797	1.15281223953468	-0.0312524022776994	0.484442671539599	0.864187232649162	NA
Root68|4939	21.9561066832838	-0.0391235499523018	0.464766307649412	0.77702826713803	NA
Root68|2885	17.2219037383808	0.108106930983653	0.494004245973904	0.263772754271351	NA
Root68|584	0.0515789476241585	-0.00916674446243883	0.483578080451721	0.353749148889317	NA
Root68|5056	22.4165382870297	-0.0451358142494545	0.470739082538765	0.696088239405008	NA
Root68|5180	7.70899557849738	-0.132884256570977	0.506922072940395	0.109902786517851	NA
Root68|1617	19.9190815276521	-0.152774377606104	0.510256515513354	0.0694014982189322	NA
Root68|4017	25.9353131027367	-0.0935590175902691	0.474481887791617	0.508503453810256	NA
Root68|1316	18.413919809696	-0.0507481340708106	0.473351823783297	0.641446075249758	NA
Root68|1375	8.50444398842508	-0.0329189438527585	0.472895910081114	0.773207736411517	NA
Root68|4	3.46852758601418	-0.0577104265523049	0.487456572477182	0.464675077186774	NA
Root68|5163	1.45732838808117	-0.0331852897610421	0.484666396520993	0.795727851808936	NA
Root68|897	8.07331687391787	-0.0585382410274893	0.480525889302725	0.420652498889148	NA
Root68|4192	4.88541349954478	-0.0186652140887975	0.478640444292224	0.798920211155004	NA
Root68|5136	459.114420407307	0.066622983339231	0.490887474249749	NA	NA
Root68|5303	2.33984314431278	-0.0422892113822819	0.485544320365839	0.635187192021969	NA
Root68|5304	1.65044746600635	-0.0341275193583281	0.484788866765199	0.761218833587277	NA
Root68|4469	10.124031888278	-0.0531561675031049	0.48216880268442	0.40774299133025	NA
Root68|891	0	NA	NA	NA	NA
Root68|2202	0.455437869166188	-0.02372422242448	0.483851152808884	0.863946766972158	NA
Root68|3355	22.6981604893372	-0.0178439541843913	0.459627195079188	0.899345886145757	NA
Root68|3585	7.92087310036337	0.0268568636027056	0.477664685475685	0.749330800663454	NA
Root68|2559	4.80662261329944	0.00361679371337852	0.477204662047998	0.945897732518655	NA
Root68|3748	11.9883149511038	-0.115489620011265	0.494867503065559	0.181659912283552	NA
Root68|1326	0	NA	NA	NA	NA
Root68|2364	2.03975190168088	-0.0387810351580895	0.485191067905248	0.685980961520219	NA
Root68|2365	36.7832500626986	0.0614343782442379	0.468015972832392	0.6682525565354	NA
Root68|2584	2.65990830133436	-0.0377268947519686	0.48533401515185	0.629832283360563	NA
Root68|3020	7.79595851163954	-0.0543233238185748	0.47997056862243	0.448250826586086	NA
Root68|3021	9.18414615837175	0.0424644274156065	0.473935936612305	0.713489099336237	NA
Root68|3022	20.2435081796107	0.00354791656216563	0.462976871020367	0.984427395039975	NA
Root68|4284	5.62692404217247	-0.102661948811989	0.496797338224355	0.20866326874172	NA
Root68|1245	0.522910146079697	-0.0248215966693658	0.48391309695805	0.904079166555093	NA
Root68|476	149.984163707198	-0.0904092081204995	0.477122097973962	0.482081818585717	0.697367968786398
Root68|5293	3.2166844011291	-0.0703231196802632	0.489101167227221	0.426567980406004	NA
Root68|4567	0.43856979993781	-0.023427224092824	0.483835574839396	0.853056760109146	NA
Root68|4938	1.75743941338163	-0.0345497884088856	0.484848166920458	0.743686644474846	NA
Root68|5045	7.24286857163369	-0.0471396003830596	0.478995172171688	0.501158629378242	NA
Root68|5193	56.8085902376408	-0.0870242952801849	0.477004894060334	0.48666064221808	NA
Root68|5425	4.05235241804603	-0.00533125130163662	0.47849753970831	0.946583085000861	NA
Root68|1310	1.44421053347644	-0.0331024105075137	0.484656251011721	0.798565530553303	NA
Root68|2220	8.24848780544959	0.00709267649023375	0.477245396252946	0.935008079769672	NA
Root68|2901	8.7421961829554	-0.0587657796975103	0.481284677893854	0.405015854948699	NA
Root68|3154	10.1613058885925	-0.0943193712398409	0.488715690382333	0.261414018588391	NA
Root68|3177	0	NA	NA	NA	NA
Root68|3617	2.04419659026405	-0.0385328081464846	0.485175833824423	0.686683705034918	NA
Root68|4714	0	NA	NA	NA	NA
Root68|5502	43.1837320607755	-0.133715910686762	0.482756099736017	0.381747677757524	NA
Root68|90	63.1813718532917	-0.10732185685702	0.48365983656789	0.385794148650232	NA
Root68|932	11.2290546759763	-0.0420089365949943	0.474161232250462	0.667600877528784	NA
Root68|2067	11.6928658252689	-0.154789485980358	0.516986204465504	0.0536072116246194	NA
Root68|3625	0.927743807560752	-0.0295118884667249	0.48426770816937	0.927085076567887	NA
Root68|3644	6.72943524967468	-0.0406505003133695	0.480325183527722	0.580295253150842	NA
Root68|4277	1414.28913885032	-0.129395721682521	0.481074273749517	0.396974705212816	0.697367968786398
Root68|5335	1368.99318641042	-0.144874931728068	0.48141870561769	0.37757475998772	0.697367968786398
Root68|5441	9.93635271158501	0.0601745787430972	0.47911730726722	0.538475693777567	NA
Root68|3608	0.809667322962111	-0.0283791321733938	0.48416743499652	0.967253167820538	NA
Root68|1534	50.5071025953018	-0.092090622708382	0.479993490254827	0.445541604224278	NA
Root68|2518	0	NA	NA	NA	NA
Root68|1174	2.71813934234754	-0.061717326111681	0.487650607345971	0.503185151554755	NA
Root68|3712	16.1475831454827	-0.0666554277485578	0.479282513053923	0.493395702064345	NA
Root68|5311	11.1259410572384	-0.0461972815568894	0.476452441900126	0.637931733940926	NA
Root68|2448	0.421701730709433	-0.0231198933868897	0.483819963118003	0.841777664866734	NA
Root68|3034	5.23651170929593	-0.00233198035764	0.475815510663009	0.997072905199333	NA
Root68|3578	0.371097523024301	-0.0221283000124956	0.483772973537038	0.805315691213859	NA
Root68|536	0	NA	NA	NA	NA
Root68|540	2.80694415974115	-0.0602562666248494	0.487520255585436	0.503668688984418	NA
Root68|1452	0.739089200887298	-0.0276241488396928	0.484106247744565	0.994419829639111	NA
Root68|2678	0.50604207685132	-0.024559690867382	0.483897666305064	0.894519118845742	NA
Root68|4049	1.42261750968539	-0.0329911262368369	0.484642361662149	0.802647275792267	NA
Root68|4158	5.07335725642343	-0.00532929521414247	0.478171871852038	0.869619944440916	NA
Root68|4720	7.49307626850522	0.00238006942446197	0.475023820771599	0.974112701699868	NA
Root68|5264	0.472305938394565	-0.0240115681583164	0.48386669524535	0.874472498206552	NA
Root68|3670	20.6814921009532	0.012027895779735	0.460551435270742	0.937664540990746	NA
Root68|4624	155.177920672536	-0.0747603089682857	0.473620754586483	0.555253863824993	0.697367968786398
Root68|5592	0	NA	NA	NA	NA
Root68|5462	0	NA	NA	NA	NA
Root68|5570	3.50252931308276	0.00552476371194738	0.478895090854448	0.925425152176089	NA
Root68|5572	0.893710178839072	-0.0289726640042621	0.484218465821247	0.938962508859321	NA
Root68|5573	3.3068213768192	-0.0718597011039961	0.489375193964685	0.413011463816627	NA
Root68|5576	0	NA	NA	NA	NA
Root68|5614	0	NA	NA	NA	NA
Root68|5617	0.0168680692283773	-0.00482327971738583	0.483777462338362	0.247118407353378	NA
Root68|5619	0	NA	NA	NA	NA
Root68|5623	0	NA	NA	NA	NA
Root68|761	4.49768219551665	-0.0176402706226312	0.477564442849522	0.829711571497461	NA
Root68|4232	2.69585269739135	-0.0617470865890166	0.487646890126162	0.505450956812529	NA
Root68|4918	0	NA	NA	NA	NA
Root68|5375	6.65699391784399	-0.120653952287433	0.50238144869133	0.145898511957514	NA
Root68|1932	4.20392021371682	-0.00742917301317423	0.478614191505816	0.921280652137135	NA
Root68|3802	0.826535392190488	-0.0285307124385739	0.484180226910284	0.961164317267461	NA
Root68|3960	1.53596903972136	-0.0336004898558505	0.484719218779116	NA	NA
Root68|4782	1.28947369060396	-0.0322410396023399	0.484552008382877	0.831334681604601	NA
Root68|4793	0.371097523024301	-0.0221283000124956	0.483772973537038	0.805315691213859	NA
Root68|5004	29.7212191321766	-0.0198352196672542	0.467453068754903	0.864139455393774	NA
Root68|5123	9.27426770723109	-0.00967307977090937	0.473853096520327	0.911160310005098	NA
Root68|2916	161.511733618683	-0.0798096463942662	0.474329505069549	0.53420684217448	0.697367968786398
Root68|3230	6.88948075710527	0.0303253244658538	0.477707397826623	0.721884173336441	NA
Root68|597	0.383917887364109	-0.0223442362821233	0.483783623396892	0.813785275209569	NA
Root68|1549	0	NA	NA	NA	NA
Root68|3466	9.91213429522622	-0.150974719311129	0.514778523734424	0.0675719636213973	NA
Root68|2827	2.47960617657147	-0.037261304523072	0.485255775965662	NA	NA
Root68|4172	11.4141511945832	0.119004735625465	0.502937891521136	0.101447780356644	NA
Root68|4862	20.2808980237142	0.0429940172860338	0.471321757563291	0.718537051917497	NA
Root68|4863	10.8523001579132	-0.0159499004228343	0.473745601390787	0.860797671670694	NA
Root68|1157	15.7148814393065	-0.0858076242136724	0.484065466689316	0.391837109347711	NA
Root68|2917	3.39119301900412	0.0279642197106235	0.48171348232902	0.690461844218447	NA
Root68|3014	310.025134905086	0.196813513378745	0.544434790705193	NA	NA
Root68|4475	28.4101128639099	-0.0409488017730661	0.469969668170408	0.724945742307881	NA
Root68|72	0	NA	NA	NA	NA
Root68|2932	18.3294635915123	-0.0177751562117596	0.469501797954032	0.87036782122556	NA
Root68|3800	1.29932385737173	-0.0322409873045091	0.484553054893585	0.830546877031438	NA
Root68|4211	0	NA	NA	NA	NA
Root68|5593	0	NA	NA	NA	NA
Root68|788	0	NA	NA	NA	NA
Root68|4539	33.6181888366604	-0.0790750544457677	0.479579591282594	0.477022495882675	NA
Root68|1603	2.36082054064563	0.0336083896472587	0.483350840879673	0.505738992518237	NA
Root68|23	18.7292714202666	0.156722860339422	0.509969304351464	0.174204302642661	NA
Root68|4928	28.1128834875048	-0.029202873344508	0.469271348611285	0.797274700206118	NA
Root68|5126	26.1425663187386	-0.0578524133863956	0.473391598084979	0.611025555332177	NA
Root68|5127	3.44929837584548	0.00662684281259481	0.479300276112493	NA	NA
Root68|2790	22.6748201967151	-0.0839573927582344	0.47957218911209	0.451634717988392	NA
Root68|3292	0	NA	NA	NA	NA
Root68|4962	19.7673314051302	-0.23371162211214	0.565657778429054	0.00953155482674942	NA
Root68|1925	0.607250492221583	-0.0260280432501871	0.48398973628309	0.947892302647158	NA
Root68|2832	0	NA	NA	NA	NA
Root68|2857	2.29640643701511	-0.0423501464495537	0.485533925236361	0.63915525830276	NA
Root68|3724	1.10004489920989	-0.0308083558735013	0.484396754366219	0.878937848140233	NA
Root68|3861	10.6953442754404	-0.157017149063324	0.517652915192018	0.0574879380460424	NA
Root68|3972	8.40681643144757	0.00490297864543617	0.475537823724061	0.960420856704691	NA
Root68|4820	30.2492567832582	-0.042751576959653	0.470469663568754	0.711937739950667	NA
Root68|1754	6.60184237561823	-0.033310490202272	0.478202838280034	0.603016917458953	NA
Root68|1755	1.31526316441604	-0.0323924465407304	0.484569796051233	0.825586621966823	NA
Root68|3430	116.936786748677	-0.0520719306110913	0.455674731442239	0.739900048440929	0.790651315301499
Root68|5325	25.4978264168262	0.0827022225638421	0.474965229029547	0.543721097967043	NA
Root68|786	0.354229453795924	-0.0217724244225451	0.483757335220511	0.792172949679067	NA
Root68|3677	9.79124545040902	-0.0552407821041059	0.482034095667919	0.402271408395973	NA
Root68|449	2.71136882565467	-0.0481395929033839	0.486164557626793	0.569526726007793	NA
Root68|5506	31.6679254541025	-0.0274757372914372	0.459968117499852	0.844409183566142	NA
Root68|1624	0	NA	NA	NA	NA
Root68|1708	0	NA	NA	NA	NA
Root68|681	0.387965592252678	-0.0224711618895133	0.483788649020934	0.81793936638925	NA
Root68|2829	7.92042660631625	-0.0459859407946923	0.479900766663478	0.490207545796758	NA
Root68|4171	12.9790814365508	0.0590782174715645	0.479744597813812	0.558002027351745	NA
Root68|4864	31.2470220577157	-0.107814394022407	0.485213081984679	0.361968022302249	NA
Root68|2967	50.6903765637499	0.141831692504575	0.508594409385327	0.129144120923997	NA
Root68|2068	0.624118561449961	-0.0262506041087667	0.484004905218954	0.955951269662003	NA
Root68|3626	0	NA	NA	NA	NA
Root68|3645	5.09510485767792	-0.00863367732811216	0.477338784013958	0.840666254158077	NA
Root68|163	24.7195487712353	0.0350229432670588	0.466085370937092	0.798578397553753	NA
Root68|39	4.18951119468971	0.0110730571093998	0.478972467555383	0.936863066151091	NA
Root68|4383	11.1155561020524	-0.0195684574164568	0.473739625524209	0.832795423776947	NA
Root68|514	19.1966658243933	-0.21993064570551	0.555667656864932	0.0118542207552155	NA
Root68|4718	0	NA	NA	NA	NA
Root68|1799	11.0614705841966	-0.0255149901467518	0.469740874034179	0.831633269079139	NA
Root68|4118	7.27788991641756	-0.127351867980337	0.504830861523138	0.124235801035142	NA
Root68|3105	7.7221794363657	0.0295441411376837	0.478401179428297	0.716914177584553	NA
Root68|4833	0.43856979993781	-0.023427224092824	0.483835574839396	0.853056760109146	NA
Root68|2568	18.7793653144412	-0.0228906685220507	0.469368824290962	0.837065158813654	NA
Root68|260	1.01208415370264	-0.03022517100503	0.484336055266356	0.901478410857619	NA
Root68|3247	13.8745498244202	-0.0171531340977703	0.470636667872616	0.869281413845475	NA
Root68|3942	20.7624556555146	-0.157155901587862	0.512382274153013	0.0626489355789252	NA
Root68|4165	0	NA	NA	NA	NA
Root68|586	0	NA	NA	NA	NA
Root68|1453	3.40578451616984	0.00781835137094889	0.479133706379094	0.896985077485468	NA
Root68|2514	10.2954927620754	-0.0841350714851306	0.485538722999859	0.274849527997442	NA
Root68|2796	2.18652434415376	0.0396378358646393	0.484477520716413	0.419800366242935	NA
Root68|3927	861.31986016144	3.91601474016622	2.41209740040165	NA	NA
Root68|4321	13.7658327518414	-0.12811567466352	0.499669897138924	0.141046599245177	NA
Root68|4551	2.87474851272011	-0.0493346971470053	0.486332424033427	0.549768799919817	NA
Root68|5075	0	NA	NA	NA	NA
Root68|3362	0	NA	NA	NA	NA
Root68|4112	6.53987471125295	0.0995016955184899	0.498312527719179	0.0704135509309307	NA
Root68|101	0	NA	NA	NA	NA
Root68|1158	9.7427512625049	-0.0306031576094273	0.474812208154423	0.753676153369432	NA
Root68|4272	3.46973588714765	0.00634374221293539	0.479093039677832	0.915138593733202	NA
Root68|430	2.56417753699006	-0.0460807345154355	0.485930242028639	0.592965948671839	NA
Root68|4853	0	NA	NA	NA	NA
Root68|214	68.241222013113	-0.14072081218611	0.48173379408086	0.37934196830437	NA
Root68|1526	7.55878425515391	0.00848570410157564	0.474918822363754	0.929048008522501	NA
Root68|3367	5.22092817161177	-0.0274180448473078	0.478365844917638	0.72126129415435	NA
Root68|3743	3.62280594874045	-0.0762982217127305	0.490261895659267	0.375517892246898	NA
Root68|802	42.4663869741263	-0.084192662781476	0.477255588248887	0.488616763566751	NA
Root68|2524	17.701442620626	0.134196722373171	0.49884347303384	0.244473142456834	NA
Root68|3786	148.534278481397	-0.0859950350832002	0.476732742324301	0.49583421796284	0.697367968786398
Root68|2926	4.97155627455561	0.0499262215752198	0.482948079580316	0.484104681949374	NA
Root68|2928	14.9595215823395	-0.13335269586092	0.501874819238205	0.120226400801237	NA
Root68|3741	0.0168680692283773	-0.00482327971738583	0.483777462338362	0.247118407353378	NA
Root68|4193	0	NA	NA	NA	NA
Root68|4324	2.23520905246458	-0.0424052534998019	0.485517700625092	0.644894273338113	NA
Root68|3439	12.1902415425165	0.0871762054334047	0.481126255223657	0.47382549434205	NA
Root68|4279	8.04373132790371	0.0717770647105281	0.486033102327972	0.386859844203784	NA
Root68|704	0.0843403461418866	-0.0121039790635606	0.483541160046634	0.440394018068989	NA
Root68|2416	0.286757176882414	-0.0201936010353707	0.483695286068599	0.733464940562707	NA
Root68|4418	11.1045880577928	0.0113196309563745	0.470613923631309	0.928171047056131	NA
Root68|4435	2.1555607806736	-0.0486780526980915	0.485985221971681	0.622930241527926	NA
Root68|2694	8.78373768290457	0.0684128897093013	0.479476697492068	0.518539940828386	NA
Root68|1454	4.78075163990686	-0.000518482028714474	0.478248591406299	0.924765385894107	NA
Root68|964	80.0535789070198	-0.0300997860733657	0.466851939649713	0.80509157324755	NA
Root68|3937	15.760507808638	0.140149438486523	0.495539577147464	0.289618419823764	NA
Root68|524	5.32173632933961	-0.024274421157945	0.478962723678151	0.738927340618722	NA
Root68|525	0.154736842872476	-0.015727361951461	0.483577590112995	0.570181274885948	NA
Root68|1496	12.9056376421978	-0.0609282829658029	0.476849629602112	0.541014046630777	NA
Root68|2090	4.00726627951837	-0.00629914361322917	0.477802722908865	0.941632473775282	NA
Root68|2334	0.657854699906715	-0.026664300731089	0.484033839394504	0.971455397987153	NA
Root68|4236	41.2274396107654	0.0599174788247743	0.462163845272222	0.702389007252625	NA
Root68|1943	4.44104950267761	-0.089352222864517	0.493156791023636	0.287588403732434	NA
Root68|1610	1.65355331116765	-0.034145127730052	0.484791171044396	0.760635844148714	NA
Root68|284	16.1741105126262	-0.0704838519172918	0.479585138804167	0.474605526082229	NA
Root68|109	0	NA	NA	NA	NA
Root68|1198	0.421701730709433	-0.0231198933868897	0.483819963118003	0.841777664866734	NA
Root68|1394	3.90285666376476	-0.081770477549009	0.491382887840033	0.339147841929959	NA
Root68|2362	0	NA	NA	NA	NA
Root68|2431	0.0474983625238279	-0.00806694267553661	0.483619587149868	0.260126058955584	NA
Root68|2675	5.27419029493746	-0.0953228878569087	0.494844227353696	0.238573724310116	NA
Root68|3252	13.4022230510212	0.0946793435264949	0.489854803739939	0.323711803319966	NA
Root68|3406	0.337361384567546	-0.021402911781834	0.483741772969298	0.778468336871859	NA
Root68|3664	8.70702013928805	-0.06677153462477	0.481868785038379	0.369128473955196	NA
Root68|3817	6.13855817656601	0.0484697424700124	0.480528773994731	0.555451067122698	NA
Root68|4074	5.53982374171408	0.0880763615932051	0.491892409987171	0.246152831371238	NA
Root68|4209	0.438421054805347	-0.0233553055339998	0.483833156986858	0.851230919635575	NA
Root68|4349	11.6386107379811	-0.0541107492340969	0.477104801002488	0.589800455882229	NA
Root68|4613	56.8865570551286	-0.0924035736899623	0.478573316391594	0.460228013733019	NA
Root68|4804	1.26368421679188	-0.0320742407737681	0.484532857497751	0.837207801435777	NA
Root68|4812	0.28365133172111	-0.0200609865295574	0.483691487816795	0.729084650206782	NA
Root68|5014	18.5997609561722	-0.0876852154729885	0.483590565125183	0.380100358523654	NA
Root68|5041	2.32350187403728	-0.0426476852489977	0.485565578763139	0.63487294035646	NA
Root68|5062	0	NA	NA	NA	NA
Root68|54	3.37614534576986	-0.0733113543978378	0.489638747752696	0.402402805401107	NA
Root68|5474	1.46131033254622	-0.0332138992539996	0.484669868712931	0.794773727632463	NA
Root68|3787	171.24304053885	-0.0945559739074212	0.478927626409625	0.456749551347953	0.697367968786398
Root68|3215	203.254566683804	-0.14546266512813	0.484436624757596	0.354953459612898	0.697367968786398
Root68|5118	21.9022626242963	-0.130507431934712	0.498088779758904	0.209247473019533	NA
Root68|752	23.5509169921505	-0.0260908167910632	0.471183409844032	0.804978307395253	NA
Root68|2708	50.0397158598809	-0.044914311844627	0.468313851107006	0.717835228803025	NA
Root68|1234	5.2374174671108	-0.00746723872436313	0.478217491609353	0.844473105813583	NA
Root68|1329	14.5460869118686	-0.0749459796121278	0.479837860898233	0.454152145146679	NA
Root68|3180	6.85205506349176	-0.047386143603142	0.480470121355852	NA	NA
Root68|3555	6.87474039338705	-0.0414589313610011	0.478427155625513	0.544325882291644	NA
Root68|402	5.37850624959239	-0.0352321354351061	0.478136193874452	0.662700389264814	NA
Root68|404	0	NA	NA	NA	NA
Root68|5068	0.176445731584224	-0.0165249762255542	0.483594199298369	0.60035096650394	NA
Root68|5132	10.6066423397231	-0.0413452804237599	0.475697219377727	0.674865207094822	NA
Root68|52	0	NA	NA	NA	NA
Root68|5417	0.997465613000386	-0.0299865669653262	0.484314906753026	0.908451892018459	NA
Root68|5494	1.76804142381831	-0.0346749852712865	0.484864144828524	NA	NA
Root68|1280	29.4170019366437	-0.0960649145599613	0.481976338418807	0.410646833268215	NA
Root68|4304	14.3584126047576	-0.0518277598625774	0.478797215494901	0.565106224833253	NA
Root68|4446	8.68070209218946	0.0715785235337692	0.483774516002842	0.450732876252372	NA
Root68|1866	6.36599859469075	0.0685680975597989	0.485305047987448	0.416986704597486	NA
Root68|2734	2.95120296363883	0.0163855098995677	0.480775852211461	0.77399934448377	NA
Root68|5228	1.84301412997911	-0.0430481892953139	0.485392336663792	0.690377338006121	NA
Root68|3755	0.0474983625238279	-0.00806694267553661	0.483619587149868	0.260126058955584	NA
Root68|71	15.1248121184141	0.0822359680646799	0.485351442210601	0.409719183501521	NA
Root68|2241	0	NA	NA	NA	NA
Root68|4411	0	NA	NA	NA	NA
Root68|1236	87.5288006273443	-0.249457089897097	0.547533492980202	0.119522660363272	NA
Root68|1912	1.28197326135668	-0.0322200038985577	0.484549128364657	NA	NA
Root68|1913	117.810923056979	-0.0508052133090683	0.45424890887857	0.750557947063051	0.796290868568685
Root68|4258	155.485422522515	-0.171098419855944	0.493187136832778	0.298340827165967	0.697367968786398
Root68|5526	69.599485481589	0.0443611694790295	0.455649044138121	0.784855571318221	NA
Root68|3793	5.33307737007494	-0.101126485351113	0.496286438548482	0.221104828284541	NA
Root68|4379	9.21886539792751	-0.0766287307512927	0.485118999531155	0.340331017017718	NA
Root68|2531	0	NA	NA	NA	NA
Root68|2532	0	NA	NA	NA	NA
Root68|2533	4.53508883783594	-0.0125890510172739	0.478655502818374	0.862574196904702	NA
Root68|2535	0.455437869166188	-0.02372422242448	0.483851152808884	0.863946766972158	NA
Root68|2536	1.49428623661993	-0.033289353658668	0.484681678616399	0.788289842000262	NA
Root68|2399	120.305229738072	-0.118372665516483	0.487551994186938	0.343702179372449	0.697367968786398
Root68|3404	1.69039529478571	-0.0343233758516409	0.484815086109406	0.754302619371897	NA
Root68|3832	25.603313900894	-0.0223878154074937	0.468216832597569	0.844917955062622	NA
Root68|1505	0	NA	NA	NA	NA
Root68|4136	3.16814553824272	-0.0541037475751275	0.486954323565098	0.505403872006268	NA
Root68|5627	1.28947369060396	-0.0322410396023399	0.484552008382877	0.831334681604601	NA
Root68|733	1.80402709080119	-0.0356126103345072	0.484926121018535	0.732032877195087	NA
Root68|4564	0	NA	NA	NA	NA
Root68|5192	50.8457414579732	-0.0934934974636131	0.479110545710695	0.451189959374791	NA
Root68|2083	0.539778215308074	-0.0250761191219354	0.483928496232626	0.913353698118812	NA
Root68|3640	8.8514983183237	-0.14088481987842	0.510314868578841	0.0865838398329208	NA
Root68|3968	0	NA	NA	NA	NA
Root68|1374	103.414001061308	-0.178022750826678	0.498489989982352	0.270602003296183	NA
Root68|2653	41.834518536269	0.203026588908372	0.519337543495579	0.194186690304249	NA
Root68|4904	0.949967250476558	-0.0295608995486422	0.484274610936605	0.922947424732268	NA
Root68|4944	8.83552042015668	-0.0646035180620561	0.481809261876134	0.37586774379134	NA
Root68|5176	0.0257894738120793	-0.00597227437834285	0.483704814120346	0.26012567392916	NA
Root68|2751	4.78757553938898	-0.0172141929920548	0.478608812201891	0.814459226604345	NA
Root68|3760	29.9565585539776	-0.0909308357034068	0.473359068385743	0.520117140822286	NA
Root68|3816	0	NA	NA	NA	NA
Root68|5092	18.6526187979467	-0.00799125735711617	0.470469039901825	0.936509781287157	NA
Root68|5093	0.823429547029184	-0.0284902867328327	0.484176920854867	0.96246202889107	NA
Root68|5103	21.2508473463525	-0.10272463859058	0.488055539802564	0.305380615536706	NA
Root68|5275	13.1868118422936	-0.0640665159027729	0.477361890427452	0.521658841624277	NA
Root68|780	5.10124823353811	-0.0303363558476432	0.477791041300234	0.706945765986342	NA
Root68|1697	16.9115108312452	0.00832265455173627	0.468751344376892	0.947117064180205	NA
Root68|2876	33.1500423772398	0.0446313935291793	0.463623325785892	0.76439318139489	NA
Root68|1780	0	NA	NA	NA	NA
Root68|4263	3.36054538000322	-0.0646476752692964	0.488327742256787	0.440401710233879	NA
Root68|4285	2.52736843358377	-0.0373849475230188	0.48527647955428	NA	NA
Root68|4290	0	NA	NA	NA	NA
Root68|4291	1.49823871205074	-0.0333411658857096	0.484687013228946	0.789236462971453	NA
Root68|5142	4.91267904419246	-0.071036911858138	0.489834703077562	0.33357615523494	NA
Root68|5155	0.541578950053664	-0.0250437373860419	0.483927602983315	0.912902645361272	NA
Root68|2138	23.3064586989645	0.155829527783553	0.495239043424183	0.301138075169345	NA
Root68|2681	0.53667237014677	-0.0250121330290286	0.483924904076974	0.9112374398691	NA
Root68|3682	6.33547344252554	0.0697035723758124	0.484968046250493	0.381097511426745	NA
Root68|4366	0	NA	NA	NA	NA
Root68|667	27.6352029955874	-0.087076154983803	0.479388883109752	0.455719023712863	NA
Root68|1910	444.785298277902	-0.110874496906985	0.486970835513396	0.347505065764476	0.697367968786398
Root68|5637	60.5071644696231	-0.163838207364763	0.509413518661542	0.166843027262021	NA
Root68|1694	49.1486392792387	-0.0748166367186423	0.462021078974792	0.629655078188287	NA
Root68|3365	48.5343958719887	-0.0748284651694777	0.463175008538295	0.630386223493318	NA
Root68|14	22.9627370215171	-0.0924877833321492	0.484096286718495	0.385900029714159	NA
Root68|628	1420.48708662583	5.69763047704727	1.50489084548451	4.22021206077556e-06	0.000416394256663188
Root68|4989	0.0257894738120793	-0.00597227437834285	0.483704814120346	0.26012567392916	NA
Root68|4996	0	NA	NA	NA	NA
Root68|5077	2.14389678161705	-0.0411255020625419	0.485391855203882	0.661623470663058	NA
Root68|4355	0.148706777894092	-0.015470581909058	0.483573600645962	0.560328234561317	NA
Root68|4621	35.4448670886147	-0.11970069690326	0.489097840575474	0.313555874533682	NA
Root68|4704	5.89348380278502	0.0459466244765881	0.482093506152156	0.528333968897192	NA
Root68|2199	2.377688609874	0.0329507455885552	0.483224250836634	0.516992641245761	NA
Root68|3929	12.8172125727479	-0.00443966800117459	0.470071068524929	0.962867148856454	NA
Root68|5169	0	NA	NA	NA	NA
Root68|5174	80.3035203778518	-0.126468842392509	0.490242308425402	0.314269033404602	NA
Root68|96	0.547328749052539	-0.0251363144122323	0.483933126552072	0.916171358461518	NA
Root68|97	2.2876139948953	-0.0430115318018567	0.485576265495809	0.635718447018448	NA
Root68|309	38.9077702682322	-0.152939942665302	0.505814958252006	0.170547160616755	NA
Root68|2696	44.1703006859661	-0.0612798426154587	0.460076147744941	0.694083539581382	NA
Root68|45	27.4511062038255	0.0769089692352698	0.469480762408159	0.600871535922336	NA
Root68|460	6.07495598451903	-0.0331447866043544	0.479627416199418	0.649392687388754	NA
Root68|1298	0.0257894738120793	-0.00597227437834285	0.483704814120346	0.26012567392916	NA
Root68|1303	12.8589602834785	-0.00493333319610528	0.470141322973151	0.959182557921495	NA
Root68|5377	8.23099260685395	-0.0742494707179236	0.48383734594234	0.368997636290322	NA
Root68|1971	0.216179054807601	-0.0180736386893947	0.483629859855759	0.655724406061611	NA
Root68|220	0.884690133620086	-0.0290995008288205	0.48423039240229	0.941580262017354	NA
Root68|4717	0	NA	NA	NA	NA
Root68|4513	367.806698728342	0.0950299556683568	0.464300964958716	0.571633888912525	0.697367968786398
Root68|444	5.25509660659374	-0.0976557029772999	0.495394285310598	0.232739610670517	NA
Root68|545	453.373680421944	3.77548763077309	2.47042280171539	0.00139164814316923	0.0158433788606958
Root68|2337	7.7572707940796	0.0150245045553248	0.473826634990722	0.881008182281276	NA
Root68|5310	18.6841290701038	-0.111386674757507	0.489408451556954	0.282169263971981	NA
Root68|625	86.80196991678	0.100323489747273	0.471164465757789	0.520540624607122	NA
Root68|773	91.9997594325589	-0.0508558369991552	0.468311848454269	0.689588130355547	NA
Root68|320	0.624118561449961	-0.0262506041087667	0.484004905218954	0.955951269662003	NA
Root68|2028	1.13016063830128	-0.0311020480162681	0.484426216176457	0.869131801888702	NA
Root68|2989	0.826535392190488	-0.0285307124385739	0.484180226910284	0.961164317267461	NA
Root68|3120	3.88567301572625	-0.00361930875048095	0.477863102753762	0.971072529570277	NA
Root68|3450	0.0257894738120793	-0.00597227437834285	0.483704814120346	0.26012567392916	NA
Root68|3186	6.44292642843018	0.0589015948553222	0.483594148293456	0.438097266734611	NA
Root68|3339	0.806561477800807	-0.0282326956811622	0.484154936786301	0.968582065157527	NA
Root68|4531	129.065020006234	-0.0820794734011854	0.475516948024123	0.516975381269489	0.697367968786398
Root68|479	3.5268196806218	-0.0576370645682382	0.487463671323843	0.46166618660783	NA
Root68|391	20.4942914103655	0.0747275755657875	0.476450893383914	NA	NA
Root68|392	6.69662543643888	0.0293639116380881	0.479198241383016	0.706477795520386	NA
Root68|4814	0.0168680692283773	-0.00482327971738583	0.483777462338362	0.247118407353378	NA
Root68|5009	0	NA	NA	NA	NA
Root68|716	36.7166083712453	-0.0276490699778117	0.467106820511848	0.817705863087948	NA
Root68|717	13.1851876319356	-0.126660368610869	0.498855046827582	0.14827952654579	NA
Root68|427	0	NA	NA	NA	NA
Root68|4482	30.8992675939503	0.00530756368845508	0.457238351047961	0.977092000909899	NA
Root68|1736	25.9975444760641	0.100577153662535	0.474007459706161	0.503939222080304	NA
Root68|4198	0.0168680692283773	-0.00482327971738583	0.483777462338362	0.247118407353378	NA
Root68|1156	0.283684211932872	-0.0200196280397309	0.483690837457761	0.728011110903052	NA
Root68|613	7.26041303774179	-0.0467502263645121	0.479016936158934	0.502834054066191	NA
Root68|4625	11.0817615898044	0.0440659274524713	0.478901190281763	0.618179478909271	NA
Root68|2310	5.32162046007466	-0.0129598451649665	0.477350645632761	0.79521856238215	NA
Root68|728	10.4856087622168	-0.0838683018786767	0.485654234810892	0.273081179193376	NA
Root68|157	17.581149416261	-0.103757671393086	0.488546805749531	0.312358323552627	NA
Root68|1747	12.8075362288489	0.0864641141383635	0.48989465080527	0.293359227957469	NA
Root68|2163	6.06685900203857	-0.0289414362626675	0.477405209723253	0.650352787735987	NA
Root68|1229	62.3278086186325	-0.0917270431006992	0.479492937750842	0.4515758687978	NA
Root68|1991	6.18260625169423	-0.0481787180027945	0.479438473098746	0.553664815051535	NA
Root68|2679	7.05823121513475	-0.0431604615372922	0.480709460236601	0.55560385424251	NA
Root68|4157	0.412631580993268	-0.0228777448122634	0.483809359770373	0.8337185665367	NA
Root68|4651	19.3826026832305	-0.0179289995685846	0.468784181954621	0.871273915827747	NA
Root68|978	16.0006638762499	-0.0892489438134978	0.484757650520518	0.375764123793099	NA
Root68|3401	87.4330165944919	-0.0249615800436861	0.451963144729323	0.877003141866181	NA
Root68|1962	6.91801598938341	-0.11988691225511	0.502256151110007	0.143178085549513	NA
Root68|2864	9.29215239293444	-0.14972263262127	0.514033733795364	0.0737283724450725	NA
Root68|1199	7.08672214537924	-0.043645944146691	0.478751921102341	0.525353802663412	NA
Root68|1743	4.60819748144648	-0.0676354204748382	0.489195254719038	0.360271871343347	NA
Root68|2699	810.733218422323	4.40049660652347	1.85086318086754	0.000322883829412895	0.00682668667901548
Root68|2701	16.392091159318	-0.0867185487358573	0.483099497264659	0.385538309789288	NA
Root68|2702	196.665885186697	0.183153162962393	0.528297442869951	0.0768165331887669	0.329531794548913
Root68|4220	11.4136362354692	-0.0275837189605439	0.476221912163439	0.750178277733827	NA
Root68|4794	11.989569652563	0.0764411933821418	0.484621509663659	0.419816501881056	NA
Root68|4702	571.812462014249	0.168294178132212	0.521942828921017	0.0757239277852764	0.329531794548913
Root68|643	31.8237946672573	-0.061893363794689	0.472829405044887	0.602203506797216	NA
Root68|1522	0.472305938394565	-0.0240115681583164	0.48386669524535	0.874472498206552	NA
Root68|3004	17.7857750511328	-0.00114752814500668	0.465305063348418	0.987701226681255	NA
Root68|4027	134.152091053999	0.108177155283999	0.467279277403207	0.518394617244705	0.697367968786398
Root68|1171	2.40712796355109	-0.0492172776343325	0.486144963252731	0.592690505460387	NA
Root68|4558	0	NA	NA	NA	NA
Root68|3746	73.3635188049306	-0.130321310570038	0.494144221357244	0.276388622006419	NA
Root68|4751	8.63699272992114	-0.0645818130670032	0.483281941554294	0.40314073670286	NA
Root68|1521	0	NA	NA	NA	NA
Root68|321	15.3551051444815	-0.0200793895624011	0.47095190616332	0.846827683870987	NA
Root68|920	4.66454407597503	-0.0185807774533705	0.47785010961749	0.808025358330862	NA
Root68|2845	2.37400744108713	-0.0435887830061703	0.485652441193459	0.6244792555691	NA
Root68|4104	0.0168680692283773	-0.00482327971738583	0.483777462338362	0.247118407353378	NA
Root68|2119	125.920727300233	-0.0709554434128263	0.463811688104269	0.632819593286607	0.728850582151112
Root68|357	10.458069068654	0.0706937152408784	0.474416637893438	0.582186089752711	NA
Root68|4241	8.53586328959339	0.0170989113982741	0.477047539218096	0.840319140452638	NA
Root68|738	4.45198031523191	-0.0673873770346145	0.489113337351697	0.367950491142059	NA
Root68|1244	4.68410790912692	-0.0215922896701483	0.477505430699385	0.787939479693221	NA
Root68|1340	0	NA	NA	NA	NA
Root68|1511	1.00578947867109	-0.0301392680614002	0.484328221985765	0.904088197144062	NA
Root68|2326	0.931494022184396	-0.0295182222356776	0.484268761924501	0.926476724675327	NA
Root68|2473	24.1015435123728	-0.146650638133676	0.503151141253866	0.166786480055801	NA
Root68|2474	4.79803476278846	0.0555409004008183	0.484264246753252	0.42427991377928	NA
Root68|2950	4.40932617190357	-0.0155784816056584	0.477494038348618	0.846445320763755	NA
Root68|3520	25.6013004118583	-0.147498702780266	0.505705284720308	0.156915609420537	NA
Root68|3715	0	NA	NA	NA	NA
Root68|3827	1.59309893671475	-0.0338966195219592	0.484757418270332	0.770377026707463	NA
Root68|3882	2.48449638498732	-0.050292008762306	0.486279180644857	NA	NA
Root68|4680	0.118076484598641	-0.01413974792966	0.48355240266095	0.511405524552435	NA
Root68|4925	2.81820788968987	0.0226446428122609	0.480547810721954	0.707331048152846	NA
Root68|5198	1.31346242967045	-0.03239129641303	0.484569493452995	0.825742479344433	NA
Root68|5282	0	NA	NA	NA	NA
Root68|5371	0	NA	NA	NA	NA
Root68|2521	1.74099950247084	-0.0344976520927473	0.484840628252413	0.745913783315709	NA
Root68|1411	0	NA	NA	NA	NA
Root68|2190	6.44744671943427	-0.036143382825709	0.480040560746546	0.617510479889282	NA
Root68|5057	1.88617227688604	-0.0352679440390812	0.484943859530798	0.723749792939251	NA
Root68|3491	25.9882673547611	-0.150133679593485	0.506857770426805	0.150956344758003	NA
Root68|642	7.28817975922164	-0.0465651401457452	0.481011115596203	0.529137820250217	NA
Root68|2372	26.7159999486848	0.0462945114350534	0.486723934229872	NA	NA
Root68|2935	10.2189560638899	0.00824995303740675	0.473865030631855	0.941764326077085	NA
Root68|223	7.86347920327112	-0.128864097507727	0.505579837227788	0.113775716162234	NA
Root68|3013	2.61240993881053	-0.0375942001468014	0.485311766355482	0.634625590764582	NA
Root68|3947	18.3068332129498	-0.0458746669659932	0.473574973119463	0.665207597913409	NA
Root68|2147	2.32741976366757	-0.0367578452343897	0.485174240185699	0.665715210020515	NA
Root68|4025	1021.57302370188	-0.134091482024929	0.477197731596906	0.406337341357848	0.697367968786398
Root68|2151	41.2263242190461	0.00308124425136791	0.455551379841961	0.990090713279789	NA
Root68|3978	0.0168680692283773	-0.00482327971738583	0.483777462338362	0.247118407353378	NA
Root68|5222	6.04503667390382	-0.0454075259885002	0.479185441598187	0.574519123260045	NA
Root68|5347	157.300118293087	-0.0537947218836869	0.454563882864379	0.729945659565617	0.782840272577618
Root68|772	121.40696292939	-0.077648834648065	0.474346069771925	0.540074446048635	0.697367968786398
Root68|3382	13.6232243120552	0.0654706800703159	0.479189649172751	0.522965984610822	NA
Root68|3860	6.79141094568804	-0.0562416114030591	0.480604923116878	0.490327099641528	NA
Root68|1963	30.7742495211683	-0.103146761561546	0.484090316969032	0.378487908243736	NA
Root68|2659	26.7133755382787	0.104641245725589	0.493096676086428	NA	NA
Root68|2146	11.883947070137	0.0846713951569001	0.484747380808919	0.41578775370246	NA
Root68|4514	2912.51576356067	1.70110977191848	2.48068935974759	0.00672391432846393	0.0452336054823937
Root68|2607	38.2083401837472	0.051343143843548	0.467816325463516	0.706020126951403	NA
Root68|5063	0.722105266738219	-0.0273963825311013	0.48408922956242	0.997863676485012	NA
Root68|1556	3.70046930205847	-0.0715665522504223	0.489507578718776	0.389421360433613	NA
Root68|4796	37.4209710791434	-0.12443896103049	0.491418535278206	0.289801265222195	NA
Root68|4949	8.28262750277167	-0.138872573346941	0.509336816729794	0.0949426096416636	NA
Root68|2406	11.7681286051949	-0.0960918320977319	0.488796669443645	0.218701897633531	NA
Root68|3795	1.61494432581015	-0.033945737381936	0.484764828689761	0.76773368740893	NA
Root68|4307	21.5813115180263	-0.106358197065624	0.48065976335254	0.435225913588191	NA
Root68|686	16.2124194378702	-0.0286123194242535	0.471503050323742	0.785123969882722	NA
Root68|1120	811.716995930885	4.25769914558652	1.8366423459738	0.000379762896605972	0.00749398782635785
Root68|361	12.5065866599274	-0.0561136555737573	0.476153225562593	0.571063002216478	NA
Root68|980	0	NA	NA	NA	NA
Root68|2441	6.00534762284664	-0.0394979651913881	0.479236628945941	0.611283200703169	NA
Root68|4077	1.93982796126339	-0.0354380977836452	0.484971581145703	NA	NA
Root68|5423	0.0506042076851319	-0.00932845740705238	0.483569974207728	0.356962218442891	NA
Root68|92	5.05251295364095	-0.0977539134021273	0.495344366571687	0.239591276418503	NA
Root68|1976	32.2906640883221	-0.0588664681857863	0.47358142892894	0.608425439826873	NA
Root68|2940	0.593157897677823	-0.0257857930982606	0.483974651901491	0.93968400655893	NA
Root68|3974	4.76377268529438	0.000211183978556496	0.478377813943599	0.932663936990606	NA
Root68|1367	0.502936231690015	-0.0244908615772087	0.483894034951293	0.892240444300182	NA
Root68|4649	6.25859155754241	-0.034288280096808	0.479845043061556	0.635707894809725	NA
Root68|1701	43.7884619087098	0.00140851838909946	0.461264999114438	0.998787344213375	NA
Root68|3057	11.2387511109539	0.00464682962214053	0.472091165760435	0.968955419481018	NA
Root68|4587	0	NA	NA	NA	NA
Root68|5312	4.89283093973888	-0.00239855538907048	0.478210944269104	0.902946343351975	NA
Root68|2419	49.9135589342722	-0.10306802792125	0.470757172893251	0.506181121215087	NA
Root68|5237	6.00586132425632	-0.0448261027857542	0.479132088649013	0.579205808677494	NA
Root68|222	283.652691911353	0.177415597513983	0.514213930310922	0.180919517108323	0.653075330049557
Root68|2309	1.68943365238989	-0.0343044439851952	0.484813493213919	0.753618190689125	NA
Root68|3774	14.060025181157	0.0369596312577921	0.472924364653585	0.740134860657059	NA
Root68|3436	5.89667762365728	-0.0164343379465324	0.478408131167646	0.747602390733693	NA
Root68|4086	4.41137587224139	-0.0893141741620622	0.493136324684752	0.288958214701446	NA
Root68|2348	393.055017685992	4.91918035419673	2.46425622269953	NA	NA
Root68|2833	38.6493911138041	-0.0445996205771771	0.46892672733632	0.714768819800044	NA
Root68|993	6.22356996557422	-0.0804909828739713	0.491922613354575	0.256379489927151	NA
Root68|4276	14.0598371536169	0.0431587441354126	0.468219095706795	0.747876171982076	NA
Root68|2858	0.309473685744951	-0.0206716388214798	0.483714591917707	0.75211154955308	NA
Root68|4346	62.3761463992875	-0.118244447390634	0.487845688323606	0.310596731018697	NA
Root68|4604	0	NA	NA	NA	NA
Root68|5343	10.6960577313937	0.034936845101887	0.473510816083752	0.758649384082545	NA
Root68|94	4.41144349134516	-0.0898272133348149	0.491284428898882	0.365793392793614	NA
Root68|4403	3.59916480443606	-0.058454902978154	0.487589846530182	0.453204789720286	NA
Root68|4410	9.14682413884879	0.10490600833353	0.495942814042292	0.207086157795761	NA
Root68|2849	430.674091140893	0.0649457321190816	0.490518690539667	NA	NA
Root68|4547	4.4496859355687	0.0848725581026511	0.495352038644486	0.00858596707968494	NA
Root68|4181	0	NA	NA	NA	NA
Root68|5497	1.31570939981343	-0.0324156604536288	0.484572176295571	NA	NA
Root68|926	3.38012814302929	-0.0728542133181854	0.489565343825617	0.404088608104625	NA
Root68|2770	24.64932944592	-0.148897351807059	0.504261630735051	0.160220348153218	NA
Root68|383	76.2422157120303	-0.0348158687017996	0.466725713371413	0.780299807929633	NA
Root68|1689	6.61627032451953	-0.0551717615884042	0.480301270352643	0.501216309167508	NA
Root68|2528	15.6129915174114	-0.130040298356932	0.499971722767282	0.115792473229847	NA
Root68|2029	1.33257746904181	-0.0325009148316265	0.484582536079676	NA	NA
Root68|2990	1.21597134871207	-0.0317337699633446	0.484494804305529	0.848462916663522	NA
Root68|3121	0	NA	NA	NA	NA
Root68|3451	430.338087648265	0.0531884008728241	0.488556897777142	NA	NA
Root68|4883	4.73224565723224	0.000229159465104734	0.478222457292764	0.933374322494279	NA
Root68|2825	2.27547671256058	-0.0414005266473606	0.485456555115182	0.646505903128142	NA
Root68|2742	18.4751406699111	-0.082040366332107	0.474462780749105	0.538485935430757	NA
Root68|532	4.11662276754609	-0.0098973205857461	0.477346419011912	0.907045019981806	NA
Root68|188	274.271553880415	-0.103091291260721	0.483000716411376	0.403994090806784	0.697367968786398
Root68|4134	9.16335462180089	-0.147572536316178	0.513093531732555	0.0768137981566041	NA
Root68|2830	6.8322677539829	-0.0581968959510338	0.480752223836069	0.478857840451203	NA
Root68|4865	250.110927637054	-0.112881669768122	0.485857313170247	0.367557812581619	0.697367968786398
Root68|4481	7.21087709386468	-0.0329198233847493	0.479193309838128	0.588152832881231	NA
Root68|1410	0.371097523024301	-0.0221283000124956	0.483772973537038	0.805315691213859	NA
Root68|2951	7.2930494791178	-0.117248295026894	0.501561984493958	0.141317126975985	NA
Root68|4361	2.89681396699494	-0.0514382902170655	0.486563933558425	0.537797362725039	NA
Root68|4750	2.09996700837264	-0.0399636232019373	0.485296612703754	0.672712768849399	NA
Root68|3673	9.87830060983711	0.0702960232554195	0.486835374399647	NA	NA
Root68|184	15.3263922077499	-0.191639192645893	0.536663205025661	0.0232358968274833	NA
Root68|3277	3.39945768795663	-0.0663402118628345	0.488583351851013	0.43070312334705	NA
Root68|4196	10.3727158337471	-0.00454612317118828	0.475911608906049	0.95109389341245	NA
Root68|2382	541.465297650297	-0.0726796444870573	0.462938762578868	0.614559749365782	0.721863832588379
Root68|3256	84.4099304478506	-0.123521452467137	0.489015156665157	0.327640964248333	NA
Root68|3850	1.80323482900077	-0.0424446574978182	0.485329086409537	0.699788313183986	NA
Root68|3086	4.39376078759321	0.00707566675204372	0.478989674044031	0.984605507485296	NA
Root68|3718	0.569980350285935	-0.0253184215135214	0.483947162477991	0.92460670670897	NA
Root68|4451	26.001543278094	0.00750962848671763	0.466698342600799	0.957167733110574	NA
Root68|4456	44.093139048702	0.0980945499078524	0.487419101965472	0.355345814254832	NA
Root68|4582	0	NA	NA	NA	NA
Root68|5206	47.5059407518449	-0.053551154065071	0.47034522979086	0.66397432498386	NA
Root68|2754	24.5516402140857	0.126714897578186	0.486624386473837	0.366909998459468	NA
Root68|767	3.33726445167653	0.070448904429198	0.491842991515625	0.0208598151017819	NA
Root68|2591	104.798815921131	-0.0768159471301741	0.473980385600049	0.545852677330944	NA
Root68|5612	2.91404784529491	-0.0501899006807223	0.486443254967081	0.543001685210582	NA
Root68|4672	0	NA	NA	NA	NA
Root68|2709	47.8589424973798	-0.0169016806942706	0.46528028383278	0.888531441735054	NA
Root68|3422	243.08744113643	-0.0867588364992039	0.476777083836302	0.488339383654543	0.697367968786398
Root68|3761	22.0379200355877	0.0680792245382125	0.466587311505342	0.645063914021214	NA
Root68|3848	6.27393162008496	-0.0442683201538096	0.479604771406144	0.57320345880181	NA
Root68|2374	0.404833661481056	-0.0228014689293973	0.483804319190494	0.830082028653226	NA
Root68|5610	0	NA	NA	NA	NA
Root68|839	0	NA	NA	NA	NA
Root68|315	18.9607989050525	-0.0254019851602246	0.469202340934516	0.821715949977567	NA
Root68|4537	196.756458642369	-0.183383283277454	0.504189285297935	0.240197414362718	0.697367968786398
Root68|1086	8.2403793024735	-0.0108817873452839	0.473698381245128	0.913835263413072	NA
Root68|1431	7.92233181837236	-0.073105012385115	0.483345447883588	0.380462627273374	NA
Root68|2952	0	NA	NA	NA	NA
Root68|3131	15.7584084935808	-0.0761826182915246	0.474267220366886	0.560336071235928	NA
Root68|3591	0.269889107654037	-0.0197344006223378	0.483678880750285	0.716955926796759	NA
Root68|3928	11.9385924488728	0.0279856124307434	0.470093299638126	0.823831670975347	NA
Root68|3976	4.69448402205318	-0.0187892254854258	0.477978427727122	0.807680478265172	NA
Root68|4214	9.3983159128843	-0.0902853691266727	0.487297227656905	0.286404434222342	NA
Root68|4534	0.539778215308074	-0.0250761191219354	0.483928496232626	0.913353698118812	NA
Root68|4810	4.76152474093698	-0.0952606769802417	0.494629527932873	0.257013178406429	NA
Root68|4811	0	NA	NA	NA	NA
Root68|4974	9.65704077255387	-0.0883635653036478	0.487213931674612	0.288771088256447	NA
Root68|501	7.04746879055939	-0.0445574512687358	0.47869200668381	0.521239290448119	NA
Root68|5121	2.72127977330936	-0.0477877238823849	0.486136525377615	0.570441893736608	NA
Root68|5416	0.421701730709433	-0.0231198933868897	0.483819963118003	0.841777664866734	NA
Root68|5419	0.826535392190488	-0.0285307124385739	0.484180226910284	0.961164317267461	NA
Root68|531	49.0127055745639	-0.0354235270030364	0.467078612684935	0.774405168059007	NA
Root68|539	3.69369478004342	0.0231234201124207	0.479940053784679	0.787298202527509	NA
Root68|1007	0.607250492221583	-0.0260280432501871	0.48398973628309	0.947892302647158	NA
Root68|3400	76.376888414663	-0.012385614556698	0.451773377163922	0.933782707489591	NA
Root68|1973	7.74164038072006	-0.0545168449714807	0.479897166933978	0.448629959937873	NA
Root68|3408	0	NA	NA	NA	NA
Root68|5598	3.11988365592261	0.0127844270255126	0.480422780897435	0.825547914783787	NA
Root68|4246	115.017134702362	-0.108165516285055	0.465191415010582	0.520264271510654	0.697367968786398
Root68|5389	19.6503996079177	0.139153204679617	0.512098581172242	NA	NA
Root68|1929	38.4425962219406	-0.0640524948770217	0.476086612968265	0.56056885126815	NA
Root68|1887	0	NA	NA	NA	NA
Root68|3595	2.90514208517215	0.0195143502754541	0.480427703561265	0.743965042772426	NA
Root68|187	6.25805563650107	0.0378793399310404	0.480487253911991	0.616835870478326	NA
Root68|191	1.70458567717038	-0.0343539114266227	0.484820559421089	0.751498166018344	NA
Root68|5106	40.9572153038522	-0.0722663366398697	0.477945265856157	0.510925015577811	NA
Root68|79	3.0369635652082	0.0398488451680807	0.483800899386136	0.504919904834909	NA
Root68|2866	3.32372074209061	0.0299961277425483	0.482017634088535	0.661309011477497	NA
Root68|1289	3.88036702662706	0.0164153499318507	0.480306576864023	NA	NA
Root68|1565	0.590382422993206	-0.0258023373161572	0.483974722650528	0.939614906809592	NA
Root68|4655	0.0674722769135093	-0.0108347384914696	0.483546723199877	0.398082463464071	NA
Root68|4656	0	NA	NA	NA	NA
Root68|4694	0.0515789476241585	-0.00916674446243883	0.483578080451721	0.353749148889317	NA
Root68|5458	1.60118210174307	-0.0338725659476791	0.484755363947399	0.770146013812602	NA
Root68|5476	3.21869635601743	0.010713527585033	0.480294823247573	0.852412521415227	NA
Root68|1254	24.529821405492	-0.0139573778159282	0.46789339164143	0.899961642662877	NA
Root68|1975	92.1715956757593	-0.0926885433883231	0.465321948694979	0.554730079216758	NA
Root68|1300	0.824340232133451	-0.0283826723795897	0.484170290976141	0.965155431472447	NA
Root68|259	0.992110239312958	-0.0300589232385827	0.484319832988496	0.907465882377015	NA
Root68|3941	11.4284248582737	0.0287970565172322	0.475417396706273	0.765613706356943	NA
Root68|310	28.9104666496793	-0.073880913595535	0.476558566517485	0.519560790596886	NA
Root68|2508	0	NA	NA	NA	NA
Root68|3322	233.23522001662	-0.135002940064437	0.483698462628088	0.36713938685064	0.697367968786398
Root68|376	4.841897081486	-0.0222286822943284	0.477961599591013	0.774988124568956	NA
Root68|1594	0	NA	NA	NA	NA
Root68|4961	0.286757176882414	-0.0201936010353707	0.483695286068599	0.733464940562707	NA
Root68|792	0	NA	NA	NA	NA
Root68|4739	283.353383131488	-0.0496141473509894	0.468791980575281	0.692242459278969	0.753322676274172
Root68|3165	0.0901559055642845	-0.0120943754644824	0.483547939665811	0.442410995076337	NA
Root68|3996	11.6329126233039	-0.112995096970154	0.493951995109771	0.190799515790313	NA
Root68|4116	88.9766348817357	0.0792578643076673	0.467064485424701	0.600003103426908	NA
Root68|4842	0	NA	NA	NA	NA
Root68|1783	0	NA	NA	NA	NA
Root68|1793	3.39685885907964	-0.0571848795907821	0.487366873410555	0.471836626355844	NA
Root68|3461	12.102277239016	-0.0529870958661348	0.475470974014122	0.593247921374725	NA
Root68|5153	8.8562888960802	-0.14414710287156	0.511598463731986	0.0829802080698036	NA
Root68|5026	0	NA	NA	NA	NA
Root68|5047	0	NA	NA	NA	NA
Root68|5055	3.37778082666226	-0.0687315474527843	0.488930742366148	0.421859327081154	NA
Root68|676	0.809667322962111	-0.0283791321733938	0.48416743499652	0.967253167820538	NA
Root68|1865	2.28784572473671	-0.0410002622717956	0.485438184969474	NA	NA
Root68|2177	0	NA	NA	NA	NA
Root68|3305	38.6343362740313	0.000336267141535873	0.46654181796559	0.994884456646547	NA
Root68|2955	2879.18206237823	6.7302822746336	1.4789644088565	1.58358050430184e-07	4.68739829273343e-05
Root68|3379	58.3336907058511	-0.134355831963565	0.494422335629569	0.27155915754692	NA
Root68|1760	10.8581362357227	-0.0961845141695762	0.489635399962999	0.245960810512669	NA
Root68|1834	19.8129732916251	-0.0656465131627573	0.467617702033376	0.638484208604277	NA
Root68|1835	39.0259724158237	-0.0904145768873017	0.480324630467243	0.440173666009141	NA
Root68|4458	34.1086145902834	-0.036697192405897	0.459557341058171	0.79225315214317	NA
Root68|4591	0	NA	NA	NA	NA
Root68|5042	22.2364435283748	-0.00521381136234506	0.467247402386592	0.959880897504496	NA
Root68|1497	21.2453334126258	-0.12355655521509	0.495712862799945	0.228253768132629	NA
Root68|1828	14.9597755019451	-0.0820852528094336	0.48100102850715	0.419970985708262	NA
Root68|5364	0	NA	NA	NA	NA
Root68|2815	10.5311180795254	-0.0881211454864447	0.486380711116719	0.258302809556908	NA
Root68|2922	0	NA	NA	NA	NA
Root68|3222	0	NA	NA	NA	NA
Root68|1132	12.2694187718966	0.0538590081361023	0.475123691283425	0.635786580457898	NA
Root68|1142	4.57288577872446	-0.0201363927752039	0.477342730329455	0.803945864513178	NA
Root68|2739	1.82175147666475	-0.0349858699903004	0.484905273010885	NA	NA
Root68|4536	21.0611491918969	0.0466340465656306	0.464080843510044	0.751458162389572	NA
Root68|3895	11.3975445108728	-0.0657399889064621	0.484030126174349	0.329394428296758	NA
Root68|4076	0.556646284536451	-0.0253237162070983	0.483943865885733	0.922358400700716	NA
Root68|857	7.68735571436304	0.0942700020856637	0.493673146405734	0.2137425478557	NA
Root68|181	2.85149681419057	-0.057824887962666	0.487246662341577	NA	NA
Root68|1545	0.151812623055396	-0.0157509925807287	0.483575730918913	0.569561878274567	NA
Root68|3475	15.4199876916757	0.0141437429472121	0.469432038335444	0.906014926860173	NA
Root68|3442	12.0018085853188	-0.164515851606286	0.52150520803447	0.0455708002054459	NA
Root68|3744	0	NA	NA	NA	NA
Root68|989	5.23630707958251	-0.0136351194703166	0.476932846754599	0.794614978152219	NA
Root68|3212	34.3380854901495	0.0123617874580945	0.46607224058085	0.928305763284053	NA
Root68|385	697.185519095435	0.15962275979191	0.487619395360826	0.344002781142638	0.697367968786398
Root68|2817	11.7443404256911	-0.104013441989242	0.491930963877738	0.213040235063183	NA
Root68|4485	670.991767272163	-0.0956605480650561	0.480794004823888	0.420323562923914	0.697367968786398
Root68|5271	1.91511357361439	-0.036863159557199	0.485036406460723	0.711072897023394	NA
Root68|3456	6.30243494636576	-0.112490479544873	0.499764064827612	0.169168624317247	NA
Root68|2596	365.824269520781	-0.0675989879647915	0.47242180549314	0.579569325410317	0.697367968786398
Root68|2931	47.0063683086461	-0.0863437898266955	0.477149895787441	0.486535419886619	NA
Root68|2963	20.343249827896	-0.0798248768121659	0.478456425667573	0.477145065412484	NA
Root68|1529	5.85165455428455	-0.0303812844967151	0.479434463565321	0.675766300128284	NA
Root68|2298	5.17486316205862	-0.00724551967478192	0.478074080497559	0.84866982018387	NA
Root68|3589	0	NA	NA	NA	NA
Root68|3742	0	NA	NA	NA	NA
Root68|712	0.941506031627826	-0.0296004815052626	0.48427617634132	0.922889042700125	NA
Root68|930	22.366685475812	-0.0317870229066317	0.470055279878166	0.776078473070848	NA
Root68|3753	9.46311305699299	-0.0739008992835997	0.483384316349584	0.325604381960805	NA
Root68|4874	1.93099295256616	-0.0373549134134264	0.485068818392026	0.706885701421472	NA
Root68|2238	13.6208285967798	0.0647759052186308	0.479243767910257	0.52470681181479	NA
Root68|2338	2.24930164700834	-0.0419846828453664	0.485493281899162	0.645437483075034	NA
Root68|5330	39.5746826368468	0.0126946564873647	0.45408847225516	0.941576208876797	NA
Root68|2861	8.57854462496883	-0.0709721250836746	0.483817465379368	0.375478770006802	NA
Root68|511	7.17496716218818	-0.126667545611515	0.504556307636491	0.126998170774595	NA
Root68|1187	1299.42959968719	0.0706381785195284	0.463141847082114	0.638919938890842	0.731785818367679
Root68|2139	20.7758031497827	0.0239043442662818	0.462852601904152	0.870564043129156	NA
Root68|2462	14.5796561543359	0.108066204798887	0.488190525063159	0.36469369470448	NA
Root68|3492	14.5129910161319	-0.078204182713355	0.48007805709851	0.441173957699934	NA
Root68|3756	0	NA	NA	NA	NA
Root68|2367	12.0640957411393	0.120014191686305	0.496820112948197	0.248430036606086	NA
Root68|3023	7.40046614071819	0.0120421208474425	0.474775120773207	0.908528294943277	NA
Root68|1968	2.52084274427551	-0.0463697095615411	0.485939341400709	0.595476831908797	NA
Root68|4423	11.6942793884498	-0.111540639712692	0.49366118172753	0.194467565721938	NA
Root68|4598	0	NA	NA	NA	NA
Root68|2589	1.81380481202007	-0.0349315467396984	0.484898268255301	NA	NA
Root68|182	1300.58536385101	-0.0788497123126023	0.476227995092927	0.514610148182138	0.697367968786398
Root68|2723	206.269388478681	-0.0159282048170249	0.446898802495755	0.919090309763706	0.931680587979647
Root68|2645	48.6494094367855	0.227300653643898	0.538649383632904	0.134597346595169	NA
Root68|3497	2.1427273187906	-0.0405533122103371	0.485349844127893	0.665142564569049	NA
Root68|4716	0	NA	NA	NA	NA
Root68|5327	1.85243613842929	-0.0350390224655846	0.484914183011354	0.728840694008982	NA
Root68|1301	14.5590364902009	0.0253369327526705	0.471158242295171	0.82300064184649	NA
Root68|256	20.3206812157158	-0.0787730683950149	0.480243677914522	0.461792598724266	NA
Root68|581	8.34316112919132	0.11712727640924	0.505693326560833	0.000886752554275988	NA
Root68|5229	4.7657936365069	-0.0684783583731471	0.489373458632466	0.350075010003452	NA
Root68|751	54.645902227768	-0.0622416543943245	0.470953885693232	0.621045335382579	NA
Root68|1493	0.0168680692283773	-0.00482327971738583	0.483777462338362	0.247118407353378	NA
Root68|3965	1.28245578814335	-0.0321306859136072	0.484540411059758	0.834389764819379	NA
Root68|3969	0	NA	NA	NA	NA
Root68|2105	34.0091898637031	-0.0839970478517629	0.470509650995244	0.561353319547396	NA
Root68|2284	5.86908656230522	-0.0166152932237014	0.478314947358989	0.74691833796078	NA
Root68|5168	22.5437458236514	0.00276761736209005	0.467845688490839	0.986530940563586	NA
Root68|2390	11.4136074277677	0.0632850915363647	0.478803914655457	0.547709007369409	NA
[truncated: 3,636 more rows]
