# Supplementary material for: Genome-resolved metatranscriptomics reveals conserved root colonization determinants in a synthetic microbiota
Source: Nat Commun. 2023 Dec 13;14:8274. doi: 10.1038/s41467-023-43688-z (PMC10719396; doi:10.1038/s41467-023-43688-z)
Supplement: Supplementary file 11 — Source Data [file 41467_2023_43688_MOESM11_ESM.zip › Source Data/Supplementary_information/figureS5/Root180unfiltered_deseq_LFC.csv]

	baseMean	log2FoldChange	lfcSE	pvalue	padj
Root180|116	0	NA	NA	NA	NA
Root180|124	0	NA	NA	NA	NA
Root180|1500	0	NA	NA	NA	NA
Root180|1524	0	NA	NA	NA	NA
Root180|1709	0	NA	NA	NA	NA
Root180|1910	0	NA	NA	NA	NA
Root180|1923	0	NA	NA	NA	NA
Root180|2039	0	NA	NA	NA	NA
Root180|2105	0	NA	NA	NA	NA
Root180|2185	0	NA	NA	NA	NA
Root180|2354	0	NA	NA	NA	NA
Root180|2373	0	NA	NA	NA	NA
Root180|2381	0	NA	NA	NA	NA
Root180|2482	0	NA	NA	NA	NA
Root180|2542	0	NA	NA	NA	NA
Root180|2551	0	NA	NA	NA	NA
Root180|257	0	NA	NA	NA	NA
Root180|2580	0	NA	NA	NA	NA
Root180|2584	0	NA	NA	NA	NA
Root180|2618	0	NA	NA	NA	NA
Root180|2708	0	NA	NA	NA	NA
Root180|273	0	NA	NA	NA	NA
Root180|2751	0	NA	NA	NA	NA
Root180|2794	0	NA	NA	NA	NA
Root180|285	0	NA	NA	NA	NA
Root180|2971	0	NA	NA	NA	NA
Root180|2998	0	NA	NA	NA	NA
Root180|3064	0	NA	NA	NA	NA
Root180|336	0	NA	NA	NA	NA
Root180|396	0	NA	NA	NA	NA
Root180|400	0	NA	NA	NA	NA
Root180|568	0	NA	NA	NA	NA
Root180|691	0	NA	NA	NA	NA
Root180|692	0	NA	NA	NA	NA
Root180|746	0	NA	NA	NA	NA
Root180|85	0	NA	NA	NA	NA
Root180|87	0	NA	NA	NA	NA
Root180|1267	0	NA	NA	NA	NA
Root180|1477	0	NA	NA	NA	NA
Root180|1535	0	NA	NA	NA	NA
Root180|1737	0	NA	NA	NA	NA
Root180|1965	0	NA	NA	NA	NA
Root180|206	0	NA	NA	NA	NA
Root180|2116	0	NA	NA	NA	NA
Root180|2444	0	NA	NA	NA	NA
Root180|2448	0	NA	NA	NA	NA
Root180|2801	0	NA	NA	NA	NA
Root180|2892	0	NA	NA	NA	NA
Root180|3023	0	NA	NA	NA	NA
Root180|3043	0	NA	NA	NA	NA
Root180|3096	0	NA	NA	NA	NA
Root180|45	0	NA	NA	NA	NA
Root180|562	0	NA	NA	NA	NA
Root180|608	0	NA	NA	NA	NA
Root180|1251	0	NA	NA	NA	NA
Root180|1460	0	NA	NA	NA	NA
Root180|1754	0	NA	NA	NA	NA
Root180|1945	0	NA	NA	NA	NA
Root180|1968	0	NA	NA	NA	NA
Root180|2022	0	NA	NA	NA	NA
Root180|2092	0	NA	NA	NA	NA
Root180|2106	0	NA	NA	NA	NA
Root180|2291	0	NA	NA	NA	NA
Root180|240	0	NA	NA	NA	NA
Root180|2568	0	NA	NA	NA	NA
Root180|272	0	NA	NA	NA	NA
Root180|301	0	NA	NA	NA	NA
Root180|3019	0	NA	NA	NA	NA
Root180|3033	0	NA	NA	NA	NA
Root180|3084	0	NA	NA	NA	NA
Root180|351	0	NA	NA	NA	NA
Root180|46	0	NA	NA	NA	NA
Root180|49	0	NA	NA	NA	NA
Root180|591	0	NA	NA	NA	NA
Root180|609	0	NA	NA	NA	NA
Root180|675	0	NA	NA	NA	NA
Root180|2207	0	NA	NA	NA	NA
Root180|2328	0	NA	NA	NA	NA
Root180|613	0	NA	NA	NA	NA
Root180|1611	0	NA	NA	NA	NA
Root180|211	0	NA	NA	NA	NA
Root180|2353	0	NA	NA	NA	NA
Root180|2436	0	NA	NA	NA	NA
Root180|2466	0	NA	NA	NA	NA
Root180|2552	0	NA	NA	NA	NA
Root180|2682	0	NA	NA	NA	NA
Root180|2709	0	NA	NA	NA	NA
Root180|2893	0	NA	NA	NA	NA
Root180|348	0	NA	NA	NA	NA
Root180|472	0	NA	NA	NA	NA
Root180|563	0	NA	NA	NA	NA
Root180|1212	0	NA	NA	NA	NA
Root180|2090	0	NA	NA	NA	NA
Root180|2496	0	NA	NA	NA	NA
Root180|3026	0	NA	NA	NA	NA
Root180|518	0	NA	NA	NA	NA
Root180|815	0	NA	NA	NA	NA
Root180|1312	0	NA	NA	NA	NA
Root180|1781	0	NA	NA	NA	NA
Root180|18	0	NA	NA	NA	NA
Root180|197	0	NA	NA	NA	NA
Root180|2724	0	NA	NA	NA	NA
Root180|540	0	NA	NA	NA	NA
Root180|580	0	NA	NA	NA	NA
Root180|744	0	NA	NA	NA	NA
Root180|787	0	NA	NA	NA	NA
Root180|1314	0	NA	NA	NA	NA
Root180|17	0	NA	NA	NA	NA
Root180|1780	0	NA	NA	NA	NA
Root180|195	0	NA	NA	NA	NA
Root180|539	0	NA	NA	NA	NA
Root180|579	0	NA	NA	NA	NA
Root180|743	0	NA	NA	NA	NA
Root180|788	0	NA	NA	NA	NA
Root180|1450	0	NA	NA	NA	NA
Root180|2919	0	NA	NA	NA	NA
Root180|103	0	NA	NA	NA	NA
Root180|1047	0	NA	NA	NA	NA
Root180|1729	0	NA	NA	NA	NA
Root180|1730	0	NA	NA	NA	NA
Root180|2191	0	NA	NA	NA	NA
Root180|2192	0	NA	NA	NA	NA
Root180|2632	0	NA	NA	NA	NA
Root180|2908	0	NA	NA	NA	NA
Root180|2909	0	NA	NA	NA	NA
Root180|2914	0	NA	NA	NA	NA
Root180|2915	0	NA	NA	NA	NA
Root180|3072	0	NA	NA	NA	NA
Root180|3073	0	NA	NA	NA	NA
Root180|3090	0	NA	NA	NA	NA
Root180|37	0	NA	NA	NA	NA
Root180|589	0	NA	NA	NA	NA
Root180|838	0	NA	NA	NA	NA
Root180|1259	0	NA	NA	NA	NA
Root180|1321	0	NA	NA	NA	NA
Root180|1476	0	NA	NA	NA	NA
Root180|1654	0	NA	NA	NA	NA
Root180|1725	0	NA	NA	NA	NA
Root180|2047	0	NA	NA	NA	NA
Root180|2067	0	NA	NA	NA	NA
Root180|2109	0	NA	NA	NA	NA
Root180|2199	0	NA	NA	NA	NA
Root180|2208	0	NA	NA	NA	NA
Root180|2242	0	NA	NA	NA	NA
Root180|2286	0	NA	NA	NA	NA
Root180|672	0	NA	NA	NA	NA
Root180|1038	0	NA	NA	NA	NA
Root180|13	0	NA	NA	NA	NA
Root180|1308	0	NA	NA	NA	NA
Root180|1917	0	NA	NA	NA	NA
Root180|2103	0	NA	NA	NA	NA
Root180|2299	0	NA	NA	NA	NA
Root180|2336	0	NA	NA	NA	NA
Root180|2346	0	NA	NA	NA	NA
Root180|2534	0	NA	NA	NA	NA
Root180|2958	0	NA	NA	NA	NA
Root180|3081	0	NA	NA	NA	NA
Root180|3097	0	NA	NA	NA	NA
Root180|333	0	NA	NA	NA	NA
Root180|597	0	NA	NA	NA	NA
Root180|712	0	NA	NA	NA	NA
Root180|736	0	NA	NA	NA	NA
Root180|1408	0	NA	NA	NA	NA
Root180|1438	0	NA	NA	NA	NA
Root180|1609	0	NA	NA	NA	NA
Root180|1758	0	NA	NA	NA	NA
Root180|2204	0	NA	NA	NA	NA
Root180|2755	0	NA	NA	NA	NA
Root180|3079	0	NA	NA	NA	NA
Root180|516	0	NA	NA	NA	NA
Root180|796	0	NA	NA	NA	NA
Root180|1564	0	NA	NA	NA	NA
Root180|1943	0	NA	NA	NA	NA
Root180|1993	0	NA	NA	NA	NA
Root180|2075	0	NA	NA	NA	NA
Root180|213	0	NA	NA	NA	NA
Root180|2176	0	NA	NA	NA	NA
Root180|2229	0	NA	NA	NA	NA
Root180|2264	0	NA	NA	NA	NA
Root180|2273	0	NA	NA	NA	NA
Root180|2319	0	NA	NA	NA	NA
Root180|2430	0	NA	NA	NA	NA
Root180|2453	0	NA	NA	NA	NA
Root180|2463	0	NA	NA	NA	NA
Root180|2523	0	NA	NA	NA	NA
Root180|2747	0	NA	NA	NA	NA
Root180|3036	0	NA	NA	NA	NA
Root180|3047	0	NA	NA	NA	NA
Root180|3058	0	NA	NA	NA	NA
Root180|321	0	NA	NA	NA	NA
Root180|373	0	NA	NA	NA	NA
Root180|58	0	NA	NA	NA	NA
Root180|648	0	NA	NA	NA	NA
Root180|1248	0	NA	NA	NA	NA
Root180|2344	0	NA	NA	NA	NA
Root180|2630	0	NA	NA	NA	NA
Root180|2790	0	NA	NA	NA	NA
Root180|298	0	NA	NA	NA	NA
Root180|660	0	NA	NA	NA	NA
Root180|1563	0	NA	NA	NA	NA
Root180|1942	0	NA	NA	NA	NA
Root180|2076	0	NA	NA	NA	NA
Root180|214	0	NA	NA	NA	NA
Root180|2177	0	NA	NA	NA	NA
Root180|2230	0	NA	NA	NA	NA
Root180|2265	0	NA	NA	NA	NA
Root180|2274	0	NA	NA	NA	NA
Root180|2320	0	NA	NA	NA	NA
Root180|2431	0	NA	NA	NA	NA
Root180|2454	0	NA	NA	NA	NA
Root180|2524	0	NA	NA	NA	NA
Root180|2746	0	NA	NA	NA	NA
Root180|3035	0	NA	NA	NA	NA
Root180|3048	0	NA	NA	NA	NA
Root180|3057	0	NA	NA	NA	NA
Root180|320	0	NA	NA	NA	NA
Root180|372	0	NA	NA	NA	NA
Root180|57	0	NA	NA	NA	NA
Root180|649	0	NA	NA	NA	NA
Root180|122	0	NA	NA	NA	NA
Root180|1325	0	NA	NA	NA	NA
Root180|1694	0	NA	NA	NA	NA
Root180|1927	0	NA	NA	NA	NA
Root180|2182	0	NA	NA	NA	NA
Root180|2480	0	NA	NA	NA	NA
Root180|2608	0	NA	NA	NA	NA
Root180|2621	0	NA	NA	NA	NA
Root180|447	0	NA	NA	NA	NA
Root180|960	0	NA	NA	NA	NA
Root180|1590	0	NA	NA	NA	NA
Root180|1934	0	NA	NA	NA	NA
Root180|2234	0	NA	NA	NA	NA
Root180|2891	0	NA	NA	NA	NA
Root180|347	0	NA	NA	NA	NA
Root180|366	0	NA	NA	NA	NA
Root180|2078	0	NA	NA	NA	NA
Root180|2128	0	NA	NA	NA	NA
Root180|2142	0	NA	NA	NA	NA
Root180|2268	0	NA	NA	NA	NA
Root180|2276	0	NA	NA	NA	NA
Root180|2282	0	NA	NA	NA	NA
Root180|2283	0	NA	NA	NA	NA
Root180|2302	0	NA	NA	NA	NA
Root180|2322	0	NA	NA	NA	NA
Root180|2439	0	NA	NA	NA	NA
Root180|2455	0	NA	NA	NA	NA
Root180|2517	0	NA	NA	NA	NA
Root180|2689	0	NA	NA	NA	NA
Root180|2736	0	NA	NA	NA	NA
Root180|2749	0	NA	NA	NA	NA
Root180|3054	0	NA	NA	NA	NA
Root180|3068	0	NA	NA	NA	NA
Root180|370	0	NA	NA	NA	NA
Root180|60	0	NA	NA	NA	NA
Root180|651	0	NA	NA	NA	NA
Root180|100	0	NA	NA	NA	NA
Root180|1726	0	NA	NA	NA	NA
Root180|2195	0	NA	NA	NA	NA
Root180|2635	0	NA	NA	NA	NA
Root180|2905	0	NA	NA	NA	NA
Root180|2918	0	NA	NA	NA	NA
Root180|3069	0	NA	NA	NA	NA
Root180|3087	0	NA	NA	NA	NA
Root180|34	0	NA	NA	NA	NA
Root180|590	0	NA	NA	NA	NA
Root180|834	0	NA	NA	NA	NA
Root180|233	0	NA	NA	NA	NA
Root180|234	0	NA	NA	NA	NA
Root180|1263	0	NA	NA	NA	NA
Root180|1554	0	NA	NA	NA	NA
Root180|1808	0	NA	NA	NA	NA
Root180|1830	0	NA	NA	NA	NA
Root180|2415	0	NA	NA	NA	NA
Root180|248	0	NA	NA	NA	NA
Root180|2498	0	NA	NA	NA	NA
Root180|2854	0	NA	NA	NA	NA
Root180|1279	0	NA	NA	NA	NA
Root180|1459	0	NA	NA	NA	NA
Root180|1916	0	NA	NA	NA	NA
Root180|2156	0	NA	NA	NA	NA
Root180|239	0	NA	NA	NA	NA
Root180|2758	0	NA	NA	NA	NA
Root180|820	0	NA	NA	NA	NA
Root180|101	0	NA	NA	NA	NA
Root180|1727	0	NA	NA	NA	NA
Root180|2194	0	NA	NA	NA	NA
Root180|2634	0	NA	NA	NA	NA
Root180|2906	0	NA	NA	NA	NA
Root180|2917	0	NA	NA	NA	NA
Root180|3070	0	NA	NA	NA	NA
Root180|3088	0	NA	NA	NA	NA
Root180|35	0	NA	NA	NA	NA
Root180|588	0	NA	NA	NA	NA
Root180|2015	0	NA	NA	NA	NA
Root180|2337	0	NA	NA	NA	NA
Root180|2367	0	NA	NA	NA	NA
Root180|2458	0	NA	NA	NA	NA
Root180|352	0	NA	NA	NA	NA
Root180|361	0	NA	NA	NA	NA
Root180|1961	0	NA	NA	NA	NA
Root180|2124	0	NA	NA	NA	NA
Root180|2125	0	NA	NA	NA	NA
Root180|2139	0	NA	NA	NA	NA
Root180|2140	0	NA	NA	NA	NA
Root180|557	0	NA	NA	NA	NA
Root180|695	0	NA	NA	NA	NA
Root180|698	0	NA	NA	NA	NA
Root180|1358	0	NA	NA	NA	NA
Root180|2014	0	NA	NA	NA	NA
Root180|3093	0	NA	NA	NA	NA
Root180|102	0	NA	NA	NA	NA
Root180|1728	0	NA	NA	NA	NA
Root180|2193	0	NA	NA	NA	NA
Root180|2633	0	NA	NA	NA	NA
Root180|2907	0	NA	NA	NA	NA
Root180|2916	0	NA	NA	NA	NA
Root180|3071	0	NA	NA	NA	NA
Root180|3089	0	NA	NA	NA	NA
Root180|36	0	NA	NA	NA	NA
Root180|587	0	NA	NA	NA	NA
Root180|836	0	NA	NA	NA	NA
Root180|110	0	NA	NA	NA	NA
Root180|1256	0	NA	NA	NA	NA
Root180|904	0	NA	NA	NA	NA
Root180|1886	0	NA	NA	NA	NA
Root180|1960	0	NA	NA	NA	NA
Root180|2126	0	NA	NA	NA	NA
Root180|2141	0	NA	NA	NA	NA
Root180|2239	0	NA	NA	NA	NA
Root180|559	0	NA	NA	NA	NA
Root180|696	0	NA	NA	NA	NA
Root180|699	0	NA	NA	NA	NA
Root180|1497	0	NA	NA	NA	NA
Root180|1498	0	NA	NA	NA	NA
Root180|1924	0	NA	NA	NA	NA
Root180|337	0	NA	NA	NA	NA
Root180|1206	0	NA	NA	NA	NA
Root180|2041	0	NA	NA	NA	NA
Root180|2045	0	NA	NA	NA	NA
Root180|260	0	NA	NA	NA	NA
Root180|2717	0	NA	NA	NA	NA
Root180|293	0	NA	NA	NA	NA
Root180|3067	0	NA	NA	NA	NA
Root180|437	0	NA	NA	NA	NA
Root180|482	0	NA	NA	NA	NA
Root180|708	0	NA	NA	NA	NA
Root180|1632	0	NA	NA	NA	NA
Root180|1633	0	NA	NA	NA	NA
Root180|1836	0	NA	NA	NA	NA
Root180|1912	0	NA	NA	NA	NA
Root180|2360	0	NA	NA	NA	NA
Root180|2361	0	NA	NA	NA	NA
Root180|311	0	NA	NA	NA	NA
Root180|312	0	NA	NA	NA	NA
Root180|399	0	NA	NA	NA	NA
Root180|822	0	NA	NA	NA	NA
Root180|121	0	NA	NA	NA	NA
Root180|1326	0	NA	NA	NA	NA
Root180|1693	0	NA	NA	NA	NA
Root180|2183	0	NA	NA	NA	NA
Root180|2479	0	NA	NA	NA	NA
Root180|2620	0	NA	NA	NA	NA
Root180|448	0	NA	NA	NA	NA
Root180|961	0	NA	NA	NA	NA
Root180|10	0	NA	NA	NA	NA
Root180|1837	0	NA	NA	NA	NA
Root180|1958	0	NA	NA	NA	NA
Root180|2164	0	NA	NA	NA	NA
Root180|2460	0	NA	NA	NA	NA
Root180|2522	0	NA	NA	NA	NA
Root180|3024	0	NA	NA	NA	NA
Root180|51	0	NA	NA	NA	NA
Root180|703	0	NA	NA	NA	NA
Root180|1074	0	NA	NA	NA	NA
Root180|11	0	NA	NA	NA	NA
Root180|1481	0	NA	NA	NA	NA
Root180|1546	0	NA	NA	NA	NA
Root180|1634	0	NA	NA	NA	NA
Root180|3052	0	NA	NA	NA	NA
Root180|732	0	NA	NA	NA	NA
Root180|872	0	NA	NA	NA	NA
Root180|1918	0	NA	NA	NA	NA
Root180|2220	0	NA	NA	NA	NA
Root180|2314	0	NA	NA	NA	NA
Root180|420	0	NA	NA	NA	NA
Root180|706	0	NA	NA	NA	NA
Root180|726	0	NA	NA	NA	NA
Root180|1499	0	NA	NA	NA	NA
Root180|1925	0	NA	NA	NA	NA
Root180|338	0	NA	NA	NA	NA
Root180|1816	0	NA	NA	NA	NA
Root180|1817	0	NA	NA	NA	NA
Root180|1842	0	NA	NA	NA	NA
Root180|2836	0	NA	NA	NA	NA
Root180|823	0	NA	NA	NA	NA
Root180|877	0	NA	NA	NA	NA
Root180|1211	0	NA	NA	NA	NA
Root180|1898	0	NA	NA	NA	NA
Root180|2681	0	NA	NA	NA	NA
Root180|281	0	NA	NA	NA	NA
Root180|630	0	NA	NA	NA	NA
Root180|1528	0	NA	NA	NA	NA
Root180|1975	0	NA	NA	NA	NA
Root180|2315	0	NA	NA	NA	NA
Root180|254	0	NA	NA	NA	NA
Root180|553	0	NA	NA	NA	NA
Root180|1482	0	NA	NA	NA	NA
Root180|2770	0	NA	NA	NA	NA
Root180|641	0	NA	NA	NA	NA
Root180|673	0	NA	NA	NA	NA
Root180|1475	0	NA	NA	NA	NA
Root180|3	0	NA	NA	NA	NA
Root180|364	0	NA	NA	NA	NA
Root180|652	0	NA	NA	NA	NA
Root180|1941	0	NA	NA	NA	NA
Root180|215	0	NA	NA	NA	NA
Root180|2231	0	NA	NA	NA	NA
Root180|2266	0	NA	NA	NA	NA
Root180|2272	0	NA	NA	NA	NA
Root180|2321	0	NA	NA	NA	NA
Root180|2452	0	NA	NA	NA	NA
Root180|2525	0	NA	NA	NA	NA
Root180|3049	0	NA	NA	NA	NA
Root180|3056	0	NA	NA	NA	NA
Root180|319	0	NA	NA	NA	NA
Root180|650	0	NA	NA	NA	NA
Root180|1317	0	NA	NA	NA	NA
Root180|1980	0	NA	NA	NA	NA
Root180|2443	0	NA	NA	NA	NA
Root180|3040	0	NA	NA	NA	NA
Root180|552	0	NA	NA	NA	NA
Root180|2779	0	NA	NA	NA	NA
Root180|140	0	NA	NA	NA	NA
Root180|2672	0	NA	NA	NA	NA
Root180|2673	0	NA	NA	NA	NA
Root180|2820	0	NA	NA	NA	NA
Root180|3062	0	NA	NA	NA	NA
Root180|514	0	NA	NA	NA	NA
Root180|914	0	NA	NA	NA	NA
Root180|1461	0	NA	NA	NA	NA
Root180|2741	0	NA	NA	NA	NA
Root180|113	0	NA	NA	NA	NA
Root180|1489	0	NA	NA	NA	NA
Root180|1938	0	NA	NA	NA	NA
Root180|2312	0	NA	NA	NA	NA
Root180|53	0	NA	NA	NA	NA
Root180|77	0	NA	NA	NA	NA
Root180|1560	0	NA	NA	NA	NA
Root180|1962	0	NA	NA	NA	NA
Root180|2165	0	NA	NA	NA	NA
Root180|318	0	NA	NA	NA	NA
Root180|322	0	NA	NA	NA	NA
Root180|55	0	NA	NA	NA	NA
Root180|701	0	NA	NA	NA	NA
Root180|910	0	NA	NA	NA	NA
Root180|2477	0	NA	NA	NA	NA
Root180|2561	0	NA	NA	NA	NA
Root180|3032	0	NA	NA	NA	NA
Root180|409	0	NA	NA	NA	NA
Root180|972	0	NA	NA	NA	NA
Root180|115	0	NA	NA	NA	NA
Root180|117	0	NA	NA	NA	NA
Root180|2543	0	NA	NA	NA	NA
Root180|1101	0	NA	NA	NA	NA
Root180|1472	0	NA	NA	NA	NA
Root180|2147	0	NA	NA	NA	NA
Root180|2485	0	NA	NA	NA	NA
Root180|2066	0	NA	NA	NA	NA
Root180|2663	0	NA	NA	NA	NA
Root180|3007	0	NA	NA	NA	NA
Root180|528	0	NA	NA	NA	NA
Root180|2364	0	NA	NA	NA	NA
Root180|1116	0	NA	NA	NA	NA
Root180|1344	0	NA	NA	NA	NA
Root180|2241	0	NA	NA	NA	NA
Root180|236	0	NA	NA	NA	NA
Root180|1234	0	NA	NA	NA	NA
Root180|2686	0	NA	NA	NA	NA
Root180|460	0	NA	NA	NA	NA
Root180|2683	0	NA	NA	NA	NA
Root180|416	0	NA	NA	NA	NA
Root180|576	0	NA	NA	NA	NA
Root180|584	0	NA	NA	NA	NA
Root180|2001	0	NA	NA	NA	NA
Root180|2007	0	NA	NA	NA	NA
Root180|235	0	NA	NA	NA	NA
Root180|1322	0	NA	NA	NA	NA
Root180|1810	0	NA	NA	NA	NA
Root180|1839	0	NA	NA	NA	NA
Root180|756	0	NA	NA	NA	NA
Root180|1061	0	NA	NA	NA	NA
Root180|1320	0	NA	NA	NA	NA
Root180|1629	0	NA	NA	NA	NA
Root180|1752	0	NA	NA	NA	NA
Root180|1935	0	NA	NA	NA	NA
Root180|2888	0	NA	NA	NA	NA
Root180|1715	0	NA	NA	NA	NA
Root180|1866	0	NA	NA	NA	NA
Root180|2300	0	NA	NA	NA	NA
Root180|2369	0	NA	NA	NA	NA
Root180|2488	0	NA	NA	NA	NA
Root180|719	0	NA	NA	NA	NA
Root180|985	0	NA	NA	NA	NA
Root180|2442	0	NA	NA	NA	NA
Root180|2459	0	NA	NA	NA	NA
Root180|2629	0	NA	NA	NA	NA
Root180|1771	0	NA	NA	NA	NA
Root180|1951	0	NA	NA	NA	NA
Root180|2961	0	NA	NA	NA	NA
Root180|844	0	NA	NA	NA	NA
Root180|1356	0	NA	NA	NA	NA
Root180|2900	0	NA	NA	NA	NA
Root180|1595	0	NA	NA	NA	NA
Root180|1982	0	NA	NA	NA	NA
Root180|2088	0	NA	NA	NA	NA
Root180|2862	0	NA	NA	NA	NA
Root180|595	0	NA	NA	NA	NA
Root180|671	0	NA	NA	NA	NA
Root180|2021	0	NA	NA	NA	NA
Root180|2401	0	NA	NA	NA	NA
Root180|2435	0	NA	NA	NA	NA
Root180|2437	0	NA	NA	NA	NA
Root180|2462	0	NA	NA	NA	NA
Root180|3030	0	NA	NA	NA	NA
Root180|3060	0	NA	NA	NA	NA
Root180|1379	0	NA	NA	NA	NA
Root180|857	0	NA	NA	NA	NA
Root180|1055	0	NA	NA	NA	NA
Root180|1276	0	NA	NA	NA	NA
Root180|1277	0	NA	NA	NA	NA
Root180|1217	0	NA	NA	NA	NA
Root180|3098	0	NA	NA	NA	NA
Root180|360	0	NA	NA	NA	NA
Root180|742	0	NA	NA	NA	NA
Root180|476	0	NA	NA	NA	NA
Root180|1243	0	NA	NA	NA	NA
Root180|265	0	NA	NA	NA	NA
Root180|537	0	NA	NA	NA	NA
Root180|2549	0	NA	NA	NA	NA
Root180|83	0	NA	NA	NA	NA
Root180|1983	0	NA	NA	NA	NA
Root180|3015	0	NA	NA	NA	NA
Root180|2188	0	NA	NA	NA	NA
Root180|2911	0	NA	NA	NA	NA
Root180|3038	0	NA	NA	NA	NA
Root180|1747	0	NA	NA	NA	NA
Root180|44	0	NA	NA	NA	NA
Root180|1959	0	NA	NA	NA	NA
Root180|2127	0	NA	NA	NA	NA
Root180|231	0	NA	NA	NA	NA
Root180|1275	0	NA	NA	NA	NA
Root180|1272	0	NA	NA	NA	NA
Root180|1340	0	NA	NA	NA	NA
Root180|735	0	NA	NA	NA	NA
Root180|1738	0	NA	NA	NA	NA
Root180|43	0	NA	NA	NA	NA
Root180|705	0	NA	NA	NA	NA
Root180|903	0	NA	NA	NA	NA
Root180|1967	0	NA	NA	NA	NA
Root180|2246	0	NA	NA	NA	NA
Root180|1456	0	NA	NA	NA	NA
Root180|1575	0	NA	NA	NA	NA
Root180|2157	0	NA	NA	NA	NA
Root180|2161	0	NA	NA	NA	NA
Root180|2447	0	NA	NA	NA	NA
Root180|1617	0	NA	NA	NA	NA
Root180|1950	0	NA	NA	NA	NA
Root180|2558	0	NA	NA	NA	NA
Root180|2642	0	NA	NA	NA	NA
Root180|341	0	NA	NA	NA	NA
Root180|718	0	NA	NA	NA	NA
Root180|1743	0	NA	NA	NA	NA
Root180|2491	0	NA	NA	NA	NA
Root180|350	0	NA	NA	NA	NA
Root180|990	0	NA	NA	NA	NA
Root180|2548	0	NA	NA	NA	NA
Root180|82	0	NA	NA	NA	NA
Root180|125	0	NA	NA	NA	NA
Root180|3063	0	NA	NA	NA	NA
Root180|1433	0	NA	NA	NA	NA
Root180|1624	0	NA	NA	NA	NA
Root180|911	0	NA	NA	NA	NA
Root180|2541	0	NA	NA	NA	NA
Root180|1444	0	NA	NA	NA	NA
Root180|3050	0	NA	NA	NA	NA
Root180|1471	0	NA	NA	NA	NA
Root180|1712	0	NA	NA	NA	NA
Root180|511	0	NA	NA	NA	NA
Root180|2962	0	NA	NA	NA	NA
Root180|829	0	NA	NA	NA	NA
Root180|2461	0	NA	NA	NA	NA
Root180|251	0	NA	NA	NA	NA
Root180|1571	0	NA	NA	NA	NA
Root180|464	0	NA	NA	NA	NA
Root180|598	0	NA	NA	NA	NA
Root180|2016	0	NA	NA	NA	NA
Root180|2049	0	NA	NA	NA	NA
Root180|2294	0	NA	NA	NA	NA
Root180|2500	0	NA	NA	NA	NA
Root180|1809	0	NA	NA	NA	NA
Root180|1821	0	NA	NA	NA	NA
Root180|1755	0	NA	NA	NA	NA
Root180|325	0	NA	NA	NA	NA
Root180|2992	0	NA	NA	NA	NA
Root180|71	0	NA	NA	NA	NA
Root180|769	0	NA	NA	NA	NA
Root180|1393	0	NA	NA	NA	NA
Root180|1323	0	NA	NA	NA	NA
Root180|192	0	NA	NA	NA	NA
Root180|1081	0	NA	NA	NA	NA
Root180|1253	0	NA	NA	NA	NA
Root180|2589	0	NA	NA	NA	NA
Root180|566	0	NA	NA	NA	NA
Root180|1940	0	NA	NA	NA	NA
Root180|80	0	NA	NA	NA	NA
Root180|1082	0	NA	NA	NA	NA
Root180|2583	0	NA	NA	NA	NA
Root180|897	0	NA	NA	NA	NA
Root180|2227	0	NA	NA	NA	NA
Root180|2243	0	NA	NA	NA	NA
Root180|2343	0	NA	NA	NA	NA
Root180|561	0	NA	NA	NA	NA
Root180|2492	0	NA	NA	NA	NA
Root180|365	0	NA	NA	NA	NA
Root180|446	0	NA	NA	NA	NA
Root180|1775	0	NA	NA	NA	NA
Root180|2785	0	NA	NA	NA	NA
Root180|2827	0	NA	NA	NA	NA
Root180|2938	0	NA	NA	NA	NA
Root180|2585	0	NA	NA	NA	NA
Root180|2586	0	NA	NA	NA	NA
Root180|1069	0	NA	NA	NA	NA
Root180|1077	0	NA	NA	NA	NA
Root180|2889	0	NA	NA	NA	NA
Root180|1100	0	NA	NA	NA	NA
Root180|353	0	NA	NA	NA	NA
Root180|1878	0	NA	NA	NA	NA
Root180|2385	0	NA	NA	NA	NA
Root180|971	0	NA	NA	NA	NA
Root180|1366	0	NA	NA	NA	NA
Root180|2641	0	NA	NA	NA	NA
Root180|1032	0	NA	NA	NA	NA
Root180|1748	0	NA	NA	NA	NA
Root180|1749	0	NA	NA	NA	NA
Root180|2094	0	NA	NA	NA	NA
Root180|2331	0	NA	NA	NA	NA
Root180|1208	0	NA	NA	NA	NA
Root180|1399	0	NA	NA	NA	NA
Root180|2829	0	NA	NA	NA	NA
Root180|1205	0	NA	NA	NA	NA
Root180|2476	0	NA	NA	NA	NA
Root180|2680	0	NA	NA	NA	NA
Root180|803	0	NA	NA	NA	NA
Root180|1989	0	NA	NA	NA	NA
Root180|2446	0	NA	NA	NA	NA
Root180|3076	0	NA	NA	NA	NA
Root180|1249	0	NA	NA	NA	NA
Root180|1861	0	NA	NA	NA	NA
Root180|1704	0	NA	NA	NA	NA
Root180|229	0	NA	NA	NA	NA
Root180|443	0	NA	NA	NA	NA
Root180|2735	0	NA	NA	NA	NA
Root180|1334	0	NA	NA	NA	NA
Root180|288	0	NA	NA	NA	NA
Root180|1368	0	NA	NA	NA	NA
Root180|2503	0	NA	NA	NA	NA
Root180|2511	0	NA	NA	NA	NA
Root180|2705	0	NA	NA	NA	NA
Root180|297	0	NA	NA	NA	NA
Root180|777	0	NA	NA	NA	NA
Root180|1237	0	NA	NA	NA	NA
Root180|2923	0	NA	NA	NA	NA
Root180|704	0	NA	NA	NA	NA
Root180|1230	0	NA	NA	NA	NA
Root180|1683	0	NA	NA	NA	NA
Root180|284	0	NA	NA	NA	NA
Root180|1663	0	NA	NA	NA	NA
Root180|2308	0	NA	NA	NA	NA
Root180|343	0	NA	NA	NA	NA
Root180|454	0	NA	NA	NA	NA
Root180|1224	0	NA	NA	NA	NA
Root180|1586	0	NA	NA	NA	NA
Root180|256	0	NA	NA	NA	NA
Root180|395	0	NA	NA	NA	NA
Root180|778	0	NA	NA	NA	NA
Root180|120	0	NA	NA	NA	NA
Root180|2960	0	NA	NA	NA	NA
Root180|253	0	NA	NA	NA	NA
Root180|295	0	NA	NA	NA	NA
Root180|2979	0	NA	NA	NA	NA
Root180|1207	0	NA	NA	NA	NA
Root180|2718	0	NA	NA	NA	NA
Root180|2897	0	NA	NA	NA	NA
Root180|294	0	NA	NA	NA	NA
Root180|2567	0	NA	NA	NA	NA
Root180|1467	0	NA	NA	NA	NA
Root180|1978	0	NA	NA	NA	NA
Root180|1814	0	NA	NA	NA	NA
Root180|2853	0	NA	NA	NA	NA
Root180|1979	0	NA	NA	NA	NA
Root180|1724	0	NA	NA	NA	NA
Root180|2375	0	NA	NA	NA	NA
Root180|2578	0	NA	NA	NA	NA
Root180|1544	0	NA	NA	NA	NA
Root180|2885	0	NA	NA	NA	NA
Root180|544	0	NA	NA	NA	NA
Root180|1457	0	NA	NA	NA	NA
Root180|521	0	NA	NA	NA	NA
Root180|1650	0	NA	NA	NA	NA
Root180|1651	0	NA	NA	NA	NA
Root180|42	0	NA	NA	NA	NA
Root180|2646	0	NA	NA	NA	NA
Root180|858	0	NA	NA	NA	NA
Root180|2159	0	NA	NA	NA	NA
Root180|1022	0	NA	NA	NA	NA
Root180|1266	0	NA	NA	NA	NA
Root180|2716	0	NA	NA	NA	NA
Root180|607	0	NA	NA	NA	NA
Root180|1027	0	NA	NA	NA	NA
Root180|2377	0	NA	NA	NA	NA
Root180|2529	0	NA	NA	NA	NA
Root180|1534	0	NA	NA	NA	NA
Root180|1811	0	NA	NA	NA	NA
Root180|2858	0	NA	NA	NA	NA
Root180|1328	0	NA	NA	NA	NA
Root180|3092	0	NA	NA	NA	NA
Root180|81	0	NA	NA	NA	NA
Root180|99	0	NA	NA	NA	NA
Root180|2450	0	NA	NA	NA	NA
Root180|470	0	NA	NA	NA	NA
Root180|1804	0	NA	NA	NA	NA
Root180|1827	0	NA	NA	NA	NA
Root180|199	0	NA	NA	NA	NA
Root180|1148	0	NA	NA	NA	NA
Root180|119	0	NA	NA	NA	NA
Root180|2038	0	NA	NA	NA	NA
Root180|2197	0	NA	NA	NA	NA
Root180|2221	0	NA	NA	NA	NA
Root180|98	0	NA	NA	NA	NA
Root180|1720	0	NA	NA	NA	NA
Root180|657	0	NA	NA	NA	NA
Root180|142	0	NA	NA	NA	NA
Root180|1785	0	NA	NA	NA	NA
Root180|2814	0	NA	NA	NA	NA
Root180|456	0	NA	NA	NA	NA
Root180|2494	0	NA	NA	NA	NA
Root180|2884	0	NA	NA	NA	NA
Root180|685	0	NA	NA	NA	NA
Root180|1559	0	NA	NA	NA	NA
Root180|1992	0	NA	NA	NA	NA
Root180|2020	0	NA	NA	NA	NA
Root180|2267	0	NA	NA	NA	NA
Root180|2737	0	NA	NA	NA	NA
Root180|2023	0	NA	NA	NA	NA
Root180|3082	0	NA	NA	NA	NA
Root180|509	0	NA	NA	NA	NA
Root180|3041	0	NA	NA	NA	NA
Root180|376	0	NA	NA	NA	NA
Root180|310	0	NA	NA	NA	NA
Root180|623	0	NA	NA	NA	NA
Root180|1812	0	NA	NA	NA	NA
Root180|1838	0	NA	NA	NA	NA
Root180|1333	0	NA	NA	NA	NA
Root180|1218	0	NA	NA	NA	NA
Root180|2311	0	NA	NA	NA	NA
Root180|411	0	NA	NA	NA	NA
Root180|2028	0	NA	NA	NA	NA
Root180|2985	0	NA	NA	NA	NA
Root180|480	0	NA	NA	NA	NA
Root180|498	0	NA	NA	NA	NA
Root180|955	0	NA	NA	NA	NA
Root180|2502	0	NA	NA	NA	NA
Root180|2880	0	NA	NA	NA	NA
Root180|65	0	NA	NA	NA	NA
Root180|1283	0	NA	NA	NA	NA
Root180|1394	0	NA	NA	NA	NA
Root180|249	0	NA	NA	NA	NA
Root180|250	0	NA	NA	NA	NA
Root180|978	0	NA	NA	NA	NA
Root180|979	0	NA	NA	NA	NA
Root180|133	0	NA	NA	NA	NA
Root180|1540	0	NA	NA	NA	NA
Root180|2495	0	NA	NA	NA	NA
Root180|1056	0	NA	NA	NA	NA
Root180|1395	0	NA	NA	NA	NA
Root180|2390	0	NA	NA	NA	NA
Root180|2544	0	NA	NA	NA	NA
Root180|2481	0	NA	NA	NA	NA
Root180|2666	0	NA	NA	NA	NA
Root180|1713	0	NA	NA	NA	NA
Root180|948	0	NA	NA	NA	NA
Root180|525	0	NA	NA	NA	NA
Root180|526	0	NA	NA	NA	NA
Root180|143	0	NA	NA	NA	NA
Root180|1786	0	NA	NA	NA	NA
Root180|2815	0	NA	NA	NA	NA
Root180|455	0	NA	NA	NA	NA
Root180|861	0	NA	NA	NA	NA
Root180|813	0	NA	NA	NA	NA
Root180|458	0	NA	NA	NA	NA
Root180|33	0	NA	NA	NA	NA
Root180|1551	0	NA	NA	NA	NA
Root180|1247	0	NA	NA	NA	NA
Root180|2440	0	NA	NA	NA	NA
Root180|1511	0	NA	NA	NA	NA
Root180|2592	0	NA	NA	NA	NA
Root180|1203	0	NA	NA	NA	NA
Root180|720	0	NA	NA	NA	NA
Root180|1388	0	NA	NA	NA	NA
Root180|182	0	NA	NA	NA	NA
Root180|560	0	NA	NA	NA	NA
Root180|550	0	NA	NA	NA	NA
Root180|555	0	NA	NA	NA	NA
Root180|556	0	NA	NA	NA	NA
Root180|2155	0	NA	NA	NA	NA
Root180|2173	0	NA	NA	NA	NA
Root180|2236	0	NA	NA	NA	NA
Root180|1255	0	NA	NA	NA	NA
Root180|2591	0	NA	NA	NA	NA
Root180|565	0	NA	NA	NA	NA
Root180|936	0	NA	NA	NA	NA
Root180|1015	0	NA	NA	NA	NA
Root180|2030	0	NA	NA	NA	NA
Root180|2981	0	NA	NA	NA	NA
Root180|1458	0	NA	NA	NA	NA
Root180|2190	0	NA	NA	NA	NA
Root180|1466	0	NA	NA	NA	NA
Root180|1616	0	NA	NA	NA	NA
Root180|2644	0	NA	NA	NA	NA
Root180|340	0	NA	NA	NA	NA
Root180|717	0	NA	NA	NA	NA
Root180|1733	0	NA	NA	NA	NA
Root180|439	0	NA	NA	NA	NA
Root180|1254	0	NA	NA	NA	NA
Root180|2590	0	NA	NA	NA	NA
Root180|2082	0	NA	NA	NA	NA
Root180|606	0	NA	NA	NA	NA
Root180|1220	0	NA	NA	NA	NA
Root180|1517	0	NA	NA	NA	NA
Root180|2051	0	NA	NA	NA	NA
Root180|2196	0	NA	NA	NA	NA
Root180|2179	0	NA	NA	NA	NA
Root180|5	0	NA	NA	NA	NA
Root180|2980	0	NA	NA	NA	NA
Root180|2000	0	NA	NA	NA	NA
Root180|2956	0	NA	NA	NA	NA
Root180|2035	0	NA	NA	NA	NA
Root180|951	0	NA	NA	NA	NA
Root180|1972	0	NA	NA	NA	NA
Root180|2289	0	NA	NA	NA	NA
Root180|383	0	NA	NA	NA	NA
Root180|2288	0	NA	NA	NA	NA
Root180|3037	0	NA	NA	NA	NA
Root180|586	0	NA	NA	NA	NA
Root180|59	0	NA	NA	NA	NA
Root180|2675	0	NA	NA	NA	NA
Root180|926	0	NA	NA	NA	NA
Root180|479	0	NA	NA	NA	NA
Root180|2978	0	NA	NA	NA	NA
Root180|442	0	NA	NA	NA	NA
Root180|2123	0	NA	NA	NA	NA
Root180|1202	0	NA	NA	NA	NA
Root180|1557	0	NA	NA	NA	NA
Root180|111	0	NA	NA	NA	NA
Root180|1756	0	NA	NA	NA	NA
Root180|2206	0	NA	NA	NA	NA
Root180|2262	0	NA	NA	NA	NA
Root180|2434	0	NA	NA	NA	NA
Root180|2486	0	NA	NA	NA	NA
Root180|349	0	NA	NA	NA	NA
Root180|7	0	NA	NA	NA	NA
Root180|1088	0	NA	NA	NA	NA
Root180|2658	0	NA	NA	NA	NA
Root180|881	0	NA	NA	NA	NA
Root180|1260	0	NA	NA	NA	NA
Root180|802	0	NA	NA	NA	NA
Root180|481	0	NA	NA	NA	NA
Root180|1089	0	NA	NA	NA	NA
Root180|2659	0	NA	NA	NA	NA
Root180|1891	0	NA	NA	NA	NA
Root180|826	0	NA	NA	NA	NA
Root180|2086	0	NA	NA	NA	NA
Root180|709	0	NA	NA	NA	NA
Root180|1711	0	NA	NA	NA	NA
Root180|2006	0	NA	NA	NA	NA
Root180|2018	0	NA	NA	NA	NA
Root180|2143	0	NA	NA	NA	NA
Root180|2768	0	NA	NA	NA	NA
Root180|418	0	NA	NA	NA	NA
Root180|645	0	NA	NA	NA	NA
Root180|1392	0	NA	NA	NA	NA
Root180|2733	0	NA	NA	NA	NA
Root180|158	0.597748212701196	-0.0792111606186541	0.658656593315908	0.689216459427154	0.878447867145539
Root180|1057	0	NA	NA	NA	NA
Root180|2933	0	NA	NA	NA	NA
Root180|2350	0	NA	NA	NA	NA
Root180|845	0	NA	NA	NA	NA
Root180|2052	0	NA	NA	NA	NA
Root180|2228	0	NA	NA	NA	NA
Root180|2233	0	NA	NA	NA	NA
Root180|1125	0	NA	NA	NA	NA
Root180|1126	0	NA	NA	NA	NA
Root180|1984	0	NA	NA	NA	NA
Root180|2954	0	NA	NA	NA	NA
Root180|3013	0	NA	NA	NA	NA
Root180|421	0	NA	NA	NA	NA
Root180|2174	0	NA	NA	NA	NA
Root180|3044	0	NA	NA	NA	NA
Root180|1649	0	NA	NA	NA	NA
Root180|1354	0	NA	NA	NA	NA
Root180|2112	0	NA	NA	NA	NA
Root180|414	0	NA	NA	NA	NA
Root180|1288	0	NA	NA	NA	NA
Root180|2823	0	NA	NA	NA	NA
Root180|1246	0	NA	NA	NA	NA
Root180|2335	0	NA	NA	NA	NA
Root180|1048	0	NA	NA	NA	NA
Root180|908	0	NA	NA	NA	NA
Root180|1059	0	NA	NA	NA	NA
Root180|2797	0	NA	NA	NA	NA
Root180|1884	0	NA	NA	NA	NA
Root180|2237	0	NA	NA	NA	NA
Root180|203	0	NA	NA	NA	NA
Root180|1885	0	NA	NA	NA	NA
Root180|2238	0	NA	NA	NA	NA
Root180|1327	0	NA	NA	NA	NA
Root180|577	0	NA	NA	NA	NA
Root180|1385	0	NA	NA	NA	NA
Root180|989	0	NA	NA	NA	NA
Root180|84	0	NA	NA	NA	NA
Root180|1330	0	NA	NA	NA	NA
Root180|1421	0	NA	NA	NA	NA
Root180|91	0	NA	NA	NA	NA
Root180|2607	0	NA	NA	NA	NA
Root180|2677	0	NA	NA	NA	NA
Root180|2678	0	NA	NA	NA	NA
Root180|900	0	NA	NA	NA	NA
Root180|291	0	NA	NA	NA	NA
Root180|1405	0	NA	NA	NA	NA
Root180|2664	0	NA	NA	NA	NA
Root180|646	0	NA	NA	NA	NA
Root180|2866	0	NA	NA	NA	NA
Root180|1753	0	NA	NA	NA	NA
Root180|1901	0	NA	NA	NA	NA
Root180|1949	0	NA	NA	NA	NA
Root180|2351	0	NA	NA	NA	NA
Root180|2008	0	NA	NA	NA	NA
Root180|2205	0	NA	NA	NA	NA
Root180|1302	0	NA	NA	NA	NA
Root180|157	0.276737617130991	0.0327734507140638	0.655974932842573	0.832213768874721	0.878447867145539
Root180|1290	0	NA	NA	NA	NA
Root180|1232	0	NA	NA	NA	NA
Root180|1573	0	NA	NA	NA	NA
Root180|1623	0	NA	NA	NA	NA
Root180|1083	0	NA	NA	NA	NA
Root180|1274	0	NA	NA	NA	NA
Root180|2934	0	NA	NA	NA	NA
Root180|1697	0	NA	NA	NA	NA
Root180|1893	0	NA	NA	NA	NA
Root180|2688	0	NA	NA	NA	NA
Root180|457	0	NA	NA	NA	NA
Root180|856	0	NA	NA	NA	NA
Root180|204	0	NA	NA	NA	NA
Root180|1474	0	NA	NA	NA	NA
Root180|392	0	NA	NA	NA	NA
Root180|1708	0	NA	NA	NA	NA
Root180|2040	0	NA	NA	NA	NA
Root180|286	0	NA	NA	NA	NA
Root180|1860	0	NA	NA	NA	NA
Root180|790	0	NA	NA	NA	NA
Root180|770	0	NA	NA	NA	NA
Root180|2104	0	NA	NA	NA	NA
Root180|1137	0	NA	NA	NA	NA
Root180|2598	0	NA	NA	NA	NA
Root180|2722	0	NA	NA	NA	NA
Root180|478	0	NA	NA	NA	NA
Root180|2475	0	NA	NA	NA	NA
Root180|1902	0	NA	NA	NA	NA
Root180|946	0	NA	NA	NA	NA
Root180|1106	0	NA	NA	NA	NA
Root180|32	0	NA	NA	NA	NA
Root180|440	0	NA	NA	NA	NA
Root180|441	0	NA	NA	NA	NA
Root180|1271	0	NA	NA	NA	NA
Root180|245	0	NA	NA	NA	NA
Root180|1764	0	NA	NA	NA	NA
Root180|947	0	NA	NA	NA	NA
Root180|1342	0	NA	NA	NA	NA
Root180|2627	0	NA	NA	NA	NA
Root180|2667	0	NA	NA	NA	NA
Root180|398	0	NA	NA	NA	NA
Root180|422	0	NA	NA	NA	NA
Root180|572	0	NA	NA	NA	NA
Root180|391	0	NA	NA	NA	NA
Root180|1905	0	NA	NA	NA	NA
Root180|1016	0	NA	NA	NA	NA
Root180|1572	0	NA	NA	NA	NA
Root180|1281	0	NA	NA	NA	NA
Root180|359	0	NA	NA	NA	NA
Root180|114	0	NA	NA	NA	NA
Root180|403	0	NA	NA	NA	NA
Root180|2949	0	NA	NA	NA	NA
Root180|1801	0	NA	NA	NA	NA
Root180|2843	0	NA	NA	NA	NA
Root180|1631	0	NA	NA	NA	NA
Root180|2676	0	NA	NA	NA	NA
Root180|2818	0	NA	NA	NA	NA
Root180|950	0	NA	NA	NA	NA
Root180|2334	0	NA	NA	NA	NA
Root180|2398	0	NA	NA	NA	NA
Root180|473	0	NA	NA	NA	NA
Root180|2445	0	NA	NA	NA	NA
Root180|945	0	NA	NA	NA	NA
Root180|968	0	NA	NA	NA	NA
Root180|2876	0	NA	NA	NA	NA
Root180|543	0	NA	NA	NA	NA
Root180|52	0	NA	NA	NA	NA
Root180|1307	0	NA	NA	NA	NA
Root180|1073	0	NA	NA	NA	NA
Root180|3010	0	NA	NA	NA	NA
Root180|3042	0	NA	NA	NA	NA
Root180|2913	0	NA	NA	NA	NA
Root180|1158	0	NA	NA	NA	NA
Root180|2516	0	NA	NA	NA	NA
Root180|3045	0	NA	NA	NA	NA
Root180|62	0	NA	NA	NA	NA
Root180|1172	0	NA	NA	NA	NA
Root180|1293	0	NA	NA	NA	NA
Root180|1278	0	NA	NA	NA	NA
Root180|2792	0	NA	NA	NA	NA
Root180|263	0	NA	NA	NA	NA
Root180|2710	0	NA	NA	NA	NA
Root180|1620	0	NA	NA	NA	NA
Root180|15	0	NA	NA	NA	NA
Root180|2013	0	NA	NA	NA	NA
Root180|1197	0	NA	NA	NA	NA
Root180|2046	0	NA	NA	NA	NA
Root180|259	0	NA	NA	NA	NA
Root180|2540	0	NA	NA	NA	NA
Root180|2835	0	NA	NA	NA	NA
Root180|665	0	NA	NA	NA	NA
Root180|2072	0	NA	NA	NA	NA
Root180|2798	0	NA	NA	NA	NA
Root180|519	0	NA	NA	NA	NA
Root180|1577	0	NA	NA	NA	NA
Root180|789	0	NA	NA	NA	NA
Root180|653	0	NA	NA	NA	NA
Root180|1903	0	NA	NA	NA	NA
Root180|2412	0	NA	NA	NA	NA
Root180|345	0	NA	NA	NA	NA
Root180|2904	0	NA	NA	NA	NA
Root180|2826	0	NA	NA	NA	NA
Root180|2579	0	NA	NA	NA	NA
Root180|216	0	NA	NA	NA	NA
Root180|909	0	NA	NA	NA	NA
Root180|2426	0	NA	NA	NA	NA
Root180|3011	0	NA	NA	NA	NA
Root180|2365	0	NA	NA	NA	NA
Root180|431	0	NA	NA	NA	NA
Root180|1215	0	NA	NA	NA	NA
Root180|1011	0	NA	NA	NA	NA
Root180|2546	0	NA	NA	NA	NA
Root180|843	0	NA	NA	NA	NA
Root180|1362	0	NA	NA	NA	NA
Root180|824	0	NA	NA	NA	NA
Root180|2085	0	NA	NA	NA	NA
Root180|1881	0	NA	NA	NA	NA
Root180|2253	0	NA	NA	NA	NA
Root180|2254	0	NA	NA	NA	NA
Root180|2131	0	NA	NA	NA	NA
Root180|1431	0	NA	NA	NA	NA
Root180|2984	0	NA	NA	NA	NA
Root180|1531	0	NA	NA	NA	NA
Root180|1648	0	NA	NA	NA	NA
Root180|219	0	NA	NA	NA	NA
Root180|2983	0	NA	NA	NA	NA
Root180|1953	0	NA	NA	NA	NA
Root180|2902	0	NA	NA	NA	NA
Root180|3094	0	NA	NA	NA	NA
Root180|1937	0	NA	NA	NA	NA
Root180|3009	0	NA	NA	NA	NA
Root180|1085	0	NA	NA	NA	NA
Root180|697	0	NA	NA	NA	NA
Root180|700	0	NA	NA	NA	NA
Root180|2776	0	NA	NA	NA	NA
Root180|2777	0	NA	NA	NA	NA
Root180|68	0	NA	NA	NA	NA
Root180|893	0	NA	NA	NA	NA
Root180|332	0	NA	NA	NA	NA
Root180|1301	0	NA	NA	NA	NA
Root180|1013	0	NA	NA	NA	NA
Root180|1660	0	NA	NA	NA	NA
Root180|3027	0	NA	NA	NA	NA
Root180|1007	0	NA	NA	NA	NA
Root180|1373	0	NA	NA	NA	NA
Root180|1568	0	NA	NA	NA	NA
Root180|2802	0	NA	NA	NA	NA
Root180|40	0	NA	NA	NA	NA
Root180|819	0	NA	NA	NA	NA
Root180|1944	0	NA	NA	NA	NA
Root180|2073	0	NA	NA	NA	NA
Root180|2748	0	NA	NA	NA	NA
Root180|3022	0	NA	NA	NA	NA
Root180|1530	0	NA	NA	NA	NA
Root180|1900	0	NA	NA	NA	NA
Root180|2987	0	NA	NA	NA	NA
Root180|1041	0	NA	NA	NA	NA
Root180|783	0	NA	NA	NA	NA
Root180|941	0	NA	NA	NA	NA
Root180|2277	0	NA	NA	NA	NA
Root180|112	0	NA	NA	NA	NA
Root180|1097	0	NA	NA	NA	NA
Root180|419	0	NA	NA	NA	NA
Root180|1529	0	NA	NA	NA	NA
Root180|1582	0	NA	NA	NA	NA
Root180|1897	0	NA	NA	NA	NA
Root180|191	0	NA	NA	NA	NA
Root180|2293	0	NA	NA	NA	NA
Root180|593	0	NA	NA	NA	NA
Root180|988	0	NA	NA	NA	NA
Root180|2427	0	NA	NA	NA	NA
Root180|850	0	NA	NA	NA	NA
Root180|1223	0	NA	NA	NA	NA
Root180|208	0	NA	NA	NA	NA
Root180|209	0	NA	NA	NA	NA
Root180|832	0	NA	NA	NA	NA
Root180|1584	0	NA	NA	NA	NA
Root180|1705	0	NA	NA	NA	NA
Root180|374	0	NA	NA	NA	NA
Root180|779	0	NA	NA	NA	NA
Root180|1008	0	NA	NA	NA	NA
Root180|1029	0	NA	NA	NA	NA
Root180|330	0	NA	NA	NA	NA
Root180|634	0	NA	NA	NA	NA
Root180|1854	0	NA	NA	NA	NA
Root180|922	0	NA	NA	NA	NA
Root180|1513	0	NA	NA	NA	NA
Root180|1258	0	NA	NA	NA	NA
Root180|1761	0	NA	NA	NA	NA
Root180|1906	0	NA	NA	NA	NA
Root180|601	0	NA	NA	NA	NA
Root180|228	0	NA	NA	NA	NA
Root180|220	0	NA	NA	NA	NA
Root180|1108	0	NA	NA	NA	NA
Root180|1434	0	NA	NA	NA	NA
Root180|2044	0	NA	NA	NA	NA
Root180|226	0	NA	NA	NA	NA
Root180|1867	0	NA	NA	NA	NA
Root180|309	0	NA	NA	NA	NA
Root180|1580	0	NA	NA	NA	NA
Root180|344	0	NA	NA	NA	NA
Root180|930	0	NA	NA	NA	NA
Root180|715	0	NA	NA	NA	NA
Root180|2868	0	NA	NA	NA	NA
Root180|183	0	NA	NA	NA	NA
Root180|569	0	NA	NA	NA	NA
Root180|629	0	NA	NA	NA	NA
Root180|1691	0	NA	NA	NA	NA
Root180|1857	0	NA	NA	NA	NA
Root180|93	0	NA	NA	NA	NA
Root180|2189	0	NA	NA	NA	NA
Root180|632	0	NA	NA	NA	NA
Root180|1892	0	NA	NA	NA	NA
Root180|2200	0	NA	NA	NA	NA
Root180|1127	0	NA	NA	NA	NA
Root180|222	0	NA	NA	NA	NA
Root180|1058	0	NA	NA	NA	NA
Root180|1102	0	NA	NA	NA	NA
Root180|79	0	NA	NA	NA	NA
Root180|1142	0	NA	NA	NA	NA
Root180|1955	0	NA	NA	NA	NA
Root180|1767	0	NA	NA	NA	NA
Root180|2037	0	NA	NA	NA	NA
Root180|2609	0	NA	NA	NA	NA
Root180|1566	0	NA	NA	NA	NA
Root180|2292	0	NA	NA	NA	NA
Root180|738	0	NA	NA	NA	NA
Root180|1581	0	NA	NA	NA	NA
Root180|2650	0	NA	NA	NA	NA
Root180|28	0	NA	NA	NA	NA
Root180|329	0	NA	NA	NA	NA
Root180|1473	0	NA	NA	NA	NA
Root180|132	0	NA	NA	NA	NA
Root180|402	0	NA	NA	NA	NA
Root180|1350	0	NA	NA	NA	NA
Root180|761	0	NA	NA	NA	NA
Root180|2295	0	NA	NA	NA	NA
Root180|546	0	NA	NA	NA	NA
Root180|1332	0	NA	NA	NA	NA
Root180|1229	0	NA	NA	NA	NA
Root180|707	0	NA	NA	NA	NA
Root180|2095	0	NA	NA	NA	NA
Root180|596	0	NA	NA	NA	NA
Root180|205	0	NA	NA	NA	NA
Root180|1823	0	NA	NA	NA	NA
Root180|1844	0	NA	NA	NA	NA
Root180|242	0	NA	NA	NA	NA
Root180|1194	0	NA	NA	NA	NA
Root180|1787	0	NA	NA	NA	NA
Root180|1788	0	NA	NA	NA	NA
Root180|2571	0	NA	NA	NA	NA
Root180|2581	0	NA	NA	NA	NA
Root180|1872	0	NA	NA	NA	NA
Root180|2298	0	NA	NA	NA	NA
Root180|2636	0	NA	NA	NA	NA
Root180|628	0	NA	NA	NA	NA
Root180|1298	0	NA	NA	NA	NA
Root180|1888	0	NA	NA	NA	NA
Root180|1319	0	NA	NA	NA	NA
Root180|548	0	NA	NA	NA	NA
Root180|2408	0	NA	NA	NA	NA
Root180|1908	0	NA	NA	NA	NA
Root180|1909	0	NA	NA	NA	NA
Root180|2478	0	NA	NA	NA	NA
Root180|1300	0	NA	NA	NA	NA
Root180|217	0	NA	NA	NA	NA
Root180|2867	0	NA	NA	NA	NA
Root180|1896	0	NA	NA	NA	NA
Root180|1486	0	NA	NA	NA	NA
Root180|2368	0	NA	NA	NA	NA
Root180|1	0	NA	NA	NA	NA
Root180|1478	0	NA	NA	NA	NA
Root180|3017	0	NA	NA	NA	NA
Root180|3102	0	NA	NA	NA	NA
Root180|1261	0	NA	NA	NA	NA
Root180|1442	0	NA	NA	NA	NA
Root180|1874	0	NA	NA	NA	NA
Root180|1449	0	NA	NA	NA	NA
Root180|2901	0	NA	NA	NA	NA
Root180|3085	0	NA	NA	NA	NA
Root180|2639	0	NA	NA	NA	NA
Root180|996	0	NA	NA	NA	NA
Root180|1746	0	NA	NA	NA	NA
Root180|266	0	NA	NA	NA	NA
Root180|1859	0	NA	NA	NA	NA
Root180|1250	0	NA	NA	NA	NA
Root180|830	0	NA	NA	NA	NA
Root180|1875	0	NA	NA	NA	NA
Root180|3029	0	NA	NA	NA	NA
Root180|1441	0	NA	NA	NA	NA
Root180|1871	0	NA	NA	NA	NA
Root180|1200	0	NA	NA	NA	NA
Root180|1339	0	NA	NA	NA	NA
Root180|328	0	NA	NA	NA	NA
Root180|1436	0	NA	NA	NA	NA
Root180|1488	0	NA	NA	NA	NA
Root180|1363	0	NA	NA	NA	NA
Root180|1391	0	NA	NA	NA	NA
Root180|1490	0	NA	NA	NA	NA
Root180|1652	0	NA	NA	NA	NA
Root180|1698	0	NA	NA	NA	NA
Root180|2811	0	NA	NA	NA	NA
Root180|748	0	NA	NA	NA	NA
Root180|1143	0	NA	NA	NA	NA
Root180|1822	0	NA	NA	NA	NA
Root180|1042	0	NA	NA	NA	NA
Root180|1019	0	NA	NA	NA	NA
Root180|503	0	NA	NA	NA	NA
Root180|185	0	NA	NA	NA	NA
Root180|1645	0	NA	NA	NA	NA
Root180|804	0	NA	NA	NA	NA
Root180|2547	0	NA	NA	NA	NA
Root180|107	0	NA	NA	NA	NA
Root180|2986	0	NA	NA	NA	NA
Root180|2216	0	NA	NA	NA	NA
Root180|935	0	NA	NA	NA	NA
Root180|1659	0	NA	NA	NA	NA
Root180|1682	0	NA	NA	NA	NA
Root180|981	0	NA	NA	NA	NA
Root180|1930	0	NA	NA	NA	NA
Root180|2877	0	NA	NA	NA	NA
Root180|2640	0	NA	NA	NA	NA
Root180|1063	0	NA	NA	NA	NA
Root180|2357	0	NA	NA	NA	NA
Root180|2539	0	NA	NA	NA	NA
Root180|1543	0	NA	NA	NA	NA
Root180|1236	0	NA	NA	NA	NA
Root180|1662	0	NA	NA	NA	NA
Root180|2597	0	NA	NA	NA	NA
Root180|2855	0	NA	NA	NA	NA
Root180|600	0	NA	NA	NA	NA
Root180|467	0	NA	NA	NA	NA
Root180|401	0	NA	NA	NA	NA
Root180|1398	0	NA	NA	NA	NA
Root180|524	0	NA	NA	NA	NA
Root180|303	0	NA	NA	NA	NA
Root180|302	0	NA	NA	NA	NA
Root180|2570	0	NA	NA	NA	NA
Root180|1506	0	NA	NA	NA	NA
Root180|2601	0	NA	NA	NA	NA
Root180|1193	0	NA	NA	NA	NA
Root180|1324	0	NA	NA	NA	NA
Root180|407	0	NA	NA	NA	NA
Root180|2655	0	NA	NA	NA	NA
Root180|2531	0	NA	NA	NA	NA
Root180|1759	0	NA	NA	NA	NA
Root180|1480	0	NA	NA	NA	NA
Root180|1435	0	NA	NA	NA	NA
Root180|3002	0	NA	NA	NA	NA
Root180|304	0	NA	NA	NA	NA
Root180|377	0	NA	NA	NA	NA
Root180|891	0	NA	NA	NA	NA
Root180|840	0	NA	NA	NA	NA
Root180|2622	0	NA	NA	NA	NA
Root180|1887	0	NA	NA	NA	NA
Root180|2240	0	NA	NA	NA	NA
Root180|860	0	NA	NA	NA	NA
Root180|831	0	NA	NA	NA	NA
Root180|2572	0	NA	NA	NA	NA
Root180|798	0	NA	NA	NA	NA
Root180|181	0	NA	NA	NA	NA
Root180|1412	0	NA	NA	NA	NA
Root180|2870	0	NA	NA	NA	NA
Root180|1826	0	NA	NA	NA	NA
Root180|816	0	NA	NA	NA	NA
Root180|749	0	NA	NA	NA	NA
Root180|954	0	NA	NA	NA	NA
Root180|2259	0	NA	NA	NA	NA
Root180|626	0	NA	NA	NA	NA
Root180|1868	0	NA	NA	NA	NA
Root180|2263	0	NA	NA	NA	NA
Root180|913	0	NA	NA	NA	NA
Root180|1191	0	NA	NA	NA	NA
Root180|230	0	NA	NA	NA	NA
Root180|1119	0	NA	NA	NA	NA
Root180|1864	0	NA	NA	NA	NA
Root180|1228	0	NA	NA	NA	NA
Root180|1562	0	NA	NA	NA	NA
Root180|2178	0	NA	NA	NA	NA
Root180|3034	0	NA	NA	NA	NA
Root180|56	0	NA	NA	NA	NA
Root180|466	0	NA	NA	NA	NA
Root180|2674	0	NA	NA	NA	NA
Root180|1360	0	NA	NA	NA	NA
Root180|1157	0	NA	NA	NA	NA
Root180|1306	0	NA	NA	NA	NA
Root180|766	0	NA	NA	NA	NA
Root180|3095	0	NA	NA	NA	NA
Root180|2134	0	NA	NA	NA	NA
Root180|664	0	NA	NA	NA	NA
Root180|1509	0	NA	NA	NA	NA
Root180|506	0	NA	NA	NA	NA
Root180|430	0	NA	NA	NA	NA
Root180|774	0	NA	NA	NA	NA
Root180|776	0	NA	NA	NA	NA
Root180|538	0	NA	NA	NA	NA
Root180|1120	0	NA	NA	NA	NA
Root180|3077	0	NA	NA	NA	NA
Root180|3078	0	NA	NA	NA	NA
Root180|504	0	NA	NA	NA	NA
Root180|1147	0	NA	NA	NA	NA
Root180|1382	0	NA	NA	NA	NA
Root180|2869	0	NA	NA	NA	NA
Root180|1914	0	NA	NA	NA	NA
Root180|1947	0	NA	NA	NA	NA
Root180|1098	0	NA	NA	NA	NA
Root180|656	0	NA	NA	NA	NA
Root180|654	0	NA	NA	NA	NA
Root180|2202	0	NA	NA	NA	NA
Root180|515	0	NA	NA	NA	NA
Root180|2537	0	NA	NA	NA	NA
Root180|2684	0	NA	NA	NA	NA
Root180|1139	0	NA	NA	NA	NA
Root180|1772	0	NA	NA	NA	NA
Root180|1335	0	NA	NA	NA	NA
Root180|549	0	NA	NA	NA	NA
Root180|554	0	NA	NA	NA	NA
Root180|782	0	NA	NA	NA	NA
Root180|1423	0	NA	NA	NA	NA
Root180|714	0	NA	NA	NA	NA
Root180|754	0	NA	NA	NA	NA
Root180|2626	0	NA	NA	NA	NA
Root180|1136	0	NA	NA	NA	NA
Root180|1593	0	NA	NA	NA	NA
Root180|1192	0	NA	NA	NA	NA
Root180|1155	0	NA	NA	NA	NA
Root180|1492	0	NA	NA	NA	NA
Root180|3099	0	NA	NA	NA	NA
Root180|547	0	NA	NA	NA	NA
Root180|1445	0	NA	NA	NA	NA
Root180|2944	0	NA	NA	NA	NA
Root180|1731	0	NA	NA	NA	NA
Root180|475	0	NA	NA	NA	NA
Root180|1099	0	NA	NA	NA	NA
Root180|2101	0	NA	NA	NA	NA
Root180|2187	0	NA	NA	NA	NA
Root180|2474	0	NA	NA	NA	NA
Root180|2556	0	NA	NA	NA	NA
Root180|2557	0	NA	NA	NA	NA
Root180|2997	0	NA	NA	NA	NA
Root180|425	0	NA	NA	NA	NA
Root180|642	0	NA	NA	NA	NA
Root180|927	0	NA	NA	NA	NA
Root180|952	0	NA	NA	NA	NA
Root180|931	0	NA	NA	NA	NA
Root180|1432	0	NA	NA	NA	NA
Root180|1036	0	NA	NA	NA	NA
Root180|1777	0	NA	NA	NA	NA
Root180|1381	0	NA	NA	NA	NA
Root180|2927	0	NA	NA	NA	NA
Root180|1113	0	NA	NA	NA	NA
Root180|1160	0	NA	NA	NA	NA
Root180|2671	0	NA	NA	NA	NA
Root180|1621	0	NA	NA	NA	NA
Root180|1150	0	NA	NA	NA	NA
Root180|1151	0	NA	NA	NA	NA
Root180|1002	0	NA	NA	NA	NA
Root180|636	0	NA	NA	NA	NA
Root180|394	0	NA	NA	NA	NA
Root180|1643	0	NA	NA	NA	NA
Root180|2470	0	NA	NA	NA	NA
Root180|386	0	NA	NA	NA	NA
Root180|2077	0	NA	NA	NA	NA
Root180|1030	0	NA	NA	NA	NA
Root180|1199	0	NA	NA	NA	NA
Root180|2530	0	NA	NA	NA	NA
Root180|2725	0	NA	NA	NA	NA
Root180|2645	0	NA	NA	NA	NA
Root180|1656	0	NA	NA	NA	NA
Root180|1791	0	NA	NA	NA	NA
Root180|92	0	NA	NA	NA	NA
Root180|1520	0	NA	NA	NA	NA
Root180|369	0	NA	NA	NA	NA
Root180|2993	0	NA	NA	NA	NA
Root180|2438	0	NA	NA	NA	NA
Root180|1952	0	NA	NA	NA	NA
Root180|924	0	NA	NA	NA	NA
Root180|1046	0	NA	NA	NA	NA
Root180|2703	0	NA	NA	NA	NA
Root180|1001	0	NA	NA	NA	NA
Root180|773	0	NA	NA	NA	NA
Root180|505	0	NA	NA	NA	NA
Root180|1425	0	NA	NA	NA	NA
Root180|1518	0	NA	NA	NA	NA
Root180|1375	0	NA	NA	NA	NA
Root180|385	0	NA	NA	NA	NA
Root180|1289	0	NA	NA	NA	NA
Root180|529	0	NA	NA	NA	NA
Root180|991	0	NA	NA	NA	NA
Root180|2928	0	NA	NA	NA	NA
Root180|404	0	NA	NA	NA	NA
Root180|2280	0	NA	NA	NA	NA
Root180|2654	0	NA	NA	NA	NA
Root180|2527	0	NA	NA	NA	NA
Root180|334	0	NA	NA	NA	NA
Root180|1184	0	NA	NA	NA	NA
Root180|1189	0	NA	NA	NA	NA
Root180|1316	0.536887832044646	-0.0573315090983093	0.657684516924056	0.830750321313707	0.878447867145539
Root180|1045	0	NA	NA	NA	NA
Root180|2260	0	NA	NA	NA	NA
Root180|2955	0	NA	NA	NA	NA
Root180|1134	0	NA	NA	NA	NA
Root180|232	0	NA	NA	NA	NA
Root180|1140	0	NA	NA	NA	NA
Root180|853	0	NA	NA	NA	NA
Root180|939	0	NA	NA	NA	NA
Root180|1778	0	NA	NA	NA	NA
Root180|2832	0	NA	NA	NA	NA
Root180|784	0	NA	NA	NA	NA
Root180|2930	0	NA	NA	NA	NA
Root180|1852	0	NA	NA	NA	NA
Root180|1464	0	NA	NA	NA	NA
Root180|925	0	NA	NA	NA	NA
Root180|923	0	NA	NA	NA	NA
Root180|751	0	NA	NA	NA	NA
Root180|1123	0	NA	NA	NA	NA
Root180|1613	0	NA	NA	NA	NA
Root180|998	0.107938618237221	0.0463138779468664	0.660449215280186	0.814278293638838	0.878447867145539
Root180|308	0	NA	NA	NA	NA
Root180|105	0	NA	NA	NA	NA
Root180|982	0	NA	NA	NA	NA
Root180|1338	0	NA	NA	NA	NA
Root180|180	0	NA	NA	NA	NA
Root180|1131	0	NA	NA	NA	NA
Root180|1426	0	NA	NA	NA	NA
Root180|1044	0	NA	NA	NA	NA
Root180|1376	0	NA	NA	NA	NA
Root180|1135	0	NA	NA	NA	NA
Root180|1138	0	NA	NA	NA	NA
Root180|1153	0	NA	NA	NA	NA
Root180|1305	0	NA	NA	NA	NA
Root180|617	0	NA	NA	NA	NA
Root180|193	0	NA	NA	NA	NA
Root180|1587	0	NA	NA	NA	NA
Root180|992	0	NA	NA	NA	NA
Root180|1504	370.686959810103	0.999837738309112	0.591497672268072	0.0199525321394799	0.296896704643726
Root180|635	0	NA	NA	NA	NA
Root180|1060	0	NA	NA	NA	NA
Root180|2699	0	NA	NA	NA	NA
Root180|862	0	NA	NA	NA	NA
Root180|1361	0	NA	NA	NA	NA
Root180|1929	1.10942304004573	-0.0974352294093953	0.649956380219117	0.605069943162756	0.878447867145539
Root180|1043	0	NA	NA	NA	NA
Root180|2715	0	NA	NA	NA	NA
Root180|316	0	NA	NA	NA	NA
Root180|1465	0	NA	NA	NA	NA
Root180|1521	0	NA	NA	NA	NA
Root180|854	0	NA	NA	NA	NA
Root180|928	0	NA	NA	NA	NA
Root180|920	0	NA	NA	NA	NA
Root180|1309	0	NA	NA	NA	NA
Root180|752	0	NA	NA	NA	NA
Root180|805	0	NA	NA	NA	NA
Root180|428	0	NA	NA	NA	NA
Root180|1299	0	NA	NA	NA	NA
Root180|1849	0	NA	NA	NA	NA
Root180|1850	0	NA	NA	NA	NA
Root180|186	0	NA	NA	NA	NA
Root180|1122	0	NA	NA	NA	NA
Root180|1006	0	NA	NA	NA	NA
Root180|1000	0	NA	NA	NA	NA
Root180|999	0	NA	NA	NA	NA
Root180|1638	0	NA	NA	NA	NA
Root180|1639	0	NA	NA	NA	NA
Root180|1640	0	NA	NA	NA	NA
Root180|1641	0.172002649418334	0.0558162790248709	0.661516368526524	0.726225168425856	0.878447867145539
Root180|1642	0	NA	NA	NA	NA
Root180|1156	0	NA	NA	NA	NA
Root180|1017	0	NA	NA	NA	NA
Root180|839	0	NA	NA	NA	NA
Root180|223	0	NA	NA	NA	NA
Root180|1386	0.215877236474442	0.059207902486422	0.662043979603588	0.686700131726073	0.878447867145539
Root180|1397	0	NA	NA	NA	NA
Root180|1400	0	NA	NA	NA	NA
Root180|1751	0	NA	NA	NA	NA
Root180|160	0.61180745709006	0.097899748688238	0.667150865534661	0.562552361130237	0.878447867145539
Root180|161	0	NA	NA	NA	NA
Root180|162	0	NA	NA	NA	NA
Root180|163	0	NA	NA	NA	NA
Root180|164	0	NA	NA	NA	NA
Root180|165	0.547743425908947	0.0744560923438428	0.664198224255913	0.734346960800043	0.878447867145539
Root180|166	0	NA	NA	NA	NA
Root180|167	0	NA	NA	NA	NA
Root180|168	0.0608603806565496	-0.0457354855268845	0.660683296578551	0.801518902706287	0.878447867145539
Root180|169	0.19219209354334	0.0587053284512284	0.661924412682546	0.700904554922931	0.878447867145539
Root180|170	0	NA	NA	NA	NA
Root180|171	0	NA	NA	NA	NA
Root180|172	0	NA	NA	NA	NA
Root180|173	0	NA	NA	NA	NA
Root180|174	0	NA	NA	NA	NA
Root180|175	0.0640640311811132	0.0396417079378085	0.659855195982936	0.884534526722154	0.884534526722154
Root180|176	0	NA	NA	NA	NA
Root180|177	0	NA	NA	NA	NA
Root180|178	0	NA	NA	NA	NA
Root180|179	0	NA	NA	NA	NA
Root180|187	0	NA	NA	NA	NA
Root180|188	0	NA	NA	NA	NA
Root180|189	0	NA	NA	NA	NA
Root180|190	0	NA	NA	NA	NA
Root180|737	0	NA	NA	NA	NA
Root180|855	0	NA	NA	NA	NA
Root180|956	0	NA	NA	NA	NA
Root180|1188	0	NA	NA	NA	NA
Root180|1618	0	NA	NA	NA	NA
Root180|1377	0	NA	NA	NA	NA
Root180|740	0	NA	NA	NA	NA
Root180|793	0	NA	NA	NA	NA
Root180|2806	0	NA	NA	NA	NA
Root180|1183	0	NA	NA	NA	NA
Root180|247	0	NA	NA	NA	NA
Root180|864	0	NA	NA	NA	NA
Root180|2759	0	NA	NA	NA	NA
Root180|794	0	NA	NA	NA	NA
Root180|1599	0	NA	NA	NA	NA
Root180|3000	0	NA	NA	NA	NA
Root180|1422	0	NA	NA	NA	NA
Root180|1033	0	NA	NA	NA	NA
Root180|2764	0	NA	NA	NA	NA
Root180|2896	0	NA	NA	NA	NA
Root180|2625	0	NA	NA	NA	NA
Root180|2628	0	NA	NA	NA	NA
Root180|729	0	NA	NA	NA	NA
Root180|994	0	NA	NA	NA	NA
Root180|307	0	NA	NA	NA	NA
Root180|2763	0	NA	NA	NA	NA
Root180|1428	0	NA	NA	NA	NA
Root180|463	0	NA	NA	NA	NA
Root180|462	0	NA	NA	NA	NA
Root180|1021	0	NA	NA	NA	NA
Root180|1547	0	NA	NA	NA	NA
Root180|1570	5.75059015315615	-0.792561781560033	1.16368282561466	0.0312522846993396	0.296896704643726
Root180|1597	0	NA	NA	NA	NA
Root180|1600	0	NA	NA	NA	NA
Root180|1601	0.107938618237221	0.0463138779468664	0.660449215280186	0.814278293638838	0.878447867145539
Root180|1602	0	NA	NA	NA	NA
Root180|1226	0	NA	NA	NA	NA
Root180|1031	0	NA	NA	NA	NA
Root180|1522	0	NA	NA	NA	NA
Root180|221	0	NA	NA	NA	NA
Root180|1023	0	NA	NA	NA	NA
Root180|713	0	NA	NA	NA	NA
Root180|1025	0	NA	NA	NA	NA
Root180|2977	0	NA	NA	NA	NA
Root180|2648	0	NA	NA	NA	NA
Root180|639	0	NA	NA	NA	NA
Root180|1311	0	NA	NA	NA	NA
Root180|1190	0	NA	NA	NA	NA
Root180|1503	0	NA	NA	NA	NA
Root180|1502	0	NA	NA	NA	NA
Root180|1496	0	NA	NA	NA	NA
Root180|1495	0	NA	NA	NA	NA
Root180|863	0	NA	NA	NA	NA
Root180|25	0	NA	NA	NA	NA
Root180|2875	0	NA	NA	NA	NA
Root180|987	0	NA	NA	NA	NA
Root180|1124	0	NA	NA	NA	NA
Root180|977	0.200266279291372	-0.059388377937246	0.662518671426721	0.689482270560771	0.878447867145539
Root180|1185	0	NA	NA	NA	NA
Root180|1132	0.0608603806565496	-0.0457354855268845	0.660683296578551	0.801518902706287	0.878447867145539
Root180|1526	0	NA	NA	NA	NA
Root180|980	0	NA	NA	NA	NA
Root180|201	0	NA	NA	NA	NA
Root180|202	0	NA	NA	NA	NA
Root180|1144	0	NA	NA	NA	NA
Root180|237	0	NA	NA	NA	NA
Root180|1414	0	NA	NA	NA	NA
Root180|2362	0	NA	NA	NA	NA
Root180|1402	0	NA	NA	NA	NA
Root180|1407	0	NA	NA	NA	NA
Root180|156	673.94188693585	0.592200336173336	0.530599955817962	0.115901335423776	0.734041791017246
Root180|155	0	NA	NA	NA	NA
Root180|135	0	NA	NA	NA	NA
Root180|134	0	NA	NA	NA	NA
Root180|368	0	NA	NA	NA	NA
Root180|1928	0	NA	NA	NA	NA
Root180|2996	0	NA	NA	NA	NA
Root180|1655	0	NA	NA	NA	NA
Root180|1824	0	NA	NA	NA	NA
Root180|1845	0	NA	NA	NA	NA
Root180|3066	0	NA	NA	NA	NA
Root180|963	0	NA	NA	NA	NA
Root180|1605	0	NA	NA	NA	NA
Root180|1121	0	NA	NA	NA	NA
Root180|2864	0	NA	NA	NA	NA
Root180|1820	0	NA	NA	NA	NA
Root180|390	0	NA	NA	NA	NA
Root180|1374	0	NA	NA	NA	NA
Root180|1384	0	NA	NA	NA	NA
Root180|1415	0	NA	NA	NA	NA
Root180|2890	0	NA	NA	NA	NA
Root180|1510	0	NA	NA	NA	NA
Root180|1508	0	NA	NA	NA	NA
Root180|1094	0	NA	NA	NA	NA
Root180|667	0	NA	NA	NA	NA
Root180|622	0	NA	NA	NA	NA
Root180|929	0	NA	NA	NA	NA
Root180|1004	0	NA	NA	NA	NA
Root180|2863	0	NA	NA	NA	NA
Root180|1028	0	NA	NA	NA	NA
Root180|733	0	NA	NA	NA	NA
Root180|1716	0	NA	NA	NA	NA
Root180|1380	0	NA	NA	NA	NA
Root180|2976	0	NA	NA	NA	NA
Root180|859	0	NA	NA	NA	NA
Root180|828	0	NA	NA	NA	NA
Root180|825	0	NA	NA	NA	NA
Root180|942	0	NA	NA	NA	NA
Root180|327	0	NA	NA	NA	NA
Root180|1931	0	NA	NA	NA	NA
Root180|1773	0	NA	NA	NA	NA
Root180|3100	0	NA	NA	NA	NA
Root180|410	0	NA	NA	NA	NA
Root180|1536	0	NA	NA	NA	NA
Root180|1516	0	NA	NA	NA	NA
Root180|389	0	NA	NA	NA	NA
Root180|75	0	NA	NA	NA	NA
Root180|792	0	NA	NA	NA	NA
Root180|1614	0	NA	NA	NA	NA
Root180|2107	0	NA	NA	NA	NA
Root180|618	0	NA	NA	NA	NA
Root180|2538	0	NA	NA	NA	NA
Root180|970	0	NA	NA	NA	NA
Root180|2433	0	NA	NA	NA	NA
Root180|2926	0	NA	NA	NA	NA
Root180|765	0	NA	NA	NA	NA
Root180|1813	0	NA	NA	NA	NA
Root180|2303	0	NA	NA	NA	NA
Root180|2428	0	NA	NA	NA	NA
Root180|1411	0	NA	NA	NA	NA
Root180|1607	0	NA	NA	NA	NA
Root180|1537	0	NA	NA	NA	NA
Root180|2740	0	NA	NA	NA	NA
Root180|1070	0	NA	NA	NA	NA
Root180|2053	0	NA	NA	NA	NA
Root180|24	0	NA	NA	NA	NA
Root180|1904	0	NA	NA	NA	NA
Root180|2706	0	NA	NA	NA	NA
Root180|2825	0	NA	NA	NA	NA
Root180|218	0	NA	NA	NA	NA
Root180|534	0	NA	NA	NA	NA
Root180|1519	0	NA	NA	NA	NA
Root180|681	0	NA	NA	NA	NA
Root180|1026	0	NA	NA	NA	NA
Root180|943	0	NA	NA	NA	NA
Root180|1734	0	NA	NA	NA	NA
Root180|1533	0	NA	NA	NA	NA
Root180|2564	0	NA	NA	NA	NA
Root180|2027	0	NA	NA	NA	NA
Root180|227	0	NA	NA	NA	NA
Root180|2945	0	NA	NA	NA	NA
Root180|1501	0	NA	NA	NA	NA
Root180|1329	0	NA	NA	NA	NA
Root180|1107	0	NA	NA	NA	NA
Root180|1627	0	NA	NA	NA	NA
Root180|2765	0	NA	NA	NA	NA
Root180|2108	0	NA	NA	NA	NA
Root180|2057	0	NA	NA	NA	NA
Root180|2929	0	NA	NA	NA	NA
Root180|2656	0	NA	NA	NA	NA
Root180|2975	0	NA	NA	NA	NA
Root180|898	0	NA	NA	NA	NA
Root180|1491	0	NA	NA	NA	NA
Root180|1760	0	NA	NA	NA	NA
Root180|760	0	NA	NA	NA	NA
Root180|1357	0	NA	NA	NA	NA
Root180|1295	0	NA	NA	NA	NA
Root180|384	0	NA	NA	NA	NA
Root180|655	0	NA	NA	NA	NA
Root180|2696	0	NA	NA	NA	NA
Root180|1583	0	NA	NA	NA	NA
Root180|1933	0	NA	NA	NA	NA
Root180|2647	0	NA	NA	NA	NA
Root180|1355	0	NA	NA	NA	NA
Root180|2732	0	NA	NA	NA	NA
Root180|2651	0	NA	NA	NA	NA
Root180|1369	0	NA	NA	NA	NA
Root180|38	0	NA	NA	NA	NA
Root180|432	0	NA	NA	NA	NA
Root180|1265	0	NA	NA	NA	NA
Root180|1883	0	NA	NA	NA	NA
Root180|2582	0	NA	NA	NA	NA
Root180|827	0	NA	NA	NA	NA
Root180|2865	0	NA	NA	NA	NA
Root180|261	0	NA	NA	NA	NA
Root180|2910	0	NA	NA	NA	NA
Root180|2376	0	NA	NA	NA	NA
Root180|912	0	NA	NA	NA	NA
Root180|2212	0	NA	NA	NA	NA
Root180|300	0	NA	NA	NA	NA
Root180|1365	0	NA	NA	NA	NA
Root180|2694	0	NA	NA	NA	NA
Root180|801	0	NA	NA	NA	NA
Root180|759	0	NA	NA	NA	NA
Root180|973	0	NA	NA	NA	NA
Root180|1182	0	NA	NA	NA	NA
Root180|1622	0	NA	NA	NA	NA
Root180|2270	0	NA	NA	NA	NA
Root180|2158	0	NA	NA	NA	NA
Root180|6	0	NA	NA	NA	NA
Root180|919	0	NA	NA	NA	NA
Root180|866	0	NA	NA	NA	NA
Root180|1010	0	NA	NA	NA	NA
Root180|305	0	NA	NA	NA	NA
Root180|2211	0	NA	NA	NA	NA
Root180|279	0	NA	NA	NA	NA
Root180|693	0	NA	NA	NA	NA
Root180|1284	0	NA	NA	NA	NA
Root180|1282	0	NA	NA	NA	NA
Root180|1285	0	NA	NA	NA	NA
Root180|1035	0	NA	NA	NA	NA
Root180|367	0	NA	NA	NA	NA
Root180|2137	0	NA	NA	NA	NA
Root180|96	0	NA	NA	NA	NA
Root180|2424	0	NA	NA	NA	NA
Root180|852	0	NA	NA	NA	NA
Root180|2695	0	NA	NA	NA	NA
Root180|2693	0	NA	NA	NA	NA
Root180|2692	0	NA	NA	NA	NA
Root180|1222	0	NA	NA	NA	NA
Root180|2727	0	NA	NA	NA	NA
Root180|1242	0	NA	NA	NA	NA
Root180|694	0	NA	NA	NA	NA
Root180|1699	0	NA	NA	NA	NA
Root180|1700	0	NA	NA	NA	NA
Root180|2728	0	NA	NA	NA	NA
Root180|2726	0	NA	NA	NA	NA
Root180|2380	0	NA	NA	NA	NA
Root180|3080	0	NA	NA	NA	NA
Root180|2509	0	NA	NA	NA	NA
Root180|27	0	NA	NA	NA	NA
Root180|30	0	NA	NA	NA	NA
Root180|678	0	NA	NA	NA	NA
Root180|890	0	NA	NA	NA	NA
Root180|542	0	NA	NA	NA	NA
Root180|449	0	NA	NA	NA	NA
Root180|450	0	NA	NA	NA	NA
Root180|2691	0	NA	NA	NA	NA
Root180|1606	0	NA	NA	NA	NA
Root180|2773	0	NA	NA	NA	NA
Root180|2587	0	NA	NA	NA	NA
Root180|2074	0	NA	NA	NA	NA
Root180|527	0	NA	NA	NA	NA
Root180|2872	0	NA	NA	NA	NA
Root180|2873	0	NA	NA	NA	NA
Root180|1723	0	NA	NA	NA	NA
Root180|2033	0	NA	NA	NA	NA
Root180|2168	0	NA	NA	NA	NA
Root180|469	0	NA	NA	NA	NA
Root180|1201	0	NA	NA	NA	NA
Root180|683	0	NA	NA	NA	NA
Root180|2652	0	NA	NA	NA	NA
Root180|1882	0	NA	NA	NA	NA
Root180|2912	0	NA	NA	NA	NA
Root180|668	0	NA	NA	NA	NA
Root180|1825	0	NA	NA	NA	NA
Root180|2323	0	NA	NA	NA	NA
Root180|1273	0	NA	NA	NA	NA
Root180|2120	0	NA	NA	NA	NA
Root180|1741	0	NA	NA	NA	NA
Root180|2469	0	NA	NA	NA	NA
Root180|1681	0	NA	NA	NA	NA
Root180|702	0	NA	NA	NA	NA
Root180|2788	0	NA	NA	NA	NA
Root180|408	0	NA	NA	NA	NA
Root180|2186	0	NA	NA	NA	NA
Root180|2697	0	NA	NA	NA	NA
Root180|2301	0	NA	NA	NA	NA
Root180|772	0	NA	NA	NA	NA
Root180|1957	0	NA	NA	NA	NA
Root180|2840	0	NA	NA	NA	NA
Root180|76	0	NA	NA	NA	NA
Root180|2060	0	NA	NA	NA	NA
Root180|1591	0	NA	NA	NA	NA
Root180|1647	0	NA	NA	NA	NA
Root180|210	0	NA	NA	NA	NA
Root180|2275	0	NA	NA	NA	NA
Root180|3055	0	NA	NA	NA	NA
Root180|1437	0	NA	NA	NA	NA
Root180|2560	0	NA	NA	NA	NA
Root180|2753	0	NA	NA	NA	NA
Root180|2406	0	NA	NA	NA	NA
Root180|2744	0	NA	NA	NA	NA
Root180|2743	0	NA	NA	NA	NA
Root180|2249	0	NA	NA	NA	NA
Root180|2467	0	NA	NA	NA	NA
Root180|2559	0	NA	NA	NA	NA
Root180|1204	0	NA	NA	NA	NA
Root180|1240	0	NA	NA	NA	NA
Root180|1556	0	NA	NA	NA	NA
Root180|41	0	NA	NA	NA	NA
Root180|2831	0	NA	NA	NA	NA
Root180|889	0	NA	NA	NA	NA
Root180|570	0	NA	NA	NA	NA
Root180|61	0	NA	NA	NA	NA
Root180|313	0	NA	NA	NA	NA
Root180|2834	0	NA	NA	NA	NA
Root180|2148	0	NA	NA	NA	NA
Root180|1569	0	NA	NA	NA	NA
Root180|2533	0	NA	NA	NA	NA
Root180|1701	0	NA	NA	NA	NA
Root180|2720	0	NA	NA	NA	NA
Root180|1349	0	NA	NA	NA	NA
Root180|983	0	NA	NA	NA	NA
Root180|1198	0	NA	NA	NA	NA
Root180|2349	0	NA	NA	NA	NA
Root180|2669	0	NA	NA	NA	NA
Root180|380	0	NA	NA	NA	NA
Root180|445	0	NA	NA	NA	NA
Root180|74	0	NA	NA	NA	NA
Root180|592	0	NA	NA	NA	NA
Root180|1238	0	NA	NA	NA	NA
Root180|2661	0	NA	NA	NA	NA
Root180|510	0	NA	NA	NA	NA
Root180|2422	0	NA	NA	NA	NA
Root180|2849	0	NA	NA	NA	NA
Root180|1493	0	NA	NA	NA	NA
Root180|747	0	NA	NA	NA	NA
Root180|131	0	NA	NA	NA	NA
Root180|2611	0	NA	NA	NA	NA
Root180|2247	0	NA	NA	NA	NA
Root180|2248	0	NA	NA	NA	NA
Root180|1403	0	NA	NA	NA	NA
Root180|2456	0	NA	NA	NA	NA
Root180|1159	0	NA	NA	NA	NA
Root180|1264	0	NA	NA	NA	NA
Root180|1946	0	NA	NA	NA	NA
Root180|1658	0	NA	NA	NA	NA
Root180|2421	0	NA	NA	NA	NA
Root180|2025	0	NA	NA	NA	NA
Root180|1969	0	NA	NA	NA	NA
Root180|2898	0	NA	NA	NA	NA
Root180|2309	0	NA	NA	NA	NA
Root180|2310	0	NA	NA	NA	NA
Root180|2882	0	NA	NA	NA	NA
Root180|894	0	NA	NA	NA	NA
Root180|2281	0	NA	NA	NA	NA
Root180|1455	0	NA	NA	NA	NA
Root180|2536	0	NA	NA	NA	NA
Root180|130	0	NA	NA	NA	NA
Root180|2662	0	NA	NA	NA	NA
Root180|2701	0	NA	NA	NA	NA
Root180|1219	0	NA	NA	NA	NA
Root180|50	0	NA	NA	NA	NA
Root180|20	0	NA	NA	NA	NA
Root180|19	0	NA	NA	NA	NA
Root180|2789	0	NA	NA	NA	NA
Root180|2573	0	NA	NA	NA	NA
Root180|2215	0	NA	NA	NA	NA
Root180|1578	0	NA	NA	NA	NA
Root180|730	0	NA	NA	NA	NA
Root180|1999	0	NA	NA	NA	NA
Root180|2545	0	NA	NA	NA	NA
Root180|459	0	NA	NA	NA	NA
Root180|1105	0	NA	NA	NA	NA
Root180|571	0	NA	NA	NA	NA
Root180|393	0	NA	NA	NA	NA
Root180|1541	0	NA	NA	NA	NA
Root180|676	0	NA	NA	NA	NA
Root180|1429	0	NA	NA	NA	NA
Root180|885	0	NA	NA	NA	NA
Root180|2403	0	NA	NA	NA	NA
Root180|1331	0	NA	NA	NA	NA
Root180|1515	0	NA	NA	NA	NA
Root180|2932	0	NA	NA	NA	NA
Root180|523	0	NA	NA	NA	NA
Root180|1706	0	NA	NA	NA	NA
Root180|1469	0	NA	NA	NA	NA
Root180|873	0	NA	NA	NA	NA
Root180|1742	0	NA	NA	NA	NA
Root180|314	0	NA	NA	NA	NA
Root180|21	0	NA	NA	NA	NA
Root180|1702	0	NA	NA	NA	NA
Root180|679	0	NA	NA	NA	NA
Root180|2065	0	NA	NA	NA	NA
Root180|2130	0	NA	NA	NA	NA
Root180|1913	0	NA	NA	NA	NA
Root180|148	0	NA	NA	NA	NA
Root180|1630	0	NA	NA	NA	NA
Root180|1252	0	NA	NA	NA	NA
Root180|2138	0	NA	NA	NA	NA
Root180|2048	0	NA	NA	NA	NA
Root180|1922	0	NA	NA	NA	NA
Root180|1552	0	NA	NA	NA	NA
Root180|2019	0	NA	NA	NA	NA
Root180|2386	0	NA	NA	NA	NA
Root180|1483	0	NA	NA	NA	NA
Root180|814	0	NA	NA	NA	NA
Root180|755	0	NA	NA	NA	NA
Root180|906	0	NA	NA	NA	NA
Root180|2787	0	NA	NA	NA	NA
Root180|661	0	NA	NA	NA	NA
Root180|1553	0	NA	NA	NA	NA
Root180|2184	0	NA	NA	NA	NA
Root180|2318	0	NA	NA	NA	NA
Root180|2750	0	NA	NA	NA	NA
Root180|1626	0	NA	NA	NA	NA
Root180|1612	0	NA	NA	NA	NA
Root180|2899	0	NA	NA	NA	NA
Root180|2	0	NA	NA	NA	NA
Root180|1241	0	NA	NA	NA	NA
Root180|1644	0	NA	NA	NA	NA
Root180|2425	0	NA	NA	NA	NA
Root180|594	0	NA	NA	NA	NA
Root180|323	0	NA	NA	NA	NA
Root180|8	0	NA	NA	NA	NA
Root180|451	0	NA	NA	NA	NA
Root180|558	0	NA	NA	NA	NA
Root180|1018	0	NA	NA	NA	NA
Root180|1447	0	NA	NA	NA	NA
Root180|2024	0	NA	NA	NA	NA
Root180|2217	0	NA	NA	NA	NA
Root180|1418	0	NA	NA	NA	NA
Root180|1419	0	NA	NA	NA	NA
Root180|1420	0	NA	NA	NA	NA
Root180|1304	0	NA	NA	NA	NA
Root180|896	0	NA	NA	NA	NA
Root180|64	0	NA	NA	NA	NA
Root180|147	0	NA	NA	NA	NA
Root180|2817	0	NA	NA	NA	NA
Root180|2819	0	NA	NA	NA	NA
Root180|1468	0	NA	NA	NA	NA
Root180|2555	0	NA	NA	NA	NA
Root180|241	0	NA	NA	NA	NA
Root180|2837	0	NA	NA	NA	NA
Root180|1525	0	NA	NA	NA	NA
Root180|640	0	NA	NA	NA	NA
Root180|2388	0	NA	NA	NA	NA
Root180|799	0	NA	NA	NA	NA
Root180|1798	0	NA	NA	NA	NA
Root180|1799	0	NA	NA	NA	NA
Root180|1389	0	NA	NA	NA	NA
Root180|2089	0	NA	NA	NA	NA
Root180|2278	0	NA	NA	NA	NA
Root180|1703	0	NA	NA	NA	NA
Root180|758	0	NA	NA	NA	NA
Root180|1920	0	NA	NA	NA	NA
Root180|1976	0	NA	NA	NA	NA
Root180|868	0	NA	NA	NA	NA
Root180|876	0	NA	NA	NA	NA
Root180|938	0	NA	NA	NA	NA
Root180|2812	0	NA	NA	NA	NA
Root180|1443	0	NA	NA	NA	NA
Root180|471	0	NA	NA	NA	NA
Root180|2356	0	NA	NA	NA	NA
Root180|1840	0	NA	NA	NA	NA
Root180|1152	0	NA	NA	NA	NA
Root180|2279	0	NA	NA	NA	NA
Root180|2149	0	NA	NA	NA	NA
Root180|659	0	NA	NA	NA	NA
[truncated: 1,103 more rows]
