# Supplementary material for: Genome-resolved metatranscriptomics reveals conserved root colonization determinants in a synthetic microbiota
Source: Nat Commun. 2023 Dec 13;14:8274. doi: 10.1038/s41467-023-43688-z (PMC10719396; doi:10.1038/s41467-023-43688-z)
Supplement: Supplementary file 11 — Source Data [file 41467_2023_43688_MOESM11_ESM.zip › Source Data/Supplementary_information/figureS5/Root559unfiltered_deseq_LFC.csv]

	baseMean	log2FoldChange	lfcSE	pvalue	padj
Root559|1020	39.6359097800124	0.346099083240422	1.10913140137137	NA	NA
Root559|1071	128.444941262266	0.989615570152999	0.938087159051422	0.102970671163217	0.307467980344966
Root559|1428	4.57451376356445	0.147962778578087	1.01355805443291	0.518377850323458	NA
Root559|1653	74.2474175204914	-0.149299536468618	0.905560482787799	0.722501803222904	0.858947114794461
Root559|1703	171.966685524636	0.0269980752487387	0.819084275758685	0.964645478994662	0.981027031930201
Root559|1741	91.7645504384546	-0.332872730417864	0.978490327918372	0.421505356733372	0.674247942591697
Root559|2080	234.413466201401	-2.54609505046811	1.11899530871569	0.00190332810559807	0.0201173821287766
Root559|2140	144.575772344563	0.52238019720061	1.05897457505254	0.253853141313469	0.522816588657502
Root559|2263	261.27091990067	-0.559727332659285	0.83818920760132	0.299680509799259	0.572474569443994
Root559|3212	92.0679388360084	0.273646430633482	0.983397310439433	0.484783376722843	0.721829148342565
Root559|454	46.2481248072953	-0.652615718359471	1.25095903581404	0.0964905410559643	0.2928572561874
Root559|837	15.524627279649	-0.200890025409658	0.988506894667755	0.536860474781482	0.755864595216248
Root559|974	20.2514939709984	-0.0478372896167483	0.949785088412641	0.882723284678829	0.948109742250878
Root559|104	1.36234070401445	0.205099730500806	1.04506685094113	0.261204689446856	NA
Root559|1107	5.24373409422723	-0.214552387995436	1.05204920442662	NA	NA
Root559|1293	5.05833587466653	-0.0431119184670331	0.986331468777143	NA	NA
Root559|1350	25.6918141867788	0.0430726474315876	0.962142887623016	0.906503222201557	0.95833812452725
Root559|1478	70.0331315456854	0.520371213763395	1.10007815077258	0.214851221012844	0.476885320084509
Root559|151	6.42844635562567	-0.0807100696480918	0.992988389504068	0.740759775860052	NA
Root559|1520	5.87145920077283	-0.103787779033517	1.00005512447635	0.651983751260097	NA
Root559|1781	124.989164118836	0.879792815538429	1.20811247475299	0.118325486544163	0.334550507409849
Root559|1872	2.21686319430745	-0.206534780534948	1.0471467962688	0.247035397616622	NA
Root559|1937	2.14082110630842	0.211967280843138	1.04862680127398	0.197285964871526	NA
Root559|2052	46.1989578160144	-0.346198485190929	0.976019153899865	NA	NA
Root559|2100	42.5793420885326	0.23472849499849	0.970871544187619	0.545027182620259	0.761936990652968
Root559|2322	92.2080149922376	-0.246938083904101	0.893391431413697	0.590815288602703	0.789441309238721
Root559|2782	753.769342964198	1.35800968577069	0.722165963829263	0.0178980162235765	0.0956403646850577
Root559|2857	651.787739881152	2.34241847989949	1.13478837961977	0.00361094733540311	0.0321385923614013
Root559|2859	337.042081591215	-0.542017379452586	0.868024635147541	0.310275087876396	0.582660409254996
Root559|2990	34.3800717109939	-0.688287271884202	1.32248955089622	0.0612886489750553	0.218055244682459
Root559|2991	41.3508606198871	0.00369028187520811	0.91427897193836	NA	NA
Root559|3587	856.239501319685	-3.13456939294289	0.945254358346194	6.78016410836307e-05	0.00151350760096363
Root559|3660	35.0904676556952	-0.529531276434746	1.18177328165219	0.104033170189504	0.30930592382873
Root559|3780	81.233962376971	0.340034773847239	1.04028024123738	NA	NA
Root559|3851	58.3567839277324	-2.34016644101781	2.22535823811366	0.0113598942335468	0.0692603243137832
Root559|433	246.819898560884	0.233176891092907	0.660934162815386	0.64993980219758	0.828212227792257
Root559|613	239.684263952221	0.299113912947106	0.879289153010119	0.548199320275208	0.763287584769505
Root559|103	145.318009069016	1.24683555323665	1.59074807441708	0.0498091189519493	0.190693832999994
Root559|1078	103.490340119555	0.399079373753797	0.987018699725603	0.37573901791385	0.638456477339187
Root559|1093	14.6555720440029	-0.0881295687510201	0.982553878445604	0.74835220639504	0.871586651734114
Root559|1274	80.4318797725094	-1.06081044535679	1.37726228484828	0.0731565979313343	0.245749348390696
Root559|1494	123.890029863005	0.430500755357401	0.945623130467289	0.38432852642768	0.644349703907824
Root559|1672	207.652500048638	-0.910037182745541	1.14941075275992	0.115709677998193	0.330732045099484
Root559|1680	38.9381910523762	-0.0752559326215496	0.934386609550149	0.83441277061131	0.92794477663805
Root559|1815	442.235917535314	0.587796359661659	0.97429269122106	0.269018853081428	0.539890459497419
Root559|2217	52.5416229583438	-0.356243713336855	0.944459727634082	0.434339017689578	0.683128385179173
Root559|2634	75.996124137258	0.814452839436624	1.375458504665	0.0767403348730359	0.255002697393233
Root559|2898	8.38754496114625	-0.217009433558527	1.05365276594767	NA	NA
Root559|2992	177.045467027255	1.9741200967923	1.10293953461534	0.00876390192660378	0.0583637429198706
Root559|3130	51.7896718218803	-0.558203416515475	1.14219437312216	NA	NA
Root559|3267	47.2131463873276	-1.59237584938139	2.73648270985012	0.0173587173073303	0.09366263061733
Root559|456	46.2577435363249	-0.318939760433955	0.962719876190697	0.453518273133651	0.696249905731529
Root559|638	8.05358341133747	0.171094332785412	1.02364943737846	NA	NA
Root559|885	222.705702478607	0.53142395063333	0.988043839603665	0.29472861997491	0.566927602564664
Root559|1095	66.4767641157749	-0.925934047290853	1.86080645930421	0.000105624853881996	0.00216570070774345
Root559|1212	657.727302334328	0.286798193300146	0.636730770239571	0.571609871120496	0.779458690870193
Root559|1312	263.995062522865	0.249705010077981	0.871007199553523	NA	NA
Root559|2578	43.6871139919305	-0.609949927597822	1.06041396294361	0.218449710459323	0.480361059058076
Root559|2585	249.772112324741	-0.929239330036545	1.06018845497866	0.116138564969905	0.330732045099484
Root559|2819	228.199561754363	-0.682644926117964	0.790098962773964	0.214737799448669	0.476885320084509
Root559|2862	562.575702428851	0.386125982842212	0.836526136849845	0.464609045994113	0.707671733127492
Root559|2870	327.391330328734	-0.89608911092378	1.05017450911344	0.126386859424883	0.348445046701272
Root559|2940	423.455918199761	-0.230701095664391	0.649435298861502	0.641422029766745	0.822732242073378
Root559|2974	111.087554002219	-0.511288194718488	0.90907080652996	0.326609114460241	0.593620457761684
Root559|3099	134.188834354777	-0.430397768549713	0.93426935109206	NA	NA
Root559|3111	514.330618385647	-1.03210132454791	1.02716034627712	0.0914146973263344	0.282091284503114
Root559|3615	76.933768506431	-0.912660767678617	1.35826117107809	0.0841871114160466	0.268777306112592
Root559|368	225.610870705675	-0.265231490818053	0.81348271925184	0.595279621202021	0.792179803599613
Root559|775	134.526171764475	-0.537307457390123	1.03060617688806	NA	NA
Root559|1325	109.661387922954	-3.01751088092173	1.83382338170873	0.00394122418457883	0.0340915891966069
Root559|1742	25.4115803141183	-0.224844746339086	0.997444557094091	0.48411828886273	0.721763190811898
Root559|1119	45.065918726838	-2.76529340813349	2.08000667510644	0.00676559393372279	0.0490415158960932
Root559|1284	110.600146948632	0.258332930863337	0.92461615721995	0.570136031602069	0.778836536439105
Root559|1586	50.6728250368506	-0.650474111490014	1.17610007039216	0.147258454780066	0.384539059274738
Root559|1870	17.6514627293791	-0.523147582739494	1.18046716808494	0.0884515690936744	0.276192425426032
Root559|1873	9.64583711959327	0.0216818239224372	0.983709890747558	NA	NA
Root559|2317	23.1046351554442	-0.347402343370004	1.04834991771432	0.294962450698127	0.56693504469379
Root559|2687	15.5067174489035	-0.128768050384518	0.996956418259498	0.618935326688779	0.810412953772252
Root559|2733	149.542324635641	1.16797191278853	1.56219689059858	NA	NA
Root559|2843	0	NA	NA	NA	NA
Root559|2956	18.3776093185835	-0.395143819404632	1.07610659430458	0.233452892180462	0.498748684487111
Root559|3278	0	NA	NA	NA	NA
Root559|3721	67.8781091625232	-0.560396491652635	1.03617793329208	0.247500235704565	0.515098234909952
Root559|3732	136.514002474653	2.70129218940927	2.26683575758582	0.00733229630943082	0.0516432472888155
Root559|609	20.8424612406655	-0.219030831256054	0.988913715809177	NA	NA
Root559|699	40.2708026101533	-0.3819224737627	1.03597911820326	0.312697557174146	0.585224366638293
Root559|716	9.69833702927195	-0.217602849169496	1.05404665411083	0.0888360901904376	NA
Root559|1002	26.6273280775286	0.323195822229799	1.05138540325572	0.290164058237193	0.563136644737869
Root559|1387	9.6452612937408	-0.124640551955658	1.00406922582512	0.597165593495089	NA
Root559|1403	153.746911154774	0.273387239399606	0.863387894120714	0.584869606008939	0.786264725319448
Root559|1447	249.307024314277	-0.63774185761585	1.01917171290814	NA	NA
Root559|1725	73.5269841308743	0.406057145905251	0.993564277094279	0.365286133182214	0.631145388273734
Root559|2154	85.2987532554382	0.682053906763251	1.21274812796391	0.131762909638893	0.35827085842874
Root559|229	10.4396311456132	-0.199989297180878	0.997214169888034	0.515884057787787	0.745285528161062
Root559|2387	10.9978198895759	-0.104054188108324	0.998362045653382	NA	NA
Root559|2542	61.0913362667894	0.338842251233965	0.94845579848781	0.460969769454145	0.705342355914358
Root559|2603	1108.63535560085	0.346330128846646	0.636045209807289	0.496458589598842	0.728690089292154
Root559|2653	23.8360316089676	0.0494994540127146	0.951699896168582	0.897393665998347	0.955535181339215
Root559|2706	67.0256300515611	-0.37312237235171	0.943469494584988	0.421225922316334	0.674247942591697
Root559|2723	364.833934531055	1.52132997025918	0.955571408168246	0.0228270498295245	0.113235257935706
Root559|2802	408.80128828712	-1.70561261712711	1.06606075216498	0.0157541203689251	0.0880957680427973
Root559|2841	25.3485699607936	-0.259310703150377	1.0319880019078	0.347163714552218	0.612459631536354
Root559|295	6.30274925333177	-0.0522686973991849	0.987671909539204	0.831281439201676	NA
Root559|2984	22.7418776216573	-0.367484339765621	1.08805369874425	0.182463943190751	0.438420307944444
Root559|3195	201.434827853038	0.233385501885042	0.840341675448962	0.645870724531791	0.825759891687759
Root559|3209	463.132291955088	-3.98516057617765	0.905116037174321	6.29263906758818e-07	3.52912053105589e-05
Root559|502	46.6837580609755	-0.112916392891702	0.941296577738899	0.756541284875951	0.878760294706723
Root559|537	113.453175783103	-0.720565489136082	1.09432235841375	0.17155326685579	0.419487140156208
Root559|797	365.299009521938	-0.565439083200445	0.835987573773234	0.295142124062049	0.56693504469379
Root559|1003	59.786141006534	0.223440379490113	0.931613399900242	0.609045133200391	0.804721950622005
Root559|1096	515.790238982945	-2.40280984459825	1.2139756850129	0.00370553703768023	0.0325794128047564
Root559|1311	54.775883336873	-0.642093937719414	1.14984634500913	0.164220425142045	0.409809851115879
Root559|1386	129.967279850288	1.00458493550207	1.36170675680614	0.0817399594040305	0.264251371509799
Root559|1404	190.180052082884	-2.72786198745423	1.21746941453973	0.00174144208839228	0.0186618840465148
Root559|2388	24.2443778956075	-0.143815418221023	0.95934044645434	0.679284756921643	0.839012714710218
Root559|2541	36.7931893087436	-0.30017531762843	1.04088073393287	0.314850342405469	0.587664024125649
Root559|2707	184.939336291422	0.185109503247516	0.865854201496441	0.707403148435236	0.855579473241145
Root559|2722	419.002818536237	3.79901405999533	0.972482934286095	6.39767939391075e-06	0.000221359707029312
Root559|2842	25.2007645627927	0.0725516942528349	0.953466114058557	0.845444934680415	0.934954686054889
Root559|294	38.1175462205183	-0.0835629708814278	0.949980980434817	NA	NA
Root559|3210	276.985308634379	0.092587423872693	0.785918370383671	0.861910564058567	0.941787736688507
Root559|3545	473.738081886179	-0.862947490944316	0.93480100313258	0.138921972686363	0.36903648790389
Root559|3580	146.404537018485	-0.907118716404051	1.30099102517356	NA	NA
Root559|503	54.3307250100556	0.0183257264469337	0.894384571274761	0.974832035441632	0.985873245927087
Root559|703	212.627401301358	0.465242411205045	0.881533140256908	0.379865886723484	0.641748276688744
Root559|796	184.376828981542	0.393452243354291	0.864905780811965	0.449747299533191	0.695086837022821
Root559|107	97.4237019651709	0.390237142148683	0.952234075675237	0.410950408119418	0.667945231752525
Root559|1179	15.7359958624507	-0.21798862253189	0.98729491769282	0.51923642581911	0.747786902532413
Root559|1215	48.5929422417441	-0.761062842482951	1.20260013900887	0.13210826686272	0.358857392223756
Root559|1834	11.3834884062404	0.0780103774262828	0.989109414857782	0.775953488270605	0.889006314376256
Root559|2147	11.2105688794765	-0.283546500225089	1.0119584487147	0.399398577038719	0.658565308553249
Root559|3255	85.2402625725288	0.317341917157353	0.808280927993713	0.543720891132526	0.761083179831137
Root559|486	36.078917020097	-0.241112018354245	0.988228308380691	0.490568612547541	0.725758374950077
Root559|640	452.015774511045	0.719953479763653	0.751767883160143	0.191844842191937	0.448123648259309
Root559|2088	25.6775828217935	-0.196849854716766	1.01164837296863	NA	NA
Root559|1104	10.255736423992	-0.137122672981451	1.01069797145142	NA	NA
Root559|1113	1.23259397029878	0.203310132552219	1.04417267094539	0.277037430324979	NA
Root559|1118	0	NA	NA	NA	NA
Root559|1228	71.6549820761911	-0.32608149907322	0.952426459173095	NA	NA
Root559|1882	153.914464297399	-2.61113357355907	1.77346646980152	0.00614683199809335	0.0461095690263479
Root559|1988	25.0041912183191	-0.0418027537976797	0.965422798516248	0.883736537425803	0.948132843253729
Root559|2324	145.922704441648	0.527639176334033	1.01971780199354	0.278730500459888	0.54981663694049
Root559|2633	6.38171413459409	0.123865672098374	1.00401198212355	NA	NA
Root559|2638	108.016770119139	0.167231415449518	0.933218486758586	NA	NA
Root559|2648	13.8334244230737	-0.178544654922275	1.01526948141668	0.465744469925366	0.707671733127492
Root559|2688	14.4531655107618	-0.116407520560306	0.976389179070758	0.702212576668292	0.85363390962575
Root559|2994	59.0566207704882	-1.01558147771564	1.49927954057495	0.0621814276281724	0.220381807522127
Root559|3373	21.3738309235562	-0.123090720683667	0.963050839362882	0.712068651710321	0.856251129895736
Root559|3753	8.21099452344419	-0.15770360157839	1.01970693293433	0.45534649811473	NA
Root559|3770	0.96408562771796	-0.191758409482404	1.03930591104643	0.396505433033438	NA
Root559|2563	52.5757164117673	-0.359177274770751	0.977568997196398	0.402655108649204	0.659632915998035
Root559|2699	61.4555871620766	0.929256239845521	1.68508732606231	0.0229454196091857	0.113415931211118
Root559|280	282.705551967895	4.40817093685417	1.65024359681254	0.000289866010091597	0.0047758875948425
Root559|3510	4.55597394160838	0.169175420358901	1.02326703273277	0.433011630987076	NA
Root559|1034	56.0709437533298	-6.23234150098428	2.48916258418779	4.11300535845295e-05	0.00102565755245025
Root559|2256	61.9669986604331	-0.470760263615294	1.01031532482916	0.303554466706897	0.576690984107544
Root559|2311	13.6608578384939	-0.20320976452021	0.980048738781634	0.551696031183955	0.764624313855286
Root559|2792	1105.31261706013	-0.126272053915108	0.640810119663586	0.796512574063659	0.902475155549819
Root559|2818	45.377876416495	0.169400658494318	0.942046826884246	0.678702966161294	0.839012714710218
Root559|3048	285.313744380053	-0.353848441795777	0.837339094672004	0.484401885949469	0.721763190811898
Root559|3082	154.268005702113	0.204868819997801	0.8679333844613	0.675228389867702	0.838103253369783
Root559|3104	591.25008955374	-0.508589916614703	0.681641575705883	0.320653903246311	0.591319123374943
Root559|3271	66.9648208405455	0.08335859446549	0.883228897185273	0.860991122090419	0.941241479441658
Root559|3316	38.0096337432045	-0.416837830135197	1.05836179935275	0.269026830395327	0.539890459497419
Root559|3480	66.6980091040372	-1.81780167955929	1.90200277180846	0.0209277119440788	0.106681227737035
Root559|396	29.2854318289081	-0.0438507129706562	0.959639373486415	0.878738146386474	0.948109742250878
Root559|739	3413.16657174215	-1.41754430568712	1.00263094990329	0.0315288278859787	0.140083138986178
Root559|52	132.533745441446	0.331217955332229	1.05894617365776	NA	NA
Root559|1638	890.38072320256	1.28132445402522	0.731384926660587	0.0255664963013836	0.120131089261019
Root559|1756	1263.60019178458	0.587893892645039	0.64223847742678	0.251063009341873	0.519875082956728
Root559|2920	268.969476732394	0.767299900738476	1.15926513665767	0.148615608252647	0.386624063574556
Root559|53	3.93207918273564	-0.15661688628054	1.02030271903542	NA	NA
Root559|119	134.667551680911	0.587877723794672	1.07809993143195	0.221845957142224	0.484282026316778
Root559|1381	8.69409955702591	-0.217145482008045	1.05375097521972	0.0967067398463298	NA
Root559|1884	25.0975991587613	-0.332025811508484	1.05427186010343	0.274070410996383	0.546955225405904
Root559|2032	277.009326824903	0.580194233519347	0.957609156717455	0.277511876723837	0.54981663694049
Root559|2171	43.5236934712981	-0.175057217447357	0.899016099351769	0.68800862898799	0.842285663440405
Root559|3341	91.0420003173808	-6.15620148502334	1.64521871375285	1.41407534300254e-05	0.000444790971526252
Root559|377	36.6554875966688	-0.214411893323944	0.891632840368154	0.636900274588688	0.819972074447203
Root559|3835	160.182538226168	0.57553229983089	0.989132922512898	0.269360088354746	0.539890459497419
Root559|403	109.564344755317	-0.974321170953415	1.46641987470693	NA	NA
Root559|44	125.441581043399	-0.0181589190172555	0.908235292710546	NA	NA
Root559|1102	7.08141767497571	-0.216100522742178	1.05305417983131	0.114092722644389	NA
Root559|1106	6.64123814787298	-0.0395840145738544	0.985954191495066	0.870486827895774	NA
Root559|1355	1250.68647889879	-0.60240182991599	0.644763436505567	0.230377558375372	0.495097113030302
Root559|1367	1.04540901049382	-0.166773749541113	1.02551994039989	0.51197655753098	NA
Root559|1479	1.87022295768955	0.0363765512740338	0.985865046292434	0.892681519336943	NA
Root559|1939	16.3133175295724	-0.444757214756017	1.119584944578	0.160324059489979	0.405965182849061
Root559|1941	58.6155574778548	-6.24443476766736	2.10414686519091	7.02953921669783e-05	0.00155662116414557
Root559|2260	2.26943178700506	-0.119284550193547	1.00634233087645	0.458284569309187	NA
Root559|2366	23.5648650921921	-0.244340424433234	0.996928599215068	0.468514170277698	0.708795516366677
Root559|3008	10.5402698151436	-0.0281906855096872	0.982358981279003	0.906321226754564	0.95833812452725
Root559|3461	0.17052793802365	-0.140185836412567	1.02099707349961	0.733950914890328	NA
Root559|3854	1.06049419048976	-0.193842501484534	1.040325751601	0.377281867721004	NA
Root559|49	365.929985107139	-0.0105905736337383	0.76604830078296	0.976060325949901	0.986754924115897
Root559|910	9.92653432662943	-0.205076737316356	1.05011021191813	0.0872446559097334	0.273915129786148
Root559|1771	234.024786251676	0.228214379759826	0.8154986743166	0.659152650193482	0.829789306330847
Root559|2821	143.813181053871	-3.85071834650152	1.72293089298187	0.000941757112551263	0.0116374271765263
Root559|1319	213.088992836324	0.275078381856818	0.824093442486014	0.595172627255398	0.792179803599613
Root559|1707	153.181245603722	0.0386008141011665	0.848950440126969	0.944425950000289	0.973620495195829
Root559|2160	162.428070155256	-0.118923844541554	0.818646985325886	0.801736108850685	0.90567295047578
Root559|2213	41.371024464606	-0.633861214902208	1.34044847936955	0.00700013057251887	0.050468871734964
Root559|3633	58.5435403385495	-0.862539513038272	1.26004592113416	0.107173146331702	0.316939390006572
Root559|3658	191.775699019312	0.745704257028596	1.10634859040728	0.167686989594696	0.412914380174672
Root559|57	136.683752853504	-0.0680342330501633	0.792752002124181	0.884486672856113	0.948569976933638
Root559|3631	132.697637093944	0.582931158538655	1.00314835085859	0.260465942791462	0.532492366097707
Root559|661	158.046726310908	0.203030030768523	0.924538631769367	0.645614043276459	0.825759891687759
Root559|1543	27.7645305249182	0.0275731854922729	0.95939634610045	0.946002806289498	0.973795376649064
Root559|246	60.9733999840517	-2.80183852878573	1.99187657920107	0.00491866290843134	0.0391231578463734
Root559|247	44.3594444407965	0.230996300056636	0.983666045588275	0.527851278447226	0.750856887005835
Root559|2712	0.554215798576862	-0.178681980776098	1.03346405920334	0.512316637990841	NA
Root559|1833	0	NA	NA	NA	NA
Root559|283	352.67687602078	1.63538397220122	1.02288484991158	0.0187080196967353	0.098448286160767
Root559|3632	6.4966379710034	-0.0306067153741956	0.984888460212329	NA	NA
Root559|2935	32.0644524692948	0.020572431304346	0.972098641155395	NA	NA
Root559|3033	77.4861332608012	-2.95324831840837	1.54174683300919	0.00278782472316785	0.0267940931726688
Root559|3038	327.567328122511	0.0543579781664443	0.676429414336141	0.920801542864551	0.963940110594687
Root559|3543	382.346294473459	-0.536390941745697	0.799063564639434	0.316964742753277	0.589226600363378
Root559|3197	2018.84289052256	0.330642800884347	0.605090589437594	0.505286656641854	0.736510513735994
Root559|1036	104.27266902919	0.475630677202092	1.18402101471644	NA	NA
Root559|1507	20.5221112363245	-0.397478997802706	1.06934110433936	0.247014054170963	0.514473214405737
Root559|2221	5.63257917008908	-0.174033667257568	1.02840640350501	0.25751126471376	NA
Root559|2343	119.649667630103	0.514275889141347	1.21890020088704	NA	NA
Root559|3785	5.54215798576862	-0.21495031562757	1.05228927454514	NA	NA
Root559|1097	46.3324476237212	-0.532797953990271	1.12663929699878	NA	NA
Root559|1570	17.1506648651337	-0.232585420771588	1.00241810122453	0.468446185002751	0.708795516366677
Root559|2373	88.4784332285449	-1.53602590393398	1.49778505686331	0.0331287124288457	0.144601378812683
Root559|3364	32.2986871568148	-0.772067035308776	1.25796100443537	0.111440211126883	0.322663707530556
Root559|3482	15.7658119916944	-0.233574942353022	0.989992503105816	0.497973337800781	0.730466454177298
Root559|1658	536.012051237691	1.00698524170869	0.787874477964744	0.081400873632247	0.264251371509799
Root559|2815	454.144687091584	1.64149527462021	0.968802131649392	0.0160794042557782	0.0890155819599882
Root559|2838	30.5784686627596	-0.331113701409448	1.02062581326564	0.360202521308006	0.625888624595455
Root559|3092	28.5473479967813	-0.300505718873768	0.992753034432191	0.429550828897116	0.680593414073965
Root559|1380	5.7348312462137	0.122941047922483	1.00378039907123	NA	NA
Root559|1885	365.449566312202	0.434161293126338	0.698250588157807	0.409129949529811	0.665768195354801
Root559|2172	11.9530285153943	-0.189181988128703	1.02218032249202	0.419909313608168	0.673021991932489
Root559|3342	71.3462674688744	-0.625580976758139	1.17458368525613	NA	NA
Root559|378	49.9487971549067	-0.267431739635805	0.971313828289602	NA	NA
Root559|2250	59.1858469097158	-0.446207531216331	1.05279916027218	NA	NA
Root559|1476	281.19171909522	-3.16703942041819	1.09466125404428	0.000254086692778213	0.00421144889586883
Root559|3852	4.9125828063948	-0.0376365384132788	0.985922032872543	0.877597952719776	NA
Root559|773	226.797706701884	-0.122487655921801	0.771984691835741	0.801952457231263	0.90567295047578
Root559|1544	69.2481832333543	-0.468912306687958	1.02299264328643	NA	NA
Root559|1940	24.8789388784548	0.26340033870659	1.0359506166941	0.344246928169757	0.608967986850059
Root559|2989	91.7152096032901	0.11012377730205	0.895537203688975	0.81147877513764	0.912551092273844
Root559|3486	61.6555201991785	-1.20384187545542	1.94371207533213	0.0294639857784214	0.133571851542433
Root559|909	16.2369135563906	0.179142699047928	1.02543318443843	NA	NA
Root559|1145	35.2356952378623	-0.162557459332347	0.93943300920997	NA	NA
Root559|1247	0	NA	NA	NA	NA
Root559|2039	120.423453150598	0.0845159499981373	0.828793545589462	0.870206950841035	0.943514360651423
Root559|2103	38.291653174709	-0.355621605507498	0.95422483180653	0.42852563995031	0.679747261537225
Root559|2198	152.245503331246	0.572587298049375	0.952262608269344	0.282595333312595	0.553199351208815
Root559|2230	157.514843822835	-0.829236214570797	1.02883208175507	0.14827387693007	0.386097922241236
Root559|730	229.730771426456	0.204531556489146	0.877821380764862	0.673226918277299	0.837765459547475
Root559|878	325.991910949356	0.878784405841052	1.19634579857079	0.120614256351498	0.337915244515129
Root559|1639	298.109557628482	0.279667653891458	0.857461059508577	0.581233682011381	0.78487016508646
Root559|1972	21.2782300307296	-0.220706600086389	0.999710789349919	0.482706110794105	0.721763190811898
Root559|3446	18.0155555275391	-0.531902130918572	1.20536789269124	0.0700674932755615	0.239585947354412
Root559|812	178.481175983829	0.0153010484138233	0.803868934657814	0.982694334497027	0.990567340818562
Root559|821	116.094116124169	0.360424894972121	0.960297191508472	0.431550110045061	0.681600876454424
Root559|1200	9.64767124406825	-0.0336553977803279	0.985044579452839	NA	NA
Root559|2107	110.472747887759	0.200243615892317	0.939978502348414	0.634369708590153	0.81824418976719
Root559|2144	16.7744570022585	-0.480943815979491	1.19653455880393	0.0092980517148282	0.060274021420713
Root559|338	0	NA	NA	NA	NA
Root559|1500	4.10559395397624	0.0362873848523198	0.985208975715448	0.896662649485775	NA
Root559|1545	50.41512902163	-0.298657571966578	1.0217237241829	0.369847897840747	0.633110068783665
Root559|1848	4.71357843822338	-0.0539494094236185	0.987884175743089	NA	NA
Root559|1280	236.381979459441	-0.235713030010164	0.819376009184741	0.632395280173482	0.817555137627151
Root559|1352	1732.61319321315	2.45850296565035	1.10152488078135	0.00231843749466607	0.0232786665419132
Root559|1491	414.794018662825	0.568415297238747	0.766361356765703	0.29769004069899	0.569458211924536
Root559|2060	95.4617229609349	0.399744913726175	0.98088742578279	0.382398682134071	0.642671252062604
Root559|2278	37.1075658426792	0.346157568534451	1.10911440773718	NA	NA
Root559|2350	296.376210512893	0.234383091367421	0.66791736468737	0.650622798471288	0.828212227792257
Root559|297	4.80062914747948	0.22067689875461	1.05326022491538	NA	NA
Root559|3211	458.429140269107	0.160575035178717	0.679160370235516	0.75888594649414	0.879724244308036
Root559|33	163.143779924224	-1.25184194171909	1.53525962077269	NA	NA
Root559|3586	104.255400568063	0.538248212263099	1.06331732618391	0.245979682078732	0.513091002256164
Root559|814	192.786883124747	0.111310268601729	0.824017376995306	0.82918894444031	0.923991545173421
Root559|884	1428.19017198598	1.92349469583995	0.860591520410537	0.00403030845837182	0.0344317710270778
Root559|954	125.835358490739	-0.661613312128658	1.10364948727311	0.182945435717426	0.438511379525827
Root559|54	36.6243243504593	-8.69825444576121	3.99726373885852	0.000130571258514738	0.00249256030047445
Root559|3528	715.949534445978	0.428528187154724	0.645857538613533	0.401177742708934	0.658565308553249
Root559|3626	57.9461412111423	-0.54556850814757	1.04003518142514	0.251368084123258	0.519875082956728
Root559|1281	574.275097849634	0.162215349897218	0.647268451233221	0.752270996410889	0.875131934731935
Root559|1351	2583.4618310154	4.88229032768215	1.03696194804292	1.3910408065868e-07	1.01326340858743e-05
Root559|1492	418.999154390896	-0.820677060043751	0.855381629084988	0.151243801666245	0.390085307605888
Root559|2061	83.062133076177	-2.7033992809418	1.69824248882568	0.00537430539506	0.0414827823305003
Root559|2277	54.2289928205606	5.77111841498829	3.20671286179826	0.00100462791008445	0.0122502645599725
Root559|298	7.93948572629141	-0.186766383523233	1.0350739025823	NA	NA
Root559|31	616.701195989981	-0.0844053637981503	0.65005327886148	0.860230932705925	0.941035599001888
Root559|32	459.383947254452	-0.418336612317765	0.850710855543489	0.416086723499979	0.670295718477414
Root559|3585	170.171660146372	1.69299935855075	2.21699850658563	0.0225461399893674	0.112567529856678
Root559|813	116.69945232222	-0.595829330634051	1.0639968078441	0.219312686534446	0.481409608507015
Root559|883	879.344616503729	1.85157267559072	0.90403306031221	0.00640157181992678	0.0473557162709073
Root559|953	402.089048719058	-1.47357236436807	0.994386431162509	0.0270303236427408	0.124699893071844
Root559|1453	5.89354315428886	-0.106314293787381	0.99993957556142	0.654670019771507	NA
Root559|158	6.06488639359954	-0.215436558490554	1.05261828237486	NA	NA
Root559|2149	68.2552918136399	0.240261307809469	0.973668550957175	NA	NA
Root559|2391	37.7154078301828	-0.363493944436262	0.990587947496936	NA	NA
Root559|3464	17.2899498275139	-0.09307567622476	0.99481992171641	NA	NA
Root559|3782	23.2355568023834	-0.826926491538356	1.60299001284148	0.0050517324562026	0.0398381636432159
Root559|962	37.5393652946212	-0.89009689720554	1.36514575856563	0.0842964150811979	0.26881621767829
Root559|2014	146.172322425641	-0.0987940612733218	0.800089505574859	0.835421455433307	0.928609068866798
Root559|342	999.750863029596	2.05434381373805	0.95978745410686	0.00420052244665517	0.0352472932561768
Root559|401	96.0837886210201	-0.805970756797694	1.19478976562661	0.127968797969121	0.351058109790413
Root559|1295	76.5885195374903	3.46122384846563	2.79913057919353	0.00427197458338349	0.0356169447192937
Root559|163	240.892672376278	4.16680022605591	1.58110277227248	0.000351610347220228	0.00549862961076606
Root559|3523	549.83021248633	1.25629913433869	0.885653799810623	0.044428981041359	0.176489766431514
Root559|2853	400.847403035494	-4.11222388242871	1.02801152873461	4.05701652753397e-06	0.000154140692093022
Root559|3203	143.769841712164	0.644037216004411	0.793989980845241	0.245539378577671	0.51300907912192
Root559|3710	157.083445179631	0.215681737228239	0.823308233925411	0.674404233580473	0.837859478703209
Root559|2244	27.828210863395	-0.25706785978963	0.990134794749268	NA	NA
Root559|1332	55.2744967949072	0.275228933755922	1.01552441725388	0.412673134466177	0.668144477104731
Root559|1561	43.3152199018099	-0.483403206026891	1.09821824347328	0.209203131526844	0.470992929879724
Root559|2108	88.4318778374346	0.222297989618681	0.837637812430167	0.660957290202067	0.830118237323303
Root559|3368	3.70898265201438	-0.21197182611196	1.05041699519821	NA	NA
Root559|3775	77.8646677738903	-0.373746419845964	0.963908569092842	NA	NA
Root559|484	1.06049419048976	-0.193842501484534	1.040325751601	0.377281867721004	NA
Root559|489	35.5207518489011	-0.479992588882011	1.19872429812733	0.00304530883748274	0.0283818682227348
Root559|573	4.79507680688571	0.180401807577396	1.02895820496877	0.384913895028704	NA
Root559|757	557.656236652742	-0.465292335166628	0.772690130675054	0.376515642131981	0.638991598664208
Root559|1813	616.705032126186	2.07458695286138	0.896341641418653	0.00277519348138797	0.0267656291166616
Root559|2921	1923.21432995602	0.444766842154465	0.648964228607395	0.385935950578311	0.645871046675191
Root559|1922	181.125614825926	0.30165194625324	0.863799093412764	0.550763588690049	0.763898494878978
Root559|2412	237.11243321916	1.82299037129011	1.13143766777049	0.0138817314486971	0.0817815054819579
Root559|2567	73.7979550629294	-0.617761624960713	1.18994187087501	0.133472947774509	0.361500116868728
Root559|3434	6.14076048911883	0.105238775446286	0.998114978046231	NA	NA
Root559|1023	2.20382865868593	-0.0306761444109193	0.98782472202779	0.896962980807788	NA
Root559|2529	302.692921045055	-0.591677823456474	0.807594833909647	0.276140735721587	0.548439797213467
Root559|535	6.99237658061768	-0.209122202985187	1.03951388353157	0.29571895927721	NA
Root559|1270	37.8622512116601	-0.437243197835987	1.03655367986947	0.294047109448104	0.566798327961247
Root559|1396	131.610526832482	-3.59630589828411	1.09434759182329	5.78100774699638e-05	0.00134469154988958
Root559|545	4.08702211204334	0.219258952230303	1.05250439887055	0.12657743695073	NA
Root559|876	845.444703248005	0.314817494159847	0.807462015362889	0.550821637387963	0.763898494878978
Root559|978	229.639596228208	0.0956855628785076	0.778755289338123	0.857308328466529	0.940558641773822
Root559|1533	225.010101060838	0.425355164927181	0.778719249634324	0.427383501090464	0.678713442925074
Root559|1769	134.935797752419	-0.510076099738653	0.9443722302581	NA	NA
Root559|2006	15.0570397020515	-0.250243276651329	1.02552785034749	0.381058710659994	0.64249098498138
Root559|2630	17.3101320943851	-0.219243633887551	1.05515411872763	0.0556849538998649	0.20545040309654
Root559|3682	0.724743736600511	-0.185920041087356	1.03654664755307	0.452763183235595	NA
Root559|870	23.6092158254856	0.257828242661662	1.06806879632233	NA	NA
Root559|3435	44.1708653886815	0.180539743482613	0.950646337267782	0.649435242437481	0.828212227792257
Root559|3784	30.2628338758976	-0.206339100117291	1.0059003007325	NA	NA
Root559|3849	22.6745941515721	-0.361133032326911	1.06175882612024	0.26171605998224	0.533622238508126
Root559|603	45.5574909405219	0.0289677025865871	0.895054472892477	0.955197827782627	0.977004467359959
Root559|1043	29.4869287909114	-0.355876954727544	1.04147155816805	0.309670158891951	0.582314537916386
Root559|1896	33.2030422885529	-0.385521830921293	1.04610810832777	0.294581517972528	0.566927602564664
Root559|3280	52.3988986424629	-0.722506676498962	1.22877797195343	NA	NA
Root559|1015	11.4765984116151	-0.201758258067683	0.996528792666652	0.514745356403419	0.744863908356118
Root559|1321	153.246937769508	0.18008996502563	0.838008057491325	0.721880364876687	0.858947114794461
Root559|2164	3.66816942772957	-0.0202506733521714	0.984357961196043	0.932710657531662	NA
Root559|2867	21.3605750079722	-0.0236851590681297	0.965710231269806	0.929015617033404	0.96637175045038
Root559|823	55.1389399719303	-0.159937373024912	0.916676966933577	NA	NA
Root559|2811	66.1122468517533	0.0262919986950421	0.87292775839186	0.962772137911353	0.980844047750691
Root559|1499	3.69604297582011	-0.144873715043355	1.01418128331073	0.523333491048935	NA
Root559|2320	163.734310697964	0.24375605055697	0.721657055489196	0.642364740216883	0.823178518944598
Root559|2442	89.4404311338969	0.0331723909898379	0.836359231115694	0.951863306977127	0.976197715343716
Root559|2889	27.5937332052538	-0.322435201097739	1.03885011733801	0.319973971403076	0.591224588221399
Root559|2066	310.230470008063	-0.0777501478934769	0.65877544274828	0.871641258119761	0.943567853920805
Root559|3458	134.780529048522	0.945596644519186	1.09259407371806	0.116051096311719	0.330732045099484
Root559|3757	29.649339720142	-3.37928902686455	3.45811384602733	0.00515356796108384	0.0402968251872319
Root559|1087	103.083177233886	-0.527375598459724	1.0247625852513	0.26667961765875	0.538809621663811
Root559|1480	9.50693254481847	-0.219828155813361	1.05475466773454	NA	NA
Root559|1607	75.4846325080287	-0.100298380576624	0.843250402093226	0.826097039689369	0.923147600266521
Root559|2622	9.53898245545478	0.0780230398353719	0.9910693284702	0.770114640373362	NA
Root559|2637	131.569306164462	0.811781452726935	1.26867680048096	0.110796563622366	0.321472629042672
Root559|2949	308.975115488989	-0.100541694060576	0.788191702378739	0.833318894682772	0.927638428090113
Root559|2950	24.4657387168661	0.131794018630092	0.978940120849877	NA	NA
Root559|1240	211.418391801333	0.622572807734751	0.78551645477061	0.258374083940632	0.529762566183459
Root559|1878	10.1155190405911	-0.18517245749584	1.03404913538761	NA	NA
Root559|2874	158.338029879666	0.638680531782976	1.02658892936739	0.226430125203684	0.489272901298826
Root559|480	22.3269965182893	-0.492641899989341	1.16952142067139	0.0943358190729516	0.289079971610808
Root559|1150	309.420323368789	0.37291922205148	0.738517485233859	0.482741362543672	0.721763190811898
Root559|3832	2874.68092320756	1.13404090729078	0.713490118306617	0.042676146057757	0.172197627241795
Root559|89	135.993583864946	-0.454942250408774	0.903802352785972	0.371048462578959	0.634256587579116
Root559|122	107.039337215997	-2.33501773664908	1.84931561618363	0.0101330719358424	0.0636016850757637
Root559|1615	1965.75199896701	1.60858554664444	0.688920417024131	0.00466493536998778	0.0379780620709593
Root559|2161	72.1684155792507	-0.556008374436478	1.03637865725601	0.248878675951911	0.517577892588196
Root559|237	806.105123662477	-0.0537964007046984	0.590577492648217	0.905070957017285	0.95833812452725
Root559|3138	143.731616492495	0.174415030116761	0.856742285676103	0.726145334599854	0.860432485519006
Root559|3636	187.348280518052	0.716681995018057	0.851709429798937	0.206239176930016	0.469465494853852
Root559|866	600.203965120745	0.936441864583143	0.805081975374648	0.105288965880993	0.312368550437929
Root559|959	262.331286402729	3.07836464889799	1.07854430320109	0.000298212734938136	0.00482720965092842
Root559|3828	33.2068195771955	0.0409210474060653	0.957078214597443	0.914737052554329	0.961496218533283
Root559|1157	1399.1763592832	0.242251231227511	0.584028902596192	0.619311898549685	0.810522617108997
Root559|18	8.52626882127518	0.0851250599760306	0.992677089614009	NA	NA
Root559|2414	2122.82048575379	2.82108749009441	0.83654925311325	7.18425319536962e-05	0.0015782549876812
Root559|2871	198.100729133567	0.183406198810343	0.833628640542893	0.718008291663483	0.858137716461365
Root559|3394	133.347392340508	0.396551116733417	0.910801781945749	0.430553780871543	0.681402438794987
Root559|722	114.319221865556	-0.139953522638268	0.816631631827782	0.77075960219271	0.888002758680547
Root559|495	14.2636335548889	0.116430340870997	0.993664179950428	NA	NA
Root559|1183	18.4785604791167	-0.37145917465407	1.02747918365054	0.33076558011148	0.596271785011601
Root559|2302	88.370074895909	-2.05401945570861	1.25138161957746	0.00971909587900722	0.062130386589127
Root559|2471	56.4897134604144	-0.24089213358632	0.916956474602863	0.583213116982609	0.785301494076679
Root559|3539	14.3967134786056	-0.122516175159898	0.978220572334571	0.686035383344257	0.842104630198183
Root559|2105	160.190680836059	0.319157745522916	0.870463155247457	0.527351134806255	0.750856887005835
Root559|2784	372.434635575439	0.702518454577671	0.839427316866267	0.214089742025174	0.476750125443025
Root559|1431	73.7404752948787	-0.439532831218001	1.00375135197548	0.32535852869512	0.593281915939936
Root559|1671	527.413173617974	-4.45269162084235	0.939550119026297	1.32498437036898e-07	9.91231550589549e-06
Root559|1720	50.2808938970042	0.587601465293568	1.06302152044816	0.230238750903823	0.495097113030302
Root559|3187	500.623741107548	0.80287075500062	0.802234453619172	0.157616536032267	0.400995010787973
Root559|731	159.00266834283	-0.476258734163619	0.804569370098262	0.369805062700397	0.633110068783665
Root559|859	861.610527995613	0.721407189137626	0.786081599885497	0.197428445552698	0.455781432268448
Root559|3148	1.36234070401445	0.205099730500806	1.04506685094113	0.261204689446856	NA
Root559|3522	227.083235399992	0.588775153780632	1.10390832276713	0.206059641897451	0.469442871417404
Root559|371	167.770004723524	1.30695417411182	1.62778827962224	NA	NA
Root559|313	253.489922089474	-0.144431084918111	0.753980751631267	0.770847809735277	0.888002758680547
Root559|3847	410.722161533705	0.699193692605815	0.996789465381856	0.208692337369606	0.470992929879724
Root559|3424	29.4469166998179	-0.32818526863355	1.03730989588498	0.323337390152096	0.593281915939936
Root559|3425	220.393785659887	0.0177729502203736	0.803037771064255	0.980014015199306	0.988585566352653
Root559|1590	1111.85956588474	3.72220669113389	0.950364808156651	6.13555723815284e-06	0.000214977499179836
Root559|2450	2363.57109856677	1.3846575860373	0.709004291922519	0.0147040207886799	0.084092416411293
Root559|3152	750.148300773538	0.917462501012201	1.0109209701881	0.127066027200139	0.349621037067578
Root559|1241	511.653597792325	-0.692624395314608	0.663467282178841	0.177635383423024	0.42905300289261
Root559|1242	625.106700318815	1.50931851628495	0.958791208098733	0.0237245684941914	0.116024038148272
Root559|1243	551.545809831271	1.10366584799028	0.802517703532483	0.0606221308806579	0.216798524906539
Root559|2158	166.81186547334	-1.27959693998477	1.10929523041827	0.0520773321409635	0.197402744843438
Root559|258	590.112303883099	-0.163513056693188	0.691274656719978	0.742444456741816	0.866915895901227
Root559|2640	6.48006164489869	-0.215797116933906	1.05285440479223	NA	NA
Root559|13	1027.38835462111	-1.60096909377466	0.752727448184651	0.00701794384401314	0.050468871734964
Root559|2735	72.7983289467337	0.70201527394847	1.3909678833475	0.0228800690572364	0.113295225671611
Root559|2979	0	NA	NA	NA	NA
Root559|3171	1624.51783324102	-0.240632073411134	0.594868307315433	0.616520796483179	0.809165274853219
Root559|3534	2626.46190556993	0.740048122165748	0.67918788643986	0.163479071769281	0.409709729683598
Root559|2514	935.618333137452	1.44532089199381	0.824354976582038	0.0195624217210489	0.101783427300495
Root559|719	925.164831249637	-0.270137748096103	0.723630698512502	0.593241052331974	0.791369268845737
Root559|1037	2.00370327177788	-0.205148460648741	1.04636135229097	0.262511341062075	NA
Root559|1374	4.61902854824511	0.0219243217713459	0.984071982081822	0.941239278372676	NA
Root559|1541	122.231763645475	0.293451234538384	0.978662721787449	0.471163418296451	0.71072498193165
Root559|698	1.79234545374647	-0.160540317235472	1.02212731605634	0.480874942758498	NA
Root559|807	551.190738642353	0.0636390327332204	0.760542748161317	0.909187513942276	0.959148968824742
Root559|1525	0	NA	NA	NA	NA
Root559|1527	6.07320570517929	-0.215425719354411	1.05261136445842	0.126456672885222	NA
Root559|1528	9.84798842086577	-0.205089119156138	1.05010545671439	NA	NA
Root559|1982	199.519166533277	3.48115820371824	1.54385354343554	0.00102761945811851	0.0124756607897896
Root559|2364	0	NA	NA	NA	NA
Root559|3853	6.81170352007223	0.223447567663322	1.05470118253639	NA	NA
Root559|1246	32.0375266898193	-0.846096560893861	1.59655109582852	0.0140440841230007	0.0820127106592107
Root559|2866	125.58797304131	0.475301418755684	0.998763988442132	0.320389047085296	0.591224588221399
Root559|3337	134.733307687049	1.5434428797595	2.12187987302643	0.0264604569859442	0.12327866203806
Root559|2028	1376.31622388194	1.85675009076551	0.885945280125261	0.00584954345739177	0.044482242555111
Root559|2663	1410.04693946542	5.24315388631512	0.884163341172697	1.81641081979119e-10	3.31348127970374e-08
Root559|3244	23.3820680622625	-0.833617461944672	1.45832978776699	0.0531827884576693	0.200504695268872
Root559|3839	6224.06613335094	-0.0756585122039009	0.601498540288385	0.869402487236974	0.943514360651423
Root559|1010	6.93779607762275	-0.0677695258370737	0.990217066346521	NA	NA
Root559|2831	146.957661740902	4.76039059295394	1.71796300886347	0.000211540050478983	0.00372957235494155
Root559|1652	652.135041303536	2.30272398324422	1.11519373869295	0.00373823143804762	0.0327450146218854
Root559|2348	278.46578342973	-0.201136188522203	0.839224285642418	0.674386991397407	0.837859478703209
Root559|3213	202.381978898537	0.31048032592847	0.833858753638217	0.549546916521067	0.763898494878978
Root559|976	163.934730053585	0.181772242405161	0.835790521820719	0.719807546664319	0.858185396104588
Root559|2982	5.76236896475077	-0.0349921673057957	0.986190275695037	NA	NA
Root559|536	300.398282923685	-0.18807307216307	0.78029609791309	0.705195947731627	0.854259248718225
Root559|933	144.068098421926	0.747661371476512	1.00000421985963	0.185976908012795	0.441622002847264
Root559|1389	11.2401997974963	-0.234862363212696	1.050765171381	0.12593747438083	0.348246682403732
Root559|22	5.90702038111762	-0.148683622195061	1.0161599078234	0.480660641301819	NA
Root559|3303	18.7661378037555	-0.433080179200565	1.09336261985126	0.206722512001417	0.470121935193471
Root559|3333	65.7110350970975	0.0666063689936606	0.912119249971365	NA	NA
Root559|691	80.0873319579377	0.695012845587784	1.28993172817732	0.0872807602859042	0.273915129786148
Root559|2274	852.884996641218	-1.41534677182963	0.891180037592032	0.0254335322159491	0.12010367733718
Root559|3598	395.351332422328	-4.36111879109416	0.966185724237438	3.5201209381053e-07	2.26597552480825e-05
Root559|713	39.0168857027893	-0.413732392914241	1.02621066146114	0.315486979353763	0.588091398597881
Root559|1230	208.621933453299	-0.186653641254453	0.802960236545994	0.70404904571726	0.854113751248658
Root559|2359	454.47409495686	-0.278583349171969	0.69953544379284	0.582750561802759	0.785301494076679
Root559|2794	490.774533628065	0.308202825665355	0.630595008856622	0.542513874437831	0.759958706702387
Root559|2037	56.889380376527	-9.92927196655614	3.66792934630776	3.72872429715629e-06	0.000147444412207552
Root559|2749	200.783389459115	0.35194892700545	0.739444980538406	0.506132931998959	0.7369678883604
Root559|833	28.7826865123514	-0.166646771511757	0.9881173014496	0.577400239158576	0.781919697647231
Root559|2345	24.2038116499776	-0.237743935654899	1.01844386102668	0.4062410322598	0.663407184244912
Root559|2553	6.03322311777826	0.222474197485339	1.05421177337776	NA	NA
Root559|3463	93.2700879093357	-1.04561182416394	1.43407684983997	0.0688294671542012	0.236670764078048
Root559|1226	61.3177204149108	0.251896892862651	0.955091030414169	0.546865101346402	0.762965020426836
Root559|2040	93.2322726501889	0.498506833525023	0.929791194856807	0.338018033003947	0.602468715618111
Root559|240	27.1022492312234	-0.677246828335373	1.16970393825572	0.150748251121898	0.389973045892911
Root559|479	513.312412785426	1.36642420609504	0.911470308888237	0.0326581043802878	0.143488306229582
Root559|2436	94.1004506396805	-1.54264184701371	1.51284360980353	0.032963526100831	0.144199460963491
Root559|1049	0.0426319845059124	-0.0883144457397469	1.01306089438514	0.951609959348097	NA
Root559|1061	17.678353721618	-0.339069929565173	1.10164998667863	0.0515402607249361	0.195697450873283
Root559|16	86.9587045307582	1.35207067705405	2.42570872485593	0.0200845454357572	0.103692054777836
Root559|2397	10.9193671531444	-0.117930480036107	0.971954592323022	0.708929645086201	0.855579473241145
Root559|2806	1167.38260011096	-0.325888278491129	0.608076648001195	0.500472925255133	0.73296775508265
Root559|3027	1001.56926491236	0.129521874385432	0.586228616644843	0.793744274756727	0.901552791352737
Root559|3283	10.631925103823	0.0161831133071351	0.983425561041131	NA	NA
Root559|3285	471.548920108671	0.465554555261105	0.648236631570969	0.364054223464666	0.629510221500893
Root559|3286	0.096408562771796	-0.1111900330943	1.01580234201733	0.855265982278606	NA
Root559|398	467.244551975221	-0.566016823183535	0.668468398986131	0.268130160251969	0.539890459497419
Root559|1522	7.3128839452848	0.0022947546414596	0.983381017184536	0.997986586792241	NA
Root559|1750	176.804340955605	1.24134918765242	1.68340048606375	0.0453492639982279	0.179323946781564
Root559|1730	1738.84171021848	0.860351438866558	0.64607612544103	0.0991478982751441	0.298630448776495
Root559|2574	359.153597113419	0.280961116129137	0.745566186931321	0.594973959791139	0.792179803599613
Root559|996	657.838202560057	0.309525713459953	0.601153914393655	0.529965546871308	0.751335765489596
Root559|1211	489.267697878938	-0.48518250224361	0.667323135624056	0.33883225611797	0.603143205745686
Root559|1435	30.090747888035	-0.547987593401909	1.16444181211844	0.141341239241761	0.373891340296539
Root559|12	206.799730905527	-0.475995787626565	0.841380788982046	0.365507968714883	0.631145388273734
Root559|1810	43.4394130155898	-1.05746322521581	1.89694113322449	0.0217539797951651	0.11009919830766
Root559|1729	3159.93416315892	0.882200288595568	0.662250837611626	0.095391469816569	0.290476994996989
Root559|993	807.774155845261	0.334466593050398	0.604508696639356	0.496178198429129	0.728690089292154
Root559|1173	277.92007489783	0.695691799370235	0.764897364805019	0.207993259347026	0.470992929879724
Root559|3241	212.807443295539	-0.0441088620589383	0.809309034687518	0.919910716492782	0.963829303588849
Root559|3242	424.968659519992	0.640680602330575	0.779234261343254	0.246363101556044	0.513503814086694
Root559|3764	81.4024378773501	0.0430834438427122	0.84322929977252	NA	NA
Root559|525	25.7876476199095	-0.326670545948842	0.991143861233473	0.413004046360619	0.668144477104731
Root559|1579	1011.05882822734	0.0862259812255919	0.620600463133687	0.867922896980399	0.942700780694711
Root559|2139	1397.05278428835	1.64371648541804	0.785317537193435	0.00772833918588038	0.0537488514234093
Root559|3475	389.237490958955	0.470034383578495	0.742525144710191	0.380366423336052	0.641984304752556
Root559|353	1081.66946018287	10.4463961928351	1.03613597804951	2.93970375620373e-26	8.13709999717191e-23
Root559|1289	6889.87940434653	5.62140510526839	0.711106577824139	1.60121861443771e-16	1.10804328119089e-13
Root559|2791	735.393330211139	-0.319905721120727	0.67072035629394	0.526724716784615	0.750856887005835
Root559|2138	1086.00797296569	-0.258150252026736	0.630542085428584	0.599450627447423	0.795435923669447
Root559|340	103.653166701112	-0.233208035012112	0.918203940397386	NA	NA
Root559|366	445.963780888513	0.749373641273007	0.738697545132692	0.173380537482303	0.422834650000894
Root559|462	309.941340392358	0.464975995886717	0.688085628290052	0.375391891603282	0.63825844960558
Root559|1073	64.2897852525968	0.398931905344217	1.06928672212298	NA	NA
Root559|1401	0	NA	NA	NA	NA
Root559|3157	76.7381622134727	0.396828655001258	1.04569504487665	NA	NA
Root559|483	6.19452917478912	0.0549788065045401	0.98718629363035	0.841523995725655	NA
Root559|777	112.947053932227	0.589161514360715	1.23327428614161	0.0816793589813709	0.264251371509799
Root559|2290	268.36564439982	-0.175678609626486	0.781166764895456	0.722719591891727	0.858947114794461
Root559|1006	6.79884411861724	-0.117762341146143	1.00327994059885	NA	NA
Root559|1667	19.5199912742613	-0.0411712900603917	0.970193714743373	0.880569161820212	0.948109742250878
Root559|2283	91.4452868676744	0.600304887414912	1.18754639115904	0.136925104729581	0.366258270705893
Root559|25	27.2457732638655	-0.436607723833533	1.0939141750986	0.208744193678494	0.470992929879724
Root559|3361	13.9727088440697	-0.0116877247308909	0.978639634133371	NA	NA
Root559|3370	413.163229152811	0.573754877053801	0.787534702182932	0.295895682199317	0.567594766685869
Root559|3371	38.8791171533165	-1.00451109802112	1.81637132095823	0.0211986156848093	0.107863544513883
Root559|753	282.577147554994	0.0909959630242945	0.779539661058359	0.865959484942845	0.942700780694711
Root559|505	17.8146034273211	-0.0630616092937667	0.961148474332432	NA	NA
Root559|2211	24.3972390346374	-0.318486281121809	1.06853981201352	0.212063011744906	0.473761433825585
Root559|3648	64.5425923259918	-0.848016946032503	1.31573455652695	0.0942998042551317	0.289079971610808
Root559|3657	19.0885663348936	-0.349987420860424	1.10170334949185	0.0412908138090507	0.168325438326145
Root559|2937	333.559951891314	0.898321527019328	0.747602715349858	0.109120973829367	0.318279089103993
Root559|916	540.937791059083	2.04021268913053	0.851118156789204	0.0024126066674347	0.0237654635425596
Root559|1847	278.42579141135	0.111923224065448	0.742902101403813	0.834113999605832	0.92794477663805
Root559|1473	211.860197184604	0.177183048270786	0.860611262604048	0.719619601730533	0.858185396104588
Root559|1475	73.2609021059702	-0.908978361513558	1.27256661861297	0.0999402106891369	0.299712354482699
Root559|1839	159.246864763675	0.441782178761956	0.874984829204375	0.401457484922372	0.658565308553249
Root559|2355	239.038854145346	1.13069055604883	1.04195832553849	0.0750616784370656	0.250628137411095
Root559|646	156.184110196315	-0.364439690070903	0.840555169225689	0.47437930848587	0.713243848934757
Root559|282	729.111612608201	2.13974617024342	1.02340579232199	0.00424250486685827	0.0354781071645428
Root559|455	156.352936186773	0.362891779225979	0.947352982068863	NA	NA
Root559|1531	336.308373418934	-0.21659577124832	0.809860668125041	0.660062135597814	0.830118237323303
Root559|2880	103.591659325842	0.193590629980951	0.905681677142746	0.673420573516305	0.837765459547475
Root559|3070	268.642573952335	1.82706713212219	1.13040315489793	0.0139470705520558	0.0817815054819579
Root559|1022	112.898225389005	0.382861377772781	1.03261978148239	0.327823408476093	0.594247016805386
Root559|2293	158.505516416067	0.414425425310222	0.996208172605322	0.359232160126418	0.625884192494007
Root559|2771	281.127580772803	-2.85636460458985	1.35882532777987	NA	NA
Root559|1610	37.8023286756526	-0.289588553221432	1.00828798816022	0.407087718878067	0.664397880810431
Root559|2081	16.240876293293	-0.415380106336446	1.14956501589193	0.0141738187444072	0.0824580916208538
Root559|2082	17.4495810276274	-0.387261030778929	1.07594217214646	0.231069167047385	0.495813530532683
Root559|836	22.9953970926833	-0.277384901541068	1.0489529556794	0.278180776257922	0.54981663694049
Root559|1967	2.3873911323311	-0.207456087783894	1.04768494665918	0.236098186880486	NA
Root559|3791	533.821195343253	-2.78840726902126	1.43421360850498	0.0028478347545623	0.0271820917263049
Root559|1795	187.690768398236	0.530054250475588	0.74214091052476	0.325394616980138	0.593281915939936
Root559|2710	20.4819818977371	-0.415015364195512	1.14573339442559	0.0288049792043268	0.130959739627945
Root559|67	32.6797670060247	-0.171477825863767	0.963063300208196	0.628160905796682	0.816071069414115
Root559|2086	14.7832578709721	-0.466336636861764	1.16700975324021	0.0693846298262759	0.23798842051937
Root559|615	399.15360435645	-0.239783658750747	0.777747051590847	0.634375733829621	0.81824418976719
Root559|10	144.858647365486	-0.805970938539764	1.01665608808212	0.157367022791811	0.400995010787973
Root559|1569	6.39722166850664	0.0349483810386282	0.984933297642992	0.902371115327355	NA
Root559|2374	166.593262300107	-1.60203957870682	1.93462054798025	NA	NA
Root559|3365	16.9417912830381	-0.290878679654489	1.06205421054807	0.218105429633321	0.480361059058076
Root559|3600	998.148962700373	-1.39878948339316	0.886282988577607	0.0265237779238568	0.12327866203806
Root559|1802	433.979335343111	1.33688932421983	0.88414452725352	0.0335311972454315	0.145705422253304
Root559|412	214.671143495913	0.0620058394725791	0.776526929174259	0.909958611464121	0.959148968824742
Root559|3786	977.208881285138	-1.21953658372245	1.26025179878835	0.0596626987067935	0.214197600545272
Root559|1047	188.773363870747	-0.926054228481081	1.14691608847195	0.112805401825618	0.324917119930604
Root559|1472	18.4424444213763	-0.54969916923593	1.23814305628189	0.0329762495628215	0.144199460963491
Root559|1640	50.0693088869092	-0.317714239120204	0.979125331658175	0.434605883779091	0.683128385179173
Root559|2115	18.9608827682195	-0.225407344105837	1.02712467777898	0.378575530856681	0.640523881058248
Root559|2237	233.314939467775	-2.17703279841521	1.56724338816856	0.0107031584806	0.0662781715308745
Root559|243	42.5793150183999	-0.348572178239283	1.03055726725581	0.332135461657893	0.596818701923037
Root559|1438	42.6632834446348	-4.92956464785029	3.26922257514541	0.000484558152639844	0.00702228778275962
Root559|2269	1.30813223268036	-0.195834026738197	1.04136530278964	0.348014975178986	NA
Root559|3054	29.4088885632328	-0.658639737398344	1.33028055700396	0.0258739655875645	0.120978271531045
Root559|2335	779.338269688082	0.404269606089669	0.635510976756076	0.424921818999388	0.677264041606425
Root559|2579	67.5832376145385	-1.04377590589025	1.44420308474095	0.0682310379824514	0.235916846311539
Root559|3433	19.9109761392439	-0.0421046339761331	0.968462889207476	0.881275116978853	0.948109742250878
Root559|3766	154.934364093373	-0.107672626103795	0.850431582261	0.811617802341961	0.912551092273844
Root559|384	488.427848090765	-1.17878422537144	1.07385887912841	0.0643378546622912	0.225712524341219
Root559|3512	361.953263230193	0.406468795088288	0.743775125464971	0.445752906137313	0.692593470314781
Root559|3575	727.07379149146	-0.320510923093601	0.65532036990881	0.524038929454197	0.750856887005835
Root559|1288	2545.19774077646	6.37854541707875	0.80185157968549	1.08937919255707e-16	1.00513386833266e-13
Root559|2610	12.0846497070947	-0.0796023567707	0.986086774068415	0.760730052830857	0.88067786960929
Root559|2786	16.6684079372381	-0.410849656107009	1.14677295767046	0.013964643981848	0.0817815054819579
Root559|3790	685.208871314809	-1.58667528485626	1.1539200757838	0.0246920218171215	0.117956559856853
Root559|795	121.585237492699	0.306164605659062	0.985235912154548	0.450392286440872	0.695582726454877
Root559|2517	349.077999141504	0.0428224761983314	0.636823796146007	0.937387938551293	0.969516019199061
Root559|642	199.188342027402	-5.53514953325852	1.48438630695462	4.48520516539497e-06	0.00016335589339228
Root559|815	224.575491961443	-0.0483272673783315	0.816202976983872	0.912888961725185	0.960746261214922
Root559|1306	469.909219049549	-0.763837434484925	0.733400874055714	0.158073663830675	0.401788706596243
Root559|2044	320.094178326105	1.05038865310029	0.845424270202163	0.0786660146627832	0.259249327234153
Root559|1237	91.1839205903023	-0.690819024282236	1.07248076569621	NA	NA
Root559|1763	91.1078965286337	-0.223938158311529	0.885049247957789	0.62585725648078	0.815234299265317
Root559|2812	17.4905982637129	0.258106896713262	1.06681015882319	NA	NA
Root559|2840	59.6403518019015	0.73057393248566	1.39454146397446	NA	NA
Root559|1625	0	NA	NA	NA	NA
Root559|2385	6.34247805991674	-0.201608042621203	1.0436997580787	0.230461868462315	NA
Root559|1724	272.591656688576	0.264432567417613	0.704300003364165	0.61302785453619	0.806576795369123
Root559|3570	462.929506585453	-0.284904573003997	0.868395808993806	0.553020132470902	0.765762744712085
Root559|215	247.58327813075	-0.408094510108352	0.874872673845267	NA	NA
Root559|2954	159.513706873307	2.1102014849281	1.99402468714603	0.0139275183720037	0.0817815054819579
Root559|261	22.3618987800538	-0.403986154267129	1.11150276270744	0.127515224361211	0.350160854198246
Root559|1880	106.180198867601	-1.21258461074221	1.79251512270413	0.0385973921492985	0.160899972092256
Root559|238	20.1792757617197	-0.348697010957698	1.11068130787522	0.0167812872867904	0.0916185467649624
Root559|2494	5.59169664076417	-0.214960917850487	1.05229912596597	0.134316250612577	NA
Root559|1674	223.915769481938	0.963076566528514	0.914134970424236	0.108803328405066	0.318102845067616
Root559|1747	436.810148503826	0.393251798451289	0.84692267914106	0.455466211868895	0.698832377864506
Root559|239	133.97848638552	-0.699361459220236	0.975360430868202	0.204530830500766	0.467113315863137
Root559|2872	265.953160400348	0.395568142845641	0.84665129244787	0.452972898205519	0.696184887414145
Root559|3497	0	NA	NA	NA	NA
Root559|2958	43.3702258414114	0.194925767010679	0.959144350623261	NA	NA
Root559|3421	50.335221717766	-0.355337773978208	1.01035315840194	0.364094886519545	0.629510221500893
Root559|2584	337.96716434634	-0.438476008078844	0.71648893686645	0.399837577183584	0.658565308553249
Root559|2900	0	NA	NA	NA	NA
Root559|1349	88.0230363509168	0.026419230706646	0.875825084426158	0.962673182854452	0.980844047750691
Root559|1493	277.255299733607	0.310914939826486	0.8333659867524	0.553645927557378	0.766245963739411
Root559|281	393.898246177168	0.796027708104736	0.806840114287166	0.161544429939338	0.407988122328548
Root559|296	2.24109877236136	-0.206629940756464	1.04720216582939	0.245680558561009	NA
Root559|1776	32.8247816693308	-0.152259408699888	0.975820520428507	0.636373361986826	0.819674949269211
Root559|2773	132.735856750815	0.0273770488544227	0.800487799860333	0.963805130430583	0.981027031930201
Root559|853	145.983511863402	0.176606072918707	0.880161627925461	0.712288184141646	0.856251129895736
Root559|1919	2830.11976799126	-0.103902553351777	0.572357834101494	0.8189384393029	0.917954160093672
Root559|3135	1715.53953174172	-0.358476552478046	0.629149262656195	0.468860039908737	0.708795516366677
Root559|3637	74.442521578865	0.478673696083246	1.05742037419632	0.264478229592773	0.536466710416467
Root559|3355	16.4928317243507	-0.0934758969298797	0.966087759432786	0.767627595551104	0.885699535008526
Root559|2342	15.5400723534895	0.00623483802429613	0.97715522309113	NA	NA
Root559|3503	10.1464123124072	-0.217801254150607	1.05416850156872	NA	NA
Root559|3354	33.7496567667993	0.268358812290777	1.05229689779719	NA	NA
Root559|622	264.887478696567	0.408392659499413	0.800113166896357	0.445180589245618	0.692593470314781
Root559|2323	659.468106647725	0.382941573654525	0.687926513095477	0.464814230531472	0.707671733127492
Root559|3353	108.743610763672	0.443127959289526	0.888013538119846	0.396891312084832	0.657447727020237
Root559|5	2523.60819663339	-3.66280167884597	0.908822637327268	3.61740695866423e-06	0.000147249742082097
Root559|729	524.382461000449	-0.582143889580523	0.877914448230325	NA	NA
Root559|1202	331.132514099637	-0.440635229491073	0.810397483731749	0.401485794887098	0.658565308553249
Root559|1481	226.983986000071	0.0535474214451392	0.773376479987623	0.923324326030669	0.964802466762134
Root559|2013	272.918130698624	-0.0686972560427431	0.801822887911925	0.881345390481187	0.948109742250878
Root559|2467	32.6777898964502	-0.219471116500704	0.93942635070316	0.591387191502106	0.789441309238721
Root559|2676	0	NA	NA	NA	NA
Root559|2677	13.3379209287194	-0.384544589109978	1.1138810119984	0.0484476177519949	0.18703348108441
Root559|2679	295.423875348856	1.01437836400128	0.83925165121893	0.0867114269128012	0.273057144134964
Root559|3604	33.1969656515574	-0.439015967324416	1.04471203245138	NA	NA
Root559|3875	278.15302216742	0.475743138781327	0.823945885161175	0.377527545008107	0.639924215910863
Root559|968	11.2701474341194	-0.0830256952937375	0.96226179100533	0.795937162746346	0.902475155549819
Root559|1690	537.903900075037	-0.742032175167238	0.706523194017632	0.1627979411351	0.409658819147233
Root559|1144	35.9943973525393	-0.328626066603507	0.941083782757675	0.464485318808266	0.707671733127492
Root559|2270	29.1160867780727	-0.78950930265906	1.51822380086791	0.00633276883233057	0.0472482591048275
Root559|3778	30.3784742427869	-1.27964587441026	3.12877018123547	0.00366460923799404	0.0325116614447676
Root559|1606	318.150758160798	-0.108730778766722	0.835261397331182	0.812658396840688	0.912551092273844
Root559|1619	8.24263451559423	0.0748978785137074	0.990411337337929	NA	NA
Root559|3294	53.2454093760321	-0.880583598941228	1.41317024808735	0.0718154342322834	0.242553416566447
Root559|913	388.403906449958	7.18818499467609	1.47079597316482	3.65904856608683e-08	3.0691655851298e-06
Root559|97	16.7373286493203	0.228284144947292	1.05715192217367	NA	NA
Root559|84	1634.32342594571	0.593659011509061	0.657104354802182	0.250570801052574	0.519875082956728
Root559|2666	24.5870060391179	0.272132156963323	1.07379692338633	NA	NA
Root559|3689	363.152562761062	1.07426279882642	0.904928581858602	0.0796642185110914	0.260959238862368
Root559|1303	141.472070730579	1.7878958976392	2.21250296126255	0.0203965833370407	0.104311503679137
Root559|1407	71.76360286602	-0.73503252549437	1.13304988505379	0.157523076897749	0.400995010787973
Root559|3589	46.2940354856451	-2.81159668778809	3.14236361397056	0.00610360244104307	0.0460347998823085
Root559|47	20.2140287338609	-0.619590211169046	1.31674560565037	0.0118520648356864	0.0719441128622366
Root559|2102	16.6593605024711	-0.302490442286785	1.05086904367348	0.280920592909819	0.551480993740694
Root559|2133	701.663810666911	0.401593424617652	0.692327653365727	0.444392813297951	0.692593470314781
Root559|3151	273.01774743527	-2.42859938212798	1.42486403386734	NA	NA
Root559|621	46.6058900817185	0.486706679851917	1.17274532732382	0.0786739287849308	0.259249327234153
Root559|2384	0	NA	NA	NA	NA
Root559|2700	61.6601513007289	0.506152397810911	1.10980996609085	0.201358217667798	0.461788109765141
Root559|600	3066.9445515479	-4.12946892126052	0.803670351638415	1.75581635400091e-08	1.6251573925451e-06
Root559|509	51.5015385498205	-0.78751223682693	1.2705280904489	0.108301870055729	0.317899868838025
Root559|2092	46.1129372515274	0.678059843080294	1.40346586139091	0.000297862643896058	0.00482720965092842
Root559|641	239.370324298995	-3.73944900459681	1.50564459156932	0.000547881743111841	0.0076981556595613
Root559|3427	44.6368252208393	-0.550532931515292	1.08562373883582	NA	NA
Root559|3831	481.423045718918	0.332199771916033	0.698787311529149	0.526597220118744	0.750856887005835
Root559|1142	1.41679209688681	-0.0724599105685536	0.995028442627404	0.613118011173899	NA
Root559|2321	47.2165750959461	-0.210263520209884	0.964328036948377	0.569932709149756	0.778836536439105
Root559|2551	1.44948747320102	-0.200247647991302	1.04362880795614	0.31635447085151	NA
Root559|3056	36.2975842445908	-0.612842352866708	1.21961926068388	0.108164893349336	0.317899868838025
Root559|2665	1173.98931509062	5.91403856323379	1.44347154931941	1.31901555208661e-06	6.7558557326938e-05
Root559|3692	1401.31321472633	1.31952018096485	0.789068177311164	0.0274425287707251	0.126180929630178
Root559|3044	102.110679434226	0.551155389939068	1.26178629716415	NA	NA
Root559|3045	195.368186744759	1.39759714142596	2.21555060617642	NA	NA
Root559|1777	0	NA	NA	NA	NA
Root559|2072	13.99284199494	0.332800323734899	1.10096529477862	NA	NA
Root559|2073	0	NA	NA	NA	NA
Root559|852	19.1798474975971	-0.117443832207808	0.951953323271905	0.738872407224016	0.86600289542927
Root559|1016	131.560965239212	0.775406843488682	1.19338908941276	0.137082214035876	0.366258270705893
Root559|1449	57.3912423382655	-0.507611156991153	1.07254920864044	0.236517405653694	0.500520014410876
Root559|1604	234.955542332524	0.902082145473896	1.14132204595222	0.123316252001687	0.343054658834843
Root559|348	44.1545522018116	-0.0276301239331039	0.917870354537862	0.935536442155414	0.969148529897524
Root559|3532	21.5552654622247	0.0538139324062851	0.952737811569901	0.88690452465159	0.949553529740774
Root559|63	1170.52963392083	1.03785367629448	0.781580340191861	0.0721064915534335	0.243106904530943
Root559|2855	369.036006246432	0.769687026135768	0.786363436105644	0.171256964410124	0.419132871341487
Root559|482	128.378040276983	-1.67844466765072	1.26536084009704	0.0228071240445969	0.113235257935706
Root559|1146	873.014651720472	0.0924838702843523	0.578698750810049	0.849125385456616	0.936779221579878
Root559|3196	606.788355086381	0.21083459590751	0.734104772398817	0.690070239288336	0.842997590364417
Root559|1283	2.87489709491414	-0.209177314133317	1.04869969434262	0.212841291748065	NA
Root559|2662	266.369540895721	-4.97406466222824	0.963849770380497	1.14694570909153e-08	1.22105604721744e-06
Root559|2936	73.0949570559297	0.565807986744393	1.11386199515001	0.200143875601	0.460882013414176
Root559|3610	6.7470055886953	0.105844774912519	0.998236044284214	0.676463754977808	NA
Root559|3437	731.813619900381	0.879641960205927	0.887132365746562	0.13637460722418	0.365579478099496
Root559|3838	4700.03875151292	-0.230651070057299	0.606305655539838	0.629707358202969	0.816474345942591
Root559|498	75.8024559192131	-0.0660393936815691	0.841271189090107	0.882598135087278	0.948109742250878
Root559|847	54.9928282542516	-0.144995336377224	0.917729562152021	0.721159877688216	0.858696066593942
Root559|1080	11.127797158619	-0.323638598928102	1.09650975107419	0.0389067475521019	0.161218379078171
Root559|1693	132.626278399532	1.14103478923586	0.954235194025637	0.068584062805827	0.236330587485083
Root559|2970	521.24748482423	1.5697238663834	0.86612425861556	0.0148601266907892	0.0848099601651642
Root559|2240	1.0231676281419	-0.193598799474635	1.04019806889655	0.381449325965687	NA
Root559|3074	716.979262976759	0.407732011635475	0.682639455868229	0.434326525798727	0.683128385179173
Root559|2865	357.463849103864	1.74679095076273	0.877716474993703	0.00814220134905233	0.0552392483680805
Root559|2570	336.912606039247	-0.782935865928901	0.908293470625041	0.169939593150388	0.417384910239817
Root559|1221	17.5986946693382	0.0318886703397061	0.970386203229285	0.9271962376551	0.96575421756715
Root559|3125	151.585635448846	-0.078846652830186	0.79313320695582	0.86747366749065	0.942700780694711
Root559|42	184.408698515231	0.493500597247898	0.957674163231082	0.332419121961426	0.596818701923037
Root559|2267	199.471239408313	2.84922489123781	1.6443380377052	0.00405580705238014	0.0344423326569526
Root559|3715	26.7109728756373	-0.437862928372431	1.05218287883493	0.275551793808069	0.548142607109954
Root559|1958	555.3930583753	0.733888611208726	0.730735633852499	0.179555032908221	0.432181157469526
Root559|3529	597.972721997416	1.55367161293852	0.919115740052028	0.0186935439095817	0.098448286160767
Root559|2728	1139.15818026245	0.970054185645424	0.665294892644278	0.0679885413401543	0.235777553199032
Root559|3795	213.633423445645	-3.94961103563326	1.05741574579082	1.18076327583275e-05	0.000389089612798221
Root559|2822	263.67651390063	-2.88089083976937	1.27346607213602	0.00150466594664978	0.0165274418266928
Root559|3788	1452.22987672168	-1.16483889903188	1.12665788052025	0.0672134813344913	0.233727281826472
Root559|1523	9.37007696432042	-0.0248969941546307	0.984290666684606	0.91457145815778	NA
Root559|1794	17.1750218090372	-0.0242064200308152	0.946382212800065	0.93721967463895	0.969516019199061
Root559|2571	355.115450100634	-2.95041818297931	1.27943844854371	0.00128247550693605	0.0145830901399033
Root559|1526	10.5345267034722	-0.217897372875234	1.05424404737192	0.0832576116684854	0.267004653424946
Root559|3454	89.8366686023912	-1.49710428955685	1.97661406158172	NA	NA
Root559|3722	6.09997928481085	0.116473572511555	1.00157038756227	NA	NA
Root559|464	299.063706818624	0.867324754989756	0.85615126122355	0.13643193673294	0.365579478099496
Root559|2114	58.7135055482122	-0.205581969534996	0.918867612597128	NA	NA
Root559|2127	102.544164744312	0.0703074914403352	0.867774983774708	0.887646280963409	0.949553529740774
Root559|2716	3.76275923028027	-0.212091519712077	1.05049191824226	NA	NA
Root559|3237	294.973768029072	0.680945397059526	0.813011876679422	0.224079801885828	0.486328544995637
Root559|3419	319.731043260947	0.319375278805256	0.744602317148662	0.545659700134585	0.76243616858785
Root559|472	377.864000615222	-0.165287376145081	0.653646774676413	0.739299813468167	0.86600289542927
Root559|474	110.226441951015	2.83072737706444	2.98536220865712	0.00703792792257807	0.050468871734964
Root559|475	619.429796062935	0.757388593548058	0.731291867017651	0.166234633199116	0.41187100242674
Root559|3776	1.3642235041892	-0.199235739833327	1.04307931012253	0.327158776812917	NA
Root559|11	1090.31691436456	-2.10814120152023	1.06973583480383	0.00507262982722021	0.0398893163685953
Root559|316	64.1295738335396	0.200618831049101	0.85865764280082	0.6845362870332	0.842104630198183
Root559|590	199.213859724732	0.523203914529722	0.982483779892586	0.302259224370871	0.575415084634505
Root559|1257	110.17213876757	0.34765619178892	0.872627377877349	0.494793592509442	0.728471426639633
Root559|3655	25.6599768817329	-0.903883528249433	1.42975122477459	0.0686451561914763	0.236330587485083
Root559|2711	0.0426319845059124	-0.0883144457397469	1.01306089438514	0.951609959348097	NA
Root559|2825	6.53744372362994	0.0948266198265787	0.9951896050895	NA	NA
Root559|2162	84.3010895909624	0.16905124469628	0.893949520870375	0.715260995232994	0.856703038800487
Root559|2332	53.1904912166142	-0.3323568876011	0.964173231595674	0.438995961298717	0.688075210008409
Root559|2423	25.3131343342541	-0.404865972383659	1.04524150707424	0.292415882348084	0.564046803024039
Root559|2030	626.119769297496	0.550158613520752	0.860959422042329	0.315504236603271	0.588091398597881
Root559|3840	260.962657177656	0.130735456186937	0.909858869900228	0.772994336427282	0.888428251251696
Root559|3085	186.507128743671	-1.10929575097953	1.26922876353037	0.0741370502025047	0.24843989704665
Root559|1222	17.0847013277125	0.130976246616647	0.975509421139825	NA	NA
Root559|1235	99.6240138046433	-0.396849001461727	0.958836632864892	0.389457192892733	0.65137009663268
Root559|2307	96.6526039536658	0.235643452134757	0.929025418981451	0.59523532430545	0.792179803599613
Root559|2308	17.0472554762304	-0.357766410984359	1.04157630593914	0.308952460316843	0.582219678872652
Root559|3430	116.707775148471	-0.243968679018541	0.808441061413548	0.624980660412341	0.815067359513974
Root559|3431	341.852596014671	0.122267535250739	0.726350084076184	0.818086840495359	0.917902056948177
Root559|1007	60.2393023583655	0.325195701528444	1.01581136955487	0.38424056396446	0.644349703907824
Root559|1666	6.08431845138916	-0.051628094994036	0.987501204842189	0.833892763168027	NA
Root559|2284	215.825273622825	-0.507155973180255	0.830648737259507	0.340749876599263	0.604612601555615
Root559|26	83.1393151427887	0.517317564326366	1.07035605360645	NA	NA
Root559|3362	17.7128501083009	-0.0480743593889202	0.958406450664797	0.876254107684172	0.948109742250878
Root559|3369	93.5256550167529	0.233028098177774	0.884501257567189	0.628447995911365	0.816071069414115
Root559|195	665.815498112542	-0.0176658808838078	0.832984581460986	0.958942189162958	0.978382594767073
Root559|196	1690.3511562863	-0.0471637338435114	0.685402130200883	0.91783906488246	0.962705013866862
Root559|2247	16.7040528040884	-0.101516445493408	0.981881706761966	0.719746703447283	0.858185396104588
Root559|2844	7.84867061932781	0.107312550431999	0.996736631316937	0.678212777326727	NA
Root559|3080	647.277492602142	0.683399896138947	0.797108363164885	0.221256303458691	0.483376044178103
Root559|3279	16.7931534354672	-0.364429048299439	1.11460752743188	0.0470034429344564	0.18376487294149
Root559|3554	154.388249503091	0.534536710725353	0.991586455819664	0.290344586183596	0.563136644737869
Root559|3663	3193.3480657001	0.00710307534066396	0.600121948422289	0.994365133471435	0.996164563680396
Root559|3731	1393.00895137935	6.78251664053429	0.90733193702913	1.9524205626997e-15	7.72042873936109e-13
Root559|734	3633.86672408633	0.91581368015457	0.774201032664128	0.108472186653022	0.318062513406318
Root559|735	14791.0474405325	0.192755260818665	0.558192849221778	0.665603428100486	0.831778911504354
Root559|1012	204.289259046944	0.45274777456971	0.835391072684958	0.401001516057875	0.658565308553249
Root559|3004	7.63846430739637	-0.0133041186596986	0.983644540259153	NA	NA
Root559|538	35.9122144949347	-0.288621651412056	1.00627980688058	0.411983099482663	0.668144477104731
Root559|2951	362.034778570938	-2.60007915836903	1.21101001764451	0.00232954863876805	0.0232786665419132
Root559|2546	8.56053759881	-0.235231402407067	1.05961567208511	0.0865214848487452	NA
Root559|1477	131.366971419237	0.212795595027903	0.883332462538216	0.657437193149779	0.829732454139624
Root559|3351	105.130709513238	-3.67250670743221	1.25461300081879	0.000190416328677132	0.00346758156433094
Root559|2547	135.97168558706	-0.212967610314692	0.857567410939656	0.652515350883401	0.828328285443536
Root559|1418	1903.55599537947	0.257323267532758	0.588270044164096	0.599003902450094	0.795224365458926
Root559|3414	931.747189522432	1.59740132247138	0.967361420345162	0.0183446145038969	0.0970896614661313
Root559|2190	280.786373692289	0.835609979651502	1.20215374430478	0.126232404422711	0.348445046701272
Root559|2406	713.802953562939	2.14459022834292	1.19322441222993	0.00717221224237852	0.0511667100177932
Root559|2463	145.135166554575	-3.47920621813886	1.19025700982382	0.000209659736084003	0.00372011634282385
Root559|424	78.5206566436042	-0.538267261962292	1.04510168489632	NA	NA
Root559|429	84.1837413182563	-0.110922834491261	0.872991780723506	0.800975520502527	0.90567295047578
Root559|881	16489.3062274744	1.40155329670305	0.734232401725747	0.0173196642874208	0.0936344350538686
Root559|882	1.75872399173127	0.0322855352230173	0.98605680013912	0.90350927486902	NA
Root559|2752	630.265202160528	1.56753756409981	0.924137455524957	0.0180641913560431	0.0961570801413988
Root559|3052	87.97094227135	0.254266317300281	0.879492920341372	0.602923234350272	0.798512685493566
Root559|3511	121.077341501394	0.762923745390307	1.30915312795636	0.0944105109595991	0.289079971610808
Root559|1715	3727.13238712122	2.35402304298088	0.828620667523185	0.000559201874566458	0.00773935394399978
Root559|3064	608.756377973358	0.393511075370293	0.706138577638372	0.455705362010634	0.698832377864506
Root559|1646	1283.54774669918	0.344913624050404	0.635190583696368	0.498359261650074	0.730645358181888
Root559|2916	1176.44652524795	0.0452841853507926	0.588050508761822	0.932133867997945	0.967071419272231
Root559|1153	156.502391864387	0.519362997714781	1.02219774744623	0.281783092745925	0.552390652068499
Root559|1100	130.093432112944	-0.0639388343657663	0.741659540598453	0.893972648675046	0.953938431585399
Root559|1580	146.35042903871	0.174197143609516	0.829416787211627	0.733758883595206	0.864457682422741
Root559|1614	543.710390207452	-0.737270270157612	0.704667463093237	0.163266570565227	0.409709729683598
Root559|1767	158.127509310677	-0.209789860558703	0.839767654840038	0.662497074747869	0.830521695154938
Root559|2636	194.573375872084	0.362704345268607	0.93740433303845	0.44778440426255	0.693990610861555
Root559|2941	19.9147702615294	-0.0690150425398243	0.929570396196659	0.852058980031944	0.937966479402203
Root559|3136	236.83094033502	-0.163702240558337	0.784942872643927	0.739526696183202	0.86600289542927
Root559|335	310.742526433165	0.455044259575032	0.841769119018158	0.396179362806239	0.65710990626274
Root559|379	33.006691485891	-0.203107396587347	0.971895257676351	0.567597061876543	0.778522515789495
Root559|999	93.8026377142825	0.242724739487918	0.830647229594039	0.635058109188819	0.818742825446973
Root559|3443	3.87577700966536	-0.0698826319402057	0.990808539475812	0.778479445907598	NA
Root559|619	492.290121364847	1.90894569424661	0.946614503127422	0.00646876908062523	0.0475272763779642
Root559|3313	0	NA	NA	NA	NA
Root559|3314	23406.3922375015	2.28896680576343	0.798739664696712	0.000541840250443711	0.00765211129198057
Root559|1233	858.060634979966	1.05573875175026	0.686133968725451	0.0527681130550759	0.199266216830082
Root559|2780	1637.56748015722	3.59339429172985	1.02752964237063	3.11165822443266e-05	0.000820292377640914
Root559|1310	99.8046118114914	-0.44821603916637	0.936778739170173	0.363465561152652	0.629510221500893
Root559|386	218.676047024023	-0.204337330848653	0.820475358737716	0.675336599736455	0.838103253369783
Root559|3843	657.226718982262	0.555568608464141	0.883779791208969	0.309234053136378	0.582275798098747
Root559|861	2051.02157083703	0.919142469779903	0.67411038406262	0.0858392811292861	0.271683958846514
Root559|1439	18.3011314418181	-0.165064072314458	0.982942020054919	0.601811291645065	0.797421567866701
Root559|3055	84.7564465448979	-0.768484533973402	1.22292770609248	NA	NA
Root559|1835	461.432692547764	0.965209754064465	0.86074643505064	0.103491037823012	0.308487554431626
Root559|3247	248.676899251485	0.00182137649719757	0.801498398602185	0.994334983887595	0.996164563680396
Root559|1411	1998.24136844675	0.885016799767559	0.63766255548501	0.0879709762923012	0.27546031480162
Root559|1657	69.6520731000156	-0.0669735219523307	0.888339369250838	0.870228382493888	0.943514360651423
Root559|3168	328.20383937004	1.57268534286547	1.06093079374322	0.0238035642842326	0.116205054565707
Root559|372	665.940406152451	2.77898879761682	0.97024073611277	0.000360976984627037	0.00561339490700921
Root559|373	1815.36260959851	2.24797653440595	0.772746297245453	0.000498981574598314	0.00715637823050846
Root559|1342	99.4968525691331	-1.24984723091339	1.66222205076535	0.0445050061304903	0.176489766431514
Root559|3253	614.559605924576	0.0452136568479123	0.695244326497866	0.936136063580721	0.969406892626799
Root559|1143	0	NA	NA	NA	NA
Root559|1588	259.543920382898	-1.10701296580984	1.12527529479597	0.0776456561419259	0.257085138996233
Root559|1598	118.882921399221	0.705037002378982	1.39102506530395	0.0245934252904574	0.117956559856853
Root559|3845	119.082528209356	0.374219762630321	0.869828293714288	0.468739891785832	0.708795516366677
Root559|165	305.127959883916	1.2899322689074	1.0347580334786	0.0495065176205231	0.190325056630011
Root559|3258	212.896462114359	0.22031959810863	1.04859747460217	0.195073722859799	0.452231210113838
Root559|1391	138.644941182199	0.477972253776746	0.803483934592273	0.376380129892387	0.638991598664208
Root559|3093	236.781740088335	-0.252701595327789	0.828384803683202	0.607809107311998	0.804213962256029
Root559|970	76.0249989498479	-2.15982214304288	1.75925782258967	0.0129005921180472	0.0767932021134511
Root559|488	6.29271658520959	0.222742529657892	1.05436013466489	NA	NA
Root559|3081	350.34185567295	-0.161969046627783	0.72272573482462	0.74561142232947	0.8694623608802
Root559|3105	1868.002685486	-0.749225063816419	0.732787515966015	0.164768934821196	0.409912304800383
Root559|2500	603.353464030076	0.622123194010452	0.676593687887669	0.234671903048859	0.499882433997051
Root559|2194	590.278296252057	0.183141612484725	0.80967448696273	0.724974016724009	0.860149197724842
Root559|3599	447.714571580203	-3.09957962107737	0.998628911398757	0.000138720055405589	0.00261208920654877
Root559|405	607.942696766874	0.292764141236606	0.662963839633508	0.570101530751737	0.778836536439105
Root559|2689	636.199906459696	2.21587818950993	0.958117624598608	0.00239283004777346	0.0237396185384836
Root559|2693	202.958483309303	0.228905945132175	0.882259523599612	0.637767093340578	0.820324960207584
Root559|1165	574.511777658114	-0.171174008966684	0.830530367577276	0.718692317914048	0.858185396104588
Root559|154	903.437282247518	0.785257896447899	0.774647450159688	0.163852843160996	0.409709729683598
Root559|3	84.6795024122816	-0.0131534567167632	0.895418876390077	0.965181707557313	0.981027031930201
Root559|1852	186.401785420739	-3.89672297037273	1.08046269272104	1.76684803073109e-05	0.000514803720954068
Root559|2848	49.4319735181584	-0.700805329836224	1.25140922534778	0.108105425348314	0.317899868838025
Root559|901	97.0030528283182	0.145324619938733	0.881492502578467	0.759242274429991	0.879724244308036
Root559|1360	375.126825338373	3.90824474098065	1.06741218062533	1.55776607218357e-05	0.000468684400848275
Root559|2487	226.148611084522	-1.22201764841325	1.21297188852576	NA	NA
Root559|903	4094.72550378248	0.508983286018791	0.600685266795722	0.304362338751095	0.577147901471871
Root559|2796	252.591740892771	0.175231903012783	0.842395858884812	0.727931339664328	0.861585671779529
Root559|1398	6.51889600907827	0.0625245357019493	0.988342250926652	0.817823376666437	NA
Root559|2132	811.393885646813	0.183575341864146	0.597065222484012	0.710155050997308	0.855900076970783
Root559|2259	274.391062253082	0.512279390388393	0.861628396203107	0.342958566745187	0.607752440941535
Root559|418	383.530800922302	-0.178049416312772	0.627531312002798	0.714023517931054	0.856251129895736
Root559|2016	150.106797200458	0.858277824397223	1.47570926891223	0.0533133871813185	0.200504695268872
Root559|1688	309.473674381422	0.529016670714681	1.08701930391546	0.227593961549671	0.491021111121971
Root559|400	145.146343061464	0.425530593133372	0.976579508482055	0.368041867207597	0.632456640422763
Root559|441	877.696707063728	3.52591947018879	1.09313346364414	8.07035152318604e-05	0.00174521351688898
Root559|592	273.232459137916	0.167884848692655	0.836242191892999	0.740781667204408	0.86600289542927
Root559|2008	76.1261607240878	-0.272359507372735	0.876411744887221	0.56843318069986	0.778522515789495
Root559|2119	282.972291341148	0.173009523808098	0.844299798506022	0.732614768710173	0.864029688875056
Root559|3012	129.047235537273	-2.03855521570882	1.1905904295813	0.00896186830093909	0.0592039414248196
Root559|245	28.2741038175357	-0.208105024557613	0.935200117936067	0.611966687997756	0.806246450441594
Root559|2987	2001.00393034161	2.27494572022298	0.897780223247305	0.00134856427010471	0.0151126554641693
Root559|3388	4930.32910719479	0.411038953769256	0.61071228577644	0.412851300819272	0.668144477104731
Root559|1213	2268.7750487538	-1.31337006834454	0.686471376424802	0.0167539992103664	0.0916185467649624
Root559|3842	601.497117785419	0.842231111724027	0.720758833189851	0.124709191520808	0.345886815761119
Root559|3299	99.5552773256396	-0.430061774454344	1.02391857990774	0.308988695182054	0.582219678872652
Root559|3293	124.003115960506	-1.72083387280274	1.59991324841911	0.0242315529983694	0.11726038234176
Root559|596	93.6605987357862	0.0278421748775866	0.827772196901285	0.960871409137348	0.979628751562497
Root559|597	280.662839600078	0.955500827009369	0.862814124354248	0.1077295905095	0.317621389517858
Root559|3848	616.342227345551	0.141392057748758	0.79186873570301	0.788470126108131	0.898511860464103
Root559|3869	16556.632678563	2.90718519691957	0.804892626883804	3.0096020770054e-05	0.00080879403389815
Root559|601	3307.07590274299	-2.55042308280897	0.771769320766623	9.61222844553709e-05	0.00204666525671128
Root559|846	1022.01016805681	1.78383820290844	0.879864574630312	0.00729704604548508	0.0516432472888155
Root559|1566	13.6886764983586	-0.253506690379859	1.03057409761282	0.360137815851885	0.625888624595455
Root559|1745	1026.13733487348	1.37436956451839	1.0833788815069	0.041963017781724	0.170563338061398
Root559|1746	640.354582158128	1.47685021624319	0.790973153034145	0.0153946944348694	0.0870641761470616
Root559|2847	21.1528207033418	0.0017867658172776	0.956839863642045	0.993957682022686	0.996164563680396
Root559|1753	897.077121104835	0.2218335412116	0.663167529619977	0.668730511536772	0.834180286585753
Root559|2353	397.366161094441	0.553547048028732	0.931082930127794	0.300973013240492	0.573755716700883
Root559|2475	826.761641986897	1.0412494646647	0.686809839030943	0.056060674280639	0.205458068112411
Root559|3101	298.779840066199	0.79511505316078	1.03134669864975	0.165662943979386	0.411260115636717
Root559|3103	288.338570548829	0.0636600253744206	0.698671910921986	0.906632305889991	0.95833812452725
Root559|1934	0.895271674624161	-0.190865047016566	1.03884789132606	0.408288279684644	NA
Root559|2627	20.9534037298873	-0.255217477094008	1.03385830689922	0.34507493313077	0.609940877973161
Root559|3450	33.6339629703289	-0.485559767289103	1.11456485516146	0.187142085279122	0.443121721174175
Root559|3204	88.1713453245132	-0.37246542589987	0.973088985564407	0.396313876029686	0.65710990626274
Root559|3260	81.6740490108965	-0.724864745230872	1.14974281248614	NA	NA
Root559|2720	68.2207061272142	0.479818153014586	1.07163876836971	0.250766732665768	0.519875082956728
Root559|2496	169.643567460958	0.156177550024648	0.826173891862428	0.759929621620332	0.88011932746656
Root559|1634	190.244521515111	0.482269118198419	0.824004914869798	0.371483095192022	0.634256587579116
Root559|1825	318.104054968255	0.250533280577121	0.698953167456394	0.633126144732456	0.817555137627151
Root559|2776	18.2865724635239	-0.1371545845144	0.971145620441934	0.671510719704076	0.8368940441877
Root559|323	497.367128902494	0.645920104801818	0.998995850139613	0.232848336043423	0.498471921243769
Root559|1770	21.6325645655674	-0.637914883685017	1.34894767142658	0.00293775685517355	0.0277856909556109
Root559|2167	113.517512398284	0.0215272074952015	0.800525144330387	0.972829533494127	0.984564398419858
Root559|453	58.5869863347903	0.585437388568407	1.23208095024359	NA	NA
Root559|2077	91.1198738673677	-0.566877866417483	0.998553127238729	0.26216875694657	0.533734287755252
Root559|1736	914.872815970714	1.14236221049527	0.728886080189248	0.0437607402298439	0.174538514346121
Root559|1315	720.516366923638	0.937659811265221	0.761427799846139	0.0984458292711439	0.29748696006826
Root559|3649	382.851026454983	-3.06132634870224	1.02456851067052	0.000201000828632232	0.0035894857655098
Root559|2333	493.61678420079	-0.147033409201072	0.74448998194858	0.766302315010407	0.884581463384868
Root559|3219	338.209073752289	0.802114582289804	1.11341371672494	0.151516536187927	0.390085307605888
Root559|2049	0	NA	NA	NA	NA
Root559|3602	155.807999013889	-0.325341607489619	0.890421995738257	NA	NA
Root559|1788	29.5557187937198	-1.02375860530977	2.11098887474605	0.000526913122261445	0.00747946421753682
Root559|939	218.686218296326	-0.274016927075678	0.80340332900556	0.586291502322361	0.786648026383081
Root559|3034	480.837277641333	0.0607964760365647	0.757705222841384	0.91319487473138	0.960746261214922
Root559|1413	4417.59539576314	0.558221927652791	0.591768448305008	0.25764628936814	0.529054101610542
Root559|1656	286.58192136748	0.0443708090204525	0.738483124635036	0.938174953311588	0.969516019199061
Root559|3167	185.384678867577	0.810531260800813	0.96201791972105	0.164971931917495	0.409912304800383
Root559|576	80.5196297658685	-0.127995145326106	0.906102759143482	NA	NA
Root559|577	87.3023952158276	0.711592624598684	1.31472684451622	0.0773278236964737	0.256339420349508
Root559|2668	231.595395550314	0.291288583266108	1.08175679902212	0.0165304029668403	0.0906697963212588
Root559|3687	66.6931054928585	0.714730584013377	1.32418299819396	0.0731435646931104	0.245749348390696
Root559|644	15.3857385818553	-0.256294597179021	1.0513871255553	0.243293735857103	0.510179591554894
Root559|3625	70.0384362218593	0.277903873779606	0.947374809346039	0.524299573888375	0.750856887005835
Root559|3693	1550.82435763619	1.28429686382027	0.711832906753855	0.0232525393449673	0.114524962467739
Root559|543	507.524713822918	0.860600211640702	0.779135309703451	0.128943040783224	0.352682151075063
Root559|3238	689.770422005255	2.55555814109865	1.02503283703799	0.00116720398106803	0.0135761384627481
Root559|1600	20.4978066998275	-0.325972773846493	1.09897153037925	0.0198049714785428	0.102852084526466
Root559|361	76.0331819167489	-0.00859168557649647	0.843058205890634	0.977637597351406	0.987628054550618
Root559|3697	38.2267737473341	-0.334982806227446	1.05320528176822	0.278829962478979	0.54981663694049
Root559|3396	264.675467956402	0.470913043941874	0.941913026595352	0.355000213326837	0.621818509188198
Root559|886	341.717501837437	1.03093765603745	0.831951159841155	0.082154027793848	0.26433728703293
Root559|2313	34.8984245639641	0.184701680232976	0.960576130920479	0.629438042537672	0.816474345942591
Root559|2556	66.8976211224371	0.503437646053846	1.04923810718573	0.267507583707493	0.539809155027288
Root559|3666	148.687485925316	0.846683173460172	1.08901302943821	0.142612526960771	0.375953785359441
Root559|2266	53.5491383661054	0.664229996309016	1.20771129227886	0.133836935806143	0.361777967100979
Root559|1083	70.1309454132596	-0.622728563747451	0.959477216330987	0.245569736212624	0.51300907912192
Root559|1286	31.2017959311024	0.467301415416039	1.18756147164885	0.00238508485355638	0.0237396185384836
Root559|1824	56.171742989286	-0.0419913473997908	0.920385369203428	NA	NA
Root559|1079	24.3530233959483	-0.16640759154619	0.968950364871524	0.62578855901118	0.815234299265317
Root559|2440	464.808653764728	2.33969661221963	0.967259877724638	0.0016864916485031	0.0182351909494398
Root559|2545	488.163917345359	0.711422894977923	0.777068864872205	0.201276074853499	0.461788109765141
Root559|2785	230.556847564363	0.494347345398082	0.962589255230472	0.329278721683441	0.596188617144014
Root559|1529	186.730850299555	-0.564943813716536	0.879798825819664	0.292100424550515	0.564046803024039
Root559|704	334.064764352328	1.68621649129935	1.00407273731671	0.0153419465293757	0.0870215327731801
Root559|706	218.600793935899	12.8709763845406	3.81153505768961	1.36114333219881e-08	1.39542397908382e-06
Root559|894	829.785450657354	2.39973438522112	0.959567705785454	0.0012907720680189	0.0145830901399033
Root559|3282	93.367460154778	0.556361645432885	1.03226049550599	0.259262174345244	0.531190006356503
Root559|2761	208.850805409952	-0.443106665561317	0.86368368963216	0.390750073595786	0.652743635312696
Root559|1081	58.2184028176483	-0.264980945193705	0.978465261632952	0.483277801687387	0.721763190811898
Root559|2180	309.938181567794	0.953496262822513	1.26150289647613	0.0993707443356142	0.298976326435848
Root559|2306	11.3635838531032	-0.151837478915944	1.00842664687927	0.53244195832421	0.752395847225893
Root559|3494	279.817081577863	3.19258385580121	1.30757976922595	0.000871189820936633	0.0109611519288755
Root559|2744	2569.25175986732	-0.187769641661223	0.566529763088006	0.683452711333443	0.841546754880324
Root559|869	31.076279576096	-0.0381620244400119	0.933332089109852	0.909993930444848	0.959148968824742
Root559|2453	16.1146247670034	0.117164462617628	1.00128379550572	0.640659369592579	0.822134972198544
Root559|2643	6.33133346615676	-0.201572970156375	1.0436794276972	0.230718942999614	NA
Root559|2753	429.276617988047	0.755166388433583	0.862444770115484	0.187522732467165	0.443264665643991
Root559|863	29.617780538665	0.0475515658420015	0.967308471958436	NA	NA
Root559|2501	600.121443276713	0.359790104863083	0.900555389527086	0.470975082966673	0.71072498193165
Root559|1320	39.5519194783524	-0.239548417484383	0.983132676263835	0.502154075018301	0.733914807507215
Root559|1508	1.42721407087228	0.20588684796201	1.04546657957688	0.254052735113521	NA
Root559|3712	201.381325364036	0.0878801486871266	0.834068886828738	0.866133420474243	0.942700780694711
Root559|631	440.108337395711	-0.525227239197791	0.806324833149617	0.325393445466207	0.593281915939936
Root559|2873	1537.14277594166	0.229667281905702	0.593044882514387	0.638970351974696	0.821490912339043
Root559|1390	22.0642746552576	0.0335788025491177	0.965109503005971	0.926809699438429	0.96575421756715
Root559|2389	6.26542079136432	-0.21546261783723	1.05263700599363	0.124708232870114	NA
Root559|3556	25.1532211686881	0.37903150533718	1.11153430418746	NA	NA
Root559|3401	83.7749043976963	0.441620657416804	1.00659719289963	0.330240746072099	0.596271785011601
Root559|3402	191.656585624429	5.03960068406971	1.72512429708581	0.0001337589697153	0.00253592348062979
Root559|3005	8.85251845573908	0.0265553275546752	0.984031814435948	NA	NA
Root559|2652	2.55791907035475	-0.208273843920065	1.04816664854784	0.226218771824658	NA
Root559|2196	305.340462974511	0.592183536163111	0.974798132476549	0.266008588150234	0.537846436815081
Root559|1571	81.0676650525759	-4.79665838648766	1.96888716240401	0.00024877431302905	0.00414823673773741
Root559|558	24.0759937689674	0.309677366957307	1.04547778494708	0.308886985231356	0.582219678872652
Root559|1324	287.988631957811	0.900244507892051	0.947651601634235	0.130668208583129	0.356695859327517
Root559|1701	50.702264685016	-0.203880390178166	0.929089669304216	NA	NA
Root559|2294	31.2779900573316	0.0310459085704489	0.958730971632008	0.938247060090389	0.969516019199061
Root559|1298	516.608747719255	1.73093192925316	0.909513572826943	0.010127661037627	0.0636016850757637
Root559|1818	543.163851982632	0.294121733227079	0.819485746427992	0.573094719133743	0.779458690870193
Root559|3032	98.7538846818321	0.805925867933894	1.37834117087618	0.074322572771528	0.248748894083965
Root559|2394	19.8061974253564	-0.211321007501695	0.996804333398859	0.50172467025218	0.733914807507215
Root559|2576	41.416959515118	0.337461027075956	0.982042127369593	0.427086338703659	0.678630875735779
Root559|2121	66.1074315530675	-10.2393477742616	3.64521325824827	1.45306334334137e-06	7.18228452565877e-05
Root559|2530	125.200690928506	0.0739286407310539	0.796046429949824	0.89029125179326	0.951110067527496
Root559|2033	106.68139689707	0.701303146346219	1.0919600006814	0.182977111037691	0.438511379525827
Root559|633	262.768443366773	0.0232053936600761	0.652594185397678	0.968541266788275	0.982742751638543
Root559|2455	828.484261925421	-0.00517320741735163	0.637152664933666	0.987603095954024	0.992623590995184
Root559|854	2685.09741700237	0.24282512468126	0.646467291581672	0.637726658873777	0.820324960207584
Root559|1585	16.3285239973826	-0.0263070799418712	0.966736464687752	NA	NA
Root559|3118	97.319371374584	1.17466114653854	2.18852671735921	0.0164339970518491	0.0906161431066101
Root559|1737	447.540159996924	-0.0872294450059997	0.74285762943994	0.85862388101109	0.940883176024821
Root559|2976	198.792075815996	0.479614416965848	1.00420391972356	0.314267056093704	0.586971127710779
Root559|2443	60.936144588953	-0.198992857907316	0.941929063071649	0.615008050905977	0.807562753751302
Root559|3654	68.401758727295	-2.16042945086998	2.33162002564234	0.0131237637651038	0.0779540302613889
Root559|2062	73.6514703216915	-0.675515733379025	1.0881201065511	NA	NA
Root559|2702	187.998863517214	-2.13262141368402	1.24840641710577	0.00805056189476333	0.0548172120770731
Root559|516	6.26690172236913	-0.215619079767303	1.05273726618542	NA	NA
Root559|541	108.278232908062	0.79909236721589	1.44028236334955	0.047811758350636	0.185614231577223
Root559|3178	58.4003250559183	-0.19723482109368	0.941334701714968	0.618335572499476	0.810385856684756
Root559|3259	102.319682312342	0.45072411331823	0.938612937191721	0.371663361652213	0.634256587579116
Root559|693	12.9188921202292	-0.117936756119136	0.98059807805943	0.69011291176509	0.842997590364417
Root559|2746	1244.29356981756	1.75562668738264	0.782757091126197	0.00481257690322276	0.0387213366423373
Root559|3235	1887.79375081884	1.48724125500173	0.733916827552921	0.011149861941578	0.0687367880941822
Root559|1974	2.01295717276751	-0.0665975509153733	0.990603400938337	0.793635101233914	NA
Root559|1307	8.87287703791625	0.0922073439791107	0.994354274237447	NA	NA
Root559|2808	324.821399246026	0.0165370358930095	0.640726781219415	0.97917941066867	0.988464116969686
Root559|2273	226.249688966083	-0.359944916766805	0.88026825986926	0.465829091039236	0.707671733127492
Root559|1193	73.186602280613	-1.25342009635484	1.78367564135574	0.0395772549895532	0.162778368218549
Root559|3590	829.208033628209	-1.1283762868966	0.945202208207441	0.0673162102389139	0.233790802937658
Root559|3760	0	NA	NA	NA	NA
Root559|1126	6.30107390861474	-0.178587372987488	1.03073603755871	0.238624548412809	NA
Root559|1583	23.3996195058662	-0.113467498038092	0.958643026125857	0.735722114455601	0.86505106414513
Root559|2999	13.7469938551953	-0.170311420774407	0.997669065394509	0.550286583091792	0.763898494878978
Root559|3426	75.6101634495373	-1.16988100591446	1.47574794663336	0.0584807475616945	0.211049164603351
Root559|829	23.1722975198497	-0.0167689186985964	0.968237616781609	NA	NA
Root559|3728	74.8053288755004	-0.758731960237756	1.19334656843795	0.134547595348581	0.362283797592289
Root559|1053	53.5657078259027	0.232078544077768	0.951087123553384	0.576934735932325	0.781671732286185
Root559|2420	96.0123192488886	-0.401424955933018	1.01308554820651	NA	NA
Root559|1910	1325.22027352395	0.0890028427419885	0.613602932536982	0.862171287849956	0.941787736688507
Root559|3256	1084.51449033571	1.34051056734121	0.886897815736069	0.0337349561046887	0.146192364498677
Root559|3656	22.6568494466467	0.106048433954779	0.934557993802671	0.794920159896303	0.902148012543241
Root559|241	90.9277192970551	-2.02140719017946	1.55633407119029	0.0146006045710121	0.0838474552957707
Root559|17	180.028719279825	-0.268851289256768	0.878766544604559	0.569015642118541	0.778564160842374
Root559|898	35.6091491857835	-0.572876445884373	1.15008285473675	0.162741204191503	0.409658819147233
Root559|2206	5644.50713199326	1.50588447077799	0.769998640640504	0.0124820179180963	0.0751091860810662
Root559|3506	84.1579966291523	-0.194683638606197	0.880435146396403	0.669057507402612	0.834212243464158
Root559|3680	157.710032403735	-0.428211898591831	0.826730920137824	0.412718229489922	0.668144477104731
Root559|3681	130.14784641041	0.289585659523991	0.912461578772334	0.542135414739714	0.759958706702387
Root559|1905	62.6608614520862	-0.530141872372477	1.06954677431002	0.233518170193387	0.498748684487111
Root559|507	28.4740167749379	-0.899675672708738	1.53480318386209	0.0430749239710741	0.173513790844121
Root559|1578	48.0221321943759	0.840948503529038	1.66325567079806	0.000365209246000976	0.00561933326432476
Root559|1980	976.762050595534	0.686836388590302	0.730623573982188	0.209289430076944	0.470992929879724
Root559|1897	12.5461966748045	-0.143340402609489	0.986394595657746	0.628563410401334	0.816071069414115
Root559|3777	13.4200335034011	-0.211217642402931	1.02865700189636	0.373580784753887	0.636162518911898
Root559|435	713.017944067107	-0.718899721431194	0.704729213057542	0.176229415352738	0.426401242741591
Root559|490	11.8772467806807	-0.0528611520325971	0.971232167972895	0.853701708136716	0.938461607673721
Root559|595	487.325026367001	1.1105066519593	0.767046723010651	0.0541435777753993	0.202526247678791
Root559|3763	273.888404805058	-0.306543488570402	0.789200385163707	0.547800613205374	0.763169015614236
Root559|3088	129.873302483161	0.268520858508014	0.921204486186596	0.561019461564486	0.771820014716947
Root559|3179	61.9816287015483	-0.243315437824785	0.92393624315672	0.573768227351042	0.779637286176964
Root559|1369	0.713607035436139	0.191973643698404	1.03879576750117	0.374015088590512	NA
Root559|1883	162.557740043353	-3.48923679117319	1.63961477776686	0.00138876794221296	0.0154381914218694
Root559|3007	0	NA	NA	NA	NA
Root559|1702	120.488559258833	-1.78152843043436	1.55964888027563	0.021757319896781	0.11009919830766
Root559|3455	87.6071235866027	-3.19730168393393	1.86025718057627	0.00306400580074996	0.0284602954915298
Root559|1663	68.5056203634245	-0.237534877595609	0.961807138244965	0.538742813669448	0.75735912048605
Root559|930	43.9272339333436	-0.529772578163855	1.11597099839739	NA	NA
Root559|3193	187.502397073702	0.830296021575246	0.811015890050228	0.146501233884694	0.383647507467204
Root559|798	12.6725786481367	0.0214058041455651	0.979835153488366	NA	NA
Root559|3087	162.545101131684	0.573690065433668	1.08743053433637	0.219007100220284	0.481120359849005
Root559|2971	413.230875304093	0.139807968141843	0.777034821891422	0.791583298061465	0.900551746297444
Root559|1565	32.5116938947891	-0.281155778273213	0.993272254172046	0.44431595249817	0.692593470314781
Root559|1416	832.200557787568	-2.33973302341561	0.915391509346733	0.00113645911905614	0.013500939234109
Root559|2724	247.557771988726	-0.291233934294058	0.906970624302745	0.525873460199397	0.750856887005835
Root559|2856	357.506307503184	-0.242932451089468	0.803874859269134	0.626208609944686	0.815308293662695
Root559|2251	405.911155857153	-0.324401179702229	0.808735032389638	0.52363229914573	0.750856887005835
Root559|3541	1618.6010729	-0.859292348530967	0.78377962719118	0.125164588140576	0.346481069232621
Root559|1223	209.988056748569	-0.109147771127826	0.775072074111142	0.822000233332485	0.920427445737993
Root559|524	60.166074638263	-1.22480843849544	1.47733435875847	0.0521320110117605	0.197402744843438
Root559|144	363.392945371638	0.325153991683109	0.794324549396024	0.542081859763256	0.759958706702387
Root559|2031	2.75065637075349	0.0279996771058312	0.984809393293758	0.919769371368479	NA
Root559|872	0	NA	NA	NA	NA
Root559|2914	291.369815805569	-4.23656994850816	1.04509084593556	2.18321419269173e-06	9.44240138339172e-05
Root559|765	362.861753595978	-0.145617893073338	0.790804513055791	0.765562647615907	0.884581463384868
Root559|3358	1109.9454464794	0.505717677126652	0.801959629149336	0.353341389474052	0.620725782976037
Root559|3561	275.813903174722	0.140740083003792	0.720757496421758	0.789988387528055	0.899871545957883
Root559|1622	144.918275426302	-0.0795717852764584	0.849628280134487	0.857025596605239	0.940558641773822
Root559|571	390.288925588156	-1.17983251182435	1.14573569081847	0.0658292942130525	0.229490537004697
Root559|2697	74.9224338514246	1.12305461137396	1.91081672101644	NA	NA
Root559|1830	152.564802961692	1.10610670627747	1.84510431816947	0.0320170802516875	0.141570731847717
Root559|3709	99.6712655939747	-0.403382255686509	1.01345143144714	0.333181404107992	0.597696776779599
Root559|170	100.062870138071	0.506394802935757	1.01833183542958	0.290952803963145	0.563136644737869
Root559|2427	179.461838364005	-0.0183730007975502	0.856944240114102	0.957952059518909	0.978167867254649
Root559|1271	129.854020762123	-0.198308371910365	0.818037544165042	0.684584478393276	0.842104630198183
Root559|875	84.1393280615943	-0.192695882283318	0.935417230741091	0.630536295082481	0.816474345942591
Root559|234	36.9652614031106	-0.189596168457405	0.952407911393792	0.617002486190221	0.809244359894156
Root559|2658	11.6965989063889	-0.0190443238758513	0.979260724385034	NA	NA
Root559|2024	18.5763281686023	-0.184614921082471	0.982324576735704	0.572623135786564	0.779458690870193
Root559|2439	740.437808467141	1.43650396391952	0.822011596287306	0.0203888756614967	0.104311503679137
Root559|2655	22.8687438445504	-0.504766455763707	1.19401648476174	0.0541154172325985	0.202526247678791
Root559|3627	16.53551291207	-0.124040133163401	0.993979746488618	NA	NA
Root559|2021	1.0231676281419	-0.193598799474635	1.04019806889655	0.381449325965687	NA
Root559|2609	644.605357939429	-2.1825201198624	1.29689475342689	0.0075963874649128	0.0530979810678754
Root559|2615	188.520353091839	0.559251929433343	1.03405686932772	0.256730463302679	0.527564901575216
Root559|3317	873.726187375306	-0.234896708625983	0.633412458738235	0.631546331573535	0.816878619530628
Root559|667	105.22099534577	-1.53270840159845	1.74817246900793	0.0312433887184902	0.139261996735557
Root559|204	6.82725650881136	0.0791415233552112	0.991512004932013	0.764791447400407	NA
Root559|643	59.0446628223289	-0.444779682523922	1.05175421531218	0.272212727499735	0.544032368028352
Root559|1285	28.8492476112645	-0.0294365100753019	0.977242010884042	NA	NA
Root559|655	384.008093645446	1.36939089719796	0.859572665334281	0.0283925569141167	0.129473801545758
Root559|685	348.705780055273	-0.200684048483439	0.782367541657065	0.687143981739913	0.842285663440405
Root559|2882	89.2851010710689	0.218942637511841	0.879048923652765	0.65078092321104	0.828212227792257
Root559|2303	62.7292720249909	-1.0281085909043	1.53044087301457	0.0586901075976697	0.211253859337256
Root559|2305	64.7886041993905	-0.940840323097302	1.24722242412855	0.100664145572924	0.30155666119681
Root559|3338	15.0935836671156	-0.0845330155286226	0.968940794716936	0.782183217562048	0.894292914585605
Root559|3502	74.6726224768797	-0.856330332469932	1.35898935014213	0.0833424929765728	0.267004653424946
Root559|364	393.863751706928	0.67917500685621	1.09457909706141	0.189086331401515	0.444304724379791
Root559|137	495.568138304116	0.314287740927352	0.790965876053313	0.551921740998143	0.764624313855286
Root559|2417	740.370955996606	0.362339150567789	0.662947434006813	0.483959724907784	0.721763190811898
Root559|2511	277.027436714109	0.592551350372823	1.0461185112486	0.238000384010376	0.502505768833503
Root559|2750	127.256321498185	-1.27739366872539	1.38990732716182	NA	NA
Root559|3783	25.2080207920047	-0.263772383184835	1.01303142012687	0.409614965234734	0.666165818901142
Root559|1441	11.7770749584915	-0.0357689129659158	0.985485288895143	0.87955198190889	0.948109742250878
Root559|1635	211.38125914937	0.832832566807568	0.884504059009746	0.152342229351182	0.391171883899882
Root559|3387	53.7618333959779	-0.87781999228122	1.47118448634809	0.056070528006531	0.205458068112411
Root559|1807	795.935232375755	0.584394943691866	0.770650792631219	0.285951957346451	0.558585051471401
Root559|3231	181.216791553103	-0.431433656710707	0.880537872587148	0.397950994063746	0.657727664614893
Root559|3123	615.015351412559	0.205087515252832	0.675484941895967	0.693550772087753	0.845087457382077
Root559|3184	214.942130730624	-0.0495729094542953	0.76701705957285	0.915991881601253	0.961496218533283
Root559|2479	36.5058073834722	0.238777887191771	0.975821323964563	0.532162533875893	0.752395847225893
Root559|2781	790.692526492982	2.86228206703652	0.832080927970468	5.42891483739434e-05	0.00128437916836817
Root559|2854	114.110135375505	1.18292730309717	1.37658889175066	0.0633479871313315	0.223088076818735
Root559|914	6.14811493421075	0.144779889879544	1.01197015318159	0.533075004984532	NA
Root559|3309	1504.47267363839	2.51789126399566	0.866052387328048	0.000392036584356923	0.00589759383423892
Root559|2861	434.086642864551	-0.56151749006194	0.851409368429206	0.296514754071167	0.568388392845561
Root559|755	179.886049087042	1.10178952301056	0.938787775603934	0.0752133151178727	0.250792014062312
Root559|2296	134.895028357562	-0.161781323301824	0.892207479905471	NA	NA
Root559|2297	211.796370480495	0.233464538080679	0.893109666778671	0.625140174945147	0.815067359513974
Root559|1424	1850.20726678437	4.42076826877161	0.84673339394179	1.08725648278034e-08	1.2038103777344e-06
Root559|2448	990.009094441872	0.719068588293449	0.741976960819918	0.192841991118629	0.449693876509153
Root559|2495	145.867784546333	0.220826056715168	0.84344075239408	0.661247074186499	0.830118237323303
Root559|184	56.1442662018123	-0.662533165260772	1.15660231632003	0.15839300622049	0.402231046989281
Root559|185	54.2271806520875	-0.45127556278444	1.03385779003023	0.29113363969264	0.563136644737869
Root559|2128	528.984195067308	0.337067963291531	0.665321054962186	0.51450582000066	0.744863908356118
Root559|529	78.1665675701142	-0.555477994123873	1.00947388406057	0.263143559263288	0.53439572416785
Root559|2732	1.62001541122467	-0.202073053408387	1.04462127759147	0.297125538181293	NA
Root559|3198	4040.64737052386	0.498822359314159	0.623247526474386	0.322409583833095	0.592976563488377
Root559|1920	64.7029339518136	0.17963881583346	0.837581529810689	0.721267469230822	0.858696066593942
Root559|2977	266.69232851332	0.272072603425639	0.690598022186257	0.601155977511194	0.796934744133613
Root559|2876	391.255939543565	1.49958514351297	0.82136033099285	0.0157976835372065	0.0881612661915075
Root559|1987	137.97248828462	1.01675227566847	1.54373679750361	0.0579890671799539	0.210096515646744
Root559|1442	57.3028117976749	-0.552480195843644	1.08419683095154	0.218297144360455	0.480361059058076
Root559|3181	286.379741130144	0.103431946082202	0.81000661466081	0.844049077097522	0.934556805654737
Root559|406	139.931929744759	-1.07784062914781	1.29827146279218	0.0769149025581903	0.255276319281859
Root559|1074	724.205115453574	0.620434933049992	0.665381728961326	0.233920971397593	0.499223784756004
Root559|1375	100.581346009002	0.673069666526909	1.08487728288848	NA	NA
Root559|3289	0	NA	NA	NA	NA
Root559|3703	664.642443544061	-0.455568298481846	0.647711752840947	0.364106164964931	0.629510221500893
Root559|45	48.7637615134636	-2.53997208775476	1.99588453519621	0.00787280261074295	0.0542145926959229
Root559|2512	736.345575300465	2.0506193171824	1.88311940352717	0.0154123722225651	0.0870641761470616
Root559|58	44.6323059081267	-0.0496872031751716	0.908263605001757	0.896044498775139	0.954677125715775
Root559|820	73.2796048232359	-0.424629802541832	0.986829449786874	0.348100163588211	0.613720543192463
Root559|2691	429.79704048387	-0.678553058035483	0.685242882969839	0.19474881517218	0.451856429502593
Root559|2035	954.215070902814	0.511093194129641	0.661928794118209	0.324847393705969	0.593281915939936
Root559|671	101.597875778434	-0.375330977675448	0.995743909061935	0.370121773661326	0.633187311183281
Root559|2562	1079.48119634648	0.130777643287229	0.632902073311667	0.799547485526589	0.904802714610629
Root559|222	26.6897635798159	-0.102664483337142	0.950953491692567	NA	NA
Root559|212	364.680314208912	0.326370442364126	0.728738506070234	0.53767163315322	0.75662179998379
Root559|3668	66.1276235092823	-0.481274856306374	1.0165817647623	NA	NA
Root559|3096	173.991823414986	1.20188629502992	1.49846211908935	0.0568418101450301	0.20708349982513
Root559|150	1825.03503325473	2.1756666558277	0.895208726024518	0.00197155848693548	0.0206714920145356
Root559|2498	497.928726083584	0.712687109871448	0.716253721001116	0.18801458567634	0.443412406148304
Root559|2368	7.6181057252192	-0.0895851546601318	0.995086751227083	NA	NA
Root559|3460	1815.34067029495	6.97159260180971	0.898217011530392	6.42773045285714e-16	2.96532631558476e-13
Root559|2845	44.6725182747662	-2.6499219940593	2.4710463849423	0.00872908188816573	0.0583625571653207
Root559|136	232.460014386992	0.393883096341031	0.877211040335276	0.447135024024244	0.693372407002301
Root559|2264	57.0042658943948	-0.0922414111678148	0.932066121950312	0.801602988633545	0.90567295047578
Root559|1105	50.3483035707073	-0.774895436241944	1.32807703234812	0.0848294705934762	0.269894223681313
Root559|830	966.548231059456	1.26446866644588	0.769230162986303	0.0315109881173658	0.140083138986178
Root559|971	1128.33955586344	0.416849498315467	0.612104638842597	0.404672622331572	0.66162659103
Root559|1345	456.063603305491	1.2152499611838	1.1823200762515	0.0639866887427447	0.224765424416139
Root559|2580	368.625218396276	0.578066708442986	0.756721119295342	0.288661364301039	0.561894976360953
Root559|2884	208.736986906006	1.23611814128185	0.883513929964791	0.0471763906704455	0.184180887695054
Root559|2942	328.962422480784	0.571740917418232	1.01609623898904	0.260474950757332	0.532492366097707
Root559|664	105.191031451581	-0.242036135857669	0.902672399218345	0.590668571223513	0.789441309238721
Root559|2747	456.800824481426	0.471094492352842	0.731033226284407	0.378336515314032	0.640510993510239
Root559|2887	82.078711414556	-0.573865001842284	1.0291754860909	0.245443142634331	0.51300907912192
Root559|3021	267.961129642309	2.43280746936629	1.94861237940618	0.00912679032173797	0.0596740871212424
Root559|322	463.907359433429	0.759284129289538	0.858150082037876	0.185126806768336	0.440662538107159
Root559|43	1743.98315276894	0.548780469300442	0.624136677134726	0.276201256255626	0.548439797213467
Root559|2641	0	NA	NA	NA	NA
Root559|2593	79.9821349267391	0.225093045904487	0.910283269491318	0.623596829688122	0.814974515853032
Root559|205	203.797999150757	-0.177013042307111	0.829968924196396	0.711579607286674	0.856251129895736
Root559|2805	418.388024762799	2.223039180472	1.50455576626546	0.00986060234987601	0.062458002985027
Root559|2924	108.400568850642	0.63249830712128	1.06434634322986	0.215399792239088	0.477363190486627
Root559|2620	68.4235399117338	0.0572495369169565	0.943065702757255	0.888148153359417	0.949553529740774
Root559|3665	134.616075153104	-0.200983824253085	0.906188880852864	0.642879751577024	0.82339005752232
Root559|448	100.933672948082	-0.550816404537371	0.977991016334319	0.278381284752806	0.54981663694049
Root559|762	513.762895557242	0.698766031071528	0.780059420170302	0.209307794129568	0.470992929879724
Root559|670	35.3790105551446	-0.710146026717707	1.12115519256218	0.166489780568976	0.41187100242674
Root559|1459	98.7680625804718	0.865462629175452	1.1974873019196	0.121457874058414	0.339591308478476
Root559|1789	103.940113724732	-0.741427758394681	1.0967864180578	NA	NA
Root559|346	270.435293129385	-2.82980461972705	1.22000887811368	0.00135603328550389	0.0151350811865918
Root559|977	18.9049510562219	-0.157377941431553	0.97957589166777	0.618621862418674	0.810385856684756
Root559|3030	140.963676223236	0.39608922598331	0.849481587802861	0.451324630315376	0.695582726454877
Root559|1314	253.110156265704	0.70578784413783	1.22577285343436	0.12677786269313	0.349175247696102
Root559|3793	1149.46641693658	-1.25593529733569	0.870110932374698	0.0407017572013754	0.166359144991748
Root559|2878	762.508377168924	0.950064836953937	0.794868451964293	0.0998601144004433	0.299712354482699
Root559|2881	353.333557564161	0.327588378660468	0.809442546068413	0.535051641022275	0.754469150458308
Root559|251	21.568287926517	-0.210950790534952	1.01357881597908	0.448174906179163	0.694207129437002
Root559|2943	279.269963862188	0.899358400780968	1.14705929050612	0.123126713678278	0.342871975313352
Root559|476	43.1450745768249	-0.156751748937366	0.939908702264481	0.682742270272476	0.841046107749983
Root559|2334	568.426400802193	0.893403026161842	0.73404747118377	0.106647331622916	0.31572172613073
Root559|1072	398.629230211881	1.39646496267169	0.916311937421385	0.0303596235131501	0.136200061400972
Root559|1655	17.4396658386709	-0.208333068798094	0.991965955866254	0.520769321468839	0.748048511585754
Root559|2094	7.85917823787998	-0.20532769563431	1.04598832574762	0.199868113517494	NA
Root559|303	354.484694056661	0.437206501125554	0.664999366729846	0.398435699666675	0.658037002790785
Root559|989	641.10873824512	1.81601964737711	0.793067144337232	0.00398405341952234	0.0343547036300244
Root559|1250	229.727040298998	0.543779370614695	0.862315143373401	0.318197858623369	0.589384665444064
Root559|2493	915.00955525172	0.328926343237204	0.62956541721333	0.514434527000896	0.744863908356118
Root559|2216	14.0442859687942	-0.0355775020143866	0.980009775627516	NA	NA
Root559|3067	637.573414306485	-4.03651185446618	0.955020446350543	1.50815435141429e-06	7.32380920125395e-05
Root559|1828	96.0152252546417	-0.862010638325124	1.20113358940019	0.117905023300452	0.333702560833998
Root559|3018	36.9173648296164	0.306215726497434	1.04195083088258	NA	NA
Root559|3292	100.617928731232	0.333319149665423	0.932999443431097	0.478084721042141	0.716990059268947
Root559|718	1123.64933099721	0.0580820495273277	0.586956021022751	0.910843925311245	0.959366813265421
Root559|3860	933.137735785857	1.17497128249238	1.11076451530709	0.0696491319939969	0.23859999673191
Root559|1711	251.297410829163	0.847935362295247	0.814623894436078	0.139374206318204	0.369882840928847
Root559|3547	361.642872216545	0.213639932441929	0.845761307240473	0.672723842539357	0.837765459547475
Root559|1912	600.239812157773	0.858037453304208	0.764785775771869	0.127332725121657	0.350006934594584
Root559|511	80.6240324365971	-0.675772724571848	1.22140386557635	0.121393362976865	0.339591308478476
Root559|2106	245.210699056492	0.500086705907019	0.987833488431368	0.312085721723805	0.58447447749086
Root559|2228	44.2413897533689	-0.202072798618269	0.976473727585676	NA	NA
Root559|253	1.16772060344095	0.202316224740934	1.04367922464494	0.285839081121286	NA
Root559|1359	154.361117236475	1.36164704081665	1.10085617343126	0.0435967375249512	0.174386950099805
Root559|2488	44.0740217386742	-0.227217796244339	0.940106507572555	NA	NA
Root559|2751	12.6985948149028	0.108012283983053	0.994219025221174	NA	NA
Root559|634	101.653289542709	-0.938714000738724	1.34987704291026	NA	NA
Root559|3567	144.66601935227	-0.368378926194951	0.847359095738887	0.468499191077344	0.708795516366677
Root559|1290	0	NA	NA	NA	NA
Root559|1170	631.181763814186	1.66632341039768	1.05007597209095	0.0185322476387921	0.0978955371453753
Root559|1661	3.96147929021173	0.0131859155154813	0.983972338573096	0.966442547078376	NA
Root559|2239	10.0096017612453	-0.11382464703652	1.00121909482141	0.630643840905079	0.816474345942591
Root559|2656	18.7231829472631	-0.0893899500097472	0.965801368516015	0.773523152282004	0.888428251251696
Root559|162	860.017609532438	0.494029569369133	0.626179636848456	0.327650083752153	0.594247016805386
Root559|2129	324.996659354852	0.187747691780103	0.783602040634278	0.719908413928777	0.858185396104588
Root559|528	38.1619827913348	-8.79766616968723	3.97750419421479	0.000108794213407369	0.00220672428996138
Root559|135	138.121410771702	-0.617996750628408	0.987811381384781	0.23988615918344	0.504946683361036
Root559|147	512.67972518078	1.26397035334336	0.975822227963701	0.0497172801893628	0.190670319418942
Root559|3046	484.6573769186	3.68256917116554	0.862998399087357	1.34238462896734e-06	6.7558557326938e-05
Root559|874	2442.00497453491	2.11864749276453	0.795562531565322	0.00111182326934576	0.0132652017652976
Root559|2048	1011.49261805958	-1.87516514035804	1.9785904457947	0.0178441184406254	0.0955367888658629
Root559|1676	3.58108669849664	-0.211683263211524	1.05023292891826	NA	NA
Root559|1344	569.881241914402	-0.172679325594796	0.790697980837261	0.725656408705863	0.860432485519006
Root559|1876	30.6696545479323	-0.745005923873214	1.43162072745449	0.0189623531218557	0.099033572530748
Root559|3180	196.992216605374	-0.357084411447135	0.828194020128369	0.48447832678053	0.721763190811898
Root559|1420	1349.11650068519	0.234273973373501	0.589848909665624	0.633250800242996	0.817555137627151
Root559|887	851.040894550849	0.351339265313529	0.595530102292524	0.473692840991647	0.712598795578738
Root559|2925	349.95018905639	0.192255691334401	0.699867863511515	0.713804549288405	0.856251129895736
Root559|1694	184.626423058267	-0.141526552588861	0.784461213838671	0.772309725671689	0.888428251251696
Root559|1156	93.6248644207251	-0.189023965466407	0.910686831248258	0.657492903205687	0.829732454139624
Root559|3794	265.822473756527	-4.69533829537121	1.04150486228176	3.43912469988948e-07	2.26597552480825e-05
Root559|3131	50.1174276468657	-0.31753166430999	0.991136163336634	0.417856913780638	0.671552321408458
Root559|1979	94.1138375918504	-0.26087700316249	0.877302444522217	0.58164949346011	0.78487016508646
Root559|2408	1156.32728591699	-0.170527145191901	0.618668352179966	0.723286147493054	0.858975615048727
Root559|2466	978.165478512052	-0.529397329202672	0.610673763607677	0.280649181117405	0.551339200378266
Root559|714	115.531804704076	-1.05526822443268	1.27024415156086	0.0817174487269374	0.264251371509799
Root559|148	180.794459598856	0.536427920586971	0.959153997191955	0.302623103330638	0.575711855683303
Root559|27	326.014266098749	1.63014653475965	3.17454805736069	0.0146854136089903	0.084092416411293
Root559|62	1307.66390418623	2.61508274366281	0.815733784363731	0.000141528778164533	0.00264697066188803
Root559|760	282.716628034253	0.362548261824776	0.706226811575724	0.489821626233585	0.725040781505114
Root559|138	47.7735670227518	0.0616385075170147	0.937595476598277	0.880863020037336	0.948109742250878
Root559|139	375.202245467329	2.5111021397834	0.888715549862251	0.000491634421063851	0.00708772957033719
Root559|141	378.423905607273	1.33608430752762	0.831892404862808	0.0294865021316498	0.133571851542433
Root559|2083	125.546669693507	-4.29226862834329	1.31937915990931	5.52188828767571e-05	0.00129530396443105
Root559|3079	207.117091139549	0.790420873150199	1.10198898684369	0.156649790188184	0.400006106310788
Root559|3719	330.323539719843	-0.392521518139129	0.837299126730953	0.444637385563659	0.692593470314781
Root559|432	67.2205798718067	-0.308901402741147	0.952232388384181	0.473138675478409	0.712414655769923
Root559|2340	701.864774190686	-0.244110045694618	0.608081173002928	0.613017874683521	0.806576795369123
Root559|211	71.7386479332517	0.468182928225242	1.04316480879559	0.284712878284926	0.556557377890308
Root559|3674	194.077867184921	3.40829791080658	1.36425781897409	0.00067290581423482	0.00886953949429515
Root559|620	108.755937436677	0.126734512034496	0.813271355309302	0.806007824590036	0.908769718315771
Root559|2626	213.203446803051	0.183740363782008	0.861049899842561	0.709723226980293	0.855900076970783
Root559|203	467.757175520649	0.197686953219296	0.635344873431516	0.697235756190921	0.848702099004605
Root559|674	165.971111217603	2.54352806017531	3.69438563794155	NA	NA
Root559|2150	15.9802972732056	-0.276081382818945	1.07595438539833	0.0380720502034403	0.159430310080367
Root559|50	473.831266274325	2.93719115608469	0.87197691542984	6.40199263123354e-05	0.0014525176723979
Root559|143	1617.67448890523	2.01032432423178	0.786880020260492	0.00168097929791065	0.0182351909494398
Root559|145	5210.41098678319	1.78598868405993	0.814935508106763	0.00522054351878798	0.0404774914846082
Root559|3223	139.797621036926	0.124793318026369	0.808005439063675	0.809699751751945	0.911818109377292
Root559|2955	146.483881544157	1.28503722534723	1.8599062078238	0.0361221347539306	0.153123600054584
Root559|1111	0	NA	NA	NA	NA
Root559|3234	100.015121412591	-0.0496751130358974	0.889886245024382	0.899663755052816	0.956324605985482
Root559|3418	84.8007952615989	-0.895254680665235	1.11953777098501	0.121856965915385	0.340363351820167
Root559|2810	330.461141864422	0.278200687640423	0.901033501176792	0.56334573713721	0.773866501437121
Root559|2058	20.2652902799975	-0.377426581970374	1.07535189206979	0.230584068109279	0.495156478298281
Root559|705	190.70252395826	0.305913237729902	0.834705766940793	0.554540918149449	0.767101080178748
Root559|946	0.810007705612336	-0.18850885970726	1.03774865931559	0.429054758404966	NA
Root559|1983	68.5706753749129	-0.422183523457005	1.05524507654966	0.271633751229779	0.543660320610288
Root559|3740	269.40253816485	0.322670721355518	0.870014253190261	0.52482828795172	0.750856887005835
Root559|1850	152.598587326946	-1.20029405482333	1.20328951071715	0.0628576203553589	0.221925884111777
Root559|35	245.770327614949	0.971592114817281	0.960670578697706	0.109994048481741	0.319814628358676
Root559|3639	1903.48259394855	0.697667184917091	0.669996436212311	0.186360858331969	0.441753553714693
Root559|2331	195.094542507148	0.482016776271001	0.774301356866437	0.371453631978625	0.634256587579116
Root559|2204	30.4351467147159	-0.022117746292954	0.959937278478112	0.934687853327675	0.968631964811309
Root559|889	155.060418354845	-0.0227910190896147	0.802059262573785	0.955414199086249	0.977004467359959
Root559|1710	583.568301110326	0.281423302650339	0.704019064041265	0.591510576358781	0.789441309238721
Root559|2195	51.2645770439708	-0.0823625837722567	0.887337099341981	0.844409888346278	0.934556805654737
Root559|3029	1210.89141546105	0.921578343301044	0.720652456349061	0.0925832534015792	0.285061674544573
Root559|3404	997.179537876104	0.583451950519862	0.63721733068364	0.254481606706958	0.523721254546365
Root559|2968	190.892322545115	0.62009524754728	1.02947695546179	0.234641804380798	0.499882433997051
Root559|1429	81.8655151133999	0.322262411675374	0.934952686003999	0.487665905874569	0.723307947211369
Root559|3417	87.6778574899945	0.244169302032858	0.892817029998334	0.60957641955459	0.804731473881153
Root559|3047	184.197824867386	1.39848049524687	2.00939880881372	0.0310156555734691	0.138469894560262
Root559|3161	445.676532532867	0.784253772809116	1.07241932383608	0.164338487983607	0.409809851115879
Root559|3170	1390.89618186343	0.0603156629632612	0.601509978567392	0.907364609815277	0.958533750858075
Root559|3620	89.2476135382479	-0.170530728182494	0.853333676798077	0.715879381772228	0.856703038800487
Root559|2788	47.7270092608745	-0.287617171441698	0.980921903935043	NA	NA
Root559|676	285.496597000852	0.697255528711547	0.719428820763291	0.197778112606512	0.456208179745688
Root559|2192	30.632419859698	-0.102453181479369	0.9703187978808	0.735620533252742	0.86505106414513
Root559|3675	43.2558851300861	0.172245918184876	0.979638947801132	0.613383003703758	0.806576795369123
Root559|2181	543.816094481115	-0.0438426637888349	0.637029092446855	0.924176882157362	0.965034115813714
Root559|408	946.068136418452	0.684969002833377	0.649184476805938	0.186404678735102	0.441753553714693
Root559|1305	52.5494696125268	-0.139169280156275	0.910737476391811	0.736106805498908	0.86505106414513
Root559|3496	362.453712338808	0.602878424369642	0.776135593550716	0.27195735039694	0.543914700793881
Root559|1664	3.32891565618041	0.0175623846893503	0.984095928025721	0.952339522514829	NA
Root559|636	468.955132330751	-5.56788917540959	0.959045659070715	3.05811804887676e-10	4.97933574075934e-08
Root559|121	101.59090654726	-0.994656572309641	1.25316859670897	0.0912559272768146	0.281915632480159
Root559|2034	271.749561712393	-0.0684033287826731	0.765368353249026	0.88497954421336	0.948730975361185
Root559|3836	1040.80812764041	0.269322347262775	0.648061883871122	0.600126456730016	0.795951141460797
Root559|695	85.8773256061925	0.361345922225845	0.961570964522153	0.428951115026088	0.680032466433111
Root559|2413	2893.24626695133	1.60250802756952	0.757045865963109	0.00784295978462899	0.0542145926959229
Root559|250	24.4835049484853	-0.401638259453736	1.14201095252512	0.00894617261787232	0.0592039414248196
Root559|570	26.1398748769441	-0.188927959239136	0.954184077878805	NA	NA
Root559|68	630.453416743052	-0.741135056776791	0.853108314879461	0.187522610336411	0.443264665643991
Root559|727	32.6942893230204	-0.464292241772428	1.18631554612149	0.00385197878268387	0.0335291738065061
Root559|198	126.40150669318	0.166040219633447	0.879707788197409	0.729601859210881	0.861585671779529
Root559|2698	915.385286420449	3.6577680510512	1.21193086005393	0.000146753881819399	0.00272627345554427
Root559|29	1179.15723547184	2.34401787492217	0.787117799984873	0.000365419070656957	0.00561933326432476
Root559|2787	185.54868831035	0.119440789435723	0.728526478536214	0.821854274024266	0.920427445737993
Root559|3020	336.273056741632	0.453268454931076	0.920870939002539	0.378282146871662	0.640510993510239
Root559|1343	976.637635100016	-0.465139251939598	0.697352937569929	0.366484909840724	0.631339773505798
Root559|785	3498.35446730169	1.6554984825574	0.781168547882865	0.00735591339354666	0.0516780920643075
Root559|2883	102.610893693664	-0.0381059643020304	0.893269952032002	0.919637142621755	0.963829303588849
Root559|3057	106.869472492649	-0.262032428940102	0.90493436979274	0.563871408277146	0.774204393904335
Root559|811	234.365591177457	-0.0644339741815858	0.809221176525729	0.888789519235562	0.949872351059473
Root559|1717	347.585104195137	2.02107692695137	1.93002148849452	0.016039039923688	0.0890155819599882
Root559|750	30.3736861805517	-0.247480043642296	0.996866044686107	0.466727876271384	0.708280022762714
Root559|2422	200.56526841145	0.245473079813619	0.910998578562971	0.598023603891815	0.794685230711735
Root559|446	1101.11062412588	1.62701582819196	0.783143643725371	0.00806018978156385	0.0548172120770731
Root559|684	31.6827270468686	-0.641358089060196	1.20740231365143	0.126356702801927	0.348445046701272
Root559|1255	146.513821284329	0.277751530186586	0.876644503255803	0.575392496452336	0.779977674628599
Root559|3058	665.952762559122	-0.328678435126702	0.621881600839786	0.502710431731821	0.733914807507215
Root559|515	25.2724073489114	-0.0392454405504299	0.932861034944981	0.908323634358488	0.958901533144278
Root559|531	8.827720037088	0.11101793905956	0.999644858672954	0.659680031750618	NA
Root559|542	50.4487968172412	-0.363706115977968	0.930599261972027	0.438284006261282	0.687348515201829
Root559|1509	5.29630268692484	-0.171545501758929	1.02717258550768	NA	NA
Root559|1182	19.7364058262944	0.157286508806324	1.01035294932207	NA	NA
Root559|1204	50.0605376445074	-1.13080086827012	1.51931436971914	0.0584035959143885	0.211049164603351
Root559|915	357.02922823976	2.31630181572146	1.04071750574643	0.00261574453517393	0.0254048451696893
Root559|1984	463.00001055148	-0.683551743962198	0.675748855798059	0.188400231858524	0.443822844071824
Root559|115	123.924606625132	-0.147046419483887	0.819578342893744	0.759270671839558	0.879724244308036
Root559|420	855.074308947503	0.80275211556025	0.932251477995904	0.167970228351402	0.412914380174672
Root559|2548	191.333967327751	0.598945191567393	0.821683457793139	0.27875935449329	0.54981663694049
Root559|2540	83.3751990757396	-0.00697737708694896	0.87554762028478	0.97821284157872	0.987848648482268
Root559|2426	227.273877654606	0.166615633305428	0.82901283010159	0.744066864352562	0.868287133443462
Root559|3566	895.363316542576	0.405473462883057	0.641030280050074	0.427790171796536	0.678969722209181
Root559|3562	2603.6115635857	1.8723627728459	0.75925733551277	0.00248078460142328	0.0243503963714172
Root559|2886	91.1382867062636	-0.629819501302208	1.09358503285794	0.195358471161041	0.452423736841091
Root559|477	230.325188173427	0.773219734470533	1.06853154332055	0.167834396887825	0.412914380174672
Root559|2285	256.137631368942	-0.377230875921373	0.793636109042336	0.466071376261351	0.707671733127492
Root559|835	48.4534961601518	-0.0520570136215546	0.926790381840348	0.8833724802258	0.948109742250878
Root559|692	283.936511025808	-0.280130025663829	0.816145709472423	0.575367917531207	0.779977674628599
Root559|1163	70.0293978671614	-0.462670640171361	0.895100508955519	0.369068321820594	0.632949885253658
Root559|2764	54.6378318092385	-0.306779684393602	0.915712268432273	NA	NA
Root559|458	287.701081146357	-1.03248953344244	0.93767951805361	0.0886050844574841	0.276192425426032
Root559|2123	541.145376859487	-0.378330013432815	0.650680614329803	0.449573363579901	0.695086837022821
Root559|228	112.369614147179	-4.04045025753863	1.29442299943444	9.72866441297933e-05	0.00205564451107838
Root559|2043	1277.49508379552	1.04799544633319	0.743898002790375	0.0638874250456663	0.224701896475736
Root559|2137	1972.69035759645	0.703125361978785	0.616625533200401	0.16382829878338	0.409709729683598
Root559|791	4039.91258207614	1.0330560055016	0.717710705044159	0.0646906125665492	0.226662804536972
Root559|4	1114.89722098238	0.067608123053754	0.671818117302261	0.9009904429606	0.956999825830753
Root559|2300	520.189519451047	0.462706195599019	0.700525639944053	0.381130851639966	0.64249098498138
Root559|3864	2928.27490948462	0.674736958244887	0.631771972805706	0.184959171927291	0.440662538107159
Root559|1414	4372.20839698524	1.42224218334636	0.7310275230213	0.014574476273012	0.0838474552957707
Root559|1696	2333.78757110268	-1.50452261775415	1.08314858597042	0.0278902835698264	0.127745180079058
Root559|1697	137.380065840473	1.0367729122625	1.29720548904498	0.0854740500096086	0.27101050449782
Root559|2281	0	NA	NA	NA	NA
Root559|326	20.1340100381986	-0.157464822814598	0.996352118268025	0.572388844643591	0.779458690870193
Root559|39	363.168082855955	-0.80786154777931	0.811754969381517	0.151510587053942	0.390085307605888
Root559|2832	37.5915800736423	0.118678088839751	0.9836465773366	NA	NA
Root559|2424	54.5618276468637	-0.507908209108398	1.05412520916524	0.252884271838086	0.521597365460375
Root559|3679	180.714476713271	0.434095910286318	0.937975438957591	0.385210324018782	0.645437153077474
Root559|3380	904.847533694755	1.98666084151431	0.794630090613702	0.00194644025413517	0.0204857286062592
Root559|2885	301.741757129655	-0.0176715458403412	0.763532066022458	0.964094720947748	0.981027031930201
Root559|3220	545.739506823913	-0.848647276096959	0.751817880013616	0.124368190089791	0.345633684908175
Root559|756	285.046094934505	-0.310369817338698	0.73347826834197	0.544818376500227	0.761936990652968
Root559|2789	204.979280261152	0.488749042755863	0.747859854773844	0.363116379575035	0.629371408054914
Root559|389	321.159683736918	0.0377528478424639	0.745519868496873	0.949340151027227	0.974976763121041
Root559|3384	283.383645250528	0.417425850721934	0.805738365376408	0.436097246933155	0.685083529801915
Root559|3083	731.771874459069	1.58487610914302	0.954053880338306	0.0187628138490441	0.0985492765353968
Root559|3684	191.307110828643	0.591661323116802	0.758140733499858	0.277541616186781	0.54981663694049
Root559|2721	360.91502710817	0.623534933367063	0.994852795263809	0.243705442701765	0.510656067674857
Root559|3019	962.953055852973	0.942258684654735	0.694389968477627	0.0834867760502142	0.267157683360685
Root559|2275	2846.60343222326	-1.43371019585292	0.840274301769491	0.0204251571510449	0.104311503679137
Root559|194	602.725913072461	1.45101999024921	0.867740708140164	0.0225120221784755	0.112567529856678
Root559|3451	63.1538093880488	-1.3355335496392	1.64779213480987	0.0426252260503459	0.172197627241795
Root559|1692	627.313920562074	0.575035489078587	0.703351399184238	0.280077411128628	0.551203768716054
Root559|1421	643.522032102069	1.27105897102994	0.844945419019499	0.039008653456618	0.161399032537995
Root559|157	294.03888561834	0.739800753061521	1.07523242694256	0.177201118044015	0.428377899341339
Root559|1801	11992.177352932	1.10514230324795	0.691128735705776	0.0424274765625051	0.171946200768688
Root559|1698	187.869077653817	-0.109160020538219	0.882370391279583	0.798397091982348	0.904240241655949
Root559|231	6806.3098265757	3.99438455676356	0.836846924024088	1.2211542475905e-07	9.38931932591804e-06
Root559|1808	9.95171444498058	-0.239294553351925	1.01850815096618	0.411758678521699	0.668144477104731
Root559|696	256.963341882386	0.535789282216768	0.929183485029063	0.313591077927737	0.586104053817675
Root559|1758	133.888025600255	-0.00189235743907872	0.793999685724877	0.989259943290858	0.993779569970664
Root559|309	544.762243396628	0.689330146593513	0.797573027438006	0.217518128519225	0.480135709522499
Root559|1956	0.511583814070949	-0.176573458888271	1.03258625660151	0.526848082807011	NA
Root559|2939	277.168408473195	0.799724020353325	0.847232965277501	0.164634712594965	0.409912304800383
Root559|1764	238.857954982875	0.0536044159755123	0.802014140518463	0.92255866719438	0.964539059127681
Root559|2531	101.230672572948	0.752163630418941	1.20259191019276	0.137011572052268	0.366258270705893
Root559|3374	82.2868304994713	-1.05087478427586	1.38749495024555	0.0728992091267285	0.245480548494872
Root559|673	220.686736697966	0.42952829146147	0.736196785801189	0.419693515660333	0.673021991932489
Root559|2597	68.2688595612389	-0.386201155747109	1.03081345582878	0.318204719920035	0.589384665444064
Root559|142	1284.87913458499	1.43557456350664	0.718042206485271	0.0124445747138182	0.0750470213678624
Root559|3787	2169.53019996943	-1.08444047949777	0.971106728483867	0.0779062056572464	0.257639638302578
Root559|593	95.6173684051391	0.014095246628713	0.89203453483486	0.984656329725104	0.99182267855862
Root559|2425	226.154804901805	0.109155517073803	0.683987995626259	0.835681065949131	0.928609068866798
Root559|3165	414.790814749213	1.35417432641906	0.923032277564853	0.034757103918119	0.148698089096373
Root559|2824	757.134458553724	0.380414268967298	0.642950244981704	0.457139639808309	0.700643700437099
Root559|929	330.34705999479	0.82151733063895	1.17493685629184	0.134856695243248	0.362763199643645
Root559|1612	818.467716622309	-0.216556878366183	0.611546116205256	0.653798747936469	0.82938356291849
Root559|2681	193.478345715941	0.705570313716179	0.798402663381081	0.208105345644237	0.470992929879724
Root559|3818	5570.78910905964	1.99252045485597	0.681942973479449	0.000603414299230808	0.00806884434913467
Root559|1906	320.474664761301	-0.158443455929525	0.650249929920579	0.746924868577108	0.870521278409025
Root559|865	178.561499463623	0.809670280539259	1.0979436516084	0.15163720772541	0.390085307605888
Root559|781	266.367837507812	0.089990168116053	0.79556884218686	0.866380365098801	0.942700780694711
Root559|3077	1864.11475070612	2.06454760277677	0.763993544046901	0.00106188002211299	0.0127968291033818
Root559|677	159.758955666768	0.124333720158004	0.804041119298358	0.812540454126948	0.912551092273844
Root559|164	631.141329174077	2.04118651790429	0.819300973909812	0.00188754172435695	0.0200950595885386
Root559|3121	182.187536569429	0.970259390157494	1.47359728437377	0.066592196597006	0.231858113434607
Root559|1662	222.069454976404	-0.731747284159586	0.9031036600267	0.193826707774011	0.450998499761461
Root559|3264	235.887420585376	1.42110398975869	1.01434167738487	0.0340570501823012	0.147252916446398
Root559|160	67.8228935442255	-0.0163632709114426	0.887582929049957	NA	NA
Root559|1167	577.313230631135	1.0152239240772	0.73519379066619	0.0705742919199754	0.240172384321457
Root559|1168	208.333423575278	-0.436899131675362	0.847733958260055	0.40047403333549	0.658565308553249
Root559|3521	172.021703642505	-0.0707461788863729	0.778059574749351	0.881372368285127	0.948109742250878
Root559|419	1663.16923245306	2.26733517575329	0.791922650543014	0.000551022089415082	0.00770317749242903
Root559|207	403.056897706689	0.976143588198353	1.11163049458969	0.10861287647875	0.318102845067616
Root559|2079	453.494936427731	0.801658576447793	1.03493384696329	0.163488726934126	0.409709729683598
Root559|1140	1446.21758588451	0.555367720230134	0.675724905494145	0.29003175870908	0.563136644737869
Root559|2879	667.624210901359	0.668420132216088	0.636117555816316	0.189076643625618	0.444304724379791
Root559|1923	359.371976091385	1.33760686790458	0.888443781659911	0.0341132979922373	0.147252916446398
Root559|1616	287.727949692018	-0.866830261999584	0.934898220695381	0.137492102758433	0.366645607355822
Root559|1744	288.813022987353	0.116072570035291	0.736331011772373	0.827416392919218	0.923503457903386
Root559|771	13.2990402058553	0.227702838746421	1.0568014753585	NA	NA
Root559|2469	2084.33590702282	2.25461869177386	0.811182942673089	0.000704901062267262	0.00924723289268143
Root559|2064	1.21035258794687	0.186515544376644	1.03429705909595	0.38587657950042	NA
Root559|3386	14.0532439974693	-0.144772521448512	0.974243907830949	0.651775867638855	0.828328285443536
Root559|3574	183.956614378183	0.728568190356108	1.04056633293	0.188784599766183	0.444304724379791
Root559|2421	278.243501980056	0.105903127560368	0.73575461356192	0.842462427827764	0.933894465392733
Root559|2429	189.218418118963	-0.173968143785865	0.844793534344204	0.71208637729197	0.856251129895736
Root559|2326	127.525485304057	0.866034572025218	1.67388912758833	0.00504541333306486	0.0398381636432159
Root559|421	681.184253698128	0.669731418977912	0.748989174926658	0.222021700007575	0.484283739654033
Root559|3311	995.436096784873	4.447015740275	1.11723725809352	3.86882124084346e-06	0.000150829537952883
Root559|3312	455.444720616961	4.43815127841967	1.14943599037682	6.50716069218957e-06	0.000222368157975071
Root559|3035	381.851082443733	1.85510301884097	1.38120889922093	0.0182267135285472	0.0966504656073153
Root559|824	145.900368388417	-0.458424580262123	0.899729326708033	0.369799901252641	0.633110068783665
Root559|438	124.238754760978	0.634111338333077	0.926727017796962	0.251485815057464	0.519875082956728
Root559|437	345.622654076303	1.43316854508739	0.887752186040753	0.0250419929941179	0.118895774627304
Root559|3163	144.936616110868	0.529152856242326	1.03942748205721	0.264684648873167	0.536466710416467
Root559|329	568.070091038107	1.59128565054018	1.18587808902369	0.0269046102541593	0.124436659820737
Root559|3023	652.067670421167	2.07658846234627	0.947935940315413	0.0037075560092118	0.0325794128047564
Root559|3024	430.401899679517	0.843185079244373	0.923093397618946	0.151173532747775	0.390085307605888
Root559|982	373.938876897751	2.62033412106811	0.933590645786999	0.000473253395077774	0.00693103384960465
Root559|983	2759.80052446831	2.49440512463115	0.716237202311516	6.32136802567455e-05	0.00144607823926175
Root559|984	2397.83293023415	2.28870395908657	0.827642946695185	0.000712073821482325	0.00929726574463715
Root559|985	8491.35405242187	2.72895021924933	0.737548147729617	2.29771107717549e-05	0.000648986149145078
Root559|2174	77.5979107223612	-0.410003276036487	1.01837253391769	0.324862217210096	0.593281915939936
Root559|333	936.828124595553	1.58167499628855	0.760614811597215	0.00858811576831826	0.0575590906699878
Root559|3830	4160.42724712957	2.94765700024551	0.840536131583364	4.23060466411466e-05	0.00104136276504973
Root559|3676	491.92529009497	0.76809727962598	0.687311061803378	0.150458409754645	0.389587350983029
Root559|271	423.241322257629	-0.654385449411531	1.01996440267058	0.212554344951115	0.47447615066507
Root559|272	279.772980621031	1.99846757883959	1.07598174161134	0.00767555483108186	0.0535162110136892
Root559|273	301.585111010135	2.77183548025216	1.40696709177908	0.00299234342032938	0.0279995415983963
Root559|1731	5355.35894925642	1.35528206906735	0.723317392486104	0.0178180975734145	0.0955367888658629
Root559|3797	6539.11910690499	3.44220208203338	0.775305684940869	7.65320111613913e-07	4.15373739009276e-05
Root559|3798	16987.7430234196	3.02698973474065	0.802224501541802	1.5172987627315e-05	0.000468684400848275
Root559|3799	10867.4637660485	2.88480958276473	0.782647480124604	2.28621030407277e-05	0.000648986149145078
Root559|3801	14805.1570052954	3.49956783528864	0.778794568012878	5.87389059909455e-07	3.45934663367951e-05
Root559|3802	4085.86926389236	2.81320600386317	0.789421098334089	3.57587225779876e-05	0.000916482815702497
Root559|3804	10950.3245743213	3.05738113752614	0.715250605754048	1.88968043329234e-06	8.57481219566097e-05
Root559|3805	5737.88799412692	3.02153102934587	0.70675229138345	1.98587648977726e-06	8.86597761887656e-05
Root559|3807	3656.70015576758	2.51752344719056	0.698332569708895	3.90077517256312e-05	0.000981576879786791
Root559|3813	6669.54326928303	2.53756728129243	0.680418591104288	2.57000553805238e-05	0.0007113775329329
Root559|3814	1789.54461786639	2.51154733233208	0.763271679283775	0.00011542316837251	0.00229849877737487
Root559|3815	2649.99821118802	1.3642311032468	0.670738586991681	0.0127944700644897	0.0763256317640245
Root559|3816	1054.76296373598	2.09390147228395	0.874979109713569	0.00232162808327194	0.0232786665419132
Root559|3817	4342.68864632797	1.9844150157553	0.707778245411977	0.000864344261415288	0.0109287385265253
Root559|3822	6028.55214796963	2.59960009027603	0.71596173149752	3.45594423470751e-05	0.000902457890723622
Root559|3823	439.392425534814	1.33796209721551	0.901103444351625	0.0350354744246778	0.149427108177979
Root559|980	461.039953266792	0.672132529887568	0.792768182646498	0.227452519847003	0.491021111121971
Root559|3407	1737.40568753706	0.558857612124892	0.657059373951766	0.280440925862482	0.551321365616017
Root559|2538	45.1364655090803	0.173588566412443	0.960061995016285	0.648848214669949	0.828212227792257
Root559|2532	290.354620886762	4.56346846486517	1.24446920106565	1.36805573777375e-05	0.000440323056064853
Root559|3090	513.429431546922	0.0101908530978356	0.673547451494949	0.990801317700429	0.994754460426111
Root559|3076	1751.87528211386	1.39160161342591	0.725591277302888	0.0159958829869899	0.0890155819599882
Root559|627	48.0094050463844	-0.104383025790043	0.938464805734677	0.775465125928504	0.889006314376256
Root559|2823	113.982207880629	0.30463252775315	0.864211863596306	0.547345762731952	0.763169015614236
Root559|2972	456.678866905693	0.337137234824902	0.622842658545494	0.502441310670454	0.733914807507215
Root559|1832	1172.31277201054	3.10964868437435	1.01594779700317	0.000166573502706884	0.0030534798376997
Root559|1822	488.433988659778	0.48580407289197	0.907203908532085	0.356454486837963	0.623682692520533
Root559|931	567.061959486886	0.0257843765143802	0.653904485706481	0.96530410408578	0.981027031930201
Root559|3017	638.024721961745	0.0630289384994363	0.614031814822439	0.90360811608379	0.957942269368031
Root559|393	7.8005589248824	-0.070693743361095	0.990805110907433	0.771285789853052	NA
Root559|3579	628.660031893285	1.85436128153637	0.860379673913405	0.00519727301921306	0.0404774914846082
Root559|2798	200.650871281203	1.68401104848752	1.79108478444521	0.0261308491166775	0.121973339553058
Root559|2799	205.22169361545	0.149889013678209	0.771863014750179	0.775566110038976	0.889006314376256
Root559|287	364.801485985215	1.70651721075388	1.49661480925109	0.0257466233735583	0.120586554142148
Root559|28	1828.35048964065	2.36401505400718	0.778528597095597	0.000292502887239427	0.0047908165199925
Root559|30	3154.03041040606	1.92717448329742	0.814337680383248	0.00299417063335452	0.0279995415983963
Root559|1816	1364.27044432518	1.68034649202593	0.869089374430581	0.0103155428268267	0.0646005034946975
Root559|652	19.7014778645378	-0.00821643681663367	0.967308555233157	0.967839806899064	0.982391120460803
Root559|648	474.144086214096	0.146834603202368	0.620618046876554	0.772085086384505	0.888428251251696
Root559|390	107.73162336006	0.640959580399909	1.12148247349357	0.186030077788985	0.441622002847264
Root559|2768	404.976269740466	-0.0280041279188809	0.642791469493377	0.949635583037311	0.974976763121041
Root559|2765	409.733695112215	-0.281594685102977	0.820101133030812	0.57306524612041	0.779458690870193
Root559|3022	136.427097229774	0.277371956550508	0.855033408238186	0.583560818247991	0.785301494076679
Root559|127	6549.85830238741	1.22996515263883	0.662615834056167	0.0227538358570987	0.113235257935706
Root559|130	251.091383330637	0.480166276200335	0.852955051842444	0.372012263577644	0.634460841394281
Root559|131	33.7942622059442	-0.108363794680897	0.920585573216117	0.782863859342981	0.894701553534835
Root559|132	2638.77031498385	1.20151222305227	0.731077517736495	0.0346687799886706	0.148549818898824
Root559|133	3065.53416327461	2.42097056572147	0.812785610569027	0.00034790182473637	0.00547154687994472
Root559|3595	12.5334977655139	-0.099908538949767	0.989787967789587	0.702953693313871	0.85378491579324
Root559|459	48.3377265199597	-0.336597885602403	1.00594278381612	0.381598831181256	0.642497302134865
Root559|449	504.868003364122	0.416104548098316	0.650629888130851	0.417630902308054	0.671552321408458
Root559|3191	91.6764553112937	0.396893003523272	1.02026860133481	0.340318263203599	0.604234094001001
Root559|2795	2190.94003999172	1.96128064210359	0.79794770769188	0.00221022066591025	0.0226588548268132
Root559|2432	170.393063712686	-0.049006088831277	0.852314370445533	0.906751281841354	0.95833812452725
Root559|3114	323.760210823881	0.211242159336648	0.844080591639887	0.675508799952307	0.838103253369783
Root559|3117	18.6573058675306	0.20153482537759	0.966339763636289	0.594939865486281	0.792179803599613
Root559|2045	108.494176718006	-0.557957027599162	1.10081927245901	0.202883585615452	0.464117161143447
Root559|701	211.504654817378	1.35983326194352	1.45995064582947	0.0463652184806495	0.18229960902619
Root559|2411	17.1271840316146	0.0775467911837236	0.963669113603432	0.822909565663413	0.921073060152175
Root559|156	88.9413718599387	0.587389913131184	1.13765051186255	0.179126642512436	0.431525279786268
Root559|415	5939.35902360894	3.24333868907752	0.865021264789037	1.53766031073452e-05	0.000468684400848275
Root559|414	452.133315943446	1.83977523654813	0.860697410489843	0.00538017299734452	0.0414827823305003
Root559|413	1545.45663463893	2.98607871894559	0.908612253408521	8.46961221164127e-05	0.00181735555052892
Root559|209	89.6995840767799	0.448852558806466	0.819970307785416	0.403214918305157	0.659632915998035
Root559|2477	813.931382534994	0.964601363299395	0.721281382455116	0.0821900357458128	0.26433728703293
Root559|374	220.369746437742	0.492436890358525	0.96047650700456	0.332476314438339	0.596818701923037
Root559|2741	2633.66834691493	1.23229178940859	0.744809560014101	0.0323990516427603	0.142803463291657
Root559|233	1238.77848053249	1.99288236983709	0.876404211184815	0.00337472563791293	0.0306270182483377
Root559|2743	3403.69159071634	0.371802349100319	0.57661312298475	0.445180718918204	0.692593470314781
Root559|2438	84.2490029617605	-0.187572674110156	0.930584540595117	0.643124748686147	0.82339005752232
Root559|1831	2856.14008779542	1.66530900425993	0.788687224901339	0.00732981516711285	0.0516432472888155
Root559|391	103.574852573706	-0.52742537590435	1.07835677617757	NA	NA
Root559|1817	1019.05211417495	1.09072471607769	0.807940035843536	0.0650539312304404	0.227360204098307
Root559|274	646.612613260987	1.99266715445996	1.0601950710914	0.00749416211819884	0.0525160525143656
Root559|277	487.918897533086	1.01429718114415	1.21941642954536	0.0947479339700468	0.28944140553396
Root559|3868	5129.11188119834	2.33423410403771	0.800639413646309	0.000449137929164924	0.00664820207448401
Root559|3867	4052.12954515089	2.22883189163708	0.744555844878329	0.00038867027854147	0.00587890344810267
Root559|3866	7256.97799214374	0.463261378041931	0.619610617745785	0.358927079063277	0.625884192494007
Root559|3865	14939.4198948748	1.43272846701241	0.686271174514371	0.0112720331212929	0.0690957044017638
Root559|3863	9343.92093765432	1.5948775097865	0.746995540564803	0.0079717537218943	0.0546183522331768
Root559|3862	3169.59990371661	2.19593082720295	0.827817975165143	0.0010865013732621	0.0130192026025519
Root559|3304	138.190771329325	0.812590390848381	1.34951382248544	0.0858827543319002	0.271683958846514
Root559|2513	56.7880508727153	0.304813852037143	0.96318815499501	NA	NA
Root559|140	147.663997500537	0.156127899552935	0.813054801846674	0.762073904297331	0.881496267068538
Root559|3164	595.792724048168	0.672388589163326	0.730838735408046	0.216278670293548	0.478927487498032
Root559|1587	527.704558018524	-5.44730767448218	0.921659064966903	1.09359740330605e-10	2.17104878515783e-08
Root559|2986	1349.19862911231	3.67254045402383	0.731245440225377	4.02942721613247e-08	3.28042780419255e-06
Root559|3162	259.83742085569	2.17273412236056	1.22764873852761	0.00709866753596231	0.0507728985517925
Root559|314	142.588744285806	0.597860405768371	0.986017445051722	0.257952527112611	0.529290285431954
Root559|478	135.944119430022	0.587922811369862	0.912382343623243	0.281357024351903	0.551946309997213
Root559|1376	42.85028855879	-3.10581563257475	2.10181531080211	0.00415155966918246	0.0350351133057837
Root559|2762	117.182757801645	0.396174885899713	0.968975096725094	NA	NA
Root559|3086	650.011136537937	-0.0582667906988219	0.619860555408471	0.899616304787386	0.956324605985482
Root559|3643	10.5684464290279	-0.263814507704397	1.06878897230504	0.0935564970947471	0.287738204398067
Root559|307	17.5900323793922	0.127044198662724	1.00251125540162	NA	NA
Root559|1708	2670.53311144436	1.09388049739411	0.713807938558319	0.0501790936140981	0.191580318791481
Root559|1534	41.7130755900631	-3.03839334377013	2.39229887269537	0.00601318166295086	0.0454767400083278
Root559|2852	287.574294897517	-2.35362800253642	1.15462686289203	0.00357377596951789	0.031910360914921
Root559|3356	139.135579583782	0.38706950432984	0.862751355932273	0.457508793491919	0.70082143906233
Root559|2969	252.371513952323	0.267841732650895	0.801400316687619	0.609065204679588	0.804721950622005
Root559|2967	156.482004028871	0.291608200750917	0.848077081502552	0.568703947589002	0.778522515789495
Root559|2360	1448.14288307404	-0.647434446085214	0.681251608358861	0.20985067127399	0.471482677018186
Root559|827	405.114233817386	0.518836664483913	0.909045482487876	0.330879140815686	0.596271785011601
Root559|2419	39.8614002570133	-0.190128229040097	0.907173952098714	0.660889229054109	0.830118237323303
Root559|1069	24.310281997299	-0.0459875090806833	0.947444968064898	NA	NA
Root559|330	100.10425180487	0.342544068984533	0.912670958505973	0.482663288133058	0.721763190811898
Root559|3729	383.759468394155	2.17172029374463	1.17516300907542	0.00648885837253715	0.0475272763779642
Root559|3202	138.714380803163	0.052899320410683	0.815449509896482	0.922723781997868	0.964539059127681
Root559|3308	1166.98125056484	3.90252240175823	0.868042414004853	4.70324270715527e-07	2.83012517682735e-05
Root559|803	187.529343538864	0.514173161619317	1.0880152603315	0.228011939051616	0.491249294827754
Root559|2434	11.0729871505119	0.162556767343969	1.01924259558537	NA	NA
Root559|3119	191.503958669968	0.63778019800566	1.07841914531689	0.208574030200834	0.470992929879724
Root559|1272	176.837377152397	-0.413871708891572	0.871157781187551	0.416271076612238	0.670295718477414
Root559|61	1084.04724820015	2.51173540218674	0.884222638010662	0.000480899955376583	0.00700595303411781
Root559|440	105.21148533248	-0.201443133263242	0.880417683704617	0.658834870460816	0.829789306330847
Root559|1327	71.0033367063789	-0.400715192399399	0.925814224085941	0.407907999428136	0.665110528653097
Root559|2241	4.91933523996125	-0.103811906631877	0.999182130079643	NA	NA
Root559|221	42.4498680261074	-0.388859102503085	1.03609881356113	0.309993910279176	0.582527592432288
Root559|3859	585.376251596969	2.71455626103303	0.90110461116079	0.000246364374721482	0.00413294902563068
Root559|146	833.119336810044	1.76428069426861	0.773151609827373	0.00439481885700891	0.0364001544824774
Root559|3229	12.3778398318596	0.0212259380259689	0.981934954083376	NA	NA
Root559|793	164.556418260394	0.791644653759682	1.02670124317241	0.167065435984203	0.412697218719196
Root559|1823	7.8857750887262	-0.0686978298247912	0.990400168157592	0.777591297574831	NA
Root559|315	18.7314996842822	0.101443140413193	0.948247004480486	NA	NA
Root559|355	21.099836974311	-0.39853791849582	1.13351286549068	0.0467279090936734	0.182955072706971
Root559|354	11.6217786884023	-0.0846457815423302	0.993751958439017	NA	NA
Root559|3274	289.931002281055	-0.42998089202843	0.89455967277157	0.39433627259939	0.65596322268937
Root559|637	135.638374457746	-5.04781712671802	1.13777016456949	6.08666845878879e-07	3.50997881123487e-05
Root559|46	22.8979908174283	-0.385883765900483	1.13210935900176	0.0108958748210984	0.0673209408589293
Root559|2899	0	NA	NA	NA	NA
Root559|1806	1062.55001774535	-0.188026443025568	0.589147852797075	0.690556328220172	0.843167144469976
Root559|2339	210.216070731905	0.0226680772749102	0.79141200600172	0.971986315366939	0.98443399961057
Root559|2484	957.014391431896	1.13151882046853	0.730150994164458	0.0456152624832128	0.180118468692629
Root559|3224	186.704913298763	0.227773636135744	0.836567593836029	0.654473687317721	0.829479471838577
Root559|3251	16.4669176567904	-0.0735961536317235	0.964719011227143	0.812396064058409	0.912551092273844
Root559|897	93.3568324472366	-0.226515648967492	0.95441720107173	0.561948179946334	0.772713642370319
Root559|382	39.345946726799	-0.266888473125346	0.95579595503862	0.514784919322707	0.744863908356118
Root559|210	117.883247761881	0.0390642989390579	0.820951990910032	0.944273101538338	0.973620495195829
Root559|2441	200.180149628173	2.06202732215044	1.58784754333118	0.0142030202390313	0.0824580916208538
Root559|3156	789.286738756252	0.96577930169804	1.13570159321199	0.109491318861878	0.318687666256235
Root559|1361	510.254970132028	0.734625893453285	0.791774600824457	0.190728909245764	0.446597355555282
Root559|2645	45.0194281034895	-2.03491904937303	1.95254055616295	0.0156974676154857	0.0879883798254392
Root559|1112	16.4461051420322	-0.246471492455306	1.02003429823867	0.401610636140854	0.658565308553249
Root559|1874	6.22426973786322	-0.215581806810199	1.05271287295751	NA	NA
Root559|689	20.8858747875708	-0.136599035244538	1.00369446669677	NA	NA
Root559|3147	26.2170253480182	0.0283141806147965	0.961553829887137	0.940774067968045	0.971302730375065
Root559|1642	116.624520581384	-0.208042688651983	0.791699557180398	0.67640765452373	0.838842467617242
Root559|1017	231.446683306857	0.755083256113366	0.843563497308403	0.185335465078328	0.44072900973953
Root559|3573	226.639231178216	0.358346159976942	0.861261413530437	0.488525886013363	0.723509712405024
Root559|2833	269.290794538451	-0.244467605041698	0.8436302508662	0.614148168029561	0.80719949150324
Root559|2143	43.2884302123192	-0.247538955037982	0.958343042630422	0.532494026270059	0.752395847225893
Root559|1356	23.6099859900366	-0.632620558352918	1.22985672094246	0.108191951086166	0.317899868838025
Root559|2346	17.6898133722247	0.141499832661753	0.97269542585787	0.678631572332222	0.839012714710218
Root559|938	583.980297322938	0.912392486348521	0.828895873871255	0.116787758732249	0.331897860545037
Root559|1483	14.6940905146782	-0.289561306747535	1.02549719753123	0.366532881511495	0.631339773505798
Root559|1782	281.173135679178	1.43422970344291	1.1380577268265	0.0382315141278581	0.159615129873169
Root559|1947	15.3249528400083	0.22144024680903	1.04880523805685	NA	NA
Root559|1911	217.220734590286	-0.0045727622594964	0.689322454625669	0.986921806831368	0.992299150493726
Root559|2222	3588.99844672409	5.0573507103892	0.911219675324777	1.6577701850969e-09	2.41510940649907e-07
Root559|1282	263.424262726945	-3.50965146099289	1.04814262972271	5.42241238050883e-05	0.00128437916836817
Root559|2370	142.132282730918	0.00593935891303851	0.840787636206069	0.998977991339181	0.999339024223655
Root559|1075	229.541597488134	3.32941585031058	2.43021793273235	0.00400450124303163	0.0344237870829551
Root559|447	1036.86392612003	1.94971887221827	0.837885144706793	0.00310048233661909	0.0287027930025473
Root559|3699	588.794234451639	-0.343425448124438	0.629381226384231	0.48535502394721	0.722291777573052
Root559|709	338.282885177257	-0.355947770008738	0.756734150725612	0.491958264151834	0.726346374250307
Root559|871	371.768288409703	1.03950236476275	0.944307895427242	0.0909130215955347	0.281170104778145
Root559|3792	845.888665151505	-3.27553675405728	0.975048810787168	5.40164035618414e-05	0.00128437916836817
Root559|1419	72.0776881432648	-0.261320866134967	0.883983038763309	0.577908663121256	0.782225515657525
Root559|3040	125.246620325818	0.598335573523187	1.04012029539534	0.237641766811168	0.502131611094132
Root559|1722	535.496612824447	-2.03184621749269	1.21533214516122	0.00926413508822772	0.0601951312774984
Root559|948	1300.03652456348	2.76830523342101	0.85181236133214	0.000112195214014914	0.00225040835067596
Root559|1149	170.696293292938	-0.22653850521459	0.812584288474389	0.6466938438894	0.826256496854057
Root559|1275	6.90813968043308	-0.104370572391244	0.998925757986829	0.660498534525934	NA
Root559|839	8.12115825807503	-0.187481211702815	1.03546589881856	NA	NA
Root559|2390	1.27895953517737	-0.198124466917026	1.04248186149866	0.338907196591316	NA
Root559|24	4.35211530429914	-0.178917683440544	1.03063403622223	NA	NA
Root559|3075	6.00737623496098	-0.117614282252937	1.00363908936744	NA	NA
Root559|2624	34.1627379664207	-0.0466613582614659	0.942855302594696	0.887985210162752	0.949553529740774
Root559|2682	158.486076962229	0.201153651649405	1.0370608724834	0.311426473449256	0.584383025563906
Root559|1406	10.3886459242507	-0.129445233630884	1.00520400404991	0.582164862156011	0.784915897928805
Root559|324	610.556139035314	-1.28628506537365	0.952370697148539	0.0432138356782884	0.173607978457913
Root559|3126	77.7762335666051	0.321004805415548	0.865273198873789	0.526899990594264	0.750856887005835
Root559|3601	114.936848450423	-2.74409742509399	1.46132218874934	0.0034883192548397	0.0313495704460918
Root559|3206	333.64695711937	0.517481470071808	0.736681339400327	0.335670582263841	0.600217165184956
Root559|1323	201.951707844637	0.559957552116127	0.9911598890379	0.278208317266622	0.54981663694049
Root559|1699	193.643967991633	-0.428274756477229	0.850020485267049	0.408245226944224	0.665110528653097
Root559|3846	307.321033340203	4.95002373717118	1.27254251006958	5.69477844500815e-06	0.000202091624817725
Root559|176	170.181123913953	0.215975805556413	0.789478670239474	0.679262915993311	0.839012714710218
Root559|3505	200.010887798574	-0.154701526809502	0.791311504011931	0.752461706886562	0.875131934731935
Root559|3720	179.527299424238	-0.426924003219623	0.83451298675044	0.41245796966322	0.668144477104731
Root559|134	1385.03805199162	2.67006021793393	0.978663647724877	0.000580411859403482	0.00783697574062847
Root559|1186	2.80997739701755	-0.0216201197859219	0.984613361203808	0.929727967287086	NA
Root559|3485	4.3417443563549	-0.213186683660762	1.05118378306479	0.160287105169015	NA
Root559|155	1037.03456206598	1.48667845542062	0.812600012050794	0.0160612984603089	0.0890155819599882
Root559|1948	100.210009940652	-0.536387801454084	1.01287246465822	NA	NA
Root559|1021	45.6306902523803	-0.212903441128318	0.959145665008843	0.57430651246923	0.779637286176964
Root559|2396	810.304520112156	-2.37958612207815	1.22697629932241	0.00402338456999541	0.0344317710270778
Root559|344	134.414850689162	0.436179984902197	0.93447703532119	0.38429234183034	0.644349703907824
Root559|3474	65.9584076665454	0.665139633657314	1.37475131477703	NA	NA
Root559|2165	4161.369431886	1.15326289277595	0.776672879213785	0.049734093432253	0.190670319418942
Root559|9	49.5669373765903	-2.45666480692547	2.79384124235031	0.00978895157804405	0.062190867360708
Root559|2526	118.967247028996	0.573235102105504	0.988243065911652	0.271405535118549	0.543596614477673
Root559|1219	88.444212834274	0.213080936136143	0.880284753678893	0.65862533120309	0.829789306330847
Root559|1990	25.4747061313031	-0.335045055681406	1.0114681006978	0.37531930535155	0.63825844960558
Root559|3239	231.571538133578	0.520078645996299	0.703666525037652	0.326848859991067	0.593646748330231
Root559|2809	516.991785767778	0.51404632660309	0.693067394873283	0.329971445615834	0.596188617144014
Root559|3708	69.2237969098606	-0.321326441497249	0.947972425632966	0.465087762320069	0.707671733127492
Root559|2091	219.663546139567	-0.514752423449864	0.799545062802624	0.334594712269596	0.59868013158516
Root559|64	4.83216434339344	0.210391230250417	1.04650147356085	NA	NA
Root559|893	922.039334593564	2.31636750424554	0.847084052521524	0.000750004984826187	0.00974654365257692
Root559|65	0	NA	NA	NA	NA
Root559|3678	73.4730533031843	0.502942727249726	1.16016426877374	0.124514116584286	0.34569215115878
Root559|3166	463.076986093757	3.40873599665148	1.44649918581	0.000906288209169633	0.0113000259593763
Root559|3825	551.241222902249	-0.0176118836883526	0.683110153108166	0.965568442847323	0.981027031930201
Root559|518	17.6965557857725	0.00575841122719512	0.969228715408917	0.995768023414042	0.996689858460539
Root559|2452	41.6147561622417	-0.407777087995856	1.0268000413315	0.316505770069578	0.588899395682012
Root559|1365	220.941121575856	-0.143047897005916	0.788300160889959	0.769602968008516	0.887608756436488
Root559|2557	82.9713863686094	-0.547101212661174	1.06177405923447	0.235674341172743	0.499882433997051
Root559|1732	185.404404730393	-0.165555736823253	0.863039763080454	0.717546357170062	0.857956076305284
Root559|2319	11.317664319928	-0.0524805760378221	0.987407418134116	NA	NA
Root559|369	195.988566852866	0.214818751606011	0.885182872899849	0.654386021628293	0.829479471838577
Root559|3089	262.511682349835	2.37124654601057	1.38038619677511	0.00639986719511074	0.0473557162709073
Root559|15	95.9478367507696	0.647168328410738	1.08922584318228	0.200303851928199	0.460882013414176
Root559|1766	113.266213322395	-0.773759682789712	1.04094304753826	0.166504209434799	0.41187100242674
Root559|2430	245.448075382139	0.342409173764047	0.750310124273477	0.517843705645621	0.746558008972436
Root559|270	22.0340863462383	-0.116957232645193	0.978604705904993	0.688572844798412	0.842576165688937
Root559|2813	128.255269870503	-1.36494681514173	1.45743153301667	NA	NA
Root559|117	19.5984903159417	-0.226582839960051	0.992813274930182	NA	NA
Root559|2481	41.4000238257752	-0.150401121115633	0.969194491735712	0.649866726672881	0.828212227792257
Root559|1178	15.0506211110167	0.227878268850071	1.05694700475269	NA	NA
Root559|618	711.78716997401	1.06065856622886	0.99789452002204	NA	NA
Root559|617	207.804631338457	-0.244907434168895	0.803530587237946	0.623974005232725	0.815067359513974
Root559|616	955.023962890268	-0.294258703871271	0.701378929892326	0.562903217236748	0.773642554772253
Root559|1858	149.796475091679	-1.81126645201238	1.53754078225977	0.0201165583149198	0.103692054777836
Root559|2616	20.9744187280492	-0.369117456460525	1.07944304453386	0.21163618687421	0.473325591219265
Root559|14	177.347276172083	-0.0613142416714539	0.790678184992057	0.895783108349586	0.954677125715775
Root559|678	282.944314771921	1.00088370588861	1.02854477035218	0.10374593361846	0.308783595974084
Root559|764	239.421318375123	-1.01193414906493	1.17002238995483	NA	NA
Root559|226	1.94620100573492	0.210633769511556	1.04792932646121	0.209740433591119	NA
Root559|1611	53.6850890124521	-0.389256210263388	0.965084629302992	0.391474897104016	0.653167866349787
Root559|1070	64.4974162857009	0.478661285437936	0.985519035859157	0.326113891784847	0.593620457761684
Root559|779	132.369863179853	1.43954042055669	2.28134086743902	0.0245388727106185	0.117922916081583
Root559|1728	155.385637600294	2.94724521746695	2.38073160647434	0.00591822016377475	0.0448811874337767
Root559|3378	100.376821959178	0.348634466691427	0.877303501672346	0.491944330458068	0.726346374250307
Root559|804	76.4838689308508	-0.194512378334637	0.909061637265636	0.651590993657993	0.828328285443536
Root559|225	0	NA	NA	NA	NA
Root559|227	1.57738342671876	-0.201647975710214	1.04438796263659	0.301664918729488	NA
Root559|1169	2.01295717276751	-0.0665975509153733	0.990603400938337	0.793635101233914	NA
Root559|3073	1066.90266837353	1.44491895513319	0.802734614972616	0.0177777196788826	0.0955367888658629
Root559|3716	33.334652122119	-0.617220035048988	1.23489157776162	0.0960009772700529	0.291691224021412
Root559|439	45.5606632721187	-0.35617968796216	0.952367479064915	0.430086976256993	0.681053060800548
Root559|1101	96.2466149718075	0.0711026647197222	0.849946913980202	NA	NA
Root559|2409	987.382556395169	-0.0816086581033715	0.737559190787384	0.864244880955646	0.942700780694711
Root559|2464	242.886804904772	0.0381010420628307	0.806557078234393	0.947437322064467	0.974547197129114
Root559|3397	191.628913389721	0.211771660857369	0.817559761785457	0.680817535271616	0.839422243934001
Root559|675	67.7874652770655	-2.48153549389506	1.73052704417705	0.00796830744581865	0.0546183522331768
Root559|1854	22.9832446029068	-0.269730918929196	1.01085386734285	0.414452058692315	0.668923206099316
Root559|2246	48.675865145393	-0.178177443923657	0.92630377604036	0.662216621023761	0.830521695154938
Root559|3042	1417.11568235697	5.2243533409218	0.783320998776668	1.37297179744179e-12	4.22265103924318e-10
Root559|3043	1008.49661947934	5.46353928548374	0.904314422523626	1.09807380752202e-10	2.17104878515783e-08
Root559|2201	126.141054511194	0.398334017553247	0.927014474379256	0.421648550804273	0.674247942591697
Root559|2202	151.743092020605	1.20759896849043	1.49981732632994	0.0556728967154233	0.20545040309654
Root559|2011	45.5587340260961	-0.485215550418414	1.07808685510105	0.234932682501013	0.499882433997051
Root559|2168	33.6309662300142	-0.264796442722632	0.938347123237088	0.536344881296321	0.755811865263391
Root559|3001	69.4730622171162	-0.702513205511853	1.09840525352704	0.175592561505245	0.42529221153377
Root559|3002	26.2504724872606	-0.591401085925679	1.20370861274858	0.110512053987249	0.3209835943722
Root559|1423	89.6291058480655	11.2524330109913	3.82656077961775	1.13698204294235e-06	5.93804961295173e-05
Root559|522	116.125054591089	-0.218631043729564	0.954412245855348	0.570621566437321	0.778836536439105
Root559|2272	8.3488159865668	0.074894103984864	0.986835044558829	NA	NA
Root559|828	14.4047730041414	0.0160609730241168	0.943937410289153	0.973089651308773	0.984564398419858
Root559|3694	1370.85634360084	0.690532101880844	0.753561978105157	0.211613469195128	0.473325591219265
Root559|1573	7.87293891546358	-0.01178634474135	0.983638103404698	0.955070311344985	NA
Root559|3372	129.01179645097	-1.52746202642155	1.78791940073438	0.0307725365737816	0.1376064317225
Root559|2573	369.525378177692	0.384967349838463	0.695323108710522	0.462566229162684	0.706613312539906
Root559|100	34.746141812792	-0.174324310010795	0.93684466386357	0.658514574706255	0.829789306330847
Root559|720	852.15850334929	0.202664971065879	0.627972183508073	0.688854719275312	0.842576165688937
Root559|2386	10.845092397939	-0.356542401453564	1.10663436413578	0.075332147883949	0.250792014062312
Root559|1273	22.769698501891	-0.0703417382318431	0.956914966771561	NA	NA
Root559|2169	61.4999780441535	-0.502533466034581	1.03034208744495	0.273209265757387	0.545630048785316
Root559|1122	1.25331131603335	-0.19722606178969	1.04203893342912	0.344956940649995	NA
Root559|3606	0.8433537691518	0.195747495357693	1.0405231082744	0.342531489738013	NA
Root559|376	203.580535017356	0.654271054077474	1.07830883363055	0.202784668235357	0.464117161143447
Root559|979	6.16296985149393	0.222598762020216	1.0542833130512	NA	NA
Root559|1405	140.558882791422	0.304105957618755	0.958760562809074	0.486517332656526	0.723243811381989
Root559|2602	453.600964148202	5.01373044526799	1.21942310952482	2.15399842391208e-06	9.44240138339172e-05
Root559|1557	311.063765407676	2.12286547040648	1.169880937693	0.00721658000074956	0.051350882884511
Root559|3452	366.506970544758	-2.52128787364862	1.02947805557203	0.00127482444946851	0.0145814631244993
Root559|3069	71.8283820242148	0.455681185515956	0.953563976212895	0.358707303980874	0.625884192494007
Root559|628	97.8532125102974	0.677026696335314	1.18547159158515	0.148077959850282	0.385950840739719
Root559|635	299.815445880677	-5.38321372664646	1.42129997427855	4.06512663395615e-06	0.000154140692093022
Root559|2365	36.811570781193	-1.62727383147709	2.00142159087603	0.0256059763959542	0.120131089261019
Root559|2367	9.72027335442064	-0.263204376659434	1.06997798818037	0.0644863489342469	NA
Root559|2369	67.0713512956982	0.367617051533823	1.02992821682134	0.338397562164254	0.602757047664514
Root559|1632	4325.43868253586	-1.60558320016156	0.847154515620934	0.0112829690713863	0.0690957044017638
Root559|1637	3142.03343069521	1.28844699559838	0.695923112667595	0.0215090412811479	0.109242250029757
Root559|20	2397.00879439223	0.443368907560558	0.624951985903722	0.382010998586695	0.642500017161624
Root559|598	2248.26285559182	2.07425399378866	0.72619572455809	0.000665727760890182	0.00881691120643074
Root559|2288	70.5036908158127	0.499460439294626	1.03348841160251	0.282359292407465	0.553128465239818
Root559|1723	182.208115375807	-1.81019155789781	1.1453603242188	0.0143325589638612	0.0829969104852885
Root559|1189	64.5706848519109	-0.855551002700359	1.20104832531709	0.119987980500721	0.33718449748832
Root559|1316	50.1711137671324	0.684941751930941	1.39299943478711	0.0095077172524426	0.0612031659413049
Root559|1700	50.5309194485815	-0.460117712140916	1.11639995080256	0.172720082039868	0.421595403074388
Root559|1916	91.7690498848478	0.346214673619283	1.00328230143647	0.39182524577106	0.653356795358008
Root559|723	449.463715331436	1.02425312381879	0.911344524026134	0.0922914257599192	0.284479584079573
Root559|1805	468.074138988555	-0.513973053399074	0.831360531536581	0.333869318260505	0.598155516469306
Root559|2238	105.088156907529	-1.16744505773728	1.81480010601204	0.0361032711954868	0.153123600054584
Root559|2550	68.2355074667859	-0.100817652490635	0.906914697420483	NA	NA
Root559|2053	155.189889042012	-2.78280980114656	1.25157816715003	0.00174618062429456	0.0186618840465148
Root559|530	161.300652120237	0.18359058172033	0.845872140247198	0.714264399902187	0.856251129895736
Root559|7	1969.48035234634	-3.23074006312896	1.07107282891156	0.000157499405927366	0.00290638903737966
Root559|2565	19.5781540208721	0.109908705764906	0.979936503530803	0.725884601459393	0.860432485519006
Root559|2566	298.346906375361	0.129435781394405	0.810500437654262	0.803988994707642	0.907602584563929
Root559|473	134.249394951432	-0.204475594951022	0.802510769277311	0.679879161522767	0.839012714710218
Root559|3146	17.8634939084501	-0.220888899144075	0.999441245640363	0.487039588553395	0.723298127186832
Root559|2199	55.0993341953712	-0.405475316014739	0.961715210518901	0.382064677835272	0.642500017161624
Root559|1236	80.6467429709054	0.563103948598642	1.17224000896239	NA	NA
Root559|1957	836.341506563199	0.232505388687535	0.614549680222588	0.639614596738288	0.821937420506769
Root559|3727	773.064858758697	0.221866177991442	0.620306202319022	0.656498599686234	0.829732454139624
Root559|2963	35.8015060684257	-0.223682793766309	0.998501000791575	0.484124357164977	0.721763190811898
Root559|3735	508.237932110881	-0.170207743309048	0.803654274787003	0.726655188759265	0.860668191050768
Root559|802	360.556298866191	0.794518213827065	0.804084953898131	0.16215627937055	0.408787414660913
Root559|2521	530.710278244998	-0.277325890979453	0.682214832479176	0.581847391169587	0.78487016508646
Root559|682	491.976419369743	-0.628611587208096	0.870444644465265	0.249292761368859	0.518049822424175
Root559|683	539.932281439642	-0.111789247500426	0.776154443324952	0.816724384858205	0.916744970513995
Root559|3149	3.56803517718069	0.217921533839098	1.05179613404781	0.139516367916938	NA
Root559|1951	36.171455561696	-0.235509001497344	0.993455658264299	0.484440762448209	0.721763190811898
Root559|662	159.819304182339	-0.190754774927689	0.843926617022173	0.687854053935737	0.842285663440405
Root559|2568	119.819021847646	-0.140709130324351	0.80789220164682	0.770907019186905	0.888002758680547
Root559|153	254.695212131395	0.0227784176196643	0.750356498833009	0.971837060068185	0.98443399961057
Root559|1549	110.416751412206	0.215206588328379	0.886394725688332	0.652667626644636	0.828328285443536
Root559|1550	144.930365326706	0.106801786298276	0.840652695216819	0.83346704142345	0.927638428090113
Root559|1551	378.886881007437	-0.686558921293884	1.06218488439607	0.189309055495639	0.444450776600447
Root559|2046	13.3616220686339	-0.0889017737653601	0.973116341744274	0.766338998987324	0.884581463384868
Root559|2492	11.2624869852087	-0.390275999352571	1.10608528729101	0.114360893339068	0.328532957107267
Root559|3143	86.0761637020365	1.29207453078696	1.21325880383161	0.0545842262926473	0.203350118947574
Root559|3205	88.041140063565	-0.12620947380205	0.890737242662528	NA	NA
Root559|3504	115.988124564554	-1.40625834545343	1.12378086942625	0.0387549596009294	0.161083838768766
Root559|1595	116.728317698333	-6.37638207704169	1.61639936437583	1.62078697989178e-06	7.73506613851799e-05
Root559|411	156.42167602564	0.27604338128934	0.841318994773483	0.589807528842018	0.789441309238721
Root559|1301	5.06940853587725	0.139968324178175	1.01018644799046	0.550719406095071	NA
Root559|1840	1728.27396379139	0.647848696019694	0.666032574970531	0.215011878419605	0.476885320084509
Root559|3145	30.8020346268147	0.164059271537835	0.968385479937304	0.649552405484551	0.828212227792257
Root559|748	20.5953734414484	-0.556615021092131	1.17644035024176	0.131713348075334	0.35827085842874
Root559|59	21.3615802785228	-0.0850437526766268	0.922068291379989	0.825422973461548	0.923093797347263
Root559|1930	121.465997959403	0.152726908561676	0.852736884610638	0.75767119495767	0.879343340730746
Root559|268	5573.56566645517	-1.55571217455186	0.842358973945532	0.0132548992661163	0.078564370810728
Root559|3345	315.721803545817	0.357909652924096	0.97237214000492	0.42500276021328	0.677264041606425
Root559|801	138.805509473694	-0.0438836068064281	0.852771155458507	0.915866266663868	0.961496218533283
Root559|3290	134.281419695355	0.450019903990078	0.801308283006528	0.403022977376478	0.659632915998035
Root559|751	57.425042181281	0.396546787466984	1.00477067239162	0.359828268958314	0.625888624595455
Root559|365	139.019761739385	0.617235625821921	0.895190284850775	0.264744771108705	0.536466710416467
Root559|2372	2.89149112993374	-0.0562794626514509	0.988588627112871	0.822207886130066	NA
Root559|1552	2780.41954402164	0.0951572001915792	0.59375980344584	0.85238138557619	0.937966479402203
Root559|2837	358.628395015438	0.308645498139984	0.850709829568182	0.549099190696235	0.763898494878978
Root559|1535	51.2945005067175	-0.953469204284658	1.85447176600665	0.00264447104476167	0.0255940414402109
Root559|2953	22.2320986859649	-0.120965923001629	0.942522368266494	NA	NA
Root559|1154	446.147965514719	0.570264112154145	0.6831298758874	0.278963345750489	0.54981663694049
Root559|434	72.2032523002758	-1.39698431413802	1.60797273173646	0.0403327006441545	0.165393948715584
Root559|3671	211.265485083485	-1.09876357691193	1.02964400354589	0.0782950004833088	0.258616421644151
Root559|375	181.409819755616	0.76703721089373	0.930447027559749	0.183495618366026	0.438993838925808
Root559|3592	2353.19142504366	-0.776967280337367	0.725610461316301	0.146913325841367	0.384363030178549
Root559|1660	93.0606753554196	0.533493718893512	1.06538516426511	0.245787003476882	0.513075735764712
Root559|1563	114.402145021118	-1.04263403670156	1.40153638860561	0.0718546971042219	0.242553416566447
Root559|310	353.262427241345	0.200123254949091	0.726729310517508	0.70408337470018	0.854113751248658
Root559|2909	114.820941680527	-5.08849176079072	1.63873006390243	4.2512280509617e-05	0.00104136276504973
Root559|359	848.365321258311	-1.74720496729702	0.743368074740236	0.00353243091586858	0.031643264644415
Root559|1626	629.082161823736	0.0561686946942574	0.798621003562414	0.920227109997024	0.963829303588849
Root559|3031	3.09168022682396	0.209360722083309	1.04639685951435	0.222352342100152	NA
Root559|278	133.102922217248	-1.71931558357417	1.47204238202492	0.0236628355237081	0.115926953503759
Root559|1797	264.261379756482	1.27748526896989	0.943273820404394	0.0457715385436797	0.180478089300435
Root559|2214	63.3433289724481	-1.51102832600515	1.71686593491678	0.0331726428995858	0.144601378812683
Root559|199	4.37249054219926	0.094163090552651	0.995337837505427	0.713110881940845	NA
Root559|1757	2003.21352439853	1.05825622220187	0.684704447547793	0.0523550601294104	0.197976511527607
Root559|1489	13.6160896603784	-0.241218718120779	1.06236514999084	0.0568581863681715	0.20708349982513
Root559|3742	24.0156527666724	-0.393034535323756	1.08529399731175	0.206867238824295	0.470121935193471
Root559|629	45.421429097482	-0.0183472630348868	0.93200461579634	0.95006080522352	0.974976763121041
Root559|2560	608.166723769741	0.814520809978554	0.763672596679684	0.14471589453875	0.38041177215884
Root559|3467	3.15476685343752	-0.210491269522927	1.04950384079106	NA	NA
Root559|3141	25.7150039439243	0.135821991581639	0.955476685330278	0.71844319531881	0.858185396104588
Root559|2598	14.257398507093	0.0948524436238288	0.994699280403337	NA	NA
Root559|159	154.449342905483	0.443584152400443	0.924137184783337	0.383252729990565	0.643715750372503
Root559|3557	14.8262350553406	0.0254079896906978	0.983782614819128	NA	NA
Root559|3559	213.282134980065	0.98682312062751	0.844665362103728	0.0949121760410579	0.28944140553396
Root559|37	275.803986142945	0.227514612233656	0.851140674046398	0.650406597396031	0.828212227792257
Root559|632	87.5330298712537	-4.92752869067356	1.76501513407361	0.000122297362161889	0.00241799356045791
Root559|3331	104.624097506329	0.0134523932973052	0.805387449102212	0.98569076815846	0.991977029224299
Root559|1296	137.423360803614	0.63394203705906	1.08569831399013	0.205362404256636	0.468625832631796
Root559|2163	10.9999790147326	-0.226348872318818	1.04809094553808	0.134363948118303	0.362283797592289
Root559|487	38.5530029035066	-0.234788349956776	0.988026674012498	0.496499099857299	0.728690089292154
Root559|3332	25.9857639001851	-0.122594547456867	0.942107166151262	0.740194317283171	0.86600289542927
Root559|327	61.7366721359989	0.459506170916976	1.06960558221019	0.25585697819597	0.526160561401519
Root559|3352	4.56162234213263	-0.213597686212428	1.05144061471126	NA	NA
Root559|519	133.671666507723	0.119333183073857	0.84592328594204	0.812214844348806	0.912551092273844
Root559|2875	52.9475954026903	-2.52974351042777	2.05064595310765	0.00877596823286954	0.0583637429198706
Root559|1841	142.441581264829	1.16253794689574	1.06544988007265	0.0702391161139384	0.239731039954848
Root559|3262	83.5070093554133	-0.593796933695459	1.03967219914291	0.23233082896902	0.498134573653174
Root559|2075	4.25383183394819	0.0260942506973381	0.984387835293872	0.927953651535187	NA
Root559|1158	77.6658477503711	0.673006438119913	1.27753297285713	0.0871566687117745	0.273915129786148
Root559|2437	238.895055470793	5.21978883053076	1.61738119777015	4.70932444902729e-05	0.0011434570241147
Root559|1501	8.56163278696054	-0.206536113361754	1.04676405357882	NA	NA
Root559|2410	234.53496926447	0.9584176133213	0.974664232734285	0.113044708456391	0.325267934519013
Root559|3462	34.0312314197779	-0.26490974209777	1.01806813414051	0.397668286348079	0.657727664614893
Root559|2328	1203.66942021199	1.31765697118724	0.783615458444627	0.0269283089713228	0.124436659820737
Root559|2537	1.36048992381652	0.161877023910312	1.02134193393557	0.496716374834773	NA
Root559|920	57.0159819665849	-0.149098484183851	0.946227943466717	0.687221418201508	0.842285663440405
Root559|2418	428.212177099247	0.359108124951771	0.862390357188838	0.487619651758448	0.723307947211369
Root559|2684	19.1543296800447	0.032957105687658	0.957671125547272	0.931313392916858	0.966945038107225
Root559|744	93.3225795985331	-0.618103054134693	1.01021619752512	NA	NA
Root559|3406	842.649273875158	0.267391347962332	0.595824755414982	0.58619394735701	0.786648026383081
Root559|2901	1.94620100573492	0.210633769511556	1.04792932646121	0.209740433591119	NA
Root559|300	871.080905984967	0.976096334123065	0.726542241487281	0.0804697276002619	0.262047301173559
Root559|301	1440.86288632706	0.888006286878676	0.751880146444714	0.112635501536185	0.324765696095999
Root559|1914	41.2659124398954	0.110255376691714	0.926664570708758	0.792356498331849	0.900715723771071
Root559|2639	37.3036652552761	-0.900049086519175	1.68097769571655	0.00978194781608011	0.062190867360708
Root559|3436	203.770449592926	2.48172416147513	1.74805939956384	0.00799881897449592	0.0546684714108758
Root559|690	66.3196135415161	-0.613135049419487	1.06768595157059	0.212954315654304	0.474985935319189
Root559|2474	81.3167095576901	-0.307216583399777	0.945147695114265	NA	NA
Root559|2763	41.6738340278291	-0.607784068768208	1.26453786050813	0.056710232051063	0.20708349982513
Root559|202	144.984449122704	-0.924960337604359	1.18046785609183	NA	NA
Root559|657	374.191040975754	0.144600222848803	0.647999624051712	0.778720445113677	0.891807278475241
Root559|2686	16.1364271702326	-0.0285763328374877	0.972240949641484	0.913082024282571	0.960746261214922
Root559|1970	1504.56747570365	1.81999302068864	1.04618877134672	0.0119695721914371	0.0724984153739558
Root559|1425	196.25324437567	-1.55035839267564	1.45939970243692	0.03181114192567	0.141035214928379
Root559|3439	6.69764809794006	-0.215956996317103	1.05295985463005	0.117681205299715	NA
Root559|266	229.508205446287	0.320083595507559	0.865960313899682	0.52926352445626	0.75128278753586
Root559|3613	66.6173181954791	-0.943565904380933	1.8615744141064	0.00217367908690394	0.0223670769983275
Root559|2758	52.5521816617109	-0.44948266844816	1.05856211048643	NA	NA
Root559|3796	0.0648733668578308	0.110839331590405	1.01561277751921	0.73125833566979	NA
Root559|3858	0	NA	NA	NA	NA
Root559|1584	258.694541840869	0.49347296633608	0.930805214915934	0.342719628711441	0.607718086017469
Root559|80	3096.61311173699	0.205664842835748	0.625280249944941	0.685722348580783	0.842104630198183
Root559|3142	123.558229632289	0.692349607278309	1.0963273390067	0.18514831351829	0.440662538107159
Root559|3855	444.761450035596	0.0240175622194411	0.681783525457652	0.970264999404117	0.983770519542343
Root559|3630	642.586783266381	1.13418580363334	0.771038495046912	0.0506843263007666	0.192976912242809
Root559|3071	35.8220645121778	-0.32115695900579	0.985215241427544	0.424391968655399	0.677264041606425
Root559|2473	69.0464342079182	0.487788186014758	0.943844281030408	0.339417456127205	0.603408810892808
Root559|2392	15.0501951421114	-0.207508485268987	1.00663719113602	0.477238077921815	0.716374728680903
Root559|3638	73.3228215451728	0.457861985666254	1.00403034268315	0.324453024646688	0.593281915939936
Root559|1371	96.9897937430497	-0.905766371018817	1.16294349335238	0.115627860846921	0.330732045099484
Root559|206	147.431165822317	-0.166453146650198	0.823293342884959	0.729516616505006	0.861585671779529
Root559|732	48.7785597662376	-0.321635621795758	0.917724955058491	NA	NA
Root559|1162	157.668078049998	-0.603435211108274	0.865074521812777	0.268713995820846	0.539890459497419
Root559|2860	25.3607719727893	-0.169859080130821	0.954276480953753	0.645639418119838	0.825759891687759
Root559|1546	96.2190135711773	-0.0757414049108356	0.86752351864663	0.860148171202959	0.941035599001888
Root559|85	877.66710717146	0.756680420132052	0.702771766278267	0.161831001632177	0.408339300380918
Root559|950	109.592407560875	-0.573330555035742	1.04246773774886	NA	NA
Root559|1644	104.562632914403	-1.97672981603969	2.11250514111167	0.0165419967999406	0.0906697963212588
Root559|149	1757.18294100798	2.26569515288246	0.872281974415434	0.00114229456948375	0.0135122708048334
Root559|1322	365.649864004922	-0.111051342362028	0.653947406184493	0.819128170314801	0.917954160093672
Root559|3518	517.904527354083	1.26428776457584	0.852100029727744	0.0395768997325139	0.162778368218549
Root559|3072	465.078478845883	1.11479677944682	1.05926143900909	0.0789048472780245	0.259562918913387
Root559|2834	28.21820916155	-0.129944112062094	0.978443899912282	0.666053666459912	0.831965951606966
Root559|743	1639.31781713857	0.219088039600617	0.593678474174757	0.655148703679879	0.829575302738292
Root559|208	343.874193409432	0.827359222853674	0.827295664734715	0.150046574388569	0.389053799170565
Root559|1052	17.0248108263765	-0.390825251306384	1.08265118855395	0.218487923899609	0.480361059058076
Root559|2835	470.994546626635	0.00225439054149916	0.725967932911911	0.995969706828703	0.996689858460539
Root559|2947	104.230368066261	1.53494093212072	1.82309619272815	NA	NA
Root559|2522	109.474002427042	0.431710331267061	1.0180858770591	0.325310805038539	0.593281915939936
Root559|86	629.208862649097	0.487686672832347	0.789282957750839	0.368095248454144	0.632456640422763
Root559|1409	117.762828275303	-0.335623386078088	0.829436157891597	0.508455906447558	0.739694390473562
Root559|3124	647.202797283839	1.24449684243255	0.826521853892324	0.0399247656165575	0.163964022591441
Root559|1976	342.826330205374	0.145643362765115	0.795019073277428	0.781647709837008	0.894049942491255
Root559|2125	174.901186878115	2.93644662905063	1.38326037135354	0.00204473451552048	0.0211978469623995
Root559|3097	20.5668213349176	-0.671413489644005	1.27874236070273	0.0819554619341076	0.26433728703293
Root559|304	47.556981115527	0.102988985749788	0.91602062649148	NA	NA
Root559|2704	255.298259105542	0.870097306988061	1.15062654679627	0.128614926747164	0.352372518344142
Root559|3295	26.6584708641278	-0.00984798942811191	0.944928124169526	0.966734243670053	0.981628901863062
Root559|3826	0	NA	NA	NA	NA
Root559|2310	278.272331629255	0.468793362651129	0.720183497112063	0.379994734643371	0.641748276688744
Root559|2309	193.626058187977	0.224953762418122	0.802957898715378	0.665285580213754	0.831778911504354
Root559|583	24.3620000180325	-0.405541981915625	1.04848876683883	0.287441178914748	0.560694939484918
Root559|780	310.706391764888	-0.291333596493086	0.720748364945381	0.568161519020163	0.778522515789495
Root559|955	209.887525731171	0.914127403592576	1.60748441914882	NA	NA
Root559|1621	123.546991971297	0.40957556147054	0.952742113686619	0.39636126205417	0.65710990626274
Root559|3605	279.788861436123	0.392519653978994	0.868586991515188	0.451322065197627	0.695582726454877
Root559|3382	496.316833196159	0.332884681855064	0.807493028624341	0.528227752389984	0.750856887005835
Root559|1430	126.053019210522	0.0879668423503123	0.913244600286136	0.845338041950467	0.934954686054889
Root559|540	1.57364837221683	-0.199393790176469	1.04320818387025	0.313654365081885	NA
Root559|1975	571.260220041644	0.950035820305087	0.833602476891607	0.105172070973283	0.312356536967862
Root559|3420	64.874872604087	-0.43968514135024	0.965977187786182	0.354563548196405	0.621818509188198
Root559|1792	1100.68030213304	5.06306654433222	0.951833701966328	5.38312049979158e-09	6.77294433791959e-07
Root559|3306	731.586706492359	1.03643911881675	0.83586227485801	0.0816420805102319	0.264251371509799
Root559|1978	197.801596808629	0.542634045515326	0.787603970127408	0.322394180146937	0.592976563488377
Root559|1977	892.583415923523	1.24733720235512	0.792090715019795	0.0365696365082249	0.154541608938575
Root559|1471	160.874008868267	0.48285928293587	0.916325825511995	0.354840913498627	0.621818509188198
Root559|397	37.1732365117311	-0.228826107293451	0.982231220295831	0.515614758405305	0.745285457580096
Root559|2816	15.3676808844447	0.0763381647445761	0.990448590224281	NA	NA
Root559|665	219.980457905803	0.839364493908468	0.804429255422995	0.141424939772571	0.373891340296539
Root559|3192	65.9983105624614	0.384160132519102	1.01609681095412	0.352552656261612	0.619990948241513
Root559|345	17.3719749003923	-0.47258130909638	1.17243783606066	0.0239716512487099	0.116578859569524
Root559|1620	19.0761141307116	0.100376390180105	0.981850490047851	0.742301952004548	0.866915895901227
Root559|2670	24.4548320299039	0.0342355551080514	0.93466198130309	0.937005587984051	0.969516019199061
Root559|928	46.9543115098139	-0.0302779894691551	0.936907058067623	0.924243295166964	0.965034115813714
Root559|3189	51.6214624628434	-0.015568966929813	0.945010324278437	0.953209770401892	0.976854736939074
Root559|3707	58.8144719105064	-0.237065567434162	0.97947086062103	0.510591001569174	0.741508862719556
Root559|1160	420.173850997609	2.86624416045128	1.06756199047945	0.000554150502755428	0.00770798287249761
Root559|1287	57.8670432371851	0.435037046580443	1.16464288829919	NA	NA
Root559|223	11.8582532209309	-0.218277894105619	1.05449981882143	NA	NA
Root559|1575	18.6149867477784	0.198798429904026	1.03082040738084	NA	NA
Root559|880	18.9105615161482	-0.444918073012342	1.05909703178651	0.265342971194108	0.537285548109211
Root559|3172	1078.02682187881	0.0465735380704453	0.596929936836589	0.930322350473672	0.966931322439344
Root559|1908	266.165077810278	1.70430217380436	0.888713872504153	0.0101326062195383	0.0636016850757637
Root559|1650	0	NA	NA	NA	NA
Root559|3578	193.769115886876	1.99336246424793	1.32104360248946	0.0126528329872609	0.0758074495860136
Root559|1915	70.1169976982129	1.16648295242831	1.66883695583454	0.0485553722108412	0.187188398718118
Root559|3094	21.5352046482527	0.0247588739124194	0.942052147693752	0.955663903331605	0.977004467359959
Root559|1820	745.494995963882	1.52165817746357	0.826089344345669	0.0151800090906526	0.0862798052626827
Root559|2801	10.6763438285732	0.138186995066107	1.00885731908512	NA	NA
Root559|3120	311.105655315729	1.87578952212544	0.925669923756869	0.00649648258632623	0.0475272763779642
Root559|3236	819.235186127795	0.310771797370257	0.624671110345368	0.538069052542788	0.756796309674003
Root559|645	129.919949001507	6.87067323667837	2.34984926742093	3.62779443211985e-05	0.000921260090652087
Root559|660	611.451886179613	0.405396846349437	0.728121883762304	0.446132282359557	0.692593470314781
Root559|1256	645.812000620406	0.974353269572644	0.728072415334759	0.0803390490642017	0.261929903191649
Root559|370	92.499953847122	-0.223642644960939	0.791796320089965	0.655675591698454	0.829732454139624
Root559|3318	358.065312917996	0.194878907165516	0.688743136007806	0.709067670381209	0.855579473241145
Root559|3389	778.12978795394	0.590946885990146	0.656512268119607	0.253213848917208	0.521888260463761
Root559|91	27.3794701082741	0.0353042700363988	0.948265597302363	0.930974271426627	0.966945038107225
Root559|988	792.431828272749	3.67355205592073	0.882942369479327	2.27931514069718e-06	9.55930955977241e-05
Root559|850	89.9046430767002	0.595523672381056	1.03725949752532	0.23954196210027	0.504605898853536
Root559|3383	262.858978171428	0.345360012048803	0.872603026917613	0.504400457363525	0.73599391986412
Root559|1181	76.9020733679172	0.798370908503639	1.47545940072866	0.0342597103292921	0.147252916446398
Root559|2210	45.7300732100337	-0.422887699291065	1.05910206606201	0.26558032170686	0.537373048599845
Root559|99	204.007641446027	2.15039436135364	1.64606441892117	0.0126157577066752	0.0757492783776074
Root559|2705	27.2169211455517	-0.127013736683733	0.946131781260399	0.728116607478735	0.861585671779529
Root559|2523	189.337128672863	0.123596576430891	0.840610180075334	0.807024798437938	0.909545864037545
Root559|3398	128.196235367202	-0.149639289065548	0.822732187582882	0.754470677235372	0.876731668592573
Root559|2669	168.173356382789	1.2161779905015	1.51859950992789	0.0545375912720497	0.203350118947574
Root559|1019	201.465292036032	-0.178097772633019	0.820504818489205	0.712610650221029	0.856251129895736
Root559|2252	111.644368888817	-0.296680256009382	0.956321391486605	NA	NA
Root559|666	190.620208271237	0.445962153043248	0.764624443341936	0.40605418274812	0.663407184244912
Root559|2863	89.0207927414703	-0.400516914195062	0.983839605957984	0.366119346199059	0.631339773505798
Root559|1110	8.78218880821796	-0.217265099596833	1.05380590371425	NA	NA
Root559|2205	44.787547612695	0.291065437614027	0.93954710918286	0.517052227766134	0.746194247370521
Root559|193	50.8173392787313	-0.336880210942446	0.932675637928088	0.463089649806132	0.706632938623689
Root559|445	708.325595847229	1.43249652804406	0.853636184271529	0.02298911768407	0.113429372102506
[truncated: 1,631 more rows]
