# Supplementary material for: Genome-resolved metatranscriptomics reveals conserved root colonization determinants in a synthetic microbiota
Source: Nat Commun. 2023 Dec 13;14:8274. doi: 10.1038/s41467-023-43688-z (PMC10719396; doi:10.1038/s41467-023-43688-z)
Supplement: Supplementary file 11 — Source Data [file 41467_2023_43688_MOESM11_ESM.zip › Source Data/Supplementary_information/figureS5/Root74unfiltered_deseq_LFC.csv]

	baseMean	log2FoldChange	lfcSE	pvalue	padj
Root74|2451	142.109793357366	0.296498231934237	1.08162958549122	0.0527219713423546	0.0834764546253948
Root74|5803	3181.81522389371	0.582793473168003	1.28912504665425	0.0025392547313971	0.00536064887739389
Root74|6392	0	NA	NA	NA	NA
Root74|1466	0	NA	NA	NA	NA
Root74|4979	0	NA	NA	NA	NA
Root74|997	0	NA	NA	NA	NA
Root74|1508	26.1176550086959	0.231928332171662	1.05895175401281	1.19097767757911e-09	5.58965805725412e-09
Root74|2570	0	NA	NA	NA	NA
Root74|4444	0	NA	NA	NA	NA
Root74|3166	0	NA	NA	NA	NA
Root74|3167	0	NA	NA	NA	NA
Root74|3168	0	NA	NA	NA	NA
Root74|4244	12.2655068298213	0.214156065836453	1.04777908886542	0.172118968122607	0.251558491871503
Root74|3	0	NA	NA	NA	NA
Root74|5905	1.54557380386407	-0.0300616977820383	0.991325719354135	0.927371518555815	0.978892158475583
Root74|6826	0	NA	NA	NA	NA
Root74|6904	0	NA	NA	NA	NA
Root74|7022	0	NA	NA	NA	NA
Root74|2615	0	NA	NA	NA	NA
Root74|5931	1.57169580314102	-0.154421337370539	1.02689672865938	NA	NA
Root74|5181	53.9386353440458	0.234524401019389	1.05990845275191	NA	NA
Root74|998	0	NA	NA	NA	NA
Root74|2942	63.0230370862009	0.234990787925848	1.06007969015385	NA	NA
Root74|2943	23.8465545731571	0.231598314167786	1.0588285844309	1.47096264664582e-09	5.58965805725412e-09
Root74|2945	38.6087074041591	0.23330777913132	1.05946266937644	3.96290588142281e-09	1.10433551495365e-08
Root74|6548	0	NA	NA	NA	NA
Root74|6733	0	NA	NA	NA	NA
Root74|6734	0	NA	NA	NA	NA
Root74|2449	50.5619855546569	0.201902022297434	1.03734234701126	0.299716972344693	0.379641498303278
Root74|6698	0	NA	NA	NA	NA
Root74|3392	0	NA	NA	NA	NA
Root74|3394	0	NA	NA	NA	NA
Root74|5313	26.6854301175806	0.232011652449414	1.05898265814152	4.06860452877659e-09	1.10433551495365e-08
Root74|5586	0	NA	NA	NA	NA
Root74|5036	0	NA	NA	NA	NA
Root74|1	1163.93897321362	0.245606226955313	1.0639745897683	NA	NA
Root74|2091	31.7954060975428	0.232637841671859	1.05921510672494	7.49973228267891e-10	4.74983044569665e-09
Root74|3962	0	NA	NA	NA	NA
Root74|3963	15.8977030487714	0.230095481568011	1.05826112457767	0.012439640038247	0.0236353160726693
Root74|2	9.65217685103978	0.228172844749292	1.05751285193538	0.0208352180388259	0.0359881038852447
Root74|6603	4.74232367064999	-0.183995041962954	1.03673966157838	NA	NA
Root74|5183	0	NA	NA	NA	NA
Root74|6491	0	NA	NA	NA	NA
Root74|6825	0	NA	NA	NA	NA
Root74|4543	0	NA	NA	NA	NA
Root74|1424	0	NA	NA	NA	NA
Root74|3782	0	NA	NA	NA	NA
Root74|5976	0	NA	NA	NA	NA
Root74|6317	235.626670187147	0.239505246860772	1.06172510447112	0.000461183872676595	0.00109531169760691
Root74|2685	0	NA	NA	NA	NA
Root74|2946	1689.38655184845	0.246892429820795	1.06445344405909	NA	NA
Root74|3783	40.3120327308132	0.233467976104887	1.05952148969595	4.23925194662454e-10	4.74983044569665e-09
Root74|5185	0	NA	NA	NA	NA
Root74|6822	0	NA	NA	NA	NA
Root74|1107	171.468082883177	0.238717626753627	1.06143658326032	NA	NA
Root74|2192	35.202056750851	0.233004038834502	1.05935035220042	7.49153337449262e-10	4.74983044569665e-09
Root74|961	0	NA	NA	NA	NA
Root74|2706	491.46023221418	0.233161684609686	1.05621923106706	NA	NA
Root74|4286	0	NA	NA	NA	NA
Root74|5929	0	NA	NA	NA	NA
Root74|5930	0	NA	NA	NA	NA
Root74|5408	255.498798998112	0.00777405783781544	0.936532961431908	0.999992430931471	0.999992430931471
Root74|6008	45.7186739829324	0.210175820159659	1.04378790132137	0.232853552418087	0.316015535424546
Root74|6071	2520.68246082337	8.05352893754845	4.3391693000576	NA	NA
Root74|6072	0	NA	NA	NA	NA
Root74|6073	0	NA	NA	NA	NA
Root74|6074	0	NA	NA	NA	NA
Root74|6234	0	NA	NA	NA	NA
Root74|1367	0	NA	NA	NA	NA
Root74|6418	0	NA	NA	NA	NA
Root74|5409	0	NA	NA	NA	NA
Root74|6010	17.395813203257	0.131820577386703	1.00611824246318	0.580779775016734	0.689675982832372
Root74|1369	3.56896523667473	-0.177065940260877	1.03410818810041	NA	NA
Root74|6995	0	NA	NA	NA	NA
Root74|6604	0	NA	NA	NA	NA
Root74|2057	0	NA	NA	NA	NA
Root74|4443	0	NA	NA	NA	NA
Root74|1506	0	NA	NA	NA	NA
Root74|1507	0	NA	NA	NA	NA
Root74|4868	0.687616913874195	-0.128408751834675	1.02035093959164	0.922529867280061	0.978892158475583
Root74|6778	0	NA	NA	NA	NA
Root74|4869	0	NA	NA	NA	NA
Root74|527	0	NA	NA	NA	NA
Root74|6732	0	NA	NA	NA	NA
Root74|6978	0	NA	NA	NA	NA
Root74|6958	0	NA	NA	NA	NA
Root74|6976	0	NA	NA	NA	NA
Root74|5928	0	NA	NA	NA	NA
Root74|6863	0	NA	NA	NA	NA
Root74|2090	0	NA	NA	NA	NA
Root74|4980	0	NA	NA	NA	NA
Root74|4289	0	NA	NA	NA	NA
Root74|1423	0	NA	NA	NA	NA
Root74|528	0	NA	NA	NA	NA
Root74|6318	0	NA	NA	NA	NA
Root74|6821	0	NA	NA	NA	NA
Root74|3784	0	NA	NA	NA	NA
Root74|5467	0	NA	NA	NA	NA
Root74|6824	0	NA	NA	NA	NA
Root74|7024	0	NA	NA	NA	NA
