# Supplementary material for: Genome-resolved metatranscriptomics reveals conserved root colonization determinants in a synthetic microbiota
Source: Nat Commun. 2023 Dec 13;14:8274. doi: 10.1038/s41467-023-43688-z (PMC10719396; doi:10.1038/s41467-023-43688-z)
Supplement: Supplementary file 11 — Source Data [file 41467_2023_43688_MOESM11_ESM.zip › Source Data/Supplementary_information/figureS5/Root100unfiltered_deseq_LFC.csv]

	baseMean	log2FoldChange	lfcSE	pvalue	padj
Root100|1045	0	NA	NA	NA	NA
Root100|1120	0	NA	NA	NA	NA
Root100|1133	0	NA	NA	NA	NA
Root100|1620	0	NA	NA	NA	NA
Root100|1719	0	NA	NA	NA	NA
Root100|1755	0	NA	NA	NA	NA
Root100|180	0	NA	NA	NA	NA
Root100|222	0	NA	NA	NA	NA
Root100|2240	0	NA	NA	NA	NA
Root100|231	0	NA	NA	NA	NA
Root100|2326	0	NA	NA	NA	NA
Root100|2368	0	NA	NA	NA	NA
Root100|2373	0	NA	NA	NA	NA
Root100|2416	0	NA	NA	NA	NA
Root100|2539	0	NA	NA	NA	NA
Root100|2553	0	NA	NA	NA	NA
Root100|2556	0	NA	NA	NA	NA
Root100|2685	0	NA	NA	NA	NA
Root100|2976	0	NA	NA	NA	NA
Root100|3014	0	NA	NA	NA	NA
Root100|3089	0	NA	NA	NA	NA
Root100|3103	0	NA	NA	NA	NA
Root100|3165	0	NA	NA	NA	NA
Root100|3305	0	NA	NA	NA	NA
Root100|3501	3.08224307315376	0.21617149807949	1.05085157142865	0.151122499562437	0.479234910780934
Root100|3528	0	NA	NA	NA	NA
Root100|353	0	NA	NA	NA	NA
Root100|3597	0	NA	NA	NA	NA
Root100|365	0	NA	NA	NA	NA
Root100|3800	0	NA	NA	NA	NA
Root100|3873	0	NA	NA	NA	NA
Root100|390	0	NA	NA	NA	NA
Root100|3991	0	NA	NA	NA	NA
Root100|4024	0	NA	NA	NA	NA
Root100|4198	0	NA	NA	NA	NA
Root100|4219	0	NA	NA	NA	NA
Root100|4253	0	NA	NA	NA	NA
Root100|4258	0	NA	NA	NA	NA
Root100|4294	0	NA	NA	NA	NA
Root100|4410	0	NA	NA	NA	NA
Root100|4425	1.74660440812046	0.208856570747697	1.04703021425769	0.215017864188403	0.482285594277792
Root100|4604	0	NA	NA	NA	NA
Root100|4607	0	NA	NA	NA	NA
Root100|4617	0	NA	NA	NA	NA
Root100|470	0	NA	NA	NA	NA
Root100|4777	0	NA	NA	NA	NA
Root100|4923	0	NA	NA	NA	NA
Root100|4987	0	NA	NA	NA	NA
Root100|5002	0	NA	NA	NA	NA
Root100|5026	0	NA	NA	NA	NA
Root100|641	0	NA	NA	NA	NA
Root100|696	0	NA	NA	NA	NA
Root100|722	0	NA	NA	NA	NA
Root100|740	0	NA	NA	NA	NA
Root100|753	0	NA	NA	NA	NA
Root100|954	0	NA	NA	NA	NA
Root100|959	0	NA	NA	NA	NA
Root100|1207	0	NA	NA	NA	NA
Root100|1391	0	NA	NA	NA	NA
Root100|1521	0	NA	NA	NA	NA
Root100|1740	0	NA	NA	NA	NA
Root100|1992	0	NA	NA	NA	NA
Root100|2162	0	NA	NA	NA	NA
Root100|2178	0	NA	NA	NA	NA
Root100|2487	0	NA	NA	NA	NA
Root100|2537	0	NA	NA	NA	NA
Root100|2578	0	NA	NA	NA	NA
Root100|2728	0	NA	NA	NA	NA
Root100|3104	0	NA	NA	NA	NA
Root100|3277	0	NA	NA	NA	NA
Root100|3312	0	NA	NA	NA	NA
Root100|3322	0	NA	NA	NA	NA
Root100|3542	0	NA	NA	NA	NA
Root100|4127	0	NA	NA	NA	NA
Root100|4244	0	NA	NA	NA	NA
Root100|4314	0	NA	NA	NA	NA
Root100|4321	0	NA	NA	NA	NA
Root100|4402	0	NA	NA	NA	NA
Root100|4575	0	NA	NA	NA	NA
Root100|4680	0	NA	NA	NA	NA
Root100|847	0	NA	NA	NA	NA
Root100|965	0	NA	NA	NA	NA
Root100|980	0	NA	NA	NA	NA
Root100|1135	0	NA	NA	NA	NA
Root100|1138	4.70392527675581	-0.205758712910466	1.04692395475122	NA	NA
Root100|1776	0	NA	NA	NA	NA
Root100|1907	0	NA	NA	NA	NA
Root100|1947	0	NA	NA	NA	NA
Root100|1990	0	NA	NA	NA	NA
Root100|2077	0	NA	NA	NA	NA
Root100|2418	0	NA	NA	NA	NA
Root100|278	0	NA	NA	NA	NA
Root100|2801	0	NA	NA	NA	NA
Root100|2929	0	NA	NA	NA	NA
Root100|3163	0	NA	NA	NA	NA
Root100|3306	0	NA	NA	NA	NA
Root100|369	0	NA	NA	NA	NA
Root100|4082	0	NA	NA	NA	NA
Root100|4582	0	NA	NA	NA	NA
Root100|489	0	NA	NA	NA	NA
Root100|521	0	NA	NA	NA	NA
Root100|553	0	NA	NA	NA	NA
Root100|619	0	NA	NA	NA	NA
Root100|898	0	NA	NA	NA	NA
Root100|1184	0	NA	NA	NA	NA
Root100|1470	0	NA	NA	NA	NA
Root100|1502	0	NA	NA	NA	NA
Root100|1539	0	NA	NA	NA	NA
Root100|1684	0	NA	NA	NA	NA
Root100|1750	0	NA	NA	NA	NA
Root100|1935	0	NA	NA	NA	NA
Root100|2535	0	NA	NA	NA	NA
Root100|259	0	NA	NA	NA	NA
Root100|2596	0	NA	NA	NA	NA
Root100|276	0	NA	NA	NA	NA
Root100|2816	0	NA	NA	NA	NA
Root100|2892	0	NA	NA	NA	NA
Root100|3085	0	NA	NA	NA	NA
Root100|3272	1.95208727966405	0.210475254953839	1.04786262565827	0.203641981428442	0.482285594277792
Root100|3276	0	NA	NA	NA	NA
Root100|3578	0	NA	NA	NA	NA
Root100|3733	0	NA	NA	NA	NA
Root100|3734	0	NA	NA	NA	NA
Root100|4086	0	NA	NA	NA	NA
Root100|4247	0	NA	NA	NA	NA
Root100|4284	0	NA	NA	NA	NA
Root100|4376	0	NA	NA	NA	NA
Root100|4409	0	NA	NA	NA	NA
Root100|4701	0	NA	NA	NA	NA
Root100|4760	0	NA	NA	NA	NA
Root100|561	0	NA	NA	NA	NA
Root100|562	0	NA	NA	NA	NA
Root100|817	0	NA	NA	NA	NA
Root100|891	0	NA	NA	NA	NA
Root100|1032	0	NA	NA	NA	NA
Root100|1118	0	NA	NA	NA	NA
Root100|118	0	NA	NA	NA	NA
Root100|1379	0	NA	NA	NA	NA
Root100|1681	0	NA	NA	NA	NA
Root100|1784	0	NA	NA	NA	NA
Root100|1841	0	NA	NA	NA	NA
Root100|2228	0	NA	NA	NA	NA
Root100|2303	0	NA	NA	NA	NA
Root100|2370	0	NA	NA	NA	NA
Root100|3360	0	NA	NA	NA	NA
Root100|3526	0.0498981038362667	-0.0807857202941176	1.01302860374518	0.926247912102324	0.948460092248662
Root100|3533	0	NA	NA	NA	NA
Root100|3998	0	NA	NA	NA	NA
Root100|4031	0	NA	NA	NA	NA
Root100|4129	0	NA	NA	NA	NA
Root100|4215	0	NA	NA	NA	NA
Root100|4238	0	NA	NA	NA	NA
Root100|4250	0	NA	NA	NA	NA
Root100|4264	0	NA	NA	NA	NA
Root100|4750	0	NA	NA	NA	NA
Root100|4856	0	NA	NA	NA	NA
Root100|4883	0	NA	NA	NA	NA
Root100|4893	4.68757091190538	-0.205714420228247	1.04689962666158	0.206405264056699	0.482285594277792
Root100|4914	0	NA	NA	NA	NA
Root100|713	0	NA	NA	NA	NA
Root100|997	0	NA	NA	NA	NA
Root100|1012	0	NA	NA	NA	NA
Root100|1122	0	NA	NA	NA	NA
Root100|1175	0	NA	NA	NA	NA
Root100|138	0	NA	NA	NA	NA
Root100|1731	0	NA	NA	NA	NA
Root100|2532	0	NA	NA	NA	NA
Root100|2580	0	NA	NA	NA	NA
Root100|2650	0	NA	NA	NA	NA
Root100|2719	0	NA	NA	NA	NA
Root100|3353	0	NA	NA	NA	NA
Root100|3707	0	NA	NA	NA	NA
Root100|4063	0	NA	NA	NA	NA
Root100|4078	0	NA	NA	NA	NA
Root100|4080	0	NA	NA	NA	NA
Root100|4252	0	NA	NA	NA	NA
Root100|692	0	NA	NA	NA	NA
Root100|90	0	NA	NA	NA	NA
Root100|1131	0	NA	NA	NA	NA
Root100|1160	0	NA	NA	NA	NA
Root100|1503	0	NA	NA	NA	NA
Root100|1582	0	NA	NA	NA	NA
Root100|1643	0	NA	NA	NA	NA
Root100|2037	0	NA	NA	NA	NA
Root100|2045	0	NA	NA	NA	NA
Root100|267	0	NA	NA	NA	NA
Root100|2759	0	NA	NA	NA	NA
Root100|2908	0	NA	NA	NA	NA
Root100|3139	0	NA	NA	NA	NA
Root100|3226	0	NA	NA	NA	NA
Root100|4222	0	NA	NA	NA	NA
Root100|4530	0	NA	NA	NA	NA
Root100|4531	0	NA	NA	NA	NA
Root100|637	3.11386602827497	-0.199765428597032	1.04377488632896	0.265821390503534	0.508994321726498
Root100|758	0	NA	NA	NA	NA
Root100|792	0	NA	NA	NA	NA
Root100|1130	0	NA	NA	NA	NA
Root100|1569	0	NA	NA	NA	NA
Root100|1581	0	NA	NA	NA	NA
Root100|2012	0	NA	NA	NA	NA
Root100|2046	0	NA	NA	NA	NA
Root100|2049	0	NA	NA	NA	NA
Root100|2760	0	NA	NA	NA	NA
Root100|2909	0	NA	NA	NA	NA
Root100|3052	0	NA	NA	NA	NA
Root100|3227	25.0532336661232	-0.217941330398397	1.05428640749792	1.5516835594651e-08	1.06013737366603e-06
Root100|3640	0	NA	NA	NA	NA
Root100|639	0	NA	NA	NA	NA
Root100|798	0	NA	NA	NA	NA
Root100|973	0	NA	NA	NA	NA
Root100|135	0	NA	NA	NA	NA
Root100|1658	0	NA	NA	NA	NA
Root100|1772	0	NA	NA	NA	NA
Root100|1803	0	NA	NA	NA	NA
Root100|2376	0	NA	NA	NA	NA
Root100|2555	0	NA	NA	NA	NA
Root100|2679	0	NA	NA	NA	NA
Root100|2747	0.648675349871468	-0.164309093417486	1.02974760966854	0.586651332820181	0.706642917619145
Root100|3315	0	NA	NA	NA	NA
Root100|3409	0	NA	NA	NA	NA
Root100|3415	0	NA	NA	NA	NA
Root100|3540	0	NA	NA	NA	NA
Root100|3869	0	NA	NA	NA	NA
Root100|4126	0	NA	NA	NA	NA
Root100|4420	0	NA	NA	NA	NA
Root100|4436	0	NA	NA	NA	NA
Root100|4573	0	NA	NA	NA	NA
Root100|4600	0	NA	NA	NA	NA
Root100|4627	0	NA	NA	NA	NA
Root100|465	0	NA	NA	NA	NA
Root100|4740	0	NA	NA	NA	NA
Root100|4748	0	NA	NA	NA	NA
Root100|4985	0	NA	NA	NA	NA
Root100|5006	0	NA	NA	NA	NA
Root100|1033	0	NA	NA	NA	NA
Root100|1038	0	NA	NA	NA	NA
Root100|1274	0	NA	NA	NA	NA
Root100|1376	0	NA	NA	NA	NA
Root100|1377	0	NA	NA	NA	NA
Root100|1845	0	NA	NA	NA	NA
Root100|1846	0	NA	NA	NA	NA
Root100|1981	0	NA	NA	NA	NA
Root100|2643	0	NA	NA	NA	NA
Root100|2795	0	NA	NA	NA	NA
Root100|2796	0	NA	NA	NA	NA
Root100|2857	0	NA	NA	NA	NA
Root100|3365	0	NA	NA	NA	NA
Root100|3366	0	NA	NA	NA	NA
Root100|3671	0	NA	NA	NA	NA
Root100|3672	0	NA	NA	NA	NA
Root100|3676	0	NA	NA	NA	NA
Root100|3677	0	NA	NA	NA	NA
Root100|3747	0	NA	NA	NA	NA
Root100|3748	0	NA	NA	NA	NA
Root100|378	2.04141859400454	-0.164747216192458	1.02371679767954	0.515499665600655	0.677287252958399
Root100|4242	6.31955594694266	-0.186228284659654	1.0349018554659	NA	NA
Root100|4310	0	NA	NA	NA	NA
Root100|4311	0	NA	NA	NA	NA
Root100|4484	0	NA	NA	NA	NA
Root100|4485	0	NA	NA	NA	NA
Root100|459	0	NA	NA	NA	NA
Root100|460	0	NA	NA	NA	NA
Root100|4824	0	NA	NA	NA	NA
Root100|4853	0	NA	NA	NA	NA
Root100|4854	0	NA	NA	NA	NA
Root100|4919	0	NA	NA	NA	NA
Root100|87	0	NA	NA	NA	NA
Root100|1187	0	NA	NA	NA	NA
Root100|2517	0	NA	NA	NA	NA
Root100|271	0	NA	NA	NA	NA
Root100|3329	0	NA	NA	NA	NA
Root100|3402	0	NA	NA	NA	NA
Root100|3431	0	NA	NA	NA	NA
Root100|3436	11.6318584878429	-0.214166767638283	1.05185566417961	0.110604387202441	0.479234910780934
Root100|3450	0	NA	NA	NA	NA
Root100|4125	0	NA	NA	NA	NA
Root100|4256	0	NA	NA	NA	NA
Root100|4544	0	NA	NA	NA	NA
Root100|4577	0	NA	NA	NA	NA
Root100|552	0	NA	NA	NA	NA
Root100|870	0	NA	NA	NA	NA
Root100|1091	0	NA	NA	NA	NA
Root100|1188	0	NA	NA	NA	NA
Root100|1551	0	NA	NA	NA	NA
Root100|1811	0	NA	NA	NA	NA
Root100|1856	0	NA	NA	NA	NA
Root100|2103	0	NA	NA	NA	NA
Root100|2253	0	NA	NA	NA	NA
Root100|2607	0	NA	NA	NA	NA
Root100|2612	0	NA	NA	NA	NA
Root100|2955	0	NA	NA	NA	NA
Root100|3172	0	NA	NA	NA	NA
Root100|3863	0	NA	NA	NA	NA
Root100|4109	0	NA	NA	NA	NA
Root100|4559	0	NA	NA	NA	NA
Root100|4817	0	NA	NA	NA	NA
Root100|115	4.04140058988879	-0.203792465525132	1.04584251140424	0.226737801778138	0.484085206796325
Root100|1742	0	NA	NA	NA	NA
Root100|2121	0	NA	NA	NA	NA
Root100|24	0	NA	NA	NA	NA
Root100|2792	0	NA	NA	NA	NA
Root100|2810	1.54684121892427	-0.186288795945105	1.03763973012704	0.391419519872235	0.594790515962435
Root100|3006	0	NA	NA	NA	NA
Root100|3343	0	NA	NA	NA	NA
Root100|776	0.747636548259039	-0.173064195132819	1.0317591236492	0.54634135681172	0.693294597281461
Root100|1041	0	NA	NA	NA	NA
Root100|2318	0	NA	NA	NA	NA
Root100|2329	0	NA	NA	NA	NA
Root100|2540	0	NA	NA	NA	NA
Root100|3016	3.21244374893549	-0.036632743308512	0.990394842360659	0.679244691527751	0.771376285325399
Root100|3102	0	NA	NA	NA	NA
Root100|3988	0	NA	NA	NA	NA
Root100|4026	0	NA	NA	NA	NA
Root100|4259	0	NA	NA	NA	NA
Root100|4411	0	NA	NA	NA	NA
Root100|2076	0	NA	NA	NA	NA
Root100|2284	1.496943115088	-0.185548215822116	1.03733657044388	0.398055857171065	0.602729968127818
Root100|2365	0	NA	NA	NA	NA
Root100|2647	0	NA	NA	NA	NA
Root100|2722	0	NA	NA	NA	NA
Root100|3651	0	NA	NA	NA	NA
Root100|94	1.64493366467974	-0.1957046065488	1.03975484246867	0.371800592389742	0.58138884239975
Root100|1040	0	NA	NA	NA	NA
Root100|2330	0	NA	NA	NA	NA
Root100|2541	0	NA	NA	NA	NA
Root100|3017	0	NA	NA	NA	NA
Root100|3101	0	NA	NA	NA	NA
Root100|3989	0	NA	NA	NA	NA
Root100|4027	0	NA	NA	NA	NA
Root100|4260	0	NA	NA	NA	NA
Root100|4412	0	NA	NA	NA	NA
Root100|1678	0	NA	NA	NA	NA
Root100|2386	0	NA	NA	NA	NA
Root100|2421	0	NA	NA	NA	NA
Root100|2709	0	NA	NA	NA	NA
Root100|2753	0	NA	NA	NA	NA
Root100|3619	0	NA	NA	NA	NA
Root100|3974	0	NA	NA	NA	NA
Root100|2481	0	NA	NA	NA	NA
Root100|2624	0	NA	NA	NA	NA
Root100|2741	0	NA	NA	NA	NA
Root100|2790	0	NA	NA	NA	NA
Root100|4335	0	NA	NA	NA	NA
Root100|4349	0	NA	NA	NA	NA
Root100|4825	0	NA	NA	NA	NA
Root100|572	0	NA	NA	NA	NA
Root100|1127	0	NA	NA	NA	NA
Root100|1986	0	NA	NA	NA	NA
Root100|2382	0	NA	NA	NA	NA
Root100|2543	0	NA	NA	NA	NA
Root100|2550	0	NA	NA	NA	NA
Root100|2561	0	NA	NA	NA	NA
Root100|2661	0	NA	NA	NA	NA
Root100|2776	0	NA	NA	NA	NA
Root100|3330	0	NA	NA	NA	NA
Root100|3979	0	NA	NA	NA	NA
Root100|4131	1.98757406060105	-0.191535299684952	1.03988646449623	0.343268589582372	0.561592673378057
Root100|451	2.67127733006659	0.214539412719035	1.04998806116794	0.166642201174277	0.479234910780934
Root100|4779	0	NA	NA	NA	NA
Root100|478	0	NA	NA	NA	NA
Root100|68	0	NA	NA	NA	NA
Root100|2547	0	NA	NA	NA	NA
Root100|2605	0	NA	NA	NA	NA
Root100|2736	0	NA	NA	NA	NA
Root100|3019	0	NA	NA	NA	NA
Root100|4041	0	NA	NA	NA	NA
Root100|744	0	NA	NA	NA	NA
Root100|1034	0	NA	NA	NA	NA
Root100|1276	0	NA	NA	NA	NA
Root100|1373	0	NA	NA	NA	NA
Root100|1842	0	NA	NA	NA	NA
Root100|1978	5.82705571546655	0.0359192362897667	0.980108112124429	0.903655985051253	0.948460092248662
Root100|2640	0	NA	NA	NA	NA
Root100|2696	0	NA	NA	NA	NA
Root100|2799	0	NA	NA	NA	NA
Root100|3362	0	NA	NA	NA	NA
Root100|3675	0	NA	NA	NA	NA
Root100|3680	0	NA	NA	NA	NA
Root100|3752	0	NA	NA	NA	NA
Root100|381	3.00189050217682	-0.224777714395259	1.05008719078584	0.243991225197505	0.495714455865473
Root100|4239	0	NA	NA	NA	NA
Root100|4307	0	NA	NA	NA	NA
Root100|4483	0	NA	NA	NA	NA
Root100|456	0	NA	NA	NA	NA
Root100|4828	0	NA	NA	NA	NA
Root100|4850	2.36305302275121	0.213041803299187	1.04919829164337	0.180837595115047	0.479234910780934
Root100|4931	0	NA	NA	NA	NA
Root100|4936	0	NA	NA	NA	NA
Root100|84	0	NA	NA	NA	NA
Root100|2705	0.821931486174335	0.195140934688176	1.04039914622913	0.301571100966887	0.543899618502607
Root100|2733	0	NA	NA	NA	NA
Root100|2734	0	NA	NA	NA	NA
Root100|2963	0	NA	NA	NA	NA
Root100|2964	0	NA	NA	NA	NA
Root100|3063	0	NA	NA	NA	NA
Root100|3327	0	NA	NA	NA	NA
Root100|3328	0	NA	NA	NA	NA
Root100|4115	3.69869168778451	0.218089122174479	1.05186576333452	0.132940073446854	0.479234910780934
Root100|4116	0	NA	NA	NA	NA
Root100|4587	0	NA	NA	NA	NA
Root100|4588	0	NA	NA	NA	NA
Root100|4840	0	NA	NA	NA	NA
Root100|4844	0	NA	NA	NA	NA
Root100|4869	0	NA	NA	NA	NA
Root100|4870	0	NA	NA	NA	NA
Root100|4887	0	NA	NA	NA	NA
Root100|4888	0	NA	NA	NA	NA
Root100|990	0	NA	NA	NA	NA
Root100|991	0	NA	NA	NA	NA
Root100|3550	0	NA	NA	NA	NA
Root100|3781	0	NA	NA	NA	NA
Root100|4503	0	NA	NA	NA	NA
Root100|4504	0	NA	NA	NA	NA
Root100|529	0	NA	NA	NA	NA
Root100|575	0	NA	NA	NA	NA
Root100|580	0	NA	NA	NA	NA
Root100|604	0	NA	NA	NA	NA
Root100|643	0	NA	NA	NA	NA
Root100|2255	0	NA	NA	NA	NA
Root100|3831	0	NA	NA	NA	NA
Root100|4437	0	NA	NA	NA	NA
Root100|464	0	NA	NA	NA	NA
Root100|4702	0	NA	NA	NA	NA
Root100|1035	0	NA	NA	NA	NA
Root100|1272	0	NA	NA	NA	NA
Root100|1374	0	NA	NA	NA	NA
Root100|1843	0	NA	NA	NA	NA
Root100|1979	0	NA	NA	NA	NA
Root100|2641	0	NA	NA	NA	NA
Root100|2798	0	NA	NA	NA	NA
Root100|2855	0	NA	NA	NA	NA
Root100|3363	0	NA	NA	NA	NA
Root100|3674	0	NA	NA	NA	NA
Root100|3679	0	NA	NA	NA	NA
Root100|3750	0	NA	NA	NA	NA
Root100|380	0	NA	NA	NA	NA
Root100|4240	0	NA	NA	NA	NA
Root100|4308	0	NA	NA	NA	NA
Root100|4482	0	NA	NA	NA	NA
Root100|457	0	NA	NA	NA	NA
Root100|4829	0	NA	NA	NA	NA
Root100|4851	0	NA	NA	NA	NA
Root100|85	0	NA	NA	NA	NA
Root100|1895	0	NA	NA	NA	NA
Root100|2544	0	NA	NA	NA	NA
Root100|2645	0	NA	NA	NA	NA
Root100|2877	0	NA	NA	NA	NA
Root100|3452	0	NA	NA	NA	NA
Root100|3766	0	NA	NA	NA	NA
Root100|1257	0	NA	NA	NA	NA
Root100|1969	0	NA	NA	NA	NA
Root100|2399	12.9308676921503	0.227415548733753	1.05664450394379	NA	NA
Root100|2670	0	NA	NA	NA	NA
Root100|3416	0	NA	NA	NA	NA
Root100|3417	0	NA	NA	NA	NA
Root100|4039	0	NA	NA	NA	NA
Root100|4040	0	NA	NA	NA	NA
Root100|4317	0	NA	NA	NA	NA
Root100|4878	0	NA	NA	NA	NA
Root100|785	0	NA	NA	NA	NA
Root100|1955	0	NA	NA	NA	NA
Root100|2345	0	NA	NA	NA	NA
Root100|3681	0	NA	NA	NA	NA
Root100|3980	0	NA	NA	NA	NA
Root100|4583	0	NA	NA	NA	NA
Root100|4733	0	NA	NA	NA	NA
Root100|481	0	NA	NA	NA	NA
Root100|915	0	NA	NA	NA	NA
Root100|1036	0	NA	NA	NA	NA
Root100|1273	0	NA	NA	NA	NA
Root100|1375	0	NA	NA	NA	NA
Root100|1844	0	NA	NA	NA	NA
Root100|1980	0	NA	NA	NA	NA
Root100|2642	0	NA	NA	NA	NA
Root100|2797	0	NA	NA	NA	NA
Root100|2856	0	NA	NA	NA	NA
Root100|3364	0	NA	NA	NA	NA
Root100|3673	0	NA	NA	NA	NA
Root100|3678	0	NA	NA	NA	NA
Root100|3749	0	NA	NA	NA	NA
Root100|4241	0	NA	NA	NA	NA
Root100|4309	0	NA	NA	NA	NA
Root100|4481	0	NA	NA	NA	NA
Root100|458	0	NA	NA	NA	NA
Root100|4830	0	NA	NA	NA	NA
Root100|4852	1.95208727966405	0.210475254953839	1.04786262565827	0.203641981428442	0.482285594277792
Root100|86	0	NA	NA	NA	NA
Root100|1064	0	NA	NA	NA	NA
Root100|1565	0	NA	NA	NA	NA
Root100|1835	0	NA	NA	NA	NA
Root100|2359	0	NA	NA	NA	NA
Root100|2813	0	NA	NA	NA	NA
Root100|2825	0	NA	NA	NA	NA
Root100|3973	0	NA	NA	NA	NA
Root100|4132	0	NA	NA	NA	NA
Root100|4448	0	NA	NA	NA	NA
Root100|4670	0	NA	NA	NA	NA
Root100|574	0	NA	NA	NA	NA
Root100|614	0	NA	NA	NA	NA
Root100|65	0	NA	NA	NA	NA
Root100|1256	0	NA	NA	NA	NA
Root100|1327	0	NA	NA	NA	NA
Root100|1970	0	NA	NA	NA	NA
Root100|2400	0	NA	NA	NA	NA
Root100|2669	0	NA	NA	NA	NA
Root100|2773	0	NA	NA	NA	NA
Root100|3119	0	NA	NA	NA	NA
Root100|3419	0	NA	NA	NA	NA
Root100|3538	0	NA	NA	NA	NA
Root100|4038	0	NA	NA	NA	NA
Root100|4316	0	NA	NA	NA	NA
Root100|4879	0	NA	NA	NA	NA
Root100|4978	0	NA	NA	NA	NA
Root100|715	0	NA	NA	NA	NA
Root100|784	56.3257495768976	0.12439649190822	0.99608981525112	NA	NA
Root100|1191	0	NA	NA	NA	NA
Root100|1561	0	NA	NA	NA	NA
Root100|1562	0	NA	NA	NA	NA
Root100|1672	0	NA	NA	NA	NA
Root100|2973	0	NA	NA	NA	NA
Root100|2974	0	NA	NA	NA	NA
Root100|3087	0	NA	NA	NA	NA
Root100|3088	0	NA	NA	NA	NA
Root100|3302	0	NA	NA	NA	NA
Root100|3303	0	NA	NA	NA	NA
Root100|3598	0	NA	NA	NA	NA
Root100|3599	0	NA	NA	NA	NA
Root100|3611	0	NA	NA	NA	NA
Root100|4217	0	NA	NA	NA	NA
Root100|4218	0	NA	NA	NA	NA
Root100|4602	0	NA	NA	NA	NA
Root100|4603	0	NA	NA	NA	NA
Root100|4776	0	NA	NA	NA	NA
Root100|5003	0	NA	NA	NA	NA
Root100|5004	0	NA	NA	NA	NA
Root100|5025	0	NA	NA	NA	NA
Root100|958	0	NA	NA	NA	NA
Root100|1251	0	NA	NA	NA	NA
Root100|1526	0	NA	NA	NA	NA
Root100|1634	0	NA	NA	NA	NA
Root100|1641	0	NA	NA	NA	NA
Root100|1850	0	NA	NA	NA	NA
Root100|2125	0	NA	NA	NA	NA
Root100|2151	0	NA	NA	NA	NA
Root100|3395	0	NA	NA	NA	NA
Root100|342	1.84622984194187	-0.190118991922984	1.03926084324369	0.356722380945519	0.572633295728334
Root100|4346	0	NA	NA	NA	NA
Root100|4456	0	NA	NA	NA	NA
Root100|4536	0	NA	NA	NA	NA
Root100|4703	0	NA	NA	NA	NA
Root100|4759	0	NA	NA	NA	NA
Root100|5045	0	NA	NA	NA	NA
Root100|547	0	NA	NA	NA	NA
Root100|839	0	NA	NA	NA	NA
Root100|862	0	NA	NA	NA	NA
Root100|888	0	NA	NA	NA	NA
Root100|1525	0	NA	NA	NA	NA
Root100|2152	0	NA	NA	NA	NA
Root100|2312	21.490588393446	-0.217380698816529	1.05391605059133	0.0681492507324576	0.479234910780934
Root100|2775	0	NA	NA	NA	NA
Root100|3081	0	NA	NA	NA	NA
Root100|3289	0	NA	NA	NA	NA
Root100|670	0	NA	NA	NA	NA
Root100|671	0	NA	NA	NA	NA
Root100|672	0	NA	NA	NA	NA
Root100|900	0	NA	NA	NA	NA
Root100|2906	4.41788173818705	0.219793883919881	1.05276437014337	0.116866453358367	0.479234910780934
Root100|3439	62.1666252809632	0.230632306727691	1.05697280732188	NA	NA
Root100|4549	0	NA	NA	NA	NA
Root100|4741	0	NA	NA	NA	NA
Root100|2398	0	NA	NA	NA	NA
Root100|2546	0	NA	NA	NA	NA
Root100|2677	0	NA	NA	NA	NA
Root100|3024	0	NA	NA	NA	NA
Root100|3258	2.35116165600837	0.0180902200409109	0.989588781710072	0.863575400711463	0.926499236441695
Root100|402	47.8006232664882	0.23351486206956	1.05935478699784	NA	NA
Root100|4102	0	NA	NA	NA	NA
Root100|4520	0	NA	NA	NA	NA
Root100|1259	0	NA	NA	NA	NA
Root100|3025	0	NA	NA	NA	NA
Root100|1328	0	NA	NA	NA	NA
Root100|4527	0	NA	NA	NA	NA
Root100|4590	0	NA	NA	NA	NA
Root100|4630	0	NA	NA	NA	NA
Root100|74	2.97950163738196	0.215797906544946	1.05065329996846	0.15469963950332	0.479234910780934
Root100|859	0	NA	NA	NA	NA
Root100|1194	0	NA	NA	NA	NA
Root100|1560	0	NA	NA	NA	NA
Root100|2972	0	NA	NA	NA	NA
Root100|3091	0	NA	NA	NA	NA
Root100|3304	0	NA	NA	NA	NA
Root100|3600	0	NA	NA	NA	NA
Root100|3609	0	NA	NA	NA	NA
Root100|3630	0	NA	NA	NA	NA
Root100|3643	0	NA	NA	NA	NA
Root100|4601	0	NA	NA	NA	NA
Root100|4775	0	NA	NA	NA	NA
Root100|5005	0	NA	NA	NA	NA
Root100|957	0	NA	NA	NA	NA
Root100|2404	0	NA	NA	NA	NA
Root100|357	0	NA	NA	NA	NA
Root100|414	0	NA	NA	NA	NA
Root100|4186	1.24304893262428	-0.135651660066368	1.01304902890433	0.656703481454067	0.755828535258454
Root100|4510	0	NA	NA	NA	NA
Root100|4909	0	NA	NA	NA	NA
Root100|1018	3.28772594469734	0.216867998529942	1.05122065104139	0.144488651548063	0.479234910780934
Root100|1936	0	NA	NA	NA	NA
Root100|262	0	NA	NA	NA	NA
Root100|3077	0	NA	NA	NA	NA
Root100|3514	0	NA	NA	NA	NA
Root100|157	0	NA	NA	NA	NA
Root100|2233	0	NA	NA	NA	NA
Root100|3207	0	NA	NA	NA	NA
Root100|3370	0	NA	NA	NA	NA
Root100|3593	0	NA	NA	NA	NA
Root100|3751	0	NA	NA	NA	NA
Root100|4141	0	NA	NA	NA	NA
Root100|4470	0	NA	NA	NA	NA
Root100|4774	0	NA	NA	NA	NA
Root100|4929	0	NA	NA	NA	NA
Root100|4966	0	NA	NA	NA	NA
Root100|4972	0	NA	NA	NA	NA
Root100|623	0	NA	NA	NA	NA
Root100|1074	0	NA	NA	NA	NA
Root100|173	0	NA	NA	NA	NA
Root100|175	0	NA	NA	NA	NA
Root100|3653	0	NA	NA	NA	NA
Root100|4106	0	NA	NA	NA	NA
Root100|675	0	NA	NA	NA	NA
Root100|738	0	NA	NA	NA	NA
Root100|1137	0	NA	NA	NA	NA
Root100|1948	0	NA	NA	NA	NA
Root100|230	15.3561825169441	-0.210734083201707	1.04950929073482	0.156989538061645	0.479234910780934
Root100|2566	0	NA	NA	NA	NA
Root100|3109	0	NA	NA	NA	NA
Root100|4112	0	NA	NA	NA	NA
Root100|4113	0	NA	NA	NA	NA
Root100|618	4.21239886664347	0.21935413139678	1.05253260765231	0.121021663807108	0.479234910780934
Root100|982	3.43430425425576	-0.025346307945917	0.985066993862039	0.936236428489755	0.95639462910317
Root100|1712	0	NA	NA	NA	NA
Root100|3595	0	NA	NA	NA	NA
Root100|4225	0	NA	NA	NA	NA
Root100|4313	0	NA	NA	NA	NA
Root100|4652	0	NA	NA	NA	NA
Root100|1039	0	NA	NA	NA	NA
Root100|2331	0	NA	NA	NA	NA
Root100|3100	0	NA	NA	NA	NA
Root100|3990	0	NA	NA	NA	NA
Root100|2289	0	NA	NA	NA	NA
Root100|2692	0	NA	NA	NA	NA
Root100|3368	0	NA	NA	NA	NA
Root100|3587	0	NA	NA	NA	NA
Root100|4501	0	NA	NA	NA	NA
Root100|4699	0	NA	NA	NA	NA
Root100|4970	0	NA	NA	NA	NA
Root100|5041	0	NA	NA	NA	NA
Root100|707	0	NA	NA	NA	NA
Root100|708	0	NA	NA	NA	NA
Root100|1136	0	NA	NA	NA	NA
Root100|1949	0	NA	NA	NA	NA
Root100|2567	0	NA	NA	NA	NA
Root100|3110	0	NA	NA	NA	NA
Root100|4114	0	NA	NA	NA	NA
Root100|617	8.52753916905872	0.224933179264187	1.05541738199292	NA	NA
Root100|983	176.629939390323	0.233587095860079	1.05779524429109	NA	NA
Root100|1157	0	NA	NA	NA	NA
Root100|1277	0	NA	NA	NA	NA
Root100|1858	0	NA	NA	NA	NA
Root100|2278	0	NA	NA	NA	NA
Root100|2283	0	NA	NA	NA	NA
Root100|2970	0	NA	NA	NA	NA
Root100|2981	0	NA	NA	NA	NA
Root100|3422	0	NA	NA	NA	NA
Root100|3565	0	NA	NA	NA	NA
Root100|1290	0.0662524686867016	-0.0880380195254275	1.01374692308677	0.966543913449967	0.966543913449967
Root100|2668	0	NA	NA	NA	NA
Root100|2858	0	NA	NA	NA	NA
Root100|2886	0	NA	NA	NA	NA
Root100|3870	0	NA	NA	NA	NA
Root100|4613	0	NA	NA	NA	NA
Root100|4746	0	NA	NA	NA	NA
Root100|4857	0	NA	NA	NA	NA
Root100|944	0	NA	NA	NA	NA
Root100|3636	0	NA	NA	NA	NA
Root100|368	0	NA	NA	NA	NA
Root100|3742	0	NA	NA	NA	NA
Root100|4047	0	NA	NA	NA	NA
Root100|4128	2.25258393534785	-0.193975874299644	1.04099658556129	0.320386962518266	0.556446538151582
Root100|99	0.513707178858959	0.183823820238596	1.03558925349649	0.362641250166177	0.575642430561181
Root100|1967	0	NA	NA	NA	NA
Root100|2332	0	NA	NA	NA	NA
Root100|3093	0	NA	NA	NA	NA
Root100|4262	0	NA	NA	NA	NA
Root100|787	0	NA	NA	NA	NA
Root100|1192	0	NA	NA	NA	NA
Root100|1660	0	NA	NA	NA	NA
Root100|2627	0	NA	NA	NA	NA
Root100|2788	0	NA	NA	NA	NA
Root100|3701	0	NA	NA	NA	NA
Root100|3930	0	NA	NA	NA	NA
Root100|4528	0	NA	NA	NA	NA
Root100|4566	0	NA	NA	NA	NA
Root100|592	0	NA	NA	NA	NA
Root100|889	0	NA	NA	NA	NA
Root100|2625	0	NA	NA	NA	NA
Root100|4706	0	NA	NA	NA	NA
Root100|4932	0	NA	NA	NA	NA
Root100|616	0	NA	NA	NA	NA
Root100|1119	0	NA	NA	NA	NA
Root100|2367	0	NA	NA	NA	NA
Root100|2374	0	NA	NA	NA	NA
Root100|3527	0	NA	NA	NA	NA
Root100|362	0	NA	NA	NA	NA
Root100|363	0	NA	NA	NA	NA
Root100|4254	0.498981038362667	-0.156823924253987	1.02748368836728	0.639186485804277	0.741664753908767
Root100|1715	0	NA	NA	NA	NA
Root100|2364	0	NA	NA	NA	NA
Root100|3650	3.28772594469734	0.216867998529942	1.05122065104139	0.144488651548063	0.479234910780934
Root100|966	1.44704501125174	-0.18478677502123	1.03702630192237	0.404983993904212	0.608901990834853
Root100|2137	0	NA	NA	NA	NA
Root100|4194	0	NA	NA	NA	NA
Root100|4541	0	NA	NA	NA	NA
Root100|4724	0	NA	NA	NA	NA
Root100|1161	0	NA	NA	NA	NA
Root100|1587	0	NA	NA	NA	NA
Root100|1604	0	NA	NA	NA	NA
Root100|3177	0	NA	NA	NA	NA
Root100|439	0	NA	NA	NA	NA
Root100|4838	0	NA	NA	NA	NA
Root100|774	0	NA	NA	NA	NA
Root100|1409	0	NA	NA	NA	NA
Root100|1411	0	NA	NA	NA	NA
Root100|1653	0	NA	NA	NA	NA
Root100|1813	0	NA	NA	NA	NA
Root100|1829	0	NA	NA	NA	NA
Root100|2493	0	NA	NA	NA	NA
Root100|3440	0	NA	NA	NA	NA
Root100|448	0	NA	NA	NA	NA
Root100|450	0	NA	NA	NA	NA
Root100|155	0	NA	NA	NA	NA
Root100|2302	0	NA	NA	NA	NA
Root100|2781	0	NA	NA	NA	NA
Root100|3596	0	NA	NA	NA	NA
Root100|4361	0	NA	NA	NA	NA
Root100|4625	0	NA	NA	NA	NA
Root100|4773	0	NA	NA	NA	NA
Root100|4993	0	NA	NA	NA	NA
Root100|5012	0	NA	NA	NA	NA
Root100|82	5.20001780953653	-0.0959106326216267	0.999944006321438	0.4885526257247	0.661582624566892
Root100|823	0	NA	NA	NA	NA
Root100|1086	0	NA	NA	NA	NA
Root100|1209	0	NA	NA	NA	NA
Root100|2588	0	NA	NA	NA	NA
Root100|2657	0	NA	NA	NA	NA
Root100|2943	0	NA	NA	NA	NA
Root100|3027	0	NA	NA	NA	NA
Root100|3070	0	NA	NA	NA	NA
Root100|4304	0	NA	NA	NA	NA
Root100|4729	0	NA	NA	NA	NA
Root100|525	0	NA	NA	NA	NA
Root100|1834	0	NA	NA	NA	NA
Root100|3390	0	NA	NA	NA	NA
Root100|474	0	NA	NA	NA	NA
Root100|2707	1.1975544920704	-0.180338083137347	1.03528174757073	0.444865714438425	0.635309899883637
Root100|2732	0	NA	NA	NA	NA
Root100|2966	0	NA	NA	NA	NA
Root100|3325	0	NA	NA	NA	NA
Root100|4118	0	NA	NA	NA	NA
Root100|4585	0	NA	NA	NA	NA
Root100|4841	0	NA	NA	NA	NA
Root100|4867	0	NA	NA	NA	NA
Root100|4889	0	NA	NA	NA	NA
Root100|993	0	NA	NA	NA	NA
Root100|1401	0	NA	NA	NA	NA
Root100|1546	0	NA	NA	NA	NA
Root100|159	0	NA	NA	NA	NA
Root100|1940	0	NA	NA	NA	NA
Root100|2983	0	NA	NA	NA	NA
Root100|4066	0	NA	NA	NA	NA
Root100|3448	0	NA	NA	NA	NA
Root100|4338	0	NA	NA	NA	NA
Root100|559	2.26031158697942	0.212470756775632	1.04889904231422	0.186196497480098	0.479234910780934
Root100|629	0	NA	NA	NA	NA
Root100|631	0	NA	NA	NA	NA
Root100|1190	0	NA	NA	NA	NA
Root100|3128	0	NA	NA	NA	NA
Root100|4187	0.1496943115088	-0.118765294581654	1.01819682409474	0.879517769549506	0.934214148252834
Root100|852	0	NA	NA	NA	NA
Root100|2731	0	NA	NA	NA	NA
Root100|2965	0	NA	NA	NA	NA
Root100|3326	0	NA	NA	NA	NA
Root100|4117	0	NA	NA	NA	NA
Root100|4586	0	NA	NA	NA	NA
Root100|4842	0	NA	NA	NA	NA
Root100|4868	0	NA	NA	NA	NA
Root100|992	0	NA	NA	NA	NA
Root100|2724	0	NA	NA	NA	NA
Root100|2805	0	NA	NA	NA	NA
Root100|296	0	NA	NA	NA	NA
Root100|3456	0	NA	NA	NA	NA
Root100|3761	0	NA	NA	NA	NA
Root100|4563	0	NA	NA	NA	NA
Root100|4921	0	NA	NA	NA	NA
Root100|579	0	NA	NA	NA	NA
Root100|4636	0	NA	NA	NA	NA
Root100|1145	2.04582225728694	-0.192074111487857	1.04014743890969	0.337471416217929	0.561592673378057
Root100|2464	0	NA	NA	NA	NA
Root100|3379	0	NA	NA	NA	NA
Root100|355	0	NA	NA	NA	NA
Root100|3992	0	NA	NA	NA	NA
Root100|160	0	NA	NA	NA	NA
Root100|2486	0	NA	NA	NA	NA
Root100|3478	0	NA	NA	NA	NA
Root100|3557	0	NA	NA	NA	NA
Root100|3616	9.02907302875337	-0.14035488472437	1.01376801700758	0.341952684085314	0.561592673378057
Root100|563	6.19228454527607	-0.0407419978148684	0.970672026126102	0.887168883217866	0.940002762119178
Root100|1139	0	NA	NA	NA	NA
Root100|3351	0	NA	NA	NA	NA
Root100|1482	0	NA	NA	NA	NA
Root100|2479	0	NA	NA	NA	NA
Root100|404	0	NA	NA	NA	NA
Root100|4891	0	NA	NA	NA	NA
Root100|1319	0	NA	NA	NA	NA
Root100|3508	0	NA	NA	NA	NA
Root100|3730	0	NA	NA	NA	NA
Root100|4700	0	NA	NA	NA	NA
Root100|2286	0	NA	NA	NA	NA
Root100|3316	0	NA	NA	NA	NA
Root100|4320	0	NA	NA	NA	NA
Root100|454	0	NA	NA	NA	NA
Root100|4609	0	NA	NA	NA	NA
Root100|595	0	NA	NA	NA	NA
Root100|1203	0	NA	NA	NA	NA
Root100|1574	0	NA	NA	NA	NA
Root100|1760	0	NA	NA	NA	NA
Root100|2082	0	NA	NA	NA	NA
Root100|2524	0	NA	NA	NA	NA
Root100|4463	0	NA	NA	NA	NA
Root100|3354	0	NA	NA	NA	NA
Root100|2180	0	NA	NA	NA	NA
Root100|2890	0	NA	NA	NA	NA
Root100|2996	0	NA	NA	NA	NA
Root100|73	0	NA	NA	NA	NA
Root100|1380	0	NA	NA	NA	NA
Root100|2665	0	NA	NA	NA	NA
Root100|3349	0	NA	NA	NA	NA
Root100|3604	0	NA	NA	NA	NA
Root100|4356	0	NA	NA	NA	NA
Root100|4357	0	NA	NA	NA	NA
Root100|4554	0	NA	NA	NA	NA
Root100|55	0	NA	NA	NA	NA
Root100|1279	0	NA	NA	NA	NA
Root100|1822	6.46204904101462	-0.238508948918854	1.05769176771421	0.142442943837175	0.479234910780934
Root100|3321	0	NA	NA	NA	NA
Root100|3591	0	NA	NA	NA	NA
Root100|4574	0	NA	NA	NA	NA
Root100|5042	0	NA	NA	NA	NA
Root100|710	0	NA	NA	NA	NA
Root100|735	0	NA	NA	NA	NA
Root100|2018	0	NA	NA	NA	NA
Root100|3036	0	NA	NA	NA	NA
Root100|386	0	NA	NA	NA	NA
Root100|4662	0	NA	NA	NA	NA
Root100|971	0	NA	NA	NA	NA
Root100|1900	0	NA	NA	NA	NA
Root100|3287	0	NA	NA	NA	NA
Root100|723	0	NA	NA	NA	NA
Root100|1756	0	NA	NA	NA	NA
Root100|2415	0	NA	NA	NA	NA
Root100|2552	0	NA	NA	NA	NA
Root100|2684	0	NA	NA	NA	NA
Root100|2977	0	NA	NA	NA	NA
Root100|4615	9.44486072863247	-0.212627235997424	1.05090488275149	0.129085134736925	0.479234910780934
Root100|4988	0	NA	NA	NA	NA
Root100|2271	0	NA	NA	NA	NA
Root100|2521	0	NA	NA	NA	NA
Root100|468	0	NA	NA	NA	NA
Root100|747	0	NA	NA	NA	NA
Root100|749	0	NA	NA	NA	NA
Root100|910	0	NA	NA	NA	NA
Root100|2644	0	NA	NA	NA	NA
Root100|2282	0	NA	NA	NA	NA
Root100|405	0	NA	NA	NA	NA
Root100|2033	0	NA	NA	NA	NA
Root100|2859	0	NA	NA	NA	NA
Root100|327	0	NA	NA	NA	NA
Root100|4136	0.894758345218686	-0.166356948762996	1.03059310048901	0.541381149008696	0.69249097090468
Root100|4862	0	NA	NA	NA	NA
Root100|556	0.102741435771792	0.128631006086399	1.01951858864927	0.582602186928503	0.706642917619145
Root100|976	0	NA	NA	NA	NA
Root100|1968	42.7653486824002	0.232525084183988	1.05874450815625	NA	NA
Root100|2401	0	NA	NA	NA	NA
Root100|3418	0	NA	NA	NA	NA
Root100|4880	0	NA	NA	NA	NA
Root100|1070	0	NA	NA	NA	NA
Root100|2067	0	NA	NA	NA	NA
Root100|2735	0	NA	NA	NA	NA
Root100|4584	1.29735069974294	-0.182231403382637	1.03601403627069	0.427755010072876	0.623383581232484
Root100|4595	0	NA	NA	NA	NA
Root100|988	0	NA	NA	NA	NA
Root100|2301	0	NA	NA	NA	NA
Root100|2664	0	NA	NA	NA	NA
Root100|3011	0	NA	NA	NA	NA
Root100|3331	0	NA	NA	NA	NA
Root100|3348	0	NA	NA	NA	NA
Root100|3605	0	NA	NA	NA	NA
Root100|3894	0	NA	NA	NA	NA
Root100|4355	0	NA	NA	NA	NA
Root100|4556	0	NA	NA	NA	NA
Root100|54	0	NA	NA	NA	NA
Root100|2209	0	NA	NA	NA	NA
Root100|349	2.67127733006659	0.214539412719035	1.04998806116794	0.166642201174277	0.479234910780934
Root100|950	0	NA	NA	NA	NA
Root100|240	0	NA	NA	NA	NA
Root100|4658	0	NA	NA	NA	NA
Root100|907	0	NA	NA	NA	NA
Root100|934	0	NA	NA	NA	NA
Root100|325	0	NA	NA	NA	NA
Root100|3632	0	NA	NA	NA	NA
Root100|3763	0	NA	NA	NA	NA
Root100|4108	0	NA	NA	NA	NA
Root100|4200	0	NA	NA	NA	NA
Root100|1371	0	NA	NA	NA	NA
Root100|30	37.1944059459604	0.232513945080909	1.05893721089776	NA	NA
Root100|3530	0	NA	NA	NA	NA
Root100|3532	0	NA	NA	NA	NA
Root100|4319	0	NA	NA	NA	NA
Root100|2946	0	NA	NA	NA	NA
Root100|4046	0	NA	NA	NA	NA
Root100|4350	0	NA	NA	NA	NA
Root100|4557	0	NA	NA	NA	NA
Root100|546	0	NA	NA	NA	NA
Root100|4715	3.95879375635166	-0.214382229134169	1.04855115714353	0.218271243376749	0.482285594277792
Root100|48	0	NA	NA	NA	NA
Root100|566	6.09142984832153	-0.240484890003494	1.04666984324376	0.301883394812922	0.543899618502607
Root100|1557	0	NA	NA	NA	NA
Root100|2052	0	NA	NA	NA	NA
Root100|2606	0	NA	NA	NA	NA
Root100|2767	0	NA	NA	NA	NA
Root100|4421	0	NA	NA	NA	NA
Root100|1757	0	NA	NA	NA	NA
Root100|2414	0	NA	NA	NA	NA
Root100|2551	0	NA	NA	NA	NA
Root100|2683	0	NA	NA	NA	NA
Root100|4616	0	NA	NA	NA	NA
Root100|4989	0	NA	NA	NA	NA
Root100|181	4.52062317395884	0.219999160921654	1.05287304178137	0.11490145884249	0.479234910780934
Root100|232	0	NA	NA	NA	NA
Root100|268	0	NA	NA	NA	NA
Root100|4685	0	NA	NA	NA	NA
Root100|759	0	NA	NA	NA	NA
Root100|2918	0	NA	NA	NA	NA
Root100|4428	0	NA	NA	NA	NA
Root100|1121	0	NA	NA	NA	NA
Root100|2369	0	NA	NA	NA	NA
Root100|4255	12.5266168330616	-0.214652166326298	1.05216032528658	0.104563047551755	0.479234910780934
Root100|1349	0	NA	NA	NA	NA
Root100|2380	0	NA	NA	NA	NA
Root100|2761	0	NA	NA	NA	NA
Root100|3405	0	NA	NA	NA	NA
Root100|3270	0	NA	NA	NA	NA
Root100|4281	0	NA	NA	NA	NA
Root100|880	0	NA	NA	NA	NA
Root100|2631	0	NA	NA	NA	NA
Root100|2718	0	NA	NA	NA	NA
Root100|29	0	NA	NA	NA	NA
Root100|4594	0	NA	NA	NA	NA
Root100|1763	0	NA	NA	NA	NA
Root100|1247	0	NA	NA	NA	NA
Root100|2044	0	NA	NA	NA	NA
Root100|263	3.97514812120209	-0.203529071362141	1.04570966313047	0.229088273541495	0.484260855456527
Root100|1538	0	NA	NA	NA	NA
Root100|1852	0	NA	NA	NA	NA
Root100|2144	0	NA	NA	NA	NA
Root100|2145	0	NA	NA	NA	NA
Root100|2833	0	NA	NA	NA	NA
Root100|4565	0	NA	NA	NA	NA
Root100|570	0	NA	NA	NA	NA
Root100|812	0	NA	NA	NA	NA
Root100|1250	0	NA	NA	NA	NA
Root100|1608	0	NA	NA	NA	NA
Root100|2660	0	NA	NA	NA	NA
Root100|4442	0	NA	NA	NA	NA
Root100|633	0	NA	NA	NA	NA
Root100|339	0	NA	NA	NA	NA
Root100|4110	0	NA	NA	NA	NA
Root100|224	0	NA	NA	NA	NA
Root100|1052	0	NA	NA	NA	NA
Root100|144	0	NA	NA	NA	NA
Root100|1959	0	NA	NA	NA	NA
Root100|4243	4.24168037378492	0.13873241891757	1.00897875951767	0.561021175556438	0.698671664743148
Root100|1786	0	NA	NA	NA	NA
Root100|1887	0	NA	NA	NA	NA
Root100|286	0	NA	NA	NA	NA
Root100|3982	0	NA	NA	NA	NA
Root100|3993	0	NA	NA	NA	NA
Root100|1917	0	NA	NA	NA	NA
Root100|3008	0	NA	NA	NA	NA
Root100|2408	0	NA	NA	NA	NA
Root100|4048	0	NA	NA	NA	NA
Root100|419	0	NA	NA	NA	NA
Root100|4265	0	NA	NA	NA	NA
Root100|1143	0	NA	NA	NA	NA
Root100|4518	0	NA	NA	NA	NA
Root100|1212	0	NA	NA	NA	NA
Root100|1422	0	NA	NA	NA	NA
Root100|2362	0	NA	NA	NA	NA
Root100|4491	0	NA	NA	NA	NA
Root100|1743	0	NA	NA	NA	NA
Root100|2358	0	NA	NA	NA	NA
Root100|2504	0	NA	NA	NA	NA
Root100|4768	18.3425460769831	-0.216709340097881	1.05347745022655	0.0775452175605145	0.479234910780934
Root100|4772	0	NA	NA	NA	NA
Root100|1206	0	NA	NA	NA	NA
Root100|1419	0	NA	NA	NA	NA
Root100|2363	8.19811575519458	-0.202087240713924	1.04418470835821	0.240174796265602	0.495714455865473
Root100|4490	0	NA	NA	NA	NA
Root100|4561	0	NA	NA	NA	NA
Root100|1563	0.0498981038362667	-0.0807857202941176	1.01302860374518	0.926247912102324	0.948460092248662
Root100|3423	0	NA	NA	NA	NA
Root100|3424	0	NA	NA	NA	NA
Root100|4649	0	NA	NA	NA	NA
Root100|596	0	NA	NA	NA	NA
Root100|95	0	NA	NA	NA	NA
Root100|1173	0	NA	NA	NA	NA
Root100|1330	0	NA	NA	NA	NA
Root100|3862	0	NA	NA	NA	NA
Root100|3602	0	NA	NA	NA	NA
Root100|517	0	NA	NA	NA	NA
Root100|4007	0	NA	NA	NA	NA
Root100|4010	0	NA	NA	NA	NA
Root100|4984	0	NA	NA	NA	NA
Root100|4997	0	NA	NA	NA	NA
Root100|4657	19.1280641336352	-0.183143696368949	1.03273429646365	0.342981217506655	0.561592673378057
Root100|4682	1.13015579348971	0.201574202828963	1.04340281164046	0.263084505995804	0.508312597557504
Root100|1134	0	NA	NA	NA	NA
Root100|3799	0	NA	NA	NA	NA
Root100|3801	0	NA	NA	NA	NA
Root100|4197	0	NA	NA	NA	NA
Root100|697	0	NA	NA	NA	NA
Root100|1394	0	NA	NA	NA	NA
Root100|1744	0	NA	NA	NA	NA
Root100|2562	0	NA	NA	NA	NA
Root100|2615	0	NA	NA	NA	NA
Root100|4897	0	NA	NA	NA	NA
Root100|3649	0	NA	NA	NA	NA
Root100|4408	0	NA	NA	NA	NA
Root100|1679	17.8951669043737	-0.216595780308798	1.05340375851203	0.0791006546389081	0.479234910780934
Root100|2530	0	NA	NA	NA	NA
Root100|3237	0	NA	NA	NA	NA
Root100|4323	1.84622984194187	-0.190118991922984	1.03926084324369	0.356722380945519	0.572633295728334
Root100|2914	0	NA	NA	NA	NA
Root100|4459	0	NA	NA	NA	NA
Root100|590	4.00691599509988	0.218878982551971	1.0522821317089	0.125501632964615	0.479234910780934
Root100|1100	0	NA	NA	NA	NA
Root100|2099	0	NA	NA	NA	NA
Root100|2849	0	NA	NA	NA	NA
Root100|285	0	NA	NA	NA	NA
Root100|2327	0	NA	NA	NA	NA
Root100|3071	0	NA	NA	NA	NA
Root100|3420	0	NA	NA	NA	NA
Root100|3864	0	NA	NA	NA	NA
Root100|4043	0	NA	NA	NA	NA
Root100|4069	8.63028060483052	0.224993976663171	1.05545095434383	NA	NA
Root100|1434	0.102741435771792	0.128631006086399	1.01951858864927	0.582602186928503	0.706642917619145
Root100|1792	0	NA	NA	NA	NA
Root100|1796	0	NA	NA	NA	NA
Root100|1998	0	NA	NA	NA	NA
Root100|2658	0	NA	NA	NA	NA
Root100|4095	0	NA	NA	NA	NA
Root100|790	0	NA	NA	NA	NA
Root100|791	0	NA	NA	NA	NA
Root100|1651	4.52062317395884	0.219999160921654	1.05287304178137	0.11490145884249	0.479234910780934
Root100|2210	0	NA	NA	NA	NA
Root100|2750	4.67503498166694	-0.146867410538627	1.00046637716268	0.617922582838824	0.726867611218121
Root100|417	0	NA	NA	NA	NA
Root100|443	0	NA	NA	NA	NA
Root100|78	0	NA	NA	NA	NA
Root100|2347	1.92132159191434	-0.190842923890018	1.03958007197059	0.349635925491593	0.567659848611826
Root100|3143	0	NA	NA	NA	NA
Root100|767	0	NA	NA	NA	NA
Root100|780	0	NA	NA	NA	NA
Root100|783	2.97950163738196	0.215797906544946	1.05065329996846	0.15469963950332	0.479234910780934
Root100|1263	0	NA	NA	NA	NA
Root100|1987	0	NA	NA	NA	NA
Root100|2536	0	NA	NA	NA	NA
Root100|3987	0	NA	NA	NA	NA
Root100|475	0	NA	NA	NA	NA
Root100|594	0	NA	NA	NA	NA
Root100|2072	0	NA	NA	NA	NA
Root100|2791	0	NA	NA	NA	NA
Root100|1965	0	NA	NA	NA	NA
Root100|2397	0	NA	NA	NA	NA
Root100|3594	0	NA	NA	NA	NA
Root100|2223	0	NA	NA	NA	NA
Root100|2602	0	NA	NA	NA	NA
Root100|2779	0	NA	NA	NA	NA
Root100|4612	0	NA	NA	NA	NA
Root100|2070	0	NA	NA	NA	NA
Root100|3473	0	NA	NA	NA	NA
Root100|4387	3.49320881624092	0.217504320951746	1.05155720824333	0.138451787718469	0.479234910780934
Root100|1594	0	NA	NA	NA	NA
Root100|1625	0	NA	NA	NA	NA
Root100|176	2.15757015120763	0.211860979106112	1.04857982709918	0.191918430312739	0.479234910780934
Root100|3185	0	NA	NA	NA	NA
Root100|4017	0	NA	NA	NA	NA
Root100|4089	0	NA	NA	NA	NA
Root100|733	0	NA	NA	NA	NA
Root100|4469	0	NA	NA	NA	NA
Root100|534	0	NA	NA	NA	NA
Root100|3931	0	NA	NA	NA	NA
Root100|897	0	NA	NA	NA	NA
Root100|149	0	NA	NA	NA	NA
Root100|4237	0	NA	NA	NA	NA
Root100|2217	0	NA	NA	NA	NA
Root100|227	0	NA	NA	NA	NA
Root100|770	0	NA	NA	NA	NA
Root100|1854	0	NA	NA	NA	NA
Root100|2254	0	NA	NA	NA	NA
Root100|3164	0	NA	NA	NA	NA
Root100|2822	0	NA	NA	NA	NA
Root100|4628	0	NA	NA	NA	NA
Root100|4876	0	NA	NA	NA	NA
Root100|83	0	NA	NA	NA	NA
Root100|1989	0	NA	NA	NA	NA
Root100|764	0	NA	NA	NA	NA
Root100|850	3.39046738046913	0.217193069449633	1.05139268156847	0.141399384386255	0.479234910780934
Root100|1352	0	NA	NA	NA	NA
Root100|1462	0	NA	NA	NA	NA
Root100|3771	0	NA	NA	NA	NA
Root100|1718	0	NA	NA	NA	NA
Root100|220	0	NA	NA	NA	NA
Root100|221	0	NA	NA	NA	NA
Root100|388	2.36305302275121	0.213041803299187	1.04919829164337	0.180837595115047	0.479234910780934
Root100|389	0	NA	NA	NA	NA
Root100|1988	0	NA	NA	NA	NA
Root100|3445	0	NA	NA	NA	NA
Root100|4569	0	NA	NA	NA	NA
Root100|5009	0	NA	NA	NA	NA
Root100|567	0	NA	NA	NA	NA
Root100|2681	0	NA	NA	NA	NA
Root100|4718	0	NA	NA	NA	NA
Root100|223	0	NA	NA	NA	NA
Root100|36	0	NA	NA	NA	NA
Root100|372	0	NA	NA	NA	NA
Root100|1631	0	NA	NA	NA	NA
Root100|1632	0	NA	NA	NA	NA
Root100|4154	0	NA	NA	NA	NA
Root100|807	0	NA	NA	NA	NA
Root100|3049	0	NA	NA	NA	NA
Root100|3396	0	NA	NA	NA	NA
Root100|3682	0	NA	NA	NA	NA
Root100|4347	0	NA	NA	NA	NA
Root100|2051	0	NA	NA	NA	NA
Root100|2630	0	NA	NA	NA	NA
Root100|28	3.8014331235563	0.218363654529074	1.05201046373568	0.130357134545217	0.479234910780934
Root100|2959	0	NA	NA	NA	NA
Root100|4592	0	NA	NA	NA	NA
Root100|4959	3.57525006688634	0.0165370573628347	0.97450899556578	0.956192362914256	0.966543913449967
Root100|3059	0	NA	NA	NA	NA
Root100|3755	0	NA	NA	NA	NA
Root100|3790	0	NA	NA	NA	NA
Root100|3919	0	NA	NA	NA	NA
Root100|4754	0	NA	NA	NA	NA
Root100|2226	0	NA	NA	NA	NA
Root100|3400	0	NA	NA	NA	NA
Root100|4104	0.198757406060105	-0.127124369722855	1.01997336078836	0.827052383589075	0.894054095677304
Root100|2064	0	NA	NA	NA	NA
Root100|2997	0	NA	NA	NA	NA
Root100|3981	0	NA	NA	NA	NA
Root100|560	0	NA	NA	NA	NA
Root100|709	0	NA	NA	NA	NA
Root100|1729	0	NA	NA	NA	NA
Root100|3779	0	NA	NA	NA	NA
Root100|4512	0	NA	NA	NA	NA
Root100|3280	0	NA	NA	NA	NA
Root100|371	0	NA	NA	NA	NA
Root100|4341	0	NA	NA	NA	NA
Root100|1285	0	NA	NA	NA	NA
Root100|1474	0	NA	NA	NA	NA
Root100|3001	0	NA	NA	NA	NA
Root100|3568	0	NA	NA	NA	NA
Root100|4468	0	NA	NA	NA	NA
Root100|1387	0	NA	NA	NA	NA
Root100|4831	0	NA	NA	NA	NA
Root100|2888	0	NA	NA	NA	NA
Root100|3020	0	NA	NA	NA	NA
Root100|3026	0	NA	NA	NA	NA
Root100|2443	0	NA	NA	NA	NA
Root100|2444	0	NA	NA	NA	NA
Root100|2445	2.97950163738196	0.215797906544946	1.05065329996846	0.15469963950332	0.479234910780934
Root100|2446	0	NA	NA	NA	NA
Root100|2447	0	NA	NA	NA	NA
Root100|2448	0	NA	NA	NA	NA
Root100|2449	1.64386297234867	0.207946072092686	1.04656336030588	0.221376994094724	0.482285594277792
Root100|447	0	NA	NA	NA	NA
Root100|2848	0	NA	NA	NA	NA
Root100|524	0	NA	NA	NA	NA
Root100|925	0	NA	NA	NA	NA
Root100|2339	0	NA	NA	NA	NA
Root100|2340	1.78951669043737	-0.186692482743912	1.03786424162818	0.375696156419455	0.583353668331299
Root100|3490	2.97950163738196	0.215797906544946	1.05065329996846	0.15469963950332	0.479234910780934
Root100|3654	0	NA	NA	NA	NA
Root100|912	0	NA	NA	NA	NA
Root100|1407	0	NA	NA	NA	NA
Root100|2000	0	NA	NA	NA	NA
Root100|635	3.39046738046913	0.217193069449633	1.05139268156847	0.141399384386255	0.479234910780934
Root100|2944	0	NA	NA	NA	NA
Root100|4107	0	NA	NA	NA	NA
Root100|4679	0	NA	NA	NA	NA
Root100|1588	0	NA	NA	NA	NA
Root100|855	0	NA	NA	NA	NA
Root100|3189	0	NA	NA	NA	NA
Root100|3965	0	NA	NA	NA	NA
Root100|2242	0	NA	NA	NA	NA
Root100|241	0	NA	NA	NA	NA
Root100|4975	0	NA	NA	NA	NA
Root100|1898	0	NA	NA	NA	NA
Root100|3262	0	NA	NA	NA	NA
Root100|2087	0	NA	NA	NA	NA
Root100|610	0	NA	NA	NA	NA
Root100|996	8.71434986864326	-0.0863131587811577	0.995135479212254	0.712994289549798	0.794904860673012
Root100|3782	0	NA	NA	NA	NA
Root100|4911	0	NA	NA	NA	NA
Root100|2417	0	NA	NA	NA	NA
Root100|3004	0	NA	NA	NA	NA
Root100|3376	0	NA	NA	NA	NA
Root100|3378	0	NA	NA	NA	NA
Root100|3614	0.513707178858959	0.183823820238596	1.03558925349649	0.362641250166177	0.575642430561181
Root100|4908	0	NA	NA	NA	NA
Root100|3175	0	NA	NA	NA	NA
Root100|4389	0	NA	NA	NA	NA
Root100|4390	0	NA	NA	NA	NA
Root100|4502	0	NA	NA	NA	NA
Root100|4905	0	NA	NA	NA	NA
Root100|1490	0	NA	NA	NA	NA
Root100|2133	0	NA	NA	NA	NA
Root100|366	0	NA	NA	NA	NA
Root100|4246	0	NA	NA	NA	NA
Root100|4892	0	NA	NA	NA	NA
Root100|2569	0	NA	NA	NA	NA
Root100|824	0	NA	NA	NA	NA
Root100|1002	0	NA	NA	NA	NA
Root100|1271	0	NA	NA	NA	NA
Root100|3613	0	NA	NA	NA	NA
Root100|4134	0	NA	NA	NA	NA
Root100|5011	0	NA	NA	NA	NA
Root100|995	0	NA	NA	NA	NA
Root100|2971	17.000408559155	-0.216352713032134	1.05324613220652	0.0824134126509747	0.479234910780934
Root100|3772	0	NA	NA	NA	NA
Root100|4605	0	NA	NA	NA	NA
Root100|4778	0	NA	NA	NA	NA
Root100|479	0	NA	NA	NA	NA
Root100|484	0	NA	NA	NA	NA
Root100|485	0	NA	NA	NA	NA
Root100|3693	0	NA	NA	NA	NA
Root100|4623	0	NA	NA	NA	NA
Root100|686	0	NA	NA	NA	NA
Root100|1293	27.3201393453265	-0.292404420444317	1.08239530924007	0.0311224743670611	0.479234910780934
Root100|1471	18.2407172483155	-0.216703516267936	1.05347360872608	0.0777610146322041	0.479234910780934
Root100|4709	2.5448032956496	-0.196348724236113	1.04210263920243	0.298722544590372	0.543899618502607
Root100|1977	0	NA	NA	NA	NA
Root100|3015	0	NA	NA	NA	NA
Root100|1092	0	NA	NA	NA	NA
Root100|277	0	NA	NA	NA	NA
Root100|3273	0	NA	NA	NA	NA
Root100|51	0	NA	NA	NA	NA
Root100|3072	0	NA	NA	NA	NA
Root100|4430	0	NA	NA	NA	NA
Root100|557	0	NA	NA	NA	NA
Root100|1964	4.21239886664347	0.21935413139678	1.05253260765231	0.121021663807108	0.479234910780934
Root100|2050	0	NA	NA	NA	NA
Root100|3462	5.72978780457515	0.0275132084058058	0.984430413698297	0.925250626833399	0.948460092248662
Root100|3582	0	NA	NA	NA	NA
Root100|569	0	NA	NA	NA	NA
Root100|4974	0	NA	NA	NA	NA
Root100|999	0	NA	NA	NA	NA
Root100|2172	22.8886791267602	-0.380443491722399	1.12324700086638	0.0431358100729842	0.479234910780934
Root100|4668	0	NA	NA	NA	NA
Root100|4269	0	NA	NA	NA	NA
Root100|4414	0	NA	NA	NA	NA
Root100|2865	1.42362709439454	0.193589737707262	1.04005221442254	0.413922097616368	0.61369699889649
Root100|3953	0	NA	NA	NA	NA
Root100|4213	0	NA	NA	NA	NA
Root100|8	0	NA	NA	NA	NA
Root100|1925	7.54906252324477	0.124058310441085	1.003974382194	0.61407985732012	0.726349304918812
Root100|432	0	NA	NA	NA	NA
Root100|728	0	NA	NA	NA	NA
Root100|729	0	NA	NA	NA	NA
Root100|1710	0	NA	NA	NA	NA
Root100|4354	0	NA	NA	NA	NA
Root100|3038	0	NA	NA	NA	NA
Root100|4693	0	NA	NA	NA	NA
Root100|2407	0	NA	NA	NA	NA
Root100|2675	0	NA	NA	NA	NA
Root100|418	0	NA	NA	NA	NA
Root100|1528	0	NA	NA	NA	NA
Root100|3758	0	NA	NA	NA	NA
Root100|2698	0	NA	NA	NA	NA
Root100|2708	0	NA	NA	NA	NA
Root100|3324	0	NA	NA	NA	NA
Root100|4119	0	NA	NA	NA	NA
Root100|4476	0	NA	NA	NA	NA
Root100|4864	1.64386297234867	0.207946072092686	1.04656336030588	0.221376994094724	0.482285594277792
Root100|4866	0	NA	NA	NA	NA
Root100|4890	0	NA	NA	NA	NA
Root100|2904	4.72610604550243	0.220366530852176	1.05307178254966	0.111175845364797	0.479234910780934
Root100|3437	0	NA	NA	NA	NA
Root100|4742	0	NA	NA	NA	NA
Root100|1174	0	NA	NA	NA	NA
Root100|1610	0	NA	NA	NA	NA
Root100|2941	0	NA	NA	NA	NA
Root100|2179	0	NA	NA	NA	NA
Root100|71	0	NA	NA	NA	NA
Root100|215	0	NA	NA	NA	NA
Root100|3040	0	NA	NA	NA	NA
Root100|1752	0	NA	NA	NA	NA
Root100|2310	0	NA	NA	NA	NA
Root100|2737	0	NA	NA	NA	NA
Root100|3145	0	NA	NA	NA	NA
Root100|3264	0	NA	NA	NA	NA
Root100|591	0	NA	NA	NA	NA
Root100|1363	0	NA	NA	NA	NA
Root100|1364	25.5838577161201	-0.137735457478492	1.0109216962427	0.534452676630059	0.691549372487986
Root100|1464	0	NA	NA	NA	NA
Root100|2836	0	NA	NA	NA	NA
Root100|1921	1.3472488035792	-0.183147920604968	1.03637020746443	0.419805982542284	0.616003967510499
Root100|4948	0	NA	NA	NA	NA
Root100|730	17.9766564809402	-0.177286190738389	1.03008055088656	0.212490033691396	0.482285594277792
Root100|1646	0	NA	NA	NA	NA
Root100|1647	0	NA	NA	NA	NA
Root100|795	0	NA	NA	NA	NA
Root100|796	0	NA	NA	NA	NA
Root100|687	0	NA	NA	NA	NA
Root100|2264	0	NA	NA	NA	NA
Root100|2371	0	NA	NA	NA	NA
Root100|2377	0	NA	NA	NA	NA
Root100|436	0	NA	NA	NA	NA
Root100|1522	0	NA	NA	NA	NA
Root100|4072	0	NA	NA	NA	NA
Root100|2143	0	NA	NA	NA	NA
Root100|2587	0	NA	NA	NA	NA
Root100|825	0	NA	NA	NA	NA
Root100|3575	0	NA	NA	NA	NA
Root100|662	0	NA	NA	NA	NA
Root100|663	0	NA	NA	NA	NA
Root100|2081	0	NA	NA	NA	NA
Root100|4434	0	NA	NA	NA	NA
Root100|2165	0	NA	NA	NA	NA
Root100|3323	0	NA	NA	NA	NA
Root100|3140	0	NA	NA	NA	NA
Root100|3523	0.548879142198934	-0.159551432116618	1.02829090345297	0.62033371708402	0.727699168117793
Root100|1044	0	NA	NA	NA	NA
Root100|1840	0	NA	NA	NA	NA
Root100|1849	0	NA	NA	NA	NA
Root100|2622	0	NA	NA	NA	NA
Root100|3535	0	NA	NA	NA	NA
Root100|4479	0	NA	NA	NA	NA
Root100|4480	0	NA	NA	NA	NA
Root100|4486	0	NA	NA	NA	NA
Root100|4579	0	NA	NA	NA	NA
Root100|4826	0	NA	NA	NA	NA
Root100|4832	0	NA	NA	NA	NA
Root100|1395	34.9896989959835	-0.264378756260526	1.05972804920343	0.117479735449662	0.479234910780934
Root100|2538	0	NA	NA	NA	NA
Root100|1424	0	NA	NA	NA	NA
Root100|2360	0	NA	NA	NA	NA
Root100|4493	0	NA	NA	NA	NA
Root100|204	0	NA	NA	NA	NA
Root100|2609	1.97842355870624	0.0339527373177495	0.9854923833964	0.867975833258551	0.928886418048624
Root100|3887	0	NA	NA	NA	NA
Root100|3892	0	NA	NA	NA	NA
Root100|3893	0	NA	NA	NA	NA
Root100|4467	0	NA	NA	NA	NA
Root100|1402	0	NA	NA	NA	NA
Root100|815	0	NA	NA	NA	NA
Root100|1534	0	NA	NA	NA	NA
Root100|2757	0	NA	NA	NA	NA
Root100|2288	0	NA	NA	NA	NA
Root100|3369	0	NA	NA	NA	NA
Root100|3615	0	NA	NA	NA	NA
Root100|3740	0	NA	NA	NA	NA
Root100|3371	0	NA	NA	NA	NA
Root100|3372	0	NA	NA	NA	NA
Root100|4022	0	NA	NA	NA	NA
Root100|4023	0	NA	NA	NA	NA
Root100|4473	0	NA	NA	NA	NA
Root100|4474	0	NA	NA	NA	NA
Root100|4596	0	NA	NA	NA	NA
Root100|4597	0	NA	NA	NA	NA
Root100|4363	0	NA	NA	NA	NA
Root100|4744	0	NA	NA	NA	NA
Root100|2430	0	NA	NA	NA	NA
Root100|2436	0	NA	NA	NA	NA
Root100|2457	0	NA	NA	NA	NA
Root100|256	0	NA	NA	NA	NA
Root100|3307	0	NA	NA	NA	NA
Root100|2945	0	NA	NA	NA	NA
Root100|4045	0	NA	NA	NA	NA
Root100|4291	0	NA	NA	NA	NA
Root100|1423	0	NA	NA	NA	NA
Root100|2361	0	NA	NA	NA	NA
Root100|4492	0	NA	NA	NA	NA
Root100|1210	0	NA	NA	NA	NA
Root100|2743	0	NA	NA	NA	NA
Root100|535	0	NA	NA	NA	NA
Root100|613	0	NA	NA	NA	NA
Root100|91	0	NA	NA	NA	NA
Root100|2896	0	NA	NA	NA	NA
Root100|3638	0	NA	NA	NA	NA
Root100|661	0	NA	NA	NA	NA
Root100|1270	0	NA	NA	NA	NA
Root100|5043	0	NA	NA	NA	NA
Root100|4153	0	NA	NA	NA	NA
Root100|4155	0	NA	NA	NA	NA
Root100|808	0.0997962076725335	-0.104885518254207	1.01575246777183	0.956155104758376	0.966543913449967
Root100|1880	3.08224307315376	0.21617149807949	1.05085157142865	0.151122499562437	0.479234910780934
Root100|972	0	NA	NA	NA	NA
Root100|1549	0	NA	NA	NA	NA
Root100|2225	0	NA	NA	NA	NA
Root100|2780	0	NA	NA	NA	NA
Root100|4610	0	NA	NA	NA	NA
Root100|2236	0	NA	NA	NA	NA
Root100|2939	4.10965743087167	0.219121189551498	1.05240983043069	0.123216958649076	0.479234910780934
Root100|316	0	NA	NA	NA	NA
Root100|1073	0.616448614630751	0.188477480304574	1.03749437399662	0.338425937962517	0.561592673378057
Root100|836	0	NA	NA	NA	NA
Root100|2211	0	NA	NA	NA	NA
Root100|4552	0	NA	NA	NA	NA
Root100|845	0	NA	NA	NA	NA
Root100|1937	0	NA	NA	NA	NA
Root100|2266	0	NA	NA	NA	NA
Root100|2267	0	NA	NA	NA	NA
Root100|1814	1.74202997098694	-0.156445653976184	1.02036649894207	0.558223982789742	0.698671664743148
Root100|2843	0	NA	NA	NA	NA
Root100|2984	0	NA	NA	NA	NA
Root100|2787	0	NA	NA	NA	NA
Root100|2838	0	NA	NA	NA	NA
Root100|4438	0.648675349871468	-0.164309093417486	1.02974760966854	0.586651332820181	0.706642917619145
Root100|598	0	NA	NA	NA	NA
Root100|1359	0	NA	NA	NA	NA
Root100|3380	0	NA	NA	NA	NA
Root100|799	0	NA	NA	NA	NA
Root100|1278	0	NA	NA	NA	NA
Root100|3319	0	NA	NA	NA	NA
Root100|2560	0	NA	NA	NA	NA
Root100|4846	0	NA	NA	NA	NA
Root100|2680	0	NA	NA	NA	NA
Root100|3531	0	NA	NA	NA	NA
Root100|4745	0	NA	NA	NA	NA
Root100|3142	3.08224307315376	0.21617149807949	1.05085157142865	0.151122499562437	0.479234910780934
Root100|3577	0	NA	NA	NA	NA
Root100|304	0	NA	NA	NA	NA
Root100|3201	0	NA	NA	NA	NA
Root100|2120	0	NA	NA	NA	NA
Root100|1022	0	NA	NA	NA	NA
Root100|1112	0	NA	NA	NA	NA
Root100|1698	0	NA	NA	NA	NA
Root100|2527	0	NA	NA	NA	NA
Root100|3868	0	NA	NA	NA	NA
Root100|3976	25.9479920113419	-0.218059149229263	1.05436461701788	1.44460964166092e-08	1.06013737366603e-06
Root100|502	0	NA	NA	NA	NA
Root100|1367	0	NA	NA	NA	NA
Root100|3821	0	NA	NA	NA	NA
Root100|1180	3.59595025201271	0.217802789298748	1.05171477050464	0.135634480853679	0.479234910780934
Root100|3737	0	NA	NA	NA	NA
Root100|1991	0	NA	NA	NA	NA
Root100|4087	0	NA	NA	NA	NA
Root100|4351	0	NA	NA	NA	NA
Root100|4388	0	NA	NA	NA	NA
Root100|407	0	NA	NA	NA	NA
Root100|772	0	NA	NA	NA	NA
Root100|2729	0	NA	NA	NA	NA
Root100|3318	0	NA	NA	NA	NA
Root100|4122	0	NA	NA	NA	NA
Root100|4123	0	NA	NA	NA	NA
Root100|112	0	NA	NA	NA	NA
Root100|333	0	NA	NA	NA	NA
Root100|2523	0	NA	NA	NA	NA
Root100|4422	0	NA	NA	NA	NA
Root100|3717	0	NA	NA	NA	NA
Root100|1219	1.64386297234867	0.207946072092686	1.04656336030588	0.221376994094724	0.482285594277792
Root100|4631	0	NA	NA	NA	NA
Root100|4646	19.2126484893251	0.22959913628222	1.05765417913603	NA	NA
Root100|1741	0	NA	NA	NA	NA
Root100|348	0	NA	NA	NA	NA
Root100|3743	0	NA	NA	NA	NA
Root100|3791	0	NA	NA	NA	NA
Root100|1445	1.54684121892427	-0.186288795945105	1.03763973012704	0.391419519872235	0.594790515962435
Root100|4342	0	NA	NA	NA	NA
Root100|2263	0	NA	NA	NA	NA
Root100|462	0	NA	NA	NA	NA
Root100|3345	0	NA	NA	NA	NA
Root100|931	0	NA	NA	NA	NA
Root100|1761	0	NA	NA	NA	NA
Root100|2078	0	NA	NA	NA	NA
Root100|2390	0	NA	NA	NA	NA
Root100|3080	0	NA	NA	NA	NA
Root100|3511	137.027591805124	0.235717712127322	1.05961870223598	NA	NA
Root100|2633	0	NA	NA	NA	NA
Root100|3359	0	NA	NA	NA	NA
Root100|4877	0	NA	NA	NA	NA
Root100|4976	0	NA	NA	NA	NA
Root100|1751	0	NA	NA	NA	NA
Root100|2662	0	NA	NA	NA	NA
Root100|3861	0	NA	NA	NA	NA
Root100|540	0	NA	NA	NA	NA
Root100|3115	0	NA	NA	NA	NA
Root100|4650	0	NA	NA	NA	NA
Root100|3133	0	NA	NA	NA	NA
Root100|3167	0	NA	NA	NA	NA
Root100|4419	4.31514030241526	0.219578363518703	1.0526507545	0.118904600533308	0.479234910780934
Root100|2342	0	NA	NA	NA	NA
Root100|4711	1.33783508458704	-0.139519944668494	1.01452552551757	0.636461483297168	0.740515131792617
Root100|4696	0	NA	NA	NA	NA
Root100|822	0	NA	NA	NA	NA
Root100|3574	0	NA	NA	NA	NA
Root100|4331	0	NA	NA	NA	NA
Root100|23	0	NA	NA	NA	NA
Root100|3342	0	NA	NA	NA	NA
Root100|2721	0	NA	NA	NA	NA
Root100|4406	2.26031158697942	0.212470756775632	1.04889904231422	0.186196497480098	0.479234910780934
Root100|2831	0	NA	NA	NA	NA
Root100|27	0	NA	NA	NA	NA
Root100|2960	0	NA	NA	NA	NA
Root100|4593	0	NA	NA	NA	NA
Root100|4960	2.38508887272126	-0.195082874353786	1.04150663468599	0.310267982670612	0.551618734495691
Root100|1894	0	NA	NA	NA	NA
Root100|3652	0	NA	NA	NA	NA
Root100|1911	0	NA	NA	NA	NA
Root100|2740	0	NA	NA	NA	NA
Root100|1325	0	NA	NA	NA	NA
Root100|2770	0	NA	NA	NA	NA
Root100|3121	0	NA	NA	NA	NA
Root100|3536	0	NA	NA	NA	NA
Root100|4980	0	NA	NA	NA	NA
Root100|717	0	NA	NA	NA	NA
Root100|1984	0	NA	NA	NA	NA
Root100|940	0	NA	NA	NA	NA
Root100|2314	0	NA	NA	NA	NA
Root100|367	0	NA	NA	NA	NA
Root100|1326	0	NA	NA	NA	NA
Root100|2772	0	NA	NA	NA	NA
Root100|3120	0	NA	NA	NA	NA
Root100|3537	0	NA	NA	NA	NA
Root100|4979	0	NA	NA	NA	NA
Root100|716	0	NA	NA	NA	NA
Root100|1626	0	NA	NA	NA	NA
Root100|4550	0	NA	NA	NA	NA
Root100|737	0	NA	NA	NA	NA
Root100|1517	0	NA	NA	NA	NA
Root100|1827	0.1496943115088	-0.118765294581654	1.01819682409474	0.879517769549506	0.934214148252834
Root100|2250	66.3020626310508	-0.214623000405179	0.998709487220932	0.491865036754192	0.662543756132619
Root100|2095	0	NA	NA	NA	NA
Root100|2098	0	NA	NA	NA	NA
Root100|2949	0	NA	NA	NA	NA
Root100|463	0	NA	NA	NA	NA
Root100|4967	13.4213751782803	-0.215077117527049	1.05242892567752	0.099180326699372	0.479234910780934
Root100|1754	0	NA	NA	NA	NA
Root100|2412	1.73534989670725	-0.155153952680874	1.02012991119085	0.561228058564168	0.698671664743148
Root100|2413	2.87676020161017	0.215404951798685	1.05044467593658	0.158467617358051	0.479234910780934
Root100|2876	0	NA	NA	NA	NA
Root100|3057	0	NA	NA	NA	NA
Root100|4571	0	NA	NA	NA	NA
Root100|4572	0	NA	NA	NA	NA
Root100|4904	0	NA	NA	NA	NA
Root100|5007	0	NA	NA	NA	NA
Root100|3299	0	NA	NA	NA	NA
Root100|289	0	NA	NA	NA	NA
Root100|291	0	NA	NA	NA	NA
Root100|3856	0	NA	NA	NA	NA
Root100|4170	0	NA	NA	NA	NA
Root100|2952	0	NA	NA	NA	NA
Root100|3642	0	NA	NA	NA	NA
Root100|101	0	NA	NA	NA	NA
Root100|1011	0	NA	NA	NA	NA
Root100|1498	0	NA	NA	NA	NA
Root100|3825	0	NA	NA	NA	NA
Root100|861	0.648675349871468	-0.164309093417486	1.02974760966854	0.586651332820181	0.706642917619145
Root100|4654	0	NA	NA	NA	NA
Root100|838	0	NA	NA	NA	NA
Root100|3841	0	NA	NA	NA	NA
Root100|937	0	NA	NA	NA	NA
Root100|1260	0	NA	NA	NA	NA
Root100|2322	0	NA	NA	NA	NA
Root100|1748	0	NA	NA	NA	NA
Root100|2693	0	NA	NA	NA	NA
Root100|3641	0	NA	NA	NA	NA
Root100|4401	0	NA	NA	NA	NA
Root100|4786	0	NA	NA	NA	NA
Root100|1265	0	NA	NA	NA	NA
Root100|150	0	NA	NA	NA	NA
Root100|2577	0	NA	NA	NA	NA
Root100|4898	0	NA	NA	NA	NA
Root100|4990	0	NA	NA	NA	NA
Root100|229	0	NA	NA	NA	NA
Root100|4632	20.753770025902	0.229898797628693	1.057798233417	NA	NA
Root100|568	10.7371001426242	-0.213606520430705	1.05150698325489	0.117440298004537	0.479234910780934
Root100|820	0	NA	NA	NA	NA
Root100|1589	0	NA	NA	NA	NA
Root100|856	0	NA	NA	NA	NA
Root100|2912	0	NA	NA	NA	NA
Root100|4176	0	NA	NA	NA	NA
Root100|110	0	NA	NA	NA	NA
Root100|2534	0	NA	NA	NA	NA
Root100|2190	0.560829843766977	-0.0818630333937471	0.994628517405485	0.890707452887962	0.941416045502871
Root100|2861	0	NA	NA	NA	NA
Root100|3334	0	NA	NA	NA	NA
Root100|4358	0	NA	NA	NA	NA
Root100|104	0	NA	NA	NA	NA
Root100|3753	0	NA	NA	NA	NA
Root100|4214	0	NA	NA	NA	NA
Root100|4886	0	NA	NA	NA	NA
Root100|1075	0	NA	NA	NA	NA
Root100|4124	0	NA	NA	NA	NA
Root100|453	0	NA	NA	NA	NA
Root100|719	0	NA	NA	NA	NA
Root100|3397	0	NA	NA	NA	NA
Root100|851	0	NA	NA	NA	NA
Root100|985	0	NA	NA	NA	NA
Root100|1838	0	NA	NA	NA	NA
Root100|2245	0	NA	NA	NA	NA
Root100|3833	0	NA	NA	NA	NA
Root100|2545	0	NA	NA	NA	NA
Root100|2882	0	NA	NA	NA	NA
Root100|3938	0	NA	NA	NA	NA
Root100|1686	1.54112153657688	0.206940581032497	1.04605221163921	0.228268222983384	0.484260855456527
Root100|3198	0	NA	NA	NA	NA
Root100|2777	0	NA	NA	NA	NA
Root100|3048	0	NA	NA	NA	NA
Root100|3166	0	NA	NA	NA	NA
Root100|3199	0	NA	NA	NA	NA
Root100|3698	0	NA	NA	NA	NA
Root100|4121	0	NA	NA	NA	NA
Root100|2511	3.26985693633641	-0.039515705957838	0.990614385828893	0.669973571683434	0.766967064634923
Root100|2840	0	NA	NA	NA	NA
Root100|336	0	NA	NA	NA	NA
Root100|4379	0	NA	NA	NA	NA
Root100|1322	0	NA	NA	NA	NA
Root100|4837	0	NA	NA	NA	NA
Root100|884	0	NA	NA	NA	NA
Root100|1461	0	NA	NA	NA	NA
Root100|461	0	NA	NA	NA	NA
Root100|3491	2.84885615352817	-0.198303016379991	1.04304511548584	0.280143869967554	0.522364333956968
Root100|811	0	NA	NA	NA	NA
Root100|1258	0	NA	NA	NA	NA
Root100|3099	0	NA	NA	NA	NA
Root100|3494	0	NA	NA	NA	NA
Root100|3715	0	NA	NA	NA	NA
Root100|4677	0	NA	NA	NA	NA
Root100|4935	0	NA	NA	NA	NA
Root100|3346	0	NA	NA	NA	NA
Root100|930	0	NA	NA	NA	NA
Root100|1636	0	NA	NA	NA	NA
Root100|1688	0	NA	NA	NA	NA
Root100|4457	0	NA	NA	NA	NA
Root100|1928	23.7110961482952	-0.217748460328799	1.05415873892969	1.73793012076398e-08	1.06013737366603e-06
Root100|3234	0	NA	NA	NA	NA
Root100|4500	0	NA	NA	NA	NA
Root100|5017	0	NA	NA	NA	NA
Root100|1920	3.18498450892555	0.216527867587749	1.0510404906482	0.14772237054992	0.479234910780934
Root100|4949	0	NA	NA	NA	NA
Root100|731	0	NA	NA	NA	NA
Root100|1381	0	NA	NA	NA	NA
Root100|1908	0	NA	NA	NA	NA
Root100|2419	0	NA	NA	NA	NA
Root100|3624	0	NA	NA	NA	NA
Root100|4282	0	NA	NA	NA	NA
Root100|3461	0	NA	NA	NA	NA
Root100|4405	0	NA	NA	NA	NA
Root100|3485	0	NA	NA	NA	NA
Root100|3507	0	NA	NA	NA	NA
Root100|4290	0	NA	NA	NA	NA
Root100|252	0	NA	NA	NA	NA
Root100|3297	0	NA	NA	NA	NA
Root100|4769	0	NA	NA	NA	NA
Root100|2738	0	NA	NA	NA	NA
Root100|3356	0	NA	NA	NA	NA
Root100|424	0	NA	NA	NA	NA
Root100|4248	0	NA	NA	NA	NA
Root100|763	0	NA	NA	NA	NA
Root100|3144	0	NA	NA	NA	NA
Root100|4149	0	NA	NA	NA	NA
Root100|775	0	NA	NA	NA	NA
Root100|2807	0	NA	NA	NA	NA
Root100|877	0	NA	NA	NA	NA
Root100|1171	0	NA	NA	NA	NA
Root100|1393	0	NA	NA	NA	NA
Root100|1441	0	NA	NA	NA	NA
Root100|1649	0	NA	NA	NA	NA
Root100|1808	0	NA	NA	NA	NA
Root100|2114	0	NA	NA	NA	NA
Root100|1903	0	NA	NA	NA	NA
Root100|2495	0	NA	NA	NA	NA
Root100|3257	0	NA	NA	NA	NA
Root100|3716	0	NA	NA	NA	NA
Root100|2372	0	NA	NA	NA	NA
Root100|3529	0	NA	NA	NA	NA
Root100|3608	0	NA	NA	NA	NA
Root100|361	0	NA	NA	NA	NA
Root100|4961	126.199936775126	-0.464090051915046	1.15897482072032	0.0751331649386595	0.479234910780934
Root100|4968	0	NA	NA	NA	NA
Root100|1123	0	NA	NA	NA	NA
Root100|2116	0	NA	NA	NA	NA
Root100|2117	0	NA	NA	NA	NA
Root100|2197	10.3645527778268	0.0592894203392234	0.974975806889559	0.851153370151666	0.915472264621565
Root100|2230	0	NA	NA	NA	NA
Root100|3386	0	NA	NA	NA	NA
Root100|4100	0	NA	NA	NA	NA
Root100|4393	0	NA	NA	NA	NA
Root100|1390	0	NA	NA	NA	NA
Root100|1555	1.09775828439787	-0.178177753738478	1.03447396954954	0.463869996066049	0.652210985165009
Root100|4077	0	NA	NA	NA	NA
Root100|2269	0	NA	NA	NA	NA
Root100|2980	0	NA	NA	NA	NA
Root100|3756	12.9320171047598	-0.209030264720129	1.04842779842348	NA	NA
Root100|1047	0	NA	NA	NA	NA
Root100|1317	0	NA	NA	NA	NA
Root100|2379	0	NA	NA	NA	NA
Root100|3069	3.49320881624092	0.217504320951746	1.05155720824333	0.138451787718469	0.479234910780934
Root100|2720	0	NA	NA	NA	NA
Root100|4407	0.132504937373403	-0.113087787776116	1.01719010999358	0.907119900462565	0.948460092248662
Root100|25	0	NA	NA	NA	NA
Root100|4009	0	NA	NA	NA	NA
Root100|2221	0	NA	NA	NA	NA
Root100|2491	0	NA	NA	NA	NA
Root100|3279	0	NA	NA	NA	NA
Root100|3030	0	NA	NA	NA	NA
Root100|4687	3.59709909421459	-0.245422546714488	1.0472486004564	0.315173762305631	0.553921120619088
Root100|1196	0	NA	NA	NA	NA
Root100|89	0	NA	NA	NA	NA
Root100|1414	0	NA	NA	NA	NA
Root100|1553	0	NA	NA	NA	NA
Root100|4271	0	NA	NA	NA	NA
Root100|1853	0	NA	NA	NA	NA
Root100|2786	0	NA	NA	NA	NA
Root100|2502	0	NA	NA	NA	NA
Root100|4669	5.13707178858959	0.221091743368852	1.05345070795639	0.104441217449042	0.479234910780934
Root100|2410	0	NA	NA	NA	NA
Root100|2411	0	NA	NA	NA	NA
Root100|334	0	NA	NA	NA	NA
Root100|4343	0	NA	NA	NA	NA
Root100|695	0	NA	NA	NA	NA
Root100|1081	0	NA	NA	NA	NA
Root100|1806	0	NA	NA	NA	NA
Root100|1262	0	NA	NA	NA	NA
Root100|2655	0	NA	NA	NA	NA
Root100|1313	0	NA	NA	NA	NA
Root100|1739	0	NA	NA	NA	NA
Root100|4150	0	NA	NA	NA	NA
Root100|742	0	NA	NA	NA	NA
Root100|2268	0	NA	NA	NA	NA
Root100|3561	0	NA	NA	NA	NA
Root100|2584	0	NA	NA	NA	NA
Root100|4286	0	NA	NA	NA	NA
Root100|2697	0	NA	NA	NA	NA
Root100|422	0	NA	NA	NA	NA
Root100|4475	0	NA	NA	NA	NA
Root100|4865	0	NA	NA	NA	NA
Root100|1851	0	NA	NA	NA	NA
Root100|4059	0	NA	NA	NA	NA
Root100|840	0	NA	NA	NA	NA
Root100|1962	0	NA	NA	NA	NA
Root100|2868	0	NA	NA	NA	NA
Root100|4728	0	NA	NA	NA	NA
Root100|4719	0	NA	NA	NA	NA
Root100|734	0	NA	NA	NA	NA
Root100|2782	0	NA	NA	NA	NA
Root100|2785	0	NA	NA	NA	NA
Root100|761	0	NA	NA	NA	NA
Root100|1950	0	NA	NA	NA	NA
Root100|813	0	NA	NA	NA	NA
Root100|2248	0	NA	NA	NA	NA
Root100|4606	0	NA	NA	NA	NA
Root100|4629	0	NA	NA	NA	NA
Root100|2306	0	NA	NA	NA	NA
Root100|3807	0	NA	NA	NA	NA
Root100|1596	0	NA	NA	NA	NA
Root100|2646	0	NA	NA	NA	NA
Root100|2146	0	NA	NA	NA	NA
Root100|2300	0	NA	NA	NA	NA
Root100|3012	0	NA	NA	NA	NA
Root100|3013	0	NA	NA	NA	NA
Root100|2999	0	NA	NA	NA	NA
Root100|3221	0	NA	NA	NA	NA
Root100|4730	5.75352040322034	0.222018252547473	1.053934488952	0.0958064818440669	0.479234910780934
Root100|4839	0	NA	NA	NA	NA
Root100|26	0	NA	NA	NA	NA
Root100|4061	0	NA	NA	NA	NA
Root100|520	0	NA	NA	NA	NA
Root100|1331	0	NA	NA	NA	NA
Root100|69	0	NA	NA	NA	NA
Root100|3498	0	NA	NA	NA	NA
Root100|961	0.616448614630751	0.188477480304574	1.03749437399662	0.338425937962517	0.561592673378057
Root100|2871	0	NA	NA	NA	NA
Root100|4722	0	NA	NA	NA	NA
Root100|3689	0	NA	NA	NA	NA
Root100|3690	0	NA	NA	NA	NA
Root100|3722	0.0662524686867016	-0.0880380195254275	1.01374692308677	0.966543913449967	0.966543913449967
Root100|4202	0.993787030300523	-0.175495304992335	1.03349944001691	0.487158601776006	0.661582624566892
Root100|345	0	NA	NA	NA	NA
Root100|3412	0	NA	NA	NA	NA
Root100|593	0	NA	NA	NA	NA
Root100|3127	0	NA	NA	NA	NA
Root100|3492	0	NA	NA	NA	NA
Root100|4487	0	NA	NA	NA	NA
Root100|4578	0	NA	NA	NA	NA
Root100|312	0.132504937373403	-0.113087787776116	1.01719010999358	0.907119900462565	0.948460092248662
Root100|895	0	NA	NA	NA	NA
Root100|1165	0	NA	NA	NA	NA
Root100|2333	0	NA	NA	NA	NA
Root100|1886	0	NA	NA	NA	NA
Root100|2068	0	NA	NA	NA	NA
Root100|2224	0	NA	NA	NA	NA
Root100|4611	0	NA	NA	NA	NA
Root100|2336	0	NA	NA	NA	NA
Root100|4906	0	NA	NA	NA	NA
Root100|3780	0	NA	NA	NA	NA
Root100|4912	0	NA	NA	NA	NA
Root100|4133	0	NA	NA	NA	NA
Root100|2568	0	NA	NA	NA	NA
Root100|31	0	NA	NA	NA	NA
Root100|4378	0	NA	NA	NA	NA
Root100|80	5.18822196883797	-0.23349664774568	1.05521602810979	0.168957980856689	0.479234910780934
Root100|530	22.7896091117589	-0.281361582308379	1.07725970847683	0.0391778457859148	0.479234910780934
Root100|1428	0	NA	NA	NA	NA
Root100|4143	0	NA	NA	NA	NA
Root100|4165	8.15489871345903	-0.235606712655418	1.05752050934765	0.121308937973076	0.479234910780934
Root100|4183	0	NA	NA	NA	NA
Root100|4794	0	NA	NA	NA	NA
Root100|4796	0	NA	NA	NA	NA
Root100|765	13.8011590265242	-0.192009757080026	1.00483065417046	0.502408036164766	0.671063259491244
Root100|786	4.63497474827654	0.0885979149874648	0.994001729691188	0.732636470384441	0.812560448971835
Root100|1275	0	NA	NA	NA	NA
Root100|4306	0	NA	NA	NA	NA
Root100|1403	0	NA	NA	NA	NA
Root100|4151	0	NA	NA	NA	NA
Root100|1146	0	NA	NA	NA	NA
Root100|1781	0	NA	NA	NA	NA
Root100|1832	0	NA	NA	NA	NA
Root100|833	0	NA	NA	NA	NA
Root100|1590	0	NA	NA	NA	NA
Root100|2585	0	NA	NA	NA	NA
Root100|2001	13.7519374858174	-0.215235663875033	1.05252969274661	0.097239745832737	0.479234910780934
Root100|2138	0	NA	NA	NA	NA
Root100|4417	0	NA	NA	NA	NA
Root100|4661	0	NA	NA	NA	NA
Root100|844	0	NA	NA	NA	NA
Root100|1453	0	NA	NA	NA	NA
Root100|2354	0	NA	NA	NA	NA
Root100|2739	0	NA	NA	NA	NA
Root100|2789	0	NA	NA	NA	NA
Root100|3381	17.8951669043737	-0.216595780308798	1.05340375851203	0.0791006546389081	0.479234910780934
Root100|4334	0	NA	NA	NA	NA
Root100|4185	0	NA	NA	NA	NA
Root100|1389	0	NA	NA	NA	NA
Root100|2200	0	NA	NA	NA	NA
Root100|2216	0	NA	NA	NA	NA
Root100|2315	0	NA	NA	NA	NA
Root100|2477	0	NA	NA	NA	NA
Root100|2827	0	NA	NA	NA	NA
Root100|4539	0	NA	NA	NA	NA
Root100|4705	0	NA	NA	NA	NA
Root100|2863	0	NA	NA	NA	NA
Root100|3275	0	NA	NA	NA	NA
Root100|4180	0	NA	NA	NA	NA
Root100|1454	0	NA	NA	NA	NA
Root100|1690	0	NA	NA	NA	NA
Root100|2663	0	NA	NA	NA	NA
Root100|2839	0	NA	NA	NA	NA
Root100|955	0	NA	NA	NA	NA
Root100|998	0	NA	NA	NA	NA
Root100|1218	22.4821180845822	-0.108921861719093	1.00057105651165	0.641170222813945	0.741950366237275
Root100|4752	0	NA	NA	NA	NA
Root100|3129	0	NA	NA	NA	NA
Root100|197	0	NA	NA	NA	NA
Root100|2748	1.9460260496144	-0.190965009388649	1.03967016175471	0.346767152899614	0.565151046901279
Root100|1650	0	NA	NA	NA	NA
Root100|2688	0	NA	NA	NA	NA
Root100|2852	0	NA	NA	NA	NA
Root100|724	1.45755431110743	-0.184813192244842	1.03703990575939	0.404166926009775	0.608901990834853
Root100|1415	0	NA	NA	NA	NA
Root100|1788	0	NA	NA	NA	NA
Root100|2142	0	NA	NA	NA	NA
Root100|2257	0	NA	NA	NA	NA
Root100|2651	0	NA	NA	NA	NA
Root100|2505	0	NA	NA	NA	NA
Root100|3579	0	NA	NA	NA	NA
Root100|4088	2.29360901455121	-0.204917934040913	1.04355619000646	0.305600245886133	0.548282794089827
Root100|528	0	NA	NA	NA	NA
Root100|581	0	NA	NA	NA	NA
Root100|582	0	NA	NA	NA	NA
Root100|3997	0	NA	NA	NA	NA
Root100|4620	0	NA	NA	NA	NA
Root100|4903	0	NA	NA	NA	NA
Root100|854	0	NA	NA	NA	NA
Root100|968	0	NA	NA	NA	NA
Root100|1465	0	NA	NA	NA	NA
Root100|1675	4.52062317395884	0.219999160921654	1.05287304178137	0.11490145884249	0.479234910780934
Root100|1730	0	NA	NA	NA	NA
Root100|1794	4.41788173818705	0.219793883919881	1.05276437014337	0.116866453358367	0.479234910780934
Root100|2710	0	NA	NA	NA	NA
Root100|2614	0	NA	NA	NA	NA
Root100|4386	7.08915906825364	0.223527107574614	1.05472620460309	0.0813922218128691	0.479234910780934
Root100|299	0	NA	NA	NA	NA
Root100|321	0	NA	NA	NA	NA
Root100|1412	0	NA	NA	NA	NA
Root100|1654	0	NA	NA	NA	NA
Root100|1442	0	NA	NA	NA	NA
Root100|2599	0	NA	NA	NA	NA
Root100|3729	0	NA	NA	NA	NA
Root100|3805	0	NA	NA	NA	NA
Root100|4564	0	NA	NA	NA	NA
Root100|4326	0	NA	NA	NA	NA
Root100|2108	0	NA	NA	NA	NA
Root100|846	0	NA	NA	NA	NA
Root100|2048	0	NA	NA	NA	NA
Root100|3233	0	NA	NA	NA	NA
Root100|1170	0	NA	NA	NA	NA
Root100|1692	0	NA	NA	NA	NA
Root100|1721	0	NA	NA	NA	NA
Root100|2251	0.997962076725335	-0.175821920356847	1.03361109128823	0.485145440609026	0.661582624566892
Root100|2485	0	NA	NA	NA	NA
Root100|3146	0	NA	NA	NA	NA
Root100|4397	0	NA	NA	NA	NA
Root100|2682	0	NA	NA	NA	NA
Root100|38	0	NA	NA	NA	NA
Root100|189	0	NA	NA	NA	NA
Root100|309	0	NA	NA	NA	NA
Root100|4441	0	NA	NA	NA	NA
Root100|577	0	NA	NA	NA	NA
Root100|653	0	NA	NA	NA	NA
Root100|945	0	NA	NA	NA	NA
Root100|1281	0	NA	NA	NA	NA
Root100|1508	0	NA	NA	NA	NA
Root100|1945	0	NA	NA	NA	NA
Root100|2510	0	NA	NA	NA	NA
Root100|4511	0	NA	NA	NA	NA
Root100|2531	0	NA	NA	NA	NA
Root100|1037	0	NA	NA	NA	NA
Root100|1848	0	NA	NA	NA	NA
Root100|2769	0	NA	NA	NA	NA
Root100|1178	0	NA	NA	NA	NA
Root100|1783	0	NA	NA	NA	NA
Root100|4513	0	NA	NA	NA	NA
Root100|2092	0	NA	NA	NA	NA
Root100|2123	0	NA	NA	NA	NA
Root100|2919	0	NA	NA	NA	NA
Root100|2177	0	NA	NA	NA	NA
Root100|3031	0	NA	NA	NA	NA
Root100|3826	0	NA	NA	NA	NA
Root100|3435	0	NA	NA	NA	NA
Root100|3762	0	NA	NA	NA	NA
Root100|3475	0	NA	NA	NA	NA
Root100|4622	0	NA	NA	NA	NA
Root100|3655	0	NA	NA	NA	NA
Root100|652	0.944656449054953	-0.168633839253358	1.0312999914717	0.525055828599012	0.681455437117867
Root100|1080	0	NA	NA	NA	NA
Root100|3260	0	NA	NA	NA	NA
Root100|2004	0	NA	NA	NA	NA
Root100|2804	0	NA	NA	NA	NA
Root100|3809	0	NA	NA	NA	NA
Root100|1472	1.06003949898722	-0.177142089144043	1.03409393277003	0.472605341630294	0.657337071257771
Root100|690	18.3425460769831	-0.216709340097881	1.05347745022655	0.0775452175605145	0.479234910780934
Root100|1800	0	NA	NA	NA	NA
Root100|1941	0	NA	NA	NA	NA
Root100|2141	0	NA	NA	NA	NA
Root100|2503	0	NA	NA	NA	NA
Root100|3502	2.0879091740067	-0.198727286342131	1.02756833512362	0.470960829171467	0.65719043809221
Root100|4099	0	NA	NA	NA	NA
Root100|4396	0	NA	NA	NA	NA
Root100|4885	0	NA	NA	NA	NA
Root100|4455	0	NA	NA	NA	NA
Root100|47	0	NA	NA	NA	NA
Root100|871	0	NA	NA	NA	NA
Root100|3692	0	NA	NA	NA	NA
Root100|881	0	NA	NA	NA	NA
Root100|1828	0	NA	NA	NA	NA
Root100|964	0	NA	NA	NA	NA
Root100|1499	0	NA	NA	NA	NA
Root100|2055	0	NA	NA	NA	NA
Root100|2619	0	NA	NA	NA	NA
Root100|2299	0	NA	NA	NA	NA
Root100|3010	0	NA	NA	NA	NA
Root100|4713	0	NA	NA	NA	NA
Root100|1777	0	NA	NA	NA	NA
Root100|354	0	NA	NA	NA	NA
Root100|683	0.748471557544001	-0.168272275595216	1.03101824827698	0.552037852636292	0.693294597281461
Root100|882	0	NA	NA	NA	NA
Root100|1436	0	NA	NA	NA	NA
Root100|1985	0	NA	NA	NA	NA
Root100|3702	0	NA	NA	NA	NA
Root100|188	0	NA	NA	NA	NA
Root100|352	0	NA	NA	NA	NA
Root100|3765	0	NA	NA	NA	NA
Root100|551	0	NA	NA	NA	NA
Root100|821	0	NA	NA	NA	NA
Root100|1341	0	NA	NA	NA	NA
Root100|2519	1.29294703646054	-0.138346590145101	1.01390767748675	0.644676445120837	0.743991465044857
[truncated: 3,048 more rows]
