# Supplementary material for: Genome-resolved metatranscriptomics reveals conserved root colonization determinants in a synthetic microbiota
Source: Nat Commun. 2023 Dec 13;14:8274. doi: 10.1038/s41467-023-43688-z (PMC10719396; doi:10.1038/s41467-023-43688-z)
Supplement: Supplementary file 11 — Source Data [file 41467_2023_43688_MOESM11_ESM.zip › Source Data/Supplementary_information/figureS5/Root61unfiltered_deseq_LFC.csv]

	baseMean	log2FoldChange	lfcSE	pvalue	padj
Root61|1054	1.58528121877732	-0.17736163589454	1.03379656127765	0.509832373351929	NA
Root61|1071	1180.82163103605	2.9402953330054	1.3098917371428	0.00155000411140138	0.0123472667938016
Root61|1090	19.0325815297507	-0.537806686750701	1.04048641484084	0.265401840509957	NA
Root61|1298	2102.0143155088	0.540345250492884	0.831978716010703	0.325680747126781	0.452982044165821
Root61|1420	50.9218400334514	-0.623986607886912	1.01138513549478	0.238860980524904	0.362356365917845
Root61|1424	2.33635416876283	-0.186935105635227	1.03763356947241	0.421938042062169	NA
Root61|1489	7.84051762823362	-0.232766037647058	0.984820839145485	0.429183710712829	NA
Root61|1563	10.1018178714159	-0.0515373138868436	0.923990746490364	0.889244752082135	NA
Root61|1598	0.054664869613011	-0.070328188460509	1.01352765891724	0.651871646852272	NA
Root61|1640	4.66132638005091	0.050178146911292	0.980968392715225	0.864947598494035	NA
Root61|1673	135.315574995627	-3.25232834554433	1.3873821200116	0.00110568615995684	0.00985640234018665
Root61|1682	14.2159906693688	-0.355785444314148	1.0407851245501	0.326479312783106	NA
Root61|1896	49.3583558519553	0.051697797395699	0.839460026144506	0.92136505850267	0.944058779155445
Root61|2011	21.3190389705521	-0.399637891814702	1.05751468569279	0.233897698527939	NA
Root61|2087	1.85860556684237	-0.181494283449204	1.03538907234329	0.472507352606768	NA
Root61|2374	1075.62375086992	0.612178960983797	0.967103709202703	0.25836167693322	0.380829180487393
Root61|2451	11.3468949079418	0.241043814001472	1.01513862374076	NA	NA
Root61|2453	21.9191414443245	-0.271583086235565	0.948756652047196	0.525131697092614	NA
Root61|2582	0.286661430480423	-0.122982516629102	1.01933267747641	0.98260457818818	NA
Root61|2632	19.4128271761577	-0.522832029144202	1.0662185842786	0.252467245435579	NA
Root61|2760	12.8512760312853	-0.906098213031099	1.68103892933986	0.0103669524791705	NA
Root61|2799	1.86329929812275	-0.18143200525339	1.03536718973382	0.47255035497204	NA
Root61|2829	6.54602084087634	0.205920482746054	1.01627674227428	NA	NA
Root61|2840	42.2391767963187	-0.14210278231302	0.835559798899933	0.765103788381694	0.833357784576894
Root61|2909	0	NA	NA	NA	NA
Root61|2918	0	NA	NA	NA	NA
Root61|2919	11.0244857760885	0.0635459914562748	0.94668823197595	0.868613300772388	NA
Root61|2939	566.610433922576	0.82666615692161	0.928180446678992	0.157539436463901	0.270315146709829
Root61|2946	265.153165674289	0.98248292818024	1.29924170571825	0.0910203264721887	0.18540810789547
Root61|3030	0	NA	NA	NA	NA
Root61|305	14.9359605504047	-0.30841644129811	0.966573050037868	0.470831214307615	NA
Root61|3225	0	NA	NA	NA	NA
Root61|3265	43.5141538278559	-0.894274905956915	1.15097947309453	0.123789844069436	0.22763711993908
Root61|333	0.983967653034198	-0.163779893938267	1.02914511157629	0.630124117578734	NA
Root61|3352	82.4865375340308	-0.229908753939354	0.871057146235449	0.626469244944622	0.725263096188208
Root61|3463	5.4511843812441	0.138935172748895	0.99644885961207	0.618546922303074	NA
Root61|3485	8.57952450880524	-0.606199305910317	1.27622538070258	0.0377344511566919	NA
Root61|36	0	NA	NA	NA	NA
Root61|3684	149.333900202718	2.79146808385822	2.72693298023108	0.0068216501968373	0.0324114953514706
Root61|3708	436.489634911574	1.1993607974278	1.19501796244954	0.0662025362981754	0.147712929618813
Root61|423	125.510045165622	-1.69560289647774	1.53329235580246	0.0265579010301421	0.0807084265071852
Root61|437	18.9816949059221	-0.276865877004002	0.94490621621285	0.524533751300382	NA
Root61|767	0	NA	NA	NA	NA
Root61|820	10.1329241595776	0.0367885480277164	0.947313756249927	0.925996812403447	NA
Root61|853	489.245982603064	0.320981597958001	0.850508630461005	0.534555766098637	0.646439531096027
Root61|863	8.01219573881743	-0.0741643838457713	0.955905704138468	0.826107416409113	NA
Root61|981	7.88057652278747	-0.286862747391247	1.00815357452964	0.270306517898616	NA
Root61|1406	63.3958375476992	3.84781521549306	3.01085892399843	0.00296591301237114	0.0190143464354752
Root61|1518	5.59619437986305	-0.303386291636538	1.07774546944431	0.169784730458479	NA
Root61|1740	321.406816815954	0.640294478889114	1.23160145449089	0.110961648480819	0.212175899853007
Root61|1751	47.3713741028739	-0.449250737496723	0.925698805796952	0.370660298503867	0.494918743794036
Root61|1905	11.7865434265519	0.0947209778757527	0.936887214840911	0.813428305608653	NA
Root61|1944	3.46949878134057	-0.108231150668695	1.00144826892207	0.712355128827985	NA
Root61|1948	6.41250401846649	-0.330259042046157	1.08972609659612	0.135424876044	NA
Root61|1954	71.2601666505508	8.03940828993817	2.36226220586855	2.53288581247826e-05	0.00069538028033224
Root61|1973	10.9156872203322	-0.471058584928245	1.17411314223366	0.0471453584931783	NA
Root61|1984	9.30702862336323	0.0384121110284414	0.949861548186504	0.920979072921	NA
Root61|2071	11.459340093132	-0.102583807027432	0.950001929163318	0.773514022897055	NA
Root61|2073	0.859984291441268	-0.159449432678983	1.02783275702371	0.667651879729862	NA
Root61|2093	1.20262713148624	-0.169730770701437	1.03107648491871	0.578078118771453	NA
Root61|2094	24.2644673297788	0.110800396920455	0.925979171792947	0.787192397991591	NA
Root61|2122	42.4233643063714	-0.672290013875844	1.08820378627716	0.191371462084484	0.311519458280134
Root61|222	341.237178071031	2.97725569416756	1.38986402029599	0.00180303166353455	0.0131846690395964
Root61|2256	27.7089937944372	-0.483817695844754	1.02968815715498	0.292916302569881	NA
Root61|2617	0.929302783421187	-0.162106298262037	1.02862377858571	0.645291463661797	NA
Root61|2647	10.5482582846016	-0.649441280994012	1.27488366592833	0.0712575422757124	NA
Root61|2656	7.77048240765677	-0.379015200494832	1.11486463197996	0.0955932155454976	NA
Root61|2666	17.5165710526264	0.206092546651169	0.968507639436356	0.58658396534008	NA
Root61|2669	0	NA	NA	NA	NA
Root61|2780	14.759220324252	-0.468316690837779	1.049929968204	0.283494828991093	NA
Root61|2818	39.4741294193074	-1.79766869371184	3.08995541965111	0.00551016787055632	0.0279804123621072
Root61|2819	9.47134600028588	-0.302744867511907	1.02975684113776	0.167085783948003	NA
Root61|2846	85.0199658175891	0.677500813356996	1.08979486427309	0.191695291922983	0.311563672691023
Root61|2970	217.331766059816	-2.63690469222325	1.39022214776392	0.00350642826693582	0.0209045659735792
Root61|3526	50.3117483040658	-0.109549966148974	0.863871593778707	0.808252787823922	0.868071840967517
Root61|3672	31.159230752012	0.154964475001811	0.872190023112273	0.74819256212453	0.820140359576492
Root61|433	14.7853584574602	-0.445984889380627	1.00531286791242	0.334840268885074	NA
Root61|774	12.7626617503007	-0.242354647374382	0.987610997376557	0.501333271649612	NA
Root61|825	9.98451362835907	-0.36385509185756	1.0492814985945	0.123848224767664	NA
Root61|959	9.69877223823269	-0.418770555124599	1.11758029227873	0.146944014275551	NA
Root61|960	11.0825619573707	-0.127946094726039	0.941268702283109	0.738003591885465	NA
Root61|1027	17.4685297342899	-0.690310121719953	1.18628563304761	0.119205372564123	NA
Root61|1467	63.405259323929	-0.589332437959696	0.995746703100438	0.252534227941674	0.374599108325526
Root61|1581	11.4708139511612	-0.240977214814773	0.992140286704302	0.493248415625048	NA
Root61|1674	16.512133453815	-0.610237159063849	1.20521585758314	0.0322990408317521	NA
Root61|1829	4.00857754549395	0.208233359865308	1.03541324374845	0.325523570800086	NA
Root61|1862	464.211571921374	2.37479643617454	3.42872962384526	0.00933055482969952	0.0404324042620313
Root61|2128	10.5767339935961	-0.42430357915104	1.08580177965683	0.241893986797799	NA
Root61|2220	1.20262713148624	-0.169730770701437	1.03107648491871	0.578078118771453	NA
Root61|2221	31.9734832890706	-1.29017770014676	1.90362173017461	0.0404719393591521	0.105373394270282
Root61|2366	9.06966445578526	0.0725297972856429	0.952652381867142	NA	NA
Root61|2463	136.053571926375	3.72084748321534	1.73578711814882	0.00112957338026	0.0100216178570934
Root61|2589	4.95149412504374	0.0291632665759444	0.977767951937576	0.925926678417445	NA
Root61|2960	3.68051726645052	-0.164882686991879	1.00753450834102	0.594899862939417	NA
Root61|2971	37.177826040994	-2.25651553301523	2.73552633351754	0.0149041388999956	0.0546364890983277
Root61|2972	230.130329059288	0.238973804089041	1.06152236981573	NA	NA
Root61|3192	413.916402911145	3.48786283178697	1.36565737593404	0.000531259258343167	0.00606683022510745
Root61|3270	17.1962500279217	-5.81257294021819	5.01541809828664	0.00319903137977744	NA
Root61|3325	9.42483880476329	-0.634929479623014	1.3058990453715	0.0309767393413957	NA
Root61|3506	91.448035514968	0.818820525934274	1.31783464810664	0.0962498242742953	0.190868295594789
Root61|496	6.81345019414688	0.104314145120048	0.970877268522827	0.753897690671127	NA
Root61|652	9.7408977764452	-0.0916850143974287	0.945767033274261	0.795592807970033	NA
Root61|752	73.8751172336574	0.819251725317241	1.44652766897388	0.0504320679081876	0.122928165526207
Root61|775	5.81958212263715	-0.0996737275467724	0.993081077900069	NA	NA
Root61|805	23.2996424602804	-0.849273659239291	1.29000725535414	0.0952200041452492	NA
Root61|816	28.5246955208603	-0.200218431801166	0.909356010204962	NA	NA
Root61|824	11.7408352934318	0.0565744143522444	0.949390260976908	0.881208859785225	NA
Root61|964	124.476080314161	-0.92889041792023	1.11262956649665	0.113139572986299	0.215441477244862
Root61|1036	3.47725672353327	-0.195306762222396	1.04143356613324	0.341608554200191	NA
Root61|106	231.348590418577	0.223788343223925	1.05085040066059	NA	NA
Root61|1214	10.897189348019	-0.4033670852208	1.06781616012183	0.0995111038900822	NA
Root61|1215	0.710643304969143	-0.153815369993586	1.02621942733224	0.718249616293067	NA
Root61|1226	36.1704209279071	-0.784900870785874	1.15102931364178	0.151343392797263	0.262571669431397
Root61|1363	67.3260377418299	-1.23159118691677	1.73542696268918	0.033535745941797	0.0934210065521488
Root61|1781	19.7890495554404	-0.449113495109349	1.09326740768183	0.224078125627222	NA
Root61|1796	44.256682033098	-2.05139667452906	1.84470542248252	0.0183196248127488	0.0632736857001215
Root61|1939	83.2405796438923	0.590629501517608	1.02439343885393	0.244048645251418	0.367250051375124
Root61|2001	118.382750738255	0.174453383171553	0.88736754296926	0.71204461514204	0.793893698359678
Root61|2010	44.3116558517376	-0.164334040473626	0.871622394656179	0.721632790165292	0.801719040468502
Root61|2255	31.3378105782162	-0.393175520822357	0.972887771847844	0.390901706412973	0.516785306783253
Root61|2452	3.53490512191128	0.0186565614334424	0.984325543254628	0.931306359969536	NA
Root61|2481	26.016197520869	-0.111772449531687	0.906224222542384	0.789030846605472	NA
Root61|2642	4.40679033318246	0.0848711897123062	0.98753182744202	0.761378087738231	NA
Root61|2646	9.00337018353692	-0.13527008546417	0.964732089823243	0.694954227171937	NA
Root61|2697	5.20856597205291	-0.0572966298188734	0.9804418897797	0.851517932394324	NA
Root61|2858	210.404077707168	-1.66994388035832	1.32400639435261	0.0244090653402984	0.0763138772281978
Root61|3189	29.1261443625875	-0.888140222863095	1.36335667870748	0.0928368522787121	0.186670878051288
Root61|3322	322.382801240124	2.33523850939645	2.26525775272852	0.0107944980439754	0.0446709828136811
Root61|732	4.51936119453634	-0.238389230538148	1.05402896408255	NA	NA
Root61|1038	6.34360823845598	0.119162823445825	0.986187974364803	0.689476184196755	NA
Root61|1177	8.17480942569271	-0.522709932910866	1.16771339637247	0.124300255899513	NA
Root61|1182	124.366019415737	0.00334865013210229	0.816517072417607	0.997556826351092	0.998089994082974
Root61|1604	84.164689390178	-1.13691984478796	1.28227460232737	0.0703784785836665	0.154816112701086
Root61|1716	5.18912080105479	-0.0873823522640967	0.961914378458721	0.81032346438564	NA
Root61|1873	8.22192173418061	0.074326113570032	0.928995752014239	0.857648885240434	NA
Root61|2552	101.361264982577	-1.73692395317094	1.37101031108518	0.0226061049357035	0.0723395357942511
Root61|2746	753.202440494078	0.583897880962644	0.847141819699097	0.291081541867694	0.417147480602726
Root61|2750	337.000211774235	-2.30636777936598	1.32794723659999	0.00596150240267931	0.0296019429650283
Root61|1009	62.4226438813333	-0.398200698684747	0.898966059926968	0.426164007145294	0.54792515204395
Root61|1056	237.200227952072	-1.15246592833507	1.15738600624536	0.0711677363100074	0.156002344698283
Root61|1286	156.7088097184	0.81186225258279	1.07384464429265	0.155077520745476	0.267663690393622
Root61|1308	70.447647951417	0.866374880464835	1.19047627838197	0.124124856116482	0.227693428838703
Root61|166	3026.34508014893	6.08770328487819	1.23105908331443	3.43474738612947e-08	5.35820592236198e-06
Root61|2442	20.9236943352235	-0.550588077325306	1.05686647831244	0.237210393501526	NA
Root61|3105	7.66834629132647	-0.272638913047174	1.03780484722338	NA	NA
Root61|3121	1.30203444807114	0.165831612861079	1.02308493612568	0.387912175406343	NA
Root61|3476	278.772773276586	1.68431447607311	1.68182028937171	0.0264849108017821	0.0806174845868879
Root61|3640	27.4965799886008	-0.61757342420675	1.11591533231355	0.197163574074646	NA
Root61|39	7.37700644471824	0.0234437046185743	0.955175770657571	0.952080149862319	NA
Root61|722	3.64451719987474	0.1249653139193	0.994015997147939	0.652502171608118	NA
Root61|1008	408.58919394392	0.070178774472003	0.793500506194496	0.897578741689257	0.93012200505819
Root61|1057	230.005066848946	0.777994591486568	1.12965686659831	0.153257307010783	0.265154971094442
Root61|1287	66.4755319904817	-0.203652040790122	0.8725859602231	NA	NA
Root61|1309	270.852531988601	0.996052665605822	1.22923370300116	0.0960925348719325	0.19075845734916
Root61|164	23.5087151073327	-0.0662171913110141	0.903111071332639	0.870487150124623	NA
Root61|3103	62.8111082347984	-0.760014700329264	1.14187413853384	0.155907582256419	0.268746771624325
Root61|3477	192.285136592944	0.610437742939556	1.17418622815339	0.150640833017674	0.261595212809913
Root61|3639	15.3843962189285	-0.111228661592169	0.89416775551678	0.798648492182962	NA
Root61|40	15.846157090361	0.0940932024462036	0.94175485946832	0.811094080599874	NA
Root61|723	7.68847102606158	-0.118337846726979	0.937957302039503	0.758970757049931	NA
Root61|1126	30.8414658637621	-1.77089947210136	2.52625978241727	0.0230964060475605	0.0735314151718253
Root61|1201	0	NA	NA	NA	NA
Root61|1769	3.66847050558969	0.152774753281326	1.01307920724023	0.515333092880493	NA
Root61|2054	15.3669412704547	-0.357452152317024	1.01835328243223	0.361893262145733	NA
Root61|2614	43.9473682225794	-0.783426648893466	1.15582287386764	0.139593866649168	0.248325073195367
Root61|2615	42.9045566140614	-0.255786183823373	0.855824730890646	0.602012297475345	0.70446100147092
Root61|2851	45.551847690079	-0.850251281239172	1.22557247360404	0.123209280664469	0.227463287380558
Root61|3236	0.0716653576201057	-0.0762393627574708	1.01390190145669	0.651871646852251	NA
Root61|743	2.0489657833777	0.142634371392202	1.01218430583794	0.512057326570077	NA
Root61|966	8.88893703224956	0.0346425874994096	0.965823443787921	0.921094397456173	NA
Root61|1099	3.31257661284331	-0.202927878812182	1.04295688267588	0.339591204690443	NA
Root61|1373	17.075979363668	-0.321044286406987	1.01961244525737	0.330197701317119	NA
Root61|1374	7.45834065901567	-0.362657814267949	1.10621633352502	0.106069995674248	NA
Root61|1399	0	NA	NA	NA	NA
Root61|1400	0.437692381149924	-0.136876550737071	1.02209808588321	0.861915524492614	NA
Root61|1513	3.08161037766454	-0.192974225280361	1.04032808866094	0.364689431546473	NA
Root61|1514	2.60428017351435	-0.18939010439383	1.03870258791867	0.398868881367811	NA
Root61|171	155.770248731118	0.939021449006478	1.32957886263787	NA	NA
Root61|1710	18.5482726096304	-1.40580685074462	3.61294935669432	0.00328697730277146	NA
Root61|1726	177.796184506506	10.2625543121205	2.19425707914668	3.19093623821155e-08	5.35820592236198e-06
Root61|1727	444.265583822685	7.43570259125119	1.9298479016547	2.95376788435197e-06	0.000137980147076117
Root61|1777	9.94505664971338	-0.445752606370891	1.1561413770196	0.0575584823396393	NA
Root61|1778	22.6598273006985	-0.377724692977473	0.979680837760285	0.397865976306841	NA
Root61|1988	9.25669107938857	0.111742843810374	0.934185963801084	0.780987586838753	NA
Root61|1989	17.1007152224736	-0.526185296288037	1.09050810708753	0.230526200486479	NA
Root61|2025	2.25475382762814	-0.172394780656855	1.02961250740001	0.505211615858064	NA
Root61|2026	21.3115684636478	-0.837308485912824	1.38153243294629	0.035738953904129	NA
Root61|2065	5.92054879235751	-0.309946431958302	1.08062802142732	0.157271246356905	NA
Root61|2066	3.16712155938339	-0.0152642260874503	0.984577209414254	0.983118654274085	NA
Root61|2110	3.99439519636501	0.249480963157487	1.05810720351683	0.159642100104383	NA
Root61|2111	2.52188459498496	0.220017593192582	1.0534663669028	0.1242756236936	NA
Root61|2141	3.43993716576507	-0.195161027447054	1.04136251064066	0.343336176941955	NA
Root61|2166	149.743609336211	1.61054607744103	3.18365853835299	NA	NA
Root61|2227	1.87560605484947	-0.181717898848326	1.03547814251026	0.470440114353789	NA
Root61|2532	39.9487040431692	-0.0745701863513469	0.894139066942838	0.857261770948195	0.900557819985982
Root61|2880	10.7764477986799	-0.70417940989721	1.38346333784139	0.0213609678733723	NA
Root61|31	1.49949894836943	0.215717143813396	1.05119843886593	0.163625911752399	NA
Root61|3400	449.677360220118	4.93529835857617	2.1776730457185	NA	NA
Root61|3401	7.67864720105291	-0.466977075144595	1.16591668485505	0.0683325248873641	NA
Root61|3533	43.0335290104549	-0.17435089420274	0.859195590774528	0.711580060332003	0.793848553600423
Root61|3534	536.916943012881	2.16601904554469	2.37439548742796	0.0130983355653586	0.0508075564077425
Root61|518	0	NA	NA	NA	NA
Root61|519	4.2940197157852	0.234956093692246	1.0590570000391	0.0767048728144315	NA
Root61|923	1899.29481806589	0.259183006066009	0.770483397693173	0.625341988305855	0.724406065661237
Root61|1606	71.2107978660725	-0.338781784538215	0.866537340060184	0.497313499101387	0.613287793358232
Root61|1626	24.6478019254421	-0.28083076096986	0.882458434070727	0.559958883166834	NA
Root61|1857	729.365117116943	0.111802928435225	0.826078389783634	0.82958205385511	0.881429856510262
Root61|2098	2.10465538529645	-0.184315415807526	1.03653673781837	0.445561516958986	NA
Root61|2870	41.4663460849867	-0.248113145481225	0.91937023099891	NA	NA
Root61|328	29.3061965264172	-1.04005394992122	1.59431010422686	0.0588148874033777	0.135927739776695
Root61|3538	328.348352336712	-0.0621777970069943	0.813429661624092	0.890163516450103	0.925256025982561
Root61|662	122.819435098758	1.01354324030145	1.67450560290148	0.0399415281826433	0.104137243395415
Root61|773	5.31569184418865	0.132903224642069	0.991931255670115	0.630127755668128	NA
Root61|987	67.2343577228265	-0.169095910883269	0.854322643103654	NA	NA
Root61|1066	27.3799241161479	-0.464747604998673	0.985829111373164	0.335542421371935	NA
Root61|1273	8.52541587713537	-0.176191592211957	0.985824424793496	0.595646059084807	NA
Root61|1466	3.61242928470818	0.222414694110445	1.05468162729393	0.0954298586649142	NA
Root61|1671	15.7931056392801	-0.497624851083698	1.06391603796117	0.261648711239651	NA
Root61|1804	1111.47187434778	-0.174362762570049	0.78984380266294	0.726133905968358	0.8049501890885
Root61|182	19.0158928173279	-0.325420022913998	1.00357494775206	0.374557074085906	NA
Root61|1856	196.570403962116	1.91076512836109	3.09317210176828	0.013996593234707	0.0529001382450979
Root61|1868	15.1567423358422	0.148556080778202	0.93003677808213	0.723837993932172	NA
Root61|1955	0.874637913808176	-0.160280718225514	1.02807044525221	0.661532347199653	NA
Root61|2245	7.09479387522615	0.071035416608643	0.959092310820074	0.841488754949545	NA
Root61|2680	32.1127487147894	-7.99978537116446	3.9388394817391	0.000205944087509602	0.0030842186545438
Root61|2805	23.1841362183726	-3.34642856663561	3.55527442903096	0.00463284007102648	NA
Root61|2810	10.8847778855376	-0.588549651900366	1.26652325469152	0.0304173629816841	NA
Root61|2847	22.9088830224305	-0.360058199929756	0.97156245761425	0.4188979657957	NA
Root61|2849	73.6421772640821	-0.610792269356103	0.989771286127847	0.246484986408952	0.368976925275231
Root61|3316	8.27502874601808	-0.197450563024155	0.969460312597621	0.59652930645906	NA
Root61|3351	30.8713413269334	-0.263393653157037	0.924942984047863	NA	NA
Root61|413	161.981161430713	4.76124892789451	1.71077389103062	0.000172561224275153	0.00269934549192128
Root61|782	2.68928261354983	-0.190086365661769	1.03901275647538	0.392232945701743	NA
Root61|877	33.8894985196912	0.065064582771492	0.866798505629848	0.894797088256202	0.928811509541268
Root61|118	14.9608237970872	-0.307567277143608	1.01699753539371	0.389126788844911	NA
Root61|1206	36.2986758478085	-0.739983969053676	1.19423561241817	0.136211747675938	0.244475926797082
Root61|1329	150.404992128084	-0.891686768451609	1.14437865752746	0.120726611617038	0.223762591036728
Root61|2032	251.361188130875	-1.68505123007465	1.33467118928478	0.0221861301543992	0.071580109341577
Root61|3501	808.909216504869	1.03580142616061	1.08820192675744	0.0959748884638247	0.190727166883524
Root61|665	11.1293658029841	-0.295345274832144	1.03541085645452	0.160980316175613	NA
Root61|705	242.868922275399	0.33127382848999	0.864532378408134	0.516834662020273	0.630954402285111
Root61|999	16.3275018124547	-0.540709296418641	1.08543515781673	0.204832828210103	NA
Root61|1207	4.77486255925783	-0.252604084544174	1.05866881522394	0.229503758389638	NA
Root61|1218	2.60835504102709	-0.0683474075226796	0.991553658343864	0.847912908447839	NA
Root61|1337	6.67970685970817	-0.315502992838813	1.06347303362424	0.259009196676652	NA
Root61|1455	996.84881397317	0.160206532416035	0.789757754564755	0.762838259830955	0.83170251741616
Root61|1820	32.3904533077711	-8.02292761814968	3.93247041113544	0.000196772699666668	0.00297493924335254
Root61|1845	4.66575607324344	-0.0572443535855593	0.989908940663634	0.619746093665908	NA
Root61|2194	0	NA	NA	NA	NA
Root61|2235	2.06781349902701	-0.183890839285587	1.03636195914568	0.449489829757526	NA
Root61|2424	211.018888826959	3.01564130641143	3.96016453651479	NA	NA
Root61|2563	4.4984968451083	0.243156013952781	1.06198821097955	0.0696785819496234	NA
Root61|2649	0.0716653576201057	-0.0762393627574708	1.01390190145669	0.651871646852251	NA
Root61|2699	1.87099953355204	-0.181507632397403	1.0353978407053	0.471741511588518	NA
Root61|2706	2.55300199577983	-0.0249709914351146	0.985497049731558	0.970161101605711	NA
Root61|2983	29.9053967723648	-0.310894571664029	0.975390149820053	0.44325477667245	0.56485564460914
Root61|3230	0	NA	NA	NA	NA
Root61|3294	151.956607390068	6.13642750476404	1.78042031010781	1.7878892891797e-05	0.00054867684415482
Root61|3303	0	NA	NA	NA	NA
Root61|452	4.90994943544982	0.0918523037463619	0.977561350580979	0.767995082299661	NA
Root61|1144	84.3269294922552	-0.903270028433769	1.11698284474956	0.123569002028743	0.22763711993908
Root61|1784	32.8907328083917	-0.682778487725215	1.19202143550665	0.146973177010898	0.256894292590476
Root61|1908	480.550531624053	4.16563382443937	4.36284835049325	NA	NA
Root61|1938	47.9805287914039	-0.0633130604414705	0.870779916779829	0.882994617439139	0.919847481272158
Root61|1941	0	NA	NA	NA	NA
Root61|1942	6.87548776242858	-0.440751276976591	1.11465249891186	0.17772189298715	NA
Root61|1943	4.39945789697481	-0.123966252626176	0.986344866688355	0.713233134102445	NA
Root61|1957	182.196018433687	-0.970354356531057	1.09936614223985	0.106592243777856	0.20613706647949
Root61|1974	26.5275815949531	-0.404641568636594	0.921468692741878	0.405499164380145	NA
Root61|1975	14.6535250249866	-0.713779014371085	1.26445209370682	0.118698824129883	NA
Root61|1985	11.9173964542849	-0.161333080711886	0.942955788787609	0.680588838127204	NA
Root61|1986	14.7922368825547	-0.33792569123234	0.98957284193669	0.418002301564793	NA
Root61|1997	6.99654600751348	-0.0428908173610959	0.960693707531344	0.891741231128096	NA
Root61|2382	1280.74551796858	2.53408378653278	1.1415464226078	0.0022477743782664	0.0156608509995135
Root61|2613	4.15659074196613	-0.198643108543063	1.04307656170143	0.308515331566494	NA
Root61|2623	14.6848794099674	-0.433863142612362	1.09697055606799	0.0728765910727576	NA
Root61|2624	15.0080080074505	-0.55916153727454	1.11918227526989	0.205403743089453	NA
Root61|2626	19.8682995559085	-0.739849662019233	1.1790754868682	0.15341277115362	NA
Root61|2627	227.421292404887	0.730221892179901	1.39981412363642	0.0346248075994914	0.0956012386817816
Root61|2630	4.74914402356082	0.145101378202579	0.993199103407083	0.612103045770264	NA
Root61|2653	61.3071651599668	-1.12284647747467	1.2680167098409	0.0766137729468189	0.164097234503942
Root61|2779	21.3440841102491	-2.20720722649849	5.9510949894324	0.00754464314785816	NA
Root61|2844	9.59169483880752	0.104694128817895	0.97285094871596	NA	NA
Root61|435	0	NA	NA	NA	NA
Root61|649	115.583159963891	-0.246059121196108	0.862644681677276	0.607653631357327	0.70829862882996
Root61|1208	0	NA	NA	NA	NA
Root61|1217	1.93496465574285	-0.18237881328342	1.03574524425802	0.463894880024579	NA
Root61|1338	3.97456531943135	-0.233867917451672	1.05194308279588	0.274887565543402	NA
Root61|1456	1026.53649337016	0.604144784902882	0.855183021306916	0.277209813359339	0.40384184483166
Root61|1821	34.8307112892456	-1.67247881247875	2.72552926236644	0.0066543266724733	0.0318590780840665
Root61|1846	0	NA	NA	NA	NA
Root61|2195	7.7849247526516	-0.131142300365025	0.967815786670323	0.699731842182071	NA
Root61|2236	0	NA	NA	NA	NA
Root61|2425	529.717638270111	4.27349689251651	1.43166805686908	0.000118592421187915	0.00211433345203596
Root61|2562	0	NA	NA	NA	NA
Root61|2648	1.93496465574285	-0.18237881328342	1.03574524425802	0.463894880024579	NA
Root61|2698	5.5234861286358	-0.21406792743313	1.01552700216924	0.484501052256038	NA
Root61|2705	0	NA	NA	NA	NA
Root61|2984	362.785339236232	0.792202034631853	1.31956731236717	0.0939331706011214	0.188067267770374
Root61|3229	0.054664869613011	-0.070328188460509	1.01352765891724	0.651871646852272	NA
Root61|3293	293.767505063872	6.15523045562634	2.23496029143745	NA	NA
Root61|3302	3.6923459390101	-0.0159390800478841	0.989050775637523	0.755666866462098	NA
Root61|451	4.71986158643121	-0.2386351365079	1.03433049212663	0.39234316754434	NA
Root61|1199	2.6042259872216	0.180142600911651	1.0294155505036	0.362486881009168	NA
Root61|145	9.22145729674578	-0.0930546458101505	0.973524170493659	0.759510487433716	NA
Root61|1653	16.1524736415295	-0.443698524155234	1.00709274690891	0.333881040708796	NA
Root61|1657	16.5077065997263	-0.597757639368262	1.08707876093903	0.218461297427567	NA
Root61|1662	4.37503971628268	-0.237032903204055	1.03736146778973	0.391606068519564	NA
Root61|2186	106.434409441713	-0.428356502993289	0.892510295873783	NA	NA
Root61|2685	221.67002506864	0.962692684443202	1.37627434927469	NA	NA
Root61|2762	10.9855642113702	-0.229382322739309	0.978967030333855	0.514560473298997	NA
Root61|302	3.41780569466514	0.25735355382757	1.05708150888919	0.189917103570764	NA
Root61|3028	21.5023251124741	-0.287169816881632	0.948226565315844	0.509168795073357	NA
Root61|316	37.311288972518	-0.934247999146155	1.28174915531885	0.10469042893288	0.202878346751917
Root61|3246	122.07668378449	1.50702165462513	2.31509640812715	0.0235588600117605	0.0748481470246418
Root61|670	18.4342363355574	-0.609792728702038	1.1398232559633	0.180791346045797	NA
Root61|1482	3.52259274016036	-0.210755394304852	1.04515705606522	0.319995994019747	NA
Root61|1500	151.550913503345	0.195645189778981	0.837366120850537	NA	NA
Root61|1786	52.3363729390447	-0.861811181300304	1.16173221802526	0.132085402828346	0.238671693141567
Root61|1787	49.8593110462711	-0.799455728758409	1.08732098802963	0.148000386283742	0.257967153745965
Root61|2040	7.90936988693284	-0.217789768106474	0.998371962637934	0.522216212338224	NA
Root61|2257	589.133287625815	0.983032504058504	1.27596616573176	0.0941152876290574	0.188230575258115
Root61|2526	5993.61375650198	6.64364734345641	1.42655166542633	1.28268561257731e-07	1.37752257323209e-05
Root61|2633	20.201455220539	-0.617032472599525	1.10059846877919	0.191294259237079	NA
Root61|2811	718.604789610592	0.018411116348549	0.825230814344968	0.979945246691948	0.986798010654829
Root61|2821	244.603656280722	-1.46985839793652	1.31924874722243	0.03721001819999	0.0993682654356367
Root61|287	16.9984479732166	-1.21556873274459	2.53194095348199	0.00432408147388144	NA
Root61|3321	112.663129563772	-0.881208679930413	1.20337412841156	0.118280796485518	0.221200450570319
Root61|3341	2049.64381415773	1.77578135392083	1.43103358142686	0.0219073250311641	0.0711348785433121
Root61|3625	712.644356801666	-1.60551026578454	1.2647708762393	0.0263930880075334	0.0804688285832287
Root61|1334	11.1899649333439	-0.0455819378862075	0.927251728588773	0.901082011654629	NA
Root61|1458	210.763682748507	0.146076131617367	0.815077026464031	0.777361936946982	0.841655029476431
Root61|1719	385.108641043413	0.802047798295314	1.12502856717403	NA	NA
Root61|173	17.8077891158096	-0.0279275452411233	0.905349677457927	0.940846055465395	NA
Root61|1733	253.661478149524	1.16255367252915	1.70457132858253	0.0448828759946021	0.113235503857001
Root61|1824	0.143330715240211	-0.0992492172734447	1.01586910354638	0.819302973445471	NA
Root61|1849	21.4008029835276	-6.67783210254654	4.45010057526354	0.00147871055768812	NA
Root61|1881	9.79917051820306	-0.300629353201469	1.03024730528701	0.377682032800685	NA
Root61|1882	42.6352009304531	-1.84265054272898	1.79284877051094	0.0202613333805864	0.0673698331944188
Root61|2029	84.8390832789119	-0.336070694646034	0.907779343225168	0.48115634195999	0.598090751759031
Root61|2178	587.911135317512	4.60435266824322	1.39285230103532	4.00124576906025e-05	0.000947065121409705
Root61|2422	27.5018485218835	-0.630871819403238	1.03114297249379	0.224806787867346	NA
Root61|2433	4.70227227182968	0.104479752235523	0.967658827383765	0.758507469253838	NA
Root61|2474	35.8158480079818	-0.102060838537765	0.895682028848096	0.809666515432713	0.868249571011623
Root61|2715	46.0496423007076	-1.22803727574712	1.33544606996886	0.061075653106161	0.139520305641432
Root61|2977	23.7086772798217	-0.56280871104912	1.11709653611742	0.158244937902838	NA
Root61|2986	9.6531290594268	-0.430258262023166	1.1461182562806	0.063217962459705	NA
Root61|3298	34.1581078412113	-0.373089327810978	0.900218700344684	0.451961582057136	0.571224092308006
Root61|3361	13.4762736308265	-0.947739827269897	1.76175821972075	0.00893010293661699	NA
Root61|449	157.62537854799	0.639475271181216	1.23380849494705	NA	NA
Root61|1102	6.74246176211261	-0.319546600041843	1.06509689171633	0.254367861273801	NA
Root61|1377	76.900633908881	-1.39909470627788	1.46479570238636	0.0375776192945969	0.0997805720843765
Root61|1402	9.29172185930708	-0.0913935465985489	0.942064315697706	0.804014841382573	NA
Root61|1515	2.07829537098306	-0.184135569348752	1.03645999122763	0.44775053886675	NA
Root61|169	89.5642893528857	-0.867148094015912	1.04807856253286	0.134494455138003	0.242090019248406
Root61|1713	1.49949894836943	0.215717143813396	1.05119843886593	0.163625911752399	NA
Root61|1725	894.883094591812	4.80313248210136	1.33979396991621	1.44832939017062e-05	0.000469812302382788
Root61|1780	84.94325390045	-1.15952716776135	1.18982258784991	0.0715471576078799	0.156556741709345
Root61|1976	19.5463011969032	-0.121874179003142	0.89078566610293	0.777686522779796	NA
Root61|2006	4.08492538434602	-0.198336032417863	1.04292242770051	0.311614196366664	NA
Root61|2028	36.2449593190515	-1.02844137885841	1.52652403465229	0.0550939766112776	0.130386756278523
Root61|2069	22.173523418628	-0.69743237362788	1.24123653305218	0.125030359122218	NA
Root61|2114	39.6345438687773	-0.964569362189699	1.31721792420148	0.0900325438121269	0.184318036702504
Root61|2144	10.8721253277298	-0.146420433394696	0.932471335860918	0.715848793177894	NA
Root61|2169	173.95982739381	0.585921998950676	1.05988004705106	0.231426498565657	0.355689987943276
Root61|2224	8.04932491455973	0.353712327900011	1.07451482553783	0.218578782731201	NA
Root61|2529	3594.71736340823	3.17186644491838	1.22627815135322	0.000608578330055554	0.00666233119218712
Root61|28	13.2537284856704	-0.0365848986261698	0.958442795665667	NA	NA
Root61|2883	33.2533628132979	-0.868975975319868	1.21362718028153	0.124428620567304	0.227693428838703
Root61|3397	339.99776981932	0.47165335823841	0.935319111405836	0.356234994618451	0.481843865553281
Root61|3537	1466.44199804861	1.96577413714953	1.41435185175212	0.0150414006563178	0.0548268861232393
Root61|522	4.77506751181987	-0.0333057154782737	0.979590293148076	0.915037018922051	NA
Root61|927	7380.92258880648	1.81579613057225	1.12146893815122	0.0142838199321847	0.0531596638430412
Root61|1950	4.00581921793275	0.109920777476062	0.996348326706181	0.67409323145933	NA
Root61|1951	13.6157334107202	0.0193727118270291	0.917164533356751	0.966880216950508	NA
Root61|2662	152.653790346192	3.08668168387029	6.71156285043402	NA	NA
Root61|2663	10.0911663435342	-0.19013246405087	0.9688049806406	0.586633114837542	NA
Root61|2861	101.79970224167	-0.821993978760922	1.1275014611236	0.1421976396416	0.251126397555731
Root61|2862	44.1483540323748	-0.394758923497079	0.96545540665471	NA	NA
Root61|3174	80.9083431996888	-0.316420980417925	0.877175473467152	0.518088977490511	0.631010127431514
Root61|3175	928.248051797417	0.39913272599334	0.776264519829528	0.458206274331395	0.575679292314343
Root61|3183	0	NA	NA	NA	NA
Root61|3184	0	NA	NA	NA	NA
Root61|779	22.8766944157577	-0.313204473142992	0.923746766623171	0.503104153838721	NA
Root61|780	39.5635393763604	-2.19255167657702	3.19025429951883	0.00420391929599058	0.0233523350803987
Root61|225	412.601979939833	0.0406692507859386	0.830631687818201	0.942826875785411	0.960267634097002
Root61|2293	86.0171054141154	-2.27262490943188	1.52022108982868	0.00967301331045219	0.0415318369659782
Root61|2301	16.7697010787448	-0.221588422414036	0.910626207934534	0.622675054298038	NA
Root61|2743	25.8604624449006	0.219026506537642	0.962258341864969	0.579724915985923	NA
Root61|3200	347.757854081446	0.535672034280022	1.00134532265531	0.284718413228396	0.411895571532888
Root61|3430	563.795693335732	4.41247528919642	1.41314927270041	7.52721209836137e-05	0.00153162402697092
Root61|1465	873.356496531837	4.72323420561001	1.5332250912914	7.69904518795055e-05	0.00154974328944553
Root61|1620	44.1688039882651	-0.0438794719607267	0.858025113331414	NA	NA
Root61|1651	104.824329048263	-1.45047837027472	1.33989860242644	0.0375261440209222	0.0997805720843765
Root61|1918	828.736770962456	-0.180843298562848	0.831671042152615	0.703583449873598	0.788264368124404
Root61|210	22.3745142255843	-0.524877133180121	1.11210157860731	0.204902608286935	NA
Root61|2248	89.1984729718727	-1.04313876002942	1.23554758624578	0.0900913480677303	0.184318036702504
Root61|2417	116.09170518954	-3.01917995778655	1.5010363430367	0.00162965083240654	0.0126585326069089
Root61|2483	0	NA	NA	NA	NA
Root61|2966	0	NA	NA	NA	NA
Root61|3191	10.9005611388224	-0.21244937757775	0.972619093659519	0.548855418897059	NA
Root61|751	1019.70555326721	6.65473708970752	1.50712605288058	3.56562983210474e-07	3.5130837082632e-05
Root61|943	896.299416801197	3.27631187194508	1.35821124482911	0.000854817090643087	0.00820055322658953
Root61|1101	0	NA	NA	NA	NA
Root61|1376	48.3341802522489	-0.879720962300727	1.18231222074788	0.117544347067161	0.220464629536535
Root61|1401	0	NA	NA	NA	NA
Root61|1511	2.52895141030252	-0.18873003128762	1.03841179136128	0.405065215215011	NA
Root61|170	6.37220655695749	-0.318372206291986	1.08460796883399	0.142848507447785	NA
Root61|1712	10.5167840683253	-0.604792915592862	1.23890390657515	0.0802120943855822	NA
Root61|1729	139.154788903431	6.63850387006967	2.12404010575006	3.6740834093391e-05	0.000904984755563525
Root61|1779	8.3533008381526	-0.218995963468929	1.00926747483061	0.259423209843168	NA
Root61|1991	2.02260017568141	-0.183585446810186	1.03623197015663	0.453288260013114	NA
Root61|2027	29.7211188707945	-0.605567171776421	1.02502786016104	0.23828795216285	0.362073901338357
Root61|2068	8.2785917324369	-0.0450024142915382	0.926092351816146	0.902894343552277	NA
Root61|2113	1.42128660993829	-0.174392166206013	1.03270712958941	0.536308283524809	NA
Root61|2143	0	NA	NA	NA	NA
Root61|2168	16.6694665972134	-0.0678168397872104	0.923599603396252	0.859404464900921	NA
Root61|2225	1.69461095800334	-0.179131385198243	1.03446623864683	0.494000181667209	NA
Root61|2530	22.2785103101184	0.261365366051437	0.947828072373523	NA	NA
Root61|2882	2.21170072817843	0.108463738668454	1.00392157520624	0.783290529377762	NA
Root61|29	1.60882868759546	0.184943083884078	1.0325508557894	0.317924648572162	NA
Root61|3398	5.04669570143358	-0.222989412360077	1.02705815722235	0.443837797938763	NA
Root61|3536	854.155398399244	2.08408205497006	1.75847812994086	NA	NA
Root61|521	12.1206734865599	-0.107113022626081	0.970666129644934	NA	NA
Root61|1574	174.932436821167	0.131411937004724	0.797121577039351	0.801726338604749	0.862546957395454
Root61|1697	319.656913035201	0.146791593047202	0.838981513456316	0.771217560870246	0.837424172824304
Root61|1932	21.7325757050979	0.406683225832549	1.10316052536708	NA	NA
Root61|1936	295.266898368935	3.30128800125409	2.29956184930187	0.00371462937923049	0.0217987028147946
Root61|1945	3.48191693897924	-0.145017359575583	1.015976267669	0.572317659806916	NA
Root61|1947	7.23919276097276	-0.124614809403331	0.987162152436552	0.68112742806771	NA
Root61|1969	14.5876104028794	-1.06692151629485	1.91281535626898	0.0217475168165899	NA
Root61|1977	1.46052033537235	-0.174988136228473	1.03292534605354	0.530439325549122	NA
Root61|1978	8.21576663115856	-0.340580179883503	1.09666096001218	NA	NA
Root61|1994	17.218285278276	-0.605628582765136	1.17797428663463	0.0803575824202596	NA
Root61|2000	13.6679308431452	-0.22698241428548	0.967894787177684	0.543495451092728	NA
Root61|2004	19.7866642552607	-6.05512756661281	5.0311352810052	0.00275001208666026	NA
Root61|2609	0.983967653034198	-0.163779893938267	1.02914511157629	0.630124117578734	NA
Root61|2611	0.710643304969143	-0.153815369993586	1.02621942733224	0.718249616293067	NA
Root61|2621	0	NA	NA	NA	NA
Root61|2952	259.919295481926	-0.692902543362732	0.970081980890642	0.207780408112519	0.331236975826503
Root61|3327	100.544523981792	-1.11121221011903	1.10753729442931	0.0771914378855334	0.1645812889769
Root61|3337	224.533915262005	-2.61625279613744	1.32987448692932	0.00331997008155148	0.0200922447580482
Root61|1111	14.7597060905515	-0.118265303881167	0.92082772663634	0.771183729322707	NA
Root61|1114	808.935982785463	-0.150381445209381	0.79134164671964	0.756322530208949	0.826524096060217
Root61|1472	171.627267773491	-1.04440177507364	1.13500330598413	0.089776476010462	0.184076191776106
Root61|1473	174.735921088172	0.105895195889301	0.807924973742243	0.839770406714232	0.887662451365919
Root61|1706	2.38556650876955	0.219611331048839	1.05325586747537	0.128149168284491	NA
Root61|1853	0	NA	NA	NA	NA
Root61|1878	8.54685437294665	-0.400839752421596	1.12755881186199	0.0801526354605617	NA
Root61|1879	2.19616214117891	-0.185342732734826	1.03696344516197	0.436101056968936	NA
Root61|2174	3.84354136091786	-0.213229086033411	1.0462605993774	0.302944125842348	NA
Root61|2175	1.53061634916431	-0.176427701460399	1.03344812568371	0.518266578295473	NA
Root61|2816	7.27615171549948	-0.36183609027137	1.10550264771475	0.107923056504426	NA
Root61|1158	824.385280397877	0.00520358535527745	0.809431584943651	0.996728330706815	0.997882684447227
Root61|1573	148.483787407625	0.16030992670967	0.81217493919736	0.756122431981423	0.826524096060217
Root61|1827	20.0669378736095	-0.306309154799054	0.932389727101248	0.498137363830982	NA
Root61|1906	19.6458351928675	-0.032711245715154	0.922326150632156	0.926700262261281	NA
Root61|1953	352.167089990733	1.11393201842079	1.9897368837448	NA	NA
Root61|2304	39.6860926195938	-0.410223443622314	0.981839211372993	0.369635744812215	0.493903008057435
Root61|2604	841.942894505509	1.2551360545028	1.1787525931532	0.0589077580215544	0.13597450433582
Root61|2625	127.826926988301	0.670724432382172	1.1902813859739	0.144882302727704	0.25442745844865
Root61|2643	0	NA	NA	NA	NA
Root61|270	38.8676802523695	-0.0937736615763414	0.850957214450663	0.838240372422241	0.88698220974012
Root61|2776	11.5303473587166	-0.791278375545473	1.49564423676647	0.0155696270858358	NA
Root61|2784	23.923334431293	-0.61962867643677	1.15528830193305	0.170564363213096	NA
Root61|2842	297.377271914522	1.30362607022259	2.59665921592059	NA	NA
Root61|3350	121.35986088422	-0.986890827496469	1.10668462036534	0.0981882779886356	0.194197524991154
Root61|431	0.817908517292418	0.208916456824831	1.04752908420419	0.217885320941355	NA
Root61|776	8.97290388679513	-0.00958571350810408	0.947856924831985	0.971811976872186	NA
Root61|1100	0.710643304969143	-0.153815369993586	1.02621942733224	0.718249616293067	NA
Root61|1375	28.7799032446627	-3.53907841744356	3.85563736700393	0.00418878674682032	NA
Root61|1512	0.109329739226022	-0.0918986605088365	1.01502826775827	0.766853394409251	NA
Root61|1711	2.45646355734594	-0.188064756601368	1.03812146431197	0.41127488538178	NA
Root61|1728	432.74856839834	6.35870531420032	1.83496542903883	1.48071185045857e-05	0.000469812302382788
Root61|1990	0	NA	NA	NA	NA
Root61|2067	0	NA	NA	NA	NA
Root61|2112	0	NA	NA	NA	NA
Root61|2142	2.07726504529442	-0.184232156490856	1.03649752881355	0.447318742275545	NA
Root61|2167	0	NA	NA	NA	NA
Root61|2226	0	NA	NA	NA	NA
Root61|2531	25.7329826335479	0.234368543816447	0.917969600026419	0.606186979859166	NA
Root61|2881	4.29992145720634	-0.199234410007242	1.04337490273141	0.302533655184532	NA
Root61|30	0	NA	NA	NA	NA
Root61|3399	389.106704257572	0.240418411250643	1.06170135589625	NA	NA
Root61|3535	348.176262092181	2.09001196948911	1.46950037495023	0.012117616196827	0.048367116248316
Root61|520	0	NA	NA	NA	NA
Root61|925	600.140468726594	0.633799381724157	1.04047919997492	0.225388765481887	0.349277954455375
Root61|623	0.0716653576201057	-0.0762393627574708	1.01390190145669	0.651871646852251	NA
Root61|659	8.78478538583566	-0.221727168910924	0.993806086412923	0.522286115197564	NA
Root61|82	5.66983110596525	-0.295607008200264	1.07472533732633	0.17254711283515	NA
Root61|1110	92.2002878551798	-0.689239052051729	0.958832156677502	0.212791893940981	0.336441237717497
Root61|1113	792.996182370675	-0.0899992362020688	0.808374802122457	0.845372858139947	0.891068688309674
Root61|1474	703.809496438969	0.410569279245569	0.927911599925707	0.407908936286605	0.53212928831256
Root61|1707	8.78735971379458	-0.0525179127308723	0.942791615950551	0.879104685194774	NA
Root61|1794	38.3652990737506	-1.85448368795589	1.88404502452556	0.0190656232310898	0.0653678510780221
Root61|1854	9.0753938714703	-0.623323270545916	1.29364871683161	0.0335576676258749	NA
Root61|1880	7.26485294158986	-0.174866032435721	0.983712025931491	0.609889180683006	NA
Root61|2176	14.5679216189438	-0.0734484559179618	0.928203158977293	0.846781001945297	NA
Root61|2815	42.2701691706605	-1.77181625257299	1.8385429041968	0.0221294481520478	0.0715480603465171
Root61|3376	610.289365353331	0.654526565118863	1.02031830405945	0.22308903382571	0.346574830972389
Root61|2798	9.21488402408698	-0.644404362717428	1.31454566573144	0.0308700392517741	NA
Root61|3710	77.4553625018922	-1.20545182811988	1.28207115428684	0.0655153620254666	0.146704255635973
Root61|3711	122.897917591421	-1.17781911986973	1.15547299294798	0.0665679806545423	0.148016875272163
Root61|1600	82.8932093253147	-1.06723288307522	1.19572493429111	0.0823161745691487	0.173727033589004
Root61|1646	7.69428168866329	-0.156819996691808	0.983860711267998	0.63174240542812	NA
Root61|2052	15.2090315697877	-0.510481400730466	1.09061661385175	0.171784075134548	NA
Root61|24	16.3468445684201	-0.515208007745905	1.12536434447707	0.1921483875524	NA
Root61|2547	3.37090488804805	-0.205207647253918	1.04358703693932	0.333848910204437	NA
Root61|2902	9.90676839035484	-0.250140993188044	0.970306625570426	0.526294711351523	NA
Root61|308	28.9681605151234	-0.715687463990193	1.14974330970524	0.15609608645013	NA
Root61|320	51.0220014295597	-0.767573986704595	1.13935053967726	0.156486924753059	0.26924956170747
Root61|3253	74.9982886657224	-0.681048778568453	0.996103550337933	0.212505006599873	0.336271658795403
Root61|1421	13.3357608820989	-0.441956343330031	1.05113768189453	0.291561932757741	NA
Root61|2636	19.0824215096926	0.0572244416202112	0.916513886495018	0.897321520169311	NA
Root61|2637	12.8014807391594	-0.257207037368084	0.995529459774675	0.470715226295932	NA
Root61|2707	4.73649805218342	0.0397485703543887	0.979558376091536	0.895199131478308	NA
Root61|2708	1.91051773391839	0.0408612935758075	0.986706406387146	0.830798102129955	NA
Root61|2732	2170.50182491012	2.09251913368645	1.19699433840684	0.00830910736323674	0.0372452488255582
Root61|2733	1890.46433750687	1.12845361215922	1.0194904002679	0.0756280122841829	0.162917881468343
Root61|3283	334.965542045052	0.299459075797543	0.788195002229993	0.569502419565975	0.676464802936234
Root61|3284	680.371231828792	0.359801669212209	0.843290188823554	0.490944809162095	0.608238704666738
Root61|3347	125.377646613661	-0.986992045399926	1.15250567220909	0.102545669268169	0.200172568164768
Root61|3583	302.608583032989	0.543118369096684	0.939457536811818	0.306652570601793	0.432921276143708
Root61|3584	135.341009407157	-0.435067820367471	0.900865929377149	0.389149652129515	0.515561322566492
Root61|940	201.451087758468	-0.51682668629824	0.881484316517755	0.32749445585516	0.454462284181512
Root61|1200	14.093258119614	-0.216834945104525	0.976441882079885	0.550571508011734	NA
Root61|146	1049.1319806588	3.80382870817303	2.12897396949959	NA	NA
Root61|1654	258.602322420222	-1.76997342784269	1.35442219144414	0.0197180503699589	0.0664369854452846
Root61|1656	95.5381426469399	0.890094425470751	1.47389824209138	0.0596392320251655	0.137324283334698
Root61|1663	19.0507731027656	-0.701084971359591	1.26378331751312	0.114153235005883	NA
Root61|2684	15.5705524345994	-0.423286042874519	0.987249092991734	0.363121658811283	NA
Root61|2763	27.6142742168844	-0.631479235318357	1.03986016711457	0.221770983820218	NA
Root61|3027	40.0392719536627	-0.964494048970777	1.29936068874811	0.0982398804308881	0.194197524991154
Root61|303	8.13967597765571	-0.155935234048706	0.974013102544955	0.648070103354762	NA
Root61|315	22.5042877864506	-0.196713844222749	0.895636860654105	0.665252031445557	NA
Root61|669	82.1386427970769	-0.899673156806613	1.2201413474829	0.110676482615824	0.211847009669553
Root61|1106	64.3429719758786	-1.64321554195404	1.45818726176374	0.0290053570563882	0.0853742585055955
Root61|1475	572.80576930322	0.720456858926719	1.13739816658864	0.16508896980902	0.278922880399356
Root61|1782	11.2223288078964	-0.00748069050544048	0.931781631916764	0.977296382541247	NA
Root61|1838	3.67689729905944	-0.214051488585199	1.04619656332477	0.30940844871838	NA
Root61|1840	14.0979512522821	-0.416934709021486	1.02893055584997	0.283915617023111	NA
Root61|2061	2.60560233849009	0.091696343419464	0.995273103252223	0.700849808789061	NA
Root61|2074	1.55561485000173	-0.176519786961831	1.03349040904407	0.516055976310337	NA
Root61|2075	3.4582378206074	-0.200949554604364	1.04269803931866	0.335309757316091	NA
Root61|2109	484.818982352389	14.4565959832915	3.91547903262983	NA	NA
Root61|2197	30.915514530779	-0.352559981023319	0.938856193796142	0.447891831907304	0.568828703752017
Root61|2198	19.8961036516077	-0.0914480098560233	0.903317111259672	NA	NA
Root61|2217	0	NA	NA	NA	NA
Root61|2316	164.179554869368	-3.49655358968002	1.39674229000891	0.000449145506865795	0.00554965782070227
Root61|2974	23.4148426156048	-0.584291955443051	1.04502934928263	0.241955176228257	NA
Root61|2978	62.9278512669232	-1.36008361238413	1.39912791256231	0.0425561725491736	0.109280048027507
Root61|2980	51.1398751137369	-2.47379908840055	1.81903275758924	0.00744842774152181	0.0345991482186819
Root61|3435	874.152700383602	3.67203740067037	1.35367268105992	0.000329756621494113	0.00437804535770908
Root61|1074	143.019036484945	-0.745617073118305	1.03340233009359	NA	NA
Root61|1874	7.95571298356561	-0.142956996357856	0.948839176621115	0.705606154558713	NA
Root61|2016	392.939106651227	0.549492787814649	0.970192411517776	0.291505544259657	0.417200595454188
Root61|2550	66.8342291375418	-1.12518655302332	1.30118286794653	0.0721475150427265	0.157229508917327
Root61|2651	13.9317189404821	-0.452095373540071	1.05969928640323	0.21232815605725	NA
Root61|3581	79.2771046152205	-2.13383885714371	1.65038550237618	0.0120474547191871	0.0481898188767484
Root61|3661	528.036923515678	0.507297258594802	0.866336866956494	0.349470405758351	0.476016207738197
Root61|709	4.13443107847171	-0.233017617177552	1.05192314021798	0.270076743872804	NA
Root61|1095	1160.29197051711	1.26952150143585	1.32427224960652	0.0569997820343426	0.133546422989098
Root61|1262	61.9104951682649	-1.89563982986159	1.65358906240111	0.0166026877085781	0.058216921755772
Root61|1478	3.16574520811489	0.0507823781399873	0.98725791623024	0.834576392191572	NA
Root61|1668	12.2630017705565	-0.863620589314369	1.60649494563659	0.0120994105402096	NA
Root61|1915	84.3010898843734	-2.77718132533836	2.24489867200044	0.0058562039892916	0.0293123365453312
Root61|2658	13.5231584723409	-0.43909184843655	1.15566940141421	NA	NA
Root61|804	25.8092088562967	-0.299387039185014	0.943442495909708	0.500024936986344	NA
Root61|2797	60.5079070795714	-3.04867639006906	1.67596185776841	0.00280066802107425	0.0183959667910562
Root61|3709	1035.92986754718	0.0510446130484522	0.769582872423179	0.929315380909451	0.949606109750269
Root61|2309	177.454251392903	0.995714960865862	1.28234889578625	0.0920132827783524	0.186214989579541
Root61|2311	34.6106500334475	-1.23592857504629	1.51734669306615	0.0581543069909987	0.134828007244448
Root61|2319	399.356127054273	1.53730940671988	1.65278090523856	0.0332417018710467	0.0927398895716832
Root61|3131	198.11481430001	1.38704529994165	2.13417113273137	0.027149808410418	0.0815801626714325
Root61|3441	33.739354606614	-0.190146353642993	0.875525334062702	NA	NA
Root61|3444	343.312136486632	1.15970017205704	1.38283786962822	0.0664641927529592	0.148016875272163
Root61|53	32.2639673510797	-0.0189492359559137	0.868602520276546	NA	NA
Root61|939	513.600072328998	5.24796940394302	2.00774797146442	NA	NA
Root61|1080	2.42948990742487	0.014762633419122	0.984616883390992	0.918410911443796	NA
Root61|1164	228.968274011113	0.547069395384448	0.980651628357572	NA	NA
Root61|2340	3.25033325082564	0.00703423630891674	0.988906774654912	0.83308956820857	NA
Root61|2482	6.09155539770898	-0.237644180203666	1.05548296630198	NA	NA
Root61|3366	33.473344400132	-0.390002169399981	0.940802700718157	0.417356791978903	0.540312527375178
Root61|1410	0	NA	NA	NA	NA
Root61|1916	8.40440268970549	-0.388822856354864	1.12082320548292	0.0856495614536583	NA
Root61|3204	8.2157650270718	-0.139121068743752	0.962885476817342	0.673822463785064	NA
Root61|3680	638.49869141453	0.471859561928594	0.944252115563034	0.353465212330385	0.479830948138129
Root61|591	32.0524966904699	-0.477259809213524	0.981630562931125	0.302515420005267	0.428372818645884
Root61|1093	5.96852408314164	-0.122387462512375	0.991132379456199	NA	NA
Root61|2398	286.099914971895	0.652966474096068	1.00715333920636	0.227310798895908	0.35109390720556
Root61|3157	11.4111305495919	0.0990455419784275	0.949863057817705	0.793542490936071	NA
Root61|1152	12.2049323211168	-0.253042029338677	0.956268017117258	0.541017414500498	NA
Root61|1444	0	NA	NA	NA	NA
Root61|1485	102.438750628157	-1.93406740281304	1.49630142611562	0.0165839656069987	0.058216921755772
Root61|1519	1.35196811795837	-0.172859411680524	1.03216678696523	0.549239893012631	NA
Root61|1703	7.046020202949	-0.25816939673811	1.06281440620176	NA	NA
Root61|1894	197.774220598674	0.822028281734142	1.18651398004788	NA	NA
Root61|1909	289.812117219056	-0.89009236030488	1.00694730304458	0.127712312542658	0.232792063368896
Root61|2057	60.814959376279	-0.692913958791109	1.08843957751632	0.188078943781948	0.306960577820232
Root61|2096	10.8670135117689	-0.72828256644854	1.41212133198887	0.0198123360625781	NA
Root61|2101	16.909365005012	-0.373858388665918	0.996684992103839	0.38406121413558	NA
Root61|2215	186.842970774812	0.965918280920484	1.48363106185873	NA	NA
Root61|2835	1.03863252264721	-0.165398827180294	1.02965630831817	0.615912270244004	NA
Root61|2860	33.6163864033264	-0.711358026908425	1.09846079360909	0.183325177439025	0.301833537524938
Root61|2866	28.6227663829452	-0.489073748256417	1.02376969262798	0.295398743514446	NA
Root61|2874	4.5711851538941	-0.245258176758893	1.05613505140293	0.242596392446894	NA
Root61|2879	131.48958165735	1.5509986379172	4.02392454721386	NA	NA
Root61|3005	6.00903585034915	0.0750486915056867	0.969128386447831	0.820491518011728	NA
Root61|3149	0	NA	NA	NA	NA
Root61|329	16.9162898231828	-0.375655581887787	0.989328273955348	0.391476379567193	NA
Root61|3339	47.170014254206	-4.22832473742799	2.39608535029861	0.00145498333219753	0.0119186486415889
Root61|772	5.52088249172382	0.281912139228676	1.07732528766297	NA	NA
Root61|1209	5.21464555515143	-0.0143993427121722	0.975977522739948	0.958512307166135	NA
Root61|1216	10.8389738632345	0.2246089377375	0.996766548139021	0.492241208046413	NA
Root61|1336	40.5300814940928	-0.418347211196498	1.01262604585386	0.316179789608189	0.444027431467764
Root61|1822	394.124188503569	-2.27653157747467	1.49055919560552	0.00766366461784597	0.0349911711331894
Root61|2196	49.647020118251	-1.43264517261795	1.51954977626957	0.0369127455346917	0.0991581895496589
Root61|2237	7.09679859081194	0.0335671604515844	0.969718446471148	0.921697896846128	NA
Root61|2561	15.4556874743462	-0.29091797886164	0.957682877924629	0.497568802962713	NA
Root61|2704	1.25729200109925	-0.171021543626839	1.03151485906457	0.566819147701315	NA
Root61|3292	1418.15928082391	4.8971554013477	1.48046935954547	3.63219771567253e-05	0.000904984755563525
Root61|3301	20.4270636535673	-0.533088736693884	1.11926197516617	0.194429876550299	NA
Root61|450	18.5104259515596	-0.812693220928301	1.25533419270509	0.122841199052607	NA
Root61|1462	798.001485326324	-1.2680261493403	1.0777124807992	0.0516957898291329	0.125193241283482
Root61|1521	4.59913200780734	-0.0690298867789848	0.985693007775961	0.583019178520371	NA
Root61|158	36.4444033402462	-0.464899050753897	0.98603423683629	0.333207688073988	0.459664548323144
Root61|1717	31.6235707540583	-1.06876374675152	1.55465089146747	0.0640083301066078	0.144192050492864
Root61|1903	135.840341446853	0.932045835808391	1.67491851258058	0.0244300487283618	0.0763138772281978
Root61|2035	0.710643304969143	-0.153815369993586	1.02621942733224	0.718249616293067	NA
Root61|2105	10.4839515341407	-0.353669475144986	1.02809815793664	0.242599505745747	NA
Root61|2634	15.3858971751746	-0.373248882326204	1.02377931215973	0.346517126711084	NA
Root61|2644	5.33658673271317	-0.124994236590028	0.980125991744288	0.712503265711986	NA
Root61|2814	29.9071007719476	-0.982575983685388	1.44513614337256	0.0654316216928965	0.146692210549823
Root61|2392	811.954813221893	1.85846835393036	1.1974562588191	0.0144802973962413	0.0536774588628985
Root61|2349	14.9517567930685	0.139584004019958	0.9395922925663	0.728744207344552	NA
Root61|2489	201.309580088312	0.0328510993923354	0.781698612828096	0.955811857515844	0.970325269669013
Root61|2490	459.143721437015	1.10614156765446	1.06504773860392	0.0808300986352304	0.171363470719311
Root61|3049	60.605315223181	-0.135478128753985	0.907627522987577	0.745061031913899	0.818037684306639
Root61|92	391.842924234486	1.23535862491545	1.73458430749579	0.0430373876961107	0.110062827550709
Root61|1213	12.0807192764432	0.0954720532530987	0.913610182825385	0.825065474361809	NA
Root61|2430	16.6671115377442	-0.122587840022441	0.932171579251183	0.753755878040387	NA
Root61|2641	9.47532036082731	-0.649831429069659	1.32085958660895	0.0293709586835322	NA
Root61|753	242.185493854888	0.741006026984682	1.06848135216032	0.177857812562645	0.295430190876017
Root61|1504	1978.74322013445	3.5158752049177	1.17556283183034	0.000169755681593701	0.00269934549192128
Root61|1913	1286.91159344593	3.20366535363752	1.43048132899817	0.00130195798798222	0.0109294410470974
Root61|2976	65.8123737091214	-1.39224855137139	1.54605299995263	0.0433791528649939	0.110484046480637
Root61|3011	683.521244408237	0.543697932843477	0.967279543783142	0.29710920276312	0.423090836534232
Root61|3720	47.4746536365887	-0.046464429066084	0.837083160700056	NA	NA
Root61|1108	884.794751269391	-0.106063186146347	0.777076367638247	0.827098956948175	0.880755142713811
Root61|1372	24.0297363889063	-0.285522731371804	0.951590745886417	0.501588311160576	NA
Root61|1476	80.0862311935846	-0.945467638222395	1.16508482200244	0.11164583434132	0.213266328456073
Root61|1708	1.75306650128916	-0.0916686095018476	0.999735105027043	0.799387564763587	NA
Root61|1715	555.210308116185	0.747506467313489	1.10890248157771	0.166610521085513	0.2807334792728
Root61|1775	226.329798767006	3.73839212509425	2.16687693071631	NA	NA
Root61|1835	16.1252778930496	-0.604056329895981	1.2901555162172	0.0176595802372587	NA
Root61|2020	611.093987542632	0.779555859423983	1.15370066671294	0.149331006376877	0.259802643064605
Root61|2191	63.6252499145195	-0.0879285673460962	0.868728153067466	NA	NA
Root61|2193	2.85412811412663	0.040070930431687	0.986175497120881	0.858157041671302	NA
Root61|2241	4.55593241393334	-0.063513867276037	0.96324708344895	0.864917609451008	NA
Root61|2987	481.779465426779	2.30016397823083	1.5904270052046	0.00923437916394035	0.0401084867631006
Root61|3291	530.383781767101	2.18538762093791	1.22755676214122	0.00704864461701093	0.0330703326392092
Root61|3295	445.463477948002	5.86796298839908	1.69967331345736	1.70024191000001e-05	0.000530475475920002
Root61|88	617.690318304014	1.54375110490613	1.63083715538477	0.0332160105555287	0.0927398895716832
Root61|1648	7.55824761359853	-0.0667679055300378	0.958463785294469	0.839371390353031	NA
Root61|2765	44.4370556536746	-0.771722090948363	1.05673493950424	0.169820761117425	0.285116111938852
Root61|2768	13.3569603468173	-0.180967598527264	0.932496323679705	0.661383639564626	NA
Root61|2777	19.3926318345681	-0.260792875229902	0.929983996031724	0.55109562399624	NA
Root61|2785	449.295734250972	2.56388158819747	2.39500592854505	NA	NA
Root61|3222	4.99494121050382	-0.0850187815758708	0.987161007748459	0.538208921407989	NA
Root61|1398	5.87861275892827	0.16038091243945	1.0010964607474	0.567234365689258	NA
Root61|1658	2.38556650876955	0.219611331048839	1.05325586747537	0.128149168284491	NA
Root61|2039	2.84773032245164	-0.218803095944363	1.04587746214634	0.346230246318596	NA
Root61|2062	0	NA	NA	NA	NA
Root61|2546	9.87956990445291	-0.077479437559352	0.950802247953013	0.823254763574647	NA
Root61|2602	687.01535276088	1.80056636315051	2.279299252678	0.019732352514732	0.0664369854452846
Root61|428	7.07381017444449	-0.12334244372329	0.96928713999806	0.715067101120787	NA
Root61|517	5.23464924101176	0.0220482063424632	0.976139204911007	0.946270951451925	NA
Root61|52	25.2761550537545	-0.907347768045577	1.30394854172703	0.104746331956548	NA
Root61|811	120.284408895757	-1.35027987467818	1.39713248794964	0.0475791894898042	0.118363320455018
Root61|1895	32.8543213319146	-0.454645591954902	1.01159463757982	0.319906358905075	0.447916756821466
Root61|2088	0.273324348065055	-0.122248920204569	1.01917152295007	0.991521809888675	NA
Root61|2631	6.74872640418622	-0.266131075663082	1.01207938027311	0.450788853925602	NA
Root61|2827	2.63467701766531	-0.189552844515667	1.03877641268545	0.396920407555303	NA
Root61|2828	1.03863252264721	-0.165398827180294	1.02965630831817	0.615912270244004	NA
Root61|2838	13.9515073555698	-0.279316604433611	0.95974751740853	0.507556815998719	NA
Root61|2839	32.5390519977771	-0.1628894753379	0.837521124074262	0.734918961030763	0.811184136232069
Root61|332	13.4752417586977	0.286409557547761	0.952172357110009	0.507572354702859	NA
Root61|862	15.7280732454034	0.186939806727943	0.984987047365334	NA	NA
Root61|864	258.095775572973	1.00631425863593	1.40341935103818	0.0770161493918651	0.1645812889769
Root61|982	6.22245940000691	-0.239456100180658	1.05613450651125	0.206747623530882	NA
Root61|983	0	NA	NA	NA	NA
Root61|1934	39.8707678698269	0.13164129303883	0.904698241843957	0.77019662222198	0.83680097318604
Root61|1959	437.822614968848	0.540812876859382	0.982280589785634	0.291245596766967	0.417147480602726
Root61|2608	171.735449454058	1.06896788150063	2.11628514475614	0.00581215383980783	0.0291698444721723
Root61|2629	9.71926666910136	-0.0605466057662846	0.949078279647441	0.859864299078894	NA
Root61|2783	15.8606025211437	-0.408824791961652	1.07020750487288	0.264311154697116	NA
Root61|2878	175.92303579849	1.03436508124731	1.45681575016294	0.0692431993943636	0.152677584530328
Root61|3326	311.687984914388	-2.45600362070432	1.31966084876458	0.00439775011570164	0.0239319424900973
Root61|498	3269.67601369721	3.61607377449838	1.26162853683398	0.000230517869487706	0.0033713238412577
Root61|769	984.352573009437	0.0269436764806328	0.74813102947666	0.967000946712302	0.976389305418246
Root61|1081	6.26037891454171	0.0296328676085171	0.963419257467871	0.934177857993606	NA
Root61|120	24.4884532938501	-0.73988663817682	1.34024964435374	0.0801055117355668	NA
Root61|1259	4.58658288768676	-0.200328871811745	1.04393345430457	0.291361315093865	NA
Root61|1319	83.5881982863508	0.233764864584141	0.887300913885776	NA	NA
Root61|1624	117.511616014444	2.06590130134183	2.1114753764916	0.0150539633906758	0.0548268861232393
Root61|2499	293.689265035988	0.670015484594961	1.2235627432714	0.124095998344242	0.227693428838703
Root61|3306	427.143115577928	0.698301287075352	1.10139608531402	0.181676809767282	0.300440802017978
Root61|2525	380.727821224662	-0.782177473265247	0.922321009703259	0.171261474871342	0.286394030768967
Root61|2667	735.822250314152	-0.507717034389098	0.881584232346178	0.333474965914466	0.459694503823182
Root61|1830	5.66624334721833	-0.302037748426081	1.07730773294424	0.169403394901535	NA
Root61|2063	0	NA	NA	NA	NA
Root61|2102	5.30739184118236	-0.216519608183487	1.04874380261456	0.251385428173496	NA
Root61|3004	2.07726504529442	-0.184232156490856	1.03649752881355	0.447318742275545	NA
Root61|2019	3.77187600329776	-0.196944189649409	1.04222981638128	0.325835674018063	NA
Root61|291	60.504129752986	-0.894040250025229	1.18528497019972	0.11914775475851	0.222155973015867
Root61|531	45.0573649760032	-0.211510507800774	0.859278390824953	0.657814461070337	0.750413571678044
Root61|1952	0	NA	NA	NA	NA
Root61|2664	0.327989217678066	-0.12843651335793	1.02031773874612	0.93889645278221	NA
Root61|2863	139.439909847254	0.49309776493758	0.885389881827654	0.355815993427542	0.481625119086304
Root61|3177	229.20729814725	0.0430605766393298	0.770606272230196	0.939872954948296	0.958931794214153
Root61|3182	4.72991360292697	-0.20175150719311	1.04441933779759	0.285016339674718	NA
Root61|778	5.10808178928985	-0.256882991868203	1.06044984687304	0.216545235658412	NA
Root61|1230	11.713793882467	0.303330733080184	0.971903492415162	0.469231707478652	NA
Root61|1384	914.74360190957	1.54281314598598	1.47631778979419	0.0345404825588735	0.0955092811672248
Root61|2477	29.264547890643	0.0578124875980097	0.875850937745079	0.906433688675171	0.933885839060101
Root61|2671	2.59004363809266	0.220206968242495	1.05356444095908	0.122249825320077	NA
Root61|636	57.8029961500434	-0.213297917085859	0.850551143875939	0.657435208566336	0.750413571678044
Root61|1281	36.5213134527328	-0.266849924184024	0.901153913924195	NA	NA
Root61|1290	12.3155517810263	0.0120848184089222	0.92050614002294	0.982649506589579	NA
Root61|154	402.444724371173	0.960313215136653	1.13640266687593	0.110316342838391	0.211590362493307
Root61|2480	27.9020380034355	0.15767060488943	0.926143428366962	NA	NA
Root61|717	301.666148239388	1.59774070139088	1.49576000981775	0.0308649661301505	0.0887545569825527
Root61|1155	228.262331235635	2.34382869041552	3.88954344546777	NA	NA
Root61|1559	20.4595538835982	0.147202359692057	0.947411951054628	0.708931116935328	NA
Root61|1566	399.090532453856	0.00417532364707233	0.837160793308243	0.996816570468117	0.997882684447227
Root61|991	20.2870521596385	-1.79146626758851	4.46617052121892	0.0087067297606025	NA
Root61|2665	0.109329739226022	-0.0918986605088365	1.01502826775827	0.766853394409251	NA
Root61|2864	263.057061680565	0.147212246761899	0.781370339436576	0.779839511966522	0.843849460347589
Root61|3176	107.533924745013	-1.32169606760892	1.18219476965144	0.0479765195616738	0.11880914363279
Root61|777	3.82654087291077	-0.197206881257149	1.04235954043127	NA	NA
Root61|1045	560.292414235774	0.703719912880543	1.06764165493124	0.191337342631894	0.311519458280134
Root61|2313	112.34056736764	-1.21333269930962	1.79055616132436	0.0321224882950296	0.0905827312318835
Root61|2318	64.4514601111175	-2.34590807055971	1.86954415221057	0.0123388343417552	0.0490409721608614
Root61|325	31.3633301731554	-0.0273968116571889	0.845966263388903	0.947838204906696	0.964188615728566
Root61|3434	17.1414412336617	-0.0145213238534798	0.906202633259446	0.965748674174374	NA
Root61|1443	0	NA	NA	NA	NA
Root61|1501	2229.32944425571	3.02705272081265	1.83102986553028	0.00386830755251405	0.0223502214145256
Root61|1689	8.18422767734572	-0.289354527424288	1.03019373791349	0.389384232817739	NA
Root61|2260	347.396715456806	0.307073434177491	0.859556191191851	0.545126703813489	0.656255427356175
Root61|3150	12.478205673769	-0.886824350544247	1.64568568595792	0.0112433717824878	NA
Root61|3509	387.346351747187	1.55877706234228	1.65653367932412	0.032157650249878	0.0905827312318835
Root61|3587	167.633623842386	0.241536005154673	0.812525698698492	0.641793383804965	0.737530518405705
Root61|958	0.919508486228314	-0.161433801035903	1.0284272800575	0.65007583182078	NA
Root61|1077	15.3008673951397	0.329924916424703	1.0251988895935	NA	NA
Root61|1159	18.3857643279395	-0.679018382802037	1.16318553858485	0.141309185978928	NA
Root61|1700	2.81561284078294	-0.191005024923616	1.03944085476579	0.382798925325719	NA
Root61|1869	658.789025440413	3.60312777907701	1.33069103405636	0.000346682752990616	0.00454289989904622
Root61|2055	0	NA	NA	NA	NA
Root61|2755	9.81803403773891	-0.6585319311647	1.33078212858127	0.0274440663945661	NA
Root61|2804	0	NA	NA	NA	NA
Root61|3402	41.8011120977082	-0.519129455301753	0.915581554156299	0.324108975894944	0.452110285302038
Root61|341	6.68084842098827	-0.337910317341726	1.09346289413902	0.127123682399874	NA
Root61|3549	7.50208944386643	0.0597789311001737	0.959112321429905	0.866582045221763	NA
Root61|3646	8.97146073622721	-0.403948977811488	1.05654049478445	0.303262800275857	NA
Root61|1785	24.5853150844202	-0.485186207457957	1.02842771227918	0.294233783053616	NA
Root61|2612	9.92871467192363	-0.0129380184533772	0.93343561427674	0.966410624409993	NA
Root61|2801	0	NA	NA	NA	NA
Root61|1510	94.3441737038952	0.25769091323708	0.829303060687411	0.616749265468975	0.716669537528194
Root61|3489	274.733931303207	1.21926026144476	1.81591238741711	0.038550914608769	0.101501142261063
Root61|874	13.7202453068194	-0.0696427347511478	0.93036770156965	0.852258788508959	NA
Root61|917	336.886357091373	1.6250096368981	1.31631076535984	0.0274808758184551	0.0823107192514367
Root61|272	695.422423050848	1.81016933979019	1.2333604184094	0.0174128426251231	0.0604765146460676
Root61|713	61.0921571955828	-0.104371349463947	0.841663605258974	0.822510939102091	0.877821945693977
Root61|1277	7868.70171228016	3.84353567240729	1.25462363018996	0.000117838574204619	0.00211433345203596
Root61|1407	45.4722368579909	-2.54170841969479	1.97681972800453	0.0100752053781218	0.0425751342389256
Root61|1538	3022.85659813068	4.96382191529969	1.18485641061826	1.36422449557714e-06	8.51276085240137e-05
Root61|1659	17.3896140431813	-0.647889782394744	1.1781537004696	0.160622548637149	NA
Root61|2285	86.3301260520302	-1.20274868728823	1.2249196395281	0.0651381366223529	0.146209342634346
Root61|2385	4.17369413475979	0.0487463791346339	0.983387613448105	0.862468497046639	NA
Root61|1486	12.4898831205763	-0.201118434110971	0.955619398529791	0.606057536799135	NA
Root61|1487	9.84887296968581	-0.120037513158055	0.971748407785985	NA	NA
Root61|1488	15.2572189916763	-0.571310540395163	1.17342009565484	0.0398370665650566	NA
Root61|1579	542.377597188277	2.88094478844493	1.68104872087047	0.00393818242281801	0.0226143481457525
Root61|2896	74.7767378660554	-0.535277289289708	0.999874655793112	NA	NA
Root61|514	0	NA	NA	NA	NA
Root61|1260	409.172926693181	-0.537360721367914	0.914322286049251	0.305158026494086	0.43178822796442
Root61|249	9.53152456412052	0.284117299564523	1.04358770734555	NA	NA
Root61|5	216.443040271625	2.11977273353815	2.01054718978242	0.0141310203400719	0.0529001382450979
Root61|1224	2.72636172430806	0.220563388279098	1.05374852945848	0.11777696249935	NA
Root61|1758	36.4979569077086	-2.15821600066961	2.07793017372618	0.0161957930239212	0.0577495705538678
Root61|1872	6.75114305236409	-0.0804456138363488	0.963527671561329	0.805373859868019	NA
Root61|1968	4.19225990853591	-0.06981371778109	0.987584467054602	0.82392352711859	NA
Root61|1972	113.283858487659	-0.623798821222701	0.93685970607538	0.2503023660417	0.373062125183171
Root61|2824	5.52294701862657	0.2019296274271	1.02033732384246	0.433870246640625	NA
Root61|2834	6.9919863714366	-0.448147055198779	1.15247600137117	0.0801406152792569	NA
Root61|442	777.993445328017	1.27689582579454	1.08371837559023	0.0540326222496969	0.128685786978896
Root61|213	6.71489811549628	0.160894300162208	0.985641802102268	0.616996291642939	NA
Root61|214	156.404794919524	1.46756975023399	2.50639951943652	0.0200505061524231	0.0670259777095287
Root61|2411	16.1415753942991	0.480030152363094	1.17304134197498	NA	NA
Root61|2692	294.101297493279	0.240447069130575	1.06206121905023	NA	NA
Root61|2693	2.79452076741576	0.220737279950689	1.05383701445899	0.115671483204954	NA
Root61|692	0.0915067558824545	-0.0818193274858148	1.01434089301471	0.651871646852227	NA
Root61|693	2.52188459498496	0.220017593192582	1.0534663669028	0.1242756236936	NA
Root61|1059	54.9531549561083	-0.637422705833491	0.964634399563122	0.239459374158877	0.362676333677522
Root61|1121	51.5029160884199	-1.12595206883122	1.24253975764095	0.0767255173556137	0.164148763988239
Root61|1759	44.5424745170404	-0.73141870488458	1.05143696871569	0.184242165888524	0.303076743886922
Root61|2830	19.4813358009811	-0.4407118205852	1.06329850870709	0.199523880500828	NA
Root61|3336	736.504774507018	-0.0749311800252976	0.819415611382005	0.86805473627175	0.908835831264382
Root61|1359	5288.79548286253	3.32514190024953	1.26040891472786	0.000504609756437753	0.00597866749399667
Root61|1311	580.952013911563	1.57359102090337	1.23766308907657	0.0298903469160623	0.0864833530554383
Root61|646	160.469935394003	12.8132685091548	3.6252975154655	NA	NA
Root61|817	29.3111412388487	0.551709903628386	1.22784891813014	NA	NA
Root61|1537	34.7104256447279	-0.344800079110552	0.88897499823851	0.486195027694085	0.603808688898096
Root61|1539	79.5046125957073	-1.60087229918683	1.57298254638123	0.0314578790033947	0.0897100937102165
Root61|792	456.688018342917	0.821945106441638	1.12227899634476	0.144710453058506	0.25442745844865
Root61|172	6.13683280476124	-0.319650413378759	1.08484191040953	0.146306278313801	NA
Root61|174	1.47714739913361	-0.175395133151173	1.03307066914629	0.527216318650893	NA
Root61|1772	0	NA	NA	NA	NA
Root61|2566	9.42767993247224	0.0524451422469704	0.936340065465469	0.896956523532103	NA
Root61|26	31.560011066928	-0.0267284950013101	0.893123549600882	NA	NA
Root61|2655	17.9184961417381	-1.17297618247977	2.39024511157443	0.00415676842213882	NA
Root61|2677	13.6625085323815	-0.210265994886186	0.990113570862996	0.493388890788626	NA
Root61|2005	6.8415959490936	-0.333225810781247	1.09171114872946	0.128570931950694	NA
Root61|3516	319.230837163948	0.240702492548965	1.06215547065401	NA	NA
Root61|1852	1.72159930499272	-0.14531157261793	1.01733763557858	0.637021506315491	NA
Root61|2177	75.7837160871048	-0.693484837168422	1.00711753333339	0.205008977079047	0.328014363326475
Root61|2817	67.8575554929326	-0.546225451708359	0.99061905065854	0.274737381553307	0.400551696470242
Root61|1770	5.22882790428037	-0.0336130445604782	0.977219628376925	0.91071919652322	NA
Root61|1949	18.3251242628491	-0.313855953164722	0.955447531845721	0.467099892724814	NA
Root61|2661	15.9521338137392	-0.0530683838262505	0.912630714213284	0.891442823122285	NA
Root61|2865	2840.87682035056	-0.76631763016052	0.900181119249783	0.175968995507269	0.292812408524096
Root61|3173	1818.57686204774	-0.261459748645176	0.775464719635357	0.603247083949059	0.704917940794406
Root61|3181	13.7996623170982	0.0742655047406485	0.927961015264485	0.858734571903465	NA
Root61|781	168.45432113432	0.191068345088018	0.839659801831498	0.707566024183319	0.790312408873015
Root61|212	21.5545044980654	0.488346043790415	1.17143534771782	NA	NA
Root61|2412	3.49373442579296	0.0285767707485696	0.984901904184542	0.903187361132645	NA
Root61|2691	13.6318086215403	0.495166605985482	1.20990331657779	NA	NA
Root61|694	0	NA	NA	NA	NA
Root61|1067	589.888276655368	1.59614957091763	1.28119868978598	0.0288037086349344	0.0850646751344185
Root61|217	331.66780527427	5.16603151968058	1.34410129386781	5.08749183916047e-06	0.000194362953528743
Root61|295	676.513476195422	1.78488286132426	1.23447194653209	0.0184366853474992	0.0635607273858537
Root61|3201	46.4483695923997	-0.424246178287763	0.897289116862743	0.404109636961289	0.528277402508054
Root61|1104	4.34059234296117	-0.322167116317722	1.08272278667118	0.187142505557488	NA
Root61|3525	639.676111107976	2.32704491601572	2.07783139138401	0.0109084891856009	0.044880641220758
Root61|81	29.0437209034161	-0.144843109454657	0.886131437946737	0.746099552342543	NA
Root61|1271	32.5097802536743	0.00818589651349245	0.922586452827924	NA	NA
Root61|1791	4.56920406000754	-0.231526122315435	1.03214340495794	0.406321130421095	NA
Root61|1807	0.0716653576201057	-0.0762393627574708	1.01390190145669	0.651871646852251	NA
Root61|1811	11.8496768521434	-0.475803517423193	1.1785324171578	0.0424157928027068	NA
Root61|2056	43.1280495938573	-0.740545522813056	1.09328399238835	0.171343499188479	0.286394030768967
Root61|2103	12.2796979513257	-0.447129542507343	1.0692441747527	0.164669130586503	NA
Root61|2182	0	NA	NA	NA	NA
Root61|2202	0	NA	NA	NA	NA
Root61|2640	9.81132189153976	-0.437816194043301	1.15095538844726	0.0603288312239772	NA
Root61|3641	187.725544963704	0.872150820715289	1.14082495377663	0.130377474900765	0.236498675401388
Root61|746	121.665171784351	-0.635394532186964	1.00516307768135	0.229776204786413	0.353595226841024
Root61|1180	40.4917063764192	-2.77516198092205	2.10385811332051	0.00821710133118325	0.0369769559903246
Root61|1962	12.3333917689786	-0.384339953439511	1.04896703573323	0.202485746662122	NA
Root61|20	38.7281260471792	-1.06213552239705	1.31222811587942	0.0735287352333419	0.159496862522383
Root61|2379	14.4953126436617	-0.945777624789096	1.64683364380934	0.0268741235235627	NA
Root61|2518	123.175076876439	-1.51436774600655	1.40464507124997	0.0361282414563752	0.0979442265952714
Root61|3599	73.4432296383088	-1.56912667065527	1.48219374923214	0.0332267492459827	0.0927398895716832
Root61|3156	0	NA	NA	NA	NA
Root61|3521	81.9847127201496	3.02850676711676	5.33887053766282	NA	NA
Root61|2753	19.1718086852003	-0.172135403136773	0.918642964114179	0.685037180000625	NA
Root61|3305	23.8450153498989	-0.0314841605188627	0.895417648293545	0.935290253958755	NA
Root61|953	1.56765799147713	0.216139362466107	1.05142289513324	0.159991452882337	NA
Root61|2095	1.22686277593863	0.213729316717922	1.05012623187304	0.180641103628471	NA
Root61|3324	32.2360066564453	-0.536230404098141	1.0072541101059	0.283858022547305	0.411205738056375
Root61|3356	194.565431524641	0.373613728227801	0.901864132713617	0.45520760333158	0.573837463593749
Root61|345	39.9970199731611	-0.549085197336855	0.972972130220225	0.278090088812868	0.404685936067293
Root61|3031	4.22713375393648	-0.229595636776215	1.05109990559942	0.270382633471437	NA
Root61|3464	8.73827249652589	-0.244331872137445	1.00656840503559	0.473251368403183	NA
Root61|35	0.681590431077015	0.206360714108277	1.04615807030481	0.235754766911425	NA
Root61|3592	819.006080338214	4.30661623851703	1.82293204359416	0.000550514579860169	0.00620821261143516
Root61|700	375.641157681346	2.77432492785779	1.23242756540653	0.00170902981654464	0.0128833591213429
Root61|89	224.970416673058	1.10729095606115	1.37822085606521	0.0715879118072648	0.156556741709345
Root61|2086	4.57761382289628	-0.255324751426385	1.05923592551577	0.232933017314805	NA
Root61|2825	24.5313898393122	-0.365647956637256	0.93954442884598	0.440897315411341	NA
Root61|2836	0	NA	NA	NA	NA
Root61|2837	93.5410657229123	-0.408273563591993	0.906302687727416	0.413392992605434	0.537037947368059
Root61|331	11.2131423086016	-0.154130503307873	0.984766788836692	NA	NA
Root61|984	15.6259794826408	-1.27736166151117	2.75710976905056	0.00467118988386672	NA
Root61|2238	138.510490777093	1.14183361145729	1.7785346046741	0.03926845461781	0.102955948241653
Root61|737	1163.07130792993	5.49048173779262	1.38735868512824	3.02194584882409e-06	0.000137980147076117
Root61|2132	0	NA	NA	NA	NA
Root61|3676	39.2394207264817	-0.616338541764397	1.02301946202765	0.235177762677113	0.358512029097358
Root61|3688	0.929302783421187	-0.162106298262037	1.02862377858571	0.645291463661797	NA
Root61|556	1.22686277593863	0.213729316717922	1.05012623187304	0.180641103628471	NA
Root61|727	12.2470450510749	-0.499578608362218	1.08690961460143	0.240457943978014	NA
Root61|765	25.560233215841	-0.498795017643304	1.03958619753168	0.279681458960221	NA
Root61|873	2216.8335129278	2.52981990602917	1.32015508114343	0.0040185243043068	0.0229349923709217
Root61|933	542.08446743552	3.54382468448471	1.29100722369119	0.000318438456572642	0.00428861000506465
Root61|2060	4.39232428235782	-0.199554704025019	1.04353821844857	0.299056543093366	NA
Root61|1272	12.7741366835068	-0.886777681179209	1.64735082240659	0.0108808421717257	NA
Root61|1380	23.35711993769	-0.0545991854387377	0.916542065695775	0.885670358309802	NA
Root61|3645	53.5561659247678	-1.18441882092018	1.4687199750046	0.0628228414006579	0.142034250123227
Root61|1575	66.1666424224798	0.576276979065623	1.02662167582148	0.253704873005257	0.375740128374875
Root61|1608	175.005445853825	0.771499753752579	1.13311055774617	0.155136273545449	0.267663690393622
Root61|1864	23.367734891974	0.265278456538159	0.978739574036397	0.498131132708278	NA
Root61|2244	160.511398549745	-1.21980544202884	1.15542206988101	0.0606725837609196	0.138849727139904
Root61|2315	500.535547293075	0.439573320924623	0.973287109815918	0.359609515930367	0.483944331143204
Root61|3423	77.9891803454918	0.219653820235506	0.852975089483641	0.660992054370444	0.752204939684785
Root61|2565	529.939139316469	2.51635764655474	1.55413139270094	0.00615187266553036	0.0302265239629208
Root61|3307	92.1765088966948	-0.261206462121033	0.828488621828963	0.600319062076293	0.703692726491434
Root61|3505	21.2617079718488	-0.299746904227686	0.951531427389203	NA	NA
Root61|1030	1364.27830976713	3.09344876523088	1.29263366228182	0.00100543323522491	0.00922632851147568
Root61|2997	2743.82749998702	3.05846378827797	1.12395728040856	0.000453498476917819	0.00554965782070227
Root61|827	13.272245698178	0.157435395866321	0.958099893382946	0.676919470624512	NA
Root61|856	371.912722261825	-0.260797975239868	0.811630535135946	0.602103420060616	0.70446100147092
Root61|1285	124.265007045094	-1.18654140433242	1.64618324765232	0.0415273435951008	0.107374567969653
Root61|1871	10.1590768606354	-0.583050198553181	1.25994271698104	0.0335999170527489	NA
Root61|1970	172.38054060577	0.665958091725029	1.0021273067921	0.221924087256042	0.345338230543067
Root61|232	0.218659478452044	-0.11481680852172	1.01793376735707	0.944670136584624	NA
Root61|238	91.8931854839888	0.801360153022209	1.28968333258503	NA	NA
Root61|2832	2.84257321987657	-0.199496165142733	1.04189585615259	0.380519193226389	NA
Root61|3097	20.1909417387756	-0.810662662936004	1.27353484950247	0.116826765256408	NA
Root61|324	4.18950720599892	0.0409034459621811	0.982216345588522	0.884524817651558	NA
Root61|2580	655.653107433876	2.29805862800829	1.40378849916876	0.0076337558877891	0.0349398313494895
Root61|474	1726.11361230542	0.291634757773653	0.772842045949116	0.584181948046987	0.689091749681134
Root61|656	3675.15174441872	0.37759564471997	0.82391112739556	0.47865243228769	0.595373656639572
Root61|3015	43.8294552342572	-0.0324925429708571	0.835472682242564	0.939978548281502	0.958931794214153
Root61|3279	258.007480859244	-1.65933155137961	1.32424596603351	0.024471132545953	0.0763138772281978
Root61|475	148.75296658914	-0.419914918206436	0.87111028787644	NA	NA
Root61|74	666.111449533323	-0.333668577084821	0.773104460694796	0.517685887594959	0.631010127431514
Root61|1956	85.8589714615533	-0.863867954018237	1.05207813130773	0.138139515784997	0.246418365611651
Root61|2203	2.18659478452044	-0.185466083139408	1.03700953853591	0.435962628664121	NA
Root61|2752	49.8938375729165	-0.962219434263356	1.24548374862075	0.100388356565374	0.197402314590736
Root61|2848	7.77385115945386	-0.483805523906774	1.14332400580754	0.16184594120103	NA
Root61|3340	462.74704036446	-2.4461008289775	1.43510112200556	0.00512995054187586	0.0266018487933286
Root61|1534	127.672933718445	-2.60106207797921	1.35669987555071	0.00329938298496698	0.0200922447580482
Root61|2387	1038.78132956858	5.16492372549473	1.27313051133959	2.21127588758994e-06	0.000118271670330525
Root61|3482	1208.35277700874	2.87486473407128	1.3895986331727	0.00227583718446248	0.0157746665675224
Root61|655	656.473665390157	6.96785772990272	1.60597574928885	4.65850790684977e-07	3.79162034853164e-05
Root61|897	893.013401464818	2.88586446002922	1.28136193452196	0.0015770050939235	0.0124040064530454
Root61|1069	227.135859053557	1.31665445380869	1.42942599916169	0.0506354180259757	0.123263332307707
Root61|1070	572.572815642461	3.38701250480213	1.41784071339014	0.000828872476535886	0.00808842334382113
Root61|2450	135.444198285422	4.49594492761476	2.75067833871771	NA	NA
Root61|2259	181.36177604465	0.581272959291881	0.917706909873542	0.28567936677876	0.412329818511826
Root61|463	969.0188187115	0.795100740237177	0.930820556944139	0.171823048202896	0.286678026948147
Root61|470	1851.51559088648	2.62596279555071	1.29744961295514	0.00309805622973282	0.0194842845101343
Root61|2076	13.5476298937237	-0.429282823785248	1.03283447840221	0.315623821173153	NA
Root61|2106	2.82701451947913	-0.0780938361059116	0.993498893262225	0.81527539376287	NA
Root61|3328	50.914624235751	-2.58931420594724	1.75509396722083	0.00640263452176915	0.0310334294240395
Root61|497	5332.2372832514	2.4495576060258	1.13737658642065	0.00286247897022606	0.0186061133064694
Root61|1833	131.781953602425	0.443466456400423	0.866654396446808	0.402613279752803	0.527372212369783
Root61|2097	3.33979311227737	0.221914559926875	1.05443356216849	0.10130102120142	NA
Root61|2935	373.763376184683	-0.0584410107898302	0.77131415846791	0.899543788692935	0.931386046699765
Root61|3384	21.0022833409136	-0.449662604725621	0.994276965269457	0.329746311001116	NA
Root61|2519	4892.07322624184	1.29896853969757	1.20211536880329	0.0562354088939469	0.131990497151876
Root61|262	628.918679957074	1.72899457201096	1.46841933566942	0.0243066406188102	0.0762178077695354
Root61|3513	482.756631249532	0.504423029076455	0.907122525292137	0.342156542657781	0.469243258502099
Root61|3514	1240.4630625892	1.49694851460954	1.18078409576768	0.0340544679175293	0.0944443910246147
Root61|405	66.1464273161412	0.0995912880604191	0.878030037852869	0.835559647992349	0.886716361134738
Root61|1926	162.067931622914	0.852922171076985	1.07115264186128	0.143555486852776	0.25304695987608
Root61|3032	14.7476053305476	-0.538250533889261	1.06085872693308	0.253123688050434	NA
Root61|1790	0.859984291441268	-0.159449432678983	1.02783275702371	0.667651879729862	NA
Root61|2231	0	NA	NA	NA	NA
Root61|2638	21.3911730010446	-0.615219458525359	1.13691956731296	0.185382086428369	NA
Root61|456	7.98645368546026	-0.213518227380609	0.995782594670929	0.532041176031306	NA
Root61|231	1.58078189960849	-0.0654324064046682	0.993662277833255	0.888880503643839	NA
Root61|2041	15.9103783741935	-0.195992812478844	0.916898154498547	0.648036836830552	NA
Root61|2326	269.446672372223	4.01767227934622	1.88133918712586	0.000964037536226599	0.00905532658826426
Root61|599	1336.9715011774	5.958932090409	1.24983777152736	8.15823327617478e-08	1.02015138614451e-05
Root61|601	151.629708004706	-2.03017182922837	1.59640193300398	0.0148309582412767	0.0546364890983277
Root61|802	177.072217866321	-1.93606145580529	1.33472099607761	0.0130713036701898	0.0508075564077425
Root61|990	14.5882267857212	-0.395125229287347	1.01164771875218	0.355310924524236	NA
Root61|1545	189.538743955966	-0.169136148975738	0.813060314486976	0.728437572335945	0.806884695510585
Root61|1720	2.72636172430806	0.220563388279098	1.05374852945848	0.11777696249935	NA
Root61|3006	48.2607295905962	-1.01393288270077	1.49773034298073	0.0521871556564897	0.125785564121897
Root61|3406	806.940197216006	1.94430835498006	1.30642207361443	0.0138689288981268	0.0528712462529563
Root61|650	791.183632898282	0.300839992002564	0.825563826304952	0.564802339168127	0.672374647016552
Root61|1156	167.183599675148	-0.810998423815534	0.991205572490679	0.158822913289415	0.272018749933929
Root61|625	316.948740992816	1.07937840920587	1.71826515493701	0.041104679129849	0.106576120957171
Root61|626	862.297366484074	5.31843720581298	1.62304524986158	3.49617809804952e-05	0.000896554164321739
Root61|2434	39.8810913656987	-0.344761943654289	0.925103696702869	0.467075209329933	0.584078017278313
Root61|2553	15.7782048064195	-0.275206770899588	0.958458746225114	0.512472543603009	NA
Root61|3221	6.52040884515546	0.140375228221318	0.991428991885593	0.634297252886284	NA
Root61|2721	17.2078506894247	-0.229353480449692	0.972428307712918	0.541686323693262	NA
Root61|301	85.885789725849	0.19842439057186	0.853607107545601	0.690924344930815	0.780573550821054
Root61|3099	293.420499377999	0.405210964647253	0.878566246241609	0.436246368484573	0.558586321342763
Root61|3242	18.3573476724734	-0.190537175842438	0.943513300708772	0.633421581777795	NA
Root61|1019	32.3292105847077	-0.486189669536732	0.988963156588564	0.314892685628417	0.442884378284295
Root61|2163	0	NA	NA	NA	NA
Root61|2457	119.326225101857	0.789321673846557	1.22459233969557	0.124343160076686	0.227693428838703
Root61|260	172.204550011457	1.9514202361217	1.93499534566717	0.0176713645491516	0.0611474943364359
Root61|2722	0.204477129323105	0.180439326796938	1.03361351372046	0.353949236942053	NA
Root61|2731	16.7255754333081	-1.29937503252322	2.89003053008468	0.00412391933974899	NA
Root61|3262	416.533928620738	2.39349547877945	1.54827949982651	0.00754552501269419	0.0348778987620913
Root61|1105	209.338397940472	0.676449769947129	0.999101390642101	0.218254399534994	0.342187802286021
Root61|639	32.4031440799901	0.148981995537839	0.905698593870739	NA	NA
Root61|912	195.289190334725	1.75552801399444	1.7649055146382	0.0235899608678091	0.0748481470246418
Root61|1730	59.5799792060998	0.780520593812407	1.49550498218596	NA	NA
Root61|2023	10.3670163165124	-0.341372690768702	1.02460586941502	0.253968715157246	NA
Root61|317	22.9246905047235	1.06136872729523	2.08580979340856	0.00703250646351909	NA
Root61|3240	23.1815363300648	-0.143489452412664	0.926591502360766	NA	NA
Root61|632	217.792740526626	0.938336831966459	1.25224434758639	0.102009936058689	0.199721364449771
Root61|1389	977.241369609563	0.342834291080059	0.889674074755606	0.493705137673998	0.610043576056584
Root61|1888	274.401878143209	1.42130271998503	1.78848159249807	0.0357141315155505	0.0977439388846646
Root61|3555	108.806851746978	0.586196704617822	1.01510472127978	0.25498787090044	0.37693077290931
Root61|3207	180.197365389469	1.37985411526053	1.57245941548967	NA	NA
Root61|3627	24.6469975914071	-0.173037303898558	0.891365202627993	0.699363997463881	NA
Root61|620	17.7425841971621	-0.369352879394628	1.00903629711544	0.370433986434427	NA
Root61|1425	0	NA	NA	NA	NA
Root61|1018	394.053008577697	1.61267631956024	1.87761347392559	0.0276063782498144	0.0825545368748445
Root61|867	79.2915227882557	-1.65370811501591	1.90049030368961	0.0267698862922031	0.0809583637140616
Root61|875	141.151762011629	0.850893252709522	1.10505123598187	0.139964646731953	0.248589960799066
Root61|3205	357.317596107226	-0.0932258371737557	0.786135755044139	0.844492095700803	0.890641804592622
Root61|3256	46.3467264304033	-0.410908077242544	0.914755347904721	0.409785391823674	0.533833161791174
Root61|845	7.9389650954283	0.031701494514269	0.958390532376984	0.93181910117567	NA
Root61|1645	7.33842308072203	-0.210957207445966	0.981839675434417	0.441054596035608	NA
Root61|2252	143.660653459624	-3.2131869853319	1.44102995991073	0.00159084542119223	0.0124605130898404
Root61|321	198.668280675635	0.590931449226741	1.01294643528791	NA	NA
Root61|3254	48.5739785288805	-1.06097416532484	1.24320994990746	0.0764435934598419	0.164003726862555
Root61|2596	701.601796058331	0.178169723651127	0.769252661619642	0.734428159714331	0.811120657808394
Root61|1892	57.6197523974404	-0.659162921416383	1.05780354150901	0.203507306215848	0.32672871118016
Root61|761	511.188609989224	0.693289414733779	1.04728245549255	0.20087971466915	0.322786974987682
Root61|3136	417.671783972113	5.55115136811831	2.41218037591346	0.000362275698120027	0.00467710418538408
Root61|2129	10.8731604358597	-0.38358427177168	1.08603091932716	0.215981549239175	NA
Root61|3539	23.2216748356129	-0.464848007979119	0.994185600872582	0.310359906692246	NA
Root61|2944	26.1114828385483	0.139864724577374	0.926985163955849	0.741239406929733	NA
Root61|430	50.9217393773529	-0.99890861557294	1.31526247804706	0.0918510441306009	0.186087829667191
Root61|2108	0	NA	NA	NA	NA
Root61|2645	6.61555623525254	0.154001945514264	0.995345416684496	NA	NA
Root61|2584	386.033050686402	1.67121219071222	1.483793323933	0.0269098510896982	0.081154121456048
Root61|3269	134.181173492406	-2.03259742895822	1.43147504869731	0.0127983431751087	0.05033297988194
Root61|3468	620.315234721657	1.29791031160619	1.79281172380849	0.0396863885660368	0.103616345042707
Root61|1304	4.23067790211724	0.0318000908813908	0.981252365329289	0.909647318711933	NA
Root61|2262	17.9092663109682	-0.278812296360888	0.932242050330236	0.534105697684081	NA
Root61|3663	36.0118212595614	-0.591817304265149	1.00767588975203	0.251885704530231	0.374230189587772
Root61|1326	5.23219989909055	-0.0874841196248994	0.964706918649707	0.806671912322257	NA
Root61|747	487.324395187264	1.21262603531434	1.69660479958527	NA	NA
Root61|748	30.6223426404973	0.284990102566924	0.863410657978209	0.571168334575557	0.676726026788255
Root61|749	1233.23918388289	1.33674380169566	1.24201288748948	0.0510062874433586	0.123844059784653
Root61|3566	295.363157925113	-0.882395546108313	1.04215759844644	0.130724312081715	0.236804363148847
Root61|2514	26.5496016921334	-0.157145960990605	0.906711524595969	NA	NA
Root61|7	203.75723763641	1.30305746670867	1.70270449866414	0.0427574781618809	0.109496578822218
Root61|1809	1.544110522659	-0.157542776647121	1.02352356294737	0.603335290416304	NA
Root61|1855	9.92875803667352	-0.588230283348636	1.2640095349398	0.0338578438902291	NA
Root61|2904	0	NA	NA	NA	NA
Root61|1603	5.99008483304902	-0.172622970003705	0.977785976634628	0.632990640934349	NA
Root61|1638	309.30431775301	0.835421658916411	1.19846362616471	0.127128587489743	0.231953914016374
Root61|318	4.15770162956979	0.229446422425709	1.05714783942773	0.0818233817839655	NA
Root61|394	52.1336535475722	-1.54261386659777	1.59471699822895	0.0301711045819588	0.0871609687923255
Root61|2688	1248.77843770071	-0.807373704373652	0.944350588907518	0.159206526098722	0.272209115878992
Root61|2943	26.7777755941626	-0.296607939670682	0.918110268070762	0.520186501597949	NA
Root61|400	617.142992678285	0.613319351911538	1.04109821961638	0.233241922659448	0.35759940967935
Root61|1776	0.874637913808176	-0.160280718225514	1.02807044525221	0.661532347199653	NA
Root61|2070	1.97661225012334	0.218141167445333	1.05248790926903	0.141850729423527	NA
Root61|2702	4.20293249613254	0.240287641347463	1.01932828673754	0.419652022014804	NA
Root61|3674	497.709953477103	1.13744727427405	1.59881137334113	0.0537160717433608	0.12809743478162
Root61|2292	166.936573994346	-1.96764838897194	1.34671982598178	0.0132327161752719	0.051075556041462
Root61|3134	5.62641100978151	0.436773295689764	1.15780459366513	0.0356055457561434	NA
Root61|2229	18.4905988739932	-0.124678737069011	0.928128756899498	0.753220429344077	NA
Root61|2884	54.2469777274377	-0.291688940839479	0.89164518778148	NA	NA
Root61|3016	1.63581703458484	0.216520728674739	1.05162793251255	0.156558263444188	NA
Root61|313	13.235112401127	0.134703132176751	0.952790775897079	0.722455108244845	NA
Root61|3512	76.7723253948721	0.602911692319549	1.20006509880516	NA	NA
Root61|1848	209.845651142262	2.8733016306598	1.84438702524804	0.0047390520589193	0.0252031404951617
Root61|3433	341.453037364786	1.29212393577399	1.34234894266387	0.054237759576041	0.128685786978896
Root61|3115	27.0996630265948	-0.34357294421266	0.941536011031318	0.454001682198316	NA
Root61|1396	365.968376577446	1.61992747631426	3.7382147941447	0.0111336022401373	0.0457063670910901
Root61|564	640.614305891841	0.639029307115328	0.941679224810245	0.248234707271843	0.370866218685466
Root61|866	319.776155170367	0.777462876998539	1.07057747181735	NA	NA
Root61|1597	54.5622373186467	-0.374291867841615	0.932028409150036	0.429671407640458	0.55205550796358
Root61|1667	4.14388202386805	-0.231652325343696	1.03507771997875	0.407234786908222	NA
Root61|2885	38.4185991808494	-0.450427495982299	0.955223687604007	0.361351414565275	0.485606495381331
Root61|2903	27.6175003093822	-0.636763245765097	1.12304449542117	0.190426008479102	NA
Root61|3544	81.1963967652689	-0.689096999258859	1.06866912166656	0.19347895528305	0.313315401634836
Root61|1767	2.89723808948958	-0.191659490792163	1.03973771707977	0.376669109406808	NA
Root61|2002	30.284816124056	-0.920868915318362	1.21004217048823	0.108529728266937	0.209293810729834
Root61|2668	6.40548928488813	-0.456407756011998	1.15615776540141	0.0843405032046361	NA
Root61|963	11.1971966458414	0.0573457230936416	0.944877571288872	0.882852309923076	NA
Root61|1387	735.869026408735	0.0640057270690203	0.834001388055236	0.904917346292505	0.933336238159542
Root61|178	5.92983675037003	0.296319411725426	1.08366315887769	NA	NA
Root61|2355	28.4972961817953	0.055275707145262	0.926552383111492	0.897687453639036	NA
Root61|3051	20.479934339943	-0.0297889385381856	0.907590565431775	0.936241417059499	NA
Root61|3472	311.211193903777	1.21139280047197	2.4338672113443	0.00996146082868946	0.042285384742192
Root61|1129	2734.34278696848	-0.573744417171916	0.908494178903524	0.278256370979097	0.404685936067293
Root61|2264	4584.39198229311	0.202803331549711	0.784493741142207	0.702198230075617	0.788078589149614
Root61|2748	916.365589422791	-0.292065320232881	0.806080880201301	0.563239824311156	0.672374647016552
Root61|1823	67.5942024559059	-1.80867583025861	2.43937255738296	0.0139213592003147	0.0528712462529563
Root61|2432	46.056698273673	-0.368458531035143	0.910313548393258	0.452214043469676	0.571224092308006
Root61|1344	523.44120839883	0.643756576008357	1.0258367776329	0.225721634327806	0.349504466055957
Root61|1582	1000.71868228391	4.26590896307192	1.27786799325852	4.04728684363122e-05	0.000947065121409705
Root61|1655	6.48831710088893	-0.302814020589663	1.05881701501551	0.275579770481417	NA
Root61|2334	405.230729036044	6.61077816532989	1.88069955091101	1.15350712733421e-05	0.00038560095399458
Root61|1450	322.000434111277	0.239013486907918	1.06094103445493	NA	NA
Root61|2036	1.781960263679	-0.180331166629048	1.03493313701072	0.482718149939484	NA
Root61|1170	6.69166605553125	-0.311534341010565	1.0624029442185	0.263574770820642	NA
Root61|3281	63.9075263401123	-0.389702533605846	0.899818017576413	0.424475923228322	0.547258215071225
Root61|2312	96.3259098685308	-2.48235262597093	1.5485897413442	0.00688825587817365	0.0325626641513663
Root61|2314	70.5942852298822	-1.140314202872	1.24824264265783	0.0675528177490918	0.150010527670581
Root61|3432	1200.13031306613	4.15040535155002	1.35264811528884	9.8831082075534e-05	0.00189083879050904
Root61|3436	228.899511235605	0.443429199362636	0.845629571045943	0.406469066962535	0.530620706662389
Root61|3449	1258.92807440476	1.89240147340418	1.19495892289811	0.0135789031210669	0.0521965228801584
Root61|306	359.038980783443	0.87239516762082	1.06658566127442	0.138157259864024	0.246418365611651
Root61|1120	188.023424640556	-1.37856305878113	1.13303767623856	0.0413097325784326	0.106959639539178
Root61|1698	293.311105421473	-2.10329839469735	1.33161280665969	0.00951585546470618	0.0409509917929425
Root61|1891	528.706285486924	-1.72932729957227	1.339639743028	0.0212799882122221	0.0698879612864556
Root61|1587	808.317850520036	2.7484847983726	1.57024786976979	0.00424488691865008	0.023510142934062
Root61|1236	0	NA	NA	NA	NA
Root61|1355	0.0716653576201057	-0.0762393627574708	1.01390190145669	0.651871646852251	NA
Root61|834	1.43828709794538	-0.174715393834368	1.03282341461565	0.533435218491193	NA
Root61|840	3.47611119849278	0.222170557747208	1.05456098721693	0.0982742265451412	NA
Root61|138	2076.84872271908	2.22048966861389	1.36615929024266	0.00865067606007637	0.038220149059368
Root61|1179	12.1759293067928	-0.364174022900229	1.02271931283176	0.291069278923449	NA
Root61|2268	31.9288984128686	0.27421503059283	0.913008157281688	0.558963217781635	0.66828280085419
Root61|2150	0	NA	NA	NA	NA
Root61|2992	36.8356232822805	-1.05032459165929	1.43000387206575	0.0694695177109914	0.152996396652913
Root61|206	584.009760418542	1.89105732943047	1.71677010127711	0.0196956197161744	0.0664369854452846
Root61|237	2.09491751931803	-0.10842940515664	1.00387854096504	0.732898845419925	NA
Root61|3202	0	NA	NA	NA	NA
Root61|3203	0.874637913808176	-0.160280718225514	1.02807044525221	0.661532347199653	NA
Root61|335	1070.09188028083	-0.890144531833342	0.935224700725382	0.129127593597156	0.234686267197939
Root61|336	2970.07322401103	0.156223698099618	0.798670468924893	0.768565319970846	0.835513518574578
Root61|2911	81.8582636038648	-0.494785953729008	0.96826749689865	0.318373109245052	0.446772459150478
Root61|3041	495.392815768633	-0.289415960713957	0.793603595281259	0.568272170812471	0.675432065879965
Root61|3667	216.705179608515	0.614540567766686	0.971277245269027	0.254284683436099	0.37630112837342
Root61|2380	111.138893069054	0.0912823860593559	0.881655177772007	0.849127487421268	0.894522597891172
Root61|2735	2.04477129323105	0.218423731552702	1.0526349688561	0.139313080632701	NA
Root61|2741	38.8336831522368	-0.3333491577709	0.925197332030175	0.475929896800207	0.59277496128409
Root61|2747	435.318809517255	1.79252508187546	2.21640559793081	0.0201671719004226	0.0672038298343418
Root61|307	384.850851324443	2.57481469863492	6.23354484314186	NA	NA
Root61|726	2.64901968508252	0.0528681744688945	0.992523881945781	0.995602067586473	NA
Root61|443	1452.54971894816	2.30102125352094	1.38571461679314	0.00754611735778945	0.0348778987620913
Root61|2089	3.61249456346801	-0.183025856194224	1.01939248253289	0.511564804409083	NA
Root61|236	9.55321924289096	-0.250974271713549	1.01955555053877	0.212075640997794	NA
Root61|2928	436.169966049844	0.463060064476434	0.911933849128942	0.373341203543928	0.497788271391904
Root61|1800	34.0783584052625	-0.850521706550193	1.3609713816362	0.0605711084489638	0.138787166482815
Root61|2761	609.926137861206	1.2920011143578	1.10178241445592	0.0523119319139429	0.125871383731235
Root61|2496	754.900821172417	1.33483791915624	1.18545785922479	0.0498576682978828	0.122012220353621
Root61|3551	26.3194868081753	-0.592090099062497	1.07731130699952	0.214921286285573	NA
Root61|130	1303.01810348337	0.710613844733063	0.890520847805245	0.2119693857348	0.336161368905244
Root61|1321	200.825145219274	3.37560744180827	2.62848355342611	0.00391546449128202	0.0225530754697844
Root61|1322	841.629444768374	5.96678419523159	1.57129013082649	4.95415809071489e-06	0.000193212165537881
Root61|1388	196.322726751836	-1.70022013260137	1.46974720070976	0.0252487844742696	0.0781488520244216
Root61|179	13.4564067554064	-0.143912512436939	0.906696469099745	0.739296147119999	NA
Root61|2354	19.9817707338131	-0.270180270623633	0.950966296566886	0.524742215617245	NA
Root61|3052	40.3606810386738	-2.04347102428326	2.17490689149194	0.0140232515231269	0.0529001382450979
Root61|3471	10.4843587145238	-0.291347692565288	0.979542154845222	0.471686282062365	NA
Root61|10	33.9213901305695	-0.132185389952238	0.896761198900481	0.759561974472347	0.829381379378948
Root61|2736	18.9448551976569	0.0130172094243777	0.932410446746101	0.981498755171599	NA
Root61|3274	20.1224099722609	-0.40984561090572	0.974462201504267	0.371378475827399	NA
Root61|1386	270.9895105971	-1.39585956054001	1.23039809757942	0.0417132265816878	0.107706427808165
Root61|978	25.0144727371687	0.130012673590575	0.868410764201857	0.787985931696662	NA
Root61|648	25.5998137571732	-0.361453808359966	0.930631577264217	0.450242738474286	NA
Root61|2577	206.869757518703	1.1024622629645	1.25421088060858	0.0793025045522946	0.168618584926708
Root61|3697	321.782660739873	1.49205415173985	1.60778965803477	0.0359817373004262	0.0979442265952714
Root61|1076	315.107612086893	-0.00188094204743413	0.7934899667874	0.988284684937469	0.992526250108874
Root61|240	268.250966299106	3.03316878182878	1.44421563781393	0.0018885254880241	0.0137559454185423
Root61|2788	18.397946416406	-0.294714326388024	0.935307977937794	0.507542986401122	NA
Root61|3088	556.598916357091	4.09356141354898	2.20665729027059	NA	NA
Root61|2218	1.2899764371619	-0.171435298850502	1.03167384246036	0.561343175851688	NA
Root61|3212	188.824232981063	-1.46209117752746	1.23201114510744	0.0356001444841632	0.0975746273416597
Root61|2578	320.743657460466	3.89584227693683	1.42320348225183	0.000273589357660319	0.00379045932753788
Root61|658	2265.72775856676	-0.299172167780522	0.764085723063918	0.559044266099178	0.66828280085419
Root61|116	346.882644279209	1.29009361626309	1.12472795210997	0.05279398206033	0.126381501811941
Root61|1589	16.4263293889561	0.545284179650495	1.25464226505805	NA	NA
Root61|383	169.199304421375	8.54810971016892	1.77625113311965	5.45064527616856e-08	7.84892919768273e-06
Root61|843	189.552078617324	2.93730089848657	3.39677641302313	0.00595016969010234	0.0296019429650283
Root61|750	439.029879344976	1.44638717417589	1.6444277633586	0.0376821793713545	0.0999164869450079
Root61|760	1035.15471064733	0.403234769713046	0.805451417463513	0.45161199454068	0.571224092308006
Root61|21	24.1815614687432	-1.24033020283596	2.18685995803694	0.0191986053563064	NA
Root61|2378	53.141151133689	-9.14302254447368	3.80056081117048	2.10871237994871e-05	0.000607309165425228
Root61|2516	41.0232404817468	-0.914114512576102	1.35849925229055	0.092145240586459	0.186267125339983
Root61|3600	154.826809700904	-1.71565471356484	1.40159384378554	0.0239992625433146	0.0755069234976217
Root61|2050	115.599507495675	-1.06745866123467	1.15824511949485	0.0841514251116844	0.175988135799352
Root61|3530	151.610688698535	0.938474911115377	1.5779570189178	0.0447712447733978	0.113106302585426
Root61|2579	304.114962735328	0.475856496685666	0.838386143240075	0.378377631224586	0.503084844492399
Root61|657	1808.55600817004	0.23367297699304	0.764193134428532	0.661528327833404	0.752357855227298
Root61|1039	53.1086776156273	-0.863324967457848	1.2380847688944	0.109483549099788	0.210640497343067
Root61|1633	847.595160207353	-0.358379513320714	0.792000678446158	0.486401443834577	0.603808688898096
Root61|1053	279.8257930007	1.62338947514817	3.59843147347014	0.011808257122587	0.047404023548153
Root61|2955	121.11978149889	-2.60337205377692	1.67560323146691	0.00470148781662682	0.0252031404951617
Root61|1650	89.1576014381405	-1.01577699437024	1.19293104410874	0.0914717753301919	0.18572143537757
Root61|3693	85.7253169239409	-0.586604713554495	0.989095195672651	NA	NA
Root61|616	123.629030243098	0.299130362784952	0.867437750998072	0.552569490658622	0.6622343703668
Root61|1813	10.1287576373267	0.0749751517857003	0.950091119479124	0.841934725359786	NA
Root61|2185	1.80394069722936	-0.180740000346623	1.035091067072	0.479397185976259	NA
Root61|2967	45.0545178826434	-0.579562578484349	0.977346430676332	0.265659150361877	0.389171787918347
Root61|985	2.36495680146349	-0.187201108013753	1.03774802942863	0.419384610182456	NA
Root61|844	147.902567509899	-1.7460581212163	1.46854641153231	0.0210260812721738	0.0692972256012488
Root61|1558	98.107410529063	-0.479537775683551	0.89540428309234	0.356736587798238	0.482173929500578
Root61|879	47.1528492659247	0.127610949889353	0.865563382183508	0.793663546133747	0.85682708094716
Root61|134	223.447485605377	2.46930172988814	1.83165749975776	0.00840300171470128	0.0375427666107895
Root61|1595	319.084836411044	3.24107558371641	3.44085861479808	0.00462958745708569	0.0249757571171885
Root61|1446	1.31195687071226	-0.17212059246388	1.03190601589264	0.556136227949887	NA
Root61|1860	196.675244567733	1.11171419559909	1.29986654317612	0.0758187961556952	0.163141133797082
Root61|1859	1320.51958802589	1.60327524275532	1.14202573466912	0.0255189853051431	0.0787563641159342
Root61|2364	1737.36483817294	7.17966026460373	1.27489961066524	7.26291118005842e-10	2.26602828817823e-07
Root61|2982	394.452780289193	1.26745310030433	1.24681702716352	0.0576924777806088	0.134328754235447
Root61|104	29.1960476644757	-0.211561470485377	0.940607054407046	0.600147831725592	0.703692726491434
Root61|2487	47.9780580212063	0.599081240384956	1.00756974740305	0.25234313997134	0.374599108325526
Root61|1356	605.127415735923	0.423764098909045	0.887930624253191	0.415008899936914	0.538389924242483
Root61|846	1755.8831687899	0.945484319132044	1.08794207978494	0.117769567060115	0.220464629536535
Root61|2173	0	NA	NA	NA	NA
Root61|2207	1.93496465574285	-0.18237881328342	1.03574524425802	0.463894880024579	NA
Root61|1996	34.5363782349321	-0.317142238345781	0.942562716588982	NA	NA
Root61|2657	9.15520602304315	-0.0826629914910222	0.971350394874783	NA	NA
Root61|3655	350.777365130936	0.926347559767444	1.19112017475718	0.113067061106669	0.215441477244862
Root61|597	1605.07176289866	1.48683952095508	1.26962532900185	0.0370283088440741	0.0991581895496589
Root61|962	14.4635895408437	-0.264392168892568	0.974984567516381	0.500503629463955	NA
Root61|1819	16.9633435154069	-0.259521974748309	0.927288839593474	0.561392083157699	NA
Root61|3504	15.2734618514583	-0.421364100403482	1.00376143814594	0.331599275183209	NA
Root61|149	0	NA	NA	NA	NA
Root61|1483	0	NA	NA	NA	NA
Root61|2757	7.4595049280342	0.0135497909932342	0.953629565469275	0.975300373441435	NA
Root61|2855	147.079623793065	0.386952709700948	0.862790036691893	0.457987736222547	0.575679292314343
Root61|3323	76.7272239297837	-0.698433167607941	1.02143029962303	0.198184809412501	0.319278797951981
Root61|2504	1616.23793153807	1.0706744320578	1.0446724468265	0.0883238515966579	0.182142638995323
Root61|484	320.679473332944	0.934104887450668	1.17620126854597	0.113244879064607	0.215441477244862
Root61|57	19.8208315859185	0.365019914483686	1.01425128187409	0.36588230781927	NA
Root61|1231	16.3277778943194	0.176728765510008	0.928547200341222	NA	NA
Root61|663	526.165440238977	8.06157538211524	1.643623501287	2.96428892549379e-08	5.35820592236198e-06
Root61|992	0	NA	NA	NA	NA
Root61|2184	0	NA	NA	NA	NA
Root61|2503	3142.34550664389	2.08111684355854	1.25998506477578	0.00993215276329433	0.042285384742192
Root61|485	602.443348037157	3.81194940571697	2.37082917494265	0.00228361893151632	0.0157746665675224
Root61|1202	28.0985066826671	0.147939091093716	0.893335422020628	0.750124114019615	NA
Root61|3371	631.537822672908	-0.560725080348258	0.916767095234396	0.2890577231419	0.415284771850834
Root61|936	242.020290576495	-0.0985710759559221	0.772795026417682	0.838653050876075	0.88698220974012
Root61|1979	12.7558644567071	-0.470179762887376	1.06515437272656	0.270461196155587	NA
Root61|2620	5.50123204874104	-0.269511919817178	1.06512865684034	NA	NA
Root61|2782	22.4116585802154	-0.569449278014145	1.07763083065197	0.198880644240142	NA
Root61|1088	90.0650336119513	-0.994153179249042	1.19772505762378	0.0996403785698901	0.196343988087194
Root61|1555	25.1457820942351	-0.625388820606143	1.15586105211956	0.129296757535985	NA
Root61|1637	61.4442162916909	-0.55787823497065	0.995494819600476	0.265684585982718	0.389171787918347
Root61|2336	67.0554415209686	-0.631305898519631	1.09792094285975	0.180969380047087	0.299535525595178
Root61|2158	0	NA	NA	NA	NA
Root61|2867	54.866662463397	-0.294368259599083	0.903812908345555	0.530196326181969	0.64241263599524
Root61|2868	21.3141080249511	-0.524475172855466	1.05061833608309	0.231252923131595	NA
Root61|1414	18.588835664056	-0.114318841822581	0.874218085576138	0.797061441302038	NA
Root61|1565	3.29660645052486	-0.194327935912443	1.040964909416	0.351501041148235	NA
Root61|1577	4.25195337788345	-0.00277981714620507	0.980142744135032	0.924170871048186	NA
Root61|1684	0.601313565743121	-0.14846197999256	1.02480213990522	0.764934832926687	NA
Root61|2400	198.784433556905	-2.64266687763411	1.31142040326426	0.0026006439232486	0.0173871622297192
Root61|720	304.000117320102	-2.09734007302163	1.39347854097231	0.00995486469396453	0.042285384742192
Root61|1532	322.355798868097	-1.80911405310651	1.18471729720033	0.0153905141275703	0.0557273548294229
Root61|3059	7623.19544694399	1.37208715554623	1.11422762317475	0.0460448398703419	0.115692464924368
Root61|444	972.685659468224	4.22980463965831	1.29858570654142	5.33186815946917e-05	0.00120256110777425
Root61|902	63.5900238044071	0.0283271100847085	0.877955915363629	0.958794976714751	0.971772710563083
Root61|2007	541.654072972969	1.62606460982098	1.21460391285355	0.025536919347421	0.0787563641159342
Root61|916	1323.88135366993	3.56608133236609	1.36977179156734	0.000468227795346118	0.0056917041096619
Root61|1610	6.10107803698305	0.0507018552286248	0.950073444096858	0.892879610917798	NA
Root61|540	1507.00053050308	2.98628337106085	1.19293940987182	0.000829581881417552	0.00808842334382113
Root61|541	447.977865835007	3.63644383798326	1.63942811410576	0.00102349924688036	0.00934629556175628
Root61|1542	78.4527681117618	-1.62838539746156	1.46370924355324	0.0295138982388102	0.0859253771431614
Root61|1617	71.5457244443586	-0.171675112105754	0.831116961051269	0.720068912342457	0.800861345996587
Root61|881	477.428619070562	1.72028807748362	1.72290692649737	0.0248202394363868	0.0770538776532605
Root61|1814	8.09582217231544	-0.382152083971362	1.11690935094451	0.0910689005264056	NA
Root61|1275	163.866399979608	-0.773769056681461	0.967184932210433	0.174222686630128	0.290422857855387
Root61|1470	94.5648507387018	-0.549304695789408	1.00681286166988	NA	NA
Root61|2820	14.9774725290421	-0.478464073237873	1.10045166166965	0.220760530797551	NA
Root61|3567	4.64553955885009	-0.233741317734653	1.02989892284764	0.43025320424342	NA
Root61|274	574.493676553821	1.5435611512822	1.28156492774213	0.0324125034439432	0.0909815506306089
Root61|730	161.648036978835	0.0113194533826703	0.807452815581412	0.990353567084482	0.993537983698901
Root61|2149	0.983967653034198	-0.163779893938267	1.02914511157629	0.630124117578734	NA
Root61|2330	24.8888071422934	-0.909306988362508	1.34730337048567	0.0814216781367576	NA
Root61|647	100.009832626289	-0.247533705251925	0.875340325426885	NA	NA
Root61|1931	153.417542135356	1.79795386935406	1.72471540315593	0.0222262564446781	0.071580109341577
Root61|424	59.3471239748213	-0.622746836430535	0.94563545028772	0.242915699488575	0.366354376537696
Root61|86	119.615054455212	0.471985992174977	0.859625917665332	0.378388600985736	0.503084844492399
Root61|1403	11.3748525369007	-0.373920667398479	1.01651931087409	0.364293453554862	NA
Root61|446	752.617662509523	1.76004056185001	1.25335433475157	0.0195906848845191	0.0664369854452846
Root61|513	29.0607541826434	0.61629349526937	1.2059918312365	0.120265312737991	0.223762591036728
Root61|2444	2773.77170461361	1.03726828903073	0.978812157556883	0.094371590992655	0.18854174849333
Root61|2371	823.299499517759	0.893854681259003	1.02383136503906	0.133805425172281	0.241313830368506
Root61|1792	6.40486868178989	-0.124671368221242	0.973582033577726	0.71334049697104	NA
Root61|3378	576.278768105948	0.408628942895407	0.865905727030484	0.435382700716333	0.558244120370531
Root61|3143	1851.46712222026	2.58229070398595	1.50068116679003	0.00526333123982871	0.0270685606619762
Root61|1493	48.6993018112077	-0.835078342684202	1.15062625599164	0.131811600367535	0.238407068490845
Root61|2610	21.0902313091605	-0.633262337162305	1.16067179621983	0.169088548687813	NA
Root61|2957	206.254075103878	0.130692176705266	0.81854635780261	0.800347737133054	0.862216051219447
Root61|1793	20.2885238998543	-0.06123002429992	0.918573832099495	0.872166727294536	NA
Root61|3377	708.855799675519	1.58381794620395	1.38492334974657	0.0314140305566792	0.0897100937102165
Root61|314	1.80394069722936	-0.180740000346623	1.035091067072	0.479397185976259	NA
Root61|1289	14625.8638509706	-0.0765690827922679	0.751363737623452	0.865284200619676	0.906442094885301
Root61|1439	0	NA	NA	NA	NA
Root61|243	15.9145960511527	0.41047720774108	1.08263041886215	0.230702528207899	NA
Root61|3148	4.71096827393365	-0.255255394621993	1.05938009000132	0.229244861611728	NA
Root61|344	159.192192968176	1.00195937793032	1.80020971066437	0.0213888821221464	0.0701225697594713
Root61|3017	44.2890033097864	-1.02713380274287	1.38820395905877	0.0764825072387876	0.164003726862555
Root61|311	21.4781838225485	-0.0507140644199501	0.890415288708562	0.901897026045276	NA
Root61|681	243.805778378014	1.88000241043931	2.54515030091901	0.0166100934039906	0.058216921755772
Root61|1735	3.9530019728262	0.0946909372881922	0.982150195922216	0.751629557955959	NA
Root61|2484	1036.31746628662	6.49233744606383	1.3730112486691	8.70085063004138e-08	1.02015138614451e-05
Root61|2485	8.57675000098516	-0.167571742164822	0.974300973893473	0.627950232901591	NA
Root61|78	657.014199813429	1.31818557028741	1.25639037167001	0.0517625901460549	0.125193241283482
Root61|3251	1337.06285198412	2.97672805903539	1.33272459202944	0.00154131685446305	0.0123305348357044
Root61|3119	42.4187396877908	0.44221274803166	1.0147175039934	NA	NA
Root61|1153	294.003872033983	0.37768552108944	0.817305067354224	0.475102684583522	0.59213863218399
Root61|2498	65.627306204287	-0.207904375954791	0.878372550341851	0.653296787512465	0.74708099341682
Root61|2281	4304.00088141906	1.46333534612257	1.12349170260629	0.0362058786345768	0.0979442265952714
Root61|3363	464.931281849308	0.402978848339681	0.900546159656745	0.430136339675206	0.55227381884224
Root61|3507	11.0354347478076	-0.467571371665485	1.17188547265295	0.0473029971369446	NA
Root61|1509	695.235052446826	4.5463227658843	1.1566926976844	4.33543314169949e-06	0.000183556335700417
Root61|2008	138.529787933289	-0.293713724018361	0.875430591017374	NA	NA
Root61|1567	19.3934354498571	-0.520040729585427	1.0818817744639	0.238719553814483	NA
Root61|914	52.4777479857638	-0.343318570011919	0.868379990341064	0.494536845531127	0.610668189204663
Root61|3058	20744.392480078	2.70032423748395	1.25099135042499	0.00235733228618806	0.0161645642481467
Root61|1225	5.65047118439948	-0.169079074563412	1.01338971222847	0.535042721695879	NA
Root61|199	2056.89748849104	2.19473562462568	1.23932040295344	0.00711012392888172	0.0331923989896922
Root61|2812	20.1439980387049	-1.2100476264198	2.25662769730898	0.0125030661343014	NA
Root61|3593	229.322933493231	0.672476658176946	0.942631457789885	0.229374435618939	0.353406537842513
Root61|3643	586.084785735558	1.00260446525159	1.0067479061966	0.102668182476389	0.200202955828959
Root61|634	548.297306737321	3.53447273138449	1.38354188991921	0.00051856191239805	0.00602949006216864
Root61|476	780.116826421684	1.92800370649417	1.4457646600681	0.0163276693873124	0.057832641113734
Root61|215	549.462162662069	3.36710480299247	1.29179431208748	0.000499419242924538	0.00595485874366073
Root61|2694	850.883508368739	4.53236997566552	1.80790976486072	0.000365805045779614	0.00469032223081807
Root61|696	8.03340196701958	0.192119037500044	1.00378066068119	NA	NA
Root61|901	811.657690323498	-0.114692961929807	0.783175494492605	0.811085348386335	0.86853835832258
Root61|2871	136.823109530379	0.941905356539927	1.55441504787743	0.0498984785413039	0.122012220353621
Root61|2139	5.01684867975179	-0.191620295897516	1.00981744437932	0.531157556266966	NA
Root61|2558	460.346504183831	1.72965208317194	1.48950450801907	0.0240766016328969	0.0756231514375554
Root61|3224	326.044990250112	3.32171122621396	2.0899757697845	0.00320514094354434	0.0198676286301821
Root61|1826	9.78072149959448	-0.0289616164394596	0.949651262072648	0.927762683507361	NA
Root61|2475	140.268540629525	1.26293290913609	2.1311799908496	NA	NA
Root61|3673	19.6107506029955	-0.340351466355638	0.972438533028981	0.43467760975549	NA
Root61|4	344.705598755724	2.953534557788	1.32613853810944	0.00153870730050445	0.0123305348357044
Root61|3144	228.764922874064	5.40183955907446	1.58489177335181	2.25065025839819e-05	0.000632941011768669
Root61|1522	11.0243563707926	-0.400766730124895	1.06749123152947	0.100022699036963	NA
Root61|2876	12.436696509283	-0.132813716150501	0.932612069871997	0.737059392547788	NA
Root61|771	62.8260485753742	-0.631483322588431	0.995516407692504	0.237220570530424	0.360744848117753
Root61|1428	148.195957942649	-1.33053646542803	1.35640097174221	0.0477543347599567	0.118562486300582
Root61|1562	0	NA	NA	NA	NA
Root61|1599	0.054664869613011	-0.070328188460509	1.01352765891724	0.651871646852272	NA
Root61|1681	0	NA	NA	NA	NA
Root61|2910	0	NA	NA	NA	NA
Root61|3407	36.3049007303586	-0.525724641349999	0.972258113866251	0.301182878821635	0.4271320826925
Root61|1006	26.2229289824095	0.0876928330229825	0.879515977438332	NA	NA
Root61|1029	2551.47395357006	3.20458732214848	1.27992627237726	0.000733827061454935	0.00758838529908135
Root61|1672	51.8972730755494	-2.77480480897163	1.67966124493421	0.00418917173198641	0.0233523350803987
Root61|552	21.013502858405	0.343022323250434	0.981628564141478	0.423700890342518	NA
Root61|2572	1181.0280495692	2.27811218375983	2.1276367293444	0.0117285528720064	0.0472168838202064
Root61|2869	189.216516001428	0.24729546872481	0.813926055779353	0.633703465039594	0.731376625495758
Root61|2443	9.05987766367141	-0.0238987362645057	0.949251645004449	0.939523274653021	NA
Root61|1357	273.13448988981	-1.31089532201534	1.19399429059441	0.0499259405934154	0.122012220353621
Root61|2769	16.386649041716	0.242441343267425	1.0073477446696	NA	NA
Root61|3362	12.6790013055453	-0.000435239689297257	0.938956668634936	0.99123283278176	NA
Root61|128	549.431127253771	-0.109540155943123	0.755472693871193	0.822070519104149	0.877821945693977
Root61|1103	19.0401923469605	-0.555901362039409	1.06448401147457	0.228372552107351	NA
Root61|503	58.112150577196	-0.465831008530959	0.94249151421821	0.354416587699429	0.480292637040005
Root61|2047	3.02428573908038	0.0452590860952051	0.975621812557603	0.858626535681082	NA
Root61|2048	19.5491754546987	-1.08457355512734	1.59842147741806	0.0590328256265215	NA
Root61|218	158.50450335887	0.246539789145046	0.82467862940481	0.632751370894555	0.730728295073786
Root61|3194	28.1556389816959	0.189329905892376	0.951708619056781	0.63612126922848	NA
Root61|3495	180.382502736749	1.33974681421332	1.41674184041767	0.0487110637031466	0.119892972577905
Root61|129	1123.96817790905	1.40036422822717	1.26322727209946	0.0445366148943024	0.112665598759641
Root61|2537	13047.6272871083	2.60687075858298	1.21375917523289	0.00268007552919168	0.0178544533474976
Root61|293	0	NA	NA	NA	NA
Root61|2495	244.47871019362	1.5494783436806	1.67012066399798	0.0324170375377223	0.0909815506306089
Root61|1436	50.236251382852	-0.582361700710828	1.02532558750225	0.251409581205398	0.374173092518743
Root61|1274	304.438845856465	-1.77546236508972	1.22519782205529	0.0175553434035906	0.0608585237991141
Root61|1294	457.92405490971	-0.085351175347171	0.763574676299111	0.858688040393982	0.901550202814096
Root61|1429	260.520611897215	-0.301114715877795	0.818684678794834	0.55025588696781	0.65998578572639
Root61|71	10.198092847154	-0.212709818553761	0.987376378429425	0.537523849866078	NA
Root61|3358	757.665299267511	1.60060216852486	1.2627228276008	0.0288354564569225	0.0850646751344185
Root61|384	46.8324244730535	-1.53592407184377	1.61437978062674	0.0292728709528776	0.0856231475371669
Root61|3644	2307.53359452667	1.08300667116519	1.02016911527909	0.0884159291615912	0.182142638995323
Root61|208	616.923071326759	1.27516763677046	1.14956798959069	0.0555198548351928	0.131063263873242
Root61|3335	474.682158604591	-1.13730344386128	1.18992305902411	0.0717481266076006	0.15672402918253
Root61|1897	115.797079289112	-0.0751114226206897	0.827974048693886	0.869539211086496	0.909372850923978
Root61|861	76.1091068690386	-0.681935416733072	1.01075404748047	0.20541866644991	0.328389191796953
Root61|1417	249.727590502294	0.125613135820917	0.785888100864142	0.8118350091538	0.86853835832258
Root61|3520	648.834188009377	6.87242242262957	1.77475376441228	3.02200108446625e-06	0.000137980147076117
Root61|886	1002.75268852796	5.46516891130247	1.71000331835544	4.32286959603635e-05	0.0009990631955284
Root61|2299	769.10040160833	0.926423426902728	1.10990388695325	0.120968832105913	0.223989766273264
Root61|3429	27.1817319045654	0.100585395662086	0.934572053788071	0.805408465039671	NA
Root61|3453	514.196307767184	3.01638939779737	2.18928868238162	0.00490022729945954	0.0258307961752197
Root61|132	32.0166999448496	0.024252631873075	0.89077918415827	NA	NA
Root61|2351	20.7510733752091	-0.347551357968593	0.972680045341382	0.428313709176027	NA
Root61|2486	41.6242068644822	7.68549096839372	2.49240537302516	3.14932068867701e-05	0.000818823379056024
Root61|3585	80.7714665666138	-0.211751548732809	0.848157745566585	0.660571258025029	0.752183330305873
Root61|2233	3.72870621661785	0.0545743611009539	0.978751783907282	0.84725460778823	NA
Root61|319	3.47611119849278	0.222170557747208	1.05456098721693	0.0982742265451412	NA
Root61|1930	613.510263735753	1.65959447993506	1.34769829108813	0.0261766827755206	0.0799392335330744
Root61|1362	205.247136698045	-0.0400389930804188	0.827168006238801	0.925001098564751	0.946230631974434
Root61|2905	47.6457908780142	-3.34675975349104	3.42291244853051	0.000649479959977663	0.00697667983783626
Root61|3009	0.954226603507821	0.210874591983844	1.04858579602313	0.203297451953656	NA
Root61|127	344.764679286377	0.689155075690336	1.01173860873469	0.209460636763291	0.33314385048503
Root61|1688	545.914290471365	0.578002730825274	1.0368782076598	0.24923677353906	0.371769912402487
Root61|161	31.569682972741	-0.680069037178433	1.22246925742093	0.115518401242657	0.217994402345015
Root61|1305	323.113905284266	-0.142799766538443	0.806821447941832	0.766974031652076	0.834268092534972
Root61|2975	43.6101393886929	0.183210455792298	0.895615728893416	0.694154669119251	0.78280574734412
Root61|183	2121.15409909228	0.0572508003214023	0.762614815946473	0.917400585944384	0.941310123844593
Root61|2037	29.7329198002801	-2.88839494351161	2.81350913084038	0.0090053820680481	0.0393880262415562
Root61|2964	19.5557557260198	-0.3074617644014	0.960142087045817	0.477101858163515	NA
Root61|574	55.6304365813341	0.102460111561097	0.857020433776316	NA	NA
Root61|1212	12.2380564114949	0.0947551535040205	0.947143561992865	0.804714900577993	NA
Root61|2716	21.4238813920321	-0.125008794499452	0.87940826899872	0.781587451058297	NA
Root61|2989	17.1907259091737	-0.00664691275948352	0.887448706628271	0.981918313058409	NA
Root61|196	518.880905937403	0.893575949785751	1.30418885128437	0.0992174299508879	0.195923026232133
Root61|3210	198.375219743549	-2.26825347046609	1.44339961579504	0.00831651389374109	0.0372452488255582
Root61|211	27.6831375028501	0.295898271270022	1.02535317569655	NA	NA
Root61|2376	45.4431346246743	-0.21177658733906	0.866180641482088	0.654455432974188	0.747492721493398
Root61|2416	41.6301835495932	-1.45215406882308	1.57754153531717	0.0383746611010524	0.101322095318999
Root61|2695	491.693780843235	2.456182830708	1.19448177077567	0.00329465724369357	0.0200922447580482
Root61|697	22.7165126739797	-0.210722590622873	0.903804328476376	0.637372487086587	NA
Root61|1491	34.4316766294292	-0.592097170775397	1.0955534884446	0.212255736135683	0.336161368905244
Root61|1198	858.91919592473	5.92547486026502	1.95385958021456	5.96922025357011e-05	0.00128441153042336
Root61|2079	4.21576990890864	-0.0356140021814591	0.982673757644676	0.913925047396998	NA
Root61|3596	8.49983360913276	0.0940810613071264	0.957326088456231	0.794902038393023	NA
Root61|1572	21.3387185801186	-0.4971492193653	1.05847959741186	0.224829802689357	NA
Root61|362	701.039233914084	5.20890718125561	1.21782833962521	8.68072895625621e-07	6.23072543362094e-05
Root61|592	1210.45660796992	0.456282672794274	0.79674220317803	0.398313209509774	0.522890833241442
Root61|2085	7.63055734342929	-0.164849127892308	0.979361771376919	0.629559480822416	NA
Root61|2335	5.44964591474314	-0.0124160252062322	0.96289682526176	0.964025711308763	NA
Root61|1138	2195.29173471508	1.59937511296917	1.30883967268098	0.0293725696352314	0.0856471189363758
Root61|2320	167.54212462366	4.94151757582004	2.29300773116107	0.000605645797631149	0.00666233119218712
Root61|1629	33.1173801668393	0.0860157540554609	0.85781728478935	0.862219151970218	0.904750141529287
Root61|2370	68.3296746575999	-1.03720734571775	1.35020506949558	0.0831249259208424	0.174907206639004
Root61|2751	13.3129941990674	-0.297941749928972	0.949741943432176	0.499427419257656	NA
Root61|1007	294.398106856927	0.469319224059779	0.939295307010914	0.359093027161028	0.483944331143204
Root61|3636	707.169131113136	0.507964856290966	0.942851057704389	0.3283383410055	0.454958826322944
Root61|1151	79.2246457135387	-0.122494886294903	0.828417562353073	0.796660696538768	0.859567045487362
Root61|3360	3832.70334613353	3.14815583462147	1.46948475665041	0.00168237290470412	0.012854702357576
Root61|3319	96.8512248745154	-0.31541577171576	0.825592980954639	0.535216779385818	0.646821052943997
Root61|1983	25.9725400694882	-1.01499485496873	1.40281056280571	0.0693426928023426	NA
Root61|1993	25.1108181415895	-0.430291498107787	0.978146523381017	0.355693100710986	NA
Root61|2622	14.240684472793	-0.141394366611587	0.907419540199888	0.7387857238442	NA
Root61|2327	18.4624297593567	0.141451217169264	0.93827032648043	0.726861996814142	NA
Root61|2583	4.40093152800567	-0.108179540193695	0.98621128940465	0.742922443895934	NA
Root61|3151	28.1195249175104	0.330259133451617	1.04276012156167	NA	NA
Root61|87	824.668517565	0.198495577909544	0.777557964661038	0.706780617806647	0.789951405117371
Root61|2787	409.960537104421	0.820165858716623	1.17621464604392	0.134812393325792	0.242429202983558
Root61|1261	26.1025391061173	-0.496152255236655	1.05087850529527	0.25753495424453	NA
Root61|379	6.47906019827684	-0.0979502530597196	0.967284664067775	0.770083419338985	NA
Root61|2091	0.819973044195165	-0.15831032821367	1.02748831026953	0.678987162755788	NA
Root61|2208	0	NA	NA	NA	NA
Root61|918	29.2222333266049	0.00742249542245266	0.897435446350258	0.993955320637303	0.996083704621537
Root61|266	257.444599691247	-1.28572294310822	1.25209770533424	0.0526893571829792	0.126292543721558
Root61|938	105.368181203404	-2.29649323344305	1.61601197065146	0.0108237463838937	0.0446709828136811
Root61|1392	4.36424328579564	0.156067923720826	1.0087908205983	0.537049851748204	NA
Root61|1636	29.6128391693304	-0.215999352051712	0.919455787990532	0.619779732540838	0.718852329192347
Root61|2875	23.1719161652451	-0.203854603762547	0.942664200144785	0.607800113837455	NA
Root61|3381	49.6046784566196	-0.276776721059093	0.862959196811926	0.569958031169254	0.676501406078729
Root61|2420	219.194599132069	4.30372772200913	2.14714634030519	0.00104917687030007	0.00947884942819781
Root61|1816	1342.12611952866	3.97372218973219	1.30802753887592	0.000115431388481786	0.00211404123864356
Root61|654	402.293365633295	3.0111195695597	2.03829008974138	0.00451029111422054	0.0244024999012164
Root61|1757	17.2674916290555	-0.175730207679661	0.956755470338602	0.637977444071765	NA
Root61|698	103.174024956918	1.28244002754046	1.91998405385593	0.034202343423907	0.0947141817892809
Root61|3677	258.678026596719	0.398112874388738	0.879297810280763	0.44231481503985	0.564041780486784
Root61|3568	59.1261568080957	-0.578919147669293	0.971396297066328	0.268618800262445	0.393162153316104
Root61|448	8.51928413884689	-0.502595815685253	1.19211825907956	0.0540256088698868	NA
Root61|3154	54.9091561031302	0.601880951168292	0.985540019691044	0.258718430054748	0.381054996902036
Root61|481	373.424101910722	1.79237915527979	2.29535199194532	0.0198891879954051	0.0667250177910366
Root61|482	439.339817875087	1.11499432078168	1.33565244652121	0.0731877334540089	0.15894134225743
Root61|1828	7.72944083472202	-0.374488257510701	1.11250695301507	0.0978554121934706	NA
Root61|1904	0	NA	NA	NA	NA
Root61|2843	39.0123511237801	0.0535852224414277	0.890763091752756	0.911599222261691	0.938160387066457
Root61|432	1.09405100423563	0.183600496417405	1.03236953269792	0.294035574705096	NA
Root61|1503	492.025657247074	2.41999506479049	1.20323477610469	0.00371194729053229	0.0217987028147946
Root61|806	106.344304492787	-1.58731025302495	1.55239378450547	0.0297675434184582	0.0863951027586881
Root61|478	8525.26909703867	1.7661683821729	1.29709805024695	0.0219636537382662	0.0711348785433121
Root61|1109	191.457919583745	3.76185573825895	1.64952150463941	0.000858604931843775	0.00820055322658953
Root61|1112	4672.39591204336	-0.0599239124922717	0.731183369498068	0.896977153618501	0.93012200505819
Root61|2393	12.559875896	-0.831939197074429	1.55891554582469	0.012559792152134	NA
Root61|2394	49.068330297251	-1.31489703499025	1.98774657863461	0.0203416645866175	0.0675170143726026
Root61|2994	88.4766865302595	-1.20303569449557	1.23290644110964	0.0648115052684756	0.14568356365503
Root61|69	2.37207233527486	0.208259065980831	1.0458404865978	0.203574600425117	NA
Root61|3315	3.53352877064278	0.0791279233145894	0.991905542096	0.758457347454299	NA
Root61|188	1676.3464580734	-0.0258136301467424	0.745496505062805	0.948221817070668	0.964188615728566
Root61|381	695.808655996152	5.34001996365253	1.43031763245157	7.33179201464962e-06	0.000274502293028482
Root61|2303	35.8607043672994	-0.765503522716373	1.19057008852953	0.136396564136809	0.244573149486692
Root61|3558	848.639579809207	2.62983288226851	1.3091879363304	0.00308101044789288	0.0194842845101343
Root61|1676	0.396148260785767	-0.0767020144034116	1.00091892556408	0.971368494405694	NA
Root61|375	80.6091211875597	-1.01371313051616	1.23523419387981	0.0952152110107839	0.189822018117346
Root61|255	216.331016143995	-0.278224726041171	0.824453608659975	0.577592013087437	0.68390401549632
Root61|1764	512.867153536783	4.65302681576037	2.38644699595649	0.000950488910353852	0.00898644060698187
Root61|2367	558.157805659959	3.96825845143326	1.32209765052451	0.000127893468350822	0.00221682011808091
Root61|1096	1.69048190419785	0.201488202378757	1.04203990323973	0.239923098698055	NA
Root61|3186	0.882666599958871	-0.160206329524429	1.02805835723423	0.660867327906814	NA
Root61|944	713.624961980667	2.37871295821988	1.29789033244906	0.00526030592085791	0.0270685606619762
Root61|2423	351.607194016599	0.719284631952371	1.14738165733041	0.161144266494511	0.274713182576888
Root61|392	493.390939452815	1.81792395369404	2.78567697165481	0.0163332798439131	0.057832641113734
Root61|3678	255.568603814043	3.25242355764742	3.20339495008361	NA	NA
Root61|3364	544.202906038535	1.60917050466279	1.46333590875636	0.0298660780614883	0.0864833530554383
Root61|832	0	NA	NA	NA	NA
Root61|1013	58.8352595770474	-0.108628682515166	0.848910410524191	0.81437701446936	0.870653210215101
Root61|415	62.1091030251869	-1.20892191130616	1.34867682091463	0.0605575437720104	0.138787166482815
Root61|123	383.045520326276	-0.107827822826656	0.781973709172274	0.822958074088103	0.877821945693977
Root61|1825	564.598695240688	1.99731773482204	1.43218673551489	0.0142416925911112	0.0531084632082872
Root61|695	574.740590475018	4.87705855086618	1.54462405171198	5.78674983419029e-05	0.00125962740576793
Root61|1958	179.168789076557	-0.307069013996281	0.857104342495454	0.533681303130806	0.645799223956606
Root61|3012	381.188209280775	3.85986602825282	2.10450760257101	0.00169008630145756	0.0128581544202366
Root61|860	796.10838342313	-0.958936042684083	0.956763934900225	0.108607841932736	0.209293810729834
Root61|493	3641.64072830384	0.352714257208747	0.818132836202655	0.504658733967027	0.61989576770753
Root61|2043	61.7630634073238	-0.65527504212858	1.00148503454131	0.220029585498198	0.343964286750024
Root61|2145	0	NA	NA	NA	NA
Root61|719	496.468264296337	-1.81939514447351	1.18480723502374	0.014532963114192	0.053766219268315
Root61|3679	5.56575531680481	0.139017502623673	0.983889339106626	0.656129470883668	NA
Root61|201	0	NA	NA	NA	NA
Root61|3631	4.58620454801464	-0.232257696420579	1.03237271350376	0.404803581084339	NA
Root61|2786	22.5294921809917	0.103272091099551	0.936471450490128	NA	NA
Root61|3259	12.8166552877108	0.156396222166348	0.95961022797403	NA	NA
Root61|619	1331.64487735427	0.523127152142885	0.902526756952264	0.330090995660437	0.456711266723089
Root61|930	1372.80498417911	1.83819365912353	1.49497518327355	0.0201755087430022	0.0672038298343418
Root61|1649	59.0446628265453	-0.220566958490881	0.845794112717738	0.650419007719268	0.744244732549187
Root61|3629	1455.96775956528	2.04972962977021	1.32163966530648	0.0115055844756233	0.0467211586515548
Root61|1438	1.56765799147713	0.216139362466107	1.05142289513324	0.159991452882337	NA
Root61|1440	0	NA	NA	NA	NA
Root61|1452	660.068442115846	5.097138496959	2.23173348038238	0.000453577802653551	0.00554965782070227
Root61|3147	0	NA	NA	NA	NA
Root61|624	14.8149486896371	-0.520834894050039	1.14137318879058	0.0497794403806036	NA
Root61|1017	469.990507542198	3.62679399945477	1.19780002050673	0.000138247660886668	0.00233152811873732
Root61|2500	396.251084615751	4.39602914657932	1.53947287725552	0.000161786342593156	0.00263360028986424
Root61|376	173.75308924446	-0.652416462508851	0.967332178459801	0.22390021841284	0.347258665177164
Root61|1463	162.287347587502	-2.94764133078041	1.41663711606078	0.00169656204155899	0.0128581544202366
Root61|402	24.2907517191297	-0.318853319880311	0.97586663944557	0.446605821676607	NA
Root61|3314	431.139581416673	1.19060882644789	1.52135317089541	0.0562651798756393	0.131990497151876
Root61|2058	2.5145840021985	-0.188688533110533	1.03839111707877	0.405871306756538	NA
Root61|2930	35.6930748177099	-0.186480403884728	0.880932479106709	0.683116099687435	0.773619684582503
Root61|3414	564.492264701468	1.68487075676473	1.66058284824884	0.0266588744545963	0.0807530954352821
Root61|100	24.2915766637838	-0.297853166306801	0.920369095880167	0.511718426366052	NA
Root61|3695	14.5657338402096	-0.221266054319121	0.975389267734754	0.547098814297324	NA
Root61|661	483.168144702842	4.00882317359862	1.70330645505314	0.000638520179710619	0.00694947544429231
Root61|3498	16.4335871729614	-0.451999869604187	1.05751052661169	0.239155765166253	NA
Root61|3357	58.3795368404789	-0.00453574615208229	0.849466340159643	0.984611126098675	0.989899048365585
Root61|1268	17.9054097404513	-0.181198605382796	0.893142210833354	0.689949451528565	NA
Root61|1145	8.15699522625585	-0.449829042801665	1.06807801137246	0.2693094582302	NA
Root61|628	434.8514052251	5.29851359023249	1.81364185929839	9.89862187339133e-05	0.00189083879050904
Root61|3155	9.80530874251771	-0.238415880002292	0.99725524071982	0.49348579511811	NA
Root61|505	20.7911579455994	0.378156298518047	1.04523533491067	0.307547446547008	NA
Root61|3133	0	NA	NA	NA	NA
Root61|701	610.552561938903	1.31939929505147	1.43940691320709	0.0502848252982131	0.122729065134622
Root61|1605	23.4386242166086	-0.298252968663409	0.946362326779389	0.499134921458931	NA
Root61|3171	3993.6129098613	0.412538738709065	0.822295513245917	0.442042263957631	0.564041780486784
Root61|3396	16.6189589175628	-0.109417378044472	0.91602842293987	0.789056925773981	NA
Root61|3280	546.243071902818	1.90601419162438	1.27167845826915	0.0144112227563201	0.0535273988091889
Root61|3633	430.434372036561	2.0401603888689	3.28179564254094	0.0124141640090291	0.0492358369171661
Root61|3318	31.9710959084972	-0.51666123389242	0.971213895992848	0.300461913103369	0.426432677277867
Root61|110	424.787368204053	1.93994180050602	1.49255470347189	0.0163426640754088	0.057832641113734
Root61|1082	21.5828971375498	-0.298129377704188	0.961986884439571	0.483004408471513	NA
Root61|2279	594.418367865623	3.00460731445206	1.3623898504546	0.00156261726868699	0.0123949979956866
Root61|1297	2373.85606148814	2.90611495622145	1.3308237150167	0.00179486840298587	0.0131846690395964
Root61|3089	542.113896585717	3.85006583710814	1.75905471586972	0.000969135515877779	0.00905532658826426
Root61|3187	0	NA	NA	NA	NA
Root61|1165	83.7209069403491	-0.082034722607324	0.864362451613276	0.851842650353157	0.896878201046743
Root61|1919	6.38409075894005	0.135598488388771	0.990585733277739	0.645211830906787	NA
Root61|3020	2.85825716793213	-0.191404199263043	1.03961000737001	0.37955721034178	NA
Root61|3244	10.4479739420125	-0.575651279561046	1.18847257143156	0.142846289399843	NA
Root61|3245	109.696999084867	0.476062107596948	0.922611366031211	0.358414584658022	0.483573743031271
Root61|3410	199.898564474191	0.651183602999875	1.01109517987894	0.22723672232021	0.35109390720556
Root61|1162	26.7324953884069	-0.271874627501389	0.934815232824411	0.537412432008975	NA
Root61|3370	460.622173452441	0.522814263312365	0.918055019094646	0.325701833038032	0.452982044165821
Root61|542	668.339340580757	0.525831875299143	0.909842818240188	0.326781230498191	0.453808949178496
Root61|3159	330.497289797395	2.08773868180226	1.30747606045252	0.0100394230643882	0.0425199094491734
Root61|445	784.430499435479	1.82196535400472	1.26043225685807	0.0172365974889206	0.0599756700729727
Root61|499	8.17350118454869	-0.250500127447163	0.96954521290761	0.533265449786282	NA
Root61|3014	78.363231748739	-0.843728895005254	1.19291647071753	0.127971306993351	0.233037243863379
Root61|961	11.9452039327015	-0.247124661086208	0.981910080039505	0.490614023956758	NA
Root61|557	8.40267011267726	-0.0505401190873669	0.95497667566994	0.877589038530655	NA
Root61|1529	51.7089820617758	0.0136036011198819	0.864322970301739	0.98458577457348	0.989899048365585
Root61|1596	0	NA	NA	NA	NA
Root61|3492	10.4657166828637	-0.71223382763389	1.39162211559492	0.0216434448791998	NA
Root61|1863	86.0581291767594	0.351676897022437	0.846861014000714	0.499523386781899	0.614986927025464
Root61|2022	80.9665573378089	0.671688474959903	1.19879846393847	0.139180022877636	0.247902000786807
Root61|2594	494.852263691558	2.6342001415244	1.54309923234939	0.00489189140294992	0.0258307961752197
Root61|2639	0	NA	NA	NA	NA
Root61|3653	324.040799236588	-0.39630513042745	0.802846283874539	0.446634118681599	0.567907860574672
Root61|801	6.57781516725706	-0.334697640289691	1.09189992875886	0.130335711457782	NA
Root61|1064	169.612919536786	-0.460129767993018	0.915826724730611	0.36319020115861	0.487145332935781
Root61|1023	242.89085974363	5.36271603098477	1.98496094475328	0.000173034967430851	0.00269934549192128
Root61|3632	77.7354164916051	-0.488083134807405	0.890862145997634	0.349904388562084	0.476016207738197
Root61|2510	6133.12543321149	3.16634721476508	1.27258634319053	0.000794937498682732	0.00789581284821754
Root61|3216	0	NA	NA	NA	NA
Root61|3313	115.222973250063	-0.093560166528129	0.825460300928143	0.840586112294191	0.88802325181418
Root61|1523	2.25929046782919	-0.186143441327629	1.03729672973285	0.429272479566604	NA
Root61|2877	4.67788181321704	-0.264442383697964	1.06231148697099	0.221737838248339	NA
Root61|770	48.8354924722689	-0.346826345289713	0.909307449746722	0.471695527054339	0.588405910123122
Root61|3039	448.092432675668	0.601544936000077	1.04642254807561	0.234993937172923	0.358512029097358
Root61|3040	93.5748223403794	-2.41996997056543	1.52618882833965	0.00756433060759031	0.0348778987620913
Root61|1418	35.9686327470051	-0.289956531135358	0.890458759483942	0.546919650940288	0.657568135234566
Root61|3208	626.870274884526	0.509219328923482	0.875782869087652	0.344612601207448	0.471575138494403
Root61|278	29.4185851511331	0.86098038184737	1.53622098146741	0.0350887887429995	0.0965973713630811
Root61|1040	222.812568786138	1.76997252959203	1.28502931107602	0.0197273041306189	0.0664369854452846
Root61|1865	1.13522170035395	0.143698472675298	1.01369502668508	0.467464045898985	NA
Root61|1302	404.24510371552	2.37283649333474	1.62401216253288	0.0084998448399132	0.0378850227150417
Root61|309	539.842853778752	1.56307026234155	1.32687488959548	0.0316183848431725	0.0897100937102165
Root61|631	1061.29886497163	0.172467212550666	0.799613184120233	0.742556800485824	0.815766625885834
Root61|1094	621.506450546703	2.27805602429605	2.33496395836691	0.0116424913929593	0.0470728809667815
Root61|1276	604.894963162198	0.115289400260846	0.802644320875905	0.827763572668733	0.880755142713811
Root61|708	3.81345428581164	-0.0363549821647124	0.976236071857011	0.924370477290624	NA
Root61|3349	862.377246688202	-0.714808524176348	0.9924745901507	0.191731490886783	0.311563672691023
Root61|3428	276.775003871008	2.10664833607338	1.77874574328592	0.0141038413282653	0.0529001382450979
Root61|3452	7.20690126637057	0.417037885722982	1.1330391010943	NA	NA
Root61|588	726.183450879658	0.448182709033895	0.844019455189474	0.402853773338029	0.527372212369783
Root61|3470	103.764764942596	0.483168869511821	0.981510585635963	0.326475233549992	0.453720591837851
Root61|2592	1846.49752313252	2.25460514721882	1.24782705009613	0.00631463561986883	0.0307838486468605
Root61|2581	14.1594095275363	-0.517727878361311	1.08988674370447	0.235766281711607	NA
Root61|3391	1442.80062124135	0.628248937918169	0.854256911407382	0.262103633235015	0.385297177024804
Root61|1714	14.8464172488918	-0.329579646719536	0.937893466297671	0.466639751061644	NA
Root61|2059	5.22604413155876	-0.0574095418346287	0.980663632004635	0.85073867148709	NA
Root61|1867	222.103027836523	3.27687551864358	1.9442402908934	0.00292958479546714	0.018845988787335
Root61|2524	91.8528784931687	0.481171421997795	0.940396499605693	0.348241351892502	0.475498038470287
Root61|1166	368.397027595198	0.421694836998728	0.877872068194982	0.420668727863517	0.544223813794405
Root61|191	238.265270479339	0.875891158902919	0.979485158354835	0.140730218491372	0.249476296416523
Root61|3374	385.135823255261	1.408670920761	1.73811289938934	0.0374901004504293	0.0997805720843765
Root61|1300	793.27504293714	4.60600664908704	1.34838388145442	2.75025937770482e-05	0.000735497936437633
Root61|160	111.879719310511	-1.08488478807596	1.27037486033726	0.0796005261603028	0.168948055523908
Root61|2808	33.984077610822	-1.24491449748946	1.9136037277744	0.0197973736679692	0.066536236097735
Root61|455	3.72519990210545	0.0522887374753706	0.986168551574739	0.842292331888657	NA
Root61|3353	38.4863275744123	-0.360348312582833	0.917682882115108	0.457071866181209	0.575412598178361
Root61|3354	5.20148790668694	-0.21940233564008	1.01607312448206	0.490821891842925	NA
Root61|2764	39.9973747418581	-0.421237454063727	0.97008082881405	0.364626047328253	0.487905618726584
Root61|189	2024.26810752381	1.09258495284039	1.05347392817139	0.0840833709721415	0.175988135799352
Root61|3152	1533.35724955417	3.10798517615101	1.37575417848877	0.00133964381583214	0.0111458365477234
Root61|2280	1054.3976201994	3.68246710020656	1.34346282216277	0.000307321643083415	0.00416888489747937
Root61|3367	430.771658390982	1.4838287148197	2.29772551421384	0.0239688690375157	0.0755069234976217
Root61|3723	57.6253103027432	-0.255222254724261	0.877491414287074	0.592262392586294	0.696866875500656
Root61|1933	160.799822945733	1.06185745055335	1.78273522712803	0.0327353554358501	0.0917374032573523
Root61|2628	10.2047392550716	-0.43826209009468	1.1517338099119	0.057937009511513	NA
Root61|2951	100.847316361003	-0.360315945191955	0.926811575272442	0.445482097650632	0.566922152822558
Root61|1079	26.966894787699	0.372101786383715	1.07287037159585	NA	NA
Root61|1669	28.1401041278855	0.37392392588551	1.04980117906903	0.294898394565755	NA
Root61|3116	143.297010140429	-0.241176555716167	0.847382160508389	0.619605355275439	0.718852329192347
Root61|54	351.701533238983	6.14176762243644	1.61186041830672	4.4124119158754e-06	0.000183556335700417
Root61|227	472.726878005761	1.38075401739591	1.59768364152842	NA	NA
Root61|1227	13.730234252128	-1.01714190134445	1.90776562287943	0.00771188222397622	NA
Root61|3389	407.854900755692	0.105341136427532	0.763152807429343	0.844118424595477	0.890641804592622
Root61|735	1301.65300269089	6.16202881363111	1.29896772860286	8.71924261661976e-08	1.02015138614451e-05
Root61|742	661.259216285858	0.885727534937314	1.21915987638806	0.116208935455393	0.218856264761062
Root61|2222	7.80053155017987	-0.162782786120855	0.982282461414216	0.625877082918989	NA
Root61|2660	33.2101263599476	-0.254934236630318	0.925764517174337	0.564078729391041	0.672374647016552
Root61|2521	4.06956686849752	0.276953088040871	1.05872471394707	0.219528695260447	NA
Root61|351	8524.82565525976	2.49521137844132	1.33215807423967	0.00471338464210389	0.0252031404951617
Root61|2386	51.3421667039346	-4.60793386438722	1.97517706488284	0.000419101357744912	0.00526548819931862
Root61|2528	1514.02327314441	5.07314012389008	1.36033738336494	8.0688038551227e-06	0.000287730764865008
Root61|2654	48.8326468019823	-2.38436588146498	1.81364165468987	0.00907418400694255	0.039596439303022
Root61|2778	15.6136650168283	-0.427831408894016	1.02326981205046	0.326232356826591	NA
Root61|3517	82.056345540906	-1.67126659740591	1.46959332047588	0.0277388801380586	0.0828087913522273
Root61|3408	69.2151141069151	-0.651683642805002	0.962865101146282	0.232807650510493	0.357226165373478
Root61|651	823.077810248386	0.291947586639781	0.76440127083438	0.58193686535739	0.687309660535668
Root61|932	836.877078356948	0.850455898643851	1.23458550153352	NA	NA
Root61|1721	4.07435302775264	-0.174911056065457	1.011516037518	0.560823831164691	NA
Root61|3388	186.869503240191	-0.597308728842771	0.970887561268601	NA	NA
Root61|3392	1559.24648449295	2.12099387676672	1.57149541022835	0.0127904677409793	0.05033297988194
Root61|734	528.013130362973	3.28360393296526	1.86844394210499	0.00273650977297795	0.0180378390669533
Root61|595	567.921126482271	-0.0123274838640914	0.76497337720431	0.971660876248179	0.980565585087112
Root61|296	4.96789829616157	-0.304774354804591	1.07237266658962	0.227067206761132	NA
Root61|2137	331.561816326956	9.84750312552973	2.14248546339192	NA	NA
Root61|3312	418.868031294654	1.422614258574	1.96256067498815	0.031628558679884	0.0897100937102165
Root61|703	2413.42390832453	2.66563708433594	1.21418192262124	0.00213479948316549	0.0151376690624462
Root61|3721	103.404408791158	-0.342766025174046	0.875454078406878	NA	NA
Root61|265	39.4035102182878	-0.280829137300795	0.904592366486373	0.546786717255853	0.657568135234566
Root61|3719	149.661793557576	0.653468658388349	0.900580772791763	0.243229998114601	0.366354376537696
Root61|3565	114.876652970749	-0.578446040392707	1.00992966287719	0.255112868203043	0.37693077290931
Root61|1052	2084.19999534871	1.34347351351508	1.11682798034733	0.0480841930907176	0.118908334829357
Root61|1801	526.266848025435	-2.33823693355272	1.28085415982298	0.00510655018899594	0.0265540609827789
Root61|2263	2.80725570391084	-0.190978911304547	1.03942896279137	0.383190213133311	NA
Root61|2358	3138.60893293207	1.63716002596596	1.31426173782033	0.0277798723126062	0.0828087913522273
Root61|2590	452.368431269107	3.43650747026823	1.70550297657011	0.00167877317132391	0.012854702357576
Root61|558	950.11901750546	1.58856203783467	1.752102868199	0.0302231084109144	0.0871766701775529
Root61|3422	573.873239162754	0.952238254393056	1.10925672222099	0.114697267803696	0.217101400736622
Root61|418	2190.10834959505	1.67393285379075	1.5680330047162	0.0273095664340092	0.0819286993020277
Root61|389	2.04477129323105	0.218423731552702	1.0526349688561	0.139313080632701	NA
Root61|1350	1440.12936995757	2.77072181780563	1.27824294009535	0.0020567160512678	0.0148083555691281
Root61|3090	5053.0465503955	2.08175108733207	1.26013649764206	0.00975204541656942	0.0416799749310912
Root61|3571	645.614494205197	4.2606956315944	1.92898837341733	0.00075748021112567	0.00774865002856423
Root61|509	17.508480736233	0.357067892524092	1.03887569072585	0.323603705360274	NA
Root61|1411	10.7599843854749	-0.250822561743531	0.961947445381189	0.537028287268367	NA
Root61|2092	0	NA	NA	NA	NA
Root61|3024	92.9628908576152	0.0569641494581674	0.803542924832093	0.916127435682333	0.941268144674713
Root61|833	0	NA	NA	NA	NA
Root61|115	439.289615260357	2.45568727177121	2.02075507935436	0.00912074156050363	0.0397070423285181
Root61|3559	455.99854274547	1.56003478383091	1.1812763865511	0.0288547375589507	0.0850646751344185
Root61|1665	30.3155148581576	-1.3390538524334	1.98320755978439	0.0375178573828415	0.0997805720843765
Root61|3515	10.3279724823691	0.0195631745193915	0.944784640856885	0.964629899948893	NA
Root61|1496	5664.37319150296	2.86360332521186	1.21672500323322	0.00132288276285999	0.0110555202324727
Root61|2271	1150.63551401205	3.58413218695587	1.53149093458881	NA	NA
Root61|2520	2283.94043258601	1.89083378536925	1.39548054804089	0.0170961512486722	0.0595977563082205
Root61|1533	87.4999545879206	0.976054126972351	1.84360172510459	0.010377559619368	0.0435528088802974
Root61|459	6.6272484101056	-0.162307645482704	0.995368865840728	0.359812410356899	NA
Root61|2084	0.109329739226022	-0.0918986605088365	1.01502826775827	0.766853394409251	NA
Root61|3664	415.125042062306	1.77619440691462	2.38717557961739	0.0193043768852864	0.0660275022145088
Root61|638	12.9901155379945	0.00683250003129313	0.915140771057974	0.993096009111985	NA
Root61|3556	341.736401738517	0.574300180734013	0.980023897870604	0.274022327491933	0.399820574485502
Root61|2573	423.464208122776	1.6696314949922	2.38552374121691	NA	NA
Root61|3137	3.0159329484048	0.0363876781488809	0.985690896909448	0.872233498490065	NA
Root61|1269	16.117862898388	-0.156464470387858	0.933582360949212	0.695937047494392	NA
Root61|1369	156.666534448566	-0.544452843157786	0.92086575089624	0.301616150863636	0.42742273612167
Root61|1419	180.606066759052	0.681417858940488	1.0398222042372	0.206265339073204	0.329461360703957
Root61|3209	154.232647495123	-2.2658438112033	1.41585009069203	0.00865670042797652	0.038220149059368
Root61|233	0.0716653576201057	-0.0762393627574708	1.01390190145669	0.651871646852251	NA
Root61|1323	169.770452953632	3.34465243960446	2.22550292867766	0.00344927894277598	0.0206956736566559
Root61|3272	892.554612424592	0.0793167475610627	0.740279135379968	0.884938445305284	0.921359716135424
Root61|3271	1982.2790456129	2.38994313241381	1.40397235638523	0.00656181689562186	0.0314967210989849
Root61|2593	333.190315650514	0.905040655418199	0.986412974155951	0.130798991183711	0.236804363148847
Root61|3702	1080.63076450651	0.0569526137822162	0.786792516858495	0.924938736661215	0.946230631974434
Root61|1992	16.9473753683871	-0.368622698137244	1.00400726074485	0.361218511543199	NA
Root61|2616	3.04292129539418	0.0516629652193485	0.987416931068484	0.829597762871438	NA
Root61|803	18.7512565159199	-0.447778851767639	0.995232726798266	0.340924914235338	NA
Root61|587	511.307589137786	0.631703985910866	0.968472315087996	0.246084077409425	0.368830578791388
Root61|1737	36.6551523712617	-2.63724676535296	2.43429152950888	0.0107323885196323	0.0445477412610902
Root61|323	392.180535239717	-2.50363118241981	1.24747541890368	0.00323226524607082	0.0199039491468572
Root61|2507	631.139263290053	0.838169918407766	1.16281206828088	0.134448815100077	0.242090019248406
Root61|2686	4435.21330026446	-0.137266675355949	0.747046678110235	0.783605168590721	0.847434359099844
Root61|3170	4757.0881418997	-0.197425105923051	0.756380775264307	0.694912002014008	0.783187999861664
Root61|3500	846.676148101762	1.46156730561956	1.30040435691279	0.0387356927990396	0.101701566507436
Root61|3007	49.2877217600408	-2.54158555739615	2.74990594709058	0.00492893015421383	0.0258458186237767
Root61|524	24.3337097121666	-0.365700375288313	0.980407609687329	0.404986456458131	NA
Root61|3726	1183.06494541519	3.17592853037742	1.25454736296121	0.000688015212032185	0.00720840488359175
Root61|702	2323.93826358913	2.50534147088066	1.22600824531137	0.00337043859209412	0.0202876560913189
Root61|1447	8.36672565194614	-0.0940475440054196	0.945900102133768	0.795952550678488	NA
Root61|1448	0	NA	NA	NA	NA
Root61|3273	72.5960149060153	-2.95344312534227	1.59649532601143	0.00312592725573092	0.0195057860757609
Root61|67	663.239723210247	1.30863347519286	1.20373099487041	0.0524861299479319	0.126128414971153
Root61|921	10.1404566231089	-0.337607590561488	1.04681931831479	0.327698330231259	NA
Root61|2542	395.596459249118	2.34647938633583	2.25790521803977	0.0106852104801756	0.0444504755975305
Root61|1795	60.6878474432677	-0.934690174621364	1.15139562004589	0.112592160939163	0.214854765828861
Root61|3375	1575.27462049056	0.816268865318275	1.0373429671445	0.15922488348691	0.272209115878992
Root61|9	24.4872179308436	-0.687116486511782	1.19338038379039	0.14968335998634	NA
Root61|931	25.7139085479313	-0.57646247574872	1.05556593916738	0.232766073984061	NA
Root61|3220	19.0320095684168	-0.396489949753661	1.03162370132439	0.325658470996594	NA
Root61|2591	1602.49513216231	2.86634027812287	1.44642284368844	0.0027307994753944	0.0180378390669533
Root61|2239	0	NA	NA	NA	NA
Root61|2670	0	NA	NA	NA	NA
Root61|996	1057.61944480525	1.29997002808158	1.19088873562449	0.0534451925992038	0.127614031308303
Root61|3087	425.12618629413	1.26935179542021	1.29788040073503	0.0571475845892091	0.133636654979972
Root61|672	568.693183257377	1.0258825365948	1.15420096405243	NA	NA
Root61|2277	116.656376309034	0.762194750027307	1.04613534299689	0.175526883935574	0.29233658961512
Root61|1742	26.2306706264985	-0.970863606111791	1.31714497675841	0.094339510618308	NA
Root61|1051	1013.67211236176	0.57718139924129	0.856754624854825	0.29612177132667	0.42283749498362
Root61|137	1328.17948651411	0.85429143009022	1.00609272529191	0.147895861852261	0.257967153745965
Root61|1817	309.641180788787	0.303451607271174	0.864787041286889	0.550242956758496	0.65998578572639
Root61|2545	1.77213512080024	0.217212692610187	1.05199914883982	0.150225769505126	NA
Root61|1168	176.739906950486	0.299950006291151	0.858700570574947	0.555756886313786	0.665628209327835
Root61|3395	1.20262713148624	-0.169730770701437	1.03107648491871	0.578078118771453	NA
Root61|91	0	NA	NA	NA	NA
Root61|929	315.720393349263	5.72016882763606	2.17573189179346	NA	NA
Root61|585	66.603289093133	0.0923981101491446	0.839613611489873	0.856060465967577	0.899800781746942
Root61|627	0.491983826517099	-0.141929927981638	1.02320241572813	0.821963467120725	NA
Root61|534	127.194987090642	3.56995198844737	3.19914469978408	0.00364323463755024	0.0215959167066717
Root61|3404	177.465585332842	-1.48997340441642	1.23056730847365	0.0340091994322951	0.0944443910246147
Root61|2767	59.5378663742992	-0.486245581347926	0.916703402437264	0.344560771194496	0.471575138494403
Root61|630	210.475712601474	-1.19756694917081	1.20669069808344	0.0612893452512974	0.139520305641432
Root61|1847	21.3140896979401	-0.613486660769734	1.13357059245979	0.18651547468066	NA
Root61|2650	5.30841659398002	0.0496577614577723	0.977621755787388	0.871200172570087	NA
Root61|2701	17.2827496376097	0.0170894892683329	0.934686937820986	0.971921165264439	NA
Root61|2985	733.330285813012	-0.434621833881687	0.856051490568285	0.399997276413137	0.524366177482768
Root61|1378	8555.80417457739	5.18003110048437	1.28510529734818	2.56676442275458e-06	0.000129864405389097
Root61|2488	372.404887341408	2.29329372607266	1.62629022541245	0.00972726164660227	0.0416691849026075
Root61|268	1163.20133992944	2.3378358946017	1.66135983254525	0.00941726948781435	0.0406201117078075
Root61|573	22.6312350498858	-0.0196587385312397	0.928875620493414	0.950816167468898	NA
Root61|184	3738.75463046247	4.68893832342864	1.1604904594471	2.72720062630041e-06	0.000134350515064062
Root61|1033	729.533486854164	0.0836807581235959	0.739939646371412	0.880343370348778	0.918107403505801
Root61|1524	6.91259743778033	-0.368712587419169	1.06395331267666	0.296985878180297	NA
Root61|1907	1.77213512080024	0.217212692610187	1.05199914883982	0.150225769505126	NA
Root61|1999	22.8899604158793	-0.426357758713471	1.0160541549497	0.307894631102681	NA
Root61|2845	403.630784794246	2.55268393249694	3.32253986401534	NA	NA
Root61|1139	39.8482607631187	-1.06058984665425	1.32472115396538	0.0848602590738336	0.17670567851637
Root61|3699	237.224223960391	0.871560212912502	1.34254172023688	0.09077893540798	0.185319702381394
Root61|1347	215.383137855599	1.1807822310792	1.74630129800946	0.0427083085326681	0.109496578822218
Root61|1020	614.177343278829	6.41562348682426	1.80418388556209	1.0685022325351e-05	0.000363679305328311
Root61|1022	220.82665088249	2.58689981388577	1.54423883496108	0.00538546328423198	0.0274702650356465
Root61|454	193.509038613121	1.32731838504482	1.73150967258029	0.0409305013877812	0.106419303608231
Root61|1310	1799.95573841738	4.42512230613324	1.12965394232045	4.78859548095536e-06	0.000193212165537881
Root61|535	618.909106915118	1.0833002911746	1.06563465004684	0.0854067739030286	0.177448924246914
Root61|1349	14.3216571602283	0.215491983751129	0.997842330880042	NA	NA
Root61|563	637.619480921599	1.48238100120601	1.28425999126933	0.0369428049051347	0.0991581895496589
Root61|248	9.43081840267483	-0.417147061271543	1.13798701198253	0.0683452616051217	NA
Root61|2278	160.38329770519	0.634999503376787	1.18131411359	0.148797795764223	0.259115789461046
Root61|1507	420.197535523881	0.672566378743227	0.998970445783559	0.220673669010031	0.343964286750024
Root61|3345	103.747367770189	0.184020737265091	0.797622995365383	0.723639297326271	0.803471390625611
Root61|494	1119.09864010378	1.05249471623957	1.06996311926211	0.0932052632730295	0.187009917306657
Root61|1148	8.77328026945221	0.187568484125897	0.987591288385766	0.569541695508377	NA
Root61|1150	331.48935093446	0.779299873727085	1.11231091920845	0.157374902723821	0.27028056687981
Root61|1331	1140.69945805643	0.440253873441161	0.905981704810819	0.396120747284224	0.521585965784287
Root61|2082	5.53880430493773	-0.211368543117474	1.03303674308953	NA	NA
Root61|2479	17.9846525519843	0.00597529255311025	0.88298227219718	NA	NA
Root61|554	97.7647147778721	1.8505665491164	1.87910252492221	0.0204761478763062	0.0678136059624075
Root61|2338	40.5682326140478	-0.177173044418956	0.882549081011841	0.697893226213868	0.785129879490602
Root61|3487	4265.22890394758	1.61853127167233	1.19187416079961	0.0269646706974689	0.081154121456048
Root61|3331	511.372451021986	0.927345455482803	1.40138073276084	NA	NA
Root61|300	35.7720061096851	-0.0821506491552536	0.926284104280869	0.828060390585634	0.880755142713811
Root61|1014	31.4092859248215	0.348964458854095	0.949263642643924	NA	NA
Root61|683	543.76606399432	2.22373823690654	1.39244797907508	0.00863017520600407	0.038220149059368
Root61|1083	299.44728381422	0.699010883119905	1.0506538538157	0.196067494571842	0.316139836208862
Root61|1046	1062.97864573788	3.67887310087248	1.35084647925173	0.000321459896227933	0.00429837804099064
Root61|2538	1325.87383531917	1.8264148192231	1.19721278026883	0.0160084203486148	0.057519698450301
Root61|551	482.868671546518	3.22020028674141	1.22567030384634	0.000516757926216051	0.00602949006216864
Root61|3621	439.959912309037	0.346208057521227	0.783002300844192	0.514186036003758	0.629121738169303
Root61|586	580.536922206933	0.534690919936642	0.906376479449276	0.322287635236337	0.450576888097403
Root61|571	220.615311120033	1.34048429197207	1.1614560019572	0.0482774433692805	0.119228725576904
Root61|3717	254.107123248745	0.147476041371744	0.819874192695737	0.774713438710622	0.839758863501033
Root61|1301	1315.19547064238	3.16743880803229	1.2374839887733	0.000652200305353283	0.00697667983783626
Root61|738	388.405463288075	1.15577537163023	2.1840513345604	0.0141575690495695	0.0529001382450979
Root61|891	154.888265978917	0.849001978892502	1.46708212075143	NA	NA
Root61|3532	369.039658246592	4.81634546661671	2.25767263883866	0.000669220769797107	0.0070778603449728
Root61|1360	404.911695355584	6.18792384296796	1.5841224320925	3.24510949362175e-06	0.000144639166001426
Root61|3286	206.12459499216	1.64674807652241	1.71067916579672	0.0278636386868124	0.0828947229075849
Root61|3503	341.037392096346	2.0887949669503	1.50769851716577	0.0125144356472039	0.049528590975826
Root61|711	135.105210784518	3.85592476168256	2.26220770182542	0.00202877827633091	0.0146636020590404
Root61|105	655.528751602495	5.14485699918446	2.5074154243021	NA	NA
Root61|135	2070.59622448358	0.653992439286625	0.867822143697198	0.245443029015019	0.368459783733853
Root61|111	5.64266482870748	-0.0786170536088286	0.972638321515196	0.810314309344945	NA
Root61|699	748.606023056922	4.90616320185654	1.42376088200069	2.26533374938573e-05	0.000632941011768669
Root61|3607	4.91095741826691	0.300629808069915	1.08117062927718	0.0772200190617616	NA
Root61|411	3.35672816394331	0.0530491692420074	0.987506707787325	0.831730574051163	NA
Root61|3480	927.102068272748	-0.720536294158169	0.967644330326192	0.192120808622154	0.311655245875799
Root61|247	0	NA	NA	NA	NA
Root61|908	657.230672048025	0.634256816069399	0.963303577096266	0.246575926025275	0.368976925275231
Root61|528	1249.69507430578	0.829910443441375	1.18359821501208	0.132879067172412	0.239874265908154
Root61|575	9.38637244277084	0.139693126072592	0.966752708749469	NA	NA
Root61|2491	24.5704009315725	0.472158980972706	0.977276636404737	0.337882414647119	NA
Root61|3595	160.841265846322	0.475513088336959	0.924142224427632	0.357509585489494	0.482870089492303
Root61|566	270.884788106786	0.778453575323953	1.03619525206127	0.171488952441112	0.286394030768967
Root61|567	529.816762768373	0.0271685058490291	0.773881042241196	0.966523409425625	0.976389305418246
Root61|357	374.217352420447	0.802312753525697	1.09780354559509	0.154866314283023	0.267663690393622
Root61|2927	414.700748123412	-0.679991032929711	0.942283180592154	0.215857277312343	0.340123399506454
Root61|1426	988.704791960654	5.47512569627338	2.06601022302242	NA	NA
Root61|3573	3858.66412890923	4.16988876164747	1.33589827615779	8.42784172573819e-05	0.00166072839058757
Root61|2770	20.3916262787389	0.0513163322520747	0.933721423412208	0.902063435313598	NA
Root61|1434	28.8859746160236	-0.0783604538258792	0.896300587142042	0.850868635809744	NA
Root61|1028	0	NA	NA	NA	NA
Root61|403	288.724175333118	0.157153032453153	0.785423600350025	0.765246811798975	0.833357784576894
Root61|594	385.209181168697	0.697407088632711	0.955309304502317	0.218113235972443	0.342187802286021
Root61|2687	344.089150246623	-2.63240801305848	1.27788953804856	0.00243064361422341	0.0164861045138631
Root61|2441	70.6567523850877	0.0387706198907412	0.851105757151671	0.94270641775348	0.960267634097002
Root61|2515	111.415279168484	-0.134318187536583	0.834937974931862	0.77594194886536	0.840603777937473
Root61|3562	4775.27342492876	3.74022346810105	1.2826392827906	0.000187816528555797	0.0028819060775119
Root61|3465	528.613377007582	2.56350196163256	1.33459020354925	0.00382050487608864	0.0222803275016758
Root61|3018	1015.46118358896	0.0702583851579565	0.80050978584311	0.903352192062103	0.93256710048892
Root61|3690	41.9246543676966	-0.111622280123021	0.892398707554559	NA	NA
Root61|1459	9161.62084429417	1.99780457198438	1.32637999855463	0.0136153389250157	0.0522293329254699
Root61|826	19.1800300659611	-6.31704585801806	4.61972704139849	0.00210081506292312	NA
Root61|809	19.925607100967	-0.35247025051429	0.94107112197647	0.450895578131555	NA
Root61|1526	212.363320012817	0.623494493712777	1.02861115046705	0.233512813196932	0.35772175638679
Root61|3132	310.42813923414	4.12981897615412	1.79578195602113	NA	NA
Root61|102	167.450311636774	1.20005912741681	1.39407645630271	0.0618750087911518	0.140230044136848
Root61|422	71.2939284153397	0.0140756493318569	0.83590334403736	NA	NA
Root61|2459	127.288769134251	-0.456946195719407	0.881298573902116	0.375680199248957	0.500550414942383
Root61|356	48.6952677989912	0.569698959033732	1.12984690306839	0.185976505629458	0.304847600961153
Root61|1024	1758.42849278428	2.95111630323555	1.2479672931768	0.001174681743459	0.0103239634918087
Root61|1348	41.6482319806207	-0.156866255502415	0.876785796762599	0.730765591799029	0.808642658344515
Root61|685	30.0779992591754	-0.324877797332021	1.00481400388314	0.398063725860082	0.522890833241442
Root61|3692	591.547472855511	0.699170918129177	0.932100597279684	0.216029231844644	0.340123399506454
Root61|253	51.5098247196248	-0.483460708163564	0.887398017002215	0.358547198358656	0.483573743031271
Root61|1435	41.5859502303756	-0.679865403643507	1.1515764488956	0.161276595967949	0.274713182576888
Root61|200	255.511009009676	0.55883878253501	0.959610208505305	0.288368323579546	0.414612520538333
Root61|1318	438.212656896555	1.40792360629147	1.49658996038607	0.0422140477955975	0.108699721421401
Root61|346	843.940247345627	1.00487089395814	1.31740234303324	0.0877155024865453	0.181239978647696
Root61|907	40.39823638503	-0.361057151427463	0.962576172762094	0.422640293655317	0.546019758262769
Root61|1416	105.168705241089	-0.253772700565515	0.817758642387632	0.61208485274174	0.71257639572919
Root61|1831	24.067740905268	-0.168922013540103	0.924272014532324	0.683559402331616	NA
Root61|2508	561.924553299541	2.88935695027387	1.41896915985697	0.00237151103203711	0.0162024403356696
Root61|2696	81.5218005247354	-1.38365231413482	1.46759549776831	0.045368626466592	0.114306956588776
Root61|970	14.0381327611842	0.181164886192794	0.932847939357392	0.667691604735528	NA
Root61|578	67.7963717483677	0.018413147453906	0.825935155476133	0.976817249515397	0.984707534244923
Root61|583	726.069837494449	4.79744848943982	1.53388427947717	6.52343208536436e-05	0.00137211964761821
Root61|162	17576.2407759084	1.11420615433178	1.0264986529986	0.0841035690271169	0.175988135799352
Root61|1797	16.7180560840759	-0.0554790144842098	0.88966841459843	0.894199918383177	NA
Root61|421	427.061616799955	0.767730998971326	0.933378549434995	0.18287158763647	0.301351771175592
Root61|1818	716.357911351621	0.728310870805625	1.00191826869013	0.194939434853509	0.314591915556697
Root61|880	109.39341744377	-0.171514260630821	0.878672234302332	0.703616247275641	0.788264368124404
Root61|549	612.489715525246	2.15537956537089	1.79380478236821	0.0131170983555657	0.0508075564077425
Root61|1641	0	NA	NA	NA	NA
Root61|555	281.445938864536	1.00282366098454	1.16987241874909	0.100106302380335	0.197054677240785
Root61|1	282.924356562703	0.922904033433948	1.25843470003919	0.103794479224492	0.201768707277517
Root61|121	1664.36767193003	4.32692082454652	1.22049917550323	1.95788549981076e-05	0.000581771691372341
Root61|3479	0	NA	NA	NA	NA
Root61|1012	82.6841471266062	-0.321351771575242	0.877432555304728	0.512425711560168	0.62778856808942
Root61|2323	244.783529952858	1.23419059843706	1.61513998157379	NA	NA
Root61|905	64.7571214717719	-0.290371854030663	0.887517420411319	0.544110672940306	0.65545378361921
Root61|3415	98.0777036123826	0.40065896879726	0.888316639453755	0.435966544469866	0.558586321342763
Root61|758	709.912964681807	0.243703324042784	0.842776738781665	0.632026110094569	0.730341282775946
Root61|103	607.904544575099	2.05312755514137	1.53723518661707	0.0138395224138416	0.0528712462529563
Root61|101	121.037247224261	1.16932469638965	1.91210669834028	0.0312305204161083	0.0893937832094108
Root61|1049	4600.12650018324	3.263819480337	1.24891131417833	0.000545383180772868	0.006187620087314
Root61|538	12.2216093509143	-0.0457330518648302	0.943119509010874	0.893509702237445	NA
Root61|3602	919.638828552837	0.761445237219388	0.953010028988002	0.186171194908434	0.304847600961153
Root61|353	22262.9734759154	3.87348389481629	1.31911178385163	0.000172291256791798	0.00269934549192128
Root61|3278	456.225979263067	0.922693396164834	0.996765755846622	0.124955804366026	0.228211966608001
Root61|338	39.337358454129	0.268731156593713	0.947031262135958	0.537125202087922	0.648213824034321
Root61|297	482.748116904974	1.22745179310034	1.98148296974356	NA	NA
Root61|3086	242.48380707388	0.557643768329406	0.973695655398567	0.284021912022913	0.411205738056375
Root61|546	428.282970055918	1.30777407863123	1.48849549962036	0.0498943831696557	0.122012220353621
Root61|686	232.314515328669	0.909048191640885	1.11584416702003	0.124368823233284	0.227693428838703
Root61|420	573.902034909805	0.706189001139788	0.890978919669404	0.213568597652076	0.337384316290875
Root61|252	1887.82807460607	2.75056376732364	1.32746735920005	0.00258771063535027	0.0173627036178341
Root61|550	21.4373153848825	0.0136065291059548	0.91871903496243	0.98112814807753	NA
Root61|553	505.562744741489	2.61065960853798	1.29182697488547	0.00310124819814097	0.0194842845101343
Root61|569	66.8973998002292	-0.802620182686977	1.10584524356536	0.151778361486817	0.263082493243816
Root61|185	1418.9920776487	7.60449794023497	1.17653673877727	4.57335077468651e-12	2.14032816255328e-09
Root61|1964	467.535046277043	2.0316978868914	2.22481116778948	0.015466340163351	0.0558938007447742
Root61|3100	10.5042625978864	-0.308501787716626	1.0272011219783	0.379473706600196	NA
Root61|347	112.554299769767	-0.505288185151882	0.873233661875051	0.341268826194006	0.469056712654316
Root61|3704	9983.40125121589	4.10707757013965	1.21625457655058	4.01702826318658e-05	0.000947065121409705
Root61|2929	351.200481937737	1.16550116808919	1.39134890682148	0.064826072929829	0.14568356365503
Root61|447	2058.76270953888	0.820103588709273	0.939246304989756	0.162065326908155	0.275555215233484
Root61|2462	271.281402969823	0.0689622355180195	0.759513841627516	0.900419063549304	0.931776941384355
Root61|11	1618.28930016847	4.59538801312224	1.43428235771132	5.57119102511315e-05	0.00124157971416807
Root61|267	523.851313967989	0.544681606413574	0.956924087311885	0.299443223875341	0.425632281772695
Root61|1495	2222.66666870821	2.81780617067339	1.24650804588227	0.00165687892657238	0.0128168485559649
Root61|419	313.512050046859	0.00989317538247528	0.798861736116484	0.99325609666808	0.995916129064084
Root61|2445	1033.52994755561	2.57470085534266	1.40452302631907	0.00435615192170055	0.0238662475356353
Root61|3289	1011.65632054492	1.53288401141692	1.11489447108239	0.0290732753963303	0.0854398297361545
Root61|759	1034.74549539989	0.468151295975176	0.829454974384812	0.386460001084106	0.512360568009523
Root61|3687	25.2760101064199	0.00885714650135739	0.879761668838292	0.990753911902549	NA
Root61|2	109.925759669684	-0.294192982981696	0.864350498130272	NA	NA
Root61|108	377.063791318907	0.988743590559848	1.29542004742691	0.0911571487739856	0.185484980983588
Root61|98	15.3662835075404	-0.0205483105158509	0.944538303162881	NA	NA
Root61|175	1946.16152868424	4.17655465639255	1.19803772511861	2.56310039225024e-05	0.00069538028033224
Root61|1048	325.227782879278	1.95881330651631	3.37206960536261	NA	NA
Root61|989	57.7878278227382	-0.162134580442023	0.877441971144049	0.720432962958468	0.800861345996587
Root61|715	80.8872416216602	1.21698660193391	1.58723310294252	0.051448108862896	0.124754999729717
Root61|190	441.547737677476	0.493358943601414	0.816609818653783	0.363277182039717	0.487145332935781
Root61|3418	458.477770824146	2.51214480983315	2.1316736685921	0.0087427823087156	0.0385093846633308
Root61|3417	290.56542746795	0.279833226964378	0.880474741517144	0.570801388065692	0.676719568371738
Root61|3091	1685.42540297835	1.60297889529574	1.32073764299795	0.0292562442353564	0.0856231475371669
Root61|537	18.66419100722	-0.519914859617591	1.06585271029555	0.253780690371114	NA
Root61|361	1972.10151254219	3.28552085590878	1.47863868911717	0.00129672636178799	0.0109294410470974
Root61|355	2276.59344538331	2.52826841205997	1.33324151866127	0.00416811006403016	0.0233523350803987
Root61|354	3012.79505368388	3.39562183185731	1.32887354127635	0.000581671401781636	0.00644945416650378
Root61|3578	92.7150371844163	0.637939639969463	1.12401954646015	NA	NA
Root61|3577	2573.64991053235	2.22624103861013	1.1394886292745	0.00519131707666143	0.0268457059875972
Root61|3576	2608.41128311099	3.99992769490307	1.11847538982878	1.99018119441957e-05	0.000582127999367723
Root61|3575	5796.86666571359	4.38547350566284	1.20930287125415	1.47055311705923e-05	0.000469812302382788
Root61|3574	4329.93455990183	4.95033747743024	1.14085817005819	7.22603580063944e-07	5.63630792449876e-05
Root61|572	175.491766519898	1.13841818875267	1.36719419319069	0.0691832831774192	0.152677584530328
Root61|385	2127.22219974219	2.71739390790132	1.24372524791985	0.0020652559494283	0.0148128702579685
Root61|922	3411.68960355355	4.76590210090182	1.15380148263392	1.84656941735807e-06	0.000105996110688905
Root61|3160	1091.01988061894	2.85005687901694	2.53067251421488	NA	NA
Root61|242	8177.5162548364	3.9267402399866	1.24211180485893	8.37300305599042e-05	0.00166072839058757
Root61|234	158.644146464198	1.13322377219132	2.01245639561407	NA	NA
Root61|230	2122.01164872786	5.23207826906701	1.59395028894782	3.59178114298565e-05	0.000904984755563525
Root61|3510	3136.07029250718	0.256675151438774	0.746570170249793	0.627763976055308	0.726312832617761
Root61|3066	8359.62420398046	2.9286076294587	1.1934349051491	0.00099029477851147	0.00913217647967227
Root61|3067	4714.60420907119	2.43291176123363	1.23402795389292	0.00404022422087459	0.0229887530136086
Root61|3068	6093.1236568762	3.25380528981434	1.23463962769247	0.000524127836574154	0.00605658833374578
Root61|3069	3178.6480915623	2.43617939684584	1.21530486106606	0.00385401187265499	0.0223365641659756
Root61|3070	15531.8383150897	2.12536884542334	1.16123018338707	0.00709735527314143	0.0331923989896922
Root61|3071	5511.23561481677	2.77552148667209	1.12843247140775	0.0011451543896866	0.0101119293277987
Root61|3072	4503.00760482028	1.89196806558758	1.15081626865331	0.0125611078935094	0.049608426111075
Root61|3073	3861.52531372464	1.32487417210801	1.03536220981553	0.0460328551366948	0.115692464924368
Root61|3074	4350.09872631902	2.61612229912567	1.19161028986989	0.00222944352545255	0.0156311546054201
Root61|3075	3890.68275480361	1.90170779484749	1.18956134003653	0.0130691466010474	0.0508075564077425
Root61|3076	1621.43433122522	0.771758037425186	0.992811719622323	0.179686573626722	0.297939119423581
Root61|3077	3622.06365357386	0.95797497220777	0.929147804326475	0.11412934311434	0.216245071164013
Root61|3078	2724.72213988068	0.671992387125794	0.85654132620403	0.234515831256195	0.358512029097358
Root61|3079	3236.01687188944	0.662021556424637	0.899474497194951	0.245716359696627	0.368574539544941
Root61|3080	407.013712523855	-0.222079119748078	0.831887442152938	NA	NA
Root61|3081	915.869964131858	0.165529081098363	0.790239636981597	0.754037664919182	0.825472812122052
Root61|3082	1084.42642038932	0.682076203628323	0.95731294093631	0.22375153922411	0.347258665177164
Root61|3083	951.421115643825	0.440166072132261	0.780880596254793	0.41407294655099	0.537548235744419
Root61|3084	1422.19127034421	0.503700474918937	0.800742857641239	0.354575013028465	0.480292637040005
Root61|3085	1074.52848187166	0.34514199523232	0.780317580414495	0.516816811994742	0.630954402285111
Root61|3092	4081.75357794598	1.72655094457424	1.16333155479098	0.0195821665267979	0.0664369854452846
Root61|3093	1980.91442252167	2.16525191518641	1.17157633185898	0.00650488153826543	0.0313036972741205
Root61|3094	1836.61439812181	1.81264429863158	1.13180123701138	0.0146327238193773	0.0540285187177009
Root61|3095	6048.61468347151	3.11166364510099	1.21627138740871	0.000693115854191515	0.00720840488359175
Root61|1065	654.627432323501	0.762676484215558	1.01230177795855	0.180743016848156	0.299425599592698
Root61|3	4153.71747242262	3.3181810702948	1.28559242310097	0.000567736211500708	0.00636408495766063
Root61|139	50.9312916652915	-0.140711488175271	0.840881394439958	0.766080098580139	0.833780200315129
Root61|582	34.3422394504462	0.347082193208039	1.01486797075	NA	NA
Root61|3598	1310.2998549451	1.78097339466132	1.44205857752346	0.0217498975351935	0.0709334637384707
Root61|251	3660.82550548571	1.78356854661497	1.15295907967972	0.0168528245582456	0.0588591186064101
Root61|1061	8.86692916839191	-0.00909252670639514	0.928090486565683	0.975537176915771	NA
Root61|1003	849.706422406734	1.49738548063224	1.91816874717706	NA	NA
Root61|2359	20.5887348087536	-0.0473290909464236	0.905597221568517	0.903799187182237	NA
Root61|577	218.978214916506	0.701887391047278	1.07757721358703	0.188943983920238	0.308103778657391
Root61|3198	1152.3755211349	0.873302842942821	1.23682831205396	0.115656859687388	0.218035892582871
Root61|13	79.5894771747841	0.293966081108964	0.914615448566832	NA	NA
Root61|2414	61.8939920932453	-0.465240884236133	0.955859432396015	0.344526645156933	0.471575138494403
Root61|1002	189.449374009288	0.467398409428339	0.873821530612531	0.37974503204445	0.504529950310299
Root61|3616	4.07528803750825	0.00846068305216698	0.971349942788003	0.969827280732234	NA
Root61|818	59.2295042640079	-0.274636245211806	0.878041023636164	0.567063542531143	0.674423730380114
Root61|682	769.123571726481	2.90435713195522	1.24356513317309	0.00127667577124222	0.0108141947681694
Root61|407	346.539401744806	0.419676932869711	0.916897724778033	0.405800143023151	0.530117144270299
Root61|2405	131.16477480678	-0.0776245923809859	0.833533993997529	0.863482294026591	0.905567985668223
Root61|2253	1505.07779853608	5.76295530393074	1.23288186426691	1.32454093580009e-07	1.37752257323209e-05
Root61|2539	8847.06058668739	1.99936704266016	1.21363727999325	0.0111833314602211	0.0458100579727217
Root61|2536	3969.69843774606	2.06645784230337	1.31002284880321	0.0113605734359964	0.0463719829953789
Root61|1075	24.7481041202338	-0.36024071869416	0.960790708604194	0.421862873252468	NA
Root61|349	184.743639938617	2.80527126507773	2.30120696174522	0.00641556473670048	0.0310334294240395
Root61|3277	49.2053674361105	-0.185517041842529	0.8700086863438	0.690282988306838	0.780319899825121
Root61|2406	1508.69700460974	1.14418698837896	1.22695875775323	0.0745195410911264	0.160900324016826
Root61|689	9.66049040365193	-0.258861147617431	1.02154690835993	0.203600477910621	NA
Root61|1381	24.8466603381031	0.226054296222583	0.96653216275378	0.564194421561449	NA
Root61|1382	1159.91010436326	2.78739013430636	1.20458393683011	0.00151448469827217	0.0122732266457381
Root61|391	1563.14391950718	1.64022998465416	1.29271325953818	0.026601271748092	0.0807092069893487
Root61|3660	2322.9884080149	0.867616328136493	0.907401902732471	0.138215429429612	0.246418365611651
Root61|3647	20501.4810894696	0.188402677997097	0.796826502630387	0.724549422318231	0.804005049543407
Root61|3618	93.3448234240261	-1.2629673586841	1.2864771953275	0.0542059215782035	0.128685786978896
Root61|3615	438.663274599686	1.02785626417377	0.98916089031071	0.095781209403372	0.190674406172876
Root61|3614	14598.0725644482	1.73460331927727	1.26565699152033	0.0224417498045132	0.0720599582059155
Root61|3613	1494.45024212541	1.94325247222038	1.29731660518521	0.0140860962173585	0.0529001382450979
Root61|622	499.337792361692	3.9705070104368	2.04053539177407	0.00135706010354854	0.011240781034703
Root61|404	67.4876188093623	-0.208450688253179	0.865052184605004	NA	NA
Root61|3686	462.818361059	0.0560819650022843	0.777751372304576	0.920186406853914	0.943367444485502
Root61|3158	258.7607991966	1.02954361668728	1.41125410939964	0.0741688286682787	0.1603279991536
Root61|396	1370.66775259028	3.33319664729557	1.33928969982283	0.000690758793898063	0.00720840488359175
Root61|1084	29.2194012480579	-0.263094595770703	0.955720202186864	NA	NA
Root61|398	593.354979351729	3.34883348906628	2.68808827279838	NA	NA
Root61|847	10.2954563874342	0.279750483406574	1.03840348356116	NA	NA
Root61|2512	921.993856476887	4.59690921852779	1.99852020989356	NA	NA
Root61|2921	424.023995985944	1.07292978152314	1.38706627176148	0.0739044489354754	0.159941188910069
Root61|167	40.3711073462386	-0.205069966624642	0.916135994367753	0.634401073750236	0.731730628503045
[truncated: 1,731 more rows]
