# Supplementary material for: Genome-resolved metatranscriptomics reveals conserved root colonization determinants in a synthetic microbiota
Source: Nat Commun. 2023 Dec 13;14:8274. doi: 10.1038/s41467-023-43688-z (PMC10719396; doi:10.1038/s41467-023-43688-z)
Supplement: Supplementary file 11 — Source Data [file 41467_2023_43688_MOESM11_ESM.zip › Source Data/Supplementary_information/figureS5/Root149unfiltered_deseq_LFC.csv]

	baseMean	log2FoldChange	lfcSE	pvalue	padj
Root149|1152	1.43478857066722	-0.202131556102073	1.04469430054352	0.295686471795879	NA
Root149|1169	2.31071265377296	-0.208652723615145	1.04841403044139	0.221168707406399	NA
Root149|1253	2.40877395925585	0.216433056855892	1.05120723122998	0.182032317512624	NA
Root149|1271	52.1065720153517	-0.383940982055058	1.03968715177379	0.304467823021721	0.481528222530535
Root149|1390	2.98519884419593	-0.211219052872376	1.04995639191934	0.187950202251413	NA
Root149|1403	3.68843512511051	0.220365573304553	1.0533175621983	0.13571664240767	NA
Root149|1600	8.20069248745523	-0.149844915887323	0.990398605745458	0.606911173620182	0.743391805473287
Root149|1988	13.1843107136212	-0.222880344271082	1.02844749966462	NA	NA
Root149|2023	7.23449904994842	-0.261255899618675	1.06520219181037	0.130541221391994	NA
Root149|225	16.9448962126438	-0.250565294107712	1.01426311849576	0.41928619734056	0.594076620119474
Root149|2288	12.0702923023116	-0.587766092970496	1.24469923604328	0.0399967405240538	0.113373845341192
Root149|2305	18.6652376228034	-0.25589829939443	1.00008342595741	0.451243586935737	0.621527855007155
Root149|2384	0	NA	NA	NA	NA
Root149|2416	0	NA	NA	NA	NA
Root149|2708	199.964107653418	7.94131430967896	2.70326929598386	6.18911452925397e-05	0.00315540182370349
Root149|2742	19.0358240353724	0.138047458852266	0.971696992224359	NA	NA
Root149|2796	40.678166594361	-0.278486730679579	0.927288011590379	0.529508026194902	0.686718482004263
Root149|2978	2.92104378232396	-0.211055108487622	1.04986460280989	0.190151045708425	NA
Root149|3110	19.5034636889856	-0.548932422957051	1.18227622757293	0.119050388539875	0.245431987999038
Root149|3189	0	NA	NA	NA	NA
Root149|3216	9.62343311757473	0.0599306509993601	0.978565126376387	NA	NA
Root149|3246	3.50885995572932	-0.212657820716945	1.05085698274153	0.168127912672471	NA
Root149|3357	27.440730531994	-0.228622477085496	0.971452300052424	0.536830978268743	0.691207796313258
Root149|3445	139.828082995453	-6.28627456130674	2.24798425481592	5.78458748983938e-05	0.0031388273546057
Root149|3496	0	NA	NA	NA	NA
Root149|3626	1.88280290307427	-0.20614529325057	1.0469503141092	0.251168265289915	NA
Root149|3659	2.31071265377296	-0.208652723615145	1.04841403044139	0.221168707406399	NA
Root149|3709	1.88280290307427	-0.20614529325057	1.0469503141092	0.251168265289915	NA
Root149|3731	1.76854069807405	0.109533721254775	1.00107779111521	0.645682453288017	NA
Root149|3761	91.9150825347047	0.470825288541457	1.16111555348323	0.085687574152362	0.192555221761379
Root149|3784	4.91750571880585	0.0861580288614588	0.993383609960052	0.738437200701757	NA
Root149|3801	6.7104883679188	-0.22084256101531	1.05472923890815	0.102825307559081	NA
Root149|3806	1.36931120223583	-0.201522784849841	1.04434763200762	0.303245671470512	NA
Root149|3828	90.8378391089795	0.312434631784389	1.06786842336565	NA	NA
Root149|3835	13.6799990028321	-0.396126065357024	1.08774034179319	0.207174136802028	0.370023399507696
Root149|3875	6.2114081907954	-0.286485467407299	1.07850666062663	0.0725638223635448	NA
Root149|3891	0	NA	NA	NA	NA
Root149|3907	0	NA	NA	NA	NA
Root149|3911	9.26341279957883	-0.0697497825727049	0.958597776851582	0.829295840673335	0.896567941600821
Root149|3947	4.06480605624424	0.221154653443232	1.05373007162061	0.126547891473621	NA
Root149|3998	3.14236650514813	0.0774061251844445	0.992558246579338	0.758479233517408	NA
Root149|4008	36.7511471003928	-1.02260755086979	1.91380589847369	0.0138745725749348	0.0544245944799204
Root149|4026	59.6701743152456	0.710109454040033	1.32149043076711	0.0711223239506498	0.168490411937142
Root149|4029	0	NA	NA	NA	NA
Root149|4061	1.66416900259834	-0.182615654478464	1.0331209860452	0.385982595243606	NA
Root149|4094	0	NA	NA	NA	NA
Root149|4125	17.4977890227622	0.179021673534168	0.985315839492672	NA	NA
Root149|4176	25.7714484540708	-0.571097324008308	1.19659133876611	0.112536506956561	0.235294219590829
Root149|4533	0	NA	NA	NA	NA
Root149|46	3.31206419397679	0.219450792690129	1.05283360324764	0.146460655977741	NA
Root149|4886	7.28557361533862	-0.438975065762111	1.15319761157082	0.0599485302646238	NA
Root149|4909	9.76320624587605	0.00480571159358288	0.962857494912509	0.996108679875908	0.997421652652546
Root149|4969	0.941401451537134	-0.194552299884448	1.04072894457802	0.373056625116497	NA
Root149|5016	2.10767721434887	0.214984950333995	1.05042081826821	0.198702098122696	NA
Root149|5074	0.268003327992043	-0.155762989426789	1.0255625672182	0.679866321956447	NA
Root149|5148	12.8272127879273	-0.408589721328715	1.14487978332275	0.0164231438603506	0.0608590973296571
Root149|543	0	NA	NA	NA	NA
Root149|557	41.2584969769717	9.16798126275354	3.87692582882273	9.15939789363694e-05	0.00358137036697515
Root149|790	2.03240302812212	0.21456040415089	1.05019204928592	0.203428341593869	NA
Root149|842	0	NA	NA	NA	NA
Root149|976	2.86041907661632	0.21812666765223	1.0521241413053	0.162119465090105	NA
Root149|1371	0	NA	NA	NA	NA
Root149|1651	0	NA	NA	NA	NA
Root149|179	6.70035082158596	0.104227021287981	0.992378644032028	0.700221359257276	NA
Root149|1891	14.5558602461296	-0.438616991881366	1.16539415038397	0.0117110883342274	0.0488756928609485
Root149|198	8.28667247028705	-0.0346908820347219	0.978320333299761	0.893536160271988	0.935401428231447
Root149|2333	13.2512740824931	-0.115295555880212	0.959238076976943	0.732830214066559	0.834642707575057
Root149|2346	1.28372925209609	-0.20034385594048	1.04373524510741	0.314613773901849	NA
Root149|2352	0	NA	NA	NA	NA
Root149|2405	227.338390759223	-4.22356757444133	2.4082735095951	0.00132605869613071	0.0115788803390111
Root149|2658	29.9722331857562	-1.10274877243998	1.77637200080447	0.0362665661660614	0.105827790387265
Root149|267	7.87883611857466	-0.143336574107362	1.00324657149195	0.570088186629998	0.718051939491738
Root149|2707	95.1691221840432	0.645757260100817	1.36328582469652	NA	NA
Root149|2825	9.27499725085535	-0.0220728404439824	0.975394938224588	0.929046933977486	0.95805337671253
Root149|2855	6.11565682996071	-0.259718902412529	1.06792505187143	0.0862368211505965	NA
Root149|2863	0	NA	NA	NA	NA
Root149|2865	15.6094196442902	-0.46039461843246	1.11233234095918	0.184062981435375	0.338289947331628
Root149|2970	0	NA	NA	NA	NA
Root149|3060	52.2367035748606	0.336086101391787	1.07040362609901	0.226299785005599	0.393692526738748
Root149|3098	70.1000224486779	-0.788523612458009	1.27314876773741	0.105791059536417	0.224904687204752
Root149|3201	49.1686347202931	0.1309038273349	0.90701021452522	0.769074721308251	0.857915462487276
Root149|3273	10.8800357331899	-0.115756794207196	0.974068927728191	0.708730216813219	0.819064991945906
Root149|3489	0	NA	NA	NA	NA
Root149|3739	1.45489315237557	-0.202435489969139	1.04486103899777	0.292817377747296	NA
Root149|3959	25.0260804047863	-0.0629340782433696	0.91916943778989	0.86797053113956	0.9199581792458
Root149|3976	4.95806156785279	-0.215037386097668	1.05236853066409	0.132261551877926	NA
Root149|3981	5.36934470032821	-0.260052725750488	1.0676938702205	0.0954838484888881	NA
Root149|4004	0	NA	NA	NA	NA
Root149|4009	63.7407446581401	0.274472226849976	0.969935015002819	0.501425800029275	0.664003136703496
Root149|4050	12.5930008517426	-0.528561448035095	1.23496855337688	0.00892107155575285	0.0414920858684913
Root149|4368	13.4864228232198	-0.252492200408817	1.01995110841899	0.399839462362621	0.580773827102877
Root149|4378	32.5852546148983	-0.767161923086201	1.35481484991244	0.0729312665530935	0.171527715659959
Root149|4383	0	NA	NA	NA	NA
Root149|4384	9.11142595487636	-0.0765785435606728	0.985082020021175	0.768932187388749	0.857915462487276
Root149|4395	3.0066257324637	-0.211305107074204	1.05002060755455	0.186553452014815	NA
Root149|4408	123.556583802618	0.0172801326642508	0.888941325980556	0.97995493777655	0.988628506394022
Root149|4423	19.7805932832869	-0.368806264549885	1.04529347303359	0.299802267480799	0.475800395256783
Root149|4840	0	NA	NA	NA	NA
Root149|4841	0	NA	NA	NA	NA
Root149|4872	1.98740806210896	-0.181440732632464	1.03238555850859	0.382801363719986	NA
Root149|4902	15.2217997037457	-0.507408586338672	1.21275861994345	0.0193782243587461	0.0686826956665356
Root149|4906	0	NA	NA	NA	NA
Root149|4952	2.56745850419218	-0.20979257318871	1.04909641864623	0.206776608922724	NA
Root149|4978	1.95712884189537	0.214113846290181	1.04995045269948	0.208415378455773	NA
Root149|5051	131.872307699707	-6.92756885570624	2.09822377268891	1.10813104235903e-05	0.00126271532276811
Root149|5062	0.451645117360471	0.186388511013405	1.03578483747245	0.453518764940365	NA
Root149|5142	4.75651503841982	-0.241834916401234	1.06088052238077	0.116247030472467	NA
Root149|5190	0	NA	NA	NA	NA
Root149|619	16.1610742206947	-0.532124424491745	1.23422771575867	0.0161023784505357	0.0603574350144258
Root149|766	82.3889908251427	0.351408920611723	1.09559361487297	NA	NA
Root149|127	9.96793265312686	-0.355967190807422	1.11310156307382	0.0304046327160723	0.0944034849590311
Root149|2315	16.3529423475995	0.213991492506157	1.01724153958243	NA	NA
Root149|2686	100.86994379634	0.635577493947596	1.26469220970188	0.0780699835011813	0.179718679191103
Root149|2748	151.164191814479	1.31543173801455	2.82927289257721	0.00906192649350758	0.0418907311941253
Root149|3333	0	NA	NA	NA	NA
Root149|3369	5.22606489584484	-0.215355048214945	1.0525719105407	0.127309990892431	NA
Root149|3859	23.3056249360556	-0.61476857367627	1.15544204637788	0.160986272431163	0.306506027460836
Root149|4146	5.05462648851056	0.0478583386753661	0.986468140844285	0.860845916206322	NA
Root149|4186	4.06480605624424	0.221154653443232	1.05373007162061	0.126547891473621	NA
Root149|451	84.9545610353293	5.37667919770294	2.49845356758975	0.000602576944569715	0.00758714285455459
Root149|4893	0.279603681996617	-0.15703411327045	1.02596051961171	0.669756278077105	NA
Root149|4981	70.1808758140041	0.566789978620936	1.27598843379806	NA	NA
Root149|4984	0	NA	NA	NA	NA
Root149|5020	0.941401451537134	-0.194552299884448	1.04072894457802	0.373056625116497	NA
Root149|991	0	NA	NA	NA	NA
Root149|1080	68.1946914473623	0.325708058291929	1.05377062370339	0.285340370106607	0.461526404168175
Root149|1129	5.4950155945524	0.223267958553986	1.05483201703671	NA	NA
Root149|1143	9.40899818172428	-0.078839274408628	0.982171428005353	NA	NA
Root149|1185	0	NA	NA	NA	NA
Root149|123	8.97607590657702	-0.100338061402664	0.979158549783074	0.730103293715126	0.834037797682592
Root149|1233	26.5940268147915	-3.38232306413378	4.36746930786179	0.00255927284690804	0.0170543357254486
Root149|1256	2.10767721434887	0.214984950333995	1.05042081826821	0.198702098122696	NA
Root149|2124	16.3425593487234	0.274047912191804	1.0252865245486	0.381268401109526	0.566439394436612
Root149|2589	7.45069640486977	-0.311543284196459	1.09000511431585	0.0531915961878492	0.134992926182749
Root149|2597	0	NA	NA	NA	NA
Root149|2675	23.940825156493	-0.33478125758494	0.992849487442933	0.403443144839769	0.582706632276509
Root149|2676	3.54195483889845	0.0581676028984301	0.98819391718534	0.826517326319643	NA
Root149|2799	6.82743237733971	-0.284683108591636	1.07803739130197	0.0676148439006486	NA
Root149|379	4.53584335740619	-0.214518533956551	1.05203454442253	0.140655353966012	NA
Root149|3932	12.5300365659358	-0.0853546331839933	0.959818715759312	NA	NA
Root149|40	17.3050154145581	-0.817496941905772	1.60596795483164	0.0018103824645237	0.013707181517108
Root149|4080	31.84679288557	-0.827561096418921	1.59582654556525	0.00185070611415254	0.0139660901793167
Root149|4183	32.5038571595203	0.543424083516177	1.10214088819725	0.210176707301162	0.373468413912437
Root149|4203	21.1434051903783	0.62564381797415	1.33216293440927	0.0053893848694341	0.0291052325057827
Root149|437	3.74144015612631	0.0328930517917938	0.985955155584139	0.903093642528116	NA
Root149|4403	18.8142819291242	-0.483032762954928	1.18371485860168	0.0163906990782299	0.0608377902268502
Root149|449	1.98066811323751	-0.11398519111714	1.00485443543824	0.460876786277007	NA
Root149|4588	0	NA	NA	NA	NA
Root149|4591	0	NA	NA	NA	NA
Root149|4607	4.55605657586473	-0.214514395192117	1.05202961086728	0.140527809335983	NA
Root149|4820	0.0855819501397394	-0.113534378195413	1.01593406735005	0.884833420500675	NA
Root149|4881	6.22728089789872	-0.280025225858371	1.07586102967034	0.0752902920430946	NA
Root149|4882	4.41001720893373	-0.0997642885255103	0.980362165180168	0.73192049194837	NA
Root149|501	22.8189733729967	-0.0599782966066558	0.912867611944801	0.876762950648056	0.926352695654575
Root149|5204	5.01217282196117	-0.235085314249125	1.05875962655949	0.116174383429865	NA
Root149|5205	0	NA	NA	NA	NA
Root149|5209	0	NA	NA	NA	NA
Root149|539	1.8760232959443	-0.205900756776186	1.04681195230831	0.252892261132847	NA
Root149|625	0	NA	NA	NA	NA
Root149|70	1.54047510251531	-0.203288441217868	1.04534001144174	0.283207306961424	NA
Root149|799	1.81624416182948	-0.178094223795134	1.03067976883439	0.402446320071433	NA
Root149|858	41.1278008035668	0.440757535672605	1.05541396508737	NA	NA
Root149|861	0.396547691417527	-0.171178644002337	1.03068284205705	0.570230593455061	NA
Root149|1266	50.6284413260743	0.546256245729907	1.15962338755451	NA	NA
Root149|1570	15.427476165098	-0.802355302030781	1.53889793122196	0.0131444951552269	0.0523711616411924
Root149|1699	17.5814537346555	0.482585135859804	1.19903790599517	0.00518045706139585	0.0281772354246328
Root149|2415	0	NA	NA	NA	NA
Root149|2821	4.61346075294418	-0.214589049856302	1.05207804450098	0.139316318940606	NA
Root149|3192	1.79722095293453	-0.205525769054656	1.04659438586428	0.258360952129151	NA
Root149|3251	145.258543818204	0.420716952812628	1.13189106269926	NA	NA
Root149|3271	1.96838485321401	-0.206695826653367	1.04727511885678	0.244426907089232	NA
Root149|3370	136.575084576937	0.396450557026565	1.13290535519428	NA	NA
Root149|3386	6.87114515739484	-0.341985609306889	1.09854006869169	0.0935165707711903	NA
Root149|3408	55.1378205204249	-0.988892848263954	1.53423202704699	0.0557898951466037	0.139719968174846
Root149|3417	129.33238758162	0.987774026583251	1.50987257415075	0.0614011842498897	0.151233504115003
Root149|3482	6.14969615133697	0.0580105870001298	0.984623859874215	0.837042012232631	NA
Root149|3504	11.4205225058382	-0.0603963618677036	0.977084783039014	0.826510139018474	0.894829741958718
Root149|3509	208.96904556969	0.499577608087761	1.13809080694631	NA	NA
Root149|3610	10.7647417568697	-0.273914631789021	1.07466518302093	NA	NA
Root149|3652	1.35493535208141	0.209276280537464	1.0473166511313	0.261600173262772	NA
Root149|3653	19.3212554667895	-0.154496921269757	0.973228382665097	NA	NA
Root149|3661	1.96838485321401	-0.206695826653367	1.04727511885678	0.244426907089232	NA
Root149|3681	0	NA	NA	NA	NA
Root149|3701	0	NA	NA	NA	NA
Root149|3726	65.3034937994994	0.389490012157981	1.08477547002279	NA	NA
Root149|3785	0	NA	NA	NA	NA
Root149|3880	6.56608153580505	-0.218753157837927	1.05403662159371	0.105927775197242	NA
Root149|3909	0	NA	NA	NA	NA
Root149|3990	23.1927531063628	-0.420767209769694	1.0939135006597	0.202560580329759	0.364353245912803
Root149|4011	6.89746496149167	-0.00168974782761171	0.961458194795088	0.988809824796825	NA
Root149|4044	0.684655601117915	-0.187218336444389	1.03726338283679	0.439465514458704	NA
Root149|4048	14.6222908161103	-0.0939569623817801	0.942088617541993	0.794564215685475	0.876482017205808
Root149|4064	62.2383883418293	-0.939079352273448	1.43966389231681	0.0692402912905418	0.165234161100675
Root149|4077	93.0198436491014	0.140255531424234	0.899454105605369	0.758861014290622	0.852287941224715
Root149|4089	30.0916700316069	0.233875334308272	0.980593038361546	NA	NA
Root149|4121	5.59280180341641	-0.0828002052926057	0.991621676846058	0.740260592600017	NA
Root149|4182	13.9269435407728	-0.143441594311037	0.976809312547066	0.650808010922184	0.777354013045942
Root149|4359	0	NA	NA	NA	NA
Root149|4386	63.2058390168254	-0.0885473667100805	0.89856987032651	0.828675372048837	0.896322341195681
Root149|4636	0	NA	NA	NA	NA
Root149|1103	27.4665753023816	-0.422804233658687	1.05301879491655	0.275936492242412	0.452091492322399
Root149|1781	0	NA	NA	NA	NA
Root149|193	10.2694339067826	-0.125402475709689	0.977734465326973	0.681665827916133	0.798723096051859
Root149|1965	0.171163900279479	-0.141984973997841	1.02162619930038	0.772939267870216	NA
Root149|2066	0.0855819501397394	-0.113534378195413	1.01593406735005	0.884833420500675	NA
Root149|2290	25.8857527769118	-0.685232866361112	1.38357715992328	0.00423969990478048	0.0240954515785404
Root149|2347	9.11652449588853	-0.373981203858052	1.11248165637057	0.0930665631406704	0.20315967183677
Root149|2860	25.9107022409069	-0.64054255661854	1.32700810961473	0.0126661149380801	0.0512718933283918
Root149|3440	4.45026140726645	-0.214396946876852	1.05195584604634	0.142566995431543	NA
Root149|3453	2.63459651793608	0.21734105267614	1.05169890046102	0.171434733293908	NA
Root149|3646	4.55605657586473	-0.214514395192117	1.05202961086728	0.140527809335983	NA
Root149|3722	2.3962946039127	-0.209066866681266	1.04865793518162	0.216121868785177	NA
Root149|4109	9.08959819658381	-0.335160584533616	1.10197716116101	0.0379096161624374	0.108948316814874
Root149|4161	5.09206323184882	-0.215198450610401	1.05247208157346	0.129734738438638	NA
Root149|4401	2.03240302812212	0.21456040415089	1.05019204928592	0.203428341593869	NA
Root149|4592	0	NA	NA	NA	NA
Root149|4857	39.1792985355211	0.573249068856138	1.27922239428644	NA	NA
Root149|4927	7.87883611857466	-0.143336574107362	1.00324657149195	0.570088186629998	0.718051939491738
Root149|4989	9.52677300251022	-0.347683852749633	1.09155879620833	0.0665074529025342	0.160222500174287
Root149|5031	0	NA	NA	NA	NA
Root149|5061	6.91179913992899	-0.301287280716546	1.08518501406307	0.0609534113107667	NA
Root149|710	0	NA	NA	NA	NA
Root149|1409	0	NA	NA	NA	NA
Root149|1801	0	NA	NA	NA	NA
Root149|2145	17.1819066434994	0.145139825184041	0.989844251918584	NA	NA
Root149|2228	99.2407324589071	0.460007981628	1.17170812275648	NA	NA
Root149|2233	0	NA	NA	NA	NA
Root149|2367	108.827124371939	3.23086859596975	1.92093901024293	0.00310288044670903	0.0190605513154983
Root149|2368	0	NA	NA	NA	NA
Root149|2555	2.99536825489088	-0.211277481497651	1.05000465489017	0.186965271983645	NA
Root149|279	12.0214441855872	-0.281650272249362	1.03799905369476	0.325603856927866	0.507558953446379
Root149|2802	15.9868507294614	-0.0453329037833626	0.947928917330495	0.890002609387752	0.933992741167123
Root149|287	305.387229528386	1.82913212464565	2.58902465428092	0.0172544915253729	0.0629167778981196
Root149|3151	149.545443531924	0.501511278152565	0.960153621875738	0.324802665099036	0.507351112927143
Root149|3348	13.0413493399075	-0.522306574322024	1.22979692070668	0.00875035636228806	0.04120260774722
Root149|3382	3.34935440304744	0.177384066307339	1.02809302095405	0.363869353108474	NA
Root149|3822	4.36679403958236	-0.0749160288227473	0.987969704670168	0.770086730190011	NA
Root149|3967	1.71163900279479	-0.204841262355021	1.0462075732008	0.266056887301666	NA
Root149|4022	4.05425338895094	-0.213698072171417	1.05151209152121	0.152631639334392	NA
Root149|41	23.6655051045803	-0.875082182800582	1.72487819401958	0.000848877171973215	0.00906709590013907
Root149|4297	221.033464572429	0.481775606818985	0.982499270742688	0.326837616475205	0.508438858666889
Root149|4713	13.568527020995	-0.0702488353000598	0.962747875962725	0.820440317123623	0.89164686825214
Root149|706	7.38812860448397	-0.312906127643405	1.09060789630855	0.0531505536757482	0.134992926182749
Root149|873	21.2056425552785	-0.0150268362782958	0.932486593598101	0.959468144650418	0.979233274365563
Root149|1160	0	NA	NA	NA	NA
Root149|1408	0	NA	NA	NA	NA
Root149|2062	87.9308006108456	-0.322049979896785	0.923789043621305	0.483018001165755	0.644877791573856
Root149|2139	9.14086250909398	-0.124801366539777	0.979506695664171	0.680118212234486	0.797730008071227
Root149|2554	64.8001482798643	0.00510892784261284	0.919020762290812	NA	NA
Root149|276	566.982846741023	0.215259787050044	0.847268532131163	0.670231400864268	0.791786753432536
Root149|278	13.2316878168306	0.13761169967072	0.966493670725288	0.695657196777381	0.808054409508487
Root149|3349	4.6140583458876	-0.234003503482136	1.05817470167572	0.124388225300934	NA
Root149|350	6.05400030144612	-0.281012958364593	1.07618079962291	0.0766146701131406	NA
Root149|3823	46.8513735850561	-0.538127896952764	1.10706074051625	0.200143222669376	0.361702166628812
Root149|4202	24.3250093407417	-0.544313746487284	1.21746015900704	0.0500398394731522	0.130930877335607
Root149|4296	133.702883815692	0.87648998986616	1.47352304399313	0.0572180622496582	0.142669544712222
Root149|4714	13.3925006716628	0.470794620836489	1.18487524708014	NA	NA
Root149|5	0	NA	NA	NA	NA
Root149|707	12.9853658677227	-0.411714022468409	1.14693282607195	0.0159352580426181	0.0600271951721102
Root149|711	13.3528397884263	-0.213467335642118	0.969270194401662	0.56158793530903	0.711427962517664
Root149|714	1.74202163194828	-0.204866453321374	1.0462239306408	0.264563043026152	NA
Root149|745	107.039045609322	0.230672704035833	0.953065283628646	NA	NA
Root149|872	26.8339697281344	0.326818536491356	1.01672402061909	0.379083085069043	0.565029660478973
Root149|1105	113.608506534696	-0.767412508410833	1.28159882834482	0.100961967992616	0.21686364284182
Root149|2338	0	NA	NA	NA	NA
Root149|2339	0.451645117360471	0.186388511013405	1.03578483747245	0.453518764940365	NA
Root149|2382	0	NA	NA	NA	NA
Root149|2613	103.230998788165	0.352592463834276	1.08206784094525	NA	NA
Root149|2731	3.3367478080442	0.0287025497791446	0.984862852788039	0.917863255381216	NA
Root149|3047	4.04825861465967	0.0944010509469835	0.995581089389858	0.709553019124056	NA
Root149|3269	0	NA	NA	NA	NA
Root149|3511	0	NA	NA	NA	NA
Root149|3519	0	NA	NA	NA	NA
Root149|3872	12.0402576434581	-0.174205921456805	0.974062074724097	0.60654492145624	0.743391805473287
Root149|3915	5.04337047719193	0.222721147207937	1.05454624022762	0.107915818964215	NA
Root149|3992	1.60801996795226	-0.203685076092199	1.0455613541368	0.277586801548072	NA
Root149|4157	102.991916747764	-1.12937028689551	1.91561538180986	0.0262675415791435	0.0853976137786992
Root149|4344	119.505826209767	0.10624309514117	0.897383745399266	0.817297733981257	0.889504076286192
Root149|4367	0	NA	NA	NA	NA
Root149|4411	100.556797593521	-0.306899055648958	0.919484302859693	0.501859947841805	0.664075616370511
Root149|4528	0	NA	NA	NA	NA
Root149|4548	0	NA	NA	NA	NA
Root149|4812	4.80633143679228	0.0238583679392773	0.969740751410135	0.943817634516376	NA
Root149|4824	2.73862240447166	-0.210460931790328	1.04949663851223	0.198303848946785	NA
Root149|5153	62.368419124478	0.298804937133421	0.93035785034922	0.516968796513541	0.675276850021973
Root149|5166	17.1158155515632	-0.377760222076255	1.07000368944088	0.24186407833807	0.412581013871603
Root149|671	153.365654271398	-0.139491035423137	0.867488323470459	0.756236554093568	0.850772964326018
Root149|1564	43.1760632445709	0.319757138849347	1.04060210221499	NA	NA
Root149|1862	1.05383860717443	0.205259409915538	1.04516389104197	0.302781694577231	NA
Root149|2342	0	NA	NA	NA	NA
Root149|2713	44.0281348985824	-0.393587900735498	1.00923068910969	0.342300384737675	0.525321600550277
Root149|2732	0	NA	NA	NA	NA
Root149|2733	2.3334997730291	0.216099303408682	1.05102619268825	0.18589927308984	NA
Root149|3422	5.81957260950228	-0.215974016086768	1.05297416804212	0.117429398505283	NA
Root149|3450	14.2652365895513	0.128462935094864	0.977434106706187	NA	NA
Root149|3451	12.502167238859	-0.300543954669332	1.00628107934269	0.407814023501527	0.584954426279598
Root149|3611	5.22606489584484	-0.215355048214945	1.0525719105407	0.127309990892431	NA
Root149|3612	2.13954875349349	-0.207751300273798	1.04788359778051	0.232126716919096	NA
Root149|3665	0	NA	NA	NA	NA
Root149|3666	0.134001663996021	-0.126384416458528	1.01838869911553	0.884833420500675	NA
Root149|3706	2.56745850419218	-0.20979257318871	1.04909641864623	0.206776608922724	NA
Root149|3751	35.8551813998385	0.405731771128713	1.06164062193771	0.270653006676935	0.445356102683562
Root149|3752	85.0815532562495	0.639736408295452	1.35787945028369	0.000104139265426512	0.00371101371741083
Root149|3772	9.78287128085125	-0.277478110770866	1.02456524131271	0.371186021593363	0.555803510651298
Root149|4040	10.9463943982617	-0.444482317725497	1.1623474451954	0.0378458055264088	0.108948316814874
Root149|4057	0.0855819501397394	-0.113534378195413	1.01593406735005	0.884833420500675	NA
Root149|4072	12.241372875536	-0.0860117657670207	0.967273395988014	0.781906182369712	0.869250824205157
Root149|4073	1.05383860717443	0.205259409915538	1.04516389104197	0.302781694577231	NA
Root149|408	8.46014191645214	-0.335531934722132	1.10192303060016	0.0407029295563976	0.114346155299834
Root149|4115	0	NA	NA	NA	NA
Root149|4116	0	NA	NA	NA	NA
Root149|4551	0	NA	NA	NA	NA
Root149|4833	0	NA	NA	NA	NA
Root149|4939	0	NA	NA	NA	NA
Root149|1278	12.2920676856829	-0.737777122976848	1.45785765038011	0.0104687463099169	0.0456181125053549
Root149|141	100.361490474876	-1.40008492916901	2.01167389002098	0.0293414708834235	0.0919796590692188
Root149|2114	1.96838485321401	-0.206695826653367	1.04727511885678	0.244426907089232	NA
Root149|2580	15.7220345882622	-0.51839609263538	1.22220304484093	0.0177072046014729	0.0639535963340043
Root149|3853	4.87817115796515	-0.214971256183251	1.05232666911206	0.133535334401184	NA
Root149|4156	0.10460515903469	0.125789638690062	1.01645174069792	0.715786047094704	NA
Root149|4426	10.7769397038177	-0.374352550212732	1.12354941928852	0.0247821904744635	0.0822104979494939
Root149|4855	32.2522643362754	-0.475567198755171	1.09611409840684	0.211711505777312	0.375586738239297
Root149|4895	0.134001663996021	-0.126384416458528	1.01838869911553	0.884833420500675	NA
Root149|4933	10.4934946582341	-0.200026280152433	1.00270391551275	0.500579139183325	0.663267359417906
Root149|4958	2.14402662393634	-0.207622541562615	1.04780858950671	0.232792451095506	NA
Root149|4990	57.6797884277054	0.638205767871106	1.21803270623494	0.119990160845763	0.246580321521635
Root149|1877	6.56608153580505	-0.218753157837927	1.05403662159371	0.105927775197242	NA
Root149|189	0	NA	NA	NA	NA
Root149|2654	19.6575209488833	-1.12331299872397	2.37872103731788	0.00279085279226824	0.017916488770646
Root149|3095	94.5736596006898	-0.133780264514375	0.876187333357125	0.762605531707188	0.85407312525526
Root149|3307	3.80589008064907	0.185453622763591	1.03204894808035	0.330667928204009	NA
Root149|3321	81.7363915989353	-0.239106918562126	0.954679332664874	0.545732020726605	0.697545302992671
Root149|3575	17.7181081728394	-0.322808450178629	1.00983943792639	0.384912456383191	0.568643702898676
Root149|3974	0	NA	NA	NA	NA
Root149|404	0.0752741862267452	0.114838329832809	1.0143108967614	0.76071505208601	NA
Root149|4053	0	NA	NA	NA	NA
Root149|4348	58.1112308250177	0.145941682135202	0.937129758427068	0.722051303335516	0.828160503423071
Root149|435	10.7958680587281	-0.582192552190495	1.28327618324608	0.00884254928909495	0.0413802255233006
Root149|4409	0	NA	NA	NA	NA
Root149|4892	4.28805324787269	-0.214098187707767	1.05176675385679	0.146696961488067	NA
Root149|4920	0	NA	NA	NA	NA
Root149|5156	0	NA	NA	NA	NA
Root149|1895	50.4226570475286	-0.635730979447261	1.20488008804388	0.125375282906577	0.254888733045574
Root149|2101	42.3989381267772	-0.606305525373223	1.17245356024932	0.146593737612337	0.285885590741557
Root149|2169	4.63377085199663	-0.237222499427357	1.05925556802782	0.121659763583438	NA
Root149|2323	561.493653388351	-5.13949895067772	2.29646415596534	0.000397763599282726	0.00612502191057657
Root149|2721	170.274022823509	-4.62104426469716	1.71560050732235	0.000214983100402203	0.00441393230465425
Root149|2752	18.7807532769963	-0.940632154606564	1.83358425762276	0.00390499303067444	0.0224734321134016
Root149|3174	53.0433941160647	-7.29564183005358	2.57206960067873	8.62518940210656e-05	0.00346127702730758
Root149|3305	8.5879418225586	-0.334689562386441	1.05547584367345	0.276880699666215	0.45293998953339
Root149|3637	0	NA	NA	NA	NA
Root149|456	125.233773253648	-0.383141292759239	0.947702479307238	0.408083667269806	0.584954426279598
Root149|819	112.582596176744	0.500477111724537	1.11497935688311	0.195531953711504	0.355924379000413
Root149|1987	0	NA	NA	NA	NA
Root149|2022	0	NA	NA	NA	NA
Root149|2286	25.8097112002947	0.344398194541191	1.07392633005813	NA	NA
Root149|2709	51.5898793356797	6.68074085750221	3.21273327539051	0.000419926948533788	0.00615340386729441
Root149|3443	38.5544524537928	-8.98099320791507	3.98982390181659	0.000108288060282713	0.00371101371741083
Root149|3493	0	NA	NA	NA	NA
Root149|3729	86.4872307285079	0.505324799590735	1.15599858211669	0.132482605923216	0.266250316489426
Root149|3762	43.3583641046217	0.239608098622465	1.00061570538685	0.479356845382932	0.64218180421794
Root149|3802	0	NA	NA	NA	NA
Root149|3829	3.16653215517036	-0.211795070021301	1.05032011338178	0.180178900145083	NA
Root149|3905	0	NA	NA	NA	NA
Root149|3912	1.88185465566863	0.213644865524775	1.04969530887948	0.213690808224852	NA
Root149|3946	4.4246302789205	0.206768542704131	1.04409708126751	0.192197681629083	NA
Root149|4005	4.08650671843972	-0.219090674719694	1.0531565829137	0.147117609820681	NA
Root149|4032	0	NA	NA	NA	NA
Root149|4124	0.752741862267452	0.198847770674546	1.04182133566104	0.363988007367885	NA
Root149|4178	0	NA	NA	NA	NA
Root149|2740	45.1713568809999	-1.10473358810698	1.92952149020426	0.0206761295317921	0.0722713177959419
Root149|3397	12.4591454380334	0.00690525244798019	0.936194011881479	0.992652383774684	0.996149177728976
Root149|3399	11.9148153316498	-0.374564440255583	1.04605556822405	0.295992554207827	0.471539721991252
Root149|1986	0	NA	NA	NA	NA
Root149|2021	0	NA	NA	NA	NA
Root149|2285	41.084785909925	0.343322281166524	1.06281547441321	NA	NA
Root149|2710	80.9955139728847	0.413014374986125	1.14995855384153	NA	NA
Root149|3442	75.2489044062253	0.27818821082169	0.939234402132169	0.532084258941151	0.688988651208456
Root149|3494	0	NA	NA	NA	NA
Root149|3728	7.65390457294334	-0.269027935808872	1.06839262596577	0.120567763206022	0.247321271238995
Root149|3763	87.0357843927852	0.407171097205174	1.13933752570191	NA	NA
Root149|3803	0	NA	NA	NA	NA
Root149|3830	15.4169786948139	-0.387654267462718	1.10328447745539	NA	NA
Root149|3904	2.98818032981367	-0.106697117320187	1.00036285529762	0.654679133013799	NA
Root149|3913	0	NA	NA	NA	NA
Root149|3945	11.4601211195512	-0.278994078429864	1.03751542084291	0.327848877742194	0.50931669555178
Root149|4006	11.2235187283294	-0.284139190496631	1.06827227351205	NA	NA
Root149|4031	6.00975971867671	-0.239479976602966	1.05671290955374	0.165086097467999	NA
Root149|4123	0	NA	NA	NA	NA
Root149|4179	0	NA	NA	NA	NA
Root149|2156	28.4973589447308	-1.07336844898938	1.94758874078478	0.0143702593270213	0.0554142487415931
Root149|2237	6.04661851220703	0.119164425557939	0.998528072416738	0.644941918035444	NA
Root149|3380	12.6529761145515	-0.0213159283774305	0.97151509138191	NA	NA
Root149|4457	18.6771457032837	-0.435107295248211	1.12057873870759	0.133949202842064	0.268723796898825
Root149|4789	6.22260338394102	-0.245406755443861	1.04690308905971	0.153482693961025	NA
Root149|797	50.729266639818	-0.463965529276449	1.02771728231298	0.291836295522348	0.468706777657105
Root149|1393	28.0796454727523	-3.67593269077585	3.74702242962653	0.00213116345175264	0.0152254592681639
Root149|2348	1.80658046944188	0.213150523017314	1.04942502236639	0.219281776457048	NA
Root149|2663	8.99108057923701	-0.242519564307003	1.0245433119453	0.388451122351274	0.57075972876307
Root149|3278	27.9513498368457	0.471139268120988	1.19098616700581	NA	NA
Root149|3579	2.18295140057561	0.215380707719622	1.05063510669174	0.194218106968944	NA
Root149|3593	1.58075791076165	0.21143919839329	1.04849117939691	0.238285882117479	NA
Root149|3845	1.96743660580837	0.192841078214029	1.03690718146549	0.317769532734312	NA
Root149|396	7.23608985578516	-0.229692128005673	1.05771987979092	0.0915256268871372	NA
Root149|4879	0.0855819501397394	-0.113534378195413	1.01593406735005	0.884833420500675	NA
Root149|4880	0	NA	NA	NA	NA
Root149|5060	1.60801996795226	-0.203685076092199	1.0455613541368	0.277586801548072	NA
Root149|5171	152.457586476437	-4.49749889621173	1.70759800924243	0.000246549348512066	0.00468833655371796
Root149|5192	22.1769276794064	-0.48078893728441	1.19834557901394	0.005004115858878	0.0273712429458749
Root149|5193	0	NA	NA	NA	NA
Root149|886	39.158106552999	0.255192220301943	0.99176922668542	0.48419230672963	0.646062217234676
Root149|910	0	NA	NA	NA	NA
Root149|1364	282.959676349284	1.48400700418689	2.96031637772319	0.0143019216378942	0.0553624204189421
Root149|2327	44.5976788422633	-0.930450970401004	1.33598437981595	0.0877637319692695	0.195516661933495
Root149|2741	60.269925738765	-0.531415911315327	1.06707339911693	0.235622999425989	0.405271559012701
Root149|3314	18.2365450546563	-0.294679538253211	1.00733769102375	0.407886069594944	0.584954426279598
Root149|3360	17.2129645156294	0.247979729813121	0.999920637353463	0.470698597222738	0.636252730172372
Root149|3720	33.3961992380731	-0.675988001891623	1.25139819135461	0.102909095030726	0.22042277027728
Root149|3721	6.23890742017594	-0.0608701997003544	0.977641397958837	0.826954478589677	NA
Root149|452	92.6020686302144	2.44261328145139	3.16705818514712	0.00918653321963792	0.0422098975958767
Root149|4560	0	NA	NA	NA	NA
Root149|4562	0	NA	NA	NA	NA
Root149|984	160.161501447968	0.916175018297791	1.34786763397144	0.0890747964279617	0.197280331447352
Root149|2283	46.977461573233	-0.522507959388485	1.08920897585961	0.218428576282659	0.383807806744934
Root149|2653	9.07345599687508	-0.127813310083077	0.980792109200123	0.671169568114765	0.791786753432536
Root149|2807	57.1275208750505	0.260774544228015	0.95316752637695	0.537610879594707	0.69182111496123
Root149|3497	2.93223158854603	-0.185141199645234	1.03414660944406	0.355636262822979	NA
Root149|3756	22.0200038391785	0.741086094702973	1.48987843589034	0.00097942033265585	0.00983303496970344
Root149|3940	42.945934073089	0.40528094137464	1.11717009924807	NA	NA
Root149|3963	69.0742487418574	0.245112034661478	0.988218452207912	0.502646089617873	0.664075616370511
Root149|3996	9.91612313570559	-0.265183895054912	1.07105119067601	NA	NA
Root149|4002	1.89508616309777	-0.109985494370477	1.00371556807851	0.473941647804248	NA
Root149|4016	5.65529695310296	-0.340768470110524	1.10286726009428	0.059181458544872	NA
Root149|4379	105.514249136728	0.13739238568274	0.901475606806945	0.762632211449958	0.85407312525526
Root149|470	201.190004740038	-2.08456299941472	2.5062522281217	0.0130970709357218	0.0523653064254559
Root149|4888	0	NA	NA	NA	NA
Root149|4977	3.50885995572932	-0.212657820716945	1.05085698274153	0.168127912672471	NA
Root149|1569	57.6086548096571	-0.73387015950226	1.29183770810057	0.0931781638932637	0.203208646423682
Root149|2344	23.5579331573887	0.459401697858706	1.18174477309208	NA	NA
Root149|2715	166.586040837639	-0.127806526909912	0.896638075751287	0.760667514815322	0.853550598849886
Root149|2730	19.5883413883344	0.013077056760786	0.939114036700995	0.980378960260781	0.988628506394022
Root149|2736	53.4517702942615	-0.751103820237932	1.32240152071874	0.0824817100815992	0.187226909637415
Root149|3447	398.043774999446	0.418594601360274	0.929525733866643	0.403244865466445	0.582706632276509
Root149|3599	1.54047510251531	-0.203288441217868	1.04534001144174	0.283207306961424	NA
Root149|3602	12.6852829283748	-0.297543807497393	1.02871934484846	0.354837195599449	0.538039899381998
Root149|3617	0	NA	NA	NA	NA
Root149|3668	20.2069831976288	-0.345358855389283	1.06556324895485	0.24432260638647	0.414911490279259
Root149|4037	124.47064276964	0.60635307046213	1.14672723629946	0.172161249991114	0.322302975441172
Root149|4052	5.73399065936254	-0.215895245263926	1.0529231555954	0.118719954284395	NA
Root149|4076	164.899160740555	0.916166040110679	1.39750400284188	0.0790995943711657	0.181157814354951
Root149|411	10.4705421407971	-0.0150364518502866	0.963129030173376	0.954139614856	0.975980333149383
Root149|4119	0	NA	NA	NA	NA
Root149|4526	0	NA	NA	NA	NA
Root149|4554	0	NA	NA	NA	NA
Root149|4942	0.0752741862267452	0.114838329832809	1.0143108967614	0.76071505208601	NA
Root149|2052	0.0855819501397394	-0.113534378195413	1.01593406735005	0.884833420500675	NA
Root149|2359	20.3263660145422	0.551616528419882	1.25973524886999	0.0027466958930763	0.0178339599439342
Root149|2360	53.1238184893334	0.680654571567654	1.35588952983788	0.0299339151217947	0.0934512226884522
Root149|3427	4.44117698737797	0.221836048717793	1.0540839830438	0.118617255292662	NA
Root149|3428	0	NA	NA	NA	NA
Root149|3570	0	NA	NA	NA	NA
Root149|3571	0	NA	NA	NA	NA
Root149|3687	2.3334997730291	0.216099303408682	1.05102619268825	0.18589927308984	NA
Root149|3688	6.29108284492388	-0.216344125157866	1.05321524943657	0.11103706726577	NA
Root149|3986	5.17266811693741	-0.215289291615007	1.05253006699394	0.128295539477067	NA
Root149|3987	0	NA	NA	NA	NA
Root149|4375	23.2400603123261	-0.719312916712275	1.37232946968569	0.0459507917245995	0.124520635363094
Root149|4376	32.1720262432576	0.0210060908922611	0.929177729329641	0.966099196021416	0.982042849122573
Root149|4390	23.6274677103336	-0.845963830308267	1.60777617331067	0.00295937258518256	0.0185530299630704
Root149|4391	51.3011789111403	0.354790109754514	0.952189396617277	0.442752008584885	0.61714484866358
Root149|4415	33.5649075798156	-1.10469912720744	2.26967303748788	0.000931683834144293	0.00952155810768988
Root149|4416	30.6017311523538	-0.652342658895752	1.22739897251432	0.109373796365454	0.231281122855663
Root149|4634	0	NA	NA	NA	NA
Root149|4635	0	NA	NA	NA	NA
Root149|4998	2.90978630475114	-0.211031021655733	1.04984861874295	0.19057924204001	NA
Root149|4999	12.678642142742	0.00120834772057592	0.971453440288938	NA	NA
Root149|3557	7.17993627881348	-0.0904081624211906	0.976766697687894	0.757272762183174	NA
Root149|3767	16.1718361654501	-0.0269696470222905	0.959553853808633	NA	NA
Root149|3775	10.5386576462907	-0.102321474279204	0.971897690818526	0.740192527621499	0.838373214551338
Root149|3925	1.66410347044495	-0.146723436452042	1.01570670873124	0.543075618961321	NA
Root149|4614	54.7456798685963	0.244882177435754	0.968495554520057	0.536506401973563	0.691180378800311
Root149|4623	5.36783229116298	-0.277722594365079	1.06900279494904	0.150112737263567	NA
Root149|4646	5.18760622849483	-0.228250378098592	1.03911659272279	0.185910527035076	NA
Root149|4653	38.927934299277	0.924772472460054	1.81761989529522	0.00200320744445238	0.0144725429619532
Root149|4654	63.9644267150141	0.661784187509428	1.32553153195354	0.0409529191416686	0.114382153239669
Root149|4674	57.6240275060034	0.746699451236313	1.47301559818534	0.00788894131678395	0.0383288859196789
Root149|484	4.16215349756606	-0.212385929200905	1.05117132082013	0.149455848548864	NA
Root149|777	0	NA	NA	NA	NA
Root149|890	64.08341969824	0.754013275598176	1.46652065458455	NA	NA
Root149|92	2.3162163066665	-0.126199050388452	1.00872734215442	0.41901854194249	NA
Root149|2684	38.0868256455846	-5.66318941808861	2.67557739592229	0.000706801013740634	0.00813535106219649
Root149|412	1.88185465566863	0.213644865524775	1.04969530887948	0.213690808224852	NA
Root149|434	29.0643200357351	0.0178869232564327	0.952086053428971	0.969416284623714	0.983659711779806
Root149|678	24.2201128142172	-0.137852569957683	0.968789893409584	0.673407971584345	0.792186378951351
Root149|1568	0	NA	NA	NA	NA
Root149|1864	0	NA	NA	NA	NA
Root149|2340	0.0855819501397394	-0.113534378195413	1.01593406735005	0.884833420500675	NA
Root149|2716	10.2055343928765	-0.268076284242853	1.07223628382427	NA	NA
Root149|2729	2.68003327992043	-0.210112926741823	1.04929410118955	0.201815446904257	NA
Root149|2735	1.80658046944188	0.213150523017314	1.04942502236639	0.219281776457048	NA
Root149|3420	7.55023482119202	-0.26557850015547	1.0669235667116	NA	NA
Root149|3448	9.52767501503314	0.0388065805015805	0.975869516816947	NA	NA
Root149|3601	0	NA	NA	NA	NA
Root149|3616	0	NA	NA	NA	NA
Root149|3663	0	NA	NA	NA	NA
Root149|3754	50.1163764593262	7.44749117844286	2.69003591951657	0.000154991458797412	0.0041548233074506
Root149|3770	3.38272596574114	-0.212327298312643	1.0506536731146	0.172510692159953	NA
Root149|4038	0	NA	NA	NA	NA
Root149|4055	0	NA	NA	NA	NA
Root149|4075	4.44117698737797	0.221836048717793	1.0540839830438	0.118617255292662	NA
Root149|410	0	NA	NA	NA	NA
Root149|4118	0	NA	NA	NA	NA
Root149|4525	0	NA	NA	NA	NA
Root149|4553	0	NA	NA	NA	NA
Root149|4941	0	NA	NA	NA	NA
Root149|2350	0	NA	NA	NA	NA
Root149|339	0	NA	NA	NA	NA
Root149|3398	118.990810733051	0.182399493954851	0.91114874489198	0.68574871988747	0.801036049525138
Root149|3403	6.03587505682325	-0.257858225128133	1.06720011507135	0.0881444008353172	NA
Root149|4917	1.88280290307427	-0.20614529325057	1.0469503141092	0.251168265289915	NA
Root149|5152	0	NA	NA	NA	NA
Root149|570	12.6820029114792	0.132995848390946	0.989901177916439	NA	NA
Root149|1700	4.55442857952846	-0.0916969396324244	0.995903346578448	0.704846090155314	NA
Root149|1701	0	NA	NA	NA	NA
Root149|2840	5.39166285880358	-0.215581470843855	1.0527126261136	0.124202093229505	NA
Root149|2841	13.6736573824749	-0.467812615403639	1.17601566610633	0.0425119673541207	0.117721474605153
Root149|2852	5.18333672224065	-0.239688458642815	1.06038787364092	0.11030992124445	NA
Root149|2856	14.698542932836	-0.428045317210716	1.15818214043044	0.0123124502800026	0.0501652751149536
Root149|3261	200.014278076674	0.418204135564787	0.936421862867884	0.398465297615021	0.579317749973866
Root149|3291	0	NA	NA	NA	NA
Root149|3392	20.6928827915016	-0.104842522603295	0.95200015665257	0.7618494493914	0.85403585595819
Root149|3523	0.171163900279479	-0.141984973997841	1.02162619930038	0.772939267870216	NA
Root149|3965	28.3199973895272	0.275779382593826	0.989168258637941	0.468503684212902	0.634414673987643
Root149|3994	9.61212355981298	-0.358388555124844	1.11427998950776	0.0312270307588207	0.0961708149991249
Root149|4515	0	NA	NA	NA	NA
Root149|4845	11.4914874601547	-0.599867999996028	1.30186119678005	0.00751134333296414	0.0370527087788426
Root149|4931	5.14981028536001	-0.243721307228192	1.06173450791322	0.108488989956082	NA
Root149|4974	2.63161356606415	-0.209928461117372	1.04918266394139	0.204202625332727	NA
Root149|551	4.44117698737797	0.221836048717793	1.0540839830438	0.118617255292662	NA
Root149|1367	71.1967919937486	0.566171126416301	1.25804958082653	0.0207343101249005	0.0723636949075778
Root149|2129	178.776431501421	-1.32427560784047	1.87005141020823	0.0339181050859625	0.101576033496595
Root149|3973	20.1193872166241	0.407582393988204	1.14183807639655	NA	NA
Root149|4069	4.83202070074705	-0.0885920981821764	0.985338678910413	0.744689913051344	NA
Root149|4100	0.599073650978176	-0.183807025122573	1.03574771887796	0.469142418122869	NA
Root149|4903	25.1080574977216	-0.816628925181868	1.3662311983757	0.0776307653699432	0.179110505216353
Root149|4962	0.855819501397394	-0.192447040986697	1.0397105915356	0.392266042370573	NA
Root149|1567	0.684655601117915	-0.187218336444389	1.03726338283679	0.439465514458704	NA
Root149|1863	0	NA	NA	NA	NA
Root149|2341	0	NA	NA	NA	NA
Root149|2717	4.03334063566557	0.0578624570896712	0.988183753529132	0.827541499447416	NA
Root149|2728	5.75684849093994	-0.259830440012702	1.06782029760838	0.0902918136371079	NA
Root149|2734	0	NA	NA	NA	NA
Root149|3421	5.0610830097519	-0.314768551157824	1.08995662039146	0.0744731018984051	NA
Root149|3449	26.5717894867744	-0.0479322356399905	0.940157716285466	0.886559629909025	0.932380893660668
Root149|3600	7.34069501481985	-0.263478241644656	1.06609509179828	0.127698601191135	0.258688988546308
Root149|3615	0	NA	NA	NA	NA
Root149|3664	0.0855819501397394	-0.113534378195413	1.01593406735005	0.884833420500675	NA
Root149|3753	14.8393224505818	0.38208298013533	1.12636697276206	NA	NA
Root149|3769	0	NA	NA	NA	NA
Root149|4039	0	NA	NA	NA	NA
Root149|4056	0.139801840998308	-0.127606526959335	1.01865012302365	0.884833420500675	NA
Root149|4074	1.56421120230418	0.171609364221377	1.02600975255263	0.368880495918088	NA
Root149|409	0	NA	NA	NA	NA
Root149|4117	0	NA	NA	NA	NA
Root149|4524	0	NA	NA	NA	NA
Root149|4552	0	NA	NA	NA	NA
Root149|4940	3.86023165709407	-0.213350144690718	1.05128805620698	0.157923531989975	NA
Root149|1036	73.041128757745	0.219242582974092	0.904407867644791	0.636129759318384	0.767058053696612
Root149|1066	75.4937025279109	1.22834371003309	2.4619185663461	0.0105268431360695	0.0456965247754332
Root149|1147	46.8625460540107	0.648724446791814	1.31417471566693	0.0407463850439663	0.114346155299834
Root149|1178	8.3470279443926	-0.112998054605312	0.992551546554795	0.667089099442776	0.791538896200896
Root149|1180	17.2591595454711	-0.464319408796332	1.16886157650325	0.0200148992189438	0.0706098379566144
Root149|161	0	NA	NA	NA	NA
Root149|1646	10.4631118855176	0.290799217247605	1.08128233100748	NA	NA
Root149|1797	52.6683676509831	0.118454637126271	0.917119951894376	0.784261499415936	0.871019472304541
Root149|1798	3.01096744906981	0.21860748655688	1.05238146743168	0.156503332286186	NA
Root149|1968	0	NA	NA	NA	NA
Root149|1983	44.5837242303735	-0.809199397084134	1.39501496177651	0.06501136054291	0.157785826067403
Root149|2108	51.2300862100307	-0.139893830897715	0.887746754237188	0.748698568871667	0.844695068543827
Root149|2226	0.770237551257655	-0.190077252113772	1.03857755721484	0.414168647328014	NA
Root149|2298	8.62904100569612	-0.143887934893236	0.986992026950989	0.626512246401054	0.758359078846685
Root149|2300	18.9553811969237	-0.418510211784779	1.0884192192053	0.214298079124722	0.379181150873634
Root149|2376	105.704151796556	0.292309861033304	0.948826465498489	NA	NA
Root149|2414	10.2337019275217	-0.371974664919938	1.12201410527813	0.0266824958561858	0.0862544795124079
Root149|2639	0	NA	NA	NA	NA
Root149|2673	0	NA	NA	NA	NA
Root149|325	39.2181500297037	0.143976236600475	0.936301960273263	0.724803226396456	0.829717883354523
Root149|3338	4.49678389318436	0.0512349583408322	0.986993622094921	0.849693356977881	NA
Root149|3484	8.22794499251778	-0.0287955191974056	0.977941620169106	0.910142834339871	0.946719522003649
Root149|3650	53.7725195292594	0.175684304439002	0.91958896355006	0.688647934619266	0.803598895543936
Root149|3871	19.6693472510239	-0.497809704046176	1.13358693364627	0.163115265064959	0.309525136622017
Root149|430	0.0855819501397394	-0.113534378195413	1.01593406735005	0.884833420500675	NA
Root149|4593	0	NA	NA	NA	NA
Root149|4595	0	NA	NA	NA	NA
Root149|4596	96.0574097961595	0.408278854977898	1.1244743504853	NA	NA
Root149|4876	0	NA	NA	NA	NA
Root149|5068	78.7879208889455	0.593250567458326	1.25055514080109	0.0616864706709039	0.151490804589429
Root149|5081	33.09129738115	0.478384302336665	1.13584562155898	NA	NA
Root149|5199	31.3127504033216	-0.411139346064536	1.07195696709909	0.244573863719043	0.415028916914147
Root149|5223	0	NA	NA	NA	NA
Root149|564	2.27802828793237	-0.208354770592508	1.04823727684699	0.22405645169986	NA
Root149|567	3.84061149390027	0.0787061160961069	0.9920727586507	0.759997308267128	NA
Root149|569	75.914445203466	0.612331596662145	1.32577948129077	0.000161273821053885	0.0041548233074506
Root149|587	5.99073650978176	-0.216125040913221	1.05307215666565	NA	NA
Root149|809	5.71961480920812	-0.110556595148484	0.998402892248976	0.651849847253935	NA
Root149|997	87.8477622843545	0.601558719482533	1.3049729205664	0.00530720400427272	0.0287294962606592
Root149|1163	7.35076719680947	-0.0861598776697062	0.979368710544131	0.761096550807772	0.853611731934504
Root149|1625	5.56129608833496	-0.24209010659019	1.04386044033776	0.166792739242537	NA
Root149|1712	7.0516009809273	-0.380900545883656	1.1253811663062	0.0383421276728344	NA
Root149|3744	0	NA	NA	NA	NA
Root149|3846	0.139801840998308	-0.127606526959335	1.01865012302365	0.884833420500675	NA
Root149|4018	0	NA	NA	NA	NA
Root149|4149	0	NA	NA	NA	NA
Root149|4550	0	NA	NA	NA	NA
Root149|558	0	NA	NA	NA	NA
Root149|888	5.91044598990795	0.0131344389408798	0.981436016094006	0.96902827765758	NA
Root149|1490	8.18616726570051	0.0332588868473735	0.97754663368251	0.915324890665498	0.949920503564057
Root149|1702	12.5961585673649	-0.253552717897681	1.00221161823562	0.449647158657214	0.620652750477269
Root149|1911	64.9203938481855	0.764924100547447	1.37842275097722	0.0619082521999165	0.151772508103488
Root149|2842	13.2310849359	-0.487778154450168	1.19566918052084	0.0251572989521322	0.0827323005943856
Root149|2851	17.8051927166065	-0.236373656702628	1.01651218579148	NA	NA
Root149|2857	91.884147188401	0.570982936279764	1.28171375143322	NA	NA
Root149|3262	215.278394873106	-0.0787917783132109	0.856655859087606	0.856282629856387	0.912327308762368
Root149|3290	0	NA	NA	NA	NA
Root149|3391	188.776424612274	0.342607549223776	1.00469343672027	0.394929843792043	0.577154642063673
Root149|3521	8.57162862530252	-0.340106152190944	1.10427413477785	0.0390842537769469	0.111202265115683
Root149|3966	24.284610617442	0.186543934771437	0.955634895988621	0.632930009653303	0.764413085320549
Root149|3995	9.5108539430839	-0.334924030454042	1.10203680268318	NA	NA
Root149|4083	4.71596299857138	-0.234574740503992	1.05842211233115	0.122013416441106	NA
Root149|4516	0	NA	NA	NA	NA
Root149|4846	7.05597021461996	-0.305804359185539	1.08718959683093	0.0569425531460978	NA
Root149|4930	25.9655058277118	-0.977597013543653	1.87455647377013	0.0018609537013575	0.0139970742092203
Root149|4973	6.77999726993436	-0.255762012045372	1.06289842155228	NA	NA
Root149|552	2.65304045433192	-0.210117897726888	1.04929610687982	0.202439566360397	NA
Root149|2793	5.49406822383688	-0.215633400584333	1.05275386764715	0.122741873613105	NA
Root149|2794	0	NA	NA	NA	NA
Root149|3215	17.2161849799543	-0.0434631457871949	0.935051827321773	0.900500933333767	0.94067894031192
Root149|3657	12.6282964421865	-0.0164579381372145	0.95319486690373	0.953569235925518	0.975868775294104
Root149|3658	2.18796846734977	-0.208009648137167	1.04803503014962	0.22895807949864	NA
Root149|3782	0	NA	NA	NA	NA
Root149|3783	0	NA	NA	NA	NA
Root149|4062	0	NA	NA	NA	NA
Root149|554	4.6669995460582	0.222195731818836	1.05427112417511	0.114348499119886	NA
Root149|555	2.48404814548259	0.216750611122568	1.05137930068603	0.178340108702563	NA
Root149|140	8.23389942466385	-0.269354883814733	1.05493799244366	0.187508191591979	0.343742834060718
Root149|2573	0	NA	NA	NA	NA
Root149|3815	0	NA	NA	NA	NA
Root149|393	4.63686697829743	-0.310942880869497	1.08782335950713	0.0820231973554403	NA
Root149|5145	4.02235165656775	-0.213698798263778	1.05151210011429	0.153048188188113	NA
Root149|588	80.6767166325568	-0.853864581412288	1.34730116002278	0.0854897417496467	0.192330820777339
Root149|788	5.19391884964542	0.222937961011645	1.05465483973389	0.105552539085078	NA
Root149|885	29.2842688293441	0.551538174574234	1.20771440918273	0.0839993828123216	0.189436691485413
Root149|998	39.2343928994343	0.311315684630415	1.01314773357681	0.395681846833911	0.577680287594159
Root149|1869	128.398954077651	7.74179777150257	2.0319768885354	5.59136827719237e-06	0.000975273579615062
Root149|210	28.7274420090798	-0.18160904313913	0.92376684695001	0.660625527207352	0.786196123501596
Root149|2564	13.6825432348043	-0.136549332928884	0.976368552787182	0.663886721588153	0.789252915231821
Root149|3219	658.766819402652	0.659692144389851	1.03629906963787	0.216894896699883	0.382291933162438
Root149|322	2.32299591379647	-0.12720174691604	1.00901040769351	0.416607450494993	NA
Root149|3263	8.8099245307461	-0.06564262915575	0.98082505331895	0.807866103960741	0.885390305813647
Root149|3264	7.52741862267452	0.250078259629078	1.06449134193021	NA	NA
Root149|839	156.905931226482	-0.58057022110015	1.05544931729334	0.227749492010537	0.395912351099935
Root149|843	5.80601339524235	-0.274333622955793	1.07338564111096	0.0824785794377267	NA
Root149|1411	125.043367531722	0.0722807166398827	0.888080251710521	0.88068840422393	0.928777821946476
Root149|2565	59.0982681977604	0.64156607144682	1.21990330528947	0.119390089186075	0.245568604020817
Root149|2777	89.7638712781588	0.111892849433915	0.880428700560624	0.814275173078483	0.886706873033259
Root149|3513	17.9402837420798	-0.520323049605418	1.22040623054933	0.024870227649016	0.0823826290873656
Root149|3887	15.3114328933111	-0.258257382121592	1.00570709205126	0.436750878680437	0.61102225445839
Root149|3989	57.0682312207302	-5.65487693470859	2.49303727472007	0.000181778175903175	0.00427653699760395
Root149|4813	146.344955718534	0.638658998149374	1.16970325636147	0.15665368166995	0.300263869239543
Root149|718	26.0986741413416	-1.01550263435077	1.96592315128753	0.00171781827455625	0.0134707423683521
Root149|1972	9.85902057820118	-0.0992905185149894	0.972947313408711	0.744490140264522	0.8420312802297
Root149|1991	54.811381641553	0.560631948562986	1.22016725391324	0.0737111436587685	0.17229507322906
Root149|2678	76.3973471597168	0.471967440093261	1.13836638731979	NA	NA
Root149|2837	15.4312081764828	0.335472172835418	1.10301103751619	NA	NA
Root149|3529	0	NA	NA	NA	NA
Root149|3536	0	NA	NA	NA	NA
Root149|3553	69.6333738521696	-4.77962575520556	2.66209928737687	0.000831746396469156	0.00898364946707681
Root149|3825	0	NA	NA	NA	NA
Root149|3827	10.4643954217276	-0.378799586123263	1.12600504512356	0.0249340025706994	0.0824740085030825
Root149|4842	6.05935920368152	-0.350990157244242	1.10834023009655	0.0519333909275291	NA
Root149|4854	13.6871079261074	0.534777304635308	1.23712253310347	0.0146633173883764	0.0561319930648104
Root149|4972	2.3962946039127	-0.209066866681266	1.04865793518162	0.216121868785177	NA
Root149|4976	0	NA	NA	NA	NA
Root149|1122	82.6517798447266	0.558152041269445	1.19239934443557	0.111850467363412	0.234505257701211
Root149|181	41.9180124744795	0.797981900000629	1.57896801955927	0.000840553806665237	0.0090359534216513
Root149|1969	83.1894285044848	0.0713716273334602	0.909981070545547	0.874739671116519	0.924643650498399
Root149|1971	94.5376482556743	0.512192563454957	1.18842091104587	NA	NA
Root149|1118	113.733639055953	0.664838730199586	1.34033162299273	0.0305291370444517	0.0946610929582388
Root149|2644	10.1000310806047	-0.106690176328417	0.973436574190163	0.728361150927786	0.832882620654502
Root149|4232	13.4907192459374	-0.350989365944881	1.08605714479688	0.151242157646602	0.292350192770658
Root149|447	47.215455231676	-2.37606430932385	3.28251812239687	0.00959297546330642	0.0429325644131899
Root149|2154	41.3781430078867	0.391759247232031	1.13591255613138	5.71962286955348e-13	1.30350205197124e-09
Root149|2795	68.6698413640272	-0.0563055052473203	0.891216410948119	0.88802931477729	0.933495760321699
Root149|3214	60.2696501193376	-0.500526549436263	1.12070287795532	0.179381077796837	0.331825873619312
Root149|3625	0	NA	NA	NA	NA
Root149|3655	50.9666615105718	0.74066470878279	1.43844467375457	0.0200543639216654	0.0706388398666555
Root149|3781	53.033831716493	-5.70538013894247	3.00469103394145	0.000178760238577624	0.00427653699760395
Root149|3933	6.36231119118999	-0.282822583272998	1.07706513493062	0.0726915451357802	NA
Root149|3934	33.8318373063029	0.221445478109348	1.00275920115237	NA	NA
Root149|4063	37.6394631673803	-6.63006611295068	2.69183086304277	0.000271151703662363	0.00494363786117221
Root149|556	66.0579245221915	7.18105298520317	3.09246716809064	0.000238568083265576	0.00460759882849363
Root149|1976	0	NA	NA	NA	NA
Root149|255	13.8452995316175	-0.0606418485791975	0.974842207065042	NA	NA
Root149|1033	2.56963009562233	0.200340308803778	1.04097655036272	0.270876946955191	NA
Root149|1060	5.59207363993233	-0.215727673003523	1.05281498037459	0.121185570465371	NA
Root149|4245	18.7245533374448	0.196354218533724	1.00770465104705	NA	NA
Root149|4246	156.140289161021	1.39018528474474	1.85060189834105	0.0350113544410866	0.10362451528732
Root149|500	37.9353586725814	-0.389259661620163	0.979028668241331	0.380031692254788	0.565443398380452
Root149|1134	11.3299920360411	0.122301048510414	0.968988267764198	0.72022126975239	0.82731062185771
Root149|1952	0	NA	NA	NA	NA
Root149|2332	1.54047510251531	-0.203288441217868	1.04534001144174	0.283207306961424	NA
Root149|2790	0	NA	NA	NA	NA
Root149|3358	30.0491493304289	-0.768204295007387	1.46701231568914	0.0155018742223935	0.0586856666990612
Root149|4276	0.903290234720942	0.202478434232436	1.04369802548646	0.329971198243561	NA
Root149|4629	0	NA	NA	NA	NA
Root149|4787	4.75326259394248	-0.214774896649032	1.05219878829907	0.136372105606119	NA
Root149|959	8.94731782389174	-0.253454379799612	1.06641178945939	0.0654952608584732	0.158622422419193
Root149|1455	63.923520775476	0.114973607258792	0.900140994861488	0.800088166061495	0.879595239003448
Root149|317	7.55305048414757	0.0310738579657425	0.978571080245788	0.920187490743899	0.953664070670917
Root149|383	8.08353435505014	0.0591733331409918	0.963037038597456	0.862850684955091	0.917181301778289
Root149|4736	16.7603671717826	-0.743997993149237	1.48653275753216	0.00238465941562821	0.0161745202625497
Root149|1048	28.1051775697723	-0.0585995722765427	0.935371104222958	0.866902137924941	0.9199581792458
Root149|268	14.7040380096256	0.151158668222687	0.982854421646199	NA	NA
Root149|2747	254.769442400463	1.56915772066562	1.74131717976588	0.0307608743585379	0.0952500443792226
Root149|3331	24.7357850238139	-0.388252125152759	1.09495441586341	0.178453584878103	0.330431702608143
Root149|3332	5.58263312584855	-0.00739750026120667	0.98269562664003	0.970055884846275	NA
Root149|3336	71.5937485867002	-0.139261459981174	0.879712488384879	0.752913155427826	0.848190351566988
Root149|3843	17.1751300498223	0.157307458205236	0.956980200434996	0.676264605073924	0.794436615960553
Root149|4187	28.5467465038038	0.376971449524872	1.05710532941197	0.281072772601672	0.456993781486471
Root149|4721	26.2721472926079	-0.57885053160318	1.27876617534234	0.0116093157869279	0.0487249183764431
Root149|4983	0	NA	NA	NA	NA
Root149|5012	57.3068062154196	-0.704239467957004	1.13797383202203	0.161340331996105	0.306667736963406
Root149|705	0.0855819501397394	-0.113534378195413	1.01593406735005	0.884833420500675	NA
Root149|3833	48.603071806129	-0.509526109368586	1.15563405365461	0.129655447511111	0.26125973906085
Root149|4171	1.11256535181661	-0.197797695396703	1.04238883057813	0.340797528425496	NA
Root149|4905	2.48187655405244	-0.209445716590468	1.04888491185578	0.211331402383242	NA
Root149|618	90.2347663664793	-4.23505506368556	2.52786053115651	0.00139326775358071	0.0118923491026608
Root149|2711	250.695741159203	0.821575036415813	1.17597176780048	0.134450272600271	0.26902322667639
Root149|3495	29.5737455521081	-0.793178027375941	1.57452474215653	0.000687700720243959	0.00801376712701198
Root149|3533	0	NA	NA	NA	NA
Root149|3730	16.2654632692867	-0.133933614717498	0.958165237880731	0.700433598760946	0.812360392659641
Root149|3903	155.189381354622	-2.27875294508329	2.2401587871866	0.011003811263642	0.0468741791959628
Root149|4122	4.32878481151574	0.240010064072197	1.06007711682216	0.107972969113587	NA
Root149|4174	22.0774035021014	-0.49650433150283	1.09600787466773	0.213030081634278	0.377523760532286
Root149|1132	27.4561084230276	0.860052814099698	1.70259729280529	0.000421207109827963	0.00615340386729441
Root149|1357	53.0731371047127	-0.424114601707244	1.03875767096351	0.294039765270416	0.46997305368698
Root149|2824	26.2136168981974	-0.268313689994987	0.949541204408191	0.520564033867999	0.678698760403415
Root149|3412	1.74409054756562	0.176555694383965	1.02835248193645	0.346308878548712	NA
Root149|3528	5.77947208283578	-0.260372020636629	1.06801721007739	0.0899144500245531	NA
Root149|3531	0	NA	NA	NA	NA
Root149|3564	180.858178789656	-5.05225300131598	1.76224268592634	0.000113311087833596	0.00374255027786616
Root149|3957	16.5106528814239	-0.413595168257811	1.10097923436037	0.182776637217376	0.337012909561812
Root149|1049	78.389193685079	-0.627451819226411	1.17604149647362	0.14468623888746	0.284376514735696
Root149|269	56.2549113827194	-0.77311680646588	1.26613866482972	0.107903224639845	0.228754836236472
Root149|2746	511.988028285992	1.28351354196644	1.5731013696505	0.0493698854307409	0.12977389722798
Root149|3330	52.9003692784616	0.249973951507938	0.976069213169428	0.51900387641556	0.677051994476852
Root149|3334	6.67566720751855	0.227641607856824	1.04308390152167	NA	NA
Root149|3335	7.07312626753021	-0.430554383823074	1.15582982003687	0.0299320264364064	NA
Root149|3842	67.7783154466532	0.466842957487934	1.11116801499899	0.192062466383543	0.350729455839819
Root149|4188	13.9694762546853	0.445250906369599	1.15228652060738	0.0695955568914374	0.16590823656442
Root149|4722	27.4241391302711	-0.84476764186186	1.47027061657645	0.049326516755565	0.12977389722798
Root149|4982	10.2179732735705	-0.598932480380666	1.287501387953	0.0232564740184925	0.0785207470935474
Root149|5011	99.0727699992969	-0.206460418586466	0.922732355442828	0.62242430854404	0.754523935729717
Root149|704	9.27209749594113	-0.35769089910397	1.11377885264707	0.0325820115293069	0.0991380564423104
Root149|2739	1.79722095293453	-0.205525769054656	1.04659438586428	0.258360952129151	NA
Root149|3113	8.17410150375731	-0.243529247599084	1.06266352631116	0.0756344172880958	0.175709313964903
Root149|3538	8.76171215981856	-0.341579408791379	1.10509634684223	0.0379053011040775	0.108948316814874
Root149|4196	5.07212217750076	-0.0124389524887181	0.983885010192683	0.954777427645108	NA
Root149|4518	0	NA	NA	NA	NA
Root149|4944	9.12218061973869	-0.406996702296133	1.1364838442051	0.0540213971081761	0.136642357391269
Root149|760	4.28845702349433	-0.0279432816245277	0.984930875463484	0.908152237240607	NA
Root149|1853	44.3201005678826	0.347307633428603	1.02775811462191	0.348685577256895	0.531644682029351
Root149|2430	114.449310231637	1.06877199213336	1.82923263324477	0.0285035471020957	0.0900965101881777
Root149|2652	8.86292902453794	-0.15103015550778	0.988160694196544	0.611280978486485	0.746748336890745
Root149|3917	11.8214409939255	-0.387610082751039	1.13163057052532	0.0205107105875344	0.0719137068138321
Root149|3958	11.0425182560754	0.165056196428603	1.00270865731498	NA	NA
Root149|4564	0	NA	NA	NA	NA
Root149|1995	2.40877395925585	0.216433056855892	1.05120723122998	0.182032317512624	NA
Root149|2147	290.053845507365	1.09156509826693	1.45386211964771	0.0667079737379635	0.160466353441804
Root149|2331	22.7474985576134	-0.470941437866149	1.1001862780603	0.202728786579453	0.364368221304868
Root149|257	54.6959468213447	0.46404493811684	1.03449277110681	0.294068264395627	0.46997305368698
Root149|3359	8.45376755119801	-0.0217325277682295	0.977096103440918	0.930294955272315	0.958617780941138
Root149|4556	0	NA	NA	NA	NA
Root149|787	125.411224786245	0.41776044863451	0.975839841676479	0.373509163268856	0.558181890550638
Root149|3259	44.5956934097853	-4.33861068545749	2.65796584738044	0.00159462113943736	0.012988149237798
Root149|3452	44.9361382032613	0.614112093805757	1.23480100404813	0.0950792471901276	0.206170889006947
Root149|3723	8.10670789921194	0.328916582648765	1.09866372179482	0.0359994444707754	0.105427041546531
Root149|3890	0	NA	NA	NA	NA
Root149|3902	0.268003327992043	-0.155762989426789	1.0255625672182	0.679866321956447	NA
Root149|4966	5.09206323184882	-0.215198450610401	1.05247208157346	0.129734738438638	NA
Root149|549	65.0061968826509	0.231403446933798	0.990844248940811	0.512060779040032	0.67029667744528
Root149|1076	31.2741227459301	0.219548873341725	0.995658341309374	0.511955133771258	0.67029667744528
Root149|333	49.6941684505431	9.46548956972078	3.92916629047941	7.41212400079965e-05	0.00318721332034385
Root149|4041	3.01096744906981	0.21860748655688	1.05238146743168	0.156503332286186	NA
Root149|1168	4.45026140726645	-0.214396946876852	1.05195584604634	0.142566995431543	NA
Root149|224	4.69005823986075	-0.214695494265423	1.0521475363629	0.13765000196077	NA
Root149|2385	0	NA	NA	NA	NA
Root149|3795	0	NA	NA	NA	NA
Root149|3836	2.27802828793237	-0.208354770592508	1.04823727684699	0.22405645169986	NA
Root149|3837	0	NA	NA	NA	NA
Root149|3876	2.90978630475114	-0.211031021655733	1.04984861874295	0.19057924204001	NA
Root149|3877	8.05428688704332	-0.297423805495122	1.08392211518122	0.0538500773511838	0.136360362537053
Root149|4095	0.134001663996021	-0.126384416458528	1.01838869911553	0.884833420500675	NA
Root149|5014	5.19798693588684	0.108881864277772	0.998552418069096	0.665619380112023	NA
Root149|5015	3.31206419397679	0.219450792690129	1.05283360324764	0.146460655977741	NA
Root149|5149	8.73940272201701	-0.339307432033381	1.10393554906934	0.038500282538628	0.110090519329402
Root149|2175	60.5465871635602	0.290703722539578	0.994867689801581	NA	NA
Root149|3202	336.259795671094	0.245283193368629	0.875884418269816	0.61869917079637	0.752101267456911
Root149|3475	8.95628025035038	-0.194593707954016	0.983456571180087	0.559425913049045	0.709872859598426
Root149|4168	26.4462216544958	-0.182778240994955	0.945065533039982	NA	NA
Root149|1247	167.27036538835	0.970315639889772	1.86392059694249	0.00688785200231323	0.0345245790672951
Root149|215	6.58981016075994	-0.221114517548519	1.05479293812549	NA	NA
Root149|2533	27.8498355605592	-3.73453269140811	3.83824010532714	0.00191589625374052	0.0141316859471114
Root149|2958	4.19405522994925	-0.213939778669764	1.0516655477826	0.149046895451618	NA
Root149|4643	0	NA	NA	NA	NA
Root149|821	11.2937720090536	-0.580419701430186	1.28205471865256	0.00833606368883832	0.0395980626318619
Root149|2118	23.4335846666677	-1.02754962120721	2.11816315665493	0.000627366999983754	0.00768693222023105
Root149|2131	40.7800788076838	-6.81435481642323	2.63238621940044	0.000190660271244673	0.00427653699760395
Root149|2723	6.55264792447648	-0.2723512201075	1.07296232565474	0.0752937781444572	NA
Root149|2801	5.03916564754968	-0.251789537981351	1.06451319889789	0.105135017358419	NA
Root149|2848	2.200965053611	0.214320891627014	1.05007403897828	0.199509237170081	NA
Root149|3152	0	NA	NA	NA	NA
Root149|3778	3.32446663236202	-0.15518535987077	1.01848735935642	0.325761350960778	NA
Root149|4142	2.73862240447166	-0.210460931790328	1.04949663851223	0.198303848946785	NA
Root149|4540	0	NA	NA	NA	NA
Root149|5010	5.86063999423094	0.245526121743383	1.0572457475021	NA	NA
Root149|1328	14.3430760638437	-0.272290500930219	0.994602938561572	0.45046698498067	0.621061257574681
Root149|1330	178.469537878887	1.12455104105513	1.45859929993028	0.0640854596672176	0.155870611079604
Root149|1365	113.575872464169	-0.404281474797147	0.959365882087203	0.382607209213687	0.56694527295058
Root149|1717	2.48187655405244	-0.209445716590468	1.04888491185578	0.211331402383242	NA
Root149|2587	42.3581253626396	-0.358182715375817	1.02350587619018	NA	NA
Root149|2778	6.60540935493886	-0.0157489716369662	0.979958590584616	0.946169055492226	NA
Root149|2115	0	NA	NA	NA	NA
Root149|2391	0.171163900279479	-0.141984973997841	1.02162619930038	0.772939267870216	NA
Root149|3276	18.6140690896171	0.132267092786855	0.976547257772232	NA	NA
Root149|3737	0	NA	NA	NA	NA
Root149|3978	0	NA	NA	NA	NA
Root149|4425	76.595892601023	0.294102423271751	1.03706105654229	NA	NA
Root149|990	13.9916398547943	0.354212564126516	1.08966820929758	NA	NA
Root149|992	0	NA	NA	NA	NA
Root149|1576	0	NA	NA	NA	NA
Root149|2028	15.198433818291	-0.239275445376506	0.99573558687748	0.477782937205001	0.64202082186922
Root149|2291	0	NA	NA	NA	NA
Root149|3099	0	NA	NA	NA	NA
Root149|3209	0	NA	NA	NA	NA
Root149|4225	13.8652383865843	-0.400558515076422	1.14011615559004	0.0157097569615625	0.0593740234086251
Root149|848	4.95806156785279	-0.215037386097668	1.05236853066409	0.132261551877926	NA
Root149|1081	24.1182304814567	-0.046377172335843	0.91827536463031	0.900394120862106	0.94067894031192
Root149|327	96.2471048501438	0.236887975741596	1.00468135476585	0.473385783180343	0.637615957368796
Root149|3299	7.82145321591019	0.108346475407738	0.980001425467799	0.724235697033209	0.829717883354523
Root149|2362	78.0300951145782	0.670973690249671	1.39126588493519	0.00123512892147758	0.0111454691750287
Root149|3429	0	NA	NA	NA	NA
Root149|3568	0	NA	NA	NA	NA
Root149|3690	0	NA	NA	NA	NA
Root149|3984	5.18862741937948	-0.0342770749032335	0.985140769843493	0.888183162562744	NA
Root149|4374	2.25822558680236	0.215748012082086	1.05083543945543	0.189956179286953	NA
Root149|4413	0.256745850419218	-0.157252216927319	1.02591694546634	0.678284825181412	NA
Root149|4633	0	NA	NA	NA	NA
Root149|4996	2.3334997730291	0.216099303408682	1.05102619268825	0.18589927308984	NA
Root149|1188	3.34393573312141	-0.0521379146915859	0.987891376406444	0.833965867768529	NA
Root149|1348	3.89547385174975	-0.055359265990523	0.985237061038226	0.829772234361192	NA
Root149|2705	14.1388383948725	0.316056565392807	1.03356538270215	0.344142848838707	0.526730391204441
Root149|4687	26.2766047086847	-0.854998577064956	1.51339888957389	0.0382732178270287	0.109578722899244
Root149|496	134.252842428646	0.717089047909487	1.25595139056923	0.112090679543235	0.234792884815286
Root149|529	4.81754791851169	0.222400294431041	1.05438098437603	0.111679703915582	NA
Root149|1552	162.202881365642	0.25853278445813	0.932107327988367	0.563978508262872	0.713662976308209
Root149|1879	116.073820395872	8.03592604900466	2.1268982378603	6.87529263587652e-06	0.000979299494822661
Root149|3576	8.58125722984895	0.266340771079617	1.07086099706337	NA	NA
Root149|4696	43.6469565278942	0.725048911818951	1.30700268028176	NA	NA
Root149|810	279.869118335798	3.32801360744076	3.95315006152762	0.00436603432256833	0.0246291886661713
Root149|877	201.526623399233	-0.0848521321184551	0.88378797375537	0.838313786942525	0.90280020893386
Root149|1975	0	NA	NA	NA	NA
Root149|2038	7.71472105702725	-0.324362210694026	1.0961407955687	0.0476227832864773	0.127087029402672
Root149|2361	100.243006607413	0.833849771329572	1.59709164173891	0.00906069716580658	0.0418907311941253
Root149|3430	1.19814730195635	-0.199180981672489	1.04310628477407	0.327069606171437	NA
Root149|3569	11.4422094329105	-0.265865462343919	1.05535114495194	NA	NA
Root149|3689	0	NA	NA	NA	NA
Root149|3985	36.106928091642	0.122611693929208	0.965469801312207	0.728360862259178	0.832882620654502
Root149|4373	1.79722095293453	-0.205525769054656	1.04659438586428	0.258360952129151	NA
Root149|4414	39.8601726545272	-0.165214385929113	0.95237261685885	0.653165974795012	0.779761789710756
Root149|4632	0	NA	NA	NA	NA
Root149|4997	0	NA	NA	NA	NA
Root149|1130	9.25438172302936	-0.0138284200847977	0.975014162790908	0.952805682329327	0.975868775294104
Root149|3708	0	NA	NA	NA	NA
Root149|4200	197.615239271802	0.0259876530399713	0.921143613827473	0.96177659643401	0.980710900793338
Root149|776	2.32973586266791	-0.186712878224248	1.03518433279139	0.349803428206677	NA
Root149|1837	14.7170928226156	-0.755340979035672	1.42615242487569	0.0193104113696963	0.0686558931537251
Root149|3086	2.93976134908449	0.0283244080900564	0.984943524726097	0.918346287539115	NA
Root149|3283	0	NA	NA	NA	NA
Root149|4935	0.0855819501397394	-0.113534378195413	1.01593406735005	0.884833420500675	NA
Root149|5151	0.504987473134665	-0.177802514466154	1.03326620643745	0.514531641444606	NA
Root149|994	3.23679000775004	0.2192503806783	1.05272664542253	0.148836628115591	NA
Root149|1558	27.5202205520034	0.295627781111163	1.00551440168949	0.42099838011651	0.595934974090389
Root149|2182	0	NA	NA	NA	NA
Root149|2797	13.1071117791607	-0.457757944762725	1.16835830793188	0.0463908988922619	0.125415016103754
Root149|3115	0.0855819501397394	-0.113534378195413	1.01593406735005	0.884833420500675	NA
Root149|880	223.400211607403	0.789396061081066	1.12225032377359	0.152422235171655	0.294027907212061
Root149|3639	32.2739382090078	0.269801161119469	1.0030898802111	0.445434434278309	0.618674959453039
Root149|24	123.181803814844	0.439086961828561	0.976814681652569	0.357721084613148	0.541332238933177
Root149|2727	1.29159692610393	-0.20013222510263	1.04362155474412	0.315354311664358	NA
Root149|4172	13.365758731232	0.187352371096198	0.993152145544655	0.554974740880357	0.705402919390036
Root149|5161	0	NA	NA	NA	NA
Root149|1249	3.31206419397679	0.219450792690129	1.05283360324764	0.146460655977741	NA
Root149|1593	65.0027324133037	0.362712609162387	1.07343905076054	0.234864859564382	0.404884277569763
Root149|2943	17.6324817619145	0.0228583368656466	0.957256971891705	NA	NA
Root149|4733	14.1818573437658	0.0119142192421333	0.957465124434196	0.980386320513598	0.988628506394022
Root149|782	108.903140556285	0.911022623305681	1.63983080158609	0.0256229995245601	0.0839005975811387
Root149|2827	0.855819501397394	-0.192447040986697	1.0397105915356	0.392266042370573	NA
Root149|3253	3.14382192109566	-0.220785452570688	1.05290230757284	0.1733908663143	NA
Root149|3405	2.22513070363322	-0.208209880388628	1.04815469125499	0.226494854432	NA
Root149|3423	8.96237613971776	-0.349238054685337	1.1091566322315	0.0354694841034078	0.104839457475865
Root149|3670	31.6125304030598	0.486136371684714	1.20311531672946	NA	NA
Root149|4417	48.3110496748727	-5.4935774921169	3.07267226405632	0.000233484280179009	0.00460759882849363
Root149|2185	12.639894373668	-0.450065059877668	1.16257728136176	0.0497803529826475	0.130532845532428
Root149|2519	8.63907154805375	-0.389848989332505	1.12590055595244	0.0615325074329764	0.151275711369745
Root149|3009	1.95712884189537	0.214113846290181	1.04995045269948	0.208415378455773	NA
Root149|3056	0	NA	NA	NA	NA
Root149|4542	0	NA	NA	NA	NA
Root149|3572	9.11211315172946	-0.25576005025096	1.06730252243251	0.0634399943683746	0.15446554184351
Root149|3921	17.6134798588974	-0.480568065391516	1.13795086913679	0.146875908903248	0.286094184949147
Root149|1117	41.2370589346161	0.637544370104642	1.16897730569304	0.155837973416602	0.299353762187458
Root149|177	9.72825984767072	0.173952686899632	0.991651221000092	0.577713275890617	0.725004711318676
Root149|1812	152.611373681531	0.720653640915817	1.26102468864559	0.110456009330916	0.232620496227851
Root149|3644	23.7776174536697	-0.481589181888229	1.17409071567303	0.0679025661356482	0.16289468234015
Root149|3645	37.6707760896026	-0.181226865582017	0.958652116749671	0.619784640929478	0.752185979552435
Root149|3632	0	NA	NA	NA	NA
Root149|3673	1.28372925209609	-0.20034385594048	1.04373524510741	0.314613773901849	NA
Root149|4066	4.68137539621262	0.0874297383606608	0.993723977058471	0.733891926456334	NA
Root149|4536	0	NA	NA	NA	NA
Root149|4826	0	NA	NA	NA	NA
Root149|3193	5.4950155945524	0.223267958553986	1.05483201703671	NA	NA
Root149|4422	4.23953159133069	-0.251761104496444	1.05792032911401	0.196428735048034	NA
Root149|575	19.0897781796243	-0.0223146246324928	0.938090278212231	0.943464550475524	0.968538608348522
Root149|10	290.664169664617	0.460524707515877	0.9588965073997	0.354498838327144	0.538039899381998
Root149|1883	117.495568623172	0.739107444081918	1.44430533408187	0.0161417801596343	0.0603790836038883
Root149|3207	4.54479909829191	-0.226510320747268	1.05572129861552	0.131230059402433	NA
Root149|3243	26.3815113087267	-0.984201037529143	1.89181801423377	0.00178545259657778	0.0137004931569049
Root149|338	295.261318729488	0.970688522397043	1.32573417301549	0.0894448097870806	0.19771553977183
Root149|1871	42.6273297186747	0.44763793936892	1.13412036134306	0.126559759540787	0.257067461669745
Root149|537	3.88604825588462	-0.213391565522741	1.05131841863505	0.157156463549861	NA
Root149|2306	21.7198266614256	0.412104743312315	1.14434888411059	NA	NA
Root149|2418	6.26868170285168	-0.242513313782468	1.05792014658329	0.158389618324615	NA
Root149|3808	10.4594498004018	-0.323328273332908	1.06723954104011	0.225824400325642	0.393165628985591
Root149|3892	0	NA	NA	NA	NA
Root149|4885	6.99009204991542	-0.225721062055877	1.05635997865895	0.096530088984994	NA
Root149|1222	59.7385202439805	-4.49513677174846	2.7148032666239	0.00113716604127513	0.0104923133929798
Root149|2569	190.696288168877	0.912685177118307	1.29307149092766	0.0993320108634098	0.213967535687818
Root149|2617	0.599073650978176	-0.183807025122573	1.03574771887796	0.469142418122869	NA
Root149|3896	6.79872516959246	-0.30148588713581	1.0852533193305	0.062412280462129	NA
Root149|3997	1.41366282985069	0.166621380649562	1.02373055890104	0.390907596336405	NA
Root149|4027	0	NA	NA	NA	NA
Root149|4970	3.08624163529655	0.218829794405497	1.05250104324222	0.153852825584368	NA
Root149|633	8.91734535273634	0.176883152889948	1.01135757291817	NA	NA
Root149|3566	2.18295140057561	0.215380707719622	1.05063510669174	0.194218106968944	NA
Root149|3607	11.3318192037684	-0.0968528191311114	0.97296138180186	0.749459636823488	0.845135335141381
Root149|3844	15.0204027984248	-0.725361399912626	1.45764192279547	0.00307455350669022	0.0189375876803973
Root149|3879	10.8816857662907	-0.352723903133836	1.11163588491971	0.028036232787949	0.0891137719996313
Root149|3885	0	NA	NA	NA	NA
Root149|3975	4.35692041986906	-0.280055089477873	1.07461632153553	0.10110262800075	NA
Root149|884	15.808888782723	0.0138402051902047	0.948031431257741	0.97725563651154	0.988516757935981
Root149|1005	154.656465147786	0.118588753595928	0.898293360873824	0.797296972983293	0.878645938795418
Root149|1942	1.30275246099104	-0.163880797388532	1.02384709341237	0.481044338403421	NA
Root149|291	0	NA	NA	NA	NA
Root149|1703	19.4147704111677	-0.848266425933142	1.66571097787685	0.00134197489969206	0.0116287482752783
Root149|3260	737.94753970381	-0.852801103362027	1.13587686247917	0.12783446094354	0.258734224236525
Root149|3288	0	NA	NA	NA	NA
Root149|3993	12.0833732558535	0.107284789044776	0.960150087260014	0.763266176404138	0.8543632691675
Root149|4517	0	NA	NA	NA	NA
Root149|4847	79.7359825673613	0.262941791259101	0.964842254607288	NA	NA
Root149|2355	322.595014453673	-0.611698799171209	1.05204204639767	0.218139980778775	0.383596463113294
Root149|2356	0.903290234720942	0.202478434232436	1.04369802548646	0.329971198243561	NA
Root149|2357	4.63716065556161	-0.23850454112838	1.05968932677124	0.120653144958863	NA
Root149|3691	12.2785433642141	-0.472152367266483	1.18310617594816	0.0294379889936533	0.0921554627974394
Root149|4639	10.9893523168643	-0.153517908181379	0.983872970603939	0.618031422829395	0.752101267456911
Root149|5217	0	NA	NA	NA	NA
Root149|5220	175.476980345432	-0.719832463073984	1.10297858876152	0.167929905078091	0.315901581830744
Root149|5221	76.1069484652909	-0.93991025375218	1.32037149966977	0.0880738880454021	0.195749907150471
Root149|784	113.557571079776	-0.372056525316203	1.00024670413357	0.366162985098277	0.552273622130359
Root149|2411	2.25822558680236	0.215748012082086	1.05083543945543	0.189956179286953	NA
Root149|2693	6.64708367281622	-0.339365838339902	1.09697651423661	0.0972277916727851	NA
Root149|3631	0	NA	NA	NA	NA
Root149|3672	1.5054837245349	0.21078672853717	1.0481339195513	0.245504785312817	NA
Root149|4067	4.36590280115122	0.221707161708613	1.05401722608381	0.120117151627926	NA
Root149|4535	0	NA	NA	NA	NA
Root149|4827	0	NA	NA	NA	NA
Root149|509	9.07942351043616	-0.222108568662395	1.01463467207773	0.438043124093428	0.611703602824094
Root149|160	74.5521254556127	0.89663135036059	1.66860499007265	0.0154684339840948	0.058656507570303
Root149|3185	222.827392746773	8.8841598466406	2.39216699328584	6.66790480845673e-06	0.000979299494822661
Root149|4249	13.758335268489	0.135978995771418	0.976129342034335	0.680715366554824	0.798019712128829
Root149|996	90.4663389630431	1.13385512932142	1.8328904541708	0.0343608522735248	0.102497882632674
Root149|1370	7.90351519031647	-0.089547435520771	0.978370238373823	0.756325592682981	0.850772964326018
Root149|3295	3.76560580614853	-0.213225369830933	1.05120869693101	0.160196842730711	NA
Root149|3298	1.60801996795226	-0.203685076092199	1.0455613541368	0.277586801548072	NA
Root149|341	3.48404326389656	-0.212532727539016	1.05077954941197	0.169416276216775	NA
Root149|4108	123.096903413078	0.15715958960081	0.904083199088148	0.729775799218545	0.834037797682592
Root149|417	15.4089961736556	-0.441047937303814	1.16732202586255	0.0107026178124249	0.0461012117444796
Root149|2526	38.5917260723389	0.396903239714027	1.10917901114305	NA	NA
Root149|2567	0	NA	NA	NA	NA
Root149|3210	114.738044507554	0.987130403155773	1.57350088671265	0.0514812692647954	0.132458607436846
Root149|2151	52.7184015232983	0.00787129927223554	0.894403794694633	0.994724402865892	0.996911571737629
Root149|4346	10.2833731887761	-0.0424882286261513	0.956584307228917	0.892113087641286	0.934729340429509
Root149|77	73.4443771012201	-0.311316674984578	0.954846905748793	0.467525124828465	0.633842807545551
Root149|1368	0	NA	NA	NA	NA
Root149|2116	2.73862240447166	-0.210460931790328	1.04949663851223	0.198303848946785	NA
Root149|3550	0.504987473134665	-0.177802514466154	1.03326620643745	0.514531641444606	NA
Root149|3696	13.8383829200834	-0.682158317707923	1.3986288001946	0.00410301855902455	0.0234944203417511
Root149|4082	0	NA	NA	NA	NA
Root149|4084	0.134001663996021	-0.126384416458528	1.01838869911553	0.884833420500675	NA
Root149|4897	0	NA	NA	NA	NA
Root149|4936	4.82405990385677	-0.214870056454305	1.05226051378399	0.134897433406634	NA
Root149|4937	1.45489315237557	-0.202435489969139	1.04486103899777	0.292817377747296	NA
Root149|4943	26.1901083144958	-1.21897835925446	3.02019048500588	0.000391520953666626	0.00606990648575675
Root149|1131	10.0190461792696	-0.537063277100528	1.24037754195735	0.0118701656787813	0.0490074412716351
Root149|2826	15.3522721661436	-0.136461563330735	0.973661360194244	0.66931267994712	0.791786753432536
Root149|3884	0.15054837245349	0.146979379343174	1.02124860543128	0.645219263903493	NA
Root149|3980	5.66862192768134	-0.267488636736208	1.07065300690902	0.0875604932646827	NA
Root149|4387	15.5970807900593	-0.176385903305052	0.985074565756228	0.578773835884443	0.72553661825118
Root149|260	1.20438697962792	0.207473248133064	1.04634512489288	0.2804103533671	NA
Root149|397	0	NA	NA	NA	NA
Root149|2951	35.8116954337537	-0.380506448715034	1.03770594324314	NA	NA
Root149|3170	2.99536825489088	-0.211277481497651	1.05000465489017	0.186965271983645	NA
Root149|1023	7.17261146677242	0.104398482554905	0.991169146811865	0.70450765808083	NA
Root149|2329	69.7171161293166	-0.0711489154971107	0.914379638949993	NA	NA
Root149|2812	198.780630414599	-3.33365252733523	1.99040238227642	0.0027001198765857	0.0176952414801768
Root149|1176	0.880386021444399	0.196894058513435	1.04094762577139	0.35760316091759	NA
Root149|1358	11.5983279210329	-0.179985562060938	0.970852762450871	0.604580369617181	0.743391805473287
Root149|1477	9.24285061509186	-0.260209316087707	1.06901458652656	NA	NA
Root149|1710	6.05150176808874	-0.281852475905519	1.07652287287924	0.0762416236770831	NA
Root149|274	55.5360193971028	-1.03935801887692	1.64989808600004	0.0437963406303084	0.119678489564116
Root149|3362	8.96793592489567	0.313301753304371	1.08828190969984	NA	NA
Root149|3516	6.68065058819059	-0.42084985234025	1.14061551403499	0.069896173490254	NA
Root149|3900	0	NA	NA	NA	NA
Root149|4354	2.31071265377296	-0.208652723615145	1.04841403044139	0.221168707406399	NA
Root149|75	8.4032095803725	0.110999156768374	0.981047211338576	0.71766725613974	0.825208716822638
Root149|2307	0	NA	NA	NA	NA
Root149|3807	5.90696206933013	-0.114672594588122	0.986832700243419	0.682733725171688	NA
Root149|3893	0	NA	NA	NA	NA
Root149|4884	2.47330161402741	0.189073351512637	1.03459238752267	0.281010082608401	NA
Root149|47	52.1085151256844	0.528985859322941	1.16882413600237	0.127298791256491	0.25813795140606
Root149|1218	310.458832452524	0.587605824316493	1.03581034863412	NA	NA
Root149|2749	164.14975042714	-1.31194388416111	2.02926758326388	0.0284305384135139	0.0899905514505531
Root149|2800	33.4533922519199	0.0448271150184497	0.900565089034496	0.925149828594843	0.955531036258865
Root149|3824	696.803191517424	-0.38585009933744	0.890160940963721	0.435060509824365	0.609780382466007
Root149|4021	2.22513070363322	-0.208209880388628	1.04815469125499	0.226494854432	NA
Root149|4600	0	NA	NA	NA	NA
Root149|5041	40.3629724160782	-0.196039038642953	0.903027829049604	0.654838723434178	0.780940581217421
Root149|970	19.684929892605	-0.354822508220136	1.0074876177922	0.371173232292397	0.555803510651298
Root149|2076	70.2303698827462	0.642645056791105	1.33828967725896	NA	NA
Root149|2975	6.18092361895619	-0.243256550681964	1.05810752846803	NA	NA
Root149|1166	4.2946967011659	0.0845431769204873	0.993118683845407	0.742817245542002	NA
Root149|3838	13.5826510959586	-0.366837516024857	1.10686144559852	NA	NA
Root149|3873	37.970303606773	-4.5992643142235	2.94257052892173	0.000897241141968226	0.00933704366459172
Root149|2844	5.90515455964202	-0.216050620476139	1.05302382887022	0.116168513975461	NA
Root149|3213	32.4504535711803	0.334637750635024	1.01893736009877	0.371126882923544	0.555803510651298
Root149|3292	13.6696163079816	-0.626668100634359	1.29511394608347	0.0132822081550178	0.0528274910737966
Root149|3717	2.65623497896786	-0.210006356708333	1.04923032836379	0.203077712049523	NA
Root149|1970	7.64015210636372	-0.448863067385603	1.16876385119304	0.0250881105662986	0.0827323005943856
Root149|384	23.0097607108126	-1.04209922598899	2.16443099221333	0.000636626081883747	0.00775866759686128
Root149|3034	167.587352320944	-1.13838546617967	1.77516824529359	0.0370732398735325	0.107356942403787
Root149|3368	8.53714571221514	0.118074029505904	0.980571374191367	0.704217562630342	0.815089804588394
Root149|3594	0	NA	NA	NA	NA
Root149|3679	139.34757091965	-8.14923657674404	2.17714952488502	4.30244945304475e-06	0.00089138930031718
Root149|4891	7.21813069258738	-0.308616462020425	1.08857260597375	0.0557307909884132	NA
Root149|765	146.764243262774	0.410507222274189	1.05979137678147	0.277042452415577	0.45293998953339
Root149|1921	15.6235686304676	-0.243828472042476	1.00098222712343	0.461529573794509	0.628706454678832
Root149|418	0	NA	NA	NA	NA
Root149|4610	191.678732708718	0.0725852423483528	0.828889327213027	0.890272642303245	0.933992741167123
Root149|4645	200.167195988009	0.0613076440619072	0.858168374019485	0.905703739254277	0.943803759378371
Root149|4650	2.31071265377296	-0.208652723615145	1.04841403044139	0.221168707406399	NA
Root149|1059	170.923714385779	0.042778090564503	0.892936831181862	NA	NA
Root149|1659	88.7038126733743	-0.0330582786340616	0.867293593427688	0.93363024822253	0.961040350360951
Root149|280	337.163807575505	-0.326451862677081	0.904958208257192	0.488384284060304	0.650133051035884
Root149|201	14.4015284814175	-0.656883621028546	1.36819688267468	0.00421178515448174	0.0239966459176597
Root149|203	57.4825248711532	0.431075890724604	1.07856957125287	0.241122151855201	0.411932072022491
Root149|5050	54.4165370941384	-5.74234585027793	3.00648388231183	0.000172226808171363	0.00427653699760395
Root149|2993	1.46447222648566	0.210236759449406	1.04783849270013	0.250534348643383	NA
Root149|3813	341.121877777582	1.13508919148058	1.50956429104197	0.0601755104321165	0.148741852792618
Root149|876	49.2163401858954	0.280871497883901	1.00143003434154	0.441335983810373	0.6155475563671
Root149|199	0	NA	NA	NA	NA
Root149|1167	10.9152901293232	-0.308684768793836	1.0852227222086	NA	NA
Root149|2117	1.50331286623185	-0.202897166513864	1.04512183862432	0.287426749975892	NA
Root149|4147	11.3460171417294	0.0886705165964213	0.970996247193481	0.786158008151514	0.872275608849709
Root149|3556	42.7241120927154	-4.25996565813231	3.13082169842195	0.00174375191141351	0.0135590776450018
Root149|3561	23.9668965868352	-0.0717270658826091	0.957200068985201	0.822894027604158	0.893035947099941
Root149|4670	4.78445450159675	0.198175669105645	1.03743430494174	0.282154335217018	NA
Root149|69	9.33686081365296	-0.308529146233109	1.01809810017709	0.379376540451457	0.565097474306451
Root149|1050	19.3732271850353	-0.757358741982013	1.50934638064089	0.00174891254481279	0.0135590776450018
Root149|579	13.3000694653204	-0.631611794075579	1.3274078701111	0.0146278886431793	0.0561228252825009
Root149|664	28.0196848424741	-3.36605731673342	4.74474224067997	0.00253979237569344	0.0169906425029874
Root149|248	75.1972539882884	0.235022946692074	0.967947548925697	0.55021455596955	0.700524565952293
Root149|3574	3.85742743395984	-0.0719173332836533	0.991311645629129	0.77067508773128	NA
Root149|4093	5.21236278604126	-1.84633684384545e-05	0.983303835810527	0.992290376795213	NA
Root149|4852	5.77124130945782	0.111562237551068	0.999025842409897	0.655813311810654	NA
Root149|4946	0.978564420947687	0.203951858616864	1.04447235345289	0.315673143676683	NA
Root149|2353	78.892727318777	0.563107719467283	1.27364337914808	NA	NA
Root149|4640	3.42327800558958	-0.212451627046468	1.05073003069026	0.170969887708455	NA
Root149|1316	330.131108601705	1.43601168009842	1.83666983339594	0.0343199441160523	0.102497882632674
Root149|3062	179.847806946213	0.636788957608412	1.12824922770242	0.183009064147874	0.337168680026682
Root149|3395	35.9557394331033	0.38194226412652	1.07771326427703	0.229844362055778	0.398641781678173
Root149|2295	7.90378955380825	0.256282867944128	1.06686918103875	NA	NA
Root149|2319	12.0370910658394	-0.0548593794813032	0.975639106634078	0.842628319401291	0.904119557399031
Root149|4197	25.0598877493374	-0.295511150365284	0.978335657788422	0.456334199830969	0.625034655109295
Root149|4559	0	NA	NA	NA	NA
Root149|1319	53.8428394560273	0.600512875824672	1.23264136721725	0.0881261100203526	0.195749907150471
Root149|3059	70.5629807043895	0.467267136915295	1.03994887766239	0.287765809084407	0.464131832203371
Root149|3396	102.701123295677	0.90122464444771	1.66872018020408	0.0169814711274266	0.0621200203842782
Root149|5079	15.5537791492645	-0.333654360027748	1.08225487955536	NA	NA
Root149|1165	58.1314568866968	-1.02503988014344	1.58335020253159	0.0514450705648855	0.132458607436846
Root149|3432	2.90978630475114	-0.211031021655733	1.04984861874295	0.19057924204001	NA
Root149|3532	23.355244075255	-1.01397988733585	2.07545562689893	0.000647176322784633	0.00784529170013925
Root149|3961	10.7620370389944	0.150846105077463	0.998037752389146	NA	NA
Root149|4015	0	NA	NA	NA	NA
Root149|4510	0	NA	NA	NA	NA
Root149|1492	87.5903697504991	-0.263752157799155	0.955139345913365	0.516387639086426	0.675184985357409
Root149|3018	1.23531027136691	0.116729509914504	1.00356806224383	0.620416451376059	NA
Root149|3160	28.2226131122045	-0.42152217706925	1.097633269357	0.192382102031478	0.351031873922929
Root149|3883	11.4256753709633	-0.281493369721878	1.02133324180691	0.38201726601539	0.566439394436612
Root149|4385	6.70008319980107	-0.220868036047491	1.05473556283578	0.102906025915294	NA
Root149|369	5.10190112651447	-0.0465880435073528	0.979893790469306	0.861000455372404	NA
Root149|2354	0.342327800558958	-0.167166053008453	1.02920880002679	0.603843501267452	NA
Root149|3627	0	NA	NA	NA	NA
Root149|4400	0	NA	NA	NA	NA
Root149|4405	2.22513070363322	-0.208209880388628	1.04815469125499	0.226494854432	NA
Root149|4406	0	NA	NA	NA	NA
Root149|4664	0	NA	NA	NA	NA
Root149|4819	7.61001395530684	-0.31882596169469	1.0934692878158	0.0498304412519579	0.130532845532428
Root149|5138	4.97603636812839	-0.173330536408775	1.02779909558736	0.252721893603732	NA
Root149|5170	0	NA	NA	NA	NA
Root149|726	7.12989389091373	-0.227798898980659	1.05707068947864	0.0937722256362859	NA
Root149|727	22.2305299756579	-0.918737727161495	1.81894617494104	0.000866095167985276	0.00913810596221501
Root149|918	3.04378796874716	-0.211456454783971	1.05010580934508	0.185013296775845	NA
Root149|1248	1812.80091159509	2.41985291930665	1.82868745676058	0.00922073486350233	0.0422238732327726
Root149|743	2640.80965900983	3.43208667288897	1.69316944396858	0.0016882016112381	0.0134056148850579
Root149|1389	0	NA	NA	NA	NA
Root149|1391	0.866237777238851	0.135733468400269	1.01149892198532	0.51455607587636	NA
Root149|1404	0	NA	NA	NA	NA
Root149|4910	88.8022225589377	7.14345946721239	2.71260189602871	NA	NA
Root149|791	4.78025113820869	-0.0772666995132765	0.992394485490438	0.752483080317912	NA
Root149|1471	158.96728928608	-0.531434321079007	1.02961919232349	NA	NA
Root149|2296	45.8138104446649	0.47871153443457	1.14110270349913	0.140604042754261	0.278156782497363
Root149|258	33.3196581441356	0.350629365521215	1.05783601550329	NA	NA
Root149|983	52.4464566354679	-0.826679389954706	1.50562302707752	0.0334913069256566	0.100827857970372
Root149|2176	179.32183380533	0.599461852982748	1.06585447319919	0.225588199880336	0.393165628985591
Root149|2987	157.093314264964	0.529147030210819	0.993179889723703	0.292453732516663	0.469205484505744
Root149|4752	15.8323717621981	-0.424693244545906	1.05708704124355	0.272340022485468	0.447485876888523
Root149|3163	46.385972618234	0.208246249554595	0.964704109868379	0.588718942927413	0.733966340772196
Root149|4286	138.819884463494	-0.46177394503649	0.984988955628795	0.325415607534271	0.507558953446379
Root149|2080	203.306431574119	-0.0903421820437469	0.839704595317111	0.841681030098803	0.903528529248786
Root149|2557	235.500642571878	-2.41253871352858	2.54939093869263	0.00925805605714064	0.0422238732327726
Root149|3005	10.3695468232307	0.266962530174069	1.01648212897978	0.4114317197736	0.587093705198759
Root149|3090	164.966416079935	-1.43973599347401	1.93499617530587	0.0302748640629377	0.0941288065476602
Root149|1851	2.03240302812212	0.21456040415089	1.05019204928592	0.203428341593869	NA
Root149|2087	6.1657093001975	0.0117415727096103	0.971119432598516	0.975826788966748	NA
Root149|3908	0.10460515903469	0.125789638690062	1.01645174069792	0.715786047094704	NA
Root149|4126	7.67891524253365	0.128394487105298	0.996636898484656	NA	NA
Root149|4521	0	NA	NA	NA	NA
Root149|261	13.5498571871478	-0.353916742308415	1.05871804263532	0.269456688669155	0.443707943263731
Root149|427	81.0739818902439	0.75233708319726	1.48204396697339	0.00734226394613908	0.0363761294201108
Root149|428	2.03249996020306	-0.188497081721448	1.03625987841474	0.346426342496921	NA
Root149|4312	6.32303164304659	0.228567609556822	1.05674022963656	NA	NA
Root149|4739	8.72963401087229	0.112568865120369	0.989892104538136	NA	NA
Root149|4758	22.6575300542503	0.374724153772169	1.12510156670241	NA	NA
Root149|660	2.3334997730291	0.216099303408682	1.05102619268825	0.18589927308984	NA
Root149|661	5.72083815323263	0.223597236148509	1.05498809383101	NA	NA
Root149|143	36.2012517492068	0.0352797663100718	0.924619538081475	0.938092480807589	0.96508968748647
Root149|3043	371.789325461778	-0.395044059881599	0.960611701855361	0.38685374477392	0.569902834091637
Root149|4091	4.83484751218225	-0.0279655698596677	0.979098180536028	0.913123700450969	NA
Root149|1533	58.5274316937676	-0.878150535611341	1.51212186821625	0.0463123445814596	0.125351345963357
Root149|2178	59.7526889984229	-0.473207581536803	1.01862928693455	0.295528037318854	0.471539721991252
Root149|2718	193.983213255325	0.258484039705718	0.88292804819799	0.596892651405498	0.739705466314915
Root149|2774	91.6492543334958	0.254767109864278	0.960884422175441	NA	NA
Root149|3339	21.8935090313222	-0.863070147440286	1.63068529996567	0.00321544768025527	0.0194104437595499
Root149|3363	34.8089219896493	-1.26852098955811	2.62516326460615	0.00691338370889645	0.0345517576152961
Root149|3383	4.36590280115122	0.221707161708613	1.05401722608381	0.120117151627926	NA
Root149|3543	6.73193296478869	-0.140557695139178	1.00545613647398	0.564458947950998	NA
Root149|3544	12.4873759522115	-0.194575055587293	0.99542687472578	0.527676132783604	0.685350822066736
Root149|3545	161.167140790364	-0.0163020644273352	0.923559944785957	0.953602353040794	0.975868775294104
Root149|4479	0	NA	NA	NA	NA
Root149|4878	37.0942089801373	-0.395028012336119	1.04871347190473	0.287414703984487	0.463893845878645
Root149|3431	68.3827831331806	0.376722119220513	1.09046971967721	NA	NA
Root149|4145	2.05396680335375	-0.207251263297124	1.04759203614788	0.238092523181395	NA
Root149|453	65.6263344916077	0.631589643866947	1.34775523486307	0.000191402708975692	0.00427653699760395
Root149|2133	122.973140880735	-0.652842192861087	1.10435668415435	0.184059219171967	0.338289947331628
Root149|2135	39.5835787076642	0.639244010020678	1.35569975953299	0.00050396950639264	0.00687752398244807
Root149|4705	3.80873848850146	0.101993209171327	0.995683704635207	0.690194098861799	NA
Root149|2126	43.3467239564204	0.565412597470619	1.27512059509335	0.000677435686094506	0.0080064183518041
Root149|2835	91.0773643670274	0.625929478280784	1.34159609862751	9.91837270675716e-05	0.00371101371741083
Root149|778	6.57068652692049	-0.218632539891915	1.05399920346714	0.105978826555713	NA
Root149|2649	37.2230157444247	-0.343562244182128	0.997765890496276	0.390151542017206	0.571882004875209
Root149|3257	3.35004159990054	-0.212202691037497	1.05057455692487	0.173992117078867	NA
Root149|3411	13.410084806261	-0.157515655831902	1.00032512000992	NA	NA
Root149|3790	0	NA	NA	NA	NA
Root149|4513	0	NA	NA	NA	NA
Root149|464	2.22513070363322	-0.208209880388628	1.04815469125499	0.226494854432	NA
Root149|4908	23.8109406333807	-0.667637940760535	1.23740951348392	0.112316049123971	0.235048921904069
Root149|4959	14.9552887832553	-0.432669308225139	1.16139618198707	0.0117041173349197	0.0488756928609485
Root149|5163	0.134001663996021	-0.126384416458528	1.01838869911553	0.884833420500675	NA
Root149|16	145.50343685671	0.233969439415416	0.903239506036842	0.617942454841323	0.752101267456911
Root149|3023	273.727530748096	2.62013034813755	2.41471449626442	0.00802530340877073	0.0385045609865021
Root149|3325	6.67363055541363	0.370086078488253	1.11464989358879	0.0668368190318463	NA
Root149|3401	59.6294726623843	0.346554163911439	1.00293386473145	0.390455638256176	0.571882004875209
Root149|1791	15.0115053105882	0.142103005844641	0.979080806777099	NA	NA
Root149|318	125.331859584988	-7.38499066807211	2.17477727417261	1.90139213582882e-05	0.00154759738484067
Root149|332	3.81931621714365	0.0240443006417536	0.984442688734261	0.932967951062232	NA
Root149|4333	0	NA	NA	NA	NA
Root149|4702	301.832964180847	-0.199158641392209	0.899894603450977	0.648412135344706	0.775304961411639
Root149|4729	349.917181168178	-1.01755062218998	1.29812825144804	0.0829622149775542	0.188130236750096
Root149|477	55.2826546474543	0.184696339460089	0.967527386641826	0.619835572443823	0.752185979552435
Root149|2714	13.5964845020555	-0.456112741882824	1.1312657697131	0.142980907590562	0.281636550042256
Root149|3015	77.0820408019931	0.0573264801710805	0.87813186165915	0.907794115465982	0.945549720816716
Root149|3221	160.319413917768	0.8136904585744	1.17662955290546	0.135543489418663	0.270730598058838
Root149|3919	48.3526807544927	0.403187186243985	1.09267124018916	0.200293169936622	0.361702166628812
Root149|1075	22.1403826814422	-0.281223156575385	1.03353550652766	NA	NA
Root149|4874	2.68003327992043	-0.210112926741823	1.04929410118955	0.201815446904257	NA
Root149|5038	0	NA	NA	NA	NA
Root149|5039	0	NA	NA	NA	NA
Root149|1100	152.902179313251	1.03862130374356	1.83886438278886	0.0234097170145293	0.0785725258852906
Root149|114	2.68003327992043	-0.210112926741823	1.04929410118955	0.201815446904257	NA
Root149|223	14.8146331150606	-0.440588890984051	1.16685033548615	0.0112945666540193	0.0477556909174581
Root149|3918	62.4599615996033	0.0736597962992201	0.942849598532507	0.853577893154782	0.910601240374312
Root149|4357	18.3460384349416	-0.117488839079386	0.983479819103353	NA	NA
Root149|137	85.254361073661	0.510146787068428	1.07355390535382	0.242499216151211	0.412737650193136
Root149|371	51.0500008279418	-1.04515721575241	2.06121423770283	0.00355967528071485	0.0209085050637865
Root149|187	5.33213326487718	-0.260539577735624	1.06785767118096	0.0956956758339839	NA
Root149|2685	135.666374971213	-3.06849802465616	1.89062308708944	0.00346364916740233	0.0204498871826682
Root149|2094	1.05383860717443	0.205259409915538	1.04516389104197	0.302781694577231	NA
Root149|4565	0	NA	NA	NA	NA
Root149|1577	3.53788675265702	0.22001584258279	1.05313338988335	0.139802011992607	NA
Root149|2626	19.388489857227	-0.485284199432421	1.06443184547428	0.25053327372776	0.422516097906728
Root149|2628	55.6655667102449	0.601835955665277	1.31364604107871	0.00032674103148566	0.00556710336115931
Root149|739	6.34141078041615	0.14542368745687	0.995077313452802	0.609998926497962	NA
Root149|1288	20.6714758421914	0.10946233190065	0.932558176696654	NA	NA
Root149|2424	8.95138848331111	0.202199302880863	1.02259978022151	NA	NA
Root149|3895	0	NA	NA	NA	NA
Root149|2743	4.65045283760073	0.213747272373895	1.04630910724261	0.180192623409207	NA
Root149|2744	11.215853747785	0.299073590561586	1.08504116707703	NA	NA
Root149|3247	0	NA	NA	NA	NA
Root149|3355	68.4894638576495	0.558378592088395	1.24608190377787	0.0297109334297812	0.0928823282393297
Root149|3356	40.351994467127	0.764716580580254	1.50215473128472	NA	NA
Root149|1635	18.9206784349179	-0.120611240164865	0.968846225072824	0.706002943042875	0.816741475733357
Root149|426	84.4950694786019	0.404388697622675	1.08482378614965	NA	NA
Root149|1949	2.86041907661632	0.21812666765223	1.0521241413053	0.162119465090105	NA
Root149|2953	216.395063042037	0.223387685452981	0.92608513717766	NA	NA
Root149|4085	0	NA	NA	NA	NA
Root149|2317	176.238171627966	-3.58078763360451	1.87356351342428	0.00170806155179626	0.0134694542440958
Root149|466	66.7684210267514	0.540807111422638	1.11678351502809	0.196362224407875	0.357150446468912
Root149|5194	11.9394915541467	-0.403574408906126	1.14143356919556	0.0184549694342606	0.0662344493554015
Root149|5222	8.66771414189512	-0.249981937361124	1.06508245676151	0.0689648550364951	0.164749375920516
Root149|2754	185.903397581986	-1.24058107531833	1.83956436569038	0.035513848693009	0.104839457475865
Root149|5049	761.466025382547	-5.05487695867656	2.2736374568525	0.000431982274504228	0.00626664899723115
Root149|2636	40.1759102152665	-6.21090567878571	2.29996204415936	0.000189755957604984	0.00427653699760395
Root149|5144	2.22513070363322	-0.208209880388628	1.04815469125499	0.226494854432	NA
Root149|3033	212.013816782974	-1.15572416957685	1.51738616418698	0.0551011116723463	0.138298935574094
Root149|3366	56.7193413310243	-1.3434150408617	1.86340623843954	0.0333149095831987	0.1006564261504
Root149|3677	91.1275234092159	-0.328347956057675	0.937936487608553	0.465733748063345	0.631890012998749
Root149|764	51.3342167945079	-0.0486825601482805	0.934847039575757	0.885682124402185	0.932213732575916
Root149|100	10.4826911511789	-0.0293388504426004	0.956185754539968	0.922728525858637	0.954994691385938
Root149|2056	14.287189168254	-0.229574741709632	0.962392534602279	0.551396089882056	0.701245362076566
Root149|74	2.3962946039127	-0.209066866681266	1.04865793518162	0.216121868785177	NA
Root149|1662	286.94416128832	-2.38728790516585	2.65677732423717	0.00938097966044619	0.0424191520757081
Root149|3389	40.3260420085594	-0.289036017250463	0.954560638848578	0.491580213165436	0.653623865696633
Root149|3492	72.7167153930649	0.44613304110224	1.15806889172219	NA	NA
Root149|3510	7.05922679685658	0.273522542808226	1.06860349304894	NA	NA
Root149|124	8.06491653159405	-0.332379595674547	1.10019378390013	0.0434956991460713	0.119142666290741
Root149|2349	0	NA	NA	NA	NA
Root149|3026	32.8276228617829	0.0585274969550157	0.951235186477897	NA	NA
Root149|3578	0	NA	NA	NA	NA
Root149|4622	20.7454306766452	-0.294722600875184	1.03403367654145	0.337779811411377	0.520486944020641
Root149|90	10.0083181363837	-0.368121685767537	1.11976867924374	0.0280314248044748	0.0891137719996313
Root149|3416	8.17831087492286	-0.361778496865364	1.11011351000416	0.0734598629841318	0.172237682860943
Root149|3490	0	NA	NA	NA	NA
Root149|3956	8.73180560230244	0.268416783746721	1.07170622403969	NA	NA
Root149|622	32.2298360832872	-5.06726176281988	3.14790574749724	0.00172004652443637	0.0134707423683521
Root149|5197	0	NA	NA	NA	NA
Root149|1395	18.7671047333464	-0.252450482075154	0.948878692282199	0.540567283923613	0.69331314217714
Root149|1448	72.9246321563977	6.04983085263054	2.64185478479977	0.000386732038415601	0.00603672818869285
Root149|2562	66.4493296286245	0.600284225295918	1.28436079628722	0.0265176910834167	0.0859656016772498
Root149|3014	92.1910366139728	2.64726600938288	3.96925917741004	0.00723803870937172	0.0360951645922498
Root149|425	112.624676372171	0.150154971248203	0.843730804192521	0.764636623282641	0.854379961378619
Root149|5009	8.49255544087343	0.25344298356967	1.05129500105625	NA	NA
Root149|677	57.015628252494	-0.777342112559886	1.35629161317948	0.0731519644831592	0.171692406855942
Root149|1128	15.2466432183616	-0.445873588557142	1.05594910785979	0.268383383206888	0.443668958028252
Root149|1814	37.7645169574321	-0.0499774220951623	0.938885427461435	NA	NA
Root149|2075	3.39191594630841	-0.212368453683457	1.05067932012688	0.172060839938638	NA
Root149|2258	48.3759168898932	-0.15386577482388	0.921785546524453	0.703599780240942	0.815089804588394
Root149|2259	12.595880442317	-0.328329121634573	1.0651276527362	0.237077876852343	0.40685277209826
Root149|2260	0	NA	NA	NA	NA
Root149|474	4.64421242680207	0.00456863736997499	0.983653773447327	0.993455242652126	NA
Root149|836	4.01107339896833	0.138082563374479	1.00990092889208	0.548685696653749	NA
Root149|1429	3.42327800558958	-0.212451627046468	1.05073003069026	0.170969887708455	NA
Root149|1461	0	NA	NA	NA	NA
Root149|1609	112.462688003479	1.1025407461325	1.53634616166117	0.0587650142436968	0.145733773502992
Root149|2122	115.032163816878	-7.07381018544277	2.22281173088468	8.80908174832286e-06	0.00118093513555458
Root149|2173	47.7133415841509	0.448271598607345	1.10151957265812	0.201910008726492	0.364045023645312
Root149|2570	13.2650909170651	0.0492823001020296	0.961316089421032	0.889442441389322	0.933992741167123
Root149|3916	13.7760066433155	-0.116351775979325	0.957323056808695	0.734236053303204	0.835408869434849
Root149|394	2.22513070363322	-0.208209880388628	1.04815469125499	0.226494854432	NA
Root149|1621	63.3113596846942	-0.29684021814326	0.995689417212986	0.42536530068588	0.600996602766968
Root149|2027	48.786124488867	-1.00896686542228	1.53196327102485	0.0576079443653418	0.143484705146026
Root149|1793	41.4780821482976	-1.39309914684585	2.18802694159129	0.025668122434936	0.0839277633130836
Root149|4259	130.817229967467	-0.467640822306003	0.99922783344155	0.311627191698295	0.491486761162917
Root149|4660	73.4586155444524	-0.65192051413556	1.26512626500646	0.083582081408833	0.188960253231757
Root149|5101	13.7428337395181	-0.0737654044429704	0.952071781379097	0.826069327803726	0.8947775656201
Root149|986	34.3350548363315	0.38203416511608	1.12981313238977	8.5414511943155e-11	9.73298363592252e-08
Root149|1276	39.2446370591023	0.445795996765193	1.08584912878939	NA	NA
Root149|3638	0	NA	NA	NA	NA
Root149|3854	1.62605705265505	-0.204110000948576	1.0457942103059	0.274315065428755	NA
Root149|3865	0	NA	NA	NA	NA
Root149|4889	0	NA	NA	NA	NA
Root149|5173	0	NA	NA	NA	NA
Root149|1385	23.3102623700008	-5.7598243925616	3.14341770064312	0.00128246741077406	0.0114169657388831
Root149|1885	132.184573598825	-0.521020103230158	1.05002350373194	0.250711714948098	0.422516097906728
Root149|535	44.1876070492967	-7.26761627297724	2.55850953566452	0.000101864845604113	0.00371101371741083
Root149|156	4.03496863200184	-0.0617030935617414	0.989414593747535	0.802727612428093	NA
Root149|243	93.7753850713154	0.453684830861707	1.09202944082373	0.221866023762407	0.389247627524654
Root149|93	8.26909610662747	-0.238172842046521	1.04916345301419	0.134383357860205	0.26902322667639
Root149|3281	0	NA	NA	NA	NA
Root149|2183	25.6709964628859	0.412383755932689	1.14594321361922	0.0128144009013037	0.051688530361188
Root149|2396	24.7137762478741	-0.268683807526838	0.952510526728406	0.517050506050173	0.675276850021973
Root149|3555	132.81593988283	-6.04532344254281	2.15305847662463	6.78432160427692e-05	0.00315540182370349
Root149|4217	2.3334997730291	0.216099303408682	1.05102619268825	0.18589927308984	NA
Root149|4615	25.9072677351145	0.329785955888749	1.04730494530362	0.30470555033375	0.481570006387389
Root149|1718	3.61346511476401	-0.198178895133037	1.04167022375616	0.269275105571052	NA
Root149|3776	130.293620479846	6.95050723546558	2.07988123315403	2.04352597710984e-05	0.0016045664844931
Root149|31	83.3317843397738	0.663638713533791	1.06968945196542	0.202101118850423	0.364101541391394
Root149|3605	0	NA	NA	NA	NA
Root149|4059	16.1397984742802	-0.681871449304072	1.40060911074534	0.00317198479778915	0.0192772089444306
Root149|5018	14.9714226829269	-0.464638593592542	1.12197064820657	0.168130277704522	0.315901581830744
Root149|2320	33.1387855838829	-0.438388225543422	1.0498028998744	0.277448102408343	0.45293998953339
Root149|3746	182.62488110057	1.03818425319222	2.0349320482722	0.00597636470827578	0.0313106555635874
Root149|3179	13.708456421409	-0.373679955469597	1.0453761569696	0.297939266829221	0.473833628125468
Root149|3317	8.86704557681983	-0.348353705103537	1.10865281106447	0.036036711436923	0.105427041546531
Root149|3483	65.3320440090273	0.388010659358815	1.00066335215629	0.368816246331415	0.554920022812427
Root149|84	17.6300981770836	-0.135397876769825	0.972500991933283	0.673018699370853	0.792186378951351
Root149|1240	4.18673594971727	-0.222941419370971	1.05440307217987	0.141569310180234	NA
Root149|2113	0	NA	NA	NA	NA
Root149|4189	150.560643777516	1.23031538779107	1.54676082810127	0.0523951640862455	0.134166942643318
Root149|828	124.588931699521	0.0122829050892136	0.865343525048303	0.988923133680017	0.99371949808499
Root149|1283	2306.92290053975	-1.29508517220016	1.47001467926581	0.0471548781163643	0.126579466698698
Root149|2944	1325.90304378576	-0.791545234138563	1.10323633922856	0.14800966627037	0.287496028008545
Root149|1094	187.150573448511	-0.630350828896136	1.07596535551668	0.20188789321476	0.364045023645312
Root149|2287	6.85591552768651	-0.105740847206177	0.993545103921309	0.679939819453628	NA
Root149|779	9.67764547484701	0.0352744506333568	0.952656498431509	0.925343131646913	0.955531036258865
Root149|1223	69.14642323632	0.101505298990108	0.882678380390572	0.830430075424908	0.896628152395474
Root149|3096	9.0244910781077	0.0498726568959783	0.977697323802092	NA	NA
Root149|2700	0.139801840998308	-0.127606526959335	1.01865012302365	0.884833420500675	NA
Root149|1463	3.62848576957092	-0.0480980065138194	0.986264588206261	0.848216516732435	NA
Root149|3634	3.00402008009735	-0.213938748045645	1.05074735797693	0.184697989186187	NA
Root149|4184	9.65150653520712	-0.019794405981784	0.963213421684665	0.942649764581623	0.968538608348522
Root149|275	3.17444548399519	-0.194970356379218	1.03980805730576	0.292361060155913	NA
Root149|1442	632.174412579867	-1.95375987025868	1.95500349224447	0.0162438685152202	0.0604898306310244
Root149|1663	141.728237593372	0.162131225704429	0.914821823570498	NA	NA
Root149|3249	34.7949492225846	-8.77162083240455	3.99931072828648	0.000144327849333851	0.00410923931037664
Root149|2313	3.68843512511051	0.220365573304553	1.0533175621983	0.13571664240767	NA
Root149|3425	0.0855819501397394	-0.113534378195413	1.01593406735005	0.884833420500675	NA
Root149|4233	0	NA	NA	NA	NA
Root149|1892	36.4303285644969	-0.842551510843696	1.35766935695193	0.0822962891454664	0.186992266164026
Root149|2986	14.377951161794	-0.181160479804071	1.00765258089934	NA	NA
Root149|3127	9.12584863898944	-0.209969882555909	0.991045329478487	0.522016762658123	0.680203660433311
Root149|1936	19.3125289240064	-0.354761107406983	1.03307646209993	0.32618747469932	0.507774081174693
Root149|4446	0	NA	NA	NA	NA
Root149|4800	1.80658046944188	0.213150523017314	1.04942502236639	0.219281776457048	NA
Root149|2815	9.18986002919518	-0.0817416719413485	0.959876871239474	0.802199595201944	0.880642041168222
Root149|4129	0	NA	NA	NA	NA
Root149|4743	2.70987070416283	0.217614733338177	1.05184716762008	0.168199769278527	NA
Root149|520	47.1166634284611	-0.0627396794500404	0.943362920739277	0.852148981725142	0.909624135527681
Root149|2784	338.188509916984	-5.04163825568178	2.24115434254968	0.000404363719108083	0.00614335009442784
Root149|3225	48.6175646707419	0.0445048865965303	0.932413481719004	0.918083338755803	0.951916255243164
Root149|635	8.40950659072792	-0.109436930650813	0.991499084882459	0.677902514949574	0.795950454183452
Root149|4092	0	NA	NA	NA	NA
Root149|4851	4.64055045912659	-0.237868682328716	1.05948234350167	0.120969358021841	NA
Root149|4955	0	NA	NA	NA	NA
Root149|71	26.3830607043627	-0.183493025436791	0.965678570154471	0.605981470420734	0.743391805473287
Root149|808	242.540816723816	0.296082303838795	0.882710205461267	0.550121125269083	0.700524565952293
Root149|3567	146.845720276226	-4.15685980810912	2.69041826013139	0.00165232322854861	0.0132127882030256
Root149|3983	10.6817873068958	-0.471786686628063	1.10194598119305	0.206327770123813	0.369158387597705
Root149|4412	17.6174923501292	-0.891543679342996	1.63574803978763	0.0109581332769391	0.046854757482447
Root149|4995	5.70364664012267	0.0140164575682884	0.974843633101001	0.968841981724648	NA
Root149|1413	151.363802507292	0.66430305681233	1.18766577283964	0.146015233527547	0.28539341098566
Root149|2775	3.47749789644815	-0.212581608246487	1.05080954777904	0.169178354234453	NA
Root149|3515	0	NA	NA	NA	NA
Root149|3889	0	NA	NA	NA	NA
Root149|4815	1.50504495699272	0.14317539200861	1.01315925036598	0.515307014171696	NA
Root149|715	30.397483389854	0.303542921674747	1.06453485645171	0.220207441659648	0.386635407967903
Root149|3322	86.0306619043578	0.39528698617564	1.03195847294534	0.324358168030881	0.507351112927143
Root149|1204	42.2741583699728	0.568294077586841	1.23619405339388	0.056854373932796	0.142073594509695
Root149|1114	103.715665738468	1.1764577149637	2.08865470927926	0.0209577041209681	0.0728088531885462
Root149|178	5.87138652568612	0.223750330526742	1.05506811989728	NA	NA
Root149|3542	1.60015229394442	-0.203806460897825	1.04562621073359	0.277299636887318	NA
Root149|2808	37.3000422260396	-0.0750621007979735	0.906028875081721	0.850527993736722	0.909171340396805
Root149|1377	28.1965644046766	0.704866749819489	1.32501391934816	0.0674271396332808	0.161924606137246
Root149|1378	15.8439549273668	-0.199204427973941	0.99362673736098	0.526253384434848	0.684159419924141
Root149|1352	31.1142285027245	0.368604650644783	1.02003951875229	0.35270806749564	0.536596585996371
Root149|2769	8.56023352763874	-0.256202100705509	1.03299812822224	0.350124944301263	0.533378842287819
Root149|2814	321.590418920469	0.597109739107094	0.994023484899521	0.257174283406105	0.429692222787767
Root149|4742	0	NA	NA	NA	NA
Root149|524	241.386835714227	0.0858945163537784	0.828937638234358	0.86924534422992	0.920543745120812
Root149|2141	317.61905220112	9.35330972327714	2.17363798367176	4.87432675536751e-07	0.000206712373359829
Root149|2142	78.3345784001181	7.49485331107207	2.02905248217697	1.10012206869505e-05	0.00126271532276811
Root149|827	35.3889791951636	0.401836837095777	1.1136350347736	NA	NA
Root149|2335	18.0479068864643	-0.0145179772502535	0.955844654166829	0.955926539770171	0.976931203648529
Root149|638	520.020804673395	4.31454250688333	1.6928270157289	0.000367226982456197	0.00589373445787094
Root149|3597	0	NA	NA	NA	NA
Root149|4141	0	NA	NA	NA	NA
Root149|1197	47.1779761604359	0.690774584338797	1.3607302449424	0.033629578451707	0.100977350845112
Root149|2064	99.1183573617446	0.185683712983038	0.91747814814615	NA	NA
Root149|2791	2.18295140057561	0.215380707719622	1.05063510669174	0.194218106968944	NA
Root149|3786	4.89306443494079	-0.214953272427316	1.05231413846349	0.133559963327117	NA
Root149|4410	12.6732692109994	-0.188303215624586	1.00123351416728	NA	NA
Root149|1035	6.79936345054589	-0.173044522917337	1.01826296861514	0.454661297919332	NA
Root149|1796	55.9274165749959	0.551269002400026	1.26164286209071	NA	NA
Root149|1799	0	NA	NA	NA	NA
Root149|2184	1.36931120223583	-0.201522784849841	1.04434763200762	0.303245671470512	NA
Root149|2230	17.3862051738619	-0.16318610596811	0.964894819068235	0.637706801898163	0.768105001577131
Root149|3038	5.41974140832565	0.223204302680371	1.05479465621401	NA	NA
Root149|7	0	NA	NA	NA	NA
Root149|1715	400.557449845107	5.13826162679883	2.53078851896042	0.00069390366912209	0.00802744396918398
Root149|849	15.7504737611667	-0.0319687818602748	0.969966483198776	NA	NA
Root149|850	31.3706359704804	-0.150621134581934	0.956146871462902	0.672223407892657	0.79204047171541
Root149|250	1.96838485321401	-0.206695826653367	1.04727511885678	0.244426907089232	NA
Root149|2991	37.5350413557789	-0.369755116497003	1.05392616764651	0.278817103967353	0.454315055765475
Root149|1562	15.1241425953235	-0.0699213895508086	0.960779873213893	NA	NA
Root149|770	24.4515669716666	-0.400574476169397	1.07958226484804	0.225693193967158	0.393165628985591
Root149|3613	0	NA	NA	NA	NA
Root149|3621	0	NA	NA	NA	NA
Root149|758	9.52184438843591	-0.0109597067357054	0.963216592238857	0.964619359768811	0.981588015923226
Root149|1314	243.402729909126	1.66429770852281	2.37243638212667	0.0211227892882574	0.0729409707581939
Root149|3393	5.72083815323263	0.223597236148509	1.05498809383101	NA	NA
Root149|1124	5.00641899728188	-0.223951351516378	1.03750019895702	0.193498638777225	NA
Root149|2656	244.109106944709	-0.375151386728064	0.918690049292935	0.43221583428059	0.607400820784632
Root149|3013	3.51639368974666	0.180657737058779	1.02957876416354	0.354079588481286	NA
Root149|3232	66.8165106741968	0.219892069115814	0.940863578071387	0.604135081091136	0.743391805473287
Root149|1347	152.413148471159	1.24660412736605	1.61834413911464	0.0482496852411489	0.127713162212054
Root149|2374	39.2676166302858	0.478912401094205	1.08488750677091	0.232756749658088	0.401858054902107
Root149|2406	0	NA	NA	NA	NA
Root149|1133	14.5279179417618	0.328828130870139	1.09955419724594	NA	NA
Root149|1993	5.10136119705607	0.0665492659361239	0.982391783266055	0.816534472834024	NA
Root149|3031	132.602510738493	2.74258519945022	3.60148276177348	0.00681473212875283	0.0343601206226276
Root149|4544	0	NA	NA	NA	NA
Root149|4545	0	NA	NA	NA	NA
Root149|3988	9.89350623787422	-0.41625362207249	1.14298444467871	0.0477187815873503	0.127194272792481
Root149|4220	30.7133152718443	0.34727466322623	1.0368320054929	0.330037901855521	0.511416880531842
Root149|4561	0	NA	NA	NA	NA
Root149|2245	5.87138652568612	0.223750330526742	1.05506811989728	NA	NA
Root149|2251	3.91425768379075	0.220853375840066	1.05357290587305	0.130050403521887	NA
Root149|2267	18.1389072892154	0.238203271280155	1.02788675452762	NA	NA
Root149|1064	164.39967569596	0.389984400148634	0.952993707452011	0.41151358145453	0.587093705198759
Root149|3874	12.2627176593036	-0.247002950338421	1.0240366327038	0.387439274371607	0.570028474043184
Root149|3135	4.37696271715021	-0.16663864630062	1.02483600572441	0.276548490731856	NA
Root149|366	6.57448606319988	0.000467374602905043	0.979627610466376	0.993165120241994	NA
Root149|3119	15.5700591580676	-0.441914966932649	1.14805195464699	NA	NA
Root149|1315	548.929679433115	2.62044687873877	3.00190420905627	0.00796973181453341	0.0383787647182333
Root149|3394	4.56175031549811	0.0610630821446986	0.988452700253469	0.818887740248994	NA
Root149|615	12.6848738734558	-0.121615793098809	0.973783354835519	0.697172189407699	0.809401640173279
Root149|786	22.0962204531508	-0.470518183984052	1.10144140813397	0.204027590045326	0.365837039900313
Root149|3834	2.13954875349349	-0.207751300273798	1.04788359778051	0.232126716919096	NA
Root149|3861	7.40949757291034	-0.232166704766921	1.05858294461951	0.0883952833590496	0.196156621981766
Root149|1524	275.224371356876	-5.94933508577825	2.06911035855368	6.67139542447095e-05	0.00315540182370349
Root149|1525	150.297876950096	-5.58077169457208	2.11263154213887	0.000151913007022277	0.00412154455956868
Root149|2753	125.80242700456	-5.24562480444593	2.27983952614165	0.000300999612986136	0.0052767547538108
Root149|2755	94.4121849120874	-5.37243047451319	2.28218441593923	0.000261164629357625	0.00483897715695958
Root149|5055	141.490410185451	-1.16398769700359	2.50713879645581	0.0025422593653	0.0169906425029874
Root149|5056	124.668189064935	-3.22893146583263	2.01578686398831	0.00326848868258111	0.0195508811223159
Root149|3208	10.4957392082069	-0.102796877642218	0.986372617135643	0.70658454918866	0.816999587823925
Root149|600	178.870925501952	0.688177369326899	1.28773652135376	0.0857584686651163	0.192555221761379
Root149|3255	10.2318618862977	-0.222692848133463	1.01163968908885	0.449688548568977	0.620652750477269
Root149|3409	67.8937114470241	-0.257522653799169	0.994059078593505	0.4606204861707	0.627843354056834
Root149|3789	0.941401451537134	-0.194552299884448	1.04072894457802	0.373056625116497	NA
Root149|4511	0	NA	NA	NA	NA
Root149|4907	16.891254483516	-0.564199915417703	1.21106739688051	0.0910412947144948	0.200467148422526
Root149|1902	0	NA	NA	NA	NA
Root149|4219	0	NA	NA	NA	NA
Root149|1019	0	NA	NA	NA	NA
Root149|4251	94.5767791570816	-0.147745530458361	0.882289514001703	0.737797950110962	0.836538073782529
Root149|4253	50.9163966579629	-0.938436062197058	1.48234084856102	0.061448979732555	0.151233504115003
Root149|381	23.4163422018123	0.106116236169223	0.95131288950079	NA	NA
Root149|4753	16.09674638798	-0.356046085261187	1.11067357474306	NA	NA
Root149|4754	16.5977214500975	-0.256465075934276	1.01857007089925	0.402017858698625	0.582706632276509
Root149|804	9.69996275407825	-0.108477199509756	0.988964723903474	0.687295330589957	0.802431382384484
Root149|499	174.106137961252	-0.492577084949245	0.965297704568668	0.317461472103214	0.498961858567742
Root149|3554	51.6897059580146	-1.19427385336946	2.57675651540455	0.00283895592599731	0.0181185214288325
Root149|3715	101.6548239067	0.717812477418024	1.32835661988476	0.0707343301265352	0.167745617438474
Root149|4159	13.6819017173437	-0.630971896344514	1.32733274360088	0.0140817009664913	0.0548584555600575
Root149|673	53.3807945965821	0.454302404549755	1.14983886181144	0.0909588554725503	0.200467148422526
Root149|4013	1.97774436972136	0.172723740867226	1.02605395435569	0.400553387083758	NA
Root149|769	152.233072353003	0.175157024343797	0.917682759819541	0.692911692136797	0.805686605295796
Root149|259	82.2029064548017	-1.44561930033331	3.08294120164989	0.00995989413717627	0.0439895324391952
Root149|4509	0	NA	NA	NA	NA
Root149|4420	43.6620737212848	-3.10686173980676	5.04217803217021	0.00386863113300212	0.022320532536992
Root149|4954	2.3334997730291	0.216099303408682	1.05102619268825	0.18589927308984	NA
Root149|576	118.23032336177	0.247077655098724	0.941605111609458	0.56879830289988	0.717769286992706
Root149|3525	0	NA	NA	NA	NA
Root149|4912	7.52931511748579	0.00391389402753329	0.977611985384084	0.997306812524431	0.998182795671137
Root149|985	24.8418024584047	-0.10526164186758	0.937904008241676	0.775462452241481	0.863350722353852
Root149|3418	104.826381885158	0.574400515295897	1.13143626539989	NA	NA
Root149|3624	2.78514489038957	0.217875001722321	1.0519883315671	0.165097413759047	NA
Root149|1425	75.5505470830344	0.76963818086429	1.30800536031719	0.0946069236573696	0.205733949441932
Root149|4277	62.1344437572337	-0.00557272343877959	0.936587175954849	0.97544461988372	0.988248868373336
Root149|4270	13.1530812123392	-0.485599061294905	1.16450336835608	0.0981023168457449	0.212120664223389
Root149|230	11.8400956732353	-0.392662072087196	1.134674426856	0.0198760148592148	0.0702285858358924
Root149|3852	2.0187800631808	-0.0995891028593251	1.00018026078826	0.602397655375807	NA
Root149|4587	0	NA	NA	NA	NA
Root149|4611	0	NA	NA	NA	NA
Root149|5082	648.418699736358	-0.472711202776709	0.93741703994143	0.342229463824405	0.525321600550277
Root149|734	3.38733838020353	0.219644969752348	1.05293691908038	0.144164977120414	NA
Root149|121	12.4662383201672	0.277114854822762	1.02046279189374	NA	NA
Root149|1464	549.420045753291	0.635195018904298	1.00689548503854	0.235226008718497	0.404894315611371
Root149|3071	381.871471608766	1.24207537287462	1.48870282428008	0.0545809082989027	0.137599435855309
Root149|3167	26.5653755002763	-1.41361568849327	3.3614542525523	0.00553775075666893	0.0295562856544461
Root149|4904	9.20014192883431	-0.513667395016859	1.1994588615155	0.0621425007416767	0.152118967980968
Root149|1067	15.7431523845275	-0.733188641907168	1.46960287675948	0.00276416065746073	0.0178963697112301
Root149|398	34.2880868104607	-0.555346507460647	1.09693905225051	0.208259839499213	0.371090050210091
Root149|3020	28.5271839966687	-0.132842810742716	0.945989142659742	0.716679672608806	0.824905542361348
Root149|163	0	NA	NA	NA	NA
Root149|3526	9.95169526365831	-0.429896586239113	1.13458782433516	0.042826201027955	0.118160910584394
Root149|4153	94.6715486291271	0.389288344940805	1.02618910472738	0.335665397720907	0.517578783089274
Root149|4154	11.5557394026206	-0.398120631374267	1.13791925654111	0.0198117350168678	0.070110161651307
Root149|4419	24.1399725798529	-0.5850312333864	1.12035487552322	0.187633209991897	0.343742834060718
Root149|1002	2.70987070416283	0.217614733338177	1.05184716762008	0.168199769278527	NA
Root149|1783	8.03453390244056	-0.330767913785215	1.09939133807832	0.0440510015596467	0.120230218628066
Root149|2619	13.7546697409057	-0.150418473003687	0.960605861969566	0.668784526831253	0.791786753432536
Root149|2981	0	NA	NA	NA	NA
Root149|5203	0	NA	NA	NA	NA
Root149|1263	80.6411704306656	-0.173778641398685	0.928245190827042	NA	NA
Root149|4060	7.89026088506387	-0.375923576079307	1.11725900077044	0.0713464880781751	0.168845946344923
Root149|1	3083.03928836992	1.32880723038947	1.43506430626284	0.0527553225180228	0.13462540930982
Root149|5137	8.59525043411776	-0.333064394210079	1.07351343170837	0.183544778689095	0.337882512627179
Root149|101	45.1066459929741	0.561499505713836	1.20881606165711	0.0912424548416116	0.200715786278024
Root149|1996	7.97811636931947	-0.0859227611163504	0.986625838427233	0.745217802375214	0.842436196236663
Root149|1566	6.05475468468987	-0.0676977710241295	0.987172154516369	0.790616525405778	NA
Root149|3476	0	NA	NA	NA	NA
Root149|1305	129.866328987224	0.382750358786267	0.958155679680949	0.414495270760006	0.589659626755339
Root149|3172	63.8954553481127	-4.24339213374403	2.62527703427807	0.00149766573602056	0.0124568620890177
Root149|639	0	NA	NA	NA	NA
Root149|1831	8.75068326692761	-0.0589580954105964	0.969252186499525	0.841538792622932	0.903528529248786
Root149|2529	59.550838840905	0.657131021229425	1.31843962587005	0.0433372538391144	0.119127171824629
Root149|320	0	NA	NA	NA	NA
Root149|321	0	NA	NA	NA	NA
Root149|4673	484.728509542312	0.903900261720665	1.1866316914611	0.117664883218728	0.243558827298347
Root149|1590	101.39737329684	0.492762262398886	1.10290751805944	0.210123655741876	0.373468413912437
Root149|4680	8.50598304362221	0.265186301187371	1.07039591533938	NA	NA
Root149|3694	34.0409969308597	-8.74328806771156	3.98404958494312	0.000143567068373119	0.00410923931037664
Root149|3695	45.2161936461619	-7.05774625385722	2.5472298818293	0.000110727921361973	0.00371101371741083
Root149|4058	0	NA	NA	NA	NA
Root149|749	23.0800977868711	-1.0135877373566	2.07357883540897	0.000663423914351378	0.00797227973883373
Root149|750	55.7435427249767	-9.81435193787118	3.87590263277741	2.11219809279478e-05	0.0016045664844931
Root149|1913	588.645854658096	-3.2190287869958	1.87469249436032	0.00271756670384461	0.0176952414801768
Root149|4012	0	NA	NA	NA	NA
Root149|4971	6.77467676040707	0.237764784614546	1.05996256379417	NA	NA
Root149|1585	2.80616726990861	-0.210623040380319	1.04960171483487	0.195546522433108	NA
Root149|441	36.7414663109181	-1.29983708985909	2.52080124417252	0.013898689770651	0.0544245944799204
Root149|2334	8.421893079545	-0.165414739749194	0.993591345561205	0.573176091440695	0.720500999665386
Root149|2946	77.7975263980207	-0.442321868562234	1.03159825175545	0.295833403380112	0.471539721991252
Root149|1386	150.316253172921	-4.09965490189571	2.0557561778606	0.00113103198361628	0.0104923133929798
Root149|5046	82.8189239282196	-2.32139361301654	3.00052531916391	0.0101547369273898	0.0445050874183102
Root149|5047	94.7615189084887	-0.856721679925971	1.47167886711365	0.0513884897808039	0.132458607436846
Root149|2548	1.43020953830816	0.210083313302475	1.04774855552775	0.253254221611084	NA
Root149|4223	69.1136480308764	0.45651903818415	1.15219650272427	0.0888043048118895	0.19687257846916
Root149|3635	2.90978777100533	0.0721454532359902	0.990884860566078	0.780232105485347	NA
Root149|2973	284.761844715139	0.618691062332872	1.03765017743057	0.231848939778761	0.401097970640614
Root149|1457	0	NA	NA	NA	NA
Root149|2089	99.4239448364513	0.612960494921384	1.21530500535776	0.113747582604945	0.237173596300704
Root149|3032	246.76160422872	0.0518439806386829	0.861492000189115	0.921925031577016	0.954596613795556
Root149|3367	25.714240943558	-0.512514056961301	1.12161041646407	0.182312352838551	0.336582644782243
Root149|3678	18.1182272494892	-0.526721081308574	1.22590063527006	0.023935820561307	0.0799037243907365
Root149|2174	334.019305450235	1.4962005026517	1.78198025169356	0.0333460297251214	0.1006564261504
Root149|571	268.857438595666	0.720344149203875	1.13208455921417	0.166570408198669	0.314053028271114
Root149|560	12.7860675514915	-0.387323441170699	1.08354548745	0.213854881127989	0.37869096665943
Root149|1488	0	NA	NA	NA	NA
Root149|1908	0	NA	NA	NA	NA
Root149|4086	0	NA	NA	NA	NA
Root149|2522	31.2209700610946	-0.502623181286413	1.12955327611705	0.168562537162649	0.316436591592816
Root149|5019	49.197412895357	-0.454525460759953	1.03023546508352	0.293343697659999	0.469690529186278
Root149|1489	2.03240302812212	0.21456040415089	1.05019204928592	0.203428341593869	NA
Root149|1909	5.27950079978516	0.236813364551087	1.05586620607235	0.151034903347103	NA
Root149|4087	0	NA	NA	NA	NA
Root149|131	0.134001663996021	-0.126384416458528	1.01838869911553	0.884833420500675	NA
Root149|4701	5.68425533301131	-0.280419371378379	1.07050737069686	0.142329205721245	NA
Root149|4708	19.6237754859244	0.257908415105703	1.03734034804908	NA	NA
Root149|1200	94.9148168821705	1.07602090831616	1.75811541282436	0.0363755266914781	0.106010006815701
Root149|4864	148.497449491109	-3.96837899545486	1.91516209644182	0.00103868256232445	0.0100730108916486
Root149|647	387.28361854941	0.542551477128898	0.9629972693127	0.29934831662128	0.475411019916305
Root149|235	228.914436226965	2.70550109730635	3.01031306565245	0.00731931673913228	0.0363414441143409
Root149|5107	8.3881104598985	-0.246195683679149	1.06365623835668	0.0727071676917473	0.17135432799327
Root149|264	65.3642228774454	-0.40079325890563	1.01715666360599	0.330671265174379	0.511956394926908
Root149|2304	108.21651412826	-1.00176739199886	1.46383335792598	0.0656985856612551	0.158777387828208
Root149|2039	30.2364386985009	-0.778316689409156	1.44714630329757	0.0360099497661915	0.105427041546531
Root149|4150	12.0541775601922	0.354697670756098	1.11013748421709	NA	NA
Root149|4317	13.4408626998786	-0.0530081184257247	0.964147862285121	NA	NA
Root149|3437	74.9224098259802	-0.0240938410870894	0.929222085497942	0.938411034431776	0.96508968748647
Root149|504	59.0217236087123	-1.2064935354664	2.22896498218656	0.0172830350331972	0.062920186646416
Root149|672	27.681203232116	-0.725681388522224	1.4671257009929	0.00100345708721993	0.00989990779988844
Root149|1047	148.417719687785	-0.129321870657844	0.884327584939732	0.764780658715394	0.854379961378619
Root149|4589	0	NA	NA	NA	NA
Root149|2153	0.599073650978176	-0.183807025122573	1.03574771887796	0.469142418122869	NA
Root149|3951	0.0855819501397394	-0.113534378195413	1.01593406735005	0.884833420500675	NA
Root149|130	0	NA	NA	NA	NA
Root149|2543	42.7406771639866	0.670306862651786	1.37288706003034	0.0106515878464101	0.0459986631378843
Root149|38	6.71377842433474	0.143066111916086	1.00422739819966	NA	NA
Root149|1880	5.2204989585241	-0.215381360158363	1.05258858744053	0.127153122946514	NA
Root149|1980	4.19351555684723	-0.213993141387935	1.05169891313025	0.148658642855886	NA
Root149|1499	0.94144643131221	0.202931455937451	1.04394068230305	0.324114045570822	NA
Root149|2523	858.664582445304	-0.541810772281627	0.944773473180763	0.292558575464091	0.469205484505744
Root149|685	7.55071372376345	-0.0895566448739134	0.956844403200972	0.789617665372618	0.874342330312268
Root149|3716	127.877307724613	0.650593627279872	1.18274801661811	0.147955576034638	0.287496028008545
Root149|2302	0	NA	NA	NA	NA
Root149|3589	2.31071265377296	-0.208652723615145	1.04841403044139	0.221168707406399	NA
Root149|3686	13.3951208169641	-0.0747015901371982	0.963439486611465	0.810157556064733	0.885390305813647
Root149|2138	79.0921403933062	0.0589173393122858	0.890313196153061	0.903289885222991	0.942416403705043
Root149|2969	0	NA	NA	NA	NA
Root149|421	71.911764089854	-4.57690597877817	2.44597226276369	0.00091923778911513	0.00947937973481168
Root149|2643	11.5833013567756	-0.320107384843629	1.06420715953515	0.235129025172397	0.404894315611371
Root149|4543	0	NA	NA	NA	NA
Root149|4549	0	NA	NA	NA	NA
Root149|1083	5.09897738299832	0.069975443599404	0.989811868850729	0.791526964661159	NA
Root149|5136	3620.09153301485	4.00494374338674	1.59515847184851	0.000482083901345242	0.00671159862281851
Root149|2551	339.613753623811	1.46552795404334	1.57814769200115	0.0378074393008709	0.108948316814874
Root149|3286	7.10208819178914	-0.22756764361607	1.05698919851443	0.0941802787911344	NA
Root149|2082	1.45082506613415	0.155881099793405	1.01845566095706	0.475037421644059	NA
Root149|3379	61.4360149457281	-0.254934458680173	0.955907883386474	0.526177129029981	0.684159419924141
Root149|553	15.1134991909649	0.426227413996628	1.15711846035022	NA	NA
Root149|973	200.941892069912	-0.0739638284783559	0.840990567691418	0.867844432102736	0.9199581792458
Root149|166	30.7779324993609	-1.14239538863516	2.29053758121706	0.0088609582518558	0.04138140134422
Root149|1940	67.4893333771507	-0.0557503937624955	0.885204670599656	0.890961044009357	0.933992741167123
Root149|2408	25.8064887726157	-0.297817210720987	1.01416845844868	0.388687625730708	0.57075972876307
Root149|3633	2.41202995192839	-0.209017593507568	1.04862759398178	0.216040194113193	NA
Root149|4155	0	NA	NA	NA	NA
Root149|3738	2.92945358517149	0.039268845481374	0.985912233820173	0.884537025005978	NA
Root149|4033	47.0159460689655	0.238272149909752	0.976890462188158	0.530018404349512	0.686718482004263
Root149|4113	20.3278567305569	-0.886245588598164	1.74371210793382	0.00111554642973844	0.0104622646640902
Root149|4520	0	NA	NA	NA	NA
Root149|1384	38.1125860899099	0.853731764735215	1.69349083277528	0.000210862168444718	0.00441097660859777
Root149|3212	3.61817800565793	-0.0389343131126742	0.985225168256456	0.875964112246496	NA
Root149|142	12.865371070483	-0.0382296439692641	0.972533011787367	NA	NA
Root149|134	66.6360982313789	0.534013005926076	1.17847386971471	0.115917008818121	0.240596414477685
Root149|680	271.264357104448	0.23574727630733	0.865368560308248	0.63480883185459	0.765870475276131
Root149|4170	2.09702761497463	-0.207326612165679	1.04763663956702	0.236167197598754	NA
Root149|1856	3.38733838020353	0.219644969752348	1.05293691908038	0.144164977120414	NA
Root149|2218	149.087171429158	0.96829729703106	1.65532342430854	0.0357045434430412	0.104994392911859
Root149|4267	0	NA	NA	NA	NA
Root149|4213	0.256745850419218	-0.157252216927319	1.02591694546634	0.678284825181412	NA
Root149|4347	3.53788675265702	0.22001584258279	1.05313338988335	0.139802011992607	NA
Root149|2403	81.3525083545634	-5.23618050839463	2.43503232495218	0.000381623244340079	0.00600610493429098
Root149|3660	0	NA	NA	NA	NA
Root149|4268	26.7525991747825	-1.35010809229429	3.18928825765486	0.00311697353749165	0.019085762373833
Root149|4816	3.37014686709357	-0.1242594644082	1.00610300621044	0.590988452498469	NA
Root149|1236	85.5860137693396	7.76780489328482	2.15120440853614	1.79620321451401e-05	0.00154759738484067
Root149|4152	11.3777958952111	-0.392176431240912	1.1342312608166	0.0208999801315102	0.0727191675110102
Root149|719	3.16653215517036	-0.211795070021301	1.05032011338178	0.180178900145083	NA
Root149|1000	52.1441204306896	0.280849460951058	1.04369018773687	NA	NA
Root149|1839	126.479185062725	3.14653957134596	3.97711483066327	0.0050082528777665	0.0273712429458749
Root149|2606	33.835800380509	-1.29085716049157	2.14306213189846	0.0250487400921132	0.0827323005943856
Root149|4214	18.5620880661013	-0.331224334581881	1.00103462151206	0.394697093831718	0.577154642063673
Root149|2223	1.35493535208141	0.209276280537464	1.0473166511313	0.261600173262772	NA
Root149|2687	54.5475026022041	0.152791061040501	0.898760140044843	0.737702506523271	0.836538073782529
Root149|1289	18.9973111248755	-0.0633538954517077	0.958349812715568	0.841420964292686	0.903528529248786
Root149|1522	33.1689589990827	-1.22393390521538	2.75613364913286	0.000828537975284948	0.00898364946707681
Root149|1608	57.9436704122109	0.283451110444076	0.935207082717656	0.530029754210399	0.686718482004263
Root149|5058	212.548764538866	-5.31494799753616	2.12710682076451	0.00021987116489131	0.004473985578458
Root149|2697	36.3027693454012	-0.835418871712358	1.61607512960476	0.00142451997121246	0.0120240037570118
Root149|2712	0	NA	NA	NA	NA
Root149|1265	196.320906465644	-0.115120116767651	0.884422871537256	0.787501875809359	0.873341496335537
Root149|1607	97.5122778886628	0.500904416980577	1.06538351440375	0.252765378717371	0.424059393763783
Root149|1623	78.1542699526763	0.207924249983676	0.892778687335643	0.659214683322986	0.785337304387394
Root149|3603	0	NA	NA	NA	NA
Root149|1832	134.960750993774	0.618430832109795	1.06810313479808	0.21763000026953	0.383060069576897
Root149|2530	168.028766261521	0.963835781728529	1.79490892636151	0.013527817227001	0.0534313612830766
Root149|2216	132.040999148813	-0.346142580624228	0.929859361745288	0.454013810059636	0.623772659951922
Root149|392	0	NA	NA	NA	NA
Root149|2817	7.52206239338229	0.142807049665145	0.990501265119341	0.630746855894997	0.762989429185084
Root149|518	10.4034370370328	-0.0029940444676306	0.973732325670887	0.98251651007588	0.989900586411552
Root149|4289	3.1615158215233	0.219043515425006	1.05261587302256	0.151299056201638	NA
Root149|1353	2.18295140057561	0.215380707719622	1.05063510669174	0.194218106968944	NA
Root149|1720	179.012199714141	-3.78107431389004	2.93254781926422	0.00246421517440943	0.0166152259836659
Root149|2556	6.39830582927334	0.229905831411274	1.05720051868121	NA	NA
Root149|4597	0	NA	NA	NA	NA
Root149|2770	53.2099007905788	-7.34014631927574	2.52908491849748	7.07913597153695e-05	0.00316340213316327
Root149|525	339.112760820203	0.403640047830032	0.90914911330601	0.426008753066904	0.601532805600666
Root149|1466	10.1073075273328	-0.225780166890029	1.03831318863082	0.291506426389971	0.468507154966674
Root149|547	11.027576702333	-0.405540202957677	1.10819884728216	0.14259503444722	0.281119449398974
Root149|1443	8.41700689115491	-0.103530265658936	0.980273573906498	0.721402006097715	0.827832412838214
Root149|1594	0	NA	NA	NA	NA
Root149|1613	29.8434874817018	0.197897040448786	0.984375794100193	0.565792894888508	0.715164729590077
Root149|2012	79.328048545424	-0.0053418951226141	0.894210519961716	0.979644265716578	0.988628506394022
Root149|2394	54.5572317308236	0.480017814306064	1.04086860757971	NA	NA
Root149|1719	21.492545753889	-0.917881436446324	1.81571110419713	0.000928402443405864	0.00952155810768988
Root149|2722	0.855819501397394	-0.192447040986697	1.0397105915356	0.392266042370573	NA
Root149|3	57.8522047812545	-5.72849416145738	2.44503311211179	0.000149656368039167	0.00410923931037664
Root149|3186	305.112383292037	-5.8321021549232	2.14131023765376	0.00010098594964905	0.00371101371741083
Root149|3364	7.54803502719063	-0.318157199248081	1.09311884680286	0.0504838560217188	0.131428989499924
Root149|3384	40.4993892740565	-5.0283926885258	3.2968742844552	0.000403522439303072	0.00614335009442784
Root149|4599	0	NA	NA	NA	NA
Root149|363	27.8268347141182	-0.253661161522735	0.952357899309637	0.53414296198138	0.689707685164519
Root149|1470	60.7546109455612	-0.512866260961533	1.05176529677821	0.252472646225534	0.424059393763783
Root149|3158	15.7581535136392	-0.385660243141464	1.10141311110729	0.155632759843198	0.299353762187458
Root149|1419	0.730371264272712	-0.18806065956015	1.03766299259352	0.428981549614626	NA
Root149|1999	0	NA	NA	NA	NA
Root149|4979	0	NA	NA	NA	NA
Root149|3928	17.4799171711575	-0.549899867587076	1.25099468263234	0.0134105892844267	0.0532451794062865
Root149|4020	308.828767763581	0.132850322403938	0.830185491890784	0.795692104141954	0.877301550720616
Root149|2590	10.8732515837343	0.0329982804161932	0.965694909143255	NA	NA
Root149|1264	55.9249447279649	0.24977308766389	0.923684474357067	0.580173690782201	0.726891611485781
Root149|4138	0	NA	NA	NA	NA
Root149|226	15.9734061217077	-0.445923997465295	1.17091369560689	0.00990168653054348	0.0438173662196283
Root149|2383	39.8788803781525	-1.08854050689713	1.8078794160795	0.0331693108639331	0.100388923584201
Root149|3794	4.19351555684723	-0.213993141387935	1.05169891313025	0.148658642855886	NA
Root149|5013	15.3111862476097	-0.222572043520663	1.00325850808095	0.474041236316545	0.638121664244185
Root149|5147	15.7096244299056	-0.73293310386825	1.46921636792102	0.00277409041391178	0.0179097791878327
Root149|147	601.113761691334	5.35937069965344	1.86080920410732	0.000110068586689846	0.00371101371741083
Root149|1654	2.22513070363322	-0.208209880388628	1.04815469125499	0.226494854432	NA
Root149|313	340.253110646215	-0.354231715830225	0.976474627072624	0.403982658620835	0.582706632276509
Root149|1181	137.30627866233	-4.71343641088803	1.70980229973902	0.000183787233440719	0.00427653699760395
Root149|902	1.36931120223583	-0.201522784849841	1.04434763200762	0.303245671470512	NA
Root149|73	1882.41932857561	-0.119496427449418	0.838424009256378	0.791784487952551	0.875110013600322
Root149|3473	2.01002495994032	-0.206807850182502	1.04733554711862	0.242358813288072	NA
Root149|1113	69.7887513268195	0.521846362082041	1.06830548470902	0.244129430412746	0.414911490279259
Root149|1890	47.8127367969982	-4.77806948265417	2.64825786151414	0.000856547723305944	0.00907940586704301
Root149|2805	53.5103269704389	0.654129878027645	1.20817466440596	0.130642326411719	0.263015779056808
Root149|2974	110.40391996626	0.411274350778079	0.985858000394288	0.368891546538318	0.554920022812427
Root149|1460	4.19351555684723	-0.213993141387935	1.05169891313025	0.148658642855886	NA
Root149|757	15.3865717659939	-0.409146708092855	1.05825057247749	0.269381279776283	0.443707943263731
Root149|2669	0.0855819501397394	-0.113534378195413	1.01593406735005	0.884833420500675	NA
Root149|621	2.56745850419218	-0.20979257318871	1.04909641864623	0.206776608922724	NA
Root149|1708	14.1596773695812	-0.35024301548133	1.05509192018024	0.278665658852823	0.454315055765475
Root149|1878	52.4682693748205	-0.439980870545487	1.01320698413985	0.3159926595279	0.496996046283012
Root149|1216	1084.5417020793	0.773986861288419	1.12023876554784	0.15880112558256	0.303359400840448
Root149|368	15.9973261742	-0.0956499464033495	0.96499069889051	0.764590415145977	0.854379961378619
Root149|3143	12.7710289747215	-0.711949870174304	1.42067020855848	0.0122042693700529	0.0500243343423573
Root149|1112	36.9635669868977	0.655271672718573	1.36619200717359	NA	NA
Root149|3137	5.97717729552183	-0.279392285480197	1.07548879076916	0.0781632772353907	NA
Root149|1325	5.04337047719193	0.222721147207937	1.05454624022762	0.107915818964215	NA
Root149|1184	46.4043413518369	-1.17894094722864	2.6421682214198	0.000440947115684032	0.00630014194404936
Root149|3577	32.4085390727765	-1.06526474507583	2.26908384881168	0.000292444359560671	0.00520688043311539
Root149|1628	98.3724183418335	-0.534463119528283	1.06005279148443	0.239327993379706	0.40978850256375
Root149|2595	351.403106849394	0.271446860864704	0.866941686348703	0.588371301579686	0.733934425998962
Root149|1004	32.2948976090549	-0.294980367644258	1.01154931512082	0.396793093070511	0.578272301555846
Root149|2659	2.68003327992043	-0.210112926741823	1.04929410118955	0.201815446904257	NA
Root149|2005	218.393487089073	2.15039356967044	2.04013142286505	0.0135245012281111	0.0534313612830766
Root149|4207	4.85755563013916	-0.205071026728531	1.04353826351644	0.254938036932322	NA
Root149|2682	0.941401451537134	-0.194552299884448	1.04072894457802	0.373056625116497	NA
Root149|2294	122.802107106703	4.21539952820334	2.19287621057631	0.00129018099539174	0.0114241659076659
Root149|1795	0	NA	NA	NA	NA
Root149|2231	11.4450182787772	0.287815465672226	1.08006035639776	0.0345281402585235	0.102662593911816
Root149|4598	0	NA	NA	NA	NA
Root149|712	6.50979414794093	-0.290445730854156	1.08030364761104	0.068101236021189	NA
Root149|1804	34.9762176908137	-0.0125687097170662	0.898068674868632	0.968313078120657	0.983008547513088
Root149|3629	47.0167456596818	-0.197194624551637	0.957849894424037	0.597229772233437	0.739721005934785
Root149|4023	154.408323442758	0.266200404291866	0.952081388206667	0.534757998984513	0.689707685164519
Root149|4024	69.3332265220675	0.333249214459657	0.930426658038326	0.480163788905313	0.642567982921438
Root149|4967	1.27966116585467	0.208418293247265	1.04685335625591	0.270621998894355	NA
Root149|1441	21.0361343127872	-0.776958695044515	1.54180018109598	0.00141659555252675	0.0120240037570118
Root149|636	1.35493535208141	0.209276280537464	1.0473166511313	0.261600173262772	NA
Root149|2646	591.45435674428	4.92864628463765	1.98212755513767	0.000330097051072911	0.00556710336115931
Root149|2849	30.8083506165814	0.627299054063503	1.34077593832159	0.000882894631398223	0.00922989387594748
Root149|4534	0	NA	NA	NA	NA
Root149|4730	26.8852053468561	-0.0710769037147229	0.955618147411594	0.823649867010727	0.893430769594215
Root149|1838	0	NA	NA	NA	NA
Root149|20	58.8937833173296	-2.84131193220237	3.58727295079464	0.00677405861312325	0.0342307751204166
Root149|4098	0	NA	NA	NA	NA
Root149|469	278.426544471048	0.160156723405782	0.843051243479842	0.752117017645119	0.847712504061932
Root149|5184	1.28372925209609	-0.20034385594048	1.04373524510741	0.314613773901849	NA
Root149|1933	75.4594848850772	0.635024409110145	1.32400937757873	0.0191038103076338	0.0681339337888849
Root149|2954	8.74197662281461	-0.143222723300658	0.985522923523693	0.631735377248	0.76337482754411
Root149|2365	113.776003714216	0.508431636697512	1.07799856477744	NA	NA
Root149|1186	134.343086146298	0.334476658839021	1.02098246247004	0.370820152852771	0.555803510651298
Root149|1705	6.10762492883995	-0.225755217038668	1.03743282583463	0.266273700573534	NA
Root149|3501	20.311144217748	0.0789119429923986	0.958893747331475	NA	NA
Root149|111	115.382942157346	0.521920224500474	1.21250872412064	0.0400655216151543	0.113427731380045
Root149|3923	123.615519399492	-5.20216358586427	2.29606242674414	0.000328948190538115	0.00556710336115931
Root149|2811	3.67763804824856	0.133447294428929	1.00309793795785	0.595600618631672	NA
Root149|4950	0	NA	NA	NA	NA
Root149|204	23.5260633367436	0.22176625394829	0.996779180202798	0.505271152192666	0.665999396094324
Root149|1127	21.156031343449	-0.467545757313692	1.13391663561523	0.145031365925634	0.284446198747435
Root149|2694	3.72042981609576	-0.213058953336583	1.05110722220679	0.162002826648737	NA
Root149|2695	6.87107769664439	-0.213772859110238	1.04031773364438	0.172373313063839	NA
Root149|510	0.171163900279479	-0.141984973997841	1.02162619930038	0.772939267870216	NA
Root149|3434	9.67632923561967	-0.043432898479632	0.977025898224099	0.871683108104302	0.922268246689742
Root149|4300	4.43186593691108	-0.0547471257123715	0.981516796989086	0.837586205490943	NA
Root149|2961	424.066486586324	1.86662666890621	3.23025472759744	0.0138759551434997	0.0544245944799204
Root149|1493	0.268003327992043	-0.155762989426789	1.0255625672182	0.679866321956447	NA
Root149|1850	0	NA	NA	NA	NA
Root149|1603	93.2222141585031	0.664503109204622	1.34566614657229	NA	NA
Root149|3910	1.94058213343791	0.181101861301058	1.03057106568798	0.325075665720315	NA
Root149|3196	156.489270581425	-1.12038122140315	1.5858698599785	0.05149553584425	0.132458607436846
Root149|5155	6.74933013225316	-0.142375285511669	1.00643833418468	0.556016638354135	NA
Root149|1930	0	NA	NA	NA	NA
Root149|1243	10.1880354635345	-0.467840146593649	1.18446171808694	0.016002502435178	0.060081883113296
Root149|1244	44.5961615177162	0.0278154626167043	0.915212700193785	NA	NA
Root149|1258	384.522294927085	-0.789865041530212	1.12435991607464	0.145266486132485	0.284623650451456
Root149|5195	4.27909750698697	-0.214130799272988	1.0517869477356	0.146565612694912	NA
Root149|439	17.5607659027454	-0.594914405092719	1.24834175010343	0.0507583187877092	0.131602057471205
Root149|1146	11.4146828913127	-0.219402546339746	1.00842457732657	0.458765131487535	0.626303523516125
Root149|1925	34.6211314711528	-0.594000781468236	1.22947931545835	0.0872352266328406	0.194910864212004
Root149|3250	0.513491700838436	-0.179587190815285	1.03396071129715	0.504664830175857	NA
Root149|330	30.7195298385824	-0.77069763698293	1.35785708390185	0.0727059059923483	0.17135432799327
Root149|1024	8.77398490536006	0.12929328737802	0.994541801879177	NA	NA
Root149|3156	75.8421481974798	0.289005970363341	1.00304349556159	0.433147230620813	0.607846390754208
Root149|3787	1.88185465566863	0.213644865524775	1.04969530887948	0.213690808224852	NA
Root149|578	34.0252176899806	0.535398344470055	1.19346142771236	0.0923482371037344	0.202366954191741
Root149|3814	4.84212311794419	0.222128157516506	1.05423872463572	0.113142701802788	NA
Root149|4913	135.353156804001	-0.153005905942434	0.868658446947104	0.735201927788859	0.835677570083119
Root149|3256	0.0855819501397394	-0.113534378195413	1.01593406735005	0.884833420500675	NA
Root149|3410	8.05433792626174	0.258390186137919	1.06769209222722	NA	NA
Root149|91	0	NA	NA	NA	NA
Root149|194	12.2728452465355	-0.0755591463092665	0.954259636540148	0.819727539244578	0.891587564992318
Root149|3745	279.291096734011	3.83833940368795	2.10336090419914	0.00174917456236531	0.0135590776450018
Root149|2638	2.05396680335375	-0.207251263297124	1.04759203614788	0.238092523181395	NA
Root149|906	1928.99716803781	0.0632200775717513	0.823213938031611	0.911241251782957	0.946719522003649
Root149|1946	2336.50647640428	-5.17256635573222	1.65768591572719	5.07494326553243e-05	0.00304363044793379
Root149|2130	559.084817071945	-0.814510665436641	1.42308346828934	0.0550868353193321	0.138298935574094
Root149|623	1899.68250779976	-0.779265399410905	1.15410627184019	0.138441223396811	0.275867617781807
Root149|2858	28.399506697098	-0.605866765327219	1.28084355082497	0.0278710883068001	0.0888366576939824
Root149|3390	105.861600736685	0.319711106866183	0.993699525914917	0.426297697334554	0.601568081873343
Root149|550	85.1359884783472	0.595639679636862	1.20362604167169	0.118211272426924	0.244024900236376
Root149|2737	41.3511834893524	0.667525681999062	1.38273218600174	NA	NA
Root149|3939	0	NA	NA	NA	NA
Root149|1346	0	NA	NA	NA	NA
Root149|1794	1.35493535208141	0.209276280537464	1.0473166511313	0.261600173262772	NA
Root149|2232	0	NA	NA	NA	NA
Root149|713	0	NA	NA	NA	NA
Root149|3085	7.81252398276329	-0.192997486969228	1.02652364492499	NA	NA
Root149|2388	0	NA	NA	NA	NA
Root149|388	154.874617447298	0.224275183864941	0.892112984334983	0.63788364277032	0.768105001577131
Root149|214	2.18295140057561	0.215380707719622	1.05063510669174	0.194218106968944	NA
Root149|4567	0	NA	NA	NA	NA
Root149|2983	133.443574039281	4.21569137458725	2.53760241560871	0.00176647727562338	0.0136467854615108
Root149|3312	27.7358710427254	-0.201872150523781	0.988640592621639	0.534190957272573	0.689707685164519
Root149|1297	28.4334900889906	0.318263853114645	1.07145524787753	NA	NA
Root149|3279	8.07567196771401	-0.378544894533166	1.10209378082044	0.0658365408447419	0.158942242145304
Root149|4431	0	NA	NA	NA	NA
Root149|4858	0.0855819501397394	-0.113534378195413	1.01593406735005	0.884833420500675	NA
Root149|2677	10.8362233019063	-0.379669349177735	1.12664394821998	0.0237892414785438	0.0797289431317668
Root149|1468	29.274879265763	-0.309129092182157	1.03817907021987	0.323399330113615	0.506896198988259
Root149|150	39.4524265799895	-0.285680238935697	0.994295431525897	NA	NA
Root149|3284	1.11256535181661	-0.197797695396703	1.04238883057813	0.340797528425496	NA
Root149|3486	6.85591552768651	-0.105740847206177	0.993545103921309	0.679939819453628	NA
Root149|2661	44.2418986165169	0.299104517612232	1.01541826773613	NA	NA
Root149|823	56.3333513040148	9.67025154348235	3.95984679004787	6.30470869993345e-05	0.00315540182370349
Root149|1938	6.5885342065235	-0.272297243861866	1.05557247551541	0.127257832698409	NA
Root149|2025	24.7514877888065	-0.196594385109027	0.961487092439058	0.594643461962219	0.738217481028781
Root149|1296	115.771670134156	0.322042316901406	0.993643160093654	0.42444179825947	0.600063807837054
Root149|2214	207.455377590583	0.472869469981277	1.07075251672133	0.253952373619589	0.424944079129932
Root149|4369	27.3302475814931	-0.648877317724627	1.27437371624528	0.0767678219457565	0.177798644526808
Root149|2538	45.9478213882163	-4.68684672956361	2.68289502976413	0.000964200876115835	0.00977153783125767
Root149|3342	7.75448022500322	-0.321650997140416	1.09485715183841	0.0481940350046025	0.127713162212054
Root149|3190	324.481168459946	1.0960455025821	1.35498785123397	0.0741664889716959	0.173004532616679
Root149|2314	812.322539588554	2.24537230469453	2.60223070132117	0.0118281670511741	0.0490074412716351
Root149|3132	977.830792471861	0.402091304522682	0.90040913439495	0.431798161906102	0.607400820784632
Root149|2037	60.5542081715972	0.429280160995468	1.04828956395259	0.289985987067315	0.467051635707711
Root149|4693	28.5808004760086	-0.129918178303937	0.935914298596173	0.731810820506687	0.834619491761448
Root149|3046	81.4689105063702	0.170939721547379	0.926672709034534	0.69060767197657	0.804335058087625
Root149|63	345.368908225215	1.49345335593425	1.83432870010483	0.0324707893996163	0.0989317233178151
Root149|1655	0	NA	NA	NA	NA
Root149|1849	15.1360461787203	-0.291924324513643	1.01347684970875	0.396848564999273	0.578272301555846
Root149|3596	0	NA	NA	NA	NA
Root149|1324	3.33769605544984	-0.212239463363374	1.05059817043379	0.173920889154349	NA
Root149|763	2.8242043546114	-0.210800224624742	1.0496916701924	0.194354803177095	NA
Root149|644	24.8755552759196	-0.200886807017728	0.963246628095019	0.585925264265626	0.731382158375746
Root149|2601	24.3310053140389	-1.07677018898725	2.29160986064173	0.000537094273305682	0.00703470028082557
Root149|1342	99.2434124893404	-0.135185439834644	0.91090273339244	0.74052008814912	0.838373214551338
Root149|4717	224.47107674004	-4.84422654833861	1.72094268209562	0.000146313071091018	0.00410923931037664
Root149|657	2.73862240447166	-0.210460931790328	1.04949663851223	0.198303848946785	NA
Root149|891	136.125122975644	0.817289392642188	1.15232614084912	0.139801364790732	0.277532500311914
Root149|881	39.3331317259876	-6.70613052430282	2.68881216921794	0.000246862828629292	0.00468833655371796
Root149|3878	8.8181353890291	-0.346539113362564	1.10769581339358	0.0366038015939142	0.106403142643534
Root149|1286	6.84465951636788	0.02632020190965	0.979743610102524	0.932280264848058	NA
Root149|2282	109.893617345086	0.587705028976296	1.13322330993475	0.182395597326051	0.336582644782243
Root149|4843	0	NA	NA	NA	NA
Root149|3027	17.0642570588954	0.177360187504475	0.990171891710442	NA	NA
Root149|1037	17.079591621697	-0.390354980948523	1.06778483020259	0.252615065867618	0.424059393763783
Root149|2850	22.3215629638323	-0.24767737096826	0.993128251436721	0.473256223151059	0.637615957368796
Root149|4757	42.3880523245484	0.463176778135645	1.15419912196798	0.0924949515877585	0.202493750882326
Root149|1014	5.26919303587216	0.22303647227825	1.05470513501838	NA	NA
Root149|4760	6.48009200084517	-0.105644524271584	0.995075352166971	0.673813486301368	NA
Root149|1327	19.9481779889063	0.533519843517851	1.24281734249382	0.00314237250802392	0.0191483073416752
Root149|1307	253.600880102529	-0.577176979745772	1.0365794866643	0.238316479168343	0.40867062153849
Root149|2487	0	NA	NA	NA	NA
Root149|154	0	NA	NA	NA	NA
Root149|1251	6.34481550219979	-0.176178503765245	1.0213863231401	0.431992769925033	NA
Root149|2351	2.3334997730291	0.216099303408682	1.05102619268825	0.18589927308984	NA
Root149|109	29.7293768979655	0.332378638024381	1.05889817713071	NA	NA
Root149|1534	16.5755948580756	-0.665848836141802	1.38093314254961	0.00321945929842468	0.0194104437595499
Root149|4229	19.4029852165444	-0.277364308572482	0.989108192825295	0.455684933591911	0.625034655109295
Root149|382	30.3838702236476	0.0659538377830201	0.92002525515897	0.878755087727945	0.927167983764809
Root149|2097	597.299166318667	0.28587946951062	0.860842153062216	0.571443676155187	0.719116586392971
Root149|4290	10.4578204552516	0.112914724423264	0.987132760794546	NA	NA
Root149|3157	20.768353806175	0.0161104815870558	0.954530061919418	0.972172934060385	0.985579233417979
Root149|2212	134.41745834638	0.639425826716177	1.10397173952292	0.196704536747069	0.35748775059535
Root149|4034	0.599073650978176	-0.183807025122573	1.03574771887796	0.469142418122869	NA
Root149|870	9.14401699558351	-0.233796529924463	1.0061035682856	0.455590706339299	0.625034655109295
Root149|4863	31.5782801245547	-1.22300793438523	2.73211810253301	0.000911544398066764	0.00944277128724616
Root149|646	15.355933990256	0.334961484749946	1.10274236375935	NA	NA
Root149|2667	5.50315176703525	0.0175700582211179	0.9827213159266	0.955422640191249	NA
Root149|3118	0	NA	NA	NA	NA
Root149|4310	97.4581962647547	0.423483510455488	1.0959880902547	NA	NA
Root149|5183	0.0855819501397394	-0.113534378195413	1.01593406735005	0.884833420500675	NA
Root149|2967	4.2477354477058	-0.214079138904024	1.05175394423534	0.147338125870447	NA
Root149|3505	2.73862240447166	-0.210460931790328	1.04949663851223	0.198303848946785	NA
Root149|666	0	NA	NA	NA	NA
Root149|3485	9.24611481572548	-0.257394796398886	1.06794186654739	0.0619343714507434	0.151772508103488
Root149|3491	0.855819501397394	-0.192447040986697	1.0397105915356	0.392266042370573	NA
Root149|3508	5.21140383194139	-0.35634390927412	1.10208078708279	0.111890113988035	NA
Root149|3850	0	NA	NA	NA	NA
Root149|55	101.556739707449	0.377926325223894	0.989779042173509	0.388681946535175	0.57075972876307
Root149|1027	31.7177110682575	0.504528719441852	1.18347444765722	0.0770955641613094	0.178376437282867
Root149|1652	122.970348455017	0.749181039027918	1.40629154288533	0.0414358921596275	0.115584330761066
Root149|2992	14.2368607494189	-0.425590423848351	1.15640543154378	0.013028712241449	0.0521835416489673
Root149|2034	0	NA	NA	NA	NA
Root149|2035	1.96838485321401	-0.206695826653367	1.04727511885678	0.244426907089232	NA
Root149|645	25.4113425190006	-4.52845400811351	2.85412831727377	0.00231999940170496	0.0158921566451179
Root149|1472	2.89961689405619	-0.210901780947389	1.04977213771691	0.191625226635686	NA
Root149|2380	84.4899980784596	0.495502420245957	1.1933242299369	NA	NA
Root149|1399	157.670735369447	1.23599893623871	2.63548001147936	0.00672648164734829	0.0341949315062257
Root149|1209	0	NA	NA	NA	NA
Root149|4755	87.8306258092303	0.356494290111758	1.04523926993062	NA	NA
Root149|488	19.0997009245541	0.0534393904920054	0.969796215656878	NA	NA
Root149|2605	126.456827558736	0.256011382797676	0.864798488106996	0.606962810981431	0.743391805473287
Root149|3886	0	NA	NA	NA	NA
Root149|3979	0.602193489813961	0.193832521614684	1.03931434119908	0.406460626749576	NA
Root149|5017	179.396422731343	0.507394919708935	1.19346924894288	NA	NA
Root149|4158	0	NA	NA	NA	NA
Root149|5172	5.94666071191287	0.223809901510174	1.05510194805513	NA	NA
Root149|4725	4.2095230689734	0.0257378708696944	0.984607498057418	0.927853531397356	NA
Root149|2386	109.048184704924	0.450976117937501	1.13621363824524	NA	NA
Root149|3478	6.09720908436636	0.224079356637913	1.05521756869375	NA	NA
Root149|3614	3.19224163495195	-0.211789952991817	1.05031446165115	0.179802690831481	NA
Root149|3069	40.6549218968626	-0.169749553416341	0.936526159899648	0.665533378402551	0.790385914215432
Root149|238	84.4805598852426	-0.313028915309477	0.962662761937969	NA	NA
Root149|2074	9.30031422975393	-0.453350633583978	1.17335260528055	0.0192744640046088	0.0686351616664117
Root149|180	143.494945851712	0.529157115122659	1.18944585218493	NA	NA
Root149|132	60.0808280601454	0.51431698385762	1.20052066136435	0.0537879107669244	0.136354447872993
Root149|1828	1.5054837245349	0.21078672853717	1.0481339195513	0.245504785312817	NA
Root149|2024	0	NA	NA	NA	NA
Root149|4563	0	NA	NA	NA	NA
Root149|76	31.421225754823	-0.25479642303521	0.995373792301267	0.462469487692782	0.62920758594514
Root149|14	146.633826892785	0.302282224229848	0.96630465189694	0.479393498153393	0.64218180421794
Root149|3656	3.16653215517036	-0.211795070021301	1.05032011338178	0.180178900145083	NA
Root149|2172	6.10643185747289	-0.129459210959904	0.989956963318238	0.644546954487154	NA
Root149|3810	39.3331469181561	0.296558679565401	1.04167759975464	NA	NA
Root149|3313	104.105134144575	0.539530055337557	1.24919329821596	NA	NA
Root149|3949	37.8542144652993	0.367150624924969	1.05723065156839	0.27940600360941	0.454833058732747
Root149|4	13.1865592823088	-0.61932353967429	1.32417807548129	0.00562139551618496	0.0298480337593667
Root149|2186	4.427855088871	-0.216370193993139	1.05252215121977	0.141701393986699	NA
Root149|862	24.9682427080233	0.290160495776823	1.05378863136851	NA	NA
Root149|4206	29.7553402698141	-0.594024734920679	1.21057556559805	0.1082707555375	0.229320680176546
Root149|162	10.8437852861373	-0.264064681358762	1.03914860529567	NA	NA
Root149|373	53.8178321950849	-1.11247265325331	2.2777463325534	0.00291370163390816	0.0184018192461476
Root149|2106	510.14563350643	4.3727811260771	1.76334434994397	0.000418878127115993	0.00615340386729441
Root149|113	190.109598960828	0.8172489466185	1.15002354861421	0.140461083954967	0.278156782497363
Root149|4169	3.48062621946566	0.219545906668691	1.0528863455115	0.143388995958307	NA
Root149|3326	15.7957818441483	0.0369282318107215	0.961220297979865	NA	NA
Root149|2787	30.8826322483345	-0.305687903003063	1.00218527810054	0.408998902779658	0.584954426279598
Root149|1800	4.59674169347852	-0.072759071062819	0.991388677558643	0.76761956776865	NA
Root149|2229	23.376806930801	-0.251789230285676	0.996463430352867	0.462725719194407	0.62920758594514
Root149|1282	79.9752521884121	-7.19048118947691	2.27376006104147	3.80351623509877e-05	0.00247663242851145
Root149|855	115.943911769104	-2.92290048911998	2.43982849439223	0.00548770308298654	0.0294247395544943
Root149|652	25.8092530575799	-0.0328462310515147	0.934078883649295	0.921002169880307	0.954074520526009
Root149|495	0	NA	NA	NA	NA
Root149|5091	0	NA	NA	NA	NA
Root149|200	63.6848525613056	-0.161864225381594	0.935208893215913	0.678290968822532	0.795996456203167
Root149|2596	10.9024944911047	-0.0802994781444856	0.956588387460357	0.80836018696476	0.885390305813647
Root149|1599	50.502952937376	-0.606202508117209	1.17401526568514	0.144746273406497	0.284376514735696
Root149|4316	1.79722095293453	-0.205525769054656	1.04659438586428	0.258360952129151	NA
Root149|1550	128.102514632006	0.75452760455732	1.41871626842872	0.0375776409686607	0.10854175382456
Root149|2966	84.1430788922819	-4.09936984400485	2.0610038403979	0.0011488452238808	0.0105573317146143
Root149|4676	8.69691699990008	-0.382417002558052	1.12179103407664	0.0632375721295152	0.154137354955257
Root149|1225	11.9050928061473	-0.613632104452495	1.3167583493033	0.00674331170106707	0.0341949315062257
Root149|3004	2.86041907661632	0.21812666765223	1.0521241413053	0.162119465090105	NA
Root149|2581	144.521755102141	0.779384494225825	1.2990923623153	0.10075446930541	0.216826662461783
Root149|1241	85.8117655315682	-4.55863485719431	1.95570811352739	0.000556269989048788	0.00723651598473132
Root149|3183	0.15054837245349	0.146979379343174	1.02124860543128	0.645219263903493	NA
Root149|39	35.1538984523668	0.23656044439431	0.991482699158618	0.503267308303577	0.664511121450667
Root149|271	6.96360865735026	-0.303864016060982	1.08630918501256	0.0589119421056011	NA
Root149|894	3.08095020503062	-0.211615975369741	1.0501899687858	0.183501568001493	NA
Root149|1125	29.8632910484979	-0.405012676741289	1.05895953662644	0.268829045897631	0.443704077276359
Root149|2692	11.5847896193035	-0.24697589634208	1.0074744510758	0.439231887145819	0.612988040909566
Root149|511	2.86041907661632	0.21812666765223	1.0521241413053	0.162119465090105	NA
Root149|2948	77.9907830886842	0.238837655704265	0.959578812223753	0.557157461080933	0.707782527203705
Root149|3654	0	NA	NA	NA	NA
Root149|4817	40.4762796356414	0.402778994786285	1.07112949591427	0.252049124029188	0.424059393763783
Root149|3735	29.4862710176213	0.451503519852195	1.15938127098835	NA	NA
Root149|3741	3.91445154795263	-0.213440020855143	1.05134887439388	0.156411530530268	NA
Root149|3270	0	NA	NA	NA	NA
Root149|995	1.08405302836172	-0.0765961012660201	0.993908770913354	0.79301810526011	NA
Root149|831	13.6521628050321	0.0133098772847443	0.962829241970016	NA	NA
Root149|2558	14.1458635601974	-0.117278937455984	0.988807796584209	NA	NA
Root149|4343	211.42683637747	-0.727352412327008	1.12976253741313	0.158046023530472	0.302170207739888
Root149|1423	34.0511472052651	0.70242646299605	1.3483248315673	0.0492471132565227	0.129750486834237
Root149|4657	41.4490498398034	-0.223617628340333	0.96665009598298	0.549253206253036	0.700474570257789
Root149|3324	8.36546733846284	-0.124530425475485	0.995351613695457	NA	NA
Root149|4844	12.6044838483231	-0.41110594739961	1.14641965282907	0.0165370650003928	0.0610826112413212
Root149|1992	0	NA	NA	NA	NA
Root149|54	21.2443283379878	-0.0502610722215473	0.942372037502367	NA	NA
Root149|1153	2.54684297636619	-0.180570937438194	1.03166176091431	0.384575063370179	NA
Root149|2550	43.147072125475	0.263517613127502	0.987325810629999	NA	NA
Root149|1485	49.995264544872	0.283075809916588	1.01970560028329	0.396062389283256	0.577865675529155
Root149|2086	84.2704894367406	-0.345600683329665	0.961541383300377	0.429004715588617	0.604883446170645
Root149|2615	167.545032696459	-1.1157727743735	1.63874924546769	0.0473159918399782	0.126713449357591
Root149|4860	421.369323958001	-5.26694836692225	1.56266033424044	2.37641284000346e-05	0.00174704672979609
[truncated: 3,149 more rows]
