# Supplementary material for: Genome-resolved metatranscriptomics reveals conserved root colonization determinants in a synthetic microbiota
Source: Nat Commun. 2023 Dec 13;14:8274. doi: 10.1038/s41467-023-43688-z (PMC10719396; doi:10.1038/s41467-023-43688-z)
Supplement: Supplementary file 11 — Source Data [file 41467_2023_43688_MOESM11_ESM.zip › Source Data/Supplementary_information/figureS5/Root1433D1unfiltered_deseq_LFC.csv]

	baseMean	log2FoldChange	lfcSE	pvalue	padj
Root1433D1|1106	4.13730996466875	0.21701884609651	1.05182177353362	0.19417076162556	NA
Root1433D1|1241	0	NA	NA	NA	NA
Root1433D1|1366	0	NA	NA	NA	NA
Root1433D1|1438	0	NA	NA	NA	NA
Root1433D1|1514	0	NA	NA	NA	NA
Root1433D1|1844	0	NA	NA	NA	NA
Root1433D1|2070	0	NA	NA	NA	NA
Root1433D1|2162	2.07462622096643	-0.175447295506939	1.03548599204646	0.433501767703575	NA
Root1433D1|2321	0	NA	NA	NA	NA
Root1433D1|2371	0	NA	NA	NA	NA
Root1433D1|2429	0	NA	NA	NA	NA
Root1433D1|2627	22.2068340080839	-0.0805585042379181	0.97896075024403	0.76292275826338	0.81572350093655
Root1433D1|2638	33.4697767654613	0.232941311229916	1.05922717437175	NA	NA
Root1433D1|2668	0.795636531667067	0.206274635141359	1.04599123738562	0.203631840755755	NA
Root1433D1|2696	0	NA	NA	NA	NA
Root1433D1|2765	0	NA	NA	NA	NA
Root1433D1|2833	0	NA	NA	NA	NA
Root1433D1|2891	790.440890940269	0.244515398077104	1.06356398270308	NA	NA
Root1433D1|2946	0	NA	NA	NA	NA
Root1433D1|2971	0.90172140255601	0.20813806338354	1.04698076572555	0.193075006274723	NA
Root1433D1|3035	0	NA	NA	NA	NA
Root1433D1|3058	7.9296824445828	-0.200525738560387	1.04456448307076	NA	NA
Root1433D1|3079	4786.86762912174	0.250749968959901	1.06591238648964	NA	NA
Root1433D1|317	0	NA	NA	NA	NA
Root1433D1|3197	2.62785987989081	-0.181026597606611	1.03707144154322	0.382759287215826	NA
Root1433D1|3318	0	NA	NA	NA	NA
Root1433D1|3344	0	NA	NA	NA	NA
Root1433D1|3348	0	NA	NA	NA	NA
Root1433D1|3350	3.59601878300848	-0.186645860296738	1.03893564471811	0.321427289107295	NA
Root1433D1|3360	0	NA	NA	NA	NA
Root1433D1|3365	0	NA	NA	NA	NA
Root1433D1|370	9.01688291858842	0.226874093621853	1.05671453256064	NA	NA
Root1433D1|381	9.10447041772407	0.168775809059854	1.02346714365377	0.401092065360468	0.538609344912629
Root1433D1|455	0	NA	NA	NA	NA
Root1433D1|498	0	NA	NA	NA	NA
Root1433D1|519	0	NA	NA	NA	NA
Root1433D1|529	4.13730996466875	0.21701884609651	1.05182177353362	0.19417076162556	NA
Root1433D1|673	0	NA	NA	NA	NA
Root1433D1|710	1.47528975713168	-0.168606221405411	1.03373159512082	0.511053458838927	NA
Root1433D1|893	0	NA	NA	NA	NA
Root1433D1|901	0	NA	NA	NA	NA
Root1433D1|965	0	NA	NA	NA	NA
Root1433D1|1068	4.44100750584323	-0.179367221474528	1.03378137944322	0.409064264695715	NA
Root1433D1|1114	0	NA	NA	NA	NA
Root1433D1|1190	0	NA	NA	NA	NA
Root1433D1|1192	0	NA	NA	NA	NA
Root1433D1|1196	0	NA	NA	NA	NA
Root1433D1|1212	0	NA	NA	NA	NA
Root1433D1|1435	0	NA	NA	NA	NA
Root1433D1|1525	0	NA	NA	NA	NA
Root1433D1|1956	0	NA	NA	NA	NA
Root1433D1|201	0	NA	NA	NA	NA
Root1433D1|210	0.10734384426891	0.142553060635775	1.02130157123838	0.387197956197334	NA
Root1433D1|2115	0	NA	NA	NA	NA
Root1433D1|2213	0.0922056098207302	-0.102474172124617	1.01774366076611	0.734316029239201	NA
Root1433D1|2245	0	NA	NA	NA	NA
Root1433D1|256	0	NA	NA	NA	NA
Root1433D1|2568	0	NA	NA	NA	NA
Root1433D1|2931	0	NA	NA	NA	NA
Root1433D1|2932	3.35838655774015	-0.191766970771809	1.03994756338517	0.324388450871889	NA
Root1433D1|2966	0	NA	NA	NA	NA
Root1433D1|2977	0	NA	NA	NA	NA
Root1433D1|3172	0	NA	NA	NA	NA
Root1433D1|319	0	NA	NA	NA	NA
Root1433D1|664	0	NA	NA	NA	NA
Root1433D1|746	0	NA	NA	NA	NA
Root1433D1|85	12.4119298940063	0.227531045845971	1.05699833867851	0.0415836002646449	0.0930680577351577
Root1433D1|862	1.11389114433389	0.211000011217044	1.04851018545945	0.175851589042203	NA
Root1433D1|1591	0	NA	NA	NA	NA
Root1433D1|1746	1.59127306333413	0.215055603343138	1.05069530425207	0.148679257120982	NA
Root1433D1|1835	0	NA	NA	NA	NA
Root1433D1|1897	0	NA	NA	NA	NA
Root1433D1|193	14.472784112051	-0.127680765632794	1.007359190068	NA	NA
Root1433D1|2059	4.8868973204987	-0.192521831873646	1.04111431674577	0.267648914240992	NA
Root1433D1|208	0	NA	NA	NA	NA
Root1433D1|2289	0	NA	NA	NA	NA
Root1433D1|2327	0	NA	NA	NA	NA
Root1433D1|2355	0.868835092580437	-0.158260847654697	1.03136124667759	0.642586041483967	NA
Root1433D1|2399	0	NA	NA	NA	NA
Root1433D1|2417	0.0413730996466875	-0.0848119957399961	1.01469418391588	0.682309846402506	NA
Root1433D1|2444	25.8698664688073	0.231564803008039	1.05869816017127	NA	NA
Root1433D1|2546	0	NA	NA	NA	NA
Root1433D1|255	0	NA	NA	NA	NA
Root1433D1|2655	0	NA	NA	NA	NA
Root1433D1|2717	1588.7270264328	0.246213573979995	1.06419934675772	NA	NA
Root1433D1|273	0	NA	NA	NA	NA
Root1433D1|2760	0	NA	NA	NA	NA
Root1433D1|2846	0	NA	NA	NA	NA
Root1433D1|2850	0	NA	NA	NA	NA
Root1433D1|2914	0	NA	NA	NA	NA
Root1433D1|613	0	NA	NA	NA	NA
Root1433D1|686	0	NA	NA	NA	NA
Root1433D1|750	3.68822439282921	-0.187272480721409	1.03915289052846	0.316098779019447	NA
Root1433D1|812	703.342693993688	0.243442873910238	1.06316647379808	NA	NA
Root1433D1|881	4.14925244193286	-0.189401784030635	1.03992300011739	0.295735537236927	NA
Root1433D1|1186	0	NA	NA	NA	NA
Root1433D1|1286	0	NA	NA	NA	NA
Root1433D1|142	0	NA	NA	NA	NA
Root1433D1|1887	0	NA	NA	NA	NA
Root1433D1|1902	0	NA	NA	NA	NA
Root1433D1|2240	1311.68764507971	0.244888508557436	1.06370521690194	NA	NA
Root1433D1|2357	0	NA	NA	NA	NA
Root1433D1|2565	0	NA	NA	NA	NA
Root1433D1|2586	0	NA	NA	NA	NA
Root1433D1|2886	0	NA	NA	NA	NA
Root1433D1|318	0	NA	NA	NA	NA
Root1433D1|329	0	NA	NA	NA	NA
Root1433D1|3345	9.49717781153521	-0.20310882171267	1.04580628622585	NA	NA
Root1433D1|435	0	NA	NA	NA	NA
Root1433D1|595	0	NA	NA	NA	NA
Root1433D1|675	0	NA	NA	NA	NA
Root1433D1|711	4.52001166501988	0.193458021752851	1.03623385745214	0.285298412666821	NA
Root1433D1|845	0	NA	NA	NA	NA
Root1433D1|864	0	NA	NA	NA	NA
Root1433D1|868	8.00994557713942	-0.0104876351295259	0.988969273481602	0.734476694221045	NA
Root1433D1|871	0	NA	NA	NA	NA
Root1433D1|899	0	NA	NA	NA	NA
Root1433D1|998	0	NA	NA	NA	NA
Root1433D1|1010	0	NA	NA	NA	NA
Root1433D1|156	0	NA	NA	NA	NA
Root1433D1|1715	0	NA	NA	NA	NA
Root1433D1|1753	0	NA	NA	NA	NA
Root1433D1|2732	0.10734384426891	0.142553060635775	1.02130157123838	0.387197956197334	NA
Root1433D1|2940	0	NA	NA	NA	NA
Root1433D1|704	0	NA	NA	NA	NA
Root1433D1|714	3.07772022915929	0.233579709089578	1.05789896915543	0.0968852644062074	NA
Root1433D1|973	0	NA	NA	NA	NA
Root1433D1|2152	0.276616829462191	-0.131460298352112	1.02482783346515	0.990015414347135	NA
Root1433D1|2192	0.742594096222596	0.205191231697216	1.04541880059208	0.209554862430314	NA
Root1433D1|2248	0	NA	NA	NA	NA
Root1433D1|2291	0	NA	NA	NA	NA
Root1433D1|2739	0.0413730996466875	-0.0848119957399961	1.01469418391588	0.682309846402506	NA
Root1433D1|2816	0.276616829462191	-0.133229617779875	1.02526396942307	0.976334312430198	NA
Root1433D1|2958	1204.04940532843	0.245402204977184	1.06387941551604	NA	NA
Root1433D1|3076	0	NA	NA	NA	NA
Root1433D1|3127	0	NA	NA	NA	NA
Root1433D1|3354	1.24477573257986	-0.164686833398882	1.03281950706599	0.555830077775645	NA
Root1433D1|359	15.4988866743697	0.227895544493246	1.05677693009658	NA	NA
Root1433D1|389	0	NA	NA	NA	NA
Root1433D1|929	0	NA	NA	NA	NA
Root1433D1|2151	0	NA	NA	NA	NA
Root1433D1|2191	0	NA	NA	NA	NA
Root1433D1|2247	13.9546997549583	0.229022290729785	1.05764558659252	NA	NA
Root1433D1|2740	3.87263561247067	-0.188081073219914	1.03944263725065	0.307943347078371	NA
Root1433D1|2817	0	NA	NA	NA	NA
Root1433D1|2957	0	NA	NA	NA	NA
Root1433D1|3077	0	NA	NA	NA	NA
Root1433D1|3128	4.13730996466875	0.21701884609651	1.05182177353362	0.19417076162556	NA
Root1433D1|3353	0	NA	NA	NA	NA
Root1433D1|360	0	NA	NA	NA	NA
Root1433D1|390	0	NA	NA	NA	NA
Root1433D1|928	0.0413730996466875	-0.0848119957399961	1.01469418391588	0.682309846402506	NA
Root1433D1|1407	3.45771036827738	-0.18587855088788	1.03867105167378	0.328719285851647	NA
Root1433D1|1832	0	NA	NA	NA	NA
Root1433D1|2570	0	NA	NA	NA	NA
Root1433D1|760	3.73432719773957	-0.187378913587799	1.03919264223598	0.314512358442177	NA
Root1433D1|968	0	NA	NA	NA	NA
Root1433D1|1111	0	NA	NA	NA	NA
Root1433D1|1417	1104.66176056656	0.245022073820753	1.06375401802034	NA	NA
Root1433D1|1460	0	NA	NA	NA	NA
Root1433D1|1490	0	NA	NA	NA	NA
Root1433D1|194	0	NA	NA	NA	NA
Root1433D1|195	0	NA	NA	NA	NA
Root1433D1|2111	0	NA	NA	NA	NA
Root1433D1|2112	0	NA	NA	NA	NA
Root1433D1|224	0	NA	NA	NA	NA
Root1433D1|225	0	NA	NA	NA	NA
Root1433D1|2329	0	NA	NA	NA	NA
Root1433D1|2330	1.16693357977837	0.211582531581205	1.04882285411557	0.172167786209569	NA
Root1433D1|240	4.59241406078231	-0.191512520316366	1.04071776796701	NA	NA
Root1433D1|264	0	NA	NA	NA	NA
Root1433D1|2685	0	NA	NA	NA	NA
Root1433D1|3160	1.64431549877861	0.215382435320592	1.05087226221759	0.146309257294579	NA
Root1433D1|3161	0	NA	NA	NA	NA
Root1433D1|3181	0	NA	NA	NA	NA
Root1433D1|3182	0	NA	NA	NA	NA
Root1433D1|67	0	NA	NA	NA	NA
Root1433D1|74	0	NA	NA	NA	NA
Root1433D1|75	0.138308414731095	-0.111202427957523	1.01970723713101	0.73431602923914	NA
Root1433D1|800	0	NA	NA	NA	NA
Root1433D1|945	0	NA	NA	NA	NA
Root1433D1|1617	0	NA	NA	NA	NA
Root1433D1|1751	0	NA	NA	NA	NA
Root1433D1|192	0	NA	NA	NA	NA
Root1433D1|2058	0	NA	NA	NA	NA
Root1433D1|2060	0	NA	NA	NA	NA
Root1433D1|2107	0	NA	NA	NA	NA
Root1433D1|2288	0	NA	NA	NA	NA
Root1433D1|2580	0	NA	NA	NA	NA
Root1433D1|3104	0	NA	NA	NA	NA
Root1433D1|3283	0	NA	NA	NA	NA
Root1433D1|1026	756.963246046193	0.301572014969688	1.07644170129309	NA	NA
Root1433D1|1056	2.15140118162775	-0.176711260930496	1.03582589643322	0.422537111733016	NA
Root1433D1|1150	0	NA	NA	NA	NA
Root1433D1|1377	0.138308414731095	-0.111202427957523	1.01970723713101	0.73431602923914	NA
Root1433D1|1924	0	NA	NA	NA	NA
Root1433D1|2092	18.0567584649879	0.259535150563593	1.06893027347166	0.019539257370768	0.0676313067302952
Root1433D1|2299	0	NA	NA	NA	NA
Root1433D1|2578	0	NA	NA	NA	NA
Root1433D1|2949	0.951581291873812	-0.160098081176282	1.03176953263894	0.618620262877507	NA
Root1433D1|2996	0	NA	NA	NA	NA
Root1433D1|3253	0	NA	NA	NA	NA
Root1433D1|3255	0.0922056098207302	-0.102474172124617	1.01774366076611	0.734316029239201	NA
Root1433D1|3261	0	NA	NA	NA	NA
Root1433D1|340	0.0530424354444712	0.119451118358949	1.01603696613491	0.437150561859918	NA
Root1433D1|718	19.6439235012105	0.23056555006973	1.05828609627161	NA	NA
Root1433D1|719	0.160386279713381	0.162865003490201	1.02706357586454	0.351412275514384	NA
Root1433D1|807	0	NA	NA	NA	NA
Root1433D1|818	0	NA	NA	NA	NA
Root1433D1|834	0	NA	NA	NA	NA
Root1433D1|1275	0	NA	NA	NA	NA
Root1433D1|1337	0	NA	NA	NA	NA
Root1433D1|1339	0	NA	NA	NA	NA
Root1433D1|1475	0	NA	NA	NA	NA
Root1433D1|1870	0	NA	NA	NA	NA
Root1433D1|2132	60.8008856839449	-0.0198612389377835	0.983476301102312	NA	NA
Root1433D1|2541	0	NA	NA	NA	NA
Root1433D1|2699	0	NA	NA	NA	NA
Root1433D1|2720	1.8441121964146	-0.173261306265832	1.03489802041718	0.458507326888786	NA
Root1433D1|3300	0	NA	NA	NA	NA
Root1433D1|1020	0	NA	NA	NA	NA
Root1433D1|1096	0	NA	NA	NA	NA
Root1433D1|1128	0	NA	NA	NA	NA
Root1433D1|1178	1.64431549877861	0.215382435320592	1.05087226221759	0.146309257294579	NA
Root1433D1|177	0	NA	NA	NA	NA
Root1433D1|1907	0	NA	NA	NA	NA
Root1433D1|2235	0	NA	NA	NA	NA
Root1433D1|2239	0	NA	NA	NA	NA
Root1433D1|2350	0	NA	NA	NA	NA
Root1433D1|2390	0.829850488386571	-0.156157550344253	1.03091713995788	0.664050228864526	NA
Root1433D1|2413	4.13730996466875	0.21701884609651	1.05182177353362	0.19417076162556	NA
Root1433D1|2678	2.21293463569752	-0.176793003667691	1.03585786122027	0.419267662592495	NA
Root1433D1|2964	0	NA	NA	NA	NA
Root1433D1|3327	47.3022938006253	-0.112501399720849	0.995447515314251	0.644216290782877	0.747609028809759
Root1433D1|482	1398.41076805804	0.245374959171196	1.06388629150836	NA	NA
Root1433D1|590	0	NA	NA	NA	NA
Root1433D1|875	0.276616829462191	-0.131460298352112	1.02482783346515	0.990015414347135	NA
Root1433D1|983	0	NA	NA	NA	NA
Root1433D1|1116	0	NA	NA	NA	NA
Root1433D1|1743	0	NA	NA	NA	NA
Root1433D1|2424	0.10734384426891	0.142553060635775	1.02130157123838	0.387197956197334	NA
Root1433D1|2845	0	NA	NA	NA	NA
Root1433D1|307	0	NA	NA	NA	NA
Root1433D1|839	4.51807488121578	-0.191099377125445	1.04056039246731	0.280613159251736	NA
Root1433D1|1021	0	NA	NA	NA	NA
Root1433D1|1097	0	NA	NA	NA	NA
Root1433D1|1129	0	NA	NA	NA	NA
Root1433D1|1177	0	NA	NA	NA	NA
Root1433D1|176	0	NA	NA	NA	NA
Root1433D1|1908	0	NA	NA	NA	NA
Root1433D1|2234	0	NA	NA	NA	NA
Root1433D1|2238	0	NA	NA	NA	NA
Root1433D1|2349	7.79723801033726	0.22634075377247	1.05645106194767	NA	NA
Root1433D1|2391	4.13730996466875	0.21701884609651	1.05182177353362	0.19417076162556	NA
Root1433D1|2412	0	NA	NA	NA	NA
Root1433D1|2677	0.0922056098207302	-0.102474172124617	1.01774366076611	0.734316029239201	NA
Root1433D1|2963	0	NA	NA	NA	NA
Root1433D1|3328	0	NA	NA	NA	NA
Root1433D1|483	0	NA	NA	NA	NA
Root1433D1|874	0	NA	NA	NA	NA
Root1433D1|984	0	NA	NA	NA	NA
Root1433D1|1164	3.39259417102837	-0.185813276877829	1.03864365353813	NA	NA
Root1433D1|1517	0	NA	NA	NA	NA
Root1433D1|1619	0	NA	NA	NA	NA
Root1433D1|1689	0	NA	NA	NA	NA
Root1433D1|1693	0	NA	NA	NA	NA
Root1433D1|2594	0	NA	NA	NA	NA
Root1433D1|2667	25.556978856632	0.23142146637111	1.05863986843316	0.0194521588797051	0.0676313067302952
Root1433D1|2894	0	NA	NA	NA	NA
Root1433D1|3230	775.993856973271	0.24205702382261	1.0620282013685	NA	NA
Root1433D1|3273	0	NA	NA	NA	NA
Root1433D1|3363	0	NA	NA	NA	NA
Root1433D1|373	0	NA	NA	NA	NA
Root1433D1|642	0	NA	NA	NA	NA
Root1433D1|649	0	NA	NA	NA	NA
Root1433D1|677	0.10734384426891	0.142553060635775	1.02130157123838	0.387197956197334	NA
Root1433D1|963	0	NA	NA	NA	NA
Root1433D1|1400	14.8134505091096	0.229253429332457	1.05774640041798	NA	NA
Root1433D1|2885	0	NA	NA	NA	NA
Root1433D1|2924	0	NA	NA	NA	NA
Root1433D1|3184	0.356843248762316	-0.0902275333419054	1.00542739353536	0.932686137351918	NA
Root1433D1|3191	0	NA	NA	NA	NA
Root1433D1|320	1568.22000567393	0.246360440098865	1.06424850789403	NA	NA
Root1433D1|509	0	NA	NA	NA	NA
Root1433D1|510	0	NA	NA	NA	NA
Root1433D1|796	0	NA	NA	NA	NA
Root1433D1|1074	0	NA	NA	NA	NA
Root1433D1|1099	0	NA	NA	NA	NA
Root1433D1|150	0	NA	NA	NA	NA
Root1433D1|175	0	NA	NA	NA	NA
Root1433D1|217	0	NA	NA	NA	NA
Root1433D1|2341	0	NA	NA	NA	NA
Root1433D1|2352	6.17777585798892	-0.196591795001171	1.04279479844401	0.231406607949353	NA
Root1433D1|2385	8.2746199293375	0.224861874843163	1.05577063173026	0.0616462836916182	NA
Root1433D1|244	0.829850488386572	-0.156742433850924	1.0310360476641	0.659612000826332	NA
Root1433D1|3275	0	NA	NA	NA	NA
Root1433D1|485	0	NA	NA	NA	NA
Root1433D1|734	0	NA	NA	NA	NA
Root1433D1|741	0	NA	NA	NA	NA
Root1433D1|786	0	NA	NA	NA	NA
Root1433D1|858	0	NA	NA	NA	NA
Root1433D1|987	0	NA	NA	NA	NA
Root1433D1|992	0.0530424354444712	0.119451118358949	1.01603696613491	0.437150561859918	NA
Root1433D1|1110	0	NA	NA	NA	NA
Root1433D1|1414	4.27561837939985	0.189790205899309	1.03586627498801	0.311118723332483	NA
Root1433D1|1459	6.9277401516234	0.215844764796854	1.04940539349392	NA	NA
Root1433D1|197	0.10734384426891	0.142553060635775	1.02130157123838	0.387197956197334	NA
Root1433D1|2108	3208.89760859708	0.247999125265789	1.06442719686383	NA	NA
Root1433D1|222	0	NA	NA	NA	NA
Root1433D1|2328	4.05704683211213	-0.189095379540945	1.03980836218001	0.299080461910764	NA
Root1433D1|243	0.10734384426891	0.142553060635775	1.02130157123838	0.387197956197334	NA
Root1433D1|267	0	NA	NA	NA	NA
Root1433D1|2682	0.276616829462191	-0.131460298352112	1.02482783346515	0.990015414347135	NA
Root1433D1|3164	3.78043000264994	-0.187747212066866	1.03932117955285	0.311629690286851	NA
Root1433D1|3178	21.6466077389226	0.180680657683136	1.02760779943681	NA	NA
Root1433D1|70	0	NA	NA	NA	NA
Root1433D1|78	0.645439268745111	-0.151571593042133	1.02987500619498	0.729388362269033	NA
Root1433D1|803	0	NA	NA	NA	NA
Root1433D1|953	0	NA	NA	NA	NA
Root1433D1|2804	0	NA	NA	NA	NA
Root1433D1|2805	0	NA	NA	NA	NA
Root1433D1|2934	0	NA	NA	NA	NA
Root1433D1|2935	3.59601878300848	-0.186783920169412	1.03898147730377	0.320724641149202	NA
Root1433D1|1529	0	NA	NA	NA	NA
Root1433D1|1968	0	NA	NA	NA	NA
Root1433D1|2179	0.0413730996466875	-0.0848119957399961	1.01469418391588	0.682309846402506	NA
Root1433D1|2180	0	NA	NA	NA	NA
Root1433D1|2492	0	NA	NA	NA	NA
Root1433D1|2503	1.28256608904731	-0.166044691908382	1.03311680837093	0.542656515331463	NA
Root1433D1|2826	0	NA	NA	NA	NA
Root1433D1|978	4.13730996466875	0.21701884609651	1.05182177353362	0.19417076162556	NA
Root1433D1|1142	0	NA	NA	NA	NA
Root1433D1|1512	0	NA	NA	NA	NA
Root1433D1|1896	50.9666578278078	0.234056026683368	1.05967242403336	0.0095081946326383	0.0525747232628235
Root1433D1|2076	0	NA	NA	NA	NA
Root1433D1|2366	0	NA	NA	NA	NA
Root1433D1|2656	0	NA	NA	NA	NA
Root1433D1|2716	0	NA	NA	NA	NA
Root1433D1|700	0	NA	NA	NA	NA
Root1433D1|720	0.785957608746635	-0.141214803848229	1.01820021715195	0.799382957334038	NA
Root1433D1|87	0	NA	NA	NA	NA
Root1433D1|1113	0	NA	NA	NA	NA
Root1433D1|1415	0	NA	NA	NA	NA
Root1433D1|1462	0	NA	NA	NA	NA
Root1433D1|196	1.323939188694	-0.166715391681831	1.03327403294791	0.534841089668767	NA
Root1433D1|2109	0	NA	NA	NA	NA
Root1433D1|223	0	NA	NA	NA	NA
Root1433D1|2331	0	NA	NA	NA	NA
Root1433D1|242	0	NA	NA	NA	NA
Root1433D1|266	0	NA	NA	NA	NA
Root1433D1|2683	14.6189314974301	0.169295062667661	1.02224427274561	NA	NA
Root1433D1|3163	0	NA	NA	NA	NA
Root1433D1|3179	0	NA	NA	NA	NA
Root1433D1|69	0	NA	NA	NA	NA
Root1433D1|77	0.106084870888942	0.150133230114621	1.02294003321642	0.385543268810334	NA
Root1433D1|952	0	NA	NA	NA	NA
Root1433D1|1118	0	NA	NA	NA	NA
Root1433D1|2663	0	NA	NA	NA	NA
Root1433D1|2703	0	NA	NA	NA	NA
Root1433D1|2900	0	NA	NA	NA	NA
Root1433D1|2917	0	NA	NA	NA	NA
Root1433D1|837	0.0922056098207302	-0.102474172124617	1.01774366076611	0.734316029239201	NA
Root1433D1|215	59.4075276978077	0.234410305085511	1.05981475944963	0.00797900211210255	0.0525747232628235
Root1433D1|736	0	NA	NA	NA	NA
Root1433D1|737	0	NA	NA	NA	NA
Root1433D1|855	0	NA	NA	NA	NA
Root1433D1|1159	0	NA	NA	NA	NA
Root1433D1|1788	4.13730996466875	0.21701884609651	1.05182177353362	0.19417076162556	NA
Root1433D1|2664	6.57832284382331	-0.197687615470803	1.04327286919657	NA	NA
Root1433D1|2754	0	NA	NA	NA	NA
Root1433D1|3312	0	NA	NA	NA	NA
Root1433D1|548	0	NA	NA	NA	NA
Root1433D1|1112	0	NA	NA	NA	NA
Root1433D1|1416	4.24465380893766	0.217886982324571	1.05226511969538	0.171121535862379	NA
Root1433D1|1461	0	NA	NA	NA	NA
Root1433D1|2110	0.0530424354444712	0.119451118358949	1.01603696613491	0.437150561859918	NA
Root1433D1|2332	1.00780627344495	0.209690411551903	1.04780852933769	0.183911287398862	NA
Root1433D1|241	0	NA	NA	NA	NA
Root1433D1|265	2.80754139426859	-0.185595642359139	1.03835623494171	0.369223069813699	NA
Root1433D1|2684	1.38308414731095	-0.166854151477958	1.0333210604757	0.529244774823258	NA
Root1433D1|3162	0	NA	NA	NA	NA
Root1433D1|3180	0	NA	NA	NA	NA
Root1433D1|68	0	NA	NA	NA	NA
Root1433D1|76	1.32606088611178	0.213094576490538	1.04963742138509	0.162256618952651	NA
Root1433D1|801	3.45771036827738	-0.18587855088788	1.03867105167378	0.328719285851647	NA
Root1433D1|951	2.62785987989081	-0.181026597606611	1.03707144154322	0.382759287215826	NA
Root1433D1|1126	0	NA	NA	NA	NA
Root1433D1|1158	0	NA	NA	NA	NA
Root1433D1|1750	4.58445875270419	0.16660617700605	1.0221550279907	0.416320073935076	NA
Root1433D1|231	0	NA	NA	NA	NA
Root1433D1|247	3.59601878300848	-0.186645860296738	1.03893564471811	0.321427289107295	NA
Root1433D1|2923	0.786088893287062	-0.156276903473587	1.03092061387385	0.669336969946145	NA
Root1433D1|308	0	NA	NA	NA	NA
Root1433D1|3132	0	NA	NA	NA	NA
Root1433D1|3165	0	NA	NA	NA	NA
Root1433D1|535	0	NA	NA	NA	NA
Root1433D1|634	0	NA	NA	NA	NA
Root1433D1|797	0	NA	NA	NA	NA
Root1433D1|1072	4.13730996466875	0.21701884609651	1.05182177353362	0.19417076162556	NA
Root1433D1|216	8.32766236478197	0.224933562292675	1.05580388375659	0.0612075651414502	NA
Root1433D1|3001	0	NA	NA	NA	NA
Root1433D1|738	0	NA	NA	NA	NA
Root1433D1|740	0	NA	NA	NA	NA
Root1433D1|856	0.18441121964146	-0.123101230919206	1.02253986300216	0.912707613055007	NA
Root1433D1|2370	0	NA	NA	NA	NA
Root1433D1|2637	7.44257008806597	-0.199599767758057	1.04413280283373	0.205111389427741	NA
Root1433D1|3081	0	NA	NA	NA	NA
Root1433D1|3082	0	NA	NA	NA	NA
Root1433D1|3114	0	NA	NA	NA	NA
Root1433D1|2212	0	NA	NA	NA	NA
Root1433D1|2216	4.19035240011322	0.217478734607472	1.05205623427552	0.181389856082217	NA
Root1433D1|2591	0	NA	NA	NA	NA
Root1433D1|2630	0	NA	NA	NA	NA
Root1433D1|912	0	NA	NA	NA	NA
Root1433D1|183	0	NA	NA	NA	NA
Root1433D1|2080	0	NA	NA	NA	NA
Root1433D1|2860	0	NA	NA	NA	NA
Root1433D1|2861	0	NA	NA	NA	NA
Root1433D1|620	0	NA	NA	NA	NA
Root1433D1|621	0	NA	NA	NA	NA
Root1433D1|766	0	NA	NA	NA	NA
Root1433D1|767	0	NA	NA	NA	NA
Root1433D1|86	0	NA	NA	NA	NA
Root1433D1|896	4.19035240011322	0.217478734607472	1.05205623427552	0.181389856082217	NA
Root1433D1|897	12.4119298940063	0.227531045845971	1.05699833867851	0.0415836002646449	0.0930680577351577
Root1433D1|1165	12.4119298940063	0.227531045845971	1.05699833867851	0.0415836002646449	0.0930680577351577
Root1433D1|1518	0.9929543915205	-0.160913820281052	1.0319508134652	0.607530745370084	NA
Root1433D1|1618	0	NA	NA	NA	NA
Root1433D1|1692	0	NA	NA	NA	NA
Root1433D1|2593	0	NA	NA	NA	NA
Root1433D1|2666	11.8023180570535	-0.205914536628256	1.04723068617895	NA	NA
Root1433D1|2893	3.45771036827738	-0.18587855088788	1.03867105167378	0.328719285851647	NA
Root1433D1|3229	20.4313969686546	-0.0770325043214747	0.982867438231117	0.769293277316473	0.81572350093655
Root1433D1|3272	0	NA	NA	NA	NA
Root1433D1|3364	0	NA	NA	NA	NA
Root1433D1|372	0	NA	NA	NA	NA
Root1433D1|643	0	NA	NA	NA	NA
Root1433D1|676	7.26853938521195	0.22852969004361	1.01948962286864	0.409789665202039	NA
Root1433D1|962	0	NA	NA	NA	NA
Root1433D1|546	0	NA	NA	NA	NA
Root1433D1|997	0	NA	NA	NA	NA
Root1433D1|1173	0	NA	NA	NA	NA
Root1433D1|1174	0	NA	NA	NA	NA
Root1433D1|2415	0	NA	NA	NA	NA
Root1433D1|269	0	NA	NA	NA	NA
Root1433D1|271	0	NA	NA	NA	NA
Root1433D1|1167	0.0530424354444712	0.119451118358949	1.01603696613491	0.437150561859918	NA
Root1433D1|1965	0.138308414731095	-0.111202427957523	1.01970723713101	0.73431602923914	NA
Root1433D1|233	0	NA	NA	NA	NA
Root1433D1|374	0	NA	NA	NA	NA
Root1433D1|876	0	NA	NA	NA	NA
Root1433D1|1478	0	NA	NA	NA	NA
Root1433D1|2094	0	NA	NA	NA	NA
Root1433D1|260	0	NA	NA	NA	NA
Root1433D1|823	2.39963977950787	-0.178925195816656	1.0364611343812	0.399276033251402	NA
Root1433D1|2636	0	NA	NA	NA	NA
Root1433D1|3080	0.276616829462191	-0.131460298352112	1.02482783346515	0.990015414347135	NA
Root1433D1|3115	0	NA	NA	NA	NA
Root1433D1|500	0	NA	NA	NA	NA
Root1433D1|2178	0	NA	NA	NA	NA
Root1433D1|2184	38.1131013983043	0.215923488323617	1.04311937796589	0.255574075852251	0.381332748097009
Root1433D1|2206	2.73062457668137	-0.181510865234501	1.03724271591441	0.372754636896345	NA
Root1433D1|2491	1224.64374954195	0.245434848318018	1.06390799585644	NA	NA
Root1433D1|627	0	NA	NA	NA	NA
Root1433D1|84	0	NA	NA	NA	NA
Root1433D1|168	0	NA	NA	NA	NA
Root1433D1|1700	0	NA	NA	NA	NA
Root1433D1|2364	0	NA	NA	NA	NA
Root1433D1|3167	0	NA	NA	NA	NA
Root1433D1|331	0	NA	NA	NA	NA
Root1433D1|1152	1.24477573257986	-0.164686833398882	1.03281950706599	0.555830077775645	NA
Root1433D1|1948	0	NA	NA	NA	NA
Root1433D1|2657	0	NA	NA	NA	NA
Root1433D1|60	0	NA	NA	NA	NA
Root1433D1|1005	0	NA	NA	NA	NA
Root1433D1|1217	0	NA	NA	NA	NA
Root1433D1|2334	0	NA	NA	NA	NA
Root1433D1|2405	0	NA	NA	NA	NA
Root1433D1|2647	0	NA	NA	NA	NA
Root1433D1|2768	417.868306431544	0.241614911519203	1.06248931157281	1.21914161176227e-11	3.81997705018846e-10
Root1433D1|999	2.21293463569752	-0.177025475299788	1.03591898462467	0.417924890128769	NA
Root1433D1|110	0.0922056098207302	-0.102474172124617	1.01774366076611	0.734316029239201	NA
Root1433D1|1117	0	NA	NA	NA	NA
Root1433D1|1923	0	NA	NA	NA	NA
Root1433D1|2195	0.910208192227125	-0.159195396516122	1.03156871200074	0.630287230101051	NA
Root1433D1|2889	0	NA	NA	NA	NA
Root1433D1|2908	0	NA	NA	NA	NA
Root1433D1|2962	0	NA	NA	NA	NA
Root1433D1|2975	0	NA	NA	NA	NA
Root1433D1|1095	0	NA	NA	NA	NA
Root1433D1|1176	0	NA	NA	NA	NA
Root1433D1|178	1061.0131404393	0.243852203708059	1.06294797985528	NA	NA
Root1433D1|1909	0	NA	NA	NA	NA
Root1433D1|2237	0	NA	NA	NA	NA
Root1433D1|2392	0	NA	NA	NA	NA
Root1433D1|2411	0	NA	NA	NA	NA
Root1433D1|2676	5.07130854014016	-0.193174044684353	1.04137530886893	0.261675102936286	NA
Root1433D1|3329	0	NA	NA	NA	NA
Root1433D1|873	4.93300012540906	-0.192606055212347	1.04114853065858	0.26656954449782	NA
Root1433D1|985	5.67064500397491	-0.195063079725844	1.04214771432414	0.244593112151337	NA
Root1433D1|1073	0	NA	NA	NA	NA
Root1433D1|1148	0	NA	NA	NA	NA
Root1433D1|1408	0.191350850175566	-0.0299374008379736	0.997692048680594	0.623654680546498	NA
Root1433D1|1492	0	NA	NA	NA	NA
Root1433D1|202	8.28192727262186	-0.201154128782718	1.04485710785064	0.191352738713662	NA
Root1433D1|2979	0	NA	NA	NA	NA
Root1433D1|2418	0.0530424354444712	0.119451118358949	1.01603696613491	0.437150561859918	NA
Root1433D1|3151	0	NA	NA	NA	NA
Root1433D1|1313	0	NA	NA	NA	NA
Root1433D1|2462	4.13730996466875	0.21701884609651	1.05182177353362	0.19417076162556	NA
Root1433D1|3246	0	NA	NA	NA	NA
Root1433D1|3247	0.0530424354444712	0.119451118358949	1.01603696613491	0.437150561859918	NA
Root1433D1|1181	0	NA	NA	NA	NA
Root1433D1|1197	0	NA	NA	NA	NA
Root1433D1|1898	4.82885203832423	0.123023954835619	1.00816855543095	0.748434227854247	NA
Root1433D1|2974	3.59601878300848	-0.186773403886096	1.03897797906424	0.320778308964297	NA
Root1433D1|850	0	NA	NA	NA	NA
Root1433D1|309	0	NA	NA	NA	NA
Root1433D1|3091	1.75190658659387	-0.172197674549846	1.03462298345382	0.470311063655322	NA
Root1433D1|312	8.5631792360638	-0.0216613622477793	0.98938429815833	0.697403860079348	NA
Root1433D1|514	0	NA	NA	NA	NA
Root1433D1|821	0	NA	NA	NA	NA
Root1433D1|1175	0	NA	NA	NA	NA
Root1433D1|1906	0	NA	NA	NA	NA
Root1433D1|1910	3.60688561022404	0.221841408271331	1.05426899410429	0.0964128650181078	NA
Root1433D1|2686	0	NA	NA	NA	NA
Root1433D1|2869	0	NA	NA	NA	NA
Root1433D1|2870	34.9084315861183	0.142644573971738	1.01017875444584	0.548416405078569	0.669495351654357
Root1433D1|3030	584.004768083907	0.242795274695134	1.06292625650979	NA	NA
Root1433D1|3324	0	NA	NA	NA	NA
Root1433D1|3331	0	NA	NA	NA	NA
Root1433D1|792	8.2746199293375	0.224861874843163	1.05577063173026	0.0616462836916182	NA
Root1433D1|957	2.02852341605606	-0.175230576090926	1.03542247362856	0.437022192521465	NA
Root1433D1|2560	0	NA	NA	NA	NA
Root1433D1|2724	0	NA	NA	NA	NA
Root1433D1|1019	0	NA	NA	NA	NA
Root1433D1|1047	0	NA	NA	NA	NA
Root1433D1|1083	0.159127306333413	0.165808910476441	1.02796158611172	0.350522809955736	NA
Root1433D1|1769	0	NA	NA	NA	NA
Root1433D1|219	0	NA	NA	NA	NA
Root1433D1|220	0	NA	NA	NA	NA
Root1433D1|226	0	NA	NA	NA	NA
Root1433D1|946	0	NA	NA	NA	NA
Root1433D1|1368	1.32606088611178	0.213094576490538	1.04963742138509	0.162256618952651	NA
Root1433D1|1596	0	NA	NA	NA	NA
Root1433D1|1920	0	NA	NA	NA	NA
Root1433D1|2918	0.0922056098207302	-0.102474172124617	1.01774366076611	0.734316029239201	NA
Root1433D1|829	0	NA	NA	NA	NA
Root1433D1|1210	0	NA	NA	NA	NA
Root1433D1|2872	0	NA	NA	NA	NA
Root1433D1|3145	0	NA	NA	NA	NA
Root1433D1|3237	0	NA	NA	NA	NA
Root1433D1|400	591.635324947631	0.242792425983704	1.06292532839974	NA	NA
Root1433D1|3185	0	NA	NA	NA	NA
Root1433D1|2866	0	NA	NA	NA	NA
Root1433D1|1778	0	NA	NA	NA	NA
Root1433D1|2558	0	NA	NA	NA	NA
Root1433D1|3131	0	NA	NA	NA	NA
Root1433D1|975	0	NA	NA	NA	NA
Root1433D1|1537	2.7661682946219	-0.181400008045031	1.03721433111572	0.372258866338403	NA
Root1433D1|1623	6.15292251155865	0.224933362337919	1.05581331490072	NA	NA
Root1433D1|878	0	NA	NA	NA	NA
Root1433D1|2807	8.55123675879969	0.203285272443467	1.04188977953789	0.211852022371402	NA
Root1433D1|2936	0	NA	NA	NA	NA
Root1433D1|1730	0	NA	NA	NA	NA
Root1433D1|1888	0	NA	NA	NA	NA
Root1433D1|2933	4.35199765320657	0.218592337962413	1.05262666236565	0.155396490396392	NA
Root1433D1|3268	3.32779417193347	0.210470219520295	1.04592839650947	0.174868279053301	NA
Root1433D1|444	0	NA	NA	NA	NA
Root1433D1|521	0	NA	NA	NA	NA
Root1433D1|3267	0.10734384426891	0.142553060635775	1.02130157123838	0.387197956197334	NA
Root1433D1|103	0	NA	NA	NA	NA
Root1433D1|1821	0	NA	NA	NA	NA
Root1433D1|1891	0	NA	NA	NA	NA
Root1433D1|2665	2.81124907855697	0.220064783112505	1.05335501725574	0.110792037171562	NA
Root1433D1|599	0.0413730996466875	-0.0848119957399961	1.01469418391588	0.682309846402506	NA
Root1433D1|2806	0	NA	NA	NA	NA
Root1433D1|166	18.6335392216181	-0.0172923924093644	0.985936644958261	NA	NA
Root1433D1|1758	4.33366366157432	-0.190331061226745	1.04026806936912	0.287669065735871	NA
Root1433D1|1059	0	NA	NA	NA	NA
Root1433D1|1162	0	NA	NA	NA	NA
Root1433D1|1491	3.68963180951741	0.214007791394575	1.04787325890513	0.182407855366092	NA
Root1433D1|155	0	NA	NA	NA	NA
Root1433D1|164	15.9515704989863	-0.209296396941002	1.04904605312688	NA	NA
Root1433D1|248	0	NA	NA	NA	NA
Root1433D1|2725	0	NA	NA	NA	NA
Root1433D1|2930	0	NA	NA	NA	NA
Root1433D1|323	0	NA	NA	NA	NA
Root1433D1|511	0.579223395053625	-0.150159812566722	1.02953437865944	0.753043991756759	NA
Root1433D1|1873	6.26998146780965	-0.20118471736762	1.04396750320365	0.223843230599159	NA
Root1433D1|1986	0.954763838000481	0.208948440852686	1.04741239531193	0.188339326332462	NA
Root1433D1|235	3.18109353881519	-0.184225425487198	1.03811633651341	0.344580329699074	NA
Root1433D1|3340	0	NA	NA	NA	NA
Root1433D1|819	0	NA	NA	NA	NA
Root1433D1|1115	0	NA	NA	NA	NA
Root1433D1|19	0	NA	NA	NA	NA
Root1433D1|2144	0.138308414731095	-0.111202427957523	1.01970723713101	0.73431602923914	NA
Root1433D1|537	0	NA	NA	NA	NA
Root1433D1|55	0	NA	NA	NA	NA
Root1433D1|1786	0.138308414731095	-0.111202427957523	1.01970723713101	0.73431602923914	NA
Root1433D1|3387	0	NA	NA	NA	NA
Root1433D1|1847	0	NA	NA	NA	NA
Root1433D1|2514	0	NA	NA	NA	NA
Root1433D1|2519	50.9883260277321	0.233869392205299	1.0596092008442	NA	NA
Root1433D1|2706	24.4525627399012	0.23099719327386	1.05847031311405	0.0208649776082826	0.0676313067302952
Root1433D1|350	0.553233658924381	-0.147556500068789	1.0289549981755	0.780223080777252	NA
Root1433D1|794	16.5309520174121	0.229782276407375	1.05796502676328	NA	NA
Root1433D1|1191	0	NA	NA	NA	NA
Root1433D1|229	0	NA	NA	NA	NA
Root1433D1|2658	0	NA	NA	NA	NA
Root1433D1|2961	0	NA	NA	NA	NA
Root1433D1|860	1.80344280511202	0.216281691965145	1.05135587087531	0.139753169349405	NA
Root1433D1|1238	0	NA	NA	NA	NA
Root1433D1|1258	0	NA	NA	NA	NA
Root1433D1|1811	0.848678967111539	0.207250378403759	1.04650893655721	0.198157107430351	NA
Root1433D1|1930	0	NA	NA	NA	NA
Root1433D1|465	0	NA	NA	NA	NA
Root1433D1|1539	3.7013011453152	0.220975082157501	1.05198453930868	0.142929651206649	NA
Root1433D1|3311	0	NA	NA	NA	NA
Root1433D1|2084	0	NA	NA	NA	NA
Root1433D1|2085	0	NA	NA	NA	NA
Root1433D1|2224	2.7661682946219	-0.181400008045031	1.03721433111572	0.372258866338403	NA
Root1433D1|2225	1.69735793422308	0.215694009741481	1.05104060476499	0.144035803236747	NA
Root1433D1|2258	0	NA	NA	NA	NA
Root1433D1|2284	0	NA	NA	NA	NA
Root1433D1|2285	0	NA	NA	NA	NA
Root1433D1|2377	0.0530424354444712	0.119451118358949	1.01603696613491	0.437150561859918	NA
Root1433D1|617	0	NA	NA	NA	NA
Root1433D1|618	0	NA	NA	NA	NA
Root1433D1|2901	12.5312162155393	0.0597560090729367	0.990162602051625	0.816619996587614	0.852914218658175
Root1433D1|2955	0	NA	NA	NA	NA
Root1433D1|429	0.267730123982291	0.180610232941242	1.03376797737507	0.304257537602107	NA
Root1433D1|1740	0.0413730996466875	-0.0848119957399961	1.01469418391588	0.682309846402506	NA
Root1433D1|1822	0	NA	NA	NA	NA
Root1433D1|2069	0	NA	NA	NA	NA
Root1433D1|392	0	NA	NA	NA	NA
Root1433D1|315	0	NA	NA	NA	NA
Root1433D1|3195	2.07462622096643	-0.175447295506939	1.03548599204646	0.433501767703575	NA
Root1433D1|708	0	NA	NA	NA	NA
Root1433D1|1935	0	NA	NA	NA	NA
Root1433D1|2705	0	NA	NA	NA	NA
Root1433D1|151	0	NA	NA	NA	NA
Root1433D1|152	0	NA	NA	NA	NA
Root1433D1|204	0	NA	NA	NA	NA
Root1433D1|205	0	NA	NA	NA	NA
Root1433D1|3291	4.13730996466875	0.21701884609651	1.05182177353362	0.19417076162556	NA
Root1433D1|2125	0	NA	NA	NA	NA
Root1433D1|717	0	NA	NA	NA	NA
Root1433D1|1070	0	NA	NA	NA	NA
Root1433D1|739	0	NA	NA	NA	NA
Root1433D1|854	26.8670911911755	0.29714771129439	1.08352781598355	0.0195121520148286	0.0676313067302952
Root1433D1|2803	0.359363028755565	-0.138524794449274	1.02668960911472	0.904310149999137	NA
Root1433D1|2222	0	NA	NA	NA	NA
Root1433D1|2257	0	NA	NA	NA	NA
Root1433D1|2286	0	NA	NA	NA	NA
Root1433D1|2376	0	NA	NA	NA	NA
Root1433D1|2610	0	NA	NA	NA	NA
Root1433D1|3148	0	NA	NA	NA	NA
Root1433D1|619	0	NA	NA	NA	NA
Root1433D1|1520	0	NA	NA	NA	NA
Root1433D1|1773	0	NA	NA	NA	NA
Root1433D1|2943	0	NA	NA	NA	NA
Root1433D1|2194	0	NA	NA	NA	NA
Root1433D1|2751	0	NA	NA	NA	NA
Root1433D1|1157	0	NA	NA	NA	NA
Root1433D1|1370	0	NA	NA	NA	NA
Root1433D1|1864	0	NA	NA	NA	NA
Root1433D1|2116	0	NA	NA	NA	NA
Root1433D1|480	0	NA	NA	NA	NA
Root1433D1|1067	0	NA	NA	NA	NA
Root1433D1|682	3.34167343300168	0.221311365851026	1.05399999753846	0.100675616079566	NA
Root1433D1|1198	0	NA	NA	NA	NA
Root1433D1|1893	0	NA	NA	NA	NA
Root1433D1|1990	1828.69100438359	0.246897524245829	1.0644555937825	NA	NA
Root1433D1|861	0	NA	NA	NA	NA
Root1433D1|2020	0	NA	NA	NA	NA
Root1433D1|2827	2.77199767632806	-0.18714509527139	1.03877509127894	0.369739557628935	NA
Root1433D1|1011	0	NA	NA	NA	NA
Root1433D1|1057	0	NA	NA	NA	NA
Root1433D1|2120	0	NA	NA	NA	NA
Root1433D1|3382	0	NA	NA	NA	NA
Root1433D1|1299	0	NA	NA	NA	NA
Root1433D1|1017	0	NA	NA	NA	NA
Root1433D1|180	0.0922056098207302	-0.102474172124617	1.01774366076611	0.734316029239201	NA
Root1433D1|2888	1.8441121964146	-0.173261306265832	1.03489802041718	0.458507326888786	NA
Root1433D1|2919	0	NA	NA	NA	NA
Root1433D1|2976	0	NA	NA	NA	NA
Root1433D1|3173	0	NA	NA	NA	NA
Root1433D1|314	0.0530424354444712	0.119451118358949	1.01603696613491	0.437150561859918	NA
Root1433D1|3196	0	NA	NA	NA	NA
Root1433D1|707	0	NA	NA	NA	NA
Root1433D1|1242	0	NA	NA	NA	NA
Root1433D1|2161	0	NA	NA	NA	NA
Root1433D1|2401	0	NA	NA	NA	NA
Root1433D1|2669	0	NA	NA	NA	NA
Root1433D1|2697	0	NA	NA	NA	NA
Root1433D1|3358	0	NA	NA	NA	NA
Root1433D1|3366	0	NA	NA	NA	NA
Root1433D1|1311	1.82041638445425	-0.173300338673097	1.03490262052613	0.459584527988796	NA
Root1433D1|1860	0	NA	NA	NA	NA
Root1433D1|2027	0	NA	NA	NA	NA
Root1433D1|1367	0	NA	NA	NA	NA
Root1433D1|3124	0	NA	NA	NA	NA
Root1433D1|3334	0.10734384426891	0.142553060635775	1.02130157123838	0.387197956197334	NA
Root1433D1|1546	0	NA	NA	NA	NA
Root1433D1|3201	0	NA	NA	NA	NA
Root1433D1|3232	0	NA	NA	NA	NA
Root1433D1|18	0.0413730996466875	-0.0848119957399961	1.01469418391588	0.682309846402506	NA
Root1433D1|683	0	NA	NA	NA	NA
Root1433D1|1833	0	NA	NA	NA	NA
Root1433D1|3308	0	NA	NA	NA	NA
Root1433D1|440	0	NA	NA	NA	NA
Root1433D1|3	387.086720294408	0.237848403388557	1.05987819330731	0.0487779389604795	0.101891694717446
Root1433D1|1592	0	NA	NA	NA	NA
Root1433D1|1903	0	NA	NA	NA	NA
Root1433D1|2873	0	NA	NA	NA	NA
Root1433D1|135	0	NA	NA	NA	NA
Root1433D1|3336	2.79736981748876	0.206559558893924	1.04380541415527	0.191313203342006	NA
Root1433D1|1638	0	NA	NA	NA	NA
Root1433D1|2340	1.69735793422308	0.215694009741481	1.05104060476499	0.144035803236747	NA
Root1433D1|1132	0	NA	NA	NA	NA
Root1433D1|1568	0.191350850175566	-0.0299374008379736	0.997692048680594	0.623654680546498	NA
Root1433D1|1747	0	NA	NA	NA	NA
Root1433D1|2920	0	NA	NA	NA	NA
Root1433D1|2408	0	NA	NA	NA	NA
Root1433D1|798	0	NA	NA	NA	NA
Root1433D1|1301	25.011115714656	0.231450530400949	1.05865128480955	NA	NA
Root1433D1|1569	0	NA	NA	NA	NA
Root1433D1|3316	0	NA	NA	NA	NA
Root1433D1|2973	0	NA	NA	NA	NA
Root1433D1|838	0	NA	NA	NA	NA
Root1433D1|1300	0	NA	NA	NA	NA
Root1433D1|2890	0	NA	NA	NA	NA
Root1433D1|1686	0	NA	NA	NA	NA
Root1433D1|1690	1.15844679010725	-0.164080220032817	1.03266511743013	0.568067828652084	NA
Root1433D1|1697	1.96257011144543	0.217089195102226	1.05178348935854	0.133909519971164	NA
Root1433D1|1259	0	NA	NA	NA	NA
Root1433D1|1929	0	NA	NA	NA	NA
Root1433D1|1789	0.191350850175566	-0.0299374008379736	0.997692048680594	0.623654680546498	NA
Root1433D1|2420	0	NA	NA	NA	NA
Root1433D1|34	41.0351554215402	0.0851678098735403	0.991886279057955	NA	NA
Root1433D1|53	6.89551660778125	0.233607642233225	1.05867177167364	0.0639584179599169	NA
Root1433D1|3319	0	NA	NA	NA	NA
Root1433D1|3320	0	NA	NA	NA	NA
Root1433D1|3351	0	NA	NA	NA	NA
Root1433D1|1557	0	NA	NA	NA	NA
Root1433D1|1561	12.9341989824684	0.207706587906613	1.04393480058873	0.202287219468018	0.307149822745284
Root1433D1|322	0	NA	NA	NA	NA
Root1433D1|1595	52.8302657026933	0.234122468022405	1.05969811295336	0.00922779878700575	0.0525747232628235
Root1433D1|2916	0	NA	NA	NA	NA
Root1433D1|1442	0	NA	NA	NA	NA
Root1433D1|3012	0	NA	NA	NA	NA
Root1433D1|3306	0	NA	NA	NA	NA
Root1433D1|1797	0.0530424354444712	0.119451118358949	1.01603696613491	0.437150561859918	NA
Root1433D1|1473	0	NA	NA	NA	NA
Root1433D1|2126	9.7737946409974	-0.203498905426452	1.04599952240711	NA	NA
Root1433D1|2127	0	NA	NA	NA	NA
Root1433D1|2588	0	NA	NA	NA	NA
Root1433D1|795	0	NA	NA	NA	NA
Root1433D1|828	8.48291610350718	-0.208253253088965	1.04706837166729	NA	NA
Root1433D1|948	0	NA	NA	NA	NA
Root1433D1|3008	0	NA	NA	NA	NA
Root1433D1|526	0	NA	NA	NA	NA
Root1433D1|866	4.24465380893766	0.217886982324571	1.05226511969538	0.171121535862379	NA
Root1433D1|2435	0	NA	NA	NA	NA
Root1433D1|2925	0	NA	NA	NA	NA
Root1433D1|1610	0	NA	NA	NA	NA
Root1433D1|1942	0	NA	NA	NA	NA
Root1433D1|3187	0	NA	NA	NA	NA
Root1433D1|2681	0	NA	NA	NA	NA
Root1433D1|2691	0	NA	NA	NA	NA
Root1433D1|305	0.49647719576025	-0.14713703413643	1.02881889272398	0.796201820636838	NA
Root1433D1|1744	0	NA	NA	NA	NA
Root1433D1|2361	0	NA	NA	NA	NA
Root1433D1|3024	0.10734384426891	0.142553060635775	1.02130157123838	0.387197956197334	NA
Root1433D1|1045	0	NA	NA	NA	NA
Root1433D1|2079	0.138308414731095	-0.111202427957523	1.01970723713101	0.73431602923914	NA
Root1433D1|2086	0	NA	NA	NA	NA
Root1433D1|2326	0	NA	NA	NA	NA
Root1433D1|2302	0	NA	NA	NA	NA
Root1433D1|2723	6.77711232182367	-0.198032197551481	1.04342733392352	0.21838624320607	NA
Root1433D1|1766	0	NA	NA	NA	NA
Root1433D1|126	0	NA	NA	NA	NA
Root1433D1|1560	0.138308414731095	-0.111202427957523	1.01970723713101	0.73431602923914	NA
Root1433D1|1799	0	NA	NA	NA	NA
Root1433D1|3322	0	NA	NA	NA	NA
Root1433D1|1733	0	NA	NA	NA	NA
Root1433D1|2601	0	NA	NA	NA	NA
Root1433D1|51	1.57217778657412	-0.17029784245158	1.03413832501652	0.493501163863668	NA
Root1433D1|727	0	NA	NA	NA	NA
Root1433D1|1726	1398.51811190231	0.245802915732695	1.06404565708807	NA	NA
Root1433D1|2579	0	NA	NA	NA	NA
Root1433D1|3153	0	NA	NA	NA	NA
Root1433D1|919	0	NA	NA	NA	NA
Root1433D1|451	0	NA	NA	NA	NA
Root1433D1|1720	0	NA	NA	NA	NA
Root1433D1|2831	0	NA	NA	NA	NA
Root1433D1|2320	0	NA	NA	NA	NA
Root1433D1|125	15.6250422656102	-0.203407425594281	1.01668572392702	0.482677274699034	0.621529641393276
Root1433D1|1124	0	NA	NA	NA	NA
Root1433D1|20	0	NA	NA	NA	NA
Root1433D1|2838	0	NA	NA	NA	NA
Root1433D1|3043	0	NA	NA	NA	NA
Root1433D1|2217	0.138308414731095	-0.111202427957523	1.01970723713101	0.73431602923914	NA
Root1433D1|1915	2.42291005898326	0.246407323955199	1.05033045876514	0.160147025018113	NA
Root1433D1|2500	0	NA	NA	NA	NA
Root1433D1|1199	4.24465380893766	0.217886982324571	1.05226511969538	0.171121535862379	NA
Root1433D1|2968	0	NA	NA	NA	NA
Root1433D1|2106	4.13730996466875	0.21701884609651	1.05182177353362	0.19417076162556	NA
Root1433D1|2317	0	NA	NA	NA	NA
Root1433D1|895	1.53823062788966	0.214709784118675	1.05050822070437	0.151152902627462	NA
Root1433D1|1119	0	NA	NA	NA	NA
Root1433D1|1104	0.248238597880125	-0.132689299041343	1.02507363127673	0.992236656356106	NA
Root1433D1|3102	2.77199767632806	-0.18714509527139	1.03877509127894	0.369739557628935	NA
Root1433D1|2788	92.0357573040533	0.295622377533203	1.081376570113	0.0511120936345497	0.102224187269099
Root1433D1|2792	0	NA	NA	NA	NA
Root1433D1|2842	0	NA	NA	NA	NA
Root1433D1|2950	0	NA	NA	NA	NA
Root1433D1|774	0	NA	NA	NA	NA
Root1433D1|1894	0	NA	NA	NA	NA
Root1433D1|405	1.8441121964146	-0.173261306265832	1.03489802041718	0.458507326888786	NA
Root1433D1|2046	0	NA	NA	NA	NA
Root1433D1|481	0	NA	NA	NA	NA
Root1433D1|1243	0	NA	NA	NA	NA
Root1433D1|3213	1368.50636804671	0.240987057924812	1.0605330408472	NA	NA
Root1433D1|806	8.82923697855615	-0.277602636662634	1.06883093752186	0.115731341842368	0.201458261725603
Root1433D1|1458	0	NA	NA	NA	NA
Root1433D1|1526	0	NA	NA	NA	NA
Root1433D1|3152	0	NA	NA	NA	NA
Root1433D1|1000	0	NA	NA	NA	NA
Root1433D1|1169	0	NA	NA	NA	NA
Root1433D1|1468	0	NA	NA	NA	NA
Root1433D1|1954	8.2746199293375	0.224861874843163	1.05577063173026	0.0616462836916182	NA
Root1433D1|994	0	NA	NA	NA	NA
Root1433D1|2505	0	NA	NA	NA	NA
Root1433D1|1016	0	NA	NA	NA	NA
Root1433D1|1287	0	NA	NA	NA	NA
Root1433D1|1760	0	NA	NA	NA	NA
Root1433D1|190	0	NA	NA	NA	NA
Root1433D1|2928	0	NA	NA	NA	NA
Root1433D1|313	3.0427851240841	-0.183515312997408	1.03788067435339	0.352353750013898	NA
Root1433D1|3236	0	NA	NA	NA	NA
Root1433D1|939	0	NA	NA	NA	NA
Root1433D1|2186	0	NA	NA	NA	NA
Root1433D1|2398	0	NA	NA	NA	NA
Root1433D1|789	0	NA	NA	NA	NA
Root1433D1|1967	2.0156125468899	0.217334399484547	1.05191338463586	0.132098119740648	NA
Root1433D1|1658	0	NA	NA	NA	NA
Root1433D1|1289	0	NA	NA	NA	NA
Root1433D1|1513	0	NA	NA	NA	NA
Root1433D1|2082	0	NA	NA	NA	NA
Root1433D1|2215	0	NA	NA	NA	NA
Root1433D1|805	0	NA	NA	NA	NA
Root1433D1|940	0	NA	NA	NA	NA
Root1433D1|743	0	NA	NA	NA	NA
Root1433D1|1014	0	NA	NA	NA	NA
Root1433D1|2102	0	NA	NA	NA	NA
Root1433D1|326	0	NA	NA	NA	NA
Root1433D1|2337	0	NA	NA	NA	NA
Root1433D1|524	0	NA	NA	NA	NA
Root1433D1|1380	0	NA	NA	NA	NA
Root1433D1|2156	0	NA	NA	NA	NA
Root1433D1|2456	0	NA	NA	NA	NA
Root1433D1|3299	0	NA	NA	NA	NA
Root1433D1|449	12.6665736237314	0.228587468500369	1.05745907609788	NA	NA
Root1433D1|775	5.39402817451272	-0.194280831273487	1.04182225526474	0.251942076714153	NA
Root1433D1|970	0	NA	NA	NA	NA
Root1433D1|1127	0	NA	NA	NA	NA
Root1433D1|2342	3.41160756336702	-0.185761172260349	1.03862854099745	0.330484659002328	NA
Root1433D1|1166	0	NA	NA	NA	NA
Root1433D1|2654	1.00780627344495	0.209690411551903	1.04780852933769	0.183911287398862	NA
Root1433D1|3254	0	NA	NA	NA	NA
Root1433D1|348	0	NA	NA	NA	NA
Root1433D1|206	0	NA	NA	NA	NA
Root1433D1|479	1.64431549877861	0.215382435320592	1.05087226221759	0.146309257294579	NA
Root1433D1|2596	0	NA	NA	NA	NA
Root1433D1|2858	8.80504428378221	0.226658410879064	1.05662991272979	NA	NA
Root1433D1|337	0	NA	NA	NA	NA
Root1433D1|1211	0	NA	NA	NA	NA
Root1433D1|1765	0.0922056098207302	-0.102474172124617	1.01774366076611	0.734316029239201	NA
Root1433D1|1876	823.324682969081	0.244020655696837	1.06338107213252	NA	NA
Root1433D1|2309	0.0413730996466875	-0.0848119957399961	1.01469418391588	0.682309846402506	NA
Root1433D1|238	4.24465380893766	0.217886982324571	1.05226511969538	0.171121535862379	NA
Root1433D1|3174	1.79800939150424	-0.172449976446637	1.03469301272295	0.466064684161075	NA
Root1433D1|2648	0	NA	NA	NA	NA
Root1433D1|3046	0	NA	NA	NA	NA
Root1433D1|425	0	NA	NA	NA	NA
Root1433D1|1358	38.4021218360944	0.226516495557803	1.05478138570501	0.0852571046279586	0.155679125597614
Root1433D1|2538	62.0596494700313	0.234730978444743	1.05992988353211	0.00772428906962848	0.0525747232628235
Root1433D1|289	0	NA	NA	NA	NA
Root1433D1|656	0	NA	NA	NA	NA
Root1433D1|1508	0.0530424354444712	0.119451118358949	1.01603696613491	0.437150561859918	NA
Root1433D1|1153	0	NA	NA	NA	NA
Root1433D1|1154	0	NA	NA	NA	NA
Root1433D1|1396	70.4170155986621	0.23450336485913	1.05961325011759	0.0174633478559613	0.0676313067302952
Root1433D1|1397	4.13730996466875	0.21701884609651	1.05182177353362	0.19417076162556	NA
Root1433D1|2995	0	NA	NA	NA	NA
Root1433D1|544	0	NA	NA	NA	NA
Root1433D1|995	0	NA	NA	NA	NA
Root1433D1|1961	5.07450429732423	0.119809355857373	1.00453846704534	0.748809152443209	NA
Root1433D1|2093	0	NA	NA	NA	NA
Root1433D1|1224	0	NA	NA	NA	NA
Root1433D1|1260	0	NA	NA	NA	NA
Root1433D1|1262	0	NA	NA	NA	NA
Root1433D1|2769	0	NA	NA	NA	NA
Root1433D1|905	0.106084870888942	0.150133230114621	1.02294003321642	0.385543268810334	NA
Root1433D1|3240	0	NA	NA	NA	NA
Root1433D1|188	8.2746199293375	0.224861874843163	1.05577063173026	0.0616462836916182	NA
Root1433D1|189	0	NA	NA	NA	NA
Root1433D1|1350	0	NA	NA	NA	NA
Root1433D1|402	0	NA	NA	NA	NA
Root1433D1|403	0	NA	NA	NA	NA
Root1433D1|1381	0	NA	NA	NA	NA
Root1433D1|2157	6.7310095169133	-0.201805132124757	1.04435056331091	0.214443565559155	NA
Root1433D1|2457	0	NA	NA	NA	NA
Root1433D1|3298	0.0530424354444712	0.119451118358949	1.01603696613491	0.437150561859918	NA
Root1433D1|450	0	NA	NA	NA	NA
Root1433D1|1246	0	NA	NA	NA	NA
Root1433D1|1707	0	NA	NA	NA	NA
Root1433D1|250	0	NA	NA	NA	NA
Root1433D1|728	0	NA	NA	NA	NA
Root1433D1|446	0	NA	NA	NA	NA
Root1433D1|1865	0	NA	NA	NA	NA
Root1433D1|268	0	NA	NA	NA	NA
Root1433D1|3119	0	NA	NA	NA	NA
Root1433D1|527	0	NA	NA	NA	NA
Root1433D1|2605	0	NA	NA	NA	NA
Root1433D1|1971	0.10734384426891	0.142553060635775	1.02130157123838	0.387197956197334	NA
Root1433D1|779	0	NA	NA	NA	NA
Root1433D1|1742	6.22387866289929	-0.196645813924205	1.04281890289016	0.230641393415464	NA
Root1433D1|1135	3.09929645817896	-0.190991547996234	1.03314256404382	0.459478065798055	NA
Root1433D1|249	0	NA	NA	NA	NA
Root1433D1|3064	0	NA	NA	NA	NA
Root1433D1|1705	4.3488018960225	-0.178761289087713	1.03352264412926	0.413706791732255	NA
Root1433D1|3211	8.2746199293375	0.224861874843163	1.05577063173026	0.0616462836916182	NA
Root1433D1|1820	0.0530424354444712	0.119451118358949	1.01603696613491	0.437150561859918	NA
Root1433D1|556	4.13730996466875	0.21701884609651	1.05182177353362	0.19417076162556	NA
Root1433D1|3117	0	NA	NA	NA	NA
Root1433D1|1594	0	NA	NA	NA	NA
Root1433D1|1134	0	NA	NA	NA	NA
Root1433D1|1749	0.186621144911889	-0.0365676267637497	0.997375755647318	0.730886420772084	NA
Root1433D1|2922	0	NA	NA	NA	NA
Root1433D1|2766	0	NA	NA	NA	NA
Root1433D1|1335	0	NA	NA	NA	NA
Root1433D1|132	0	NA	NA	NA	NA
Root1433D1|1448	0	NA	NA	NA	NA
Root1433D1|1519	0	NA	NA	NA	NA
Root1433D1|1969	0	NA	NA	NA	NA
Root1433D1|3045	0	NA	NA	NA	NA
Root1433D1|1409	0	NA	NA	NA	NA
Root1433D1|1895	6.2887111462965	0.0388958115807864	0.990855172758785	0.905879610545428	NA
Root1433D1|2774	0	NA	NA	NA	NA
Root1433D1|1015	0	NA	NA	NA	NA
Root1433D1|1914	0.318254612666827	0.187450879173939	1.036698229797	0.286540425698547	NA
Root1433D1|2019	0	NA	NA	NA	NA
Root1433D1|2828	0	NA	NA	NA	NA
Root1433D1|2113	0	NA	NA	NA	NA
Root1433D1|3111	3.87263561247067	-0.1882089063737	1.03948647335175	0.307308797495009	NA
Root1433D1|1187	0	NA	NA	NA	NA
Root1433D1|1133	0.10734384426891	0.142553060635775	1.02130157123838	0.387197956197334	NA
Root1433D1|1748	0	NA	NA	NA	NA
Root1433D1|2921	0	NA	NA	NA	NA
Root1433D1|157	3.87209778744639	0.222318934907459	1.05450928238803	0.0925659451717773	NA
Root1433D1|539	0	NA	NA	NA	NA
Root1433D1|1082	0	NA	NA	NA	NA
Root1433D1|3388	2.06865498233438	0.217565983434557	1.05203669046934	0.130348427364271	NA
Root1433D1|3061	0	NA	NA	NA	NA
Root1433D1|3044	0.0413730996466875	-0.0848119957399961	1.01469418391588	0.682309846402506	NA
Root1433D1|342	4.13730996466875	0.21701884609651	1.05182177353362	0.19417076162556	NA
Root1433D1|598	2101.96814974026	0.247194632554406	1.06456733822641	NA	NA
Root1433D1|1352	0	NA	NA	NA	NA
Root1433D1|3136	5.49380290155754	0.0761920359248993	0.991356300401259	0.74665127598466	NA
Root1433D1|1451	0	NA	NA	NA	NA
Root1433D1|478	906.112255362103	0.24432316339208	1.06348394182014	NA	NA
Root1433D1|2333	0.0413730996466875	-0.0848119957399961	1.01469418391588	0.682309846402506	NA
Root1433D1|2446	4.42586927139505	-0.190611954579952	1.04037605856159	0.284616487476101	NA
Root1433D1|2547	0	NA	NA	NA	NA
Root1433D1|1325	0	NA	NA	NA	NA
Root1433D1|3249	0.10734384426891	0.142553060635775	1.02130157123838	0.387197956197334	NA
Root1433D1|1369	935.032052015138	0.243880505795438	1.06333009525116	NA	NA
Root1433D1|426	4.13730996466875	0.21701884609651	1.05182177353362	0.19417076162556	NA
Root1433D1|3042	0	NA	NA	NA	NA
Root1433D1|2436	0.10734384426891	0.142553060635775	1.02130157123838	0.387197956197334	NA
Root1433D1|1698	0	NA	NA	NA	NA
Root1433D1|2452	0	NA	NA	NA	NA
Root1433D1|733	0	NA	NA	NA	NA
Root1433D1|1704	0	NA	NA	NA	NA
Root1433D1|1976	0	NA	NA	NA	NA
Root1433D1|1559	0	NA	NA	NA	NA
Root1433D1|1593	0	NA	NA	NA	NA
Root1433D1|2540	0	NA	NA	NA	NA
Root1433D1|3303	0	NA	NA	NA	NA
Root1433D1|853	0	NA	NA	NA	NA
Root1433D1|460	0	NA	NA	NA	NA
Root1433D1|2726	0	NA	NA	NA	NA
Root1433D1|2887	0	NA	NA	NA	NA
Root1433D1|1578	0	NA	NA	NA	NA
Root1433D1|3224	0.10734384426891	0.142553060635775	1.02130157123838	0.387197956197334	NA
Root1433D1|104	0	NA	NA	NA	NA
Root1433D1|1752	0	NA	NA	NA	NA
Root1433D1|1579	2.89828379526056	0.220210741183468	1.05343241558211	0.109226618495255	NA
Root1433D1|3225	0	NA	NA	NA	NA
Root1433D1|2571	0	NA	NA	NA	NA
Root1433D1|2992	0	NA	NA	NA	NA
Root1433D1|81	0	NA	NA	NA	NA
Root1433D1|1550	0	NA	NA	NA	NA
Root1433D1|253	0	NA	NA	NA	NA
Root1433D1|296	0.21468768853782	0.172395361208606	1.03052636858067	0.325392665183979	NA
Root1433D1|2207	0	NA	NA	NA	NA
Root1433D1|2396	0	NA	NA	NA	NA
Root1433D1|3362	0	NA	NA	NA	NA
Root1433D1|589	0	NA	NA	NA	NA
Root1433D1|1282	0	NA	NA	NA	NA
Root1433D1|2561	0	NA	NA	NA	NA
Root1433D1|872	0	NA	NA	NA	NA
Root1433D1|580	1.00780627344495	0.209690411551903	1.04780852933769	0.183911287398862	NA
Root1433D1|1541	4.26142926360881	0.191662130163673	1.0366840187408	0.384011190361674	NA
Root1433D1|54	0.138308414731095	-0.111202427957523	1.01970723713101	0.73431602923914	NA
Root1433D1|842	0.0530424354444712	0.119451118358949	1.01603696613491	0.437150561859918	NA
Root1433D1|2623	0	NA	NA	NA	NA
Root1433D1|1633	2.0156125468899	0.217334399484547	1.05191338463586	0.132098119740648	NA
Root1433D1|1634	0.0530424354444712	0.119451118358949	1.01603696613491	0.437150561859918	NA
Root1433D1|2840	0	NA	NA	NA	NA
Root1433D1|344	0	NA	NA	NA	NA
Root1433D1|612	0	NA	NA	NA	NA
Root1433D1|3105	0	NA	NA	NA	NA
Root1433D1|857	0	NA	NA	NA	NA
Root1433D1|2045	0	NA	NA	NA	NA
Root1433D1|1194	0.10734384426891	0.142553060635775	1.02130157123838	0.387197956197334	NA
Root1433D1|1784	24.8238597880125	0.230988837223701	1.05846725888964	0.0207108625154295	0.0676313067302952
Root1433D1|2944	0.138308414731095	-0.111202427957523	1.01970723713101	0.73431602923914	NA
Root1433D1|780	0	NA	NA	NA	NA
Root1433D1|1741	0.0530424354444712	0.119451118358949	1.01603696613491	0.437150561859918	NA
Root1433D1|833	0	NA	NA	NA	NA
Root1433D1|1309	0	NA	NA	NA	NA
Root1433D1|1495	5.21301055548262	0.092576098519993	0.99965863666622	0.88711219472895	NA
Root1433D1|1493	4.13730996466875	0.21701884609651	1.05182177353362	0.19417076162556	NA
Root1433D1|1543	46.3234407623503	0.233756178600338	1.059558035682	0.0104097243793087	0.0543618939808345
Root1433D1|230	2.12072902587679	-0.176147858537591	1.03567392819154	0.427203669419377	NA
Root1433D1|2440	0	NA	NA	NA	NA
Root1433D1|2441	0	NA	NA	NA	NA
Root1433D1|3003	0	NA	NA	NA	NA
Root1433D1|2731	4.13730996466875	0.21701884609651	1.05182177353362	0.19417076162556	NA
Root1433D1|660	0.0413730996466875	-0.0848119957399961	1.01469418391588	0.682309846402506	NA
Root1433D1|3002	1464.60772749274	0.246315169115589	1.0642369901593	NA	NA
Root1433D1|362	4.81943779896174	0.120177782123654	1.00328766169329	0.598446250343073	NA
Root1433D1|1817	2.02728188268769	-0.175493112954779	1.0354889730068	0.435515333356879	NA
Root1433D1|1418	0	NA	NA	NA	NA
Root1433D1|316	0	NA	NA	NA	NA
Root1433D1|1762	0.0922056098207302	-0.102474172124617	1.01774366076611	0.734316029239201	NA
Root1433D1|1849	12.4152588072568	-0.0794808810075606	0.990582746913688	0.583023106007062	0.693723695755238
Root1433D1|647	0	NA	NA	NA	NA
Root1433D1|2719	0.0413730996466875	-0.0848119957399961	1.01469418391588	0.682309846402506	NA
Root1433D1|1303	0.0413730996466875	-0.0848119957399961	1.01469418391588	0.682309846402506	NA
Root1433D1|3251	0	NA	NA	NA	NA
Root1433D1|3252	14.5684863516754	-0.208315753122545	1.04851439901827	NA	NA
Root1433D1|2836	0.21468768853782	0.172395361208606	1.03052636858067	0.325392665183979	NA
Root1433D1|2814	0	NA	NA	NA	NA
Root1433D1|1926	4.13730996466875	0.21701884609651	1.05182177353362	0.19417076162556	NA
Root1433D1|3238	1.65970097677314	-0.170760405989115	1.03426546111106	0.484870533150535	NA
Root1433D1|2525	4.19035240011322	0.217478734607472	1.05205623427552	0.181389856082217	NA
Root1433D1|1590	0	NA	NA	NA	NA
Root1433D1|1829	78.6619317641507	0.235627558327836	1.06026836238057	0.00590089580209905	0.0525747232628235
Root1433D1|532	1.96257011144543	0.217089195102226	1.05178348935854	0.133909519971164	NA
Root1433D1|843	0	NA	NA	NA	NA
Root1433D1|375	0	NA	NA	NA	NA
Root1433D1|602	4.13730996466875	0.21701884609651	1.05182177353362	0.19417076162556	NA
Root1433D1|581	1.61534134119377	0.0901566469961035	0.99110048086259	0.630057609429245	NA
Root1433D1|1502	0	NA	NA	NA	NA
Root1433D1|1728	0	NA	NA	NA	NA
Root1433D1|2026	0	NA	NA	NA	NA
Root1433D1|1570	926.972119774338	0.244155346351629	1.06343167633951	NA	NA
Root1433D1|2083	0	NA	NA	NA	NA
Root1433D1|2223	0	NA	NA	NA	NA
Root1433D1|2283	0	NA	NA	NA	NA
Root1433D1|2607	7.97578524949316	-0.200569553327612	1.04458555840029	0.196240803214126	NA
Root1433D1|616	0	NA	NA	NA	NA
Root1433D1|37	0	NA	NA	NA	NA
Root1433D1|1023	8.83979606552599	-0.0295842267419558	0.988416331498238	0.665988337503722	0.757436866248087
Root1433D1|2075	0	NA	NA	NA	NA
Root1433D1|213	0	NA	NA	NA	NA
Root1433D1|2680	0	NA	NA	NA	NA
Root1433D1|516	0	NA	NA	NA	NA
Root1433D1|954	0	NA	NA	NA	NA
Root1433D1|3274	0	NA	NA	NA	NA
Root1433D1|1237	0	NA	NA	NA	NA
Root1433D1|1404	0	NA	NA	NA	NA
Root1433D1|1955	1.69861690760304	0.225324164057277	1.05398413722479	0.136350370568168	NA
Root1433D1|2733	41.3730996466875	0.233157852667506	1.05932623813061	0.0120739828811838	0.0597344416226986
Root1433D1|1922	1.48518819244519	0.214341898876905	1.05030967511972	0.153738121269348	NA
Root1433D1|2315	9.66576269516266	-0.221413369386736	1.04600671253677	0.280200953274569	0.411545150122023
Root1433D1|3359	0	NA	NA	NA	NA
Root1433D1|3025	0	NA	NA	NA	NA
Root1433D1|115	0	NA	NA	NA	NA
Root1433D1|134	4.41392679413094	0.168524673625575	1.02546037543435	0.504382527334363	NA
Root1433D1|1647	9.49930073110853	0.227258138279025	1.05687294456282	NA	NA
Root1433D1|3266	0	NA	NA	NA	NA
Root1433D1|1141	0	NA	NA	NA	NA
Root1433D1|427	0	NA	NA	NA	NA
Root1433D1|959	0	NA	NA	NA	NA
Root1433D1|1078	0	NA	NA	NA	NA
Root1433D1|1398	25.4418128220587	0.0757759258209786	0.990099180316713	NA	NA
Root1433D1|1828	0.276616829462191	-0.133229617779875	1.02526396942307	0.976334312430198	NA
Root1433D1|1348	0	NA	NA	NA	NA
Root1433D1|1146	0	NA	NA	NA	NA
Root1433D1|1601	40.4846800852959	-0.0585131210482485	0.94305646197857	0.862667470614676	0.891107057558017
Root1433D1|2772	0	NA	NA	NA	NA
Root1433D1|2773	0	NA	NA	NA	NA
Root1433D1|1522	1.32606088611178	0.213094576490538	1.04963742138509	0.162256618952651	NA
Root1433D1|2822	0	NA	NA	NA	NA
Root1433D1|2138	10.5196967383532	0.227441262357625	1.05698567021251	NA	NA
Root1433D1|1349	140.668538798738	0.237748567793162	1.06105974431234	0.00296906663275789	0.0453084888268062
Root1433D1|1775	0	NA	NA	NA	NA
Root1433D1|3241	0.0413730996466875	-0.0848119957399961	1.01469418391588	0.682309846402506	NA
Root1433D1|2210	0	NA	NA	NA	NA
Root1433D1|366	0	NA	NA	NA	NA
Root1433D1|2314	1576.31509653879	0.246787386614241	1.06441385473513	NA	NA
Root1433D1|1149	0	NA	NA	NA	NA
Root1433D1|172	0	NA	NA	NA	NA
Root1433D1|1449	0	NA	NA	NA	NA
Root1433D1|1987	4.19035240011322	0.217478734607472	1.05205623427552	0.181389856082217	NA
Root1433D1|1510	18.7851727470592	0.230360271228717	1.05820274576253	NA	NA
Root1433D1|2902	0	NA	NA	NA	NA
Root1433D1|530	0	NA	NA	NA	NA
Root1433D1|2322	2.21293463569752	-0.177025475299788	1.03591898462467	0.417924890128769	NA
Root1433D1|1161	0	NA	NA	NA	NA
Root1433D1|23	1580.45240650346	0.245954924844996	1.06410279679102	NA	NA
Root1433D1|2172	0	NA	NA	NA	NA
Root1433D1|2494	0	NA	NA	NA	NA
Root1433D1|2031	902.362947674863	0.24431097427964	1.06348911950817	NA	NA
Root1433D1|2460	0.138308414731095	-0.111202427957523	1.01970723713101	0.73431602923914	NA
Root1433D1|3250	4.38170325028879	0.208633947345095	1.04505477321756	0.153551515164639	NA
Root1433D1|832	0	NA	NA	NA	NA
Root1433D1|434	0.10734384426891	0.142553060635775	1.02130157123838	0.387197956197334	NA
Root1433D1|2969	0	NA	NA	NA	NA
Root1433D1|885	0	NA	NA	NA	NA
Root1433D1|1347	0.138308414731095	-0.111202427957523	1.01970723713101	0.73431602923914	NA
Root1433D1|1203	0	NA	NA	NA	NA
Root1433D1|2642	0	NA	NA	NA	NA
Root1433D1|386	0	NA	NA	NA	NA
Root1433D1|2564	0	NA	NA	NA	NA
Root1433D1|2823	20.9701062833401	0.277198770901795	1.07284252258788	0.0632093211759153	0.123784920636167
Root1433D1|1151	0	NA	NA	NA	NA
Root1433D1|3120	0	NA	NA	NA	NA
Root1433D1|1978	0	NA	NA	NA	NA
Root1433D1|1668	0	NA	NA	NA	NA
Root1433D1|1076	0	NA	NA	NA	NA
Root1433D1|1081	0	NA	NA	NA	NA
Root1433D1|849	0	NA	NA	NA	NA
Root1433D1|990	5.60996609727835	0.0818215672999404	0.995142952775148	0.902637968418749	NA
Root1433D1|1499	0	NA	NA	NA	NA
Root1433D1|2226	0	NA	NA	NA	NA
Root1433D1|2287	0	NA	NA	NA	NA
Root1433D1|2427	0	NA	NA	NA	NA
Root1433D1|2606	0.0413730996466875	-0.0848119957399961	1.01469418391588	0.682309846402506	NA
Root1433D1|622	0	NA	NA	NA	NA
Root1433D1|2072	0	NA	NA	NA	NA
Root1433D1|1612	0	NA	NA	NA	NA
Root1433D1|2023	0	NA	NA	NA	NA
Root1433D1|2641	0	NA	NA	NA	NA
Root1433D1|1699	0	NA	NA	NA	NA
Root1433D1|2211	0	NA	NA	NA	NA
Root1433D1|1213	0	NA	NA	NA	NA
Root1433D1|303	0.256060788184507	0.120141683941995	1.00879554887873	0.443151425800357	NA
Root1433D1|2442	0	NA	NA	NA	NA
Root1433D1|2614	0	NA	NA	NA	NA
Root1433D1|1714	0	NA	NA	NA	NA
Root1433D1|116	0.0922056098207302	-0.102474172124617	1.01774366076611	0.734316029239201	NA
Root1433D1|1991	3.92514022289087	0.222408459153716	1.0545541835353	0.0918406813285753	NA
Root1433D1|2196	2.70516420766803	0.21976975812004	1.05320151586954	0.113132224072774	NA
Root1433D1|170	0	NA	NA	NA	NA
Root1433D1|2883	0	NA	NA	NA	NA
Root1433D1|2485	0	NA	NA	NA	NA
Root1433D1|1105	0	NA	NA	NA	NA
Root1433D1|2764	0	NA	NA	NA	NA
Root1433D1|1069	0	NA	NA	NA	NA
Root1433D1|2734	0	NA	NA	NA	NA
Root1433D1|1037	0.0530424354444712	0.119451118358949	1.01603696613491	0.437150561859918	NA
Root1433D1|1310	0	NA	NA	NA	NA
Root1433D1|1185	0	NA	NA	NA	NA
Root1433D1|2589	0	NA	NA	NA	NA
Root1433D1|3121	0	NA	NA	NA	NA
Root1433D1|2851	0	NA	NA	NA	NA
Root1433D1|1445	0	NA	NA	NA	NA
Root1433D1|2679	0	NA	NA	NA	NA
Root1433D1|2335	2.56513217809462	-0.180271923420345	1.03686226538475	0.3854502755185	NA
Root1433D1|56	0	NA	NA	NA	NA
Root1433D1|1793	0	NA	NA	NA	NA
Root1433D1|83	2.7661682946219	-0.181400008045031	1.03721433111572	0.372258866338403	NA
Root1433D1|3103	0	NA	NA	NA	NA
Root1433D1|2599	0	NA	NA	NA	NA
Root1433D1|1156	1.16693357977837	0.211582531581205	1.04882285411557	0.172167786209569	NA
Root1433D1|3006	852.285852721763	0.244106473650431	1.06341305256153	NA	NA
Root1433D1|2362	2.37603853883145	-0.184787476700184	1.03769879125395	0.393112262658457	NA
Root1433D1|2545	5.89911498657613	0.201493955581103	1.04070577916699	NA	NA
Root1433D1|2675	0	NA	NA	NA	NA
Root1433D1|735	0	NA	NA	NA	NA
Root1433D1|1858	0	NA	NA	NA	NA
Root1433D1|2251	0	NA	NA	NA	NA
Root1433D1|1951	0	NA	NA	NA	NA
Root1433D1|2044	0	NA	NA	NA	NA
Root1433D1|1575	0.138308414731095	-0.111202427957523	1.01970723713101	0.73431602923914	NA
Root1433D1|1576	8.2746199293375	0.224861874843163	1.05577063173026	0.0616462836916182	NA
Root1433D1|2250	0	NA	NA	NA	NA
Root1433D1|2737	0	NA	NA	NA	NA
Root1433D1|2007	0	NA	NA	NA	NA
Root1433D1|2218	0	NA	NA	NA	NA
Root1433D1|3159	0	NA	NA	NA	NA
Root1433D1|513	0.138308414731095	-0.111202427957523	1.01970723713101	0.73431602923914	NA
Root1433D1|1572	4.27561837939985	0.189790205899309	1.03586627498801	0.311118723332483	NA
Root1433D1|214	12.8407343992677	0.270976386769175	1.06527900605686	0.128100090466656	0.218934700070285
Root1433D1|2859	26.0480847743563	-0.213442854182965	1.05146051571704	0.0822375752578355	0.154606641484731
Root1433D1|2409	0	NA	NA	NA	NA
Root1433D1|2410	0	NA	NA	NA	NA
Root1433D1|654	0	NA	NA	NA	NA
Root1433D1|882	0	NA	NA	NA	NA
Root1433D1|1387	0	NA	NA	NA	NA
Root1433D1|2338	37.2473973755471	0.03421944819412	0.978485308772435	0.917837587724929	0.927706809098315
Root1433D1|369	0	NA	NA	NA	NA
Root1433D1|2056	0	NA	NA	NA	NA
Root1433D1|1805	1314.50247454402	0.238907200194612	1.05912183110662	NA	NA
Root1433D1|2443	0.0530424354444712	0.119451118358949	1.01603696613491	0.437150561859918	NA
Root1433D1|2907	0	NA	NA	NA	NA
Root1433D1|261	0	NA	NA	NA	NA
Root1433D1|1456	0	NA	NA	NA	NA
Root1433D1|2351	0	NA	NA	NA	NA
Root1433D1|239	4.51325060466817	-0.198028563420257	1.04220676531514	0.270985917749417	NA
Root1433D1|2789	0	NA	NA	NA	NA
Root1433D1|1950	1.6549239858675	-0.171352144336459	1.03440202356866	0.481489150463338	NA
Root1433D1|1831	16.9569156176114	0.321308232037645	1.08777118639272	0.0861203673518713	0.155679125597614
Root1433D1|3048	0	NA	NA	NA	NA
Root1433D1|1564	3.18254612666827	0.220966307355036	1.05382317009037	0.103465258400172	NA
Root1433D1|120	0	NA	NA	NA	NA
Root1433D1|1483	0	NA	NA	NA	NA
Root1433D1|1343	0.0530424354444712	0.119451118358949	1.01603696613491	0.437150561859918	NA
Root1433D1|781	0.145248045265201	-0.00891656737668651	0.996072292551308	0.623654680546173	NA
Root1433D1|2843	0	NA	NA	NA	NA
Root1433D1|615	0	NA	NA	NA	NA
Root1433D1|311	7.93852901329063	-0.00564732399937566	0.983030841212426	NA	NA
Root1433D1|840	0.0413730996466875	-0.0848119957399961	1.01469418391588	0.682309846402506	NA
Root1433D1|1587	4.88216761523502	-0.19241889620088	1.04107455761973	0.268257039906542	NA
Root1433D1|2208	0	NA	NA	NA	NA
Root1433D1|1949	0	NA	NA	NA	NA
Root1433D1|668	0	NA	NA	NA	NA
Root1433D1|117	0	NA	NA	NA	NA
Root1433D1|2956	0	NA	NA	NA	NA
Root1433D1|1232	0	NA	NA	NA	NA
Root1433D1|942	37.4504773705566	0.232745581210384	1.05916603971479	0.0134371466405645	0.063154589210653
Root1433D1|1719	0	NA	NA	NA	NA
Root1433D1|2242	0	NA	NA	NA	NA
Root1433D1|2243	0	NA	NA	NA	NA
Root1433D1|71	0	NA	NA	NA	NA
Root1433D1|1654	0	NA	NA	NA	NA
Root1433D1|1997	0	NA	NA	NA	NA
Root1433D1|1734	0	NA	NA	NA	NA
Root1433D1|124	0	NA	NA	NA	NA
Root1433D1|1607	0	NA	NA	NA	NA
Root1433D1|1470	1.80344280511202	0.216281691965145	1.05135587087531	0.139753169349405	NA
Root1433D1|1710	0	NA	NA	NA	NA
Root1433D1|2879	0	NA	NA	NA	NA
Root1433D1|903	0	NA	NA	NA	NA
Root1433D1|3032	15.8868889517987	0.229311203905599	1.05778957763282	NA	NA
Root1433D1|1321	0	NA	NA	NA	NA
Root1433D1|3062	0	NA	NA	NA	NA
Root1433D1|414	0	NA	NA	NA	NA
Root1433D1|847	0	NA	NA	NA	NA
Root1433D1|2135	0	NA	NA	NA	NA
Root1433D1|173	0	NA	NA	NA	NA
Root1433D1|1292	0	NA	NA	NA	NA
Root1433D1|2339	0	NA	NA	NA	NA
Root1433D1|324	811.112302529165	0.243869749220102	1.06330101846089	NA	NA
Root1433D1|2738	0	NA	NA	NA	NA
Root1433D1|1603	4.13730996466875	0.21701884609651	1.05182177353362	0.19417076162556	NA
Root1433D1|1861	22.3275196079332	0.23099314201296	1.05846665025782	NA	NA
Root1433D1|2625	0	NA	NA	NA	NA
Root1433D1|281	0	NA	NA	NA	NA
Root1433D1|2857	0	NA	NA	NA	NA
Root1433D1|1994	0	NA	NA	NA	NA
Root1433D1|2882	0	NA	NA	NA	NA
Root1433D1|1329	0	NA	NA	NA	NA
Root1433D1|236	0	NA	NA	NA	NA
Root1433D1|2527	0	NA	NA	NA	NA
Root1433D1|380	8.67814052129095	0.262971408922396	1.06552337591194	0.0758110976045441	NA
Root1433D1|555	0.0530424354444712	0.119451118358949	1.01603696613491	0.437150561859918	NA
Root1433D1|606	0	NA	NA	NA	NA
Root1433D1|332	0	NA	NA	NA	NA
Root1433D1|2811	0	NA	NA	NA	NA
Root1433D1|3028	0	NA	NA	NA	NA
Root1433D1|650	0	NA	NA	NA	NA
Root1433D1|651	0	NA	NA	NA	NA
Root1433D1|1373	1357.46704378843	0.245734683203977	1.06402010446764	NA	NA
Root1433D1|2991	0	NA	NA	NA	NA
Root1433D1|1635	0.138308414731095	-0.111202427957523	1.01970723713101	0.73431602923914	NA
Root1433D1|2795	0	NA	NA	NA	NA
Root1433D1|1542	0	NA	NA	NA	NA
Root1433D1|1597	0	NA	NA	NA	NA
Root1433D1|799	0	NA	NA	NA	NA
Root1433D1|1651	0	NA	NA	NA	NA
Root1433D1|543	0	NA	NA	NA	NA
Root1433D1|2141	0	NA	NA	NA	NA
Root1433D1|2632	2.35124305042862	-0.181106937466902	1.03687162743723	0.401110257571748	NA
Root1433D1|1279	0	NA	NA	NA	NA
Root1433D1|1466	0	NA	NA	NA	NA
Root1433D1|810	1.38652926251848	0.0595529346881875	0.990097694146763	0.699873867700715	NA
Root1433D1|2952	2.19807852481888	-0.135653726892678	1.01507239197508	0.682066346889922	NA
Root1433D1|1995	0	NA	NA	NA	NA
Root1433D1|2259	0	NA	NA	NA	NA
Root1433D1|3216	4.17868306431544	0.207778098329753	1.04595725277865	0.279152559490408	NA
Root1433D1|662	11.6640096423224	-0.20575904758002	1.04714977364781	0.151085078067183	0.2448620230744
Root1433D1|2878	0	NA	NA	NA	NA
Root1433D1|1921	0	NA	NA	NA	NA
Root1433D1|2360	0	NA	NA	NA	NA
Root1433D1|769	6.09988007611418	0.232590620997511	1.05814116378249	0.0742565726045013	NA
Root1433D1|1780	0	NA	NA	NA	NA
Root1433D1|159	0	NA	NA	NA	NA
Root1433D1|813	0	NA	NA	NA	NA
Root1433D1|385	2.75714579440361	-0.026627552330288	0.986407350575598	0.987277395277907	NA
Root1433D1|1764	0	NA	NA	NA	NA
Root1433D1|2576	0	NA	NA	NA	NA
Root1433D1|259	0.0530424354444712	0.119451118358949	1.01603696613491	0.437150561859918	NA
Root1433D1|3233	0	NA	NA	NA	NA
Root1433D1|349	0.0413730996466875	-0.0848119957399961	1.01469418391588	0.682309846402506	NA
Root1433D1|2174	9.76828982847079	0.227402142720438	1.0569365647438	NA	NA
Root1433D1|2187	19.0865612328911	-0.210946882265358	1.04999118703163	NA	NA
Root1433D1|1682	0.0530424354444712	0.119451118358949	1.01603696613491	0.437150561859918	NA
Root1433D1|1058	0	NA	NA	NA	NA
Root1433D1|1830	0	NA	NA	NA	NA
Root1433D1|1107	0	NA	NA	NA	NA
Root1433D1|2762	0	NA	NA	NA	NA
Root1433D1|2911	0	NA	NA	NA	NA
Root1433D1|3016	2.33386715955673	0.218596891375145	1.05258393158694	0.122413612609815	NA
Root1433D1|1905	1.00780627344495	0.209690411551903	1.04780852933769	0.183911287398862	NA
Root1433D1|816	0	NA	NA	NA	NA
Root1433D1|3188	1.8036409297831	-0.148006323703216	1.02180975820583	0.635993287609194	NA
Root1433D1|333	0	NA	NA	NA	NA
Root1433D1|1390	0	NA	NA	NA	NA
Root1433D1|2999	0	NA	NA	NA	NA
Root1433D1|1444	0	NA	NA	NA	NA
Root1433D1|383	0	NA	NA	NA	NA
Root1433D1|657	0	NA	NA	NA	NA
Root1433D1|2735	0.21468768853782	0.172395361208606	1.03052636858067	0.325392665183979	NA
Root1433D1|2526	0	NA	NA	NA	NA
Root1433D1|2985	1.02939994247621	-0.119884396693697	1.01287456686728	0.810885252723929	NA
Root1433D1|723	0	NA	NA	NA	NA
Root1433D1|3093	7.76294851262767	-0.200220218532411	1.04442173734924	0.199531615879857	NA
Root1433D1|888	4.13730996466875	0.21701884609651	1.05182177353362	0.19417076162556	NA
Root1433D1|198	0	NA	NA	NA	NA
Root1433D1|2425	0	NA	NA	NA	NA
Root1433D1|3109	0	NA	NA	NA	NA
Root1433D1|793	1166.90109155097	0.245016487679497	1.06371937778501	NA	NA
Root1433D1|1531	60.6379674615705	0.119296651583624	0.988592522529359	0.689614118973558	0.771711037898982
Root1433D1|3014	0	NA	NA	NA	NA
Root1433D1|1890	0	NA	NA	NA	NA
Root1433D1|154	2.19277428127444	-0.177099513711972	1.03593510592978	0.418424395469048	NA
Root1433D1|3206	0	NA	NA	NA	NA
Root1433D1|1424	0	NA	NA	NA	NA
Root1433D1|2759	20.6540565998436	-0.211643920611612	1.05039499086229	NA	NA
Root1433D1|2124	0	NA	NA	NA	NA
Root1433D1|3026	0	NA	NA	NA	NA
Root1433D1|1745	0	NA	NA	NA	NA
Root1433D1|73	0	NA	NA	NA	NA
Root1433D1|3013	0	NA	NA	NA	NA
Root1433D1|3017	0	NA	NA	NA	NA
Root1433D1|1109	0	NA	NA	NA	NA
Root1433D1|1703	0	NA	NA	NA	NA
Root1433D1|1772	1.65970097677314	-0.171071937997629	1.03433769891232	0.482932752008348	NA
Root1433D1|2868	0.21468768853782	0.172395361208606	1.03052636858067	0.325392665183979	NA
Root1433D1|2877	0	NA	NA	NA	NA
Root1433D1|3325	0	NA	NA	NA	NA
Root1433D1|982	0	NA	NA	NA	NA
Root1433D1|1863	0.0922056098207302	-0.102474172124617	1.01774366076611	0.734316029239201	NA
Root1433D1|3092	14.6606919614961	-0.208363106778223	1.04854049253962	NA	NA
Root1433D1|1794	0.322031532806729	0.185680214876357	1.03596297714163	0.287203292812785	NA
Root1433D1|3090	0	NA	NA	NA	NA
Root1433D1|2047	2.07462622096643	-0.175447295506939	1.03548599204646	0.433501767703575	NA
Root1433D1|1974	0	NA	NA	NA	NA
Root1433D1|1652	140.760744408558	0.237383308932064	1.0607912271768	0.00711932266798091	0.0525747232628235
Root1433D1|4	0	NA	NA	NA	NA
Root1433D1|1485	0	NA	NA	NA	NA
Root1433D1|2303	0	NA	NA	NA	NA
Root1433D1|1453	0	NA	NA	NA	NA
Root1433D1|420	0	NA	NA	NA	NA
Root1433D1|1007	0	NA	NA	NA	NA
Root1433D1|2646	0	NA	NA	NA	NA
Root1433D1|638	0	NA	NA	NA	NA
Root1433D1|3047	0	NA	NA	NA	NA
Root1433D1|1334	0.868835092580437	-0.158260847654697	1.03136124667759	0.642586041483967	NA
Root1433D1|2055	0.21468768853782	0.172395361208606	1.03052636858067	0.325392665183979	NA
Root1433D1|918	0	NA	NA	NA	NA
Root1433D1|503	0	NA	NA	NA	NA
Root1433D1|2535	1151.6075961946	0.245164487795626	1.0638071469601	NA	NA
Root1433D1|2770	0	NA	NA	NA	NA
Root1433D1|3207	0.198290480709673	0.0377240390084969	0.994513709812489	0.561035215175154	NA
Root1433D1|2221	0	NA	NA	NA	NA
Root1433D1|1963	0	NA	NA	NA	NA
Root1433D1|1732	4.24339483555769	0.222909878760752	1.05480465608544	0.0877615464880407	NA
Root1433D1|2062	0.21468768853782	0.172395361208606	1.03052636858067	0.325392665183979	NA
Root1433D1|1140	0	NA	NA	NA	NA
Root1433D1|2496	0	NA	NA	NA	NA
Root1433D1|1293	3.59601878300848	-0.186645860296738	1.03893564471811	0.321427289107295	NA
Root1433D1|438	0.0530424354444712	0.119451118358949	1.01603696613491	0.437150561859918	NA
Root1433D1|768	0	NA	NA	NA	NA
Root1433D1|404	0	NA	NA	NA	NA
Root1433D1|2849	0	NA	NA	NA	NA
Root1433D1|2848	6623.83325343467	0.251176052472827	1.06607509490743	NA	NA
Root1433D1|1091	7.19891933852362	-0.199123735750465	1.0439150075047	NA	NA
Root1433D1|685	0	NA	NA	NA	NA
Root1433D1|1681	6.99205384029019	-0.198661641469522	1.04370676043386	NA	NA
Root1433D1|1759	0	NA	NA	NA	NA
Root1433D1|91	1083.97521074321	0.244955231451592	1.06372909316018	NA	NA
Root1433D1|3221	0.10734384426891	0.142553060635775	1.02130157123838	0.387197956197334	NA
Root1433D1|1002	0.424339483555769	0.194447054012456	1.03998362395033	0.259773363324832	NA
Root1433D1|2133	33.3131674058878	0.23224618329747	1.05897063151658	0.0152210758156183	0.065035505757642
Root1433D1|2867	0	NA	NA	NA	NA
Root1433D1|3097	0	NA	NA	NA	NA
Root1433D1|1862	0	NA	NA	NA	NA
Root1433D1|2301	0	NA	NA	NA	NA
Root1433D1|59	0	NA	NA	NA	NA
Root1433D1|3139	0	NA	NA	NA	NA
Root1433D1|3000	0	NA	NA	NA	NA
Root1433D1|1245	0	NA	NA	NA	NA
Root1433D1|72	4.56417768612614	-0.191180854733715	1.04059329437262	0.279416939147057	NA
Root1433D1|3133	0	NA	NA	NA	NA
Root1433D1|108	4.13730996466875	0.21701884609651	1.05182177353362	0.19417076162556	NA
Root1433D1|3333	0	NA	NA	NA	NA
Root1433D1|557	0	NA	NA	NA	NA
Root1433D1|1837	0	NA	NA	NA	NA
Root1433D1|2529	0	NA	NA	NA	NA
Root1433D1|92	3.68937135491365	-0.252239272056074	1.0568895969259	0.235240540981589	NA
Root1433D1|2972	0.138308414731095	-0.111202427957523	1.01970723713101	0.73431602923914	NA
Root1433D1|1357	0.0413730996466875	-0.0848119957399961	1.01469418391588	0.682309846402506	NA
Root1433D1|2544	0	NA	NA	NA	NA
Root1433D1|960	0	NA	NA	NA	NA
Root1433D1|335	2.39849281742343	-0.18680255960883	1.03817437763957	0.387861676294486	NA
Root1433D1|488	0	NA	NA	NA	NA
Root1433D1|1627	0	NA	NA	NA	NA
Root1433D1|1679	0	NA	NA	NA	NA
Root1433D1|415	0	NA	NA	NA	NA
Root1433D1|3022	0	NA	NA	NA	NA
Root1433D1|701	0	NA	NA	NA	NA
Root1433D1|1724	5.0356142644143	-0.206414850809252	1.04031144097962	0.348958883279041	NA
Root1433D1|1022	74.4715793640375	0.235384535855177	1.06017770166504	0.00628294177205227	0.0525747232628235
Root1433D1|1130	0	NA	NA	NA	NA
Root1433D1|439	1.53823062788966	0.214709784118675	1.05050822070437	0.151152902627462	NA
Root1433D1|3248	644.534171972279	0.24313593981871	1.06305258219694	7.63950678575197e-11	1.43622727572137e-09
Root1433D1|1791	34.4245406034618	0.232429865562352	1.05904283850543	0.0146145796725657	0.065035505757642
Root1433D1|1667	0	NA	NA	NA	NA
Root1433D1|1383	16.7083671650084	0.229134133805273	1.05769636108614	0.0309507805372503	0.0864565456169769
Root1433D1|138	10.5554446534498	0.226928305206758	1.05672459880842	0.0474951087803573	0.101466823303491
Root1433D1|1918	0	NA	NA	NA	NA
Root1433D1|304	0	NA	NA	NA	NA
Root1433D1|3066	0	NA	NA	NA	NA
Root1433D1|417	0	NA	NA	NA	NA
Root1433D1|127	1787.50231595654	0.247444857203813	1.06463861482838	NA	NA
Root1433D1|391	3678.16076420034	0.249147764804613	1.06529859803083	NA	NA
Root1433D1|1628	0	NA	NA	NA	NA
Root1433D1|419	2.38286432483672	-0.159039839069517	1.02574410011069	0.559350290141237	NA
Root1433D1|1657	0	NA	NA	NA	NA
Root1433D1|1812	0	NA	NA	NA	NA
Root1433D1|2528	7.27230069857358	0.00756229574107951	0.989007948633421	0.795823092528932	NA
Root1433D1|185	0	NA	NA	NA	NA
Root1433D1|531	0	NA	NA	NA	NA
Root1433D1|1588	0	NA	NA	NA	NA
Root1433D1|2197	12.701636162817	-0.206814343624352	1.04770306066355	0.142026692661658	0.234219458073611
Root1433D1|409	0.212169741777885	0.17562411536701	1.03165737273357	0.324324252050319	NA
Root1433D1|608	0	NA	NA	NA	NA
Root1433D1|1649	1273.09239898975	0.245551291706331	1.06395151665686	NA	NA
Root1433D1|2145	5.91754594521319	0.121973537306442	0.99581641267431	0.71909349468671	NA
Root1433D1|2913	5.516413286225	0.224454167135264	1.05556559956961	NA	NA
Root1433D1|1767	0	NA	NA	NA	NA
Root1433D1|181	0	NA	NA	NA	NA
Root1433D1|121	0	NA	NA	NA	NA
Root1433D1|1851	0	NA	NA	NA	NA
Root1433D1|237	3.71297048111298	0.222038634047941	1.05436840388033	0.0948280297458317	NA
Root1433D1|167	0	NA	NA	NA	NA
Root1433D1|1646	0.0530424354444712	0.119451118358949	1.01603696613491	0.437150561859918	NA
Root1433D1|1998	0	NA	NA	NA	NA
Root1433D1|523	0	NA	NA	NA	NA
Root1433D1|2749	0	NA	NA	NA	NA
Root1433D1|1680	4.19035240011322	0.217478734607472	1.05205623427552	0.181389856082217	NA
Root1433D1|1665	0	NA	NA	NA	NA
Root1433D1|3088	0	NA	NA	NA	NA
Root1433D1|384	0	NA	NA	NA	NA
Root1433D1|1875	0	NA	NA	NA	NA
Root1433D1|28	0	NA	NA	NA	NA
Root1433D1|39	0	NA	NA	NA	NA
Root1433D1|2231	0.0922056098207302	-0.102474172124617	1.01774366076611	0.734316029239201	NA
Root1433D1|412	1.25065239992798	-0.16548073508099	1.03298613202007	0.549113649201481	NA
Root1433D1|430	0	NA	NA	NA	NA
Root1433D1|1003	0	NA	NA	NA	NA
Root1433D1|1251	0	NA	NA	NA	NA
Root1433D1|1326	0.21468768853782	0.172395361208606	1.03052636858067	0.325392665183979	NA
Root1433D1|1355	0	NA	NA	NA	NA
Root1433D1|1330	0.858750754151278	0.206959352809874	1.04635849516486	0.198041506937273	NA
Root1433D1|1859	0.0530424354444712	0.119451118358949	1.01603696613491	0.437150561859918	NA
Root1433D1|2012	0	NA	NA	NA	NA
Root1433D1|1481	0	NA	NA	NA	NA
Root1433D1|2148	220.404885345993	-0.0346911276924701	0.963833567978654	0.895371623891515	0.914836224410896
Root1433D1|1813	0	NA	NA	NA	NA
Root1433D1|47	0	NA	NA	NA	NA
Root1433D1|1620	0	NA	NA	NA	NA
Root1433D1|1669	3.91400871211735	-0.188288362220418	1.03951710556028	0.30602729948683	NA
Root1433D1|3245	0	NA	NA	NA	NA
Root1433D1|2024	0.138308414731095	-0.111202427957523	1.01970723713101	0.73431602923914	NA
Root1433D1|1660	0	NA	NA	NA	NA
Root1433D1|1661	0.0413730996466875	-0.0848119957399961	1.01469418391588	0.682309846402506	NA
Root1433D1|1430	0	NA	NA	NA	NA
Root1433D1|906	2.85837390444264	-0.182247158433213	1.03747579016798	0.364683857232948	NA
Root1433D1|2319	4.13730996466875	0.21701884609651	1.05182177353362	0.19417076162556	NA
Root1433D1|1521	0	NA	NA	NA	NA
Root1433D1|958	18.1936626156001	-0.0147796452622328	0.984632678273542	NA	NA
Root1433D1|2311	0	NA	NA	NA	NA
Root1433D1|1471	0	NA	NA	NA	NA
Root1433D1|1702	0.106084870888942	0.150133230114621	1.02294003321642	0.385543268810334	NA
Root1433D1|1001	0.179681514377783	-0.121203400332245	1.02206775337667	0.864486357177169	NA
Root1433D1|2292	2.73062457668137	-0.181510865234501	1.03724271591441	0.372754636896345	NA
Root1433D1|3212	0	NA	NA	NA	NA
Root1433D1|2053	5287.48213484666	0.250521247682563	1.06582544659763	NA	NA
Root1433D1|2160	0	NA	NA	NA	NA
Root1433D1|3118	0.10734384426891	0.142553060635775	1.02130157123838	0.387197956197334	NA
Root1433D1|645	0	NA	NA	NA	NA
Root1433D1|1941	2.20059647157882	-0.13574239558759	1.01525700021058	0.680438959852219	NA
Root1433D1|884	0.18441121964146	-0.123101230919206	1.02253986300216	0.912707613055007	NA
Root1433D1|859	0	NA	NA	NA	NA
Root1433D1|540	0	NA	NA	NA	NA
Root1433D1|1323	0	NA	NA	NA	NA
Root1433D1|1489	0	NA	NA	NA	NA
Root1433D1|3309	12.4119298940063	0.227531045845971	1.05699833867851	0.0415836002646449	0.0930680577351577
Root1433D1|1429	0	NA	NA	NA	NA
Root1433D1|129	0	NA	NA	NA	NA
Root1433D1|418	0	NA	NA	NA	NA
Root1433D1|1853	0	NA	NA	NA	NA
Root1433D1|1939	4.38296222366876	0.215675027005721	1.04177260217109	0.256165661373614	NA
Root1433D1|1807	18.9877046053078	0.190511916618675	1.02875946674883	0.379728407788181	0.52273892717712
Root1433D1|2310	0	NA	NA	NA	NA
Root1433D1|1503	0	NA	NA	NA	NA
Root1433D1|399	0	NA	NA	NA	NA
Root1433D1|1419	4.13730996466875	0.21701884609651	1.05182177353362	0.19417076162556	NA
Root1433D1|44	2.3168935802145	-0.178216089621182	1.03625429708359	0.406667164277421	NA
Root1433D1|783	0	NA	NA	NA	NA
Root1433D1|3220	0	NA	NA	NA	NA
Root1433D1|1672	4.13730996466875	0.21701884609651	1.05182177353362	0.19417076162556	NA
Root1433D1|1677	0	NA	NA	NA	NA
Root1433D1|1365	0.159127306333413	0.165808910476441	1.02796158611172	0.350522809955736	NA
Root1433D1|1488	4.13730996466875	0.21701884609651	1.05182177353362	0.19417076162556	NA
Root1433D1|2543	0	NA	NA	NA	NA
Root1433D1|343	3.99754896208458	-0.0858704936425625	0.996016519267016	0.818350435876022	NA
Root1433D1|1644	1.53823062788966	0.214709784118675	1.05050822070437	0.151152902627462	NA
Root1433D1|517	0	NA	NA	NA	NA
Root1433D1|518	0	NA	NA	NA	NA
Root1433D1|672	1.16693357977837	0.211582531581205	1.04882285411557	0.172167786209569	NA
Root1433D1|1650	0	NA	NA	NA	NA
Root1433D1|1234	0	NA	NA	NA	NA
Root1433D1|1341	0.0922056098207302	-0.102474172124617	1.01774366076611	0.734316029239201	NA
Root1433D1|2149	0	NA	NA	NA	NA
Root1433D1|961	0	NA	NA	NA	NA
Root1433D1|1120	0	NA	NA	NA	NA
Root1433D1|119	0	NA	NA	NA	NA
Root1433D1|691	1.69735793422308	0.215694009741481	1.05104060476499	0.144035803236747	NA
Root1433D1|42	0	NA	NA	NA	NA
Root1433D1|13	0	NA	NA	NA	NA
Root1433D1|1912	4.01319066572869	-0.189024237356725	1.03978007823665	NA	NA
Root1433D1|1324	0	NA	NA	NA	NA
Root1433D1|1322	0	NA	NA	NA	NA
Root1433D1|2982	0	NA	NA	NA	NA
Root1433D1|1631	0	NA	NA	NA	NA
Root1433D1|2016	12.6266175825441	0.227655743523612	1.05705322348723	0.0408197243081436	0.0930680577351577
Root1433D1|2855	0	NA	NA	NA	NA
Root1433D1|1406	0	NA	NA	NA	NA
Root1433D1|1771	0	NA	NA	NA	NA
Root1433D1|558	5.03903136722476	0.223927951882527	1.05531083633743	NA	NA
Root1433D1|1641	25.1184595589249	0.231467432264449	1.05865807962041	NA	NA
Root1433D1|1854	0	NA	NA	NA	NA
Root1433D1|1487	1.33339859922135	-0.166837041713201	1.03330318927329	0.533283959601758	NA
Root1433D1|1808	8.2746199293375	0.224861874843163	1.05577063173026	0.0616462836916182	NA
Root1433D1|1645	1.03432749116719	-0.161769832261204	1.03214270203109	0.596970800119035	NA
Root1433D1|1648	0	NA	NA	NA	NA
Root1433D1|1663	0	NA	NA	NA	NA
Root1433D1|1384	8.4328845116331	0.185287160350691	1.0122726721057	0.478253342419715	NA
Root1433D1|2727	0	NA	NA	NA	NA
Root1433D1|971	0	NA	NA	NA	NA
Root1433D1|1420	2959.38724014309	0.247361014116907	1.06424239854651	NA	NA
Root1433D1|3071	6.21193618563518	0.0428322159548233	0.991419899756355	0.920922489851839	NA
Root1433D1|904	0	NA	NA	NA	NA
Root1433D1|1544	0.138308414731095	-0.111202427957523	1.01970723713101	0.73431602923914	NA
Root1433D1|3285	0	NA	NA	NA	NA
Root1433D1|1247	0	NA	NA	NA	NA
Root1433D1|1792	2.57826044517677	0.194823596368268	1.03763360568051	0.202963347176406	NA
Root1433D1|1205	0	NA	NA	NA	NA
Root1433D1|2865	2.35124305042862	-0.178056858650918	1.03621663988975	0.406155968008573	NA
Root1433D1|1913	2363.85204831349	0.246675199882234	1.06386735530935	NA	NA
Root1433D1|1943	0	NA	NA	NA	NA
Root1433D1|1235	0.106084870888942	0.150133230114621	1.02294003321642	0.385543268810334	NA
Root1433D1|1327	0	NA	NA	NA	NA
Root1433D1|1319	0	NA	NA	NA	NA
Root1433D1|1374	9.74024820356034	0.325728124560316	1.0926365427812	0.0458302694127484	0.100187100576706
Root1433D1|2983	0	NA	NA	NA	NA
Root1433D1|102	0	NA	NA	NA	NA
Root1433D1|2373	0	NA	NA	NA	NA
Root1433D1|1389	0	NA	NA	NA	NA
Root1433D1|10	0	NA	NA	NA	NA
Root1433D1|11	0.0413730996466875	-0.0848119957399961	1.01469418391588	0.682309846402506	NA
Root1433D1|2767	0	NA	NA	NA	NA
Root1433D1|1630	0	NA	NA	NA	NA
Root1433D1|1434	0	NA	NA	NA	NA
Root1433D1|1428	0	NA	NA	NA	NA
Root1433D1|2035	0	NA	NA	NA	NA
Root1433D1|2036	0.10734384426891	0.142553060635775	1.02130157123838	0.387197956197334	NA
Root1433D1|2037	12.4649723294507	0.22756214746769	1.05701207088686	0.0413917072082092	0.0930680577351577
Root1433D1|2038	8.2746199293375	0.224861874843163	1.05577063173026	0.0616462836916182	NA
Root1433D1|1666	4.13730996466875	0.21701884609651	1.05182177353362	0.19417076162556	NA
Root1433D1|1450	0	NA	NA	NA	NA
Root1433D1|64	0	NA	NA	NA	NA
Root1433D1|2796	0.922056098207302	-0.158916263880703	1.03151773516374	0.631147640481168	NA
Root1433D1|1823	0	NA	NA	NA	NA
Root1433D1|1824	0.0530424354444712	0.119451118358949	1.01603696613491	0.437150561859918	NA
Root1433D1|2129	0.553233658924381	-0.147556500068789	1.0289549981755	0.780223080777252	NA
Root1433D1|577	4.13730996466875	0.21701884609651	1.05182177353362	0.19417076162556	NA
Root1433D1|576	8.2746199293375	0.224861874843163	1.05577063173026	0.0616462836916182	NA
Root1433D1|564	0	NA	NA	NA	NA
Root1433D1|561	0	NA	NA	NA	NA
Root1433D1|559	0	NA	NA	NA	NA
Root1433D1|551	0	NA	NA	NA	NA
Root1433D1|550	0	NA	NA	NA	NA
Root1433D1|549	0	NA	NA	NA	NA
Root1433D1|2951	3.45771036827738	-0.18587855088788	1.03867105167378	0.328719285851647	NA
Root1433D1|1236	20.7787554331645	0.227465107763585	1.05623351076937	0.0501208641291857	0.102224187269099
Root1433D1|1359	0	NA	NA	NA	NA
Root1433D1|1676	1746.10493415477	0.246544566759203	1.06428939949968	NA	NA
Root1433D1|2021	0	NA	NA	NA	NA
Root1433D1|1809	4.42086642466505	0.218972269756595	1.03489589068626	0.40463025211242	NA
Root1433D1|2954	0	NA	NA	NA	NA
Root1433D1|112	0	NA	NA	NA	NA
Root1433D1|2454	0	NA	NA	NA	NA
Root1433D1|1671	2.19807852481888	-0.135653726892678	1.01507239197508	0.682066346889922	NA
Root1433D1|2825	0.082746199293375	-0.105213510318496	1.01810210490197	0.776012247225093	NA
Root1433D1|1249	0	NA	NA	NA	NA
Root1433D1|2372	4.37907836491886	-0.156662356508051	1.02198061241562	0.549998429904117	NA
Root1433D1|111	0.988246355222601	0.182776675583209	1.02159538032541	0.277325184017681	NA
Root1433D1|2002	0	NA	NA	NA	NA
Root1433D1|3060	0	NA	NA	NA	NA
Root1433D1|1850	8.4129283440686	0.213614551066799	1.04829189937442	0.112832032332716	NA
Root1433D1|1474	4.13730996466875	0.21701884609651	1.05182177353362	0.19417076162556	NA
Root1433D1|2383	0.10734384426891	0.142553060635775	1.02130157123838	0.387197956197334	NA
Root1433D1|771	0.276616829462191	-0.131460298352112	1.02482783346515	0.990015414347135	NA
Root1433D1|3157	0	NA	NA	NA	NA
Root1433D1|234	0	NA	NA	NA	NA
Root1433D1|2382	1600.40643401762	0.284427930015253	1.07966432538863	NA	NA
Root1433D1|1855	0	NA	NA	NA	NA
Root1433D1|441	4.05704683211213	-0.189095379540945	1.03980836218001	0.299080461910764	NA
Root1433D1|442	0	NA	NA	NA	NA
Root1433D1|1966	12.6240996357841	0.228644641091266	1.05747843166616	NA	NA
Root1433D1|2001	0	NA	NA	NA	NA
Root1433D1|2004	0	NA	NA	NA	NA
Root1433D1|2005	4.61595085704896	0.27853047641887	1.07394871802639	0.0969832055745869	NA
Root1433D1|2006	0	NA	NA	NA	NA
Root1433D1|1722	0	NA	NA	NA	NA
Root1433D1|1472	0	NA	NA	NA	NA
Root1433D1|1944	0.230514024551825	-0.127597770171121	1.02376962192372	0.96077791853359	NA
Root1433D1|2794	0	NA	NA	NA	NA
Root1433D1|1463	4.24145805175359	-0.189931869445846	1.0401180614139	0.291357024251176	NA
Root1433D1|245	0	NA	NA	NA	NA
Root1433D1|1465	0.322031532806729	0.185680214876357	1.03596297714163	0.287203292812785	NA
Root1433D1|3041	16.2105030862531	0.0905738960915617	0.989969067697969	0.744947170952709	0.814244582204123
Root1433D1|3214	0	NA	NA	NA	NA
Root1433D1|913	0	NA	NA	NA	NA
Root1433D1|1372	0	NA	NA	NA	NA
Root1433D1|1678	10.4123528940843	0.22743252785647	1.05697784132921	NA	NA
Root1433D1|3073	0.620596494700312	-0.151567407665119	1.02985889959977	0.733897005400564	NA
Root1433D1|3083	8.24319255064629	0.0910749161605271	0.989943312860127	NA	NA
Root1433D1|3084	4.13730996466875	0.21701884609651	1.05182177353362	0.19417076162556	NA
Root1433D1|1248	0	NA	NA	NA	NA
Root1433D1|2200	0.10734384426891	0.142553060635775	1.02130157123838	0.387197956197334	NA
Root1433D1|1413	0	NA	NA	NA	NA
Root1433D1|1632	0.124119298940062	-0.116157671503113	1.02065203136494	0.844689385054219	NA
Root1433D1|1394	4.41392679413094	0.168524673625575	1.02546037543435	0.504382527334363	NA
Root1433D1|1673	3.59601878300848	-0.186645860296738	1.03893564471811	0.321427289107295	NA
Root1433D1|1642	6.04683764066971	0.224833021980253	1.05576627825859	NA	NA
Root1433D1|1946	48.9475340132429	0.23382158247033	1.0595878877959	NA	NA
Root1433D1|1403	0.10734384426891	0.142553060635775	1.02130157123838	0.387197956197334	NA
Root1433D1|2730	4.19035240011322	0.217478734607472	1.05205623427552	0.181389856082217	NA
Root1433D1|1653	0.0530424354444712	0.119451118358949	1.01603696613491	0.437150561859918	NA
Root1433D1|2808	3.93261767844925	-0.199002633785647	1.03672618703655	0.405050292888455	NA
Root1433D1|1839	0	NA	NA	NA	NA
Root1433D1|883	8.31599302898419	0.221358878779372	1.05336818513362	0.0981380445137782	NA
Root1433D1|1834	0	NA	NA	NA	NA
Root1433D1|583	5.72858302800288	0.224623199583615	1.05565324538771	NA	NA
Root1433D1|2689	29.6544983335993	0.300253021769883	1.08641690265984	0.00764682505719229	0.0525747232628235
Root1433D1|2688	9.34939123722669	0.289242116209855	1.06964122718293	0.131679955587977	0.221034211165532
Root1433D1|501	13.4118437517933	0.342788392009119	1.10530785789335	0.0274887819846508	0.0832476556819133
Root1433D1|3055	0	NA	NA	NA	NA
Root1433D1|2052	0	NA	NA	NA	NA
Root1433D1|2175	0.138308414731095	-0.111202427957523	1.01970723713101	0.73431602923914	NA
Root1433D1|3202	0.0413730996466875	-0.0848119957399961	1.01469418391588	0.682309846402506	NA
Root1433D1|3007	0	NA	NA	NA	NA
Root1433D1|1629	0	NA	NA	NA	NA
Root1433D1|2522	0.18441121964146	-0.123101230919206	1.02253986300216	0.912707613055007	NA
Root1433D1|2	0	NA	NA	NA	NA
Root1433D1|3386	0	NA	NA	NA	NA
Root1433D1|2313	0.829850488386572	-0.156742433850924	1.0310360476641	0.659612000826332	NA
Root1433D1|1816	0	NA	NA	NA	NA
Root1433D1|1840	0	NA	NA	NA	NA
Root1433D1|3192	0	NA	NA	NA	NA
Root1433D1|321	0	NA	NA	NA	NA
Root1433D1|3065	0	NA	NA	NA	NA
Root1433D1|3067	0	NA	NA	NA	NA
Root1433D1|301	0	NA	NA	NA	NA
Root1433D1|2269	0	NA	NA	NA	NA
Root1433D1|2438	0	NA	NA	NA	NA
Root1433D1|1328	1505.33190218139	0.344508219219044	1.10840282449452	NA	NA
Root1433D1|2945	0	NA	NA	NA	NA
Root1433D1|1432	5232.79601530732	0.250417847508922	1.06578610804824	NA	NA
Root1433D1|1469	0	NA	NA	NA	NA
Root1433D1|232	0	NA	NA	NA	NA
Root1433D1|2098	0	NA	NA	NA	NA
Root1433D1|3040	0	NA	NA	NA	NA
Root1433D1|1244	0	NA	NA	NA	NA
Root1433D1|79	0	NA	NA	NA	NA
Root1433D1|82	0	NA	NA	NA	NA
Root1433D1|1344	0	NA	NA	NA	NA
Root1433D1|2876	0	NA	NA	NA	NA
Root1433D1|3087	0	NA	NA	NA	NA
Root1433D1|2146	0	NA	NA	NA	NA
Root1433D1|1957	2.02728188268769	-0.175493112954779	1.0354889730068	0.435515333356879	NA
Root1433D1|113	666.534824423927	0.242881729585752	1.06282332101402	NA	NA
Root1433D1|2506	0	NA	NA	NA	NA
Root1433D1|2011	0	NA	NA	NA	NA
Root1433D1|863	0	NA	NA	NA	NA
Root1433D1|139	0	NA	NA	NA	NA
Root1433D1|48	0	NA	NA	NA	NA
Root1433D1|2712	0	NA	NA	NA	NA
Root1433D1|1836	0	NA	NA	NA	NA
Root1433D1|2010	0	NA	NA	NA	NA
Root1433D1|1958	0	NA	NA	NA	NA
Root1433D1|1558	0	NA	NA	NA	NA
Root1433D1|2622	4.05704683211213	-0.189095379540945	1.03980836218001	0.299080461910764	NA
Root1433D1|2201	0	NA	NA	NA	NA
Root1433D1|171	11.7004790253112	0.228260821759067	1.05731416469933	NA	NA
Root1433D1|2643	0	NA	NA	NA	NA
Root1433D1|3323	0	NA	NA	NA	NA
Root1433D1|2378	0	NA	NA	NA	NA
Root1433D1|2484	0	NA	NA	NA	NA
Root1433D1|1063	0	NA	NA	NA	NA
Root1433D1|2736	0	NA	NA	NA	NA
Root1433D1|394	0	NA	NA	NA	NA
Root1433D1|1940	0	NA	NA	NA	NA
Root1433D1|3349	0	NA	NA	NA	NA
Root1433D1|1467	0	NA	NA	NA	NA
Root1433D1|1345	0	NA	NA	NA	NA
Root1433D1|2114	3.59601878300848	-0.186645860296738	1.03893564471811	0.321427289107295	NA
Root1433D1|1953	21.9563881133078	0.230948888744881	1.05844293040212	0.0224752725938462	0.0704225207940514
Root1433D1|1086	12.6235163966439	-0.0924933772952425	0.991255502576438	0.512991243761252	0.634489169915233
Root1433D1|2649	0	NA	NA	NA	NA
Root1433D1|2802	4.24145805175359	-0.189931869445846	1.0401180614139	0.291357024251176	NA
Root1433D1|27	0	NA	NA	NA	NA
Root1433D1|3075	1.8441121964146	-0.173261306265832	1.03489802041718	0.458507326888786	NA
Root1433D1|1761	0	NA	NA	NA	NA
Root1433D1|1602	0	NA	NA	NA	NA
Root1433D1|536	0	NA	NA	NA	NA
Root1433D1|2659	0	NA	NA	NA	NA
Root1433D1|3228	12.2952597952764	-0.206379552654361	1.04747483479203	NA	NA
Root1433D1|2384	0.18441121964146	-0.123101230919206	1.02253986300216	0.912707613055007	NA
Root1433D1|2844	0	NA	NA	NA	NA
Root1433D1|2574	0	NA	NA	NA	NA
Root1433D1|43	0	NA	NA	NA	NA
Root1433D1|3222	0.10734384426891	0.142553060635775	1.02130157123838	0.387197956197334	NA
Root1433D1|3039	7.46148890912068	-0.199637627451521	1.0441501669374	0.204776577837725	NA
Root1433D1|1302	2.39734585533899	-0.178673327308258	1.03639141222883	0.400799949625028	NA
Root1433D1|1613	0	NA	NA	NA	NA
Root1433D1|2233	19.404551162	-0.211093812220319	1.05007584881447	NA	NA
Root1433D1|3089	0	NA	NA	NA	NA
Root1433D1|2134	7.88357963967243	-0.200410688059473	1.04451104668524	0.197691888214158	NA
Root1433D1|160	0	NA	NA	NA	NA
Root1433D1|1497	0	NA	NA	NA	NA
Root1433D1|2198	0	NA	NA	NA	NA
Root1433D1|3282	0	NA	NA	NA	NA
Root1433D1|2752	0	NA	NA	NA	NA
Root1433D1|2407	0.0922056098207302	-0.102474172124617	1.01774366076611	0.734316029239201	NA
Root1433D1|1996	0	NA	NA	NA	NA
Root1433D1|1785	0.106084870888942	0.150133230114621	1.02294003321642	0.385543268810334	NA
Root1433D1|2562	0	NA	NA	NA	NA
Root1433D1|3217	508.889125654256	0.242313527492278	1.0627477934239	NA	NA
Root1433D1|1801	0.10734384426891	0.142553060635775	1.02130157123838	0.387197956197334	NA
Root1433D1|263	0	NA	NA	NA	NA
Root1433D1|3203	1.53823062788966	0.214709784118675	1.05050822070437	0.151152902627462	NA
Root1433D1|993	29.9754314607093	0.21212452973371	1.04559555606272	0.202588180959655	0.307149822745284
Root1433D1|1527	0	NA	NA	NA	NA
Root1433D1|867	0	NA	NA	NA	NA
Root1433D1|614	0	NA	NA	NA	NA
Root1433D1|1866	0	NA	NA	NA	NA
Root1433D1|3317	0	NA	NA	NA	NA
Root1433D1|80	4.24465380893766	0.217886982324571	1.05226511969538	0.171121535862379	NA
Root1433D1|2524	0	NA	NA	NA	NA
Root1433D1|2393	1.19867292766949	-0.164303399183589	1.03272428641854	0.56262676056726	NA
Root1433D1|1684	44.3728636252679	0.32401280061192	1.09799710473518	0.00337403640199621	0.0453084888268062
Root1433D1|1312	6.79301053236113	-0.182896353412553	1.03438673549985	NA	NA
Root1433D1|1937	0	NA	NA	NA	NA
Root1433D1|1796	0	NA	NA	NA	NA
Root1433D1|3280	0	NA	NA	NA	NA
Root1433D1|105	0.10734384426891	0.142553060635775	1.02130157123838	0.387197956197334	NA
Root1433D1|161	0	NA	NA	NA	NA
Root1433D1|2078	0.414925244193286	-0.141183881501178	1.02738746720986	0.866175683739083	NA
Root1433D1|520	0	NA	NA	NA	NA
Root1433D1|674	0	NA	NA	NA	NA
Root1433D1|2025	16.549239858675	0.229076569946667	1.0576719568326	0.0312715164997576	0.0864565456169769
Root1433D1|1615	0	NA	NA	NA	NA
Root1433D1|1252	0	NA	NA	NA	NA
Root1433D1|2852	4.39156708682289	-0.197583534995382	1.0420169291279	0.275584774947895	NA
Root1433D1|2899	0	NA	NA	NA	NA
Root1433D1|1507	0	NA	NA	NA	NA
Root1433D1|1509	4.13730996466875	0.21701884609651	1.05182177353362	0.19417076162556	NA
Root1433D1|1506	0.557653509465238	-0.0976119958492329	0.996269364199991	0.976298244892433	NA
Root1433D1|1285	0	NA	NA	NA	NA
Root1433D1|1480	2081.06691222838	0.247222734911439	1.06457785276451	NA	NA
Root1433D1|186	1307.38994883533	0.245603470599243	1.063971064163	NA	NA
Root1433D1|2980	0	NA	NA	NA	NA
Root1433D1|641	39.1805031581521	0.233304225529953	1.05937796700366	NA	NA
Root1433D1|97	0	NA	NA	NA	NA
Root1433D1|936	0	NA	NA	NA	NA
Root1433D1|2563	0	NA	NA	NA	NA
Root1433D1|1233	4.13730996466875	0.21701884609651	1.05182177353362	0.19417076162556	NA
Root1433D1|3281	0	NA	NA	NA	NA
Root1433D1|3279	0	NA	NA	NA	NA
Root1433D1|3278	0	NA	NA	NA	NA
Root1433D1|2294	0	NA	NA	NA	NA
Root1433D1|1739	641.283044523656	0.243112347424331	1.0630438456084	NA	NA
Root1433D1|2947	0	NA	NA	NA	NA
Root1433D1|2778	3.78043000264994	-0.187747212066866	1.03932117955285	0.311629690286851	NA
Root1433D1|2747	0	NA	NA	NA	NA
Root1433D1|2743	0	NA	NA	NA	NA
Root1433D1|2745	0	NA	NA	NA	NA
Root1433D1|2295	0	NA	NA	NA	NA
Root1433D1|2293	0	NA	NA	NA	NA
Root1433D1|1055	0	NA	NA	NA	NA
Root1433D1|900	0	NA	NA	NA	NA
Root1433D1|1867	0	NA	NA	NA	NA
Root1433D1|2419	0	NA	NA	NA	NA
Root1433D1|730	0	NA	NA	NA	NA
Root1433D1|387	0.230514024551825	-0.127597770171121	1.02376962192372	0.96077791853359	NA
Root1433D1|3290	3.20933625690264	-0.0227143883157585	0.985889154446572	0.986946220583278	NA
Root1433D1|508	0	NA	NA	NA	NA
Root1433D1|632	0.10734384426891	0.142553060635775	1.02130157123838	0.387197956197334	NA
Root1433D1|3277	0	NA	NA	NA	NA
Root1433D1|2744	0	NA	NA	NA	NA
Root1433D1|2008	1.78850269533492	-0.172923974563533	1.03480477139309	0.463705910323986	NA
Root1433D1|1880	0	NA	NA	NA	NA
Root1433D1|3321	0	NA	NA	NA	NA
Root1433D1|401	11.4637287487353	-0.180148704136174	1.03183380953666	NA	NA
Root1433D1|2531	0	NA	NA	NA	NA
Root1433D1|2532	2.17473985322332	0.217999666162312	1.05226776217547	0.127020624120277	NA
Root1433D1|2074	0	NA	NA	NA	NA
Root1433D1|2105	0	NA	NA	NA	NA
Root1433D1|607	5.98863493308378	-0.196000588708632	1.04254226690805	0.236340152015811	NA
Root1433D1|218	0	NA	NA	NA	NA
Root1433D1|436	0.230514024551825	-0.127597770171121	1.02376962192372	0.96077791853359	NA
Root1433D1|1075	0	NA	NA	NA	NA
Root1433D1|865	0	NA	NA	NA	NA
Root1433D1|165	0	NA	NA	NA	NA
Root1433D1|3218	6.08557024816819	-0.19634269313767	1.04268747341916	0.233621198353792	NA
Root1433D1|3005	0	NA	NA	NA	NA
Root1433D1|163	0	NA	NA	NA	NA
Root1433D1|300	0	NA	NA	NA	NA
Root1433D1|2176	0	NA	NA	NA	NA
Root1433D1|826	4.09593686502206	-0.189501634226698	1.03994658502564	NA	NA
Root1433D1|967	0	NA	NA	NA	NA
Root1433D1|3352	0	NA	NA	NA	NA
Root1433D1|2071	0	NA	NA	NA	NA
Root1433D1|3313	0	NA	NA	NA	NA
Root1433D1|964	0	NA	NA	NA	NA
Root1433D1|2118	2.49299446589014	0.219132387198798	1.05286665664925	0.118208339632089	NA
Root1433D1|2272	0	NA	NA	NA	NA
Root1433D1|270	0	NA	NA	NA	NA
Root1433D1|2422	0	NA	NA	NA	NA
Root1433D1|1882	0	NA	NA	NA	NA
Root1433D1|452	0.138308414731095	-0.111202427957523	1.01970723713101	0.73431602923914	NA
Root1433D1|1928	0	NA	NA	NA	NA
Root1433D1|3284	0	NA	NA	NA	NA
Root1433D1|130	0	NA	NA	NA	NA
Root1433D1|2909	0	NA	NA	NA	NA
Root1433D1|2493	1589.28026009172	0.24594836906244	1.06402587756441	NA	NA
Root1433D1|648	96.3473427045234	0.229281195725403	1.0555463759107	0.0917338846044303	0.162697833072008
Root1433D1|2618	0	NA	NA	NA	NA
Root1433D1|1399	1050.87673102586	0.244846395136278	1.063688519614	NA	NA
Root1433D1|2782	0	NA	NA	NA	NA
Root1433D1|2043	4.34947970644664	0.223063280841324	1.05488115585946	0.0864966975209193	NA
Root1433D1|1098	0	NA	NA	NA	NA
Root1433D1|2241	0	NA	NA	NA	NA
Root1433D1|1869	0	NA	NA	NA	NA
Root1433D1|2587	0	NA	NA	NA	NA
Root1433D1|663	0	NA	NA	NA	NA
Root1433D1|2363	0	NA	NA	NA	NA
Root1433D1|1688	0	NA	NA	NA	NA
Root1433D1|921	7.57127723534381	-0.000567819752634123	0.988838547710752	NA	NA
Root1433D1|2345	0	NA	NA	NA	NA
Root1433D1|3234	0	NA	NA	NA	NA
Root1433D1|722	0	NA	NA	NA	NA
Root1433D1|2784	4.97910293031943	-0.192851385521427	1.04124575935163	0.264622697139478	NA
Root1433D1|2783	0	NA	NA	NA	NA
Root1433D1|2781	0	NA	NA	NA	NA
Root1433D1|2775	0	NA	NA	NA	NA
Root1433D1|943	1.0734384426891	0.210183365206937	1.04807643810535	0.179532266176479	NA
Root1433D1|1706	541.987605371606	0.24254122436679	1.06283209974574	NA	NA
Root1433D1|1737	0	NA	NA	NA	NA
Root1433D1|1975	0	NA	NA	NA	NA
Root1433D1|252	0	NA	NA	NA	NA
Root1433D1|2487	0	NA	NA	NA	NA
Root1433D1|790	0	NA	NA	NA	NA
Root1433D1|368	0	NA	NA	NA	NA
Root1433D1|212	0	NA	NA	NA	NA
Root1433D1|475	0	NA	NA	NA	NA
Root1433D1|689	0	NA	NA	NA	NA
Root1433D1|1982	2.8725157345917	-0.19109397639483	1.03947213302402	0.350187272817039	NA
Root1433D1|1025	0	NA	NA	NA	NA
Root1433D1|2509	15.8018038029421	-0.0602962559243557	0.988770755554524	NA	NA
Root1433D1|2780	0	NA	NA	NA	NA
Root1433D1|1779	0	NA	NA	NA	NA
Root1433D1|1410	0	NA	NA	NA	NA
Root1433D1|1872	0	NA	NA	NA	NA
Root1433D1|3341	0.18441121964146	-0.123101230919206	1.02253986300216	0.912707613055007	NA
Root1433D1|1701	920.869721751464	0.244401923859741	1.06352293326552	NA	NA
Root1433D1|3243	0	NA	NA	NA	NA
Root1433D1|3374	0	NA	NA	NA	NA
Root1433D1|2096	0	NA	NA	NA	NA
Root1433D1|352	0	NA	NA	NA	NA
Root1433D1|1735	34.3500301660511	0.232643845624286	1.05912655541238	NA	NA
Root1433D1|3227	0	NA	NA	NA	NA
Root1433D1|2791	0	NA	NA	NA	NA
Root1433D1|416	0	NA	NA	NA	NA
Root1433D1|933	8.16853505844856	0.226541590247559	1.05654724721297	NA	NA
Root1433D1|3085	2.86429151400144	0.220203376593407	1.05342747190713	0.109666555511986	NA
Root1433D1|2359	1.52139256204205	-0.168917349265886	1.03381299365249	0.505784852321019	NA
Root1433D1|3262	0	NA	NA	NA	NA
Root1433D1|1061	0	NA	NA	NA	NA
Root1433D1|1827	0	NA	NA	NA	NA
Root1433D1|699	0	NA	NA	NA	NA
Root1433D1|62	0	NA	NA	NA	NA
Root1433D1|1528	0	NA	NA	NA	NA
Root1433D1|2254	0	NA	NA	NA	NA
Root1433D1|659	0	NA	NA	NA	NA
Root1433D1|1371	0	NA	NA	NA	NA
Root1433D1|927	0	NA	NA	NA	NA
Root1433D1|2651	0	NA	NA	NA	NA
Root1433D1|687	16.8943566498655	0.228545492501164	1.05706814302987	NA	NA
Root1433D1|1042	0	NA	NA	NA	NA
Root1433D1|1549	0	NA	NA	NA	NA
Root1433D1|2204	0	NA	NA	NA	NA
Root1433D1|778	0	NA	NA	NA	NA
Root1433D1|2597	0	NA	NA	NA	NA
Root1433D1|784	0.0530424354444712	0.119451118358949	1.01603696613491	0.437150561859918	NA
Root1433D1|1892	8.05078832016824	0.226360292340279	1.05647472188578	NA	NA
Root1433D1|2674	0.742594096222596	0.205191231697216	1.04541880059208	0.209554862430314	NA
Root1433D1|2942	1.44554082211791	-0.0379895697190756	0.989839265189033	0.966264363847474	NA
Root1433D1|2219	0	NA	NA	NA	NA
Root1433D1|3169	1.53823062788966	0.214709784118675	1.05050822070437	0.151152902627462	NA
Root1433D1|3307	0	NA	NA	NA	NA
Root1433D1|1716	0	NA	NA	NA	NA
Root1433D1|286	0	NA	NA	NA	NA
Root1433D1|272	0	NA	NA	NA	NA
Root1433D1|2829	0	NA	NA	NA	NA
Root1433D1|2249	0	NA	NA	NA	NA
Root1433D1|2423	0	NA	NA	NA	NA
Root1433D1|3305	0	NA	NA	NA	NA
Root1433D1|1100	0	NA	NA	NA	NA
Root1433D1|729	0	NA	NA	NA	NA
Root1433D1|1992	0	NA	NA	NA	NA
Root1433D1|2073	0	NA	NA	NA	NA
Root1433D1|2081	0	NA	NA	NA	NA
Root1433D1|2336	0	NA	NA	NA	NA
Root1433D1|445	1071.39478826632	0.258918378532428	1.06782408234281	NA	NA
Root1433D1|1600	0	NA	NA	NA	NA
Root1433D1|367	2.904476709353	-0.182392922301125	1.03752491268589	0.362441169665667	NA
Root1433D1|3379	0	NA	NA	NA	NA
Root1433D1|2318	0	NA	NA	NA	NA
Root1433D1|949	0	NA	NA	NA	NA
Root1433D1|1548	0	NA	NA	NA	NA
Root1433D1|275	0	NA	NA	NA	NA
Root1433D1|1856	0	NA	NA	NA	NA
Root1433D1|2316	0	NA	NA	NA	NA
Root1433D1|1295	0	NA	NA	NA	NA
Root1433D1|3209	2.904476709353	-0.182392922301125	1.03752491268589	0.362441169665667	NA
Root1433D1|1763	550.262225300944	0.242583287698246	1.06284771482932	NA	NA
Root1433D1|758	0.0530424354444712	0.119451118358949	1.01603696613491	0.437150561859918	NA
Root1433D1|40	0	NA	NA	NA	NA
Root1433D1|2771	0.0530424354444712	0.119451118358949	1.01603696613491	0.437150561859918	NA
Root1433D1|1077	4.61028049103651	-0.19146935286605	1.04070285328862	0.277235286959066	NA
Root1433D1|2898	0.0413730996466875	-0.0848119957399961	1.01469418391588	0.682309846402506	NA
Root1433D1|1917	0	NA	NA	NA	NA
Root1433D1|2256	0	NA	NA	NA	NA
Root1433D1|2119	0	NA	NA	NA	NA
Root1433D1|785	0	NA	NA	NA	NA
Root1433D1|1616	5.808953418706	-0.195558124039785	1.04235381075531	0.240567358537341	NA
Root1433D1|2220	0	NA	NA	NA	NA
Root1433D1|2616	1.82784232541648	0.147082062708414	1.01416951698044	0.44876974474566	NA
Root1433D1|184	0.507130854014016	-0.146320875007931	1.0286469420054	0.800391862718621	NA
Root1433D1|1554	0	NA	NA	NA	NA
Root1433D1|2030	0	NA	NA	NA	NA
Root1433D1|2465	11.4486338522187	-0.200718628650635	1.04397493965234	NA	NA
Root1433D1|3198	0	NA	NA	NA	NA
Root1433D1|505	0.10734384426891	0.142553060635775	1.02130157123838	0.387197956197334	NA
[truncated: 1,226 more rows]
