# Supplementary material for: Genome-resolved metatranscriptomics reveals conserved root colonization determinants in a synthetic microbiota
Source: Nat Commun. 2023 Dec 13;14:8274. doi: 10.1038/s41467-023-43688-z (PMC10719396; doi:10.1038/s41467-023-43688-z)
Supplement: Supplementary file 11 — Source Data [file 41467_2023_43688_MOESM11_ESM.zip › Source Data/Supplementary_information/figureS5/Root423unfiltered_deseq_LFC.csv]

	baseMean	log2FoldChange	lfcSE	pvalue	padj
Root423|1131	0	NA	NA	NA	NA
Root423|1132	0	NA	NA	NA	NA
Root423|1218	0	NA	NA	NA	NA
Root423|1243	0	NA	NA	NA	NA
Root423|1244	0	NA	NA	NA	NA
Root423|1293	0	NA	NA	NA	NA
Root423|1375	0	NA	NA	NA	NA
Root423|1430	0	NA	NA	NA	NA
Root423|2007	0	NA	NA	NA	NA
Root423|2107	0	NA	NA	NA	NA
Root423|2109	0	NA	NA	NA	NA
Root423|2171	0	NA	NA	NA	NA
Root423|2215	0	NA	NA	NA	NA
Root423|2247	0	NA	NA	NA	NA
Root423|2258	0	NA	NA	NA	NA
Root423|2424	0	NA	NA	NA	NA
Root423|3380	0	NA	NA	NA	NA
Root423|3389	0	NA	NA	NA	NA
Root423|3484	0	NA	NA	NA	NA
Root423|3863	0	NA	NA	NA	NA
Root423|3899	0	NA	NA	NA	NA
Root423|3956	0	NA	NA	NA	NA
Root423|4126	0	NA	NA	NA	NA
Root423|4195	0	NA	NA	NA	NA
Root423|4245	0	NA	NA	NA	NA
Root423|4273	0	NA	NA	NA	NA
Root423|4284	0	NA	NA	NA	NA
Root423|4298	0.155737091248346	0.0216829792093281	1.01232882876119	0.358227956648987	0.467357003045367
Root423|442	0	NA	NA	NA	NA
Root423|4433	0	NA	NA	NA	NA
Root423|4773	0	NA	NA	NA	NA
Root423|5093	0	NA	NA	NA	NA
Root423|5095	0	NA	NA	NA	NA
Root423|5148	0	NA	NA	NA	NA
Root423|5163	0	NA	NA	NA	NA
Root423|5172	0	NA	NA	NA	NA
Root423|5219	0	NA	NA	NA	NA
Root423|5264	0	NA	NA	NA	NA
Root423|5474	0	NA	NA	NA	NA
Root423|5483	0	NA	NA	NA	NA
Root423|5542	0	NA	NA	NA	NA
Root423|5604	0	NA	NA	NA	NA
Root423|567	0	NA	NA	NA	NA
Root423|5705	0	NA	NA	NA	NA
Root423|6060	0	NA	NA	NA	NA
Root423|6112	0	NA	NA	NA	NA
Root423|6113	0	NA	NA	NA	NA
Root423|6222	0	NA	NA	NA	NA
Root423|6268	0	NA	NA	NA	NA
Root423|6486	0	NA	NA	NA	NA
Root423|6493	0	NA	NA	NA	NA
Root423|6534	0	NA	NA	NA	NA
Root423|6535	0	NA	NA	NA	NA
Root423|6542	0	NA	NA	NA	NA
Root423|6705	0	NA	NA	NA	NA
Root423|6738	0	NA	NA	NA	NA
Root423|6841	0	NA	NA	NA	NA
Root423|6851	0	NA	NA	NA	NA
Root423|6873	0	NA	NA	NA	NA
Root423|1335	0	NA	NA	NA	NA
Root423|1412	0	NA	NA	NA	NA
Root423|1421	0	NA	NA	NA	NA
Root423|1705	0	NA	NA	NA	NA
Root423|1740	0	NA	NA	NA	NA
Root423|1929	0	NA	NA	NA	NA
Root423|2184	0	NA	NA	NA	NA
Root423|2204	0	NA	NA	NA	NA
Root423|2209	0	NA	NA	NA	NA
Root423|3480	0	NA	NA	NA	NA
Root423|3536	0	NA	NA	NA	NA
Root423|3902	0	NA	NA	NA	NA
Root423|4190	0	NA	NA	NA	NA
Root423|4280	0	NA	NA	NA	NA
Root423|4460	0	NA	NA	NA	NA
Root423|458	0.00946214275543968	-0.0105071191665131	1.01842747157765	0.0582871537738472	0.091860555446649
Root423|4768	105.890839576125	-0.221492162378849	1.05670791900719	0.00020723623168105	0.00138544350461027
Root423|4845	0	NA	NA	NA	NA
Root423|5321	0	NA	NA	NA	NA
Root423|5359	0	NA	NA	NA	NA
Root423|5419	0	NA	NA	NA	NA
Root423|5517	0	NA	NA	NA	NA
Root423|6290	0	NA	NA	NA	NA
Root423|6291	0	NA	NA	NA	NA
Root423|6472	0	NA	NA	NA	NA
Root423|6478	0	NA	NA	NA	NA
Root423|6589	0	NA	NA	NA	NA
Root423|6611	0	NA	NA	NA	NA
Root423|6626	0	NA	NA	NA	NA
Root423|6631	0	NA	NA	NA	NA
Root423|6640	0	NA	NA	NA	NA
Root423|6807	0	NA	NA	NA	NA
Root423|6820	0	NA	NA	NA	NA
Root423|1397	0	NA	NA	NA	NA
Root423|1997	0	NA	NA	NA	NA
Root423|2095	0	NA	NA	NA	NA
Root423|3028	0	NA	NA	NA	NA
Root423|3965	0	NA	NA	NA	NA
Root423|4813	0	NA	NA	NA	NA
Root423|4860	0	NA	NA	NA	NA
Root423|5426	0	NA	NA	NA	NA
Root423|5554	0	NA	NA	NA	NA
Root423|6293	0	NA	NA	NA	NA
Root423|3075	81.9800048331293	-0.221487667553987	1.05670496182442	0.000302186124684629	0.00138544350461027
Root423|3095	0	NA	NA	NA	NA
Root423|3210	0	NA	NA	NA	NA
Root423|3611	0	NA	NA	NA	NA
Root423|3853	85.3958383678431	-0.221488414367326	1.05670546953959	0.000284674872500779	0.00138544350461027
Root423|4036	0	NA	NA	NA	NA
Root423|4152	0	NA	NA	NA	NA
Root423|4794	0	NA	NA	NA	NA
Root423|5287	0	NA	NA	NA	NA
Root423|553	0	NA	NA	NA	NA
Root423|5568	0	NA	NA	NA	NA
Root423|5800	0	NA	NA	NA	NA
Root423|5926	0	NA	NA	NA	NA
Root423|6019	0	NA	NA	NA	NA
Root423|1387	0	NA	NA	NA	NA
Root423|2014	0	NA	NA	NA	NA
Root423|2288	0	NA	NA	NA	NA
Root423|2313	136.633341388549	-0.221495027741508	1.05670999488812	2.43069110120594e-13	5.12557752391837e-12
Root423|2330	0	NA	NA	NA	NA
Root423|3227	0	NA	NA	NA	NA
Root423|3385	0	NA	NA	NA	NA
Root423|3887	0	NA	NA	NA	NA
Root423|4805	0	NA	NA	NA	NA
Root423|4842	0	NA	NA	NA	NA
Root423|4881	0	NA	NA	NA	NA
Root423|5293	0	NA	NA	NA	NA
Root423|5718	0	NA	NA	NA	NA
Root423|6231	0	NA	NA	NA	NA
Root423|6475	0	NA	NA	NA	NA
Root423|6480	0	NA	NA	NA	NA
Root423|6609	0	NA	NA	NA	NA
Root423|6685	0	NA	NA	NA	NA
Root423|6802	0	NA	NA	NA	NA
Root423|1235	0	NA	NA	NA	NA
Root423|1250	0	NA	NA	NA	NA
Root423|2018	0	NA	NA	NA	NA
Root423|2240	0	NA	NA	NA	NA
Root423|3410	0	NA	NA	NA	NA
Root423|3877	0	NA	NA	NA	NA
Root423|3878	0	NA	NA	NA	NA
Root423|4005	0	NA	NA	NA	NA
Root423|4131	0	NA	NA	NA	NA
Root423|4155	0	NA	NA	NA	NA
Root423|4163	0	NA	NA	NA	NA
Root423|4224	0	NA	NA	NA	NA
Root423|4271	0.353004073496251	0.0449232828732597	1.0095776280442	0.536448532070571	0.603887776102299
Root423|5251	0	NA	NA	NA	NA
Root423|5342	0	NA	NA	NA	NA
Root423|648	0	NA	NA	NA	NA
Root423|6582	0	NA	NA	NA	NA
Root423|1419	0	NA	NA	NA	NA
Root423|2026	0	NA	NA	NA	NA
Root423|2067	0	NA	NA	NA	NA
Root423|2124	0	NA	NA	NA	NA
Root423|4219	0	NA	NA	NA	NA
Root423|4238	0	NA	NA	NA	NA
Root423|4393	0	NA	NA	NA	NA
Root423|4441	0	NA	NA	NA	NA
Root423|4508	0	NA	NA	NA	NA
Root423|5102	3.41583353471372	-0.220928593943362	1.05631425801398	0.0177257935111152	0.0323331603860157
Root423|5212	0	NA	NA	NA	NA
Root423|5215	0	NA	NA	NA	NA
Root423|5276	0	NA	NA	NA	NA
Root423|1418	0	NA	NA	NA	NA
Root423|2025	0	NA	NA	NA	NA
Root423|2066	0	NA	NA	NA	NA
Root423|2123	0	NA	NA	NA	NA
Root423|2275	0	NA	NA	NA	NA
Root423|3752	10.2475006041412	-0.221354058792608	1.05661124884336	0.00522197227959856	0.0127003523343323
Root423|4116	0.425681382745479	0.0514621038110058	1.00914566359211	0.582853411783591	0.630573850546703
Root423|4192	0	NA	NA	NA	NA
Root423|4218	0	NA	NA	NA	NA
Root423|4237	0	NA	NA	NA	NA
Root423|4328	0.719122849413416	0.0723561026204092	1.00878204870506	NA	NA
Root423|4392	0	NA	NA	NA	NA
Root423|5103	0.0164222766092006	-0.00694541516977926	1.01784324010363	0.0929735373785557	0.143092084871683
Root423|5211	0	NA	NA	NA	NA
Root423|5275	0.280326764247023	0.0373232135720664	1.01024220781204	0.482030752718124	0.575515504760427
Root423|2137	0	NA	NA	NA	NA
Root423|2243	0	NA	NA	NA	NA
Root423|2254	0	NA	NA	NA	NA
Root423|2282	0	NA	NA	NA	NA
Root423|3893	0	NA	NA	NA	NA
Root423|4149	0	NA	NA	NA	NA
Root423|4279	0	NA	NA	NA	NA
Root423|4418	0	NA	NA	NA	NA
Root423|4461	0	NA	NA	NA	NA
Root423|4799	0	NA	NA	NA	NA
Root423|5240	0	NA	NA	NA	NA
Root423|5361	0	NA	NA	NA	NA
Root423|5362	0	NA	NA	NA	NA
Root423|5494	0	NA	NA	NA	NA
Root423|5501	0	NA	NA	NA	NA
Root423|5884	0	NA	NA	NA	NA
Root423|6473	0	NA	NA	NA	NA
Root423|6629	0	NA	NA	NA	NA
Root423|6639	0	NA	NA	NA	NA
Root423|6855	0	NA	NA	NA	NA
Root423|6878	0	NA	NA	NA	NA
Root423|1178	0	NA	NA	NA	NA
Root423|1209	0	NA	NA	NA	NA
Root423|1210	0	NA	NA	NA	NA
Root423|1283	0	NA	NA	NA	NA
Root423|1295	0	NA	NA	NA	NA
Root423|1368	71.7325042289882	-0.221485472239671	1.0567033049874	0.000366904756588798	0.00141725954996065
Root423|1630	0	NA	NA	NA	NA
Root423|1676	0	NA	NA	NA	NA
Root423|2023	0	NA	NA	NA	NA
Root423|2065	0	NA	NA	NA	NA
Root423|2129	0	NA	NA	NA	NA
Root423|2196	0	NA	NA	NA	NA
Root423|2270	0	NA	NA	NA	NA
Root423|2271	0	NA	NA	NA	NA
Root423|2324	0	NA	NA	NA	NA
Root423|3271	0	NA	NA	NA	NA
Root423|3918	0	NA	NA	NA	NA
Root423|3919	0	NA	NA	NA	NA
Root423|4262	0	NA	NA	NA	NA
Root423|4263	0	NA	NA	NA	NA
Root423|4873	0	NA	NA	NA	NA
Root423|5047	0	NA	NA	NA	NA
Root423|5230	0	NA	NA	NA	NA
Root423|5231	0.218031927747684	0.0301761854827551	1.01110138989428	0.426378394963565	0.524978398798889
Root423|5373	0	NA	NA	NA	NA
Root423|5465	0	NA	NA	NA	NA
Root423|5466	0	NA	NA	NA	NA
Root423|6562	0	NA	NA	NA	NA
Root423|6563	0	NA	NA	NA	NA
Root423|6615	0	NA	NA	NA	NA
Root423|6616	0	NA	NA	NA	NA
Root423|6797	0	NA	NA	NA	NA
Root423|6798	0	NA	NA	NA	NA
Root423|1456	0	NA	NA	NA	NA
Root423|2283	0	NA	NA	NA	NA
Root423|3406	0	NA	NA	NA	NA
Root423|3502	0	NA	NA	NA	NA
Root423|3900	0	NA	NA	NA	NA
Root423|4345	3.42529567746916	-0.243077121326863	1.06311979691883	0.0263759746799184	0.0472369728358539
Root423|4535	0	NA	NA	NA	NA
Root423|5089	0	NA	NA	NA	NA
Root423|5157	0	NA	NA	NA	NA
Root423|525	0	NA	NA	NA	NA
Root423|5298	0	NA	NA	NA	NA
Root423|5446	0	NA	NA	NA	NA
Root423|5521	15.3901751917226	-0.241991336494693	1.03386021630696	NA	NA
Root423|6218	0	NA	NA	NA	NA
Root423|6258	0	NA	NA	NA	NA
Root423|1303	0	NA	NA	NA	NA
Root423|1446	0.113545713065276	0.0149108431789299	1.01346114307697	0.30150437674382	0.406824398757072
Root423|2668	27.3266682777098	-0.221451685298089	1.05667975097321	0.00141830301966877	0.00417023425186192
Root423|4140	0	NA	NA	NA	NA
Root423|4843	0	NA	NA	NA	NA
Root423|5671	0	NA	NA	NA	NA
Root423|2082	0	NA	NA	NA	NA
Root423|2153	0	NA	NA	NA	NA
Root423|2446	0	NA	NA	NA	NA
Root423|3951	0	NA	NA	NA	NA
Root423|4189	0	NA	NA	NA	NA
Root423|4217	0	NA	NA	NA	NA
Root423|5269	0	NA	NA	NA	NA
Root423|5626	0	NA	NA	NA	NA
Root423|1135	0	NA	NA	NA	NA
Root423|1241	0	NA	NA	NA	NA
Root423|2111	0	NA	NA	NA	NA
Root423|2218	0	NA	NA	NA	NA
Root423|4128	0	NA	NA	NA	NA
Root423|4235	0	NA	NA	NA	NA
Root423|4249	0	NA	NA	NA	NA
Root423|4774	0	NA	NA	NA	NA
Root423|5543	0	NA	NA	NA	NA
Root423|6226	0	NA	NA	NA	NA
Root423|6544	0	NA	NA	NA	NA
Root423|6706	0	NA	NA	NA	NA
Root423|6840	0	NA	NA	NA	NA
Root423|2344	0	NA	NA	NA	NA
Root423|4847	0	NA	NA	NA	NA
Root423|4848	0	NA	NA	NA	NA
Root423|5461	0	NA	NA	NA	NA
Root423|80	0	NA	NA	NA	NA
Root423|1136	0	NA	NA	NA	NA
Root423|1240	0	NA	NA	NA	NA
Root423|1290	0	NA	NA	NA	NA
Root423|1323	0	NA	NA	NA	NA
Root423|2110	0	NA	NA	NA	NA
Root423|2173	0	NA	NA	NA	NA
Root423|2217	0	NA	NA	NA	NA
Root423|4129	0	NA	NA	NA	NA
Root423|4234	0	NA	NA	NA	NA
Root423|4250	0	NA	NA	NA	NA
Root423|4286	0	NA	NA	NA	NA
Root423|4775	0	NA	NA	NA	NA
Root423|5544	0	NA	NA	NA	NA
Root423|6227	0	NA	NA	NA	NA
Root423|6545	0	NA	NA	NA	NA
Root423|6707	0	NA	NA	NA	NA
Root423|6839	0	NA	NA	NA	NA
Root423|6849	126.666167548655	-0.220244758612201	1.05583652817353	0.0183965000277397	0.0332487202336213
Root423|1271	0	NA	NA	NA	NA
Root423|3477	0	NA	NA	NA	NA
Root423|4417	0	NA	NA	NA	NA
Root423|4480	0	NA	NA	NA	NA
Root423|772	0	NA	NA	NA	NA
Root423|1259	0	NA	NA	NA	NA
Root423|1261	0	NA	NA	NA	NA
Root423|1422	0	NA	NA	NA	NA
Root423|2081	0	NA	NA	NA	NA
Root423|2959	0	NA	NA	NA	NA
Root423|3415	0	NA	NA	NA	NA
Root423|4095	0	NA	NA	NA	NA
Root423|4191	0	NA	NA	NA	NA
Root423|4230	0	NA	NA	NA	NA
Root423|4957	0	NA	NA	NA	NA
Root423|5235	0	NA	NA	NA	NA
Root423|5283	0	NA	NA	NA	NA
Root423|5364	0	NA	NA	NA	NA
Root423|6292	0	NA	NA	NA	NA
Root423|6294	0	NA	NA	NA	NA
Root423|6502	0	NA	NA	NA	NA
Root423|6567	0	NA	NA	NA	NA
Root423|6606	0	NA	NA	NA	NA
Root423|6649	0	NA	NA	NA	NA
Root423|6815	0.0207649454997795	-0.00583354100359169	1.01764075568671	0.103293434367629	0.155334401300939
Root423|1287	0	NA	NA	NA	NA
Root423|2135	0	NA	NA	NA	NA
Root423|3030	0	NA	NA	NA	NA
Root423|3383	0	NA	NA	NA	NA
Root423|3915	0	NA	NA	NA	NA
Root423|4004	0	NA	NA	NA	NA
Root423|4075	0	NA	NA	NA	NA
Root423|4138	0	NA	NA	NA	NA
Root423|4148	0	NA	NA	NA	NA
Root423|4182	0	NA	NA	NA	NA
Root423|4275	0	NA	NA	NA	NA
Root423|4800	0	NA	NA	NA	NA
Root423|4884	0	NA	NA	NA	NA
Root423|5168	0	NA	NA	NA	NA
Root423|5432	0	NA	NA	NA	NA
Root423|5703	0	NA	NA	NA	NA
Root423|6300	0	NA	NA	NA	NA
Root423|6422	0	NA	NA	NA	NA
Root423|6467	0	NA	NA	NA	NA
Root423|6610	0	NA	NA	NA	NA
Root423|6627	0	NA	NA	NA	NA
Root423|6630	0	NA	NA	NA	NA
Root423|2041	0.436063855495369	0.0524361702908206	1.00910776547621	0.588962378175601	0.630573850546703
Root423|2088	0	NA	NA	NA	NA
Root423|2113	0	NA	NA	NA	NA
Root423|2145	0	NA	NA	NA	NA
Root423|2175	0	NA	NA	NA	NA
Root423|2210	0	NA	NA	NA	NA
Root423|2220	0	NA	NA	NA	NA
Root423|3894	0	NA	NA	NA	NA
Root423|4210	0	NA	NA	NA	NA
Root423|4251	0	NA	NA	NA	NA
Root423|4288	0	NA	NA	NA	NA
Root423|5151	0	NA	NA	NA	NA
Root423|5368	0	NA	NA	NA	NA
Root423|6230	0	NA	NA	NA	NA
Root423|6265	0	NA	NA	NA	NA
Root423|6547	0	NA	NA	NA	NA
Root423|6674	0	NA	NA	NA	NA
Root423|1213	2.94862226096868	0.138156992472601	1.01729995289281	NA	NA
Root423|1279	0	NA	NA	NA	NA
Root423|1300	0	NA	NA	NA	NA
Root423|1633	0	NA	NA	NA	NA
Root423|1673	0	NA	NA	NA	NA
Root423|2063	0	NA	NA	NA	NA
Root423|2128	0	NA	NA	NA	NA
Root423|2198	0	NA	NA	NA	NA
Root423|2267	0	NA	NA	NA	NA
Root423|2273	0	NA	NA	NA	NA
Root423|3922	20.4950012082823	-0.221433480185363	1.0566668438	0.00209111123501503	0.00572151268469389
Root423|4051	0	NA	NA	NA	NA
Root423|4266	0	NA	NA	NA	NA
Root423|4876	0	NA	NA	NA	NA
Root423|5227	0	NA	NA	NA	NA
Root423|5376	0	NA	NA	NA	NA
Root423|5470	0	NA	NA	NA	NA
Root423|6612	0	NA	NA	NA	NA
Root423|6796	0	NA	NA	NA	NA
Root423|2181	0	NA	NA	NA	NA
Root423|2182	0	NA	NA	NA	NA
Root423|2309	0	NA	NA	NA	NA
Root423|2310	0	NA	NA	NA	NA
Root423|3995	78.5641712984156	-0.221486994630925	1.05670445623173	0.000321531101696671	0.00138544350461027
Root423|3996	0.136852305076672	0.0189215183377746	1.01275011186076	0.335967490265283	0.4502421468181
Root423|4835	0	NA	NA	NA	NA
Root423|4836	0	NA	NA	NA	NA
Root423|6698	0	NA	NA	NA	NA
Root423|6700	0	NA	NA	NA	NA
Root423|1170	0	NA	NA	NA	NA
Root423|1183	0	NA	NA	NA	NA
Root423|1202	0	NA	NA	NA	NA
Root423|1606	0	NA	NA	NA	NA
Root423|1666	0	NA	NA	NA	NA
Root423|1669	0	NA	NA	NA	NA
Root423|17	0	NA	NA	NA	NA
Root423|2701	0	NA	NA	NA	NA
Root423|3662	0	NA	NA	NA	NA
Root423|3745	0	NA	NA	NA	NA
Root423|4481	102.475006041412	-0.221491534279774	1.05670754298883	0.000217582060938167	0.00138544350461027
Root423|388	0	NA	NA	NA	NA
Root423|4186	0	NA	NA	NA	NA
Root423|4560	0	NA	NA	NA	NA
Root423|5486	0	NA	NA	NA	NA
Root423|1180	0	NA	NA	NA	NA
Root423|1212	0	NA	NA	NA	NA
Root423|1280	0	NA	NA	NA	NA
Root423|1298	0	NA	NA	NA	NA
Root423|1632	0	NA	NA	NA	NA
Root423|1674	0	NA	NA	NA	NA
Root423|2021	0	NA	NA	NA	NA
Root423|2127	0	NA	NA	NA	NA
Root423|2194	0	NA	NA	NA	NA
Root423|2268	0	NA	NA	NA	NA
Root423|2385	0	NA	NA	NA	NA
Root423|3921	0	NA	NA	NA	NA
Root423|4265	0	NA	NA	NA	NA
Root423|4875	0	NA	NA	NA	NA
Root423|5049	0	NA	NA	NA	NA
Root423|5228	0	NA	NA	NA	NA
Root423|5375	0	NA	NA	NA	NA
Root423|5463	0	NA	NA	NA	NA
Root423|6559	0	NA	NA	NA	NA
Root423|6800	0	NA	NA	NA	NA
Root423|4846	0	NA	NA	NA	NA
Root423|6877	0	NA	NA	NA	NA
Root423|2044	0	NA	NA	NA	NA
Root423|2091	0	NA	NA	NA	NA
Root423|2116	0	NA	NA	NA	NA
Root423|2143	0	NA	NA	NA	NA
Root423|2144	0	NA	NA	NA	NA
Root423|3888	0	NA	NA	NA	NA
Root423|3889	0	NA	NA	NA	NA
Root423|4208	0	NA	NA	NA	NA
Root423|4390	0	NA	NA	NA	NA
Root423|4786	0	NA	NA	NA	NA
Root423|4854	0	NA	NA	NA	NA
Root423|4855	0	NA	NA	NA	NA
Root423|5201	0	NA	NA	NA	NA
Root423|5202	0	NA	NA	NA	NA
Root423|5428	0	NA	NA	NA	NA
Root423|5430	0	NA	NA	NA	NA
Root423|6259	0	NA	NA	NA	NA
Root423|6260	0	NA	NA	NA	NA
Root423|6287	0	NA	NA	NA	NA
Root423|6483	0	NA	NA	NA	NA
Root423|6690	0	NA	NA	NA	NA
Root423|1193	0	NA	NA	NA	NA
Root423|3111	0	NA	NA	NA	NA
Root423|4701	0	NA	NA	NA	NA
Root423|4830	0	NA	NA	NA	NA
Root423|1181	0	NA	NA	NA	NA
Root423|1211	0	NA	NA	NA	NA
Root423|1281	0	NA	NA	NA	NA
Root423|1297	0	NA	NA	NA	NA
Root423|1367	0	NA	NA	NA	NA
Root423|1631	0	NA	NA	NA	NA
Root423|1675	0	NA	NA	NA	NA
Root423|2022	0	NA	NA	NA	NA
Root423|2061	0	NA	NA	NA	NA
Root423|2126	0	NA	NA	NA	NA
Root423|2195	0	NA	NA	NA	NA
Root423|2269	0	NA	NA	NA	NA
Root423|3920	0	NA	NA	NA	NA
Root423|4264	0	NA	NA	NA	NA
Root423|4874	0.0766372908429361	0.00811035270364262	1.01470747323664	0.24204832899036	0.33818099866029
Root423|5229	0	NA	NA	NA	NA
Root423|5374	0	NA	NA	NA	NA
Root423|5464	0	NA	NA	NA	NA
Root423|6558	0	NA	NA	NA	NA
Root423|6799	0	NA	NA	NA	NA
Root423|1396	0	NA	NA	NA	NA
Root423|2132	0	NA	NA	NA	NA
Root423|3121	0	NA	NA	NA	NA
Root423|3122	0	NA	NA	NA	NA
Root423|3123	0	NA	NA	NA	NA
Root423|6358	0	NA	NA	NA	NA
Root423|896	0	NA	NA	NA	NA
Root423|1306	0	NA	NA	NA	NA
Root423|2155	0	NA	NA	NA	NA
Root423|2688	0	NA	NA	NA	NA
Root423|3970	0	NA	NA	NA	NA
Root423|5082	0	NA	NA	NA	NA
Root423|5206	0	NA	NA	NA	NA
Root423|6536	0	NA	NA	NA	NA
Root423|2043	0	NA	NA	NA	NA
Root423|2092	0	NA	NA	NA	NA
Root423|2115	0	NA	NA	NA	NA
Root423|2142	0	NA	NA	NA	NA
Root423|3890	0	NA	NA	NA	NA
Root423|4173	0	NA	NA	NA	NA
Root423|4209	0	NA	NA	NA	NA
Root423|4389	0	NA	NA	NA	NA
Root423|4423	0	NA	NA	NA	NA
Root423|4787	0	NA	NA	NA	NA
Root423|4856	0	NA	NA	NA	NA
Root423|5203	6.83166706942745	-0.221267189009528	1.05654995254621	0.00883773141243199	0.0202445707935942
Root423|5429	0	NA	NA	NA	NA
Root423|5495	0	NA	NA	NA	NA
Root423|5964	0	NA	NA	NA	NA
Root423|6261	0	NA	NA	NA	NA
Root423|6288	0	NA	NA	NA	NA
Root423|6314	0	NA	NA	NA	NA
Root423|6482	0	NA	NA	NA	NA
Root423|6676	0	NA	NA	NA	NA
Root423|6689	0	NA	NA	NA	NA
Root423|1129	0	NA	NA	NA	NA
Root423|1311	0	NA	NA	NA	NA
Root423|1312	0	NA	NA	NA	NA
Root423|2009	0	NA	NA	NA	NA
Root423|4295	0	NA	NA	NA	NA
Root423|4296	0	NA	NA	NA	NA
Root423|5060	0	NA	NA	NA	NA
Root423|5092	0.0164222766092006	-0.00694541516977926	1.01784324010363	0.0929735373785557	0.143092084871683
Root423|5697	0	NA	NA	NA	NA
Root423|6233	0	NA	NA	NA	NA
Root423|6523	0	NA	NA	NA	NA
Root423|6524	0	NA	NA	NA	NA
Root423|6533	0	NA	NA	NA	NA
Root423|730	0.861745238240848	0.0801232990527157	1.00901541133881	NA	NA
Root423|31	0	NA	NA	NA	NA
Root423|5422	0	NA	NA	NA	NA
Root423|6791	0	NA	NA	NA	NA
Root423|4100	0	NA	NA	NA	NA
Root423|5258	0	NA	NA	NA	NA
Root423|1579	0	NA	NA	NA	NA
Root423|4103	0	NA	NA	NA	NA
Root423|4396	0	NA	NA	NA	NA
Root423|5277	0	NA	NA	NA	NA
Root423|6628	0	NA	NA	NA	NA
Root423|6635	0	NA	NA	NA	NA
Root423|3412	0	NA	NA	NA	NA
Root423|4938	0	NA	NA	NA	NA
Root423|2118	0	NA	NA	NA	NA
Root423|4233	0	NA	NA	NA	NA
Root423|5467	133.217507853835	-0.221494775194825	1.05670981183624	2.60181600198902e-13	5.12557752391837e-12
Root423|5863	0	NA	NA	NA	NA
Root423|5864	0	NA	NA	NA	NA
Root423|935	0	NA	NA	NA	NA
Root423|936	0	NA	NA	NA	NA
Root423|257	0	NA	NA	NA	NA
Root423|3398	0	NA	NA	NA	NA
Root423|3401	0	NA	NA	NA	NA
Root423|3413	0	NA	NA	NA	NA
Root423|3414	0	NA	NA	NA	NA
Root423|3783	0	NA	NA	NA	NA
Root423|5239	0	NA	NA	NA	NA
Root423|5356	0	NA	NA	NA	NA
Root423|1128	0	NA	NA	NA	NA
Root423|2010	0	NA	NA	NA	NA
Root423|2211	0	NA	NA	NA	NA
Root423|4457	0	NA	NA	NA	NA
Root423|5091	0	NA	NA	NA	NA
Root423|568	0	NA	NA	NA	NA
Root423|6235	0	NA	NA	NA	NA
Root423|6525	0	NA	NA	NA	NA
Root423|6530	0	NA	NA	NA	NA
Root423|6831	0	NA	NA	NA	NA
Root423|1640	30.7425018124235	-0.221458278074437	1.05668419335591	0.00120774873519878	0.00360494698233576
Root423|1649	0	NA	NA	NA	NA
Root423|3489	0	NA	NA	NA	NA
Root423|719	0	NA	NA	NA	NA
Root423|1299	0	NA	NA	NA	NA
Root423|2266	0	NA	NA	NA	NA
Root423|5238	0	NA	NA	NA	NA
Root423|6527	0	NA	NA	NA	NA
Root423|1231	0	NA	NA	NA	NA
Root423|3884	0	NA	NA	NA	NA
Root423|3927	0	NA	NA	NA	NA
Root423|3968	0	NA	NA	NA	NA
Root423|1264	0	NA	NA	NA	NA
Root423|2225	0	NA	NA	NA	NA
Root423|4146	0	NA	NA	NA	NA
Root423|5094	0	NA	NA	NA	NA
Root423|2216	0	NA	NA	NA	NA
Root423|4232	0	NA	NA	NA	NA
Root423|6228	0	NA	NA	NA	NA
Root423|6848	0	NA	NA	NA	NA
Root423|1	0	NA	NA	NA	NA
Root423|2250	0	NA	NA	NA	NA
Root423|2252	0.0207649454997795	-0.00583354100359169	1.01764075568671	0.103293434367629	0.155334401300939
Root423|2253	0	NA	NA	NA	NA
Root423|3760	338.427081755406	-0.234263333857805	1.06095761889788	NA	NA
Root423|4127	0	NA	NA	NA	NA
Root423|4815	0	NA	NA	NA	NA
Root423|5431	0	NA	NA	NA	NA
Root423|6215	0	NA	NA	NA	NA
Root423|6643	0	NA	NA	NA	NA
Root423|6783	2.04641200072827	0.120799050344661	1.01359498634767	0.975744449565494	0.980722737573481
Root423|6784	0	NA	NA	NA	NA
Root423|6917	0	NA	NA	NA	NA
Root423|215	0	NA	NA	NA	NA
Root423|3885	0	NA	NA	NA	NA
Root423|3926	0	NA	NA	NA	NA
Root423|3967	0.332239127996471	0.0429270226018253	1.00974357851178	0.521837395919782	0.597685854629052
Root423|6680	0	NA	NA	NA	NA
Root423|1622	0	NA	NA	NA	NA
Root423|1715	0	NA	NA	NA	NA
Root423|2000	0.166119563998236	0.0231981119909961	1.01209079016161	0.370720787910319	0.48047365275219
Root423|2049	0	NA	NA	NA	NA
Root423|2102	0	NA	NA	NA	NA
Root423|2233	0	NA	NA	NA	NA
Root423|39	0	NA	NA	NA	NA
Root423|3916	116.138340180267	-0.221493774145093	1.05670889686617	0.000180546133776937	0.00138544350461027
Root423|4826	0	NA	NA	NA	NA
Root423|5318	0	NA	NA	NA	NA
Root423|6449	0	NA	NA	NA	NA
Root423|6788	0	NA	NA	NA	NA
Root423|3554	0	NA	NA	NA	NA
Root423|2039	0	NA	NA	NA	NA
Root423|4143	0	NA	NA	NA	NA
Root423|6693	0	NA	NA	NA	NA
Root423|6709	0	NA	NA	NA	NA
Root423|4212	0	NA	NA	NA	NA
Root423|4229	0.145354618498456	0.0200033093709509	1.01257934910285	0.345180777652988	0.453337421317591
Root423|4506	0	NA	NA	NA	NA
Root423|3903	0	NA	NA	NA	NA
Root423|4101	0	NA	NA	NA	NA
Root423|5243	0	NA	NA	NA	NA
Root423|6557	0	NA	NA	NA	NA
Root423|3958	0	NA	NA	NA	NA
Root423|5473	0	NA	NA	NA	NA
Root423|5484	0	NA	NA	NA	NA
Root423|6874	0	NA	NA	NA	NA
Root423|2222	0	NA	NA	NA	NA
Root423|3112	0	NA	NA	NA	NA
Root423|4852	0	NA	NA	NA	NA
Root423|310	0.332239127996471	0.0429270226018253	1.00974357851178	0.521837395919782	0.597685854629052
Root423|1188	0.103824727498897	0.0132007679577549	1.01378460256193	0.286139695343151	0.388755310224833
Root423|4107	0	NA	NA	NA	NA
Root423|5479	0	NA	NA	NA	NA
Root423|1369	0	NA	NA	NA	NA
Root423|2161	0	NA	NA	NA	NA
Root423|4528	0	NA	NA	NA	NA
Root423|4814	0	NA	NA	NA	NA
Root423|5261	0	NA	NA	NA	NA
Root423|6672	0	NA	NA	NA	NA
Root423|1333	0	NA	NA	NA	NA
Root423|3866	0	NA	NA	NA	NA
Root423|4850	0	NA	NA	NA	NA
Root423|4921	0	NA	NA	NA	NA
Root423|5520	0	NA	NA	NA	NA
Root423|1270	0	NA	NA	NA	NA
Root423|1623	0	NA	NA	NA	NA
Root423|355	0	NA	NA	NA	NA
Root423|1624	0	NA	NA	NA	NA
Root423|357	0	NA	NA	NA	NA
Root423|4253	0	NA	NA	NA	NA
Root423|5233	0	NA	NA	NA	NA
Root423|6272	0	NA	NA	NA	NA
Root423|6526	0	NA	NA	NA	NA
Root423|4833	0	NA	NA	NA	NA
Root423|6701	0	NA	NA	NA	NA
Root423|3769	0	NA	NA	NA	NA
Root423|2151	0	NA	NA	NA	NA
Root423|4868	0	NA	NA	NA	NA
Root423|2180	0	NA	NA	NA	NA
Root423|2308	0	NA	NA	NA	NA
Root423|4834	0	NA	NA	NA	NA
Root423|2322	0	NA	NA	NA	NA
Root423|3987	0	NA	NA	NA	NA
Root423|4365	0	NA	NA	NA	NA
Root423|4147	0	NA	NA	NA	NA
Root423|1860	0	NA	NA	NA	NA
Root423|5299	30.7425018124235	-0.221458278074437	1.05668419335591	0.00120774873519878	0.00360494698233576
Root423|4244	0	NA	NA	NA	NA
Root423|4780	0	NA	NA	NA	NA
Root423|6876	0	NA	NA	NA	NA
Root423|1851	0	NA	NA	NA	NA
Root423|2230	0	NA	NA	NA	NA
Root423|2436	0	NA	NA	NA	NA
Root423|3370	0	NA	NA	NA	NA
Root423|4825	0	NA	NA	NA	NA
Root423|5155	0	NA	NA	NA	NA
Root423|6617	0	NA	NA	NA	NA
Root423|4732	0	NA	NA	NA	NA
Root423|2291	0	NA	NA	NA	NA
Root423|3913	0	NA	NA	NA	NA
Root423|4766	0	NA	NA	NA	NA
Root423|4772	0	NA	NA	NA	NA
Root423|6479	0	NA	NA	NA	NA
Root423|6595	0	NA	NA	NA	NA
Root423|6794	0	NA	NA	NA	NA
Root423|6810	0	NA	NA	NA	NA
Root423|6837	0	NA	NA	NA	NA
Root423|3430	0	NA	NA	NA	NA
Root423|1249	0	NA	NA	NA	NA
Root423|1052	0	NA	NA	NA	NA
Root423|2794	0	NA	NA	NA	NA
Root423|2236	0	NA	NA	NA	NA
Root423|2237	0	NA	NA	NA	NA
Root423|4865	0	NA	NA	NA	NA
Root423|3972	0	NA	NA	NA	NA
Root423|6590	0	NA	NA	NA	NA
Root423|6786	0	NA	NA	NA	NA
Root423|1273	1.21115427269628	0.0955273087473795	1.01008249472995	NA	NA
Root423|1999	0	NA	NA	NA	NA
Root423|6692	0	NA	NA	NA	NA
Root423|2280	0	NA	NA	NA	NA
Root423|1216	0	NA	NA	NA	NA
Root423|2245	0	NA	NA	NA	NA
Root423|2256	0	NA	NA	NA	NA
Root423|3485	0	NA	NA	NA	NA
Root423|3861	0	NA	NA	NA	NA
Root423|4431	0	NA	NA	NA	NA
Root423|5096	0	NA	NA	NA	NA
Root423|6739	0	NA	NA	NA	NA
Root423|4547	0	NA	NA	NA	NA
Root423|4758	0	NA	NA	NA	NA
Root423|5220	0	NA	NA	NA	NA
Root423|6522	0	NA	NA	NA	NA
Root423|1484	0	NA	NA	NA	NA
Root423|6217	0	NA	NA	NA	NA
Root423|2078	0	NA	NA	NA	NA
Root423|3530	0	NA	NA	NA	NA
Root423|4844	0	NA	NA	NA	NA
Root423|5171	0	NA	NA	NA	NA
Root423|5177	0	NA	NA	NA	NA
Root423|2042	0	NA	NA	NA	NA
Root423|3891	0	NA	NA	NA	NA
Root423|3924	0	NA	NA	NA	NA
Root423|4207	0	NA	NA	NA	NA
Root423|4388	0	NA	NA	NA	NA
Root423|6675	0	NA	NA	NA	NA
Root423|950	0.0103824727498897	-0.0101372114441823	1.01837357111162	0.058287154471224	0.091860555446649
Root423|5290	0.218031927747684	0.0301761854827551	1.01110138989428	0.426378394963565	0.524978398798889
Root423|6699	0	NA	NA	NA	NA
Root423|1405	0	NA	NA	NA	NA
Root423|1915	0	NA	NA	NA	NA
Root423|2238	0	NA	NA	NA	NA
Root423|4864	0	NA	NA	NA	NA
Root423|538	0	NA	NA	NA	NA
Root423|1158	0	NA	NA	NA	NA
Root423|991	0.425681382745479	0.0514621038110058	1.00914566359211	0.582853411783591	0.630573850546703
Root423|4135	0	NA	NA	NA	NA
Root423|4179	0	NA	NA	NA	NA
Root423|4767	0	NA	NA	NA	NA
Root423|6634	0	NA	NA	NA	NA
Root423|4231	0	NA	NA	NA	NA
Root423|5252	0	NA	NA	NA	NA
Root423|6645	0	NA	NA	NA	NA
Root423|961	0	NA	NA	NA	NA
Root423|4718	0	NA	NA	NA	NA
Root423|6464	0	NA	NA	NA	NA
Root423|1001	0	NA	NA	NA	NA
Root423|1002	0	NA	NA	NA	NA
Root423|4455	0	NA	NA	NA	NA
Root423|4877	0	NA	NA	NA	NA
Root423|6232	0	NA	NA	NA	NA
Root423|1217	0	NA	NA	NA	NA
Root423|3862	0	NA	NA	NA	NA
Root423|3935	0	NA	NA	NA	NA
Root423|4432	0	NA	NA	NA	NA
Root423|5097	0	NA	NA	NA	NA
Root423|2641	0	NA	NA	NA	NA
Root423|2642	0	NA	NA	NA	NA
Root423|6421	0	NA	NA	NA	NA
Root423|6907	0	NA	NA	NA	NA
Root423|6909	0	NA	NA	NA	NA
Root423|6910	0	NA	NA	NA	NA
Root423|3501	0	NA	NA	NA	NA
Root423|3505	0	NA	NA	NA	NA
Root423|3807	0	NA	NA	NA	NA
Root423|4339	0	NA	NA	NA	NA
Root423|5214	0	NA	NA	NA	NA
Root423|5378	0	NA	NA	NA	NA
Root423|5380	0	NA	NA	NA	NA
Root423|5767	0	NA	NA	NA	NA
Root423|1438	0	NA	NA	NA	NA
Root423|3957	0	NA	NA	NA	NA
Root423|5472	0	NA	NA	NA	NA
Root423|5485	0	NA	NA	NA	NA
Root423|1285	0	NA	NA	NA	NA
Root423|4270	0	NA	NA	NA	NA
Root423|5143	0	NA	NA	NA	NA
Root423|5267	0	NA	NA	NA	NA
Root423|4933	0	NA	NA	NA	NA
Root423|1255	0	NA	NA	NA	NA
Root423|468	0	NA	NA	NA	NA
Root423|5504	0	NA	NA	NA	NA
Root423|6648	0	NA	NA	NA	NA
Root423|1663	0	NA	NA	NA	NA
Root423|1993	0	NA	NA	NA	NA
Root423|4475	0	NA	NA	NA	NA
Root423|6581	0	NA	NA	NA	NA
Root423|5208	0	NA	NA	NA	NA
Root423|4166	69.9861689847411	-0.27593348315838	1.07058392279533	0.10273886359491	0.155334401300939
Root423|5027	1.79550224260593	0.114630996835619	1.01253479881861	NA	NA
Root423|1918	0	NA	NA	NA	NA
Root423|5469	0	NA	NA	NA	NA
Root423|4374	0	NA	NA	NA	NA
Root423|4377	0	NA	NA	NA	NA
Root423|5184	0	NA	NA	NA	NA
Root423|2152	0	NA	NA	NA	NA
Root423|3976	0	NA	NA	NA	NA
Root423|4383	0	NA	NA	NA	NA
Root423|6598	0	NA	NA	NA	NA
Root423|1635	0	NA	NA	NA	NA
Root423|605	0	NA	NA	NA	NA
Root423|2504	0	NA	NA	NA	NA
Root423|3523	0	NA	NA	NA	NA
Root423|3814	0.00946214275543968	-0.0105071191665131	1.01842747157765	0.0582871537738472	0.091860555446649
Root423|4559	0	NA	NA	NA	NA
Root423|4871	0	NA	NA	NA	NA
Root423|547	0.290709236996912	0.0385105578447527	1.01013079569122	0.490407171153281	0.578504267767643
Root423|5512	0	NA	NA	NA	NA
Root423|697	0	NA	NA	NA	NA
Root423|92	0	NA	NA	NA	NA
Root423|3393	0	NA	NA	NA	NA
Root423|5166	0	NA	NA	NA	NA
Root423|5713	0.311474182496692	0.0390435032422698	1.00982517116483	0.506515545285006	0.586962131889095
Root423|6223	0	NA	NA	NA	NA
Root423|6234	0	NA	NA	NA	NA
Root423|1315	0	NA	NA	NA	NA
Root423|3587	0	NA	NA	NA	NA
Root423|1267	0	NA	NA	NA	NA
Root423|2136	0	NA	NA	NA	NA
Root423|2346	0	NA	NA	NA	NA
Root423|3417	0	NA	NA	NA	NA
Root423|3886	0	NA	NA	NA	NA
Root423|4401	0	NA	NA	NA	NA
Root423|2636	0	NA	NA	NA	NA
Root423|3349	0	NA	NA	NA	NA
Root423|4513	0	NA	NA	NA	NA
Root423|1318	0	NA	NA	NA	NA
Root423|5173	0	NA	NA	NA	NA
Root423|6487	0	NA	NA	NA	NA
Root423|6695	0	NA	NA	NA	NA
Root423|1005	0	NA	NA	NA	NA
Root423|4851	0	NA	NA	NA	NA
Root423|2193	0	NA	NA	NA	NA
Root423|1304	0	NA	NA	NA	NA
Root423|1133	0	NA	NA	NA	NA
Root423|1289	0	NA	NA	NA	NA
Root423|6224	0	NA	NA	NA	NA
Root423|2068	0	NA	NA	NA	NA
Root423|2069	0.602183419493605	0.0649377071771151	1.00874557827785	0.673519018543098	0.702027760068732
Root423|2070	23.9108347429961	-0.221443645631582	1.05667415976875	0.00169959463033903	0.0049238256202469
Root423|2208	0	NA	NA	NA	NA
Root423|350	0	NA	NA	NA	NA
Root423|6790	0	NA	NA	NA	NA
Root423|2758	0	NA	NA	NA	NA
Root423|3978	0	NA	NA	NA	NA
Root423|3503	0	NA	NA	NA	NA
Root423|3827	44.4058359512784	-0.221472258079511	1.05669430351747	0.000725947816871829	0.00238352866539584
Root423|4308	0	NA	NA	NA	NA
Root423|4509	3.41583353471372	-0.220928593943362	1.05631425801398	0.0177257935111152	0.0323331603860157
Root423|5625	0.280326764247023	0.0373232135720664	1.01024220781204	0.482030752718124	0.575515504760427
Root423|6240	0	NA	NA	NA	NA
Root423|3558	0	NA	NA	NA	NA
Root423|4092	0	NA	NA	NA	NA
Root423|4093	0	NA	NA	NA	NA
Root423|1706	0	NA	NA	NA	NA
Root423|1979	0	NA	NA	NA	NA
Root423|3912	0	NA	NA	NA	NA
Root423|5333	0	NA	NA	NA	NA
Root423|5433	0	NA	NA	NA	NA
Root423|6273	0	NA	NA	NA	NA
Root423|1176	3.41583353471372	-0.220928593943362	1.05631425801398	0.0177257935111152	0.0323331603860157
Root423|2177	0	NA	NA	NA	NA
Root423|2311	0	NA	NA	NA	NA
Root423|2505	0	NA	NA	NA	NA
Root423|3985	0	NA	NA	NA	NA
Root423|4098	0	NA	NA	NA	NA
Root423|434	92.2275054372705	-0.221489849318405	1.05670640760653	0.000254252359203352	0.00138544350461027
Root423|5522	0	NA	NA	NA	NA
Root423|5641	0	NA	NA	NA	NA
Root423|6650	0	NA	NA	NA	NA
Root423|696	0	NA	NA	NA	NA
Root423|1126	0	NA	NA	NA	NA
Root423|2090	0	NA	NA	NA	NA
Root423|2295	0	NA	NA	NA	NA
Root423|4201	0	NA	NA	NA	NA
Root423|4763	0	NA	NA	NA	NA
Root423|4811	0	NA	NA	NA	NA
Root423|2340	0	NA	NA	NA	NA
Root423|5189	0	NA	NA	NA	NA
Root423|1232	0	NA	NA	NA	NA
Root423|1033	0	NA	NA	NA	NA
Root423|1221	0	NA	NA	NA	NA
Root423|2138	0	NA	NA	NA	NA
Root423|2157	0	NA	NA	NA	NA
Root423|5084	0	NA	NA	NA	NA
Root423|5236	0	NA	NA	NA	NA
Root423|5459	0	NA	NA	NA	NA
Root423|3542	0	NA	NA	NA	NA
Root423|4314	0	NA	NA	NA	NA
Root423|5447	0	NA	NA	NA	NA
Root423|5550	0	NA	NA	NA	NA
Root423|5735	0	NA	NA	NA	NA
Root423|2164	0	NA	NA	NA	NA
Root423|1431	0	NA	NA	NA	NA
Root423|1432	0	NA	NA	NA	NA
Root423|4196	0.186884509498015	0.0260939024156239	1.0116575101594	0.394232937259413	0.501057346065189
Root423|4197	0	NA	NA	NA	NA
Root423|6912	68.3166706942744	-0.221484496135185	1.05670260873391	0.000393685822842592	0.00146332277547153
Root423|6913	0	NA	NA	NA	NA
Root423|329	0	NA	NA	NA	NA
Root423|4837	0	NA	NA	NA	NA
Root423|5282	0	NA	NA	NA	NA
Root423|4436	0	NA	NA	NA	NA
Root423|2183	0	NA	NA	NA	NA
Root423|3971	0	NA	NA	NA	NA
Root423|1398	0	NA	NA	NA	NA
Root423|5325	0	NA	NA	NA	NA
Root423|5327	0	NA	NA	NA	NA
Root423|5973	0	NA	NA	NA	NA
Root423|6238	0	NA	NA	NA	NA
Root423|6792	0	NA	NA	NA	NA
Root423|1256	0	NA	NA	NA	NA
Root423|1949	0	NA	NA	NA	NA
Root423|5505	0	NA	NA	NA	NA
Root423|6477	0	NA	NA	NA	NA
Root423|4078	0	NA	NA	NA	NA
Root423|4096	0	NA	NA	NA	NA
Root423|1199	0	NA	NA	NA	NA
Root423|1651	0	NA	NA	NA	NA
Root423|4495	0	NA	NA	NA	NA
Root423|4177	0	NA	NA	NA	NA
Root423|6263	0	NA	NA	NA	NA
Root423|5537	0	NA	NA	NA	NA
Root423|5341	0	NA	NA	NA	NA
Root423|5525	0	NA	NA	NA	NA
Root423|5531	0	NA	NA	NA	NA
Root423|6568	0	NA	NA	NA	NA
Root423|6605	0	NA	NA	NA	NA
Root423|6641	0	NA	NA	NA	NA
Root423|1123	0.633963564614458	0.06711058847384	1.00873938675255	0.687543287842857	0.709141506309125
Root423|3345	0	NA	NA	NA	NA
Root423|3346	0	NA	NA	NA	NA
Root423|3347	0	NA	NA	NA	NA
Root423|3348	0	NA	NA	NA	NA
Root423|5245	0	NA	NA	NA	NA
Root423|4870	0.872127710990738	0.0806426860437586	1.00903776830229	NA	NA
Root423|3408	0	NA	NA	NA	NA
Root423|3409	0	NA	NA	NA	NA
Root423|5516	0.145354618498456	0.0200033093709509	1.01257934910285	0.345180777652988	0.453337421317591
Root423|5519	0	NA	NA	NA	NA
Root423|6107	0	NA	NA	NA	NA
Root423|1427	0	NA	NA	NA	NA
Root423|6816	0	NA	NA	NA	NA
Root423|4872	0	NA	NA	NA	NA
Root423|5162	0	NA	NA	NA	NA
Root423|1638	0	NA	NA	NA	NA
Root423|3871	0.415298909995589	0.0506507184526191	1.00920156211262	0.576624952916347	0.630573850546703
Root423|3872	0	NA	NA	NA	NA
Root423|3873	0	NA	NA	NA	NA
Root423|3874	0	NA	NA	NA	NA
Root423|3949	0	NA	NA	NA	NA
Root423|4267	0.612565892243494	0.0656350178699309	1.00874118019901	0.678129127466401	0.703112832162532
Root423|5302	0	NA	NA	NA	NA
Root423|1634	0	NA	NA	NA	NA
Root423|1175	0	NA	NA	NA	NA
Root423|86	0	NA	NA	NA	NA
Root423|4922	0	NA	NA	NA	NA
Root423|2006	0	NA	NA	NA	NA
Root423|2263	0	NA	NA	NA	NA
Root423|2076	0	NA	NA	NA	NA
Root423|6537	0	NA	NA	NA	NA
Root423|2297	0	NA	NA	NA	NA
Root423|4153	0	NA	NA	NA	NA
Root423|5086	0	NA	NA	NA	NA
Root423|1152	0	NA	NA	NA	NA
Root423|4978	0	NA	NA	NA	NA
Root423|3313	75.1483377637019	-0.221486295023156	1.05670391596344	0.000342990879047641	0.00138544350461027
Root423|2096	0	NA	NA	NA	NA
Root423|4485	0	NA	NA	NA	NA
Root423|2084	0	NA	NA	NA	NA
Root423|3850	0	NA	NA	NA	NA
Root423|3851	0	NA	NA	NA	NA
Root423|1207	0	NA	NA	NA	NA
Root423|3354	0	NA	NA	NA	NA
Root423|4349	1116.97756585139	-0.31715283539611	1.09625613061161	1.0311337912745e-07	1.45095254915055e-06
Root423|5307	0.00547409220306686	-0.0124816104912441	1.01868224213003	0.0566709562186786	0.091860555446649
Root423|2228	0	NA	NA	NA	NA
Root423|5761	0	NA	NA	NA	NA
Root423|6548	0	NA	NA	NA	NA
Root423|6772	0	NA	NA	NA	NA
Root423|1980	0	NA	NA	NA	NA
Root423|3397	0	NA	NA	NA	NA
Root423|3901	0.0622948364993384	0.00518351270303341	1.01539224562887	0.210958757500449	0.298984713867542
Root423|5885	95.6528011147397	-0.221434221731944	1.05666749031365	0.000622819496184572	0.0021525515920765
Root423|6503	0	NA	NA	NA	NA
Root423|6821	0	NA	NA	NA	NA
Root423|4257	0	NA	NA	NA	NA
Root423|3473	0	NA	NA	NA	NA
Root423|4403	0	NA	NA	NA	NA
Root423|6068	0	NA	NA	NA	NA
Root423|3977	0	NA	NA	NA	NA
Root423|4384	0	NA	NA	NA	NA
Root423|2059	0	NA	NA	NA	NA
Root423|2306	88.8116719025568	-0.221492619577864	1.05670711538989	0.000268762693391345	0.00138544350461027
Root423|4832	0.00946214275543968	-0.0105071191665131	1.01842747157765	0.0582871537738472	0.091860555446649
Root423|2317	0	NA	NA	NA	NA
Root423|4105	0	NA	NA	NA	NA
Root423|4398	0	NA	NA	NA	NA
Root423|5279	0	NA	NA	NA	NA
Root423|6624	0	NA	NA	NA	NA
Root423|1417	0	NA	NA	NA	NA
Root423|2054	0	NA	NA	NA	NA
Root423|3775	0	NA	NA	NA	NA
Root423|3979	0	NA	NA	NA	NA
Root423|4343	0	NA	NA	NA	NA
Root423|4736	0	NA	NA	NA	NA
Root423|3090	1.56125355464755	0.107692123281507	1.01150305818937	NA	NA
Root423|3788	0	NA	NA	NA	NA
Root423|4102	0	NA	NA	NA	NA
Root423|2188	0	NA	NA	NA	NA
Root423|3959	0	NA	NA	NA	NA
Root423|6500	0	NA	NA	NA	NA
Root423|2163	0	NA	NA	NA	NA
Root423|3960	0	NA	NA	NA	NA
Root423|4769	0	NA	NA	NA	NA
Root423|4781	0	NA	NA	NA	NA
Root423|4759	0	NA	NA	NA	NA
Root423|6588	0	NA	NA	NA	NA
Root423|1263	0	NA	NA	NA	NA
Root423|4913	0	NA	NA	NA	NA
Root423|5491	0	NA	NA	NA	NA
Root423|1704	0	NA	NA	NA	NA
Root423|4204	3.41583353471372	-0.220928593943362	1.05631425801398	0.0177257935111152	0.0323331603860157
Root423|483	0	NA	NA	NA	NA
Root423|5506	0	NA	NA	NA	NA
Root423|673	0	NA	NA	NA	NA
Root423|2037	0	NA	NA	NA	NA
Root423|2249	0	NA	NA	NA	NA
Root423|2251	0	NA	NA	NA	NA
Root423|5046	0	NA	NA	NA	NA
Root423|2131	0	NA	NA	NA	NA
Root423|1686	0	NA	NA	NA	NA
Root423|4181	0	NA	NA	NA	NA
Root423|6466	0	NA	NA	NA	NA
Root423|6853	0	NA	NA	NA	NA
Root423|1040	2.32500314465272	0.126940032053341	1.01478083034893	NA	NA
Root423|3481	0	NA	NA	NA	NA
Root423|846	0	NA	NA	NA	NA
Root423|2985	0	NA	NA	NA	NA
Root423|6511	0	NA	NA	NA	NA
Root423|836	0	NA	NA	NA	NA
Root423|6854	0	NA	NA	NA	NA
Root423|3589	5.90357340380776	-0.0273174877656832	0.986220273696461	NA	NA
Root423|4743	0	NA	NA	NA	NA
Root423|3511	0	NA	NA	NA	NA
Root423|387	0	NA	NA	NA	NA
Root423|1399	0	NA	NA	NA	NA
Root423|3442	0	NA	NA	NA	NA
Root423|3796	0	NA	NA	NA	NA
Root423|5328	0	NA	NA	NA	NA
Root423|5329	44.4058359512784	-0.221472258079511	1.05669430351747	0.000725947816871829	0.00238352866539584
Root423|2293	0	NA	NA	NA	NA
Root423|4765	0	NA	NA	NA	NA
Root423|4810	0	NA	NA	NA	NA
Root423|6448	0	NA	NA	NA	NA
Root423|4094	0	NA	NA	NA	NA
Root423|5198	1.49507607598412	0.105521335632741	1.01121250319071	NA	NA
Root423|5500	0	NA	NA	NA	NA
Root423|5350	0	NA	NA	NA	NA
Root423|5351	0	NA	NA	NA	NA
Root423|6474	0	NA	NA	NA	NA
Root423|6592	0	NA	NA	NA	NA
Root423|6787	0	NA	NA	NA	NA
Root423|4880	0	NA	NA	NA	NA
Root423|4435	0	NA	NA	NA	NA
Root423|6471	0	NA	NA	NA	NA
Root423|1302	0	NA	NA	NA	NA
Root423|4824	0	NA	NA	NA	NA
Root423|5295	0	NA	NA	NA	NA
Root423|3494	0	NA	NA	NA	NA
Root423|4323	0	NA	NA	NA	NA
Root423|5903	0	NA	NA	NA	NA
Root423|2731	0	NA	NA	NA	NA
Root423|5886	0	NA	NA	NA	NA
Root423|260	0	NA	NA	NA	NA
Root423|2993	0	NA	NA	NA	NA
Root423|5434	0	NA	NA	NA	NA
Root423|2339	0	NA	NA	NA	NA
Root423|1201	0	NA	NA	NA	NA
Root423|2285	0	NA	NA	NA	NA
Root423|2286	0	NA	NA	NA	NA
Root423|3991	0	NA	NA	NA	NA
Root423|6520	0	NA	NA	NA	NA
Root423|6593	0	NA	NA	NA	NA
Root423|3516	0	NA	NA	NA	NA
Root423|3526	0	NA	NA	NA	NA
Root423|3713	0	NA	NA	NA	NA
Root423|6364	0.0218963688122674	-0.00501011119724282	1.01747774082787	0.111255859783766	0.166040942253045
Root423|2040	0	NA	NA	NA	NA
Root423|3911	0	NA	NA	NA	NA
Root423|6578	0	NA	NA	NA	NA
Root423|1662	0	NA	NA	NA	NA
Root423|4473	0	NA	NA	NA	NA
Root423|1253	0	NA	NA	NA	NA
Root423|6276	0	NA	NA	NA	NA
Root423|1462	0.0273704610153343	-0.00326936162756633	1.01713473835423	0.128124416896185	0.18836201588469
Root423|1266	0	NA	NA	NA	NA
Root423|4857	0	NA	NA	NA	NA
Root423|5200	0	NA	NA	NA	NA
Root423|2165	0.311474182496692	0.0390435032422698	1.00982517116483	0.506515545285006	0.586962131889095
Root423|1196	0	NA	NA	NA	NA
Root423|6727	0	NA	NA	NA	NA
Root423|4760	0	NA	NA	NA	NA
Root423|4243	0	NA	NA	NA	NA
Root423|2057	0	NA	NA	NA	NA
Root423|2083	0	NA	NA	NA	NA
Root423|4188	0	NA	NA	NA	NA
Root423|4690	0	NA	NA	NA	NA
Root423|4691	0	NA	NA	NA	NA
Root423|5179	0	NA	NA	NA	NA
Root423|5180	0	NA	NA	NA	NA
Root423|5181	0	NA	NA	NA	NA
Root423|5443	0	NA	NA	NA	NA
Root423|5444	0	NA	NA	NA	NA
Root423|5445	0	NA	NA	NA	NA
Root423|5085	0	NA	NA	NA	NA
Root423|5503	0	NA	NA	NA	NA
Root423|5353	0	NA	NA	NA	NA
Root423|4425	0	NA	NA	NA	NA
Root423|5496	0	NA	NA	NA	NA
Root423|1423	0	NA	NA	NA	NA
Root423|1522	75.1483377637019	-0.221486295023156	1.05670391596345	0.000342990879047641	0.00138544350461027
Root423|2158	0	NA	NA	NA	NA
Root423|87	0	NA	NA	NA	NA
Root423|4424	0	NA	NA	NA	NA
Root423|5497	0	NA	NA	NA	NA
Root423|1227	0	NA	NA	NA	NA
Root423|2741	0	NA	NA	NA	NA
Root423|777	0	NA	NA	NA	NA
Root423|3739	0.415298909995589	0.0506507184526191	1.00920156211262	0.576624952916347	0.630573850546703
Root423|4745	0	NA	NA	NA	NA
Root423|832	0	NA	NA	NA	NA
Root423|4160	104.883739719386	-0.254848928440933	1.06327082617062	NA	NA
Root423|98	1.87761362565193	0.116745553362701	1.01288273791579	NA	NA
Root423|839	0	NA	NA	NA	NA
Root423|1307	0	NA	NA	NA	NA
Root423|3386	0	NA	NA	NA	NA
Root423|5281	0	NA	NA	NA	NA
Root423|6528	0	NA	NA	NA	NA
Root423|6538	0	NA	NA	NA	NA
Root423|6541	0	NA	NA	NA	NA
Root423|3816	0	NA	NA	NA	NA
Root423|3982	0	NA	NA	NA	NA
Root423|5196	0	NA	NA	NA	NA
Root423|4602	0	NA	NA	NA	NA
Root423|6655	0	NA	NA	NA	NA
Root423|801	0	NA	NA	NA	NA
Root423|2119	0	NA	NA	NA	NA
Root423|3749	0	NA	NA	NA	NA
Root423|4696	0	NA	NA	NA	NA
Root423|3591	0	NA	NA	NA	NA
Root423|5100	69.9157728199438	-0.209509351020081	1.04832668874069	NA	NA
Root423|4567	0	NA	NA	NA	NA
Root423|4790	0	NA	NA	NA	NA
Root423|6298	0	NA	NA	NA	NA
Root423|3407	0	NA	NA	NA	NA
Root423|5513	0	NA	NA	NA	NA
Root423|5514	0	NA	NA	NA	NA
Root423|5536	64.9008371595607	-0.221482812054244	1.05670163608869	0.00042384167579646	0.00154623722466487
Root423|2234	0	NA	NA	NA	NA
Root423|5716	0	NA	NA	NA	NA
Root423|5090	0	NA	NA	NA	NA
Root423|1334	0	NA	NA	NA	NA
Root423|2276	0	NA	NA	NA	NA
Root423|6741	0	NA	NA	NA	NA
Root423|479	0	NA	NA	NA	NA
Root423|4046	0	NA	NA	NA	NA
Root423|5435	0	NA	NA	NA	NA
Root423|300	0	NA	NA	NA	NA
Root423|1373	0	NA	NA	NA	NA
Root423|4809	0	NA	NA	NA	NA
Root423|6433	0	NA	NA	NA	NA
Root423|2287	0	NA	NA	NA	NA
Root423|5804	0	NA	NA	NA	NA
Root423|2468	0	NA	NA	NA	NA
Root423|1402	0	NA	NA	NA	NA
Root423|3518	0	NA	NA	NA	NA
Root423|101	0	NA	NA	NA	NA
Root423|2117	0	NA	NA	NA	NA
Root423|4782	0	NA	NA	NA	NA
Root423|4483	0	NA	NA	NA	NA
Root423|3732	0	NA	NA	NA	NA
Root423|3733	174.212984362603	-0.221479353378427	1.05669906652803	0.000153520251921431	0.00138544350461027
Root423|3789	310.840851658949	-0.221500701672969	1.05671404334279	NA	NA
Root423|5725	0	NA	NA	NA	NA
Root423|3115	0	NA	NA	NA	NA
Root423|6195	0	NA	NA	NA	NA
Root423|2610	0	NA	NA	NA	NA
Root423|5690	0	NA	NA	NA	NA
Root423|6814	0	NA	NA	NA	NA
Root423|3504	0	NA	NA	NA	NA
Root423|4305	0	NA	NA	NA	NA
Root423|6239	0	NA	NA	NA	NA
Root423|6901	0	NA	NA	NA	NA
Root423|4526	0	NA	NA	NA	NA
Root423|6169	81.9800048331293	-0.221487667553987	1.05670496182442	0.000302186122480771	0.00138544350461027
Root423|6872	0	NA	NA	NA	NA
Root423|2122	0	NA	NA	NA	NA
Root423|2274	0	NA	NA	NA	NA
Root423|5518	0	NA	NA	NA	NA
Root423|6220	0	NA	NA	NA	NA
Root423|2235	0	NA	NA	NA	NA
Root423|3541	2.15338049768787	0.123226163941119	1.01404914049994	NA	NA
Root423|1664	0	NA	NA	NA	NA
Root423|4380	0	NA	NA	NA	NA
Root423|1219	0	NA	NA	NA	NA
Root423|4006	0	NA	NA	NA	NA
Root423|4689	0	NA	NA	NA	NA
Root423|6305	0	NA	NA	NA	NA
Root423|6306	0.477593746494928	0.0558265325854934	1.00895583974745	0.612290433112128	0.641602209165368
Root423|6916	0	NA	NA	NA	NA
Root423|6531	0	NA	NA	NA	NA
Root423|1791	0	NA	NA	NA	NA
Root423|4097	0	NA	NA	NA	NA
Root423|5352	0	NA	NA	NA	NA
Root423|2075	0	NA	NA	NA	NA
Root423|3373	0	NA	NA	NA	NA
Root423|2121	0	NA	NA	NA	NA
Root423|5118	0	NA	NA	NA	NA
Root423|4274	0	NA	NA	NA	NA
Root423|5216	0	NA	NA	NA	NA
Root423|5217	0	NA	NA	NA	NA
Root423|5259	0	NA	NA	NA	NA
Root423|5262	0	NA	NA	NA	NA
Root423|2060	0	NA	NA	NA	NA
Root423|3973	0	NA	NA	NA	NA
Root423|3984	81.9800048331293	-0.228022841130312	1.05892721459966	0.000253314176150387	0.00138544350461027
Root423|4087	0	NA	NA	NA	NA
Root423|5524	0	NA	NA	NA	NA
Root423|3382	0	NA	NA	NA	NA
Root423|746	0	NA	NA	NA	NA
Root423|1342	0.820215347241289	0.0772206748969949	1.00884503363605	NA	NA
Root423|1269	0	NA	NA	NA	NA
Root423|4134	0	NA	NA	NA	NA
Root423|3416	0	NA	NA	NA	NA
Root423|1223	0	NA	NA	NA	NA
Root423|5226	0	NA	NA	NA	NA
Root423|6880	0	NA	NA	NA	NA
Root423|5511	0	NA	NA	NA	NA
Root423|6642	0	NA	NA	NA	NA
Root423|5528	0	NA	NA	NA	NA
Root423|5534	0	NA	NA	NA	NA
Root423|5490	0	NA	NA	NA	NA
Root423|5502	0	NA	NA	NA	NA
Root423|2289	0	NA	NA	NA	NA
Root423|6686	0	NA	NA	NA	NA
Root423|6805	0	NA	NA	NA	NA
Root423|1803	0	NA	NA	NA	NA
Root423|2202	0	NA	NA	NA	NA
Root423|3133	0	NA	NA	NA	NA
Root423|2294	0	NA	NA	NA	NA
Root423|4764	0	NA	NA	NA	NA
Root423|1645	2.10205140597767	0.122108946040597	1.01383587589028	NA	NA
Root423|1637	0	NA	NA	NA	NA
Root423|4503	0	NA	NA	NA	NA
Root423|6485	0	NA	NA	NA	NA
Root423|5570	3.41583353471372	-0.220928593943362	1.05631425801398	0.0177257935111152	0.0323331603860157
Root423|5241	0	NA	NA	NA	NA
Root423|3828	0	NA	NA	NA	NA
Root423|1861	0	NA	NA	NA	NA
Root423|1258	0	NA	NA	NA	NA
Root423|2568	0	NA	NA	NA	NA
Root423|2298	0	NA	NA	NA	NA
Root423|3898	0	NA	NA	NA	NA
Root423|5045	0	NA	NA	NA	NA
Root423|3876	0	NA	NA	NA	NA
Root423|6813	0	NA	NA	NA	NA
Root423|1445	0	NA	NA	NA	NA
Root423|1627	0	NA	NA	NA	NA
Root423|210	0	NA	NA	NA	NA
Root423|2261	0	NA	NA	NA	NA
Root423|3748	0	NA	NA	NA	NA
Root423|5140	0	NA	NA	NA	NA
Root423|5950	0	NA	NA	NA	NA
Root423|2046	0	NA	NA	NA	NA
Root423|4817	68.3166706942744	-0.221484496135185	1.05670260873391	0.000393685822842593	0.00146332277547153
Root423|1059	0	NA	NA	NA	NA
Root423|5156	0	NA	NA	NA	NA
Root423|4581	0	NA	NA	NA	NA
Root423|1746	0	NA	NA	NA	NA
Root423|837	0	NA	NA	NA	NA
Root423|3357	0	NA	NA	NA	NA
Root423|6646	0	NA	NA	NA	NA
Root423|5221	118.125390158909	-0.212099680513958	1.05029609866461	NA	NA
Root423|3543	0.280326764247023	0.0373232135720664	1.01024220781204	0.482030752718124	0.575515504760427
Root423|4319	0	NA	NA	NA	NA
Root423|5392	0.197266982247905	0.0275629378446491	1.01146338161579	0.405331762900602	0.51186126468858
Root423|3482	0	NA	NA	NA	NA
Root423|2342	0	NA	NA	NA	NA
Root423|165	0	NA	NA	NA	NA
Root423|1998	0	NA	NA	NA	NA
Root423|6135	0	NA	NA	NA	NA
Root423|6731	0.936752132788528	0.083937119161101	1.00921020895537	NA	NA
Root423|5175	0	NA	NA	NA	NA
Root423|3738	51.2375030207058	-0.243170202325965	1.0643373567989	0.000351635407261489	0.00138544350461027
Root423|6632	0	NA	NA	NA	NA
Root423|2650	0	NA	NA	NA	NA
Root423|3366	0	NA	NA	NA	NA
Root423|1425	0	NA	NA	NA	NA
Root423|6891	0	NA	NA	NA	NA
Root423|1650	0	NA	NA	NA	NA
Root423|4507	0	NA	NA	NA	NA
Root423|5555	0	NA	NA	NA	NA
Root423|4426	0	NA	NA	NA	NA
Root423|1876	0	NA	NA	NA	NA
Root423|3395	0	NA	NA	NA	NA
Root423|4165	0	NA	NA	NA	NA
Root423|3508	0	NA	NA	NA	NA
Root423|2964	0	NA	NA	NA	NA
Root423|2232	0	NA	NA	NA	NA
Root423|3729	0	NA	NA	NA	NA
Root423|4519	0	NA	NA	NA	NA
Root423|6836	0	NA	NA	NA	NA
Root423|4367	0	NA	NA	NA	NA
Root423|4534	0	NA	NA	NA	NA
Root423|5811	0	NA	NA	NA	NA
Root423|3731	0	NA	NA	NA	NA
Root423|4808	0	NA	NA	NA	NA
Root423|1331	0	NA	NA	NA	NA
Root423|2265	0	NA	NA	NA	NA
Root423|3488	0	NA	NA	NA	NA
Root423|671	0	NA	NA	NA	NA
Root423|3363	0	NA	NA	NA	NA
Root423|1684	0	NA	NA	NA	NA
Root423|4359	0	NA	NA	NA	NA
Root423|3736	163.974945901217	-0.338097992832077	1.10695107966782	3.67610011985456e-05	0.000362095861805674
Root423|6697	0	NA	NA	NA	NA
Root423|2300	0	NA	NA	NA	NA
Root423|2015	0	NA	NA	NA	NA
Root423|68	0	NA	NA	NA	NA
Root423|5742	0	NA	NA	NA	NA
Root423|5744	0	NA	NA	NA	NA
Root423|6011	0	NA	NA	NA	NA
Root423|5191	153.712509062118	-0.221495964956612	1.05671073524856	1.59688635390004e-12	2.62155509765257e-11
Root423|5839	0	NA	NA	NA	NA
Root423|5630	0	NA	NA	NA	NA
Root423|6309	0	NA	NA	NA	NA
Root423|1336	0	NA	NA	NA	NA
Root423|3917	0	NA	NA	NA	NA
Root423|3686	0	NA	NA	NA	NA
Root423|2206	0	NA	NA	NA	NA
Root423|3392	0	NA	NA	NA	NA
Root423|5254	0	NA	NA	NA	NA
Root423|4376	0	NA	NA	NA	NA
Root423|2604	0	NA	NA	NA	NA
Root423|5487	174.2075102704	-0.221497182257236	1.05671154400007	1.25518470104703e-13	4.68158590251605e-12
Root423|2898	0	NA	NA	NA	NA
Root423|2899	157.128342596831	-0.221496114989842	1.05671085962931	1.66350768109707e-13	4.68158590251605e-12
Root423|4002	0	NA	NA	NA	NA
Root423|4003	0	NA	NA	NA	NA
Root423|6303	0	NA	NA	NA	NA
Root423|6304	95.6433389719842	-0.221490203793502	1.05670673038432	0.000240976843980177	0.00138544350461027
Root423|370	0	NA	NA	NA	NA
Root423|3768	0	NA	NA	NA	NA
Root423|1191	0	NA	NA	NA	NA
Root423|4470	0	NA	NA	NA	NA
Root423|5360	0	NA	NA	NA	NA
Root423|1413	0	NA	NA	NA	NA
Root423|6499	0	NA	NA	NA	NA
Root423|2532	0	NA	NA	NA	NA
Root423|3618	0.0473107137771984	0.00179011040907739	1.01609474851685	0.178059529571181	0.256041805295786
Root423|1671	0	NA	NA	NA	NA
Root423|5745	0	NA	NA	NA	NA
Root423|5971	0	NA	NA	NA	NA
Root423|6242	0	NA	NA	NA	NA
Root423|3909	0	NA	NA	NA	NA
Root423|6007	0	NA	NA	NA	NA
Root423|1661	0	NA	NA	NA	NA
Root423|4474	0	NA	NA	NA	NA
Root423|324	0	NA	NA	NA	NA
Root423|6730	0	NA	NA	NA	NA
Root423|3362	0	NA	NA	NA	NA
Root423|3360	0	NA	NA	NA	NA
Root423|3975	0	NA	NA	NA	NA
Root423|4136	0	NA	NA	NA	NA
Root423|4869	0	NA	NA	NA	NA
Root423|3438	0	NA	NA	NA	NA
Root423|3722	0	NA	NA	NA	NA
Root423|4215	0	NA	NA	NA	NA
Root423|1127	170.791676735686	-0.221496905581147	1.05671139119447	1.3340672609754e-13	4.68158590251605e-12
Root423|6564	0	NA	NA	NA	NA
Root423|1157	0	NA	NA	NA	NA
Root423|3361	109.306673110839	-0.221496338038585	1.05670947266137	0.000197665838924788	0.00138544350461027
Root423|4456	0	NA	NA	NA	NA
Root423|3990	0	NA	NA	NA	NA
Root423|3487	0	NA	NA	NA	NA
Root423|3860	119.55417371498	-0.222147667883615	1.05692834722189	0.000172867831826416	0.00138544350461027
Root423|4422	0	NA	NA	NA	NA
Root423|5498	0	NA	NA	NA	NA
Root423|3367	0	NA	NA	NA	NA
Root423|3368	0	NA	NA	NA	NA
Root423|3352	0	NA	NA	NA	NA
Root423|4198	0	NA	NA	NA	NA
Root423|3762	0	NA	NA	NA	NA
Root423|2227	0	NA	NA	NA	NA
Root423|3939	0	NA	NA	NA	NA
Root423|4091	0	NA	NA	NA	NA
Root423|5250	0	NA	NA	NA	NA
Root423|5266	0	NA	NA	NA	NA
Root423|654	0	NA	NA	NA	NA
Root423|3529	0	NA	NA	NA	NA
Root423|3356	0	NA	NA	NA	NA
Root423|2660	0	NA	NA	NA	NA
Root423|3358	0	NA	NA	NA	NA
Root423|1277	0	NA	NA	NA	NA
Root423|2005	3.41583353471372	-0.220928593943362	1.05631425801398	0.0177257935111152	0.0323331603860157
Root423|1625	0	NA	NA	NA	NA
Root423|3399	0	NA	NA	NA	NA
Root423|2314	0	NA	NA	NA	NA
Root423|4879	0	NA	NA	NA	NA
Root423|1341	0	NA	NA	NA	NA
Root423|3714	0	NA	NA	NA	NA
Root423|6168	0	NA	NA	NA	NA
Root423|2304	0	NA	NA	NA	NA
Root423|4225	0	NA	NA	NA	NA
Root423|185	0	NA	NA	NA	NA
Root423|6150	0	NA	NA	NA	NA
Root423|5507	0	NA	NA	NA	NA
Root423|5508	0	NA	NA	NA	NA
Root423|6297	0	NA	NA	NA	NA
Root423|4269	0	NA	NA	NA	NA
Root423|45	6.83166706942745	-0.221267189009528	1.05654995254621	0.00883773141243199	0.0202445707935942
Root423|6404	0	NA	NA	NA	NA
Root423|2343	0	NA	NA	NA	NA
Root423|1340	0	NA	NA	NA	NA
Root423|6834	3.41583353471372	-0.220928593943362	1.05631425801398	0.0177257935111152	0.0323331603860157
Root423|1272	0	NA	NA	NA	NA
Root423|2755	0	NA	NA	NA	NA
Root423|4705	0	NA	NA	NA	NA
Root423|3455	0	NA	NA	NA	NA
Root423|4448	0	NA	NA	NA	NA
Root423|4144	0	NA	NA	NA	NA
Root423|6890	0.98255795400519	0.0860880074985738	1.00934084298802	NA	NA
Root423|1105	0	NA	NA	NA	NA
Root423|2691	1.05901222048875	0.0895439331322635	1.00958316128715	NA	NA
Root423|4823	0	NA	NA	NA	NA
Root423|1460	0	NA	NA	NA	NA
Root423|2187	0	NA	NA	NA	NA
Root423|5471	0	NA	NA	NA	NA
Root423|2491	0	NA	NA	NA	NA
Root423|2624	0	NA	NA	NA	NA
Root423|803	0	NA	NA	NA	NA
Root423|4956	0	NA	NA	NA	NA
Root423|5867	0	NA	NA	NA	NA
Root423|4378	0	NA	NA	NA	NA
Root423|3101	105.890839576125	-0.221492162378849	1.05670791900719	0.00020723623168105	0.00138544350461027
Root423|658	0	NA	NA	NA	NA
Root423|6443	0	NA	NA	NA	NA
Root423|3539	0	NA	NA	NA	NA
Root423|5438	0	NA	NA	NA	NA
Root423|6521	0	NA	NA	NA	NA
Root423|1990	0	NA	NA	NA	NA
Root423|5024	0	NA	NA	NA	NA
Root423|5025	0	NA	NA	NA	NA
Root423|2748	30.7425018124235	-0.221458278074437	1.05668419335591	0.00120774873519878	0.00360494698233576
Root423|6647	0	NA	NA	NA	NA
Root423|6047	0	NA	NA	NA	NA
Root423|1347	0	NA	NA	NA	NA
Root423|1348	0	NA	NA	NA	NA
Root423|2969	0	NA	NA	NA	NA
Root423|6417	0	NA	NA	NA	NA
Root423|5188	0	NA	NA	NA	NA
Root423|4801	0	NA	NA	NA	NA
Root423|4838	0	NA	NA	NA	NA
Root423|2655	0	NA	NA	NA	NA
Root423|3355	0	NA	NA	NA	NA
Root423|2103	0	NA	NA	NA	NA
Root423|6457	0	NA	NA	NA	NA
Root423|1689	3.93495717220821	-0.141935578736149	1.01473789214416	0.470311432156459	0.571921926758163
Root423|6396	0	NA	NA	NA	NA
Root423|4863	0	NA	NA	NA	NA
Root423|2726	0	NA	NA	NA	NA
Root423|4061	20.4950012082823	-0.221433480185363	1.0566668438	0.00209111123501503	0.00572151268469389
Root423|4626	0	NA	NA	NA	NA
Root423|2058	0	NA	NA	NA	NA
Root423|4187	0.103824727498897	0.0132007679577549	1.01378460256193	0.286139695343151	0.388755310224833
Root423|256	0	NA	NA	NA	NA
Root423|172	0	NA	NA	NA	NA
Root423|2028	0	NA	NA	NA	NA
Root423|1867	0	NA	NA	NA	NA
Root423|6745	92.2275054372705	-0.221489849318405	1.05670640760653	0.000254252359203352	0.00138544350461027
Root423|4360	0	NA	NA	NA	NA
Root423|6914	1.62580538431086	0.109784570838631	1.01179572541333	NA	NA
Root423|6490	0	NA	NA	NA	NA
Root423|3144	0	NA	NA	NA	NA
Root423|2864	1069.1558963654	-0.290674047945423	1.0837759971437	2.96436764217165e-07	3.89320283671877e-06
Root423|2814	0	NA	NA	NA	NA
Root423|2475	0.0103824727498897	-0.0101372114441823	1.01837357111162	0.058287154471224	0.091860555446649
Root423|851	0	NA	NA	NA	NA
Root423|2546	0	NA	NA	NA	NA
Root423|6072	0	NA	NA	NA	NA
Root423|3240	0.00547409220306686	-0.0124816104912441	1.01868224213003	0.0566709562186786	0.091860555446649
Root423|6584	0	NA	NA	NA	NA
Root423|3353	0.00547409220306686	-0.0124816104912441	1.01868224213003	0.0566709562186786	0.091860555446649
Root423|3172	0	NA	NA	NA	NA
Root423|4742	0	NA	NA	NA	NA
Root423|4206	0	NA	NA	NA	NA
Root423|4761	0	NA	NA	NA	NA
Root423|5539	0	NA	NA	NA	NA
Root423|5980	0	NA	NA	NA	NA
Root423|4375	0	NA	NA	NA	NA
Root423|2632	0	NA	NA	NA	NA
Root423|3369	0	NA	NA	NA	NA
Root423|544	0	NA	NA	NA	NA
Root423|5552	0	NA	NA	NA	NA
Root423|1248	0	NA	NA	NA	NA
Root423|5389	0	NA	NA	NA	NA
Root423|5390	0	NA	NA	NA	NA
Root423|5391	0	NA	NA	NA	NA
Root423|1581	0	NA	NA	NA	NA
Root423|5242	0	NA	NA	NA	NA
Root423|3165	0	NA	NA	NA	NA
Root423|4261	0	NA	NA	NA	NA
Root423|2098	0	NA	NA	NA	NA
Root423|1420	0	NA	NA	NA	NA
Root423|3400	0	NA	NA	NA	NA
Root423|6702	0	NA	NA	NA	NA
Root423|818	0	NA	NA	NA	NA
Root423|892	0	NA	NA	NA	NA
Root423|1670	0	NA	NA	NA	NA
Root423|1852	0	NA	NA	NA	NA
Root423|3359	0	NA	NA	NA	NA
Root423|2723	0	NA	NA	NA	NA
Root423|4344	0.301091709746802	0.0397319964923822	1.01002921387032	0.498564901721379	0.584626700232807
Root423|4862	0	NA	NA	NA	NA
Root423|3556	0	NA	NA	NA	NA
Root423|917	0	NA	NA	NA	NA
Root423|4778	0	NA	NA	NA	NA
Root423|4771	0	NA	NA	NA	NA
Root423|2012	0	NA	NA	NA	NA
Root423|5165	0	NA	NA	NA	NA
Root423|5174	0	NA	NA	NA	NA
Root423|4625	0	NA	NA	NA	NA
Root423|5354	0	NA	NA	NA	NA
Root423|6684	0	NA	NA	NA	NA
Root423|5620	0	NA	NA	NA	NA
Root423|2272	0	NA	NA	NA	NA
Root423|2480	81.9800048331293	-0.221487667553987	1.05670496182442	0.000302186124684629	0.00138544350461027
Root423|6789	0	NA	NA	NA	NA
Root423|2463	0	NA	NA	NA	NA
Root423|1220	0	NA	NA	NA	NA
Root423|4150	0	NA	NA	NA	NA
Root423|5284	0	NA	NA	NA	NA
Root423|5286	0.145354618498456	0.0200033093709509	1.01257934910285	0.345180777652988	0.453337421317591
Root423|4645	0	NA	NA	NA	NA
Root423|4434	0	NA	NA	NA	NA
Root423|5294	0	NA	NA	NA	NA
Root423|1626	0	NA	NA	NA	NA
Root423|4807	0	NA	NA	NA	NA
Root423|2822	0	NA	NA	NA	NA
Root423|2200	0	NA	NA	NA	NA
Root423|3445	0	NA	NA	NA	NA
Root423|3491	0.238796873247464	0.0326068601180042	1.0107753417558	0.446066661768439	0.545808275580016
Root423|4112	0	NA	NA	NA	NA
Root423|5545	0	NA	NA	NA	NA
Root423|3405	0	NA	NA	NA	NA
Root423|3495	0	NA	NA	NA	NA
Root423|159	0	NA	NA	NA	NA
Root423|1953	0	NA	NA	NA	NA
Root423|1343	0	NA	NA	NA	NA
Root423|3784	0	NA	NA	NA	NA
Root423|4821	0	NA	NA	NA	NA
Root423|1629	0	NA	NA	NA	NA
Root423|3954	0	NA	NA	NA	NA
Root423|3221	0	NA	NA	NA	NA
Root423|2045	0	NA	NA	NA	NA
Root423|6607	0	NA	NA	NA	NA
Root423|2032	0	NA	NA	NA	NA
Root423|1321	0	NA	NA	NA	NA
Root423|1681	0	NA	NA	NA	NA
Root423|2348	0	NA	NA	NA	NA
Root423|4517	0	NA	NA	NA	NA
Root423|2281	0	NA	NA	NA	NA
Root423|4278	0	NA	NA	NA	NA
Root423|4754	0	NA	NA	NA	NA
Root423|1238	0	NA	NA	NA	NA
Root423|4386	0	NA	NA	NA	NA
Root423|5663	0	NA	NA	NA	NA
Root423|1679	0	NA	NA	NA	NA
Root423|3458	0	NA	NA	NA	NA
Root423|4445	0	NA	NA	NA	NA
Root423|2019	3.41583353471372	-0.220928593943362	1.05631425801398	0.0177257935111152	0.0323331603860157
Root423|2024	3.41583353471372	-0.220928593943362	1.05631425801398	0.0177257935111152	0.0323331603860157
Root423|5468	0	NA	NA	NA	NA
Root423|1247	0	NA	NA	NA	NA
Root423|5285	0	NA	NA	NA	NA
Root423|3497	0	NA	NA	NA	NA
Root423|3498	0	NA	NA	NA	NA
Root423|6248	0	NA	NA	NA	NA
Root423|6254	0	NA	NA	NA	NA
Root423|4964	0.00946214275543968	-0.0105071191665131	1.01842747157765	0.0582871537738472	0.091860555446649
Root423|2941	0	NA	NA	NA	NA
Root423|5944	0	NA	NA	NA	NA
Root423|531	0	NA	NA	NA	NA
Root423|1268	0	NA	NA	NA	NA
Root423|3388	0	NA	NA	NA	NA
Root423|6852	0	NA	NA	NA	NA
Root423|4910	0	NA	NA	NA	NA
Root423|2345	0	NA	NA	NA	NA
Root423|2201	0	NA	NA	NA	NA
Root423|3444	0	NA	NA	NA	NA
Root423|3492	0.207649454997795	0.0288571156881496	1.01127567399663	0.416037323778067	0.522034094167383
Root423|4111	75.1483377637019	-0.221486295023156	1.05670391596344	0.000342990879047641	0.00138544350461027
Root423|6484	0	NA	NA	NA	NA
Root423|3534	0	NA	NA	NA	NA
Root423|3535	0	NA	NA	NA	NA
Root423|6565	0.456828800995148	0.0541527152725468	1.00902513331387	0.600839507344296	0.63637302659584
Root423|2071	1.08934434841031	0.0908834658515502	1.00967986089515	NA	NA
Root423|1992	109.306673110839	-0.221496338038585	1.05670947266137	0.000197665838924788	0.00138544350461027
Root423|2944	0	NA	NA	NA	NA
Root423|6898	222.034653848595	-0.28327844367822	1.08049381429368	3.19061784980102e-05	0.00033081669284779
Root423|1317	0	NA	NA	NA	NA
Root423|4307	0	NA	NA	NA	NA
Root423|1574	0	NA	NA	NA	NA
Root423|4357	0	NA	NA	NA	NA
Root423|796	0	NA	NA	NA	NA
Root423|707	0.467211273745038	0.054996657037277	1.00898908312418	0.606616326394312	0.639055702137324
Root423|2214	0	NA	NA	NA	NA
Root423|4142	0	NA	NA	NA	NA
Root423|3833	0	NA	NA	NA	NA
Root423|962	0	NA	NA	NA	NA
Root423|2097	0	NA	NA	NA	NA
Root423|3744	0	NA	NA	NA	NA
Root423|6488	0	NA	NA	NA	NA
Root423|2278	0	NA	NA	NA	NA
Root423|441	0	NA	NA	NA	NA
Root423|4752	0	NA	NA	NA	NA
Root423|4272	0	NA	NA	NA	NA
Root423|5218	0	NA	NA	NA	NA
Root423|5263	0	NA	NA	NA	NA
Root423|2560	0	NA	NA	NA	NA
Root423|1812	0	NA	NA	NA	NA
Root423|3147	0	NA	NA	NA	NA
Root423|4254	0	NA	NA	NA	NA
Root423|1408	0	NA	NA	NA	NA
Root423|1444	0	NA	NA	NA	NA
Root423|3834	1.06939469323864	0.0899804585659066	1.00961572135253	NA	NA
Root423|6133	0.0662349992880777	0.00607685811502854	1.01520435808666	0.219621894312235	0.309039379853645
Root423|2543	0	NA	NA	NA	NA
Root423|2544	0	NA	NA	NA	NA
Root423|1370	0	NA	NA	NA	NA
Root423|2162	0	NA	NA	NA	NA
Root423|5260	0	NA	NA	NA	NA
Root423|6583	0	NA	NA	NA	NA
Root423|4306	0	NA	NA	NA	NA
Root423|3350	0	NA	NA	NA	NA
Root423|856	0	NA	NA	NA	NA
Root423|1245	0.176502036748125	0.0246648723403287	1.01186728434867	0.382708295560442	0.489568404061085
Root423|2319	37.5741688818509	-0.221467446483241	1.05669048349965	0.000916128282707355	0.0029109237369895
Root423|6652	0	NA	NA	NA	NA
Root423|4013	0	NA	NA	NA	NA
Root423|3632	0	NA	NA	NA	NA
Root423|6219	0	NA	NA	NA	NA
Root423|1648	0	NA	NA	NA	NA
Root423|3974	3.41583353471372	-0.220928593943362	1.05631425801398	0.0177257935111152	0.0323331603860157
Root423|3078	3.41583353471372	-0.220928593943362	1.05631425801398	0.0177257935111152	0.0323331603860157
Root423|5661	0	NA	NA	NA	NA
Root423|1017	0	NA	NA	NA	NA
Root423|1286	0	NA	NA	NA	NA
Root423|6625	0	NA	NA	NA	NA
Root423|2221	0	NA	NA	NA	NA
Root423|3892	0	NA	NA	NA	NA
Root423|3514	0	NA	NA	NA	NA
Root423|6659	0	NA	NA	NA	NA
Root423|6660	0	NA	NA	NA	NA
Root423|6661	0	NA	NA	NA	NA
Root423|781	0	NA	NA	NA	NA
Root423|3824	0.78906792899162	0.0762653560027204	1.00887239342258	NA	NA
Root423|3952	0	NA	NA	NA	NA
Root423|1284	0	NA	NA	NA	NA
Root423|3735	0	NA	NA	NA	NA
Root423|4277	0	NA	NA	NA	NA
Root423|2036	0	NA	NA	NA	NA
Root423|556	0	NA	NA	NA	NA
Root423|2160	0	NA	NA	NA	NA
Root423|2033	0	NA	NA	NA	NA
Root423|6819	0	NA	NA	NA	NA
Root423|125	0	NA	NA	NA	NA
Root423|4532	0	NA	NA	NA	NA
Root423|6694	0	NA	NA	NA	NA
Root423|1457	0	NA	NA	NA	NA
Root423|371	0	NA	NA	NA	NA
Root423|2350	0	NA	NA	NA	NA
Root423|2638	0	NA	NA	NA	NA
Root423|4515	0	NA	NA	NA	NA
Root423|858	0	NA	NA	NA	NA
Root423|4831	0	NA	NA	NA	NA
Root423|1159	0	NA	NA	NA	NA
Root423|4464	0	NA	NA	NA	NA
Root423|4465	0	NA	NA	NA	NA
Root423|4466	0	NA	NA	NA	NA
Root423|4492	0	NA	NA	NA	NA
Root423|5683	3.59371657344621	0.147282228792241	1.01968981929154	0.811649641260041	0.82420092437231
Root423|4639	0	NA	NA	NA	NA
Root423|4385	0	NA	NA	NA	NA
Root423|4395	0	NA	NA	NA	NA
Root423|4606	5.32629171358406	-0.0479851263806441	0.991152755986478	NA	NA
Root423|6622	0	NA	NA	NA	NA
Root423|3883	0	NA	NA	NA	NA
Root423|2595	0	NA	NA	NA	NA
Root423|6835	0	NA	NA	NA	NA
Root423|1986	0	NA	NA	NA	NA
Root423|2262	0	NA	NA	NA	NA
Root423|2034	0	NA	NA	NA	NA
Root423|1643	0	NA	NA	NA	NA
Root423|997	0	NA	NA	NA	NA
Root423|4463	0	NA	NA	NA	NA
Root423|6566	0	NA	NA	NA	NA
Root423|4437	0	NA	NA	NA	NA
Root423|4439	0	NA	NA	NA	NA
Root423|2011	0	NA	NA	NA	NA
Root423|6804	0	NA	NA	NA	NA
Root423|1390	0	NA	NA	NA	NA
Root423|3390	0	NA	NA	NA	NA
Root423|5256	0	NA	NA	NA	NA
Root423|1389	0	NA	NA	NA	NA
Root423|3391	0	NA	NA	NA	NA
Root423|5255	0	NA	NA	NA	NA
Root423|6246	0	NA	NA	NA	NA
Root423|1716	0.0934422547490076	0.0113730280657773	1.01414309540478	0.269218426073572	0.370881328227228
Root423|5304	0	NA	NA	NA	NA
Root423|3499	0	NA	NA	NA	NA
Root423|3500	0	NA	NA	NA	NA
Root423|5142	0	NA	NA	NA	NA
Root423|1442	0	NA	NA	NA	NA
Root423|5074	0	NA	NA	NA	NA
Root423|1416	0	NA	NA	NA	NA
Root423|6216	0	NA	NA	NA	NA
Root423|4901	0	NA	NA	NA	NA
Root423|595	3.41583353471372	-0.220928593943362	1.05631425801398	0.0177257935111152	0.0323331603860157
Root423|6459	0	NA	NA	NA	NA
Root423|3691	0	NA	NA	NA	NA
Root423|6351	0	NA	NA	NA	NA
Root423|3581	0	NA	NA	NA	NA
Root423|6271	0	NA	NA	NA	NA
Root423|3592	0	NA	NA	NA	NA
Root423|4259	0	NA	NA	NA	NA
Root423|667	0.342621600746361	0.0438920136030175	1.00965565207208	0.529227514434947	0.599182875538417
Root423|6236	0	NA	NA	NA	NA
Root423|664	0	NA	NA	NA	NA
Root423|1607	0	NA	NA	NA	NA
Root423|1833	0	NA	NA	NA	NA
Root423|5247	0	NA	NA	NA	NA
Root423|5249	0	NA	NA	NA	NA
Root423|5824	0	NA	NA	NA	NA
Root423|3443	0	NA	NA	NA	NA
Root423|4110	0	NA	NA	NA	NA
Root423|6553	0	NA	NA	NA	NA
Root423|794	0	NA	NA	NA	NA
Root423|1435	0	NA	NA	NA	NA
Root423|1441	0	NA	NA	NA	NA
Root423|2349	0	NA	NA	NA	NA
Root423|4516	0	NA	NA	NA	NA
Root423|5415	0	NA	NA	NA	NA
Root423|3403	0	NA	NA	NA	NA
Root423|3189	0.425681382745479	0.0514621038110058	1.00914566359211	0.582853411783591	0.630573850546703
Root423|1407	0	NA	NA	NA	NA
Root423|4866	0	NA	NA	NA	NA
Root423|4867	0	NA	NA	NA	NA
Root423|3470	0	NA	NA	NA	NA
Root423|4411	0	NA	NA	NA	NA
Root423|3447	0	NA	NA	NA	NA
Root423|3452	0	NA	NA	NA	NA
Root423|4450	0	NA	NA	NA	NA
Root423|137	3.41583353471372	-0.220928593943362	1.05631425801398	0.0177257935111152	0.0323331603860157
Root423|2150	0	NA	NA	NA	NA
Root423|6257	0	NA	NA	NA	NA
Root423|2290	0	NA	NA	NA	NA
Root423|6809	0	NA	NA	NA	NA
Root423|3464	0	NA	NA	NA	NA
Root423|4404	0	NA	NA	NA	NA
Root423|3881	0	NA	NA	NA	NA
Root423|1383	0	NA	NA	NA	NA
Root423|3823	0	NA	NA	NA	NA
Root423|910	0	NA	NA	NA	NA
Root423|5628	0	NA	NA	NA	NA
Root423|639	0	NA	NA	NA	NA
Root423|5204	1.48156836205166	0.105087047310755	1.01115543665218	NA	NA
Root423|3466	0	NA	NA	NA	NA
Root423|4405	0	NA	NA	NA	NA
Root423|1945	0	NA	NA	NA	NA
Root423|6270	0	NA	NA	NA	NA
Root423|4090	0	NA	NA	NA	NA
Root423|4965	0	NA	NA	NA	NA
Root423|2094	0	NA	NA	NA	NA
Root423|6352	0	NA	NA	NA	NA
Root423|2038	0	NA	NA	NA	NA
Root423|5030	0	NA	NA	NA	NA
Root423|120	0	NA	NA	NA	NA
Root423|6269	0	NA	NA	NA	NA
Root423|1721	0	NA	NA	NA	NA
Root423|751	0	NA	NA	NA	NA
Root423|742	0	NA	NA	NA	NA
Root423|3160	272.125099515559	-0.264945414043341	1.07057497537354	0.0422304470374849	0.0749495321295904
Root423|2203	0	NA	NA	NA	NA
Root423|5253	0	NA	NA	NA	NA
Root423|921	0	NA	NA	NA	NA
Root423|937	0	NA	NA	NA	NA
Root423|6361	0.218031927747684	0.0301761854827551	1.01110138989428	0.426378394963565	0.524978398798889
Root423|5099	0	NA	NA	NA	NA
Root423|5509	0	NA	NA	NA	NA
Root423|2085	0	NA	NA	NA	NA
Root423|2086	0	NA	NA	NA	NA
Root423|4268	0	NA	NA	NA	NA
Root423|5244	0	NA	NA	NA	NA
Root423|6561	0	NA	NA	NA	NA
Root423|244	0	NA	NA	NA	NA
Root423|5234	0	NA	NA	NA	NA
Root423|823	0.00547409220306686	-0.0124816104912441	1.01868224213003	0.0566709562186786	0.091860555446649
Root423|3795	4580.71738344305	-0.446063215164345	1.17523555934778	1.16790034233666e-08	1.76981821107939e-07
Root423|1215	0	NA	NA	NA	NA
Root423|4430	0	NA	NA	NA	NA
Root423|5101	0.747509277679734	0.0740085361446046	1.00881536395421	NA	NA
Root423|1149	0	NA	NA	NA	NA
Root423|2292	0	NA	NA	NA	NA
Root423|2141	0	NA	NA	NA	NA
Root423|6262	0	NA	NA	NA	NA
Root423|2064	0	NA	NA	NA	NA
Root423|3904	0	NA	NA	NA	NA
Root423|6505	0	NA	NA	NA	NA
Root423|4356	0	NA	NA	NA	NA
Root423|779	0	NA	NA	NA	NA
Root423|3660	0	NA	NA	NA	NA
Root423|4194	0	NA	NA	NA	NA
Root423|3054	13.6633341388549	-0.221394995189691	1.05663982435949	0.0035822145111954	0.00904738793212172
Root423|4529	6.83714116163051	-0.244315226239326	1.06444276618498	0.0129252104185999	0.0292674304880941
Root423|1262	0	NA	NA	NA	NA
Root423|976	0	NA	NA	NA	NA
Root423|6489	0	NA	NA	NA	NA
Root423|5303	0	NA	NA	NA	NA
Root423|5849	0	NA	NA	NA	NA
Root423|6512	0	NA	NA	NA	NA
Root423|2682	0	NA	NA	NA	NA
Root423|3507	0	NA	NA	NA	NA
Root423|2185	0	NA	NA	NA	NA
Root423|5224	0	NA	NA	NA	NA
Root423|3538	0	NA	NA	NA	NA
Root423|2914	0	NA	NA	NA	NA
Root423|2913	0	NA	NA	NA	NA
Root423|1257	0	NA	NA	NA	NA
Root423|6327	0	NA	NA	NA	NA
Root423|1780	2.39069225108952	0.128270925169252	1.01505574930251	NA	NA
Root423|1636	0.0273704610153343	-0.00326936162756633	1.01713473835423	0.128124416896185	0.18836201588469
Root423|6823	0	NA	NA	NA	NA
Root423|3930	0	NA	NA	NA	NA
Root423|4019	0	NA	NA	NA	NA
Root423|4467	0	NA	NA	NA	NA
Root423|5510	0	NA	NA	NA	NA
Root423|2077	0	NA	NA	NA	NA
Root423|2729	0	NA	NA	NA	NA
Root423|4969	0	NA	NA	NA	NA
Root423|2052	0	NA	NA	NA	NA
Root423|5248	0	NA	NA	NA	NA
Root423|6510	0	NA	NA	NA	NA
Root423|6782	0	NA	NA	NA	NA
Root423|5098	0	NA	NA	NA	NA
Root423|4829	0	NA	NA	NA	NA
Root423|2239	0	NA	NA	NA	NA
Root423|6806	0	NA	NA	NA	NA
Root423|690	0	NA	NA	NA	NA
Root423|1461	0	NA	NA	NA	NA
Root423|1208	0	NA	NA	NA	NA
Root423|3905	0	NA	NA	NA	NA
Root423|4291	0	NA	NA	NA	NA
Root423|5007	0	NA	NA	NA	NA
Root423|2277	0	NA	NA	NA	NA
Root423|5802	0	NA	NA	NA	NA
Root423|6357	0	NA	NA	NA	NA
Root423|1055	0	NA	NA	NA	NA
Root423|2199	0	NA	NA	NA	NA
Root423|3908	0	NA	NA	NA	NA
Root423|2432	0	NA	NA	NA	NA
Root423|4733	0	NA	NA	NA	NA
Root423|4734	0	NA	NA	NA	NA
Root423|4735	0	NA	NA	NA	NA
Root423|3895	0	NA	NA	NA	NA
Root423|3746	0	NA	NA	NA	NA
Root423|5425	0	NA	NA	NA	NA
Root423|3906	0	NA	NA	NA	NA
Root423|3819	0	NA	NA	NA	NA
Root423|2977	0	NA	NA	NA	NA
Root423|1192	0	NA	NA	NA	NA
Root423|996	0	NA	NA	NA	NA
Root423|3614	0	NA	NA	NA	NA
Root423|2035	0	NA	NA	NA	NA
Root423|3521	0	NA	NA	NA	NA
Root423|535	0	NA	NA	NA	NA
Root423|4804	0	NA	NA	NA	NA
Root423|4841	75.1483377637019	-0.221486295023156	1.05670391596344	0.000342990879047641	0.00138544350461027
Root423|5379	0	NA	NA	NA	NA
Root423|4883	13.6633341388549	-0.246522488962668	1.06554676395532	0.00232236095050789	0.00626719325000076
Root423|6508	0	NA	NA	NA	NA
Root423|5808	0	NA	NA	NA	NA
Root423|3907	0	NA	NA	NA	NA
Root423|4452	0	NA	NA	NA	NA
Root423|6636	0	NA	NA	NA	NA
Root423|6728	0	NA	NA	NA	NA
Root423|3248	0	NA	NA	NA	NA
Root423|5271	0	NA	NA	NA	NA
Root423|1154	0	NA	NA	NA	NA
Root423|2213	0	NA	NA	NA	NA
Root423|6843	0	NA	NA	NA	NA
Root423|1677	0	NA	NA	NA	NA
Root423|2114	0	NA	NA	NA	NA
Root423|5305	396.236690026792	-0.221501836597601	1.0567147862153	NA	NA
Root423|3288	0	NA	NA	NA	NA
Root423|6591	0	NA	NA	NA	NA
Root423|3761	0.0393346126724528	-0.000137531624575027	1.01649578349216	0.159026227261138	0.232060494595883
Root423|6543	0	NA	NA	NA	NA
Root423|6911	0	NA	NA	NA	NA
Root423|4137	0	NA	NA	NA	NA
Root423|487	0	NA	NA	NA	NA
Root423|3737	0	NA	NA	NA	NA
Root423|2120	0	NA	NA	NA	NA
Root423|5954	0	NA	NA	NA	NA
Root423|5441	0	NA	NA	NA	NA
Root423|2727	631.929203922039	-0.22150308165054	1.05671569604606	1.2075239672149e-05	0.000139930718553726
Root423|3126	0	NA	NA	NA	NA
Root423|6552	321.097814405845	-0.279381881692182	1.07880723173425	1.90050130060092e-05	0.000207999309010212
Root423|5199	0	NA	NA	NA	NA
Root423|1169	0	NA	NA	NA	NA
Root423|1194	0	NA	NA	NA	NA
Root423|2487	0.00547409220306686	-0.0124816104912441	1.01868224213003	0.0566709562186786	0.091860555446649
Root423|1987	0	NA	NA	NA	NA
Root423|1660	0	NA	NA	NA	NA
Root423|3825	0	NA	NA	NA	NA
Root423|2167	0	NA	NA	NA	NA
Root423|756	0	NA	NA	NA	NA
Root423|5126	0	NA	NA	NA	NA
Root423|4256	0	NA	NA	NA	NA
Root423|2817	0	NA	NA	NA	NA
Root423|4394	0	NA	NA	NA	NA
Root423|5274	0	NA	NA	NA	NA
Root423|6356	0	NA	NA	NA	NA
Root423|6338	0.00547409220306686	-0.0124816104912441	1.01868224213003	0.0566709562186786	0.091860555446649
Root423|1782	0	NA	NA	NA	NA
Root423|6822	0	NA	NA	NA	NA
Root423|1717	0	NA	NA	NA	NA
Root423|5257	0	NA	NA	NA	NA
Root423|2134	0	NA	NA	NA	NA
Root423|6795	0	NA	NA	NA	NA
Root423|6395	0	NA	NA	NA	NA
Root423|5417	0	NA	NA	NA	NA
Root423|2224	0	NA	NA	NA	NA
Root423|2223	78.5641712984156	-0.221486994630925	1.05670445623173	0.000321531101696671	0.00138544350461027
Root423|3765	0	NA	NA	NA	NA
Root423|1647	136.633341388549	-0.221495027741508	1.05670999488812	2.43069086277844e-13	5.12557752391837e-12
Root423|2030	0	NA	NA	NA	NA
Root423|2299	0	NA	NA	NA	NA
Root423|5548	13.6633341388549	-0.221394995189691	1.05663982435949	0.0035822145111954	0.00904738793212172
Root423|6844	0	NA	NA	NA	NA
Root423|1985	0	NA	NA	NA	NA
Root423|5978	0	NA	NA	NA	NA
Root423|4324	0	NA	NA	NA	NA
Root423|6470	0	NA	NA	NA	NA
Root423|6574	0	NA	NA	NA	NA
Root423|3672	47.8216694859921	-0.22147546132803	1.056696239406	0.000654229995745006	0.00222212602003045
Root423|3404	0	NA	NA	NA	NA
Root423|4068	0	NA	NA	NA	NA
Root423|4283	0	NA	NA	NA	NA
Root423|6842	0	NA	NA	NA	NA
Root423|4791	0	NA	NA	NA	NA
Root423|6299	0	NA	NA	NA	NA
Root423|5300	0	NA	NA	NA	NA
Root423|6573	290.356798635073	-0.221479128944288	1.05669888285993	NA	NA
Root423|38	0	NA	NA	NA	NA
Root423|3730	0	NA	NA	NA	NA
Root423|6064	0	NA	NA	NA	NA
Root423|3953	0	NA	NA	NA	NA
Root423|5051	0	NA	NA	NA	NA
Root423|4156	0	NA	NA	NA	NA
Root423|5246	0	NA	NA	NA	NA
Root423|2169	0	NA	NA	NA	NA
Root423|4803	0	NA	NA	NA	NA
Root423|4840	0	NA	NA	NA	NA
Root423|3875	0	NA	NA	NA	NA
Root423|6812	0	NA	NA	NA	NA
Root423|3548	0	NA	NA	NA	NA
Root423|3821	0	NA	NA	NA	NA
Root423|6875	0	NA	NA	NA	NA
Root423|6771	0	NA	NA	NA	NA
Root423|2931	0	NA	NA	NA	NA
Root423|760	0	NA	NA	NA	NA
Root423|6682	0	NA	NA	NA	NA
Root423|2366	0	NA	NA	NA	NA
Root423|2693	0	NA	NA	NA	NA
Root423|4442	0	NA	NA	NA	NA
Root423|685	0	NA	NA	NA	NA
Root423|6114	0	NA	NA	NA	NA
Root423|4802	0	NA	NA	NA	NA
Root423|4839	0	NA	NA	NA	NA
Root423|1224	0	NA	NA	NA	NA
Root423|3476	0	NA	NA	NA	NA
Root423|3948	0	NA	NA	NA	NA
Root423|1678	0	NA	NA	NA	NA
Root423|4132	0	NA	NA	NA	NA
Root423|6302	0	NA	NA	NA	NA
Root423|3394	0	NA	NA	NA	NA
[truncated: 802 more rows]
