# Supplementary material for: Genome-resolved metatranscriptomics reveals conserved root colonization determinants in a synthetic microbiota
Source: Nat Commun. 2023 Dec 13;14:8274. doi: 10.1038/s41467-023-43688-z (PMC10719396; doi:10.1038/s41467-023-43688-z)
Supplement: Supplementary file 11 — Source Data [file 41467_2023_43688_MOESM11_ESM.zip › Source Data/Supplementary_information/figureS5/Root1280unfiltered_deseq_LFC.csv]

	baseMean	log2FoldChange	lfcSE	pvalue	padj
Root1280|1296	18.7707585923633	-0.297386401879789	0.813252611293234	0.293881039544723	NA
Root1280|1417	5.02024784860757	-0.0592363324206176	0.778638216477386	0.763619621758399	NA
Root1280|1539	17.313401018873	-0.233722147411901	0.746670348138269	0.508821274424125	NA
Root1280|180	4.01106869622221	0.026012031933978	0.788472945528448	NA	NA
Root1280|2521	1.30267520656776	-0.0887157125190917	0.809541035358894	0.830836857499933	NA
Root1280|2609	0	NA	NA	NA	NA
Root1280|2659	3.72190365427569	0.0127666290948082	0.782770147403269	0.951035987057174	NA
Root1280|2770	33.4072593966112	0.293813886828605	0.838439053607189	0.278132167314606	NA
Root1280|2821	19.1766289039194	0.363394366451213	0.874375767065193	0.19935803883412	NA
Root1280|2975	17.5113029852432	0.0398021401615761	0.705418146981516	0.914868718023842	NA
Root1280|3171	3.56648546838821	0.0918145521008626	0.793688051710313	0.63895317796084	NA
Root1280|4000	2.64852300453433	-0.133573385106699	0.816682169295559	0.577863361679721	NA
Root1280|4200	0	NA	NA	NA	NA
Root1280|4245	10.984869991132	-0.00787867183696583	0.720967524839514	0.977118244462631	NA
Root1280|82	0.81524955386936	-0.0775893824187802	0.807724114490994	0.968594500400893	NA
Root1280|1239	0	NA	NA	NA	NA
Root1280|1243	18.6911800240647	0.224543957518596	0.762806608480251	0.510386492154782	NA
Root1280|1249	7.17438665477116	0.064727661524736	0.772597366098468	0.783467776315299	NA
Root1280|1421	9.87946141334953	0.277382253389247	0.842525452859248	0.26241467602445	NA
Root1280|1640	16.8131886474802	0.318273635108998	0.787620178387099	0.37565970975103	NA
Root1280|1923	0.324814830827585	-0.056516245941342	0.805668253679778	0.764961964720501	NA
Root1280|2049	206.632013578348	-0.1470278683737	0.625123220516679	0.710021476192449	NA
Root1280|2561	0.0573202642636915	-0.0246643611688792	0.80532370257536	0.36430083441794	NA
Root1280|2577	21.4586574056437	-0.355291930381157	0.841372666470834	0.220779223746009	NA
Root1280|2706	2.52456918499298	0.108368709691384	0.802697911425934	0.492162756602788	NA
Root1280|2722	71.6536121869077	-0.339659139304596	0.802993346382299	0.310586010818338	NA
Root1280|2831	70.6149138490592	-0.366634315248901	0.715262063310979	0.366316488386356	NA
Root1280|3262	11.2920882418862	-0.624321740876776	1.14194498462898	0.035150720084189	NA
Root1280|3559	5.77490827432883	-0.05521781489113	0.780864795894836	0.727955662988163	NA
Root1280|3593	0	NA	NA	NA	NA
Root1280|3606	6.11034161644308	-0.346594202300693	0.8943124314143	0.1622997137849	NA
Root1280|3608	14.9980808498841	0.0641142462706988	0.737717337872506	0.834274812469685	NA
Root1280|361	0.554095887882351	-0.068561251637514	0.806644178746568	0.918234281777143	NA
Root1280|3654	6.84929029701241	0.137771676149837	0.784132357066491	0.591848710676097	NA
Root1280|3686	9.89880057750448	-0.270060147970498	0.821940371836058	0.248949876819567	NA
Root1280|3692	12.1729812097521	0.0549934831013809	0.769070150530221	0.824512429527002	NA
Root1280|371	0	NA	NA	NA	NA
Root1280|3741	4.40535593640942	-0.0225934215368122	0.781166463909061	0.897766810973952	NA
Root1280|403	7.95750129741952	-0.441693576719042	0.958441416474543	0.0907401198544269	NA
Root1280|4093	56.5343435425923	-0.531897700965839	0.807769900577771	0.214754906482576	NA
Root1280|4211	0	NA	NA	NA	NA
Root1280|4230	4.71873396773204	-0.0357532136010114	0.781460444871033	0.843356672311013	NA
Root1280|4364	0.57222763686376	-0.0692087783809887	0.8067142649354	0.926796534857556	NA
Root1280|588	11.1276059065468	0.200691275980294	0.800292026154095	0.445717335452531	NA
Root1280|768	4.96146644954676	-0.0214305766769253	0.780433981304715	0.859824844713152	NA
Root1280|874	23.1273006142372	0.155016414187588	0.699450958404689	0.6847098430353	NA
Root1280|897	16.3714307157166	-0.437280954805164	0.913455074017011	0.0843973152415113	NA
Root1280|902	3.36684346617204	0.0309060752021705	0.790285862539773	0.85946318471734	NA
Root1280|1062	0	NA	NA	NA	NA
Root1280|1307	29.7571678778547	-0.189358882518341	0.748140144908801	0.550352331429139	NA
Root1280|1382	8.77396200407026	0.25775505225786	0.854242568779753	0.171428827733103	NA
Root1280|1390	33.4552026104779	0.0298971074313952	0.718027867686899	0.933261445389204	NA
Root1280|1423	7.95592749525458	-0.21481975682263	0.787073441461044	0.420799104334118	NA
Root1280|1682	11.4754975348289	-0.137090509618302	0.760588658805723	0.608290448636379	NA
Root1280|1844	13.6061283031561	-0.668554629207632	1.20810976008049	0.0249682756500399	NA
Root1280|1881	3.67629018539262	0.0157988404464965	0.785057170192483	NA	NA
Root1280|1939	7.51531216349866	0.079903502855507	0.767893821234327	0.745674161297547	NA
Root1280|1990	0.425375523112022	-0.062041640492145	0.80607039949989	0.837526399780768	NA
Root1280|2137	0	NA	NA	NA	NA
Root1280|226	31.1878629693917	-0.200895838894403	0.750677592587623	0.527968717590439	NA
Root1280|2380	0.8980174734645	-0.0799665542935737	0.808061842648365	0.939450851993807	NA
Root1280|2546	11.219081858582	0.437237015494981	0.966342056751684	0.064166644734126	NA
Root1280|2548	39.5619126507024	0.526970892850665	0.96778926880658	0.117008560754494	NA
Root1280|2579	0.229281057054766	-0.0489991289206359	0.80528085352454	0.670266145293664	NA
Root1280|2820	6.91294039905137	0.0819696707916309	0.750326460617492	0.792258407056163	NA
Root1280|2835	15.4060596468333	-0.0991724068351254	0.745320393140121	0.728241513307154	NA
Root1280|284	30.7390640989789	-0.445649563078057	0.874125708130265	0.178621560890651	NA
Root1280|2951	0.870781186531808	-0.0793464896145497	0.807976811449862	0.949117406057241	NA
Root1280|3507	15.0434994138612	0.566166421829096	1.07763214231955	0.049562457315893	NA
Root1280|3524	6.33995648111683	-0.36229059830605	0.903361075165684	0.14861612028626	NA
Root1280|3665	67.2382663299011	-0.47008842621993	0.763397540785576	0.261991868201845	NA
Root1280|396	31.3034315536201	0.394145926712326	0.853265337718227	NA	NA
Root1280|402	0	NA	NA	NA	NA
Root1280|4362	7.8901076973007	0.263359468122092	0.858752164295483	0.151575859499353	NA
Root1280|548	5.57524480164383	-0.0765217330189591	0.774388177017985	0.680379230593172	NA
Root1280|609	2.39078522180474	-0.123514490422469	0.814883251864553	0.620586739323038	NA
Root1280|85	0.398071399557398	-0.0608372078741882	0.805966760122114	0.821204364469545	NA
Root1280|94	1.96314383321894	-0.137472488212329	0.815693233741819	0.647179839249375	NA
Root1280|949	1.16551204002839	-0.0861576592188233	0.8090690296999	0.862911749414314	NA
Root1280|1107	36.2308627050113	0.34671078511312	0.781402747089388	0.358192134994029	NA
Root1280|1424	1.69373321838468	-0.0946832291111636	0.810774226991107	0.756017791304904	NA
Root1280|198	21.9607099170419	-0.0982230310290393	0.692524798754178	0.786905942835983	NA
Root1280|2088	1.83484112227396	-0.0999435891424662	0.811508945083199	0.728594778719846	NA
Root1280|2367	454.078010556381	3.12313567086725	1.78957146359668	NA	NA
Root1280|264	0	NA	NA	NA	NA
Root1280|3321	48.045018144588	0.596431902350154	0.848523015989589	0.176633935257125	NA
Root1280|3821	2.60709030560088	-0.1761840765863	0.823852018992699	0.511041638593022	NA
Root1280|3875	14.1255714137635	0.12602093789525	0.749802091259728	0.673002624989185	NA
Root1280|4008	3.07483771324858	0.0844499688846672	0.799151982436625	0.624758018078196	NA
Root1280|4102	8.41000720816399	-0.231318073188568	0.805660620447834	0.318821921903332	NA
Root1280|4149	27.1924565568814	-0.246431961090838	0.770707101417457	0.433221343680122	NA
Root1280|503	43.0922290677232	-0.136049406206445	0.68094258056304	0.715322723393008	NA
Root1280|642	13.36817454968	0.226800800841691	0.820443459489978	0.343266151689006	NA
Root1280|919	0	NA	NA	NA	NA
Root1280|101	0.439455359354968	-0.0624434144208808	0.806062186379845	0.850819108434399	NA
Root1280|1244	4.06362979534255	-0.00603553890407148	0.781490070545936	0.967529740931863	NA
Root1280|1434	5.97622893706735	-0.0888496112956714	0.77706624064976	0.633624961107163	NA
Root1280|3769	3.18871694926829	-0.143155282832203	0.819074318017391	0.517976923971589	NA
Root1280|3901	57.8018690167556	-0.0426432069571002	0.711920567876853	0.891008838180372	NA
Root1280|3998	22.5248667892781	0.607618263490534	1.05297666881544	NA	NA
Root1280|4048	8.99588899202927	0.217518071965747	0.799722527603386	0.400799382414277	NA
Root1280|1534	0.229281057054766	-0.0489991289206359	0.80528085352454	0.670266145293664	NA
Root1280|1552	1.28015256855578	-0.0882845712866211	0.809459982365869	0.835620365147768	NA
Root1280|162	1.97999814774759	-0.122051033612757	0.813855726639791	NA	NA
Root1280|2064	7.65096516042258	-0.161950509879434	0.788046955050655	0.429366408821934	NA
Root1280|2539	0	NA	NA	NA	NA
Root1280|2787	6.79806402251723	-0.124541529319789	0.787082456095754	NA	NA
Root1280|2792	8.80638911609262	0.233189729052054	0.807819268764624	0.36143393101883	NA
Root1280|3044	11.3730167693955	-0.137317172239038	0.759521756874634	0.608904708003223	NA
Root1280|333	32.0980595245949	-0.0136648703720088	0.720378666190667	0.960004397854986	NA
Root1280|3359	14.2007428291992	-0.181750916607279	0.774521266290301	0.499891048270112	NA
Root1280|380	3.05573095849401	0.0861573379588951	0.799600977710385	0.615293700210196	NA
Root1280|4207	26.4220276052538	3.76764656291208e-05	0.720749125430428	0.994584350930547	NA
Root1280|4215	64.8629481836646	-0.42097126331354	0.838862171425543	0.230627241634328	NA
Root1280|4221	0.726056680673426	-0.0749137036247003	0.807368003089486	0.997794250875208	NA
Root1280|4233	4.86810902280318	-0.0178392324715504	0.780297267275391	0.874880368276037	NA
Root1280|1055	76.7424243257758	-0.324871657549672	0.785206260678395	0.345690811366972	NA
Root1280|1331	17.34303416938	-0.315163361149218	0.81544418966191	0.276379961195103	NA
Root1280|1332	34.0870130120672	-0.267960745361583	0.753069257188238	0.431506330435094	NA
Root1280|1480	19.467336167406	-0.0174238056708439	0.74174231233912	0.945863681311949	NA
Root1280|1595	6.51035231892926	-0.144292798944793	0.784700756361723	0.508386345139012	NA
Root1280|1603	15.9345797387446	-0.0588491940931279	0.737472279917172	0.836421318450455	NA
Root1280|2047	30.1789670287958	0.0830622496454041	0.70089479296096	0.825174597230266	NA
Root1280|2300	200.798771769042	-0.189976221520019	0.736656401120195	0.574118736441844	NA
Root1280|2903	24.4962864098396	-0.222805765753919	0.716887653881319	0.541926244517545	NA
Root1280|3274	47.748280622824	-0.147374376510882	0.732671097715002	0.647161889711726	NA
Root1280|3372	4.59907269814905	-0.0187667645639621	0.773484522486515	0.886777885365472	NA
Root1280|3965	1.51520633332832	-0.0921094415139002	0.810223673212554	NA	NA
Root1280|910	49.3046060176471	0.472491323342407	0.809733506655064	0.25338505227352	NA
Root1280|1054	21.8185872905514	-0.399153100249786	0.868920452304529	0.183237717728822	NA
Root1280|1210	34.624879183051	0.252649262075631	0.73403376122844	0.503486597162374	NA
Root1280|1479	1.1081917757647	-0.0848219281044326	0.808838631735731	0.877647106277158	NA
Root1280|1604	11.8289426627997	-0.148561652519503	0.76299206439211	0.58070820941896	NA
Root1280|2046	39.1287039276939	0.354872284986437	0.766301043450701	0.359868046164166	NA
Root1280|2301	53.6681168237296	-0.0718845868974087	0.716086307785172	0.822634171267356	NA
Root1280|2902	21.3155465816167	0.265606633482852	0.727262283974676	0.48831105540205	NA
Root1280|3257	66.7707939184105	0.329711869839976	0.744854997453655	0.401761610339622	NA
Root1280|3273	69.8868633447471	-0.170160920540984	0.730453908049125	0.610172660607087	NA
Root1280|3373	8.59597180177135	0.138499423522979	0.787942967861432	0.554088115815194	NA
Root1280|3964	8.74564012413032	-0.211472127876845	0.79960657241006	0.328106171563411	NA
Root1280|909	17.1379302815304	-0.157948278957936	0.751680132715901	0.594194896496584	NA
Root1280|1034	16.3964388709464	-0.291689190435764	0.804918567621578	0.308684286404669	NA
Root1280|1245	2.86925421672529	0.0613803622546877	0.795417648380125	0.700287427401151	NA
Root1280|1872	20.8161213224502	0.765016457833752	1.08099840643287	0.0911206971530484	NA
Root1280|1891	156.037457814793	0.0165028759197366	0.620520933793322	0.972635485157893	NA
Root1280|1916	23.6783924167857	-0.066320095356563	0.730039714589754	0.825681598256185	NA
Root1280|1978	2.89731762925771	-0.142802080702128	0.818535975445732	0.540543462306018	NA
Root1280|2531	12.790759216856	-0.139304809782026	0.765599312196957	0.596097454588185	NA
Root1280|2635	3.89435073947939	0.0333776704607857	0.779453113781724	0.905531683167966	NA
Root1280|2665	249.203031728657	-0.18381593050731	0.633859496343848	0.642738115188148	0.763869529204376
Root1280|2769	56.0260438656675	0.422253095223729	0.788443003553569	0.296931225372307	NA
Root1280|3511	5.48876580249732	-0.217672417819863	0.840045481369043	0.293061855798311	NA
Root1280|3543	9.75648429410267	-0.539373695060315	1.04556154744266	0.0531040918253805	NA
Root1280|3610	10.1452571039823	-0.0936473430945607	0.76070404544616	0.719239522889852	NA
Root1280|3898	11.8533242916008	-0.0482870635692196	0.720401766269643	0.882236683301982	NA
Root1280|392	0.0248794624723374	-0.0139759177973478	0.806266320970814	0.246530406895832	NA
Root1280|4159	1.72961158525606	-0.123113103276909	0.813347395918049	0.704477341826977	NA
Root1280|450	13.3792968831669	0.471786856026925	1.03666287132289	3.09806327644332e-20	NA
Root1280|454	0	NA	NA	NA	NA
Root1280|583	7.19179759380605	-0.182814071746415	0.791660484101142	0.419352732473191	NA
Root1280|1070	15.2921217534023	-0.224234865121793	0.793577127124835	0.405556835857235	NA
Root1280|1560	2.44810548606843	-0.125745150346162	0.815263688507533	0.610763131081518	NA
Root1280|3633	1.1613665839668	-0.0860250942748729	0.80904698121934	0.864312628990852	NA
Root1280|1618	0	NA	NA	NA	NA
Root1280|1709	14.4210975832264	-0.231209426405624	0.783897876650027	0.406454644254462	NA
Root1280|2127	6.41320975240962	-0.0747539894352797	0.782960976655463	0.654306545964111	NA
Root1280|2235	1.37023918565507	-0.0898179282172565	0.809756178624221	0.817024915429784	NA
Root1280|2517	12.5399867213077	-0.177614094190775	0.767890769362399	0.515580643434764	NA
Root1280|2557	2.61250493954049	-0.132211969848008	0.816440741184356	0.583778662384212	NA
Root1280|2621	29.0677904332394	-0.132603440570692	0.737134237854215	0.667763247237062	NA
Root1280|2666	163.619058632453	-0.0365716323336216	0.619971517764035	0.919184072770113	NA
Root1280|2679	1007.65584347732	0.541304224241874	1.00137284955577	0.0993626074988969	0.236177274747378
Root1280|3671	0	NA	NA	NA	NA
Root1280|3687	12.5839256388757	0.0469902456210253	0.752118996923952	0.866601309488562	NA
Root1280|384	20.7543791911642	0.377271861177391	0.773477965696204	0.324490569985434	NA
Root1280|4145	220.994827936359	-0.275720559993617	0.701534791637396	0.476273481989388	0.657352443763086
Root1280|416	0.764727182774519	-0.0761408447131782	0.807526966939004	0.986994202531814	NA
Root1280|4238	22.385422002561	0.0654451608801629	0.747980778186016	0.826230549927853	NA
Root1280|4295	23.5729176101874	-0.032930359951548	0.7286578265978	0.909354767907157	NA
Root1280|580	5.12809716770503	-0.306292925815358	0.872147223239533	0.215480646616146	NA
Root1280|942	76.6300566462713	0.278435517530598	0.70087790031572	0.490052438455255	NA
Root1280|2238	2.23988119531454	-0.115987990090047	0.813742918218863	0.650030954184968	NA
Root1280|3298	0.592309397391479	-0.0701132410096327	0.806806530584484	0.937799042300706	NA
Root1280|413	0	NA	NA	NA	NA
Root1280|4224	7.25773144015311	-0.18384079411782	0.792240448757202	0.416237291432867	NA
Root1280|631	18.102503629506	0.296164075265225	0.816460052987717	0.340758367662377	NA
Root1280|723	7.40856433258435	0.0532486793235355	0.769766548056088	0.824673942255333	NA
Root1280|13	0	NA	NA	NA	NA
Root1280|2392	2770.82700655628	0.744647176714305	1.00671271093545	0.105225584464771	0.240985721484013
Root1280|2543	0.966762552527323	-0.0814877559665504	0.80829984344422	0.919496963147321	NA
Root1280|3365	9.32190316058306	-0.239158384306969	0.807547313532507	0.281716367052039	NA
Root1280|3735	0.210174302300202	-0.046746267451096	0.805173836341562	0.64749294694541	NA
Root1280|3849	16.982974713573	-0.293702089823876	0.808466484695813	0.302402215500271	NA
Root1280|278	13.0542682667614	-0.149836886564283	0.767110494697984	0.573027466297358	NA
Root1280|3012	12.9776451924867	-0.194457792388235	0.77151038602888	0.480289067878801	NA
Root1280|3152	13.6705311567354	-0.163246218197718	0.771068250851265	0.539727255472533	NA
Root1280|3449	5.26767005501302	-0.0864894182964711	0.776596054734363	0.682683423648014	NA
Root1280|358	10.4050759181186	0.170202790399434	0.773543901609186	0.567830706021856	NA
Root1280|3585	0.286601321318458	-0.053808133818794	0.805511715611163	0.730334392443982	NA
Root1280|3595	4.25189516871252	0.0137330815784841	0.783388979112012	NA	NA
Root1280|420	9.61240786020118	-0.075902137924698	0.758210325759245	0.77041018202392	NA
Root1280|4357	2.98771616533583	-0.179515860842297	0.825511027234479	0.473038276109843	NA
Root1280|4358	3.72779991823772	-0.231240491953817	0.840660240596142	0.351584179570562	NA
Root1280|4366	5.3547517011713	-0.307170218438403	0.873092357948277	0.208038154077213	NA
Root1280|484	29.5827560941096	-0.0749515156432135	0.728197471698378	0.806712103437072	NA
Root1280|485	31.9739424411841	-0.213909413340728	0.754269018292794	0.503366577612517	NA
Root1280|1743	20.7981750569972	-0.338990927752949	0.833372444196269	0.239377831790695	NA
Root1280|2894	50.3761663288263	-0.470178460485477	0.874382284707439	0.182440517672504	NA
Root1280|3453	0.807510618203299	-0.077297978461514	0.807686108607087	0.971921604831402	NA
Root1280|3697	0.0630929719814651	-0.0259446153660587	0.805267962600233	0.379387654821492	NA
Root1280|1248	0	NA	NA	NA	NA
Root1280|1590	0	NA	NA	NA	NA
Root1280|2001	1.26226625254334	-0.0877725097891405	0.809369083557391	0.839936267717613	NA
Root1280|2140	2.65867310151105	0.0932042912013023	0.797929281531642	0.570366736337631	NA
Root1280|2294	0.324814830827585	-0.056516245941342	0.805668253679778	0.764961964720501	NA
Root1280|274	2.50658660902707	-0.125477833938765	0.81533024516804	0.605741055473525	NA
Root1280|2755	0	NA	NA	NA	NA
Root1280|3329	616.022071916677	0.668357351068423	0.945366598696296	0.131057240203957	0.2851879381903
Root1280|3389	16.810357221449	0.296374242370614	0.783281402264815	0.399984462151212	NA
Root1280|347	4.83883867130027	-0.0154876325757691	0.780891503597685	0.883718840991538	NA
Root1280|370	1.71822610922355	-0.0951403848490674	0.810870559393102	0.751417827343938	NA
Root1280|3742	0	NA	NA	NA	NA
Root1280|3756	0.0191067547545638	-0.0120936146196885	0.806503868297728	0.246530406896115	NA
Root1280|3788	3.26006945443357	-0.194246060239702	0.829493594215341	0.430720213922401	NA
Root1280|555	4.65703541197976	0.223712521520803	0.804658291690972	0.41795964032605	NA
Root1280|72	0	NA	NA	NA	NA
Root1280|2554	8.0930621159735	-0.185266143243704	0.793105303714574	0.384200408527024	NA
Root1280|2562	13.0301813868712	-0.185729917535747	0.771777297898768	0.495928955382249	NA
Root1280|3384	42.2470538490015	-0.367808724182432	0.814011393382426	0.276805053366615	NA
Root1280|3514	210.694737145005	1.3604112077798	3.19057518187628	NA	NA
Root1280|3554	9.72733846143106	0.0658275648933441	0.782662016561182	NA	NA
Root1280|3562	2.53445066886606	-0.127919014448779	0.815707815339934	0.59844939887846	NA
Root1280|3648	13.1384472159995	-0.362742424006859	0.863623450206605	0.135006555300603	NA
Root1280|3666	121.539066336722	-0.238290504925563	0.749155821881727	0.484361742738159	NA
Root1280|3684	3.81883274650734	-0.173923794732416	0.825997661553097	0.42624547599153	NA
Root1280|3929	116.224274691589	-0.210676180920295	0.739604579221824	0.534758267987413	NA
Root1280|4235	21.9172239442311	-0.141375307925295	0.742965060652367	0.642689258151778	NA
Root1280|4385	29.8226697419643	-0.402947942013295	0.848960479670303	0.211655428030102	NA
Root1280|452	16.9300690226273	0.209229696191653	0.768449779756444	0.494860073150189	NA
Root1280|3956	6.828167261788	-0.391371260072032	0.921657485982747	0.125207996710184	NA
Root1280|1074	9.03488770510002	-0.243600876667417	0.811439046675776	0.292089219360169	NA
Root1280|1075	30.5484592323938	0.187069737790524	0.756004414647925	0.566739751056337	NA
Root1280|2617	7.55144119084723	0.198845528917657	0.815356869417062	0.351528473209497	NA
Root1280|3636	0	NA	NA	NA	NA
Root1280|2079	0	NA	NA	NA	NA
Root1280|2080	5.01697898472316	-0.0241804751221033	0.780367934701608	0.848809784090954	NA
Root1280|3027	9.51032469110742	-0.0708582332754843	0.740415250365842	0.820907564920495	NA
Root1280|2859	6.38764730369157	-0.141028813258894	0.783750403539726	0.51869109240839	NA
Root1280|2861	1.29597767275475	-0.0885615266560091	0.809512703221333	0.832460436111173	NA
Root1280|3239	1.33373563021395	-0.0939481105611395	0.809902003038873	0.818126773070048	NA
Root1280|1028	11.8211474445235	-0.350642451536814	0.857512712650075	0.159618664114493	NA
Root1280|2130	25.0268917910591	-0.190461145879733	0.753682914935656	0.536960626226526	NA
Root1280|2545	0.0497589249446747	-0.0222155147185412	0.805483156580323	0.340179896451896	NA
Root1280|3501	19.7425344891068	-0.0694313378000098	0.734887524982296	0.814803182460093	NA
Root1280|3525	4.41654005515355	0.00407586415225835	0.781154412750626	0.967145817882687	NA
Root1280|1072	7.56060474479278	0.0455251560147517	0.76920135730883	0.85041881993308	NA
Root1280|1562	0.759619002393103	-0.0757093946261412	0.807478801124868	0.991074202253436	NA
Root1280|3635	1.81751359875137	-0.0967521005661366	0.811216779827568	0.736474763488357	NA
Root1280|2682	0	NA	NA	NA	NA
Root1280|2752	26.8124248059431	-0.107235634143947	0.702539977063827	0.763540810361601	NA
Root1280|3256	6.6347795696883	-0.137744492459002	0.785617287230898	0.517944966633555	NA
Root1280|3594	1.42303970367703	-0.0906050888670832	0.809915804300197	0.805704539659979	NA
Root1280|3603	0	NA	NA	NA	NA
Root1280|419	34.3117951558375	-0.367645840653988	0.821945307418318	0.264508926294785	NA
Root1280|4367	9.64979304148097	-0.0281511642646382	0.755873243278027	0.907886760591616	NA
Root1280|947	22.7530947761908	0.00464444420109864	0.695261617197909	0.994590569710507	NA
Root1280|3569	5.92889531178166	-0.123564316774793	0.780167636238854	0.570794305830632	NA
Root1280|1182	25.5062729153336	-0.107792573118992	0.733025948686542	0.726577585702862	NA
Root1280|145	25.2355621705267	0.20029223393273	0.717513623041365	0.590894708211057	NA
Root1280|1865	51.1467895811375	-0.193309414701439	0.680958989806104	0.608597704162606	NA
Root1280|2353	624.529591742105	0.995061876449014	1.42551843268668	0.0411940390347079	0.129887327160457
Root1280|1071	12.9806527477643	-0.00297496361647978	0.758496911554495	0.984957276321822	NA
Root1280|1561	0.439455359354968	-0.0624434144208808	0.806062186379845	0.850819108434399	NA
Root1280|3634	0.0191067547545638	-0.0120936146196885	0.806503868297728	0.246530406896115	NA
Root1280|1096	18.046344608196	0.149097559398464	0.760563810088546	0.626631253402622	NA
Root1280|1329	93.7194814613778	-0.129228669000003	0.657388406865002	0.73378701932287	NA
Root1280|129	4.65130141498845	0.191051591562509	0.827630321278515	0.280086642991266	NA
Root1280|194	5.54571593375326	-0.0842937287674699	0.780169815952417	0.676837844614824	NA
Root1280|2744	0	NA	NA	NA	NA
Root1280|34	2.68288955171283	-0.131880533122926	0.816481827402942	0.577896490286721	NA
Root1280|36	4.74717311098662	-0.285508262286097	0.862348483787508	0.246194812098762	NA
Root1280|406	0	NA	NA	NA	NA
Root1280|4319	0	NA	NA	NA	NA
Root1280|607	2.81032020057706	-0.139042572431785	0.817765066485027	0.553755162521638	NA
Root1280|3568	17.6362133581342	-0.151015210474724	0.750453137170324	0.608400787748017	NA
Root1280|1294	7.98994854397231	-0.142726921500628	0.794013017736556	0.473110065386556	NA
Root1280|1295	1.15697569493622	-0.0859525952277245	0.809033667956467	0.865290195075189	NA
Root1280|3169	0	NA	NA	NA	NA
Root1280|3170	0	NA	NA	NA	NA
Root1280|1395	0	NA	NA	NA	NA
Root1280|2028	2.1004589793341	-0.110426461931006	0.812891718655132	0.676135019152553	NA
Root1280|2882	7.39028685707201	-0.392712112218895	0.924037789186474	0.116165353533714	NA
Root1280|509	1.5417931655321	-0.0923888336408576	0.810285924927115	0.782891926259887	NA
Root1280|763	0.477668868864096	-0.0650462868856024	0.8063062397943	0.874945044811411	NA
Root1280|1752	7.95771463834866	-0.122586288945115	0.789055190930364	0.499967240753255	NA
Root1280|220	65.6121808598676	-0.296987284188066	0.773024619609047	0.384837480874913	NA
Root1280|2870	2.07723929125185	-0.109996507846055	0.812807610451655	0.679508304294746	NA
Root1280|3629	13.3790097798577	0.102511347641032	0.755498699849921	0.720000635463801	NA
Root1280|3630	3.04168550187997	-0.178817716953243	0.825495926246525	0.469757046102378	NA
Root1280|3645	4.04928220573133	0.0241766184678997	0.788283751040158	NA	NA
Root1280|3646	11.9510571330882	0.461585313753938	0.988609565715592	0.0542005359161064	NA
Root1280|3760	9.67950624722752	0.156246599216051	0.793480415802926	0.49905069528747	NA
Root1280|686	23.4798573122216	-0.295166863468491	0.797033215450647	0.337412192485933	NA
Root1280|1355	0	NA	NA	NA	NA
Root1280|3452	6.66619246939823	-0.375840727698595	0.911945021872144	0.135432279297077	NA
Root1280|44	90.8560793661945	-0.236678991106926	0.678976225263045	0.540525175577997	NA
Root1280|554	6.3771285887729	-0.33323047294856	0.888082383614674	0.165043048919308	NA
Root1280|1016	5.56442349359183	-0.0717869107821894	0.77500128941838	0.692517823830672	NA
Root1280|1681	37.5503956698409	-0.0498339090347327	0.663642637524402	0.891699516222699	NA
Root1280|4009	0.458562114109532	-0.0641446683580824	0.806228058761804	0.863113704507539	NA
Root1280|1293	172.911350075202	-0.0519786124860274	0.626542509873337	0.887616250106465	NA
Root1280|3172	26.0331584861124	0.469962948988365	0.999941382728847	NA	NA
Root1280|3173	0.870781186531808	-0.0793464896145497	0.807976811449862	0.949117406057241	NA
Root1280|1650	3.90418268225124	-0.246510523761151	0.845967396895566	0.323694683064528	NA
Root1280|2862	1.82702350907466	-0.100129402613484	0.811507367856006	0.72922619674509	NA
Root1280|152	0.0191067547545638	-0.0120936146196885	0.806503868297728	0.246530406896115	NA
Root1280|1587	0	NA	NA	NA	NA
Root1280|2358	5.96206783895461	-0.0872153199831425	0.777045932410212	0.638259670088352	NA
Root1280|2742	0.845901724059471	-0.0784683553081518	0.807846958215842	0.957689457402699	NA
Root1280|2743	7.65765456995463	0.0415368148873515	0.76396470805937	0.868889562432555	NA
Root1280|2855	4.25781768802248	-0.251269771273581	0.848452875864842	0.301319796999625	NA
Root1280|4361	4.22270091040628	0.0166475368686263	0.78795537805302	0.973480666776109	NA
Root1280|93	4.00960891310223	-0.175471569487348	0.826647158365991	0.413617228377584	NA
Root1280|1528	0	NA	NA	NA	NA
Root1280|192	0	NA	NA	NA	NA
Root1280|246	10.7777761772285	-0.116843539143684	0.763277166280329	0.657736945020048	NA
Root1280|1393	3.67005546310945	0.15750461585185	0.807996986223519	0.43952358328289	NA
Root1280|1608	8.7436938407151	-0.142187414241247	0.793101290431854	0.443530482163251	NA
Root1280|1719	0.363028340336713	-0.0585448422849493	0.805783668626936	0.796220586914183	NA
Root1280|2297	0.573202642636915	-0.0693532829571734	0.80672599038958	0.928172433072166	NA
Root1280|2623	0.363028340336713	-0.0585448422849493	0.805783668626936	0.796220586914183	NA
Root1280|3500	0.592309397391479	-0.0701132410096327	0.806806530584484	0.937799042300706	NA
Root1280|3727	0.846926909510548	-0.0785590484429113	0.807857882755076	0.956842281467975	NA
Root1280|4251	0	NA	NA	NA	NA
Root1280|14	0.783376944937118	-0.0767204431451556	0.807603530222367	0.979765173148523	NA
Root1280|165	11.6734478305326	-0.10358600417506	0.760355611736784	0.688661120299318	NA
Root1280|1991	17.9814244805651	0.124411621033995	0.736906676930648	0.71463121127293	NA
Root1280|2287	17.536263288095	-0.297566075856743	0.812207378101313	0.294258796016269	NA
Root1280|3229	104.689659734297	-0.199143781890607	0.74156758268899	0.549582204307693	NA
Root1280|3371	0.656941543126614	-0.0722484457683986	0.807054653840905	0.965821742916699	NA
Root1280|3729	0.687843171164298	-0.073633176279741	0.80720925550711	0.981835576352549	NA
Root1280|401	3.45896135668744	0.0288675467768392	0.784549679150502	0.879544165113888	NA
Root1280|890	111.86313211023	0.0501497468507	0.638129862602478	0.904377096277262	NA
Root1280|1626	1.01265800199188	-0.0828200409411834	0.808503619210292	0.904081615518876	NA
Root1280|1756	8.81708825067239	0.0127053987699044	0.761727934616829	0.963193770986273	NA
Root1280|2564	18.2329625013823	0.0684544296889257	0.758116590825768	0.813967408998307	NA
Root1280|2582	0	NA	NA	NA	NA
Root1280|2684	66.0917090742979	0.176807214234509	0.660113756359278	0.660967718184993	NA
Root1280|3587	7.08066771017751	-0.379747149718702	0.915385278356804	0.126612299354526	NA
Root1280|3590	6.73834839699191	-0.102692757514432	0.782273032148595	0.575538736021404	NA
Root1280|3696	3.9022008754126	0.0329775439068903	0.785722805519608	0.903202131517182	NA
Root1280|3772	0	NA	NA	NA	NA
Root1280|3555	12.2653221445807	0.160610490284233	0.757701081419412	0.616976371541661	NA
Root1280|3572	0.458562114109532	-0.0641446683580824	0.806228058761804	0.863113704507539	NA
Root1280|3653	2.54756375591059	-0.172705401630363	0.822997506296647	0.522337875932136	NA
Root1280|377	59.0612037210816	0.47136226976352	0.802216091649702	0.256988357953906	NA
Root1280|15	8.65189871008984	-0.139473350535764	0.792600320098806	0.45063882454933	NA
Root1280|16	4.6310597302617	-0.0328698867728021	0.781121125789398	0.855786975629729	NA
Root1280|164	22.0250332870503	-0.402391376845946	0.871183561475121	0.180145874313057	NA
Root1280|1992	248.601260254419	4.74665689237233	2.24363882830691	NA	NA
Root1280|2286	53.7802756428315	-0.0157882073861162	0.655281744427206	0.963040956594921	NA
Root1280|3370	14.1709479903116	-0.216344679166783	0.781103619074729	0.432390787790711	NA
Root1280|3730	7.37261058561676	-0.183968560274184	0.793046879731973	0.4133816309537	NA
Root1280|400	40.6397933623774	-0.256598081909079	0.762407485953137	0.438063116137481	NA
Root1280|817	75.2625444592071	0.809418538448265	1.0413106853133	0.0894892243225812	NA
Root1280|891	178.419839699063	-0.0255519453926934	0.632509851080262	0.940604202985145	NA
Root1280|1399	3.97722647303977	0.00010416275692502	0.783052630683704	0.992856771839189	NA
Root1280|277	2.05759542583005	-0.110374640940346	0.812811642518623	0.680863859775835	NA
Root1280|3738	3.59957436976017	0.0201832181402854	0.783827517034438	0.918123247543053	NA
Root1280|3764	0.0497589249446747	-0.0222155147185412	0.805483156580323	0.340179896451896	NA
Root1280|3926	30.4224357526112	-0.341193837457403	0.827403713385628	0.260004543040646	NA
Root1280|3944	41.1541438305492	0.159994926753897	0.667253345455535	0.684888440786716	NA
Root1280|404	0.764270190182554	-0.0761403984312832	0.807526469736165	0.987058139526489	NA
Root1280|4396	0	NA	NA	NA	NA
Root1280|4397	20.9309334929051	-0.179401576858284	0.765967491575699	0.528494302980757	NA
Root1280|2981	0	NA	NA	NA	NA
Root1280|149	3.06529434593225	-0.148714017108634	0.819794679263621	0.516898014436654	NA
Root1280|1818	90.0731937572742	-0.465050530749106	0.865132106136825	0.197260161693712	NA
Root1280|1845	31.2434198196962	0.0891555005733336	0.674832440434937	0.820301089232572	NA
Root1280|3560	13.5941074351542	-0.374663325668345	0.87069083930559	0.125388871161956	NA
Root1280|1670	2.94491778959338	0.0642476820503752	0.791715921404084	0.709294842907036	NA
Root1280|2570	5.16706938538527	-0.0310586804412355	0.780040630671994	0.820631535816073	NA
Root1280|3328	64.5368179626947	-0.227179289245014	0.679248419441387	0.559764580511764	NA
Root1280|3649	7.76887132992112	-0.169559556181971	0.789393901319256	0.414977485936292	NA
Root1280|4058	27.5050502942909	-0.232370078899218	0.731319757622053	0.529203258170408	NA
Root1280|445	15.0893029919011	-0.0685206732384383	0.742683519042243	0.806514924433182	NA
Root1280|1924	0.420348604600405	-0.0618580736409725	0.806029101304328	0.838025380684926	NA
Root1280|2258	1.79374595909058	-0.0973781754272111	0.81121836534404	0.738116427623737	NA
Root1280|2596	8.48726335631185	0.0016162011974987	0.758077321242263	0.993180969519552	NA
Root1280|2791	4.12456136060845	-0.246645776720539	0.846566014145658	0.312694450606952	NA
Root1280|3174	0.267494566563894	-0.052312455164643	0.805433284128818	0.71152132124833	NA
Root1280|3343	6.32475852658799	0.314576187441802	0.903469440323764	0.00199955889925432	NA
Root1280|335	9.81599784923916	-0.251524373812211	0.812667098421513	0.259907578190799	NA
Root1280|3701	10.5850738286886	0.306618353645513	0.883643243678276	0.0961671720565462	NA
Root1280|535	0.981795712720818	-0.0819906452753283	0.808376318266221	0.914594809142304	NA
Root1280|875	11.0665894652185	0.364229505611936	0.874436965484194	0.202737309427103	NA
Root1280|1785	8.82474834541656	-0.0309160518133376	0.764114709112015	0.89430775024532	NA
Root1280|2225	962.92889420274	2.71539421090562	2.08180062040974	NA	NA
Root1280|2890	0.23903784088907	-0.0498881358157401	0.805326925743366	0.680340122852867	NA
Root1280|3523	16.1096091783239	-0.0145121767942646	0.705538153943418	0.96309806686905	NA
Root1280|379	3.03683762025743	-0.14760643246161	0.81954901956556	0.520850437967655	NA
Root1280|2520	0.611416152146043	-0.0708524094903865	0.806887007023223	0.947131983999135	NA
Root1280|2610	0	NA	NA	NA	NA
Root1280|2611	0	NA	NA	NA	NA
Root1280|2822	11.4332173365244	0.438460305907778	1.00234898438968	4.28084109741952e-19	NA
Root1280|3444	0.343921585582149	-0.0577660144684626	0.805747728842009	0.780972108653009	NA
Root1280|4244	18.4778401881142	0.111534938504703	0.74815659330538	0.711192417450183	NA
Root1280|83	0	NA	NA	NA	NA
Root1280|1146	14.4810331883381	-0.187462982081022	0.776409001359682	0.48668745818631	NA
Root1280|1620	2.34911390593502	-0.159332308999566	0.820013231375988	0.564328490907733	NA
Root1280|1621	4.55754286277301	-0.0486876040858534	0.774133974427317	0.815832713094573	NA
Root1280|1622	0.516339370965189	-0.066883372024249	0.806479126423299	0.897359493062236	NA
Root1280|1722	817.364352252019	-0.334479860248577	0.689199496749935	0.40703385762398	0.626334050716125
Root1280|3591	1.36137728951865	-0.0899777833330607	0.809777168674312	0.817984235145359	NA
Root1280|3613	48.7367370454318	0.997971157521738	1.20855203298544	0.0524114904194241	NA
Root1280|4073	4.44957546960568	-0.266705364445281	0.854526118610717	0.277373243750126	NA
Root1280|4239	10.7221158507436	-0.069771749848729	0.757419749650112	0.783216891014639	NA
Root1280|4240	18.3666243005698	0.23752859282805	0.796225594482747	0.422636243486187	NA
Root1280|1477	2.50225530004368	-0.126958433267901	0.815517393365684	0.603300271585929	NA
Root1280|3107	0	NA	NA	NA	NA
Root1280|3338	70.4605112037404	-0.169375961936676	0.72938863373972	0.612611521906679	NA
Root1280|4066	2.46477136333874	-0.102809646459187	0.812779810673622	NA	NA
Root1280|4341	30.5044549708212	-0.307889759574546	0.793078474988339	0.339427513677949	NA
Root1280|1234	0.363028340336713	-0.0585448422849493	0.805783668626936	0.796220586914183	NA
Root1280|175	0	NA	NA	NA	NA
Root1280|45	321.510043588301	-0.00252447061462102	0.61011108835198	0.989468161293251	0.992680720258488
Root1280|1741	27.9432919243184	-0.145901066011964	0.736888917634029	0.642209402283919	NA
Root1280|2503	10.4069017258372	-0.106478585711845	0.761029626947535	0.686789334412414	NA
Root1280|2605	1.05485558761754	-0.0837656341721219	0.808658899309781	0.892142213037179	NA
Root1280|2997	0.154682008404372	-0.0404354739388047	0.80508356312899	0.561746826059757	NA
Root1280|3374	30.0696755619646	0.0891990331446094	0.691790119190096	0.813443553396218	NA
Root1280|3515	64.0924502975629	0.263333356873186	0.69360510086241	0.511578863734119	NA
Root1280|3552	37.8449989400972	0.143440311354435	0.683256817833882	0.712916557758846	NA
Root1280|3660	90.3357867656096	-0.0740424793262037	0.651312630279767	0.841729687977023	NA
Root1280|676	38.8151858455945	0.00103208242487752	0.658763863483291	0.997454255051334	NA
Root1280|1229	14.0735783441136	0.102704920077131	0.746669853765338	0.730706515158315	NA
Root1280|1791	15.4508701985058	-0.269795869492833	0.795394430144357	0.342908829378325	NA
Root1280|2514	0	NA	NA	NA	NA
Root1280|2899	5.32213796542311	-0.0584210937996149	0.773235397326676	0.727360298085482	NA
Root1280|4316	9.84488744371243	0.235419790556815	0.788245106420894	0.45143371646667	NA
Root1280|448	0.8980174734645	-0.0799665542935737	0.808061842648365	0.939450851993807	NA
Root1280|1300	1.27201363600838	-0.0878790715984855	0.809391180853585	0.838441032352352	NA
Root1280|1420	0	NA	NA	NA	NA
Root1280|163	0	NA	NA	NA	NA
Root1280|2745	3.00178106126511	0.0524039014029481	0.793492413365858	0.749429739203161	NA
Root1280|2917	0.343921585582149	-0.0577660144684626	0.805747728842009	0.780972108653009	NA
Root1280|2918	0.592309397391479	-0.0701132410096327	0.806806530584484	0.937799042300706	NA
Root1280|3488	0	NA	NA	NA	NA
Root1280|3835	5.37127758357163	-0.218238381129017	0.840036540034575	0.296239937709133	NA
Root1280|715	0	NA	NA	NA	NA
Root1280|864	0	NA	NA	NA	NA
Root1280|2003	6.59669864552142	-0.104038220895	0.786810165617003	0.592786234706948	NA
Root1280|2795	0.994008239829285	-0.0823746232531131	0.808432502297414	0.909611429742	NA
Root1280|3651	9.28445517634283	-0.265136083934248	0.817634449856808	0.262913203474704	NA
Root1280|3677	5.2340780916435	-0.0680419372517401	0.779398449428798	0.730788308538591	NA
Root1280|3679	20.7598187001633	0.354754110798081	0.793366783446087	0.342249269944341	NA
Root1280|374	0.229281057054766	-0.0489991289206359	0.80528085352454	0.670266145293664	NA
Root1280|70	3.06258584737349	0.0847475313681664	0.799698873458737	0.617563508680868	NA
Root1280|2077	0	NA	NA	NA	NA
Root1280|1868	10.7492058314037	-0.301468446882816	0.835016552798424	0.208252806440675	NA
Root1280|2197	73.0720948357814	-0.139320312878665	0.722839419519289	0.675238845370858	NA
Root1280|2832	34.9779417852699	0.000191329497029925	0.716154456900089	0.994534713694712	NA
Root1280|3564	0	NA	NA	NA	NA
Root1280|4320	298.818182838432	0.136367368670776	0.822162501568855	NA	NA
Root1280|520	0	NA	NA	NA	NA
Root1280|1532	6.26656343611273	-0.0713680545324876	0.78233264990199	0.667652259415038	NA
Root1280|3468	22.268592313658	-0.254541303826701	0.780535743133873	0.400639842746002	NA
Root1280|4176	0	NA	NA	NA	NA
Root1280|1304	0.783376944937118	-0.0767204431451556	0.807603530222367	0.979765173148523	NA
Root1280|1836	4.17632031232363	-0.00898636491698555	0.783366744481422	NA	NA
Root1280|1840	38.2576682808866	-0.531435422342081	0.94133152502003	0.120044332538152	NA
Root1280|2241	45.4748857569999	0.230508385156658	0.701473916413546	0.559405332780469	NA
Root1280|2306	0.401241849845841	-0.0611306685783127	0.805983732053289	0.824692283909365	NA
Root1280|2078	1.85646205655535	-0.0992092497651418	0.811432647513232	0.726176929476059	NA
Root1280|2625	0	NA	NA	NA	NA
Root1280|2689	1.54585850351843	-0.0925173139503834	0.810311849982768	0.781369723741451	NA
Root1280|3023	0.49677562361866	-0.0659845599215679	0.806392641093149	0.886345256989029	NA
Root1280|3335	9.53677372918598	0.25680786777346	0.830462041489567	0.305652932673431	NA
Root1280|4339	1.47122011610142	-0.0916120072174687	0.810111973177296	NA	NA
Root1280|1140	32.3018660664211	0.0968239931500266	0.724875587616248	0.782314494202733	NA
Root1280|1430	16.3372464256226	-0.275916673704408	0.801464615621306	0.328616950688183	NA
Root1280|1668	4.04921508220986	-0.253269085539134	0.848608748832869	0.308912795492382	NA
Root1280|2502	7.32203292314281	0.307339319077812	0.889689015787637	0.0611473436025482	NA
Root1280|2571	15.1409142856666	0.0776478330080128	0.746442696272764	0.792396733094219	NA
Root1280|2581	7.25073377260357	0.272233810105469	0.865894305655456	0.120901079822774	NA
Root1280|2688	6.42537683781922	-0.358484604932281	0.901500237130825	0.149080233320968	NA
Root1280|3652	18.2845805886225	0.0952800419823575	0.708665451959841	0.79617969363079	NA
Root1280|4315	284.162344915195	3.67849380930829	1.53989446948854	0.000532725277709481	0.0078386719434395
Root1280|446	0.133747283281947	-0.0386058195708928	0.80503685758126	0.536061916830754	NA
Root1280|795	14.2116652097075	-0.398162644340624	0.884204563929384	0.110050536917148	NA
Root1280|796	22.4803410615092	0.469486123301934	0.99134760277324	NA	NA
Root1280|807	47.02175865062	-0.191889507952445	0.749544936201117	0.546279040556004	NA
Root1280|872	298.29109271356	3.88129224467347	1.75976137447772	NA	NA
Root1280|921	2.17766028541383	-0.148618163037323	0.817827301140642	0.601539676550313	NA
Root1280|1169	26.2275628180231	0.280533722419574	0.75790350561569	0.446598657045322	NA
Root1280|280	1.63049910773872	-0.0937527668122772	0.810574835670877	0.766482094003495	NA
Root1280|3586	10.2233209384146	-0.0264914142658328	0.769364690784912	0.902827884120969	NA
Root1280|4069	22.2227056848211	-0.147528823633531	0.7444006083561	0.628563981565402	NA
Root1280|159	51.0436488094627	0.0968453107976476	0.653654037172079	0.809404447339845	NA
Root1280|167	28.1600029933226	-0.103896131121917	0.680283823165541	0.776125212730655	NA
Root1280|2052	49.6601638413464	-0.277004779183096	0.766948189002922	0.410332653274712	NA
Root1280|3357	91.3031134777258	-0.3409047952298	0.792591985907377	0.325929495703233	NA
Root1280|11	3.12231641321248	-0.203967620418311	0.831534556576297	0.426822043917728	NA
Root1280|2619	10.1996028986901	0.0956532506250298	0.769422727665284	0.708020440463375	NA
Root1280|3063	28.0796724412247	0.386909531198899	0.796349392504425	0.306996547959233	NA
Root1280|3282	55.9791595055554	0.203196661905364	0.682513874815766	0.606363937480657	NA
Root1280|944	6.5479799041115	0.0710162635549817	0.773857684165253	0.762276615762017	NA
Root1280|2645	24.7815734747721	0.215502897616595	0.709623180218577	0.577623520536137	NA
Root1280|3959	194.566251846442	0.457290161270845	0.984271279300038	0.0524345647084621	NA
Root1280|4225	3.24619829672954	-0.15468227693779	0.82117653980225	0.493723580876576	NA
Root1280|643	19.1211052792462	-0.0377246691426523	0.744855106829612	0.888846426757436	NA
Root1280|2007	0.0573202642636915	-0.0246643611688792	0.80532370257536	0.36430083441794	NA
Root1280|2108	1081.05422903008	0.573942903113058	0.844436368984631	0.187568929143262	0.366827842438405
Root1280|3330	610.282680271348	0.577922888690774	0.92285599781515	0.153997634756257	0.31723512759789
Root1280|47	0	NA	NA	NA	NA
Root1280|48	10.1124862521451	-0.26058902113133	0.81622153130042	0.246034045145078	NA
Root1280|1241	57.0414191857807	0.516952810442101	0.827655417090727	0.222042242199942	NA
Root1280|3542	25.6462355383532	-0.0992144155548016	0.729961470854009	0.748200808910866	NA
Root1280|106	2.5768936874607	-0.129430478197113	0.815957585301842	0.591322733598207	NA
Root1280|1288	157.592488776233	0.566516306606724	1.0803107835424	0.0436993082920655	NA
Root1280|1748	33.3374951561612	-0.148331310341511	0.733544588678325	0.643416498206267	NA
Root1280|2740	18.1845371347794	0.0741312203854864	0.706073705033032	0.839862470621567	NA
Root1280|1639	12.2882365033559	-0.373746367382845	0.869311447588242	0.141354677051021	NA
Root1280|1642	1.56081980221139	-0.0927093283975121	0.810353356206544	0.778818676789664	NA
Root1280|4311	63.4810888205177	-0.158851061492517	0.730935779818748	0.629563343447076	NA
Root1280|1381	139.86909476199	0.0445455163282848	0.622220495909905	0.916396783195051	NA
Root1280|2836	2585.564588166	3.08928452109786	1.32884164185512	0.000849632788158984	0.0109713443275761
Root1280|3119	59.251054756645	0.241605966502551	0.712724877536351	0.533306503489971	NA
Root1280|3380	39.6471330720317	0.412679319597045	0.788513812249985	0.303525559966982	NA
Root1280|3383	66.6286952966705	-0.0902862485093716	0.716156483594923	0.781800732590486	NA
Root1280|3768	3.94356645082458	-0.247080026605964	0.846255407416498	0.321058105527169	NA
Root1280|4216	16.5390352636935	-0.282389280192391	0.808741398214644	0.319992313795042	NA
Root1280|4231	12.4778139130313	-0.363928975079591	0.865911031534194	0.145879347347927	NA
Root1280|587	8.63099456194145	-0.237817633547476	0.808146782333789	0.306219478603908	NA
Root1280|1475	46.1829179541364	-0.326668237669451	0.790259460059283	0.334413584113708	NA
Root1280|2270	75.5123783295984	0.349052687393626	0.7067636518139	0.401634670605045	NA
Root1280|2662	10.1155855540335	-0.544083758700516	1.05135774965601	0.0503001632618126	NA
Root1280|463	7.76061286600807	0.033721046065446	0.755090612668146	0.900426180579588	NA
Root1280|516	0.914301010797475	-0.0801575539392619	0.808097605336207	0.935997786649407	NA
Root1280|3098	103.756048795077	-0.332691382902043	0.684818667769825	0.414384638773531	NA
Root1280|1568	4.10660246999502	0.0214884698628833	0.788020754254375	NA	NA
Root1280|2090	4.6081887901121	-0.273716249573193	0.857390143713876	0.262886526492948	NA
Root1280|3386	50.2793319226472	-0.272657602684816	0.765440828370943	0.416527414904175	NA
Root1280|417	0	NA	NA	NA	NA
Root1280|4299	61.942020808647	-0.145574049693028	0.66575043850173	0.703490152558332	NA
Root1280|612	0.687843171164298	-0.073633176279741	0.80720925550711	0.981835576352549	NA
Root1280|1130	14.6371153109504	-0.233857372521658	0.785521004885962	0.400606114808012	NA
Root1280|1559	74.7709358780947	-0.124603264998091	0.72403218643881	0.703678161881657	NA
Root1280|2574	7.40539532283795	0.0557827741630011	0.75825419697548	0.83035453336538	NA
Root1280|2622	47.8582752567229	-0.423420304269089	0.760107479993759	0.299829043474941	NA
Root1280|2883	9.91820837256456	-0.316782690894916	0.822460725343615	0.341243065886867	NA
Root1280|3905	6.73079582053055	-0.380596598823774	0.914935660608702	0.131872627392603	NA
Root1280|3945	0.422633567560231	-0.061752993035621	0.806026434664583	0.837800319396053	NA
Root1280|578	6.30910029477801	-0.106420685816088	0.778443870760444	0.580957908209514	NA
Root1280|544	1.94596396764604	-0.103643596927514	0.81197823449902	0.706506851487685	NA
Root1280|3567	10.3277069867959	-0.562262116009925	1.07004398590711	0.0464266095253349	NA
Root1280|3301	58.1773311458146	0.361502516215522	0.720095780847666	0.383224215269023	NA
Root1280|3642	0.401241849845841	-0.0611306685783127	0.805983732053289	0.824692283909365	NA
Root1280|1914	355.992210487254	0.751191744635003	1.31358322404052	0.0298524636429232	0.111137485128473
Root1280|2321	504.424291271843	0.960290657793713	1.34447807620281	0.0467461778925869	0.138890086238551
Root1280|4291	12.367091305772	-0.0899884646887114	0.731714138535323	0.784594792657111	NA
Root1280|1002	396.697191473921	-0.275184769494924	0.666338026823231	0.490913542327181	0.657352443763086
Root1280|1143	0	NA	NA	NA	NA
Root1280|1144	776.658761986809	-0.309478578678961	0.67555784317975	0.441283847011761	0.642738015505177
Root1280|1885	16.1096796882785	-0.102348556456684	0.744708031539129	0.720770554857042	NA
Root1280|2388	76.353671584381	0.165045528120087	0.649363916466811	0.683424188301115	NA
Root1280|2816	20.5278168103273	0.117774902969923	0.70858085713481	0.747457609807371	NA
Root1280|3763	0	NA	NA	NA	NA
Root1280|4101	3.54028643700616	0.0225785559028777	0.778978335225477	0.907396686120706	NA
Root1280|66	95.4602512220919	-0.207927753352098	0.738800248841891	0.53933564791329	NA
Root1280|2324	1.85636428153607	-0.102232311835474	0.811743296932408	0.721395817119113	NA
Root1280|747	1248.42920091017	2.48915833649598	1.99083608082541	0.00580188078531845	0.0376439292267485
Root1280|2233	0	NA	NA	NA	NA
Root1280|2515	0.632807869860433	-0.0715618063966183	0.806969473175882	0.956433140765464	NA
Root1280|37	2.79340889033778	-0.139002891459218	0.817760966319467	0.555825395107532	NA
Root1280|3923	0	NA	NA	NA	NA
Root1280|4269	7.54105824323953	0.350188812971894	0.927674542629969	0.00096082487881212	NA
Root1280|1242	28.5237688238666	0.404236554116423	0.918943145021282	NA	NA
Root1280|3179	16.593130085488	0.00474291475923022	0.732538705657029	0.992508175551106	NA
Root1280|1999	8.73830512029424	-0.203606159096889	0.798427283626635	0.339534417775122	NA
Root1280|2940	0.879555557948688	-0.0245366051493967	0.795443528221251	0.84975988751843	NA
Root1280|3670	0.630522906900607	-0.0715767645160271	0.806968036840554	0.956187639692179	NA
Root1280|3794	0.546941361477378	-0.0681985770566084	0.806609375143921	0.913930726231513	NA
Root1280|4268	5.81052698101802	-0.11087059242356	0.779774035927128	0.603181914583004	NA
Root1280|2833	12.4859023523995	0.126035382892973	0.771179160115246	0.635630916062326	NA
Root1280|1078	18.7871924297525	-0.0457227292069248	0.731702352018555	0.875927992654016	NA
Root1280|1686	1.669070691026	-0.0943025407746932	0.810692849186476	0.76018048093978	NA
Root1280|2565	0	NA	NA	NA	NA
Root1280|3820	3.4644778650487	-0.222241470895053	0.837336661771978	0.378684333048992	NA
Root1280|3892	37.8998582411003	0.199618359615344	0.71917737918254	0.594077526347108	NA
Root1280|4370	205.82002841609	-0.10226489515801	0.623945644814642	0.790869153211522	NA
Root1280|591	16.0995546283314	-0.118292159143051	0.748458544580654	0.680546808483478	NA
Root1280|830	8.39240097340857	0.195135648087225	0.802988679935836	0.44050896002391	NA
Root1280|1418	51.1381073045205	0.212862642703311	0.695275122641049	0.587787324071985	NA
Root1280|3228	80.6763854738977	-0.319859683817541	0.710480831595321	0.421410143795286	NA
Root1280|1088	8.13149319917298	-0.215075781122253	0.801775432934141	0.349909224871285	NA
Root1280|1655	14.5385224012313	0.299195601630062	0.830415541871963	0.301952595151234	NA
Root1280|541	0	NA	NA	NA	NA
Root1280|2525	4.00273226787638	-0.00284308684865694	0.781641282483389	0.981182278042682	NA
Root1280|2612	5.93535566813535	0.136190864414322	0.805097932788765	0.452821401553387	NA
Root1280|2824	18.3311785057493	0.389845917808523	0.946139635438518	NA	NA
Root1280|2825	10.1859224160844	0.717201986303506	1.26077456625849	0.033626945103094	NA
Root1280|3445	11.7753219201398	0.170890279197285	0.776350234170679	0.554779351740875	NA
Root1280|4246	61.3742036895916	-0.157760090554025	0.672863345422734	0.675619834746053	NA
Root1280|84	0.630979899492572	-0.0715737779296495	0.806968322181216	0.956236648538635	NA
Root1280|829	13.2851288959388	0.224763875383817	0.819002078355262	NA	NA
Root1280|1021	0	NA	NA	NA	NA
Root1280|204	2.34595429655788	-0.159788926350919	0.820085161694875	0.563907523907197	NA
Root1280|2304	1.94394900056187	-0.104394231585047	0.812031715331896	0.705679581180508	NA
Root1280|3678	1.20372554953752	-0.0868995318526028	0.80920247174882	0.853508293170381	NA
Root1280|2784	156.697409646054	-0.318714693734912	0.674490471623044	0.43388259047934	NA
Root1280|811	11.6412897224232	-0.325480146341282	0.842701351257777	0.171249189329404	NA
Root1280|1442	0.49677562361866	-0.0659845599215679	0.806392641093149	0.886345256989029	NA
Root1280|2989	4.95794410400125	-0.287263199643464	0.86358053742863	0.237070019166534	NA
Root1280|3079	25.279509691413	0.00125060163831393	0.729701049454427	0.997279321135596	NA
Root1280|2978	101.652017280655	-0.0462919558979695	0.637290758323416	0.904343162597093	NA
Root1280|3075	2.10914298237597	-0.112513454818915	0.813125589975232	0.671001336082216	NA
Root1280|504	6.34248264534949	-0.367911542250672	0.906528216910607	0.145419577650797	NA
Root1280|953	9.24750091070282	0.239053219223197	0.818946114468712	0.353194561646564	NA
Root1280|3039	0.324814830827585	-0.056516245941342	0.805668253679778	0.764961964720501	NA
Root1280|3899	0	NA	NA	NA	NA
Root1280|2516	2.23521772607175	-0.139665954392646	0.816674721203733	0.60937334617523	NA
Root1280|2613	0.0573202642636915	-0.0246643611688792	0.80532370257536	0.36430083441794	NA
Root1280|2620	42.7007621559317	-0.332101862901783	0.815964714771791	0.294946173307274	NA
Root1280|2823	10.7106312024474	0.171623480413336	0.775847429151236	0.555259906033415	NA
Root1280|2892	24.1723135181078	0.403718009632003	0.923231247087184	NA	NA
Root1280|3626	6.62786677233201	0.158227477404713	0.800929981470089	0.474253802177168	NA
Root1280|3637	1.18499452550513	-0.0863621088575506	0.809110991657237	0.859493310393889	NA
Root1280|1207	15.6179520274825	-0.275530419255256	0.797348626881615	0.334182874246341	NA
Root1280|1819	17.91640329393	0.0106797132559078	0.710550226821321	0.979168028892208	NA
Root1280|1633	1.28795934084377	-0.0883937507112613	0.809481576386612	0.834239606608634	NA
Root1280|1634	4.81492337368978	-0.0127262673526993	0.781920740344258	NA	NA
Root1280|2667	25.4268814824593	-0.353797886294291	0.819085919329333	0.267979579680774	NA
Root1280|3690	2.63727608282975	-0.131418895501107	0.816371254845671	0.583289303401996	NA
Root1280|1201	0.939646866231047	-0.0809734906487484	0.8082156133055	0.926623521162296	NA
Root1280|4314	0.998578165748937	-0.0823975208858325	0.808438765279307	0.908924781219963	NA
Root1280|2110	447.583797537639	0.426218640042874	0.743822316092859	0.309916676601507	0.523301929343528
Root1280|2718	849.88211932632	0.994774127981232	1.21154235610443	0.0547259661534476	0.155140582948764
Root1280|3656	2.53722112227317	-0.171275862262378	0.822703178091081	0.525514069502159	NA
Root1280|3931	51.2012243807895	0.138700619810311	0.672262954142447	0.721240074595902	NA
Root1280|2719	1280.14956408885	0.499470675853459	0.793564262903899	0.240745725366826	0.441490734928502
Root1280|3655	4.97268817083305	-0.252567340950546	0.850593125029845	0.271529725793293	NA
Root1280|3255	1.32852967481325	-0.0892185432753502	0.809636136982152	0.824984732799336	NA
Root1280|422	39.1882522922269	-0.210122968263819	0.748475113482076	0.51701689473771	NA
Root1280|749	41.0147750385864	0.239385382598714	0.723807983721687	0.529159783597803	NA
Root1280|1574	22.5557853214715	-0.345069088637626	0.842049727648857	0.224416275683536	NA
Root1280|1575	26.6503685718893	-0.342713632871947	0.817237466802094	0.274867344069361	NA
Root1280|2556	7.56197435655041	-0.153018792478962	0.786579108592546	0.443671118602334	NA
Root1280|2681	28.3738470575532	-0.140252694144065	0.735484366330117	0.654461849532358	NA
Root1280|473	101.663396702232	-0.304609487612281	0.776740077392246	0.375044386461706	NA
Root1280|474	517.86142156119	-0.303714805384833	0.695787485190069	0.446292770107062	0.642738015505177
Root1280|2600	6.01518565144607	-0.0973283537914757	0.776518194600467	0.612382437481289	NA
Root1280|3969	13.3992501448651	-0.134593518025322	0.770318177014205	0.593227160729052	NA
Root1280|4407	0	NA	NA	NA	NA
Root1280|3099	1370.58434138411	1.80970120732851	1.15676459091346	0.00909481624249348	0.0510963312532815
Root1280|3469	27.3314100923115	-0.255542594727892	0.771740566002704	0.420795674430375	NA
Root1280|1976	2.54082688333097	-0.171601948751316	0.82276989082203	0.52475975503857	NA
Root1280|2395	794.687490412293	3.11810386269546	1.58580347071769	0.00163145896610048	0.0168040273508349
Root1280|1723	420.412378514701	-0.0469984928251387	0.60673832378274	0.893202976794203	0.941978565970678
Root1280|3592	2.27070156148243	-0.153921878604856	0.818914215728557	0.581495798230016	NA
Root1280|4074	47.5885576759167	0.136584807598639	0.663146811206065	0.72989035668755	NA
Root1280|4223	8.8302522304953	-0.202773251591441	0.798779966545128	0.339097370027125	NA
Root1280|1422	8.44202031718404	-0.204656582519107	0.797368531454727	0.346853202367629	NA
Root1280|249	17.9086581114363	-0.112494303533958	0.753407361923197	0.685015339807876	NA
Root1280|2707	58.2513181009319	0.187445921642212	0.673747329653661	0.633570537951458	NA
Root1280|3151	225.138903591486	-0.013892786016713	0.619487030839492	0.96597295672782	0.985101134088767
Root1280|3435	8.17795247478887	-0.194355761533359	0.794522320072361	0.36773028085751	NA
Root1280|447	1.81751359875137	-0.0967521005661366	0.811216779827568	0.736474763488357	NA
Root1280|1155	7.59818581900539	-0.190228975446816	0.795147038134907	0.398542649379738	NA
Root1280|1947	122.331497512656	0.192638758114549	0.652551345329463	0.636086707078984	NA
Root1280|1011	48.645157272534	-0.348581541209095	0.806644197567786	0.300017196442764	NA
Root1280|2202	13.7510225740818	0.210846222075463	0.74126034198009	0.54882447488612	NA
Root1280|1873	70.8334003426161	2.84965398856484	3.20733451873507	0.00449762041631655	NA
Root1280|2026	0	NA	NA	NA	NA
Root1280|2278	13.3040301848646	0.346987294284477	0.866680588070113	0.214039937950569	NA
Root1280|261	0.821022261587133	-0.0777556914986054	0.807747146653771	0.96652122470249	NA
Root1280|690	5.46879338534176	-0.0434610623638737	0.780372800402315	0.772739972909413	NA
Root1280|1632	19.2705434661196	-0.0121486668304915	0.703538459397902	0.968009706784905	NA
Root1280|2185	17.049061206754	0.188580339242751	0.778020444136224	0.524949198402695	NA
Root1280|1864	6.89209338777767	-0.109471494411303	0.7829692613853	0.55555624264781	NA
Root1280|2303	21.08445490992	-0.105672436169408	0.737020712895816	0.725431174580944	NA
Root1280|3667	31.6167075110469	-0.319706218499606	0.795412200095003	0.325684134966633	NA
Root1280|4234	8.21746272577221	-0.448275029471699	0.964044908345698	0.085907523718081	NA
Root1280|321	47.0879925250903	0.142209518879881	0.666026696519326	0.718388382514707	NA
Root1280|2068	9.38808731470817	-0.250243896057736	0.797818454753476	0.332640104278507	NA
Root1280|3158	111.664833563485	-0.345206181362786	0.692287960637503	0.397962980153975	NA
Root1280|1921	871.152377796868	-0.00151809212303189	0.704505027942297	0.984696547952869	0.991111509177318
Root1280|4368	20.826941339538	-0.215552443133043	0.769987966608425	0.466922953246819	NA
Root1280|640	833.058795680126	2.51803118815597	1.83532374522853	0.00516877648347713	0.0371430682184752
Root1280|1607	70.0171448949931	0.131637952731221	0.644647600755777	0.744801250914077	NA
Root1280|3963	49.3804023362999	-0.272589777709956	0.765785184155012	0.416619300700212	NA
Root1280|2789	16.765467189808	-0.295598064290002	0.812694920960004	0.303603562509656	NA
Root1280|3344	5.17580564722379	-0.0552184180360646	0.781890991454857	0.76754047573614	NA
Root1280|2886	6.7147051743758	-0.151914275611882	0.786368713961136	0.487382028806223	NA
Root1280|3293	1.73102190179857	-0.122572592576837	0.813289478562395	0.705316530988298	NA
Root1280|1409	10.4033293640024	-0.270148967177032	0.820002763183991	0.232491933930387	NA
Root1280|1029	12.5676086445497	-0.127715541660592	0.764762455096777	0.62119230574822	NA
Root1280|1309	28.7182932703357	0.17994493636274	0.696010440521962	0.635783419751032	NA
Root1280|1759	0.936230982973628	-0.080955007250871	0.808210692955238	0.927168616987821	NA
Root1280|3048	3.57528156925941	0.0107841288174951	0.784659741119372	NA	NA
Root1280|1326	28.9354994001406	-0.393930134555207	0.842114234594022	0.222014707603249	NA
Root1280|451	0.324814830827585	-0.056516245941342	0.805668253679778	0.764961964720501	NA
Root1280|1869	5.23756231674068	-0.0328015285413839	0.780494616732661	0.812520174779396	NA
Root1280|2960	105.882612883329	-0.142535489295996	0.637114303368811	0.717700045622875	NA
Root1280|3312	0	NA	NA	NA	NA
Root1280|2015	9.6262523758798	-0.0324253386680583	0.766751105139395	0.886285675981837	NA
Root1280|2788	6.64632341228803	-0.376362903635248	0.912219525090637	0.135433124007358	NA
Root1280|3280	15.5610945478565	-0.0788237724409269	0.713301822458174	0.817664579661024	NA
Root1280|818	5.10845880993645	0.273827506528791	0.879527034326043	0.00461809432809476	NA
Root1280|2771	3.52803276153437	0.083391419161692	0.783342046508256	0.689377658432176	NA
Root1280|2772	20.3927071643623	0.0590199543608876	0.704759411179177	0.870106742119924	NA
Root1280|4199	0.8980174734645	-0.0799665542935737	0.808061842648365	0.939450851993807	NA
Root1280|256	13.3562784789955	-0.157953046380059	0.768996085695126	0.553699756013156	NA
Root1280|4375	7.00844988444042	-0.146041056181051	0.788395056431677	0.490629417095395	NA
Root1280|3299	51.6202037349666	0.0289150619903355	0.692550808775903	0.942268635924113	NA
Root1280|3957	364.481834200088	0.0134512214833183	0.617213833476099	0.979934777687262	0.991111509177318
Root1280|3118	27.4295369643812	0.565959717558893	0.951564465827589	0.145058107070139	NA
Root1280|328	334.473233515146	-0.267491220143723	0.659825976952216	0.505079549693176	0.664341681359373
Root1280|398	2.63748476136867	-0.165927071333697	0.821941747890543	0.524074225613182	NA
Root1280|1082	242.170645578196	-0.262055461378922	0.660771050163862	0.514946377045673	0.671385782730434
Root1280|3046	17.8939679380724	-0.525259247849282	0.97638631345698	0.055684671416884	NA
Root1280|1158	97.8697296618564	-0.120416669443624	0.64135731124413	0.757440830604607	NA
Root1280|238	39.0080529180883	0.221141232479236	0.701057562402634	0.572140060860442	NA
Root1280|331	60.2293995973562	-0.0833513692277919	0.662114770161152	0.822039546891765	NA
Root1280|1972	129.688777254672	-0.29549894293715	0.685187330459538	0.457162261818062	NA
Root1280|1174	25.5681138474098	-0.212305197994481	0.761303369384664	0.492870962612315	NA
Root1280|3846	2.6201029587658	0.0962469637456144	0.799196780476743	0.55241031080384	NA
Root1280|2848	241.118510369081	0.856118015797387	1.62193353073616	NA	NA
Root1280|1929	5.26953062263856	-0.300519509501147	0.869940128178423	0.215761580015961	NA
Root1280|1744	217.367728693108	-0.202036189362751	0.64422687443627	0.612715938004941	0.739567284545027
Root1280|3334	29.2979764449004	0.294901433611751	0.741065002363207	0.446115713092783	NA
Root1280|3863	17.7240642576924	-0.336078981690427	0.822986140505541	0.252929321407321	NA
Root1280|1356	25.7293743929215	-0.190104410589239	0.752888900465187	0.537756349960666	NA
Root1280|4086	0.870781186531808	-0.0793464896145497	0.807976811449862	0.949117406057241	NA
Root1280|2120	1.81068979206377	-0.121518984036012	0.8134133046006	0.69457649820593	NA
Root1280|2921	34.3981350055082	-0.264384210335474	0.771078700139323	0.415343490181923	NA
Root1280|3366	0	NA	NA	NA	NA
Root1280|991	180.811934367011	0.195016240879739	0.647090508859725	0.634321485898614	NA
Root1280|4071	1.79794985140484	-0.0963942977734662	0.8111407062711	0.73951005152865	NA
Root1280|486	1.71668291059128	-0.0950803683904615	0.81085851214011	0.751901409369434	NA
Root1280|1128	65.2710971647153	-0.41688966381176	0.835306178354457	0.235093285051201	NA
Root1280|1191	2.14041352510312	-0.105571721228145	0.812521951557003	NA	NA
Root1280|1814	0.726056680673426	-0.0749137036247003	0.807368003089486	0.997794250875208	NA
Root1280|1855	0.92809205042623	-0.0805047040009796	0.808149730104458	0.931593690476141	NA
Root1280|1985	18.3313666265856	0.311469218702889	0.852934714897589	NA	NA
Root1280|2211	0.57222763686376	-0.0692087783809887	0.8067142649354	0.926796534857556	NA
Root1280|2290	1972.81173071518	0.0127958945041259	0.673296211932559	0.983953432722982	0.991111509177318
Root1280|2320	2.5048997773237	-0.125920294305467	0.81537978133575	0.605206746834231	NA
Root1280|2408	0	NA	NA	NA	NA
Root1280|3402	0	NA	NA	NA	NA
Root1280|3403	1.83067944981038	-0.0998418395776328	0.811489980712905	0.729361005380208	NA
Root1280|3407	0	NA	NA	NA	NA
Root1280|3419	12.6797377857694	-0.378000532744492	0.872973114901715	0.136081248814279	NA
Root1280|3582	0	NA	NA	NA	NA
Root1280|3881	19.7640005049583	-0.31458958687275	0.821961848741582	0.269171072576382	NA
Root1280|4124	1539.94426760085	0.416382648975081	0.730954997698279	0.31458702319995	0.528301033526004
Root1280|1208	157.09731873848	0.0157394594650299	0.623258729473371	0.974139768258511	NA
Root1280|2775	20.2238823634378	0.190458279148257	0.755190495328571	0.567346558813568	NA
Root1280|3258	80.9196454846479	0.413971630822844	0.769659994436037	0.310864851876409	NA
Root1280|3622	0	NA	NA	NA	NA
Root1280|545	42.204849015584	-0.355045059861846	0.806927507269649	0.291492165829751	NA
Root1280|1079	61.1152759521784	-0.177135045684346	0.733296117736026	0.593520678648152	NA
Root1280|1834	1.13369642680678	-0.0854095209958845	0.808940410820624	0.871709802205321	NA
Root1280|216	33.3204134186601	0.00187041760687825	0.669434185993438	0.999231726561385	NA
Root1280|2236	1.55495901659112	-0.092603114316028	0.810331209472901	0.780105741369158	NA
Root1280|2245	3.85571461700719	-0.212408637064302	0.835530932582177	0.368405636650618	NA
Root1280|409	1.40704093807965	-0.0903383137829409	0.809862910744982	0.808691873968285	NA
Root1280|455	0.49677562361866	-0.0659845599215679	0.806392641093149	0.886345256989029	NA
Root1280|3360	76.9859074649394	-0.204149783026059	0.739032588818876	0.543553202781361	NA
Root1280|1994	53.3152402883958	-0.654373647236786	0.927311790888292	0.13899990801752	NA
Root1280|2219	104.83643330718	-0.208638123389022	0.739838635935407	0.537087210712919	NA
Root1280|2022	747.473114266649	1.84689896598651	1.68591291033259	0.0123254231094327	0.0634759290135782
Root1280|3681	2.33669384408216	-0.157292894416407	0.81963095738479	0.569004434739056	NA
Root1280|2863	46.5699184209278	0.0876747097680577	0.720329807192089	0.798387677985999	NA
Root1280|1547	11.2112841125377	0.0869538415144221	0.749144826141348	0.761028912523811	NA
Root1280|3831	7.23268666278707	-0.119986010793449	0.789941742143159	0.538964682690583	NA
Root1280|74	11.3916657295927	-0.137381325342208	0.766440814269378	0.604788943829627	NA
Root1280|2867	72.5579797504398	0.102324913996331	0.657781920149297	0.799202775253829	NA
Root1280|341	214.309802133361	-0.185776215985421	0.64197944791895	0.637934175110577	NA
Root1280|1206	27.4360880835664	-0.130684583912685	0.736863730074909	0.672959250506713	NA
Root1280|2865	15.5051332918669	-0.255573862347854	0.798587100126014	0.362258988937791	NA
Root1280|2624	7.00725206178002	0.0838017855896851	0.762842601753221	0.743439489306908	NA
Root1280|65	27.1218855604955	-0.265181739354127	0.726414000683377	0.484230903437211	NA
Root1280|3647	4.38580044563763	-0.0364497821392475	0.774519242002064	0.859523985747009	NA
Root1280|1032	16.2947393730609	-0.472490428256635	0.934119656157517	0.0734916196700312	NA
Root1280|4318	52.3057995345677	0.613639344269532	1.10584565409259	0.054949077973504	NA
Root1280|563	1074.51456215761	2.4549940608477	1.37058189645287	0.00349425049608223	0.0276852154689592
Root1280|566	47.9364152450427	0.171981231147954	0.663907858065487	0.66468634319575	NA
Root1280|1428	0.885090239341754	-0.0794847551845247	0.80798757491406	0.943903818639662	NA
Root1280|1063	496.953257021005	0.613555869395159	1.202583381651	NA	NA
Root1280|2513	0.671745486753109	-0.07298097037789	0.807133886571058	0.974098038130911	NA
Root1280|4213	16.5534059694722	0.243219078838156	0.769373654779589	0.477512132596054	NA
Root1280|4232	43.6958335996642	-0.208477946023318	0.695003705169718	0.58086383233926	NA
Root1280|17	6.42820679674975	-0.116607356194302	0.784719372488392	0.569277211856509	NA
Root1280|3227	63.7927692097902	-0.0771652596413114	0.659435279650026	0.836618553518147	NA
Root1280|892	79.1470533564477	-0.20654964686625	0.664423368401634	0.596251008508995	NA
Root1280|3314	808.245383952316	0.150360523664104	0.829066277733562	NA	NA
Root1280|268	1075.88487780587	-0.381050067838488	0.661821824414741	0.37068290831857	0.591098890427945
Root1280|2805	23.7226273209897	-0.16746747849149	0.746872744781726	0.586245762628535	NA
Root1280|58	1590.77643513599	0.17321399863932	0.62736215157972	0.676634971021467	0.79452260660069
Root1280|1317	9.70337996462908	-0.078487356427658	0.758734508283217	0.762505015164025	NA
Root1280|1826	5.68951023802573	-0.106661884149756	0.778968520615095	0.617279026871531	NA
Root1280|368	0	NA	NA	NA	NA
Root1280|86	0.668736416409734	-0.0729674562603594	0.807129347619704	0.973526107795668	NA
Root1280|3194	435.623014442716	4.00947447040136	1.97560407891085	0.000915054467354383	0.0109713443275761
Root1280|4324	3.20205214009961	-0.209273164100651	0.833118318982335	0.413562398995394	NA
Root1280|2852	36.3581599232703	0.262298896221687	0.713353410611125	0.506427370601595	NA
Root1280|12	5.55500712659167	-0.0729453842977106	0.774706121513372	0.690057478284737	NA
Root1280|1683	28.5765387601769	0.875987374692871	1.1095309902756	0.0740990687154686	NA
Root1280|2535	25.7832313108802	-0.0871120896738547	0.72860047836948	0.77670617269454	NA
Root1280|2618	4.31601547978755	-0.184772263830911	0.829285444163335	0.384139522840875	NA
Root1280|2629	3.95240128964772	-0.225132325774026	0.839368893449205	0.347051648890716	NA
Root1280|3662	7.98221578576226	-0.171141921855515	0.791002014626192	0.408666963654455	NA
Root1280|3751	3.57498370390202	0.020451072248705	0.788968977101162	NA	NA
Root1280|4130	1.32357059292357	-0.0891104531225895	0.809615919380544	0.826201445845535	NA
Root1280|4131	11.3872121422053	0.255758146175071	0.801861213129229	0.400674527140219	NA
Root1280|4141	6.34793603724904	0.117265350451449	0.782680620259554	0.609808427590706	NA
Root1280|682	31.9803625424026	0.0633456847698389	0.669853018811132	0.872438061838247	NA
Root1280|625	1239.44997150289	2.80364138988636	1.14088364476053	0.000745561302776677	0.0104717473889997
Root1280|736	207.461611465592	-0.185297889711588	0.639220169844413	0.638807974119564	NA
Root1280|1694	30.6804009590501	-0.134405133010841	0.7109988614472	0.705048118974033	NA
Root1280|1695	4.10697324157947	-0.253730542667238	0.848930287518659	0.305475147359429	NA
Root1280|1696	1.61814006647508	-0.0935748718886171	0.810536824508526	0.768543837667444	NA
Root1280|2053	35.9993107730932	0.0584154774177031	0.721160774529201	0.864037840443475	NA
Root1280|2215	13.1950023867534	-0.346741121358524	0.85726710891925	0.144312127861237	NA
Root1280|3406	4.29469948399856	-0.0174817338145754	0.781179733913337	0.919177462465045	NA
Root1280|3415	0	NA	NA	NA	NA
Root1280|3417	0	NA	NA	NA	NA
Root1280|3418	0	NA	NA	NA	NA
Root1280|3420	17.4974927079793	-0.495445451399602	0.953956617514068	0.0635085782043017	NA
Root1280|3421	2.64472622188162	-0.170518120456775	0.822813107784461	0.516574444496805	NA
Root1280|3708	0.706949925918862	-0.0742829478513989	0.807288984212471	0.989921301004673	NA
Root1280|3709	0	NA	NA	NA	NA
Root1280|3715	4.62615082804993	-0.0429472745703655	0.777155443358616	0.826823028439846	NA
Root1280|3721	0.0191067547545638	-0.0120936146196885	0.806503868297728	0.246530406896115	NA
Root1280|3722	14.3905501659973	0.597574900032129	1.19995454235038	0.000245510193842122	NA
Root1280|3724	1.9060120062136	-0.124536407961892	0.813972556478632	0.676232387174863	NA
Root1280|3725	29.0665110734382	0.402408976575409	0.817877160237428	0.287610204378866	NA
Root1280|3981	90.8430288883191	0.128705302387029	0.652359427712651	0.75062380228098	NA
Root1280|496	24.5417782949991	0.0735362256779566	0.73386412276366	0.823685448448835	NA
Root1280|424	0	NA	NA	NA	NA
Root1280|2144	2.55265169501144	-0.171029834104315	0.822683468657561	0.52452928933997	NA
Root1280|629	9.18181127867301	0.530606698855772	1.02592018576272	0.0743375699516684	NA
Root1280|3428	75.8788258917053	0.0565188841068243	0.650436784552379	0.89159585792409	NA
Root1280|1087	13.3319235500546	-0.412735490067573	0.892515860160867	0.114003312445621	NA
Root1280|376	5.96580560561305	0.0907193906177042	0.786570649558453	NA	NA
Root1280|1935	13.3680632069159	0.252810221969145	0.79033334707499	0.424403372477241	NA
Root1280|2217	25.7359090327887	-0.222777650320434	0.761954609310283	0.476804818641619	NA
Root1280|766	29.3591291896301	0.0933011955850764	0.685117193446146	0.80866367085886	NA
Root1280|3695	1.1081917757647	-0.0848219281044326	0.808838631735731	0.877647106277158	NA
Root1280|4014	1.31836607806491	-0.0890492116680037	0.809603253482423	0.827100812495672	NA
Root1280|4133	22.0177594360972	-0.256761930770672	0.789297308307297	0.386695057801325	NA
Root1280|2076	5.22875267940091	-0.0883533542858199	0.777111580606243	0.690054439347293	NA
Root1280|3297	12.9212267064774	-0.346088289846162	0.855881059562029	0.146693282479391	NA
Root1280|3454	0.0248794624723374	-0.0139759177973478	0.806266320970814	0.246530406895832	NA
Root1280|4007	1.87628466211872	-0.103107199804642	0.811851471848748	0.717270984002191	NA
Root1280|510	5.18520113436668	-0.0315731977647152	0.780124706751279	0.81831612378375	NA
Root1280|708	1.77692819217444	-0.0962130612674503	0.811098025953579	NA	NA
Root1280|1653	345.858183216109	0.148990184324911	0.828795271408123	NA	NA
Root1280|1654	0.229281057054766	-0.0489991289206359	0.80528085352454	0.670266145293664	NA
Root1280|4094	19.7546181579391	0.0887731549150258	0.74054773221299	0.772557228047732	NA
Root1280|879	11.7494672346715	-0.148035169233671	0.762307451978184	0.58263197121142	NA
Root1280|2818	30.5246210233503	-0.635252447185587	1.04474554209687	0.0667164731590699	NA
Root1280|4300	5.76136733112434	-0.0770748721210175	0.783448134654919	0.686516421883969	NA
Root1280|558	71.0108567836679	0.290061392246276	0.676669800022499	0.480992347497085	NA
Root1280|2524	0	NA	NA	NA	NA
Root1280|4325	0	NA	NA	NA	NA
Root1280|4326	39.3242711132208	-0.209997109877067	0.749240394069102	0.516339801909807	NA
Root1280|610	3.14101225565064	0.0512058928359818	0.787878873629569	0.776277256322388	NA
Root1280|3429	220.340010979583	-0.124275086969185	0.620070158291568	0.75727061251815	0.841714457798951
Root1280|3016	56.2966508149937	0.783767102330284	1.22349945649777	0.0586327641209161	NA
Root1280|3017	17.143368481085	0.474672060128878	0.934295773801943	0.14838832398587	NA
Root1280|1068	572.368886570107	0.931877670765754	1.09428713383963	0.0668421018104331	0.179601821386294
Root1280|202	37.785704171255	0.497261160381313	0.943467050967484	0.133216951676937	NA
Root1280|3889	47.6389674889797	0.0412348016056091	0.664123644016194	0.918557768446728	NA
Root1280|3219	0.783376944937118	-0.0767204431451556	0.807603530222367	0.979765173148523	NA
Root1280|3220	2.82500498410917	-0.186275160525084	0.826573170782292	0.476208243824342	NA
Root1280|3579	9.04389171924173	-0.0471964284282168	0.761325552338053	0.857199251351417	NA
Root1280|3874	193.227485284527	-0.104900000341381	0.640824618836644	0.785893747186616	NA
Root1280|4142	329.942967838579	3.74542436310755	1.75371091765641	0.000856178739364049	0.0109713443275761
Root1280|183	23.9378021646359	0.474825950977611	1.00523925323435	NA	NA
Root1280|3038	7.83028945490506	-0.172083889729253	0.790134370990278	0.41032448242863	NA
Root1280|1330	73.5031491357322	0.0954421147302568	0.657196250520461	0.811188010151804	NA
Root1280|1470	51.6868177930241	-0.135689566355319	0.72672458083376	0.677025862188494	NA
Root1280|1499	712.648612677523	-0.179674671992137	0.739708181572293	0.583318121698085	0.712432014247859
Root1280|3014	14.6353894245396	-0.838114470307698	1.4938998874488	0.0158777257618791	NA
Root1280|3051	9.56711642270159	-0.0567625384432324	0.753632404449742	0.824572242562657	NA
Root1280|3115	11.0156038562338	-0.2993462786706	0.831176769460897	0.198288797106335	NA
Root1280|4201	4.59173591300682	-0.190145495866141	0.831034111689136	0.363746879147737	NA
Root1280|511	0.401698842437806	-0.0611115900009877	0.805983634959491	0.824628413342984	NA
Root1280|96	0.229281057054766	-0.0489991289206359	0.80528085352454	0.670266145293664	NA
Root1280|487	22.1835242442289	0.461933414382825	0.907195547978811	0.177556477821358	NA
Root1280|4349	4.63622900575611	-0.28084664933665	0.860222018212643	0.254519980293512	NA
Root1280|1617	6.29594965133808	-0.094185164743748	0.785554827599142	0.625525855242744	NA
Root1280|2357	6.01767133311759	-0.0987894412316377	0.776409575432149	0.608948086348417	NA
Root1280|279	0.957165708096053	-0.0814429232922144	0.808286937498547	0.920944313831914	NA
Root1280|3584	2.14187143698699	-0.111146249642546	0.813040604204963	0.670165376860963	NA
Root1280|3596	6.38537445773136	0.0600133325376021	0.785983992071297	NA	NA
Root1280|3766	0	NA	NA	NA	NA
Root1280|3790	0.982412644715816	-0.0821273223219689	0.80839308418449	0.913099486580849	NA
Root1280|408	8.47157472732209	0.0262233931819565	0.75860640830386	0.920777868603007	NA
Root1280|582	0.0688656796992386	-0.0271293792273886	0.805219079908753	0.39399833074248	NA
Root1280|1556	63.9017173884163	-0.337049085094913	0.790944002285303	0.328015149790534	NA
Root1280|717	27.1724892940578	-0.343533419521433	0.828936661020361	0.261169259400714	NA
Root1280|4272	9.23742055000593	-0.264828335081033	0.817318930742619	0.263951279982411	NA
Root1280|3658	3.68349496599928	-0.2350827310484	0.841727427065918	0.349323308760743	NA
Root1280|2628	9.34181749553882	0.153710263324381	0.774598923500774	0.592659831271994	NA
Root1280|3830	2.93276750139244	-0.142673755053255	0.818579876125511	0.537968881760538	NA
Root1280|961	13.6761512473658	-0.382910552449054	0.874776452155769	0.120555918933052	NA
Root1280|1387	0.420348604600405	-0.0618580736409725	0.806029101304328	0.838025380684926	NA
Root1280|1867	42.1265720533656	-0.120163291502153	0.675954667718695	0.751105894307081	NA
Root1280|4369	8.02452191279474	0.0210323673408583	0.758444821169731	0.937492622464718	NA
Root1280|845	24.7524145062461	0.182279975901611	0.757946242408011	0.567206876460036	NA
Root1280|2336	0.57222763686376	-0.0692087783809887	0.8067142649354	0.926796534857556	NA
Root1280|2876	1.53236307653657	-0.092311680736319	0.810268110186633	0.784101792009309	NA
Root1280|863	3.21110247349437	-0.208996089230469	0.833060479655477	0.413443039455463	NA
Root1280|4059	11.4793941705545	0.0644429749299174	0.763826553120762	0.8041935430093	NA
Root1280|1897	17.5369605439177	-0.105403885690746	0.751681362152274	0.704104230498954	NA
Root1280|3388	46.2464936999348	-0.424962165530381	0.844089029510667	0.220849851043428	NA
Root1280|3234	648.688382590052	1.11123109943561	1.12250377701046	0.0459356618590302	0.138890086238551
Root1280|3683	21.0216243903399	-0.256953296981184	0.778531847338136	0.402327339643304	NA
Root1280|2082	1.76619640256698	-0.097631929307768	0.811176770845353	0.740993336512852	NA
Root1280|2232	0	NA	NA	NA	NA
Root1280|3689	2.93958449204733	-0.194657794445661	0.828778830303205	0.454279668513638	NA
Root1280|4012	0.92809205042623	-0.0805047040009796	0.808149730104458	0.931593690476141	NA
Root1280|4220	5.29130819888596	-0.0349965786878298	0.780510441541979	0.804251280012691	NA
Root1280|3657	3.88882964325168	-0.230880521088106	0.840942468819142	0.343312225045811	NA
Root1280|3292	4.69462319460676	-0.242896317073803	0.846653083554155	0.292162508009546	NA
Root1280|2222	2.40874081498114	-0.148999669946481	0.818477565142219	0.574984073526195	NA
Root1280|3105	13.3351683459159	-0.0379705472175731	0.725592612808331	0.903130973272104	NA
Root1280|1010	3.85750468915047	-0.240369421345669	0.843853858254483	0.333248128848315	NA
Root1280|3034	25.0240879358468	0.148850852660923	0.717238271029617	0.685004596347035	NA
Root1280|357	0	NA	NA	NA	NA
Root1280|407	3.89215909328492	0.226748913713493	0.856535429636634	0.0121055932871586	NA
Root1280|887	350.697896775845	0.951098137897169	1.6283444994232	0.0246869304711755	0.098262691579498
Root1280|918	33.7118969692724	0.03794780413204	0.685217629241295	0.923725581233856	NA
Root1280|1952	375.89053211804	3.03618517493066	1.68406751935581	0.00215480425072109	0.0194759432912496
Root1280|3201	64.3383976714231	-0.324162120487584	0.72006967051425	0.403783909200016	NA
Root1280|3240	10.8640347216006	0.106208378318944	0.753041838764256	0.708323821496571	NA
Root1280|889	31.2027457551417	0.128343341475821	0.683177518477221	0.741834420061367	NA
Root1280|1543	9.56959275163553	-0.154844748517575	0.748174486446133	0.6272699556936	NA
Root1280|2334	4.40536943618105	-0.191571539072917	0.831108120079395	0.369776731435878	NA
Root1280|567	4.0683889604859	0.0232719673839711	0.788193381295995	NA	NA
Root1280|2888	46.7971738966745	-0.460760625722277	0.811331704109002	0.238647704118702	NA
Root1280|3450	76.7854262848428	-0.370400565278713	0.806278673908489	0.290210954742747	NA
Root1280|421	23.2094846778855	-0.0796123780137245	0.68876605027704	0.823967560823676	NA
Root1280|2029	20.6227418592298	-0.0140339847357762	0.697180693964829	0.964297761268546	NA
Root1280|2284	7.89376252431647	-0.138734129409191	0.793442324200601	0.483260593139948	NA
Root1280|4277	6.37149198499306	-0.10033353519569	0.779544329097944	0.592491955512158	NA
Root1280|1497	17.9818770181521	0.0676431119968485	0.749088131738105	0.818451479344382	NA
Root1280|730	29.5755850115253	0.0362010390764263	0.717035123890698	0.917774083084854	NA
Root1280|731	1.87246196594726	-0.0977655461769391	0.811437383241285	NA	NA
Root1280|2186	53.6683157473818	-0.182786963819937	0.737082452979913	0.579526933716475	NA
Root1280|1576	9.41114685203361	-0.266938358777512	0.818751182348227	0.259079993154485	NA
Root1280|2004	582.046142510149	2.92539625634691	4.74036472543168	NA	NA
Root1280|2510	41.721779977956	-0.230263746922617	0.700258436791458	0.551224099875664	NA
Root1280|3680	0	NA	NA	NA	NA
Root1280|824	6.33741910470159	-0.140781591732754	0.783353768387693	0.520768932786619	NA
Root1280|1351	33.8423766814599	-0.0261549812823505	0.708522594226339	0.93450293720669	NA
Root1280|3457	0	NA	NA	NA	NA
Root1280|4252	0	NA	NA	NA	NA
Root1280|3385	133.980625959203	-0.144679196039541	0.639565411107771	0.712063295059683	NA
Root1280|3928	179.908409830285	-0.175046134906332	0.650949353696329	0.652028375542698	NA
Root1280|4218	11.4200046779452	-0.612858869059824	1.12914296871819	0.0358131795146486	NA
Root1280|4228	9.99146311494391	0.385558295123038	0.851682503752452	0.245011826643692	NA
Root1280|585	8.27858854716952	0.0381578861846553	0.767486801908037	0.876001744426261	NA
Root1280|2584	0.575398087152202	-0.0694110655332544	0.806733053041061	0.929030956946115	NA
Root1280|3518	980.004126936365	6.20300311117403	1.63692702969235	4.27720598143936e-06	0.000244017122339171
Root1280|3532	12.2667445151506	-0.101380048944345	0.766506090228878	0.683521293586324	NA
Root1280|871	19.4469457864016	-0.383968411631114	0.847202378769188	0.202817243554984	NA
Root1280|314	15.6434034854688	-0.426945567741324	0.904821978192053	0.09096994209872	NA
Root1280|2075	467.384539232271	4.17195408765438	2.46203341923101	NA	NA
Root1280|4289	41.9830314912695	-0.273870727775137	0.701789376983069	0.486028533917833	NA
Root1280|1145	3.11642158979249	0.0451303310179337	0.792218733294367	0.787414186568666	NA
Root1280|1781	237.934649552479	0.317096410938071	0.684931847626909	0.443250541446224	0.642738015505177
Root1280|1784	2.54803014887183	-0.129013320049151	0.815875697313378	0.595329064655966	NA
Root1280|1786	0.324814830827585	-0.056516245941342	0.805668253679778	0.764961964720501	NA
Root1280|1796	23.3254731888492	-0.185189729504048	0.702958366074178	0.620084522226831	NA
Root1280|1801	0.376769200287547	-0.0596799600285906	0.805880841262721	0.805994783857803	NA
Root1280|1802	16.394743914962	-0.13557356156577	0.747913692422525	0.644132921792414	NA
Root1280|2207	5.45331148913104	-0.0721776952506766	0.774494923292645	0.705057727395631	NA
Root1280|3983	13.7253629260854	0.579531596909178	0.982962933657875	0.124667722506792	NA
Root1280|3991	0	NA	NA	NA	NA
Root1280|794	39.8465516819478	-0.10762794339165	0.673544420884729	0.769979170907042	NA
Root1280|1558	13.6990052436718	-0.423904169082667	0.89994864878799	0.106915409683091	NA
Root1280|1679	0.668736416409734	-0.0729674562603594	0.807129347619704	0.973526107795668	NA
Root1280|2587	0.193352510505465	-0.0446729342554353	0.805154693878579	0.618529156592979	NA
Root1280|2354	50.2138026241541	-0.00771889442566313	0.653666139430382	0.980603988190619	NA
Root1280|2749	425.40337921467	-0.350642463174678	0.678842327882188	0.394508690422081	0.615523091644238
Root1280|2715	883.894053595051	-0.155328017425122	0.616157030113621	0.695126749749133	0.796183995092689
Root1280|2783	36.7276275287443	-0.174315102051022	0.739861495190151	0.587397318509999	NA
Root1280|2000	30.3885479072093	0.0467964327194076	0.692236981450055	0.902849279552201	NA
Root1280|1614	4.85139584693903	-0.0162333227963178	0.780611387190921	0.881005555677249	NA
Root1280|1615	0	NA	NA	NA	NA
Root1280|3381	8.18118314370119	-0.222455538411944	0.803146558227283	0.337924516929052	NA
Root1280|3546	26.7135337461354	-0.210173555843929	0.757848285865834	0.499074231093597	NA
Root1280|584	6.86255935121397	-0.157339023198786	0.78763493630903	0.47281324041384	NA
Root1280|2119	1.14640528527383	-0.0857672237972255	0.809000106471476	0.867736828082818	NA
Root1280|375	0.706949925918862	-0.0742829478513989	0.807288984212471	0.989921301004673	NA
Root1280|4060	13.5354722690438	0.5661480416313	1.10921062466454	0.0229938509782321	NA
Root1280|53	27.5693473341658	0.447359212664573	0.787319531769864	0.278368316289407	NA
Root1280|1697	2669.29565947298	0.146041030575173	0.637455750097882	0.700791583690246	0.799057562215078
Root1280|2199	1.75985550199009	-0.0974764296283579	0.811144611979579	0.742143706504573	NA
Root1280|4301	1.75985550199009	-0.0974764296283579	0.811144611979579	0.742143706504573	NA
Root1280|1445	59.1055762647193	-0.226338049054499	0.679695577333891	0.562261278200531	NA
Root1280|2712	380.578831511869	-0.434257701136616	0.712847314019055	0.299951616051286	0.514829489286505
Root1280|286	89.9122266133791	0.193754525313688	0.653374664547611	0.634180899942507	NA
Root1280|234	8.96795578758709	0.220863724869423	0.814631909693407	0.37590086426575	NA
Root1280|1943	20.0892768273795	-0.212356646281424	0.770717821023794	0.471552708113853	NA
Root1280|219	5.55619970605518	-0.104072002795948	0.777778930806312	0.628662348231491	NA
Root1280|2384	1.03835109029231	-0.0833750906527894	0.808595125024927	0.8969683303809	NA
Root1280|2616	0	NA	NA	NA	NA
Root1280|2871	0.0497589249446747	-0.0222155147185412	0.805483156580323	0.340179896451896	NA
Root1280|3759	4.42939220592759	-0.251545964703924	0.848945392873679	0.293627296123909	NA
Root1280|1221	91.8694746186315	0.267696078615678	0.692260023037269	0.508929315082896	NA
Root1280|1222	62.0257096097203	0.000967138321749942	0.66395363394697	0.996523443375772	NA
Root1280|460	3.21811730177688	-0.210170052938299	0.833390419298976	0.411294576240974	NA
Root1280|461	0.0386705021010929	-0.0176979114058026	0.805880648750406	0.246530406895229	NA
Root1280|2134	93.8870415009448	-0.0701409463143006	0.651824630293395	0.850104818438513	NA
Root1280|2664	6.73334258056129	0.0657424746411587	0.765672383753436	0.791851026399233	NA
Root1280|3619	0	NA	NA	NA	NA
Root1280|522	4.52195595137615	-0.273074307806124	0.856967246519946	0.26686400498012	NA
Root1280|1944	41.9806107348599	-0.0984091905428602	0.722271110727103	0.757315789423373	NA
Root1280|3254	134.453236632296	-0.163365813655389	0.72793195266438	0.625326383257409	NA
Root1280|1870	1.6787393969578	-0.0944202524012209	0.810718737521863	0.758747311059631	NA
Root1280|2756	4.48577824372678	-0.139023347959926	0.820114972940638	NA	NA
Root1280|3455	149.109166585759	3.79550858079407	2.22894842131332	0.00157166809207243	NA
Root1280|964	0.382135095091277	-0.0600734733480707	0.805906249058061	0.810774474041409	NA
Root1280|3442	16.6621463787448	-0.140681258314873	0.749699966615274	0.631174502749787	NA
Root1280|479	23.5377519457354	-0.106407437793286	0.746728366613886	0.710725957118221	NA
Root1280|2128	1.76075864626272	-0.0958060578991908	0.811014815992133	0.74482541821246	NA
Root1280|2678	0.392298691839624	-0.0605272697604744	0.805943861821606	0.817078164631592	NA
Root1280|2542	0.661175077090718	-0.0726930068316499	0.8070971543827	0.970116064972282	NA
Root1280|3364	0.8980174734645	-0.0799665542935737	0.808061842648365	0.939450851993807	NA
Root1280|3734	0	NA	NA	NA	NA
Root1280|2746	75.5449048311468	-0.128369268014152	0.721736176451768	0.698189286744028	NA
Root1280|2946	528.247618729298	0.423624756963458	0.881189684016989	0.201483703651289	0.38239229772412
Root1280|3819	62.7292959871171	-0.226400921418134	0.697498346464499	0.545518965970221	NA
Root1280|1184	203.630984117984	-0.351483719028858	0.67585965982706	0.394489739619859	NA
Root1280|1185	50.0411344643536	-0.000402405738026663	0.652896855580969	0.995404705325836	NA
Root1280|3090	119.335484251659	-0.224231325393321	0.744307301936074	0.509431188200111	NA
Root1280|3602	1.76205094650538	-0.0970006848294225	0.811113099717377	0.742651814542411	NA
Root1280|1824	2.64984524317434	-0.176393047499966	0.824002436204677	0.506602088999562	NA
Root1280|2123	132.229466070594	0.0807522761003969	0.62372075641342	0.844664224512552	NA
Root1280|2142	70.8114331688403	0.0877538295147955	0.64574459417063	0.82896814006826	NA
Root1280|2115	35.8087159409453	0.029107696028372	0.667891414914824	0.944522987680439	NA
Root1280|2868	49.77453767037	-0.265518302085997	0.76342450039306	0.427121985495035	NA
Root1280|999	10.3312260359695	-0.295082396458548	0.831112139299946	0.218784834335361	NA
Root1280|1457	3.14734497417655	-0.205895926207701	0.832099356873844	0.422153141849856	NA
Root1280|3588	10.4954532675201	-0.0551052370736263	0.759226212097972	0.823349064358992	NA
Root1280|3967	35.3156373241496	0.0685130106565879	0.730053077874139	0.836130390181019	NA
Root1280|4329	64.8912485326852	-0.113617634197244	0.646381935421488	0.768698839467021	NA
Root1280|3101	34.8685143416772	-0.243584192495765	0.763881987480627	0.448676668581801	NA
Root1280|821	988.332167755099	0.970650761210154	1.09849319619744	0.0618421357027759	0.168528920900999
Root1280|3851	8.43508272589273	-0.202829031112127	0.797090731694253	0.349812197028661	NA
Root1280|3462	0.497232616210625	-0.0659764520474303	0.806392877761717	0.886352714356771	NA
Root1280|2799	12.7043436130999	-0.131064156755601	0.76544647077017	0.612324992782771	NA
Root1280|3393	0	NA	NA	NA	NA
Root1280|564	12.5942206771718	0.0463352566834603	0.750272558099267	0.869854768776199	NA
Root1280|1133	58.2668847134023	0.284567565254513	0.705273734858046	0.47838448021129	NA
Root1280|3621	12.1629971665154	0.451644923564121	1.01548880437513	1.52073561064289e-19	NA
Root1280|2196	67.2533766056493	-0.219309544944925	0.746235818266566	0.511100365736103	NA
Root1280|2010	103.511979752015	-0.209204997677842	0.652166211455357	0.598962564839657	NA
Root1280|4210	0.966762552527323	-0.0814877559665504	0.80829984344422	0.919496963147321	NA
Root1280|1001	27.1224862612179	-0.0436564692761159	0.678658115212607	0.903794166844272	NA
Root1280|1931	15.7680488156059	0.232584476455086	0.798429768724197	0.421876822174673	NA
Root1280|956	20.1732627382102	-0.0821843611820196	0.722657122827061	0.792260379061905	NA
Root1280|536	1.37772040689882	-0.0902092956861262	0.809824279783278	0.814707607225076	NA
Root1280|2698	1062.04474696809	-0.301299471243234	0.665572780707374	0.465496536863564	0.653811044958369
Root1280|828	39.9444994009732	1.3111804972073	1.49667358103364	0.0298778950993438	NA
Root1280|1009	1163.26836644191	0.498263630977269	0.798155705500877	0.241462570235977	0.441490734928502
Root1280|285	551.945952156865	0.652744155271305	1.19133514430641	0.0308973906574034	0.111767547748906
Root1280|2239	82.8314327290854	-0.0842719084478454	0.714131626751074	0.797231458326265	NA
Root1280|3181	17.2836722071419	-0.500811645627361	0.962368405790123	0.0665231092020241	NA
Root1280|1498	9.24801005715437	-0.256409880105142	0.815343372910412	0.273311805924938	NA
Root1280|4302	3219.49655678151	0.6881270983111	0.803904849476436	0.144560964172052	0.305954369377837
Root1280|3492	1014.42238510329	1.20730870437198	1.51701576276505	0.0322887173910467	0.114680616940614
Root1280|2846	11.0786864935869	-0.602509367641706	1.11565276104254	0.037941389217053	NA
Root1280|2847	34.7560735448482	-0.129609236355941	0.675169343459077	0.731510039045252	NA
Root1280|958	0.382135095091277	-0.0600734733480707	0.805906249058061	0.810774474041409	NA
Root1280|1024	31.8379347793419	0.0216560440600667	0.677589438212194	0.957129993675229	NA
Root1280|1736	34.1212369909091	-0.161335649800549	0.73604058675162	0.616181623791214	NA
Root1280|3641	0.343921585582149	-0.0577660144684626	0.805747728842009	0.780972108653009	NA
Root1280|1578	15.5624604599631	0.079010131356341	0.769701445023836	0.755162700267252	NA
Root1280|3946	5.71404742676894	0.157511348663616	0.800104963664097	0.457632930072453	NA
Root1280|3947	1.24893220550655	-0.0873728572609127	0.809298937765359	0.84303302680576	NA
Root1280|1616	0.731083599185044	-0.0749081342976719	0.807372625519855	0.998469121832525	NA
Root1280|2553	5.46418297686096	-0.0420240127220107	0.780686982729294	0.77728856698625	NA
Root1280|3886	7.48763214583322	0.0233037514506456	0.775283334575016	NA	NA
Root1280|3565	0.802483699691681	-0.0772902401459097	0.807680658831323	0.972648246147527	NA
Root1280|1546	23.1722579321663	0.238302092397652	0.747213212312786	0.511710686094569	NA
Root1280|2329	11.2483537827842	-0.117897223784775	0.760644473955618	0.653222564944029	NA
Root1280|1154	98.5827365717866	0.0915462297968775	0.639466162372085	0.823355125721004	NA
Root1280|1624	1.71701248651412	-0.123562307813399	0.813361894198478	0.705573674892782	NA
Root1280|1625	0.439455359354968	-0.0624434144208808	0.806062186379845	0.850819108434399	NA
Root1280|3538	0.0248794624723374	-0.0139759177973478	0.806266320970814	0.246530406895832	NA
Root1280|3539	26.4342095553882	0.015843413835008	0.725057802510942	0.965449117456973	NA
Root1280|3540	8.24894368432781	-0.441638803085195	0.959282146980058	0.0876622026810115	NA
Root1280|3597	5.16834144434736	-0.0528836788579464	0.773558668795744	0.760180347923379	NA
Root1280|3611	6.04227814085394	0.158180517009598	0.787492060753343	0.508516721774082	NA
Root1280|130	8.53751216785368	-0.191002884547098	0.795705375281811	0.362352090794087	NA
Root1280|4155	0.746383874170121	-0.0754946244883081	0.807445120617769	0.994730616299762	NA
Root1280|2650	1.27242984929169	-0.0880269045390468	0.809414844511416	0.837720601599262	NA
Root1280|296	12.3361354404167	-0.339488490430906	0.850899331886742	0.155460819915104	NA
Root1280|941	183.341905719932	-0.0860501846701052	0.715988075135095	0.791568078907109	NA
Root1280|3862	19.0827903284221	-0.549816643546701	0.999958038924508	0.0481794614184229	NA
Root1280|399	25.2315588835807	-0.516720823020756	0.937494827488598	0.109706533288226	NA
Root1280|3049	0.611416152146043	-0.0708524094903865	0.806887007023223	0.947131983999135	NA
Root1280|3050	0.363028340336713	-0.0585448422849493	0.805783668626936	0.796220586914183	NA
Root1280|3092	36.0958670172365	-0.233203011706381	0.702763337656659	0.537595938083193	NA
Root1280|1619	14.8150325107385	-0.0613447862873572	0.741215354921202	0.826382471878475	NA
Root1280|3341	698.01236849006	4.02372587677865	1.98812182039591	0.000923155186139093	0.0109713443275761
Root1280|1544	2.32972775493553	-0.118935750939572	0.814226525979725	0.635414549111164	NA
Root1280|4259	30.1945013523292	0.493302813080868	0.868495274168438	0.208768580720656	NA
Root1280|2361	33.2683814759101	-0.4798332021928	0.894717492036082	0.155072442930587	NA
Root1280|722	67.8456715437989	-0.484710285530519	0.855155811199969	0.196181011984962	NA
Root1280|325	354.030668746238	0.536337927438987	0.860268642705472	0.193965195062822	0.374595282965074
Root1280|4296	21.2837507519583	0.213675093300647	0.784958196136299	0.475260817101894	NA
Root1280|2043	1.40617713257364	-0.0903387056622906	0.809862554662794	0.808773777949255	NA
Root1280|1942	77.3727492641849	0.249492718446802	0.708156733392397	0.52594199288524	NA
Root1280|218	15.772435278609	0.523070371220867	0.87245703750709	0.194334269500822	NA
Root1280|2383	27.9876809190495	0.705286670403683	0.972880359462213	0.120157083922496	NA
Root1280|2615	5.90800962254263	-0.0764700933802932	0.784774796173264	0.682988424591691	NA
Root1280|762	7.86034167990796	0.148974199378112	0.8025296075474	0.484337178043565	NA
Root1280|214	21.8650910235618	0.360283795116727	0.757040340768861	0.365133112646762	NA
Root1280|4334	0.773410042021859	-0.0761502923718975	0.807536630458512	0.985772927254027	NA
Root1280|2135	50.5550921263922	-0.286766758653158	0.770751985453378	0.395380923495535	NA
Root1280|2780	0.554095887882351	-0.068561251637514	0.806644178746568	0.918234281777143	NA
Root1280|2661	0.0382135095091277	-0.0192693487608957	0.805697501934583	0.310670091655033	NA
Root1280|3291	1.61957206484021	-0.110457122578833	0.811819538936816	0.741361978771002	NA
Root1280|2685	3.65381306360327	0.0484533189674396	0.787769930318835	0.830607950731629	NA
Root1280|160	62.1218557876413	-0.0859400514019039	0.717017447506005	0.790365497287811	NA
Root1280|2342	72.0068570406143	-0.255845261820677	0.758560572720947	0.447231260930482	NA
Root1280|4192	28.3801604406806	-0.161225145552731	0.743200559513975	0.605920543108902	NA
Root1280|1030	14.7090031894933	-0.239697879709661	0.78667851700032	0.391193473742396	NA
Root1280|2991	0	NA	NA	NA	NA
Root1280|3601	0.439455359354968	-0.0624434144208808	0.806062186379845	0.850819108434399	NA
Root1280|3746	1.56740613575725	-0.0927931600554535	0.810371487050018	0.777721556523727	NA
Root1280|2036	111.336464733003	-0.0394455300713214	0.63682828928781	0.915222974522353	NA
Root1280|3096	39.8740412614572	-0.166083614553407	0.739803058384002	0.604294983027064	NA
Root1280|860	54.095918038865	-0.125923193434746	0.660241074577996	0.744173564595828	NA
Root1280|2198	23.1268175555577	-0.134941046396635	0.741777999336248	0.655768279380116	NA
Root1280|4348	3.65975396729881	0.0522633625193222	0.782683723250483	0.824392932305995	NA
Root1280|2754	3.39152301189803	0.068601524690157	0.790843794921792	0.736437985678948	NA
Root1280|3495	24.25638333267	-0.366680703180879	0.85567373575915	0.19886057620261	NA
Root1280|3238	464.143488504012	4.7575383833843	1.77130351108814	NA	NA
Root1280|2941	4.29340094313076	0.195454125749978	0.831416711551138	0.246914410717777	NA
Root1280|3669	0	NA	NA	NA	NA
Root1280|3793	3.4959476859455	-0.215464408156887	0.83552620686906	0.385434844505777	NA
Root1280|414	16.7751815369074	0.301451966691319	0.823634452657239	0.317125780602708	NA
Root1280|1630	1.56878795444445	-0.0928207186837887	0.810377174546802	0.77740534368532	NA
Root1280|4190	6.82920536620403	-0.136744399133057	0.781686379343332	0.499756320808828	NA
Root1280|2051	5.31555757142085	0.114789437929913	0.799468616344489	0.532406865851122	NA
Root1280|3086	2.50034750834806	-0.1248780673492	0.815238077747486	0.607570490704447	NA
Root1280|801	6598.44172360167	0.574226893284356	0.726828661673577	0.216179748235411	0.407314281736233
Root1280|1181	24.3575194350982	-0.182934999056393	0.749637076678707	0.555075828631867	NA
Root1280|1582	0	NA	NA	NA	NA
Root1280|1667	0	NA	NA	NA	NA
Root1280|1900	63.2937173277155	-0.164920316284307	0.732202677104975	0.617276437458391	NA
Root1280|2181	0.634496142105833	-0.0715977123072614	0.806974305280135	0.957017423231815	NA
Root1280|250	437.418354001454	1.72649081934304	1.63645635578759	0.0145412212930027	0.0704883200878145
Root1280|2578	2.11889976621028	-0.112899384521892	0.813183464676963	0.669194510118417	NA
Root1280|3447	13.0893866272853	0.0810326534010045	0.731753074711354	0.812871167499806	NA
Root1280|3499	0.810252573755091	-0.0773022369911681	0.807689103201963	0.971523724862009	NA
Root1280|4016	8.38138071367558	-0.409873771855269	0.937654460554748	0.0970024377150249	NA
Root1280|4070	205.69604471139	0.100724206793015	0.622571459514018	0.807402118059666	NA
Root1280|4079	1.07656459980144	-0.0842156097747764	0.808734905382711	0.886352160309667	NA
Root1280|4188	4.44821741079474	-0.003564904664671	0.776761730677558	0.940169301212701	NA
Root1280|488	17.0793353739681	-0.154250353353012	0.751624414925692	0.601471721217797	NA
Root1280|2747	597.593990342667	2.36643950192481	2.16905365931416	0.00681514941228078	0.0421176233678952
Root1280|3902	437.900189487161	2.24637298539587	3.02151118482526	0.00749844400864436	0.0444931963065139
Root1280|4128	1.85766483835347	-0.130458750121608	0.814523879828061	0.673661294430641	NA
Root1280|2331	973.181243809876	1.82876564117322	1.69359242673751	0.0126541898349588	0.0641007321147915
Root1280|1875	20.8239625585645	0.431005883286369	0.968893933801923	0.0466771376344118	NA
Root1280|397	0	NA	NA	NA	NA
Root1280|1377	6.42520927935306	-0.110582397922442	0.779203928784335	0.56756241092322	NA
Root1280|1811	0.461621364130828	-0.0641480248335464	0.806233104710162	0.863756752283052	NA
Root1280|311	4.03234985224614	-0.00352360761525295	0.782166395090147	0.977701987233317	NA
Root1280|568	11.9496950964957	0.22888423619276	0.808309311093516	0.370147002668041	NA
Root1280|4242	0.859803963955373	-0.0793950691135726	0.807985506684867	0.952279056724933	NA
Root1280|4389	31.8640539189231	0.208769511709445	0.697448932178773	0.591180089083816	NA
Root1280|3563	0.787767833967692	-0.0768171330372783	0.807617638002712	0.978398254873888	NA
Root1280|1122	0	NA	NA	NA	NA
Root1280|1259	0.0248794624723374	-0.0139759177973478	0.806266320970814	0.246530406895832	NA
Root1280|1260	1.14640528527383	-0.0857672237972255	0.809000106471476	0.867736828082818	NA
Root1280|1261	0.96013543967281	-0.0815129124096664	0.808297960612203	0.920071859246841	NA
Root1280|2200	20.185286855684	-0.398602218801458	0.856346132712109	0.188790760320116	NA
Root1280|2910	70.6759884267035	0.311521515933209	0.686624398199704	0.447521637954727	NA
Root1280|293	0.0439862172269012	-0.0207699637985275	0.805581930303455	0.325769775055966	NA
Root1280|3066	0.534989133127788	-0.0674412511574334	0.806524919231638	0.90796503251806	NA
Root1280|3206	1.87346288523916	-0.0991955518767386	0.811464611567571	0.724013817721679	NA
Root1280|3207	4.91449060129171	-0.044917881856791	0.781292154397723	0.807102454015177	NA
Root1280|3624	749.378905929198	0.150738474117372	0.829333443558996	NA	NA
Root1280|3625	5.86908076744253	-0.0569873999614194	0.781399633643796	0.719874605890773	NA
Root1280|3726	1.9089344391965	-0.102282570053357	0.811782238515415	0.713939653521963	NA
Root1280|4026	0.515882378373224	-0.066891234838181	0.806478980844447	0.897343228787744	NA
Root1280|4163	8.97587916859093	-0.229073127790704	0.808304171121021	0.311945507006823	NA
Root1280|4164	2.75339324945578	0.0704513130900623	0.797307340162999	0.651748859154423	NA
Root1280|4165	5.67339489667053	-0.073952511209842	0.783153576635903	0.697732678293884	NA
Root1280|4382	4.59752412402611	-0.00461976486962582	0.780874949058944	0.929898939877833	NA
Root1280|601	20.5428673262467	-0.215664556684077	0.768263199074065	0.469647088628976	NA
Root1280|3661	3.72171931641971	-0.237376874594985	0.842544243788228	0.344337032355785	NA
Root1280|92	378.726291337313	3.26463048725044	3.24249696012826	NA	NA
Root1280|3999	0	NA	NA	NA	NA
Root1280|2982	25.5076365119588	-0.0621155363267277	0.729287688164702	0.835670998647841	NA
Root1280|914	23.6661232462875	0.524145310401409	0.841878833141009	0.208932638411379	NA
Root1280|967	39.0779538748172	0.0751599813107722	0.673181299813713	0.84862588070514	NA
Root1280|3244	106.672678776423	-0.26936872600474	0.759378978288426	0.432963803863703	NA
Root1280|1636	0.420348604600405	-0.0618580736409725	0.806029101304328	0.838025380684926	NA
Root1280|1019	37.6559991174477	-0.0563582921834558	0.667694417577013	0.878030426555284	NA
Root1280|2195	19.1503696320871	0.0328576124244127	0.721513701721841	0.929001263953783	NA
Root1280|2265	17.3624387792889	-0.256609108736805	0.798646332878404	0.353554286066481	NA
Root1280|3989	1.92563677414935	-0.104809009760649	0.812038819555937	0.706934963880647	NA
Root1280|2657	0.602066181225783	-0.0704744581714318	0.806846288433304	0.942428478539905	NA
Root1280|3200	57.9026391457611	-0.106423191856026	0.722057225506445	0.742532937280099	NA
Root1280|4266	2.60053921141927	0.0839133018085706	0.800754458807072	0.575665901516966	NA
Root1280|4267	0	NA	NA	NA	NA
Root1280|342	375.150682542802	-0.404889897328355	0.695016601433854	0.334584325885038	0.552869287157629
Root1280|574	20.3830261558177	-0.240093826408952	0.773381019951358	0.430237048424158	NA
Root1280|605	44.4497070201906	-0.0601610471521703	0.72282162807155	0.844206548055835	NA
Root1280|1431	27.6820862535193	-0.0569440192512405	0.693812434621054	0.871493837799413	NA
Root1280|1648	1.33921954131753	-0.0899816091475399	0.809684560139128	0.822768495501208	NA
Root1280|2339	4.82305361896837	-0.29194816554063	0.865186151180976	0.237707255165404	NA
Root1280|2555	3.48602952216613	-0.225467453387945	0.838331742085711	0.373059702104733	NA
Root1280|2919	8.78488942102434	0.173707953237139	0.792494868133604	0.478211730324277	NA
Root1280|1134	0.0248794624723374	-0.0139759177973478	0.806266320970814	0.246530406895832	NA
Root1280|211	419.183001001018	2.40672931981428	1.78671333451684	0.00573702832630001	0.0376439292267485
Root1280|332	38.8555688674906	-0.249960419162417	0.710963800951921	0.51131913337173	NA
Root1280|1385	170.056046538618	-0.281860968763129	0.693935896179139	0.473347263676293	NA
Root1280|3517	19.2195169648088	-0.137032393063309	0.759170569212976	0.62154675943547	NA
Root1280|259	0	NA	NA	NA	NA
Root1280|1129	0	NA	NA	NA	NA
Root1280|3510	1.25776416324562	-0.0875948592296811	0.80933862455605	0.841166140176008	NA
Root1280|4120	3.28501201554878	0.0676897180361859	0.795164163612299	0.715859097878901	NA
Root1280|4147	21.6339523209966	0.411016751827361	0.839439717726414	0.244396528541739	NA
Root1280|1371	461.198272594366	0.817466673423275	1.09153723071379	0.0812205846961941	0.206202351876583
Root1280|327	2640.76806170218	0.289380170695851	0.683385706862666	0.482504132019879	0.657352443763086
Root1280|1880	77.8496473016004	-0.298503830170669	0.774853006839334	0.38047088534903	NA
Root1280|2126	11.7494264553628	-0.130987565267309	0.763715822190126	0.617213516973429	NA
Root1280|1948	194.988736838716	-0.0803839671894751	0.620332084280069	0.835396538679074	NA
Root1280|966	32.7450006211649	-0.463305284363751	0.810191425631223	0.241962389527236	NA
Root1280|20	17.4197077200801	-0.255593542381906	0.798740415623591	0.354382291610634	NA
Root1280|1138	0.789556465568935	-0.0768782835140229	0.807625629473869	0.977666524743766	NA
Root1280|1502	2.73227274593534	-0.182047500048387	0.825413576044951	0.490511615362467	NA
Root1280|1987	2.89895716236722	-0.192531028483607	0.828186372405763	0.460617502648606	NA
Root1280|2512	8.81070662962194	0.125148831746316	0.784811044391468	0.592855771844264	NA
Root1280|1822	45.2650561487919	-0.177909002848047	0.743564889024633	0.577567061411485	NA
Root1280|2102	49.8498614841258	0.0466261766000487	0.660683885482979	0.906963603663165	NA
Root1280|3837	891.464436013453	1.72661525589482	1.86144982014413	0.0145995226071849	0.0704883200878145
Root1280|2943	29.6788283459155	-0.413439415198391	0.851998301959077	0.205294152768897	NA
Root1280|4088	32.5610464657999	-0.353964669703634	0.794517111559447	0.302609479226562	NA
Root1280|1447	113.446655324653	0.0840654822172923	0.643406016611956	0.83640412304299	NA
Root1280|2139	61.5847480757741	0.417245567808589	0.806172758189016	0.27587795423303	NA
Root1280|4096	127.726436239107	0.06665958377163	0.640892282524312	0.871884332111341	NA
Root1280|2850	30.8806932054751	0.283351064458184	0.709619383073766	0.478352419513114	NA
Root1280|2957	46.6712506104672	-0.157538738007981	0.732906310434933	0.62813569206793	NA
Root1280|4317	59.3147797779833	0.955955855465453	1.15487654192692	0.0628203429692034	NA
Root1280|530	10.6037513814699	-0.110508009873599	0.762555402819292	0.674110557507324	NA
Root1280|867	475.603483362356	0.00535753113082657	0.605472135717387	0.995279851387108	0.995279851387108
Root1280|3082	0.706949925918862	-0.0742829478513989	0.807288984212471	0.989921301004673	NA
Root1280|2796	0	NA	NA	NA	NA
Root1280|3122	9.59646481422612	-0.277648425880826	0.822487064919641	0.245150134875212	NA
Root1280|3506	5.09584688122568	-0.0274732385998567	0.780356751878515	0.835375018399501	NA
Root1280|1755	9.34984136785886	-0.237535529951132	0.811774532959326	0.294766802505846	NA
Root1280|2259	5.40640572000531	-0.0397752258713724	0.780619334421237	0.786105162029525	NA
Root1280|3456	1.44300882339557	-0.0913495468371913	0.810049350031019	0.801403244398512	NA
Root1280|693	15.0254190101733	0.105824473245868	0.748839432273893	0.719889767189806	NA
Root1280|177	0.889421548325137	-0.0794213842731334	0.807987296102148	0.9442220543972	NA
Root1280|813	174.672619274231	-0.80586418495398	0.895157844395357	0.0956431746016388	NA
Root1280|2400	0	NA	NA	NA	NA
Root1280|2415	36.5992243418237	0.0379766664207228	0.662286102427611	0.924723231288013	NA
Root1280|724	5.42298537626809	-0.307236606554477	0.873306220617769	0.205908697842253	NA
Root1280|805	509.902708672762	0.509612113265003	0.957143018679315	0.128332575896463	0.283133701119082
Root1280|542	0.573202642636915	-0.0693532829571734	0.80672599038958	0.928172433072166	NA
Root1280|670	9.31276360549126	-0.226437000197216	0.805032040400298	0.298006256707662	NA
Root1280|2141	0.0382135095091277	-0.0192693487608957	0.805697501934583	0.310670091655033	NA
Root1280|346	7.82927423387617	0.0106976489287478	0.77158023949608	0.967611700253676	NA
Root1280|73	0.398071399557398	-0.0608372078741882	0.805966760122114	0.821204364469545	NA
Root1280|2786	0	NA	NA	NA	NA
Root1280|1731	14.7615448482334	-0.0164830972730722	0.757848112071569	0.94297371905702	NA
Root1280|3818	23.07422676067	-0.0735792956527356	0.693989716629852	0.833848770825258	NA
Root1280|2345	1.35346757353825	-0.0895029689832966	0.809695549605875	0.820753538818383	NA
Root1280|2099	37.0502269715886	-0.292197595802415	0.780775680050018	0.373068742852553	NA
Root1280|671	308.30337891126	0.73570324731411	1.32497274473493	0.0220215942129982	0.0945093418307841
Root1280|4350	67.2572256702571	-0.277757152410928	0.683911827435989	0.485132946382187	NA
Root1280|3438	27.3534235545237	-0.522221879071512	0.95606697264435	0.104731093154661	NA
Root1280|2536	1.97775252355438	-0.103633573004763	0.812044061085791	0.702432073880956	NA
Root1280|2782	0.439455359354968	-0.0624434144208808	0.806062186379845	0.850819108434399	NA
Root1280|2939	8.06921673410367	-0.220019468957702	0.802085737009933	0.343509912497628	NA
Root1280|3159	2.8660485270726	-0.189644396623521	0.82743573350794	0.46767195065935	NA
Root1280|3180	3.84313051634894	0.00645250958516039	0.783065458717815	0.979034964389751	NA
Root1280|150	51.9414210633064	-0.11490815609036	0.72905766290611	0.718398591721511	NA
Root1280|41	3.800894393922	0.0362165658595246	0.789713999796437	0.878075943180984	NA
Root1280|43	220.940813055699	-0.155008696086697	0.727141419548301	0.640151927805899	0.763733381050281
Root1280|4332	71.2712580413586	-0.0204897120700424	0.711502345135816	0.943473081215125	NA
Root1280|1076	36.9591828981784	0.00653578807093337	0.657205239315119	0.990967441079471	NA
Root1280|1669	17.0757370986145	-0.253273757668494	0.796722946830117	0.360503232761644	NA
Root1280|2585	2.22323844040888	-0.115167989676274	0.813619576905665	0.653469286574628	NA
Root1280|423	54.0679050244826	-0.115395323775236	0.721168357303809	0.724045174075831	NA
Root1280|1116	78.7373574709457	0.197461007504985	0.682067547099148	0.617291393507339	NA
Root1280|4154	653.41991402007	-0.0559208804254223	0.708008037065897	0.850540957121132	0.912559568577881
Root1280|131	54.0380348899914	-0.382417220181446	0.751062527397366	0.345894029607473	NA
Root1280|2243	21.1421578853923	-0.233989764105131	0.772505890328821	0.437914792025119	NA
Root1280|3084	24.9265732353717	-0.206698340274932	0.75733795346658	0.506910790377398	NA
Root1280|483	31.6603103890467	0.216911441608222	0.763150312565614	0.500586472508903	NA
Root1280|1047	38.7961769345639	-0.00185682542447608	0.680889516018026	0.990718594132098	NA
Root1280|476	0	NA	NA	NA	NA
Root1280|901	2.82490462475333	-0.188760093921237	0.827125437563116	0.472530581548882	NA
Root1280|916	500.68571142103	0.685900829250299	1.24540553209589	0.0256498604789622	0.098262691579498
Root1280|1271	2.74532883726924	-0.183646508202588	0.825793146974648	0.487069788108621	NA
Root1280|1386	1415.43594313651	1.15692362953274	1.29454151600324	0.0393014400978207	0.126501510314861
Root1280|4356	1.1285189692614	-0.0853544749015528	0.808929234345797	0.872625911123927	NA
Root1280|2691	90.2727413376906	0.117864726636548	0.648747720039206	0.76958208517995	NA
Root1280|784	3.9432165590974	0.000294440208424722	0.781811712903154	0.994745281197062	NA
Root1280|2377	21.5581506191677	-0.406416771289082	0.870899097086846	0.180218432901961	NA
Root1280|1489	5.32104028095989	-0.309040166295678	0.873853149316976	0.207594264082231	NA
Root1280|751	60.0471402653333	0.0272454277870293	0.725607501942374	0.941241608193505	NA
Root1280|833	16.8046159170126	0.37051209196525	0.781556655489306	0.339325035137266	NA
Root1280|1490	16.269988186993	-0.10981752654123	0.744501075523408	0.70365464768792	NA
Root1280|2275	9.65324008251911	-0.524977086450545	1.03180201515102	0.0562561469153328	NA
Root1280|1742	8.07250304704947	0.0224689203441869	0.767295236751353	0.928776087024678	NA
Root1280|675	20.3589236970372	-0.104642070810806	0.737082513343041	0.728332583133977	NA
Root1280|2416	0	NA	NA	NA	NA
Root1280|2518	10.614907804324	-0.0643349447343469	0.757687428490521	0.798336932595957	NA
Root1280|634	0	NA	NA	NA	NA
Root1280|2761	3.29578234195751	0.0395946490807334	0.786326899106556	0.829617042232405	NA
Root1280|4055	90.4176961104386	-0.171010121069112	0.729425924135036	0.609986544403481	NA
Root1280|2035	95.979209152969	-0.284425199777667	0.682608258440777	0.473889626417985	NA
Root1280|4278	7.88769843564794	-0.213548402928271	0.800010712805176	0.3566110944242	NA
Root1280|3736	4.2302246933299	-0.0144290712891487	0.781190972557543	0.932076951696508	NA
Root1280|207	36.9365261184751	-0.24964209995996	0.769302173681866	0.43290405088212	NA
Root1280|213	16.7204866793298	0.449659683453753	0.82337027572927	0.258348332600588	NA
Root1280|2341	11.6116591867973	0.202322579182448	0.747346147547204	0.562447135855244	NA
Root1280|1289	46.1318741918389	0.530577857546442	0.811886079603126	0.220361879319424	NA
Root1280|1151	10.1134475359229	-0.256465682519669	0.815232311891428	0.250405308575867	NA
Root1280|822	41.193180159858	0.335913141614862	0.761777776006503	0.375470616083423	NA
Root1280|303	4.70423963740787	0.15304350918585	0.8114770688881	0.41429291747853	NA
Root1280|304	1.70033979321111	-0.0948503835775801	0.810808493749172	0.754497855850833	NA
Root1280|1023	29.3533897072154	0.486213535355969	0.917975707183595	NA	NA
Root1280|3617	15.9324627037039	-0.924527289323981	1.6994873526218	0.0123831894200943	NA
Root1280|1040	259.316105480445	1.05255168079695	1.50654510243761	0.0358683784774898	0.119302539351385
Root1280|2105	85.8425988878463	-0.236302158785993	0.666573255371664	0.552783331206939	NA
Root1280|2633	0.580057531516394	-0.069278440712177	0.806729532348431	0.928718874935439	NA
Root1280|2634	0.467026597701176	-0.0643734639795142	0.806257345369411	0.866308370141954	NA
Root1280|968	1.19878556513388	-0.0866153086445839	0.809156750328098	0.856125816328673	NA
Root1280|2942	4.21357045893624	0.0109666343158668	0.777523223402544	0.999937074338113	NA
Root1280|3160	0.248794624723374	-0.050625529991781	0.8053615144222	0.690176726972183	NA
Root1280|225	77.4832701568222	0.252273434403363	0.669607746756019	0.535373025176086	NA
Root1280|4153	12.0017091961154	-0.297380651058699	0.834714375069497	0.190334794446899	NA
Root1280|2699	15.3522079553177	0.0496791265195324	0.738162168813032	0.871456200853841	NA
Root1280|2864	21.6043578348507	0.440835508337445	0.925022383113153	NA	NA
Root1280|1861	184.883195778326	-0.322535530081178	0.704868564186871	0.415375116821301	NA
Root1280|1230	9.02887493990394	-0.252424978670058	0.813298701918959	0.281405577342733	NA
Root1280|2895	5.07748269382909	-0.294952668927633	0.8670780979713	0.226425824316049	NA
Root1280|3175	0	NA	NA	NA	NA
Root1280|3589	0.174156237306362	-0.043400236293361	0.805120022436618	0.597307311574891	NA
Root1280|3600	12.7271788086674	-0.17577114542943	0.769428710267241	0.517525399519121	NA
Root1280|426	0	NA	NA	NA	NA
Root1280|428	33.8187595826886	0.834026304361219	1.03450633703469	0.0879166081428484	NA
Root1280|429	57.4891406059631	-0.300738628050855	0.784802421928478	0.362947163690564	NA
Root1280|431	7.533479732651	-0.166969616349106	0.787736841196165	0.424812815028783	NA
Root1280|442	7.38948221526024	-0.104435537648469	0.786530090804726	0.554000992840804	NA
Root1280|2716	1234.12983501358	-0.355521060247386	0.717982209713639	0.380404530550247	0.602794871487315
Root1280|1094	10.3175662734347	-0.0822000963774628	0.766071523844818	0.738421875839641	NA
Root1280|1538	4.92092719776915	-0.0299768711295625	0.776062298516939	0.835050337111282	NA
Root1280|1815	1.37834703601059	-0.0899383394489638	0.809780297595948	0.815458484939354	NA
Root1280|1792	187.756508777019	0.299135386861494	0.702168808398513	0.461253101186791	NA
Root1280|3261	473.783651121	-0.282871407450203	0.70432974900471	0.464176156382374	0.653811044958369
Root1280|2378	0	NA	NA	NA	NA
Root1280|3842	9.28195857923624	-0.0620534558366586	0.757621875301502	0.809716830779815	NA
Root1280|4092	26.9188724814257	-0.323389516355959	0.782736722246354	0.380530366540411	NA
Root1280|4297	242.005830664718	-0.121896880752919	0.666493843185629	0.743388067221087	0.832271423084478
Root1280|744	0.573609455550959	-0.0693246503671752	0.806724441619634	0.928002224471816	NA
Root1280|2497	0	NA	NA	NA	NA
Root1280|638	448.436133725681	0.149166091273806	0.828681967114585	NA	NA
Root1280|648	3.91256438890729	0.00194829965869821	0.781919487250746	0.99808780655836	NA
Root1280|853	678.571557235721	2.64509480779916	1.77029513631404	0.00415544670820695	0.0308597476616375
Root1280|973	1.81751359875137	-0.0967521005661366	0.811216779827568	0.736474763488357	NA
Root1280|3479	4.01051464171142	-0.247901448014595	0.846705834961373	0.316714236080917	NA
Root1280|789	578.225715774066	-0.327418799663197	0.664874132028977	0.431885612103747	0.642738015505177
Root1280|4282	88.8975120898817	0.780658775991161	0.943916036209225	0.10596102142367	NA
Root1280|1512	83.0350819623179	0.280420984180075	0.683907031182673	0.493072007279249	NA
Root1280|1623	11.3021197417564	0.0548892165630714	0.744322629026362	0.850558351575308	NA
Root1280|3537	7.41118008978532	-0.1075955037685	0.786505011850199	0.546109973894671	NA
Root1280|3598	1.01387844073401	-0.0828011435151709	0.808502021356534	0.904094270482961	NA
Root1280|3612	0.619384304379104	-0.071130362119975	0.806918950295541	0.950680759056002	NA
Root1280|1920	269.345250229745	-0.32377932105818	0.712386341427511	0.41150402090721	0.626378041676492
Root1280|352	167.566442716313	-0.014335032194643	0.711601063299297	0.957815469358474	NA
Root1280|3549	3.09961071343282	-0.185804805850291	0.827141403845329	0.455001096783601	NA
Root1280|695	33.4437769937134	0.0179775171262934	0.719056139573032	0.962177320001463	NA
Root1280|1533	0.515882378373224	-0.066891234838181	0.806478980844447	0.897343228787744	NA
Root1280|1328	1048.47587713277	3.75847486643629	1.35800150200785	0.000214856560961234	0.00368837096316785
Root1280|267	33.4970479111223	0.210859315478433	0.732736311168959	0.564472567370085	NA
Root1280|3247	1109.12854059941	4.15126552056798	1.16738289726453	1.6203373094022e-05	0.00055631580956142
Root1280|39	49.6354242970901	-0.0450599497001823	0.715556798335612	0.884741222873529	NA
Root1280|1268	7.59546790738903	-0.263880394906082	0.858706706403412	0.188161329264204	NA
Root1280|3032	67.5668954656129	-0.451747926855881	0.856097007706061	0.206118429492934	NA
Root1280|3074	11.0643709792618	-0.0793287269399095	0.774445433637431	0.726428469281521	NA
Root1280|2608	0	NA	NA	NA	NA
Root1280|3558	10.7346134463351	-0.0659775388282948	0.758701944501353	0.792313672088688	NA
Root1280|3576	6.18969996253059	-0.104415400047795	0.777540076122298	0.589710628051523	NA
Root1280|4119	0.821022261587133	-0.0777556914986054	0.807747146653771	0.96652122470249	NA
Root1280|1446	24.6446634223689	0.0799959157303756	0.679172891243324	0.836347336747642	NA
Root1280|2739	8.54541858639706	0.0270242995322283	0.771785165962956	0.909875995183584	NA
Root1280|1290	13.1054872873123	0.197629321896427	0.75976553174334	0.554342064555791	NA
Root1280|2872	3.25016887307444	0.0372793353690856	0.791014328417207	0.827675170181131	NA
Root1280|741	5.58039787127279	-0.217958398808592	0.807521776030325	0.47407205211749	NA
Root1280|2180	87.9161897790854	-0.147470185389005	0.725542015187543	0.656981524724511	NA
Root1280|531	0	NA	NA	NA	NA
Root1280|1936	1.50967905857952	-0.092021768051959	0.810204828578609	0.788403176207671	NA
Root1280|91	4.19241799673481	-0.0124265990041384	0.781326344476215	0.940378658798962	NA
Root1280|2922	3.89642816769482	0.0313546686932532	0.789097524708315	NA	NA
Root1280|1887	166.40930384225	-0.180697627932914	0.643484449302664	0.647833247368948	NA
Root1280|2683	17.1818460200288	-0.50226068822911	0.957232391677715	0.0627809733847873	NA
Root1280|262	0	NA	NA	NA	NA
Root1280|721	3.80343770988083	0.0091539915315146	0.783664275170676	0.967128852474598	NA
Root1280|948	41.8649767078992	0.708067208461464	1.06306687643727	0.0953530514055907	NA
Root1280|3265	86.6706924777833	-0.065941255594501	0.634947026111269	0.861353941727176	NA
Root1280|3873	48.2499794064249	-0.177976396996477	0.679782439395294	0.642527094459411	NA
Root1280|800	0.635092832820259	-0.0715467950831878	0.806970935187457	0.956679786901117	NA
Root1280|1771	16.3346500266824	0.456378237658566	0.949186260584573	0.114730330341405	NA
Root1280|3304	48.2493162884856	-0.243216587071244	0.757709630876893	0.461569670653841	NA
Root1280|1940	44.3348793123393	-0.0126515566559369	0.657027053846191	0.969094127761159	NA
Root1280|1039	72.6730900001016	-0.289970976825183	0.769137301237155	0.396778936821822	NA
Root1280|1540	3.75129612148082	-0.230690355992293	0.840557552113758	0.350883662013112	NA
Root1280|30	22.763366185905	-0.113188811431108	0.744457138802213	0.698987530749966	NA
Root1280|2030	9.4667843665757	-0.0427439471707483	0.746493982980829	0.880461470227989	NA
Root1280|2496	0.799313249403239	-0.0771564472767672	0.807663663825104	0.974132576816539	NA
Root1280|2675	45.0880529223133	0.74844850254554	1.33712200136293	0.0244063293868774	NA
Root1280|2184	53.3356612612301	-0.11638095937314	0.668431131452112	0.757285240919011	NA
Root1280|3448	17.6245587637802	-0.513308558738415	0.966726982440474	0.0589704393463352	NA
Root1280|3083	0.965290587355427	0.0785020228587023	0.801501330370909	0.472757197163434	NA
Root1280|3322	31.2596695040894	0.0207222965685061	0.69504959709436	0.960668225008758	NA
Root1280|2282	63.5234063544497	-0.197499934924428	0.739100406163676	0.552987876268504	NA
Root1280|3205	24.6299110692807	-0.77587520990569	1.26755000406304	0.0204177450967806	NA
Root1280|2845	3.22498303156767	-0.208939304701645	0.833079904110014	0.412578479002171	NA
Root1280|1866	786.19927885649	0.801182350103872	0.994090168982425	0.0945465541544964	0.226471978556119
Root1280|2651	10.0330338564515	-0.266380158091928	0.817289643667997	0.241044543277361	NA
Root1280|359	3.21717337819561	-0.153665130039287	0.820939571927069	0.497533294667512	NA
Root1280|1368	16.4479561472657	-0.240425209178725	0.791728559136588	0.383809175144464	NA
Root1280|1692	5.27858964330213	-0.0479495560832607	0.776415960168316	0.767739139081307	NA
Root1280|2176	9.48713778988199	0.398502905646871	0.965798726368259	0.000353952643043417	NA
Root1280|2398	0	NA	NA	NA	NA
Root1280|2413	7.35786507824293	-0.185955461491538	0.793086704393904	0.410435532396781	NA
Root1280|3817	1.06900326048242	-0.0840475117578418	0.808706779833336	0.88844303991247	NA
Root1280|3971	14.5239853039395	0.210433466500309	0.740183720601686	0.559888962095013	NA
Root1280|3972	27.6795634595664	0.103156793905033	0.685837333706861	0.788496077991468	NA
Root1280|4179	0.582084780053906	-0.0696308196133429	0.806757783322561	0.932005231423515	NA
Root1280|4180	0	NA	NA	NA	NA
Root1280|4181	0.955337737728192	-0.0814344589615209	0.808284496370466	0.92121917438791	NA
Root1280|922	676.764532673865	4.66055557261559	1.24902414131266	7.43417523932996e-06	0.000328165735564708
Root1280|3482	13.800918379234	-0.0445979447047471	0.743237109157849	0.870920041905988	NA
Root1280|273	2.32078603747135	-0.118359212234869	0.814140414794956	0.637558543298634	NA
Root1280|3260	76.7582400214222	-0.296458375077018	0.682587152972264	0.462102436009651	NA
Root1280|4365	9.94677409269609	-0.0589868649910754	0.759288906390821	0.812762896011183	NA
Root1280|1961	88.3242984887102	-0.292458423249244	0.672070463677913	0.471303516194008	NA
Root1280|788	5.26021719933081	-0.252255865152579	0.850806184382803	0.259520888898409	NA
Root1280|3270	88.4195608296739	0.0620041966146098	0.641435787493731	0.880384770621631	NA
Root1280|2191	0	NA	NA	NA	NA
Root1280|2785	0.936230982973628	-0.080955007250871	0.808210692955238	0.927168616987821	NA
Root1280|3530	12.4694361986292	0.0474635152673637	0.730022711858528	0.890656508156691	NA
Root1280|1894	220.170502365018	-0.186940157419056	0.7349501454602	0.576967577239253	0.712432014247859
Root1280|283	77.268648202212	0.589936279170242	0.852336219427635	0.179911118983277	NA
Root1280|2826	393.319214674961	4.42036227838583	2.28842013954934	NA	NA
Root1280|998	12.8148979248488	-0.258951324899021	0.826135544397136	0.217396333735939	NA
Root1280|2986	9.3869576981226	-0.522164591907077	1.02831677931465	0.058476591097032	NA
Root1280|56	45.6193810466194	-0.245116123298621	0.691411356975654	0.524977977597953	NA
Root1280|2550	0	NA	NA	NA	NA
Root1280|3318	20.7827262475733	-0.251338248006158	0.77660544176529	0.411677266429788	NA
Root1280|1545	946.557191737511	1.24416535458401	1.55220428029454	0.0304791545789413	0.111767547748906
Root1280|1402	201.392380593064	-0.214475403426206	0.743236820525362	0.526954905311823	NA
Root1280|1716	65.1514450971563	1.6033456531386	2.62711338734135	0.0144263961090152	NA
Root1280|4013	0.94541957394882	-0.0811166738816999	0.808237591246577	0.924827319858833	NA
Root1280|1416	3.17814036108481	0.0874981597313094	0.79529793528612	0.642913313136692	NA
Root1280|664	14.5567108239657	-0.0234271370352144	0.746788494347517	0.929414576798915	NA
Root1280|1926	100.31506433506	-0.265427225594585	0.758243624666256	0.438460929039991	NA
Root1280|1899	1.13214641214181	-0.0854481012845049	0.808945024771572	0.871580884084587	NA
Root1280|2924	45.2666578144174	-0.384668458994973	0.825033910284987	0.255441689781451	NA
Root1280|3070	180.203067293862	-0.0831914082307301	0.690020546612305	0.811275499917236	NA
Root1280|3583	22.9817089724725	-0.12837008497667	0.742214907739456	0.669225733324073	NA
Root1280|201	0.210174302300202	-0.046746267451096	0.805173836341562	0.64749294694541	NA
Root1280|1981	40.7540848012794	0.192611846706019	0.675925443992895	0.62693907478292	NA
Root1280|3182	12.2299980967359	-0.677308684763526	1.21320782837027	0.0278440125501711	NA
Root1280|842	4.5988414035284	-0.280727486251	0.860077941771565	0.256151115732389	NA
Root1280|873	15.0654525763698	-0.0927773235475755	0.752454246273406	0.737439818832525	NA
Root1280|1746	49.3955659843104	-0.0776705402319326	0.7178552232052	0.80872561538652	NA
Root1280|1699	1130.6165309624	2.45855295838333	1.34183316948594	0.00319644286638704	0.0259921275187788
Root1280|2674	92.5073603210736	0.309252953256958	0.682976133301943	0.45530600559732	NA
Root1280|3871	8.97884826159099	-0.217988492263763	0.801887056927806	0.314893212062323	NA
Root1280|3838	25.2696382916167	-0.178439788936715	0.750933381373172	0.560349224606427	NA
Root1280|759	0.0964477589567497	-0.0319090477877075	0.805096811218878	0.454160437564121	NA
Root1280|1321	0.597107099336097	-0.0702006859690621	0.806819201297549	0.939327593760679	NA
Root1280|3535	35.1178459684345	0.0180125673602149	0.668550431551941	0.966303852905834	NA
Root1280|3100	56.6070593456872	-0.080777193414278	0.715867286875309	0.802510868542266	NA
Root1280|1565	49.762701229089	-0.0423904163176092	0.721134974591338	0.889013524817109	NA
Root1280|1020	103.238467541112	-0.12775672966818	0.634144611383489	0.746998136810396	NA
Root1280|4095	27.8082855555603	0.333335903412568	0.772698529831217	0.376846993231576	NA
Root1280|1383	9.58969356201759	-0.0321198860352793	0.766069765139012	0.887923294939477	NA
Root1280|1997	4.64122332701004	-0.0335167899993014	0.781032109285484	0.853413581391337	NA
Root1280|1600	2.78212944589929	-0.135096376560324	0.817148115376902	0.564079739507267	NA
Root1280|4337	6.88758669385975	0.0490923862399357	0.77575305474339	0.828752684519365	NA
Root1280|987	103.317682897915	0.515959997027065	1.0457621733832	0.0328880881490151	NA
Root1280|2905	72.3346020520198	0.0799687731931158	0.65026843176796	0.84333844925471	NA
Root1280|2849	9.0824224486966	0.113280411775581	0.780610226979123	0.634564030409511	NA
Root1280|3533	2.04953661135793	-0.0989718080569857	0.811775216610258	0.702959188129647	NA
Root1280|1906	93.3020570734591	-0.23259366650669	0.746101946085741	0.494742678688766	NA
Root1280|353	78.9450237551968	-0.176849481222904	0.65875019556262	0.648529868828757	NA
Root1280|3548	3.29896629201759	-0.156844648986319	0.821664869242972	0.486467642026812	NA
Root1280|696	39.5305458241876	-0.231126761935113	0.75331010615197	0.481972377087982	NA
Root1280|1038	170.585380208258	-0.228389845646292	0.643610711088923	0.568704009650394	NA
Root1280|1049	43.2457340798236	-0.0982844117965577	0.727165816770326	0.753088827736768	NA
Root1280|1635	0	NA	NA	NA	NA
Root1280|3015	98.9231344778397	0.358700668417312	0.722298672637577	0.38395553683957	NA
Root1280|2721	235.67691443117	-0.0677479108188287	0.618675246543951	0.859202151786501	0.918662508311519
Root1280|2720	65.6085156756059	0.173134682550063	0.654351807784951	0.668529753540334	NA
Root1280|3137	196.542621022223	-0.045205738364224	0.622550800145642	0.904616897916247	NA
Root1280|1373	2121.90036883506	2.62030783718624	1.37649775286967	0.00252638151550604	0.0216847746747602
Root1280|1396	0	NA	NA	NA	NA
Root1280|764	7.56856999126631	0.0184393557240472	0.742370094737246	0.956858194713489	NA
Root1280|2260	762.09402959285	0.46505648642689	0.785562769973497	0.265521546964963	0.474682396599772
Root1280|4287	136.844180583439	-0.255793014875303	0.680704859464282	0.51414697045541	NA
Root1280|2869	0.534989133127788	-0.0674412511574334	0.806524919231638	0.90796503251806	NA
Root1280|3761	1.3303183064145	-0.0892535260517605	0.809642784587632	0.824574454305818	NA
Root1280|4250	5735.04250324782	1.23074526291031	0.988563778128551	0.0371191061834307	0.12201918947532
Root1280|4293	13.0896488627972	-0.401460442763024	0.885809258317198	0.120888762721824	NA
Root1280|1895	39.9677949726397	-0.324169844820839	0.792698551405712	0.329758242779399	NA
Root1280|1482	1.11641764242008	-0.0850061199691713	0.808871794511497	0.876435077183231	NA
Root1280|1770	35.2899879113139	0.0538785660112533	0.717971061632393	0.879940499281347	NA
Root1280|3295	50.421403131663	-0.457233238864218	0.865304907951601	0.192032075627552	NA
Root1280|3985	9.41450262160421	0.231981637675242	0.813818820052616	0.375768197732454	NA
Root1280|1050	10.7297244745175	-0.0494948602477277	0.732087545482782	0.875789740624263	NA
Root1280|1246	0	NA	NA	NA	NA
Root1280|1551	0	NA	NA	NA	NA
Root1280|172	0.171960792791075	-0.0434169011770751	0.80511412277066	0.596526403772149	NA
Root1280|245	0.324814830827585	-0.056516245941342	0.805668253679778	0.764961964720501	NA
Root1280|33	0.114640528527383	-0.035822859391604	0.80502995747285	0.500992523593521	NA
Root1280|3324	35.3484124565967	-0.265765755693724	0.771166655937099	0.41274164703998	NA
Root1280|2474	1.54252667328492	-0.0924415639131936	0.81029629476569	0.782288804334149	NA
Root1280|2955	35.6426716247154	-0.518291271427822	0.874294420429141	0.182121042508448	NA
Root1280|4011	3.06943980199385	-0.146474940341209	0.819425855552473	0.520343181433768	NA
Root1280|1067	58.9968945544632	-0.496457475167554	0.781277951821659	0.235796149838617	NA
Root1280|489	4.58257696368147	-0.272228199614529	0.856781268716399	0.265272344792967	NA
Root1280|4140	0.133747283281947	-0.0386058195708928	0.80503685758126	0.536061916830754	NA
Root1280|1937	239.853694838576	0.165087111630513	0.64685855912456	0.684617898545065	0.795289212971523
Root1280|300	101.314125968832	0.0530476631717325	0.643325146652942	0.898925652443508	NA
Root1280|1041	18.5660467288795	-0.505236986114464	0.965028353433669	0.058249523331808	NA
Root1280|1042	52.0466158818666	-0.289878102774339	0.772735000910628	0.389363521375624	NA
Root1280|1044	113.870889832188	-0.497398377403517	0.739595628865882	0.250083197465111	NA
Root1280|2279	38.8125104543226	-0.474436497191025	0.804104102792599	0.244696148422464	NA
Root1280|2280	8.64869401353135	-0.0153116274503574	0.771965459380012	0.940115427360481	NA
Root1280|2774	575.522651430266	5.26854226581587	1.36649218574119	4.08652611000766e-06	0.000244017122339171
Root1280|2729	121.336527153137	0.0152138025067938	0.643487612084311	0.97457285258931	NA
Root1280|1684	12.8779137049207	-0.39719419504996	0.882781515739183	0.124381047026442	NA
Root1280|3936	0	NA	NA	NA	NA
Root1280|3949	0.286601321318458	-0.053808133818794	0.805511715611163	0.730334392443982	NA
Root1280|3659	1.1081917757647	-0.0848219281044326	0.808838631735731	0.877647106277158	NA
Root1280|3868	153.693629883064	-0.0634667023513553	0.620126480149707	0.867486154071148	NA
Root1280|133	2.18933948997277	0.142958143926759	0.82712562851706	0.0562335098516491	NA
Root1280|3266	8.20960727211834	-0.013835085439556	0.756862722543838	0.9510048289262	NA
Root1280|699	0	NA	NA	NA	NA
Root1280|1136	70.28307212759	-0.0934169332297997	0.718136948736635	0.773449329133009	NA
Root1280|4206	1.56135691287863	-0.0926548314686871	0.810343190909028	0.779302244760837	NA
Root1280|1400	0.363028340336713	-0.0585448422849493	0.805783668626936	0.796220586914183	NA
Root1280|1046	259.788324751112	-0.224982760678692	0.639747961070349	0.574313759553432	0.712432014247859
Root1280|1048	178.658334388397	0.132713449390675	0.654010772771021	0.748264556327181	NA
Root1280|4114	20.9581388004977	0.0183926899357813	0.73129450849098	0.956544137740046	NA
Root1280|2018	2.37265347282333	-0.122864085294773	0.814772818798477	0.62358173607355	NA
Root1280|1097	22.0962603931122	-0.364481637343899	0.84710733547054	0.21032814873259	NA
Root1280|22	5.16088986475345	-0.030636328389757	0.780119854241089	0.822246562044085	NA
Root1280|2598	2.52193024765736	-0.128674078831516	0.815780462569064	0.598301596512498	NA
Root1280|2606	0.597107099336097	-0.0702006859690621	0.806819201297549	0.939327593760679	NA
Root1280|3556	31.6735984775435	-0.198896104244699	0.748603443684431	0.533234776562436	NA
Root1280|3578	2.19773378936681	-0.107551139289281	0.812810033602872	NA	NA
Root1280|4117	0	NA	NA	NA	NA
Root1280|26	80.1810765742482	0.627591888318461	0.878501217753867	0.156534908118893	NA
Root1280|2726	23.4057301983974	-0.0825849530365272	0.699342210177306	0.815451405728256	NA
Root1280|1197	3.97785280540404	-0.00153421864219308	0.781709107472266	0.986827179058547	NA
Root1280|1415	3.04881978700437	-0.201212869535255	0.83065391186467	0.436220414207447	NA
Root1280|1910	7.54115815401075	-0.408418267077835	0.934451303720079	0.107510778575195	NA
Root1280|4051	63.5792356788778	-0.206798692041664	0.74124211093278	0.536099837510307	NA
Root1280|4390	9.05268731336536	0.267610070172209	0.838309072744942	0.275901128245755	NA
Root1280|2365	62.1514342009194	0.165837174988817	0.676494077793462	0.675509882044854	NA
Root1280|570	47.2934185272609	-0.328636350828713	0.790732610623006	0.331731241464546	NA
Root1280|95	3.36653171164693	-0.156876823965089	0.821781559703988	0.4820465361484	NA
Root1280|2309	30.2990901136119	0.106323251785772	0.699177709550119	0.777922127690646	NA
Root1280|635	0.917124228219064	-0.0804622043000189	0.808135936306162	0.933244177057733	NA
Root1280|2325	98.4317457020029	0.156589190030341	0.63901699523952	0.701311839001377	NA
Root1280|127	53.0492034361762	0.538812023367907	0.906500246051216	0.165920211174676	NA
Root1280|2387	258.250694424522	-0.276218671762797	0.699513754086945	0.477612897691275	0.657352443763086
Root1280|2777	0.991194422776964	-0.0822637595544338	0.80841636546155	0.910838999892595	NA
Root1280|64	18.911419928219	-0.124683524783928	0.759034116861508	0.648321993851192	NA
Root1280|2944	3.17569049958423	-0.205249662943139	0.83200524816579	0.421052751725123	NA
Root1280|132	5.85877603202968	-0.0918793489420016	0.775521842913055	0.631278616070091	NA
Root1280|1414	11.0843679582589	-0.121673865815302	0.758204656114349	0.645675181085997	NA
Root1280|3013	224.997705429631	0.0436040787439613	0.642714236364416	0.918212145492344	0.958539030260588
Root1280|3097	362.337409823174	-0.338160730855924	0.676353314907012	0.408504210187983	0.626334050716125
Root1280|3473	2.63540733315324	-0.176890606418436	0.824068596825343	0.507157221264813	NA
Root1280|1432	4.21966519910258	-0.258944994348336	0.850621263028055	0.290939963016118	NA
Root1280|3288	625.920301633365	0.994280305610388	1.17314902566326	0.0556920109735896	0.156443921734902
Root1280|2374	88.4967860102709	-0.279149121527272	0.767891595559713	0.41095735561801	NA
Root1280|2264	3.19245529566834	-0.152545318034149	0.820698681429535	0.501144405913185	NA
Root1280|4097	107.402573008575	0.53203542123972	0.77636340747949	0.227213071107246	NA
Root1280|3315	3.33563948397852	-0.215718568099916	0.835177073275181	0.395662360663429	NA
Root1280|4376	0	NA	NA	NA	NA
Root1280|4371	1.20372554953752	-0.0868995318526028	0.80920247174882	0.853508293170381	NA
Root1280|4091	21.9529875911745	-0.101989783349504	0.747860113064921	0.721245689321416	NA
Root1280|1354	460.448908229883	0.735185915143613	0.981642692836058	0.108590536795537	0.24507450298435
Root1280|319	42.8897201443429	-0.158646404458046	0.70056827409871	0.661314102025102	NA
Root1280|2953	302.355688854148	-0.101358507979302	0.666119177902231	0.783540416350486	0.864692816615358
Root1280|2776	20.9768285766341	0.0801834008244396	0.702879117068816	0.828354337672798	NA
Root1280|1983	2.51282715024811	-0.168548821451239	0.822121735229306	0.53248481349756	NA
Root1280|2261	2067.84398510769	0.411390871333237	0.738065756953832	0.32653390974042	0.545399881674539
Root1280|3491	92.2709819016423	-0.0691712221778252	0.637374764354118	0.855594982140884	NA
Root1280|265	20.0628259200854	-0.192260194368168	0.765264765527617	0.509597987349187	NA
Root1280|3020	0	NA	NA	NA	NA
Root1280|3693	6.07858299893209	-0.359402186247723	0.901057666614824	0.155480802533707	NA
Root1280|3767	2.34381987263182	-0.120514850310369	0.814435300108418	0.631035159143387	NA
Root1280|453	10.0702561437855	-0.269137617620517	0.818176166094519	0.23772961893425	NA
Root1280|1765	44.6602320231801	0.437182146464197	0.924112906938692	0.140678283296525	NA
Root1280|2631	0.995178498893495	-0.0823465231118588	0.808429769706374	0.909706748844705	NA
Root1280|3011	51.8295487168734	-0.137225702815255	0.727033901052096	0.673681315979805	NA
Root1280|97	152.940525950938	-0.406538955848394	0.699711923313343	0.33029824818133	NA
Root1280|1086	17.747787093166	-0.336513403087456	0.82321346188732	0.25236791202604	NA
Root1280|184	8.88717090828809	0.169272814938081	0.789716235182376	0.494195850374138	NA
Root1280|185	20.8886742045379	0.339694839198951	0.902570877099494	NA	NA
Root1280|2889	9.26298460130624	0.491887540148259	1.05713681860261	0.000659778439047567	NA
Root1280|3036	4.49934651154997	-0.0256489230612412	0.781723958643323	0.883876734376265	NA
Root1280|3037	1.73206474419366	-0.0952154304819853	0.810890154119631	0.749968163734264	NA
Root1280|3632	0.917124228219064	-0.0804622043000189	0.808135936306162	0.933244177057733	NA
Root1280|2773	20.5703919613508	0.280363467913156	0.859257824116726	NA	NA
Root1280|4018	0	NA	NA	NA	NA
Root1280|2100	18.1413607646031	0.335405463368408	0.817928887655038	NA	NA
Root1280|2798	0.65739853571858	-0.0722461174256716	0.807054993349957	0.965874668925485	NA
Root1280|988	18.0986442486907	-0.0254056985821708	0.730696969361117	0.928095150074649	NA
Root1280|3472	2.88714053273772	0.0604036022756656	0.795050870088598	0.707394209714251	NA
Root1280|3165	776.418334858547	0.886029285464034	1.22131451708095	0.0606746184342943	0.167396938358901
Root1280|3022	178.046033104736	-0.186996613902251	0.735617561417149	0.5775182210742	NA
Root1280|2359	0.630522906900607	-0.0715767645160271	0.806968036840554	0.956187639692179	NA
Root1280|1291	421.056051425039	-0.220518288342575	0.636613719710026	0.582007926230832	0.712432014247859
Root1280|2344	10.7700473116033	-0.257573749315792	0.818405305429486	0.240860958564959	NA
Root1280|639	407.511435121616	3.6587372630244	2.81402508203375	NA	NA
Root1280|2607	0.348312474612723	-0.0578924835748134	0.805760894209208	0.78317069507776	NA
Root1280|3557	10.5808093817851	-0.278893529639976	0.823157311470883	0.221768677094681	NA
Root1280|3577	8.6984864573045	-0.45184355617167	0.968112693967596	0.0802525119016833	NA
Root1280|4118	0	NA	NA	NA	NA
Root1280|748	36.1942386709527	-0.132716172886867	0.703821656641894	0.715420108756783	NA
Root1280|1177	1675.5193718774	0.354719755541435	0.698667103269676	0.387789279314267	0.609939035779567
Root1280|4331	17.2411904432756	-0.517165765382327	0.97356828766783	0.0626988320935416	NA
Root1280|2492	1.25158464261381	-0.0891378943625228	0.809406763133449	0.840494285131222	NA
Root1280|2274	15.2676161647571	-0.0988404432252742	0.74367666036878	0.730912666070763	NA
Root1280|2693	482.076307267264	1.43359861407767	2.31118904313041	0.0170742202342665	0.0799383947331566
Root1280|2692	1437.08847508067	0.923811696085125	0.931406353494666	0.0735658838145634	0.190150551811971
Root1280|4144	159.056836117326	-0.126897208323808	0.624803319408302	0.746130580925989	NA
Root1280|2187	29.3671778510811	-0.283173834657075	0.779695295399882	0.378753724222876	NA
Root1280|4198	1.63150405190922	-0.115765067605888	0.812321456451351	0.73180147643912	NA
Root1280|2926	827.561241785365	0.864267663105062	1.01041942243078	0.082237670458504	0.206597074566486
Root1280|2116	18.2949575956215	-0.010014854219146	0.733439136235914	0.96767949547175	NA
Root1280|2094	18.1281383524051	-0.164592904111561	0.765235111276313	0.559817673547608	NA
Root1280|1628	469.12466376851	5.52444325289198	1.90378189960998	8.1726948855015e-05	0.00194258670739997
Root1280|4195	12.7531319469444	-0.192805985039588	0.76494298966896	0.510664158239463	NA
Root1280|1959	510.484357447066	-0.215370755990445	0.624302192883901	0.592723939295355	0.718241949969666
Root1280|1148	71.7570638599188	0.0802664776452805	0.660704768719337	0.841875180343865	NA
Root1280|4249	105.737564124148	0.213656283418835	0.695789632324996	0.585893686632618	NA
Root1280|1596	19.3626178131955	-0.310616722808657	0.819162366020812	0.275931794340184	NA
Root1280|217	23.9110680017692	0.283223852525601	0.744511835420144	0.454659355894928	NA
Root1280|1156	2479.50570899527	2.43751323166433	1.4516553321335	0.00419427124798638	0.0308597476616375
Root1280|3878	128.04955530101	0.146917972677399	0.647861718573796	0.714913030174978	NA
Root1280|804	81.5531534532243	-0.00258336549876036	0.71053877070363	0.98623942829394	NA
Root1280|1703	74.4776321388913	-0.0792710522629604	0.668758239536438	0.829925116601332	NA
Root1280|2403	9.00044807703762	0.247285390753732	0.800849832333626	0.3688884349638	NA
Root1280|2614	0	NA	NA	NA	NA
Root1280|3369	2.51160527096394	-0.127728622589217	0.81563509454644	0.601018642656205	NA
Root1280|3534	214.828860738905	1.00044683090769	2.07805044811058	0.00853425113660344	0.0488348815038975
Root1280|2272	37.8084666119444	0.166003402114069	0.697311557470129	0.667132794889857	NA
Root1280|847	13.7134219025644	-0.199243046680071	0.777120670325226	0.465465430498032	NA
Root1280|40	1213.70415522072	3.67012663616527	1.40617485762683	0.000335503619657047	0.00518353092370138
Root1280|1466	771.424231223392	1.479952665747	1.77115125425777	0.0204277661311499	0.0912932056723064
Root1280|1215	5.08110315622307	-0.0723596391776956	0.776655762061965	0.726386416336313	NA
Root1280|1778	27.5380241497766	-0.248285533448457	0.767567865617057	0.434249773392205	NA
Root1280|223	51.0822345714624	-0.104270858382423	0.663802039227704	0.782293033838047	NA
Root1280|838	197.204227294935	-0.197059166114816	0.648595258688577	0.616602695827226	NA
Root1280|1089	38.5378970102526	-0.282950716987732	0.794124254759538	0.362788394582089	NA
Root1280|673	14.4532374539833	-0.0708420315847349	0.709403025554942	0.832615809172793	NA
Root1280|4191	55.875369649953	0.0334575484936907	0.650729462863663	0.936248730234997	NA
Root1280|3426	14.398665106575	0.457053023122903	0.907708411059968	0.178807278758249	NA
Root1280|2663	23.4439593415813	-0.158890420717524	0.745995410514175	0.603515523930635	NA
Root1280|281	3.77182395916543	0.0107218035646367	0.784674618288122	NA	NA
Root1280|1982	47.4076026170515	0.179556070556443	0.67097193516863	0.653181156478958	NA
Root1280|1347	64.6833899602461	-0.125141795191307	0.721884040249424	0.704000001045723	NA
Root1280|4197	0.420348604600405	-0.0618580736409725	0.806029101304328	0.838025380684926	NA
Root1280|3010	87.9378751793755	-0.210164405259702	0.743945239855018	0.527647417317557	NA
Root1280|4286	16.2690148840664	0.199022505704671	0.735756729366141	0.578238471466778	NA
Root1280|2319	41.5527993563019	-0.361312140063661	0.809888982262347	0.28510292475043	NA
Root1280|3284	297.697251250068	-0.270196481284239	0.765075208537502	0.427130092409952	0.642738015505177
Root1280|739	6.45231993198785	-0.126115787797367	0.784536254009554	0.547691147602796	NA
Root1280|237	18418.3832817897	0.0662259135422649	0.648696577869459	0.878046881335396	0.932931207013974
Root1280|3059	3.87377328616978	-0.000771374297076259	0.776961344446561	0.996255647413999	NA
Root1280|880	65.5961794802581	-0.22846247124169	0.749302556060726	0.494881404371315	NA
Root1280|27	60.1920039305708	0.178160214343365	0.708325232817989	0.636458943579759	NA
Root1280|2263	8.78922262386665	0.121330498141422	0.774660494800603	0.653844183877707	NA
Root1280|1610	47.8945494554205	-0.0504157760123164	0.715374091541583	0.872588935598753	NA
Root1280|4067	166.87094489846	-0.250990340222924	0.655928105883318	0.529870414313918	NA
Root1280|1474	321.348330994898	2.73980675313187	1.8864043955333	NA	NA
Root1280|2984	95.4355079002529	-0.437106322193641	0.729493095764351	0.296276163145439	NA
Root1280|3108	0	NA	NA	NA	NA
Root1280|1462	3.93345977526309	0.000833002689276673	0.781872762150783	0.997057759345133	NA
Root1280|1889	16.1191228606927	-0.0644838992584439	0.749885770711564	0.810259195993762	NA
Root1280|816	7.18282593794452	-0.181941986390121	0.791518843454627	0.420941362536686	NA
Root1280|4046	18.0039954391434	0.282653427601039	0.834250563356984	0.286053739374352	NA
Root1280|1045	233.857693108871	-0.407010928227775	0.704003625535903	0.328649809866591	0.545982748649337
Root1280|3236	126.409083955723	0.329215515810588	0.707402320412525	0.422239100160706	NA
Root1280|2335	18.1781453268153	-0.52687590441848	0.98479686988313	0.0579164583116913	NA
Root1280|2273	7.58801605393906	0.0139951557580715	0.757748864376328	0.961018438695353	NA
Root1280|854	610.372989441026	3.39966226568198	3.12641010979326	NA	NA
Root1280|3062	22.2112151849124	0.019000676655068	0.736887051054619	0.954119793730956	NA
Root1280|3246	130.641078856207	-0.228845807426661	0.660998823161544	0.562908309902588	NA
Root1280|886	438.372021442793	0.653445125374058	0.888933561308288	0.146664435002401	0.308294628678516
Root1280|2971	100.738497298351	0.902536610754001	1.24286366841991	0.0567242691381163	NA
Root1280|1073	12.1287004348079	-0.164283634295872	0.764790239677266	0.545589147039469	NA
Root1280|3163	623.377299150114	1.3665462583304	1.72430986722162	0.0237193610969302	0.0977237677193523
Root1280|3114	44.1890532567614	0.148493413388677	0.678010176777745	0.700670543688121	NA
Root1280|3184	0.0826567193279941	-0.0296041913450567	0.805143775520953	0.424993804898261	NA
Root1280|3144	5556.01283765061	0.92279834087436	0.969509329103249	0.0738448744900857	0.190150551811971
Root1280|2014	15.9429521304251	0.0488892612808897	0.736232249506519	0.874271698723715	NA
Root1280|3110	5.90133075717438	-0.323897984998985	0.882320415544267	0.181482361545138	NA
Root1280|1460	8.64833796003683	-0.214398051803964	0.799549580854374	0.325759902262332	NA
Root1280|1554	410.627342182368	1.2277746542388	1.51345962817275	0.0311068255870743	0.111767547748906
Root1280|1761	18.3825752547993	-0.335093334758853	0.830952943213152	0.25241033710613	NA
Root1280|478	22.487652319936	-0.152563068303805	0.729388324318759	0.635700738811139	NA
Root1280|1794	632.148956202329	1.28983162516068	1.72713531117033	0.0256593176617454	0.098262691579498
Root1280|1729	41.3431667647581	0.0142647001358414	0.677499737128221	0.975656834493679	NA
Root1280|154	1012.79645813669	0.624609297390428	0.841586758833857	0.164152758690998	0.327246467325924
Root1280|3000	11.8637722487975	-0.639307179433636	1.16257605783986	0.0318487256248439	NA
Root1280|1226	29.5869500987847	1.64510674163183	2.35395739680859	0.015699396157693	NA
Root1280|1902	33.2766223406492	-0.347230732466426	0.807994359316883	0.290697570489366	NA
Root1280|3192	208.200064338568	3.65010114182567	2.0311283296601	0.00150588070116986	NA
Root1280|4083	13.5119001099635	0.0917222621977931	0.748981201477914	0.770032611174836	NA
Root1280|1176	1061.02982224532	0.461091035416337	0.778651838871471	0.270693798983492	0.477967907919424
Root1280|2866	10.780903131578	-0.316377910729362	0.84008835890663	0.195051832170061	NA
Root1280|1031	106.998981086261	-0.237271490833693	0.747776024168036	0.487005918634583	NA
Root1280|2109	236.820443883825	-0.0819552431584901	0.619499593423941	0.831424631686523	0.901439337512756
Root1280|3897	61.0425249528528	-0.260205261256614	0.76123004130396	0.439033166086408	NA
Root1280|3009	186.599255277023	-0.284832101248259	0.658815742711078	0.481694001709407	NA
Root1280|3339	18.876712162241	-0.182457785472011	0.757467511958187	0.538874898861894	NA
Root1280|1700	600.588985418782	1.48348021536839	1.48422363850864	0.0214817188790649	0.0934908610370572
Root1280|161	63.8940900953347	-0.0883507590399932	0.717153453051195	0.784844653511412	NA
Root1280|2937	47.2621737572802	0.128249261065281	0.669699228182238	0.741255617046711	NA
Root1280|1376	487.723636164666	6.53580455849083	1.74875013917328	NA	NA
Root1280|2541	14.7425561108437	-0.250524211331456	0.788162205491659	0.374889154976028	NA
Root1280|3363	9.23152630632755	-0.144090119663021	0.79356567651454	0.413201763096401	NA
Root1280|3731	12.0347512775527	-0.15410702505952	0.770475814477359	0.561466403162318	NA
Root1280|3737	447.08258230031	7.87380789530229	2.23086950513959	NA	NA
Root1280|3057	585.714516213019	2.97414535421323	1.56316008137411	0.00195876981702685	0.0189143710456655
Root1280|3235	79.8655271172867	0.335036548174339	0.708025382627519	0.413653037774764	NA
Root1280|209	38.1303420141767	-0.0674003935250434	0.672475479296692	0.854639531736155	NA
Root1280|1763	123.837750850247	0.0883855906984064	0.652213937593434	0.82768333035866	NA
Root1280|2101	43.5471122523798	0.172711392306513	0.68015567657811	0.663323133446907	NA
Root1280|2277	22.6326185288139	-0.263273400189999	0.79312099814819	0.373473528073332	NA
Root1280|2129	1.30839917514965	-0.0887537130856866	0.809550152150532	0.830059519280446	NA
Root1280|3352	74.8393433667148	0.205388112182211	0.660500898569556	0.613811302002235	NA
Root1280|855	736.729479409683	3.14003392475078	1.87711972271188	NA	NA
Root1280|178	5.50200229673857	-0.0663305476905088	0.782950367968115	0.724268274254978	NA
Root1280|4340	6.46378704116144	-0.354940591055767	0.899660413702091	0.150378045446082	NA
Root1280|298	1.93684461640622	-0.046948674632621	0.792378561126633	0.972135534085071	NA
Root1280|4261	29.5046694073193	-0.188032294039871	0.696798911285995	0.621075436320917	NA
Root1280|4260	45.3002410286827	-0.222103410517047	0.750146405366377	0.50034631872576	NA
Root1280|3145	57.9686901012058	-0.422623700676971	0.796414672224462	0.26407599953899	NA
Root1280|3061	13.0052736063378	0.226391292767733	0.760605391774803	0.509316023337655	NA
Root1280|3253	246.220885441507	0.048479527575721	0.61745427258582	0.908782657182224	0.951911325658668
Root1280|1467	451.694903023535	0.0261150372746613	0.614735262219686	0.954749700637131	0.979015542691496
Root1280|885	70.893378713424	0.257205093807625	0.666642222504849	0.529158460205845	NA
Root1280|2931	173.127888886853	-0.0576161806090994	0.62430213144821	0.877239228827563	NA
Root1280|2930	814.936289280444	0.169834516221591	0.63358184072326	0.678815430882143	0.79452260660069
Root1280|2929	623.174748929949	-0.316347272567328	0.655706278657865	0.440355974416484	0.642738015505177
Root1280|2928	978.530977325883	-0.124450060899524	0.613745794644487	0.750672060058084	0.837392298043133
Root1280|2927	422.901762407046	0.513181700883091	0.764352608356297	0.239598120039872	0.441490734928502
Root1280|2209	0.281235426514728	-0.0532641852212918	0.805487385389093	0.723857268031061	NA
Root1280|3232	119.83984217173	-0.356371678409332	0.707175925794257	0.375606089269063	NA
Root1280|1137	763.977088260715	1.31953433865734	1.42980552617151	0.0288939686443355	0.108880930623167
Root1280|155	583.839105814178	0.685380534219917	1.2220866302773	0.0336064630640385	0.116678618952673
Root1280|1806	506.46250905787	0.655897306207777	1.16770528933199	0.0429085864131103	0.132587532016511
Root1280|1805	3717.55509920262	0.260354268408965	0.708382002599836	0.491418817182113	0.657352443763086
Root1280|1804	1917.94170346766	0.470963474937878	0.762109508704307	0.270446010605419	0.477967907919424
Root1280|2717	3193.00938528082	0.253213328914	0.667040015768203	0.529176191305236	0.684165033946937
Root1280|3123	328.401527841161	1.4066810352057	2.01005785531887	0.0197700218014519	0.0911781602484871
Root1280|3124	299.255686541635	0.0345060447715032	0.617268197943859	0.935598458530525	0.966889376876027
Root1280|3125	1171.21709886931	0.761063124490541	0.946100965441917	0.10865762753675	0.24507450298435
Root1280|3126	353.082798880673	0.898720743466491	1.10227290228739	0.0704680527629085	0.184530748336769
Root1280|3127	277.130227968405	0.178430288607678	0.648030370255566	0.659716568131738	0.778756996746765
Root1280|3128	129.279410113941	0.131952716547898	0.66419660760332	0.740329163316132	NA
Root1280|3129	1154.73029028971	2.02557606310195	1.84014572005874	0.00986182386676338	0.0534614662250857
Root1280|3130	2701.87422670668	0.465656459595157	0.729139659427989	0.275520649635748	0.480993676482746
Root1280|3131	2940.87019257469	2.56131426004964	1.13066636786093	0.00142881014716038	0.0152242184645709
Root1280|3132	1151.45531782258	0.79693236523575	0.927808605606351	0.100974560541778	0.238176635171063
Root1280|3133	186.150535619327	-0.103501189166028	0.62609117183146	0.787818046143846	NA
Root1280|3134	173.505788400285	-0.083541535900363	0.631599982558182	0.825739733339782	NA
Root1280|3135	173.817078166867	0.306751072969013	0.679789948073819	0.459990885033053	NA
Root1280|3136	585.13463338402	0.634307861191001	0.975269914019605	0.12576995266847	0.27958931924142
Root1280|3138	1326.47575932612	1.38475601039386	1.73008947556166	0.0234746395615408	0.0977237677193523
Root1280|3139	1857.15678067365	0.628945195353416	0.867273504167068	0.1597693524734	0.322671437348239
Root1280|3140	159.022315357108	-0.382651101320803	0.696916233022413	0.353209884062119	NA
Root1280|3141	120.460799224546	-0.241477887017144	0.657213954922934	0.546575818408486	NA
Root1280|3142	48.1654849419708	-0.106923495276747	0.700253280234019	0.765607169470896	NA
Root1280|3143	201.963020831946	-0.287389204379019	0.679656394573913	0.470868934585965	NA
Root1280|3146	1381.81611735639	1.39982142556374	1.00396145226341	0.0206813087283542	0.0912932056723064
Root1280|3147	294.916468984045	0.0914691494458252	0.632530154645317	0.822619996559813	0.897216396830504
Root1280|3149	856.733613533742	0.293491091646218	0.66371457671538	0.500160329809102	0.663302754982886
Root1280|3150	873.048653928244	2.36759478067253	1.76738288350877	0.00615285550685103	0.038800660237081
Root1280|2031	18.1088838212178	0.341121822549109	0.857451831963235	0.235692358143534	NA
Root1280|572	61.1129217436268	-0.385193154361349	0.819096885069636	0.266144507630699	NA
Root1280|2493	1.98437819586686	-0.136023287355807	0.81556512020336	0.646406788064678	NA
Root1280|2494	5.74080913868942	-0.0760216458079502	0.776327531965126	0.674324621873914	NA
Root1280|668	107.994637811256	-0.355165942032431	0.689514097934161	0.38942844656478	NA
Root1280|1555	899.445937316503	-0.233687863044207	0.625676254042358	0.561188850377047	0.708100946585426
Root1280|622	30.5400482241278	-0.299153515874198	0.787331376445929	0.353419084435585	NA
Root1280|2005	26.6730600577318	0.0259319388259975	0.731451440805782	0.938518505280969	NA
Root1280|4352	59.4114345544346	-0.202796851598004	0.696106704714888	0.583385854401433	NA
Root1280|2878	69.6636043482758	-0.129018976028167	0.725126785008295	0.692644705233615	NA
Root1280|3250	241.44788793609	-0.16133988346163	0.62722904428435	0.683938601044045	0.795289212971523
Root1280|2972	48.5984243557102	-0.202140513207299	0.674509439472128	0.601160850263505	NA
Root1280|1795	89.1741261903256	-0.412858038480487	0.733091588162091	0.31279872655981	NA
Root1280|2008	2.61264349386842	-0.151528391700689	0.819339485151186	0.550841998622507	NA
Root1280|839	10.6345193744379	0.209408303580693	0.791636327241391	0.466755894639766	NA
Root1280|3853	13.3591451556591	-0.2905753145353	0.778860017560486	0.398357434560408	NA
Root1280|3854	175.933201040741	-0.196375869509349	0.638313824212179	0.621009118687754	NA
Root1280|3478	845.448062011156	0.482525599333043	0.879294230787816	0.2001492903262	0.38239229772412
Root1280|808	38.7045858411157	0.233680017154116	0.713021256217418	0.547910521451334	NA
Root1280|2954	53.6775936650849	-0.410461115873465	0.833589868792444	0.238853656126976	NA
Root1280|2952	1490.40059917234	1.39650363095652	1.27055060328213	0.0250783828393744	0.098262691579498
Root1280|1095	23.6489632119042	-0.315486001981968	0.801505845389226	0.31509796435782	NA
Root1280|3242	7.95971080469429	-0.181575443412504	0.791898085614835	0.392734901141019	NA
Root1280|1411	266.189752578977	2.8142036634951	3.77497931209772	NA	NA
Root1280|1410	81.6582111069989	1.88281390903303	1.52658592732407	0.0113212583962046	NA
Root1280|2725	13.2217385020472	0.372426998564776	0.907355028153888	0.122608073080734	NA
Root1280|745	83.3362165144822	0.203110464233104	0.678807175936388	0.611235473031422	NA
Root1280|3526	132.144194625995	-0.443569679154636	0.725902907758344	0.28992447673588	NA
Root1280|312	20.0421796203059	-0.0814877743541427	0.733217822655809	0.785943100505251	NA
Root1280|2223	23.4542897388471	-0.16751158183833	0.751047444154611	0.581698351141495	NA
Root1280|2224	813.07938205224	-0.226444005221639	0.623244378311913	0.570921500859737	0.712432014247859
Root1280|1810	17.7806029348036	-0.00962391546518202	0.715911099182008	0.970681852243253	NA
Root1280|1776	132.349832379052	0.0777254146187759	0.631692216730411	0.850266799929158	NA
Root1280|1775	2164.74146474656	0.992619954063699	1.02875265128762	0.0621757183906598	0.168528920900999
Root1280|1774	330.836779491152	-0.072887058985685	0.615497836765666	0.847453366023297	0.9124149480878
Root1280|2203	5.40327253042983	-0.215016883059225	0.839109284996779	0.299256452574242	NA
Root1280|1958	126.018454359278	0.11636251446735	0.664095512522957	0.770033507436758	NA
Root1280|1960	57.0867929367554	-0.143835424508731	0.666102327962056	0.709485795834811	NA
Root1280|4338	9.44261359238281	0.182101437257559	0.793633543712263	0.48961093886796	NA
Root1280|3850	22.8344481584172	0.0848928171587162	0.709398238411606	0.814315520287959	NA
Root1280|1572	29.1513575922688	0.462749699453955	0.833879920394074	0.245343011648719	NA
Root1280|3088	28.2795956339419	0.00824766718471591	0.737998930552279	0.984725535994459	NA
Root1280|4121	5.02130130969023	-0.284443114448844	0.862588438809007	0.237275800472043	NA
Root1280|215	30.0229089509223	0.349550715009149	0.855452163574333	0.241298057873704	NA
Root1280|2507	10.6789320178192	0.368940578603707	0.851255263527089	0.258329114688223	NA
Root1280|1767	13.4053519008664	0.244430815284634	0.801078069665677	0.406065383822522	NA
Root1280|4081	2535.27223242004	0.650469787023702	0.869075335827324	0.152005142526471	0.315232141212614
Root1280|1168	681.916381834297	0.339856965633178	0.744069493845984	0.388860809218688	0.609939035779567
Root1280|1167	123.372042388304	-0.104517233377391	0.717938175107557	0.748654829959871	NA
Root1280|1160	23.0431028425654	-0.400314586099498	0.808703515303664	0.279576991745677	NA
Root1280|1159	418.438040627995	-0.082950773360104	0.620400028722995	0.824626073462341	0.897216396830504
Root1280|236	634.745039593449	0.647523181575932	0.912275017956118	0.142591266323306	0.303866905475184
Root1280|3268	45.9505064077362	-0.0724828471538134	0.655471425991574	0.848289804830728	NA
Root1280|899	73.4089497352025	0.285536970699052	0.739605351936088	0.446381980480176	NA
Root1280|1220	14.324419536084	0.0464638937571424	0.704157183358458	0.898438891501119	NA
Root1280|4132	664.802975186826	2.21576238770834	1.77580409849434	0.00747201823756535	0.0444931963065139
Root1280|2246	57.1037443070668	-0.0861880506319663	0.716339553212164	0.790268582954016	NA
Root1280|3148	6074.62250175927	0.848870279675573	1.01488318147558	0.0840945861260294	0.209558283168896
Root1280|657	334.748023683076	0.0385047149101293	0.629549328534301	0.928934648562421	0.963224182569759
Root1280|4134	246.116824225778	0.551792507434663	0.853636846163372	0.189732766816702	0.368725943058873
Root1280|1099	543.130129285491	0.962258763131162	1.17005020784701	0.0593123091962304	0.165112644519236
Root1280|1100	35.8027967369576	-0.340982779879526	0.741530391456496	0.377187472740608	NA
Root1280|2034	71.0353242424672	-0.226256445532456	0.749484012344864	0.49856885984173	NA
Root1280|2114	1176.25158792867	1.77140408453097	1.82168300541543	0.0138660211936819	0.0691064604652857
Root1280|729	48.243999905341	-0.18105492026375	0.735610687249917	0.583102783547847	NA
Root1280|3243	779.474936213355	1.01956268437387	1.29482652223162	0.0483121590805116	0.142175782436934
Root1280|1803	995.886882074739	0.523670000288678	0.785416680144973	0.2286621068046	0.42822176365225
Root1280|4042	100.473382042831	0.121045842147426	0.635388599313728	0.767012927318553	NA
Root1280|4303	1292.49106321862	0.634527802591923	0.836912935776908	0.1634960709995	0.327246467325924
Root1280|4304	2482.94643188344	0.292986820897565	0.653828619278211	0.487471319208749	0.657352443763086
Root1280|1705	2129.92949047998	0.439365766516165	0.726320594846123	0.305865678577185	0.519299421320605
Root1280|1704	3984.50547640728	1.18991064749616	1.10803058717024	0.0384776051628278	0.125153473634882
Root1280|1702	105.206263723929	0.222843823464166	0.670206964625741	0.58179376917283	NA
Root1280|1701	205.79006227995	-0.0894780493139883	0.619965803357011	0.815341330481605	NA
Root1280|2881	106.056044127247	-0.0209805576566342	0.627772581154319	0.952436140056369	NA
Root1280|3441	11.1993298806582	-0.305323285425312	0.833881518538197	0.191336866237881	NA
Root1280|1043	103.437888519146	-0.16043628435655	0.637905876104312	0.686025645433504	NA
Root1280|2177	87.366481921222	-0.182546982384002	0.657334477269862	0.639724919729135	NA
Root1280|957	850.68032164203	4.75718841465823	1.48367060686408	NA	NA
Root1280|3486	6.0871939966789	-0.273953272687414	0.860474762236075	0.214237714805439	NA
Root1280|1152	15.3720902154521	-0.0603659681791774	0.760800414723209	0.808968588313944	NA
Root1280|1979	3.06182569866035	-0.200826008046582	0.830588730514612	0.435840922021643	NA
Root1280|4204	2.71180937291186	0.126597923815571	0.81255585808176	0.381731774445451	NA
Root1280|80	0	NA	NA	NA	NA
Root1280|1627	0.81524955386936	-0.0775893824187802	0.807724114490994	0.968594500400893	NA
Root1280|672	453.896732342028	3.18802896502388	1.8507802894464	0.00219740301613174	0.0194759432912496
Root1280|322	34.6123565814389	0.295268076186083	0.72917480556582	0.451773573663866	NA
Root1280|24	2.79023844004934	-0.138927831598645	0.817742815208391	0.556250126767837	NA
Root1280|4049	3.60516804058886	0.0178043461232137	0.778623401794129	0.927491684383884	NA
Root1280|2308	33.3076441375641	-0.310410590644172	0.796947702811678	0.329989838673856	NA
Root1280|2313	83.5607975976742	-0.0614685733628041	0.652918487176596	0.869093540617997	NA
Root1280|1000	20.1513805931407	0.572743827962445	1.12915712181676	NA	NA
Root1280|1056	403.086197272236	0.618079474179277	0.879310922891178	0.158611888960866	0.322671437348239
Root1280|2757	6.37684301400689	-0.116981319366828	0.778488090668147	0.555282869197138	NA
Root1280|2372	65.5291523714726	0.662514135051402	0.923290484668175	0.137551550594272	NA
Root1280|606	19.2852767922396	0.070223849739151	0.730872438244513	0.825464602931013	NA
Root1280|2103	45.2546477962815	-0.0356397434926606	0.655614482600054	0.922259883155596	NA
Root1280|181	0	NA	NA	NA	NA
Root1280|182	1.1081917757647	-0.0848219281044326	0.808838631735731	0.877647106277158	NA
Root1280|2974	26.5443290424457	0.00194653147624652	0.700563816267686	0.99918161574649	NA
Root1280|2350	33.4062860261708	-0.08570694694045	0.693700148103668	0.811881973593238	NA
Root1280|3876	8.57173119102904	0.0249768818337865	0.766365167797285	0.920812378682123	NA
Root1280|852	218.056936780841	2.4994063491728	1.93861794696961	0.00549764302312822	0.0376439292267485
Root1280|3077	23.7639125185945	0.612702262496205	1.12110506576943	0.0428890629688648	NA
Root1280|87	14.2862053833308	0.364638505464262	0.808369553722587	0.318889522244205	NA
Root1280|1570	0	NA	NA	NA	NA
Root1280|2838	35.2406558183691	-0.26804873173175	0.770653965734828	0.410848253240808	NA
Root1280|1066	75.4263598116201	-0.192481305313966	0.735995922961698	0.565735086980536	NA
Root1280|2753	11.4356985617551	-0.082489364978112	0.762475830085452	0.740566885898929	NA
Root1280|975	3.22247969295214	-0.210898357745309	0.833598805864358	0.409929045513651	NA
Root1280|2843	28.1865088000894	0.387550899422311	0.807919042628132	0.303394077910858	NA
Root1280|2340	391.061303012657	3.58763077941316	2.81821108866679	NA	NA
Root1280|4321	25.3956021779396	-0.317794768806339	0.815154663714356	0.295181416399681	NA
Root1280|1698	864.527287697659	1.20737678056506	1.39520969455828	0.034485983205408	0.118401875671901
Root1280|579	3.29248857440231	-0.213619540402104	0.834497695571295	0.401350359232581	NA
Root1280|3575	85.2450376291202	-0.0806819653456351	0.716328432661943	0.804179585784994	NA
Root1280|835	6.47780370317266	-0.120550342589424	0.779210459248751	0.54417720724361	NA
Root1280|4108	12.977064882628	-0.360558603194508	0.862052663427306	0.137383830815324	NA
Root1280|3877	19.4368498772276	-0.0774720037491586	0.73656703042255	0.794114256220449	NA
Root1280|1631	0	NA	NA	NA	NA
Root1280|4193	9.13916298284317	-0.141938336281376	0.793059556752868	0.418478170895031	NA
Root1280|1035	18.372519559816	-0.00928534878667495	0.737014946654213	0.968879165232205	NA
Root1280|4065	0.668736416409734	-0.0729674562603594	0.807129347619704	0.973526107795668	NA
Root1280|1847	163.853745473116	-0.154701804756475	0.660380337599204	0.685885726131736	NA
Root1280|2877	4.0370946578825	-0.254803331729152	0.849111934574875	0.307724646384737	NA
Root1280|619	0.94541957394882	-0.0811166738816999	0.808237591246577	0.924827319858833	NA
Root1280|1224	13.9699989588928	-0.0532481807414587	0.74164751765478	0.848210595863469	NA
Root1280|2654	87.7323156871552	-0.481379192567416	0.761447643693293	0.249633470179078	NA
Root1280|1240	11.1545466905683	0.190590698336906	0.781008343040105	0.514455188406289	NA
Root1280|1488	9.51249145397252	-0.0690582122391144	0.758863267585743	0.788045712591256	NA
Root1280|1451	2.77568395427042	-0.137800196216132	0.817549055728277	0.559437027335403	NA
Root1280|3021	3.30133962962743	-0.151605807617575	0.820708443185924	0.495527716045271	NA
Root1280|2851	54.1892468820314	0.212428230573869	0.723082340896994	0.569502282634883	NA
Root1280|1238	0	NA	NA	NA	NA
Root1280|869	1.78270089989221	-0.096323404488756	0.811121244683028	NA	NA
Root1280|1334	21.0871475633481	-0.421244321879534	0.869879078296154	0.169992950308376	NA
Root1280|4109	12.2972105213303	-0.632726147818392	1.15648039247759	0.0310491065135889	NA
Root1280|2669	56.1032978395666	-0.342563239232066	0.799316445078611	0.31390835813209	NA
Root1280|1209	77.1194202629839	-0.25295111170682	0.676942713487981	0.522466724959132	NA
Root1280|1037	23.0138726793614	-0.038684651710304	0.725345828568656	0.896347023530747	NA
Root1280|3267	49.3431689127974	0.187754337932789	0.682954177738417	0.634607566442292	NA
Root1280|2256	99.4438941864053	-0.241070952446383	0.749500572341541	0.479825975928402	NA
Root1280|2337	4.55503952415748	-0.0296677095723799	0.781011114799561	0.868979000719631	NA
Root1280|1195	73.6688975861605	0.146010196702944	0.696434385414306	0.700927187115725	NA
Root1280|1974	11.6911762862607	-0.13098320949976	0.763114217862148	0.618018055727358	NA
Root1280|3102	203.235773297482	-0.139735410230259	0.635881420889359	0.719608679677492	NA
Root1280|713	2.24589933600129	-0.117214996017524	0.813884337320827	0.647275883234387	NA
Root1280|88	0	NA	NA	NA	NA
Root1280|517	4.70278538181258	-0.0570890888111754	0.77442159473127	0.785246725720832	NA
Root1280|2677	5.45013198030252	-0.0638643595059148	0.78291956165774	0.732949501994417	NA
Root1280|1117	11.4393646764484	-0.107444418241333	0.77148595737378	0.660754389179381	NA
Root1280|1139	9.74958916422693	-0.0812991889880666	0.738692492095371	0.799370366333687	NA
Root1280|3476	154.151238048454	-0.376480347168955	0.774736741143715	0.316903473224509	NA
Root1280|232	90.8433705068095	0.650334240316331	0.892076570250847	0.148379830404306	NA
Root1280|2226	16.7622084547995	-0.267262468021058	0.807012853223839	0.334741410989257	NA
Root1280|710	22.6280756151259	-0.285641573275767	0.791051621561853	0.354493426198509	NA
Root1280|3350	0	NA	NA	NA	NA
Root1280|1567	914.312201587528	4.80949735759774	2.98300671512005	NA	NA
Root1280|2391	15.0472091157062	0.562919482481946	1.01930347475107	0.0966198613504221	NA
Root1280|1186	27.4033221168779	0.246834573521471	0.723878522542418	0.520792797464656	NA
Root1280|251	31.3177125873598	-0.161467931547982	0.694945756552485	0.66062482810519	NA
Root1280|3787	14.5388021196309	0.181680953448719	0.733924994124245	0.611983814146713	NA
Root1280|939	0.508310198142903	-0.0663874369991003	0.8064370344601	0.891557748348863	NA
Root1280|2569	54.2150839835245	0.060362224389884	0.653416323904288	0.882139936707037	NA
Root1280|769	1.61456424381463	-0.0934753039969207	0.810516788568539	0.769492990336508	NA
Root1280|4010	1.14640528527383	-0.0857672237972255	0.809000106471476	0.867736828082818	NA
Root1280|4243	74.4345158862656	-0.0335702390977557	0.711140638451835	0.911533304721764	NA
Root1280|1740	11.3132055224934	-0.313599888763069	0.837121157636192	0.183457938417052	NA
Root1280|2702	159.779084442859	0.287013620009913	0.689264901442417	0.483081159339339	NA
Root1280|4288	33.3809550574854	-0.0251039446670008	0.720495474000224	0.93161598213554	NA
Root1280|2732	8.23406729839411	0.0135770881777981	0.76107134652525	0.960519953181278	NA
Root1280|1585	0	NA	NA	NA	NA
Root1280|3072	32.3909891047521	0.42229674649945	0.90172484024091	0.163084473113333	NA
Root1280|1789	127.843433042235	-0.183444634984261	0.663471085491665	0.635269543036676	NA
Root1280|4054	124.146618388162	-0.0646387632567462	0.630510014467383	0.864850244371569	NA
Root1280|1605	0	NA	NA	NA	NA
Root1280|3962	0.191067547545638	-0.0453173184099159	0.805154321592388	0.623005906888354	NA
Root1280|4099	48.5619739867025	-0.35211528498493	0.806996122610151	0.297440684343939	NA
Root1280|3202	27.4138008406425	-0.257158183386299	0.77229976910241	0.418154370197807	NA
Root1280|294	9.58996253370416	-0.269488440041749	0.820299739196932	0.253788768199859	NA
Root1280|2844	7.23681573799296	0.0357174492540863	0.764147107006867	0.887538787659228	NA
Root1280|802	20.8049447941399	-0.384197258302937	0.85376220691574	0.196454780491212	NA
Root1280|980	6.13851306409939	-0.100205019195182	0.777443050878423	0.601049238877811	NA
Root1280|2065	6.01562498709403	-0.0989022358111655	0.776410503286494	0.608695244341135	NA
Root1280|843	38.5183202672872	-0.133117327877061	0.72912488520973	0.678612325158385	NA
Root1280|2011	9.0500773428058	0.156009273394173	0.786414441779051	0.527550152824436	NA
Root1280|3307	0	NA	NA	NA	NA
Root1280|3263	15.7574585921692	-0.0552775609491936	0.749368342181907	0.837209403719354	NA
Root1280|2646	5.97876484638192	-0.0701058379518541	0.775512222291505	0.753972994853967	NA
Root1280|4106	6.72440288338075	-0.131688458888517	0.780940730946968	0.513067488549769	NA
Root1280|3120	99.6583158003696	-0.283048192063219	0.699970414639298	0.465264237339559	NA
[truncated: 2,410 more rows]
