# Supplementary material for: Genome-resolved metatranscriptomics reveals conserved root colonization determinants in a synthetic microbiota
Source: Nat Commun. 2023 Dec 13;14:8274. doi: 10.1038/s41467-023-43688-z (PMC10719396; doi:10.1038/s41467-023-43688-z)
Supplement: Supplementary file 11 — Source Data [file 41467_2023_43688_MOESM11_ESM.zip › Source Data/Supplementary_information/figureS5/Root102unfiltered_deseq_LFC.csv]

	baseMean	log2FoldChange	lfcSE	pvalue	padj
Root102|1005	0	NA	NA	NA	NA
Root102|1018	0	NA	NA	NA	NA
Root102|1051	0	NA	NA	NA	NA
Root102|116	0	NA	NA	NA	NA
Root102|1172	0	NA	NA	NA	NA
Root102|1193	1.74772248299718	-0.161362428708191	1.02741904012665	0.673683066486909	NA
Root102|1256	0	NA	NA	NA	NA
Root102|1261	0	NA	NA	NA	NA
Root102|1302	0	NA	NA	NA	NA
Root102|1493	7.97626893931522	-0.192590451566858	0.980404882170137	0.598447155312397	NA
Root102|1570	1.36598693570802	-0.153169546553606	1.02505462636594	0.741750197071694	NA
Root102|1583	0	NA	NA	NA	NA
Root102|1697	2.48607172936835	0.225820565801303	1.05579474267492	0.0946328351592415	NA
Root102|1698	0	NA	NA	NA	NA
Root102|1754	0	NA	NA	NA	NA
Root102|1763	1.12572425954793	-0.146517092188846	1.02337183801409	0.796581543748355	NA
Root102|1785	0	NA	NA	NA	NA
Root102|1851	0	NA	NA	NA	NA
Root102|1886	0	NA	NA	NA	NA
Root102|2213	0	NA	NA	NA	NA
Root102|2224	0	NA	NA	NA	NA
Root102|2336	0	NA	NA	NA	NA
Root102|2341	0	NA	NA	NA	NA
Root102|2388	0	NA	NA	NA	NA
Root102|2404	0	NA	NA	NA	NA
Root102|2499	1.39589808183944	-0.153970040165437	1.02526921599543	0.735304388562694	NA
Root102|2528	9.77822194078933	-0.283046948562786	1.06957775129128	0.207849483930483	0.819158531724043
Root102|2715	0	NA	NA	NA	NA
Root102|2776	1.71110087451286	-0.160835084298807	1.02725085018875	0.678761874955763	NA
Root102|2864	0	NA	NA	NA	NA
Root102|2936	3.78243351208105	-0.18445391763698	1.03595681548193	NA	NA
Root102|2937	0.99063734840218	-0.142042210116282	1.02235334905017	0.833590971179421	NA
Root102|2953	0	NA	NA	NA	NA
Root102|2980	1.92250013173721	-0.164674854125532	1.02845616438558	0.647397801688918	NA
Root102|3136	0	NA	NA	NA	NA
Root102|3146	380.18238854024	0.302552871117292	1.08407645578844	NA	NA
Root102|3393	5.49864761020625	-0.0751670089946178	0.982360655892246	0.702570774889967	NA
Root102|3464	2.29011911565148	-0.170066088870567	1.03029453570818	0.601393474449088	NA
Root102|358	0	NA	NA	NA	NA
Root102|3586	0	NA	NA	NA	NA
Root102|3617	0	NA	NA	NA	NA
Root102|3705	3.23189324817886	0.242474260418603	1.06178385757354	0.0707811795190508	NA
Root102|3746	0	NA	NA	NA	NA
Root102|387	0.0450289703819173	-0.0512127045620293	1.01409064263258	0.406176973445213	NA
Root102|3893	0	NA	NA	NA	NA
Root102|4060	0	NA	NA	NA	NA
Root102|4120	2.56665131176929	-0.173578709859129	1.03157490125742	0.571540208836927	NA
Root102|4242	0	NA	NA	NA	NA
Root102|4357	0	NA	NA	NA	NA
Root102|4474	0	NA	NA	NA	NA
Root102|4503	3.33770694660989	-0.204389195857442	1.03883578866579	0.475813677214102	NA
Root102|451	0	NA	NA	NA	NA
Root102|4618	0	NA	NA	NA	NA
Root102|4620	0.765492496492594	-0.132985203686447	1.02055470485923	0.909171576194501	NA
Root102|4638	1.35086911145752	-0.152861803400416	1.02496983067263	0.744551711096972	NA
Root102|4765	0	NA	NA	NA	NA
Root102|4830	0	NA	NA	NA	NA
Root102|487	0	NA	NA	NA	NA
Root102|4936	0	NA	NA	NA	NA
Root102|4943	0.0900579407638346	-0.0679344564195695	1.01465430013193	0.512801295540439	NA
Root102|5157	0	NA	NA	NA	NA
Root102|5172	3.40197204511171	-0.217580607693718	1.04168333545818	0.455486644185843	NA
Root102|533	0	NA	NA	NA	NA
Root102|5395	0	NA	NA	NA	NA
Root102|5442	0	NA	NA	NA	NA
Root102|5478	0	NA	NA	NA	NA
Root102|5529	0	NA	NA	NA	NA
Root102|5670	0	NA	NA	NA	NA
Root102|5723	0	NA	NA	NA	NA
Root102|5772	0	NA	NA	NA	NA
Root102|5928	0	NA	NA	NA	NA
Root102|6033	3.1715804687091	0.0626849639209163	0.984762933113981	0.803303550443429	NA
Root102|6081	0	NA	NA	NA	NA
Root102|6179	0	NA	NA	NA	NA
Root102|6191	0	NA	NA	NA	NA
Root102|6192	0	NA	NA	NA	NA
Root102|628	0.580083403519283	0.208740467261176	1.04770488615863	0.174326841321593	NA
Root102|6318	0	NA	NA	NA	NA
Root102|6346	3.38967128490508	-0.181554725134018	1.03471717266015	0.503066725468406	NA
Root102|6475	0	NA	NA	NA	NA
Root102|6482	0.810521466874511	-0.134985757546317	1.02092271786866	0.892335197101547	NA
Root102|673	0.783461802722875	-0.133476378606716	1.02065509947606	0.904023202307949	NA
Root102|751	0	NA	NA	NA	NA
Root102|771	0	NA	NA	NA	NA
Root102|789	0	NA	NA	NA	NA
Root102|836	0	NA	NA	NA	NA
Root102|892	2.07689577591621	-0.173651837572822	1.03016458144445	0.618020649360131	NA
Root102|1009	0	NA	NA	NA	NA
Root102|1034	2.87617872664017	-0.203534011781554	1.03746310771933	0.508092108484575	NA
Root102|1052	0	NA	NA	NA	NA
Root102|1116	0	NA	NA	NA	NA
Root102|1152	1.93624572642244	-0.164949216282654	1.02854446996473	0.645253405152163	NA
Root102|1189	0	NA	NA	NA	NA
Root102|1266	1.17022936633201	-0.147843765983881	1.02369178432212	0.785575700031414	NA
Root102|1271	0	NA	NA	NA	NA
Root102|1396	7.40410166293234	0.266735999349739	1.05972510860124	NA	NA
Root102|1634	0.585376614964925	-0.123645138538066	1.019042356035	0.988462778821764	NA
Root102|1654	0	NA	NA	NA	NA
Root102|1776	4.83885474232583	-0.0359916804047317	0.986841303910664	0.81203852710087	NA
Root102|1778	0	NA	NA	NA	NA
Root102|1838	0	NA	NA	NA	NA
Root102|1951	0	NA	NA	NA	NA
Root102|1964	0	NA	NA	NA	NA
Root102|1991	0	NA	NA	NA	NA
Root102|2040	5.26157930791237	-0.192304084501728	1.0395663528433	NA	NA
Root102|2045	0	NA	NA	NA	NA
Root102|2077	0	NA	NA	NA	NA
Root102|2184	0	NA	NA	NA	NA
Root102|2215	0.15177632618978	-0.081302701557187	1.0153335159763	0.631518727549575	NA
Root102|2252	0	NA	NA	NA	NA
Root102|2340	1.26081117069368	-0.150497793449542	1.02435174122974	0.764123614359062	NA
Root102|2539	0	NA	NA	NA	NA
Root102|2540	0	NA	NA	NA	NA
Root102|2780	0	NA	NA	NA	NA
Root102|2900	5.71796497754721	0.267139700135737	1.07162492642834	0.0356395697789577	NA
Root102|3004	0	NA	NA	NA	NA
Root102|3102	0	NA	NA	NA	NA
Root102|3114	0	NA	NA	NA	NA
Root102|3115	0	NA	NA	NA	NA
Root102|3118	1.0356663187841	-0.143603399228841	1.02269856989912	0.820678802545922	NA
Root102|3144	0	NA	NA	NA	NA
Root102|3174	0	NA	NA	NA	NA
Root102|3229	0	NA	NA	NA	NA
Root102|3352	0	NA	NA	NA	NA
Root102|3418	2.5914505782372	-0.173766475512998	1.0316481124512	0.569542467457587	NA
Root102|370	0	NA	NA	NA	NA
Root102|385	0	NA	NA	NA	NA
Root102|3926	6.27608792813973	0.116043074093731	0.992148967723874	0.679776681198253	NA
Root102|4050	5.66617810641536	0.0665913373867564	0.981629181847915	0.813554974124756	NA
Root102|4188	0	NA	NA	NA	NA
Root102|4232	0	NA	NA	NA	NA
Root102|4260	0.0602662925171442	-0.0562371829130946	1.0142592072467	0.40617697344514	NA
Root102|4313	2.47091799320291	-0.172407458590633	1.0311358497248	0.581718922487785	NA
Root102|4514	0	NA	NA	NA	NA
Root102|4592	0	NA	NA	NA	NA
Root102|4603	0	NA	NA	NA	NA
Root102|4718	0	NA	NA	NA	NA
Root102|484	0	NA	NA	NA	NA
Root102|5001	0	NA	NA	NA	NA
Root102|5235	1.08069528916601	-0.145106542662633	1.02304081174396	0.808357981414783	NA
Root102|5238	2.53118428572006	-0.173101495008734	1.03139557242241	0.575542984894167	NA
Root102|5241	1.44092705222135	-0.155018424116145	1.02555907473418	0.726385852611311	NA
Root102|5255	0	NA	NA	NA	NA
Root102|5317	0	NA	NA	NA	NA
Root102|5331	4.75758502971841	0.161325742451523	1.00793456527771	0.537886001090328	NA
Root102|550	1.48595602260327	-0.156102064661534	1.0258599739747	0.717775925927398	NA
Root102|5630	0	NA	NA	NA	NA
Root102|5714	0	NA	NA	NA	NA
Root102|5734	4.73767052486598	-0.0323832375260096	0.986619433667015	0.823780560191882	NA
Root102|5978	0	NA	NA	NA	NA
Root102|6102	0	NA	NA	NA	NA
Root102|6218	0	NA	NA	NA	NA
Root102|6276	0	NA	NA	NA	NA
Root102|6345	0	NA	NA	NA	NA
Root102|6360	0	NA	NA	NA	NA
Root102|6361	0	NA	NA	NA	NA
Root102|6364	1.50665731292861	-0.156387470549621	1.0259468237499	0.714754524837227	NA
Root102|6371	0	NA	NA	NA	NA
Root102|677	0	NA	NA	NA	NA
Root102|926	0	NA	NA	NA	NA
Root102|1070	2.8175479599508	0.234125217410597	1.0587194111957	0.0833763098771179	NA
Root102|1209	0	NA	NA	NA	NA
Root102|1273	0	NA	NA	NA	NA
Root102|161	0	NA	NA	NA	NA
Root102|2012	1.07729774939295	0.215285409803376	1.05121186268219	0.142067238280432	NA
Root102|2264	26.4416178727499	-0.175434336064412	0.972796556032391	0.597206716954407	0.90123014931159
Root102|2516	0	NA	NA	NA	NA
Root102|2541	0	NA	NA	NA	NA
Root102|2545	0	NA	NA	NA	NA
Root102|2559	2.3360020789324	0.0571111602631337	0.991922132042633	0.797935112295471	NA
Root102|2562	0	NA	NA	NA	NA
Root102|290	0.783461802722875	-0.133476378606716	1.02065509947606	0.904023202307949	NA
Root102|3113	0	NA	NA	NA	NA
Root102|3190	1.21421060951824	-0.149120222607778	1.02400636067355	0.775257611112761	NA
Root102|379	2.6404638377434	-0.189090694142669	1.03423346815113	0.544897970090493	NA
Root102|4122	0	NA	NA	NA	NA
Root102|414	5.46935780461038	0.265686014605401	1.07101134026378	0.037608360232	NA
Root102|4235	0	NA	NA	NA	NA
Root102|4349	0	NA	NA	NA	NA
Root102|4534	0	NA	NA	NA	NA
Root102|4941	0	NA	NA	NA	NA
Root102|4947	0	NA	NA	NA	NA
Root102|5361	0	NA	NA	NA	NA
Root102|5462	0	NA	NA	NA	NA
Root102|5482	404.626422477579	0.332151986553814	1.10233456704464	NA	NA
Root102|5721	2.65670925253312	-0.174626642062054	1.03196571567629	0.562800560457856	NA
Root102|6357	4.45970564626867	-0.188503443171683	1.03777002528603	NA	NA
Root102|753	0	NA	NA	NA	NA
Root102|77	0	NA	NA	NA	NA
Root102|1550	1.16361850078831	-0.14759404018598	1.02363286091832	0.787468783821486	NA
Root102|1819	0	NA	NA	NA	NA
Root102|1962	1.17075322992985	-0.147886643956366	1.02370132147366	0.785307801453372	NA
Root102|2065	0	NA	NA	NA	NA
Root102|2183	0	NA	NA	NA	NA
Root102|2280	0	NA	NA	NA	NA
Root102|2509	0.315202792673421	-0.10316472741849	1.01675229666994	0.830872849913689	NA
Root102|257	2.20641954871395	-0.16902905380123	1.02992661154422	0.61060240466743	NA
Root102|2631	0	NA	NA	NA	NA
Root102|3056	2.6589987277778	0.255577859443417	1.05904486600587	0.167489539451704	NA
Root102|3253	0	NA	NA	NA	NA
Root102|3254	0	NA	NA	NA	NA
Root102|3355	2.83525354326726	-0.206505884715031	1.03792720148118	0.507112695102089	NA
Root102|37	0	NA	NA	NA	NA
Root102|3856	0	NA	NA	NA	NA
Root102|3886	0	NA	NA	NA	NA
Root102|3913	0	NA	NA	NA	NA
Root102|3966	0	NA	NA	NA	NA
Root102|4253	0	NA	NA	NA	NA
Root102|4369	0	NA	NA	NA	NA
Root102|4610	0	NA	NA	NA	NA
Root102|5082	0	NA	NA	NA	NA
Root102|6550	2.48215650935346	-0.185546103980222	1.03320864708042	0.562883594023217	NA
Root102|944	0	NA	NA	NA	NA
Root102|945	0	NA	NA	NA	NA
Root102|1114	171.443473539862	0.501994117696613	1.21762068312215	NA	NA
Root102|1155	0	NA	NA	NA	NA
Root102|1618	0	NA	NA	NA	NA
Root102|1628	0	NA	NA	NA	NA
Root102|1644	0	NA	NA	NA	NA
Root102|1739	0	NA	NA	NA	NA
Root102|1781	0.315202792673421	-0.10316472741849	1.01675229666994	0.830872849913689	NA
Root102|1894	0.855550437256429	-0.136888646731445	1.02128796211943	0.876445274579066	NA
Root102|2201	0.630405585346842	-0.126204832007555	1.0194241055655	0.966541245915824	NA
Root102|2206	1.75612984489477	-0.161670716258372	1.02750972849729	0.671665858600349	NA
Root102|2250	7.09049530022486	-0.258224569566194	1.05812007832707	0.270332610401769	NA
Root102|2251	0	NA	NA	NA	NA
Root102|2413	6.58648319145048	-0.13984495401418	0.997046865297072	0.583025249658562	NA
Root102|2487	0	NA	NA	NA	NA
Root102|2649	0	NA	NA	NA	NA
Root102|2689	0	NA	NA	NA	NA
Root102|2944	0	NA	NA	NA	NA
Root102|2963	0	NA	NA	NA	NA
Root102|323	0	NA	NA	NA	NA
Root102|365	0	NA	NA	NA	NA
Root102|3888	0.607105304759119	-0.124756288225244	1.01921033699091	0.978476333346083	NA
Root102|4068	2.36425673825633	-0.188870861055501	1.03336956035686	0.56960111911202	NA
Root102|434	0	NA	NA	NA	NA
Root102|482	0	NA	NA	NA	NA
Root102|4834	2.98493441506567	-0.177961169012689	1.03326158387423	0.533899376223768	NA
Root102|496	0	NA	NA	NA	NA
Root102|502	0	NA	NA	NA	NA
Root102|5127	0	NA	NA	NA	NA
Root102|5133	3.81798174542265	0.0083568834812397	0.986106835753509	0.95811522153491	NA
Root102|5142	0.0900579407638346	-0.0679344564195695	1.01465430013193	0.512801295540439	NA
Root102|5254	0	NA	NA	NA	NA
Root102|5267	0	NA	NA	NA	NA
Root102|538	0	NA	NA	NA	NA
Root102|539	0	NA	NA	NA	NA
Root102|540	0	NA	NA	NA	NA
Root102|546	0	NA	NA	NA	NA
Root102|5533	2.78231542663855	0.089272763614636	0.996429645881946	0.758496935681008	NA
Root102|554	0	NA	NA	NA	NA
Root102|565	0	NA	NA	NA	NA
Root102|6058	0.0900579407638346	-0.0679344564195695	1.01465430013193	0.512801295540439	NA
Root102|6222	0	NA	NA	NA	NA
Root102|6275	0	NA	NA	NA	NA
Root102|6365	0	NA	NA	NA	NA
Root102|6529	3.60807421564829	0.0202424208667447	0.981521162898559	0.99218581331701	NA
Root102|6536	0	NA	NA	NA	NA
Root102|669	0	NA	NA	NA	NA
Root102|1360	1.50665731292861	-0.156387470549621	1.0259468237499	0.714754524837227	NA
Root102|1469	0	NA	NA	NA	NA
Root102|1534	0	NA	NA	NA	NA
Root102|1987	0	NA	NA	NA	NA
Root102|2006	0	NA	NA	NA	NA
Root102|2036	0	NA	NA	NA	NA
Root102|2041	2.38659418766233	0.057947378024448	0.986448785834964	0.80580201602571	NA
Root102|2331	0	NA	NA	NA	NA
Root102|2472	1.80798877551433	-0.162482404983231	1.02776731669616	0.664430861046275	NA
Root102|2566	0	NA	NA	NA	NA
Root102|2938	2.29011911565148	-0.170066088870567	1.03029453570818	0.601393474449088	NA
Root102|3407	0	NA	NA	NA	NA
Root102|3532	0	NA	NA	NA	NA
Root102|3585	336.179953260809	0.308368927166495	1.08690169359474	NA	NA
Root102|3979	0	NA	NA	NA	NA
Root102|4089	1.0356663187841	-0.143603399228841	1.02269856989912	0.820678802545922	NA
Root102|4090	0	NA	NA	NA	NA
Root102|4519	0	NA	NA	NA	NA
Root102|4554	0	NA	NA	NA	NA
Root102|5279	0	NA	NA	NA	NA
Root102|6217	5.2954626947839	-0.332096220708847	1.08033233968241	0.256586899751304	NA
Root102|6382	0	NA	NA	NA	NA
Root102|784	0	NA	NA	NA	NA
Root102|100	0	NA	NA	NA	NA
Root102|108	0	NA	NA	NA	NA
Root102|1422	13.0383112270224	0.111679980031132	0.95827006980787	0.760560698296285	0.954397121265285
Root102|1601	0	NA	NA	NA	NA
Root102|3095	0	NA	NA	NA	NA
Root102|3337	0	NA	NA	NA	NA
Root102|3391	0	NA	NA	NA	NA
Root102|3443	6.95947794898026	-0.111465104116964	0.978692560244945	0.733814919487622	NA
Root102|3444	3.73740454169914	-0.184145686228991	1.03582263831359	NA	NA
Root102|3885	0.810521466874511	-0.134985757546317	1.02092271786866	0.892335197101547	NA
Root102|4707	0	NA	NA	NA	NA
Root102|4818	0	NA	NA	NA	NA
Root102|4836	0	NA	NA	NA	NA
Root102|5398	0	NA	NA	NA	NA
Root102|5469	2.73467890230519	0.232189570992234	1.0580270523205	0.0859443322877503	NA
Root102|5513	0.450289703819173	-0.11474194414343	1.01789142377553	0.934185631242395	NA
Root102|828	0	NA	NA	NA	NA
Root102|853	0	NA	NA	NA	NA
Root102|972	0.945608378020263	-0.140403714049521	1.02200250015193	0.847147650826702	NA
Root102|1313	0.0450289703819173	-0.0512127045620293	1.01409064263258	0.406176973445213	NA
Root102|136	0.692123970772787	-0.129435425605481	1.01994196581064	0.939071801634942	NA
Root102|1424	5.99303820771226	0.0210549332412774	0.977373976744924	0.94927526481483	NA
Root102|1600	0	NA	NA	NA	NA
Root102|3023	2.92137869389733	0.00790078482297555	0.987082465777871	0.967598448291024	NA
Root102|3338	1.14505955782574	-0.146873929716248	1.02346494191412	0.792816115363494	NA
Root102|3392	0.675434555728759	-0.128601228889193	1.01980346577446	0.946135191443158	NA
Root102|3810	0	NA	NA	NA	NA
Root102|5397	0.585376614964925	-0.123645138538066	1.019042356035	0.988462778821764	NA
Root102|5519	0	NA	NA	NA	NA
Root102|5606	1.41657904443794	-0.15439145838981	1.02538727268233	0.731496330268442	NA
Root102|5836	0.49531867420109	-0.117945827469179	1.01827538340939	0.962209023038905	NA
Root102|827	2.17546067538684	-0.168550335417854	1.02976119632161	0.614511774063716	NA
Root102|854	0.165738115291224	0.184312442409972	1.03565896566753	0.231411160588739	NA
Root102|96	2.0490539455829	-0.166607261558406	1.02909937732424	0.630721015424965	NA
Root102|99	0	NA	NA	NA	NA
Root102|17	0	NA	NA	NA	NA
Root102|1812	0	NA	NA	NA	NA
Root102|1857	0	NA	NA	NA	NA
Root102|1950	0	NA	NA	NA	NA
Root102|2385	0	NA	NA	NA	NA
Root102|2868	0	NA	NA	NA	NA
Root102|2895	254.932585380085	0.254131907164096	1.06719568603322	NA	NA
Root102|2899	0.315202792673421	-0.10316472741849	1.01675229666994	0.830872849913689	NA
Root102|2904	0	NA	NA	NA	NA
Root102|306	0	NA	NA	NA	NA
Root102|3215	1.57601396336711	-0.158094297422728	1.02643255034685	0.701409775929951	NA
Root102|3227	1.08069528916601	-0.145106542662633	1.02304081174396	0.808357981414783	NA
Root102|3398	0	NA	NA	NA	NA
Root102|342	0.0900579407638346	-0.0679344564195695	1.01465430013193	0.512801295540439	NA
Root102|3582	0	NA	NA	NA	NA
Root102|4029	6.00247324311414	-0.0697178999041678	0.990397034875936	NA	NA
Root102|4440	0	NA	NA	NA	NA
Root102|4633	0	NA	NA	NA	NA
Root102|473	0	NA	NA	NA	NA
Root102|5687	0	NA	NA	NA	NA
Root102|5760	0	NA	NA	NA	NA
Root102|5774	0	NA	NA	NA	NA
Root102|5820	0	NA	NA	NA	NA
Root102|5856	0	NA	NA	NA	NA
Root102|6	0	NA	NA	NA	NA
Root102|6068	0.810521466874511	-0.134985757546317	1.02092271786866	0.892335197101547	NA
Root102|6139	2.53477026271411	0.0379341191708871	0.989584411815847	0.864339439386975	NA
Root102|6151	1.17075322992985	-0.147886643956366	1.02370132147366	0.785307801453372	NA
Root102|6286	0	NA	NA	NA	NA
Root102|1505	1.0356663187841	-0.143603399228841	1.02269856989912	0.820678802545922	NA
Root102|1638	0	NA	NA	NA	NA
Root102|1639	0	NA	NA	NA	NA
Root102|177	0	NA	NA	NA	NA
Root102|2233	0.855550437256429	-0.136888646731445	1.02128796211943	0.876445274579066	NA
Root102|2922	0	NA	NA	NA	NA
Root102|2923	0	NA	NA	NA	NA
Root102|2957	0	NA	NA	NA	NA
Root102|3528	0	NA	NA	NA	NA
Root102|4022	1.39589808183944	-0.153970040165437	1.02526921599543	0.735304388562694	NA
Root102|4214	7.38630162750514	-0.191726673056669	1.00148989911978	0.482270035821805	NA
Root102|444	0	NA	NA	NA	NA
Root102|4837	0	NA	NA	NA	NA
Root102|4859	0	NA	NA	NA	NA
Root102|4860	2.41065170068577	-0.171648649128517	1.03086041620523	0.588079348903969	NA
Root102|5004	0	NA	NA	NA	NA
Root102|5005	0	NA	NA	NA	NA
Root102|5026	0	NA	NA	NA	NA
Root102|5046	0	NA	NA	NA	NA
Root102|5047	2.40320267172274	0.223467807696207	1.05498815985156	0.0979258104141086	NA
Root102|5161	0	NA	NA	NA	NA
Root102|5191	2.66678780203345	-0.201521727829757	1.03650816987972	0.52664549229942	NA
Root102|5288	0	NA	NA	NA	NA
Root102|542	0	NA	NA	NA	NA
Root102|5599	0	NA	NA	NA	NA
Root102|5600	0	NA	NA	NA	NA
Root102|5738	0	NA	NA	NA	NA
Root102|5739	2.5807214088241	-0.196695931492755	1.03537086541571	0.539967949924659	NA
Root102|6277	0	NA	NA	NA	NA
Root102|6278	0	NA	NA	NA	NA
Root102|1287	0.331476230582447	0.200234141895934	1.04323770015514	0.20205705958593	NA
Root102|1322	0	NA	NA	NA	NA
Root102|150	0	NA	NA	NA	NA
Root102|1988	2.88375019760582	-0.176903846083443	1.03285408484826	0.5424229035202	NA
Root102|2034	0	NA	NA	NA	NA
Root102|2489	6.33449008500168	-0.138883036923526	0.995221924333987	0.591424550246689	NA
Root102|2543	0	NA	NA	NA	NA
Root102|2872	0	NA	NA	NA	NA
Root102|2887	0	NA	NA	NA	NA
Root102|3353	3.18945706179746	-0.00858733249563485	0.986789630770875	0.976853797102403	NA
Root102|3429	0	NA	NA	NA	NA
Root102|472	0.49531867420109	-0.117945827469179	1.01827538340939	0.962209023038905	NA
Root102|4869	0	NA	NA	NA	NA
Root102|4870	0	NA	NA	NA	NA
Root102|4879	1.98317036847694	-0.067973908628536	0.99295425485621	0.929621682346857	NA
Root102|4890	0	NA	NA	NA	NA
Root102|5118	0	NA	NA	NA	NA
Root102|5154	0	NA	NA	NA	NA
Root102|5228	0	NA	NA	NA	NA
Root102|5229	0	NA	NA	NA	NA
Root102|5230	0	NA	NA	NA	NA
Root102|5233	0	NA	NA	NA	NA
Root102|5313	2.66012423265194	-0.200512433900206	1.03629828703771	0.528527303334181	NA
Root102|5678	2.47659337100545	-0.172573785909913	1.03119451986656	0.580659066029136	NA
Root102|5735	0	NA	NA	NA	NA
Root102|5737	0	NA	NA	NA	NA
Root102|6369	0	NA	NA	NA	NA
Root102|6372	0	NA	NA	NA	NA
Root102|1533	0	NA	NA	NA	NA
Root102|1952	0	NA	NA	NA	NA
Root102|2070	0.0900579407638346	-0.0679344564195695	1.01465430013193	0.512801295540439	NA
Root102|2226	0	NA	NA	NA	NA
Root102|2260	0	NA	NA	NA	NA
Root102|2276	2.8175479599508	0.234125217410597	1.0587194111957	0.0833763098771179	NA
Root102|2309	1.26480271824816	-0.150530638554142	1.02436267004051	0.763595000380724	NA
Root102|2578	180.607183969551	0.33855204209073	1.0826840515411	NA	NA
Root102|2630	0	NA	NA	NA	NA
Root102|2634	0	NA	NA	NA	NA
Root102|3230	0	NA	NA	NA	NA
Root102|3354	0	NA	NA	NA	NA
Root102|3754	0	NA	NA	NA	NA
Root102|4344	0	NA	NA	NA	NA
Root102|4571	0	NA	NA	NA	NA
Root102|5000	2.29011911565148	-0.170066088870567	1.03029453570818	0.601393474449088	NA
Root102|5012	1.92852136054862	-0.164690230261017	1.02846373408088	0.64695866566705	NA
Root102|5626	0	NA	NA	NA	NA
Root102|767	0	NA	NA	NA	NA
Root102|938	0.945608378020263	-0.140403714049521	1.02200250015193	0.847147650826702	NA
Root102|1297	0	NA	NA	NA	NA
Root102|1363	0	NA	NA	NA	NA
Root102|1502	1.84618778565861	-0.163429892970121	1.02805250811367	0.658085005293523	NA
Root102|1862	0	NA	NA	NA	NA
Root102|2055	0	NA	NA	NA	NA
Root102|2270	0	NA	NA	NA	NA
Root102|2520	0	NA	NA	NA	NA
Root102|3558	0	NA	NA	NA	NA
Root102|4031	0	NA	NA	NA	NA
Root102|4045	0	NA	NA	NA	NA
Root102|4342	0	NA	NA	NA	NA
Root102|44	0.900579407638346	-0.138693801752008	1.02164831541402	0.861409339151532	NA
Root102|4612	0.360231763055338	-0.10741455162254	1.01712878621644	0.869188681815272	NA
Root102|4809	0	NA	NA	NA	NA
Root102|5501	5.48647360631454	-0.0741679457401604	0.982478717289565	0.705067221878849	NA
Root102|6022	0	NA	NA	NA	NA
Root102|6171	0	NA	NA	NA	NA
Root102|1055	0	NA	NA	NA	NA
Root102|1495	0	NA	NA	NA	NA
Root102|1700	0	NA	NA	NA	NA
Root102|1815	0	NA	NA	NA	NA
Root102|2211	0	NA	NA	NA	NA
Root102|2334	0	NA	NA	NA	NA
Root102|2342	0	NA	NA	NA	NA
Root102|2500	0	NA	NA	NA	NA
Root102|2773	0	NA	NA	NA	NA
Root102|2934	0	NA	NA	NA	NA
Root102|2979	0	NA	NA	NA	NA
Root102|3147	0	NA	NA	NA	NA
Root102|3892	0	NA	NA	NA	NA
Root102|4001	3.22390515165534	-0.204568313593166	1.03857451223985	0.482932959551905	NA
Root102|458	0	NA	NA	NA	NA
Root102|4621	0	NA	NA	NA	NA
Root102|532	0	NA	NA	NA	NA
Root102|5530	0	NA	NA	NA	NA
Root102|5667	0	NA	NA	NA	NA
Root102|6030	0	NA	NA	NA	NA
Root102|6189	0	NA	NA	NA	NA
Root102|672	1.21578220031177	-0.149243978610739	1.02403461618062	0.774499584515674	NA
Root102|1465	0	NA	NA	NA	NA
Root102|3119	0	NA	NA	NA	NA
Root102|3536	4.81103905058578	-0.0461417078781188	0.980752352180159	0.786227756223922	NA
Root102|4112	5.68993333440918	0.0225010379592034	0.973773818244888	0.939671152479828	NA
Root102|4998	0	NA	NA	NA	NA
Root102|5849	0	NA	NA	NA	NA
Root102|78	6.8739433239485	-0.117674547572625	1.00068333817472	NA	NA
Root102|1054	0	NA	NA	NA	NA
Root102|1496	0.135086911145752	-0.0785067839169151	1.01517370854447	0.605327984987318	NA
Root102|1701	0	NA	NA	NA	NA
Root102|1816	0	NA	NA	NA	NA
Root102|2210	0	NA	NA	NA	NA
Root102|2333	0	NA	NA	NA	NA
Root102|2343	0.0900579407638346	-0.0679344564195695	1.01465430013193	0.512801295540439	NA
Root102|2501	3.10699895635229	-0.17916743590485	1.03373764041294	0.523948729120506	NA
Root102|2774	5.64442937644412	-0.30364356172811	1.07079430577596	0.269327318066643	NA
Root102|2933	0.540347644583007	-0.12089999472056	1.01865895930287	0.987878511478645	NA
Root102|2978	0.675434555728759	-0.128601228889193	1.01980346577446	0.946135191443158	NA
Root102|3148	0.720463526110677	-0.130859184060198	1.02018105162055	0.927062463222475	NA
Root102|3891	0	NA	NA	NA	NA
Root102|459	0	NA	NA	NA	NA
Root102|4622	0.105295262899062	-0.071212057643075	1.01483081905777	0.542224158995718	NA
Root102|531	0	NA	NA	NA	NA
Root102|5531	0	NA	NA	NA	NA
Root102|5668	2.0490539455829	-0.166607261558406	1.02909937732424	0.630721015424965	NA
Root102|6031	0	NA	NA	NA	NA
Root102|6190	0	NA	NA	NA	NA
Root102|671	2.72517149733543	-0.200469753075596	1.03645855345511	0.523510465262866	NA
Root102|1611	0	NA	NA	NA	NA
Root102|2234	0	NA	NA	NA	NA
Root102|3186	0	NA	NA	NA	NA
Root102|3479	2.43156440062353	-0.172019386787873	1.03099164150414	0.585369756979491	NA
Root102|4125	0	NA	NA	NA	NA
Root102|4792	12.3568217566288	-0.408480730096923	1.12825503409781	0.106492231656525	0.579898555784057
Root102|5280	0	NA	NA	NA	NA
Root102|5809	0	NA	NA	NA	NA
Root102|6378	0	NA	NA	NA	NA
Root102|662	8.570355216616	-0.112520048088226	0.977937613302593	0.721089374799439	NA
Root102|762	2.11636160795011	-0.167737933004265	1.02947991383713	0.621568888584764	NA
Root102|1094	3.07358091837436	-0.178785449102839	1.03358592871025	0.526949469055712	NA
Root102|1457	0.360231763055338	-0.10741455162254	1.01712878621644	0.869188681815272	NA
Root102|1519	0	NA	NA	NA	NA
Root102|168	0	NA	NA	NA	NA
Root102|1833	0	NA	NA	NA	NA
Root102|1963	0	NA	NA	NA	NA
Root102|2671	0	NA	NA	NA	NA
Root102|2751	0	NA	NA	NA	NA
Root102|2885	0	NA	NA	NA	NA
Root102|2905	0	NA	NA	NA	NA
Root102|3260	1.80115881527669	-0.162633984331289	1.02779981595963	0.664777032938548	NA
Root102|4179	0	NA	NA	NA	NA
Root102|4774	0	NA	NA	NA	NA
Root102|515	0	NA	NA	NA	NA
Root102|5868	0	NA	NA	NA	NA
Root102|6176	0.702726383870963	-0.129852822764498	1.0200144161021	0.935069619224628	NA
Root102|1013	1.43115369827623	-0.154623460975484	1.02545481288332	0.729154679030302	NA
Root102|1625	4.89317265366137	0.120687449815888	0.992265161073266	0.65455283715979	NA
Root102|1641	0	NA	NA	NA	NA
Root102|165	2.15459549878591	0.220455094107844	1.05389484015216	0.105835344581319	NA
Root102|1737	0	NA	NA	NA	NA
Root102|1791	0	NA	NA	NA	NA
Root102|1841	3.49544496599437	-0.182362198383047	1.03505437603804	0.495955237405663	NA
Root102|1890	0	NA	NA	NA	NA
Root102|2216	2.80030312238568	-0.204186789764933	1.03737788240955	0.512687571027032	NA
Root102|2400	0	NA	NA	NA	NA
Root102|3131	0.900579407638346	-0.138693801752008	1.02164831541402	0.861409339151532	NA
Root102|3150	0.0450289703819173	-0.0512127045620293	1.01409064263258	0.406176973445213	NA
Root102|3510	30.3137228729922	0.0174024957302646	0.933486529734509	0.973446693031677	0.986915270016817
Root102|4011	1.90598832584907	0.219650473066698	1.0534899163888	0.113221850434063	NA
Root102|4013	841.395919083878	12.5229485242244	3.10068519769432	4.13299405565709e-07	4.25698387732681e-05
Root102|4728	0	NA	NA	NA	NA
Root102|4770	0	NA	NA	NA	NA
Root102|480	0	NA	NA	NA	NA
Root102|5152	0	NA	NA	NA	NA
Root102|5165	0.49531867420109	-0.117945827469179	1.01827538340939	0.962209023038905	NA
Root102|5216	0	NA	NA	NA	NA
Root102|5284	0	NA	NA	NA	NA
Root102|5769	4.61126379506204	-0.0377787620801857	0.979899502283513	0.811718952400996	NA
Root102|5919	1.16361850078831	-0.14759404018598	1.02363286091832	0.787468783821486	NA
Root102|5962	22.4725288972684	0.241807996972446	1.04744400743401	NA	NA
Root102|6084	0	NA	NA	NA	NA
Root102|6252	0.0505921087299266	-0.0531876130229218	1.01414898246055	0.406176973445174	NA
Root102|6343	0.315202792673421	-0.10316472741849	1.01675229666994	0.830872849913689	NA
Root102|1377	1.93624572642244	-0.164949216282654	1.02854446996473	0.645253405152163	NA
Root102|1498	0	NA	NA	NA	NA
Root102|1537	0	NA	NA	NA	NA
Root102|1818	0	NA	NA	NA	NA
Root102|1915	0	NA	NA	NA	NA
Root102|2305	0	NA	NA	NA	NA
Root102|2425	0	NA	NA	NA	NA
Root102|2684	0	NA	NA	NA	NA
Root102|3154	6.61173275968534	0.0211829648150051	0.97714618471673	0.946052190652644	NA
Root102|463	0.450289703819173	-0.11474194414343	1.01789142377553	0.934185631242395	NA
Root102|5300	2.02368434919706	-0.16629512967589	1.02899215988476	0.633664012390706	NA
Root102|5306	0	NA	NA	NA	NA
Root102|6349	0	NA	NA	NA	NA
Root102|6526	0	NA	NA	NA	NA
Root102|1504	0	NA	NA	NA	NA
Root102|1508	29.2415134672036	-0.471764417686599	1.18006396318096	0.0349032915678563	0.283818870907042
Root102|1646	1.3058401410756	-0.151703216255294	1.02466356761292	0.754149982068163	NA
Root102|180	24.6674962717532	-0.179827528922436	0.971766631110306	0.593610874025134	0.90123014931159
Root102|2073	5.46935780461038	0.265686014605401	1.07101134026378	0.037608360232	NA
Root102|2231	20.169259651444	-0.34712114672864	1.07377538106005	0.177197332675382	0.786715881704904
Root102|2624	10.4691341583716	-0.236495930672193	1.01057465527365	0.343362808304105	0.883804322431433
Root102|2926	5.27283234092331	-0.247982189734894	1.0529746463442	0.336630169817987	NA
Root102|3525	3.54956429429764	-0.222221226997978	1.04306277218854	0.441145449408878	NA
Root102|4019	494.592845123592	0.402005527398518	1.14197112836603	NA	NA
Root102|4211	20.3052493278885	-0.346679152755804	1.06568353477089	0.165599731040158	0.767151248433264
Root102|441	0	NA	NA	NA	NA
Root102|4841	1.89121675604053	-0.164201169920921	1.02830067281183	0.651580122926919	NA
Root102|4855	1.53098499298519	-0.157100811273111	1.02614625225159	0.709456187453209	NA
Root102|5008	19.2581047829833	-0.177393006390141	0.973428158303327	0.592494447952766	0.90123014931159
Root102|5043	39.7316607784613	-0.197600030398042	0.976597046404099	0.560280710410645	0.90123014931159
Root102|5289	2.16958653061719	-0.168393036645647	1.02970883799998	0.615573098813881	NA
Root102|545	0.450289703819173	-0.11474194414343	1.01789142377553	0.934185631242395	NA
Root102|5705	0	NA	NA	NA	NA
Root102|5742	89.8378125253321	-0.338733227107608	0.993373116106407	0.394672128360781	0.895975278774968
Root102|6105	12.5640766595185	0.262195187969305	1.07001977220052	0.017909576896401	0.168399931689258
Root102|6114	13.13355840395	-0.239951163430693	0.999227303126601	0.472147917082181	0.895975278774968
Root102|6281	8.97967758505449	-0.207934529489528	1.04616672354787	NA	NA
Root102|6373	0	NA	NA	NA	NA
Root102|1161	0.720463526110677	-0.130859184060198	1.02018105162055	0.927062463222475	NA
Root102|1162	1.21578220031177	-0.149243978610739	1.02403461618062	0.774499584515674	NA
Root102|2236	0.900579407638346	-0.138693801752008	1.02164831541402	0.861409339151532	NA
Root102|2237	0	NA	NA	NA	NA
Root102|2317	0	NA	NA	NA	NA
Root102|2318	0	NA	NA	NA	NA
Root102|2494	3.50675530886225	-0.0254762921930262	0.986989869323256	0.920564022536993	NA
Root102|3038	1.74025021055785	0.219016092070857	1.05316877677137	0.117680813938857	NA
Root102|3463	1.53098499298519	-0.157100811273111	1.02614625225159	0.709456187453209	NA
Root102|3963	0	NA	NA	NA	NA
Root102|3964	0	NA	NA	NA	NA
Root102|4731	0	NA	NA	NA	NA
Root102|4737	0	NA	NA	NA	NA
Root102|475	0	NA	NA	NA	NA
Root102|476	0	NA	NA	NA	NA
Root102|497	0	NA	NA	NA	NA
Root102|498	0	NA	NA	NA	NA
Root102|511	0	NA	NA	NA	NA
Root102|512	0	NA	NA	NA	NA
Root102|5125	0	NA	NA	NA	NA
Root102|5126	0	NA	NA	NA	NA
Root102|5260	0	NA	NA	NA	NA
Root102|5261	0	NA	NA	NA	NA
Root102|5275	0	NA	NA	NA	NA
Root102|5276	0	NA	NA	NA	NA
Root102|6090	0	NA	NA	NA	NA
Root102|6092	0	NA	NA	NA	NA
Root102|6300	0	NA	NA	NA	NA
Root102|6301	0	NA	NA	NA	NA
Root102|6353	0	NA	NA	NA	NA
Root102|6354	0	NA	NA	NA	NA
Root102|6374	0.0450289703819173	-0.0512127045620293	1.01409064263258	0.406176973445213	NA
Root102|1191	0	NA	NA	NA	NA
Root102|1671	1.3058401410756	-0.151703216255294	1.02466356761292	0.754149982068163	NA
Root102|1672	0	NA	NA	NA	NA
Root102|1923	436.683901601158	0.356421652120446	1.11456667979565	NA	NA
Root102|224	0	NA	NA	NA	NA
Root102|225	0	NA	NA	NA	NA
Root102|226	0	NA	NA	NA	NA
Root102|2511	0	NA	NA	NA	NA
Root102|2737	0	NA	NA	NA	NA
Root102|3339	0	NA	NA	NA	NA
Root102|4228	0.0602662925171442	-0.0562371829130946	1.0142592072467	0.40617697344514	NA
Root102|5180	1.98885738349468	0.219941970222456	1.05363592368572	0.110656040205575	NA
Root102|5187	0	NA	NA	NA	NA
Root102|636	0	NA	NA	NA	NA
Root102|641	0	NA	NA	NA	NA
Root102|650	0	NA	NA	NA	NA
Root102|651	0	NA	NA	NA	NA
Root102|2258	0	NA	NA	NA	NA
Root102|2266	0	NA	NA	NA	NA
Root102|2461	0	NA	NA	NA	NA
Root102|2580	7.69492114079189	-0.166926120974842	1.00320288263398	0.512496782930591	NA
Root102|2665	7.043869899877	0.273409879354564	1.07431630058023	NA	NA
Root102|3096	0	NA	NA	NA	NA
Root102|3487	0	NA	NA	NA	NA
Root102|3605	0	NA	NA	NA	NA
Root102|3938	3.13140784370124	0.0548976548359727	0.990433911920532	0.881490615353326	NA
Root102|4557	0	NA	NA	NA	NA
Root102|6202	0	NA	NA	NA	NA
Root102|1507	1.26081117069368	-0.150497793449542	1.02435174122974	0.764123614359062	NA
Root102|1636	0	NA	NA	NA	NA
Root102|179	0.120532585034288	-0.0742794724867412	1.01499684376705	0.570158541616899	NA
Root102|2230	1.35086911145752	-0.152861803400416	1.02496983067263	0.744551711096972	NA
Root102|2925	0	NA	NA	NA	NA
Root102|3526	0	NA	NA	NA	NA
Root102|4020	4.2263219399262	0.255652927770308	1.06689604564041	0.0513419510702894	NA
Root102|4212	0.900579407638346	-0.138693801752008	1.02164831541402	0.861409339151532	NA
Root102|442	0	NA	NA	NA	NA
Root102|4839	0	NA	NA	NA	NA
Root102|4856	1.82131591427736	-0.162941991925881	1.0278987624081	0.662004042905091	NA
Root102|5007	0	NA	NA	NA	NA
Root102|5028	0	NA	NA	NA	NA
Root102|5044	0	NA	NA	NA	NA
Root102|5193	0	NA	NA	NA	NA
Root102|5286	0	NA	NA	NA	NA
Root102|544	0	NA	NA	NA	NA
Root102|5741	5.69892059073458	-0.0620636929393585	0.989354134196186	NA	NA
Root102|6279	0	NA	NA	NA	NA
Root102|1463	0	NA	NA	NA	NA
Root102|2069	0	NA	NA	NA	NA
Root102|2517	0	NA	NA	NA	NA
Root102|2756	0	NA	NA	NA	NA
Root102|300	0	NA	NA	NA	NA
Root102|3151	0	NA	NA	NA	NA
Root102|4999	0	NA	NA	NA	NA
Root102|5096	0.455328978569339	-0.114932988367715	1.01791982607062	0.936409379212713	NA
Root102|5711	0	NA	NA	NA	NA
Root102|5838	0	NA	NA	NA	NA
Root102|1002	0	NA	NA	NA	NA
Root102|123	0	NA	NA	NA	NA
Root102|1380	0	NA	NA	NA	NA
Root102|1399	3.64623853640692	0.248747646816518	1.0641770288917	0.0612992495538877	NA
Root102|1742	0	NA	NA	NA	NA
Root102|1772	0	NA	NA	NA	NA
Root102|1773	0	NA	NA	NA	NA
Root102|1796	0	NA	NA	NA	NA
Root102|1872	0	NA	NA	NA	NA
Root102|191	0.180115881527669	-0.0864176640516127	1.01560242335329	0.677711189993547	NA
Root102|2039	0	NA	NA	NA	NA
Root102|2044	0	NA	NA	NA	NA
Root102|2307	0.723195510205731	-0.130645520744608	1.02015686887922	0.927777646561385	NA
Root102|2781	7.53642481304114	0.159011740443951	1.01054703028432	0.512862776301697	NA
Root102|2911	0	NA	NA	NA	NA
Root102|2965	0	NA	NA	NA	NA
Root102|368	0	NA	NA	NA	NA
Root102|374	0	NA	NA	NA	NA
Root102|376	2.65670925253312	-0.174626642062054	1.03196571567629	0.562800560457856	NA
Root102|420	0	NA	NA	NA	NA
Root102|4327	1.80115881527669	-0.162633984331289	1.02779981595963	0.664777032938548	NA
Root102|4541	0	NA	NA	NA	NA
Root102|5136	1.44092705222135	-0.155018424116145	1.02555907473418	0.726385852611311	NA
Root102|5138	0	NA	NA	NA	NA
Root102|5145	0	NA	NA	NA	NA
Root102|5244	0	NA	NA	NA	NA
Root102|526	0	NA	NA	NA	NA
Root102|527	0	NA	NA	NA	NA
Root102|5308	0	NA	NA	NA	NA
Root102|5423	0	NA	NA	NA	NA
Root102|551	0	NA	NA	NA	NA
Root102|5510	0.315202792673421	-0.10316472741849	1.01675229666994	0.830872849913689	NA
Root102|557	0	NA	NA	NA	NA
Root102|562	0	NA	NA	NA	NA
Root102|576	0	NA	NA	NA	NA
Root102|5823	2.62124222648389	-0.191113123466796	1.03450697665935	0.544020535797309	NA
Root102|5871	0	NA	NA	NA	NA
Root102|5912	0	NA	NA	NA	NA
Root102|5913	0	NA	NA	NA	NA
Root102|5916	0	NA	NA	NA	NA
Root102|5926	83.7538486658894	0.231496600364726	1.04960031383937	NA	NA
Root102|6203	3.19155251618883	-0.00885273257079377	0.98671410566322	0.976016839156357	NA
Root102|6205	0	NA	NA	NA	NA
Root102|6219	0	NA	NA	NA	NA
Root102|6290	0.91155963410173	0.213732907899507	1.05038558430358	0.150778544322615	NA
Root102|6291	1.36598693570802	-0.153169546553606	1.02505462636594	0.741750197071694	NA
Root102|6424	0	NA	NA	NA	NA
Root102|6425	0	NA	NA	NA	NA
Root102|6522	0	NA	NA	NA	NA
Root102|6523	0	NA	NA	NA	NA
Root102|6533	6.85460076724049	-0.196962309667966	0.997422613437416	0.486930208960201	NA
Root102|6534	0.315885788697185	-0.102854192788657	1.01673779934521	0.829245608110652	NA
Root102|2068	0	NA	NA	NA	NA
Root102|2202	0	NA	NA	NA	NA
Root102|2245	1.3058401410756	-0.151703216255294	1.02466356761292	0.754149982068163	NA
Root102|237	4.79409189416768	-0.0503447243459597	0.98215617090037	0.883874763396694	NA
Root102|415	1.07729774939295	0.215285409803376	1.05121186268219	0.142067238280432	NA
Root102|5240	0	NA	NA	NA	NA
Root102|5453	1.57601396336711	-0.158094297422728	1.02643255034685	0.701409775929951	NA
Root102|5586	468.112981027101	0.301504348174226	1.08631487641434	NA	NA
Root102|5720	0	NA	NA	NA	NA
Root102|5743	1.80115881527669	-0.162633984331289	1.02779981595963	0.664777032938548	NA
Root102|5866	0	NA	NA	NA	NA
Root102|6359	0	NA	NA	NA	NA
Root102|1506	0	NA	NA	NA	NA
Root102|1637	0	NA	NA	NA	NA
Root102|178	2.44633782142894	-0.193472127639941	1.03439385915737	0.556090186620813	NA
Root102|2229	0	NA	NA	NA	NA
Root102|2924	0	NA	NA	NA	NA
Root102|3527	0	NA	NA	NA	NA
Root102|4021	0	NA	NA	NA	NA
Root102|443	0	NA	NA	NA	NA
Root102|4796	0.720463526110677	-0.130859184060198	1.02018105162055	0.927062463222475	NA
Root102|4838	0	NA	NA	NA	NA
Root102|4857	0	NA	NA	NA	NA
Root102|5006	0	NA	NA	NA	NA
Root102|5027	2.65180984465958	0.230164274587297	1.05730958956002	0.0886668828662695	NA
Root102|5045	2.37782911030655	-0.171291941118094	1.03073020640608	0.591310672364298	NA
Root102|5194	0	NA	NA	NA	NA
Root102|5287	0	NA	NA	NA	NA
Root102|543	0	NA	NA	NA	NA
Root102|5740	0.450289703819173	-0.11474194414343	1.01789142377553	0.934185631242395	NA
Root102|6280	0	NA	NA	NA	NA
Root102|1223	0	NA	NA	NA	NA
Root102|1856	0	NA	NA	NA	NA
Root102|2274	0	NA	NA	NA	NA
Root102|2641	1.35086911145752	-0.152861803400416	1.02496983067263	0.744551711096972	NA
Root102|3195	2.82642754151262	0.0149180649128115	0.982451927949153	0.945293838165223	NA
Root102|3262	0	NA	NA	NA	NA
Root102|3505	0	NA	NA	NA	NA
Root102|4023	0	NA	NA	NA	NA
Root102|424	0	NA	NA	NA	NA
Root102|4246	0	NA	NA	NA	NA
Root102|4336	0	NA	NA	NA	NA
Root102|4794	0	NA	NA	NA	NA
Root102|5386	0	NA	NA	NA	NA
Root102|5461	0	NA	NA	NA	NA
Root102|5610	0.0828690576456118	0.159851934336707	1.02651968568147	0.253129229705036	NA
Root102|5797	0	NA	NA	NA	NA
Root102|5987	2.73197387141604	-0.175493451610395	1.03229207085868	0.555920667061691	NA
Root102|6083	0	NA	NA	NA	NA
Root102|826	0	NA	NA	NA	NA
Root102|1000	3.90803968618648	0.00354056275859019	0.985962081786863	0.94201919951937	NA
Root102|1031	1.32590492232979	0.217018134573573	1.0521279031703	0.131358864033116	NA
Root102|122	0	NA	NA	NA	NA
Root102|1376	0	NA	NA	NA	NA
Root102|1379	1.84618778565861	-0.163429892970121	1.02805250811367	0.658085005293523	NA
Root102|1398	0	NA	NA	NA	NA
Root102|1743	0	NA	NA	NA	NA
Root102|1771	0	NA	NA	NA	NA
Root102|1795	0	NA	NA	NA	NA
Root102|1871	0	NA	NA	NA	NA
Root102|190	0	NA	NA	NA	NA
Root102|2043	1.31539482697809	-0.151880069183732	1.02471229928998	0.752438473854085	NA
Root102|2306	0	NA	NA	NA	NA
Root102|2783	0.0602662925171442	-0.0562371829130946	1.0142592072467	0.40617697344514	NA
Root102|2910	0	NA	NA	NA	NA
Root102|2966	1.39589808183944	-0.153970040165437	1.02526921599543	0.735304388562694	NA
Root102|3077	0.99063734840218	-0.142042210116282	1.02235334905017	0.833590971179421	NA
Root102|369	0	NA	NA	NA	NA
Root102|373	0	NA	NA	NA	NA
Root102|377	0.810521466874511	-0.134985757546317	1.02092271786866	0.892335197101547	NA
Root102|4055	1.07729774939295	0.215285409803376	1.05121186268219	0.142067238280432	NA
Root102|421	0	NA	NA	NA	NA
Root102|4326	18.0171512911149	-0.267374794112547	1.06801450180027	NA	NA
Root102|4542	0	NA	NA	NA	NA
Root102|5137	0	NA	NA	NA	NA
Root102|5144	0	NA	NA	NA	NA
Root102|524	0	NA	NA	NA	NA
Root102|5243	0	NA	NA	NA	NA
Root102|525	0	NA	NA	NA	NA
Root102|5307	0	NA	NA	NA	NA
Root102|5424	0	NA	NA	NA	NA
Root102|5509	1.48595602260327	-0.156102064661534	1.0258599739747	0.717775925927398	NA
Root102|552	0	NA	NA	NA	NA
Root102|556	0	NA	NA	NA	NA
Root102|561	0	NA	NA	NA	NA
Root102|5655	0	NA	NA	NA	NA
Root102|577	0.360231763055338	-0.10741455162254	1.01712878621644	0.869188681815272	NA
Root102|5822	4.31617029112036	-0.233680184230934	1.04746674392936	0.389211965483937	NA
Root102|5870	0	NA	NA	NA	NA
Root102|5914	0.542396632654298	-0.120593594106429	1.01863340589064	0.986567082353794	NA
Root102|5917	1.91328403841339	-0.166963900670835	1.02870021690643	0.6457858743188	NA
Root102|5925	0	NA	NA	NA	NA
Root102|6207	0	NA	NA	NA	NA
Root102|6220	3.23189324817886	0.242474260418603	1.06178385757354	0.0707811795190508	NA
Root102|6292	0	NA	NA	NA	NA
Root102|6426	0	NA	NA	NA	NA
Root102|6524	0.180115881527669	-0.0864176640516127	1.01560242335329	0.677711189993547	NA
Root102|6535	3.9175204232268	-0.18534742128909	1.03634908879388	NA	NA
Root102|1260	2.8175479599508	0.234125217410597	1.0587194111957	0.0833763098771179	NA
Root102|1303	0	NA	NA	NA	NA
Root102|1304	0	NA	NA	NA	NA
Root102|1567	2.73467890230519	0.232189570992234	1.0580270523205	0.0859443322877503	NA
Root102|1568	0	NA	NA	NA	NA
Root102|1852	0	NA	NA	NA	NA
Root102|1853	0	NA	NA	NA	NA
Root102|2247	0	NA	NA	NA	NA
Root102|2248	0	NA	NA	NA	NA
Root102|2327	0	NA	NA	NA	NA
Root102|2328	0	NA	NA	NA	NA
Root102|2389	0	NA	NA	NA	NA
Root102|2390	0	NA	NA	NA	NA
Root102|2405	0	NA	NA	NA	NA
Root102|2865	0	NA	NA	NA	NA
Root102|2866	0	NA	NA	NA	NA
Root102|4766	0	NA	NA	NA	NA
Root102|4767	1.35086911145752	-0.152861803400416	1.02496983067263	0.744551711096972	NA
Root102|4831	0	NA	NA	NA	NA
Root102|4832	0	NA	NA	NA	NA
Root102|4991	0.662929217688587	-0.127577624178938	1.01965207973003	0.953660497123634	NA
Root102|5156	0	NA	NA	NA	NA
Root102|5615	0.99063734840218	-0.142042210116282	1.02235334905017	0.833590971179421	NA
Root102|5616	0	NA	NA	NA	NA
Root102|6078	0	NA	NA	NA	NA
Root102|6079	0	NA	NA	NA	NA
Root102|6474	0	NA	NA	NA	NA
Root102|6483	0	NA	NA	NA	NA
Root102|6484	0	NA	NA	NA	NA
Root102|940	0	NA	NA	NA	NA
Root102|1324	0	NA	NA	NA	NA
Root102|14	0	NA	NA	NA	NA
Root102|1844	0	NA	NA	NA	NA
Root102|1848	0	NA	NA	NA	NA
Root102|1969	0	NA	NA	NA	NA
Root102|2191	0	NA	NA	NA	NA
Root102|3232	0	NA	NA	NA	NA
Root102|3438	8.30493764708235	-0.378362541818162	1.10676785724273	0.1627198107906	NA
Root102|353	0	NA	NA	NA	NA
Root102|3559	0	NA	NA	NA	NA
Root102|3973	0	NA	NA	NA	NA
Root102|4265	0	NA	NA	NA	NA
Root102|4629	0	NA	NA	NA	NA
Root102|4981	2.77224945578864	-0.175827543184275	1.0324214738296	0.552511855014246	NA
Root102|688	719.848320113995	0.378573598332054	1.12721310194244	NA	NA
Root102|859	1.24303586468418	0.216501294009176	1.05185554831436	0.134667863969171	NA
Root102|1211	3.35176397436808	-0.216778013737004	1.04139602711951	0.459512761679218	NA
Root102|13	0.0900579407638346	-0.0679344564195695	1.01465430013193	0.512801295540439	NA
Root102|1659	1.26480271824816	-0.150530638554142	1.02436267004051	0.763595000380724	NA
Root102|1786	0	NA	NA	NA	NA
Root102|1787	0	NA	NA	NA	NA
Root102|1788	0	NA	NA	NA	NA
Root102|2657	17.3380572661422	-0.0985127626843224	0.941773882632142	0.788750106284758	0.955730853021096
Root102|3371	1.71110087451286	-0.160835084298807	1.02725085018875	0.678761874955763	NA
Root102|3372	4.37918415708146	0.100238290763922	0.989356539976274	0.722447723560931	NA
Root102|3921	0	NA	NA	NA	NA
Root102|4082	0.720463526110677	-0.130859184060198	1.02018105162055	0.927062463222475	NA
Root102|5785	0	NA	NA	NA	NA
Root102|693	0	NA	NA	NA	NA
Root102|708	2.15459549878591	0.220455094107844	1.05389484015216	0.105835344581319	NA
Root102|761	1.3058401410756	-0.151703216255294	1.02466356761292	0.754149982068163	NA
Root102|996	0	NA	NA	NA	NA
Root102|3058	6.42283157669001	-0.347842214587556	1.08930710052162	0.215265949564854	NA
Root102|1392	0	NA	NA	NA	NA
Root102|1397	0	NA	NA	NA	NA
Root102|1460	0	NA	NA	NA	NA
Root102|1794	0	NA	NA	NA	NA
Root102|2078	0	NA	NA	NA	NA
Root102|2948	0	NA	NA	NA	NA
Root102|2982	3.82746248246297	-0.184756806926696	1.0360892478045	NA	NA
Root102|3110	0	NA	NA	NA	NA
Root102|3111	0	NA	NA	NA	NA
Root102|3153	9.7829743646678	-0.120158766394569	0.977222010598666	0.691089749275499	0.916509581657206
Root102|3450	0	NA	NA	NA	NA
Root102|456	0	NA	NA	NA	NA
Root102|461	0	NA	NA	NA	NA
Root102|5301	0	NA	NA	NA	NA
Root102|5302	0	NA	NA	NA	NA
Root102|5304	0	NA	NA	NA	NA
Root102|563	0.745821518810506	0.211682984581112	1.04928469100748	0.161275017635164	NA
Root102|5874	0	NA	NA	NA	NA
Root102|1092	0	NA	NA	NA	NA
Root102|1095	6.73117245966611	-0.253073039266199	1.0562174633489	0.284987741068627	NA
Root102|1456	0	NA	NA	NA	NA
Root102|1835	0.0450289703819173	-0.0512127045620293	1.01409064263258	0.406176973445213	NA
Root102|2693	2.34291313572929	0.120462636730633	1.00016398873397	0.609843506589328	NA
Root102|2750	0	NA	NA	NA	NA
Root102|2857	0	NA	NA	NA	NA
Root102|2913	0	NA	NA	NA	NA
Root102|2983	2.25144851909586	-0.169534403160895	1.03011779043028	0.60531666410709	NA
Root102|4645	0	NA	NA	NA	NA
Root102|5121	0	NA	NA	NA	NA
Root102|1327	0	NA	NA	NA	NA
Root102|2017	0	NA	NA	NA	NA
Root102|2558	0	NA	NA	NA	NA
Root102|2672	0	NA	NA	NA	NA
Root102|3005	0	NA	NA	NA	NA
Root102|3290	0	NA	NA	NA	NA
Root102|3447	0	NA	NA	NA	NA
Root102|3520	6.23744609101665	0.0706744550713724	0.987865956096324	0.78986404360941	NA
Root102|5116	0	NA	NA	NA	NA
Root102|516	0	NA	NA	NA	NA
Root102|5654	0	NA	NA	NA	NA
Root102|6086	0	NA	NA	NA	NA
Root102|1259	8.06432462941271	0.080923907679324	0.976335814977531	0.795876610992286	NA
Root102|1305	0.135086911145752	-0.0785067839169151	1.01517370854447	0.605327984987318	NA
Root102|1569	15.4587886966611	-0.435444554586844	1.14716879811031	0.0785597525570963	0.488235232611108
Root102|1854	0	NA	NA	NA	NA
Root102|2222	0	NA	NA	NA	NA
Root102|2249	3.50277895274923	0.027203556691706	0.987177421798152	0.978213085163529	NA
Root102|2326	0	NA	NA	NA	NA
Root102|2406	0	NA	NA	NA	NA
Root102|2867	0	NA	NA	NA	NA
Root102|4768	0	NA	NA	NA	NA
Root102|4992	7.50034971018854	0.0147733992775082	0.970343177578378	0.970213680940002	NA
Root102|5155	0	NA	NA	NA	NA
Root102|5617	68.1034407495867	-0.283729744291205	0.967241918110499	0.47852518152079	0.896147158120753
Root102|5841	0	NA	NA	NA	NA
Root102|6473	3.23260513045773	0.0465189571896823	0.989110039362621	0.911626781267264	NA
Root102|6485	0	NA	NA	NA	NA
Root102|939	3.67364945930253	-0.0438251507308828	0.980589900463306	0.872202331791174	NA
Root102|1484	0	NA	NA	NA	NA
Root102|1485	0	NA	NA	NA	NA
Root102|1666	0	NA	NA	NA	NA
Root102|1678	0	NA	NA	NA	NA
Root102|1998	0	NA	NA	NA	NA
Root102|1999	0	NA	NA	NA	NA
Root102|203	0	NA	NA	NA	NA
Root102|230	0	NA	NA	NA	NA
Root102|3122	0	NA	NA	NA	NA
Root102|3872	0	NA	NA	NA	NA
Root102|3873	0	NA	NA	NA	NA
Root102|4654	0	NA	NA	NA	NA
Root102|5204	0	NA	NA	NA	NA
Root102|5349	1.25551795924804	0.0143068447288162	0.986564884892201	0.817454424096415	NA
Root102|5816	0	NA	NA	NA	NA
Root102|1128	0	NA	NA	NA	NA
Root102|1129	5.47275534438344	0.162831169013666	1.00799212555751	0.535432628695866	NA
Root102|1130	0	NA	NA	NA	NA
Root102|256	0	NA	NA	NA	NA
Root102|3054	9.15991775442085	-0.386936317674469	1.11241686239933	0.146627853524041	NA
Root102|4366	0	NA	NA	NA	NA
Root102|5198	0	NA	NA	NA	NA
Root102|5297	0	NA	NA	NA	NA
Root102|970	0	NA	NA	NA	NA
Root102|120	0	NA	NA	NA	NA
Root102|1767	0	NA	NA	NA	NA
Root102|2075	0	NA	NA	NA	NA
Root102|359	0.900579407638346	-0.138693801752008	1.02164831541402	0.861409339151532	NA
Root102|3607	0	NA	NA	NA	NA
Root102|391	0	NA	NA	NA	NA
Root102|4371	0	NA	NA	NA	NA
Root102|4769	0.945608378020263	-0.140403714049521	1.02200250015193	0.847147650826702	NA
Root102|5269	0	NA	NA	NA	NA
Root102|5707	0	NA	NA	NA	NA
Root102|6296	0	NA	NA	NA	NA
Root102|6304	4.33263571790155	-0.024976328898797	0.978876035789241	0.850716284584213	NA
Root102|795	0	NA	NA	NA	NA
Root102|1717	0.120532585034288	-0.0742794724867412	1.01499684376705	0.570158541616899	NA
Root102|3212	1.32590492232979	0.217018134573573	1.0521279031703	0.131358864033116	NA
Root102|3375	0	NA	NA	NA	NA
Root102|3632	0	NA	NA	NA	NA
Root102|5851	12.4378830490125	0.261898380775347	1.01966111533187	0.407517782273508	0.895975278774968
Root102|1195	0	NA	NA	NA	NA
Root102|1277	191.154633534552	0.416911401008163	1.15288825362564	NA	NA
Root102|1585	0	NA	NA	NA	NA
Root102|2464	0	NA	NA	NA	NA
Root102|2484	0	NA	NA	NA	NA
Root102|3126	5.07597419268323	0.141667651717822	0.991236283255255	0.630360564523714	NA
Root102|3745	1.21578220031177	-0.149243978610739	1.02403461618062	0.774499584515674	NA
Root102|382	3.81197665169814	0.250911621885046	1.06501949943776	0.0581189650102397	NA
Root102|413	759.743293332537	10.8836356246348	3.02940573701798	3.53204081912901e-06	0.000272850153277716
Root102|4381	0	NA	NA	NA	NA
Root102|5049	0	NA	NA	NA	NA
Root102|5050	1.57601396336711	-0.158094297422728	1.02643255034685	0.701409775929951	NA
Root102|5463	0.783461802722875	-0.133476378606716	1.02065509947606	0.904023202307949	NA
Root102|6316	0	NA	NA	NA	NA
Root102|685	0.0828690576456118	0.159851934336707	1.02651968568147	0.253129229705036	NA
Root102|1026	0	NA	NA	NA	NA
Root102|1306	2.76493630287856	-0.0582966537344922	0.98746193425262	0.919266318884977	NA
Root102|1635	0	NA	NA	NA	NA
Root102|3057	0	NA	NA	NA	NA
Root102|4736	0	NA	NA	NA	NA
Root102|4863	0	NA	NA	NA	NA
Root102|4954	0	NA	NA	NA	NA
Root102|529	0	NA	NA	NA	NA
Root102|1053	5.04122317724554	-0.0428307793284647	0.987344632930141	0.789881802930666	NA
Root102|1817	0	NA	NA	NA	NA
Root102|2332	1.66607190413094	-0.159963003867995	1.02698548143136	0.686076291254426	NA
Root102|2344	10.0244726963022	0.0295446574565519	0.977184629303211	NA	NA
Root102|2502	15.3504237743859	-0.29696848692446	1.03934908231055	0.233587409363733	0.851096749507375
Root102|3890	1.20532585034288	-0.14872684983892	1.02391330329476	0.778043066161718	NA
Root102|460	0.855550437256429	-0.136888646731445	1.02128796211943	0.876445274579066	NA
Root102|670	48.1972386337542	-0.381800861244167	1.07140061487512	0.225038604915124	0.837794324322572
Root102|1543	0	NA	NA	NA	NA
Root102|1745	0	NA	NA	NA	NA
Root102|1780	2.56894078701397	0.228039352063346	1.05656449052023	0.0915578822899245	NA
Root102|2335	0	NA	NA	NA	NA
Root102|2633	1.80798877551433	-0.162482404983231	1.02776731669616	0.664430861046275	NA
Root102|2964	0	NA	NA	NA	NA
Root102|3867	16.6026306508099	-0.0904611539867089	0.966182881330758	0.768405674900036	0.954397121265285
Root102|5236	1.48595602260327	-0.156102064661534	1.0258599739747	0.717775925927398	NA
Root102|1278	5.86528769295289	0.0203991509058265	0.96577179633808	0.955865826907854	NA
Root102|1356	0	NA	NA	NA	NA
Root102|2465	0	NA	NA	NA	NA
Root102|2485	0	NA	NA	NA	NA
Root102|3125	0.91155963410173	0.213732907899507	1.05038558430358	0.150778544322615	NA
Root102|381	7.95542953397873	0.276195628487911	1.0755451148201	NA	NA
Root102|412	197.206971569657	0.353654138366621	1.11212465491522	0.0124140241035177	0.142071609184703
Root102|4382	5.23109076426089	-0.0511676111328015	0.969526799551584	0.88542650243014	NA
Root102|5048	0	NA	NA	NA	NA
Root102|5464	5.46263467381884	0.113259972337724	0.982067962769247	0.714598114298838	NA
Root102|684	7.95542953397873	0.276195628487911	1.0755451148201	NA	NA
Root102|1011	0	NA	NA	NA	NA
Root102|117	0	NA	NA	NA	NA
Root102|1970	0	NA	NA	NA	NA
Root102|2076	0	NA	NA	NA	NA
Root102|2324	0	NA	NA	NA	NA
Root102|2345	0	NA	NA	NA	NA
Root102|2618	1.98127469680436	-0.165675442211604	1.028784077632	0.639096483025898	NA
Root102|2622	0	NA	NA	NA	NA
Root102|2878	0	NA	NA	NA	NA
Root102|349	0	NA	NA	NA	NA
Root102|383	0	NA	NA	NA	NA
Root102|3833	0	NA	NA	NA	NA
Root102|39	0	NA	NA	NA	NA
Root102|4113	0	NA	NA	NA	NA
Root102|4374	0	NA	NA	NA	NA
Root102|5281	0	NA	NA	NA	NA
Root102|5378	5.15117899712869	-0.29748674044855	1.06784945266331	0.292451756427866	NA
Root102|5712	0	NA	NA	NA	NA
Root102|975	0	NA	NA	NA	NA
Root102|610	3.02597183789311	-0.21142738059971	1.0394327710261	0.487196290370725	NA
Root102|6493	0	NA	NA	NA	NA
Root102|1246	5.05501251638232	0.262878496026764	1.06983963719393	0.0413663186067161	NA
Root102|1538	0	NA	NA	NA	NA
Root102|1914	0	NA	NA	NA	NA
Root102|2473	0	NA	NA	NA	NA
Root102|2943	0	NA	NA	NA	NA
Root102|4009	1.98885738349468	0.219941970222456	1.05363592368572	0.110656040205575	NA
Root102|5025	0	NA	NA	NA	NA
Root102|5089	15.0352860802658	-0.335942840620873	1.0585743336608	0.220642403545207	0.831445154822792
Root102|5681	0	NA	NA	NA	NA
Root102|6100	0	NA	NA	NA	NA
Root102|6385	0	NA	NA	NA	NA
Root102|2862	0.0602662925171442	-0.0562371829130946	1.0142592072467	0.40617697344514	NA
Root102|3541	1.80115881527669	-0.162633984331289	1.02779981595963	0.664777032938548	NA
Root102|4017	0	NA	NA	NA	NA
Root102|4236	11.8402199044465	-0.254552832993044	1.01889814176028	0.305486550093217	0.882453138970112
Root102|5051	6.4892571216342	0.181434398478431	0.999654246719083	0.547360809916959	NA
Root102|5231	2.69957699538922	-0.239599385713445	1.04442591071834	0.477852423473823	NA
Root102|5283	5.38648874696477	0.265159699303971	1.07079045719107	0.0383090186287077	NA
Root102|5475	0	NA	NA	NA	NA
Root102|5695	1.12572425954793	-0.146517092188846	1.02337183801409	0.796581543748355	NA
Root102|5832	2.22985282313434	-0.169242214569727	1.03000443045359	0.608369065017402	NA
Root102|6085	0	NA	NA	NA	NA
Root102|6257	0	NA	NA	NA	NA
Root102|1768	0	NA	NA	NA	NA
Root102|193	0.331476230582447	0.200234141895934	1.04323770015514	0.20205705958593	NA
Root102|2003	0	NA	NA	NA	NA
Root102|2784	2.78256598014596	-0.175940705832137	1.03246349436835	0.5513215739278	NA
Root102|452	0	NA	NA	NA	NA
Root102|4543	0.0828690576456118	0.159851934336707	1.02651968568147	0.253129229705036	NA
Root102|5512	0	NA	NA	NA	NA
Root102|1154	0	NA	NA	NA	NA
Root102|1321	0	NA	NA	NA	NA
Root102|2050	0	NA	NA	NA	NA
Root102|2060	0	NA	NA	NA	NA
Root102|2583	0	NA	NA	NA	NA
Root102|3239	0	NA	NA	NA	NA
Root102|3291	0	NA	NA	NA	NA
Root102|3293	4.09566852397555	-0.00546469972103369	0.986022556695739	0.9121169690331	NA
Root102|3446	0	NA	NA	NA	NA
Root102|3757	0	NA	NA	NA	NA
Root102|63	0	NA	NA	NA	NA
Root102|2072	2.5914505782372	-0.173766475512998	1.0316481124512	0.569542467457587	NA
Root102|445	0	NA	NA	NA	NA
Root102|5162	0	NA	NA	NA	NA
Root102|5163	0	NA	NA	NA	NA
Root102|1173	0	NA	NA	NA	NA
Root102|1784	0	NA	NA	NA	NA
Root102|3587	0	NA	NA	NA	NA
Root102|3616	0	NA	NA	NA	NA
Root102|4059	0	NA	NA	NA	NA
Root102|4243	0	NA	NA	NA	NA
Root102|4244	0	NA	NA	NA	NA
Root102|5396	0	NA	NA	NA	NA
Root102|6178	0	NA	NA	NA	NA
Root102|837	0	NA	NA	NA	NA
Root102|1029	2.76872764622372	0.0867030338036882	0.989701002430206	0.726681321804477	NA
Root102|1267	4.92292934143753	-0.0326177701730744	0.979749370213931	0.922757840067317	NA
Root102|5848	7.86869940255904	0.0916416452616662	0.972709206291234	0.779712743112681	NA
Root102|30	0	NA	NA	NA	NA
Root102|3432	0	NA	NA	NA	NA
Root102|4579	0	NA	NA	NA	NA
Root102|1121	0.945608378020263	-0.140403714049521	1.02200250015193	0.847147650826702	NA
Root102|1168	0	NA	NA	NA	NA
Root102|1588	0	NA	NA	NA	NA
Root102|3459	2.05263992257696	0.0923123691558469	0.999264576163293	0.667675591669818	NA
Root102|3502	0	NA	NA	NA	NA
Root102|4480	1.20532585034288	-0.14872684983892	1.02391330329476	0.778043066161718	NA
Root102|4687	0.135086911145752	-0.0785067839169151	1.01517370854447	0.605327984987318	NA
Root102|5184	0	NA	NA	NA	NA
Root102|5499	0	NA	NA	NA	NA
Root102|623	0	NA	NA	NA	NA
Root102|6311	0	NA	NA	NA	NA
Root102|6490	0	NA	NA	NA	NA
Root102|661	0	NA	NA	NA	NA
Root102|679	0.0602662925171442	-0.0562371829130946	1.0142592072467	0.40617697344514	NA
Root102|971	0	NA	NA	NA	NA
Root102|4194	3.54780792313115	0.0242975457558382	0.986959929326218	0.988109774661854	NA
Root102|448	0	NA	NA	NA	NA
Root102|5168	4.99458932266157	-0.245056642283601	1.0516893486454	0.349473718789355	NA
Root102|5961	4.74119537442784	-0.249623369040905	1.0424994430913	0.42649698415491	NA
Root102|6014	0	NA	NA	NA	NA
Root102|6016	5.72664016004956	-0.021819258381334	0.966090189747812	0.946599024408183	NA
Root102|2402	0	NA	NA	NA	NA
Root102|2648	217.008729703709	0.255273560444162	1.06763495511466	NA	NA
Root102|3237	0	NA	NA	NA	NA
Root102|3238	0	NA	NA	NA	NA
Root102|3241	0	NA	NA	NA	NA
Root102|3619	0	NA	NA	NA	NA
Root102|4064	7.86397670269284	-0.350517600547474	1.0934884918458	0.186850759751543	NA
Root102|4997	0	NA	NA	NA	NA
Root102|5164	0	NA	NA	NA	NA
Root102|6289	0	NA	NA	NA	NA
Root102|832	0	NA	NA	NA	NA
Root102|863	20.4166245717175	0.265151904490642	1.07134637972044	0.0102119796179488	0.121365450074854
Root102|1076	1.62104293374902	-0.159049137841557	1.02671257319553	0.693621220086203	NA
Root102|112	0	NA	NA	NA	NA
Root102|1394	0	NA	NA	NA	NA
Root102|142	0	NA	NA	NA	NA
Root102|1476	0	NA	NA	NA	NA
Root102|2555	0	NA	NA	NA	NA
Root102|2587	0.0450289703819173	-0.0512127045620293	1.01409064263258	0.406176973445213	NA
Root102|3045	0	NA	NA	NA	NA
Root102|3267	0	NA	NA	NA	NA
Root102|5363	0	NA	NA	NA	NA
Root102|727	0	NA	NA	NA	NA
Root102|882	0	NA	NA	NA	NA
Root102|2090	0	NA	NA	NA	NA
Root102|2093	0	NA	NA	NA	NA
Root102|2827	0	NA	NA	NA	NA
Root102|3484	0	NA	NA	NA	NA
Root102|3485	0	NA	NA	NA	NA
Root102|5747	14.402960561131	-0.140503155091728	0.962583971242433	0.690547250438847	0.916509581657206
Root102|5875	0	NA	NA	NA	NA
Root102|6082	0	NA	NA	NA	NA
Root102|952	0	NA	NA	NA	NA
Root102|1159	0	NA	NA	NA	NA
Root102|1746	0	NA	NA	NA	NA
Root102|2238	0	NA	NA	NA	NA
Root102|2320	0	NA	NA	NA	NA
Root102|2491	0	NA	NA	NA	NA
Root102|3461	2.38653543024162	-0.171442697501808	1.03078342932209	0.590186527842094	NA
Root102|3961	0	NA	NA	NA	NA
Root102|4732	0	NA	NA	NA	NA
Root102|477	0	NA	NA	NA	NA
Root102|499	0	NA	NA	NA	NA
Root102|509	0	NA	NA	NA	NA
Root102|5123	0	NA	NA	NA	NA
Root102|5262	0	NA	NA	NA	NA
Root102|5273	0	NA	NA	NA	NA
Root102|6089	0	NA	NA	NA	NA
Root102|6298	0	NA	NA	NA	NA
Root102|6355	0	NA	NA	NA	NA
Root102|6376	3.46018934955757	-0.220179983987864	1.04239262528793	0.448803151566297	NA
Root102|1085	0	NA	NA	NA	NA
Root102|2338	0	NA	NA	NA	NA
Root102|2348	0	NA	NA	NA	NA
Root102|252	0.809473739678826	-0.134822914775745	1.02089618922077	0.893311659029784	NA
Root102|5438	0	NA	NA	NA	NA
Root102|5639	0.540347644583007	-0.12089999472056	1.01865895930287	0.987878511478645	NA
Root102|5799	0	NA	NA	NA	NA
Root102|2550	0	NA	NA	NA	NA
Root102|3250	880.84782717842	0.495172017228935	1.20915866418103	NA	NA
Root102|3324	0	NA	NA	NA	NA
Root102|3330	0	NA	NA	NA	NA
Root102|3331	1.43115369827623	-0.154623460975484	1.02545481288332	0.729154679030302	NA
Root102|4888	1.35086911145752	-0.152861803400416	1.02496983067263	0.744551711096972	NA
Root102|5218	2.53927962028355	-0.186573606746737	1.03353172170239	0.556698286707687	NA
Root102|6253	0.405260733437256	-0.111258770169118	1.01751029761906	0.903369852106798	NA
Root102|6549	0	NA	NA	NA	NA
Root102|1314	1.97911346927854	-0.169346840207293	1.02923253839143	0.634982704751198	NA
Root102|1864	0	NA	NA	NA	NA
Root102|2031	0	NA	NA	NA	NA
Root102|3068	0	NA	NA	NA	NA
Root102|4223	0	NA	NA	NA	NA
Root102|5483	2.19053991437702	0.142541966360561	1.00778528334397	0.53605547742651	NA
Root102|1160	0	NA	NA	NA	NA
Root102|2239	0	NA	NA	NA	NA
Root102|2319	0	NA	NA	NA	NA
Root102|2492	0	NA	NA	NA	NA
Root102|3462	0	NA	NA	NA	NA
Root102|3962	0	NA	NA	NA	NA
Root102|4733	0	NA	NA	NA	NA
Root102|478	0	NA	NA	NA	NA
Root102|500	0	NA	NA	NA	NA
Root102|510	0	NA	NA	NA	NA
Root102|5124	0	NA	NA	NA	NA
Root102|5263	0	NA	NA	NA	NA
Root102|5274	0	NA	NA	NA	NA
Root102|6299	0	NA	NA	NA	NA
Root102|6356	0	NA	NA	NA	NA
Root102|1351	0	NA	NA	NA	NA
Root102|2262	0	NA	NA	NA	NA
Root102|2955	0	NA	NA	NA	NA
Root102|3408	0	NA	NA	NA	NA
Root102|4311	0	NA	NA	NA	NA
Root102|4897	0	NA	NA	NA	NA
Root102|658	0	NA	NA	NA	NA
Root102|399	0.180115881527669	-0.0864176640516127	1.01560242335329	0.677711189993547	NA
Root102|5225	0	NA	NA	NA	NA
Root102|4163	0	NA	NA	NA	NA
Root102|4821	0	NA	NA	NA	NA
Root102|989	5.13788157402793	0.26346388876816	1.0700828192199	0.0405611394876594	NA
Root102|1640	0	NA	NA	NA	NA
Root102|3061	0	NA	NA	NA	NA
Root102|3436	0	NA	NA	NA	NA
Root102|4250	0	NA	NA	NA	NA
Root102|521	0	NA	NA	NA	NA
Root102|5290	2.53118428572006	-0.173101495008734	1.03139557242241	0.575542984894167	NA
Root102|2392	0	NA	NA	NA	NA
Root102|3255	1.17075322992985	-0.147886643956366	1.02370132147366	0.785307801453372	NA
Root102|3610	0	NA	NA	NA	NA
Root102|3822	3.11118410326955	0.282239707993777	1.07360953925356	0.0955275220101951	NA
Root102|4186	2.10932023810005	-0.167514935886162	1.02940712970073	0.623018916462758	NA
Root102|4921	1.17075322992985	-0.147886643956366	1.02370132147366	0.785307801453372	NA
Root102|4993	0.135086911145752	-0.0785067839169151	1.01517370854447	0.605327984987318	NA
Root102|5806	5.26577960205546	0.313712646788293	1.08944641945463	0.0513080718218918	NA
Root102|2271	0	NA	NA	NA	NA
Root102|2386	0	NA	NA	NA	NA
Root102|2941	0	NA	NA	NA	NA
Root102|3046	0	NA	NA	NA	NA
Root102|4178	0	NA	NA	NA	NA
Root102|4940	0	NA	NA	NA	NA
Root102|5547	1.45380295035732	0.210130465261558	1.04519831100881	0.193808271315757	NA
Root102|5794	0	NA	NA	NA	NA
Root102|840	1.14505955782574	-0.146873929716248	1.02346494191412	0.792816115363494	NA
Root102|2787	0	NA	NA	NA	NA
Root102|3792	5.95251246295437	-0.00560939047250744	0.973613726508254	0.964539116344911	NA
Root102|4556	0	NA	NA	NA	NA
Root102|612	0	NA	NA	NA	NA
Root102|2945	1.53098499298519	-0.157100811273111	1.02614625225159	0.709456187453209	NA
Root102|3298	0.758881630948899	-0.132557232427672	1.02048233057692	0.912365624247876	NA
Root102|366	0	NA	NA	NA	NA
Root102|534	0	NA	NA	NA	NA
Root102|6284	0.0450289703819173	-0.0512127045620293	1.01409064263258	0.406176973445213	NA
Root102|666	0	NA	NA	NA	NA
Root102|667	0	NA	NA	NA	NA
Root102|668	0	NA	NA	NA	NA
Root102|674	3.60231763055338	-0.183257668973131	1.03542916237176	NA	NA
Root102|1615	0	NA	NA	NA	NA
Root102|4678	0	NA	NA	NA	NA
Root102|4963	0	NA	NA	NA	NA
Root102|69	16.742776505941	-0.239711996341406	1.00380889413727	0.469086441314722	0.895975278774968
Root102|932	1.26559214286003	-0.15041987617724	1.02433875273811	0.7640636703918	NA
Root102|2763	0	NA	NA	NA	NA
Root102|4615	0	NA	NA	NA	NA
Root102|5223	0	NA	NA	NA	NA
Root102|5245	1.26081117069368	-0.150497793449542	1.02435174122974	0.764123614359062	NA
Root102|2365	0	NA	NA	NA	NA
Root102|3519	4.0026789561171	0.0911504801086915	0.987830651843505	0.744320054678875	NA
Root102|5084	6.64729991765845	0.168365516625995	1.00956292909492	0.521939640872469	NA
Root102|5333	17.977251774859	0.0464946527340184	0.96695770013572	0.893759193653287	0.955730853021096
Root102|2571	0	NA	NA	NA	NA
Root102|3493	0	NA	NA	NA	NA
Root102|1482	0	NA	NA	NA	NA
Root102|1488	3.14902419053325	0.241032645409226	1.06124442487586	0.0730060679372982	NA
Root102|393	0	NA	NA	NA	NA
Root102|4705	0	NA	NA	NA	NA
Root102|129	17.0842613865141	-0.0674277210526694	0.948921510594511	0.84301914538672	0.955730853021096
Root102|1316	0	NA	NA	NA	NA
Root102|3003	1.82311926820346	0.219340163858949	1.05333381869801	0.115392387548298	NA
Root102|4207	2.41065170068577	-0.171648649128517	1.03086041620523	0.588079348903969	NA
Root102|4925	8.2823871565653	-0.273349701961404	1.06472975421408	0.238546551692615	NA
Root102|1860	0	NA	NA	NA	NA
Root102|295	0	NA	NA	NA	NA
Root102|706	0	NA	NA	NA	NA
Root102|1007	0	NA	NA	NA	NA
Root102|1020	0	NA	NA	NA	NA
Root102|114	0	NA	NA	NA	NA
Root102|1765	0	NA	NA	NA	NA
Root102|1888	0	NA	NA	NA	NA
Root102|3467	0	NA	NA	NA	NA
Root102|362	0	NA	NA	NA	NA
Root102|4119	0	NA	NA	NA	NA
Root102|4502	0	NA	NA	NA	NA
Root102|488	0	NA	NA	NA	NA
Root102|4937	0	NA	NA	NA	NA
Root102|4945	0	NA	NA	NA	NA
Root102|5173	0	NA	NA	NA	NA
Root102|5476	0	NA	NA	NA	NA
Root102|5718	0	NA	NA	NA	NA
Root102|5771	0	NA	NA	NA	NA
Root102|6347	0	NA	NA	NA	NA
Root102|1218	0	NA	NA	NA	NA
Root102|2304	1.06243428332846	-0.144422480796793	1.02288671541428	0.813734828691917	NA
Root102|2611	0	NA	NA	NA	NA
Root102|2820	0	NA	NA	NA	NA
Root102|3162	2.11636160795011	-0.167737933004265	1.02947991383713	0.621568888584764	NA
Root102|1462	0	NA	NA	NA	NA
Root102|1736	0	NA	NA	NA	NA
Root102|2053	0	NA	NA	NA	NA
Root102|3581	1.80115881527669	-0.162633984331289	1.02779981595963	0.664777032938548	NA
Root102|462	0	NA	NA	NA	NA
Root102|4672	0	NA	NA	NA	NA
Root102|4673	0	NA	NA	NA	NA
Root102|781	0	NA	NA	NA	NA
Root102|1751	0	NA	NA	NA	NA
Root102|2628	0	NA	NA	NA	NA
Root102|4874	0.0505921087299266	-0.0531876130229218	1.01414898246055	0.406176973445174	NA
Root102|5002	1.39589808183944	-0.153970040165437	1.02526921599543	0.735304388562694	NA
Root102|1310	0	NA	NA	NA	NA
Root102|3247	6.19503643862395	0.0728219723853903	0.988128860382729	0.783429907265683	NA
Root102|4074	0	NA	NA	NA	NA
Root102|4280	0	NA	NA	NA	NA
Root102|5862	0	NA	NA	NA	NA
Root102|121	8.85921724534061	0.0283305381549577	0.954246899433612	0.942200228514175	NA
Root102|1400	522.670499793807	0.466657461267426	1.18769242948179	NA	NA
Root102|1744	5.77748620547496	-0.0820675134953255	0.973198442960316	0.810354555774678	NA
Root102|1797	0	NA	NA	NA	NA
Root102|1870	14.1772760517073	-0.310011176690744	1.04846143874137	0.248086777975434	0.878072699792678
Root102|192	30.8629816593552	-0.35975908451763	1.03811903685186	0.303553664380474	0.882453138970112
Root102|2308	5.28146562929373	-0.299305649176534	1.06863362074217	0.285324229531202	NA
Root102|2782	72.395620162232	-0.253927226952742	0.996825855854262	0.45526293282896	0.895975278774968
Root102|5295	0.0602662925171442	-0.0562371829130946	1.0142592072467	0.40617697344514	NA
Root102|5422	0	NA	NA	NA	NA
Root102|559	0.663784415434898	-0.127933780371952	1.01969782571115	0.951612067618664	NA
Root102|575	4.24336049679325	-0.0976426256003863	0.9679639569007	0.820014610041872	NA
Root102|5924	0	NA	NA	NA	NA
Root102|6293	3.19411350340864	-0.179867007160484	1.03402315873725	0.517577071498851	NA
Root102|1164	380.200806061515	0.565114158940914	1.21766222544704	NA	NA
Root102|4730	0.900579407638346	-0.138693801752008	1.02164831541402	0.861409339151532	NA
Root102|491	0	NA	NA	NA	NA
Root102|5122	0	NA	NA	NA	NA
Root102|5259	0	NA	NA	NA	NA
Root102|6091	0	NA	NA	NA	NA
Root102|6297	1.66607190413094	-0.159963003867995	1.02698548143136	0.686076291254426	NA
Root102|6350	0	NA	NA	NA	NA
Root102|81	28.1943046607226	-0.273301014819377	1.00867445899343	0.403214532944416	0.895975278774968
Root102|1038	0	NA	NA	NA	NA
Root102|2569	0	NA	NA	NA	NA
Root102|2647	2.15459549878591	0.220455094107844	1.05389484015216	0.105835344581319	NA
Root102|3492	0	NA	NA	NA	NA
Root102|1252	0	NA	NA	NA	NA
Root102|1958	0	NA	NA	NA	NA
Root102|4254	18.4069648308821	0.376740785988483	1.12675777276868	0.00348112750871454	0.0672292750120496
Root102|5383	460.794708948981	0.300488603414591	1.08583146566485	NA	NA
Root102|1977	0	NA	NA	NA	NA
Root102|5452	2.48607172936835	0.225820565801303	1.05579474267492	0.0946328351592415	NA
Root102|1215	2.65670925253312	-0.174626642062054	1.03196571567629	0.562800560457856	NA
Root102|1237	514.439365996203	0.482598176794505	1.20167320799244	NA	NA
Root102|1733	1.3058401410756	-0.151703216255294	1.02466356761292	0.754149982068163	NA
Root102|3055	0.708289522218972	-0.130128301158891	1.02006116624239	0.932778530236818	NA
Root102|4930	2.0717264411403	0.220207128054194	1.05376977666073	0.108180331772638	NA
Root102|614	7.41667298624479	-0.127244160837639	0.991767966032904	0.556187123548763	NA
Root102|2760	80.3070789099854	0.32251152883846	1.09141016131631	0.0661437649678508	0.444313551631867
Root102|3889	0	NA	NA	NA	NA
Root102|4247	0	NA	NA	NA	NA
Root102|4283	0	NA	NA	NA	NA
Root102|5827	294.466052027313	0.303911310019726	1.08469415542959	NA	NA
Root102|785	0	NA	NA	NA	NA
Root102|1037	0	NA	NA	NA	NA
Root102|1938	1.62718989796289	-0.159010991982805	1.02670649645561	0.693345781506081	NA
Root102|3406	2.65180984465958	0.230164274587297	1.05730958956002	0.0886668828662695	NA
Root102|6095	0	NA	NA	NA	NA
Root102|782	0	NA	NA	NA	NA
Root102|2214	0	NA	NA	NA	NA
Root102|2488	0	NA	NA	NA	NA
Root102|3480	0.662929217688587	-0.127577624178938	1.01965207973003	0.953660497123634	NA
Root102|5672	4.08815556771415	-0.0054676072264781	0.985832315067841	0.912090268180763	NA
Root102|4100	0.15177632618978	-0.081302701557187	1.0153335159763	0.631518727549575	NA
Root102|4187	0	NA	NA	NA	NA
Root102|731	0	NA	NA	NA	NA
Root102|732	0	NA	NA	NA	NA
Root102|958	0	NA	NA	NA	NA
Root102|1093	0	NA	NA	NA	NA
Root102|2939	0	NA	NA	NA	NA
Root102|3210	0	NA	NA	NA	NA
Root102|3231	2.48607172936835	0.225820565801303	1.05579474267492	0.0946328351592415	NA
Root102|3411	0	NA	NA	NA	NA
Root102|228	0	NA	NA	NA	NA
Root102|4569	0	NA	NA	NA	NA
Root102|3141	0	NA	NA	NA	NA
Root102|5968	39.9012737612722	-0.242166940951573	0.956178530829078	0.540795769595044	0.90123014931159
Root102|1536	0	NA	NA	NA	NA
Root102|1704	0	NA	NA	NA	NA
Root102|3289	0	NA	NA	NA	NA
Root102|3878	0	NA	NA	NA	NA
Root102|4	0	NA	NA	NA	NA
Root102|4634	0	NA	NA	NA	NA
Root102|4987	14.1345862419583	0.263241214383189	1.07047781407698	0.0156185285821881	0.166418114892969
Root102|5620	0	NA	NA	NA	NA
Root102|5783	0.765492496492594	-0.132985203686447	1.02055470485923	0.909171576194501	NA
Root102|93	0	NA	NA	NA	NA
Root102|1008	0	NA	NA	NA	NA
Root102|1019	0	NA	NA	NA	NA
Root102|113	1.39589808183944	-0.153970040165437	1.02526921599543	0.735304388562694	NA
Root102|1764	0	NA	NA	NA	NA
Root102|1887	0	NA	NA	NA	NA
Root102|3466	0.630405585346842	-0.126204832007555	1.0194241055655	0.966541245915824	NA
Root102|361	0	NA	NA	NA	NA
Root102|4118	0	NA	NA	NA	NA
Root102|4501	0	NA	NA	NA	NA
Root102|489	0	NA	NA	NA	NA
Root102|4938	0	NA	NA	NA	NA
Root102|4944	0	NA	NA	NA	NA
Root102|5477	0	NA	NA	NA	NA
Root102|5770	3.42227569788788	0.0326864804834364	0.987720499379119	0.959287087642361	NA
Root102|1194	0	NA	NA	NA	NA
Root102|3706	1.49164303762101	0.217925271478958	1.05260158485611	0.125376712851037	NA
Root102|3747	0	NA	NA	NA	NA
Root102|1612	0	NA	NA	NA	NA
Root102|3952	1.74772248299718	-0.161362428708191	1.02741904012665	0.673683066486909	NA
Root102|5470	0	NA	NA	NA	NA
Root102|6138	0	NA	NA	NA	NA
Root102|2573	0	NA	NA	NA	NA
Root102|4643	0	NA	NA	NA	NA
Root102|5061	0	NA	NA	NA	NA
Root102|1171	0	NA	NA	NA	NA
Root102|1783	6.89762842071851	-0.257456273691532	1.05767897077404	0.275796084310789	NA
Root102|3588	0	NA	NA	NA	NA
Root102|5394	0.645642907482069	-0.126997865996962	1.0195484952055	0.959665992744219	NA
Root102|2920	0	NA	NA	NA	NA
Root102|3996	0	NA	NA	NA	NA
Root102|5426	0	NA	NA	NA	NA
Root102|5778	0	NA	NA	NA	NA
Root102|581	0	NA	NA	NA	NA
Root102|5923	0	NA	NA	NA	NA
Root102|6428	0	NA	NA	NA	NA
Root102|1202	0	NA	NA	NA	NA
Root102|2860	0	NA	NA	NA	NA
Root102|319	0	NA	NA	NA	NA
Root102|1274	0	NA	NA	NA	NA
Root102|1515	3.784853468842	-0.227214201020427	1.04476007836867	0.422262706666314	NA
Root102|2011	0	NA	NA	NA	NA
Root102|2028	4.09763630475447	-0.186473932570951	1.0368501506434	NA	NA
Root102|2089	0	NA	NA	NA	NA
Root102|3476	25.1559347776087	-0.379054581756738	1.06986480375878	0.259346456042435	0.882453138970112
Root102|6214	0	NA	NA	NA	NA
Root102|101	0	NA	NA	NA	NA
Root102|1480	9.91391222733177	-0.199206959222731	1.01476797324342	0.423375071770689	0.895975278774968
Root102|2474	0	NA	NA	NA	NA
Root102|3188	0	NA	NA	NA	NA
Root102|4365	5.03494773512813	0.129768959371672	0.996766610502253	0.636482599497321	NA
Root102|5957	2.98857928668767	0.156005940841962	1.0091339584395	0.530610646546121	NA
Root102|1453	5.80083403519283	0.267622402222987	1.0718291893197	0.0350240729466966	NA
Root102|2117	11.5975360026833	-0.279986742710856	1.03260877546948	0.30259028259764	0.882453138970112
Root102|2189	0	NA	NA	NA	NA
Root102|2295	0	NA	NA	NA	NA
Root102|23	3.9530686565684	0.00121393734195395	0.985910951284709	0.934266762587164	NA
Root102|24	0	NA	NA	NA	NA
Root102|2874	0	NA	NA	NA	NA
Root102|389	0	NA	NA	NA	NA
Root102|3914	0.99063734840218	-0.142042210116282	1.02235334905017	0.833590971179421	NA
Root102|4927	0	NA	NA	NA	NA
Root102|1346	0	NA	NA	NA	NA
Root102|1479	0	NA	NA	NA	NA
Root102|3333	2.50567588463512	-0.241035552046578	1.04404134478901	0.492796356989802	NA
Root102|4658	5.50114573481721	-0.116691374052033	0.990126756295169	0.655118292246161	NA
Root102|4942	0	NA	NA	NA	NA
Root102|2619	0	NA	NA	NA	NA
Root102|4267	0	NA	NA	NA	NA
Root102|5803	0	NA	NA	NA	NA
Root102|5966	0	NA	NA	NA	NA
Root102|1036	0	NA	NA	NA	NA
Root102|4996	3.49085550236494	-0.182369375455763	1.03505626595204	0.496070605819484	NA
Root102|212	0.0828690576456118	0.159851934336707	1.02651968568147	0.253129229705036	NA
Root102|231	0.720463526110677	-0.130859184060198	1.02018105162055	0.927062463222475	NA
Root102|3595	0	NA	NA	NA	NA
Root102|5355	0.720463526110677	-0.130859184060198	1.02018105162055	0.927062463222475	NA
Root102|633	0	NA	NA	NA	NA
Root102|309	0	NA	NA	NA	NA
Root102|4339	0	NA	NA	NA	NA
Root102|4735	0.630405585346842	-0.126204832007555	1.0194241055655	0.966541245915824	NA
Root102|490	0	NA	NA	NA	NA
Root102|5134	0	NA	NA	NA	NA
Root102|5680	0	NA	NA	NA	NA
Root102|6056	0	NA	NA	NA	NA
Root102|1500	2.74126281236966	0.0207595262018754	0.987806279738948	0.923885207002086	NA
Root102|1404	0	NA	NA	NA	NA
Root102|1757	0	NA	NA	NA	NA
Root102|4445	4.2057558901276	-0.232113832882692	1.04685045988363	0.396018892081447	NA
Root102|5052	1.98885738349468	0.219941970222456	1.05363592368572	0.110656040205575	NA
Root102|6145	0	NA	NA	NA	NA
Root102|1884	0	NA	NA	NA	NA
Root102|2000	3.97771476698937	0.252915217230488	1.06580732512531	0.0552255304787621	NA
Root102|2129	0	NA	NA	NA	NA
Root102|2748	0	NA	NA	NA	NA
Root102|3473	0	NA	NA	NA	NA
Root102|3661	0	NA	NA	NA	NA
Root102|5416	0	NA	NA	NA	NA
Root102|5659	0	NA	NA	NA	NA
Root102|643	0	NA	NA	NA	NA
Root102|660	0	NA	NA	NA	NA
Root102|5447	2.06264188634949	0.144863695226447	1.00937657438754	0.519656033696395	NA
Root102|5448	6.21517932342088	0.269936923784481	1.07281279618751	NA	NA
Root102|6003	18.019609453826	0.442669224713723	1.16873030947778	0.00527529497394632	0.0905592303860785
Root102|821	2.73467890230519	0.232189570992234	1.0580270523205	0.0859443322877503	NA
Root102|924	6.73941923899892	-0.361737973869794	1.0901602876953	0.235699298210445	NA
Root102|2086	1.62104293374902	-0.159049137841557	1.02671257319553	0.693621220086203	NA
Root102|2171	4.21101488736205	0.0407218033533712	0.972432732849446	0.888549517564403	NA
Root102|2253	0	NA	NA	NA	NA
Root102|2420	0	NA	NA	NA	NA
Root102|3288	0	NA	NA	NA	NA
Root102|4042	0	NA	NA	NA	NA
Root102|4171	0.675434555728759	-0.128601228889193	1.01980346577446	0.946135191443158	NA
Root102|5200	0.720463526110677	-0.130859184060198	1.02018105162055	0.927062463222475	NA
Root102|625	0	NA	NA	NA	NA
Root102|1025	0	NA	NA	NA	NA
Root102|1762	0	NA	NA	NA	NA
Root102|363	0	NA	NA	NA	NA
Root102|4014	0	NA	NA	NA	NA
Root102|4512	0	NA	NA	NA	NA
Root102|501	0.0900579407638346	-0.0679344564195695	1.01465430013193	0.512801295540439	NA
Root102|5904	0	NA	NA	NA	NA
Root102|6469	1.50665731292861	-0.156387470549621	1.0259468237499	0.714754524837227	NA
Root102|1632	0	NA	NA	NA	NA
Root102|3410	0	NA	NA	NA	NA
Root102|6006	19.1347293389213	0.146065135907293	0.986746549497997	0.641352949425963	0.90492265466951
Root102|822	0	NA	NA	NA	NA
Root102|927	0	NA	NA	NA	NA
Root102|3299	0	NA	NA	NA	NA
Root102|3537	0	NA	NA	NA	NA
Root102|4957	4.90958875861496	-0.0766307483237617	0.991970398795232	0.751193884017414	NA
Root102|5128	0	NA	NA	NA	NA
Root102|5614	2.0717264411403	0.220207128054194	1.05376977666073	0.108180331772638	NA
Root102|6223	0	NA	NA	NA	NA
Root102|3887	0	NA	NA	NA	NA
Root102|5650	0	NA	NA	NA	NA
Root102|960	0	NA	NA	NA	NA
Root102|1190	0	NA	NA	NA	NA
Root102|6155	2.53118428572006	-0.173101495008734	1.03139557242241	0.575542984894167	NA
Root102|682	0	NA	NA	NA	NA
Root102|5526	0	NA	NA	NA	NA
Root102|5527	0	NA	NA	NA	NA
Root102|4933	493.918097225604	0.450765525381041	1.158146448295	0.061866114990116	0.424813989598797
Root102|5976	14.8335613185645	0.284476635198016	1.07934835461552	NA	NA
Root102|2714	0.0450289703819173	-0.0512127045620293	1.01409064263258	0.406176973445213	NA
Root102|2716	0	NA	NA	NA	NA
Root102|3394	0	NA	NA	NA	NA
Root102|388	2.83315808887589	-0.176454580716862	1.03267057921602	0.546823575202083	NA
Root102|1024	0.360231763055338	-0.10741455162254	1.01712878621644	0.869188681815272	NA
Root102|1526	2.16958653061719	-0.168393036645647	1.02970883799998	0.615573098813881	NA
Root102|3130	1.259763443498	-0.150420274565999	1.0243335460351	0.764599736946817	NA
Root102|405	0	NA	NA	NA	NA
Root102|4095	0	NA	NA	NA	NA
Root102|435	0	NA	NA	NA	NA
Root102|4511	0.945608378020263	-0.140403714049521	1.02200250015193	0.847147650826702	NA
Root102|5971	14.4065462928335	-0.13205529562831	0.962938209699682	0.703647510229549	0.929175558380045
Root102|6096	0	NA	NA	NA	NA
Root102|1003	0.315202792673421	-0.10316472741849	1.01675229666994	0.830872849913689	NA
Root102|4062	0	NA	NA	NA	NA
Root102|4609	0	NA	NA	NA	NA
Root102|5847	18.209611870564	0.0750987054613353	0.936930999004361	0.852706324624016	0.955730853021096
Root102|6395	0.180798877551433	-0.0856377759277567	1.01559046967446	0.672585056604702	NA
Root102|1499	0	NA	NA	NA	NA
Root102|390	5.96757654698284	-0.0896769727563181	0.98465879246878	0.660484544443669	NA
Root102|5385	0	NA	NA	NA	NA
Root102|768	0	NA	NA	NA	NA
Root102|1435	0.675434555728759	-0.128601228889193	1.01980346577446	0.946135191443158	NA
Root102|6507	0	NA	NA	NA	NA
Root102|843	6.67045785000726	-0.0507809167676112	0.968685828593786	0.871378836786911	NA
Root102|3286	2.97433200196749	-0.207455720658094	1.03850308400904	0.495853741868455	NA
Root102|4674	2.39411811693194	0.163073546253408	1.01444135815608	0.482568968878766	NA
Root102|5065	0.0505921087299266	-0.0531876130229218	1.01414898246055	0.406176973445174	NA
Root102|1067	0.180798877551433	-0.0856377759277567	1.01559046967446	0.672585056604702	NA
Root102|4614	1.21578220031177	-0.149243978610739	1.02403461618062	0.774499584515674	NA
Root102|126	0	NA	NA	NA	NA
Root102|1293	0	NA	NA	NA	NA
Root102|2778	0	NA	NA	NA	NA
Root102|3047	0	NA	NA	NA	NA
Root102|4648	0	NA	NA	NA	NA
Root102|5804	7.87256047633312	0.275829637596548	1.07538649497625	NA	NA
Root102|1477	0.0450289703819173	-0.0512127045620293	1.01409064263258	0.406176973445213	NA
Root102|149	0	NA	NA	NA	NA
Root102|1718	2.36346691278647	0.134056305110851	1.00394914991448	0.573129809353968	NA
Root102|4318	0	NA	NA	NA	NA
Root102|4409	0	NA	NA	NA	NA
Root102|5595	29.6520546743049	0.040743405871207	0.96792633878054	0.90867581718797	0.964961416423696
Root102|5897	0	NA	NA	NA	NA
Root102|6052	1.0356663187841	-0.143603399228841	1.02269856989912	0.820678802545922	NA
Root102|1759	0	NA	NA	NA	NA
Root102|5384	3.27763410083964	0.0430484493169499	0.988700298058162	0.923697024363826	NA
Root102|5763	638.678967773462	0.511278676160998	1.11897037023311	0.193496462814151	0.786715881704904
Root102|5857	3.23914247379056	-0.201305937722303	1.03797836139895	0.486156925906123	NA
Root102|1581	14.1768722543852	-0.172864532533586	0.975635769970545	0.587239525279209	0.90123014931159
Root102|1807	4.94183598640583	-0.190911413116798	1.03889251688872	NA	NA
Root102|2113	8.21231309216712	-0.361515233372963	1.09888307493481	0.174085567910381	NA
Root102|2441	1.98878765306576	-0.165666887186939	1.02878509548801	0.638695185664542	NA
Root102|2442	0	NA	NA	NA	NA
Root102|5496	0	NA	NA	NA	NA
Root102|5505	2.17662790046726	-0.176740170117176	1.03092597818875	0.603464639454748	NA
Root102|5508	0	NA	NA	NA	NA
Root102|164	0	NA	NA	NA	NA
Root102|2917	0	NA	NA	NA	NA
Root102|3014	0	NA	NA	NA	NA
Root102|3143	0	NA	NA	NA	NA
Root102|3297	0	NA	NA	NA	NA
Root102|4067	4.06392705781547	-0.014080896054377	0.975165368756764	0.884353162111023	NA
Root102|4069	1.12572425954793	-0.146517092188846	1.02337183801409	0.796581543748355	NA
Root102|5140	0	NA	NA	NA	NA
Root102|5673	0	NA	NA	NA	NA
Root102|1735	1.08069528916601	-0.145106542662633	1.02304081174396	0.808357981414783	NA
Root102|1983	0	NA	NA	NA	NA
Root102|5176	0	NA	NA	NA	NA
Root102|5190	0	NA	NA	NA	NA
Root102|757	0	NA	NA	NA	NA
Root102|2051	0	NA	NA	NA	NA
Root102|2601	0	NA	NA	NA	NA
Root102|3304	0	NA	NA	NA	NA
Root102|4812	0	NA	NA	NA	NA
Root102|1390	5.03234002082493	0.059054363654872	0.981535253188906	0.842127245497709	NA
Root102|195	0.420498055572483	-0.112400285628238	1.01763389707382	0.91370689057655	NA
Root102|3508	0	NA	NA	NA	NA
Root102|4412	0	NA	NA	NA	NA
Root102|1113	1.32107746321083	-0.152091617236685	1.0247658005064	0.750905245699659	NA
Root102|1544	0	NA	NA	NA	NA
Root102|3868	1.98605566897071	-0.178266304931093	1.03049457679347	0.622548583879337	NA
Root102|4916	1.4087739799754	0.217492797453886	1.05237603365792	0.128269891595127	NA
Root102|5724	0	NA	NA	NA	NA
Root102|6368	0.720463526110677	-0.130859184060198	1.02018105162055	0.927062463222475	NA
Root102|80	6.02244768960206	-0.0264465463891978	0.966280417431073	0.933108784213327	NA
Root102|1590	1.39589808183944	-0.153970040165437	1.02526921599543	0.735304388562694	NA
Root102|1607	3.82746248246297	-0.184756806926696	1.0360892478045	NA	NA
Root102|1727	534.076683777474	0.448842727705008	1.17547903627579	NA	NA
Root102|3211	4.71152874731942	0.241038970332588	1.06142853250982	0.056769717269421	NA
Root102|4695	0	NA	NA	NA	NA
Root102|6508	0	NA	NA	NA	NA
Root102|1599	0	NA	NA	NA	NA
Root102|2786	0	NA	NA	NA	NA
Root102|4684	5.10980298172259	-0.191673888931199	1.03925885572304	NA	NA
Root102|169	0	NA	NA	NA	NA
Root102|2052	0	NA	NA	NA	NA
Root102|2698	0	NA	NA	NA	NA
Root102|4763	0	NA	NA	NA	NA
Root102|1137	0	NA	NA	NA	NA
Root102|3600	0	NA	NA	NA	NA
Root102|5205	4.1612281882901	0.107534524230021	0.991403202759406	0.700097056080029	NA
Root102|5884	1.0356663187841	-0.143603399228841	1.02269856989912	0.820678802545922	NA
Root102|2100	5.75372344532787	-0.246101777557245	1.05323368767735	0.323503775033137	NA
Root102|2302	2.12486856665692	-0.16781942651003	1.02950912023198	0.620715467243555	NA
Root102|5407	0	NA	NA	NA	NA
Root102|2259	0.945608378020263	-0.140403714049521	1.02200250015193	0.847147650826702	NA
Root102|2265	4.60432900899105	0.0846853313260447	0.985780246801608	0.768464834456285	NA
Root102|2462	0	NA	NA	NA	NA
Root102|2579	21.7499737667164	-0.226193032167454	1.01572643418081	0.408917815615836	0.895975278774968
Root102|5900	0	NA	NA	NA	NA
Root102|752	0	NA	NA	NA	NA
Root102|2288	0	NA	NA	NA	NA
Root102|3524	0	NA	NA	NA	NA
Root102|3808	0	NA	NA	NA	NA
Root102|4008	2.98328607524203	0.237759503889253	1.06003693584709	0.0779547576138949	NA
Root102|505	485.33805308263	0.29106608078141	1.08256420453879	NA	NA
Root102|6477	0	NA	NA	NA	NA
Root102|162	413.104286474186	0.290996492932282	1.08251934301139	NA	NA
Root102|5492	0	NA	NA	NA	NA
Root102|1330	0	NA	NA	NA	NA
Root102|1393	0	NA	NA	NA	NA
Root102|3028	0	NA	NA	NA	NA
Root102|1086	15.8522132222301	-0.172997311233581	0.972704701652038	0.618742576466762	0.90123014931159
Root102|2297	0.542396632654298	-0.120593594106429	1.01863340589064	0.986567082353794	NA
Root102|3993	0	NA	NA	NA	NA
Root102|4109	0	NA	NA	NA	NA
Root102|4111	2.32033361407713	0.220977595678737	1.05414507330381	0.101453934462988	NA
Root102|2749	0	NA	NA	NA	NA
Root102|5562	0	NA	NA	NA	NA
Root102|4356	0	NA	NA	NA	NA
Root102|629	0.0450289703819173	-0.0512127045620293	1.01409064263258	0.406176973445213	NA
Root102|630	0	NA	NA	NA	NA
Root102|163	0	NA	NA	NA	NA
Root102|4630	0	NA	NA	NA	NA
Root102|4884	0	NA	NA	NA	NA
Root102|5728	0	NA	NA	NA	NA
Root102|6076	0	NA	NA	NA	NA
Root102|746	0	NA	NA	NA	NA
Root102|4573	446.722856594245	0.43288361240936	1.15964883028846	NA	NA
Root102|1597	3.70592180477419	-0.225371673573907	1.04415228288389	0.42864590334478	NA
Root102|3491	1.3058401410756	-0.151703216255294	1.02466356761292	0.754149982068163	NA
Root102|4225	0	NA	NA	NA	NA
Root102|4447	0	NA	NA	NA	NA
Root102|4448	0	NA	NA	NA	NA
Root102|4467	0	NA	NA	NA	NA
Root102|6133	0	NA	NA	NA	NA
Root102|6519	1.50665731292861	-0.156387470549621	1.0259468237499	0.714754524837227	NA
Root102|788	0	NA	NA	NA	NA
Root102|1929	0	NA	NA	NA	NA
Root102|739	9.62716243429808	-0.392173526188317	1.11579699990789	0.138484509167344	0.70150349725753
Root102|1805	0	NA	NA	NA	NA
Root102|1968	0	NA	NA	NA	NA
Root102|2871	6.91685700285843	0.00776020736438887	0.966488251920005	0.985794464457609	NA
Root102|354	0.964260680274308	-0.140822168164174	1.02210030025954	0.842813420671015	NA
Root102|857	0	NA	NA	NA	NA
Root102|1516	0.945608378020263	-0.140403714049521	1.02200250015193	0.847147650826702	NA
Root102|2009	0	NA	NA	NA	NA
Root102|2029	18.7714503521215	-0.18873810155872	0.977972449649371	0.584576473067494	0.90123014931159
Root102|2313	15.5432005911888	0.20303719109433	0.998833060187584	0.516760580803258	0.90123014931159
Root102|3475	80.5466192651556	-0.303987321218035	0.981400716018653	0.442586284990493	0.895975278774968
Root102|6212	4.6627832158054	-0.240831023397416	1.04995310688489	0.366690053940815	NA
Root102|6213	5.21235180244781	0.0414556526935818	0.984153974182139	0.877722743905747	NA
Root102|94	1.98878765306576	-0.165666887186939	1.02878509548801	0.638695185664542	NA
Root102|2723	4.93201389622833	0.00414230499615464	0.977813862092541	0.984679489486765	NA
Root102|2769	1229.80735751664	0.442662493397857	1.16421213648314	NA	NA
Root102|3033	0	NA	NA	NA	NA
Root102|3774	16.6364238632669	-0.0556938350262581	0.958625264084852	0.85909133189418	0.955730853021096
Root102|483	0	NA	NA	NA	NA
Root102|5753	3.70761289345244	-0.210575930150542	1.04092441078595	NA	NA
Root102|5786	5.82336706989237	0.0940659431857048	0.987262934501531	0.742615585389292	NA
Root102|1948	1.98276642425435	-0.170047719226111	1.02935173312078	0.633374983172272	NA
Root102|1956	0	NA	NA	NA	NA
Root102|2366	0	NA	NA	NA	NA
Root102|3252	1.08069528916601	-0.145106542662633	1.02304081174396	0.808357981414783	NA
Root102|4063	4.22324247885991	-0.0117445063327214	0.985850817786682	0.891381865484034	NA
Root102|1680	7.79688030180573	0.318684118712847	1.09118412402142	NA	NA
Root102|1919	0	NA	NA	NA	NA
Root102|217	1.57601396336711	-0.158094297422728	1.02643255034685	0.701409775929951	NA
Root102|218	0	NA	NA	NA	NA
Root102|2739	1.71110087451286	-0.160835084298807	1.02725085018875	0.678761874955763	NA
Root102|4521	0	NA	NA	NA	NA
Root102|649	0.662952461164894	0.210358122998901	1.04857312230569	0.167415372617293	NA
Root102|11	0	NA	NA	NA	NA
Root102|2187	0	NA	NA	NA	NA
Root102|364	0.49531867420109	-0.117945827469179	1.01827538340939	0.962209023038905	NA
Root102|547	0	NA	NA	NA	NA
Root102|5911	0	NA	NA	NA	NA
Root102|906	4.03442661852985	-0.229180062801987	1.04577129494235	0.407576296824789	NA
Root102|998	0	NA	NA	NA	NA
Root102|2014	0	NA	NA	NA	NA
Root102|3470	1.48595602260327	-0.156102064661534	1.0258599739747	0.717775925927398	NA
Root102|4226	0	NA	NA	NA	NA
Root102|2370	0	NA	NA	NA	NA
Root102|4683	4.52335562301802	0.134628869645072	0.998726597919335	0.619989184636117	NA
Root102|5554	3.4805004211157	0.246396277386086	1.06327152823674	0.0648027866680215	NA
Root102|6040	0	NA	NA	NA	NA
Root102|4052	2.2766448928467	-0.169838799512542	1.03022554659748	0.602603424380327	NA
Root102|2992	0	NA	NA	NA	NA
Root102|5086	2.27317720889006	-0.188740210039681	1.03307541732221	0.5782187090274	NA
Root102|4147	589.450204592859	0.356396772720513	1.10835223838242	NA	NA
Root102|4148	0	NA	NA	NA	NA
Root102|5546	0	NA	NA	NA	NA
Root102|75	0	NA	NA	NA	NA
Root102|1220	0	NA	NA	NA	NA
Root102|3775	10.5329739014367	0.0466061413686838	0.966406853711835	0.892695054468154	0.955730853021096
Root102|5852	11.8904082086731	-0.214485823500833	1.01383295476932	0.472225492203126	0.895975278774968
Root102|147	7.96516073621784	-0.223309499183444	1.00625148697413	0.422582948891736	NA
Root102|3335	7.06954834996101	-0.202180374840337	1.04348819642366	NA	NA
Root102|4261	0	NA	NA	NA	NA
Root102|6017	2.5914505782372	-0.173766475512998	1.0316481124512	0.569542467457587	NA
Root102|2172	3.80443464882988	0.242442616255617	1.04867528163856	0.245254377687033	NA
Root102|5979	5.06105577387662	-0.0579077527301132	0.98088454336676	0.751825695888924	NA
Root102|728	10.3776670728971	0.0161386895563699	0.957185794360688	0.969500259532668	0.986915270016817
Root102|786	0	NA	NA	NA	NA
Root102|1361	0	NA	NA	NA	NA
Root102|1362	0.315202792673421	-0.10316472741849	1.01675229666994	0.830872849913689	NA
Root102|2455	0	NA	NA	NA	NA
Root102|2456	0	NA	NA	NA	NA
Root102|2478	0	NA	NA	NA	NA
Root102|2479	0	NA	NA	NA	NA
Root102|4716	0	NA	NA	NA	NA
Root102|814	0.482130340137154	-0.11655776808813	1.01812199009047	0.951548097873191	NA
Root102|2530	0	NA	NA	NA	NA
Root102|3756	0	NA	NA	NA	NA
Root102|4034	0	NA	NA	NA	NA
Root102|4035	0	NA	NA	NA	NA
Root102|1357	0	NA	NA	NA	NA
Root102|2035	0	NA	NA	NA	NA
Root102|2180	0	NA	NA	NA	NA
Root102|2196	9.52233262548948	0.0734629049910715	0.959569396709004	0.834593226493469	0.955730853021096
Root102|297	0	NA	NA	NA	NA
Root102|6339	2.73467890230519	0.232189570992234	1.0580270523205	0.0859443322877503	NA
Root102|1156	0	NA	NA	NA	NA
Root102|1627	0	NA	NA	NA	NA
Root102|4771	0	NA	NA	NA	NA
Root102|541	0	NA	NA	NA	NA
Root102|66	5.58182434993015	0.0120194275047329	0.96181428639176	0.989659958061057	NA
Root102|1657	2.98328607524203	0.237759503889253	1.06003693584709	0.0779547576138949	NA
Root102|202	0	NA	NA	NA	NA
Root102|233	0	NA	NA	NA	NA
Root102|2736	0	NA	NA	NA	NA
Root102|637	3.39924006101666	-0.219109397593007	1.04200924134243	0.45371000028661	NA
Root102|653	0	NA	NA	NA	NA
Root102|4121	0	NA	NA	NA	NA
Root102|5354	0.765492496492594	-0.132985203686447	1.02055470485923	0.909171576194501	NA
Root102|6419	0	NA	NA	NA	NA
Root102|1670	368.656502299144	0.477872016593592	1.1919820977054	NA	NA
Root102|232	0	NA	NA	NA	NA
Root102|5189	0	NA	NA	NA	NA
Root102|632	0	NA	NA	NA	NA
Root102|34	0	NA	NA	NA	NA
Root102|4238	4.47716295335043	-0.0794389169085064	0.984725936657847	0.762464055230188	NA
Root102|5537	1.82311926820346	0.219340163858949	1.05333381869801	0.115392387548298	NA
Root102|6530	171.483969231107	0.345394600488352	1.09483481849649	0.116949746273582	0.623059855147189
Root102|1147	0	NA	NA	NA	NA
Root102|1157	0	NA	NA	NA	NA
Root102|2608	0	NA	NA	NA	NA
Root102|5170	0	NA	NA	NA	NA
Root102|5793	0.49531867420109	-0.117945827469179	1.01827538340939	0.962209023038905	NA
Root102|6420	2.82734439702047	0.0841225741782368	0.995326347111989	0.77734855077244	NA
Root102|1415	0	NA	NA	NA	NA
Root102|2325	2.93434230633574	-0.177408479309158	1.03305165604552	0.538115990241616	NA
Root102|2747	4.60099683148524	-0.0855143834822777	0.985116303251957	0.74573478642272	NA
Root102|5390	0	NA	NA	NA	NA
Root102|6029	0	NA	NA	NA	NA
Root102|6476	0	NA	NA	NA	NA
Root102|1892	0	NA	NA	NA	NA
Root102|2846	5.8381633181461	-0.126096665378992	0.992199324331265	0.62781983156583	NA
Root102|5151	0	NA	NA	NA	NA
Root102|5169	0	NA	NA	NA	NA
Root102|2001	0	NA	NA	NA	NA
Root102|2460	0	NA	NA	NA	NA
Root102|3383	5.80083403519283	0.267622402222987	1.0718291893197	0.0350240729466966	NA
Root102|4561	27.4788832294853	-0.106563355358438	0.940507098331952	0.773217485332501	0.954397121265285
Root102|5557	1088.22010017541	0.651206662003527	1.27474621272502	0.0805825141202799	0.488235232611108
Root102|584	6.02282970334307	-0.0918409250536962	0.984848998398085	0.654691207610774	NA
Root102|1494	4.54732421984225	-0.0330038939133589	0.98083634853307	0.825444764479644	NA
Root102|183	0	NA	NA	NA	NA
Root102|2822	0	NA	NA	NA	NA
Root102|4350	1.65738115291224	0.218676684087275	1.05299367010208	0.120098552024798	NA
Root102|2057	0	NA	NA	NA	NA
Root102|2059	0	NA	NA	NA	NA
Root102|3049	0	NA	NA	NA	NA
Root102|3248	0.856233433280192	-0.136853440511886	1.02128326041523	0.876534772001397	NA
Root102|196	3.72910759405253	0.249851057134668	1.06460551277229	0.0596719160969178	NA
Root102|655	219.115610574618	0.255257564960434	1.06762892760192	NA	NA
Root102|6433	0	NA	NA	NA	NA
Root102|6434	0	NA	NA	NA	NA
Root102|95	0.414345288228059	0.203998621690171	1.04518881234163	0.191311200491817	NA
Root102|1184	0	NA	NA	NA	NA
Root102|4430	0	NA	NA	NA	NA
Root102|4434	0	NA	NA	NA	NA
Root102|4711	0	NA	NA	NA	NA
Root102|4904	9.85981371740154	-0.113210625519968	0.963330206079557	0.723663921189943	0.93179625516696
Root102|6165	0	NA	NA	NA	NA
Root102|1481	0	NA	NA	NA	NA
Root102|1982	31.8061491430917	-0.316810852772536	1.03142697433841	0.32762375523152	0.883804322431433
Root102|3862	2.56665131176929	-0.173578709859129	1.03157490125742	0.571540208836927	NA
Root102|1150	0	NA	NA	NA	NA
Root102|1281	3.3856797373506	-0.219443624794591	1.04205425116756	0.454024968438509	NA
Root102|1865	0	NA	NA	NA	NA
Root102|314	2.69623384198774	0.0242323465659554	0.988067733560922	0.912004724685699	NA
Root102|4593	0	NA	NA	NA	NA
Root102|676	0	NA	NA	NA	NA
Root102|1088	0.15177632618978	-0.081302701557187	1.0153335159763	0.631518727549575	NA
Root102|5324	447.374296790986	0.409512292801467	1.1295306428998	NA	NA
Root102|5991	0	NA	NA	NA	NA
Root102|4625	0.0602662925171442	-0.0562371829130946	1.0142592072467	0.40617697344514	NA
Root102|903	1.0356663187841	-0.143603399228841	1.02269856989912	0.820678802545922	NA
Root102|3851	0	NA	NA	NA	NA
Root102|4400	0	NA	NA	NA	NA
Root102|4790	0	NA	NA	NA	NA
Root102|5109	6.62451120471952	-0.258417945721158	1.05799252288027	0.286773099366843	NA
Root102|2449	0	NA	NA	NA	NA
Root102|269	6.56775866935698	-0.0699667119428822	0.970485373992979	0.830143479847147	NA
Root102|1148	0	NA	NA	NA	NA
Root102|4092	0	NA	NA	NA	NA
Root102|583	10.8381751843249	0.128183514902457	0.99975519701408	0.619138546141355	0.90123014931159
Root102|3007	0	NA	NA	NA	NA
Root102|3944	0	NA	NA	NA	NA
Root102|1403	0	NA	NA	NA	NA
Root102|1758	0	NA	NA	NA	NA
Root102|6197	0	NA	NA	NA	NA
Root102|2766	10.9520945988313	0.122411084926401	0.984359541334735	0.689303801511639	0.916509581657206
Root102|3971	0.675434555728759	-0.128601228889193	1.01980346577446	0.946135191443158	NA
Root102|2227	1.48595602260327	-0.156102064661534	1.0258599739747	0.717775925927398	NA
Root102|2493	12.5188372763035	-0.262906209415956	1.02278846802291	0.288800803150551	0.882453138970112
Root102|3960	0	NA	NA	NA	NA
Root102|513	0	NA	NA	NA	NA
Root102|5272	0	NA	NA	NA	NA
Root102|6112	1.68745619048004	-0.160226818871463	1.02707016592439	0.683312089677695	NA
Root102|6377	16.1906699115253	-0.245013966785507	0.999504395698266	0.447235869315913	0.895975278774968
Root102|6472	4.14403750470166	-0.231663648270706	1.04661085180297	0.399373719203202	NA
Root102|3060	0	NA	NA	NA	NA
Root102|5454	0	NA	NA	NA	NA
Root102|2481	9.44692754553189	-0.164382199015704	1.00171758008454	0.457938947790143	0.895975278774968
Root102|4422	0.855550437256429	-0.136888646731445	1.02128796211943	0.876445274579066	NA
Root102|5114	0	NA	NA	NA	NA
Root102|1365	0	NA	NA	NA	NA
Root102|2557	0	NA	NA	NA	NA
Root102|937	2.73467890230519	0.232189570992234	1.0580270523205	0.0859443322877503	NA
Root102|956	0.99063734840218	-0.142042210116282	1.02235334905017	0.833590971179421	NA
Root102|3517	0	NA	NA	NA	NA
Root102|5332	0.828690576456118	0.212783029526973	1.04987723019895	0.155764794752583	NA
Root102|3009	2.9110034404877	0.0612016706993079	0.984925296501451	0.798494030784553	NA
Root102|3740	0	NA	NA	NA	NA
Root102|1561	0	NA	NA	NA	NA
Root102|2194	0.0450289703819173	-0.0512127045620293	1.01409064263258	0.406176973445213	NA
Root102|2712	1.32585843537717	-0.152025657171765	1.02475469558349	0.750804903495955	NA
Root102|3292	7.6695934408113	-0.125800649658904	0.970129847660016	0.717075831109166	NA
Root102|908	0	NA	NA	NA	NA
Root102|3983	0	NA	NA	NA	NA
Root102|3984	0.540347644583007	-0.12089999472056	1.01865895930287	0.987878511478645	NA
Root102|2299	0	NA	NA	NA	NA
Root102|2450	0	NA	NA	NA	NA
Root102|273	6.33103340758245	0.11900059086493	0.979972573645159	0.708008235983632	NA
Root102|4442	0	NA	NA	NA	NA
Root102|6149	0	NA	NA	NA	NA
Root102|5516	0	NA	NA	NA	NA
Root102|5517	0	NA	NA	NA	NA
Root102|3384	0.720463526110677	-0.130859184060198	1.02018105162055	0.927062463222475	NA
Root102|1863	0	NA	NA	NA	NA
Root102|2596	9.3176811106826	-0.0552100924718202	0.948312596038456	0.873435901034318	0.955730853021096
Root102|4698	0	NA	NA	NA	NA
Root102|1731	2.78256598014596	-0.175940705832137	1.03246349436835	0.5513215739278	NA
Root102|3925	0	NA	NA	NA	NA
Root102|1518	0	NA	NA	NA	NA
Root102|2095	0	NA	NA	NA	NA
Root102|25	0	NA	NA	NA	NA
Root102|3175	0	NA	NA	NA	NA
Root102|3977	0	NA	NA	NA	NA
Root102|450	15.165037549147	0.284822108572121	1.07950609451038	NA	NA
Root102|3361	0	NA	NA	NA	NA
Root102|3362	0	NA	NA	NA	NA
Root102|3843	1.0356663187841	-0.143603399228841	1.02269856989912	0.820678802545922	NA
Root102|520	0	NA	NA	NA	NA
Root102|537	0	NA	NA	NA	NA
Root102|5715	0	NA	NA	NA	NA
Root102|1777	0	NA	NA	NA	NA
Root102|4650	0.450289703819173	-0.11474194414343	1.01789142377553	0.934185631242395	NA
Root102|74	0	NA	NA	NA	NA
Root102|3811	1.12572425954793	-0.146517092188846	1.02337183801409	0.796581543748355	NA
Root102|1521	3.2750265468882	0.174434765207895	1.01567368891919	0.480696946065652	NA
Root102|2278	1.07729774939295	0.215285409803376	1.05121186268219	0.142067238280432	NA
Root102|3145	0	NA	NA	NA	NA
Root102|3957	156.171284012866	-0.337695939675545	1.00443048080077	0.377910441561826	0.895975278774968
Root102|5684	0	NA	NA	NA	NA
Root102|6141	1.17075322992985	-0.147886643956366	1.02370132147366	0.785307801453372	NA
Root102|663	0	NA	NA	NA	NA
Root102|1647	0	NA	NA	NA	NA
Root102|5310	0	NA	NA	NA	NA
Root102|5311	0.900579407638346	-0.138693801752008	1.02164831541402	0.861409339151532	NA
Root102|5450	0.225144851909586	-0.0929649210228151	1.01600717004284	0.737088603149334	NA
Root102|5666	0	NA	NA	NA	NA
Root102|6001	80.4423234690374	0.622822435658098	1.30713973440902	0.0237611585963005	0.209777085893053
Root102|656	0	NA	NA	NA	NA
Root102|819	675.177032580858	0.313408757575731	1.0923646878386	NA	NA
Root102|1530	4.81583943318143	-0.241944096075662	1.05053520331644	0.35957070212714	NA
Root102|3730	2.56894078701397	0.228039352063346	1.05656449052023	0.0915578822899245	NA
Root102|4682	3.4805004211157	0.246396277386086	1.06327152823674	0.0648027866680215	NA
Root102|6272	2.29011911565148	-0.170066088870567	1.03029453570818	0.601393474449088	NA
Root102|1348	0	NA	NA	NA	NA
Root102|5965	0	NA	NA	NA	NA
Root102|3917	0	NA	NA	NA	NA
Root102|2632	0	NA	NA	NA	NA
Root102|4725	9.53713051236358	0.32435741038463	1.09469412817398	NA	NA
Root102|5693	0.450289703819173	-0.11474194414343	1.01789142377553	0.934185631242395	NA
Root102|5805	0	NA	NA	NA	NA
Root102|6259	0	NA	NA	NA	NA
Root102|6418	0	NA	NA	NA	NA
Root102|6516	0	NA	NA	NA	NA
Root102|1651	0	NA	NA	NA	NA
Root102|2219	0	NA	NA	NA	NA
Root102|2220	0	NA	NA	NA	NA
Root102|2383	0	NA	NA	NA	NA
Root102|2384	0	NA	NA	NA	NA
Root102|2396	0	NA	NA	NA	NA
Root102|2397	0	NA	NA	NA	NA
Root102|4027	0	NA	NA	NA	NA
Root102|4028	0	NA	NA	NA	NA
Root102|4276	0.765492496492594	-0.132985203686447	1.02055470485923	0.909171576194501	NA
Root102|4739	0	NA	NA	NA	NA
Root102|4740	0	NA	NA	NA	NA
Root102|5257	0	NA	NA	NA	NA
Root102|5270	0	NA	NA	NA	NA
Root102|5271	0	NA	NA	NA	NA
Root102|5675	0	NA	NA	NA	NA
Root102|5676	5.38451497174943	0.12124182627052	0.999288520391714	0.626735588067562	NA
Root102|6295	3.54144761109486	-0.182766341732937	1.03522261718829	NA	NA
Root102|6351	1.05646677926733	-0.148898049022713	1.02325633683284	0.810535976948557	NA
Root102|4012	12.440392680398	0.361872451740694	1.11780659453299	0.00712570682325691	0.0939874608622477
Root102|5882	0	NA	NA	NA	NA
Root102|5883	0	NA	NA	NA	NA
Root102|6283	0	NA	NA	NA	NA
Root102|6285	0	NA	NA	NA	NA
Root102|865	21.3172039793558	0.248264136874305	1.05478087204438	0.191317369866455	0.786715881704904
[truncated: 4,556 more rows]
