# Supplementary material for: Genome-resolved metatranscriptomics reveals conserved root colonization determinants in a synthetic microbiota
Source: Nat Commun. 2023 Dec 13;14:8274. doi: 10.1038/s41467-023-43688-z (PMC10719396; doi:10.1038/s41467-023-43688-z)
Supplement: Supplementary file 11 — Source Data [file 41467_2023_43688_MOESM11_ESM.zip › Source Data/Supplementary_information/figureS5/Root101unfiltered_deseq_LFC.csv]

	baseMean	log2FoldChange	lfcSE	pvalue	padj
Root101|1050	3.27998661443139	-0.21908073332432	1.05503859997036	0.0713953797557034	NA
Root101|1082	0	NA	NA	NA	NA
Root101|123	0	NA	NA	NA	NA
Root101|1289	0	NA	NA	NA	NA
Root101|1290	0	NA	NA	NA	NA
Root101|1338	0	NA	NA	NA	NA
Root101|1531	0	NA	NA	NA	NA
Root101|1836	1.1414901668719	0.193522373635603	1.03862331117107	0.428698742543421	NA
Root101|1873	0	NA	NA	NA	NA
Root101|1889	0	NA	NA	NA	NA
Root101|2135	0	NA	NA	NA	NA
Root101|2155	0	NA	NA	NA	NA
Root101|2186	0	NA	NA	NA	NA
Root101|2244	0	NA	NA	NA	NA
Root101|2265	0	NA	NA	NA	NA
Root101|2589	25.0744800970298	-0.0776352315171385	0.972671449297608	NA	NA
Root101|2612	0	NA	NA	NA	NA
Root101|2636	0	NA	NA	NA	NA
Root101|2642	5.06312575596545	-0.232128648875211	1.05773216624417	0.0810626085426253	NA
Root101|2670	0	NA	NA	NA	NA
Root101|2895	0	NA	NA	NA	NA
Root101|2967	0	NA	NA	NA	NA
Root101|2977	0.995768017909527	0.189892023857227	1.03688846114294	0.458599065846958	NA
Root101|2987	0	NA	NA	NA	NA
Root101|2995	0	NA	NA	NA	NA
Root101|3058	0.850045868947157	0.185367130565835	1.0348012823217	0.494615864999762	NA
Root101|3114	22.828047772745	0.105886822779497	0.973975963407984	NA	NA
Root101|3187	0	NA	NA	NA	NA
Root101|3237	0.437166446887109	0.161418331033607	1.02532690663783	0.66022425705404	NA
Root101|3305	0.340018347578863	0.152497962735713	1.02221357333424	0.727575687526247	NA
Root101|3319	0	NA	NA	NA	NA
Root101|3338	0	NA	NA	NA	NA
Root101|3340	4.24468855985239	-0.219622270806588	1.05541064044149	0.0575038814889046	NA
Root101|3363	7.52467517428378	-0.220432580134577	1.05597080523701	0.034595726720125	NA
Root101|340	0	NA	NA	NA	NA
Root101|3512	0	NA	NA	NA	NA
Root101|3518	0	NA	NA	NA	NA
Root101|354	0	NA	NA	NA	NA
Root101|3713	0	NA	NA	NA	NA
Root101|3741	0	NA	NA	NA	NA
Root101|398	0	NA	NA	NA	NA
Root101|4038	0	NA	NA	NA	NA
Root101|551	4.73042905639362	-0.168533683060943	1.02451282459983	0.40724799429096	NA
Root101|565	6.09118582662706	-0.220187292537156	1.0557983834452	0.0419801879879999	NA
Root101|790	0	NA	NA	NA	NA
Root101|908	0	NA	NA	NA	NA
Root101|1560	0.631462645503602	0.175896277180683	1.03071429121759	0.566016209688065	NA
Root101|1772	0	NA	NA	NA	NA
Root101|1860	0	NA	NA	NA	NA
Root101|1949	0	NA	NA	NA	NA
Root101|2061	0.704323719984787	0.179525037630458	1.03223419034179	0.539248482403756	NA
Root101|2138	0	NA	NA	NA	NA
Root101|250	0	NA	NA	NA	NA
Root101|2620	2.62565780760549	-0.218390195718588	1.05457064355093	0.0865660205411754	NA
Root101|2698	0	NA	NA	NA	NA
Root101|2858	1.04434206756365	0.191187714605656	1.03750137102645	0.448043850457065	NA
Root101|2914	0	NA	NA	NA	NA
Root101|3177	0	NA	NA	NA	NA
Root101|3182	0	NA	NA	NA	NA
Root101|3183	3.61027948545755	-0.219250242232422	1.05515461863161	0.0665431271792844	NA
Root101|3992	0	NA	NA	NA	NA
Root101|463	0	NA	NA	NA	NA
Root101|858	0	NA	NA	NA	NA
Root101|154	0	NA	NA	NA	NA
Root101|1998	0	NA	NA	NA	NA
Root101|2233	0	NA	NA	NA	NA
Root101|2280	1.33578636548839	0.197380817348225	1.04052636585741	0.395705405605731	NA
Root101|2805	0	NA	NA	NA	NA
Root101|3185	0	NA	NA	NA	NA
Root101|3629	0	NA	NA	NA	NA
Root101|3740	0	NA	NA	NA	NA
Root101|3827	0	NA	NA	NA	NA
Root101|3832	0	NA	NA	NA	NA
Root101|482	0.412879422060048	0.160264966863427	1.02479360244715	0.675358551990989	NA
Root101|534	0	NA	NA	NA	NA
Root101|649	0	NA	NA	NA	NA
Root101|778	0	NA	NA	NA	NA
Root101|802	0	NA	NA	NA	NA
Root101|856	0	NA	NA	NA	NA
Root101|3546	1.99153603581905	0.205740147467024	1.04484530617546	NA	NA
Root101|1334	0	NA	NA	NA	NA
Root101|1922	0.558601571022418	0.171627869607363	1.02899669119908	0.596764546800551	NA
Root101|2064	0	NA	NA	NA	NA
Root101|2295	0	NA	NA	NA	NA
Root101|2653	0	NA	NA	NA	NA
Root101|3005	0	NA	NA	NA	NA
Root101|3593	0	NA	NA	NA	NA
Root101|3930	0	NA	NA	NA	NA
Root101|4041	0	NA	NA	NA	NA
Root101|466	0	NA	NA	NA	NA
Root101|789	0	NA	NA	NA	NA
Root101|897	0	NA	NA	NA	NA
Root101|1660	0	NA	NA	NA	NA
Root101|2007	0	NA	NA	NA	NA
Root101|2413	0	NA	NA	NA	NA
Root101|3223	0	NA	NA	NA	NA
Root101|3226	0.947193968255404	0.188497644945217	1.03623658461822	0.469825778839373	NA
Root101|453	0	NA	NA	NA	NA
Root101|1106	0.460097662181877	0.0241247289818817	0.989234779598075	0.985561188297422	NA
Root101|1208	12.4546467680906	-0.229706526065847	1.05846051087577	0.0386494734480772	0.106141837529048
Root101|1220	3.89499169591136	-0.175629631347592	1.00410170954436	0.523003172739818	NA
Root101|1313	0.385880778168399	-0.202123215881047	1.04455941582658	0.311689261188913	NA
Root101|1886	0	NA	NA	NA	NA
Root101|2074	0.850045868947157	0.185367130565835	1.0348012823217	0.494615864999762	NA
Root101|2498	0	NA	NA	NA	NA
Root101|2507	0	NA	NA	NA	NA
Root101|2522	1.16577719169896	0.19405882780441	1.03888428433947	0.424190544017904	NA
Root101|2538	0	NA	NA	NA	NA
Root101|2574	0	NA	NA	NA	NA
Root101|2652	0	NA	NA	NA	NA
Root101|2778	9.10322750388815	0.206147958857624	1.04298831674143	NA	NA
Root101|2780	0	NA	NA	NA	NA
Root101|2785	0	NA	NA	NA	NA
Root101|2786	1.09291611721777	0.192394823170984	1.03807864183241	0.438096245169638	NA
Root101|2800	0	NA	NA	NA	NA
Root101|3076	0	NA	NA	NA	NA
Root101|3392	0	NA	NA	NA	NA
Root101|541	2.59871165649559	0.210161707459189	1.04724932152812	NA	NA
Root101|548	0	NA	NA	NA	NA
Root101|1	0	NA	NA	NA	NA
Root101|1107	0	NA	NA	NA	NA
Root101|1207	0	NA	NA	NA	NA
Root101|1221	2.58108613257578	-0.220335584839975	1.04938388395646	0.192178868781919	NA
Root101|1314	0.0971480993082465	0.0958298561575962	1.0103841767417	0.931546189842418	NA
Root101|1493	69.6875664598383	-0.0331730602360424	0.947958979813964	0.909634138310898	0.933696897716976
Root101|1569	0	NA	NA	NA	NA
Root101|1795	0	NA	NA	NA	NA
Root101|1849	0	NA	NA	NA	NA
Root101|1887	0	NA	NA	NA	NA
Root101|2075	5.05170116402882	0.218887201784532	1.05199700306972	NA	NA
Root101|2076	0	NA	NA	NA	NA
Root101|2101	0.874332893774219	0.186196511087123	1.03517781273987	0.488097810322768	NA
Root101|2499	0	NA	NA	NA	NA
Root101|2506	0	NA	NA	NA	NA
Root101|2537	0	NA	NA	NA	NA
Root101|2573	4.61918818813667	-0.232998028318594	1.0587799565075	0.0787246299227805	NA
Root101|2651	0	NA	NA	NA	NA
Root101|2779	0	NA	NA	NA	NA
Root101|2787	3.18160025234507	0.213185607993388	1.04889262789003	NA	NA
Root101|2861	0.825758844120096	0.1845028371439	1.03441183815784	0.501369507440716	NA
Root101|3391	0	NA	NA	NA	NA
Root101|3663	0	NA	NA	NA	NA
Root101|3670	13.1053164243111	0.110501111612037	0.984561765956367	NA	NA
Root101|3970	7.52467517428378	-0.220432580134577	1.05597080523701	0.034595726720125	NA
Root101|538	3.49733157509688	0.21457579541908	1.04962986357863	NA	NA
Root101|611	1.21435124135308	0.195081523242183	1.03938506469624	0.415527251015641	NA
Root101|1869	0	NA	NA	NA	NA
Root101|1985	0	NA	NA	NA	NA
Root101|227	0	NA	NA	NA	NA
Root101|230	0	NA	NA	NA	NA
Root101|265	0	NA	NA	NA	NA
Root101|4062	0	NA	NA	NA	NA
Root101|738	0	NA	NA	NA	NA
Root101|1926	0	NA	NA	NA	NA
Root101|2691	0	NA	NA	NA	NA
Root101|583	16.601216041543	-0.2558181476021	1.06890816400177	0.0104162507125861	0.0850813002916237
Root101|584	0	NA	NA	NA	NA
Root101|720	0	NA	NA	NA	NA
Root101|721	1.36073817188616	0.0111830405964308	0.986255878093399	0.965881082060214	NA
Root101|1255	0.582888595849479	0.173136488072728	1.02959415625621	0.586010575051455	NA
Root101|1387	0	NA	NA	NA	NA
Root101|1616	0	NA	NA	NA	NA
Root101|1993	0	NA	NA	NA	NA
Root101|2140	0	NA	NA	NA	NA
Root101|3566	0	NA	NA	NA	NA
Root101|3679	0	NA	NA	NA	NA
Root101|4	0	NA	NA	NA	NA
Root101|403	0.582888595849479	0.173136488072728	1.02959415625621	0.586010575051455	NA
Root101|429	0	NA	NA	NA	NA
Root101|752	0	NA	NA	NA	NA
Root101|891	0	NA	NA	NA	NA
Root101|1079	0	NA	NA	NA	NA
Root101|1291	0	NA	NA	NA	NA
Root101|1580	3.60959160096418	-0.219283932330327	1.05517881548641	0.0660882564050761	NA
Root101|1855	0	NA	NA	NA	NA
Root101|1951	0	NA	NA	NA	NA
Root101|2219	0	NA	NA	NA	NA
Root101|2248	0	NA	NA	NA	NA
Root101|2673	0	NA	NA	NA	NA
Root101|2713	0	NA	NA	NA	NA
Root101|2781	3.27998661443139	-0.21908073332432	1.05503859997036	0.0713953797557034	NA
Root101|2803	0	NA	NA	NA	NA
Root101|3103	0	NA	NA	NA	NA
Root101|3342	0	NA	NA	NA	NA
Root101|3430	0	NA	NA	NA	NA
Root101|3431	0	NA	NA	NA	NA
Root101|3437	0	NA	NA	NA	NA
Root101|3773	0.388592397232986	0.157745018280746	1.02394473570776	0.69153542373564	NA
Root101|754	0	NA	NA	NA	NA
Root101|1078	0	NA	NA	NA	NA
Root101|1324	0	NA	NA	NA	NA
Root101|1646	0	NA	NA	NA	NA
Root101|1877	0	NA	NA	NA	NA
Root101|1968	112.65121042073	-0.400890278467352	1.14317684715665	0.00109822848384875	0.0212709516871757
Root101|2092	0	NA	NA	NA	NA
Root101|2169	0	NA	NA	NA	NA
Root101|2340	0	NA	NA	NA	NA
Root101|2571	0	NA	NA	NA	NA
Root101|2763	1.5435231126736	-0.216440802614188	1.05325583054092	0.128665268546176	NA
Root101|2814	0	NA	NA	NA	NA
Root101|2909	0	NA	NA	NA	NA
Root101|2991	0	NA	NA	NA	NA
Root101|3016	0	NA	NA	NA	NA
Root101|3137	0	NA	NA	NA	NA
Root101|3277	0	NA	NA	NA	NA
Root101|3407	0	NA	NA	NA	NA
Root101|3531	0	NA	NA	NA	NA
Root101|3758	6.36703283977858	-0.220247939966741	1.05584030910409	0.0402843132448442	NA
Root101|38	0	NA	NA	NA	NA
Root101|3935	0	NA	NA	NA	NA
Root101|4063	0	NA	NA	NA	NA
Root101|496	0.752897769638911	0.181657324667975	1.03315415005583	0.523200449480557	NA
Root101|576	48.3423503221477	-0.163196806566687	1.00361456429785	NA	NA
Root101|662	0	NA	NA	NA	NA
Root101|665	0	NA	NA	NA	NA
Root101|688	6.12823002010484	-0.193679751140459	1.03773144683527	0.278475673296509	NA
Root101|727	0	NA	NA	NA	NA
Root101|977	0	NA	NA	NA	NA
Root101|1036	0	NA	NA	NA	NA
Root101|139	30.3078574674974	-0.257057119205192	1.06383111461042	0.110207271623261	0.218044494394408
Root101|2207	12.4284801715017	-0.181850504729831	1.03193874763605	0.332542673777546	0.489246798200674
Root101|2214	0	NA	NA	NA	NA
Root101|2635	0	NA	NA	NA	NA
Root101|2720	4.25022934473579	0.217003782905493	1.05095912758342	NA	NA
Root101|3508	0	NA	NA	NA	NA
Root101|3770	0	NA	NA	NA	NA
Root101|3985	0	NA	NA	NA	NA
Root101|44	27.1990581538138	-0.28694268142301	1.06938398766484	0.151620319802413	0.284674886159632
Root101|509	0	NA	NA	NA	NA
Root101|1095	0	NA	NA	NA	NA
Root101|1124	0.412879422060048	0.160264966863427	1.02479360244715	0.675358551990989	NA
Root101|1796	0	NA	NA	NA	NA
Root101|2622	0.631462645503602	0.175896277180683	1.03071429121759	0.566016209688065	NA
Root101|3184	29.8868311201346	0.125336808919619	0.96647461277249	0.720967648995411	0.808890533019242
Root101|3384	0	NA	NA	NA	NA
Root101|3806	0	NA	NA	NA	NA
Root101|675	2.59871165649559	0.210161707459189	1.04724932152812	NA	NA
Root101|1035	8.53605275948104	-0.23194980580282	1.05874115844166	0.0527893217273933	0.126970394743011
Root101|140	52.4446551617391	-0.371479276254339	1.11736690338721	0.0474868372210863	0.117282926827918
Root101|2208	0	NA	NA	NA	NA
Root101|2213	17.1610198734588	-0.297244793314014	1.08506721060227	0.0144497606624408	0.0945270410585668
Root101|2634	2.12234427992619	-0.217773798823717	1.05415625217416	0.101115640092998	NA
Root101|2719	2.13725818478142	0.207082107681181	1.04554541127313	NA	NA
Root101|3507	0	NA	NA	NA	NA
Root101|3769	0	NA	NA	NA	NA
Root101|3986	0	NA	NA	NA	NA
Root101|43	93.0462886733646	-0.440919444576588	1.1648690631841	0.0161694924710195	0.0959737617634703
Root101|510	0	NA	NA	NA	NA
Root101|1233	0	NA	NA	NA	NA
Root101|1238	1.53008256410488	0.200449813975205	1.04208152101609	0.368455361149991	NA
Root101|1494	64.9872449746445	-0.0464414351082147	0.934448937586516	0.889687209156625	0.924469650984169
Root101|1495	7.55302962770772	-0.178598744600612	1.03018646412457	0.351212698859541	0.506848130118868
Root101|1784	1.92940389084199	-0.217410975347771	1.05391189056208	0.108807660287801	NA
Root101|1841	0	NA	NA	NA	NA
Root101|1843	0	NA	NA	NA	NA
Root101|1971	0.702967910452494	0.0781365309936328	0.995549636835749	0.801658840001234	NA
Root101|1988	0	NA	NA	NA	NA
Root101|2132	0	NA	NA	NA	NA
Root101|2922	0.771761556336798	-0.211512836725195	1.05009460667073	0.208939591157939	NA
Root101|2984	0	NA	NA	NA	NA
Root101|3189	1.73646350175779	-0.216967949643675	1.05361521498576	0.117852571075599	NA
Root101|3304	0	NA	NA	NA	NA
Root101|3329	0	NA	NA	NA	NA
Root101|3451	0	NA	NA	NA	NA
Root101|3654	0	NA	NA	NA	NA
Root101|458	0	NA	NA	NA	NA
Root101|459	0.0728610744811849	0.0829524146509265	1.0092714012465	0.870915176486438	NA
Root101|72	0	NA	NA	NA	NA
Root101|951	0	NA	NA	NA	NA
Root101|995	13.9871674537362	-0.220926405521714	1.05631245857052	2.50531775612479e-09	7.2717574432394e-08
Root101|1073	12.8000818120768	-0.220872578371661	1.05627404635953	0.0209199305072288	0.0966446945054288
Root101|1126	0	NA	NA	NA	NA
Root101|3356	1.89438793651081	0.204790978209067	1.04434451336093	NA	NA
Root101|349	8.82416739107187	-0.165057473237177	1.02320371964597	0.417233978145358	0.564493029255485
Root101|356	22.4236118655743	-0.147770302400737	0.980137376803263	0.629815059685311	0.740485437585286
Root101|3921	0	NA	NA	NA	NA
Root101|464	0	NA	NA	NA	NA
Root101|915	1.40864743996957	0.198907980230425	1.04123141107062	0.38490801830906	NA
Root101|137	0	NA	NA	NA	NA
Root101|2072	0	NA	NA	NA	NA
Root101|2210	0	NA	NA	NA	NA
Root101|2590	0	NA	NA	NA	NA
Root101|2690	0	NA	NA	NA	NA
Root101|2745	0	NA	NA	NA	NA
Root101|3149	15.8688197919378	-0.151041910368107	1.01007736278766	0.520788395741183	0.645286631760118
Root101|3396	0	NA	NA	NA	NA
Root101|3988	0	NA	NA	NA	NA
Root101|4048	0	NA	NA	NA	NA
Root101|46	7.2205589709151	-0.220378155131365	1.05593215773412	0.0361160684426024	NA
Root101|1923	0	NA	NA	NA	NA
Root101|2694	0	NA	NA	NA	NA
Root101|587	206.192629506108	-0.23321245982028	0.987829152223106	0.493675581906785	0.626457290143782
Root101|714	1.72437876272138	0.2029483970578	1.04337582480817	NA	NA
Root101|717	27.1648641757168	-0.2172162292379	1.02734940900343	0.385431941078539	0.537268766351902
Root101|1499	0	NA	NA	NA	NA
Root101|1500	0	NA	NA	NA	NA
Root101|3645	0	NA	NA	NA	NA
Root101|3646	0	NA	NA	NA	NA
Root101|1047	0	NA	NA	NA	NA
Root101|1121	0	NA	NA	NA	NA
Root101|1171	0	NA	NA	NA	NA
Root101|1382	2.89410583626299	-0.218758822029491	1.05482045182842	0.0790845265788846	NA
Root101|1473	0	NA	NA	NA	NA
Root101|1568	5.78821167252598	-0.220122613698437	1.0557539513809	0.0438750414256129	NA
Root101|1732	0.680036695157726	0.178376165203751	1.03174741655532	0.54778423505853	NA
Root101|1827	0	NA	NA	NA	NA
Root101|2331	0	NA	NA	NA	NA
Root101|2567	0	NA	NA	NA	NA
Root101|276	0	NA	NA	NA	NA
Root101|2775	0	NA	NA	NA	NA
Root101|2826	0	NA	NA	NA	NA
Root101|946	0	NA	NA	NA	NA
Root101|1631	0	NA	NA	NA	NA
Root101|201	3.74020182336749	0.215443813988004	1.05010523583675	NA	NA
Root101|2010	0	NA	NA	NA	NA
Root101|2108	0	NA	NA	NA	NA
Root101|2275	0	NA	NA	NA	NA
Root101|2411	13.1283173375001	0.353125536737385	1.11050955978045	0.0403446958781169	0.108371153891584
Root101|2420	0.192940389084199	-0.184731703087781	1.03599576395555	0.401946462141624	NA
Root101|2431	0	NA	NA	NA	NA
Root101|3165	0	NA	NA	NA	NA
Root101|3341	0	NA	NA	NA	NA
Root101|3419	0	NA	NA	NA	NA
Root101|3432	0	NA	NA	NA	NA
Root101|3833	0	NA	NA	NA	NA
Root101|938	8.68102700300903	-0.228669427286219	1.04312624983713	0.271437329518053	0.428707885247397
Root101|1924	0	NA	NA	NA	NA
Root101|2693	0	NA	NA	NA	NA
Root101|586	0	NA	NA	NA	NA
Root101|718	0	NA	NA	NA	NA
Root101|1105	0	NA	NA	NA	NA
Root101|1309	0.385880778168399	-0.202123215881047	1.04455941582658	0.311689261188913	NA
Root101|1554	0	NA	NA	NA	NA
Root101|3905	0	NA	NA	NA	NA
Root101|629	0	NA	NA	NA	NA
Root101|693	0	NA	NA	NA	NA
Root101|1132	13.4743303513337	-0.25547052340289	1.06871559423662	0.0132066526757975	0.0900545926476621
Root101|2066	0	NA	NA	NA	NA
Root101|2201	0	NA	NA	NA	NA
Root101|3398	32.3009787727265	-0.113287295306101	1.00091402704854	NA	NA
Root101|3927	0	NA	NA	NA	NA
Root101|616	0	NA	NA	NA	NA
Root101|1330	12.5138171491817	-0.224392865560872	1.04571311555484	0.237960946268011	0.407300596402921
Root101|3435	0	NA	NA	NA	NA
Root101|3529	6.75291361794698	-0.220316119170241	1.05588859458046	0.0381954854246171	NA
Root101|3572	3.27998661443139	-0.21908073332432	1.05503859997036	0.0713953797557034	NA
Root101|3907	4.82350972710498	-0.219845965851535	1.05556429441525	0.0515069879719467	NA
Root101|1925	0	NA	NA	NA	NA
Root101|2692	0	NA	NA	NA	NA
Root101|585	3.65345654337337	-0.139985024101967	1.00110920573547	0.584538657966836	NA
Root101|719	2.50822505809459	-0.21834291881438	1.05453848172455	0.0887002973507952	NA
Root101|1363	0	NA	NA	NA	NA
Root101|1633	0	NA	NA	NA	NA
Root101|357	17.2424551076808	0.366602454635799	1.11336328145709	0.0550350158652868	0.128567661355576
Root101|1055	12.1823716532541	-0.220841011875504	1.0562530812195	0.0219095671704561	0.0966446945054288
Root101|1134	0	NA	NA	NA	NA
Root101|2067	0	NA	NA	NA	NA
Root101|2202	18.6621172188969	-0.190328641221979	1.02590834170534	0.388928847926788	0.540097419007767
Root101|3399	7.90459865562638	0.187627979111025	1.01723693929285	0.456551280722457	0.600038826092372
Root101|3928	0	NA	NA	NA	NA
Root101|615	0	NA	NA	NA	NA
Root101|1890	0	NA	NA	NA	NA
Root101|2245	0	NA	NA	NA	NA
Root101|2969	0	NA	NA	NA	NA
Root101|2970	0	NA	NA	NA	NA
Root101|341	0	NA	NA	NA	NA
Root101|4039	10.0352625518966	0.224897764704539	1.05520886113546	NA	NA
Root101|564	3.25446132682626	0.213494247014619	1.04906262741712	NA	NA
Root101|1835	0	NA	NA	NA	NA
Root101|1915	0	NA	NA	NA	NA
Root101|1964	0	NA	NA	NA	NA
Root101|2478	0.631462645503602	0.175896277180683	1.03071429121759	0.566016209688065	NA
Root101|2486	0	NA	NA	NA	NA
Root101|2511	0	NA	NA	NA	NA
Root101|2768	0	NA	NA	NA	NA
Root101|60	0	NA	NA	NA	NA
Root101|1446	15.7571882444493	-0.0555892106204818	0.963284949211742	0.854321028542734	0.906023453901228
Root101|1447	0.558601571022418	0.171627869607363	1.02899669119908	0.596764546800551	NA
Root101|1555	12.6288911140909	0.0451134235736562	0.980092193675688	0.881686805509775	0.924389585263809
Root101|3320	0	NA	NA	NA	NA
Root101|3630	7.52467517428378	-0.220432580134577	1.05597080523701	0.034595726720125	NA
Root101|3631	0	NA	NA	NA	NA
Root101|917	1.48150851445076	0.199748265702311	1.04172160781655	0.374821971007902	NA
Root101|918	12.1436673601754	-0.220835667971993	1.05624930344319	0.0220322204898646	0.0966446945054288
Root101|1234	0.328207225950686	-0.194241032787608	1.04051228539551	0.401946462141624	NA
Root101|1785	0	NA	NA	NA	NA
Root101|1842	0.752897769638911	0.181657324667975	1.03315415005583	0.523200449480557	NA
Root101|2133	0.412879422060048	0.160264966863427	1.02479360244715	0.675358551990989	NA
Root101|2582	0.922906943428342	0.187760028343126	1.03589492710675	0.475714837744902	NA
Root101|2923	0	NA	NA	NA	NA
Root101|2985	0	NA	NA	NA	NA
Root101|3188	0	NA	NA	NA	NA
Root101|3303	2.70116544717879	-0.218566421548778	1.05468953790876	0.0836073786409496	NA
Root101|3450	0	NA	NA	NA	NA
Root101|3653	0	NA	NA	NA	NA
Root101|460	0	NA	NA	NA	NA
Root101|996	0	NA	NA	NA	NA
Root101|2175	14.5236408465829	0.227911235606953	1.05665252280669	NA	NA
Root101|1116	0.728610744811849	0.180616430392369	1.032702801474	0.531060652820297	NA
Root101|2098	0	NA	NA	NA	NA
Root101|2294	0.922906943428342	0.187760028343126	1.03589492710675	0.475714837744902	NA
Root101|617	0	NA	NA	NA	NA
Root101|1405	0	NA	NA	NA	NA
Root101|1590	0	NA	NA	NA	NA
Root101|1800	0	NA	NA	NA	NA
Root101|237	3.47292700351559	-0.219211903645993	1.05512884285527	0.0680964916953638	NA
Root101|2400	0	NA	NA	NA	NA
Root101|2518	0	NA	NA	NA	NA
Root101|2601	0	NA	NA	NA	NA
Root101|3313	16.0622343391526	-0.248684956591416	1.06617229539439	0.0117929301540692	0.0867959659339493
Root101|3333	0	NA	NA	NA	NA
Root101|504	0	NA	NA	NA	NA
Root101|2065	17.1316594450684	-0.00987176860621033	0.983399597880948	NA	NA
Root101|2182	0	NA	NA	NA	NA
Root101|3181	0	NA	NA	NA	NA
Root101|3639	0	NA	NA	NA	NA
Root101|557	0.874332893774219	0.186196511087123	1.03517781273987	0.488097810322768	NA
Root101|955	13.7847034899288	-0.220915155933672	1.05630467830797	0.0194378202464738	0.0966446945054288
Root101|1891	0	NA	NA	NA	NA
Root101|2968	2.89410583626299	-0.218758822029491	1.05482045182842	0.0790845265788846	NA
Root101|342	0	NA	NA	NA	NA
Root101|4040	0	NA	NA	NA	NA
Root101|563	8.45971046058945	0.112503932168742	0.985880525924813	NA	NA
Root101|1148	13.93114130578	0.0447655004113538	0.985736752027538	NA	NA
Root101|1158	0	NA	NA	NA	NA
Root101|1170	2.31528466901039	-0.218082027279417	1.05436286292463	0.0944836558722306	NA
Root101|1195	0	NA	NA	NA	NA
Root101|1201	0	NA	NA	NA	NA
Root101|1204	2.79300785511209	0.211297388997211	1.04786125813422	NA	NA
Root101|1652	0	NA	NA	NA	NA
Root101|1881	0	NA	NA	NA	NA
Root101|2318	0	NA	NA	NA	NA
Root101|2608	0	NA	NA	NA	NA
Root101|287	4.82350972710498	-0.219845965851535	1.05556429441525	0.0515069879719467	NA
Root101|2965	0	NA	NA	NA	NA
Root101|3281	0.510027521368294	0.168332198299182	1.02772273032713	0.620023561996291	NA
Root101|3389	0	NA	NA	NA	NA
Root101|1285	0	NA	NA	NA	NA
Root101|2578	0	NA	NA	NA	NA
Root101|2760	0	NA	NA	NA	NA
Root101|3040	0.874332893774219	0.186196511087123	1.03517781273987	0.488097810322768	NA
Root101|3096	0	NA	NA	NA	NA
Root101|3190	0	NA	NA	NA	NA
Root101|324	0	NA	NA	NA	NA
Root101|3269	0	NA	NA	NA	NA
Root101|3492	0	NA	NA	NA	NA
Root101|3668	0.0728610744811849	0.0829524146509265	1.0092714012465	0.870915176486438	NA
Root101|473	0	NA	NA	NA	NA
Root101|514	0	NA	NA	NA	NA
Root101|1128	0	NA	NA	NA	NA
Root101|1636	0	NA	NA	NA	NA
Root101|2281	0	NA	NA	NA	NA
Root101|2559	9.27764348393754	0.224787195835774	1.05506710249769	NA	NA
Root101|3066	0.922906943428342	0.187760028343126	1.03589492710675	0.475714837744902	NA
Root101|965	0	NA	NA	NA	NA
Root101|1094	0	NA	NA	NA	NA
Root101|1865	0	NA	NA	NA	NA
Root101|2148	0	NA	NA	NA	NA
Root101|2267	0	NA	NA	NA	NA
Root101|2410	0	NA	NA	NA	NA
Root101|2513	0	NA	NA	NA	NA
Root101|3650	5.78821167252598	-0.220122613698437	1.0557539513809	0.0438750414256129	NA
Root101|447	0	NA	NA	NA	NA
Root101|503	0	NA	NA	NA	NA
Root101|2178	0.825758844120096	0.1845028371439	1.03441183815784	0.501369507440716	NA
Root101|3601	0	NA	NA	NA	NA
Root101|446	14.2575022929063	0.251075940888274	1.06475420648199	0.0710294376700078	0.155588292039065
Root101|2209	1.28721231583427	0.195878197521484	1.03991763494752	0.403341128377075	NA
Root101|2212	2.31528466901039	-0.218082027279417	1.05436286292463	0.0944836558722306	NA
Root101|2718	16.6366120065372	0.226926160808435	1.05643701025182	NA	NA
Root101|3768	0	NA	NA	NA	NA
Root101|3987	0	NA	NA	NA	NA
Root101|42	44.6347362671919	-0.455178967731087	1.17551166744075	0.0132145326167765	0.0900545926476621
Root101|511	1.57865661375901	0.201097536550219	1.04241959095515	0.362351634070198	NA
Root101|1129	2.50822505809459	-0.21834291881438	1.05453848172455	0.0887002973507952	NA
Root101|1130	0	NA	NA	NA	NA
Root101|1135	0	NA	NA	NA	NA
Root101|1669	0	NA	NA	NA	NA
Root101|1859	0	NA	NA	NA	NA
Root101|2096	6.56414451901373	-0.220269815573478	1.0558556111399	0.0394080392503032	NA
Root101|2216	8.29643673062057	-0.220534921151337	1.05604037646572	0.0316022870510955	0.0966446945054288
Root101|2361	0	NA	NA	NA	NA
Root101|3544	1.94296198616493	0.205273942813929	1.04459924195868	NA	NA
Root101|1282	4.15296369867331	-0.138575584144061	1.01140206898361	0.533503924376145	NA
Root101|132	0	NA	NA	NA	NA
Root101|2310	0.412879422060048	0.160264966863427	1.02479360244715	0.675358551990989	NA
Root101|2392	4.63033452819414	-0.11216937517415	1.0018845480082	0.631183776298518	NA
Root101|2393	0	NA	NA	NA	NA
Root101|2594	0	NA	NA	NA	NA
Root101|3835	0.315731322751801	0.149202873110039	1.02121394463442	0.747791642395942	NA
Root101|66	25.2169241210578	0.182740979270149	0.993205468563439	0.563284767502103	0.679635391609095
Root101|1851	0.947193968255404	0.188497644945217	1.03623658461822	0.469825778839373	NA
Root101|3285	0	NA	NA	NA	NA
Root101|474	5.51315463574299	0.219706235797927	1.05246028277438	NA	NA
Root101|487	0	NA	NA	NA	NA
Root101|2619	3.72122048991538	-0.0902654559792158	0.995509362240937	0.709248512247889	NA
Root101|2853	0.728610744811849	0.180616430392369	1.032702801474	0.531060652820297	NA
Root101|3381	1.04434206756365	0.191187714605656	1.03750137102645	0.448043850457065	NA
Root101|358	22.0684639560047	0.133454260092502	1.0002420072881	0.615971270610128	0.728866326638351
Root101|2204	0	NA	NA	NA	NA
Root101|3454	0	NA	NA	NA	NA
Root101|507	0	NA	NA	NA	NA
Root101|612	0.818437196113061	-0.189070743299556	1.0344344737057	0.319127105347417	NA
Root101|78	0	NA	NA	NA	NA
Root101|79	0	NA	NA	NA	NA
Root101|1346	18.5336267867352	0.0425651333246271	0.985220973042512	NA	NA
Root101|3263	0	NA	NA	NA	NA
Root101|3503	0	NA	NA	NA	NA
Root101|3644	0	NA	NA	NA	NA
Root101|1280	28.6002821402539	-0.219747669901259	1.04286149931926	0.258626035864431	0.421125580522613
Root101|3825	19.7503744448999	0.0807589580496609	0.99143940949232	NA	NA
Root101|3995	0	NA	NA	NA	NA
Root101|862	17.5643273676051	-0.195776668539484	1.03997131388369	0.248021756054872	0.4131939716591
Root101|1424	0	NA	NA	NA	NA
Root101|2336	0	NA	NA	NA	NA
Root101|2544	0	NA	NA	NA	NA
Root101|2647	0	NA	NA	NA	NA
Root101|3026	0	NA	NA	NA	NA
Root101|3954	0	NA	NA	NA	NA
Root101|716	0	NA	NA	NA	NA
Root101|773	7.87697342281647	-0.220468370096093	1.05599597158451	0.0333213536178197	0.097319508979029
Root101|87	0	NA	NA	NA	NA
Root101|947	0	NA	NA	NA	NA
Root101|300	0	NA	NA	NA	NA
Root101|3562	0	NA	NA	NA	NA
Root101|10	0	NA	NA	NA	NA
Root101|2118	1.92940389084199	-0.217410975347771	1.05391189056208	0.108807660287801	NA
Root101|3576	0	NA	NA	NA	NA
Root101|3298	0	NA	NA	NA	NA
Root101|3667	0	NA	NA	NA	NA
Root101|1700	0	NA	NA	NA	NA
Root101|3171	0	NA	NA	NA	NA
Root101|3379	7.54876619686578	-0.22042394781243	1.05596502071034	0.0346640023252686	0.0996590066851473
Root101|1502	0.412879422060048	0.160264966863427	1.02479360244715	0.675358551990989	NA
Root101|3648	0	NA	NA	NA	NA
Root101|1599	0	NA	NA	NA	NA
Root101|1861	0	NA	NA	NA	NA
Root101|2153	0	NA	NA	NA	NA
Root101|2193	0	NA	NA	NA	NA
Root101|2429	0	NA	NA	NA	NA
Root101|2626	0	NA	NA	NA	NA
Root101|2665	0.578821167252598	-0.20832306858438	1.04814146049777	0.251453115920453	NA
Root101|2912	0	NA	NA	NA	NA
Root101|3386	0	NA	NA	NA	NA
Root101|3837	5.28903062741604	-0.123572283900816	1.00562627452118	0.590784341570618	NA
Root101|1310	5.40233089435758	-0.22002249701548	1.0556856799858	0.0466414291862806	NA
Root101|1352	0	NA	NA	NA	NA
Root101|1480	0	NA	NA	NA	NA
Root101|1696	0	NA	NA	NA	NA
Root101|3735	0	NA	NA	NA	NA
Root101|3890	13.3822185769004	-0.0255185252580479	0.979254686802439	0.915936358901707	0.933696897716976
Root101|1501	0	NA	NA	NA	NA
Root101|3649	0	NA	NA	NA	NA
Root101|1114	6.06385491349545	-0.158599733894079	1.01028972277104	0.514348608651828	NA
Root101|1311	0	NA	NA	NA	NA
Root101|4045	0	NA	NA	NA	NA
Root101|1354	58.1336452809572	0.124835150765118	0.951880914644581	0.74490742642724	0.830684645227953
Root101|1365	0	NA	NA	NA	NA
Root101|2655	0	NA	NA	NA	NA
Root101|3443	11.3834829559678	-0.220796058272335	1.05622176355986	0.0233882669561735	0.0966446945054288
Root101|47	0	NA	NA	NA	NA
Root101|1526	0	NA	NA	NA	NA
Root101|2130	0	NA	NA	NA	NA
Root101|2190	0	NA	NA	NA	NA
Root101|228	1.93075970037429	-0.173952366885689	1.0250757947679	0.404951205485371	NA
Root101|2674	1.33578636548839	0.197380817348225	1.04052636585741	0.395705405605731	NA
Root101|2682	0	NA	NA	NA	NA
Root101|3006	0	NA	NA	NA	NA
Root101|377	0	NA	NA	NA	NA
Root101|959	0	NA	NA	NA	NA
Root101|2078	1.33578636548839	0.197380817348225	1.04052636585741	0.395705405605731	NA
Root101|993	0	NA	NA	NA	NA
Root101|3427	0.607175620676541	0.174569646377864	1.03016921877639	0.575775057303521	NA
Root101|379	0	NA	NA	NA	NA
Root101|706	0	NA	NA	NA	NA
Root101|490	16.738568523485	-0.221018097755346	1.05637677381105	1.68770897986139e-09	7.2717574432394e-08
Root101|1340	0	NA	NA	NA	NA
Root101|2463	0	NA	NA	NA	NA
Root101|2487	0	NA	NA	NA	NA
Root101|962	10.6810120785236	0.290062079997069	1.07465740756662	0.119422846798278	0.231303198009297
Root101|1956	0	NA	NA	NA	NA
Root101|3902	0	NA	NA	NA	NA
Root101|147	0	NA	NA	NA	NA
Root101|1711	0	NA	NA	NA	NA
Root101|2016	0	NA	NA	NA	NA
Root101|2051	0	NA	NA	NA	NA
Root101|2435	0	NA	NA	NA	NA
Root101|2741	0	NA	NA	NA	NA
Root101|382	0	NA	NA	NA	NA
Root101|770	0	NA	NA	NA	NA
Root101|3697	0	NA	NA	NA	NA
Root101|3974	4.24468855985239	-0.219622270806588	1.05541064044149	0.0575038814889046	NA
Root101|775	0	NA	NA	NA	NA
Root101|2953	0.752897769638911	0.181657324667975	1.03315415005583	0.523200449480557	NA
Root101|3866	0	NA	NA	NA	NA
Root101|3867	0	NA	NA	NA	NA
Root101|1978	0	NA	NA	NA	NA
Root101|3824	0	NA	NA	NA	NA
Root101|986	25.9640390248154	-0.253148207224812	1.06796511361588	0.00642199409631456	0.0716149644679927
Root101|2302	17.7362795173343	-0.169486672206219	1.015905805859	0.466881690253665	0.610634918685075
Root101|3552	14.9490818097184	-0.252900615847402	1.05926017795937	0.155725718380086	0.289429617999351
Root101|1594	0	NA	NA	NA	NA
Root101|1676	0	NA	NA	NA	NA
Root101|1912	0	NA	NA	NA	NA
Root101|2569	0	NA	NA	NA	NA
Root101|283	0.485740496541233	0.166519291337424	1.02704087834977	0.632643960140427	NA
Root101|2934	0.801471819293034	0.183599812685585	1.03400841565042	0.508373669731627	NA
Root101|501	0	NA	NA	NA	NA
Root101|353	0	NA	NA	NA	NA
Root101|1168	0	NA	NA	NA	NA
Root101|29	0.412879422060048	0.160264966863427	1.02479360244715	0.675358551990989	NA
Root101|589	4.70749784109885	-0.149945004960866	1.01618806039379	0.486636022251703	NA
Root101|1609	0	NA	NA	NA	NA
Root101|1984	0	NA	NA	NA	NA
Root101|2899	0	NA	NA	NA	NA
Root101|2256	30.5646350741704	0.363515480365359	1.11809881448796	0.0149111788507738	0.0945709207556268
Root101|3571	2.89410583626299	-0.218758822029491	1.05482045182842	0.0790845265788846	NA
Root101|2144	0	NA	NA	NA	NA
Root101|2702	1.91867496133787	0.205034620590495	1.04447299190953	NA	NA
Root101|3474	0	NA	NA	NA	NA
Root101|3681	0.680036695157726	0.178376165203751	1.03174741655532	0.54778423505853	NA
Root101|3959	0	NA	NA	NA	NA
Root101|65	0.328207225950686	-0.194241032787608	1.04051228539551	0.401946462141624	NA
Root101|3397	21.2875684486235	-0.218847321168994	1.04190500466767	0.267396189585895	0.425981808517789
Root101|3929	0	NA	NA	NA	NA
Root101|160	2.27077804795315	-0.107474780238386	1.0000952970416	0.652987679530451	NA
Root101|1792	9.06819828695737	-0.220615853233319	1.05609686631718	0.0290727105991071	0.0966446945054288
Root101|1806	17.4999018544444	-0.239895780605941	1.06294430798743	NA	NA
Root101|1863	0	NA	NA	NA	NA
Root101|3279	0	NA	NA	NA	NA
Root101|1503	25.30752071136	-0.259590498664511	1.06457085345898	0.111441983405516	0.219308288199091
Root101|3868	0	NA	NA	NA	NA
Root101|1546	9.67214363432129	0.307098268996182	1.0724104297877	NA	NA
Root101|2802	0	NA	NA	NA	NA
Root101|3192	1.2629252910072	0.193727288973068	1.03924100001252	0.407301401766703	NA
Root101|3480	0	NA	NA	NA	NA
Root101|203	8.30863901641122	-0.117878711124941	1.00354371498456	NA	NA
Root101|2932	1.87010091168375	0.204542862959871	1.0442137363773	NA	NA
Root101|437	0	NA	NA	NA	NA
Root101|871	17.2351317665599	0.23219010375417	1.0582412518492	NA	NA
Root101|1663	0.631462645503602	0.175896277180683	1.03071429121759	0.566016209688065	NA
Root101|3575	0	NA	NA	NA	NA
Root101|3590	0	NA	NA	NA	NA
Root101|452	0.777184794465972	0.182652671774526	1.03358955814693	0.515644682338825	NA
Root101|2054	0	NA	NA	NA	NA
Root101|2124	0	NA	NA	NA	NA
Root101|2125	0	NA	NA	NA	NA
Root101|2126	0	NA	NA	NA	NA
Root101|2426	0	NA	NA	NA	NA
Root101|2432	0	NA	NA	NA	NA
Root101|664	0	NA	NA	NA	NA
Root101|2218	0	NA	NA	NA	NA
Root101|3030	14.0756664473372	-0.109967434384165	0.996393470235503	NA	NA
Root101|1173	0	NA	NA	NA	NA
Root101|1474	0	NA	NA	NA	NA
Root101|1679	0	NA	NA	NA	NA
Root101|2320	11.0543742779528	-0.220773898034456	1.05620632610628	0.0240829183588401	0.0966446945054288
Root101|2399	0	NA	NA	NA	NA
Root101|261	0	NA	NA	NA	NA
Root101|53	0	NA	NA	NA	NA
Root101|352	0	NA	NA	NA	NA
Root101|2643	20.3164999978719	0.0461664651577737	0.973561873700833	0.888064950387719	0.924469650984169
Root101|1704	0	NA	NA	NA	NA
Root101|3118	0	NA	NA	NA	NA
Root101|3368	0	NA	NA	NA	NA
Root101|439	0	NA	NA	NA	NA
Root101|74	21.3118166658689	-0.187304668783945	1.02480070510453	0.397427621747206	0.543692805959003
Root101|923	0	NA	NA	NA	NA
Root101|1032	3.93640106633276	-0.254036986542911	1.06744130868696	0.0463888361308883	NA
Root101|2717	1.67580471306725	0.202369316683442	1.04307340218207	0.35086393669852	NA
Root101|3766	0	NA	NA	NA	NA
Root101|508	0	NA	NA	NA	NA
Root101|1467	17.836451660697	-0.255954031165936	1.06897822615827	0.00958325687371181	0.0850813002916237
Root101|3173	3.47292700351559	-0.219211903645993	1.05512884285527	0.0680964916953638	NA
Root101|3625	0	NA	NA	NA	NA
Root101|1011	0	NA	NA	NA	NA
Root101|1321	0	NA	NA	NA	NA
Root101|3596	6.17409245069438	-0.22020934247155	1.05581349123941	0.0414150919372379	NA
Root101|3811	0	NA	NA	NA	NA
Root101|2924	0	NA	NA	NA	NA
Root101|2650	0	NA	NA	NA	NA
Root101|3565	0	NA	NA	NA	NA
Root101|3718	0	NA	NA	NA	NA
Root101|3723	0	NA	NA	NA	NA
Root101|686	1.09291611721777	0.192394823170984	1.03807864183241	0.438096245169638	NA
Root101|1492	0	NA	NA	NA	NA
Root101|1715	0	NA	NA	NA	NA
Root101|3264	0	NA	NA	NA	NA
Root101|3543	0	NA	NA	NA	NA
Root101|3945	0.0728610744811849	0.0829524146509265	1.0092714012465	0.870915176486438	NA
Root101|1329	0.29144429792474	0.145829850524975	1.02021355746183	0.769772715961806	NA
Root101|737	0	NA	NA	NA	NA
Root101|1123	0	NA	NA	NA	NA
Root101|1566	0.801471819293034	0.183599812685585	1.03400841565042	0.508373669731627	NA
Root101|2094	0	NA	NA	NA	NA
Root101|318	0	NA	NA	NA	NA
Root101|3191	8.88331893404702	-0.211138864535468	1.03734844461903	0.303547689171056	0.456823707906552
Root101|3676	0	NA	NA	NA	NA
Root101|559	0	NA	NA	NA	NA
Root101|1850	0.728610744811849	0.180616430392369	1.032702801474	0.531060652820297	NA
Root101|207	0	NA	NA	NA	NA
Root101|3116	9.43792689749247	-0.158948267403774	1.0202342807338	0.445832972242514	0.588052092420233
Root101|1322	0	NA	NA	NA	NA
Root101|196	0	NA	NA	NA	NA
Root101|2981	16.3401246843421	-0.314324106760455	1.08284396576751	0.116440842843421	0.227201511399823
Root101|3126	0.607175620676541	0.174569646377864	1.03016921877639	0.575775057303521	NA
Root101|3133	0.218583223443555	0.133107280043429	1.01684805644784	0.849671327317969	NA
Root101|3375	30.782339766	0.00616920550212472	0.976966687563447	NA	NA
Root101|3092	0	NA	NA	NA	NA
Root101|3255	0	NA	NA	NA	NA
Root101|3256	0	NA	NA	NA	NA
Root101|1216	0	NA	NA	NA	NA
Root101|1476	0	NA	NA	NA	NA
Root101|1702	10.4682967936569	0.238710984275969	1.05989469511583	NA	NA
Root101|424	0.194296198616493	0.127758674671635	1.01561444195684	0.88260687897391	NA
Root101|1140	0	NA	NA	NA	NA
Root101|130	3.74957494333932	-0.0247573931607807	0.984838913627633	0.918005838147733	NA
Root101|3336	7.00256291387906	-0.13448379601927	1.00967245049528	0.54858704753718	NA
Root101|1104	0	NA	NA	NA	NA
Root101|3382	0	NA	NA	NA	NA
Root101|359	1.1414901668719	0.193522373635603	1.03862331117107	0.428698742543421	NA
Root101|129	19.7625669458112	-0.247633815169719	1.04333796520471	0.286354861118985	0.439077453715777
Root101|1996	0.752897769638911	0.181657324667975	1.03315415005583	0.523200449480557	NA
Root101|3097	20.9408886001374	-0.135981092536999	1.01017685710359	NA	NA
Root101|3153	0	NA	NA	NA	NA
Root101|1131	0	NA	NA	NA	NA
Root101|3587	0	NA	NA	NA	NA
Root101|3452	0	NA	NA	NA	NA
Root101|1780	0	NA	NA	NA	NA
Root101|1782	0	NA	NA	NA	NA
Root101|1786	0	NA	NA	NA	NA
Root101|1789	0	NA	NA	NA	NA
Root101|189	0	NA	NA	NA	NA
Root101|2172	1.50579553927782	0.200103823997716	1.04190372507921	0.371604633578622	NA
Root101|2743	17.2891589222237	-0.298088015249774	1.08514873303817	0.0264161722017552	0.0966446945054288
Root101|3400	1.67580471306725	0.202369316683442	1.04307340218207	0.35086393669852	NA
Root101|2032	0	NA	NA	NA	NA
Root101|2449	0	NA	NA	NA	NA
Root101|4054	0	NA	NA	NA	NA
Root101|4056	0	NA	NA	NA	NA
Root101|117	0.655749670330664	0.177158721854567	1.03123861616092	0.556696951754619	NA
Root101|1358	12.4993305721621	0.0914161729999601	0.99420766089535	NA	NA
Root101|653	0.728610744811849	0.180616430392369	1.032702801474	0.531060652820297	NA
Root101|3364	0.655749670330664	0.177158721854567	1.03123861616092	0.556696951754619	NA
Root101|3365	0	NA	NA	NA	NA
Root101|146	2.50822505809459	-0.21834291881438	1.05453848172455	0.0887002973507952	NA
Root101|2879	2.13725818478142	0.207082107681181	1.04554541127313	NA	NA
Root101|465	0	NA	NA	NA	NA
Root101|3826	9.33862791952772	0.224296641847581	1.05490599988163	NA	NA
Root101|3994	7.17518728235027	-0.151101241562154	1.00806804014495	0.535814784174347	NA
Root101|498	1.53008256410488	0.200449813975205	1.04208152101609	0.368455361149991	NA
Root101|857	0	NA	NA	NA	NA
Root101|1296	0.461453471714171	0.164527927246116	1.02631387676069	0.646016274546277	NA
Root101|1350	2.4044154578791	0.20888140192979	1.04656247011505	NA	NA
Root101|2343	22.9200548423305	0.134255530720027	1.00688134135266	NA	NA
Root101|3214	0	NA	NA	NA	NA
Root101|3947	20.7509415639934	0.352008076115175	1.10513233885844	0.0486421915604155	0.119335509961553
Root101|4052	0	NA	NA	NA	NA
Root101|1798	0.631462645503602	0.175896277180683	1.03071429121759	0.566016209688065	NA
Root101|1799	0.850045868947157	0.185367130565835	1.0348012823217	0.494615864999762	NA
Root101|3012	11.7668426505443	0.250105062299577	1.06412152175867	0.0830235087198266	0.175589949476415
Root101|549	0.607175620676541	0.174569646377864	1.03016921877639	0.575775057303521	NA
Root101|550	0	NA	NA	NA	NA
Root101|1404	0	NA	NA	NA	NA
Root101|1466	0	NA	NA	NA	NA
Root101|1701	0	NA	NA	NA	NA
Root101|1739	0	NA	NA	NA	NA
Root101|2546	0	NA	NA	NA	NA
Root101|3085	0	NA	NA	NA	NA
Root101|3748	0	NA	NA	NA	NA
Root101|1092	0	NA	NA	NA	NA
Root101|1930	0	NA	NA	NA	NA
Root101|3767	3.85880778168399	-0.21943855228631	1.05528391413147	0.062348196145302	NA
Root101|901	0	NA	NA	NA	NA
Root101|989	0.0466756397762631	0.0583969019604209	1.00901172566261	0.74058438083262	NA
Root101|1958	0	NA	NA	NA	NA
Root101|3254	0	NA	NA	NA	NA
Root101|4033	0	NA	NA	NA	NA
Root101|755	0	NA	NA	NA	NA
Root101|756	0	NA	NA	NA	NA
Root101|2100	0	NA	NA	NA	NA
Root101|3612	0	NA	NA	NA	NA
Root101|1870	0	NA	NA	NA	NA
Root101|1065	0	NA	NA	NA	NA
Root101|1671	0	NA	NA	NA	NA
Root101|988	0	NA	NA	NA	NA
Root101|2292	0	NA	NA	NA	NA
Root101|3925	0	NA	NA	NA	NA
Root101|784	1.04434206756365	0.191187714605656	1.03750137102645	0.448043850457065	NA
Root101|1088	0.655749670330664	0.177158721854567	1.03123861616092	0.556696951754619	NA
Root101|2005	0	NA	NA	NA	NA
Root101|2226	0.558601571022418	0.171627869607363	1.02899669119908	0.596764546800551	NA
Root101|2479	1.02005504273659	0.190551549641772	1.03719957266441	0.453242412911865	NA
Root101|2505	0	NA	NA	NA	NA
Root101|3966	0.485740496541233	0.166519291337424	1.02704087834977	0.632643960140427	NA
Root101|1053	0	NA	NA	NA	NA
Root101|3199	0	NA	NA	NA	NA
Root101|3042	0	NA	NA	NA	NA
Root101|3161	1.4572214896237	0.199378481939023	1.04153378161894	0.378109870816982	NA
Root101|494	0.850045868947157	0.185367130565835	1.0348012823217	0.494615864999762	NA
Root101|767	0	NA	NA	NA	NA
Root101|1586	6.62452969029603	-0.189023688608994	1.03602630775374	0.292002893405431	NA
Root101|2887	0	NA	NA	NA	NA
Root101|701	16.738568523485	-0.221018097755346	1.05637677381105	1.68770897986139e-09	7.2717574432394e-08
Root101|1625	0	NA	NA	NA	NA
Root101|1811	0	NA	NA	NA	NA
Root101|3418	5.30851867251921	0.246617244163069	1.06108533429785	0.151871216190961	NA
Root101|186	1.21299543182079	0.130418381607582	1.00876974166129	0.613003513867315	NA
Root101|2617	0	NA	NA	NA	NA
Root101|2618	0	NA	NA	NA	NA
Root101|2948	0	NA	NA	NA	NA
Root101|3164	0	NA	NA	NA	NA
Root101|3278	0	NA	NA	NA	NA
Root101|3602	0.461453471714171	0.164527927246116	1.02631387676069	0.646016274546277	NA
Root101|2613	0	NA	NA	NA	NA
Root101|399	0	NA	NA	NA	NA
Root101|400	0.510027521368294	0.168332198299182	1.02772273032713	0.620023561996291	NA
Root101|874	0.631462645503602	0.175896277180683	1.03071429121759	0.566016209688065	NA
Root101|972	0.704323719984787	0.179525037630458	1.03223419034179	0.539248482403756	NA
Root101|1008	0	NA	NA	NA	NA
Root101|3345	0	NA	NA	NA	NA
Root101|397	0	NA	NA	NA	NA
Root101|2616	0	NA	NA	NA	NA
Root101|3708	5.25131561521098	-0.219955460474819	1.05563996570716	0.0481428321591597	NA
Root101|3709	0	NA	NA	NA	NA
Root101|1010	0	NA	NA	NA	NA
Root101|3597	26.6588102105095	0.177897943299865	1.00794725871931	NA	NA
Root101|3810	24.8291310885542	0.196993451725302	0.997207880468366	0.532549485263992	0.648934472109765
Root101|443	0	NA	NA	NA	NA
Root101|478	1.74866578754844	0.203228114133229	1.04352236259501	NA	NA
Root101|2829	0	NA	NA	NA	NA
Root101|1042	0.655749670330664	0.177158721854567	1.03123861616092	0.556696951754619	NA
Root101|3245	0.328207225950686	-0.194241032787608	1.04051228539551	0.401946462141624	NA
Root101|994	0	NA	NA	NA	NA
Root101|1741	3.08704622534719	-0.218919900063061	1.05493293300881	0.0750385380486383	NA
Root101|2556	0.728610744811849	0.180616430392369	1.032702801474	0.531060652820297	NA
Root101|2997	0	NA	NA	NA	NA
Root101|3460	5.87746000814892	0.220395357722292	1.05282136504666	NA	NA
Root101|3465	0.412879422060048	0.160264966863427	1.02479360244715	0.675358551990989	NA
Root101|1744	0	NA	NA	NA	NA
Root101|3043	0	NA	NA	NA	NA
Root101|3730	8.34311237039684	-0.232008811702912	1.05872527160003	0.0538073773008186	0.127749128043234
Root101|1761	0	NA	NA	NA	NA
Root101|471	8.29643673062057	-0.220534921151337	1.05604037646572	0.0316022870510955	0.0966446945054288
Root101|3370	3.08445215303683	0.21275513604403	1.04865584491224	NA	NA
Root101|5	0	NA	NA	NA	NA
Root101|864	0	NA	NA	NA	NA
Root101|2783	0.0971480993082465	0.0958298561575962	1.0103841767417	0.931546189842418	NA
Root101|1710	2.89410583626299	-0.218758822029491	1.05482045182842	0.0790845265788846	NA
Root101|2346	0	NA	NA	NA	NA
Root101|657	0	NA	NA	NA	NA
Root101|2247	0.194296198616493	0.127758674671635	1.01561444195684	0.88260687897391	NA
Root101|1974	0	NA	NA	NA	NA
Root101|1981	0	NA	NA	NA	NA
Root101|1983	0	NA	NA	NA	NA
Root101|1992	0	NA	NA	NA	NA
Root101|1997	0	NA	NA	NA	NA
Root101|2	0	NA	NA	NA	NA
Root101|4067	0	NA	NA	NA	NA
Root101|2149	0.680036695157726	0.178376165203751	1.03174741655532	0.54778423505853	NA
Root101|3019	0	NA	NA	NA	NA
Root101|3217	0	NA	NA	NA	NA
Root101|3082	0	NA	NA	NA	NA
Root101|2821	30.0936057171486	0.0700534974285243	0.978097089418972	NA	NA
Root101|1645	0	NA	NA	NA	NA
Root101|1879	0	NA	NA	NA	NA
Root101|3324	0	NA	NA	NA	NA
Root101|1113	3.59978536578007	-0.10072151417051	0.998356211102005	0.67382953929721	NA
Root101|1509	0	NA	NA	NA	NA
Root101|2316	0	NA	NA	NA	NA
Root101|1410	0	NA	NA	NA	NA
Root101|3591	0.485740496541233	0.166519291337424	1.02704087834977	0.632643960140427	NA
Root101|216	0	NA	NA	NA	NA
Root101|2355	0	NA	NA	NA	NA
Root101|2905	0	NA	NA	NA	NA
Root101|3638	0	NA	NA	NA	NA
Root101|739	0	NA	NA	NA	NA
Root101|2222	27.9754893498503	0.292589477554789	1.07904934805899	0.0527679350119658	0.126970394743011
Root101|2284	0	NA	NA	NA	NA
Root101|350	11.0338692397811	-0.27153222907986	1.06904616293387	0.105803624840473	0.212989990132123
Root101|712	0	NA	NA	NA	NA
Root101|1067	0	NA	NA	NA	NA
Root101|184	13.7847034899288	-0.220915155933672	1.05630467830797	0.0194378202464738	0.0966446945054288
Root101|2307	0	NA	NA	NA	NA
Root101|3140	0.655749670330664	0.177158721854567	1.03123861616092	0.556696951754619	NA
Root101|3722	0	NA	NA	NA	NA
Root101|2146	3.46009147036205	-0.114016674981713	1.002509391381	0.626085642343396	NA
Root101|3215	0	NA	NA	NA	NA
Root101|3726	45.2696001741725	-0.0202696698097737	0.960635319265088	0.937246087958682	0.95015581368814
Root101|1303	0	NA	NA	NA	NA
Root101|1794	5.63998687650654	-0.220080329246404	1.0557252659752	0.0449667671988392	NA
Root101|2708	0	NA	NA	NA	NA
Root101|3163	0	NA	NA	NA	NA
Root101|1390	0	NA	NA	NA	NA
Root101|155	0	NA	NA	NA	NA
Root101|215	0	NA	NA	NA	NA
Root101|239	14.7693251677809	-0.220954605906031	1.05633209181242	2.21263281563309e-09	7.2717574432394e-08
Root101|2408	0	NA	NA	NA	NA
Root101|3436	0	NA	NA	NA	NA
Root101|3078	0.801471819293034	0.183599812685585	1.03400841565042	0.508373669731627	NA
Root101|3276	0	NA	NA	NA	NA
Root101|594	0	NA	NA	NA	NA
Root101|1115	15.4299597327607	0.231085996750213	1.05776770563009	NA	NA
Root101|3160	15.8978431277454	0.248485562696268	1.06393110656416	0.0662531765857156	0.146874511949056
Root101|3836	0	NA	NA	NA	NA
Root101|1788	0	NA	NA	NA	NA
Root101|2593	0	NA	NA	NA	NA
Root101|1884	0	NA	NA	NA	NA
Root101|2090	0	NA	NA	NA	NA
Root101|926	0	NA	NA	NA	NA
Root101|1754	9.84621677852059	-0.22067932843956	1.05614070867045	0.0269952236598123	0.0966446945054288
Root101|597	0.947193968255404	0.188497644945217	1.03623658461822	0.469825778839373	NA
Root101|598	0.825758844120096	0.1845028371439	1.03441183815784	0.501369507440716	NA
Root101|2488	0	NA	NA	NA	NA
Root101|3776	0	NA	NA	NA	NA
Root101|1230	6.67893182744195	0.221557821122208	1.05345455248077	NA	NA
Root101|1271	0	NA	NA	NA	NA
Root101|2043	0	NA	NA	NA	NA
Root101|3615	0	NA	NA	NA	NA
Root101|95	0.194296198616493	0.127758674671635	1.01561444195684	0.88260687897391	NA
Root101|2913	0	NA	NA	NA	NA
Root101|1504	0	NA	NA	NA	NA
Root101|1538	45.4399259700551	-0.00091797145354603	0.980207955536542	0.983941562050655	0.983941562050655
Root101|3257	0	NA	NA	NA	NA
Root101|3146	0.801471819293034	0.183599812685585	1.03400841565042	0.508373669731627	NA
Root101|3147	19.1287916168053	-0.0146372818534501	0.969471348513427	0.950445847361516	0.95825773103846
Root101|966	0	NA	NA	NA	NA
Root101|967	0	NA	NA	NA	NA
Root101|2173	18.3839684774011	0.315733416241298	1.09243885076854	0.0363443569203584	0.103680025943348
Root101|1844	0	NA	NA	NA	NA
Root101|2406	13.045960145869	-0.0117123092254513	0.977891713666787	0.956049817856642	0.961274133801214
Root101|2672	0	NA	NA	NA	NA
Root101|2921	0	NA	NA	NA	NA
Root101|1773	1.92940389084199	-0.217410975347771	1.05391189056208	0.108807660287801	NA
Root101|787	2.76872083028503	0.211162817933996	1.04778853892177	NA	NA
Root101|2952	0.825758844120096	0.1845028371439	1.03441183815784	0.501369507440716	NA
Root101|1552	0.29144429792474	0.145829850524975	1.02021355746183	0.769772715961806	NA
Root101|3258	0	NA	NA	NA	NA
Root101|3763	1.02005504273659	0.190551549641772	1.03719957266441	0.453242412911865	NA
Root101|3211	0	NA	NA	NA	NA
Root101|3569	0	NA	NA	NA	NA
Root101|1716	0	NA	NA	NA	NA
Root101|2383	11.1947138570345	-0.25971387918192	1.07030889640788	0.0154191718623305	0.0945709207556268
Root101|3325	0	NA	NA	NA	NA
Root101|2725	13.1749646778037	-0.227581036353679	1.05779151271516	0.0375812199882698	0.104771886027904
Root101|103	20.1711836863689	-0.155804128778621	1.01870799733482	NA	NA
Root101|1980	0	NA	NA	NA	NA
Root101|2541	16.5197544056164	0.336683857756491	1.09773068478859	NA	NA
Root101|2542	0.315731322751801	0.149202873110039	1.02121394463442	0.747791642395942	NA
Root101|1066	0	NA	NA	NA	NA
Root101|185	3.92663678219846	-0.1576820171052	1.00860052486054	0.524599906859311	NA
Root101|2306	0	NA	NA	NA	NA
Root101|3141	0	NA	NA	NA	NA
Root101|3721	0	NA	NA	NA	NA
Root101|1707	32.7246218980006	-0.402655503055919	1.14210060888163	0.0100847180397859	0.0850813002916237
Root101|1449	1.38436041514251	0.198253801992446	1.04095636009238	0.388423960259486	NA
Root101|1355	3.54714388752907	-0.186420721536461	1.03226596923194	0.33661190741676	NA
Root101|1643	0	NA	NA	NA	NA
Root101|3578	5.2388397120121	-0.189771690613408	1.03577244296661	0.296979159693622	NA
Root101|562	7.45095331598683	-0.180889182088174	1.0314482081297	0.337977891804305	NA
Root101|321	20.1116473415037	0.216180232104874	1.01422982236454	NA	NA
Root101|667	9.98994458277083	-0.116783445647115	1.0031905411036	NA	NA
Root101|2875	0.0242870248270616	0.040728136765434	1.00953615912823	0.699800255616001	NA
Root101|3330	0	NA	NA	NA	NA
Root101|1479	0	NA	NA	NA	NA
Root101|1137	0	NA	NA	NA	NA
Root101|2158	0	NA	NA	NA	NA
Root101|2891	16.10577631484	-0.198238059691632	1.04146819101675	0.231485545814118	0.398068602147643
Root101|813	6.1917179746142	-0.0346852702273991	0.985395189304538	NA	NA
Root101|1928	0	NA	NA	NA	NA
Root101|3599	6.54238477674758	-0.220277101033112	1.05586070652996	0.0393607317327319	NA
Root101|1954	0	NA	NA	NA	NA
Root101|620	0	NA	NA	NA	NA
Root101|916	0	NA	NA	NA	NA
Root101|1138	0	NA	NA	NA	NA
Root101|3334	0	NA	NA	NA	NA
Root101|163	0.680036695157726	0.178376165203751	1.03174741655532	0.54778423505853	NA
Root101|2129	0	NA	NA	NA	NA
Root101|2262	0	NA	NA	NA	NA
Root101|3448	0.680036695157726	0.178376165203751	1.03174741655532	0.54778423505853	NA
Root101|1670	0	NA	NA	NA	NA
Root101|1004	0	NA	NA	NA	NA
Root101|1005	0	NA	NA	NA	NA
Root101|472	12.4586687254906	-0.0799944623919031	0.979995947254073	0.772839667842615	0.84897014258532
Root101|3477	0	NA	NA	NA	NA
Root101|477	13.426539754014	0.0859872225882094	0.992661446412149	NA	NA
Root101|2055	0	NA	NA	NA	NA
Root101|2123	0	NA	NA	NA	NA
Root101|2427	0	NA	NA	NA	NA
Root101|2433	0	NA	NA	NA	NA
Root101|260	0	NA	NA	NA	NA
Root101|1139	0	NA	NA	NA	NA
Root101|3335	0	NA	NA	NA	NA
Root101|2249	0	NA	NA	NA	NA
Root101|1593	0	NA	NA	NA	NA
Root101|1774	0	NA	NA	NA	NA
Root101|3675	1.19006421652602	0.194578271864711	1.03913810503892	0.419801794498602	NA
Root101|3710	0	NA	NA	NA	NA
Root101|3874	0	NA	NA	NA	NA
Root101|3230	0	NA	NA	NA	NA
Root101|3266	0	NA	NA	NA	NA
Root101|3942	0.510027521368294	0.168332198299182	1.02772273032713	0.620023561996291	NA
Root101|3946	0.801471819293034	0.183599812685585	1.03400841565042	0.508373669731627	NA
Root101|4028	0	NA	NA	NA	NA
Root101|1348	0	NA	NA	NA	NA
Root101|2777	0	NA	NA	NA	NA
Root101|3293	0	NA	NA	NA	NA
Root101|3294	0	NA	NA	NA	NA
Root101|3295	0	NA	NA	NA	NA
Root101|152	0.947193968255404	0.188497644945217	1.03623658461822	0.469825778839373	NA
Root101|2205	0	NA	NA	NA	NA
Root101|2279	26.623591868705	0.274469035198875	1.05473990284644	0.243000061060092	0.410201937936302
Root101|2696	0	NA	NA	NA	NA
Root101|175	0.485740496541233	0.166519291337424	1.02704087834977	0.632643960140427	NA
Root101|2395	0	NA	NA	NA	NA
Root101|309	0.680036695157726	0.178376165203751	1.03174741655532	0.54778423505853	NA
Root101|3498	0	NA	NA	NA	NA
Root101|3604	9.88104112297432	-0.186950789526795	1.03481083105377	0.304135349013873	0.456823707906552
Root101|1963	0	NA	NA	NA	NA
Root101|2485	0	NA	NA	NA	NA
Root101|2512	0	NA	NA	NA	NA
Root101|605	5.13357052277104	0.224550543954604	1.05376069321689	0.173615331656855	NA
Root101|590	0	NA	NA	NA	NA
Root101|591	5.61836151256139	0.219930886246546	1.0525631841575	NA	NA
Root101|3611	0	NA	NA	NA	NA
Root101|2115	0	NA	NA	NA	NA
Root101|655	11.7415377028843	0.0376571046847178	0.978809404760726	0.903465158762364	0.932915799808008
Root101|2070	0	NA	NA	NA	NA
Root101|1764	0.170009173789431	0.121626311272307	1.01432908766649	0.919955480903902	NA
Root101|1629	0	NA	NA	NA	NA
Root101|3296	0	NA	NA	NA	NA
Root101|1793	0	NA	NA	NA	NA
Root101|2113	0	NA	NA	NA	NA
Root101|221	0	NA	NA	NA	NA
Root101|2171	12.5233723403583	0.339527177502946	1.10328415811667	0.0457031046092346	0.11364015200134
Root101|2365	40.5906609519324	-0.0290359144249101	0.975988845086002	0.905029729705051	0.932915799808008
Root101|48	7.52088202144675	-0.168815286030559	1.02507369230348	0.400417689874084	NA
Root101|90	0	NA	NA	NA	NA
Root101|1240	19.3401353085085	-0.257701721464072	1.06967836215589	0.00853801856324596	0.0850813002916237
Root101|2366	0.510027521368294	0.168332198299182	1.02772273032713	0.620023561996291	NA
Root101|40	0	NA	NA	NA	NA
Root101|1044	5.22171033781825	0.219237172425076	1.05218683602696	NA	NA
Root101|2847	3.13372186512345	-0.229212327221439	1.05517109578463	0.118591531039734	NA
Root101|3701	2.42870248270616	0.20905056627917	1.04665298699494	NA	NA
Root101|1089	0	NA	NA	NA	NA
Root101|1667	0	NA	NA	NA	NA
Root101|1052	1.60294363858607	0.201394015038675	1.04257837504068	0.359392774359343	NA
Root101|1292	23.0111024729559	-0.345434673295583	1.11056774120178	0.00237665348629733	0.0380264557807572
Root101|515	8.13459427912019	0.251445161289602	1.06393149559706	0.109552012342461	0.217919678605545
Root101|964	0	NA	NA	NA	NA
Root101|1856	0	NA	NA	NA	NA
Root101|402	0	NA	NA	NA	NA
Root101|1003	0	NA	NA	NA	NA
Root101|144	0	NA	NA	NA	NA
Root101|1821	0	NA	NA	NA	NA
Root101|2804	0	NA	NA	NA	NA
Root101|1540	6.52206333842211	0.148702271617373	1.01405965232464	NA	NA
Root101|2254	0	NA	NA	NA	NA
Root101|3080	3.52161859992394	0.214666698328007	1.04967968294465	NA	NA
Root101|840	40.5959425394584	0.000738919605355438	0.980217759547805	NA	NA
Root101|2951	0.825758844120096	0.1845028371439	1.03441183815784	0.501369507440716	NA
Root101|2287	0	NA	NA	NA	NA
Root101|3655	0	NA	NA	NA	NA
Root101|4042	0	NA	NA	NA	NA
Root101|2679	0	NA	NA	NA	NA
Root101|705	0.995768017909527	0.189892023857227	1.03688846114294	0.458599065846958	NA
Root101|234	0	NA	NA	NA	NA
Root101|2402	0	NA	NA	NA	NA
Root101|3447	0	NA	NA	NA	NA
Root101|1721	23.0764257544233	-0.0602132331878095	0.969193167615061	NA	NA
Root101|1722	27.3417451052223	-0.39401048156858	1.12436185235029	0.0715226543111799	0.155741637790025
Root101|1927	0	NA	NA	NA	NA
Root101|3584	0	NA	NA	NA	NA
Root101|280	0	NA	NA	NA	NA
Root101|2880	0	NA	NA	NA	NA
Root101|868	21.0184956746363	0.16266887798199	1.00898899698018	0.529576991964968	0.647456255957171
Root101|3586	0	NA	NA	NA	NA
Root101|535	0	NA	NA	NA	NA
Root101|52	0	NA	NA	NA	NA
Root101|954	0	NA	NA	NA	NA
Root101|1098	6.75291361794698	-0.220316119170241	1.05588859458046	0.0381954854246171	NA
Root101|2753	0.777184794465972	0.182652671774526	1.03358955814693	0.515644682338825	NA
Root101|679	20.8988703240754	0.372587021576948	1.11806254586233	0.0442866441622599	0.113176979525775
Root101|680	0.874332893774219	0.186196511087123	1.03517781273987	0.488097810322768	NA
Root101|1318	4.90597901506645	0.218563552761701	1.05182307613248	NA	NA
Root101|1427	0	NA	NA	NA	NA
Root101|3048	0.531466629566618	0.167950956070939	1.02764474919088	0.616829570245806	NA
Root101|1014	0	NA	NA	NA	NA
Root101|2221	11.1590456823233	-0.220776462395791	1.05620819154814	0.0239276879640098	0.0966446945054288
Root101|2949	0	NA	NA	NA	NA
Root101|3991	0	NA	NA	NA	NA
Root101|1012	0	NA	NA	NA	NA
Root101|3809	8.55173129743981	-0.180424415296577	1.03117763644844	0.340911295484554	0.49587097525026
Root101|3350	0.775828984933679	0.0887348907475641	0.997685808649392	0.76431508979522	NA
Root101|2057	0	NA	NA	NA	NA
Root101|3438	23.0670121106027	-0.182982282505922	1.00703381843166	0.497644406784282	0.629323510984934
Root101|1057	0.364305372405924	0.154976718061851	1.02304505532439	0.708887987914112	NA
Root101|1190	0	NA	NA	NA	NA
Root101|792	5.28496319881916	-0.176122548210683	1.02842981810508	0.369676438716006	NA
Root101|3059	0	NA	NA	NA	NA
Root101|2163	1.36007339031545	0.197828363955449	1.04074539223851	0.392022458897706	NA
Root101|1056	22.7679145457805	-0.255510532080381	1.06885613882579	0.00726242808997079	0.0784555338693794
Root101|1210	0	NA	NA	NA	NA
Root101|1211	0	NA	NA	NA	NA
Root101|2503	2.50822505809459	-0.21834291881438	1.05453848172455	0.0887002973507952	NA
Root101|2509	0	NA	NA	NA	NA
Root101|3203	0	NA	NA	NA	NA
Root101|3790	0	NA	NA	NA	NA
Root101|2640	240.893987207755	-0.405314308981789	1.06962388954052	0.244268527456737	0.410460356639631
Root101|906	21.9369083864375	-0.221376387432638	1.02902728407649	0.36609125472748	0.518159929768126
Root101|2501	0	NA	NA	NA	NA
Root101|3205	0	NA	NA	NA	NA
Root101|388	0.315731322751801	0.149202873110039	1.02121394463442	0.747791642395942	NA
Root101|389	0	NA	NA	NA	NA
Root101|2680	0	NA	NA	NA	NA
Root101|3632	0	NA	NA	NA	NA
Root101|2160	0	NA	NA	NA	NA
Root101|2716	2.21011925926261	0.207656532574979	1.04585674734519	NA	NA
Root101|355	7.68159491018253	-0.153171633278334	1.00982584195268	0.513946259833809	0.641126181758785
Root101|3063	0	NA	NA	NA	NA
Root101|3715	0	NA	NA	NA	NA
Root101|420	0.0759238042238026	0.0737618561554725	1.00943108901327	0.740584404001071	NA
Root101|3024	0	NA	NA	NA	NA
Root101|1343	0	NA	NA	NA	NA
Root101|3415	0	NA	NA	NA	NA
Root101|1687	9.31488358867237	-0.122038390915227	1.00498678532216	NA	NA
Root101|2397	0.412879422060048	0.160264966863427	1.02479360244715	0.675358551990989	NA
Root101|2398	0	NA	NA	NA	NA
Root101|1614	6.55997322886278	-0.220283432510037	1.05586528787741	0.0392126598235873	NA
Root101|1758	25.665659203	-0.297858444114065	1.08590649008586	0.00893203007496192	0.0850813002916237
Root101|1941	0	NA	NA	NA	NA
Root101|1942	0	NA	NA	NA	NA
Root101|961	1.70009173789431	0.202662263980181	1.04322622063094	NA	NA
Root101|539	2.13725818478142	0.207082107681181	1.04554541127313	NA	NA
Root101|1638	0	NA	NA	NA	NA
Root101|2165	0	NA	NA	NA	NA
Root101|57	0	NA	NA	NA	NA
Root101|3689	50.1565997013371	-0.254468527810466	1.0359925799031	0.327351417570265	0.485747264781684
Root101|669	13.5954793816766	0.267386257252361	1.0649288791308	NA	NA
Root101|4013	0	NA	NA	NA	NA
Root101|1907	0	NA	NA	NA	NA
Root101|4017	0	NA	NA	NA	NA
Root101|1675	0	NA	NA	NA	NA
Root101|841	129.722509537571	0.393079121918883	1.10431079513996	0.157103038459297	0.290522201773977
Root101|1523	18.4620328673762	-0.302698060989066	1.0876739228467	0.0125898236071378	0.0900545926476621
Root101|1621	26.4982836976452	0.0606420955567921	0.96592328512944	0.861660367009869	0.9068425221801
Root101|1622	0	NA	NA	NA	NA
Root101|3523	0	NA	NA	NA	NA
Root101|1601	13.7695034064746	-0.152485990999764	1.00837798318908	0.528516539232745	0.647456255957171
Root101|126	0.995768017909527	0.189892023857227	1.03688846114294	0.458599065846958	NA
Root101|691	0.242870248270616	0.137851349399255	1.01802999703241	0.82028754691841	NA
Root101|3865	0	NA	NA	NA	NA
Root101|671	5.34903946796178	-0.171167873212213	1.00386121793517	0.528185319194952	NA
Root101|3504	0.315731322751801	0.149202873110039	1.02121394463442	0.747791642395942	NA
Root101|3148	73.3719418316749	-0.212679222583018	1.00389177469141	0.476739474196214	0.617746924310587
Root101|805	0	NA	NA	NA	NA
Root101|889	0.582888595849479	0.173136488072728	1.02959415625621	0.586010575051455	NA
Root101|1384	5.01645011618918	-0.219908762458256	1.05560763732745	0.0497767338716972	NA
Root101|2842	0	NA	NA	NA	NA
Root101|3738	0	NA	NA	NA	NA
Root101|1161	0	NA	NA	NA	NA
Root101|648	0	NA	NA	NA	NA
Root101|2266	0	NA	NA	NA	NA
Root101|2671	0.513432037538894	0.167732978803121	1.02752546231533	0.621608730880106	NA
Root101|3712	0	NA	NA	NA	NA
Root101|1097	1.04434206756365	0.191187714605656	1.03750137102645	0.448043850457065	NA
Root101|786	0	NA	NA	NA	NA
Root101|592	11.8754317262768	0.315764058640984	1.09151224708685	0.0551126990014395	0.128567661355576
Root101|3742	0	NA	NA	NA	NA
Root101|1397	0	NA	NA	NA	NA
Root101|3312	1.31149934066133	0.198801072300197	1.04082411630277	0.399477081957897	NA
Root101|3558	0	NA	NA	NA	NA
Root101|2139	0	NA	NA	NA	NA
Root101|2211	0	NA	NA	NA	NA
Root101|110	3.40018347578863	0.214202370596576	1.0494251208959	NA	NA
Root101|194	0	NA	NA	NA	NA
Root101|2983	0	NA	NA	NA	NA
Root101|2766	0	NA	NA	NA	NA
Root101|1556	0	NA	NA	NA	NA
Root101|920	0	NA	NA	NA	NA
Root101|114	0	NA	NA	NA	NA
Root101|2771	0	NA	NA	NA	NA
Root101|1266	0	NA	NA	NA	NA
Root101|104	10.4242514925483	-0.230482152459509	1.05851886139566	0.0449777625895973	0.113368607075149
Root101|2299	32.8584914302186	0.115541992339841	0.985416712091541	0.702600361416569	0.795816605121401
Root101|3193	0	NA	NA	NA	NA
Root101|3750	13.2357837949725	0.247654541442688	1.06341125832848	0.0775899850229353	0.167959496990825
Root101|2384	13.5571129046127	-0.20351275812393	1.04474609955411	0.193866154410986	0.348013389381673
Root101|307	0	NA	NA	NA	NA
Root101|1022	0	NA	NA	NA	NA
Root101|3830	0	NA	NA	NA	NA
Root101|1790	0	NA	NA	NA	NA
Root101|4005	1.04434206756365	0.191187714605656	1.03750137102645	0.448043850457065	NA
Root101|406	0	NA	NA	NA	NA
Root101|2757	5.25131561521098	-0.219955460474819	1.05563996570716	0.0481428321591597	NA
Root101|1434	18.9100351989916	-0.0482358566489859	0.97536238308644	NA	NA
Root101|1824	0	NA	NA	NA	NA
Root101|1452	9.9263769026515	-0.220690991153322	1.0561488377221	0.0267078866517396	0.0966446945054288
Root101|1762	0	NA	NA	NA	NA
Root101|2272	0.971480993082465	0.189207840505922	1.03656761164262	0.464123809317383	NA
Root101|3772	153.25632180834	-0.252016188992002	1.00277655100154	0.443308613833495	0.587067362945861
Root101|1542	2.16154520960849	0.207287331966432	1.0456540669503	NA	NA
Root101|3823	0	NA	NA	NA	NA
Root101|851	0	NA	NA	NA	NA
Root101|852	0	NA	NA	NA	NA
Root101|1557	0.801471819293034	0.183599812685585	1.03400841565042	0.508373669731627	NA
Root101|623	0.977606452567701	0.195298656209985	1.03773340170981	0.45602192058269	NA
Root101|1202	0	NA	NA	NA	NA
Root101|2966	0	NA	NA	NA	NA
Root101|2312	0	NA	NA	NA	NA
Root101|2396	0.752897769638911	0.181657324667975	1.03315415005583	0.523200449480557	NA
Root101|900	0	NA	NA	NA	NA
Root101|1319	1.04434206756365	0.191187714605656	1.03750137102645	0.448043850457065	NA
Root101|3301	0	NA	NA	NA	NA
Root101|838	0	NA	NA	NA	NA
Root101|2688	0	NA	NA	NA	NA
Root101|120	0.582888595849479	0.173136488072728	1.02959415625621	0.586010575051455	NA
Root101|3897	0	NA	NA	NA	NA
Root101|165	0	NA	NA	NA	NA
Root101|2227	0.850045868947157	0.185367130565835	1.0348012823217	0.494615864999762	NA
Root101|3227	0	NA	NA	NA	NA
Root101|1574	0	NA	NA	NA	NA
Root101|333	0	NA	NA	NA	NA
Root101|1147	0	NA	NA	NA	NA
Root101|2577	12.7456608394858	-0.254525206536015	1.05825669653012	0.172714790961691	0.316214144646281
Root101|2579	0	NA	NA	NA	NA
Root101|1991	0	NA	NA	NA	NA
Root101|336	0.14572214896237	0.114501471788805	1.01300599807136	0.962929195707199	NA
Root101|1854	21.5585182677962	-0.307563364858113	1.09060468377431	0.0100777709402661	0.0850813002916237
Root101|2234	0	NA	NA	NA	NA
Root101|2252	0.631462645503602	0.175896277180683	1.03071429121759	0.566016209688065	NA
Root101|533	0	NA	NA	NA	NA
Root101|2547	0	NA	NA	NA	NA
Root101|3260	3.47292700351559	-0.219211903645993	1.05512884285527	0.0680964916953638	NA
Root101|1006	0	NA	NA	NA	NA
Root101|2002	0	NA	NA	NA	NA
Root101|1429	1.48150851445076	0.199748265702311	1.04172160781655	0.374821971007902	NA
Root101|2217	0	NA	NA	NA	NA
Root101|3982	0	NA	NA	NA	NA
Root101|1091	0	NA	NA	NA	NA
Root101|1520	10.2820536622663	-0.135578311426997	1.01008516195959	NA	NA
Root101|3289	7.13683759703745	0.222215411624246	1.05378839157335	NA	NA
Root101|3869	0	NA	NA	NA	NA
Root101|1944	0	NA	NA	NA	NA
Root101|608	0	NA	NA	NA	NA
Root101|1376	11.0543742779528	-0.220773898034456	1.05620632610628	0.0240829183588401	0.0966446945054288
Root101|2257	0	NA	NA	NA	NA
Root101|2630	0	NA	NA	NA	NA
Root101|2807	0	NA	NA	NA	NA
Root101|3088	0	NA	NA	NA	NA
Root101|3417	0	NA	NA	NA	NA
Root101|3442	0	NA	NA	NA	NA
Root101|709	0	NA	NA	NA	NA
Root101|2451	0	NA	NA	NA	NA
Root101|2629	0	NA	NA	NA	NA
Root101|1465	0.578821167252598	-0.20832306858438	1.04814146049777	0.251453115920453	NA
Root101|1919	4.82350972710498	-0.219845965851535	1.05556429441525	0.0515069879719467	NA
Root101|742	0	NA	NA	NA	NA
Root101|1834	0	NA	NA	NA	NA
Root101|1551	1.89438793651081	0.204790978209067	1.04434451336093	NA	NA
Root101|1293	0	NA	NA	NA	NA
Root101|200	11.8180553305445	-0.0797709059229118	0.992613327033346	NA	NA
Root101|642	0.315731322751801	0.149202873110039	1.02121394463442	0.747791642395942	NA
Root101|1242	0	NA	NA	NA	NA
Root101|1661	0	NA	NA	NA	NA
Root101|365	0	NA	NA	NA	NA
Root101|884	0	NA	NA	NA	NA
Root101|2168	0.510027521368294	0.168332198299182	1.02772273032713	0.620023561996291	NA
Root101|3362	0	NA	NA	NA	NA
Root101|1431	22.4736302905251	-0.164570541179419	1.0229013461914	NA	NA
Root101|1825	0	NA	NA	NA	NA
Root101|4011	0	NA	NA	NA	NA
Root101|36	0	NA	NA	NA	NA
Root101|2654	0	NA	NA	NA	NA
Root101|2996	0	NA	NA	NA	NA
Root101|332	0	NA	NA	NA	NA
Root101|885	0	NA	NA	NA	NA
Root101|308	0.29144429792474	0.145829850524975	1.02021355746183	0.769772715961806	NA
Root101|84	6.94585400703118	-0.220346548426331	1.05591047205297	0.0372287496260216	NA
Root101|12	0	NA	NA	NA	NA
Root101|2260	0	NA	NA	NA	NA
Root101|1544	0	NA	NA	NA	NA
Root101|3497	13.1314451932714	-0.229445714966594	1.0584259062996	0.036932146622269	0.104546384284577
Root101|3061	15.5643798658795	0.227620029736871	1.05660983862749	NA	NA
Root101|3501	0	NA	NA	NA	NA
Root101|896	0	NA	NA	NA	NA
Root101|707	16.256813358945	0.245087520337393	1.05652593906035	NA	NA
Root101|1226	5.24599736264531	0.21928368353452	1.05221248001682	NA	NA
Root101|1227	0.971480993082465	0.189207840505922	1.03656761164262	0.464123809317383	NA
Root101|2386	0	NA	NA	NA	NA
Root101|2898	0.0971480993082465	0.0958298561575962	1.0103841767417	0.931546189842418	NA
Root101|3037	6.64259560579845	-0.268378136278476	1.06951838423147	0.0751105030642535	NA
Root101|3812	0	NA	NA	NA	NA
Root101|105	0	NA	NA	NA	NA
Root101|1325	0.194296198616493	0.127758674671635	1.01561444195684	0.88260687897391	NA
Root101|2868	4.63056933802079	-0.21977749217752	1.05551724408766	0.0533617341360248	NA
Root101|759	2.70116544717879	-0.218566421548778	1.05468953790876	0.0836073786409496	NA
Root101|3570	0	NA	NA	NA	NA
Root101|1062	0	NA	NA	NA	NA
Root101|3801	0	NA	NA	NA	NA
Root101|1013	0	NA	NA	NA	NA
Root101|3582	0	NA	NA	NA	NA
Root101|3583	0	NA	NA	NA	NA
Root101|1142	1.02005504273659	0.190551549641772	1.03719957266441	0.453242412911865	NA
Root101|2555	6.10394299527778	-0.196412563385582	1.03906357851731	0.265731003053137	NA
Root101|3388	4.08022017094635	0.216519387358078	1.05069390294804	NA	NA
Root101|3729	0	NA	NA	NA	NA
Root101|2947	0	NA	NA	NA	NA
Root101|3983	0	NA	NA	NA	NA
Root101|436	0	NA	NA	NA	NA
Root101|3079	6.25417874879978	-0.188735265307444	1.03539412771441	0.300506592777472	NA
Root101|1668	0	NA	NA	NA	NA
Root101|532	0.510027521368294	0.168332198299182	1.02772273032713	0.620023561996291	NA
Root101|1615	1.4572214896237	0.199378481939023	1.04153378161894	0.378109870816982	NA
Root101|2938	4.24468855985239	-0.219622270806588	1.05541064044149	0.0575038814889046	NA
Root101|3561	0	NA	NA	NA	NA
Root101|890	0	NA	NA	NA	NA
Root101|2972	0	NA	NA	NA	NA
Root101|323	0	NA	NA	NA	NA
Root101|188	93.3437308889884	0.293654893809596	1.00283404226711	0.429107635345269	0.574224035662033
Root101|2068	0	NA	NA	NA	NA
Root101|2203	13.1621928086192	-0.199263463176772	1.0193964731344	0.427312478475283	0.573908730214978
Root101|3070	0	NA	NA	NA	NA
Root101|3420	0	NA	NA	NA	NA
Root101|3421	0	NA	NA	NA	NA
Root101|579	1.30541180744263	0.212032185202587	1.04349831526602	0.381602655510589	NA
Root101|546	0.607175620676541	0.174569646377864	1.03016921877639	0.575775057303521	NA
Root101|2232	0	NA	NA	NA	NA
Root101|370	1.87010091168375	0.204542862959871	1.0442137363773	NA	NA
Root101|3169	2.37063776632598	-0.026751631460025	0.985369457981388	0.913525420972311	NA
Root101|2083	0	NA	NA	NA	NA
Root101|138	7.77161285115127	-0.16596096010229	1.02363930593096	0.414170365971943	0.564125470079406
Root101|1910	0	NA	NA	NA	NA
Root101|273	5.98115206161018	-0.220167561808456	1.05578473226113	0.0426101118849782	NA
Root101|3459	1.40864743996957	0.198907980230425	1.04123141107062	0.38490801830906	NA
Root101|3623	0	NA	NA	NA	NA
Root101|516	39.702663068214	-0.362639333882363	1.12032961815622	0.000829934105151383	0.0181515832170623
Root101|1908	5.01645011618918	-0.219908762458256	1.05560763732745	0.0497767338716972	NA
Root101|1692	0.728610744811849	0.180616430392369	1.032702801474	0.531060652820297	NA
Root101|3068	0	NA	NA	NA	NA
Root101|668	1.04434206756365	0.191187714605656	1.03750137102645	0.448043850457065	NA
Root101|3851	0	NA	NA	NA	NA
Root101|1232	1.84581388685668	0.204290103436949	1.04408058476242	NA	NA
Root101|1273	0	NA	NA	NA	NA
Root101|3617	0	NA	NA	NA	NA
Root101|2998	0	NA	NA	NA	NA
Root101|881	0.328207225950686	-0.194241032787608	1.04051228539551	0.401946462141624	NA
Root101|2876	0.0485740496541233	0.0658843077482534	1.00865752365796	0.795470587830412	NA
Root101|1356	3.47304455026981	0.214483928106905	1.04957950697065	NA	NA
Root101|930	0	NA	NA	NA	NA
Root101|3380	2.64728570614972	0.210458297768987	1.04740885676669	NA	NA
Root101|16	7.17528370673308	-0.101256958615492	0.998419562058691	NA	NA
Root101|632	0	NA	NA	NA	NA
Root101|3884	4.4839244947384	-0.124280616997724	1.00594335200261	0.588055153135523	NA
Root101|1906	0	NA	NA	NA	NA
Root101|2918	0	NA	NA	NA	NA
Root101|3067	0	NA	NA	NA	NA
Root101|1371	0	NA	NA	NA	NA
Root101|59	0.315731322751801	0.149202873110039	1.02121394463442	0.747791642395942	NA
Root101|1573	6.03072179128219	-0.249660309242944	1.06613337741161	0.032308759290942	NA
Root101|1683	16.8181169676589	0.248647198021355	1.06405975997115	0.0636752257108704	0.142015048858184
Root101|603	4.27451636956285	0.217070398255899	1.05099560300904	NA	NA
Root101|2496	0	NA	NA	NA	NA
Root101|2510	0	NA	NA	NA	NA
Root101|3727	0	NA	NA	NA	NA
Root101|3967	0.656414451901373	-0.208435165105756	1.04823726743964	0.240756498435967	NA
Root101|875	45.7381659994441	-0.172448414688629	0.991881133412942	0.565210174121286	0.679729882603377
Root101|1866	0	NA	NA	NA	NA
Root101|488	0	NA	NA	NA	NA
Root101|3015	0	NA	NA	NA	NA
Root101|595	0	NA	NA	NA	NA
Root101|1018	0.218583223443555	0.133107280043429	1.01684805644784	0.849671327317969	NA
Root101|298	0	NA	NA	NA	NA
Root101|3774	3.7697945395695	-0.0863172677952582	0.994514295191529	0.72243219363672	NA
Root101|1096	0	NA	NA	NA	NA
Root101|1102	10.035611851443	-0.199964732022981	1.04253277934931	0.220920678454884	0.385302415504253
Root101|180	0	NA	NA	NA	NA
Root101|1990	0	NA	NA	NA	NA
Root101|256	0	NA	NA	NA	NA
Root101|2817	0	NA	NA	NA	NA
Root101|3717	0	NA	NA	NA	NA
Root101|1581	0	NA	NA	NA	NA
Root101|3233	0	NA	NA	NA	NA
Root101|1435	0.680036695157726	0.178376165203751	1.03174741655532	0.54778423505853	NA
Root101|54	0	NA	NA	NA	NA
Root101|2223	0.874332893774219	0.186196511087123	1.03517781273987	0.488097810322768	NA
Root101|3949	0	NA	NA	NA	NA
Root101|892	0	NA	NA	NA	NA
Root101|407	1.43293446479664	0.199000613580237	1.04134201235664	0.381470962797535	NA
Root101|442	0	NA	NA	NA	NA
Root101|517	0	NA	NA	NA	NA
Root101|3746	7.52467517428378	-0.220432580134577	1.05597080523701	0.034595726720125	NA
Root101|905	26.2193450009071	-0.266371597632569	1.05337851488433	0.24044859464435	0.407765358659543
Root101|529	0	NA	NA	NA	NA
Root101|3198	0	NA	NA	NA	NA
Root101|2530	0.956293714059584	0.199184050211126	1.03828796476031	0.45573926872549	NA
Root101|3841	0	NA	NA	NA	NA
Root101|3877	0	NA	NA	NA	NA
Root101|171	8.34718057722967	-0.220538496597748	1.05604286156206	0.0314571458104999	0.0966446945054288
Root101|1199	7.89598162710915	-0.220484918656302	1.05600525739244	0.0331275697411155	0.097319508979029
Root101|1317	0	NA	NA	NA	NA
Root101|288	0	NA	NA	NA	NA
Root101|2796	0	NA	NA	NA	NA
Root101|3385	0	NA	NA	NA	NA
Root101|3692	0.801471819293034	0.183599812685585	1.03400841565042	0.508373669731627	NA
Root101|1460	23.7641665142129	-0.210519029207705	1.04925471377558	0.133662258569578	0.255967606552438
Root101|2483	0	NA	NA	NA	NA
Root101|2756	12.3690445407097	0.226318498402025	1.05594002478763	NA	NA
Root101|2220	0	NA	NA	NA	NA
Root101|2425	0	NA	NA	NA	NA
Root101|3574	0	NA	NA	NA	NA
Root101|803	0	NA	NA	NA	NA
Root101|924	0	NA	NA	NA	NA
Root101|2278	0	NA	NA	NA	NA
Root101|672	0	NA	NA	NA	NA
Root101|713	0.680036695157726	0.178376165203751	1.03174741655532	0.54778423505853	NA
Root101|877	14.663965878917	-0.2209529078671	1.05633094187357	2.26464867731096e-09	7.2717574432394e-08
Root101|945	0	NA	NA	NA	NA
Root101|949	6.36703283977858	-0.220247939966741	1.05584030910409	0.0402843132448442	NA
Root101|950	4.09842381054445	-0.231301241895527	1.05683940909712	0.0960081617889346	NA
Root101|1043	1.06862909239071	0.191801751239144	1.03779426423427	0.442997918089695	NA
Root101|2846	0	NA	NA	NA	NA
Root101|1719	2.38012843305204	0.20870945997183	1.04647053407875	NA	NA
Root101|3747	0	NA	NA	NA	NA
Root101|894	9.92899056475209	-0.236957245180599	1.05218531023678	0.192965038747923	0.348013389381673
Root101|2950	1.23050340898638	-0.195813095940045	1.03595511473461	0.320809351535875	NA
Root101|3996	0	NA	NA	NA	NA
Root101|1848	0	NA	NA	NA	NA
Root101|3807	0	NA	NA	NA	NA
Root101|3943	0	NA	NA	NA	NA
Root101|572	0.630106835971309	0.0656606686044939	0.993411077233925	0.845204974298648	NA
Root101|1247	0	NA	NA	NA	NA
Root101|2520	0	NA	NA	NA	NA
Root101|3751	0	NA	NA	NA	NA
Root101|4019	0	NA	NA	NA	NA
Root101|4074	0	NA	NA	NA	NA
Root101|1812	0	NA	NA	NA	NA
Root101|1608	6.94585400703118	-0.220346548426331	1.05591047205297	0.0372287496260216	NA
Root101|2816	0.510027521368294	0.168332198299182	1.02772273032713	0.620023561996291	NA
Root101|3838	0.704323719984787	0.179525037630458	1.03223419034179	0.539248482403756	NA
Root101|161	0	NA	NA	NA	NA
Root101|2349	5.3743311916431	-0.0864030491741932	0.987697193681991	0.74226448042771	NA
Root101|531	7.13879439611538	-0.220375485824963	1.05593122931158	0.0363087425772144	NA
Root101|1160	8.16825674194567	-0.231242304173129	1.05842632079471	0.0552002459081007	0.128567661355576
Root101|1258	0	NA	NA	NA	NA
Root101|1259	0	NA	NA	NA	NA
Root101|3322	0	NA	NA	NA	NA
Root101|3249	0	NA	NA	NA	NA
Root101|1714	0.874332893774219	0.186196511087123	1.03517781273987	0.488097810322768	NA
Root101|1597	16.9199606295196	-0.221025476343294	1.05638176788122	NA	NA
Root101|2583	17.51251517906	0.303203753053169	1.08652339249584	NA	NA
Root101|30	0	NA	NA	NA	NA
Root101|1627	13.5817510401178	-0.22616326951912	1.05690226241367	NA	NA
Root101|202	0	NA	NA	NA	NA
Root101|1940	0	NA	NA	NA	NA
Root101|1152	1.74866578754844	0.203228114133229	1.04352236259501	NA	NA
Root101|2329	20.8854804206161	0.259462010311005	1.06578150260807	NA	NA
Root101|2961	0	NA	NA	NA	NA
Root101|1464	9.68296694271806	-0.150836487930659	1.01650064337722	0.481179987994557	0.619140683853136
Root101|3814	0	NA	NA	NA	NA
Root101|1025	0.704323719984787	0.179525037630458	1.03223419034179	0.539248482403756	NA
Root101|2597	0	NA	NA	NA	NA
Root101|3805	0.582888595849479	0.173136488072728	1.02959415625621	0.586010575051455	NA
Root101|2994	0.607175620676541	0.174569646377864	1.03016921877639	0.575775057303521	NA
Root101|1364	5.33353724847328	-0.171372503970293	1.02620600569872	0.390813246693715	NA
Root101|2335	0.680036695157726	0.178376165203751	1.03174741655532	0.54778423505853	NA
Root101|2755	0	NA	NA	NA	NA
Root101|1512	0	NA	NA	NA	NA
Root101|1048	0	NA	NA	NA	NA
Root101|2564	0	NA	NA	NA	NA
Root101|1345	2.97239014887335	-0.0850417467567539	0.994329209389764	0.72671038863434	NA
Root101|1743	0	NA	NA	NA	NA
Root101|366	0.777184794465972	0.182652671774526	1.03358955814693	0.515644682338825	NA
Root101|3840	0	NA	NA	NA	NA
Root101|3876	0.192940389084199	-0.184731703087781	1.03599576395555	0.401946462141624	NA
Root101|2134	0	NA	NA	NA	NA
Root101|3056	0.752897769638911	0.181657324667975	1.03315415005583	0.523200449480557	NA
Root101|3057	0	NA	NA	NA	NA
Root101|1753	0	NA	NA	NA	NA
Root101|1510	6.93783669659164	-0.0656034936223366	0.989797666493699	NA	NA
Root101|886	1.62723066341313	0.201676131379701	1.04273153695841	0.35649315580338	NA
Root101|1943	0	NA	NA	NA	NA
Root101|3690	7.16850465907161	-0.163231736806925	1.02230696104676	0.427029751315314	NA
Root101|1038	0	NA	NA	NA	NA
Root101|2850	0	NA	NA	NA	NA
Root101|2621	0	NA	NA	NA	NA
Root101|1075	0.121435124135308	0.106063900388863	1.01167128726725	0.98669302164643	NA
Root101|1425	0	NA	NA	NA	NA
Root101|15	0.461453471714171	0.164527927246116	1.02631387676069	0.646016274546277	NA
Root101|150	0	NA	NA	NA	NA
Root101|1746	0	NA	NA	NA	NA
Root101|238	0	NA	NA	NA	NA
Root101|2812	0	NA	NA	NA	NA
Root101|3347	0	NA	NA	NA	NA
Root101|3528	0	NA	NA	NA	NA
Root101|3787	0	NA	NA	NA	NA
Root101|3911	0	NA	NA	NA	NA
Root101|4009	0	NA	NA	NA	NA
Root101|554	0	NA	NA	NA	NA
Root101|537	30.6521091586588	-0.0476923352673657	0.984973445129694	NA	NA
Root101|450	1.1576423345052	-0.214762436521288	1.05216451100911	0.158384772981918	NA
Root101|1561	0.326729478433842	0.149247345141394	1.02128543072203	0.743863254617967	NA
Root101|1381	1.1576423345052	-0.214762436521288	1.05216451100911	0.158384772981918	NA
Root101|2338	0	NA	NA	NA	NA
Root101|296	36.5336469474913	0.0758741445576877	0.97926105548317	0.807785632739807	0.87688823849041
Root101|222	0	NA	NA	NA	NA
Root101|3383	0	NA	NA	NA	NA
Root101|1913	10.502631230422	-0.220730914720005	1.05617654629403	0.0253730893642115	0.0966446945054288
Root101|888	0.373405118210105	0.154995074693639	1.02307533708694	0.706944510868543	NA
Root101|19	0	NA	NA	NA	NA
Root101|125	0	NA	NA	NA	NA
Root101|2215	0	NA	NA	NA	NA
Root101|1099	0	NA	NA	NA	NA
Root101|2360	0	NA	NA	NA	NA
Root101|3168	0	NA	NA	NA	NA
Root101|445	13.2121415059215	0.226070796245525	1.05592705541576	NA	NA
Root101|2852	0.121435124135308	0.106063900388863	1.01167128726725	0.98669302164643	NA
Root101|1307	0	NA	NA	NA	NA
Root101|3176	20.7190734381975	0.250982245077024	1.06514019672572	0.0533909994766598	0.127583687061109
Root101|2854	0	NA	NA	NA	NA
Root101|2325	0	NA	NA	NA	NA
Root101|3371	0.0971480993082465	0.0958298561575962	1.0103841767417	0.931546189842418	NA
Root101|69	0	NA	NA	NA	NA
Root101|2405	1.82152686202962	0.204032502228226	1.04394497387645	NA	NA
Root101|1406	0	NA	NA	NA	NA
Root101|558	0	NA	NA	NA	NA
Root101|2703	0.728610744811849	0.180616430392369	1.032702801474	0.531060652820297	NA
Root101|266	0	NA	NA	NA	NA
Root101|3642	22.3867778257447	0.339518341460846	1.10461185892153	0.0252157145112235	0.0966446945054288
Root101|812	64.3280987349052	-0.135894496926648	0.95790693356549	0.694045014773435	0.795230559750652
Root101|527	5.65368711049999	-0.153824621272608	1.00834112919858	0.529440137471118	NA
Root101|1876	0	NA	NA	NA	NA
Root101|334	0	NA	NA	NA	NA
Root101|4034	0	NA	NA	NA	NA
Root101|1635	0	NA	NA	NA	NA
Root101|3975	0	NA	NA	NA	NA
Root101|70	1.70009173789431	0.202662263980181	1.04322622063094	NA	NA
Root101|1231	9.35050455841873	0.224359858347785	1.0549332491642	NA	NA
Root101|1272	0	NA	NA	NA	NA
Root101|164	0	NA	NA	NA	NA
Root101|2020	6.5621422475818	-0.209670704809854	1.03439451448206	0.329697272424552	NA
Root101|2480	0	NA	NA	NA	NA
Root101|1982	0	NA	NA	NA	NA
Root101|545	0.850045868947157	0.185367130565835	1.0348012823217	0.494615864999762	NA
Root101|3797	96.2770864239602	0.190203647123761	0.962112599253286	0.625215340112363	0.737433478081248
Root101|846	0	NA	NA	NA	NA
Root101|847	0	NA	NA	NA	NA
Root101|3703	20.7145141462374	0.270675406736864	1.06722461819759	NA	NA
Root101|2342	46.0886784506344	0.147549192047756	0.976013271278567	0.663483172951288	0.775116849670076
Root101|3791	0	NA	NA	NA	NA
Root101|1550	0.631462645503602	0.175896277180683	1.03071429121759	0.566016209688065	NA
Root101|1245	0	NA	NA	NA	NA
Root101|2036	2.12234427992619	-0.217773798823717	1.05415625217416	0.101115640092998	NA
Root101|3090	0	NA	NA	NA	NA
Root101|1592	0	NA	NA	NA	NA
Root101|2481	0	NA	NA	NA	NA
Root101|547	6.05672475515595	-0.181223396128397	1.03136188689312	0.340592382293935	NA
Root101|2554	0	NA	NA	NA	NA
Root101|2828	35.8039988681096	-0.25484747861581	1.06866462239875	0.00424529306840188	0.0557952803275675
Root101|3316	0.728610744811849	0.180616430392369	1.032702801474	0.531060652820297	NA
Root101|3009	5.43339696684611	-0.129933485201729	1.00796223438209	0.566707944974541	NA
Root101|3520	0	NA	NA	NA	NA
Root101|14	0	NA	NA	NA	NA
Root101|1810	0	NA	NA	NA	NA
Root101|2251	0	NA	NA	NA	NA
Root101|3850	0	NA	NA	NA	NA
Root101|3870	0	NA	NA	NA	NA
Root101|3321	0	NA	NA	NA	NA
Root101|3839	0	NA	NA	NA	NA
Root101|3875	0	NA	NA	NA	NA
Root101|3847	0	NA	NA	NA	NA
Root101|3887	0	NA	NA	NA	NA
Root101|1933	7.13879439611538	-0.220375485824963	1.05593122931158	0.0363087425772144	NA
Root101|3253	0	NA	NA	NA	NA
Root101|2540	0.582888595849479	0.173136488072728	1.02959415625621	0.586010575051455	NA
Root101|974	28.9649149611488	0.115825012395811	0.960003398521821	0.748898155811185	0.832611846944158
Root101|973	27.8049684017649	-0.232657585531544	1.03547909421658	0.333698223772742	0.489246798200674
Root101|822	6.29033943020896	0.220923736962624	1.05313132826565	NA	NA
Root101|2106	9.26113867604157	-0.220634903229804	1.05610983679777	0.0285003149843607	0.0966446945054288
Root101|2627	0	NA	NA	NA	NA
Root101|3560	2.62565780760549	-0.218390195718588	1.05457064355093	0.0865660205411754	NA
Root101|1463	9.50220974151748	-0.0456562880812729	0.98660927718477	NA	NA
Root101|2356	9.98520547389927	-0.193511169295305	1.03862633993092	0.264192005551001	0.422869069190308
Root101|2151	8.79193573740253	0.0425143709052588	0.978962644394634	0.889248076488153	0.924469650984169
Root101|3219	0	NA	NA	NA	NA
Root101|581	0.995768017909527	0.189892023857227	1.03688846114294	0.458599065846958	NA
Root101|2844	0	NA	NA	NA	NA
Root101|444	0	NA	NA	NA	NA
Root101|210	0	NA	NA	NA	NA
Root101|2105	0	NA	NA	NA	NA
Root101|1347	4.22594231990872	0.216936539336965	1.05092230854686	NA	NA
Root101|3848	0	NA	NA	NA	NA
Root101|3888	0.704323719984787	0.179525037630458	1.03223419034179	0.539248482403756	NA
Root101|3086	0	NA	NA	NA	NA
Root101|2273	9.16995183900989	-0.0594163102948526	0.988674853997721	0.806764900066631	0.87688823849041
Root101|2558	0.315731322751801	0.149202873110039	1.02121394463442	0.747791642395942	NA
Root101|1054	60.8038851444992	-0.202153722692801	1.0062551391763	0.467932193122802	0.610634918685075
Root101|1708	0	NA	NA	NA	NA
Root101|1688	0	NA	NA	NA	NA
Root101|2889	0	NA	NA	NA	NA
Root101|3404	0	NA	NA	NA	NA
Root101|432	0	NA	NA	NA	NA
Root101|2122	3.28207225950686	-0.21901941612946	1.05499808822693	0.0720761919342995	NA
Root101|2721	7.62612579569735	0.224344223041565	1.05462506432294	NA	NA
Root101|505	0.0485740496541233	0.0658843077482534	1.00865752365796	0.795470587830412	NA
Root101|3842	0	NA	NA	NA	NA
Root101|3878	0.777184794465972	0.182652671774526	1.03358955814693	0.515644682338825	NA
Root101|3843	0	NA	NA	NA	NA
Root101|3879	12.8760056163006	-0.224019519786538	1.05610699772793	0.0393124017239813	0.106374734076655
Root101|3845	0	NA	NA	NA	NA
Root101|3881	10.8665546192902	-0.16551523438435	1.02339769738529	0.41542935432478	0.564125470079406
Root101|401	0.437166446887109	0.161418331033607	1.02532690663783	0.66022425705404	NA
Root101|814	0.680036695157726	0.178376165203751	1.03174741655532	0.54778423505853	NA
Root101|660	0	NA	NA	NA	NA
Root101|135	21.4864344488507	0.162592400279283	0.998927970142887	0.573285260691663	0.684964207579649
Root101|3693	0	NA	NA	NA	NA
Root101|2357	11.829917820945	-0.271101371614428	1.06875813342093	0.107416783465742	0.214833566931484
Root101|96	8.47100835872342	-0.12786800328321	1.00718272222214	0.572168431259836	0.684964207579649
Root101|3302	0	NA	NA	NA	NA
Root101|2749	0	NA	NA	NA	NA
Root101|2344	0.680036695157726	0.178376165203751	1.03174741655532	0.54778423505853	NA
Root101|1059	0	NA	NA	NA	NA
Root101|2667	0	NA	NA	NA	NA
Root101|2678	0	NA	NA	NA	NA
Root101|704	0	NA	NA	NA	NA
Root101|1182	0	NA	NA	NA	NA
Root101|2532	0	NA	NA	NA	NA
Root101|3883	1.3505827235894	-0.215703367266283	1.05277893056111	0.141859201602701	NA
Root101|3695	0	NA	NA	NA	NA
Root101|3885	7.66102420327431	-0.0808142085117641	0.99303939606401	NA	NA
Root101|1461	0.242870248270616	0.137851349399255	1.01802999703241	0.82028754691841	NA
Root101|2224	0	NA	NA	NA	NA
Root101|1673	0	NA	NA	NA	NA
Root101|1081	3.47292700351559	-0.219211903645993	1.05512884285527	0.0680964916953638	NA
Root101|2751	0	NA	NA	NA	NA
Root101|1628	0.364305372405924	0.154976718061851	1.02304505532439	0.708887987914112	NA
Root101|3506	0	NA	NA	NA	NA
Root101|3519	14.3545172953088	-0.196501607401686	1.04041372392976	NA	NA
Root101|2394	0	NA	NA	NA	NA
Root101|3098	0.534314546195356	0.16989418815938	1.02834184163639	0.608084272571328	NA
Root101|1733	0	NA	NA	NA	NA
Root101|1331	14.3732808566637	0.244898900489835	1.05184003193482	NA	NA
Root101|1428	0	NA	NA	NA	NA
Root101|1498	9.63016247174782	0.312266457748734	1.08928466629385	0.0680528323283627	0.149960732316392
Root101|934	0	NA	NA	NA	NA
Root101|2839	0	NA	NA	NA	NA
Root101|2117	11.576423345052	-0.220807721334389	1.05622989814364	0.0230095386683995	0.0966446945054288
Root101|2238	0	NA	NA	NA	NA
Root101|2184	0	NA	NA	NA	NA
Root101|2277	0.607175620676541	0.174569646377864	1.03016921877639	0.575775057303521	NA
Root101|2867	0.680036695157726	0.178376165203751	1.03174741655532	0.54778423505853	NA
Root101|2872	0	NA	NA	NA	NA
Root101|3202	0.437166446887109	0.161418331033607	1.02532690663783	0.66022425705404	NA
Root101|3662	0.728610744811849	0.180616430392369	1.032702801474	0.531060652820297	NA
Root101|3939	0	NA	NA	NA	NA
Root101|467	0	NA	NA	NA	NA
Root101|1239	0	NA	NA	NA	NA
Root101|2263	0	NA	NA	NA	NA
Root101|2572	1.50579553927782	0.200103823997716	1.04190372507921	0.371604633578622	NA
Root101|1727	10.5493068701982	-0.231531199407883	1.05890556373248	0.0454162325015639	0.11364015200134
Root101|3660	0	NA	NA	NA	NA
Root101|1409	0	NA	NA	NA	NA
Root101|383	0	NA	NA	NA	NA
Root101|3990	7.09845906520908	-0.180678512566986	1.03133749720667	0.339159485744521	NA
Root101|479	0	NA	NA	NA	NA
Root101|2167	0.461453471714171	0.164527927246116	1.02631387676069	0.646016274546277	NA
Root101|2091	0.655749670330664	0.177158721854567	1.03123861616092	0.556696951754619	NA
Root101|1547	0	NA	NA	NA	NA
Root101|3691	0	NA	NA	NA	NA
Root101|1400	0	NA	NA	NA	NA
Root101|1243	12.2270099931433	-0.149194474374195	1.01575982317689	NA	NA
Root101|3724	0	NA	NA	NA	NA
Root101|3162	1.53008256410488	0.200449813975205	1.04208152101609	0.368455361149991	NA
Root101|2023	0	NA	NA	NA	NA
Root101|2465	0	NA	NA	NA	NA
Root101|4069	0	NA	NA	NA	NA
Root101|3892	0.437166446887109	0.161418331033607	1.02532690663783	0.66022425705404	NA
Root101|879	9.90660194980289	-0.199548702411184	1.04227167497978	0.22350007841642	0.387962400270012
Root101|422	3.52161859992394	0.214666698328007	1.04967968294465	NA	NA
Root101|2795	0	NA	NA	NA	NA
Root101|2834	10.8915924382344	-0.144613116913828	1.00458595295096	0.559433686367884	0.677209199287438
Root101|2298	0.995768017909527	0.189892023857227	1.03688846114294	0.458599065846958	NA
Root101|1396	1.4572214896237	0.199378481939023	1.04153378161894	0.378109870816982	NA
Root101|310	1.55436958893194	0.200783100916066	1.0422540741407	0.365371780347788	NA
Root101|3483	0	NA	NA	NA	NA
Root101|1462	12.1920864631849	0.225884829197181	1.055778538583	NA	NA
Root101|1421	18.5023745242504	0.387427989834254	1.11761607615345	0.0854851827783247	0.179763127213849
Root101|2857	0.267157273097678	0.142044597467857	1.01914783773991	0.793813622319837	NA
Root101|2584	17.6067596715569	-0.287091740080704	1.06732707356424	0.169088674128774	0.311123160396944
Root101|3270	0	NA	NA	NA	NA
Root101|644	0	NA	NA	NA	NA
Root101|2363	0.874332893774219	0.186196511087123	1.03517781273987	0.488097810322768	NA
Root101|969	0	NA	NA	NA	NA
Root101|970	0	NA	NA	NA	NA
Root101|2980	0	NA	NA	NA	NA
Root101|3550	0	NA	NA	NA	NA
Root101|174	0.412879422060048	0.160264966863427	1.02479360244715	0.675358551990989	NA
Root101|1957	0	NA	NA	NA	NA
Root101|98	27.9732494871469	-0.111203504106916	0.983149674677118	0.693562392535305	0.795230559750652
Root101|169	0	NA	NA	NA	NA
Root101|438	0	NA	NA	NA	NA
Root101|2929	5.09237392041299	-0.226050560581797	1.0545609435294	0.0827115212171286	NA
Root101|31	0	NA	NA	NA	NA
Root101|1237	14.2127669287965	-0.220935571707616	1.05631883145445	2.76642946210194e-09	7.2717574432394e-08
Root101|384	0	NA	NA	NA	NA
Root101|685	0	NA	NA	NA	NA
Root101|1740	2.89410583626299	-0.218758822029491	1.05482045182842	0.0790845265788846	NA
Root101|1430	0	NA	NA	NA	NA
Root101|2391	0	NA	NA	NA	NA
Root101|179	13.3397114800517	-0.261664275859566	1.06358210044002	0.134243880610382	0.255967606552438
Root101|1412	0	NA	NA	NA	NA
Root101|1413	13.1796318354149	0.384381711942287	1.11391285548045	0.101425070658035	0.206212298354459
Root101|289	3.47292700351559	-0.219211903645993	1.05512884285527	0.0680964916953638	NA
Root101|561	0	NA	NA	NA	NA
Root101|3762	1.09291611721777	0.192394823170984	1.03807864183241	0.438096245169638	NA
Root101|2614	0	NA	NA	NA	NA
Root101|525	37.0588788672686	0.0731754712208674	0.960678574050404	0.838322423323477	0.899424640766879
Root101|2685	0	NA	NA	NA	NA
Root101|2137	0	NA	NA	NA	NA
Root101|624	0	NA	NA	NA	NA
Root101|1034	50.088475211669	-0.547262580874202	1.22750528482538	0.044897900158435	0.113368607075149
Root101|3014	10.1744240044713	-0.220705416112045	1.05615902411914	0.0261601277065406	0.0966446945054288
Root101|1471	1.91867496133787	0.205034620590495	1.04447299190953	NA	NA
Root101|2150	1.69249809838287	0.219026721378256	1.04723771927611	0.330735136657918	NA
Root101|3218	0	NA	NA	NA	NA
Root101|3075	21.3334696867946	-0.221124469726173	1.05645029700969	9.91794313074695e-10	7.2717574432394e-08
Root101|2345	0.534314546195356	0.16989418815938	1.02834184163639	0.608084272571328	NA
Root101|542	32.1266463986718	0.181256152154661	1.00744281477519	0.517538844628696	0.643426671700541
Root101|1215	26.1458342275969	0.0579513567371424	0.982483822285646	0.846631713531951	0.903073827767414
Root101|3062	31.6500037807576	0.37099677814034	1.11815741030309	0.0285199408085656	0.0966446945054288
Root101|3046	0.267157273097678	0.142044597467857	1.01914783773991	0.793813622319837	NA
Root101|3792	6.29033943020896	0.220923736962624	1.05313132826565	NA	NA
Root101|2110	0	NA	NA	NA	NA
Root101|2119	0	NA	NA	NA	NA
Root101|1977	0	NA	NA	NA	NA
Root101|3802	0.192940389084199	-0.184731703087781	1.03599576395555	0.401946462141624	NA
Root101|177	0.850045868947157	0.185367130565835	1.0348012823217	0.494615864999762	NA
Root101|2974	16.1425221352224	0.227685929597841	1.05666444738142	NA	NA
Root101|2112	1.21435124135308	0.195081523242183	1.03938506469624	0.415527251015641	NA
Root101|292	0	NA	NA	NA	NA
Root101|2136	0	NA	NA	NA	NA
Root101|3661	0.29144429792474	0.145829850524975	1.02021355746183	0.769772715961806	NA
Root101|425	0	NA	NA	NA	NA
Root101|3044	48.9361585639124	0.0759224278101548	0.958139378488255	0.835932138701906	0.899424640766879
Root101|372	0.825758844120096	0.1845028371439	1.03441183815784	0.501369507440716	NA
Root101|2759	0	NA	NA	NA	NA
Root101|1524	11.0388625061663	-0.23635926175451	1.04774890572712	0.239336320200487	0.407758175156385
Root101|2545	0	NA	NA	NA	NA
Root101|3110	0.704323719984787	0.179525037630458	1.03223419034179	0.539248482403756	NA
Root101|1320	0	NA	NA	NA	NA
Root101|684	9.5180095525699	-0.220649913782824	1.05612062623924	0.0278830325074312	0.0966446945054288
Root101|2945	0	NA	NA	NA	NA
Root101|3288	0	NA	NA	NA	NA
Root101|2353	39.3922966715419	0.38791594752128	1.07827784246975	0.231191939958561	0.398068602147643
Root101|1327	0	NA	NA	NA	NA
Root101|3311	0	NA	NA	NA	NA
Root101|1443	0	NA	NA	NA	NA
Root101|1457	0.14572214896237	0.114501471788805	1.01300599807136	0.962929195707199	NA
Root101|1481	213.155045276996	0.251788149441415	0.9865621057978	0.501617286792338	0.632175210751988
Root101|2978	1.33578636548839	0.197380817348225	1.04052636585741	0.395705405605731	NA
Root101|3299	0.0485740496541233	0.0658843077482534	1.00865752365796	0.795470587830412	NA
Root101|1394	0	NA	NA	NA	NA
Root101|192	0	NA	NA	NA	NA
Root101|2199	0	NA	NA	NA	NA
Root101|1401	0	NA	NA	NA	NA
Root101|1375	1.5435231126736	-0.216440802614188	1.05325583054092	0.128665268546176	NA
Root101|162	8.5056468340923	-0.0901497649130608	0.995218611580297	NA	NA
Root101|1235	0	NA	NA	NA	NA
Root101|2521	0	NA	NA	NA	NA
Root101|254	0.461453471714171	0.164527927246116	1.02631387676069	0.646016274546277	NA
Root101|4046	0	NA	NA	NA	NA
Root101|2660	0	NA	NA	NA	NA
Root101|3251	0	NA	NA	NA	NA
Root101|682	0	NA	NA	NA	NA
Root101|1103	0	NA	NA	NA	NA
Root101|3882	1.62723066341313	0.201676131379701	1.04273153695841	0.35649315580338	NA
Root101|475	0.607175620676541	0.174569646377864	1.03016921877639	0.575775057303521	NA
Root101|176	0	NA	NA	NA	NA
Root101|178	0	NA	NA	NA	NA
Root101|2317	0	NA	NA	NA	NA
Root101|2819	4.4930995930064	0.217641618477116	1.05130871219049	NA	NA
Root101|1724	0	NA	NA	NA	NA
Root101|343	5.13788524032449	-0.220143478414377	1.05086246409512	0.156469748764166	NA
Root101|295	56.3959769407282	0.0638426487350677	0.961043504692662	0.860795993374704	0.9068425221801
Root101|1929	0	NA	NA	NA	NA
Root101|3595	7.3115151889694	-0.180555712908645	1.03125145607588	0.340821972601891	NA
Root101|981	2.98350723397286	0.227897745345045	1.05287675847187	NA	NA
Root101|3172	0	NA	NA	NA	NA
Root101|3573	0	NA	NA	NA	NA
Root101|815	6.00421338484989	-0.155959500591612	1.0189081391862	0.458914660649685	NA
Root101|1391	0	NA	NA	NA	NA
Root101|430	0	NA	NA	NA	NA
Root101|2982	0.631462645503602	0.175896277180683	1.03071429121759	0.566016209688065	NA
Root101|375	34.2393498797923	0.040815475320936	0.959495681745561	0.913655991766681	0.933696897716976
Root101|1395	5.86745810842027	-0.0426891206638759	0.978277422729509	0.872962607482126	NA
Root101|1399	3.32732240130744	0.213911509957304	1.04926555706102	NA	NA
Root101|1418	0	NA	NA	NA	NA
Root101|1505	0.534314546195356	0.16989418815938	1.02834184163639	0.608084272571328	NA
Root101|3440	0	NA	NA	NA	NA
Root101|804	0	NA	NA	NA	NA
Root101|1420	8.65057294121667	0.249563913413244	1.06339019489446	0.105916217918963	0.212989990132123
Root101|3109	15.4565230367155	-0.212310453845406	1.04012797121151	0.277087625060022	0.430520789042222
Root101|2865	93.9837138329239	0.458955533657624	1.1306428866746	0.148794926973914	0.280802733981541
Root101|3764	1.2629252910072	0.193727288973068	1.03924100001252	0.407301401766703	NA
Root101|2946	30.752019110867	0.0622755813682966	0.983747447953903	0.832640009047116	0.898567517094835
Root101|457	0	NA	NA	NA	NA
Root101|1706	0	NA	NA	NA	NA
Root101|1326	0	NA	NA	NA	NA
Root101|3796	36.1591345812436	0.126718407533514	0.975424595794718	0.702827164849064	0.795816605121401
Root101|3904	0.340018347578863	0.152497962735713	1.02221357333424	0.727575687526247	NA
Root101|2102	23.6076749410359	0.233451878008427	1.03071361733032	0.369911521362972	0.521561072266566
Root101|678	0.825758844120096	0.1845028371439	1.03441183815784	0.501369507440716	NA
Root101|476	5.22171033781825	0.219237172425076	1.05218683602696	NA	NA
Root101|3047	0	NA	NA	NA	NA
Root101|1377	11.1590456823233	-0.220776462395791	1.05620819154814	0.0239276879640098	0.0966446945054288
Root101|173	0	NA	NA	NA	NA
Root101|182	0	NA	NA	NA	NA
Root101|3034	0	NA	NA	NA	NA
Root101|1489	11.9578583753335	-0.0841258011304833	0.993699081454301	NA	NA
Root101|2820	0	NA	NA	NA	NA
Root101|771	0.315731322751801	0.149202873110039	1.02121394463442	0.747791642395942	NA
Root101|3564	0	NA	NA	NA	NA
Root101|1511	2.23440628408967	0.207619521613404	1.04588842446088	NA	NA
Root101|1110	0	NA	NA	NA	NA
Root101|1109	0	NA	NA	NA	NA
Root101|811	27.6505447516977	-0.0350996100827237	0.9744841731494	0.891811755704837	0.924469650984169
Root101|1725	0	NA	NA	NA	NA
Root101|284	0	NA	NA	NA	NA
Root101|293	0.655749670330664	0.177158721854567	1.03123861616092	0.556696951754619	NA
Root101|294	16.6951052869702	-0.121416457235904	0.999701386646773	NA	NA
Root101|520	0.0728610744811849	0.0829524146509265	1.0092714012465	0.870915176486438	NA
Root101|521	20.7167842787315	-0.0959874091192078	0.991559985349946	NA	NA
Root101|522	22.9802131016096	-0.188325709715897	1.02519400745457	0.394381358079079	0.541538581242915
Root101|523	65.6931174642695	-0.134208424800334	0.977174239718867	0.652066145913398	0.764204909860288
Root101|524	72.2518855869129	0.363144775589626	1.10688275650434	0.0873526897691897	0.181614631836507
Root101|1422	0.194296198616493	0.127758674671635	1.01561444195684	0.88260687897391	NA
Root101|271	1.21435124135308	0.195081523242183	1.03938506469624	0.415527251015641	NA
Root101|715	11.2604186481325	-0.166510951137835	1.01317916487072	0.487041407060031	0.621163198770909
Root101|895	0.0242870248270616	0.040728136765434	1.00953615912823	0.699800255616001	NA
Root101|390	7.8418798533221	0.00607682090459997	0.983442301871761	NA	NA
Root101|392	0	NA	NA	NA	NA
Root101|393	0.680036695157726	0.178376165203751	1.03174741655532	0.54778423505853	NA
Root101|553	33.448192506032	-0.224532687324913	1.01103855461487	0.443491105703667	0.587067362945861
Root101|836	60.481716911968	0.486612265177892	1.19067920363885	0.0307026232593509	0.0966446945054288
Root101|835	38.5812857702785	0.366620960884154	1.12017764277775	0.0109892574801282	0.0850813002916237
Root101|834	165.692310260819	0.250881139109707	0.996237672584856	0.480360309817074	0.619140683853136
Root101|833	30.3098645649341	0.0649205463940913	0.974151765899749	0.842113862618488	0.900865992568614
Root101|832	52.1006348725856	0.172503010461195	1.01622326413283	0.483283601874526	0.619680715992423
Root101|831	28.7621550215856	0.00618427328367063	0.974105923652701	NA	NA
Root101|830	6.65464480261489	0.221518426813731	1.05343476106372	NA	NA
Root101|829	41.7889079078354	0.298235842185954	1.08520030837942	NA	NA
Root101|828	34.8031459817019	0.213750470864218	1.03473400285109	0.338317078723443	0.494050337183441
Root101|827	16.4218206569641	0.248587720682763	1.03447621440962	0.343700467559416	0.497959732527028
Root101|826	58.3533465856695	0.174088281957827	1.00758537604118	0.527168392480401	0.647456255957171
Root101|825	71.5928130789188	0.136170207791991	0.987678206667703	NA	NA
Root101|824	38.227777077795	0.232501979801292	1.05884356272247	NA	NA
Root101|823	12.6007809098939	0.0768990264243758	0.990794662744553	NA	NA
Root101|821	23.8728519958477	-0.111623843344007	0.988008985861909	0.679912216179016	0.78681665268515
Root101|820	47.2642629841505	0.179362713227727	1.02328182402065	NA	NA
Root101|819	7.91757009362209	0.223053828438843	1.05424575341726	NA	NA
Root101|818	14.9683410153742	-0.15154926499815	1.00864987962776	0.528085046497849	0.647456255957171
Root101|817	11.304780270583	-0.225869833229119	1.02961060546479	0.363297596339712	0.517308481445116
Root101|816	2.84158190476621	0.211560191501001	1.04800353653021	NA	NA
Root101|810	27.2472399612499	-0.0523368116082268	0.971532560125194	0.851115231290994	0.905232384725681
Root101|809	4.24887353520349	0.198010394337769	1.03781673202359	NA	NA
Root101|807	36.0951930475616	0.321780795274882	1.07105591775639	0.208702401452511	0.368653160951534
Root101|806	32.1166771143528	0.286961260859527	1.0624584517842	0.209370952823018	0.368653160951534
Root101|2815	9.07514964339347	-0.130752170796723	0.999495980045424	0.605193636948138	0.720748409051504
Root101|1383	7.0484253444686	-0.157387894897824	1.01951955794398	0.453542464133091	NA
Root101|93	0.829036386976593	0.187510757139218	1.03472970518795	0.499532118357859	NA
Root101|1456	0	NA	NA	NA	NA
Root101|345	13.4869634491961	-0.191262305467148	1.03729194331914	0.277771789123942	0.430520789042222
Root101|376	199.907814407972	0.189188586278624	0.971316746731566	0.610585320432441	0.724823864255285
Root101|1180	0	NA	NA	NA	NA
Root101|2534	0.0485740496541233	0.0658843077482534	1.00865752365796	0.795470587830412	NA
Root101|328	0	NA	NA	NA	NA
Root101|780	0	NA	NA	NA	NA
Root101|696	0	NA	NA	NA	NA
Root101|1438	2.38012843305204	0.20870945997183	1.04647053407875	NA	NA
Root101|922	0	NA	NA	NA	NA
Root101|1703	22.3649548667412	-0.162432277562626	1.01346621695722	0.487815664252154	0.621163198770909
Root101|2109	0.485740496541233	0.166519291337424	1.02704087834977	0.632643960140427	NA
Root101|776	2.50156355718735	0.209541725393493	1.04691624260201	NA	NA
Root101|3732	0	NA	NA	NA	NA
Root101|1341	0	NA	NA	NA	NA
Root101|421	23.037114125235	-0.178743614226856	1.02327366082128	NA	NA
Root101|3011	1.72437876272138	0.2029483970578	1.04337582480817	NA	NA
Root101|2088	0.315731322751801	0.149202873110039	1.02121394463442	0.747791642395942	NA
Root101|3734	1.4572214896237	0.199378481939023	1.04153378161894	0.378109870816982	NA
Root101|2297	10.4426496625994	-0.128532677636412	1.00179947634687	NA	NA
Root101|2300	1.62723066341313	0.201676131379701	1.04273153695841	0.35649315580338	NA
Root101|2798	0.825758844120096	0.1845028371439	1.03441183815784	0.501369507440716	NA
Root101|3104	0	NA	NA	NA	NA
Root101|980	0	NA	NA	NA	NA
Root101|2086	4.97058768559965	-0.187837296789221	1.03399717620209	0.317319630320212	NA
Root101|428	0	NA	NA	NA	NA
Root101|3515	0	NA	NA	NA	NA
Root101|3513	2.50156355718735	0.209541725393493	1.04691624260201	NA	NA
Root101|3035	24.0787860208804	-0.314863480627845	1.08592271976803	0.0919734899446017	0.189085163684991
Root101|3093	30.563561607953	0.223705017630325	1.04015640990078	0.299257234589366	0.453196141271139
Root101|3094	0.582888595849479	0.173136488072728	1.02959415625621	0.586010575051455	NA
Root101|311	1.55436958893194	0.200783100916066	1.0422540741407	0.365371780347788	NA
Root101|312	0.461453471714171	0.164527927246116	1.02631387676069	0.646016274546277	NA
Root101|313	39.6847103260522	0.0310465763379997	0.971890909664235	NA	NA
Root101|314	0.971480993082465	0.189207840505922	1.03656761164262	0.464123809317383	NA
Root101|1651	0	NA	NA	NA	NA
Root101|2492	0	NA	NA	NA	NA
Root101|3013	0	NA	NA	NA	NA
Root101|3049	0	NA	NA	NA	NA
Root101|893	0	NA	NA	NA	NA
Root101|3029	0	NA	NA	NA	NA
Root101|2791	0	NA	NA	NA	NA
Root101|3023	0	NA	NA	NA	NA
Root101|3242	0	NA	NA	NA	NA
Root101|2347	0	NA	NA	NA	NA
Root101|3999	0	NA	NA	NA	NA
Root101|1485	0	NA	NA	NA	NA
Root101|1458	0.437166446887109	0.161418331033607	1.02532690663783	0.66022425705404	NA
Root101|2864	17.7238568063879	0.131474970903794	0.976479660661725	0.689132737328836	0.794986982247686
Root101|2863	7.84470901914091	0.22287761341415	1.05417230855045	NA	NA
Root101|2860	0	NA	NA	NA	NA
Root101|2859	0	NA	NA	NA	NA
Root101|1705	0	NA	NA	NA	NA
Root101|3700	0	NA	NA	NA	NA
Root101|3134	10.4840266773263	0.282197635848222	1.07059387559543	0.124539594786016	0.239950632886146
Root101|1723	0.655749670330664	0.177158721854567	1.03123861616092	0.556696951754619	NA
Root101|3151	26.162482373606	0.390894229189076	1.12435209057276	0.0612091865125939	0.138190065255427
Root101|1451	0	NA	NA	NA	NA
Root101|808	13.7105128523062	-0.173690659812313	1.02755471925207	0.374806033453927	0.526445115691012
Root101|3052	1.55436958893194	0.200783100916066	1.0422540741407	0.365371780347788	NA
Root101|3143	5.22499868989787	-0.226903598270861	1.04089110474336	0.288410042079447	NA
Root101|794	2.76872083028503	0.211162817933996	1.04778853892177	NA	NA
Root101|793	87.7983967394275	-0.0343855595379603	0.941364960180764	0.911885842992205	0.933696897716976
Root101|1407	0	NA	NA	NA	NA
Root101|913	5.84535055111793	-0.0908618242896471	0.995614727787821	0.704970939398745	NA
Root101|412	0	NA	NA	NA	NA
Root101|368	0	NA	NA	NA	NA
Root101|395	49.1422166854997	0.13846375914372	0.960069388190885	0.707785752386731	0.798972873859868
Root101|404	33.7201026737457	0.174510488186965	1.00849557778487	NA	NA
Root101|842	28.1434374834999	0.432322036689139	1.09792580855786	0.202253873036236	0.359562440953308
Root101|843	50.7442129832421	-0.0943242389238253	0.964973052457417	0.762132430793655	0.842236440036232
Root101|844	61.0164698525956	0.135466518484845	0.970964654995824	0.697987692389838	0.795230559750652
Root101|845	159.154308827897	0.114604467686694	0.941234951549629	0.779164917299518	0.853371099899472
Root101|3793	52.3884104658543	0.266138836760863	1.05227233207443	0.25038656434777	0.4131939716591
Root101|3795	0.315731322751801	0.149202873110039	1.02121394463442	0.747791642395942	NA
Root101|1337	0.631462645503602	0.175896277180683	1.03071429121759	0.566016209688065	NA
Root101|536	0.728610744811849	0.180616430392369	1.032702801474	0.531060652820297	NA
Root101|1151	0	NA	NA	NA	NA
Root101|2330	0.0242870248270616	0.040728136765434	1.00953615912823	0.699800255616001	NA
Root101|2962	0	NA	NA	NA	NA
Root101|1916	0	NA	NA	NA	NA
Root101|2989	0	NA	NA	NA	NA
Root101|3880	0	NA	NA	NA	NA
Root101|3428	0	NA	NA	NA	NA
Root101|952	0	NA	NA	NA	NA
Root101|1726	0.461453471714171	0.164527927246116	1.02631387676069	0.646016274546277	NA
Root101|3687	0	NA	NA	NA	NA
Root101|560	0	NA	NA	NA	NA
Root101|2758	0	NA	NA	NA	NA
Root101|371	0	NA	NA	NA	NA
Root101|1864	0	NA	NA	NA	NA
Root101|2409	0	NA	NA	NA	NA
Root101|77	0	NA	NA	NA	NA
Root101|387	0	NA	NA	NA	NA
Root101|415	21.3686137426437	0.00625185752112882	0.97292924287741	NA	NA
Root101|3323	0	NA	NA	NA	NA
Root101|462	0	NA	NA	NA	NA
Root101|2422	0	NA	NA	NA	NA
Root101|2874	0.194296198616493	0.127758674671635	1.01561444195684	0.88260687897391	NA
Root101|2871	0	NA	NA	NA	NA
Root101|26	0.607390433790421	0.172979505483328	1.02958429358867	0.581998424561951	NA
Root101|1777	5.40233089435758	-0.22002249701548	1.0556856799858	0.0466414291862806	NA
Root101|1972	0	NA	NA	NA	NA
Root101|3607	0.771761556336798	-0.211512836725195	1.05009460667073	0.208939591157939	NA
Root101|3609	0	NA	NA	NA	NA
Root101|172	0	NA	NA	NA	NA
Root101|285	0.485740496541233	0.166519291337424	1.02704087834977	0.632643960140427	NA
Root101|3684	2.82395638084639	-0.166824539520706	1.02243524841473	0.427705249014847	NA
Root101|3208	0	NA	NA	NA	NA
Root101|3018	7.01312208752901	-0.163129558989684	1.02228740816835	0.426388804383407	NA
Root101|2801	0	NA	NA	NA	NA
Root101|2293	0.437166446887109	0.161418331033607	1.02532690663783	0.66022425705404	NA
Root101|613	0	NA	NA	NA	NA
Root101|3155	0	NA	NA	NA	NA
Root101|385	0	NA	NA	NA	NA
Root101|3243	8.27569466039449	0.223393388784089	1.05442349133197	NA	NA
Root101|1709	1.04434206756365	0.191187714605656	1.03750137102645	0.448043850457065	NA
Root101|3702	0	NA	NA	NA	NA
Root101|248	3.46355388354376	0.0450562529238954	0.986651177144205	NA	NA
Root101|513	0	NA	NA	NA	NA
Root101|3798	0.607175620676541	0.174569646377864	1.03016921877639	0.575775057303521	NA
Root101|2011	0	NA	NA	NA	NA
Root101|2185	0	NA	NA	NA	NA
Root101|907	0	NA	NA	NA	NA
Root101|3886	11.0478867876952	-0.122702444033561	0.999502520184521	NA	NA
Root101|3084	0	NA	NA	NA	NA
Root101|62	0	NA	NA	NA	NA
Root101|2181	0	NA	NA	NA	NA
Root101|781	0	NA	NA	NA	NA
[truncated: 2,079 more rows]
