# Supplementary material for: Genome-resolved metatranscriptomics reveals conserved root colonization determinants in a synthetic microbiota
Source: Nat Commun. 2023 Dec 13;14:8274. doi: 10.1038/s41467-023-43688-z (PMC10719396; doi:10.1038/s41467-023-43688-z)
Supplement: Supplementary file 11 — Source Data [file 41467_2023_43688_MOESM11_ESM.zip › Source Data/Supplementary_information/figureS5/Root491unfiltered_deseq_LFC.csv]

	baseMean	log2FoldChange	lfcSE	pvalue	padj
Root491|1029	2.45825798351942	0.208517293981532	1.04633678854024	NA	NA
Root491|1045	0.692467037611105	0.177490643614766	1.03143969497185	0.551187800970369	NA
Root491|1124	0	NA	NA	NA	NA
Root491|1227	0	NA	NA	NA	NA
Root491|1250	3.21997172489164	0.212858029572097	1.04865506324734	NA	NA
Root491|1264	13.4272475096852	0.258170422298609	1.051393459693	NA	NA
Root491|1355	0	NA	NA	NA	NA
Root491|1356	0	NA	NA	NA	NA
Root491|1372	8.34422780321381	0.223209137990753	1.05429000294213	NA	NA
Root491|1414	0	NA	NA	NA	NA
Root491|1463	1.52342748274443	0.199336756904885	1.04150914255982	0.375791137800361	NA
Root491|1523	1.28106401958054	0.19460128771439	1.03930280041758	0.411157276860581	NA
Root491|1533	1.69654424214721	0.20166622262679	1.04269923701277	0.354785190690161	NA
Root491|1546	0	NA	NA	NA	NA
Root491|1613	0	NA	NA	NA	NA
Root491|162	2.6313747429222	0.209661538282714	1.04694774524401	NA	NA
Root491|1691	21.6518652050152	0.229478569959369	1.05746172502781	NA	NA
Root491|1741	0	NA	NA	NA	NA
Root491|1786	11.2717143500133	0.333645461222223	1.08849779614434	0.133309459163675	0.228670704185053
Root491|2044	0	NA	NA	NA	NA
Root491|2055	0	NA	NA	NA	NA
Root491|2118	0.0692467037611105	0.0791736389751711	1.00936142187204	0.889530000951753	NA
Root491|2165	0	NA	NA	NA	NA
Root491|2201	0	NA	NA	NA	NA
Root491|2280	0	NA	NA	NA	NA
Root491|2311	0	NA	NA	NA	NA
Root491|2558	2.90836155796664	0.211255600391657	1.04780513062302	NA	NA
Root491|2683	3.39308848429441	0.213592111281354	1.04905638376523	NA	NA
Root491|2813	0	NA	NA	NA	NA
Root491|2848	0	NA	NA	NA	NA
Root491|2946	2.01547665165768	0.172078724214881	1.02325500727344	0.46844477466406	NA
Root491|3194	0	NA	NA	NA	NA
Root491|3263	0	NA	NA	NA	NA
Root491|3273	0.276986815044442	0.141887340625078	1.01928110804795	0.791824058670971	NA
Root491|3299	0.138493407522221	0.110472349760587	1.0125914102432	0.964977754868235	NA
Root491|3341	0	NA	NA	NA	NA
Root491|3361	0	NA	NA	NA	NA
Root491|3386	0	NA	NA	NA	NA
Root491|3393	0	NA	NA	NA	NA
Root491|3401	7.70049976874598	-0.232923573480148	1.06004896369634	0.0365499693787779	0.0989765823413712
Root491|3426	34.2552965697214	-0.393689874415608	1.13456620575059	0.0173894329761298	0.0766890451123957
Root491|3472	3.38482030031819	0.258515269478767	1.06300457437705	0.19751172284829	NA
Root491|3503	23.0904914318374	0.379969567571522	1.126948660709	0.0191538198631183	0.0803641330953074
Root491|3526	0.692467037611105	0.177490643614766	1.03143969497185	0.551187800970369	NA
Root491|3543	0	NA	NA	NA	NA
Root491|3573	20.2766896486511	-0.353208685813864	1.11197493948924	0.00932081942077957	0.0541510947185851
Root491|3581	0	NA	NA	NA	NA
Root491|3585	0	NA	NA	NA	NA
Root491|3589	0	NA	NA	NA	NA
Root491|3605	0.380856870686108	0.155221795104603	1.0232468728976	0.705107357112776	NA
Root491|3606	0	NA	NA	NA	NA
Root491|3659	1.66192089026665	0.201232679609762	1.0424758793373	0.358751580289263	NA
Root491|3719	5.59360906163582	-0.230416039621387	1.05897091142286	0.0497128187518339	0.109320424425494
Root491|3819	0	NA	NA	NA	NA
Root491|3846	0	NA	NA	NA	NA
Root491|3906	0	NA	NA	NA	NA
Root491|3915	1.55805083462499	0.19982290634464	1.04175827124418	0.371343697221045	NA
Root491|3959	0	NA	NA	NA	NA
Root491|4013	1.0040772045361	0.188847611168434	1.03642613522742	0.464016060920836	NA
Root491|4044	24.953726961637	0.378385693308898	1.12619471826655	0.0177572765116625	0.0773354285461187
Root491|4163	1.55805083462499	0.19982290634464	1.04175827124418	0.371343697221045	NA
Root491|4183	1.07332390829721	0.190685331803477	1.03728378918541	0.449190619050788	NA
Root491|4336	0	NA	NA	NA	NA
Root491|4347	0	NA	NA	NA	NA
Root491|4423	7.30552724679715	0.222419113349126	1.05380395780865	NA	NA
Root491|449	0	NA	NA	NA	NA
Root491|4528	3.11498484381806	0.212379460263786	1.04839349640279	NA	NA
Root491|4560	0	NA	NA	NA	NA
Root491|4616	0.179022117460808	0.122163967520886	1.0146704413256	0.908921390588581	NA
Root491|4774	0	NA	NA	NA	NA
Root491|4844	7.81285010248318	-0.000925939817341747	0.980223029908558	NA	NA
Root491|4919	12.4765141124502	-0.322814993280903	1.09828577268261	0.00926719887703588	0.0541510947185851
Root491|4949	0	NA	NA	NA	NA
Root491|4953	0	NA	NA	NA	NA
Root491|5019	17.4060187753787	0.350629120329546	1.10161259415777	0.0587386230230282	0.119357292015552
Root491|5023	0	NA	NA	NA	NA
Root491|5037	2.3197645759972	0.207504472244842	1.04579872568823	0.297987975345411	NA
Root491|602	0	NA	NA	NA	NA
Root491|670	0.180439001988252	-0.175809423718323	1.03259639511806	0.440290097870542	NA
Root491|738	0	NA	NA	NA	NA
Root491|873	0.900207148894436	0.18570709587782	1.03499300627785	0.488845536286508	NA
Root491|889	5.50511294900828	0.219304853476895	1.05220213188563	NA	NA
Root491|117	0	NA	NA	NA	NA
Root491|1484	3.06746303380029	-0.21793915099789	1.05427296637927	0.0896346166175076	NA
Root491|1514	4.36634047121021	-0.265329426016043	1.06941893096512	0.0826851785790569	NA
Root491|1656	52.4616755426499	0.543649634004902	1.24620958183717	0.0059919992674458	0.045871192382042
Root491|1771	0	NA	NA	NA	NA
Root491|2198	0	NA	NA	NA	NA
Root491|2268	5.81400579704328	-0.174197904012805	1.01976410197932	0.442297770329581	0.564687016365986
Root491|2366	0.72709038949166	0.179094374049333	1.03211005635626	0.53931948614175	NA
Root491|2532	24.8767005606285	-0.205138664520095	1.02481690986211	0.393282361575466	0.520620580282523
Root491|2782	0	NA	NA	NA	NA
Root491|3200	9.51238206727445	-0.234352636810364	1.06066107451479	0.0295613418427834	0.0949303193881947
Root491|3307	0	NA	NA	NA	NA
Root491|3331	34.651600677094	-0.459005857896751	1.18424511287928	0.000528203845537723	0.013464512769233
Root491|3364	0	NA	NA	NA	NA
Root491|3491	9.70646569283642	-0.0224379808030487	0.981055865397002	NA	NA
Root491|3510	0	NA	NA	NA	NA
Root491|3533	0	NA	NA	NA	NA
Root491|3639	0.226485287316058	-0.180620103638783	1.03454109673662	0.440290097870542	NA
Root491|3648	0	NA	NA	NA	NA
Root491|3714	11.944602899318	-0.232134033452591	1.05998044440475	0.0243851763004012	0.0883379296394746
Root491|3725	0	NA	NA	NA	NA
Root491|3729	0.865583797013881	0.18454130810993	1.03447113510586	0.497928786171257	NA
Root491|3778	0	NA	NA	NA	NA
Root491|3780	0	NA	NA	NA	NA
Root491|3796	0	NA	NA	NA	NA
Root491|3883	0	NA	NA	NA	NA
Root491|3895	0	NA	NA	NA	NA
Root491|3897	0	NA	NA	NA	NA
Root491|3937	0.179022117460808	0.122163967520886	1.0146704413256	0.908921390588581	NA
Root491|400	21.1143147005385	0.303257633893439	1.08674233660189	0.0356755828628946	0.0979185384816404
Root491|4135	0	NA	NA	NA	NA
Root491|4189	0	NA	NA	NA	NA
Root491|421	3.67007529933885	0.21465508303904	1.04963717616383	NA	NA
Root491|4254	4.63551937928594	0.258598711034255	1.06458398198558	NA	NA
Root491|4262	2.07740111283331	0.20569010144722	1.04479628225341	0.317291165255868	NA
Root491|4291	0	NA	NA	NA	NA
Root491|4292	0	NA	NA	NA	NA
Root491|4333	0	NA	NA	NA	NA
Root491|4463	52.5516249529221	-0.472809875771811	1.19521950763684	0.00020899844187662	0.00789195826763389
Root491|4488	0	NA	NA	NA	NA
Root491|4507	0.934830500774991	0.186810450117394	1.03549190993357	0.480186862167273	NA
Root491|4567	0	NA	NA	NA	NA
Root491|4602	0	NA	NA	NA	NA
Root491|4680	0	NA	NA	NA	NA
Root491|4689	0	NA	NA	NA	NA
Root491|4751	24.4089992043955	-0.258567917140331	1.0686131175141	0.0298521989905925	0.0949303193881947
Root491|4957	0	NA	NA	NA	NA
Root491|5005	2.18127116847498	0.206635208896166	1.04528493275164	0.308658007603534	NA
Root491|501	7.33743327978771	-0.0814320942453943	0.989090206502096	0.748289854556221	0.803463300053453
Root491|5016	11.3740262025792	-0.214464009912584	1.02345623885902	0.399756866290605	0.52623361494752
Root491|5101	0	NA	NA	NA	NA
Root491|5149	11.6514216956872	-0.315762443563451	1.09475706113282	0.0108188070678674	0.0590808292221821
Root491|5203	1.72049883095046	-0.142745799850921	1.01149683126144	0.531564323629703	NA
Root491|630	0	NA	NA	NA	NA
Root491|635	0	NA	NA	NA	NA
Root491|779	6.41869605821336	-0.312540345011311	1.09257784092711	0.022189623013982	0.0849892958179365
Root491|11	0	NA	NA	NA	NA
Root491|142	0	NA	NA	NA	NA
Root491|2036	0	NA	NA	NA	NA
Root491|2152	44.2908710510416	-0.369994046586264	1.12383581497694	0.00422827332220376	0.037891834002826
Root491|2518	0	NA	NA	NA	NA
Root491|2764	0	NA	NA	NA	NA
Root491|2935	1.15592931283723	-0.211540211406214	1.05015625648585	0.189548935395209	NA
Root491|3429	15.7322929836354	0.113640872308516	0.971376088036872	NA	NA
Root491|3480	3.42834103777679	-0.220039244891145	1.05507265531304	0.080997948814577	NA
Root491|3569	0	NA	NA	NA	NA
Root491|3774	0	NA	NA	NA	NA
Root491|3777	1.96625388189852	-0.128391474963826	1.00556277514555	0.586273513257615	NA
Root491|3782	0	NA	NA	NA	NA
Root491|3889	0	NA	NA	NA	NA
Root491|4167	0	NA	NA	NA	NA
Root491|4307	0	NA	NA	NA	NA
Root491|4581	0	NA	NA	NA	NA
Root491|5063	0	NA	NA	NA	NA
Root491|5188	1.44351201590602	-0.214170963589676	1.05180030930191	0.15716386242244	NA
Root491|5206	88.3382880182273	-0.0631016690264236	0.951702275142755	0.843464593972525	0.88260741195628
Root491|665	4.35452279153303	0.261995839113736	1.06551732936528	0.165031265747122	NA
Root491|1388	0.0346233518805552	0.0512761450416003	1.00924061754009	0.761656742160194	NA
Root491|1422	0	NA	NA	NA	NA
Root491|156	10.4183232165387	-0.234563491448299	1.06077740656216	0.0270303712868417	0.0912764711570163
Root491|1687	0	NA	NA	NA	NA
Root491|190	0	NA	NA	NA	NA
Root491|2004	0	NA	NA	NA	NA
Root491|2291	0.902195009941261	-0.210108119726591	1.04926767719141	0.215800663607145	NA
Root491|2610	8.33390934536635	-0.290908032778	1.08295658616762	0.0198932558232024	0.0815565150757683
Root491|2612	5.4356468955854	-0.22859800619817	1.05832645449921	0.0518804466787081	0.111819064051615
Root491|2639	80.2679664742156	-0.488578690976282	1.18808304060854	0.0416780587600173	0.102761774508826
Root491|2655	0	NA	NA	NA	NA
Root491|2732	0	NA	NA	NA	NA
Root491|2815	0	NA	NA	NA	NA
Root491|3046	10.3749781416443	0.0547874883810704	0.98382800420592	NA	NA
Root491|306	0	NA	NA	NA	NA
Root491|3214	0	NA	NA	NA	NA
Root491|3230	0	NA	NA	NA	NA
Root491|3261	2.95863287879636	-0.240209536834995	1.05608940852392	0.172347929906312	NA
Root491|3332	15.8240919156936	-0.357401849510366	1.11334160691044	0.0122733564883293	0.064504332220618
Root491|3469	10.0745899977016	-0.20222656754651	1.01890727420242	0.428749164623648	0.552944033343045
Root491|3671	176.582991361779	-0.958103889441548	1.89122810625138	0.00214546172295793	0.027771810080511
Root491|3817	0	NA	NA	NA	NA
Root491|383	0	NA	NA	NA	NA
Root491|385	0	NA	NA	NA	NA
Root491|3851	0	NA	NA	NA	NA
Root491|502	0	NA	NA	NA	NA
Root491|503	0	NA	NA	NA	NA
Root491|667	55.1519648769239	-0.6574441144352	1.37792579708979	0.000474781256315842	0.0125234754024443
Root491|704	11.6072188736266	0.313444960601862	1.09022127749365	0.0587394970720313	0.119357292015552
Root491|783	0	NA	NA	NA	NA
Root491|1158	0	NA	NA	NA	NA
Root491|1241	0	NA	NA	NA	NA
Root491|1263	0	NA	NA	NA	NA
Root491|1361	4.33053604771805	-0.225675251853884	1.05715411522969	0.064261539387863	NA
Root491|1403	0	NA	NA	NA	NA
Root491|1429	0	NA	NA	NA	NA
Root491|1462	0	NA	NA	NA	NA
Root491|1477	1.45418077898332	0.198286209245647	1.04097904475832	0.385099955756025	NA
Root491|1653	9.55093607395631	-0.313606713558494	1.09354687726995	0.0139553027147304	0.0677413652610871
Root491|2032	6.69117070859621	0.15367076407462	0.998502641494794	NA	NA
Root491|2058	0	NA	NA	NA	NA
Root491|2074	5.77404806362407	-0.230884326469193	1.05915542000806	0.0481556319815201	0.107749878258687
Root491|2123	0	NA	NA	NA	NA
Root491|2150	0	NA	NA	NA	NA
Root491|2206	9.28589677995839	-0.234225718224572	1.06060474251002	0.0302861646565975	0.0949303193881947
Root491|2337	0	NA	NA	NA	NA
Root491|2417	0	NA	NA	NA	NA
Root491|3142	0.969453852655546	0.187855898048173	1.03596919626381	0.471920091167314	NA
Root491|3251	18.8801787763414	-0.231933981983224	1.06005233925211	8.37499321357514e-10	1.10968172191845e-07
Root491|3279	0	NA	NA	NA	NA
Root491|3336	0	NA	NA	NA	NA
Root491|3530	0	NA	NA	NA	NA
Root491|3601	2.18127116847498	0.206635208896166	1.04528493275164	0.308658007603534	NA
Root491|3619	0	NA	NA	NA	NA
Root491|3720	4.69141405169456	-0.227274783120177	1.05776139243347	0.0593402394710969	NA
Root491|3823	2.87373820608608	0.211071709846316	1.04770554830916	NA	NA
Root491|3840	10.403363815535	-0.231937321513718	1.05985488081102	0.0279432482516528	0.0932330812787844
Root491|3882	4.72721847518672	-0.267457494512743	1.07050827420413	0.0763763592276578	NA
Root491|4048	0.657843685730549	0.175769319202635	1.03073210946834	0.563789785710996	NA
Root491|4361	0	NA	NA	NA	NA
Root491|4495	0	NA	NA	NA	NA
Root491|4696	12.6315924567569	-0.411812394635987	1.14968519539409	0.00422609420751653	0.037891834002826
Root491|4794	0	NA	NA	NA	NA
Root491|4954	14.1246950960808	0.284826423108325	1.0290103461628	NA	NA
Root491|5044	6.49580407157708	-0.232424642023288	1.05977032973896	0.0427883124305965	0.10386528058626
Root491|698	1.73116759402776	0.202085605144416	1.04291604294808	0.350925672079644	NA
Root491|826	0	NA	NA	NA	NA
Root491|1025	0	NA	NA	NA	NA
Root491|1165	0	NA	NA	NA	NA
Root491|1181	0	NA	NA	NA	NA
Root491|1190	0	NA	NA	NA	NA
Root491|1405	0	NA	NA	NA	NA
Root491|1654	0	NA	NA	NA	NA
Root491|3121	11.6653182142423	-0.04188391527035	0.975813010838779	NA	NA
Root491|3290	6.87915891149142	-0.309589468000316	1.09127200865876	0.0210419688445722	0.0825543220393168
Root491|3306	0.360878003976504	-0.195647584466571	1.04126223503972	0.35119485669479	NA
Root491|3315	0	NA	NA	NA	NA
Root491|3414	0	NA	NA	NA	NA
Root491|3522	0	NA	NA	NA	NA
Root491|3816	5.41317005964757	-0.229908495782071	1.05877201712592	0.0513732894895588	0.111805053969969
Root491|3877	11.4587480006167	-0.259690204168848	1.06723269461218	0.0387536241411408	0.0997794807090545
Root491|3891	0	NA	NA	NA	NA
Root491|3923	0.180439001988252	-0.175809423718323	1.03259639511806	0.440290097870542	NA
Root491|414	5.95448706561232	-0.231316617285158	1.05932666923715	0.0466924143992309	0.107749878258687
Root491|4205	0	NA	NA	NA	NA
Root491|4246	0	NA	NA	NA	NA
Root491|4247	0	NA	NA	NA	NA
Root491|4508	4.64214621464305	-0.214640340977342	1.03985980899101	0.28712473361588	NA
Root491|4609	0.180439001988252	-0.175809423718323	1.03259639511806	0.440290097870542	NA
Root491|4611	0	NA	NA	NA	NA
Root491|4688	0.900207148894436	0.18570709587782	1.03499300627785	0.488845536286508	NA
Root491|4721	0	NA	NA	NA	NA
Root491|48	14.2562677228624	-0.125604767547192	0.979586001994043	0.675263731151758	0.749737582469886
Root491|4941	1.03870055641666	0.189789528239255	1.03686394627468	0.45644643268363	NA
Root491|4975	2.28514122411665	0.207236645188765	1.04565674642866	0.30057166901203	NA
Root491|5075	0	NA	NA	NA	NA
Root491|5170	2.7178234477927	-0.217464525457735	1.0539533378549	0.0989033675077812	NA
Root491|5196	0	NA	NA	NA	NA
Root491|629	0	NA	NA	NA	NA
Root491|1012	5.05500937456106	0.218473906968239	1.05173259774182	NA	NA
Root491|157	12.3919138204405	-0.322083903366218	1.09791647704319	0.00941252933949656	0.0541510947185851
Root491|2017	4.98267632095328	-0.227181586986216	1.05777769061192	0.0565724106459637	NA
Root491|2022	21.0272440899615	-0.291659442474447	1.0702310142074	0.156769922533552	0.25844852795036
Root491|2359	6.71755946642954	-0.00215878079489934	0.980252619968914	NA	NA
Root491|2464	36.1659233421422	0.060917289704005	0.953592236476714	0.871517974070786	0.902505279815525
Root491|2632	18.1383819380462	0.0258884854156901	0.963674531207126	0.945568786394585	0.960271566708737
Root491|3240	4.18942557754718	0.216342155636459	1.05055912583801	NA	NA
Root491|3321	0	NA	NA	NA	NA
Root491|3548	0	NA	NA	NA	NA
Root491|3626	0	NA	NA	NA	NA
Root491|3736	0	NA	NA	NA	NA
Root491|3999	0	NA	NA	NA	NA
Root491|4009	3.24790203578854	-0.218463035578543	1.05450745529923	0.0854659436404675	NA
Root491|4016	0	NA	NA	NA	NA
Root491|4086	0	NA	NA	NA	NA
Root491|4119	8.28826692517865	0.0698940799639706	0.986054283516813	NA	NA
Root491|4400	0.0692467037611105	0.0791736389751711	1.00936142187204	0.889530000951753	NA
Root491|4958	0	NA	NA	NA	NA
Root491|4960	0	NA	NA	NA	NA
Root491|5066	0	NA	NA	NA	NA
Root491|515	0	NA	NA	NA	NA
Root491|523	25.754143998826	0.473666048598903	1.19076380996759	0.00950620758303645	0.0544238103440687
Root491|961	0	NA	NA	NA	NA
Root491|965	0	NA	NA	NA	NA
Root491|1018	0	NA	NA	NA	NA
Root491|1090	8.60644091801022	-0.233765941960113	1.06040477532943	0.0326888429300007	0.0953521917402575
Root491|2018	1.35031072334165	0.196559910906913	1.04011639260273	0.400213207460891	NA
Root491|2463	30.8761430196367	-0.148393116150485	0.972817451228446	0.643252342591909	0.726973949024647
Root491|2506	0	NA	NA	NA	NA
Root491|2631	27.0128748649479	-0.31942534242757	1.08442833554705	0.117644839401854	0.207137891037522
Root491|3320	0	NA	NA	NA	NA
Root491|3547	1.24644066769999	0.194428260515953	1.03910545834652	0.416921608204892	NA
Root491|3625	1.83503764966943	0.203269834115327	1.04353120192991	0.339940634086044	NA
Root491|3735	0	NA	NA	NA	NA
Root491|4017	0	NA	NA	NA	NA
Root491|4087	32.3118767787943	0.269838509169345	1.07277431340707	NA	NA
Root491|4399	0.173116759402776	0.120753874762857	1.01438845928882	0.915951798666888	NA
Root491|4851	6.73800126141153	-0.153552276858524	1.01299900785296	0.499740424215635	0.612302465428097
Root491|5065	0	NA	NA	NA	NA
Root491|510	0.72709038949166	0.179094374049333	1.03211005635626	0.53931948614175	NA
Root491|514	2.91345189839236	0.251282334076843	1.05966701890998	0.223730226961741	NA
Root491|574	0.657843685730549	0.175769319202635	1.03073210946834	0.563789785710996	NA
Root491|1541	0.72709038949166	0.179094374049333	1.03211005635626	0.53931948614175	NA
Root491|1566	0	NA	NA	NA	NA
Root491|2041	0	NA	NA	NA	NA
Root491|2103	0	NA	NA	NA	NA
Root491|2489	8.86212473175207	-0.231143978302142	1.05950346171363	0.0328071560994734	0.0953521917402575
Root491|2845	0	NA	NA	NA	NA
Root491|3119	23.196239802546	-0.316512323213674	1.07071969040266	0.19598543059095	0.304769334778807
Root491|3248	0	NA	NA	NA	NA
Root491|3318	0	NA	NA	NA	NA
Root491|3416	5.77404806362407	-0.230884326469193	1.05915542000806	0.0481556319815201	0.107749878258687
Root491|3655	0	NA	NA	NA	NA
Root491|3836	0	NA	NA	NA	NA
Root491|3971	0	NA	NA	NA	NA
Root491|4551	0	NA	NA	NA	NA
Root491|4599	0	NA	NA	NA	NA
Root491|5015	1.80439001988252	-0.215569576164078	1.0527048064515	0.134002761679478	NA
Root491|5051	0	NA	NA	NA	NA
Root491|621	1.66192089026665	0.201232679609762	1.0424758793373	0.358751580289263	NA
Root491|814	0	NA	NA	NA	NA
Root491|834	13.7506104409841	-0.22988157733432	1.03167666925481	0.350959978876205	0.477742989745798
Root491|1233	0	NA	NA	NA	NA
Root491|1247	0.588596981969439	0.171927057990577	1.02919566424093	0.591549671591607	NA
Root491|1394	0	NA	NA	NA	NA
Root491|1395	0	NA	NA	NA	NA
Root491|1443	0	NA	NA	NA	NA
Root491|1563	0	NA	NA	NA	NA
Root491|1573	0.180439001988252	-0.175809423718323	1.03259639511806	0.440290097870542	NA
Root491|1608	4.15480222566663	0.216240479723645	1.05050350758522	NA	NA
Root491|1630	0	NA	NA	NA	NA
Root491|1631	0	NA	NA	NA	NA
Root491|1648	0	NA	NA	NA	NA
Root491|1649	0	NA	NA	NA	NA
Root491|2067	0	NA	NA	NA	NA
Root491|2187	4.23119358417982	-0.0711934026598903	0.979216891016644	0.799549435751899	NA
Root491|312	9.69390669336751	0.136124079418391	0.977552948395091	0.676955959328631	0.749908424042335
Root491|313	13.8455259726392	-0.192611045657822	0.994822222687646	0.530082665917304	0.639944358335398
Root491|3252	0	NA	NA	NA	NA
Root491|3253	0	NA	NA	NA	NA
Root491|3285	4.92645527227297	-0.202916076799679	1.03366635521438	0.333676504980514	NA
Root491|3339	0.311610166924997	0.146915472891603	1.02069487488264	0.759496085549022	NA
Root491|3340	0	NA	NA	NA	NA
Root491|3433	0	NA	NA	NA	NA
Root491|3624	0	NA	NA	NA	NA
Root491|3631	2.04277776095276	0.205370888742035	1.04462871517724	0.320300939963729	NA
Root491|3646	24.1269709207658	-0.465063408701233	1.1885639285377	0.000956573375251802	0.0180714807919192
Root491|3828	0	NA	NA	NA	NA
Root491|3969	6.61527945858187	0.221295487947633	1.04204553388699	NA	NA
Root491|3970	0	NA	NA	NA	NA
Root491|3982	0	NA	NA	NA	NA
Root491|4037	0.830960445133325	0.183307488479597	1.03392468404076	0.507473370199791	NA
Root491|4038	0	NA	NA	NA	NA
Root491|4357	0	NA	NA	NA	NA
Root491|4493	15.5180597930949	0.20091438062734	0.989300306816483	0.548619477731286	0.651078123827112
Root491|4494	33.4274869458426	0.431922255884842	1.16104363791473	0.00857800287044418	0.0520649664944979
Root491|4620	0	NA	NA	NA	NA
Root491|5056	0	NA	NA	NA	NA
Root491|1655	60.6433815876862	0.566796910180609	1.27182635690989	0.00443529043618457	0.0392438989226964
Root491|1685	2.70062144668331	0.210086704898519	1.04717540570302	NA	NA
Root491|2052	0	NA	NA	NA	NA
Root491|2144	0	NA	NA	NA	NA
Root491|2762	0	NA	NA	NA	NA
Root491|2939	1.03870055641666	0.189789528239255	1.03686394627468	0.45644643268363	NA
Root491|3417	43.3822546951645	-0.532182981524865	1.24451394109963	0.0011280067383858	0.0197119177532919
Root491|3793	0	NA	NA	NA	NA
Root491|3799	0	NA	NA	NA	NA
Root491|4054	0	NA	NA	NA	NA
Root491|4210	0	NA	NA	NA	NA
Root491|4723	0	NA	NA	NA	NA
Root491|4729	0	NA	NA	NA	NA
Root491|5186	0	NA	NA	NA	NA
Root491|5193	0	NA	NA	NA	NA
Root491|5195	0	NA	NA	NA	NA
Root491|1157	0	NA	NA	NA	NA
Root491|1311	0	NA	NA	NA	NA
Root491|1377	8.33617610278516	-0.0834597506847858	0.989537496477807	NA	NA
Root491|2265	9.90051611325369	-0.134885900388315	1.00464634030197	0.574708988382	0.674595437244363
Root491|2486	32.9496290156802	-0.324212576436883	1.09948159559525	0.00248416522569986	0.0299384740131759
Root491|3452	0	NA	NA	NA	NA
Root491|3647	0	NA	NA	NA	NA
Root491|3797	26.3401822319118	-0.239125884158618	1.04052933136914	0.298660151377959	0.425529082683717
Root491|4020	0	NA	NA	NA	NA
Root491|409	5.20916160826934	-0.227927449822152	1.05806565468573	0.054125349351147	0.113379209628688
Root491|5148	6.16756155843431	-0.162469565471248	1.01466581421458	0.484422402255611	0.599842797478605
Root491|640	0	NA	NA	NA	NA
Root491|647	8.69687651892827	-0.277407335733896	1.07604753773609	0.0411505137002976	0.102529165910182
Root491|655	0	NA	NA	NA	NA
Root491|2569	30.554162659642	-0.136263109681497	0.996212674022482	0.582741948368636	0.681734932066404
Root491|2794	37.8862590513057	-0.323631126096022	1.09922837722082	0.0020469065047863	0.0276088983580895
Root491|2840	2.49133816047664	-0.217105544730052	1.0537148553341	0.105781600459261	NA
Root491|3202	32.9035441113326	-0.17041149869253	1.00726470692412	0.510088104372458	0.619550972991048
Root491|3222	3.82185453258703	-0.112917972008631	0.99749888606875	0.651220668122868	NA
Root491|3611	55.3022819984412	-0.356457726730028	1.11192670931651	NA	NA
Root491|4285	4.52221346767522	-0.301509350287758	1.08690424947709	0.0350181110299305	NA
Root491|4314	0	NA	NA	NA	NA
Root491|4531	92.1679669988008	-0.479067411175423	1.20044972893921	6.21917932027955e-05	0.00383518816212146
Root491|1043	0	NA	NA	NA	NA
Root491|1125	0	NA	NA	NA	NA
Root491|1357	0	NA	NA	NA	NA
Root491|1371	5.936251997761	-0.178114659568017	1.0218340982763	0.425367150554007	0.55129689807061
Root491|1415	0	NA	NA	NA	NA
Root491|1466	0.173116759402776	0.120753874762857	1.01438845928882	0.915951798666888	NA
Root491|1522	0	NA	NA	NA	NA
Root491|1534	0	NA	NA	NA	NA
Root491|1742	0	NA	NA	NA	NA
Root491|2107	1.66192089026665	0.201232679609762	1.0424758793373	0.358751580289263	NA
Root491|2203	25.3058580130007	-0.088530042017449	0.984946781140754	NA	NA
Root491|3297	0	NA	NA	NA	NA
Root491|3342	0	NA	NA	NA	NA
Root491|3403	0	NA	NA	NA	NA
Root491|3504	2.27966684891258	0.237844937362171	1.05398010208341	0.270750388908207	NA
Root491|3525	0	NA	NA	NA	NA
Root491|3542	0	NA	NA	NA	NA
Root491|3572	0.226485287316058	-0.180620103638783	1.03454109673662	0.440290097870542	NA
Root491|3584	0	NA	NA	NA	NA
Root491|3590	0	NA	NA	NA	NA
Root491|3717	20.8067276310701	-0.231666810505526	1.05998160287955	7.69858711154769e-10	1.10968172191845e-07
Root491|3844	0	NA	NA	NA	NA
Root491|3916	2.0081544090722	0.205042605417342	1.04445679457941	0.323381129899954	NA
Root491|4045	0.969453852655546	0.187855898048173	1.03596919626381	0.471920091167314	NA
Root491|4337	0	NA	NA	NA	NA
Root491|4614	0	NA	NA	NA	NA
Root491|5038	1.14257061205832	0.192351883148662	1.03807384875365	0.43553376146059	NA
Root491|891	0.830960445133325	0.183307488479597	1.03392468404076	0.507473370199791	NA
Root491|1625	0	NA	NA	NA	NA
Root491|1666	10.8263401192951	-0.235925777902085	1.06127592290508	0.0256401272443494	0.0900625575065337
Root491|1669	77.4157360744984	-0.202455371823204	1.01406151710508	NA	NA
Root491|3953	13.362097622958	0.374398507909559	1.12207992720181	0.036446720736431	0.0989765823413712
Root491|5053	6.51379507723986	-0.138295498514443	1.00522054416989	0.568390231330825	0.668300709335991
Root491|1044	0	NA	NA	NA	NA
Root491|1126	0	NA	NA	NA	NA
Root491|1358	0	NA	NA	NA	NA
Root491|1370	2.3197645759972	0.207504472244842	1.04579872568823	0.297987975345411	NA
Root491|1416	0	NA	NA	NA	NA
Root491|1465	0	NA	NA	NA	NA
Root491|1521	0	NA	NA	NA	NA
Root491|1535	1.10794726017777	0.191538417488587	1.03768675272805	0.442226155612876	NA
Root491|1743	0	NA	NA	NA	NA
Root491|2204	8.66107209543611	-0.235042104958671	1.06085710439053	0.0320407171900173	0.0953521917402575
Root491|3296	0	NA	NA	NA	NA
Root491|3343	0	NA	NA	NA	NA
Root491|3392	0	NA	NA	NA	NA
Root491|3402	0	NA	NA	NA	NA
Root491|3505	20.4127475497932	0.305495493381598	1.08772012830761	0.0363492784182519	0.0989765823413712
Root491|3506	21.2338398122357	0.291572249309902	1.0815282260953	NA	NA
Root491|3524	0	NA	NA	NA	NA
Root491|3541	0	NA	NA	NA	NA
Root491|3571	7.92698505606204	-0.233163844405787	1.06014936434488	0.0355021996385234	0.0979185384816404
Root491|3583	0	NA	NA	NA	NA
Root491|3591	0	NA	NA	NA	NA
Root491|3718	14.2685731009117	-0.235078727165594	1.06107963254638	1.32931767305786e-09	1.3844902797764e-07
Root491|3843	0	NA	NA	NA	NA
Root491|3917	0	NA	NA	NA	NA
Root491|3985	0	NA	NA	NA	NA
Root491|4046	33.1258466628012	-0.437193527920425	1.13358692105094	0.112320656011565	0.199776433974768
Root491|4338	0	NA	NA	NA	NA
Root491|4613	0	NA	NA	NA	NA
Root491|5039	0	NA	NA	NA	NA
Root491|892	0.0346233518805552	0.0512761450416003	1.00924061754009	0.761656742160194	NA
Root491|1258	0.623220333849994	0.173918465602524	1.02998493761763	0.577211581731363	NA
Root491|1499	0.180439001988252	-0.175809423718323	1.03259639511806	0.440290097870542	NA
Root491|2552	0.830960445133325	0.183307488479597	1.03392468404076	0.507473370199791	NA
Root491|3686	25.430444882419	-0.230924301113447	1.05976270912241	4.61683437675167e-10	1.10968172191845e-07
Root491|3694	17.7035692560434	-0.454879349765784	1.18044488008334	0.00176864196667872	0.0259610540260684
Root491|957	9.94213611501665	-0.174248739444173	1.02031814218831	0.436897507428517	0.560351115032171
Root491|996	4.92980179276479	-0.0355056930823739	0.98219471446634	0.888205861270493	NA
Root491|1168	0	NA	NA	NA	NA
Root491|1381	1.3156873714611	0.198881361814906	1.04062431944702	0.405591543225496	NA
Root491|2648	16.5414870820924	0.227980233622931	1.0567339493985	NA	NA
Root491|3640	4.07673517168905	-0.223198553988174	1.05627246589496	0.0690456819715416	NA
Root491|3678	12.3875072675133	-0.336604982453476	1.10317360592015	0.0283247133846239	0.0938340031083038
Root491|3794	0	NA	NA	NA	NA
Root491|3801	0.519350278208328	0.16738676724992	1.02746367273433	0.62345198601306	NA
Root491|3803	0	NA	NA	NA	NA
Root491|4070	0	NA	NA	NA	NA
Root491|4071	0	NA	NA	NA	NA
Root491|4235	4.72721847518672	-0.267457494512743	1.07050827420413	0.0763763592276578	NA
Root491|4302	0.830960445133325	0.183307488479597	1.03392468404076	0.507473370199791	NA
Root491|4328	0.393848658413778	0.15658793798672	1.02368736529779	0.696350581822569	NA
Root491|4330	0	NA	NA	NA	NA
Root491|4550	0	NA	NA	NA	NA
Root491|4568	0.72709038949166	0.179094374049333	1.03211005635626	0.53931948614175	NA
Root491|4580	0	NA	NA	NA	NA
Root491|4660	0	NA	NA	NA	NA
Root491|4667	0.770619541891485	-0.206408876598367	1.04709626730827	0.250070396217263	NA
Root491|4670	0.450103574447218	0.16184819801216	1.02547756326506	0.660705434146603	NA
Root491|4676	0	NA	NA	NA	NA
Root491|4681	0	NA	NA	NA	NA
Root491|4685	10.3430859018155	0.340176772347599	1.0884266974748	NA	NA
Root491|4786	1.03870055641666	0.189789528239255	1.03686394627468	0.45644643268363	NA
Root491|5100	36.3959149936453	-0.36435153063692	1.12076901999626	0.00348484871601096	0.0343572291151746
Root491|636	0	NA	NA	NA	NA
Root491|824	0	NA	NA	NA	NA
Root491|1597	42.0612164611607	0.374158597779268	1.07125472444953	0.244861267769706	0.364942486505383
Root491|1599	28.2498644278688	0.536876233171595	1.20774321319105	0.0677158344517488	0.132216112518917
Root491|1689	24.361101106025	-0.176364032202521	1.0133193504035	NA	NA
Root491|2049	0	NA	NA	NA	NA
Root491|2614	259.288933554375	0.150226751110616	0.942384213404515	0.713919967696659	0.774530491640796
Root491|2691	9.84161257986681	-0.0935456593673313	0.992012567641499	NA	NA
Root491|3184	0	NA	NA	NA	NA
Root491|3304	4.1700759124394	-0.197231822529895	1.03100561621661	0.354448426560947	NA
Root491|3834	24.7243190283463	-0.321513187783042	1.08102427362691	0.145703196082778	0.245709370474939
Root491|4647	34.0790318233039	0.291494135651222	1.0819882514384	NA	NA
Root491|4661	8.47681496080633	-0.230855647458221	1.05938058957307	0.03429823903819	0.0966989148437882
Root491|4945	4.69141405169456	-0.227274783120177	1.05776139243347	0.0593402394710969	NA
Root491|664	33.5268453469345	0.4224040707563	1.11896785973694	0.141952190069547	0.241026888361686
Root491|1519	0	NA	NA	NA	NA
Root491|2861	0	NA	NA	NA	NA
Root491|3269	0	NA	NA	NA	NA
Root491|3404	9.96535264190656	-0.234389792181185	1.06069619288044	0.0282634451792084	0.0938340031083038
Root491|3451	1.98085329977712	0.170715686213865	1.02276777815527	0.473297865581402	NA
Root491|3512	0	NA	NA	NA	NA
Root491|3577	2.25051787223609	0.206962862021858	1.04551167455713	0.303209937018784	NA
Root491|3856	7.61640795587897	-0.126847226417819	1.00138301332172	0.605112187689642	0.699707889487279
Root491|3904	8.41576005418632	-0.275440643563496	1.07516600176559	0.0431709406111281	0.104236571631014
Root491|3955	41.4901560948786	0.254425106197046	1.00641737073406	0.452085983145505	0.574038332822358
Root491|4558	0	NA	NA	NA	NA
Root491|4787	6.94391978497747	-0.139908867182124	1.00572717151594	0.564375912276948	0.665259296259
Root491|894	27.7824333566425	-0.169108197245677	1.00497608722432	0.532760291087243	0.641819102993229
Root491|1391	39.9334316618666	-0.415476168853157	1.11695383241176	0.134914195706617	0.231139761762071
Root491|1450	13.8711517540467	-0.232289772641413	1.06008837652759	0.0209941379494351	0.0825543220393168
Root491|1561	0	NA	NA	NA	NA
Root491|1570	0	NA	NA	NA	NA
Root491|1605	161.0892458451	0.0402932744352417	0.93950226574054	0.928141537881562	0.947802680758527
Root491|1627	0	NA	NA	NA	NA
Root491|1636	0	NA	NA	NA	NA
Root491|1638	0	NA	NA	NA	NA
Root491|1647	0	NA	NA	NA	NA
Root491|2070	9.30641471368513	-0.293702523691688	1.0680978934099	0.179215505768167	0.285356807589861
Root491|311	31.7398966517272	-0.427381940598046	1.12790764984609	0.116549682679	0.205987934747462
Root491|3258	11.1739833574265	-0.231979416663093	1.05990003289457	0.0260669771289934	0.0908768928337477
Root491|3334	0.450103574447218	0.16184819801216	1.02547756326506	0.660705434146603	NA
Root491|3434	6.06903591949338	0.286986970271623	1.07649291856292	0.115988538043982	0.205255666057578
Root491|3620	0	NA	NA	NA	NA
Root491|3634	2.84620128387517	0.251827436252225	1.0597991118079	0.225290354613628	NA
Root491|3650	7.92698505606204	-0.233163844405787	1.06014936434488	0.0355021996385234	0.0979185384816404
Root491|3831	41.7831037603847	-0.155323380172819	0.992927468414081	0.584480883629206	0.683197554610058
Root491|3966	33.3341474571209	-0.195392449673965	1.00115943460836	0.504878391421143	0.615361805760033
Root491|3972	0	NA	NA	NA	NA
Root491|3980	0	NA	NA	NA	NA
Root491|4034	3.53158189181663	0.214139528952159	1.04935554842407	NA	NA
Root491|4490	23.1314095658065	0.195242007820432	1.01089115798605	0.486156771692975	0.601457669758212
Root491|4590	0	NA	NA	NA	NA
Root491|4617	9.96535264190656	-0.234389792181185	1.06069619288044	0.0282634451792084	0.0938340031083038
Root491|5059	0	NA	NA	NA	NA
Root491|1099	2.59675139104164	0.209442239202252	1.0468304669906	NA	NA
Root491|3442	0	NA	NA	NA	NA
Root491|3443	0	NA	NA	NA	NA
Root491|4128	41.878148164629	0.555157451596732	1.25885869694298	0.00826297418857814	0.0518989892818067
Root491|4129	1.24644066769999	0.194428260515953	1.03910545834652	0.416921608204892	NA
Root491|4141	0	NA	NA	NA	NA
Root491|4142	0	NA	NA	NA	NA
Root491|4500	0.761713741372215	0.180594600887121	1.03274693541395	0.528118269389598	NA
Root491|4501	0	NA	NA	NA	NA
Root491|4571	0	NA	NA	NA	NA
Root491|4575	0	NA	NA	NA	NA
Root491|4582	0	NA	NA	NA	NA
Root491|4583	0	NA	NA	NA	NA
Root491|4596	0	NA	NA	NA	NA
Root491|4597	0	NA	NA	NA	NA
Root491|4644	4.36634047121021	-0.265329426016043	1.06941893096512	0.0826851785790569	NA
Root491|4645	0	NA	NA	NA	NA
Root491|1451	0	NA	NA	NA	NA
Root491|1725	0	NA	NA	NA	NA
Root491|1732	0	NA	NA	NA	NA
Root491|1733	0	NA	NA	NA	NA
Root491|1734	0	NA	NA	NA	NA
Root491|206	0	NA	NA	NA	NA
Root491|2184	0	NA	NA	NA	NA
Root491|2192	0	NA	NA	NA	NA
Root491|2542	0	NA	NA	NA	NA
Root491|2651	15.0665402872595	0.278067871709431	1.06532156084921	NA	NA
Root491|3358	49.7647212731196	0.375336531376754	1.0677594620142	0.254821672247051	0.376842153452794
Root491|3699	1.03870055641666	0.189789528239255	1.03686394627468	0.45644643268363	NA
Root491|3705	0	NA	NA	NA	NA
Root491|3706	0.79633709325277	0.181996753325829	1.03335122256336	0.517520819130261	NA
Root491|827	62.8158609497012	-0.500713190208138	1.19851849511511	0.0369475766202895	0.0991414819868804
Root491|3478	35.3109424704555	-0.187020792838786	1.01782128740897	0.41725196947446	0.545157246098406
Root491|3641	0	NA	NA	NA	NA
Root491|5052	0	NA	NA	NA	NA
Root491|556	8.60644091801022	-0.233765941960113	1.06040477532943	0.0326888429300007	0.0953521917402575
Root491|654	0	NA	NA	NA	NA
Root491|865	1.41955742710276	0.19775048347416	1.04070629790114	0.389975999863064	NA
Root491|1235	0.934830500774991	0.186810450117394	1.03549190993357	0.480186862167273	NA
Root491|1392	0	NA	NA	NA	NA
Root491|1449	1.41955742710276	0.19775048347416	1.04070629790114	0.389975999863064	NA
Root491|1565	0	NA	NA	NA	NA
Root491|1575	0	NA	NA	NA	NA
Root491|1606	9.76748561041953	0.261263313879214	1.05362411155061	NA	NA
Root491|1628	0	NA	NA	NA	NA
Root491|1651	0	NA	NA	NA	NA
Root491|2069	0	NA	NA	NA	NA
Root491|2189	2.35438792787776	0.207766474251533	1.04593769154608	0.295457020050118	NA
Root491|315	24.3756228124689	-0.281603636216071	1.06787525371093	0.150732803352206	0.252407967642709
Root491|3257	0	NA	NA	NA	NA
Root491|3287	0.180439001988252	-0.175809423718323	1.03259639511806	0.440290097870542	NA
Root491|3337	0	NA	NA	NA	NA
Root491|3435	0	NA	NA	NA	NA
Root491|3621	0	NA	NA	NA	NA
Root491|3633	0	NA	NA	NA	NA
Root491|3651	1.54123908378297	-0.21408239391344	1.05174795132224	0.154221703173522	NA
Root491|3830	0.0692467037611105	0.0791736389751711	1.00936142187204	0.889530000951753	NA
Root491|3967	0	NA	NA	NA	NA
Root491|3973	0	NA	NA	NA	NA
Root491|3979	0	NA	NA	NA	NA
Root491|4035	0	NA	NA	NA	NA
Root491|4359	0	NA	NA	NA	NA
Root491|4491	0	NA	NA	NA	NA
Root491|4618	0	NA	NA	NA	NA
Root491|5058	0	NA	NA	NA	NA
Root491|1110	18.3699703354428	-0.316425409809255	1.0953803859878	0.0060209952007237	0.045871192382042
Root491|1673	8.33369661451877	0.271344736464046	1.07133892342971	NA	NA
Root491|753	2.14664781659442	0.206350798850231	1.04513234453665	0.311471967546707	NA
Root491|1351	10.9277486689308	-0.0220572490572624	0.981353254939412	NA	NA
Root491|1383	5.66213218290146	-0.229387622726834	1.05862610874391	0.0497337553180359	0.109320424425494
Root491|1401	0	NA	NA	NA	NA
Root491|1402	0	NA	NA	NA	NA
Root491|1557	32.676515243325	0.522859059677701	1.21720117842031	0.0298799309790623	0.0949303193881947
Root491|1681	0	NA	NA	NA	NA
Root491|1682	0	NA	NA	NA	NA
Root491|1756	16.6015190682534	0.451097810294292	1.16565075430182	0.04125393839995	0.102529165910182
Root491|2094	0	NA	NA	NA	NA
Root491|2415	0	NA	NA	NA	NA
Root491|2492	13.5654439267546	0.352682558955857	1.11018719432355	NA	NA
Root491|2862	0	NA	NA	NA	NA
Root491|2863	0	NA	NA	NA	NA
Root491|3859	0	NA	NA	NA	NA
Root491|3879	0	NA	NA	NA	NA
Root491|3880	0	NA	NA	NA	NA
Root491|3894	0	NA	NA	NA	NA
Root491|4257	1.66192089026665	0.201232679609762	1.0424758793373	0.358751580289263	NA
Root491|4410	0	NA	NA	NA	NA
Root491|4651	0	NA	NA	NA	NA
Root491|4652	0	NA	NA	NA	NA
Root491|4789	0	NA	NA	NA	NA
Root491|1030	73.7769231118833	-0.155566580654032	0.945862511544664	0.6757291515823	0.749737582469886
Root491|3031	0	NA	NA	NA	NA
Root491|3726	0	NA	NA	NA	NA
Root491|3869	0	NA	NA	NA	NA
Root491|3939	0.450103574447218	0.16184819801216	1.02547756326506	0.660705434146603	NA
Root491|1234	0	NA	NA	NA	NA
Root491|1393	0	NA	NA	NA	NA
Root491|1448	0	NA	NA	NA	NA
Root491|1564	0	NA	NA	NA	NA
Root491|1574	0	NA	NA	NA	NA
Root491|1607	0	NA	NA	NA	NA
Root491|1629	0	NA	NA	NA	NA
Root491|1650	0	NA	NA	NA	NA
Root491|2068	0	NA	NA	NA	NA
Root491|2190	0	NA	NA	NA	NA
Root491|314	42.7782081208273	-0.173677971412677	0.952566623132699	0.639223177581183	0.724176663094403
Root491|3256	0	NA	NA	NA	NA
Root491|3286	0	NA	NA	NA	NA
Root491|3338	0	NA	NA	NA	NA
Root491|3436	0	NA	NA	NA	NA
Root491|3622	0	NA	NA	NA	NA
Root491|3632	0	NA	NA	NA	NA
Root491|3652	0	NA	NA	NA	NA
Root491|3829	0	NA	NA	NA	NA
Root491|3968	0	NA	NA	NA	NA
Root491|3974	0	NA	NA	NA	NA
Root491|3978	0	NA	NA	NA	NA
Root491|4036	0.692467037611105	0.177490643614766	1.03143969497185	0.551187800970369	NA
Root491|4358	0.180439001988252	-0.175809423718323	1.03259639511806	0.440290097870542	NA
Root491|4492	0	NA	NA	NA	NA
Root491|4619	0	NA	NA	NA	NA
Root491|5057	0	NA	NA	NA	NA
Root491|1048	0.208921182894938	0.129316507239495	1.01617381590429	0.869997231132262	NA
Root491|1060	0.969453852655546	0.187855898048173	1.03596919626381	0.471920091167314	NA
Root491|1511	12.7979092190325	-0.427372972110889	1.16020238521766	0.00366982059591061	0.0353821323660899
Root491|1549	0	NA	NA	NA	NA
Root491|1960	0	NA	NA	NA	NA
Root491|2088	3.62376459705693	-0.220395775846482	1.05523997228801	0.0775559271368127	NA
Root491|2218	0	NA	NA	NA	NA
Root491|2484	17.2128818360204	-0.234888231528921	1.06106837029505	NA	NA
Root491|2615	0	NA	NA	NA	NA
Root491|2661	0	NA	NA	NA	NA
Root491|3594	6.91776427598482	-0.122156791873423	1.00073751670372	0.614671417897159	0.706926695561498
Root491|3832	3.7892190417533	-0.222709455248351	1.05604503458052	0.0733271145021191	NA
Root491|4002	0.623220333849994	0.173918465602524	1.02998493761763	0.577211581731363	NA
Root491|4074	4.04423912904131	-0.136937145258607	1.00515132223066	0.572138790555949	NA
Root491|4188	0	NA	NA	NA	NA
Root491|469	0.276986815044442	0.141887340625078	1.01928110804795	0.791824058670971	NA
Root491|4841	7.79426741073799	-0.172048492882358	0.99211159969612	0.566917999092604	0.667130776709983
Root491|5007	0	NA	NA	NA	NA
Root491|5208	0	NA	NA	NA	NA
Root491|622	0	NA	NA	NA	NA
Root491|749	12.0215522342114	0.275703727423925	1.07392619587288	NA	NA
Root491|843	1.62395101789427	-0.214942785154779	1.05229805716162	0.144582519932967	NA
Root491|955	32.3733874680225	0.294275698341779	1.08317874572403	NA	NA
Root491|967	0	NA	NA	NA	NA
Root491|1474	0.0346233518805552	0.0512761450416003	1.00924061754009	0.761656742160194	NA
Root491|1609	25.6845904232145	-0.151002947631708	0.967969131719056	0.651235182757212	0.733032838562466
Root491|1668	40.0516496620797	-0.637045653676696	1.35103386677711	0.0010214914816738	0.0185460401477919
Root491|2042	0	NA	NA	NA	NA
Root491|2650	0	NA	NA	NA	NA
Root491|3183	0	NA	NA	NA	NA
Root491|3644	18.5042856385992	-0.311861532155892	1.0931666064064	0.00629083971725567	0.0460307177901843
Root491|3721	0	NA	NA	NA	NA
Root491|4389	0	NA	NA	NA	NA
Root491|4460	0	NA	NA	NA	NA
Root491|4530	0	NA	NA	NA	NA
Root491|4854	1.07332390829721	0.190685331803477	1.03728378918541	0.449190619050788	NA
Root491|550	0	NA	NA	NA	NA
Root491|1295	0.607181243016147	0.170272496405781	1.02864870596926	0.594542104738694	NA
Root491|1350	22.1732849379635	0.406328020274332	1.1430128378232	0.0171240650388844	0.0764164260228944
Root491|1384	13.1211621070395	-0.320683391721091	1.09726564669578	0.00887971363190566	0.053280063851303
Root491|1400	3.42834103777679	-0.220039244891145	1.05507265531304	0.080997948814577	NA
Root491|1558	7.23628054303604	0.222356403191251	1.05376611399084	NA	NA
Root491|1680	0	NA	NA	NA	NA
Root491|1755	28.8697801764446	0.372566967020365	1.11198895378098	0.076256240682567	0.145042482277862
Root491|2095	4.75619103363722	-0.226350144005802	1.05745911752482	0.0592503101478453	NA
Root491|2416	1.21772267387747	0.195243555146901	1.0391193775641	0.420366659853282	NA
Root491|2491	22.9424582835398	0.0732186700457925	0.936044027925186	0.856164738441528	0.890564214539625
Root491|2864	0	NA	NA	NA	NA
Root491|3146	3.96965804374155	-0.223752321002871	1.05643419248288	0.0700652272955253	NA
Root491|3858	7.53712907344952	-0.334299461312476	1.10175152599618	0.0325193587267426	0.0953521917402575
Root491|3878	1.3156873714611	0.198881361814906	1.04062431944702	0.405591543225496	NA
Root491|3893	0	NA	NA	NA	NA
Root491|4255	2.49288133539998	0.208756162289749	1.04646409967764	NA	NA
Root491|4412	0.830960445133325	0.183307488479597	1.03392468404076	0.507473370199791	NA
Root491|4653	0	NA	NA	NA	NA
Root491|4790	11.3242643658029	-0.234817376039148	1.0609024029799	0.024859247589973	0.0888829363958625
Root491|1544	0	NA	NA	NA	NA
Root491|1545	0	NA	NA	NA	NA
Root491|2056	0	NA	NA	NA	NA
Root491|3192	0	NA	NA	NA	NA
Root491|3193	0	NA	NA	NA	NA
Root491|3264	0	NA	NA	NA	NA
Root491|3265	0	NA	NA	NA	NA
Root491|3274	0	NA	NA	NA	NA
Root491|3275	0	NA	NA	NA	NA
Root491|3422	7.24752919411387	-0.232369549393689	1.05982009402058	0.0388413203801976	0.0997794807090545
Root491|3423	0	NA	NA	NA	NA
Root491|3603	0	NA	NA	NA	NA
Root491|3604	29.2338640978854	0.344770589974318	1.10290156232736	0.0372625264693825	0.099604229453531
Root491|3989	0	NA	NA	NA	NA
Root491|3990	0	NA	NA	NA	NA
Root491|4185	0	NA	NA	NA	NA
Root491|4186	0.657843685730549	0.175769319202635	1.03073210946834	0.563789785710996	NA
Root491|4858	0	NA	NA	NA	NA
Root491|4859	0	NA	NA	NA	NA
Root491|5017	0	NA	NA	NA	NA
Root491|5018	30.3488151756913	0.305907926547261	1.08841216988145	0.0243578289693239	0.0883379296394746
Root491|5024	0	NA	NA	NA	NA
Root491|5025	0	NA	NA	NA	NA
Root491|1441	0	NA	NA	NA	NA
Root491|1659	0.385309770945742	-0.190674238899944	1.03900244389094	0.440290097870542	NA
Root491|2559	6.69125820733098	-0.307752475251856	1.09036548224252	0.0221018142081524	0.0848855391840578
Root491|2647	11.1111066660412	-0.382966771283613	1.12980203153394	0.0148960901844217	0.069881657979267
Root491|2706	53.9612559950242	-0.443022643460584	1.1470745818537	0.0800888357396523	0.150489505865637
Root491|2789	32.417841200731	-0.467603934262142	1.19006754652013	0.00167113739936905	0.0253940226556297
Root491|2796	0	NA	NA	NA	NA
Root491|2985	0	NA	NA	NA	NA
Root491|3232	0.553973630088884	0.169748845097487	1.02835486511962	0.606917930850415	NA
Root491|5028	0	NA	NA	NA	NA
Root491|5033	0.537934539255036	0.165011497159732	1.02672673674249	0.628594584035609	NA
Root491|5169	4.72603740357511	-0.267623292090805	1.07063690420931	0.0753776297850924	NA
Root491|1981	3.43168755826862	-0.0100237549458103	0.981349608552078	0.964853579112993	NA
Root491|2327	82.7200436792935	0.405332715296695	1.06361258399003	0.268505925761214	0.392084065431287
Root491|2594	35.3247383936563	0.313729984647982	1.03134297117076	0.352928535858525	0.479488914606626
Root491|2595	4.69141405169456	-0.227274783120177	1.05776139243347	0.0593402394710969	NA
Root491|3091	1.90428435343054	0.204006326730653	1.04391522363128	0.333072571805324	NA
Root491|3233	9.83874323754097	-0.122508173810673	0.991226320460895	NA	NA
Root491|3359	57.1046005100138	0.469872065799406	1.13214145885985	0.152930031880512	0.254216628500542
Root491|3762	0	NA	NA	NA	NA
Root491|432	0	NA	NA	NA	NA
Root491|4466	8.41164459289647	-0.00861945507859	0.957452068925934	0.972040696652953	0.979749743273849
Root491|4467	6.70689070335224	-0.0994681614962965	0.993320306511374	0.692838476308868	0.760870534076824
Root491|4414	4.78063962216527	-0.196299826031572	1.0303441685688	0.35925824915838	NA
Root491|1305	17.5613821122448	-0.190612896930354	1.01345422022137	0.462749208539782	0.581507972268785
Root491|3234	20.8022747308105	-0.244644876638652	1.06032002774171	0.105534846043404	0.189870075091151
Root491|4084	200.083866569893	0.247723627960769	0.97617398037734	0.525791753973995	0.635312767550255
Root491|1163	21.6876696285074	0.270003571085592	1.07249097165541	NA	NA
Root491|1412	0	NA	NA	NA	NA
Root491|1419	0.553973630088884	0.169748845097487	1.02835486511962	0.606917930850415	NA
Root491|1525	53.7397243562318	-0.000785420212229511	0.937498180987828	0.986065456360435	0.991027683674973
Root491|1531	1.03870055641666	0.189789528239255	1.03686394627468	0.45644643268363	NA
Root491|2859	15.3513304525706	-0.132790752837372	1.00445124139593	NA	NA
Root491|3406	0	NA	NA	NA	NA
Root491|3449	4.35518097579164	0.116820121368934	0.985282777963959	0.693009481525512	NA
Root491|3527	0	NA	NA	NA	NA
Root491|4324	0	NA	NA	NA	NA
Root491|4393	4.29329563318885	0.216639097752896	1.05072158568407	NA	NA
Root491|4561	1.86966100154998	0.203642941048493	1.04372564303688	0.336463646143964	NA
Root491|4792	1.55805083462499	0.19982290634464	1.04175827124418	0.371343697221045	NA
Root491|5041	3.04685496548886	0.212059911676589	1.04821902795318	NA	NA
Root491|5043	0.276986815044442	0.141887340625078	1.01928110804795	0.791824058670971	NA
Root491|1166	0.173116759402776	0.120753874762857	1.01438845928882	0.915951798666888	NA
Root491|1169	10.7055226241563	0.225898395741066	1.05555327831469	NA	NA
Root491|1632	1.3156873714611	0.198881361814906	1.04062431944702	0.405591543225496	NA
Root491|2092	0	NA	NA	NA	NA
Root491|2900	1.97353105719165	0.204705801273063	1.04428062846065	0.326534492470601	NA
Root491|402	0	NA	NA	NA	NA
Root491|4329	0	NA	NA	NA	NA
Root491|4579	1.76579094590832	0.20249198255868	1.04312671824121	0.347167292396516	NA
Root491|2955	17.3211280915199	-0.191826919332162	1.03104887055325	0.347020747870581	0.474691786226097
Root491|3781	722.971720037344	-0.991851029845289	2.04579826514899	6.30968009504961e-05	0.00383518816212146
Root491|4233	16.0804553994401	-0.234994045061688	1.0610866464962	NA	NA
Root491|4327	0	NA	NA	NA	NA
Root491|4668	0	NA	NA	NA	NA
Root491|4683	0	NA	NA	NA	NA
Root491|5204	0	NA	NA	NA	NA
Root491|668	2.88702403181204	-0.217729745827396	1.0541305925956	0.0940030292450081	NA
Root491|1001	0.346233518805552	0.151404339415819	1.02203327913635	0.730814708500047	NA
Root491|1423	0	NA	NA	NA	NA
Root491|1424	17.3389396925584	-0.232112220882425	1.0600929089607	1.24872126574577e-09	1.3844902797764e-07
Root491|1611	49.1003639044624	0.123574270845424	0.97705813152377	0.706940423795725	0.770306089217789
Root491|1612	0	NA	NA	NA	NA
Root491|2057	0	NA	NA	NA	NA
Root491|3266	2.97760826172775	0.211717601593283	1.04803284717819	NA	NA
Root491|3276	0	NA	NA	NA	NA
Root491|3424	48.7642835807961	-0.29861192972385	1.07859108294193	0.104427133520827	0.18918818272478
Root491|3425	48.0762092694993	-0.126094102632923	0.979543570277041	0.664161737657164	0.742096190790794
Root491|3602	0	NA	NA	NA	NA
Root491|3991	0	NA	NA	NA	NA
Root491|4184	17.9379885661708	0.351046968810424	1.10213106442702	0.0570067104127958	0.117171787785478
Root491|4559	2.07740111283331	0.20569010144722	1.04479628225341	0.317291165255868	NA
Root491|4860	12.472386596445	-0.215258627831547	1.00685266955643	0.467283049659158	0.584312793759841
Root491|5020	24.2907343182326	0.432215471633428	1.16040721912734	0.0130708497431081	0.0653696463364123
Root491|5026	0	NA	NA	NA	NA
Root491|2616	0	NA	NA	NA	NA
Root491|3696	0	NA	NA	NA	NA
Root491|4178	3.85309770945742	-0.219254665884925	1.05491254942277	0.075222102438137	NA
Root491|4430	7.98975161919901	0.320007651855537	1.08268865348333	0.13279599438239	0.228069779049854
Root491|4439	19.1371854889409	-0.238156835736	1.00280083494402	0.458481113799896	0.57900324940583
Root491|2379	5.97682869967313	0.185257514950487	1.02348281321314	NA	NA
Root491|2380	4.53565909635274	0.217284938276594	1.05107577660627	NA	NA
Root491|2744	7.35867642504866	-0.119820720794828	0.999352870007813	0.627011709680506	0.715561118476202
Root491|2783	0.692467037611105	0.177490643614766	1.03143969497185	0.551187800970369	NA
Root491|3212	0	NA	NA	NA	NA
Root491|4116	0	NA	NA	NA	NA
Root491|4118	0	NA	NA	NA	NA
Root491|4925	0	NA	NA	NA	NA
Root491|5097	0	NA	NA	NA	NA
Root491|5147	0	NA	NA	NA	NA
Root491|703	1.6272975383861	0.200783858240254	1.04224555757291	0.362829838988719	NA
Root491|1184	5.66213218290146	-0.229387622726834	1.05862610874391	0.0497337553180359	0.109320424425494
Root491|1509	1.80439001988252	-0.215569576164078	1.0527048064515	0.134002761679478	NA
Root491|2064	0	NA	NA	NA	NA
Root491|2442	1.24644066769999	0.194428260515953	1.03910545834652	0.416921608204892	NA
Root491|4978	0	NA	NA	NA	NA
Root491|5110	0	NA	NA	NA	NA
Root491|2130	6.13492606760058	-0.231715712258636	1.0594856332254	0.0453147424352686	0.107292444331247
Root491|2916	1.11125973005478	0.138536318861166	1.00679196468311	0.628257586767631	NA
Root491|316	33.6198694179613	-0.382387825337429	1.12324877159154	0.0471037408056335	0.107749878258687
Root491|558	0	NA	NA	NA	NA
Root491|607	30.8247816756594	-0.230014706540954	1.05947771058024	3.19918388556852e-10	1.10968172191845e-07
Root491|1455	19.1273198973233	0.103098551449441	0.97101114443763	0.757305030758439	0.810652705206967
Root491|2034	9.52584910301477	-0.170257533125595	1.00756399923186	0.512285886078991	0.621141083034198
Root491|2035	17.4963392415408	-0.228545811067162	1.03377492212116	0.338464071771451	0.467117911113092
Root491|2153	6.47718386431248	-0.0727144207897395	0.987283440031304	0.776517459433435	0.826157844967993
Root491|2768	23.3244450365523	-0.2283289763594	1.0372402657613	0.315049724047991	0.443098102836109
Root491|3322	0	NA	NA	NA	NA
Root491|3551	0	NA	NA	NA	NA
Root491|3775	0	NA	NA	NA	NA
Root491|4068	37.4213154373124	-0.0501191140648699	0.966007743716269	0.862848854207081	0.895517964499999
Root491|4159	7.49726421346453	0.0971455495408999	0.991699022128704	NA	NA
Root491|4221	0	NA	NA	NA	NA
Root491|4920	36.5219691072246	0.0576740433409766	0.969928688035874	0.864924932362654	0.897006717687679
Root491|1445	0	NA	NA	NA	NA
Root491|3360	0	NA	NA	NA	NA
Root491|3413	0	NA	NA	NA	NA
Root491|3492	0	NA	NA	NA	NA
Root491|3728	2.56195045132769	-0.244853191954242	1.05975935226183	0.139390225242156	NA
Root491|3951	0	NA	NA	NA	NA
Root491|4946	0	NA	NA	NA	NA
Root491|778	18.3924471713807	-0.324553819695568	1.09941211626512	0.0055219997744185	0.0451207052200164
Root491|1359	20.7731814142486	-0.101254208123495	0.995231418013203	NA	NA
Root491|1417	1.26307301391777	-0.213181448060247	1.05117204584742	0.172423790002782	NA
Root491|1464	1.80041429778887	0.202886423815222	1.04333165668591	0.343507214082304	NA
Root491|1520	9.43544246093245	-0.168373104901014	1.01760542545721	0.459316342970088	0.579534519379227
Root491|2202	66.6836962080953	0.273241655047588	1.0156300903634	0.412240205214014	0.541137846844311
Root491|3295	0	NA	NA	NA	NA
Root491|3344	2.16526802385903	-0.216517306940562	1.05332694480725	0.117137753947413	NA
Root491|3509	0.969453852655546	0.187855898048173	1.03596919626381	0.471920091167314	NA
Root491|3523	1.86966100154998	0.203642941048493	1.04372564303688	0.336463646143964	NA
Root491|3582	0	NA	NA	NA	NA
Root491|3848	0.761713741372215	0.180594600887121	1.03274693541395	0.528118269389598	NA
Root491|3918	0	NA	NA	NA	NA
Root491|3984	24.7568769835136	0.423267591594813	1.15440339022497	0.0135258411074683	0.066623112166284
Root491|4047	11.2571942848759	0.0186391243819368	0.980717513513605	NA	NA
Root491|4339	0.385309770945742	-0.190674238899944	1.03900244389094	0.440290097870542	NA
Root491|4612	0.0692467037611105	0.0791736389751711	1.00936142187204	0.889530000951753	NA
Root491|1433	0	NA	NA	NA	NA
Root491|2411	17.3483888909749	0.228274287243549	1.0568762820616	NA	NA
Root491|2682	0	NA	NA	NA	NA
Root491|2934	38.5584184338077	0.2866938993361	1.02797420548356	0.370659017604657	0.499692677542248
Root491|3028	5.71285306029161	0.219766839236539	1.052435556877	NA	NA
Root491|3511	9.38282810338912	-0.235516265032923	1.06106509322604	0.0295587580967086	0.0949303193881947
Root491|3598	0	NA	NA	NA	NA
Root491|3890	0	NA	NA	NA	NA
Root491|4288	5.53701898199884	-0.20113103018638	1.03270507759251	0.340610952638465	0.468033903397075
Root491|4289	0	NA	NA	NA	NA
Root491|4290	0	NA	NA	NA	NA
Root491|4464	0	NA	NA	NA	NA
Root491|4615	1.76579094590832	0.20249198255868	1.04312671824121	0.347167292396516	NA
Root491|1456	45.8959500925839	0.237249922660733	1.01925493330929	0.422887065004413	0.550974945830539
Root491|2033	47.1088756195752	-0.1276654998456	0.994876912985284	0.624237047550799	0.712976627839884
Root491|2154	4.53565909635274	0.217284938276594	1.05107577660627	NA	NA
Root491|2769	27.2013755721564	0.127602685738251	0.956944294958465	0.730340843517396	0.787821372868302
Root491|3323	0	NA	NA	NA	NA
Root491|3776	0	NA	NA	NA	NA
Root491|4067	59.6995015655752	0.00718811570183807	0.944102893914877	0.997061108345985	0.998144740828541
Root491|4158	55.5110877807962	-0.107510370000829	0.987694961842019	0.687015087813347	0.75625755335674
Root491|4222	0	NA	NA	NA	NA
Root491|1634	0	NA	NA	NA	NA
Root491|2161	0	NA	NA	NA	NA
Root491|2526	0	NA	NA	NA	NA
Root491|2746	0	NA	NA	NA	NA
Root491|3303	0	NA	NA	NA	NA
Root491|3519	0	NA	NA	NA	NA
Root491|3617	0	NA	NA	NA	NA
Root491|3636	2.11202446471387	0.205999509296614	1.04495932519304	0.314349195235339	NA
Root491|3954	0	NA	NA	NA	NA
Root491|3994	0	NA	NA	NA	NA
Root491|4524	0.207740111283331	0.129078312086736	1.0161197040723	0.871495616120005	NA
Root491|4677	0	NA	NA	NA	NA
Root491|4717	0.226485287316058	-0.180620103638783	1.03454109673662	0.440290097870542	NA
Root491|85	0	NA	NA	NA	NA
Root491|1340	5.96008556617439	-0.283137626081726	1.07921280012702	0.0306034368975429	0.0949303193881947
Root491|1594	0	NA	NA	NA	NA
Root491|1940	11.3683865831031	0.0137056506567932	0.980551790432437	NA	NA
Root491|3262	0	NA	NA	NA	NA
Root491|3450	0	NA	NA	NA	NA
Root491|3575	15.027081066884	-0.232278771165245	1.06011014296521	0.0193746640074031	0.0806124413165164
Root491|3712	0	NA	NA	NA	NA
Root491|4427	0	NA	NA	NA	NA
Root491|1010	21.2019012903287	0.399439467221176	1.13853463538102	0.0187223996691094	0.079555971846246
Root491|1483	23.1607099608571	0.220820420149196	1.01693680073767	NA	NA
Root491|1510	0	NA	NA	NA	NA
Root491|1603	348.368237597794	-0.995503200716191	2.01914834931879	0.000771891336055805	0.0156565677832909
Root491|3185	0	NA	NA	NA	NA
Root491|489	8.1534703433781	-0.233383230471228	1.06024172489922	0.0345124553199569	0.0966989148437882
Root491|5080	0	NA	NA	NA	NA
Root491|1353	2.4549114630276	-0.0674074224349024	0.988357238654898	0.791893747472388	NA
Root491|1418	0	NA	NA	NA	NA
Root491|1745	18.8801787763414	-0.231933981983224	1.06005233925211	8.37499321357514e-10	1.10968172191845e-07
Root491|1758	11.4871612966028	0.295928385295541	1.05756384009115	NA	NA
Root491|2209	0	NA	NA	NA	NA
Root491|3294	0	NA	NA	NA	NA
Root491|3388	0	NA	NA	NA	NA
Root491|3395	0	NA	NA	NA	NA
Root491|4350	0.173116759402776	0.120753874762857	1.01438845928882	0.915951798666888	NA
Root491|2824	11.5575167202307	-0.251718180621944	1.0429276300936	0.293295203626052	0.420109318308628
Root491|3309	0	NA	NA	NA	NA
Root491|4669	0	NA	NA	NA	NA
Root491|4752	0	NA	NA	NA	NA
Root491|494	0	NA	NA	NA	NA
Root491|4989	0	NA	NA	NA	NA
Root491|5146	0	NA	NA	NA	NA
Root491|549	0	NA	NA	NA	NA
Root491|631	15.4123908378297	-0.232262377395297	1.06011209859839	0.0188885435180311	0.0800187389036592
Root491|3618	1.21181731581943	0.193870864193854	1.03880408698052	0.422896726488866	NA
Root491|4039	0	NA	NA	NA	NA
Root491|4785	0	NA	NA	NA	NA
Root491|5098	0	NA	NA	NA	NA
Root491|1265	0	NA	NA	NA	NA
Root491|1469	0	NA	NA	NA	NA
Root491|2119	0	NA	NA	NA	NA
Root491|2849	0	NA	NA	NA	NA
Root491|3362	4.51097504970631	-0.226512414839464	1.05747089141968	0.0617035427280459	NA
Root491|3586	0	NA	NA	NA	NA
Root491|4161	0	NA	NA	NA	NA
Root491|4162	1.98482902187077	-0.216084179666645	1.05304194779692	0.124963979365412	NA
Root491|448	0	NA	NA	NA	NA
Root491|4527	0	NA	NA	NA	NA
Root491|4770	0	NA	NA	NA	NA
Root491|4773	0	NA	NA	NA	NA
Root491|1667	30.9913285194427	0.00623015543542939	0.954495627040648	0.996650700098328	0.998144740828541
Root491|2365	1.38493407522221	0.197173162740117	1.04041849766479	0.395010527025557	NA
Root491|3410	0	NA	NA	NA	NA
Root491|979	26.7285373707792	0.319531079954982	1.0812832860672	0.143192858275726	0.242059995005399
Root491|1706	0	NA	NA	NA	NA
Root491|1953	14.7931998295135	0.227267115567715	1.05638533227054	NA	NA
Root491|1954	17.3483888909749	0.228274287243549	1.0568762820616	NA	NA
Root491|2575	0	NA	NA	NA	NA
Root491|4164	5.95448706561232	-0.231316617285158	1.05932666923715	0.0466924143992309	0.107749878258687
Root491|439	0	NA	NA	NA	NA
Root491|4763	1.07332390829721	0.190685331803477	1.03728378918541	0.449190619050788	NA
Root491|4901	4.43178904071107	0.217016637699236	1.05092831130438	NA	NA
Root491|4932	2.1433012961026	-0.10863766397126	0.99857540894707	0.658095139742382	NA
Root491|2179	14.9799392421594	-0.215438463818783	1.02444016383067	0.393630867924626	0.520620580282523
Root491|2358	0	NA	NA	NA	NA
Root491|2961	30.9471241236161	0.275661117168197	0.988608089045302	0.469916232535095	0.586873026427463
Root491|4157	29.0045021673435	0.248242789799958	1.0457648775108	NA	NA
Root491|459	0	NA	NA	NA	NA
Root491|1306	0	NA	NA	NA	NA
Root491|1479	0	NA	NA	NA	NA
Root491|2001	56.4073523174673	-0.444011839922007	1.16586614308081	0.0202226798004072	0.0818211660055082
Root491|2613	169.015730405147	-0.599158214348075	1.31236116936988	0.000224397153761392	0.00789195826763389
Root491|3597	17.707453961818	-0.292589316347699	1.08419493661136	NA	NA
Root491|38	22.5610589175159	-0.0683666397308781	0.965228755670746	NA	NA
Root491|40	15.7911676445707	0.258963468470876	1.06504314580031	NA	NA
Root491|5102	0	NA	NA	NA	NA
Root491|10	0	NA	NA	NA	NA
Root491|2140	1.11526950276324	0.12546002247549	1.00764719648026	0.64478917728561	NA
Root491|2700	0	NA	NA	NA	NA
Root491|4053	10.7886735864808	-0.232067162586694	1.05991581069648	0.0269436238166001	0.0912764711570163
Root491|4265	1.0040772045361	0.188847611168434	1.03642613522742	0.464016060920836	NA
Root491|1119	5.32482362831493	-0.294666793973033	1.08410732365641	0.0310435764118914	0.0949303193881947
Root491|1652	0	NA	NA	NA	NA
Root491|2232	1.76579094590832	0.20249198255868	1.04312671824121	0.347167292396516	NA
Root491|2269	0	NA	NA	NA	NA
Root491|2741	1.80439001988252	-0.215569576164078	1.0527048064515	0.134002761679478	NA
Root491|331	0	NA	NA	NA	NA
Root491|4874	0	NA	NA	NA	NA
Root491|588	0.623220333849994	0.173918465602524	1.02998493761763	0.577211581731363	NA
Root491|615	0	NA	NA	NA	NA
Root491|628	0	NA	NA	NA	NA
Root491|1194	16.5871534170741	-0.317370669808764	1.09578408831256	0.0068327509072981	0.0480389555639033
Root491|2810	10.9895175734638	-0.0283398410346186	0.981641372380745	NA	NA
Root491|3186	10.0922530799211	-0.316258285296302	1.09487950378111	0.0127654728432791	0.065041137223701
Root491|4766	0	NA	NA	NA	NA
Root491|4890	88.1448110720266	-0.429354100808482	1.15444025181845	0.0268241505969459	0.0912764711570163
Root491|3440	0	NA	NA	NA	NA
Root491|4126	0.79633709325277	0.181996753325829	1.03335122256336	0.517520819130261	NA
Root491|4139	6.79455861948175	-0.231710453805276	1.05955111113429	0.0414370377247876	0.102529165910182
Root491|4502	6.11510275753357	-0.23045618361492	1.05904778546242	0.0460482593696338	0.107292444331247
Root491|4572	0	NA	NA	NA	NA
Root491|4585	0	NA	NA	NA	NA
Root491|4594	0	NA	NA	NA	NA
Root491|4642	0	NA	NA	NA	NA
Root491|14	2.0081544090722	0.205042605417342	1.04445679457941	0.323381129899954	NA
Root491|1428	0.830960445133325	0.183307488479597	1.03392468404076	0.507473370199791	NA
Root491|2973	0.311610166924997	0.146915472891603	1.02069487488264	0.759496085549022	NA
Root491|3501	1.66192089026665	0.201232679609762	1.0424758793373	0.358751580289263	NA
Root491|699	18.4648094764154	-0.0172451275927876	0.972233337036708	0.942312123868561	0.958074435758726
Root491|726	0	NA	NA	NA	NA
Root491|1313	6.75155361670827	0.221345699003942	1.05329797600599	NA	NA
Root491|2636	56.7212218842931	-0.689634593930534	1.37144867630853	0.0250799828068735	0.0894434080714519
Root491|3156	9.60072849860709	-0.303258157965188	1.08866889878249	0.0152045575817429	0.0706178455125469
Root491|3563	96.7039131170197	0.34956176886188	1.08293742645675	0.188721848742651	0.296964522139878
Root491|3629	7.39799908151834	-0.233797182083561	1.06033120937909	0.0375472987274979	0.0996116583576257
Root491|3818	0	NA	NA	NA	NA
Root491|4563	0.553973630088884	0.169748845097487	1.02835486511962	0.606917930850415	NA
Root491|1046	13.4895323896619	-0.316819660491805	1.09538751353081	0.00892266880932055	0.0533072264761971
Root491|1112	16.2048986261854	0.334745616403701	1.09648106238348	0.0702770287031553	0.136183098586643
Root491|1587	0	NA	NA	NA	NA
Root491|2868	0	NA	NA	NA	NA
Root491|3441	0	NA	NA	NA	NA
Root491|4127	0	NA	NA	NA	NA
Root491|4140	0.415480222566663	0.158830335935038	1.02442700869997	0.681868905828445	NA
Root491|4503	0	NA	NA	NA	NA
Root491|4573	0	NA	NA	NA	NA
Root491|4586	1.90428435343054	0.204006326730653	1.04391522363128	0.333072571805324	NA
Root491|4595	0	NA	NA	NA	NA
Root491|4643	0.226485287316058	-0.180620103638783	1.03454109673662	0.440290097870542	NA
Root491|1128	0	NA	NA	NA	NA
Root491|1249	0	NA	NA	NA	NA
Root491|2893	6.54347543991069	0.267265081783584	1.06904619709871	NA	NA
Root491|355	0	NA	NA	NA	NA
Root491|3704	11.2097877809187	-0.27342907054779	1.07481312177641	0.0333297914096289	0.0960722647230129
Root491|3850	0	NA	NA	NA	NA
Root491|2030	61.281316573155	0.822651736784018	1.59051539149252	0.00646612262924659	0.0466811758157076
Root491|2689	1.48880413086387	0.198823210068412	1.04124901931439	0.380374202401363	NA
Root491|1327	10.8785709664639	-0.162834052680105	1.0157217008613	0.475550177165682	0.592530434650288
Root491|1378	0	NA	NA	NA	NA
Root491|2257	0.969453852655546	0.187855898048173	1.03596919626381	0.471920091167314	NA
Root491|3808	0	NA	NA	NA	NA
Root491|4768	0.519350278208328	0.16738676724992	1.02746367273433	0.62345198601306	NA
Root491|2703	5.15887943020273	0.218698846932852	1.05185432645761	NA	NA
Root491|4553	4.08555552190552	0.216032909186234	1.05038998041448	NA	NA
Root491|121	0	NA	NA	NA	NA
Root491|2640	37.4101234448017	-0.258784481373879	1.03572520301927	0.331517734633402	0.461156012952732
Root491|2950	76.1551558767713	-0.231422736948982	0.999626614841283	0.471712008052467	0.588272423958384
Root491|4598	0	NA	NA	NA	NA
Root491|5014	18.060493692785	0.188733313483085	1.0081347241754	0.502731684294256	0.614035679647606
Root491|952	2.76986815044442	0.210494034891294	1.04739405513932	NA	NA
Root491|2131	0.276986815044442	0.141887340625078	1.01928110804795	0.791824058670971	NA
Root491|3952	0	NA	NA	NA	NA
Root491|135	2.21589452035553	0.206901326634357	1.04543060614213	0.305904707722991	NA
Root491|1421	1.03870055641666	0.189789528239255	1.03686394627468	0.45644643268363	NA
Root491|3975	0	NA	NA	NA	NA
Root491|3055	1.14257061205832	0.192351883148662	1.03807384875365	0.43553376146059	NA
Root491|4549	8.13745016153276	0.376808329756002	1.1210526383028	NA	NA
Root491|4903	0	NA	NA	NA	NA
Root491|1159	1.35031072334165	0.196559910906913	1.04011639260273	0.400213207460891	NA
Root491|1645	6.85668207555358	-0.23303197425127	1.06001688641949	0.0405268420791892	0.101900225227889
Root491|2408	4.52970574632117	-0.225419561091737	1.05710543400165	0.0621929643910017	NA
Root491|3535	0	NA	NA	NA	NA
Root491|4340	0	NA	NA	NA	NA
Root491|4356	0	NA	NA	NA	NA
Root491|4496	0	NA	NA	NA	NA
Root491|1810	0	NA	NA	NA	NA
Root491|2227	32.9364194061234	-0.449446478718619	1.17703073947059	0.000635297551685684	0.0145597701189604
Root491|4713	0	NA	NA	NA	NA
Root491|191	0.692467037611105	0.177490643614766	1.03143969497185	0.551187800970369	NA
Root491|1273	1.52342748274443	0.199336756904885	1.04150914255982	0.375791137800361	NA
Root491|2956	17.3371276424062	0.306411862268185	1.08787225467625	0.0423043128487259	0.103756893618454
Root491|3773	1.10794726017777	0.191538417488587	1.03768675272805	0.442226155612876	NA
Root491|398	9.85162105089912	0.310516535989401	1.08838956217336	0.0691822789506634	0.134632751184375
Root491|1584	0.657843685730549	0.175769319202635	1.03073210946834	0.563789785710996	NA
Root491|1590	0	NA	NA	NA	NA
Root491|217	0	NA	NA	NA	NA
Root491|3311	0	NA	NA	NA	NA
Root491|3312	0	NA	NA	NA	NA
Root491|3947	0	NA	NA	NA	NA
Root491|3948	0	NA	NA	NA	NA
Root491|4094	0.692467037611105	0.177490643614766	1.03143969497185	0.551187800970369	NA
Root491|4318	0	NA	NA	NA	NA
Root491|4404	0	NA	NA	NA	NA
Root491|317	78.1596356647567	-0.417862067009078	1.12671519753571	0.105800277894139	0.189870075091151
Root491|3986	2.3197645759972	0.207504472244842	1.04579872568823	0.297987975345411	NA
Root491|758	87.8842346981085	0.0652531358281136	0.918111224047632	0.885569130948988	0.911653641433494
Root491|114	96.1998441195887	0.46082974617121	1.13010123777976	0.151619088093521	0.252638242139144
Root491|1315	55.9235458527445	0.357790658329016	1.08981538407561	NA	NA
Root491|1876	2.0081544090722	0.205042605417342	1.04445679457941	0.323381129899954	NA
Root491|2319	9.86761698903447	-0.224381727491664	1.03347587900983	0.340569233122938	0.468033903397075
Root491|4718	0	NA	NA	NA	NA
Root491|562	23.4931088956955	-0.210936793711767	1.0281029266592	NA	NA
Root491|5107	0	NA	NA	NA	NA
Root491|733	2.0081544090722	0.205042605417342	1.04445679457941	0.323381129899954	NA
Root491|2046	0	NA	NA	NA	NA
Root491|3608	0	NA	NA	NA	NA
Root491|3660	0	NA	NA	NA	NA
Root491|3957	0	NA	NA	NA	NA
Root491|4952	0	NA	NA	NA	NA
Root491|872	0	NA	NA	NA	NA
Root491|1985	26.957247785651	0.486639438184336	1.18238990600282	0.0554954275555789	0.115278763332391
Root491|2099	15.8854920336358	0.303745704450511	1.08649315451652	0.0468200809808801	0.107749878258687
Root491|3389	0	NA	NA	NA	NA
Root491|3900	7.56180573728882	-0.154885862967143	1.01165665414781	0.509869674270294	0.619550972991048
Root491|3910	9.73886735459051	-0.234468266004681	1.06071294951995	0.0288701680024993	0.0947879442301129
Root491|4346	0	NA	NA	NA	NA
Root491|4625	0	NA	NA	NA	NA
Root491|4881	1.48880413086387	0.198823210068412	1.04124901931439	0.380374202401363	NA
Root491|4882	0.761713741372215	0.180594600887121	1.03274693541395	0.528118269389598	NA
Root491|792	36.1149166148669	0.199879333525546	0.985314182059029	NA	NA
Root491|4069	48.9541272032287	0.177346131254236	0.97396056142965	0.619227383402513	0.709573673767798
Root491|2646	92.8550367574562	-0.0714125553606868	0.958376587590165	0.818780888869758	0.862589060015013
Root491|3779	0	NA	NA	NA	NA
Root491|4014	0	NA	NA	NA	NA
Root491|1215	1.14257061205832	0.192351883148662	1.03807384875365	0.43553376146059	NA
Root491|2712	19.5898934367137	0.39995143783083	1.13861954058957	0.0204614769031503	0.0819158140960722
Root491|2717	0	NA	NA	NA	NA
Root491|3595	4.51097504970631	-0.226512414839464	1.05747089141968	0.0617035427280459	NA
Root491|527	0	NA	NA	NA	NA
Root491|1352	153.570020631685	-0.314725764395505	1.01332517111935	0.377885676083046	0.506019324869826
Root491|1382	55.2286234076499	-0.150212881519183	0.969770946177584	0.645861859641383	0.729333505475487
Root491|1399	36.5532929783334	-0.29290556842377	1.05667429536591	0.244744209382587	0.364942486505383
Root491|1559	30.6636966679775	0.424044067051264	1.14235082028362	0.0570137667097124	0.117171787785478
Root491|2414	5.24687130999657	0.227248123643368	1.04576406566696	NA	NA
Root491|3408	0	NA	NA	NA	NA
Root491|3857	54.5180558397922	-0.171069395225334	0.997304317954552	0.535474614701637	0.642018448844672
Root491|3892	2.25051787223609	0.206962862021858	1.04551167455713	0.303209937018784	NA
Root491|4256	26.0520343009503	0.164835010390252	1.01608174304844	NA	NA
Root491|2561	23.7019734526933	-0.206771986491099	1.02743218829465	NA	NA
Root491|4131	85.8455844279241	0.0563034546738849	0.957430501493144	0.882108709985477	0.909430661179717
Root491|4584	0	NA	NA	NA	NA
Root491|4593	0	NA	NA	NA	NA
Root491|1364	1.16453733981475	0.0114981687315756	0.985683290270728	0.966702930992298	NA
Root491|1583	0	NA	NA	NA	NA
Root491|1589	0	NA	NA	NA	NA
Root491|216	0	NA	NA	NA	NA
Root491|3310	0	NA	NA	NA	NA
Root491|3487	10.8065168092281	-0.321242722639848	1.09738451556844	0.0112342185170892	0.0608737887088785
Root491|3949	0	NA	NA	NA	NA
Root491|4077	0.692467037611105	0.177490643614766	1.03143969497185	0.551187800970369	NA
Root491|4095	0	NA	NA	NA	NA
Root491|4319	0	NA	NA	NA	NA
Root491|4405	0	NA	NA	NA	NA
Root491|2085	4.94013739927097	0.283149551952164	1.07403792115997	0.137534437057495	NA
Root491|2315	0	NA	NA	NA	NA
Root491|2705	69.4869324405293	0.307077746216715	1.0895393730782	0.00962868099256319	0.0544975547676249
Root491|382	28.9384832487601	0.317547451818409	1.08962780354624	NA	NA
Root491|3941	9.51238206727445	-0.234352636810364	1.06066107451479	0.0295613418427834	0.0949303193881947
Root491|3942	0	NA	NA	NA	NA
Root491|3943	3.87781541062219	0.215373926813242	1.05002978501909	NA	NA
Root491|1947	27.8733444647665	-0.0579107001567803	0.987281228108211	NA	NA
Root491|1983	14.179463643576	0.292612850034703	1.08133079810719	0.0558730233569951	0.11586786754841
Root491|2321	10.6627107250565	-0.12785551756029	0.975747051010458	0.680890570979178	0.753073590370958
Root491|1006	11.4250900626547	0.310429513994501	1.0887798210893	0.0604447328625285	0.121236350849089
Root491|1360	0.588596981969439	0.171927057990577	1.02919566424093	0.591549671591607	NA
Root491|193	11.3927439158349	-0.300292511734781	1.06538099986464	0.205854032660158	0.318697605380843
Root491|3643	19.1739773422278	-0.186133175997091	1.02850904359892	0.367842206219534	0.496373942369603
Root491|1164	10.6448085038547	-0.234637553077394	1.06081291755469	0.0264530583540928	0.0911281195853254
Root491|4052	0	NA	NA	NA	NA
Root491|4293	0	NA	NA	NA	NA
Root491|2445	18.6932252391125	0.228725380730386	1.05709277084696	NA	NA
Root491|2892	1.47931643939818	-0.211578320918984	1.04637543478278	0.231477433156144	NA
Root491|3366	0.134483634813759	0.0945190168311228	1.01134953416775	0.802705792746648	NA
Root491|641	0	NA	NA	NA	NA
Root491|1404	14.6417712959382	-0.232289202309065	1.0601056989091	0.019886264855309	0.0815565150757683
Root491|3676	0	NA	NA	NA	NA
Root491|3743	11.8816585425117	-0.321480082704718	1.0975838154212	0.00996921726922742	0.0557478629695197
Root491|4072	0	NA	NA	NA	NA
Root491|4722	0	NA	NA	NA	NA
Root491|491	24.0605192015339	0.419611561357519	1.14700507661763	NA	NA
Root491|5099	0	NA	NA	NA	NA
Root491|1698	0	NA	NA	NA	NA
Root491|2602	0.657843685730549	0.175769319202635	1.03073210946834	0.563789785710996	NA
Root491|3748	11.7358806522892	0.267296630042218	1.07052629297976	NA	NA
Root491|455	0	NA	NA	NA	NA
Root491|1279	10.8263401192951	-0.235925777902085	1.06127592290508	0.0256401272443494	0.0900625575065337
Root491|2679	2.48714111247882	0.193184034924206	1.01582869689748	0.376668938088227	NA
Root491|2733	3.73932200309996	0.214901725616451	1.04977187529784	NA	NA
Root491|3898	5.95448706561232	-0.231316617285158	1.05932666923715	0.0466924143992309	0.107749878258687
Root491|4059	31.8904694318151	0.158283055659069	0.986839873962021	0.616705265602404	0.708425605022318
Root491|4398	0.138493407522221	0.110472349760587	1.0125914102432	0.964977754868235	NA
Root491|1218	0	NA	NA	NA	NA
Root491|2927	0	NA	NA	NA	NA
Root491|3051	0	NA	NA	NA	NA
Root491|3130	0.21482654095297	0.130482002560326	1.01644175147128	0.862602361265938	NA
Root491|3292	0.134483634813759	0.0945190168311228	1.01134953416775	0.802705792746648	NA
Root491|4373	0	NA	NA	NA	NA
Root491|4392	0	NA	NA	NA	NA
Root491|4522	0	NA	NA	NA	NA
Root491|507	3.39727930974087	-0.218621932005507	1.0546003944597	0.0826888635465637	NA
Root491|2045	0	NA	NA	NA	NA
Root491|3661	0.450103574447218	0.16184819801216	1.02547756326506	0.660705434146603	NA
Root491|3958	0	NA	NA	NA	NA
Root491|4951	0	NA	NA	NA	NA
Root491|871	5.66213218290146	-0.229387622726834	1.05862610874391	0.0497337553180359	0.109320424425494
Root491|163	5.50511294900828	0.219304853476895	1.05220213188563	NA	NA
Root491|3552	0	NA	NA	NA	NA
Root491|4918	6.80542637745525	-0.147917523187958	1.00884033874406	0.534849252494357	0.641819102993229
Root491|4008	0	NA	NA	NA	NA
Root491|4368	54.1780357990689	-0.363048026863651	1.08216627991854	0.195252000724693	0.303966923177195
Root491|4426	5.98983987533606	0.220175839810397	1.05267160226455	NA	NA
Root491|4674	12.9478438475184	0.399204239459608	1.12300794573872	0.0618110627761916	0.12344552251588
Root491|93	14.0147179767787	-0.37423470577474	1.10854910058986	0.104869453052052	0.189660407977708
Root491|1078	14.9949199782729	0.467878270611849	1.17605880187403	0.0430784460476953	0.104193196495983
Root491|1789	0	NA	NA	NA	NA
Root491|1266	25.9577595713079	-0.493294463140537	1.21026036801881	0.00199886691938989	0.0276088983580895
Root491|1440	0	NA	NA	NA	NA
Root491|2847	0	NA	NA	NA	NA
Root491|3587	1.59267418650554	0.200270611116393	1.04199322972186	0.367025306251303	NA
Root491|4526	4.75619103363722	-0.226350144005802	1.05745911752482	0.0592503101478453	NA
Root491|4771	0.484726926327773	0.164808566823308	1.02651678874615	0.641314989985108	NA
Root491|4855	7.24752919411387	-0.232369549393689	1.05982009402058	0.0388413203801976	0.0997794807090545
Root491|1678	30.9312360071646	0.231736688039001	1.05845672847081	NA	NA
Root491|2112	1.10794726017777	0.191538417488587	1.03768675272805	0.442226155612876	NA
Root491|2324	0	NA	NA	NA	NA
Root491|4621	0	NA	NA	NA	NA
Root491|4655	2.70658502982378	-0.217487090318547	1.05396824487374	0.0988414871784243	NA
Root491|1167	0	NA	NA	NA	NA
Root491|2545	0	NA	NA	NA	NA
Root491|608	0	NA	NA	NA	NA
Root491|2531	10.5927924052413	-0.237409480729592	1.03693660524989	0.323154222726417	0.452221825196728
Root491|3810	20.4695506002137	-0.334641863819788	1.099837642637	0.0400057785220884	0.101002255436976
Root491|2781	29.8661391237124	-0.314829407703025	1.09479625115124	0.00320456728955568	0.0339392808393851
Root491|4245	0	NA	NA	NA	NA
Root491|4838	11.2734005128086	-0.227495120202646	1.04892353823966	0.207537544251397	0.320240051725665
Root491|516	51.9717563921777	0.231543918227898	1.00302540682665	0.482431629447695	0.598994060447937
Root491|180	9.61000213802317	0.307941498035712	1.08714474673138	0.071701773672015	0.138451767394305
Root491|2600	0	NA	NA	NA	NA
Root491|424	1.21181731581943	0.193870864193854	1.03880408698052	0.422896726488866	NA
Root491|425	0	NA	NA	NA	NA
Root491|426	0	NA	NA	NA	NA
Root491|1658	105.518265717844	-0.426980339736167	1.08246886100151	0.223488510253105	0.339974904607008
Root491|1796	3.34779636933656	0.0301051137448912	0.982358386299371	0.916220487549304	NA
Root491|2635	0	NA	NA	NA	NA
Root491|1156	0	NA	NA	NA	NA
Root491|1711	0	NA	NA	NA	NA
Root491|2504	0	NA	NA	NA	NA
Root491|2745	0	NA	NA	NA	NA
Root491|4875	0	NA	NA	NA	NA
Root491|1439	4.51097504970631	-0.226512414839464	1.05747089141968	0.0617035427280459	NA
Root491|1461	0	NA	NA	NA	NA
Root491|1621	6.42258164572232	-0.101606868889246	0.993849155653409	0.686728409067692	0.75625755335674
Root491|1624	0	NA	NA	NA	NA
Root491|1640	0	NA	NA	NA	NA
Root491|4051	17.9159071473586	-0.322598670241997	1.09841736729686	0.00583652741034428	0.045871192382042
Root491|4570	0	NA	NA	NA	NA
Root491|5054	0	NA	NA	NA	NA
Root491|1497	3.85309770945742	-0.219254665884925	1.05491254942277	0.075222102438137	NA
Root491|4520	0	NA	NA	NA	NA
Root491|2336	0	NA	NA	NA	NA
Root491|2770	0.242363463163887	0.135987991099422	1.01774985856299	0.828720954589792	NA
Root491|3988	0	NA	NA	NA	NA
Root491|5061	0	NA	NA	NA	NA
Root491|762	21.2068511247523	0.54587543119335	1.20198464346189	0.0839775787912266	0.155703786671266
Root491|823	0	NA	NA	NA	NA
Root491|2117	1.83503764966943	0.203269834115327	1.04353120192991	0.339940634086044	NA
Root491|478	0	NA	NA	NA	NA
Root491|1373	9.24743450269782	-0.231390456218961	1.05961015431977	0.0314397266643306	0.0949303193881947
Root491|1727	0	NA	NA	NA	NA
Root491|3554	0	NA	NA	NA	NA
Root491|1663	16.4557217666956	-0.336932554811436	1.08302437276698	0.163718750511405	0.268322172584929
Root491|2234	41.1170900924949	0.518529423329872	1.18850022254764	0.0845100944303668	0.156483592071063
Root491|54	137.355948209593	0.431714945730612	1.07325149688714	0.25816382415343	0.379508965474758
Root491|1230	1.90428435343054	0.204006326730653	1.04391522363128	0.333072571805324	NA
Root491|1600	4.18942557754718	0.216342155636459	1.05055912583801	NA	NA
Root491|2162	15.9733782714926	-0.321083848332445	1.09759637033433	0.00688480332887181	0.0480389555639033
Root491|3653	0.79633709325277	0.181996753325829	1.03335122256336	0.517520819130261	NA
Root491|4513	0	NA	NA	NA	NA
Root491|882	34.3456963158814	0.243539134874489	1.0287089239958	NA	NA
Root491|2231	3.31159892835663	0.269310612105062	1.03610295900112	0.351341378164352	NA
Root491|52	38.1791950061049	0.298271851766944	1.05703221699884	0.257256231688342	0.378572854631897
Root491|2334	0.969453852655546	0.187855898048173	1.03596919626381	0.471920091167314	NA
Root491|3515	0	NA	NA	NA	NA
Root491|3835	0.969453852655546	0.187855898048173	1.03596919626381	0.471920091167314	NA
Root491|4462	0	NA	NA	NA	NA
Root491|4505	2.52614602783553	-0.217208974653221	1.05378341468503	0.10423426849999	NA
Root491|2210	1.76579094590832	0.20249198255868	1.04312671824121	0.347167292396516	NA
Root491|2351	29.9862348689172	-0.363268519241511	1.11950911532969	0.00761626341439273	0.0504622571247442
Root491|3148	133.402726004867	-0.466801659784912	1.11213660542557	0.180322223148098	0.286792341252607
Root491|5050	0	NA	NA	NA	NA
Root491|592	200.657382327971	-0.690308048747156	1.42576466265137	1.82395971378814e-05	0.00141660871104212
Root491|984	930.769476243733	-0.608988439342951	1.32388291299701	0.00010572251722195	0.00547407700282542
Root491|3370	0	NA	NA	NA	NA
Root491|3768	0	NA	NA	NA	NA
Root491|4606	1.62395101789427	-0.214942785154779	1.05229805716162	0.144582519932967	NA
Root491|5122	1.03870055641666	0.189789528239255	1.03686394627468	0.45644643268363	NA
Root491|2505	204.684509829108	0.677494076647749	1.35335138461245	0.0306534805899178	0.0949303193881947
Root491|4902	140.382864520758	0.652314913344276	1.29656044327201	0.060225686117573	0.121106517738532
Root491|1226	5.82095666653114	-0.286736976490455	1.08074838406262	0.0302038013313529	0.0949303193881947
Root491|1228	0	NA	NA	NA	NA
Root491|2557	0	NA	NA	NA	NA
Root491|3820	0	NA	NA	NA	NA
Root491|3821	0	NA	NA	NA	NA
Root491|4424	1.14257061205832	0.192351883148662	1.03807384875365	0.43553376146059	NA
Root491|601	0	NA	NA	NA	NA
Root491|1231	0	NA	NA	NA	NA
Root491|2060	0	NA	NA	NA	NA
Root491|2690	3.70469865121941	0.214779305118202	1.04970501881055	NA	NA
Root491|3124	132.137183335589	-0.121401961745232	0.946847929986293	0.733480054524159	0.790597622378392
Root491|881	3.68070494384331	0.266557788222184	1.06630286637592	0.180892342112962	NA
Root491|1777	16.2747028061955	-0.23743903280578	1.04357966113465	0.274605812291881	0.398235399983453
Root491|977	140.027623788027	0.469128049680987	1.10171737627614	0.209406031672701	0.32276695951316
Root491|1880	30.0964119394969	-0.256682034370364	1.03414845879169	0.338810845399625	0.467117911113092
Root491|2453	90.2825075056122	-0.227759609465802	1.01623483461046	0.424411282281072	0.55129689807061
Root491|1074	50.8966298463664	-0.314190041364977	1.05141692416667	0.276484008210452	0.400129030515748
Root491|1967	43.6363147323047	-0.329001950545863	1.04525212756941	0.29810941457171	0.42526220568495
Root491|2261	1.28106401958054	0.19460128771439	1.03930280041758	0.411157276860581	NA
Root491|3242	0	NA	NA	NA	NA
Root491|4930	3.60878003976504	-0.221441973689171	1.05558127559701	0.0769747302595693	NA
Root491|5076	0	NA	NA	NA	NA
Root491|1069	0	NA	NA	NA	NA
Root491|1338	5.15887943020273	0.218698846932852	1.05185432645761	NA	NA
Root491|3300	0	NA	NA	NA	NA
Root491|3862	0	NA	NA	NA	NA
Root491|4043	0	NA	NA	NA	NA
Root491|4649	0	NA	NA	NA	NA
Root491|1512	3.91243876250274	0.215487739566593	1.05009196723595	NA	NA
Root491|2479	0.623220333849994	0.173918465602524	1.02998493761763	0.577211581731363	NA
Root491|2502	0	NA	NA	NA	NA
Root491|648	1.10794726017777	0.191538417488587	1.03768675272805	0.442226155612876	NA
Root491|649	0	NA	NA	NA	NA
Root491|818	0	NA	NA	NA	NA
Root491|2114	3.25459507677219	0.213009576892606	1.04873792334638	NA	NA
Root491|3245	13.3292610161706	0.02679268428258	0.981275486222005	NA	NA
Root491|365	27.187330027808	-0.184430424123764	1.02879838252452	NA	NA
Root491|2852	0.941385443696314	0.185291916489727	1.03485173636059	0.485832057490051	NA
Root491|4367	31.4488106157354	-0.305962312629478	1.09055520378336	0.00335869806199846	0.0343452200720452
Root491|4534	6.37530166971764	-0.14797104718276	1.00872611459242	0.537141109753306	0.642580578022489
Root491|4535	66.5197756087914	-0.26365794202129	1.01955657922331	0.391285375644032	0.519484287892077
Root491|4750	14.687828421637	-0.323796510764306	1.09889524188532	0.00746308939492695	0.0502530206721245
Root491|553	6.56807333216569	-0.231332505634449	1.05939833131416	0.0428685743192218	0.10386528058626
Root491|4504	0	NA	NA	NA	NA
Root491|4552	11.3091210198178	0.151822230699043	0.994879304791975	0.60123042290688	0.697527079853791
Root491|663	8.73335217518116	0.288533278228753	1.07841930195532	NA	NA
Root491|2181	2.08066773184936	-0.261838735333623	1.06873863036544	0.0921603016405517	NA
Root491|4395	13.1286543856854	-0.315009792120048	1.09448681864371	0.00937058584295725	0.0541510947185851
Root491|3379	0	NA	NA	NA	NA
Root491|1035	2.07740111283331	0.20569010144722	1.04479628225341	0.317291165255868	NA
Root491|2543	1.55805083462499	0.19982290634464	1.04175827124418	0.371343697221045	NA
Root491|3445	7.1389654303157	0.28433230292644	1.07603189895561	0.103780910681849	0.18915999104723
Root491|3508	0	NA	NA	NA	NA
Root491|1432	0	NA	NA	NA	NA
Root491|1438	0	NA	NA	NA	NA
Root491|1554	1.83503764966943	0.203269834115327	1.04353120192991	0.339940634086044	NA
Root491|2340	1.83503764966943	0.203269834115327	1.04353120192991	0.339940634086044	NA
Root491|3518	0	NA	NA	NA	NA
Root491|3539	0	NA	NA	NA	NA
Root491|3731	0.311610166924997	0.146915472891603	1.02069487488264	0.759496085549022	NA
Root491|125	48.0819067679159	0.393272580108875	1.10349880475979	0.159417491230924	0.262194885577449
Root491|1671	16.2478041832227	-0.237653969075262	1.05568781901384	0.147924707533491	0.248556179244976
Root491|1762	10.3074999492682	-0.320856393361736	1.09715051700601	0.011940846460691	0.0637148982902518
Root491|2128	0	NA	NA	NA	NA
Root491|5009	0	NA	NA	NA	NA
Root491|2904	0	NA	NA	NA	NA
Root491|318	379.476655486091	-0.638202928220301	1.30384821662178	0.0395515565234177	0.100942322855486
Root491|650	193.283784530673	-0.00753701673362244	0.920916667499984	0.970927925984063	0.979334228373536
Root491|1615	0	NA	NA	NA	NA
Root491|1639	0	NA	NA	NA	NA
Root491|1816	26.0964924555147	-0.279741094112392	1.06325052388016	0.184814479311614	0.291944228336312
Root491|2329	1.38493407522221	0.197173162740117	1.04041849766479	0.395010527025557	NA
Root491|3837	0	NA	NA	NA	NA
Root491|3963	3.86181226600623	-0.0248856245689265	0.981754124631771	0.920594114671804	NA
Root491|3981	0	NA	NA	NA	NA
Root491|1641	0	NA	NA	NA	NA
Root491|4727	0	NA	NA	NA	NA
Root491|4784	0	NA	NA	NA	NA
Root491|4801	0	NA	NA	NA	NA
Root491|548	1.07332390829721	0.190685331803477	1.03728378918541	0.449190619050788	NA
Root491|2991	2.52750468728053	0.208989753695467	1.04658873685165	NA	NA
Root491|3930	0	NA	NA	NA	NA
Root491|446	13.4193614794704	-0.250027565053704	1.04270099238897	0.295897102991188	0.422969478508876
Root491|4635	0	NA	NA	NA	NA
Root491|359	16.045486324818	0.159828812692827	0.987423333614206	0.612426452831391	0.706412690642149
Root491|4345	6.92394091826787	-0.168955281914254	1.01749284154243	0.460474821427161	0.580274045548214
Root491|594	27.760060421605	-0.40873219401537	1.14844177510171	0.00127041685322189	0.02114336620005
Root491|3479	96.9961476249204	0.212053116554762	0.959108412006988	0.594260029538425	0.692890343031459
Root491|407	14.331745732182	-0.299766403590267	1.07350284616103	0.151326778527057	0.252452072053491
Root491|4206	0	NA	NA	NA	NA
Root491|4632	0	NA	NA	NA	NA
Root491|1063	2.83911485420553	0.210883543438764	1.04760387230247	NA	NA
Root491|1593	0	NA	NA	NA	NA
Root491|3301	0.734412632077136	0.0876049249109085	0.997604569415456	0.786949703126107	NA
Root491|616	2.16526802385903	-0.216517306940562	1.05332694480725	0.117137753947413	NA
Root491|626	0.623220333849994	0.173918465602524	1.02998493761763	0.577211581731363	NA
Root491|2081	10.3845033486294	-0.0722882321551045	0.977226886025246	NA	NA
Root491|2083	0.657843685730549	0.175769319202635	1.03073210946834	0.563789785710996	NA
Root491|2498	9.44472126358807	-0.291367787445701	1.08326717229566	0.017249655938112	0.0765556158777161
Root491|3229	6.02906815091209	-0.173600897916862	1.01949726012927	0.444355694727704	0.566796771194645
Root491|4793	0	NA	NA	NA	NA
Root491|1740	0	NA	NA	NA	NA
Root491|3390	5.05229205567106	-0.2286107140291	1.05827526957664	0.0551154827940445	NA
Root491|81	20.2811907757692	0.452421266458969	1.17397212955713	0.0146570041122617	0.0694592940642097
Root491|1692	0	NA	NA	NA	NA
Root491|1693	0	NA	NA	NA	NA
Root491|2164	0	NA	NA	NA	NA
Root491|671	4.1500970457298	-0.224763807798581	1.05681139706035	0.0670389786657065	NA
Root491|672	0	NA	NA	NA	NA
Root491|2332	5.22540881507384	-0.242639105460114	1.05544979258724	0.17532003202611	0.280753040976519
Root491|308	3.67007529933885	0.21465508303904	1.04963717616383	NA	NA
Root491|3187	0	NA	NA	NA	NA
Root491|1187	1.10794726017777	0.191538417488587	1.03768675272805	0.442226155612876	NA
Root491|1700	5.88325250080439	-0.16827528280659	1.01714965332563	0.463720045961204	0.581507972268785
Root491|3656	12.2308456922503	0.375995913706129	1.12259509528618	0.0388982954123281	0.0997794807090545
Root491|4646	9.05941149264233	-0.234086443349114	1.06054355393409	0.0310471020682898	0.0949303193881947
Root491|1223	191.30885844811	-0.287634487992281	0.980408003812214	0.455639043677307	0.576977702047895
Root491|1618	2.3197645759972	0.207504472244842	1.04579872568823	0.297987975345411	NA
Root491|5201	0	NA	NA	NA	NA
Root491|674	0	NA	NA	NA	NA
Root491|987	0	NA	NA	NA	NA
Root491|3328	19.7825115414662	-0.357777832872799	1.11439037833199	0.00924399687868776	0.0541510947185851
Root491|4739	0	NA	NA	NA	NA
Root491|4744	31.2777522502915	-0.289333567123927	1.08292948925197	NA	NA
Root491|5003	0	NA	NA	NA	NA
Root491|2797	7.14419820548934	-0.31481585166574	1.09380698491323	0.0193294720718571	0.0806124413165164
Root491|3231	0	NA	NA	NA	NA
Root491|2529	16.4281216038188	-0.301492880680344	1.07469940856314	0.146022572507501	0.245951272729501
Root491|3812	35.1328419797275	-0.359892168409246	1.11819837040488	0.00383307998692388	0.0361393574062144
Root491|1095	0	NA	NA	NA	NA
Root491|186	35.6313265392789	0.16409848950601	0.990551721122304	0.599600225415113	0.697480510371341
Root491|321	0.79633709325277	0.181996753325829	1.03335122256336	0.517520819130261	NA
Root491|4986	0	NA	NA	NA	NA
Root491|1398	43.6146457550138	-0.319048909602939	1.04717472491551	0.292581863523476	0.419517379698276
Root491|2333	14.0212306049927	-0.0174687125956977	0.982268365949911	0.936376413275131	0.953837549564478
Root491|4835	82.2152123060131	-0.414406416053649	1.12084587453008	NA	NA
Root491|5036	2.3197645759972	0.207504472244842	1.04579872568823	0.297987975345411	NA
Root491|1442	13.1361466643314	-0.235053812770961	1.06104258107276	1.48550459203477e-09	1.3844902797764e-07
Root491|1765	37.0488292410552	-0.025273152692702	0.953957399865616	0.929048014452208	0.948035857083348
Root491|4662	0	NA	NA	NA	NA
Root491|1729	0	NA	NA	NA	NA
Root491|204	15.5674059963794	-0.192809127391736	1.01890651328635	0.419022972946582	0.546449735241904
Root491|3685	0	NA	NA	NA	NA
Root491|4173	62.5712313554556	-0.70695840974972	1.42046499811153	0.00840774712006985	0.0518989892818067
Root491|4428	32.0898220786176	-0.462388104139235	1.17824283511123	0.0210987876321866	0.0825543220393168
Root491|4334	0.346233518805552	0.151404339415819	1.02203327913635	0.730814708500047	NA
Root491|4362	0	NA	NA	NA	NA
Root491|4409	0	NA	NA	NA	NA
Root491|5045	1.62395101789427	-0.214942785154779	1.05229805716162	0.144582519932967	NA
Root491|782	1.58539701121241	-0.214698715990444	1.05213656681704	0.147959258039315	NA
Root491|5198	0	NA	NA	NA	NA
Root491|988	0.830960445133325	0.183307488479597	1.03392468404076	0.507473370199791	NA
Root491|1815	0.969453852655546	0.187855898048173	1.03596919626381	0.471920091167314	NA
Root491|2517	2.97760826172775	0.211717601593283	1.04803284717819	NA	NA
Root491|2875	4.9965680551203	0.283479621516707	1.06421203585246	NA	NA
Root491|2881	1.35031072334165	0.196559910906913	1.04011639260273	0.400213207460891	NA
Root491|4303	0	NA	NA	NA	NA
Root491|4943	0	NA	NA	NA	NA
Root491|864	80.7999711743532	-0.103599988273817	0.946770565260634	0.766370995828591	0.819729649708011
Root491|1079	2.11202446471387	0.205999509296614	1.04495932519304	0.314349195235339	NA
Root491|1270	76.4070896574078	0.352882942960964	1.08743597085726	0.172019197627746	0.277048450748313
Root491|2894	0.450103574447218	0.16184819801216	1.02547756326506	0.660705434146603	NA
Root491|917	1.0040772045361	0.188847611168434	1.03642613522742	0.464016060920836	NA
Root491|938	337.201475295345	-0.49695842540738	1.13586004688146	0.15350944484148	0.254574381836761
Root491|939	0.242363463163887	0.135987991099422	1.01774985856299	0.828720954589792	NA
Root491|940	0	NA	NA	NA	NA
Root491|1614	0	NA	NA	NA	NA
Root491|2087	0	NA	NA	NA	NA
Root491|3093	5.77404806362407	-0.230884326469193	1.05915542000806	0.0481556319815201	0.107749878258687
Root491|1986	23.8036033620354	0.229988484530492	1.05770093145243	NA	NA
Root491|3070	22.3696394319891	0.452454460682042	1.14989652424255	0.0904834543573732	0.166441933146852
Root491|981	33.6144913350975	-0.205679517154654	1.02332927506456	0.401063333252708	0.527089370748575
Root491|4041	0	NA	NA	NA	NA
Root491|623	0.72709038949166	0.179094374049333	1.03211005635626	0.53931948614175	NA
Root491|1120	26.0668663275958	-0.282886884277804	1.06571799730723	0.176257670811835	0.281931606172707
Root491|295	60.7296603432713	-0.042436526151964	0.958825352490618	0.884738581822813	0.911469813845463
Root491|3788	0	NA	NA	NA	NA
Root491|3789	0.385309770945742	-0.190674238899944	1.03900244389094	0.440290097870542	NA
Root491|4224	2.76652162995259	-0.0360060770457027	0.983631604635484	0.887865087353508	NA
Root491|4225	23.6740606878132	-0.513522131421444	1.2238740390774	0.00218362507833414	0.0280064941239553
Root491|4226	0.226485287316058	-0.180620103638783	1.03454109673662	0.440290097870542	NA
Root491|4237	0	NA	NA	NA	NA
Root491|4238	0	NA	NA	NA	NA
Root491|2425	0	NA	NA	NA	NA
Root491|2694	0	NA	NA	NA	NA
Root491|4006	0	NA	NA	NA	NA
Root491|2941	0.501261928890263	0.16602683017576	1.02696229184448	0.632782972148522	NA
Root491|3785	0	NA	NA	NA	NA
Root491|3738	0	NA	NA	NA	NA
Root491|3798	0	NA	NA	NA	NA
Root491|4266	0	NA	NA	NA	NA
Root491|5194	0	NA	NA	NA	NA
Root491|1300	80.8925857205799	0.0281976937049203	0.949278975694011	0.949701935163519	0.962787023465264
Root491|2817	14.4824383850481	0.352842746474496	1.09028466173872	0.14562003496709	0.245709370474939
Root491|731	36.1951159020186	-0.0269545183256315	0.954727539950295	NA	NA
Root491|2066	0.623220333849994	0.173918465602524	1.02998493761763	0.577211581731363	NA
Root491|471	3.08974581865066	0.256975434007689	1.06199258337496	0.21016084391131	NA
Root491|1316	0	NA	NA	NA	NA
Root491|1508	2.21589452035553	0.206901326634357	1.04543060614213	0.305904707722991	NA
Root491|207	0	NA	NA	NA	NA
Root491|3806	0	NA	NA	NA	NA
Root491|1496	0	NA	NA	NA	NA
Root491|3692	0	NA	NA	NA	NA
Root491|4537	0.519350278208328	0.16738676724992	1.02746367273433	0.62345198601306	NA
Root491|951	39.8207179239825	-0.0614369115022846	0.952552712544268	0.848661394903876	0.885394500056431
Root491|2183	14.9292485707172	0.374250896231813	1.12239624997533	0.0324379935219234	0.0953521917402575
Root491|4521	2.11202446471387	0.205999509296614	1.04495932519304	0.314349195235339	NA
Root491|146	1.45418077898332	0.198286209245647	1.04097904475832	0.385099955756025	NA
Root491|4165	25.7331492488247	-0.219651391513934	1.04722377606397	0.206614525535551	0.31933722113492
Root491|1232	0.969453852655546	0.187855898048173	1.03596919626381	0.471920091167314	NA
Root491|1476	15.2922889941563	0.382486972675719	1.10985048573291	0.109382943267076	0.195296749281447
Root491|1550	1.24644066769999	0.194428260515953	1.03910545834652	0.416921608204892	NA
Root491|3272	21.9016423618442	-0.32200798763096	1.09822307320089	0.00449164974412384	0.0394926185049379
Root491|4562	0	NA	NA	NA	NA
Root491|198	1.10794726017777	0.191538417488587	1.03768675272805	0.442226155612876	NA
Root491|4390	62.589661723249	0.49325446354852	1.20877299454882	0.00223866950872426	0.0281951348936623
Root491|5022	0	NA	NA	NA	NA
Root491|1459	0	NA	NA	NA	NA
Root491|1620	0	NA	NA	NA	NA
Root491|2051	0	NA	NA	NA	NA
Root491|3383	0	NA	NA	NA	NA
Root491|3995	0	NA	NA	NA	NA
Root491|4021	0	NA	NA	NA	NA
Root491|4056	5.77404806362407	-0.230884326469193	1.05915542000806	0.0481556319815201	0.107749878258687
Root491|2155	26.4481565894678	0.472694723812811	1.18082236897381	0.0211405202361055	0.0825543220393168
Root491|2583	17.2128818360204	-0.234888231528921	1.06106837029505	NA	NA
Root491|4548	1395.46913770548	-0.512677272981438	1.16570699532627	0.113475537321854	0.201318275604
Root491|90	712.057096659825	-0.769553121436858	1.43059583275707	0.0364649143682931	0.0989765823413712
Root491|2544	0	NA	NA	NA	NA
Root491|890	17.8087439129988	0.344384647315206	1.10283114686771	0.0621554695691211	0.123956271694196
Root491|2266	0	NA	NA	NA	NA
Root491|3052	4.34653919233401	0.00236340556119444	0.98066481561206	0.999885123388234	NA
Root491|3962	0	NA	NA	NA	NA
Root491|4883	15.5121537269814	0.469032705021674	1.1504050227101	0.105763156862559	0.189870075091151
Root491|291	0	NA	NA	NA	NA
Root491|3495	0	NA	NA	NA	NA
Root491|595	19.3172128726267	0.339362794907598	1.10077099094741	0.0590600111512138	0.119631147857186
Root491|1026	0	NA	NA	NA	NA
Root491|3314	29.7208832938408	0.230957283951296	1.05816467692379	NA	NA
Root491|4316	3.24790203578854	-0.218463035578543	1.05450745529923	0.0854659436404675	NA
Root491|508	0	NA	NA	NA	NA
Root491|3106	148.819348308675	-0.832381027657102	1.64211942866911	0.000897433745599712	0.0173303623887412
Root491|4834	35.150549667015	-0.422204411310579	1.14400825553982	0.0516511842786037	0.111819064051615
Root491|1219	0	NA	NA	NA	NA
Root491|2643	21.6910403032231	0.0492787370726076	0.965450991375842	0.887740536755305	0.913216534498835
Root491|4498	0	NA	NA	NA	NA
Root491|3215	0.380856870686108	0.155221795104603	1.0232468728976	0.705107357112776	NA
Root491|3219	0	NA	NA	NA	NA
Root491|839	3.42834103777679	-0.220039244891145	1.05507265531304	0.080997948814577	NA
Root491|1778	14.663984322184	-0.111316777284555	0.997609989183864	NA	NA
Root491|2290	1.83503764966943	0.203269834115327	1.04353120192991	0.339940634086044	NA
Root491|1208	1.3156873714611	0.198881361814906	1.04062431944702	0.405591543225496	NA
Root491|5168	0	NA	NA	NA	NA
Root491|1282	29.1497136803167	0.160595323742187	0.998683024489939	0.575295357384085	0.674717206059522
Root491|716	10.039318695691	-0.177557136551962	1.02277863406447	0.41638247133034	0.545157246098406
Root491|2986	6.36890363356258	-0.310834405734951	1.09176033520068	0.0226674017576618	0.0855460978381432
Root491|4064	41.4590281174415	-0.323427809894201	1.02547254505653	0.350083316407438	0.477479489109852
Root491|3048	0	NA	NA	NA	NA
Root491|4972	0	NA	NA	NA	NA
Root491|794	7.83498340355974	-0.254575064615834	1.06379186685837	0.0565324799818268	0.116739153640464
Root491|2116	0	NA	NA	NA	NA
Root491|189	10.4555228100845	-0.0275557001918458	0.981455804135639	NA	NA
Root491|2567	45.1531500228612	0.218147235876537	1.00046511364556	0.500567258683356	0.612778483046701
Root491|2983	0	NA	NA	NA	NA
Root491|3439	27.1552489679201	-0.311325916689288	1.08816410196406	0.0525714199087853	0.112722154957794
Root491|4138	1.90428435343054	0.204006326730653	1.04391522363128	0.333072571805324	NA
Root491|4639	1.44351201590602	-0.214170963589676	1.05180030930191	0.15716386242244	NA
Root491|4641	0	NA	NA	NA	NA
Root491|1303	2.87373820608608	0.211071709846316	1.04770554830916	NA	NA
Root491|4082	19.7990829004735	0.296623894905443	1.08366614040067	0.0398814667895515	0.101002255436976
Root491|5190	8.09436781509502	-0.171839607449232	1.01920309867409	0.446240823242329	0.567832167553581
Root491|3734	0	NA	NA	NA	NA
Root491|646	12.8356009081351	-0.293658791091045	1.08450746981008	0.0118489273996903	0.0634666686006399
Root491|345	0.180439001988252	-0.175809423718323	1.03259639511806	0.440290097870542	NA
Root491|3933	0	NA	NA	NA	NA
Root491|2959	0.179022117460808	0.122163967520886	1.0146704413256	0.908921390588581	NA
Root491|3553	1.0040772045361	0.188847611168434	1.03642613522742	0.464016060920836	NA
Root491|399	19.9442016035678	0.150947339869763	0.996747782697468	0.599803315847947	0.697480510371341
Root491|2113	4.52970574632117	-0.225419561091737	1.05710543400165	0.0621929643910017	NA
Root491|2391	23.7610609686322	0.368723166095858	1.12050916928994	0.0201427981343307	0.0818211660055082
Root491|32	15.6482961343246	-0.113681768626906	0.998227038685522	NA	NA
Root491|3036	15.1303332351849	0.300080489183464	1.08474755852125	0.0501832651851283	0.109962703336692
Root491|3037	6.16295663473883	0.220398305986922	1.05280424921308	NA	NA
Root491|2519	0	NA	NA	NA	NA
Root491|1281	22.7987005399678	0.297888268824162	1.08441118308233	NA	NA
Root491|720	58.4582227853604	0.370562244898641	1.12281936577477	0.00655562053262976	0.0469987564339303
Root491|1015	45.788173109364	0.769477799308999	1.4745499244951	0.0185809196952871	0.0795236830771958
Root491|1016	21.4140675898502	0.372680961970674	1.12253944193953	0.0219278433113194	0.0844493800254119
Root491|2582	2.18127116847498	0.206635208896166	1.04528493275164	0.308658007603534	NA
Root491|797	112.169021237117	0.394467827464745	1.11490845792915	0.117256368790111	0.206714254184836
Root491|1542	0.830960445133325	0.183307488479597	1.03392468404076	0.507473370199791	NA
Root491|3008	8.47466951030738	-0.0781570481559042	0.988425879099542	NA	NA
Root491|1548	18.5853803602584	-0.204832142686888	1.0380268101808	0.288734175029546	0.414851363505966
Root491|1616	0	NA	NA	NA	NA
Root491|1635	0	NA	NA	NA	NA
Root491|1643	0	NA	NA	NA	NA
Root491|3588	1.21181731581943	0.193870864193854	1.03880408698052	0.422896726488866	NA
Root491|3950	11.6872315393648	-0.380002632054905	1.12817908265293	0.01425184179675	0.0684676111060361
Root491|3996	8.86212473175207	-0.231143978302142	1.05950346171363	0.0328071560994734	0.0953521917402575
Root491|2217	25.4964079016087	-0.379549898490128	1.11954411848761	0.0588698648024012	0.119448579091084
Root491|2749	3.06746303380029	-0.21793915099789	1.05427296637927	0.0896346166175076	NA
Root491|4001	0	NA	NA	NA	NA
Root491|4003	0	NA	NA	NA	NA
Root491|4300	0	NA	NA	NA	NA
Root491|4578	0	NA	NA	NA	NA
Root491|1481	51.4960218498371	0.284697319398588	1.01872647857645	0.397692280724239	0.524998874837097
Root491|685	2.07740111283331	0.20569010144722	1.04479628225341	0.317291165255868	NA
Root491|2603	1.24644066769999	0.194428260515953	1.03910545834652	0.416921608204892	NA
Root491|2604	1.35031072334165	0.196559910906913	1.04011639260273	0.400213207460891	NA
Root491|1794	0.519350278208328	0.16738676724992	1.02746367273433	0.62345198601306	NA
Root491|3987	1.21181731581943	0.193870864193854	1.03880408698052	0.422896726488866	NA
Root491|480	0	NA	NA	NA	NA
Root491|2578	0	NA	NA	NA	NA
Root491|4027	7.41151566287746	0.222675370723266	1.0539151701557	NA	NA
Root491|4756	0	NA	NA	NA	NA
Root491|2534	2.07740111283331	0.20569010144722	1.04479628225341	0.317291165255868	NA
Root491|2965	0	NA	NA	NA	NA
Root491|4489	9.78711179896833	0.349814112338826	1.08394788006948	0.172412126002169	0.277048450748313
Root491|2523	1.10794726017777	0.191538417488587	1.03768675272805	0.442226155612876	NA
Root491|3254	0	NA	NA	NA	NA
Root491|3259	0	NA	NA	NA	NA
Root491|2857	0.926626776910499	-0.209889508546345	1.04913904736695	0.215537704277849	NA
Root491|1665	5.19043091165448	-0.298026658144831	1.0855679941439	0.0310912046910371	0.0949303193881947
Root491|56	46.3122694818765	0.24893790394892	0.964087550540904	0.53870131433645	0.642580578022489
Root491|1365	0	NA	NA	NA	NA
Root491|1368	1.07332390829721	0.190685331803477	1.03728378918541	0.449190619050788	NA
Root491|1814	19.9445028418505	0.334942120008801	1.09523784774093	0.0563203227466431	0.116473093490839
Root491|2402	0.761713741372215	0.180594600887121	1.03274693541395	0.528118269389598	NA
Root491|3454	152.070717475431	-0.32568466208971	1.02438120618482	0.349627075295265	0.477322901623809
Root491|15	2.80449150232497	0.210691005544447	1.04750005405716	NA	NA
Root491|4110	1.48880413086387	0.198823210068412	1.04124901931439	0.380374202401363	NA
Root491|4420	0	NA	NA	NA	NA
Root491|2213	65.4719395753921	0.165416294765056	0.941377912293169	0.685819563333828	0.75625755335674
Root491|5078	0	NA	NA	NA	NA
Root491|4600	0	NA	NA	NA	NA
Root491|4601	0	NA	NA	NA	NA
Root491|1598	1.52342748274443	0.199336756904885	1.04150914255982	0.375791137800361	NA
Root491|2388	3.25459507677219	0.213009576892606	1.04873792334638	NA	NA
Root491|910	0	NA	NA	NA	NA
Root491|925	0	NA	NA	NA	NA
Root491|931	0.79633709325277	0.181996753325829	1.03335122256336	0.517520819130261	NA
Root491|2787	18.2484176614842	0.351604701721476	1.10258288429665	0.0559447858334598	0.11586786754841
Root491|4956	3.60878003976504	-0.221441973689171	1.05558127559701	0.0769747302595693	NA
Root491|589	0	NA	NA	NA	NA
Root491|620	0	NA	NA	NA	NA
Root491|2308	3.08738367542745	0.254781151188512	1.06125584505606	0.212056495948798	NA
Root491|1664	27.52905759554	-0.361296033950479	1.11730110098281	0.00579938515002415	0.045871192382042
Root491|55	73.8204986128021	0.379130403542834	1.08376919410965	0.214668902957441	0.330150854053358
Root491|774	9.06479075562164	0.11800153652684	0.983621818163088	0.697365660344752	0.763443377573973
Root491|4304	0	NA	NA	NA	NA
Root491|3327	11.6299468360681	-0.345385772360647	1.10871816242594	0.0183006202727906	0.0787208219734195
Root491|3329	10.4654621153186	-0.235814629803479	1.06122174099719	0.0265301464028809	0.0911281195853254
Root491|4737	75.2519530714117	-0.596689139580284	1.27704217430751	0.0308389125680413	0.0949303193881947
Root491|4738	20.6075076198905	-0.324777342835779	1.09958331417507	0.00473236339694995	0.040838543388494
Root491|2320	12.7759453073071	0.226319867392205	1.05590824332988	NA	NA
Root491|856	1.44152415485919	0.0461310000890103	0.988054320624015	0.859311328522733	NA
Root491|1430	7.09506981662382	-0.0924930192273974	0.991599903486598	0.714141490504282	0.774530491640796
Root491|1437	0.360878003976504	-0.195647584466571	1.04126223503972	0.35119485669479	NA
Root491|2341	37.7569108966638	0.299863291951789	1.02577341345399	0.373010833067398	0.501412639065598
Root491|3516	0	NA	NA	NA	NA
Root491|3537	0.588596981969439	0.171927057990577	1.02919566424093	0.591549671591607	NA
Root491|3730	6.80542637745525	-0.147917523187958	1.00884033874406	0.534849252494357	0.641819102993229
Root491|2211	0	NA	NA	NA	NA
Root491|2728	0.865583797013881	0.18454130810993	1.03447113510586	0.497928786171257	NA
Root491|2342	9.55816854742991	0.396054601816842	1.11530245231431	0.122957659520918	0.213533922994091
Root491|2563	1.76579094590832	0.20249198255868	1.04312671824121	0.347167292396516	NA
Root491|604	24.8863106278436	-0.284528934694698	1.08075312298751	0.00589009272102676	0.045871192382042
Root491|702	61.0589505262417	-0.153882030715167	0.965871467627319	0.647464483541296	0.729375784037657
Root491|2804	0.72709038949166	0.179094374049333	1.03211005635626	0.53931948614175	NA
Root491|2926	21.1049842523787	-0.0260373417720918	0.962774915172917	0.924731121392204	0.945010312650805
Root491|861	2.38901127975831	0.208022609508899	1.04607366716222	0.292977054308077	NA
Root491|2050	2.70658502982378	-0.217487090318547	1.05396824487374	0.0988414871784243	NA
Root491|2533	18.5162596219873	0.252826415935309	1.06282979200736	NA	NA
Root491|490	0	NA	NA	NA	NA
Root491|1220	0	NA	NA	NA	NA
Root491|3514	0	NA	NA	NA	NA
Root491|759	109.395592204862	-0.0207747171743147	0.937335314444615	0.940674181345541	0.957105171412712
Root491|2054	0	NA	NA	NA	NA
Root491|2073	0	NA	NA	NA	NA
Root491|2692	1.83503764966943	0.203269834115327	1.04353120192991	0.339940634086044	NA
Root491|4024	0	NA	NA	NA	NA
Root491|4944	0	NA	NA	NA	NA
Root491|3657	2.21589452035553	0.206901326634357	1.04543060614213	0.305904707722991	NA
Root491|5021	2.23361059452963	0.242774045832745	1.05540096153526	0.26788627427799	NA
Root491|5034	1.21181731581943	0.193870864193854	1.03880408698052	0.422896726488866	NA
Root491|2443	30.2792507314164	0.303966698023316	1.08750733943974	0.0246846541652041	0.0884849910845007
Root491|2982	3.60319073880096	0.255205046440573	1.06223612960424	NA	NA
Root491|2436	4.27446273358284	0.282185207317068	1.07291381944543	0.153118009195524	NA
Root491|2747	0	NA	NA	NA	NA
Root491|1376	0	NA	NA	NA	NA
Root491|456	5.91588799163812	-0.0880780081695185	0.9905093549093	0.729759632725408	0.787802290772294
Root491|2883	104.315292183808	0.57458910946274	1.19346518627998	0.12070577093773	0.210933334713683
Root491|343	1.07332390829721	0.190685331803477	1.03728378918541	0.449190619050788	NA
Root491|2242	24.5634806311393	0.153013196625643	0.995712102327669	0.600014213452931	0.697480510371341
Root491|4475	0	NA	NA	NA	NA
Root491|3727	16.9536299216127	-0.232149637310574	1.06009993535975	0.0171636321682324	0.0764164260228944
Root491|2791	2.27248459999252	0.108792005516166	0.998096937227078	0.665917369066762	NA
Root491|4073	0	NA	NA	NA	NA
Root491|4783	0	NA	NA	NA	NA
Root491|627	2.34570702584728	-0.216889258133525	1.05357180012061	0.110287507469228	NA
Root491|1761	2.11202446471387	0.205999509296614	1.04495932519304	0.314349195235339	NA
Root491|998	0	NA	NA	NA	NA
Root491|4588	0	NA	NA	NA	NA
Root491|3419	25.9088527169687	-0.360828066713108	1.11688411708771	0.00632181531882359	0.0460307177901843
Root491|3420	9.15643373422637	-0.2585677571141	1.0659712508945	0.0478249985496318	0.107749878258687
Root491|4025	0	NA	NA	NA	NA
Root491|4695	0	NA	NA	NA	NA
Root491|2710	0	NA	NA	NA	NA
Root491|624	0.588596981969439	0.171927057990577	1.02919566424093	0.591549671591607	NA
Root491|1783	0	NA	NA	NA	NA
Root491|2097	18.3415621332778	-0.306982103506905	1.09083803860504	0.00667880061702276	0.0473957526020194
Root491|2853	0	NA	NA	NA	NA
Root491|4760	0	NA	NA	NA	NA
Root491|4914	31.7655038481683	-0.207411420222167	1.01520442408675	0.4286820133778	0.552944033343045
Root491|2837	1428.38240903691	0.52572634023398	1.12224467373008	0.194659899977022	0.303626345632281
Root491|5209	7.53010725587815	-0.0974996947248951	0.984660677056184	0.722499039425594	0.781964777206815
Root491|322	8.85129837922265	-0.28840905698319	1.07020622625499	0.151270506176725	0.252452072053491
Root491|5081	0	NA	NA	NA	NA
Root491|3623	0	NA	NA	NA	NA
Root491|4321	0.484726926327773	0.164808566823308	1.02651678874615	0.641314989985108	NA
Root491|64	27.7975564033754	0.191106869317839	0.992671316190869	0.554904097940805	0.656307892488364
Root491|1582	0.0346233518805552	0.0512761450416003	1.00924061754009	0.761656742160194	NA
Root491|798	0	NA	NA	NA	NA
Root491|1261	6.56807333216569	-0.231332505634449	1.05939833131416	0.0428685743192218	0.10386528058626
Root491|1950	10.3123544820341	0.303749885032098	1.07475118571391	0.159222447673456	0.262182546345691
Root491|1504	6.11510275753357	-0.23045618361492	1.05904778546242	0.0460482593696338	0.107292444331247
Root491|1577	0	NA	NA	NA	NA
Root491|2306	0	NA	NA	NA	NA
Root491|3761	1.76579094590832	0.20249198255868	1.04312671824121	0.347167292396516	NA
Root491|2931	55.2272274163016	0.248991520039158	1.00349331998479	0.463014902268868	0.581507972268785
Root491|2510	0	NA	NA	NA	NA
Root491|2511	0	NA	NA	NA	NA
Root491|1297	189.210753987738	-0.69255531178831	1.4287450048917	2.09817472815575e-05	0.00154381487892723
Root491|4791	0	NA	NA	NA	NA
Root491|5145	0	NA	NA	NA	NA
Root491|657	45.1583558229331	-0.51131654344384	1.22482209507127	0.000714248463506908	0.0153897948197017
Root491|4546	5.96515582868963	-0.114264124527901	0.997388901392981	0.646992145222131	0.729375784037657
Root491|159	44.678148976648	-0.578078665736814	1.29018977761065	0.000405811356358816	0.0113498018305874
Root491|3349	0	NA	NA	NA	NA
Root491|1973	0	NA	NA	NA	NA
Root491|4231	0	NA	NA	NA	NA
Root491|2385	0	NA	NA	NA	NA
Root491|1581	0.830960445133325	0.183307488479597	1.03392468404076	0.507473370199791	NA
Root491|4315	0	NA	NA	NA	NA
Root491|1775	85.3849008847909	0.0663115406917332	0.94373971609446	0.8692751687023	0.900850026572139
Root491|1067	0	NA	NA	NA	NA
Root491|2920	0.415480222566663	0.158830335935038	1.02442700869997	0.681868905828445	NA
Root491|3811	4.76302289867888	-0.258519813878989	1.06522771908459	0.111651537098863	NA
Root491|754	9.17518824834714	0.224228594030834	1.0547749282737	NA	NA
Root491|980	55.0801271661493	0.592620952102734	1.29718979600741	0.00456966460111532	0.0398697569214145
Root491|743	18.3435422205974	-0.450387912238297	1.17715200394111	0.00172967898366366	0.0259610540260684
Root491|1293	0	NA	NA	NA	NA
Root491|3144	0	NA	NA	NA	NA
Root491|1943	3.84319205874163	0.215258446430942	1.04996670152533	NA	NA
Root491|3863	0	NA	NA	NA	NA
Root491|4166	14.6155591610484	-0.236295989651449	1.06151965639273	NA	NA
Root491|4622	0.934830500774991	0.186810450117394	1.03549190993357	0.480186862167273	NA
Root491|4777	0	NA	NA	NA	NA
Root491|1294	0	NA	NA	NA	NA
Root491|3145	0	NA	NA	NA	NA
Root491|5070	1.52342748274443	0.199336756904885	1.04150914255982	0.375791137800361	NA
Root491|3005	23.024769962112	0.29449344414187	1.08291850916888	0.0351145140515401	0.0977890251873567
Root491|804	249.399814478731	-0.140123503886958	0.948740282326119	0.694948488960894	0.761990578484181
Root491|462	9.10521208674285	-0.0654113735682838	0.986069768690442	NA	NA
Root491|1801	0	NA	NA	NA	NA
Root491|4931	0	NA	NA	NA	NA
Root491|496	267.542769645175	-0.574212293087517	1.26040948555059	0.0272422888948033	0.0915498073916708
Root491|4728	3.20930296181433	0.0220196436836523	0.981971937782436	0.939958763668612	NA
Root491|874	39.2061413310216	-0.256806729677262	1.03239677873687	0.346578106224357	0.474550629286632
Root491|1111	1.6272975383861	0.200783858240254	1.04224555757291	0.362829838988719	NA
Root491|3188	0	NA	NA	NA	NA
Root491|4391	101.870498254078	0.300461794376569	1.05967318071595	0.250409667996099	0.371627086898669
Root491|3236	1.80041429778887	0.202886423815222	1.04333165668591	0.343507214082304	NA
Root491|706	317.236653751979	-0.951894813062353	1.92202639835896	0.00019689377118829	0.00786449977489226
Root491|860	37.8085161990817	-0.297797554903382	1.0549527200665	0.256907504326067	0.378572854631897
Root491|2766	39.7748511871034	-0.226180007269114	1.03627024450922	0.319955021227981	0.448643048823188
Root491|3348	0	NA	NA	NA	NA
Root491|1002	0	NA	NA	NA	NA
Root491|1490	0	NA	NA	NA	NA
Root491|1495	4.87185305368281	-0.227971986920693	1.0580287804224	0.0571503877773557	NA
Root491|4312	0	NA	NA	NA	NA
Root491|154	1.21181731581943	0.193870864193854	1.03880408698052	0.422896726488866	NA
Root491|1977	1.53074972532991	0.14811802181206	1.0156857877947	0.551247820311334	NA
Root491|348	0	NA	NA	NA	NA
Root491|4967	0	NA	NA	NA	NA
Root491|1154	0	NA	NA	NA	NA
Root491|1314	0	NA	NA	NA	NA
Root491|1944	284.26252536638	-0.27284996574239	0.985137217175361	0.461147685696756	0.580274045548214
Root491|1759	29.4926745454376	0.500983056051868	1.20747271487483	0.016755562233166	0.0761769667511234
Root491|2091	0	NA	NA	NA	NA
Root491|2111	4.69141405169456	-0.227274783120177	1.05776139243347	0.0593402394710969	NA
Root491|876	0	NA	NA	NA	NA
Root491|1019	38.1263153718917	-0.297573240081221	1.05392418011897	0.261667933338075	0.383852854991217
Root491|1770	0	NA	NA	NA	NA
Root491|1610	10.6699401675617	0.331180050396275	1.09105951087253	0.101480293983746	0.185294087969119
Root491|3649	11.8130393639272	-0.277377260560189	1.07653628361317	0.0304632865420162	0.0949303193881947
Root491|3876	7.24752919411387	-0.232369549393689	1.05982009402058	0.0388413203801976	0.0997794807090545
Root491|3924	6.44672185048864	0.29752572267393	1.08110750800997	0.105155432405582	0.189870075091151
Root491|4444	8.59691288191788	0.307255102558247	1.08646085011771	0.0791545145470369	0.149336047687932
Root491|109	21.9626569439073	-0.231488624532808	1.05993102447072	6.14776126272848e-10	1.10968172191845e-07
Root491|5047	11.9401499990584	-0.2368780108433	1.05433657062913	0.165179588513663	0.269435537910508
Root491|5210	961.895329347504	0.78624674767513	1.47986171263174	0.0265239552918525	0.0911281195853254
Root491|1970	41.9511470608824	0.395966644739535	1.1377829002439	0.00818806844267319	0.0518989892818067
Root491|4258	3.01620733570196	-0.0409425665463444	0.983815938389386	0.873089352433802	NA
Root491|3790	0	NA	NA	NA	NA
Root491|4196	2.0081544090722	0.205042605417342	1.04445679457941	0.323381129899954	NA
Root491|4204	0	NA	NA	NA	NA
Root491|4239	2.88702403181204	-0.217729745827396	1.0541305925956	0.0940030292450081	NA
Root491|1072	5.61890783046621	-0.118082452881962	0.998804320518996	0.633600783073577	0.720141377834846
Root491|1753	6.00312570106201	0.0104516870425119	0.980382262068594	NA	NA
Root491|4306	0	NA	NA	NA	NA
Root491|2678	28.4787670992311	0.320023142015805	1.03591609937655	0.337792916729404	0.467096436783093
Root491|4187	3.60082859557774	0.21440111125464	1.04949845612523	NA	NA
Root491|1212	6.56807333216569	-0.231332505634449	1.05939833131416	0.0428685743192218	0.10386528058626
Root491|387	46.4507298701984	0.0721078069566961	0.9576032611426	0.844647614078346	0.882783012975906
Root491|3313	0	NA	NA	NA	NA
Root491|4080	4.90769561682237	-0.151189247080966	1.01045797236511	0.522249912012282	NA
Root491|4317	0	NA	NA	NA	NA
Root491|4403	0	NA	NA	NA	NA
Root491|3528	0	NA	NA	NA	NA
Root491|3418	0	NA	NA	NA	NA
Root491|4194	0	NA	NA	NA	NA
Root491|2199	0	NA	NA	NA	NA
Root491|4148	11.785516784464	0.0372797626419247	0.982197455262092	NA	NA
Root491|2323	33.2532622224907	0.269931458493602	1.0728330177074	NA	NA
Root491|364	0	NA	NA	NA	NA
Root491|5046	2.88702403181204	-0.217729745827396	1.0541305925956	0.0940030292450081	NA
Root491|356	3.60082859557774	0.21440111125464	1.04949845612523	NA	NA
Root491|867	108.449908717703	0.184631132857874	0.945108532246127	0.652359461361968	0.73370758405795
Root491|3412	0	NA	NA	NA	NA
Root491|1342	0	NA	NA	NA	NA
Root491|2433	0	NA	NA	NA	NA
Root491|948	0	NA	NA	NA	NA
Root491|4062	65.927080491145	0.354312559163308	1.11237483787099	0.0148191938262739	0.0698010438636884
Root491|2803	33.1719198399081	-0.316631439346152	1.07675786259828	0.162123601564193	0.266019712425753
Root491|2434	0	NA	NA	NA	NA
Root491|3427	0	NA	NA	NA	NA
Root491|3421	12.7499989208266	-0.31874933415762	1.0927389919889	0.021409101694807	0.0833702623101398
Root491|4897	18.82955593864	0.352200646541471	1.10319384803235	0.0541754735564832	0.113379209628688
Root491|1326	0	NA	NA	NA	NA
Root491|2015	61.3451849419458	-0.557638746427923	1.25605358694566	0.01430211418713	0.0684738206630403
Root491|2708	3.0122316136083	0.211890691267991	1.04812688468771	NA	NA
Root491|4061	18.1561186286323	0.373387871723366	1.10301283803024	0.125929924417293	0.217883705860613
Root491|2836	0	NA	NA	NA	NA
Root491|3481	7.00957590605821	-0.106589132369928	0.995493497771869	0.668773779538528	0.744976688282759
Root491|3912	6.67624307356533	-0.232739685419639	1.05989790462289	0.0416270841845393	0.102761774508826
Root491|1446	2.52614602783553	-0.217208974653221	1.05378341468503	0.10423426849999	NA
Root491|80	0	NA	NA	NA	NA
Root491|3069	0	NA	NA	NA	NA
Root491|4735	10.7916231700896	-0.347354288497467	1.10611359563892	0.0207643142530834	0.0822337431326081
Root491|2093	0.865583797013881	0.18454130810993	1.03447113510586	0.497928786171257	NA
Root491|3494	0	NA	NA	NA	NA
Root491|3983	1.83503764966943	0.203269834115327	1.04353120192991	0.339940634086044	NA
Root491|4261	0	NA	NA	NA	NA
Root491|3068	27.434172932562	-0.519483569953797	1.22987690594737	0.00163176669301377	0.0250682399652006
Root491|4916	113.473710743898	-0.541116125453401	1.23978273827701	0.0169529105719274	0.0764164260228944
Root491|297	5.44915207097312	-0.0110665810232651	0.980561119490206	NA	NA
Root491|1262	298.888812662858	-0.694922315883438	1.42575692346591	0.000728420163870272	0.0154267335935836
Root491|1951	1.0469680576979	0.190003426795887	1.0369639844301	0.454703873934873	NA
Root491|946	0.72709038949166	0.179094374049333	1.03211005635626	0.53931948614175	NA
Root491|1284	3.67007529933885	0.21465508303904	1.04963717616383	NA	NA
Root491|714	0	NA	NA	NA	NA
Root491|2456	0	NA	NA	NA	NA
Root491|3688	0	NA	NA	NA	NA
Root491|2821	0	NA	NA	NA	NA
Root491|9	0	NA	NA	NA	NA
Root491|2850	29.1892311703188	-0.38874170999053	1.12603995720733	0.0502730660988585	0.109987083577784
Root491|3627	6.36141135491663	-0.290139380430856	1.08234342651443	0.0267065682714303	0.0912764711570163
Root491|721	25.1111015499701	0.19384065984389	0.984341564102781	0.569844673922469	0.669447776591271
Root491|2886	26.1042457727267	0.0665984774037437	0.959600203611496	0.852742490773655	0.888326380105492
Root491|741	0.450103574447218	0.16184819801216	1.02547756326506	0.660705434146603	NA
Root491|1774	0	NA	NA	NA	NA
Root491|3107	0	NA	NA	NA	NA
Root491|3056	0	NA	NA	NA	NA
Root491|3074	2.14664781659442	0.206350798850231	1.04513234453665	0.311471967546707	NA
Root491|1136	3.96965804374155	-0.223752321002871	1.05643419248288	0.0700652272955253	NA
Root491|2799	0	NA	NA	NA	NA
Root491|3802	10.2648637456388	0.293796795379652	1.08109399189278	0.0735315414110565	0.141593794617985
Root491|4100	0.900207148894436	0.18570709587782	1.03499300627785	0.488845536286508	NA
Root491|451	10.879163837504	0.335802378557278	1.07164112849393	0.217995765909181	0.333068940700584
Root491|2851	0	NA	NA	NA	NA
Root491|3281	19.0296938054773	-0.359496629609102	1.11520148195338	0.00957672199187475	0.0544238103440687
Root491|458	20.3020151209413	-0.399394679017394	1.14214232841952	0.00229568751142537	0.0286550994729703
Root491|587	0.346233518805552	0.151404339415819	1.02203327913635	0.730814708500047	NA
Root491|2353	4.49626056770265	-0.186504201560491	1.01601337035574	0.45098469922494	NA
Root491|3123	77.0360090980442	0.169220003548099	0.939468833271364	0.681776014796647	0.753456813190286
Root491|3045	4.25867228130829	0.216541440693588	1.05066815128973	NA	NA
Root491|1148	0	NA	NA	NA	NA
Root491|4253	9.64557180249269	0.202316073388907	1.00233491988231	NA	NA
Root491|736	3.80856870686108	0.215141270339467	1.04990269983963	NA	NA
Root491|3033	0.0692467037611105	0.0791736389751711	1.00936142187204	0.889530000951753	NA
Root491|2842	1.62395101789427	-0.214942785154779	1.05229805716162	0.144582519932967	NA
Root491|4915	22.4497554612071	-0.00926130638810026	0.967929755192415	NA	NA
Root491|1470	0	NA	NA	NA	NA
Root491|3363	16.4952426827251	-0.324907244536808	1.09380888201055	0.0531950548876223	0.112729423709746
Root491|4160	0	NA	NA	NA	NA
Root491|450	2.34570702584728	-0.216889258133525	1.05357180012061	0.110287507469228	NA
Root491|2674	326.307010980951	-0.679060532727124	1.36092835103301	0.0244540620675799	0.0883379296394746
Root491|3457	0	NA	NA	NA	NA
Root491|370	198.309129984186	0.647512819940137	1.35801170170785	0.00303989006689446	0.0334331454426177
Root491|4252	0	NA	NA	NA	NA
Root491|5105	13.6811356557121	0.26822815357475	1.04917287544543	0.264437211499814	0.38750861810979
Root491|2695	19.1978926941978	-0.319679526118857	1.09223457331564	0.0472163902702011	0.107749878258687
Root491|3199	10.4767993005324	-0.304771166595478	1.07647023429909	0.141417255974431	0.240512559430966
Root491|5202	0	NA	NA	NA	NA
Root491|3050	56.4713758708792	-0.550615142871499	1.26245764070965	0.000594521322827782	0.0145597701189604
Root491|4236	0.0346233518805552	0.0512761450416003	1.00924061754009	0.761656742160194	NA
Root491|2662	0	NA	NA	NA	NA
Root491|187	1298.66164528836	-0.492196337404817	1.10876306003467	0.190980953818442	0.299653617775737
Root491|1257	2.76986815044442	0.210494034891294	1.04739405513932	NA	NA
Root491|1059	1.28106401958054	0.19460128771439	1.03930280041758	0.411157276860581	NA
Root491|2951	3.53158189181663	0.214139528952159	1.04935554842407	NA	NA
Root491|3960	0	NA	NA	NA	NA
Root491|1776	15.9607816491815	0.188119788420489	0.99861327319927	0.538528833344134	0.642580578022489
Root491|2086	0	NA	NA	NA	NA
Root491|2520	30.0031583741215	0.0149339361652047	0.982786666174314	NA	NA
Root491|3465	1.17719396393888	0.193128531916641	1.03844601034661	0.429095930426723	NA
Root491|781	0	NA	NA	NA	NA
Root491|1312	1.83503764966943	0.203269834115327	1.04353120192991	0.339940634086044	NA
Root491|567	0	NA	NA	NA	NA
Root491|591	62.3619463134351	-0.368774274423693	1.08400540095296	0.193879523614337	0.302841982137255
Root491|96	78.8173809615933	-0.180565772415432	0.959537103549628	0.617285341438932	0.70850977613434
Root491|2297	0	NA	NA	NA	NA
Root491|2303	0	NA	NA	NA	NA
Root491|2952	1.03870055641666	0.189789528239255	1.03686394627468	0.45644643268363	NA
Root491|43	1.21181731581943	0.193870864193854	1.03880408698052	0.422896726488866	NA
Root491|3	0	NA	NA	NA	NA
Root491|3047	0.900207148894436	0.18570709587782	1.03499300627785	0.488845536286508	NA
Root491|4658	50.6388828250853	-0.365296350723739	1.1215377755121	0.00210974871150788	0.027771810080511
Root491|4663	0	NA	NA	NA	NA
Root491|5191	0	NA	NA	NA	NA
Root491|4686	0	NA	NA	NA	NA
Root491|2007	23.5141951193177	0.18839231660239	0.995938270981314	0.547759118158881	0.650616567677081
Root491|302	12.3670129940161	-0.272339264793503	1.0620201003915	0.181525783531379	0.288244026323057
Root491|4836	1.97353105719165	0.204705801273063	1.04428062846065	0.326534492470601	NA
Root491|1142	21.8657988278645	0.175287452355259	1.0030694592497	0.538629405245614	0.642580578022489
Root491|2421	49.461013384485	0.0486921207682658	0.968459247632762	0.889685666659953	0.914544530875452
Root491|2089	0	NA	NA	NA	NA
Root491|3476	25.5978459817887	0.256694297646454	1.06575966771605	NA	NA
Root491|3744	0	NA	NA	NA	NA
Root491|3669	3.60878003976504	-0.221441973689171	1.05558127559701	0.0769747302595693	NA
Root491|884	64.7136013165078	0.464424439381191	1.18150299646815	0.0138051509915623	0.0677178985480845
Root491|3695	48.0684710925397	0.0412682979267846	0.936885912444238	0.923238528364716	0.944175173850675
Root491|4004	0	NA	NA	NA	NA
Root491|963	0	NA	NA	NA	NA
Root491|3945	0	NA	NA	NA	NA
Root491|4099	0	NA	NA	NA	NA
Root491|2811	0	NA	NA	NA	NA
Root491|3387	1.73116759402776	0.202085605144416	1.04291604294808	0.350925672079644	NA
Root491|4010	13.6545058422441	-0.227817628540873	1.0496473845688	0.198798973843762	0.308801072703978
Root491|4011	2.66599809480275	0.209876349912215	1.0470627131531	NA	NA
Root491|4349	0	NA	NA	NA	NA
Root491|3105	2.88702403181204	-0.217729745827396	1.0541305925956	0.0940030292450081	NA
Root491|795	1.93890770531109	0.204360475394147	1.04410015580899	0.329763944044433	NA
Root491|4442	28.1652247279352	0.416946066530952	1.14361450845154	0.0258014029786325	0.0904019081807725
Root491|19	2.03836758584452	-0.216152782364744	1.0530876629551	0.12312284308551	NA
Root491|129	0	NA	NA	NA	NA
Root491|2607	0	NA	NA	NA	NA
Root491|2122	8.86212473175207	-0.231143978302142	1.05950346171363	0.0328071560994734	0.0953521917402575
Root491|4640	0	NA	NA	NA	NA
Root491|677	14.7003701986497	0.13231394710133	1.00255891581896	NA	NA
Root491|1205	0	NA	NA	NA	NA
Root491|1348	0	NA	NA	NA	NA
Root491|1701	2.26485287316058	-0.216674700159109	1.05343063855372	0.113754419066859	NA
Root491|4122	0	NA	NA	NA	NA
Root491|1085	0	NA	NA	NA	NA
Root491|4715	3.60878003976504	-0.221441973689171	1.05558127559701	0.0769747302595693	NA
Root491|2031	30.0222829227725	0.363565190782997	1.11299331279459	0.0329023490076751	0.0954304645492319
Root491|2976	43.8664369132924	0.564634490033598	1.26386311903068	0.00710511149668582	0.0491729993681523
Root491|2147	14.0982087967568	0.276242821504857	1.07443352627811	NA	NA
Root491|3824	2.80449150232497	0.210691005544447	1.04750005405716	NA	NA
Root491|333	0.268967269627518	0.132566347088694	1.01731612732843	0.830048904546905	NA
Root491|3367	5.41317005964757	-0.229908495782071	1.05877201712592	0.0513732894895588	0.111805053969969
Root491|4694	9.67120655090413	-0.291458723550565	1.08332651290798	0.0167829082684879	0.0761769667511234
Root491|427	0	NA	NA	NA	NA
Root491|1363	0	NA	NA	NA	NA
Root491|2895	0	NA	NA	NA	NA
Root491|3488	0	NA	NA	NA	NA
Root491|3489	0	NA	NA	NA	NA
Root491|1349	0	NA	NA	NA	NA
Root491|2468	5.18680974109963	-0.0536128433042794	0.984251229866618	0.834649320379124	0.876663974372663
Root491|1709	65.5830011975044	0.331724824909326	1.08208005695571	0.16492317248684	0.269435537910508
Root491|5197	0	NA	NA	NA	NA
Root491|3012	1.08263401192951	-0.211884911528846	1.05035983876486	0.191403395688457	NA
Root491|4866	0	NA	NA	NA	NA
Root491|1337	0	NA	NA	NA	NA
Root491|3149	1.73116759402776	0.202085605144416	1.04291604294808	0.350925672079644	NA
Root491|3064	0	NA	NA	NA	NA
Root491|2348	0	NA	NA	NA	NA
Root491|3382	0	NA	NA	NA	NA
Root491|1202	30.922823811469	-0.275424450728682	1.06128308243441	0.192198884670498	0.300889183392337
Root491|1704	0	NA	NA	NA	NA
[truncated: 3,227 more rows]
