# Supplementary material for: Genome-resolved metatranscriptomics reveals conserved root colonization determinants in a synthetic microbiota
Source: Nat Commun. 2023 Dec 13;14:8274. doi: 10.1038/s41467-023-43688-z (PMC10719396; doi:10.1038/s41467-023-43688-z)
Supplement: Supplementary file 11 — Source Data [file 41467_2023_43688_MOESM11_ESM.zip › Source Data/Supplementary_information/figureS5/Root685unfiltered_deseq_LFC.csv]

	baseMean	log2FoldChange	lfcSE	pvalue	padj
Root685|1022	0	NA	NA	NA	NA
Root685|1059	0.337201357094244	-0.132056486153389	1.0205121376689	0.704143176397722	NA
Root685|1088	22.9973292146263	0.0613313348887913	0.873936446060364	0.901984393045758	NA
Root685|1148	4.98789617470486	0.353797711256452	1.09939221513154	0.0928169189550378	NA
Root685|117	2.34333235037593	-0.269881329762152	1.05825782634802	0.301157394396355	NA
Root685|1230	6.19943757560393	0.212953553131313	0.978670288848116	NA	NA
Root685|1238	0	NA	NA	NA	NA
Root685|1398	2.21914877597507	0.184558893730117	1.02268423488375	0.589630688204627	NA
Root685|1414	0.830034109770447	-0.161604784124553	1.02758139638139	0.557614996039703	NA
Root685|1424	0.363139923024571	-0.134531205633032	1.02096263894074	0.692355954583916	NA
Root685|162	0	NA	NA	NA	NA
Root685|1761	0	NA	NA	NA	NA
Root685|1828	0.994271389310364	-0.166847981312383	1.02927086840217	0.528465189786568	NA
Root685|1840	2.88350900038986	0.145682932955136	0.999807470872406	0.726117876668411	NA
Root685|1888	26.4203927377194	0.032674926849411	0.87120666760388	0.950455057057269	NA
Root685|1898	0	NA	NA	NA	NA
Root685|1923	9.53935558474444	-0.191445503083793	0.937820950506908	0.638807448021822	NA
Root685|2004	0	NA	NA	NA	NA
Root685|2009	20.1793950907128	-0.0730658613930507	0.883777696266652	0.867126875739551	NA
Root685|2043	0	NA	NA	NA	NA
Root685|2076	0.0778156977909795	-0.0870043691213797	1.01558781051707	0.908617100219449	NA
Root685|2085	3.66529164637667	0.217624281839212	1.01058865684591	0.577411524843302	NA
Root685|2103	1.31818747372263	-0.175792513088744	1.03230904486714	0.48188274211342	NA
Root685|2269	0.19886233879917	-0.114687081701555	1.01795964945592	0.785109892273976	NA
Root685|2274	0.224800904729496	-0.118645716275984	1.01845397810837	0.766878710055871	NA
Root685|2309	0	NA	NA	NA	NA
Root685|2468	3.49990877953837	0.269063913011969	1.06290616130859	0.190647918025826	NA
Root685|2524	3.48894478661969	0.00343407788640856	0.962770545522802	0.919483310353953	NA
Root685|2617	0.31990897980736	-0.130307342289408	1.02020778735763	0.712470732690691	NA
Root685|265	4.73946468459941	-0.291782429532339	1.02807518524338	0.319647943050524	NA
Root685|2661	24.6961132889344	-0.739168393943614	1.31862387950544	0.0644095645593663	NA
Root685|2670	0	NA	NA	NA	NA
Root685|2674	0	NA	NA	NA	NA
Root685|2690	10.9143257567835	-0.583491038206805	1.18751332067179	0.0859195147465977	NA
Root685|2698	1.35058045262142	-0.175676721703305	1.03242686372201	0.479159126476614	NA
Root685|2836	0.31990897980736	-0.130307342289408	1.02020778735763	0.712470732690691	NA
Root685|3028	0	NA	NA	NA	NA
Root685|3148	136.19603595392	0.781086372456859	1.39872835244695	0.0630350147340765	0.0953504336800271
Root685|3221	3.40145691585536	-0.194424572444313	1.00028610232178	0.459984626283779	NA
Root685|3277	0.00864618864344216	-0.0367914801700806	1.01422831360561	0.94039672720296	NA
Root685|3309	0	NA	NA	NA	NA
Root685|3318	1.09806595771715	-0.169991345594853	1.03033760144898	0.512031120843282	NA
Root685|3321	1.52571355931647	0.0710936619376601	0.998607551281825	0.999587314536262	NA
Root685|3347	3.46741231997338	0.101817082307774	0.971687453070371	0.857587464924916	NA
Root685|3352	2.66585664403566	-0.0557436937466584	0.978591655907572	0.68309600487079	NA
Root685|3386	522.919112985137	0.93297042364915	1.8019443440216	0.00590511900107723	0.0147889415836063
Root685|3570	2.987868185233	-0.104448587449268	0.967190463619683	0.714069462925838	NA
Root685|3642	2.36267253426808	0.196283555011839	1.02619989436604	0.554771219706074	NA
Root685|3646	0	NA	NA	NA	NA
Root685|3973	2.10500819842709	-0.00385476842103155	0.986372226193915	0.793121313422724	NA
Root685|3986	77.2312306922512	-0.388985232017194	1.1341986162775	0.00846083592750418	0.019076790440316
Root685|4021	0	NA	NA	NA	NA
Root685|4071	3.24592865261641	-0.127665057331564	0.982537533788603	0.516487380270097	NA
Root685|4084	0.575247229820235	-0.149370624405086	1.02420148084197	0.618429740024106	NA
Root685|55	0	NA	NA	NA	NA
Root685|580	3.84961101465323	0.0112713785399334	0.943606597831174	0.945430272601529	NA
Root685|584	1.18392863713301	0.164886970761313	1.03128200831338	0.549863109840358	NA
Root685|699	283.280909028077	0.617253569069396	1.30926888097019	NA	NA
Root685|910	0	NA	NA	NA	NA
Root685|919	0.155631395581959	-0.107171755243278	1.01715628944115	0.820293807900021	NA
Root685|939	3.34656332385504	-0.133168873753985	0.983802979239141	0.505944031299147	NA
Root685|956	0	NA	NA	NA	NA
Root685|967	2.97597834339677	-0.16579115474156	0.99363002451273	0.512170233774224	NA
Root685|974	0.155631395581959	-0.107171755243278	1.01715628944115	0.820293807900021	NA
Root685|989	26.3865364050061	-0.0759154731045201	0.870050708888857	0.86469249878508	NA
Root685|1035	5.45785939421198	-0.337044837566481	1.08433036131975	0.208205503871543	NA
Root685|1056	0	NA	NA	NA	NA
Root685|1210	129.094921347195	0.488157279777733	1.20010509727399	0.00320294346276686	0.0101684388420799
Root685|1276	0.216154716086054	-0.117370057897974	1.01828933261036	0.77275325815181	NA
Root685|1282	1.42025283807354	0.174105198135508	1.03518956524211	0.465509693408986	NA
Root685|1333	16.2656971732516	-0.353666975636398	0.964471900020469	0.421010691877516	NA
Root685|1345	4.2189222525667	0.203061192366131	0.996362109379466	0.629496507665158	NA
Root685|1365	3.0941222543745	0.250972307127513	1.0565392591673	0.226937831462541	NA
Root685|1447	13.7896867635306	-0.207170116790376	0.949618115837672	0.582795761705746	NA
Root685|1885	0	NA	NA	NA	NA
Root685|1933	1.27647602206127	-0.174082208830806	1.03182778197741	0.48817795775024	NA
Root685|1959	6.02050350798794	0.253796744389433	1.01008816499532	0.520021627799192	NA
Root685|2066	0	NA	NA	NA	NA
Root685|2136	0	NA	NA	NA	NA
Root685|2255	15.1516911837912	0.662315736615438	1.18889642631925	0.160492186626848	NA
Root685|2325	0	NA	NA	NA	NA
Root685|2439	1.52443204229797	-0.193505087143301	1.03627451350171	0.439818318618483	NA
Root685|2454	0	NA	NA	NA	NA
Root685|2495	42.7973002767317	-0.609552969487536	1.14429323150334	0.156461069833813	NA
Root685|2653	1.33392005476817	-0.175661163250951	1.03235408262509	0.480657762447965	NA
Root685|3340	1.44813087124204	-0.000574070010924731	0.990406678911781	0.876279917154662	NA
Root685|3392	0.0951080750778638	-0.0925937921824289	1.01595412729721	0.884930280949707	NA
Root685|3476	2.91789736643542	-0.000309719414684872	0.968086387158089	0.911497031938601	NA
Root685|417	2.98691944005819	-0.0756433266186668	0.986176770526809	0.621519199962244	NA
Root685|675	0	NA	NA	NA	NA
Root685|969	0.510125129963087	-0.145813208581845	1.02332836842414	0.637412878362526	NA
Root685|2067	0	NA	NA	NA	NA
Root685|2248	1.17529731443022	-0.0522535761187015	0.99081811213255	0.815654179841376	NA
Root685|2339	1.01446631290967	0.167804053882495	1.0340238630609	0.523745144745332	NA
Root685|2434	0	NA	NA	NA	NA
Root685|2587	0.389078488954897	-0.136860191579668	1.02140813033801	0.68130700189124	NA
Root685|2959	0.855972675700774	-0.162456453238106	1.02784786782641	0.552578076862186	NA
Root685|3074	0	NA	NA	NA	NA
Root685|3104	4.63647147308497	-0.296896757737992	1.06579947451644	0.341742827840316	NA
Root685|3227	0	NA	NA	NA	NA
Root685|3261	3.89038569626967	-0.176075012854909	0.99034406849707	0.430632000467722	NA
Root685|3283	1.82603936323741	0.179711442598973	1.03641522738785	0.417861843238194	NA
Root685|3728	291.214256173352	5.37865646650656	3.24059184682971	NA	NA
Root685|3844	0	NA	NA	NA	NA
Root685|3971	0.31990897980736	-0.130307342289408	1.02020778735763	0.712470732690691	NA
Root685|632	1.36952952242806	0.17341205796606	1.03505102312573	0.471716270029279	NA
Root685|676	2.25604116297918	0.154256565657944	1.0087165809216	0.696807697036859	NA
Root685|1335	0.0951080750778638	-0.0925937921824289	1.01595412729721	0.884930280949707	NA
Root685|1492	0.0750322473678568	-0.0841877481017276	1.01549596818952	0.91404296120448	NA
Root685|1602	1.33298727313965	0.01388547818882	0.991047995494711	0.912972814422281	NA
Root685|1685	237.184598228622	14.595888900388	4.76571162342403	NA	NA
Root685|1805	13.4963132127847	-0.50438995866687	1.09422999514803	0.18247780199713	NA
Root685|220	0.311262791163918	-0.129307096172592	1.02003724238456	0.716784484537984	NA
Root685|2418	0.0172923772868843	-0.0505163753816766	1.01402994060448	0.968300187245556	NA
Root685|2747	1.11591294420064	0.169576798648054	1.03433275813176	0.507083665964693	NA
Root685|2748	0	NA	NA	NA	NA
Root685|3018	2.39952501754598	0.162512593523223	0.99911270280407	0.715478676127529	NA
Root685|3359	30.9836979709997	-0.0921224425049201	0.908330558912054	0.818513412645287	NA
Root685|3400	6.88634456030919	-0.120368824960135	0.954127082312658	0.785902019160419	NA
Root685|3453	3.55546850075109	-0.0331569168358148	0.954471662847967	0.853131963040951	NA
Root685|3493	2.47105692879072	-0.00701648932326299	0.975705312097129	0.897046982272814	NA
Root685|3536	0	NA	NA	NA	NA
Root685|3733	2.05487119174967	0.222091816261351	1.04489433928272	0.38690561621044	NA
Root685|3770	5.66621512909133	-0.345373713272843	1.08985712948129	0.197221629483125	NA
Root685|3788	0	NA	NA	NA	NA
Root685|4001	0.233447093372938	-0.120059370829204	1.0186494064441	0.761189882377574	NA
Root685|4013	0	NA	NA	NA	NA
Root685|573	3.63432377756884	0.0715407196085129	0.956528801662718	0.929584225310051	NA
Root685|621	0	NA	NA	NA	NA
Root685|662	1.45945285750799	0.111004491977248	1.00599633466646	0.796544407638761	NA
Root685|67	0.138339018295075	-0.1035982858519	1.01682247458444	0.8365332747914	NA
Root685|673	2.91779467845562	-0.0540977724530515	0.961274959159333	0.807313337285136	NA
Root685|742	3.38862847572718	0.0729749005792555	0.983085029777229	0.901243885354887	NA
Root685|1154	3.55063209518385	0.271182096349445	1.06368526994298	0.186666443671593	NA
Root685|1213	3.30540702831365	-0.0364304567770281	0.963071657893603	0.841621727392363	NA
Root685|1368	4.57605222916731	0.32146057800751	1.07572716961986	NA	NA
Root685|1379	0	NA	NA	NA	NA
Root685|1907	0.764311183327762	0.0920323813486345	1.00290181199195	0.853571134433049	NA
Root685|1935	4.01177206679454	0.140160396545848	0.987566208023643	0.747437540964459	NA
Root685|2053	0	NA	NA	NA	NA
Root685|2121	0.389078488954897	-0.136860191579668	1.02140813033801	0.68130700189124	NA
Root685|2165	1.633530446592	0.0732618128013742	0.992694538720577	0.911454829078635	NA
Root685|2246	0.354493734381129	-0.133686331722723	1.02080596597381	0.696199461692957	NA
Root685|2254	0.242093282016381	-0.121711547607739	1.01889265214131	0.75567540334503	NA
Root685|2320	3.34749114066274	-0.133503506494003	0.983791435556143	0.505360704639526	NA
Root685|2374	0.0951080750778638	-0.0925937921824289	1.01595412729721	0.884930280949707	NA
Root685|2548	3.0803645865517	-0.175907940277682	0.995222753242884	0.494381879915656	NA
Root685|2634	1.53868543647315	-0.19768291072936	1.03714059501109	0.433049182100907	NA
Root685|2687	0.259385659303265	-0.123399903395965	1.01911505658358	0.745130780814554	NA
Root685|2880	0	NA	NA	NA	NA
Root685|3007	3.80889903593335	-0.167001875787752	0.989347212365013	0.445681097311632	NA
Root685|3220	1.21780833517259	-0.172717193330383	1.03132723977627	0.495738116739497	NA
Root685|3297	0.0507233156454836	0.122670610504234	1.02495233146158	0.842528035066632	NA
Root685|3339	1.82329210808132	-0.0381677375327097	0.990089653808248	0.781969933155403	NA
Root685|3481	0.899203618917985	-0.163805043718402	1.02828385768816	0.544522881460315	NA
Root685|3718	3.40076978067774	0.275057484602971	1.05666666980437	0.326688216191678	NA
Root685|3907	2.92574066926579	0.0495652550351473	0.961334224693709	0.985555102390072	NA
Root685|4025	1.6096653097298	-0.0182811797825505	0.990235292028081	0.832432663356252	NA
Root685|4075	10.5133133215304	0.166350982027655	0.932747908224227	0.718948612978336	NA
Root685|583	0.348926833534883	-0.13292510115083	1.02067816568396	0.699094727233808	NA
Root685|954	0	NA	NA	NA	NA
Root685|1073	0.821387921127005	-0.162030254532908	1.02767363185315	0.559329950076508	NA
Root685|1113	0	NA	NA	NA	NA
Root685|1156	5.83934327271495	0.0752869708374225	0.933730025958525	0.904866831539136	NA
Root685|1255	2.00990012334923	0.00606797338311942	0.987253118699032	0.818574263362944	NA
Root685|1296	0.734926034692584	-0.157672837194044	1.02641398347828	0.57756817705142	NA
Root685|17	17.0948727527707	0.154111852312074	0.896129577122383	0.738557661472381	NA
Root685|1794	4.63412014347299	-0.111497988334496	0.954241776490526	0.723312540047463	NA
Root685|1795	0	NA	NA	NA	NA
Root685|1803	1.90081693331904	-0.184602369197367	1.03606276055239	0.425568784759679	NA
Root685|2382	0.8819112416311	-0.163376935498219	1.02813677910879	0.547695924912784	NA
Root685|2455	16.8304012203704	-0.289364110521009	0.981306955830712	0.432155650397388	NA
Root685|2549	289.056355188109	0.545708533729468	1.07752296847861	NA	NA
Root685|2558	24.4044010253205	-0.353432448127263	1.00503025930088	0.371216287099714	NA
Root685|2915	0	NA	NA	NA	NA
Root685|2974	0	NA	NA	NA	NA
Root685|3494	0.492832752676203	-0.144646085608195	1.0230594603553	0.643037342496032	NA
Root685|3501	0	NA	NA	NA	NA
Root685|387	5.1386239661283	0.292593076279733	1.05289448833834	NA	NA
Root685|3993	0	NA	NA	NA	NA
Root685|440	0.233447093372938	-0.120059370829204	1.0186494064441	0.761189882377574	NA
Root685|527	1.47097615371903	0.174777213104365	1.03532659284288	0.459544838678396	NA
Root685|649	0	NA	NA	NA	NA
Root685|763	0.397724677598339	-0.137572719374197	1.02154876230073	0.677774102233682	NA
Root685|1510	2.9759348144595	-0.01837205246524	0.958167637851492	0.875422291186066	NA
Root685|189	1.74765419030917	0.127743251652616	1.00651307606828	0.761477822515718	NA
Root685|1927	1.11591294420064	0.169576798648054	1.03433275813176	0.507083665964693	NA
Root685|2231	0.345847545737686	-0.132891570982659	1.02066146173511	0.700128952520291	NA
Root685|2447	1.5343018851232	-0.181570895182814	1.03419746632098	0.455507373444772	NA
Root685|2603	7.56553167280861	-0.0829467975769205	0.910545816002688	0.82179813094946	NA
Root685|2606	0	NA	NA	NA	NA
Root685|2681	0.510125129963087	-0.145813208581845	1.02332836842414	0.637412878362526	NA
Root685|2725	1.50684382763701	-0.194175319809552	1.03632320470978	0.440293328609298	NA
Root685|2954	0.55829099459291	-0.14871318644058	1.02402647007188	0.622784520386778	NA
Root685|2962	0	NA	NA	NA	NA
Root685|3367	0	NA	NA	NA	NA
Root685|3419	44.6112590641087	0.192055626571093	0.867479308377387	0.695747611007322	NA
Root685|3553	3.04989740259609	-0.0325375905985376	0.954007848610807	0.809547025783288	NA
Root685|3561	0	NA	NA	NA	NA
Root685|3804	92.7500031660665	-0.107071119734177	0.866547525547056	0.810162517462919	0.827473682365973
Root685|4028	0.311262791163918	-0.129307096172592	1.02003724238456	0.716784484537984	NA
Root685|4040	1.23787919806179	0.0285190677949881	0.99235461308426	0.949951709217164	NA
Root685|541	0	NA	NA	NA	NA
Root685|663	2.07563664448878	-0.24824679448636	1.05101514999398	0.336995056734427	NA
Root685|97	6.57663458003956	-0.015461581808381	0.968759000572858	0.815432124716275	NA
Root685|1482	0.0250107491226189	-0.0549727105061753	1.01427002998339	0.988734619923997	NA
Root685|1498	4.95498719768961	-0.0349809847844013	0.97315627036362	0.848450361449981	NA
Root685|1549	0.680857127156956	-0.154977745643302	1.02566485079163	0.5905741187294	NA
Root685|190	7.83057781250447	0.0799414680873628	0.92346147980574	0.88366027503966	NA
Root685|2232	3.48166472286198	0.2274178447204	1.03534427011685	0.453113347575154	NA
Root685|2260	2.18974876139924	0.238447758902277	1.05153934298846	0.3157925063881	NA
Root685|2446	1.34935183361883	0.011006567700557	0.988550917075664	0.901463375252646	NA
Root685|2680	0.432309432172108	-0.140267212871031	1.02210108947712	0.664319722361226	NA
Root685|2963	2.50824191403496	-0.284121483423337	1.06329838871299	0.279571551593287	NA
Root685|3413	28.1481452277313	0.799860313836782	1.44269711690852	0.0477571435449938	NA
Root685|3420	231.082440424335	1.00567525575774	1.97486114933694	NA	NA
Root685|4027	1.4294833677949	0.0670921381601669	0.993873493802498	0.924441003557126	NA
Root685|1264	7.48063753897323	-0.247709340151307	0.974608383385266	0.530981875277376	NA
Root685|1289	0	NA	NA	NA	NA
Root685|1700	0.918943304568432	-0.164532801006439	1.0285088106032	0.541190090520826	NA
Root685|177	129.092774181593	0.478653792624831	1.19077356111057	NA	NA
Root685|1862	0	NA	NA	NA	NA
Root685|2139	2.02719250063611	0.00421315068677935	0.987071724234375	0.813790544618605	NA
Root685|3141	3.42404287958646	-0.120531733474089	0.98633933105238	0.527759553939075	NA
Root685|3235	0	NA	NA	NA	NA
Root685|3399	1.62974610226062	-0.206695867798855	1.03929848268425	0.414275980732519	NA
Root685|3492	0.216154716086054	-0.117370057897974	1.01828933261036	0.77275325815181	NA
Root685|3622	0	NA	NA	NA	NA
Root685|3635	3.30668498283706	-0.192259201842791	0.998881275839299	0.465281175534161	NA
Root685|3655	0	NA	NA	NA	NA
Root685|3991	4.86943830196643	0.317593409940112	1.08259899522419	NA	NA
Root685|961	0.830034109770447	-0.161604784124553	1.02758139638139	0.557614996039703	NA
Root685|1067	1.09001144382186	-0.169671615617181	1.03023025113518	0.513400838655889	NA
Root685|1068	5.8375078957823	-0.187019200761068	0.970117992653731	0.56204365520183	NA
Root685|1074	11.8475875615869	0.0820401769431277	0.943656611891052	0.846845077973484	NA
Root685|1075	7.27642020235301	-0.018261951699106	0.925846351772198	0.929892596634249	NA
Root685|115	0	NA	NA	NA	NA
Root685|1222	0.224800904729496	-0.118645716275984	1.01845397810837	0.766878710055871	NA
Root685|1223	0.415017054885224	-0.138917223730679	1.02182024933097	0.670916497956749	NA
Root685|1259	0.575247229820235	-0.149370624405086	1.02420148084197	0.618429740024106	NA
Root685|1260	1.44789786152549	0.0869030057538264	1.00255273895346	0.953415619354557	NA
Root685|1394	0	NA	NA	NA	NA
Root685|1395	0.216154716086054	-0.117370057897974	1.01828933261036	0.77275325815181	NA
Root685|1404	0	NA	NA	NA	NA
Root685|1431	0	NA	NA	NA	NA
Root685|1432	0	NA	NA	NA	NA
Root685|1790	0.164277584225401	-0.108836861521846	1.01732265195848	0.812688839336146	NA
Root685|1952	0.190216150155728	-0.113247797456815	1.01779057719402	0.791620541250832	NA
Root685|1977	4.31643342050437	-0.264473864892255	1.0184717441611	0.354257815845882	NA
Root685|1978	1.08845164758052	-0.169568807000807	1.03019684849883	0.51374264732762	NA
Root685|1989	0	NA	NA	NA	NA
Root685|1990	3.05385686884527	-0.110936845742424	0.980797514287722	0.548278461379643	NA
Root685|2046	0.276678036590149	-0.125292501462841	1.0193916529157	0.735172614594594	NA
Root685|2072	0	NA	NA	NA	NA
Root685|2073	0	NA	NA	NA	NA
Root685|2115	0	NA	NA	NA	NA
Root685|2144	0	NA	NA	NA	NA
Root685|2145	2.94801398675403	0.0116048037062529	0.973350524721058	0.938676770266091	NA
Root685|2163	12.428877413336	0.385814577404513	1.05154798333511	NA	NA
Root685|2303	0.181569961512285	-0.111734584036513	1.01761830248612	0.798374443177327	NA
Root685|2313	0	NA	NA	NA	NA
Root685|2314	1.49815236948727	-0.0063536326104943	0.990277427179213	0.861899130377836	NA
Root685|2367	3.87998273817937	0.321975274977593	1.08206994154152	NA	NA
Root685|2368	5.02160824890288	0.322723219787672	1.08492895828151	NA	NA
Root685|2386	2.34803792712724	0.0352643054293232	0.973138621599367	0.98648301383045	NA
Root685|2425	1.14277112298392	0.0456105977284938	0.994675615097091	0.994967143572036	NA
Root685|2435	0	NA	NA	NA	NA
Root685|2527	4.14911166478423	0.156737382987517	0.979521291785092	0.729240610416876	NA
Root685|2541	0.734926034692584	-0.157672837194044	1.02641398347828	0.57756817705142	NA
Root685|2542	0.276678036590149	-0.125292501462841	1.0193916529157	0.735172614594594	NA
Root685|2627	0.190216150155728	-0.113247797456815	1.01779057719402	0.791620541250832	NA
Root685|2628	0.466894186745877	-0.143284769761603	1.02274376666162	0.651837432443518	NA
Root685|2644	1.31880620678257	0.172695673275319	1.03491070415889	0.478182582786261	NA
Root685|2906	0.622525582327836	-0.152346457249824	1.02494812295681	0.604812752801766	NA
Root685|2907	0	NA	NA	NA	NA
Root685|2941	0.431155615956939	-0.104851294650883	1.00800791076459	0.745473026828393	NA
Root685|2942	0.216154716086054	-0.117370057897974	1.01828933261036	0.77275325815181	NA
Root685|3153	0.051877131860653	-0.0762903215087518	1.0149777401304	0.95131506680173	NA
Root685|3154	0.51877131860653	-0.146369999801709	1.02345896841163	0.634668868295854	NA
Root685|3455	1.41714152714373	0.0314821540398645	0.98750970539094	0.969625495796095	NA
Root685|3456	6.76441297098916	0.406372341933476	1.10421488360055	0.214454307864244	NA
Root685|3619	1.57073730849157	-0.0217990850594186	0.984140821076314	0.818181703728113	NA
Root685|3620	0	NA	NA	NA	NA
Root685|3978	0.500214982452379	-0.144686651850901	1.02308626856377	0.641337030905985	NA
Root685|4064	3.54658433757028	0.170911233207837	0.991424043316505	0.696536030595176	NA
Root685|4102	1.26751341599983	0.0698839065897826	0.994952877352457	0.916767709912316	NA
Root685|949	0	NA	NA	NA	NA
Root685|1434	0	NA	NA	NA	NA
Root685|174	5.77449720443244	0.330655866553557	1.05198401521821	0.364705469011523	NA
Root685|2396	8.19425459161345	-0.365500835217354	1.04518061490297	0.190582474261124	NA
Root685|2604	0.00864618864344216	-0.0367914801700806	1.01422831360561	0.94039672720296	NA
Root685|2929	1.57230206955372	-0.200167963035977	1.03775422748718	0.427250333083024	NA
Root685|3491	0.224800904729496	-0.118645716275984	1.01845397810837	0.766878710055871	NA
Root685|3611	4.53790341556635	0.168692500839682	0.979203449859514	0.709906084210633	NA
Root685|423	0	NA	NA	NA	NA
Root685|1273	0.164277584225401	-0.108836861521846	1.01732265195848	0.812688839336146	NA
Root685|1279	0.00864618864344216	-0.0367914801700806	1.01422831360561	0.94039672720296	NA
Root685|1309	0	NA	NA	NA	NA
Root685|1628	0.862296365973222	0.164981789661307	1.03357086415881	0.548255026322501	NA
Root685|1884	0	NA	NA	NA	NA
Root685|2061	0.311262791163918	-0.129307096172592	1.02003724238456	0.716784484537984	NA
Root685|2064	0	NA	NA	NA	NA
Root685|2888	0	NA	NA	NA	NA
Root685|2946	0	NA	NA	NA	NA
Root685|3266	7.33004838052425	0.431344524944781	1.10958689825706	NA	NA
Root685|3778	0	NA	NA	NA	NA
Root685|3848	2.7236790764956	-0.106457414089166	0.994083180556204	0.619219321003383	NA
Root685|3994	6.83741227769241	-0.00602148890887553	0.919461612339549	0.953720864870491	NA
Root685|4094	6.13231961927478	0.308988400497103	1.03964560663401	0.403517435791832	NA
Root685|58	0	NA	NA	NA	NA
Root685|929	2.69294902618116	-0.0548259180466575	0.985118673172109	0.669188477515842	NA
Root685|1879	0.363139923024571	-0.134531205633032	1.02096263894074	0.692355954583916	NA
Root685|1919	90.9025778733442	-0.371720509090498	0.986085898506568	0.380706121486796	0.427177291245747
Root685|2335	12.2086876204457	-0.145414777947482	0.919605326883545	0.730933406443329	NA
Root685|2433	169.856585724244	6.803609862678	4.11461184171133	NA	NA
Root685|2580	1.01446631290967	0.167804053882495	1.0340238630609	0.523745144745332	NA
Root685|2904	35.7276720671058	-0.309885954699749	0.922157697760521	0.499555718624533	NA
Root685|901	0.31990897980736	-0.130307342289408	1.02020778735763	0.712470732690691	NA
Root685|1027	0	NA	NA	NA	NA
Root685|1060	0	NA	NA	NA	NA
Root685|1089	23.5403132313505	0.284608095740581	0.931890553929936	0.537839561074566	NA
Root685|118	0.268031847946707	-0.124478654092914	1.01927476481011	0.740082583784919	NA
Root685|1416	0.658925665831534	-0.153851478299422	1.02536066989984	0.59609114695914	NA
Root685|1423	0	NA	NA	NA	NA
Root685|1833	0	NA	NA	NA	NA
Root685|1839	0.575247229820235	-0.149370624405086	1.02420148084197	0.618429740024106	NA
Root685|1889	5.98527690146195	-0.37042259611417	1.10215325623267	0.167201853191091	NA
Root685|2077	0	NA	NA	NA	NA
Root685|2086	0.311262791163918	-0.129307096172592	1.02003724238456	0.716784484537984	NA
Root685|2102	1.69863733218531	0.0436849751233936	0.9928011435134	0.920888830938582	NA
Root685|2266	0.605233205040951	-0.151459734691908	1.02471555603549	0.609433795247903	NA
Root685|2310	1.43925167288205	0.0888357787574205	1.00308880893603	0.947463942996819	NA
Root685|2469	5.22450151148481	0.328403164859785	1.08753957001068	NA	NA
Root685|2522	0.268031847946707	-0.124478654092914	1.01927476481011	0.740082583784919	NA
Root685|264	4.04057090646165	0.100020303442228	0.968565956865835	0.854906172950396	NA
Root685|2662	9.76660251171155	-0.345484227398672	1.02630859413853	0.323520247487877	NA
Root685|2675	0	NA	NA	NA	NA
Root685|2700	0	NA	NA	NA	NA
Root685|3026	0	NA	NA	NA	NA
Root685|3145	1.03661482040535	-0.168300934677322	1.02975204154805	0.521373730183703	NA
Root685|3315	0.268031847946707	-0.124478654092914	1.01927476481011	0.740082583784919	NA
Root685|3323	1.62569869297023	-0.180671827007931	1.03440205993568	0.449835953524476	NA
Root685|3356	0.051877131860653	-0.0762903215087518	1.0149777401304	0.95131506680173	NA
Root685|3384	274.830158211082	0.848223821212075	1.63962784811052	NA	NA
Root685|3641	3.55063209518385	0.271182096349445	1.06368526994298	0.186666443671593	NA
Root685|4072	0	NA	NA	NA	NA
Root685|4083	0.276678036590149	-0.125292501462841	1.0193916529157	0.735172614594594	NA
Root685|579	3.7741305396456	-0.163256094498649	1.00404104748285	0.497266563571336	NA
Root685|909	2.37949445934227	-0.045253523412453	0.977766629562819	0.684250260174278	NA
Root685|940	0	NA	NA	NA	NA
Root685|958	0.44095562081555	-0.140995750938195	1.02225351877961	0.661113360584815	NA
Root685|965	0.00864618864344216	-0.0367914801700806	1.01422831360561	0.94039672720296	NA
Root685|1408	0.233447093372938	-0.120059370829204	1.0186494064441	0.761189882377574	NA
Root685|1026	0	NA	NA	NA	NA
Root685|1090	20.7937072805318	-0.202654801341334	0.922748572941092	0.637386985031578	NA
Root685|119	0.0951080750778638	-0.0925937921824289	1.01595412729721	0.884930280949707	NA
Root685|1417	2.63389992772662	0.103768432610886	0.987651569638473	0.843343481533704	NA
Root685|1422	0	NA	NA	NA	NA
Root685|1832	4.72293335951939	-0.304086320600518	1.06878232181288	0.318824001664191	NA
Root685|1838	3.06646039709175	0.21506828678305	1.02641023077816	0.526635037065042	NA
Root685|1890	7.64939754411092	-0.0887608658250721	0.923260595134177	0.810694140165388	NA
Root685|2078	0.878159669714785	-0.162899034844134	1.02800251375891	0.548853640291025	NA
Root685|2087	0	NA	NA	NA	NA
Root685|2101	1.97344217700882	-0.239275614169533	1.0482636844762	0.352780477140907	NA
Root685|2267	1.78322602685309	-0.221943546744874	1.04328113620798	0.384825720584754	NA
Root685|2276	0.337201357094244	-0.132056486153389	1.0205121376689	0.704143176397722	NA
Root685|2311	0	NA	NA	NA	NA
Root685|2470	0	NA	NA	NA	NA
Root685|2521	0	NA	NA	NA	NA
Root685|263	1.82571808711851	0.036386240036845	0.974066979190697	0.983983726178752	NA
Root685|2663	3.8321432982073	-0.280456619404471	1.02352183713872	0.42005312097842	NA
Root685|2676	0	NA	NA	NA	NA
Root685|2688	0.778156977909794	-0.159285214078279	1.02689951749234	0.56819129991186	NA
Root685|2701	1.36757202771342	0.00914164002377411	0.990749501159388	0.90100839226197	NA
Root685|3025	0.0250107491226189	-0.0549727105061753	1.01427002998339	0.988734619923997	NA
Root685|3144	1.05201125939134	-0.168593996820283	1.02985630508738	0.519298314236418	NA
Root685|3316	1.8245610317694	-0.220318079037414	1.04308310618419	0.384152017075227	NA
Root685|3324	2.02186681346117	0.0225037871734751	0.970607374067299	0.954797629482631	NA
Root685|3357	0	NA	NA	NA	NA
Root685|3383	7.17154502591354	-0.137465879150879	0.946537631805751	0.711779960660671	NA
Root685|3640	4.62782528444153	-0.296134834842845	1.06549172716922	0.344263854970794	NA
Root685|4073	1.9212289030886	-0.233510931455406	1.04659903995936	0.362505387266182	NA
Root685|4082	0	NA	NA	NA	NA
Root685|578	0.00864618864344216	-0.0367914801700806	1.01422831360561	0.94039672720296	NA
Root685|908	47.2228017667505	-0.482065006355195	1.19665747613289	0.00905513932741339	NA
Root685|941	0	NA	NA	NA	NA
Root685|959	0.00864618864344216	-0.0367914801700806	1.01422831360561	0.94039672720296	NA
Root685|966	0.825354721046425	-0.160926331463223	1.02739570589603	0.559068846793477	NA
Root685|2259	0	NA	NA	NA	NA
Root685|2289	0.129692829651632	-0.10167334374563	1.01665501421091	0.845233280104416	NA
Root685|2296	21.8028864213862	-0.55620097338582	1.03117533361835	0.260203810016163	NA
Root685|3444	8.1555494394898	0.226133071272371	0.957524591473048	0.625490163287988	NA
Root685|3925	17.6206899326999	-0.34034335422089	0.931580036232002	0.456801583257215	NA
Root685|1018	1.69823836246823	-0.0261860756059837	0.990386153500406	0.812158404074973	NA
Root685|1031	0.285324225233591	-0.126201156572641	1.01952963838364	0.730394687926659	NA
Root685|1751	1.24903552272632	0.14600418338699	1.02495139007025	0.729211796904696	NA
Root685|2124	0	NA	NA	NA	NA
Root685|2652	4.79360572135295	0.0692748751830001	0.950248610496598	0.920158967108609	NA
Root685|2718	1.23417289565177	-0.173105473177726	1.03146856779991	0.49359399051777	NA
Root685|3176	0	NA	NA	NA	NA
Root685|37	133.715493513402	0.893997239907482	1.62500455924037	0.0265369387271433	0.0487871411983635
Root685|1290	6.98833353266152	-0.13515041972726	0.950826796240715	0.692440491397751	NA
Root685|1297	0	NA	NA	NA	NA
Root685|2253	0	NA	NA	NA	NA
Root685|2538	1.94866800009783	0.123976786516271	0.989450250142937	0.821133036715668	NA
Root685|3408	1.04870759175365	0.023641409526686	0.988697434785575	0.978867971038371	NA
Root685|3500	173.201021403536	0.995454515257597	1.64840105184176	NA	NA
Root685|3599	5.94594154822763	-0.191512692203472	0.971590402721486	0.554052294780617	NA
Root685|3939	15.8735476780524	-0.466825576377262	1.00645142922106	0.297466354179225	NA
Root685|87	11.6145205057767	-0.384225708263524	1.01628124286154	0.333924324262119	NA
Root685|970	0.172923772868843	-0.110430046350462	1.01748861546865	0.805390239605172	NA
Root685|1055	0	NA	NA	NA	NA
Root685|1065	5.81722160628982	-0.0538417701008962	0.930615530176034	0.851072792746336	NA
Root685|1079	10.1144394220137	-0.271200813925562	0.996578604755694	0.444632788005751	NA
Root685|1092	2.58202279586597	0.111683200068849	0.990031547704458	0.822985899096957	NA
Root685|1419	0	NA	NA	NA	NA
Root685|1598	0.146985206938517	-0.10542811004951	1.01698955930778	0.828229799609771	NA
Root685|1834	1.37645241971907	0.0888978013645504	0.999349068882194	0.864926273455663	NA
Root685|1892	2.01092947789501	-0.00136246375806946	0.969907464838633	0.905750738730861	NA
Root685|1983	2.34678808491817	-0.269078654022875	1.05803802676131	0.301551135556608	NA
Root685|2059	0.389078488954897	-0.136860191579668	1.02140813033801	0.68130700189124	NA
Root685|2082	0	NA	NA	NA	NA
Root685|2133	0.259385659303265	-0.123399903395965	1.01911505658358	0.745130780814554	NA
Root685|2271	0.786803166553237	-0.159829831387697	1.02704679853794	0.566379504942987	NA
Root685|2272	1.41331310695172	0.0947984182109529	1.00483214974954	0.928506290065598	NA
Root685|2278	0.76086460062291	-0.158774906935361	1.02673459472356	0.571877111145543	NA
Root685|2430	0	NA	NA	NA	NA
Root685|2473	11.6217585016073	0.407152451867758	1.08913714539883	0.251775527458596	NA
Root685|2519	1.75201639745059	-0.21786384822878	1.0422215372118	0.391870985896212	NA
Root685|2537	0.803463564406488	-0.159949597290245	1.02711958718362	0.563111790171202	NA
Root685|2666	1.58372674379947	-0.015801185394932	0.990198467220687	0.838774011024892	NA
Root685|3023	4.27114286015715	0.233376624302755	1.02472523178676	NA	NA
Root685|32	0.750322473678568	-0.158155287838881	1.02655949080415	0.574729063805766	NA
Root685|3343	0.423663243528666	-0.139557012556281	1.02195237791305	0.66758669503009	NA
Root685|3358	2.85629879359885	-0.0833411194670831	0.981487692617418	0.604235648953889	NA
Root685|3634	1.21332865170884	0.10965846015841	1.00643265242552	0.804583514312527	NA
Root685|3637	1.52746855044036	0.112733152096452	1.00529187848432	0.795038726593228	NA
Root685|3891	0	NA	NA	NA	NA
Root685|575	0.146985206938517	-0.10542811004951	1.01698955930778	0.828229799609771	NA
Root685|905	1.02636853083508	-0.167775534125357	1.02958161841426	0.523416739726964	NA
Root685|968	0.268031847946707	-0.124478654092914	1.01927476481011	0.740082583784919	NA
Root685|1078	118.429254541673	-0.557431415740069	0.96962243574974	0.275124459222192	0.323915003714798
Root685|112	38.7943521759815	-0.0123435064474602	0.845250891880975	0.972549137448642	NA
Root685|1218	18.6813694083423	-0.48862783194993	1.09461438553845	0.203995413182762	NA
Root685|1263	1.99260774606234	0.0079459756122363	0.987444809636773	0.823432470271381	NA
Root685|1391	26.7618766782207	-0.248287874689807	0.943730646312612	0.546651440145242	NA
Root685|1402	0.12104664100819	-0.0996426519627864	1.01648709795302	0.854371735121788	NA
Root685|1986	13.3922559729801	-0.163088861370033	0.920437910669048	0.70380410639729	NA
Root685|2149	5.88381540423033	-0.227835241938372	1.00538607959491	0.541180473034658	NA
Root685|2160	114.474732282994	0.421374202469212	1.07364190032637	NA	NA
Root685|2300	16.8467210876953	-0.106098211662138	0.926243976011485	0.778167438454406	NA
Root685|2371	113.124833620216	0.780026100871807	1.5308056626881	0.00250000134727234	0.00851551749473454
Root685|2389	3.09022205328776	0.0940594072053339	0.965671811741288	0.888406542035827	NA
Root685|2438	0.146985206938517	-0.10542811004951	1.01698955930778	0.828229799609771	NA
Root685|2530	6.47019419348862	-0.103415830865579	0.947330987902254	0.745013364289318	NA
Root685|2531	14.6759096019788	-0.22774683905969	0.92065138990776	0.599235139442698	NA
Root685|2545	1.72919742400295	-0.216633986956731	1.04186089594568	0.39487914619198	NA
Root685|2633	8.44390183282766	-0.393127564300258	1.07056655416071	0.162259995256039	NA
Root685|2642	0.259385659303265	-0.123399903395965	1.01911505658358	0.745130780814554	NA
Root685|2910	292.239412476778	1.09231159718097	1.46743415642684	0.0656223553445567	0.0980233932959315
Root685|2940	21.788786215756	-0.0449036349056728	0.874996857489893	0.916429681377166	NA
Root685|3459	80.7746319499118	0.0937479991431932	0.844053448559004	0.854191699762824	0.863962869857846
Root685|3623	0.510125129963087	-0.145813208581845	1.02332836842414	0.637412878362526	NA
Root685|3626	33.0294836691484	-0.314643571947064	0.903421843362476	0.499801953547346	NA
Root685|3988	0	NA	NA	NA	NA
Root685|4067	19.779790258281	-0.0941968547450567	0.874352343486495	0.831524945782659	NA
Root685|4099	0.783387736696481	-0.159356351041517	1.02692609548412	0.567319258395931	NA
Root685|948	4.67734889167809	0.154686128279435	0.986279756978667	0.712077871484429	NA
Root685|1099	0	NA	NA	NA	NA
Root685|1100	0	NA	NA	NA	NA
Root685|150	0.0250107491226189	-0.0549727105061753	1.01427002998339	0.988734619923997	NA
Root685|151	0.181569961512285	-0.111734584036513	1.01761830248612	0.798374443177327	NA
Root685|3067	1.20051595788571	-0.172294843874919	1.03117459931507	0.498046531320722	NA
Root685|3498	0.12104664100819	-0.0996426519627864	1.01648709795302	0.854371735121788	NA
Root685|3499	0.155631395581959	-0.107171755243278	1.01715628944115	0.820293807900021	NA
Root685|3544	0.00864618864344216	-0.0367914801700806	1.01422831360561	0.94039672720296	NA
Root685|3545	0.794817375763045	-0.159985047386265	1.02710157363767	0.564888146219339	NA
Root685|535	0.870942554616664	0.16137828814178	1.03149137815359	0.576894036178315	NA
Root685|536	2.5667493449465	-0.0867284971919613	0.983768228355855	0.730383239119579	NA
Root685|1134	0	NA	NA	NA	NA
Root685|2286	0	NA	NA	NA	NA
Root685|2355	0	NA	NA	NA	NA
Root685|290	0	NA	NA	NA	NA
Root685|3585	0.00864618864344216	-0.0367914801700806	1.01422831360561	0.94039672720296	NA
Root685|1308	0.903802398271037	-0.163788019186354	1.0282844110815	0.544004767976702	NA
Root685|1359	0.329350642995521	0.126202509035374	1.01978428999721	0.763717420929112	NA
Root685|1360	0	NA	NA	NA	NA
Root685|1626	27.4018681099009	0.182716639016544	0.930067081459655	0.661852128325929	NA
Root685|1655	111.785755427574	2.13159395528142	3.52494820266326	0.00529041863752574	0.014368296072371
Root685|2113	2.30752394162038	-0.269239045922811	1.05803835794513	0.304853233410242	NA
Root685|2338	5.64067238258521	0.281934329655983	1.04330181498824	NA	NA
Root685|3075	0	NA	NA	NA	NA
Root685|1070	5.01690377339643	-0.324374671391045	1.07790852616632	0.261915633243805	NA
Root685|1077	2.49466080397891	-0.284021128155894	1.06327046749547	0.281083098993866	NA
Root685|113	0	NA	NA	NA	NA
Root685|1220	0	NA	NA	NA	NA
Root685|1262	0.909324029610985	0.111853675194944	1.0119137226957	0.81627548758721	NA
Root685|1392	0.484186564032761	-0.144052225114621	1.02292469985301	0.645920696495298	NA
Root685|1406	0	NA	NA	NA	NA
Root685|1429	0	NA	NA	NA	NA
Root685|1792	0.155631395581959	-0.107171755243278	1.01715628944115	0.820293807900021	NA
Root685|1950	1.36952952242806	0.17341205796606	1.03505102312573	0.471716270029279	NA
Root685|1980	5.56669756223329	-0.27317129091924	1.01713879933209	0.289593606719912	NA
Root685|1987	0.0778156977909795	-0.0870043691213797	1.01558781051707	0.908617100219449	NA
Root685|2070	0	NA	NA	NA	NA
Root685|2117	0.276678036590149	-0.125292501462841	1.0193916529157	0.735172614594594	NA
Root685|2147	0	NA	NA	NA	NA
Root685|2161	0	NA	NA	NA	NA
Root685|2301	3.151768467311	0.212052808427384	1.02391174179668	0.540013838383873	NA
Root685|2316	0.47520423332976	-0.142972758843645	1.022701655448	0.649713380563557	NA
Root685|2369	1.03037067061917	0.0720626557604147	0.999871702759113	0.935022909111149	NA
Root685|2388	0	NA	NA	NA	NA
Root685|2427	0	NA	NA	NA	NA
Root685|2437	0	NA	NA	NA	NA
Root685|2529	1.45926963775534	-0.177852529065817	1.03326561475544	0.466849721421381	NA
Root685|2544	0	NA	NA	NA	NA
Root685|2631	0	NA	NA	NA	NA
Root685|2643	0	NA	NA	NA	NA
Root685|2909	0	NA	NA	NA	NA
Root685|2944	2.78952358867907	0.054216902772766	0.963413337769123	0.977498865122766	NA
Root685|3151	0.129692829651632	-0.10167334374563	1.01665501421091	0.845233280104416	NA
Root685|3458	0.00864618864344216	-0.0367914801700806	1.01422831360561	0.94039672720296	NA
Root685|3621	0.800343971923806	-0.159972004709644	1.02710688595669	0.564121580823719	NA
Root685|3980	0	NA	NA	NA	NA
Root685|4066	0	NA	NA	NA	NA
Root685|4100	0.734926034692584	-0.157672837194044	1.02641398347828	0.57756817705142	NA
Root685|951	0.12104664100819	-0.0996426519627864	1.01648709795302	0.854371735121788	NA
Root685|4089	0.345847545737686	-0.132891570982659	1.02066146173511	0.700128952520291	NA
Root685|1252	0	NA	NA	NA	NA
Root685|1253	1.09089399112327	0.0570666865594924	0.996657932059449	0.975627809506735	NA
Root685|1294	3.13654466039134	-0.17882919061849	0.996102810800076	0.488725190215196	NA
Root685|1574	0.423663243528666	-0.139557012556281	1.02195237791305	0.66758669503009	NA
Root685|1575	2.83160642978438	0.0254698012039247	0.966410160688571	0.96362261935044	NA
Root685|1600	0	NA	NA	NA	NA
Root685|1904	6.0774016674942	-0.207061364371991	0.967364548470294	0.580342382376344	NA
Root685|2185	0.00864618864344216	-0.0367914801700806	1.01422831360561	0.94039672720296	NA
Root685|2251	0	NA	NA	NA	NA
Root685|2463	0	NA	NA	NA	NA
Root685|2513	11.778058192892	0.236830504991598	0.976871106713912	NA	NA
Root685|3295	0	NA	NA	NA	NA
Root685|3296	0.233447093372938	-0.120059370829204	1.0186494064441	0.761189882377574	NA
Root685|3478	2.35691831913289	0.0881718783028848	0.986807822289007	0.885051759083495	NA
Root685|452	22.6751660434036	-0.141144897463402	0.923081817201569	0.721629446318166	NA
Root685|875	4.86943830196643	0.317593409940112	1.08259899522419	NA	NA
Root685|888	1.13412493434048	0.0486622162204897	0.994970197980111	0.999587543020987	NA
Root685|1284	0	NA	NA	NA	NA
Root685|1285	0.197934521991462	-0.114420685169046	1.01793295131625	0.785935980729019	NA
Root685|2917	7.36037317137404	0.0347299742179229	0.936214614908083	0.966221039174161	NA
Root685|1069	0.051877131860653	-0.0762903215087518	1.0149777401304	0.95131506680173	NA
Root685|1076	11.6650032758755	-0.0226115207013553	0.887863828253786	0.954532023465412	NA
Root685|114	0	NA	NA	NA	NA
Root685|1221	0.328555168450802	-0.13120611051177	1.02036290809092	0.708256026025439	NA
Root685|1261	0	NA	NA	NA	NA
Root685|1393	0	NA	NA	NA	NA
Root685|1405	0	NA	NA	NA	NA
Root685|1430	1.08224780247983	0.0590886752768707	0.997049261058809	0.970293880848343	NA
Root685|1791	0	NA	NA	NA	NA
Root685|1951	0	NA	NA	NA	NA
Root685|1979	2.21861474682239	-0.260737555670197	1.05507234508634	0.316355658597592	NA
Root685|1988	0	NA	NA	NA	NA
Root685|2071	0	NA	NA	NA	NA
Root685|2116	0	NA	NA	NA	NA
Root685|2146	0.175075243858333	-0.109780899814965	1.01746507883298	0.804715174451099	NA
Root685|2162	1.37357531215148	0.0271108621977576	0.988072897125224	0.980982509968013	NA
Root685|2302	0	NA	NA	NA	NA
Root685|2315	0	NA	NA	NA	NA
Root685|2370	0.22509674210357	-0.117825822027628	1.01838528971194	0.767736235908419	NA
Root685|2387	0	NA	NA	NA	NA
Root685|2426	0	NA	NA	NA	NA
Root685|2436	0	NA	NA	NA	NA
Root685|2528	0	NA	NA	NA	NA
Root685|2543	0	NA	NA	NA	NA
Root685|2630	0	NA	NA	NA	NA
Root685|2908	1.31880620678257	0.172695673275319	1.03491070415889	0.478182582786261	NA
Root685|2943	1.26809775707775	-0.0351463833170757	0.988511956248578	0.849755092293723	NA
Root685|3152	0	NA	NA	NA	NA
Root685|3457	2.07369792653307	0.0535112146240919	0.971894196769858	0.98104321017237	NA
Root685|3979	0.12104664100819	-0.0996426519627864	1.01648709795302	0.854371735121788	NA
Root685|4065	0.233447093372938	-0.120059370829204	1.0186494064441	0.761189882377574	NA
Root685|4101	0.622525582327836	-0.152346457249824	1.02494812295681	0.604812752801766	NA
Root685|950	0	NA	NA	NA	NA
Root685|2349	181.757557125679	3.200482883612	3.98005216612586	0.00594032800010963	0.0147889415836063
Root685|3088	4.8872109437448	-0.316037829013972	1.07404050681004	0.283933711302412	NA
Root685|3370	0	NA	NA	NA	NA
Root685|3371	4.39437819106859	-0.270627844846987	1.05621049172039	0.438543758051119	NA
Root685|3372	2.10905433647369	0.0730994224660588	0.975028301390137	0.938849146681831	NA
Root685|3449	4.38068591471371	0.0856261632512987	0.945833976704782	0.897555822378358	NA
Root685|3450	1.16029770363302	0.138794445862956	1.01835210365508	0.697538813576383	NA
Root685|3547	1.21735957549161	0.171192908814734	1.03462590432405	0.491976999599785	NA
Root685|3548	1.85028436969662	-0.184076360975049	1.03582920162207	0.429432849721008	NA
Root685|3549	1.72177488954129	-0.216103837397283	1.04170670717994	0.39604721125953	NA
Root685|3550	0	NA	NA	NA	NA
Root685|3552	2.00897230654152	0.00155920670274291	0.982053592402348	0.796919945042492	NA
Root685|3610	0	NA	NA	NA	NA
Root685|3680	1.75724219141646	-0.0461659174650194	0.983149344409131	0.760949898304807	NA
Root685|3902	0.850365470169044	-0.161187151845751	1.02751378398357	0.554170707277451	NA
Root685|1226	0	NA	NA	NA	NA
Root685|1481	21.5663535271054	-0.160325366082396	0.87736489891784	0.720508902017463	NA
Root685|3767	0.293970413877033	-0.127160672192373	1.0196809104319	0.725741606757323	NA
Root685|1244	1.44100666400593	0.12766450677161	1.01235310041797	0.738428299657985	NA
Root685|1251	10.9915529737223	-0.462254836359174	1.10666669580079	0.12763378531996	NA
Root685|1293	0.44095562081555	-0.140995750938195	1.02225351877961	0.661113360584815	NA
Root685|1576	0.380432300311455	-0.136116886202614	1.02126366986128	0.684912950292923	NA
Root685|1599	17.4002054852935	-0.624399167567278	1.19658432818634	0.133605348789625	NA
Root685|1857	5.57025984657673	-0.353224439785804	1.09256249299861	0.197914682250961	NA
Root685|1905	8.75049373406167	-0.129861351297473	0.914824097471412	0.745794794017742	NA
Root685|2184	3.54045043655611	-0.10585246415172	0.989905359006719	0.554787878195792	NA
Root685|2250	0	NA	NA	NA	NA
Root685|2464	0	NA	NA	NA	NA
Root685|2511	335.304535175179	6.23143972435504	3.96417646263928	NA	NA
Root685|2512	2.30709900111725	0.0567386371886106	0.970578310426878	0.973817032768997	NA
Root685|3294	0	NA	NA	NA	NA
Root685|3480	350.863137145937	0.713659742813835	1.4346686130107	NA	NA
Root685|3632	1.42561269998928	-0.177160300779532	1.03299927342785	0.470552689471672	NA
Root685|3897	0.623749236509617	-0.152294302710917	1.024938622549	0.604693340422045	NA
Root685|3933	216.715025975435	1.59427625597628	3.91953814107829	NA	NA
Root685|453	9.04549242984088	-0.311451482992864	0.974803577273163	0.465959718599099	NA
Root685|874	1.75111563895468	0.0916248089964744	0.995255315556546	0.866027227424522	NA
Root685|889	0.00864618864344216	-0.0367914801700806	1.01422831360561	0.94039672720296	NA
Root685|1924	0.389078488954897	-0.136860191579668	1.02140813033801	0.68130700189124	NA
Root685|1925	0.00864618864344216	-0.0367914801700806	1.01422831360561	0.94039672720296	NA
Root685|3201	0	NA	NA	NA	NA
Root685|587	0	NA	NA	NA	NA
Root685|588	0	NA	NA	NA	NA
Root685|1104	0	NA	NA	NA	NA
Root685|1456	0	NA	NA	NA	NA
Root685|1596	1.86870083131736	0.109261638807733	0.998485011609762	0.82130080534617	NA
Root685|180	7.04935339084544	0.289123429503079	1.02202171267168	0.454688095930834	NA
Root685|1866	0	NA	NA	NA	NA
Root685|2365	0	NA	NA	NA	NA
Root685|2710	0	NA	NA	NA	NA
Root685|354	14.7184076950225	-0.0386631624161624	0.90814693679082	0.920027600820098	NA
Root685|375	9.07985743971285	0.172047615580833	0.936245579217001	0.714823942437378	NA
Root685|4000	41.7206629411471	-0.201560143843373	0.860359922569569	0.670634590607348	NA
Root685|497	0	NA	NA	NA	NA
Root685|1455	13.6571412036555	0.277795256780028	0.965563557948087	0.532427524664861	NA
Root685|1494	28.8509431699403	0.427681714191321	0.98522589634394	0.36662307420342	NA
Root685|1495	91.2874906779177	0.788297948880501	1.49122834960266	0.0237209896868353	0.044640287678375
Root685|1589	0	NA	NA	NA	NA
Root685|1590	0	NA	NA	NA	NA
Root685|2093	256.110390151103	4.94858405271936	4.29284854903933	NA	NA
Root685|2682	4.03243079341255	0.20042210641996	1.01874270425529	0.549689341043156	NA
Root685|2770	2.47087370903807	-0.281244629989739	1.06224745361564	0.28418354336706	NA
Root685|2879	0	NA	NA	NA	NA
Root685|3429	7.3724251687116	0.117568428015283	0.913994237374976	0.825237485127812	NA
Root685|3532	14.0220609511402	-0.170983460388655	0.921130892484056	0.687533199899541	NA
Root685|3533	26.6951809203797	-0.00792466217788518	0.874809750324641	0.979497447129433	NA
Root685|460	0	NA	NA	NA	NA
Root685|2290	183.412410055543	1.04173806855095	1.90445488884737	NA	NA
Root685|1150	39.5564345128544	0.15553688252225	0.900676581322514	0.734531520545098	NA
Root685|1371	4.38178832139801	0.236752304589622	1.01192478879789	0.546048872599725	NA
Root685|1374	26.488426149769	0.5765227138874	1.14822233677112	0.182898632090216	NA
Root685|3333	3.25459239941108	0.0992468266716253	0.978263817475402	0.855985842228431	NA
Root685|3653	2.96992324846856	0.0868128465188436	0.966362708634824	0.904639243460256	NA
Root685|4002	85.6259986345071	0.715082667139212	1.41614863751499	NA	NA
Root685|933	6.83167557171157	-0.479450926874241	1.1644769847408	0.0965676771248287	NA
Root685|1082	11.1015663325231	-0.307615019328914	0.99591755059134	0.413388383005591	NA
Root685|1086	16.5606850553856	0.207216373110862	0.916688101759193	0.65095735378213	NA
Root685|1157	158.376664575728	0.728508346802732	1.21935349122862	NA	NA
Root685|1166	9.20297189641202	0.0676586921532673	0.945626823668434	NA	NA
Root685|1886	23.5051689571782	0.0464104090373516	0.902534849991274	0.918559626364426	NA
Root685|2204	5.73412538471029	0.207995322032209	0.979177981059266	NA	NA
Root685|2321	0	NA	NA	NA	NA
Root685|3147	6.71220990290889	-0.161767239651463	0.937780521357632	0.67757317037498	NA
Root685|3364	3.66996834289012	-0.116511829813237	0.990491732881027	0.53319323318035	NA
Root685|3454	1.70039070374223	-0.0396456525789083	0.975705314342775	0.833967275481314	NA
Root685|3638	0	NA	NA	NA	NA
Root685|3729	2.8558644840171	-0.293134594828601	1.06763152671266	0.257748358914876	NA
Root685|4086	0	NA	NA	NA	NA
Root685|4103	0	NA	NA	NA	NA
Root685|593	1.94937680284513	0.0127383743487019	0.987971951672051	0.835921819230908	NA
Root685|873	3.44357092469092	0.203216364842169	1.01879617663682	0.565122400766461	NA
Root685|1141	0.328555168450802	-0.13120611051177	1.02036290809092	0.708256026025439	NA
Root685|1386	0.0259385659303265	-0.0595048998979964	1.01423613970769	0.992190511625028	NA
Root685|1403	4.27635409290246	-0.151912463631151	0.963722654241189	0.64782332495462	NA
Root685|2461	0.293970413877033	-0.127160672192373	1.0196809104319	0.725741606757323	NA
Root685|2635	2.70557957289525	0.160692856219133	1.01272251880768	0.649782041464164	NA
Root685|2878	3.44409121950361	-0.0512636617002135	0.965652649336757	0.806675396822576	NA
Root685|3031	0	NA	NA	NA	NA
Root685|3205	0	NA	NA	NA	NA
Root685|3231	20.6037162577445	-0.510890430369963	1.08781788237031	0.198295705526088	NA
Root685|3462	11.154002462956	-0.0325055713288056	0.925987768572272	0.926399539471015	NA
Root685|3467	5.01527773203937	-0.246931285547425	1.008080662716	0.324584640554047	NA
Root685|3514	2.46095859670655	-0.122128192361337	0.9868705799469	0.596699610038756	NA
Root685|3579	21.2741147786844	0.630409067710499	1.23975682812607	0.107326332107353	NA
Root685|3660	3.75752800462906	-0.0280608233896877	0.956421880469054	0.852545890045235	NA
Root685|4079	0.328555168450802	-0.13120611051177	1.02036290809092	0.708256026025439	NA
Root685|2869	2.39853933790156	-0.0846980798466184	0.991799085131485	0.669428462696445	NA
Root685|3564	8.43729901800988	-0.314114981920126	1.0226942704947	0.363701008037937	NA
Root685|525	7.1162358725686	0.212786072455431	0.964154962963867	0.642519791534385	NA
Root685|674	130.769094335499	0.573929162187519	1.27885465024507	NA	NA
Root685|931	0.606456859222733	-0.151399312232646	1.02470456780603	0.609314770861433	NA
Root685|3200	5.93107892115308	-0.352245741487581	1.05353465108615	0.244939408778533	NA
Root685|3911	1.11591294420064	0.169576798648054	1.03433275813176	0.507083665964693	NA
Root685|586	0.925142184848311	-0.164754700573845	1.02859152204045	0.539879987580943	NA
Root685|2031	1.52478574250876	0.0782849735570948	0.995457499448893	0.999056524054009	NA
Root685|2199	8.69997364725455	-0.468100702234526	1.10409848375969	0.146102148696822	NA
Root685|2985	581.42532234215	0.886575973348913	1.46047430433003	NA	NA
Root685|3073	1.95954248304443	0.0065883993851245	0.980842861380826	0.805414635590133	NA
Root685|1216	0.00864618864344216	-0.0367914801700806	1.01422831360561	0.94039672720296	NA
Root685|1637	6.78547571626332	0.201948763443794	1.00778720667639	0.565850847782509	NA
Root685|1686	0.129692829651632	-0.10167334374563	1.01665501421091	0.845233280104416	NA
Root685|2975	0.371786111668013	-0.135341011330984	1.0211151997369	0.688594892236048	NA
Root685|2976	0.164277584225401	-0.108836861521846	1.01732265195848	0.812688839336146	NA
Root685|366	0.250739470659823	-0.122260210211548	1.0189496871728	0.750325545575556	NA
Root685|3666	3.86535633499328	0.215829654071079	1.01901925447035	0.547274622139641	NA
Root685|3667	1.4092481395101	-0.176890797606707	1.03288980342184	0.472384687322405	NA
Root685|3668	1.30557448515977	-0.174953437654272	1.03214153280046	0.484197463093961	NA
Root685|367	84.4025778053285	-0.318895409224836	0.965530500724034	0.4466164465036	0.485187866883457
Root685|791	0.862296365973222	0.164981789661307	1.03357086415881	0.548255026322501	NA
Root685|973	0.100042996490476	-0.0925249223142724	1.01601492258443	0.879987091642265	NA
Root685|1219	0.155631395581959	-0.107171755243278	1.01715628944115	0.820293807900021	NA
Root685|1610	0	NA	NA	NA	NA
Root685|2182	0	NA	NA	NA	NA
Root685|2256	0	NA	NA	NA	NA
Root685|2262	4.69936670499953	-0.101695585009369	0.969214403605339	0.706033501498497	NA
Root685|267	0.103754263721306	-0.0950793723845675	1.01613103531936	0.874160140271507	NA
Root685|3030	1.87156110505415	0.0217157986151571	0.989113313873061	0.859773076347815	NA
Root685|3825	0.0172923772868843	-0.0505163753816766	1.01402994060448	0.968300187245556	NA
Root685|1593	10.6015035417362	0.00816751641452812	0.893960226929598	0.996760063609625	NA
Root685|2400	2.40618874205519	-0.131567364638897	0.980444012386881	0.661781135832436	NA
Root685|2756	0.700341280118815	-0.15614617403979	1.02597995650729	0.585479949945202	NA
Root685|2918	0.259385659303265	-0.123399903395965	1.01911505658358	0.745130780814554	NA
Root685|737	1.07921378418893	-0.169392020017703	1.03013389134514	0.514944882012444	NA
Root685|1450	190.016248537271	1.12793686433464	2.10250473718678	0.0102019126037227	0.021770152788301
Root685|1900	5.57956275311305	0.184457238101632	0.983135020233837	0.665640283686345	NA
Root685|1958	0.285324225233591	-0.126201156572641	1.01952963838364	0.730394687926659	NA
Root685|2230	15.6875570996386	-0.288858463534759	0.925659674382053	0.516456106956161	NA
Root685|2684	0	NA	NA	NA	NA
Root685|103	0	NA	NA	NA	NA
Root685|3337	0.00864618864344216	-0.0367914801700806	1.01422831360561	0.94039672720296	NA
Root685|4096	1.67572019121547	-0.181453267751029	1.03472473838864	0.445096854220103	NA
Root685|120	13.6090200132033	-0.451207057533417	1.0848764541788	0.205371630167358	NA
Root685|1891	69.0388667939546	0.069336472648988	0.850980494754639	0.892873361133463	NA
Root685|2079	11.7384568236481	-0.621290800495188	1.22016078677164	0.0723044747718847	NA
Root685|2088	12.6828010640171	0.188362723631458	0.9075391048624	0.693287757777114	NA
Root685|2268	5.00114525192066	-0.2418691636274	1.0081785316356	0.335809870596816	NA
Root685|2520	28.1323904878482	-0.347491504058705	0.982670533214839	0.400668463962064	NA
Root685|262	63.0978576693486	-0.255805994699819	0.880528506942222	0.587468420817321	NA
Root685|2702	8.41106083977143	-0.593410481594642	1.2643580197165	0.045014761850385	NA
Root685|3325	52.2714229305157	-0.408495287754515	0.923007909729246	0.406070293744691	NA
Root685|3385	90.8265831540653	-0.323576438480599	0.889435784055863	0.49986085391436	0.528613911882885
Root685|3639	1.52447234698346	-0.196847958754223	1.03691404001007	0.435285538810053	NA
Root685|4074	19.3366626453891	-0.453936840217358	1.04726245265649	0.264751354140747	NA
Root685|960	9.97114251220958	-0.0220116106258919	0.929199118800988	0.939551214217301	NA
Root685|964	11.945902299871	-0.439864729938402	1.05607039406535	0.232544729466366	NA
Root685|1847	9.50010350905682	-0.232815594455322	0.935753503198252	0.588017228576902	NA
Root685|2138	2.81393780435264	-0.308827373728462	1.07300117228592	0.246610625581939	NA
Root685|2657	0	NA	NA	NA	NA
Root685|269	1.76780684133285	0.0344759058737064	0.991100583597148	0.894866054630396	NA
Root685|2714	0	NA	NA	NA	NA
Root685|3341	0.734926034692584	-0.157672837194044	1.02641398347828	0.57756817705142	NA
Root685|3468	8.27238368492973	-0.152237758705308	0.967402464535252	0.657629884235732	NA
Root685|904	10.6047903211524	-0.338519156399547	1.03569420299351	0.319517599792061	NA
Root685|1451	1353.38195216439	3.78261052278497	1.88351146691702	0.00139930770780589	0.00567319508651199
Root685|1901	9.27269893592273	0.0136487223810315	0.897939234194585	0.993561230988453	NA
Root685|2229	11.1359404415963	0.111196107517173	0.920562735782461	0.812173058807265	NA
Root685|2683	0.0605233205040951	-0.0802761112201716	1.01519282399145	0.935915786741225	NA
Root685|1582	0.600257978942854	-0.150774548369926	1.02455510864587	0.611436730100554	NA
Root685|2391	0.76086460062291	-0.158774906935361	1.02673459472356	0.571877111145543	NA
Root685|2516	2.86026559351827	-0.0941231757737107	0.979254279824934	0.581458558856129	NA
Root685|3240	8.88527243414889	-0.275165820927257	0.987352275494334	0.423037758713294	NA
Root685|2573	0.830034109770447	-0.161604784124553	1.02758139638139	0.557614996039703	NA
Root685|1366	3.71837112805476	0.23785538398922	1.03174076594386	0.477221811003785	NA
Root685|1975	9.36346332353267	-0.199128351302377	0.946674956560183	0.615958620272858	NA
Root685|2137	1.04058162032477	-0.168240844459259	1.02973696802886	0.521109046059778	NA
Root685|2395	1.37128825976506	-0.180483340078176	1.03331192443722	0.47053111188529	NA
Root685|2525	0	NA	NA	NA	NA
Root685|2622	35.2253986431255	0.320870338925952	0.924095866345992	0.505663469023369	NA
Root685|3256	0.284396408425884	-0.126048315455808	1.01950873067407	0.73098594415209	NA
Root685|3961	1.97302457017593	0.178479756213735	1.02392515310747	0.593971903719111	NA
Root685|3282	12.6069922535846	-0.346484526322716	1.01494989528347	0.348350567225552	NA
Root685|3441	11.4951230972222	0.0290820324026281	0.911241157675936	0.925044253184424	NA
Root685|1024	0.44095562081555	-0.140995750938195	1.02225351877961	0.661113360584815	NA
Root685|1830	128.643172372134	0.500812846697753	1.21078922811766	NA	NA
Root685|2068	0	NA	NA	NA	NA
Root685|2186	0	NA	NA	NA	NA
Root685|2347	0	NA	NA	NA	NA
Root685|2515	0	NA	NA	NA	NA
Root685|2678	0.155631395581959	-0.107171755243278	1.01715628944115	0.820293807900021	NA
Root685|2703	0	NA	NA	NA	NA
Root685|3463	0	NA	NA	NA	NA
Root685|4080	1.7978080308174	0.0522746777133438	0.986686850642955	0.966319063447788	NA
Root685|450	8.11161052396562	0.0184326251541374	0.947935715505676	0.992132115953866	NA
Root685|204	4.45919641959585	0.147850255895074	0.955167170080025	0.777170032750281	NA
Root685|2637	28.2809233558996	-0.547975732644414	1.02013009255026	0.259271826883682	NA
Root685|2966	3.33390790396054	0.262020745798585	1.04956586725095	0.372554015696589	NA
Root685|2971	5.45551579922951	-0.162449170600437	0.965773806832556	0.602877876965134	NA
Root685|305	1.06495542519294	0.0632316139056243	0.997893152115122	0.959225760195623	NA
Root685|3061	0	NA	NA	NA	NA
Root685|495	0.683048902831931	-0.155348452758236	1.02575732854804	0.589584241866025	NA
Root685|810	108.872557006881	0.92584076877919	1.51763399236401	0.0594044120406803	0.0921925615436532
Root685|1836	0	NA	NA	NA	NA
Root685|2304	0.216154716086054	-0.117370057897974	1.01828933261036	0.77275325815181	NA
Root685|467	5.3058527890244	0.019885851370343	0.940686703770745	0.986944877296967	NA
Root685|1239	139.372785286928	0.451746445092629	1.17054440968575	NA	NA
Root685|163	0	NA	NA	NA	NA
Root685|1778	0.31990897980736	-0.130307342289408	1.02020778735763	0.712470732690691	NA
Root685|2003	1.96563326616049	0.112008067795882	1.00257275735052	0.793272345887113	NA
Root685|2671	1.77531604759193	0.178471765553634	1.03613127083422	0.424962910416769	NA
Root685|3275	8.5865388282809	-0.320182625500453	1.01107346743467	0.365716382124482	NA
Root685|3276	0.380432300311455	-0.136116886202614	1.02126366986128	0.684912950292923	NA
Root685|3662	0	NA	NA	NA	NA
Root685|3985	0	NA	NA	NA	NA
Root685|4022	0.0500214982452379	-0.0729821491757065	1.01491158069875	0.956069802592667	NA
Root685|2378	0	NA	NA	NA	NA
Root685|3484	0	NA	NA	NA	NA
Root685|4091	1.62314610065548	0.176689260141284	1.03573197963756	0.442945670283913	NA
Root685|1623	0.181569961512285	-0.111734584036513	1.01761830248612	0.798374443177327	NA
Root685|1825	0.138339018295075	-0.1035982858519	1.01682247458444	0.8365332747914	NA
Root685|2740	0	NA	NA	NA	NA
Root685|2789	1.67386941630096	0.177296802263983	1.03586574243557	0.437337456798268	NA
Root685|3389	1.88885348234104	0.0196790535560203	0.988836443877436	0.854308148127341	NA
Root685|3870	0	NA	NA	NA	NA
Root685|1591	0.659403103391287	0.160496360469682	1.03290792247676	0.585727259237712	NA
Root685|1917	12.6027830953451	-0.0493840934230092	0.926548357263928	0.893512644396526	NA
Root685|2297	0	NA	NA	NA	NA
Root685|2501	2.97851122595211	-0.322550606263519	1.07888267519764	0.231274867149232	NA
Root685|3197	0.345847545737686	-0.132891570982659	1.02066146173511	0.700128952520291	NA
Root685|3803	0.207508527442612	-0.11605895663848	1.01812577590969	0.778825801933147	NA
Root685|1372	0.361284289409156	-0.134266590950479	1.02091656612912	0.69329240091573	NA
Root685|1740	1.3049752781412	0.131533295303076	1.01449387456606	0.725257032677561	NA
Root685|2594	1.42025283807354	0.174105198135508	1.03518956524211	0.465509693408986	NA
Root685|2934	1.72574168946071	-0.182202037683487	1.03503750752702	0.440512907691584	NA
Root685|599	86.2927077421613	0.837376936040131	1.40053309612933	0.0627364683248995	0.0953504336800271
Root685|602	464.869041618996	7.19526354241198	2.14374132954534	1.60350800444751e-05	0.000479048016328693
Root685|1236	0	NA	NA	NA	NA
Root685|1280	0	NA	NA	NA	NA
Root685|230	25.4056491369932	0.488530058202574	1.03622890401807	0.298386310716105	NA
Root685|2645	0	NA	NA	NA	NA
Root685|3016	0	NA	NA	NA	NA
Root685|3391	0.00864618864344216	-0.0367914801700806	1.01422831360561	0.94039672720296	NA
Root685|3715	15.6504330544416	-0.306372554557055	0.957503084485989	0.48267778784888	NA
Root685|409	0	NA	NA	NA	NA
Root685|955	0.400171985961903	-0.137191990175039	1.02149590780875	0.677604241067695	NA
Root685|125	5.98719594377297	-0.189729342585917	0.972347029881033	0.556175480386905	NA
Root685|1940	4.69035526693671	-0.158111879262795	0.96565818957778	0.619503692584835	NA
Root685|2597	0.976051195215772	-0.166302087447864	1.02908796965941	0.531497428644254	NA
Root685|3766	3.10881328850312	-0.115080575681642	0.981342927590548	0.540195398378068	NA
Root685|487	1.84333174052429	0.208845521173751	1.04198143752592	0.409431958293876	NA
Root685|500	1.05483501449994	-0.168776449109267	1.02991886664578	0.518536310625389	NA
Root685|2640	0.914600057903969	-0.164264156851808	1.02842771517202	0.542153519835884	NA
Root685|1097	0	NA	NA	NA	NA
Root685|153	0	NA	NA	NA	NA
Root685|3496	1.36787282990831	-0.176031515015442	1.03256248108352	0.477125538574487	NA
Root685|3543	0	NA	NA	NA	NA
Root685|538	0.00864618864344216	-0.0367914801700806	1.01422831360561	0.94039672720296	NA
Root685|1657	1.93613218317182	0.219836082043359	1.04591063565201	0.363565377708113	NA
Root685|3416	17.3838150362127	0.401059389455966	0.993769525000419	0.384628473914274	NA
Root685|831	2.10591845708357	-0.250522535450103	1.05175803426597	0.332829701304253	NA
Root685|1107	4.49587443399921	-0.217269071856737	0.999764680853876	0.368334575219305	NA
Root685|247	2.43784875070564	-0.278909227625735	1.06140930403737	0.287893582187643	NA
Root685|3219	505.498470010121	4.59363241803286	2.05229116361899	0.000578387620462884	0.00345586603226573
Root685|41	14.0209278260903	0.285359763255162	0.943714830718889	0.541265533431754	NA
Root685|92	4.65369061990909	-0.142454775191423	0.958264563618436	0.668839515362492	NA
Root685|3182	0	NA	NA	NA	NA
Root685|1098	0.112400452364748	-0.0974933112056356	1.01631854714751	0.863995657271779	NA
Root685|152	0	NA	NA	NA	NA
Root685|3497	0.00864618864344216	-0.0367914801700806	1.01422831360561	0.94039672720296	NA
Root685|3542	1.06518962855516	0.168681177180334	1.0341728853426	0.515202384037359	NA
Root685|537	0.824265028694601	-0.0622869250611179	0.993651405929148	0.810154236444381	NA
Root685|1974	2.51870343160834	-0.280716388210925	1.06225469064185	0.282338909599953	NA
Root685|2044	0	NA	NA	NA	NA
Root685|2211	2.41341071585422	0.0437928683430669	0.978781046170365	0.990602561716242	NA
Root685|2353	0	NA	NA	NA	NA
Root685|2356	0	NA	NA	NA	NA
Root685|3414	4.63366188363144	0.0519535663959513	0.942387628586905	0.960565980965233	NA
Root685|44	0	NA	NA	NA	NA
Root685|1271	0.0778156977909795	-0.0870043691213797	1.01558781051707	0.908617100219449	NA
Root685|3406	4.45883204046098	0.0868130616405045	0.962512905206677	0.882011686109249	NA
Root685|1780	0.181569961512285	-0.111734584036513	1.01761830248612	0.798374443177327	NA
Root685|369	1.92541922744616	0.0573083592370357	0.977850887746476	0.967845907724439	NA
Root685|90	0.596587016397509	-0.150960578778988	1.02458834998439	0.611793272470007	NA
Root685|2536	0.125053745613095	-0.0992920544586571	1.01651453949681	0.851320568196995	NA
Root685|3351	0	NA	NA	NA	NA
Root685|1121	42.4038165609872	-0.0762753602087062	0.895340668694259	0.852757665626754	NA
Root685|33	1.82833016183694	0.0269259524395326	0.989869971564687	0.873889496086102	NA
Root685|792	0.242093282016381	-0.121711547607739	1.01889265214131	0.75567540334503	NA
Root685|953	0	NA	NA	NA	NA
Root685|2129	377.11985070871	0.781332758926975	1.51866746475224	NA	NA
Root685|899	4.27112602632634	0.164220004763025	0.983582908568293	0.711741614228024	NA
Root685|1058	1.42025283807354	0.174105198135508	1.03518956524211	0.465509693408986	NA
Root685|1298	0	NA	NA	NA	NA
Root685|643	9.98477499404257	0.170460756675715	0.935283054875718	0.714603525668748	NA
Root685|3503	70.9081394019613	-0.156225577258078	0.88836116329117	0.720007410999795	NA
Root685|476	3.90202808837001	0.0738229530687165	0.946554230370444	0.928420194549023	NA
Root685|558	2.18399454626405	0.109802466471693	0.994339754516284	0.827505727396515	NA
Root685|2532	5.41315977480411	-0.445407272861869	1.14664336913935	0.110192368421265	NA
Root685|2546	7.15322531460711	-0.0984061206684675	0.945273334349242	0.762725328564727	NA
Root685|2547	0	NA	NA	NA	NA
Root685|2686	3.96974008829674	0.185615482335662	0.97077663913011	0.706972890197351	NA
Root685|3475	0.224800904729496	-0.118645716275984	1.01845397810837	0.766878710055871	NA
Root685|4070	0	NA	NA	NA	NA
Root685|4076	0.103754263721306	-0.0950793723845675	1.01613103531936	0.874160140271507	NA
Root685|4077	2.98839366210775	0.057835716497989	0.976706947840213	0.955146083174933	NA
Root685|4078	2.01169789412793	-0.241066983823477	1.04887022500718	0.348567462631038	NA
Root685|2773	0.266176214331292	-0.124110106904745	1.01922559065393	0.741339027883674	NA
Root685|2816	0	NA	NA	NA	NA
Root685|3119	0	NA	NA	NA	NA
Root685|3688	2.28254920404676	0.208377217553138	1.04357657767187	0.331563080934151	NA
Root685|734	3.29061625973195	-0.189164752697822	0.9985630893868	0.470074452941368	NA
Root685|1331	1777.41658652539	3.49905786018073	1.83582615136377	0.00214074261931886	0.00763638038831651
Root685|2947	11.2757198555234	0.384984780761787	1.05749831941545	0.323483944081282	NA
Root685|3271	25.0787950639231	0.275389884906474	0.932567420981613	0.534992534664594	NA
Root685|3437	21.9376172422766	0.129860932271625	0.883952211129666	0.780617412044087	NA
Root685|1604	0	NA	NA	NA	NA
Root685|1995	0	NA	NA	NA	NA
Root685|1996	0	NA	NA	NA	NA
Root685|2132	0	NA	NA	NA	NA
Root685|2477	0	NA	NA	NA	NA
Root685|3288	80.9766128412448	0.578159948039408	1.27946334868155	0.000414865420298811	0.00279484563088974
Root685|3471	2.86985715712065	0.134249464163881	1.00156501641964	0.734598151337511	NA
Root685|3472	0	NA	NA	NA	NA
Root685|896	1.42025283807354	0.174105198135508	1.03518956524211	0.465509693408986	NA
Root685|897	0	NA	NA	NA	NA
Root685|1963	0.816412695028908	-0.160779645554217	1.02733951412689	0.56071583004709	NA
Root685|3059	9.84443044535708	-0.522909286568769	1.14245695689957	0.112430257653212	NA
Root685|3906	0.0864618864344216	-0.0899143839270746	1.01577351556364	0.896384311501897	NA
Root685|1538	11.2744461941364	0.250870045903933	0.959258634851891	0.577585342687389	NA
Root685|2263	0	NA	NA	NA	NA
Root685|2857	0	NA	NA	NA	NA
Root685|3195	1304.55769481568	4.67879269626008	1.98233289334632	0.000487301297100604	0.0030648686843959
Root685|786	21.6554667080997	-0.337182934096283	0.96779910977354	0.439661091217879	NA
Root685|1617	2.70285206734275	0.184630239047422	1.00535905733351	0.656623114072159	NA
Root685|3839	127.849984305185	0.435330546144248	1.13721730477482	NA	NA
Root685|1228	7.29535631023011	-0.228642549748585	0.972347485395009	0.561233747716269	NA
Root685|3571	0	NA	NA	NA	NA
Root685|3648	0	NA	NA	NA	NA
Root685|1705	4.42899823826472	-0.221769157355227	0.984905550112557	0.532372078538905	NA
Root685|2767	16.6551270770152	0.220944266494214	0.963257955880933	NA	NA
Root685|2893	1.92748599452838	0.186504359104608	1.03800139107222	0.396408744856893	NA
Root685|3349	0.0951080750778638	-0.0925937921824289	1.01595412729721	0.884930280949707	NA
Root685|373	303.712824087177	0.795846089805596	1.55706405639806	NA	NA
Root685|2843	15.2970702735416	0.165747673874861	0.90251857466144	0.720366313487121	NA
Root685|3038	20.9407099192258	0.00704557783590857	0.87145888533461	0.994667117297506	NA
Root685|3625	0	NA	NA	NA	NA
Root685|1017	0.933788373491753	-0.165145810572742	1.0287022425201	0.538362356010631	NA
Root685|1283	2.80653499453254	-0.0866730765530901	0.981481134785214	0.730377405065456	NA
Root685|256	5.3981106938444	0.277644703484016	1.02301156661973	0.472843643024392	NA
Root685|1514	0	NA	NA	NA	NA
Root685|3483	251.053549132499	0.811118194826169	1.56629744085285	NA	NA
Root685|1295	2.47985603974107	-0.282043506830878	1.06255921886301	0.283213290555893	NA
Root685|1601	25.564095656525	-0.537530989289129	1.09801704765284	0.193740514876076	NA
Root685|2514	237.8742427936	1.27461238424425	1.69365054009417	0.0422901552255526	0.070680748943406
Root685|3293	7.96476117462234	-0.182177409195147	0.959941574004408	0.613656856470129	NA
Root685|890	560.756089869785	0.735376324272763	1.47079548656558	NA	NA
Root685|3495	13.1890216561539	-0.179057486793758	0.945736309372331	0.643199221890442	NA
Root685|3538	40.1567190072172	-0.394727600716402	0.919949067759468	0.421765901844276	NA
Root685|1603	0	NA	NA	NA	NA
Root685|1994	3.17228808988118	0.149775223406147	0.986726161802287	0.749291518814067	NA
Root685|2131	0	NA	NA	NA	NA
Root685|2404	2.29241009363478	0.0365071895145516	0.967029086022393	0.983099665971379	NA
Root685|2476	0	NA	NA	NA	NA
Root685|3287	0	NA	NA	NA	NA
Root685|3473	0.859011658812486	-0.162301192540469	1.02780840782182	0.552506663269774	NA
Root685|895	0.00864618864344216	-0.0367914801700806	1.01422831360561	0.94039672720296	NA
Root685|1316	0.413863238670054	-0.102365617708787	1.0074647773408	0.753142062519586	NA
Root685|166	24.2240867847257	-0.0945886992279758	0.878984128148278	0.832003918085584	NA
Root685|2935	263.382630850464	7.82599789276266	2.88651480795232	7.0660634981755e-05	0.00130990498165835
Root685|3466	308.801210356029	0.514230633093832	1.21577925511177	NA	NA
Root685|1208	1.4087295418625	0.108439196177368	1.00528601554456	0.805468306722682	NA
Root685|2734	8.49601866991398	0.26586335387107	0.952563367049155	0.577853794118833	NA
Root685|2769	3.29780578447707	-0.131978230182303	0.983074321081898	0.508520142148899	NA
Root685|4010	22.0086379135788	0.412640881125287	0.985990010600187	0.381638354508699	NA
Root685|3879	5.60576578632811	-0.417175612180439	1.08596526794322	0.266675452198461	NA
Root685|3910	1.51882236179691	0.114121745502746	1.00592727414347	0.790053297608508	NA
Root685|1004	0	NA	NA	NA	NA
Root685|1114	0	NA	NA	NA	NA
Root685|2484	2.43447362553437	-0.277556229148049	1.06099225187456	0.289384431735675	NA
Root685|2973	22.7747687248221	0.504589363522231	1.20266029737846	NA	NA
Root685|1277	0.681784943964664	-0.155035794861483	1.02568026639808	0.590327495528032	NA
Root685|3009	19.9224698401827	-0.126591242096959	0.886576790057747	0.775444697592231	NA
Root685|3578	8.44541762541271	-0.127899518753125	0.931388767491097	0.766170704966722	NA
Root685|930	1.84562253912383	0.024820716598828	0.989555817413185	0.868162193457741	NA
Root685|935	1.29840251856588	0.0189080784423686	0.991431471684818	0.925670580378555	NA
Root685|1759	0.129692829651632	-0.10167334374563	1.01665501421091	0.845233280104416	NA
Root685|324	6.47075376750604	-0.0697140181719557	0.915635265464474	0.834333316646225	NA
Root685|3582	3.58435366389244	-0.154200850378885	0.986352613889054	0.468316784797255	NA
Root685|733	0.657110336901604	-0.154099105002629	1.02541557821485	0.595939589843073	NA
Root685|840	1.63560387566013	-0.0209349697679181	0.990146097195173	0.825669131818057	NA
Root685|1032	0	NA	NA	NA	NA
Root685|2383	1.13012279455639	-0.170525079706069	1.03054433258558	0.507753515027692	NA
Root685|2717	0	NA	NA	NA	NA
Root685|56	0	NA	NA	NA	NA
Root685|68	1.42561269998928	-0.177160300779532	1.03299927342785	0.470552689471672	NA
Root685|1954	0	NA	NA	NA	NA
Root685|2882	0.268031847946707	-0.124478654092914	1.01927476481011	0.740082583784919	NA
Root685|3512	2.39716039256344	-0.0934669400935018	0.972169480273543	0.729919876731093	NA
Root685|2238	1.37621821635686	0.00799485500745365	0.990686676329882	0.898122318422516	NA
Root685|764	1.25053745613095	-0.173486663259031	1.03160815721643	0.491480180326672	NA
Root685|1158	12.0378751063611	-0.0606395304959938	0.896853075601187	0.886151506447126	NA
Root685|1188	0	NA	NA	NA	NA
Root685|1490	1.50064494735714	-0.178574464686068	1.03355547096842	0.462428542740929	NA
Root685|1742	0.293970413877033	-0.127160672192373	1.0196809104319	0.725741606757323	NA
Root685|1755	5.11158671476476	-0.0684247509614663	0.960633929076794	0.783234723957154	NA
Root685|2307	0	NA	NA	NA	NA
Root685|360	5.06688496695618	-0.383933752878688	1.10160902462281	0.219018197522752	NA
Root685|415	0.00864618864344216	-0.0367914801700806	1.01422831360561	0.94039672720296	NA
Root685|601	1.30704870720932	0.01762450027628	0.991326871077236	0.92242251900263	NA
Root685|1229	0.0500214982452379	-0.0729821491757065	1.01491158069875	0.956069802592667	NA
Root685|3572	0.56200226182374	-0.149004978939596	1.02409573830204	0.621578641399973	NA
Root685|3647	0	NA	NA	NA	NA
Root685|1957	0.12104664100819	-0.0996426519627864	1.01648709795302	0.854371735121788	NA
Root685|700	70.9145414584374	0.923814459885737	1.66828819749572	0.0246376176023752	NA
Root685|349	20.5969151485534	-0.246927890957655	0.909552656301742	0.570517458264416	NA
Root685|2839	0	NA	NA	NA	NA
Root685|3136	1.20051595788571	-0.172294843874919	1.03117459931507	0.498046531320722	NA
Root685|2672	0	NA	NA	NA	NA
Root685|3984	0.0259385659303265	-0.0595048998979964	1.01423613970769	0.992190511625028	NA
Root685|109	7.62168767987333	-0.390879540340427	1.06268144701149	0.207335606227734	NA
Root685|1578	6.9354150184891	0.21775258711584	0.941817072206588	0.658137162466856	NA
Root685|2105	0	NA	NA	NA	NA
Root685|3378	0	NA	NA	NA	NA
Root685|136	0	NA	NA	NA	NA
Root685|3877	2.20592114888856	-0.25718723662843	1.05393401222404	0.320003928481681	NA
Root685|3914	0	NA	NA	NA	NA
Root685|1860	223.574450243037	1.6977785651778	4.55586298826589	0.0109625462856259	0.0230960204990756
Root685|2223	0	NA	NA	NA	NA
Root685|2282	2.52763552798423	0.040511617125805	0.983029769632819	0.989428089701712	NA
Root685|2291	12.6615840990672	-0.496395038245645	1.05767147745957	0.251989895683766	NA
Root685|2292	4.86991856645791	-0.314894405477785	1.07352188926772	0.287189157697021	NA
Root685|2294	0	NA	NA	NA	NA
Root685|4029	253.887129470889	0.514348664695523	0.985070228540386	0.304674105741909	0.351773484407325
Root685|836	96.48780338261	1.27982092701503	2.18779884462425	0.0262767325244369	0.0486832486305458
Root685|1459	2.32629303080831	0.0204603772614739	0.965325754000832	0.950496227864839	NA
Root685|1460	2.53616578227418	0.222762992569689	1.04764402727677	0.293288449099872	NA
Root685|1461	5.96956940719884	0.287530445672531	1.01539581510038	NA	NA
Root685|274	0	NA	NA	NA	NA
Root685|365	3.89842696379128	0.0787761670425508	0.955391534729298	0.912509055982373	NA
Root685|3992	0	NA	NA	NA	NA
Root685|2853	1.98978399095374	0.00906756632203694	0.988141434483034	0.827275772151441	NA
Root685|3740	0	NA	NA	NA	NA
Root685|634	2.57495820211549	0.0717958148878201	0.982614831681764	0.9225801715194	NA
Root685|2667	2.2065078588159	-0.0964564626416451	0.984634826256185	0.64964259088801	NA
Root685|2196	7.15176243960621	0.117712262030761	0.932276564672931	0.818813292284902	NA
Root685|2359	2.26576722045273	-0.0931040152849969	0.986907830494442	0.655053557117034	NA
Root685|3594	5.07413632067412	0.143884238608342	0.964927709818696	0.765976390693583	NA
Root685|1618	0	NA	NA	NA	NA
Root685|3140	5.16974333627626	-0.0486268079177514	0.972366767367077	0.820803693760159	NA
Root685|2109	0.0172923772868843	-0.0505163753816766	1.01402994060448	0.968300187245556	NA
Root685|978	0	NA	NA	NA	NA
Root685|1349	0	NA	NA	NA	NA
Root685|1353	5.3990398880158	-0.159785692798986	0.965050053964977	0.607600261138015	NA
Root685|1552	0.0691695091475373	-0.0838144266374438	1.01539510059095	0.921745477333766	NA
Root685|1942	730.770436951134	3.78057140584263	1.98211820782012	0.00178916526669688	0.00678746823397705
Root685|613	37.0676983745053	-0.107635398887215	0.859499051484859	0.814545076174581	NA
Root685|3602	0	NA	NA	NA	NA
Root685|952	0.406370866241782	-0.138257177787057	1.02168594220464	0.674311474647077	NA
Root685|1939	186.356962911618	1.50205055865696	2.37390149117287	0.0223454593834267	0.0427245183411119
Root685|2327	0.190216150155728	-0.113247797456815	1.01779057719402	0.791620541250832	NA
Root685|611	22.1093952495228	0.244774305343301	0.924554711428184	NA	NA
Root685|2135	1.69863733218531	0.0436849751233936	0.9928011435134	0.920888830938582	NA
Root685|2421	0	NA	NA	NA	NA
Root685|3162	171.259874229255	0.811854451802531	1.55022775136218	NA	NA
Root685|521	4.75032020706905	-0.113148089643046	0.959419534243786	0.689522283975402	NA
Root685|1487	9.62159634229639	-0.331515554830613	0.985187343666669	0.429347355804525	NA
Root685|3781	11.0438789162939	0.424738989228859	1.06148636550102	0.305826028100617	NA
Root685|1875	1139.18990791324	7.2228427313831	1.83925280534701	3.44479499274246e-06	0.000137217667210908
Root685|574	295.66805484861	2.16527846415759	3.5752777089085	NA	NA
Root685|975	1.36952952242806	0.17341205796606	1.03505102312573	0.471716270029279	NA
Root685|3407	2.03362935545335	-0.24387636363659	1.04968758281741	0.344174853248682	NA
Root685|3601	1.27963591922944	-0.174456491651335	1.03194744570344	0.487405808617353	NA
Root685|738	21.6841711557503	0.552894182563026	1.09619173585136	NA	NA
Root685|2913	6.23003693089641	0.112719689201095	0.970528501095642	0.79838056279107	NA
Root685|872	3.21935810725245	-0.124488476040503	0.982357425806786	0.522287189256813	NA
Root685|3084	655.658706406889	4.93055299772025	1.77941904085151	0.000163536200842202	0.00164021918527634
Root685|3159	15.658384550675	-0.00051507088404854	0.884301976096761	0.993035003333791	NA
Root685|1346	59.977281825982	-0.0377860835812371	0.863021940140139	0.928246945401977	NA
Root685|3042	304.620914750457	1.13342658742472	2.0177063042028	NA	NA
Root685|526	0.345847545737686	-0.132891570982659	1.02066146173511	0.700128952520291	NA
Root685|2697	0	NA	NA	NA	NA
Root685|3262	9.83716855411275	0.161912335822119	0.938664502297227	0.725810357661046	NA
Root685|3567	0.146985206938517	-0.10542811004951	1.01698955930778	0.828229799609771	NA
Root685|3627	0.605233205040951	-0.151459734691908	1.02471555603549	0.609433795247903	NA
Root685|3845	454.57509609942	0.858614812905611	1.66114635496504	0.0018533117276624	0.00692096098298926
Root685|590	0	NA	NA	NA	NA
Root685|1477	27.5106366312575	-0.478567974541002	0.986860985229998	0.309580390953235	NA
Root685|2948	12.088543926704	-0.294033504855223	0.978930416973384	0.443003295224362	NA
Root685|3052	25.203907197016	0.225841397290343	0.919547472982664	0.625482350856881	NA
Root685|3249	3.22093797645854	0.201293298924671	1.01788398135217	0.57619499075926	NA
Root685|4108	0	NA	NA	NA	NA
Root685|1304	2.11831621764333	-0.190033151399709	1.03778223534294	0.405037356274889	NA
Root685|977	0	NA	NA	NA	NA
Root685|1001	7.01313401860185	-0.247361461449822	0.986497850424723	0.46995266836839	NA
Root685|1472	13.933032136737	-0.638962833964023	1.23778760171036	0.0607473250210221	NA
Root685|3048	14.5258205840207	-0.228529584048046	0.931712297230979	0.600200751689085	NA
Root685|4104	41.0856735490623	-0.143949722944675	0.91741981998298	0.723153202453991	NA
Root685|1291	2.05492387252433	-0.080361368308776	0.983787353198023	0.68435161362506	NA
Root685|1292	1.98145142139781	-0.0539998805365375	0.989636886375796	0.743433417285233	NA
Root685|2457	0.544709884536856	-0.147966336809249	1.02384147351017	0.626693664201003	NA
Root685|3236	6.14754703276444	-0.204297923974484	0.973946871568852	0.53326568563469	NA
Root685|1155	2.35495254286538	0.09998000718017	0.976758669363433	0.881654827647118	NA
Root685|1741	206.004396370236	6.74137715891303	3.15337012863305	NA	NA
Root685|1779	0	NA	NA	NA	NA
Root685|1160	4.42829983739547	0.173455971839054	0.993179382252721	0.667683856668859	NA
Root685|3012	0.568160837418134	-0.149151476066286	1.02413991577041	0.62014770552493	NA
Root685|3411	2.58603486529169	-0.0640371376574648	0.978933407728045	0.644437496343448	NA
Root685|1936	2.98857000263325	-0.0937811922709453	0.965127260350291	0.734147186996932	NA
Root685|2226	5.35284117162341	-0.447501696034229	1.13478003711149	0.163246403151032	NA
Root685|2243	0	NA	NA	NA	NA
Root685|3014	1.7693263328887	0.0353345361475731	0.985057243001556	0.877817337660225	NA
Root685|796	334.700733089389	3.31629773359191	2.02719386560569	0.00320904743697147	0.0101684388420799
Root685|1592	7.90650261441349	-0.185217598024085	0.926947062838318	0.653985739996075	NA
Root685|2399	271.076896044516	5.15044988763609	4.8657145965562	0.00194036126572974	0.00713455911552936
Root685|1233	0.181569961512285	-0.111734584036513	1.01761830248612	0.798374443177327	NA
Root685|1272	1.32976002785636	0.139835374121728	1.01801582806789	0.6905236631628	NA
Root685|4045	7.63211163020975	-0.0314058624206033	0.904859128261061	0.915597127580162	NA
Root685|1400	0.190216150155728	-0.113247797456815	1.01779057719402	0.791620541250832	NA
Root685|2965	1.97061842190021	-0.235083027821926	1.04719217844661	0.357747738367516	NA
Root685|494	0	NA	NA	NA	NA
Root685|650	0.0259385659303265	-0.0595048998979964	1.01423613970769	0.992190511625028	NA
Root685|3040	6.35926055190508	0.11071913503164	0.91988831416004	0.842517297925018	NA
Root685|128	22.7389251291882	-0.186483055529232	0.932122081406411	0.641751255173724	NA
Root685|627	7.29078043252809	-0.240246765515001	0.976381539058896	0.536979406805096	NA
Root685|1627	7.07417735772033	-0.145981301090942	0.922989505949304	0.708826887608476	NA
Root685|3265	5.32191721899302	0.323832726582914	1.07228360819295	NA	NA
Root685|3972	0.51877131860653	-0.146369999801709	1.02345896841163	0.634668868295854	NA
Root685|4036	0.466894186745877	-0.143284769761603	1.02274376666162	0.651837432443518	NA
Root685|2709	0.00864618864344216	-0.0367914801700806	1.01422831360561	0.94039672720296	NA
Root685|3617	1.64982192997063	-0.208981111750289	1.03986253577782	0.409937284175069	NA
Root685|3618	6.06309259925293	-0.373362026460751	1.10385529814093	0.162428999058235	NA
Root685|3624	0	NA	NA	NA	NA
Root685|957	0.00864618864344216	-0.0367914801700806	1.01422831360561	0.94039672720296	NA
Root685|3612	2.02893262581935	0.193011064733046	1.03958536043799	0.376403542545071	NA
Root685|3872	105.208008248242	0.642163596263615	1.28005766167346	NA	NA
Root685|789	0	NA	NA	NA	NA
Root685|1908	2.89504392340762	-0.163767319582806	0.983735228428091	0.607389763043995	NA
Root685|1910	0	NA	NA	NA	NA
Root685|2392	4.23460470540504	0.0612804254897328	0.945061119551492	0.946556714146052	NA
Root685|2104	3.8491860741501	0.301372082740785	1.05266317886899	0.377137776750928	NA
Root685|361	0.181569961512285	-0.111734584036513	1.01761830248612	0.798374443177327	NA
Root685|667	0.207508527442612	-0.11605895663848	1.01812577590969	0.778825801933147	NA
Root685|2010	1.01307829333229	0.0768213442782149	1.00103658743198	0.921777476543497	NA
Root685|2011	6.91738456465591	-0.548191929767823	1.21112690495443	0.0771885122881559	NA
Root685|2995	0	NA	NA	NA	NA
Root685|825	0	NA	NA	NA	NA
Root685|826	0	NA	NA	NA	NA
Root685|2340	2.42031874720458	0.130521785153348	0.997888611699838	0.770738284385224	NA
Root685|3517	12.2838945602503	-0.134875997685544	0.91345824890721	0.752489841544104	NA
Root685|1413	0.259385659303265	-0.123399903395965	1.01911505658358	0.745130780814554	NA
Root685|2008	0	NA	NA	NA	NA
Root685|3465	10.0810272604141	-0.118177551734508	0.91560987334751	0.778826646207084	NA
Root685|3575	1.03947706203229	0.159764237939805	1.02919610423699	0.592991833404676	NA
Root685|1003	342.938741788952	0.665662977917226	1.31261241221396	NA	NA
Root685|2441	11.859204209824	-0.331584873768684	1.02617134449781	0.330804115195293	NA
Root685|2967	24.2222708753492	-0.367769805467333	1.01466553311738	0.350001575780584	NA
Root685|1215	5.37834986258561	-0.182794715378905	0.980379937334474	0.564944519188722	NA
Root685|2364	2.69529320220171	-0.141161703699616	0.989752542594747	0.558202710004427	NA
Root685|353	72.8374864485356	0.399769572013981	1.06621570473445	0.245178065272455	0.297449530965059
Root685|3723	39.5758888660119	-0.560769080608008	1.10888568611448	0.184651765033508	NA
Root685|3748	1.70574647112167	-0.2127869096613	1.04093259892471	0.40122669103023	NA
Root685|496	0.743572223336026	-0.158168263951098	1.02655278102863	0.575648880092079	NA
Root685|984	7.62547955647513	-0.397214328997987	1.06506861037506	0.204307107289604	NA
Root685|1859	20.1697126148126	-0.117599175465547	0.882330488782552	0.792034949152796	NA
Root685|1168	14.0410994135561	-0.258306423689444	0.916749856265785	0.563369394887415	NA
Root685|3094	30.7324409187418	-0.41573164735501	0.943816527111861	0.386196795743464	NA
Root685|3464	30.0878426285852	-0.173154641550641	0.883639843708475	0.703871602097951	NA
Root685|724	50.7266439470464	-0.237538887067015	0.883236002416916	0.612752471659373	NA
Root685|2240	3.80318869805861	-0.225186166934651	1.00742488804274	0.409585639785376	NA
Root685|2322	2.03980548919897	0.00379147303927436	0.987613030830028	0.813566448468033	NA
Root685|3513	49.9106370784253	-0.264254281206718	0.900795485452749	0.568277402359334	NA
Root685|677	32.8529933741175	-0.165640799978248	0.87859277417023	0.71751279517394	NA
Root685|971	0	NA	NA	NA	NA
Root685|1301	18.7481098522091	0.1860708938615	0.907766987592122	0.674582120895963	NA
Root685|1964	0	NA	NA	NA	NA
Root685|2589	1.47097615371903	0.174777213104365	1.03532659284288	0.459544838678396	NA
Root685|3158	0.47323274295898	-0.0783250052059475	0.999826690110807	0.79396275174863	NA
Root685|351	0	NA	NA	NA	NA
Root685|1132	255.833346744092	0.581765956131209	1.28852258858942	NA	NA
Root685|2036	1.4092481395101	-0.176890797606707	1.03288980342184	0.472384687322405	NA
Root685|2360	0.830034109770447	-0.161604784124553	1.02758139638139	0.557614996039703	NA
Root685|3583	7.52155852990755	0.0596357824675461	0.927494908273357	0.920700222648686	NA
Root685|3598	0.579294639110625	-0.14999932411437	1.02434402756016	0.616614565629563	NA
Root685|2122	0	NA	NA	NA	NA
Root685|680	2.43933441584389	0.194715212227942	1.02427550450276	0.565934629098479	NA
Root685|803	2.11047693175114	-0.23303529307333	1.0472517856045	0.352060274699535	NA
Root685|2450	0	NA	NA	NA	NA
Root685|751	4.95089970727595	-0.289766081324806	1.02922119228462	0.315136794921091	NA
Root685|779	2.84050567614708	0.238753754958809	1.05253516685432	0.254327071902913	NA
Root685|806	8.42574258194772	0.279381269793619	0.999321945573677	0.505081407450551	NA
Root685|3977	2.67528020214923	-0.0748715171624409	0.978668065220249	0.621254958517377	NA
Root685|1731	3.48980807860478	0.0188219934313844	0.955705976190977	0.959870320770439	NA
Root685|3135	196.569520635717	4.9705292996419	2.81234751666737	NA	NA
Root685|3269	45.5326549007163	0.65961282887735	1.21771198621707	0.0788545491292435	NA
Root685|2258	3.90569530470224	0.285181445246841	1.06901901976443	NA	NA
Root685|316	66.0690300897612	0.0971684189265068	0.856003027190232	0.846719689538677	NA
Root685|317	38.7810948115002	-0.391806658573924	0.925461720659757	0.408794919580424	NA
Root685|3959	2.17765599005094	0.0897781197714868	0.989194149528271	0.880146481818852	NA
Root685|645	0	NA	NA	NA	NA
Root685|2021	0.345847545737686	-0.132891570982659	1.02066146173511	0.700128952520291	NA
Root685|2766	5.34071355021077	0.235121786141455	1.00417309375329	0.559195446483651	NA
Root685|3033	16.2730980401436	-0.58822684549165	1.15751623526796	0.12980717899761	NA
Root685|3926	3.44050560758783	0.0679787862844264	0.98200175704635	0.913718202600471	NA
Root685|462	16.835861037569	0.402235039069339	0.978030879392482	0.401962548528018	NA
Root685|1769	197.23011941462	0.946359590208284	1.6373550885289	NA	NA
Root685|1894	0	NA	NA	NA	NA
Root685|986	14.8833835341531	-0.165471794195038	0.944287813418916	0.664456861542476	NA
Root685|2375	2.80985009037676	-0.266125539416615	1.05883431757353	0.284391988308114	NA
Root685|4017	3.8517485675847	-0.03745297685846	0.956326662309319	0.834071778224892	NA
Root685|3810	3.90341740415321	0.0690683522469545	0.971577264862844	0.916348501017781	NA
Root685|811	0.146057390130809	-0.105042943319547	1.01696175697403	0.829309404999162	NA
Root685|2063	0.449601809458992	-0.141767075790671	1.02241649890427	0.657965505820852	NA
Root685|421	2.41558114732066	-0.275745844404842	1.06042272618327	0.292826188882639	NA
Root685|926	0.00864618864344216	-0.0367914801700806	1.01422831360561	0.94039672720296	NA
Root685|3852	2.20625232612731	-0.0744039736493769	0.990577639897366	0.698705286248586	NA
Root685|4051	19.9745353275429	-0.100262387717649	0.909630195233352	0.810374759812936	NA
Root685|1206	12.7120959156438	0.20255240202973	0.957742495629688	NA	NA
Root685|3334	0	NA	NA	NA	NA
Root685|1135	1.12889914037461	-0.170528520603031	1.0305445004731	0.507854235081405	NA
Root685|2033	2.58113488278447	0.139576152484052	0.999147976650072	0.746451203477508	NA
Root685|2201	0.492832752676203	-0.144646085608195	1.0230594603553	0.643037342496032	NA
Root685|2361	0.44095562081555	-0.140995750938195	1.02225351877961	0.661113360584815	NA
Root685|3597	1.11995711435709	-0.170331337245136	1.03047411991506	0.50905755501391	NA
Root685|3003	10.5043874178152	-0.121706670294012	0.94170679327447	0.742348603969476	NA
Root685|2202	3.21878326633511	0.0177659942988478	0.955040987131417	0.952535198079612	NA
Root685|2419	1.5139705247246	-0.195899269869454	1.03668635571463	0.437382216624849	NA
Root685|1629	0.389078488954897	-0.136860191579668	1.02140813033801	0.68130700189124	NA
Root685|2142	1.94746330639301	-0.233873977912228	1.04679734804457	0.360512805782093	NA
Root685|3278	0	NA	NA	NA	NA
Root685|652	1.73936310420225	-0.217285780587776	1.04203980418918	0.393419419536138	NA
Root685|727	0	NA	NA	NA	NA
Root685|3239	9.83348912513344	-0.325413368542546	1.00627837381541	0.349204285835553	NA
Root685|729	4.08875897070237	0.0398075973848022	0.941263824865475	0.993188217755026	NA
Root685|1439	1.89866546232955	-0.22588106011984	1.04467606885807	0.372818880475013	NA
Root685|2056	1.86291491641071	0.0227439508060374	0.989257104356326	0.862543328725423	NA
Root685|2685	0	NA	NA	NA	NA
Root685|3505	76.6405576403735	-0.6554960162374	1.04568860387459	0.201912138570567	0.256686176161518
Root685|777	465.111762971665	0.465092699400252	0.948210312908989	0.358007374322867	0.407446487919834
Root685|2398	5.60228108406917	0.222572875433404	0.985824654568783	NA	NA
Root685|2927	0.55795647210032	0.157885270074591	1.03254876279144	0.608562350722591	NA
Root685|378	13.5935004173149	0.101407096282214	0.911713787303972	0.822486383534488	NA
Root685|4095	0	NA	NA	NA	NA
Root685|3840	8.12500127919897	-0.387337632088482	1.06646889459486	0.16917578274445	NA
Root685|412	9.50959827710692	-0.409465466559755	1.03239522898234	0.323046849390268	NA
Root685|2194	5.80612551331143	0.354415854960614	1.00984220738462	0.442555075152305	NA
Root685|2205	7.97006810816636	-0.661763252326258	1.31383468790509	0.0457764304455651	NA
Root685|1497	12.0302553566898	0.401499113249872	1.02061571097147	0.372062458076561	NA
Root685|29	65.5895075443806	-0.420456720326576	1.01021810227169	0.32501264719694	NA
Root685|1876	0	NA	NA	NA	NA
Root685|2466	0	NA	NA	NA	NA
Root685|2825	0.00864618864344216	-0.0367914801700806	1.01422831360561	0.94039672720296	NA
Root685|2881	0.00864618864344216	-0.0367914801700806	1.01422831360561	0.94039672720296	NA
Root685|1116	32.3969008770703	-0.2671209025006	0.883006681365473	0.571357755993174	NA
Root685|3433	4.69559679712775	-0.145614095789109	0.973125161121304	0.63223138890571	NA
Root685|2830	4.83533381188414	-0.312487858172612	1.07244135425738	0.293963352804043	NA
Root685|3749	1.90500887724356	0.178182031615291	1.02503395699649	0.588582586210726	NA
Root685|3954	3.16699979161893	0.0724117505174039	0.963131272189646	0.932114310897079	NA
Root685|1691	10.5343061171251	0.0100344060965398	0.932883175427716	0.943910575111061	NA
Root685|2235	0.423663243528666	-0.139557012556281	1.02195237791305	0.66758669503009	NA
Root685|987	4.08323689499921	-0.101673713198012	0.967997321649862	0.708836637771162	NA
Root685|129	2.6098044020813	-0.290025267526569	1.06563730147165	0.270066647140827	NA
Root685|3576	17.0697026301255	0.314955430981087	1.01924471213374	0.413546900788955	NA
Root685|2110	0	NA	NA	NA	NA
Root685|377	0.905953869260527	-0.163980911420527	1.02833644864121	0.543710990687338	NA
Root685|731	31.8754203142657	0.250124169053982	0.909747173668263	0.598036168976911	NA
Root685|1096	2.53616578227418	0.222762992569689	1.04764402727677	0.293288449099872	NA
Root685|154	0	NA	NA	NA	NA
Root685|1152	1.82603936323741	0.179711442598973	1.03641522738785	0.417861843238194	NA
Root685|1369	0.456509840809353	0.154858704065007	1.03213744513865	0.635309304150871	NA
Root685|1376	9.1693968356215	0.400598319517654	1.1130889347849	NA	NA
Root685|3331	0	NA	NA	NA	NA
Root685|3651	0.9253977175369	-0.164603587593825	1.02853641088739	0.540322461458364	NA
Root685|4004	228.523664487555	6.43513650729727	2.98363197119919	0.000364884512671949	0.00264264844026048
Root685|923	2.82097892724844	-0.153581033076531	0.991344107181692	0.53484506173851	NA
Root685|57	0	NA	NA	NA	NA
Root685|3035	0	NA	NA	NA	NA
Root685|1332	119.74444634696	0.590709994921047	1.05896739739797	0.233699070414584	0.28939936699008
Root685|3436	3.7298944242658	0.298342290180421	1.06775973487694	0.263140728098262	NA
Root685|2112	0.363139923024571	-0.134531205633032	1.02096263894074	0.692355954583916	NA
Root685|298	7.46793685496622	-0.077875736164814	0.909248374441085	0.832542035283724	NA
Root685|205	0.276678036590149	-0.125292501462841	1.0193916529157	0.735172614594594	NA
Root685|253	6.93123239100712	0.339102384076039	1.07447122780116	NA	NA
Root685|304	3.53504617541859	0.302180059595743	1.05693556952641	0.360867557407735	NA
Root685|3850	11.2155493276634	-0.404527209331977	1.06628315575438	0.250192114248835	NA
Root685|2939	6.10548544338739	-0.0950083130675977	0.931374563159826	0.780089866063928	NA
Root685|504	14.551411931767	0.123226401975647	0.911394771609521	0.784311833488875	NA
Root685|505	22.0055490258221	0.223298807938718	0.909669621973979	0.63509167577522	NA
Root685|1843	0	NA	NA	NA	NA
Root685|1695	577.904195104136	3.35216685549735	2.13819784972384	0.00354040895591858	0.0107108574742347
Root685|2236	131.551993669293	9.75744063857722	2.30596039424658	4.07401092263034e-07	3.2456287016955e-05
Root685|2491	2.80315770287093	-0.0882324340848978	0.978911606955802	0.593099681158053	NA
Root685|100	13.0535412202797	0.481598683123791	1.12877300081884	NA	NA
Root685|101	8.22582332321179	0.459195538733484	1.16155802026884	NA	NA
Root685|1733	20.317295579657	0.487128135556407	1.12950382355133	NA	NA
Root685|3034	1.85323281379574	0.131601462464731	1.01072955303669	0.725211800882849	NA
Root685|3615	1.60528424823133	0.100803546763728	1.00011310086638	0.835323487866744	NA
Root685|2018	1.98086471147048	-0.23931500068065	1.04831021595339	0.35228331524722	NA
Root685|620	7.23535294745846	0.244317131147253	1.00045411655759	0.543221432967425	NA
Root685|1412	0	NA	NA	NA	NA
Root685|2669	0.725311724555949	-0.156935582035688	1.02621482427394	0.580305064050946	NA
Root685|3369	0.172923772868843	-0.110430046350462	1.01748861546865	0.805390239605172	NA
Root685|3373	0	NA	NA	NA	NA
Root685|3559	2.07965594146483	0.196200260984711	1.04038500724269	0.366852259372854	NA
Root685|1462	331.223141851636	7.87216412080892	2.89485781274793	6.83343128666252e-05	0.00130990498165835
Root685|1902	116.560676466568	-1.41593326039304	4.80555837014051	0.000686558128159494	0.00364638650289154
Root685|3037	0.0172923772868843	-0.0505163753816766	1.01402994060448	0.968300187245556	NA
Root685|1124	16.7894976949367	-0.489766544234319	1.07380754080138	0.222569179558162	NA
Root685|1806	0	NA	NA	NA	NA
Root685|1807	0	NA	NA	NA	NA
Root685|281	0.00864618864344216	-0.0367914801700806	1.01422831360561	0.94039672720296	NA
Root685|2855	0	NA	NA	NA	NA
Root685|1609	1.61217544575089	0.0562835098673495	0.99549561711404	0.957321532381538	NA
Root685|403	7.81337982300346	-0.433715248671372	1.09750144873923	0.165238346806109	NA
Root685|512	1.47097615371903	0.174777213104365	1.03532659284288	0.459544838678396	NA
Root685|1231	1.30954128507919	-0.174929201435065	1.03213576265506	0.483950129307869	NA
Root685|1852	0.354493734381129	-0.133686331722723	1.02080596597381	0.696199461692957	NA
Root685|2474	3.1546455748786	0.27708030370117	1.06050602411861	0.29387761327228	NA
Root685|3636	7.74953527038947	0.123370214527724	0.92937451738576	0.805965996708075	NA
Root685|3894	0.9253977175369	-0.164603587593825	1.02853641088739	0.540322461458364	NA
Root685|920	0.0432309432172108	-0.0717056252757518	1.01474636119011	0.968188221169658	NA
Root685|922	0	NA	NA	NA	NA
Root685|1021	6.0920877064462	-0.178191312996232	0.993095137332093	0.500329441587269	NA
Root685|1265	1.64425006430357	-0.0218371454782644	0.990099747562072	0.82335929702202	NA
Root685|2475	3.56652083767025	0.336795480063806	1.07891371691518	0.266862592613411	NA
Root685|2848	3.07764021757299	0.216772097345423	1.01290517101884	0.587994225436947	NA
Root685|616	324.854932475464	5.08061874516006	2.33535716235265	NA	NA
Root685|1726	0	NA	NA	NA	NA
Root685|2612	5.99046148809767	-0.0291272178875107	0.938414340618445	0.899720459754191	NA
Root685|411	9.62009116436405	-0.0933681968969056	0.932095535661157	0.819774146410366	NA
Root685|832	156.403612506551	0.861821027587022	1.65930733372387	0.00574098957528906	0.0147889415836063
Root685|2017	6.59321294755505	-0.560094744122933	1.21714200583695	0.0806585919772485	NA
Root685|3775	0.38815067214719	-0.136746824439576	1.02138736981656	0.681743647091071	NA
Root685|268	0.367147027629475	-0.134702863662076	1.0210027744996	0.690892625517916	NA
Root685|4007	19.4428614377051	0.1437884472852	0.916749685616661	0.746144960109937	NA
Root685|3714	9.05631123508216	0.0840384605475329	0.918843001102927	0.870038907402873	NA
Root685|310	4.70923623934576	0.0483573266183776	0.965142364273917	0.955639861922904	NA
Root685|332	0	NA	NA	NA	NA
Root685|333	0	NA	NA	NA	NA
Root685|250	443.351606076042	6.24095701285953	1.92144435013855	3.60125642138149e-05	0.000956333649677973
Root685|2605	0.0951080750778638	-0.0925937921824289	1.01595412729721	0.884930280949707	NA
Root685|3758	0.00864618864344216	-0.0367914801700806	1.01422831360561	0.94039672720296	NA
Root685|3827	0.782755757262847	-0.1592538912916	1.02689770516601	0.567626846431972	NA
Root685|528	0	NA	NA	NA	NA
Root685|614	176.785188336417	5.32508135285865	2.73137755920555	0.000818011424016487	0.00392267064737614
Root685|801	17.2568718182465	-0.172487590775338	0.9412953823036	0.657598471642677	NA
Root685|47	7.8186528480448	0.31746557070636	1.03986865586788	0.388748389672462	NA
Root685|946	3.71267034297668	0.0684691400899835	0.948410778452202	0.940820628581214	NA
Root685|3650	10.8784672061016	0.106093846069619	0.91950788290529	0.822287891648384	NA
Root685|2440	40.0539688246892	-0.323368544076763	0.938393735807134	0.470732523390298	NA
Root685|1648	10.873679994578	-0.106660681834659	0.927655108888915	0.784364709474889	NA
Root685|2858	0.423663243528666	-0.139557012556281	1.02195237791305	0.66758669503009	NA
Root685|488	36.5350574511719	-0.405862431956505	0.932565255609269	0.39933845641162	NA
Root685|762	0	NA	NA	NA	NA
Root685|1938	20.9944604376943	-0.293871913112016	0.914971824561379	0.525302470935853	NA
Root685|2245	11.5567350428283	-0.322488156113952	1.00183164704931	0.392511752543988	NA
Root685|2154	0	NA	NA	NA	NA
Root685|994	0	NA	NA	NA	NA
Root685|3616	5.09471947118741	-0.328911008509416	1.08008940388006	0.250405257168558	NA
Root685|808	2.62361313111178	-0.189758079419527	0.996652667096241	0.558777131940285	NA
Root685|198	0	NA	NA	NA	NA
Root685|287	267.19889153742	1.1046470336882	1.72755061621031	NA	NA
Root685|1721	7.37678841074269	0.370897656801567	1.09578918643267	NA	NA
Root685|1687	0.951080750778638	-0.165702216291182	1.02888397066493	0.535370510325021	NA
Root685|78	2.86699688338386	0.261135435822795	1.04131461549774	0.444868855666786	NA
Root685|1915	0.587940827754067	-0.150482291112987	1.02446632664715	0.614186555629516	NA
Root685|2153	23.4108451951485	-0.255616701077822	0.950130502680574	0.527788576803362	NA
Root685|2156	9.94176986651479	0.419686171712383	1.13794222064858	NA	NA
Root685|2539	6.99788064440602	0.288179814347804	0.989176041692611	0.521539534757586	NA
Root685|3409	2.05129226678183	0.171847652820045	1.00635114595155	0.693721843553755	NA
Root685|3338	0	NA	NA	NA	NA
Root685|4069	0	NA	NA	NA	NA
Root685|3189	7.83291143060301	0.0578806827434729	0.934965304842407	0.919228657230948	NA
Root685|745	10.4754585557376	-0.365799810009137	1.02112661067882	0.304370955195399	NA
Root685|3820	0.12104664100819	-0.0996426519627864	1.01648709795302	0.854371735121788	NA
Root685|2889	0.216154716086054	-0.117370057897974	1.01828933261036	0.77275325815181	NA
Root685|379	2.43471915098321	0.217171822709295	1.04602673678959	0.307882996710073	NA
Root685|582	7.05932830038061	-0.340820791374143	1.04444678433545	0.214592019808481	NA
Root685|3122	7.42159330461338	-0.113240673762343	0.946648626221425	0.736078001210258	NA
Root685|1192	1.61683727632368	-0.180613676046713	1.03438414659511	0.45037378608205	NA
Root685|499	496.196803030509	2.72680795239161	3.48363067930674	NA	NA
Root685|1382	2.88147303783256	-0.0388155212252197	0.958102926658764	0.773586804627578	NA
Root685|3696	12.507004050995	0.543422842993159	1.08205018631479	0.254632580106397	NA
Root685|1288	2.18895994884042	-0.0729173218619158	0.990493035031223	0.701950864453755	NA
Root685|2659	1.05045146315	-0.168490538672514	1.02982282191145	0.519656627989632	NA
Root685|2763	6.83805482993022	0.223538096463217	0.961465728625956	0.633770335099024	NA
Root685|907	1.45926963775534	-0.177852529065817	1.03326561475544	0.466849721421381	NA
Root685|980	0.103754263721306	-0.0950793723845675	1.01613103531936	0.874160140271507	NA
Root685|2550	155.097644441057	-0.29052656138942	0.870015358644403	0.547473092453624	0.568895952593114
Root685|2626	1.77531604759193	0.178471765553634	1.03613127083422	0.424962910416769	NA
Root685|947	1.36449770473704	-0.180072884417813	1.0332125687771	0.471685036270156	NA
Root685|3488	1.86291491641071	0.0227439508060374	0.989257104356326	0.862543328725423	NA
Root685|3489	0.129692829651632	-0.10167334374563	1.01665501421091	0.845233280104416	NA
Root685|1449	367.271585051788	2.85646558998473	2.15583779457814	0.00568555308564469	0.0147889415836063
Root685|15	0	NA	NA	NA	NA
Root685|3103	1.40412914294248	-0.02466958221165	0.987386571457073	0.868947723344059	NA
Root685|2780	5.01634953655785	0.205588651392767	0.968882694201736	0.66252866281078	NA
Root685|2834	20.548158814735	-0.242001896227404	0.945611620136481	0.550615025157688	NA
Root685|2891	10.4044198432399	-0.276148115803192	0.954389125755515	0.500014906643246	NA
Root685|1	0.904730215078745	-0.163850781829215	1.02830290006893	0.543822940806166	NA
Root685|22	2.22346409404322	-0.0717558979682847	0.99088726335776	0.699964244195417	NA
Root685|568	21.3255318481958	0.173378016516854	0.900629387401376	0.701888038102113	NA
Root685|868	1569.07246867402	3.96918065893555	1.86849793055385	0.00113581471428523	0.00495961255897714
Root685|1169	12.3042305557875	0.194168546059969	0.913191747653619	0.683691795067596	NA
Root685|1715	0.544709884536856	-0.147966336809249	1.02384147351017	0.626693664201003	NA
Root685|2411	3.81577000173216	0.125301302607811	0.975636331804798	0.800392988035566	NA
Root685|684	34.0217910578022	-0.458014335638819	0.956412563809184	0.348240302855665	NA
Root685|2449	0	NA	NA	NA	NA
Root685|1712	10.7457263948631	0.0178288111778219	0.917268311620186	0.938047064136125	NA
Root685|2123	0	NA	NA	NA	NA
Root685|2006	0.406370866241782	-0.138257177787057	1.02168594220464	0.674311474647077	NA
Root685|2737	2.06410172147103	0.115296431772588	0.997542924572987	0.811135643688973	NA
Root685|2094	1.21350539319361	-0.172666961494081	1.03130751256188	0.496193681402342	NA
Root685|2222	0	NA	NA	NA	NA
Root685|2295	0.850069632794969	-0.161098215658921	1.02749649925177	0.554090591471856	NA
Root685|479	377.143859851117	4.47201421214357	2.02849297201981	0.000929301285826323	0.00419062277948097
Root685|1863	0.207508527442612	-0.11605895663848	1.01812577590969	0.778825801933147	NA
Root685|420	0.527417507249972	-0.146875079871922	1.02357987750736	0.631968514988053	NA
Root685|725	7.30935705888823	0.303824963347645	1.04938610012588	NA	NA
Root685|726	0	NA	NA	NA	NA
Root685|2950	17.1852955289831	-0.283709792070076	0.976175725480719	0.46852604041557	NA
Root685|723	12.6239448477915	-0.0963349218567741	0.933587406049668	0.797738944721508	NA
Root685|1250	1.57567719472499	-0.179855113800743	1.03406890024267	0.454739921536191	NA
Root685|2422	5.50293417599351	-0.00043238928086965	0.953213540822824	0.94651191375501	NA
Root685|3846	3.85448674850152	0.109484820690552	0.979072747228453	0.821823607329263	NA
Root685|3508	0.96663497077244	-0.010405227495934	0.987954546184972	0.90852083694893	NA
Root685|2805	2.04565552796897	0.129140306332703	1.00232506714814	0.7700257056685	NA
Root685|665	25.4851211204955	0.0986047886749747	0.882208144783618	0.837440419008965	NA
Root685|1149	0.233447093372938	-0.120059370829204	1.0186494064441	0.761189882377574	NA
Root685|3350	0	NA	NA	NA	NA
Root685|900	0.233447093372938	-0.120059370829204	1.0186494064441	0.761189882377574	NA
Root685|4057	1.14669277439911	0.0836527037013089	0.997051974539383	0.885112206327886	NA
Root685|4031	388.433375134381	3.10025005285868	7.39027111763683	NA	NA
Root685|1246	0	NA	NA	NA	NA
Root685|1855	0.207508527442612	-0.11605895663848	1.01812577590969	0.778825801933147	NA
Root685|3630	0.232519276565231	-0.119971976607426	1.01864626543882	0.761903223882223	NA
Root685|3899	0	NA	NA	NA	NA
Root685|3935	1.92748599452838	0.186504359104608	1.03800139107222	0.396408744856893	NA
Root685|2730	31.8903985318575	-0.0256600994435823	0.866567938971854	0.948821494033518	NA
Root685|2141	0.710126419036771	0.161719440341099	1.03308381631685	0.575461267543496	NA
Root685|3280	2.52638064335623	0.0973546223386308	0.987173705204292	0.860316754410184	NA
Root685|1245	0	NA	NA	NA	NA
Root685|1856	0.362212106216863	-0.13439948382594	1.02093966736879	0.692823462196662	NA
Root685|3631	0.617550356229739	-0.15174988283448	1.02480434008995	0.606749193628877	NA
Root685|3898	0	NA	NA	NA	NA
Root685|3934	1.36780623107563	0.0905453578621962	0.999840758966202	0.860266080676825	NA
Root685|110	0	NA	NA	NA	NA
Root685|1746	862.860378158311	1.0891762269156	1.40696914994853	0.0722665004332675	0.104046347009343
Root685|1199	15.2509608739149	0.219818273893759	0.936925339228832	0.623935175592558	NA
Root685|3888	1.36952952242806	0.17341205796606	1.03505102312573	0.471716270029279	NA
Root685|3569	14.8869825266919	0.156397139515588	0.914188754057282	0.69735417571273	NA
Root685|3183	1.57508055515603	-0.014935970209921	0.990189312503859	0.840932413762159	NA
Root685|3131	12.1343031210968	-0.449973045384543	1.06115328770855	0.224275658826133	NA
Root685|221	17.535965397153	0.135209391047942	0.88942979796391	0.776052225980263	NA
Root685|3446	0	NA	NA	NA	NA
Root685|1653	3.60827830812035	0.23464584007529	1.03103267141998	0.483731114864184	NA
Root685|1584	0.250739470659823	-0.122260210211548	1.0189496871728	0.750325545575556	NA
Root685|2860	0	NA	NA	NA	NA
Root685|1040	7.66656399352366	-0.642145845525631	1.29321730654277	0.0509182060114301	NA
Root685|2220	0.00864618864344216	-0.0367914801700806	1.01422831360561	0.94039672720296	NA
Root685|2731	372.07792114005	0.661802413198074	1.0578831948484	0.20640472737585	0.259635420225411
Root685|2460	0.0250107491226189	-0.0549727105061753	1.01427002998339	0.988734619923997	NA
Root685|4047	5.05989531747027	0.213780386810205	0.995439231845499	NA	NA
Root685|1367	6.4925844026219	0.360688251149349	1.10351921035708	NA	NA
Root685|2148	2.22605483943528	-0.0156709072767239	0.985610082520489	0.763422562431836	NA
Root685|2412	3.09124514680691	0.222207032072618	1.02985552834024	0.503424924724301	NA
Root685|164	0.207508527442612	-0.11605895663848	1.01812577590969	0.778825801933147	NA
Root685|3412	0.913376403722187	-0.164281961903129	1.02843132419809	0.542265050637374	NA
Root685|2517	0.0951080750778638	-0.0925937921824289	1.01595412729721	0.884930280949707	NA
Root685|276	0.406370866241782	-0.138257177787057	1.02168594220464	0.674311474647077	NA
Root685|869	5477.43512826031	4.03867812359447	1.79124831049801	0.000805778593409615	0.00392267064737614
Root685|108	0	NA	NA	NA	NA
Root685|2760	273.763053181226	1.67625306229637	2.88943515588998	NA	NA
Root685|2261	0	NA	NA	NA	NA
Root685|2127	11.8928699607123	0.486575118026211	1.15672556708741	0.131614979283994	NA
Root685|2128	8.66249698305156	0.317205501818172	1.0160367111114	0.442039774270473	NA
Root685|3958	2.81516631723533	0.0400807499732803	0.974896379486806	0.997990145941265	NA
Root685|1193	0	NA	NA	NA	NA
Root685|1997	0.103754263721306	-0.0950793723845675	1.01613103531936	0.874160140271507	NA
Root685|1999	0.667276017100902	-0.154367789470799	1.02549678996263	0.593806086672162	NA
Root685|2125	2.43324243908217	-0.0150456499425527	0.964232470458689	0.880018959023634	NA
Root685|3469	0.268031847946707	-0.124478654092914	1.01927476481011	0.740082583784919	NA
Root685|3470	8.1179274274912	-0.0142948680259404	0.930428838435865	0.946809465735834	NA
Root685|898	0	NA	NA	NA	NA
Root685|1217	0.207508527442612	-0.11605895663848	1.01812577590969	0.778825801933147	NA
Root685|2632	0.0172923772868843	-0.0505163753816766	1.01402994060448	0.968300187245556	NA
Root685|3490	1.38022532096177	0.00597569791941605	0.986984141171147	0.88697463319313	NA
Root685|2299	0	NA	NA	NA	NA
Root685|3319	3.23600094695448	-0.334132632090665	1.08416008199521	0.212542996973475	NA
Root685|3387	0.172923772868843	-0.110430046350462	1.01748861546865	0.805390239605172	NA
Root685|1811	571.526289842773	6.67112045609535	1.80235972320455	7.25042959739181e-06	0.000247550381968092
Root685|3111	2.66331677613326	0.225891413093729	1.02421575999382	0.545665648891951	NA
Root685|3580	0	NA	NA	NA	NA
Root685|1029	0	NA	NA	NA	NA
Root685|3209	0.0172923772868843	-0.0505163753816766	1.01402994060448	0.968300187245556	NA
Root685|3210	2.89065951665531	0.18856446881058	1.015500685477	0.606476385622891	NA
Root685|3211	3.5834935584052	0.228119570297416	1.0277778082156	0.503617300048956	NA
Root685|3213	2.38399583533773	0.214239912924108	1.04519526220836	0.315529410255903	NA
Root685|3380	0	NA	NA	NA	NA
Root685|3746	1.4306054842386	0.0908038382574734	1.00364725213836	0.941337611079683	NA
Root685|1362	2.32153647044743	-0.0851264683241463	0.971660747742902	0.743813067830813	NA
Root685|624	462.307472668335	3.74512054482322	3.01256994368322	NA	NA
Root685|2376	0	NA	NA	NA	NA
Root685|3486	5.87342781915987	-0.493325035887449	1.16591318221522	0.119526220307183	NA
Root685|3177	203.362117652176	10.9528386381365	3.54554423378493	NA	NA
Root685|3817	0	NA	NA	NA	NA
Root685|3966	299.225990994049	5.36402580601511	3.19536700422691	NA	NA
Root685|3743	217.610465123988	1.02313492529444	1.65116284860425	NA	NA
Root685|886	0.311262791163918	-0.129307096172592	1.02003724238456	0.716784484537984	NA
Root685|1489	8.80286292182567	-0.401540307294931	1.06252384314284	0.159236008587247	NA
Root685|3361	18.6984579102388	-0.634637181849594	1.19274859157754	0.105742774802963	NA
Root685|3974	0.525225731574998	-0.146344340868438	1.02346955349708	0.633352409530742	NA
Root685|2247	0	NA	NA	NA	NA
Root685|3818	5.18118135762183	-0.333915150873073	1.08255308310233	0.238818625414075	NA
Root685|3487	1.45654405016893	0.0850089052428524	1.0020389854441	0.959204668085304	NA
Root685|397	9.45709926929156	-0.175519453255147	0.953776011381156	0.628734302132059	NA
Root685|3004	13.078283115218	-0.588246494266703	1.19515327374667	0.074984092811694	NA
Root685|3039	7.37845135304614	-0.377905946487368	1.05580862058987	0.223471663112544	NA
Root685|283	0.528936998805828	-0.146665034274536	1.02354190798309	0.632060902905402	NA
Root685|524	7.0597518784022	0.0665587832315927	0.938328883148838	0.906675544680034	NA
Root685|666	4.69226426789326	0.185517269518129	0.987304596503163	0.667537508524435	NA
Root685|468	8.45393072251071	-0.17558065773385	0.948773356030758	0.660483353899823	NA
Root685|2089	2.04050051985235	-0.186404329905178	1.03685254645146	0.414457564206866	NA
Root685|2462	1.36377530729287	0.0408173355437444	0.989593616947194	0.987874744845578	NA
Root685|466	6.31338937805199	-0.312554868212679	1.0314009639119	0.244552020179238	NA
Root685|571	11.3676841029796	-0.871263980328192	1.59755394541445	0.0165572425825881	NA
Root685|168	20.1559994674128	-0.0451567832668102	0.87613572620287	0.915378639429802	NA
Root685|1899	6.21478526374641	-0.295548335802615	1.02671500419246	0.260080013248493	NA
Root685|2007	5.08222951968793	0.0609775937615789	0.945439493573319	0.934920317372985	NA
Root685|2738	12.4045010124965	0.507603674555788	1.17566099950826	0.107716874614653	NA
Root685|1689	0.568792816851768	-0.149365155649153	1.02418642302659	0.619670518540398	NA
Root685|2233	5.85971571204351	0.159867119065297	0.975108219154019	0.715214742669519	NA
Root685|3087	0	NA	NA	NA	NA
Root685|2945	0	NA	NA	NA	NA
Root685|3342	0.00864618864344216	-0.0367914801700806	1.01422831360561	0.94039672720296	NA
Root685|607	0.103754263721306	-0.0950793723845675	1.01613103531936	0.874160140271507	NA
Root685|188	6.55866690213464	-0.00769594834105172	0.940208713285034	0.938185598521456	NA
Root685|1916	444.47641006461	1.33544880574944	2.74372452809366	NA	NA
Root685|1696	20.1284069196152	0.00432059533940434	0.882831977811677	0.998685977791449	NA
Root685|2492	0.415017054885224	-0.138917223730679	1.02182024933097	0.670916497956749	NA
Root685|489	5.76333557018366	0.00843971683169386	0.930854797549896	0.965268687730181	NA
Root685|4053	0.344919728929979	-0.13275867880016	1.02063929642627	0.700619419563024	NA
Root685|2827	0	NA	NA	NA	NA
Root685|431	0	NA	NA	NA	NA
Root685|455	1.99009761004125	-0.0547557924957922	0.989652453973902	0.741604078332876	NA
Root685|3110	8.64206915229585	0.155178599200357	0.936093552439785	0.744091820910523	NA
Root685|1714	0	NA	NA	NA	NA
Root685|2578	216.168525094804	0.796782869901146	1.26325258718616	NA	NA
Root685|1471	24.7757437905291	-0.0831029199709407	0.919484886820654	0.828121005566504	NA
Root685|171	13.5088979089545	-0.251213122158069	1.00945437064373	0.397388690289695	NA
Root685|1918	0.0432309432172108	-0.0717056252757518	1.01474636119011	0.968188221169658	NA
Root685|4105	2.94691522016294	-0.00302751055246983	0.968238843082074	0.905747430122312	NA
Root685|4106	1.52571355931647	0.0710936619376601	0.998607551281825	0.999587314536262	NA
Root685|2332	4.63341832607275	-0.119963735452253	0.955899419907073	0.707212286208253	NA
Root685|2886	224.016102086339	0.742949297182366	1.32211549752937	NA	NA
Root685|3163	0.259385659303265	-0.123399903395965	1.01911505658358	0.745130780814554	NA
Root685|739	296.049534655373	1.85221788610847	4.51513191514811	0.00810204623755619	0.0186191254882301
Root685|775	0	NA	NA	NA	NA
Root685|3855	2.12865596575789	0.151166087928007	1.00930383760762	0.702917157582505	NA
Root685|770	1.84655736624062	-0.0545850854285317	0.975183947159206	0.756963157412019	NA
Root685|569	11.2499379729952	0.313625801715712	0.995509859703274	0.467260118605546	NA
Root685|1237	0	NA	NA	NA	NA
Root685|161	0	NA	NA	NA	NA
Root685|3274	41.1730083551645	-0.256909364451053	0.876324909561176	0.588749245253277	NA
Root685|4023	0	NA	NA	NA	NA
Root685|1776	2.90752638787464	-0.316186296679034	1.07615517202758	0.238079703314089	NA
Root685|2936	0	NA	NA	NA	NA
Root685|3428	0	NA	NA	NA	NA
Root685|783	0	NA	NA	NA	NA
Root685|2453	3.30214903114153	-0.132264009811748	0.983149243928371	0.508052240016696	NA
Root685|1478	193.064074218716	0.827198650525474	1.46766670610789	NA	NA
Root685|244	0.949184812477737	-0.165454824569046	1.02880885005076	0.536073992082528	NA
Root685|781	5.95110925579458	-0.0191415201671241	0.944003578798764	0.908076491926862	NA
Root685|728	1048.57643155972	1.0201425452146	1.50196755586279	0.0653809656937131	0.0980233932959315
Root685|1267	0.425182735084522	-0.139263741146581	1.02191195202765	0.667799645271594	NA
Root685|104	3.65813454572344	0.209674925306307	1.01483032072637	0.5668789925382	NA
Root685|1232	4.63314219845808	-0.23295279468421	1.01658959213617	0.380669630050016	NA
Root685|127	5.21910239888614	0.0881110399320385	0.948494631415202	0.88076302689572	NA
Root685|3629	0.61560268503682	-0.000913037898767784	0.989574093579477	0.93888821000074	NA
Root685|3656	1.3255697034988	-0.175180899549183	1.03223562867834	0.482144282819159	NA
Root685|3895	10.3906920709763	0.168353593593915	0.917134904514368	0.72343604681179	NA
Root685|4058	2.29175105588935	-0.266690892421337	1.05741011611992	0.310424468489465	NA
Root685|2994	3.52533227679297	-0.35423171931167	1.09356870503749	0.190428362512241	NA
Root685|2998	3.10944526793675	-0.116145174447654	0.981232719602458	0.538268124411177	NA
Root685|679	1.52169946936451	0.1754306153223	1.03546249451332	0.453805458652797	NA
Root685|1140	0.650279477188092	-0.153437988751619	1.0252487108344	0.598272537087618	NA
Root685|3719	7.14892938293722	-0.163814957002271	0.942559435737194	0.654821237221866	NA
Root685|323	18.8335710923323	0.201033717410339	0.90076498452204	0.67101551110299	NA
Root685|1303	0.276678036590149	-0.125292501462841	1.0193916529157	0.735172614594594	NA
Root685|4113	0	NA	NA	NA	NA
Root685|605	3.55524539215438	0.0220603801801299	0.963195026261876	0.96528523688331	NA
Root685|2887	0.775333222801187	-0.159026731908391	1.02682210285009	0.56933827124231	NA
Root685|776	0	NA	NA	NA	NA
Root685|3175	14.7132515939863	-0.376395932206521	1.01261828538326	0.33008194580428	NA
Root685|1882	57.3401660592072	-0.0412378201013211	0.840257534124242	0.924464627682094	NA
Root685|60	148.842855367641	0.629749930847669	1.09183811533581	NA	NA
Root685|1355	4.51905703373952	-0.00167423207536303	0.934747536157359	0.932371368090893	NA
Root685|3701	0.0951080750778638	-0.0925937921824289	1.01595412729721	0.884930280949707	NA
Root685|2458	0.242093282016381	-0.121711547607739	1.01889265214131	0.75567540334503	NA
Root685|3875	253.013211048513	0.779218968428401	1.46573465493912	NA	NA
Root685|891	0.228808009334401	-0.118767405282865	1.01848981792289	0.764791346051899	NA
Root685|1719	14.2155460005049	0.611633974083602	1.23827174688437	0.0991398172409897	NA
Root685|2508	5.08715008223906	-0.246321696181083	1.00868573696196	0.324378165796047	NA
Root685|3374	0	NA	NA	NA	NA
Root685|3555	0	NA	NA	NA	NA
Root685|3565	0.276678036590149	-0.125292501462841	1.0193916529157	0.735172614594594	NA
Root685|1711	113.294127162506	-1.26736683093576	1.80310631558163	0.0356552646307528	0.06130653414928
Root685|235	2.28254920404676	0.208377217553138	1.04357657767187	0.331563080934151	NA
Root685|2415	607.965018404552	12.8186006227893	2.46385193813651	1.2876874219846e-09	1.5387864692716e-07
Root685|1810	84.2846669075435	0.572483252049966	1.07267217480603	0.237890199261637	0.292472593654974
Root685|2810	2.64858681468285	0.0467223455315704	0.978244649570214	0.983622650893818	NA
Root685|53	1.64043847794236	0.192162913605471	1.03764459321126	0.45735726992623	NA
Root685|2107	4.08354752071582	-0.0618525339115365	0.960581337329178	0.800642015743266	NA
Root685|3996	12.858059484025	-0.165984640716389	0.944330593305871	0.665603205001546	NA
Root685|449	8.01584223237881	0.00278488792578545	0.91616745848493	0.979232611685548	NA
Root685|3952	1.80853261334978	-0.223944633696592	1.04384468998472	0.380789927398143	NA
Root685|2785	26.4597662436954	-0.0208541508935827	0.868258418797744	0.957907128097997	NA
Root685|2406	15.402617918666	-0.0704844053675414	0.906902568921042	0.863567586129384	NA
Root685|3518	16.1461527604874	-0.252046739884367	0.90645864368446	0.573536203425744	NA
Root685|3725	0	NA	NA	NA	NA
Root685|3460	0	NA	NA	NA	NA
Root685|2845	8.83763433024699	0.259975789501911	0.988867237126942	0.539873103428962	NA
Root685|2140	5.67304598880484	-0.480426707041362	1.1562988221912	0.132388794459414	NA
Root685|3377	9.75450872984412	-0.429536185298242	1.03127699682041	0.302417604525709	NA
Root685|1730	0	NA	NA	NA	NA
Root685|2402	0	NA	NA	NA	NA
Root685|2403	1.69888016542358	0.193491709623447	1.03726709045927	0.463624063772171	NA
Root685|3836	2.35148450983209	0.188255378514299	1.01128088982251	0.643071326435864	NA
Root685|3918	1.22552670700833	-0.172899218758879	1.03139344390948	0.494727297273748	NA
Root685|2784	355.812501485118	4.89934480019016	2.76295800100038	NA	NA
Root685|1037	6.27458548476619	-0.17681839345012	0.997475835597225	0.47923539367404	NA
Root685|2586	0	NA	NA	NA	NA
Root685|3228	0	NA	NA	NA	NA
Root685|3713	203.892554431686	6.90027396848602	2.88976017580215	0.000198645904367336	0.00182601427476128
Root685|4046	0	NA	NA	NA	NA
Root685|1390	12.6959818341914	-0.202002795774185	0.948372185969535	0.591892190405725	NA
Root685|288	12.5648166748154	0.383554378450825	1.06130021222161	0.310976243642165	NA
Root685|3083	3.28607656182331	0.154359792968525	0.997554951724805	0.710756143178657	NA
Root685|3523	0.224800904729496	-0.118645716275984	1.01845397810837	0.766878710055871	NA
Root685|3948	1.8344662144593	-0.0406410422112707	0.989553876208933	0.776070890346608	NA
Root685|3949	0	NA	NA	NA	NA
Root685|563	275.255961442057	1.23030262273867	2.32870060114536	NA	NA
Root685|2451	0	NA	NA	NA	NA
Root685|26	2.03271909679687	-0.0032325443944538	0.979965588144268	0.781826996069979	NA
Root685|736	4.14679919861502	-0.0745525061544516	0.978997932129126	0.750289089756526	NA
Root685|1572	4.05154368801239	-0.187033011761145	0.992552528329073	0.412284093922247	NA
Root685|2114	0	NA	NA	NA	NA
Root685|201	1.1268191269187	0.0119532755498111	0.985707363527086	0.949873028967775	NA
Root685|3165	3.33276895368603	0.122983518789791	0.987015447853518	0.791744620033089	NA
Root685|4052	0.991192101513167	-0.166787939390529	1.02924983301355	0.528901159017767	NA
Root685|3203	15.565029392711	0.118025695916202	0.887794769239898	0.80340275026202	NA
Root685|1937	1.09675672934359	0.0559090493742223	0.996429894607789	0.978872817210971	NA
Root685|2244	0	NA	NA	NA	NA
Root685|2024	3.88990688134622	0.205509946701434	1.00089915274503	0.619839968443131	NA
Root685|1133	0.207508527442612	-0.11605895663848	1.01812577590969	0.778825801933147	NA
Root685|2023	269.356222214098	0.714862296713075	1.44286845763446	NA	NA
Root685|1340	4.61582172373901	0.310064928999249	1.07929631235354	NA	NA
Root685|2534	0	NA	NA	NA	NA
Root685|73	498.64725065292	1.67884084792068	3.27644822126542	NA	NA
Root685|16	94.8933707976403	-0.402084743653609	0.925331674243795	0.402058066649231	0.444869805227621
Root685|2600	148.581277238735	-0.420938036348536	1.0116951764865	0.32297896852251	0.370752414306479
Root685|4014	158.446748301411	-0.279508928895395	0.950550105710131	0.502263999496354	0.528815400350787
Root685|1906	238.271255841441	-0.913989544920501	1.19871950132266	0.10759577627583	0.143661399608511
Root685|451	354.092830446747	0.423706308387808	0.942686626431609	0.392165873094509	0.435942528695756
Root685|657	0.95972693942208	-0.165971622500839	1.02897288836366	0.533895792590863	NA
Root685|833	0	NA	NA	NA	NA
Root685|3375	0	NA	NA	NA	NA
Root685|3554	1.67963849737681	0.126226761719387	1.00717520237651	0.762016174784192	NA
Root685|2331	3.88034107984983	0.23285084331826	1.02760882984806	0.497322707174901	NA
Root685|1242	1.9906440152831	0.124711615505547	0.998478584551707	0.785250858181041	NA
Root685|1438	1.81376337213647	-0.222169071203521	1.04345664523282	0.382601466920661	NA
Root685|1564	9.13184823963772	-0.153392976149792	0.959389733613481	0.670380892962317	NA
Root685|1622	2.09385187376256	-0.0636620064498473	0.989935935670141	0.720359762051602	NA
Root685|2833	233.875356491108	0.887518193647577	1.70949455273773	NA	NA
Root685|1415	4.01637246571456	0.231975697759624	1.02603538631447	0.502873909753983	NA
Root685|2270	2.68884375405406	-0.294638381424708	1.06749445061349	0.262832692374957	NA
Root685|207	7.2288442719023	0.00244817401202442	0.9361471929687	0.965793552612218	NA
Root685|3157	228.466249930366	0.52826596654288	1.14814743438314	NA	NA
Root685|691	2.02893262581935	0.193011064733046	1.03958536043799	0.376403542545071	NA
Root685|3396	29.2723736481972	-0.517529499087421	1.03124169762964	0.265532887389292	NA
Root685|4062	0.795449355196679	-0.159948700271487	1.02709902844034	0.564587878786149	NA
Root685|2792	1.13417020384678	-0.170734419330325	1.03061502409494	0.506960592426638	NA
Root685|1765	0.175075243858333	-0.109780899814965	1.01746507883298	0.804715174451099	NA
Root685|106	0.9253977175369	-0.164603587593825	1.02853641088739	0.540322461458364	NA
Root685|4048	5.1657163482738	0.278930343946372	1.0442554314193	NA	NA
Root685|1351	0	NA	NA	NA	NA
Root685|1823	113.056770994807	6.88715841437367	3.9268581930231	NA	NA
Root685|3956	0	NA	NA	NA	NA
Root685|2442	0.77596520223482	-0.159101271428072	1.02684421316152	0.569025948574425	NA
Root685|3866	3.45991994754511	0.0931058554983913	0.970021877791829	0.877122298385382	NA
Root685|692	3.37694849235505	-0.320850555456932	1.07953982533281	0.218089389618281	NA
Root685|1052	0	NA	NA	NA	NA
Root685|1057	0	NA	NA	NA	NA
Root685|3969	0.714850206982577	-0.15676190356618	1.02615516140332	0.582174753539451	NA
Root685|3734	8.94624719914642	0.0107849295681246	0.928531085313594	0.999390182642606	NA
Root685|2790	397.531687711594	7.65287738423572	3.05710795012597	0.000124831817605898	0.00162525952110592
Root685|2467	238.045565829969	10.5890923525353	2.83818896774626	2.28382650061565e-06	0.000130078667914964
Root685|3281	16.1390161132831	-0.646205364410967	1.24040894973161	0.0448611879355156	NA
Root685|3754	32.1268331108771	-0.0539134406664098	0.876092310912535	0.899285100889248	NA
Root685|3181	2.38399583533773	0.214239912924108	1.04519526220836	0.315529410255903	NA
Root685|715	389.852448165972	0.998584235361572	1.44147911102217	0.0746627683699635	0.106216676431079
Root685|3962	485.619377781304	3.63908731640893	2.09910061290896	0.00206340915665606	0.00747204224910302
Root685|606	7.23620397870644	-0.0416991754454791	0.93714961827168	0.878311799840448	NA
Root685|1463	0.223873087921789	-0.118413590299329	1.01842748221996	0.767617368961111	NA
Root685|3102	9.1849633448966	0.433551200490583	1.06995196730368	0.296227674425232	NA
Root685|3279	0	NA	NA	NA	NA
Root685|7	0.19886233879917	-0.114687081701555	1.01795964945592	0.785109892273976	NA
Root685|1738	7.17301368722204	-0.312860347550151	1.03741988426668	0.281111424493658	NA
Root685|2999	105.511044898171	0.725836117856291	1.22921987930146	NA	NA
Root685|1679	19.0822557519269	0.522718107449112	1.15783975358303	NA	NA
Root685|1680	160.688940998274	0.979892249821454	1.79469026867466	0.00616348723086138	0.0149169233275884
Root685|1597	0.466894186745877	-0.143284769761603	1.02274376666162	0.651837432443518	NA
Root685|39	0.0951080750778638	-0.0925937921824289	1.01595412729721	0.884930280949707	NA
Root685|40	4.42847498427531	-0.0832418537305127	0.959188003256276	0.745026889071601	NA
Root685|670	1.29309364025971	0.164592784973484	1.03054040456257	0.551739860593361	NA
Root685|756	273.588230718232	3.09143882047274	5.97974756824478	NA	NA
Root685|2414	91.0838076114412	0.474207202341396	1.18970706606914	2.80247543194651e-19	6.69791628235216e-17
Root685|4055	2.07965594146483	0.196200260984711	1.04038500724269	0.366852259372854	NA
Root685|193	0.0500214982452379	-0.0729821491757065	1.01491158069875	0.956069802592667	NA
Root685|603	580.782312167842	6.68657596376485	2.99796319839076	0.000350736364287185	0.00261956222076991
Root685|671	4.10985767469028	-0.392513907312948	1.11346910211618	0.154779016286821	NA
Root685|559	0	NA	NA	NA	NA
Root685|1175	195.557162625276	3.22922461581658	4.53133415850959	NA	NA
Root685|2806	0.389078488954897	-0.136860191579668	1.02140813033801	0.68130700189124	NA
Root685|3786	0.363139923024571	-0.134531205633032	1.02096263894074	0.692355954583916	NA
Root685|3452	0	NA	NA	NA	NA
Root685|3164	1.73900800166573	0.129134676462072	1.00717111879906	0.756542130896915	NA
Root685|3975	7.17217185680833	0.313348205004529	1.05601645445796	NA	NA
Root685|1772	0.328555168450802	-0.13120611051177	1.02036290809092	0.708256026025439	NA
Root685|1745	24.3435652269376	-0.0221270127427536	0.873006443142098	0.955757379862938	NA
Root685|3171	0	NA	NA	NA	NA
Root685|2822	0.190216150155728	-0.113247797456815	1.01779057719402	0.791620541250832	NA
Root685|249	1.06346633720273	0.0674135107132826	0.995103098430908	0.920513498374072	NA
Root685|972	0	NA	NA	NA	NA
Root685|708	28.9346853988198	-0.214425367466537	0.873133394543776	0.647659054860948	NA
Root685|208	7.96019826534114	-0.662772416149566	1.31470983348958	0.0457266422111639	NA
Root685|2854	2.86557643971459	0.102359855329566	0.978943141836127	0.858802092767315	NA
Root685|1544	0.0423031264095032	-0.0696782506899644	1.0147104940462	0.970824453051683	NA
Root685|2620	0.631171770971278	-0.152854770280865	1.02507899210158	0.602549518143763	NA
Root685|747	1.84160844917187	0.124987895087674	1.00400594049788	0.774714888849751	NA
Root685|827	0.233447093372938	-0.120059370829204	1.0186494064441	0.761189882377574	NA
Root685|1668	5.02048416456902	0.118780538047321	0.976522885288663	0.793742747704423	NA
Root685|2035	0.821387921127005	-0.162030254532908	1.02767363185315	0.559329950076508	NA
Root685|3002	6.51107357437896	0.0351245271728784	0.93798814693762	0.971744429835848	NA
Root685|1278	5.71314304455692	0.175915658282293	0.954284048076709	0.716796474565177	NA
Root685|1240	0.389078488954897	-0.136860191579668	1.02140813033801	0.68130700189124	NA
Root685|1247	0.778156977909794	-0.159285214078279	1.02689951749234	0.56819129991186	NA
Root685|3691	1.12629729013716	0.0252303405088458	0.988573111482821	0.980893671958906	NA
Root685|1202	7.63428908686744	-0.0191369544798025	0.916746517596466	0.936897731912771	NA
Root685|3134	0.268031847946707	-0.124478654092914	1.01927476481011	0.740082583784919	NA
Root685|1334	0.164277584225401	-0.108836861521846	1.01732265195848	0.812688839336146	NA
Root685|3064	3.50338312623438	-0.113791932508645	0.980759243573688	0.580686052669669	NA
Root685|623	1.42662112616796	-0.177404732752926	1.03308375223014	0.470088081221932	NA
Root685|2242	0	NA	NA	NA	NA
Root685|794	2.93019977268561	0.0277371390128215	0.96000619763132	0.968306770144426	NA
Root685|3614	0	NA	NA	NA	NA
Root685|3923	1.49977499338614	0.0760714828450935	0.999766748124029	0.985900096512642	NA
Root685|12	0	NA	NA	NA	NA
Root685|3474	0.0691695091475373	-0.0838144266374438	1.01539510059095	0.921745477333766	NA
Root685|2366	0	NA	NA	NA	NA
Root685|2660	1.06692778584824	0.020433554968663	0.988386629479812	0.97155073260102	NA
Root685|3355	13.7140887060807	-0.161091462353531	0.909861578897221	0.693921765226158	NA
Root685|1786	3.9827986122888	0.0546772339719448	0.951428771007596	0.96099672133525	NA
Root685|618	0.273894586167026	-0.124988961418443	1.01935996786339	0.737005444556195	NA
Root685|3700	214.985575650322	0.886203921473745	1.48978774652742	NA	NA
Root685|1563	9.29223514513776	0.0609426740633692	0.91551509206061	0.909802305858306	NA
Root685|2329	36.7941552458228	0.68832020780934	1.15311145368927	0.173042799339977	NA
Root685|1177	401.556781140777	5.67650838075914	2.04088040455205	0.000163153151211171	0.00164021918527634
Root685|2377	0	NA	NA	NA	NA
Root685|3485	0	NA	NA	NA	NA
Root685|532	0.242093282016381	-0.121711547607739	1.01889265214131	0.75567540334503	NA
Root685|533	0	NA	NA	NA	NA
Root685|1588	4.66314447546839	0.259611834429696	1.01056253374851	NA	NA
Root685|3368	0.00864618864344216	-0.0367914801700806	1.01422831360561	0.94039672720296	NA
Root685|3560	328.067346461751	6.69071029956069	2.63464317755076	NA	NA
Root685|778	22.5254588102966	-0.181428252681686	0.895317348152547	0.688296006483507	NA
Root685|4110	0.207508527442612	-0.11605895663848	1.01812577590969	0.778825801933147	NA
Root685|1661	20.8918642380867	-0.516374364840985	1.09205706561115	0.193872569788439	NA
Root685|1464	10.0897504369763	0.307687259423049	0.990389281053967	0.486626798164221	NA
Root685|1749	112.871655083091	0.60721778281094	1.29996137736961	0.011016511869852	0.0230960204990756
Root685|471	88.6106270747915	0.751453139761466	1.34811361793825	0.0776841756587265	0.109214811661386
Root685|2885	1.42561269998928	-0.177160300779532	1.03299927342785	0.470552689471672	NA
Root685|2796	0	NA	NA	NA	NA
Root685|2819	6.1692941713378	-0.513879187491472	1.18156444102637	0.103102597668415	NA
Root685|2820	7.17833976795814	-0.143454008400035	0.93119484836371	0.715226355025956	NA
Root685|2777	0.345847545737686	-0.132891570982659	1.02066146173511	0.700128952520291	NA
Root685|384	0.543782067729148	-0.147889723656558	1.02382363613013	0.627004101964132	NA
Root685|2990	20.030333974343	0.128674381261742	0.92818840255551	0.755793090769574	NA
Root685|759	9.88626813337157	-0.225443534607958	0.967578334221343	0.544154725693545	NA
Root685|661	0.152169946936451	0.139967439859003	1.02963866655073	0.761559703345785	NA
Root685|1652	6.04099143078666	0.249688714451659	0.992916157641041	0.557149720308521	NA
Root685|2576	15.1405174265439	-0.358883536323763	1.0491636860485	0.258294108446719	NA
Root685|1728	0	NA	NA	NA	NA
Root685|2405	1.35707517027537	-0.177203275824302	1.03270444172732	0.476386846998627	NA
Root685|3510	8.44373448538355	0.0574747902997262	0.918093697342904	0.920426200595733	NA
Root685|1364	2.7897823605016	0.236198227174134	1.05172687398115	0.260314003565789	NA
Root685|2249	0.164277584225401	-0.108836861521846	1.01732265195848	0.812688839336146	NA
Root685|1023	0.458247998102435	-0.142548939010355	1.02258374282684	0.654874161764285	NA
Root685|3379	203.514981212558	0.496991663084362	1.2098477675418	NA	NA
Root685|3390	2.04552156613901	0.0738276536552459	0.98838975936262	0.915287771662745	NA
Root685|1821	0.00864618864344216	-0.0367914801700806	1.01422831360561	0.94039672720296	NA
Root685|2752	0.98440154648514	-0.166590383721961	1.02918382512724	0.529999025279311	NA
Root685|768	14.6316509789014	-0.774249702819787	1.48449973788552	0.0131247916904191	NA
Root685|3022	4.21518432798334	-0.0708517841369693	0.956384469928135	0.768671466123997	NA
Root685|1411	1.21735957549161	0.171192908814734	1.03462590432405	0.491976999599785	NA
Root685|3574	11.0806432670205	-0.201791408662338	0.921008366648577	0.627285469718473	NA
Root685|3878	2.88053090200756	-0.00828803007630943	0.963395819073966	0.894411841638868	NA
Root685|707	95.7157029184127	-0.307470107115951	0.880413835498491	0.527010076088067	0.552436000811614
Root685|3851	0.638890142807012	-0.153221095611182	1.02517758865639	0.600579257784561	NA
Root685|3924	5.16906586377412	0.254652187424215	1.03985552177196	0.402718079915249	NA
Root685|2759	4.18697177232226	0.155984261661643	0.981537982019786	0.730299789658358	NA
Root685|2281	0	NA	NA	NA	NA
Root685|516	3.09876725111649	-0.0327783619349349	0.971800189536212	0.844978525195719	NA
Root685|1013	623.038968011079	0.32328606112246	0.929143078997811	0.495917839458642	0.527813679205543
Root685|2898	45.7409850309481	-0.393575075749175	0.917291410549085	0.421610494112903	NA
Root685|3072	27.8092711457352	0.260275636748494	0.926757471230993	0.567820914057078	NA
Root685|1159	0.888819272981461	0.00455457898476143	0.988032105484805	0.938244832526144	NA
Root685|3404	1.80471606216776	0.156300703283936	1.01690364319376	0.668241999455862	NA
Root685|439	6.53916932540204	0.0145670283910799	0.934993852781005	0.988992513947302	NA
Root685|3884	22.9734959706625	0.134459689843953	0.934071683105892	0.748824943387882	NA
Root685|2699	2.7897823605016	0.236198227174134	1.05172687398115	0.260314003565789	NA
Root685|2831	2.94139855364381	-0.302086534128175	1.07103236876388	0.247014276665147	NA
Root685|4092	0.337201357094244	-0.132056486153389	1.0205121376689	0.704143176397722	NA
Root685|1585	0	NA	NA	NA	NA
Root685|3206	0	NA	NA	NA	NA
Root685|484	0.00864618864344216	-0.0367914801700806	1.01422831360561	0.94039672720296	NA
Root685|2771	15.9513209557547	0.283197911741584	0.987500221171082	0.472268950409587	NA
Root685|3070	149.573716790261	0.822069417300011	1.50962617735207	NA	NA
Root685|1468	1.57242278500999	0.176067497276524	1.03559757466807	0.448276851080882	NA
Root685|683	8.87648905942371	-0.167223414894727	0.963967367958322	0.638666646587853	NA
Root685|1849	1.72459273194644	0.177890801930044	1.03599885338045	0.431038961884222	NA
Root685|2385	1.67386941630096	0.177296802263983	1.03586574243557	0.437337456798268	NA
Root685|3883	0	NA	NA	NA	NA
Root685|788	570.456182709435	0.880458989564718	1.4371656319789	0.0704441572872054	0.1020372944948
Root685|1122	4.92531358519478	0.222147008814993	0.991616657674855	NA	NA
Root685|735	9.28675075767361	-0.489890063375053	1.09666084273268	0.231474488902781	NA
Root685|1120	0.812741732483563	-0.162983293014087	1.02788602964987	0.561063495476071	NA
Root685|3109	2.09694831875171	0.22763553570226	1.04736640176146	0.358116472880482	NA
Root685|1677	22.3176154003235	0.234702098162261	0.930507217544093	0.585065891053026	NA
Root685|2084	2.73133246906563	0.225885594872095	1.02319095823381	0.548302072420048	NA
Root685|3410	3.17085772013004	-0.00539279587765107	0.952953944117709	0.887619053330992	NA
Root685|3423	2.38399583533773	0.214239912924108	1.04519526220836	0.315529410255903	NA
Root685|2533	0.950408466659519	-0.165443376266695	1.02880674809416	0.535964155283398	NA
Root685|3388	5.2770654301999	-0.15167782879421	0.963760244263874	0.621429331249635	NA
Root685|3705	69.7781318776148	-0.463398984989239	0.937473469845443	0.351685009561626	NA
Root685|3442	19.2911941464222	8.70493040881341	2.84116728060385	0.00017957322111734	NA
Root685|135	28.935056774425	-0.310871590839986	0.903791215940083	0.510892262513224	NA
Root685|2097	0	NA	NA	NA	NA
Root685|428	2.00738998732814	-0.0562586940998489	0.989686850816089	0.737973514954942	NA
Root685|2336	10.148817074941	-0.154901982941995	0.942124843054414	0.698426597273813	NA
Root685|424	122.639506781615	-0.66036122135173	1.0769081976397	0.187910594680245	0.24145501144397
Root685|988	0.769510789266352	-0.159072091800009	1.02682625918612	0.570023689046945	NA
Root685|992	100.68095969284	-0.259035163221684	0.864315131162667	0.587669161078445	0.608021339817092
Root685|1969	181.158164405592	6.0234075922504	3.11915687751015	0.000617551193762771	0.0035141603645072
Root685|3204	6.32676887344287	0.34690420793467	1.03014554779083	0.412652241144973	NA
Root685|752	1.8507954350738	-0.183948145110366	1.0357800420068	0.429675198018403	NA
Root685|2639	0.294266251251108	-0.126672623724876	1.01962609353632	0.726308571071211	NA
Root685|2925	6.19103796641187	0.0791885866580913	0.943005403990795	0.889690371062344	NA
Root685|682	0	NA	NA	NA	NA
Root685|1093	1.58623687982056	0.0604220155034576	0.99637276134064	0.969215005671171	NA
Root685|687	2.23789746883711	-0.0927356483361206	0.973351021747712	0.695208051122863	NA
Root685|656	37.1235935905835	0.263555583132838	0.931660703683254	0.557895317551905	NA
Root685|3967	12.5709552928542	-0.102006686057493	0.914535478670337	0.799477127604508	NA
Root685|1673	258.663114230726	4.97685999260482	2.39055051622105	0.000857367900610821	0.00394059477396127
Root685|2381	0.181569961512285	-0.111734584036513	1.01761830248612	0.798374443177327	NA
Root685|1651	1.47997248007817	-0.00483963645180165	0.990231961310233	0.866312597624897	NA
Root685|3230	10.2593283757518	-0.0574948289840807	0.912279480825879	0.886147994753374	NA
Root685|43	0	NA	NA	NA	NA
Root685|3955	0	NA	NA	NA	NA
Root685|1735	1.12548371051785	-0.170379048691826	1.03049374411731	0.508467594356026	NA
Root685|1119	15.1978860283027	0.160963551012196	0.963095051992627	0.601297753364875	NA
Root685|2456	0	NA	NA	NA	NA
Root685|2518	0.00864618864344216	-0.0367914801700806	1.01422831360561	0.94039672720296	NA
Root685|883	1071.78338086873	5.20148625928978	1.90975205014983	0.00023078630744807	0.00204288620296625
Root685|1968	2.22261022462058	0.148046589202259	1.00672341079994	0.715591746207405	NA
Root685|38	458.249881006148	3.10827808579598	3.46379967001784	NA	NA
Root685|2797	0	NA	NA	NA	NA
Root685|3717	2.21914877597507	0.184558893730117	1.02268423488375	0.589630688204627	NA
Root685|1922	0.311262791163918	-0.129307096172592	1.02003724238456	0.716784484537984	NA
Root685|1638	3.70280204212031	0.27722686926182	1.06594816122464	0.175488863982848	NA
Root685|3115	0	NA	NA	NA	NA
Root685|448	1.33513874412914	0.0130852874388219	0.98777398718537	0.904712706396671	NA
Root685|2293	4.03538813435387	0.29561919049424	1.06329489128131	NA	NA
Root685|1457	17.5310351929642	-0.0797513506246315	0.87718749531597	0.854264865764852	NA
Root685|3838	1.06518962855516	0.168681177180334	1.0341728853426	0.515202384037359	NA
Root685|3168	1.01446631290967	0.167804053882495	1.0340238630609	0.523745144745332	NA
Root685|464	3.41287741796669	0.234612390086929	1.03298911635491	0.476029237692279	NA
Root685|3785	0	NA	NA	NA	NA
Root685|3739	29.2199519519469	0.342364143616457	0.980742986528743	0.436188766753888	NA
Root685|1587	0	NA	NA	NA	NA
Root685|706	187.830679176135	3.0546962321513	3.67566345634799	NA	NA
Root685|718	220.759303659225	3.85693818509665	2.99178236520685	NA	NA
Root685|979	0	NA	NA	NA	NA
Root685|99	17.9878888690695	0.413103652637678	1.06493454851397	NA	NA
Root685|1944	20.6337562063065	-0.236128550749564	0.911827741577746	0.599302069321777	NA
Root685|1945	31.1324935063042	0.36284295032287	0.990569325239112	0.408699715123016	NA
Root685|853	41.2394214588576	0.525381383904423	1.07172406656365	NA	NA
Root685|1992	13.0668176060796	-0.253547519866765	0.963871783159767	0.507201752145283	NA
Root685|2712	0	NA	NA	NA	NA
Root685|1268	3.03099759071214	-0.108033830227895	0.980732872911823	0.553859918800601	NA
Root685|1615	0	NA	NA	NA	NA
Root685|2901	249.32415646999	1.0773034964665	1.64886941492325	0.0450531607784411	0.0732496967758328
Root685|2899	16.1042873914737	-0.276765631278363	0.965548798764481	0.483228643659912	NA
Root685|3187	14.1034161055825	0.110623718892771	0.945738570784134	0.738077642266232	NA
Root685|2092	26.7443673572443	-0.107457851053168	0.874741374767231	0.811764071866719	NA
Root685|456	28.7863772737347	0.110243522190099	0.88362308135713	0.817942022007359	NA
Root685|3853	1600.71427864374	0.587414055716314	1.04284392141988	0.238628266789623	0.292472593654974
Root685|572	276.791057192256	0.616258391062384	1.30199013131898	NA	NA
Root685|3393	0	NA	NA	NA	NA
Root685|561	4.68795808678035	0.0159246536356916	0.932255318635821	0.970729734429189	NA
Root685|3716	8.22123398553406	-0.291744969296058	0.989308772274268	0.468105036328702	NA
Root685|1662	7.3830297223542	0.179252619693824	0.947409002081114	0.706202729651428	NA
Root685|3011	0.293970413877033	-0.127160672192373	1.0196809104319	0.725741606757323	NA
Root685|719	3.94258769170635	0.2894383770309	1.06021367779838	NA	NA
Root685|64	0	NA	NA	NA	NA
Root685|1108	86.9838063621264	0.787557218901715	1.51664544548375	0.0111224475482025	0.0231153475132209
Root685|3943	2.1811025727558	0.202427234951875	1.04199054138187	0.348644976965546	NA
Root685|4087	0	NA	NA	NA	NA
Root685|4088	0	NA	NA	NA	NA
Root685|906	2.87378884073761	-0.305838824686927	1.07223344657667	0.247541952535549	NA
Root685|1339	20.1818066769729	0.0478651111432041	0.871409502632217	0.922809748545345	NA
Root685|3633	2.03708508999559	-0.240672496233344	1.04890149501998	0.347460713672413	NA
Root685|3896	6.81758228015133	-0.216037139836145	0.966351359224693	0.57627572275703	NA
Root685|3932	56.9130272113446	-0.131893123023295	0.873256663259139	0.770735077117512	NA
Root685|470	1.72324911159084	-0.0286473337997335	0.990298647674449	0.805905133086033	NA
Root685|1678	0.125053745613095	-0.0992920544586571	1.01651453949681	0.851320568196995	NA
Root685|3539	0	NA	NA	NA	NA
Root685|3528	7.06293752279419	0.0318488948063644	0.921719712935335	0.976052230328138	NA
Root685|585	0.155631395581959	-0.107171755243278	1.01715628944115	0.820293807900021	NA
Root685|709	3.2872460993815	-0.334374752156304	1.08445430699934	0.210863730307297	NA
Root685|710	9.55976974972527	0.159500069749185	0.932286687672698	0.734962615196699	NA
Root685|712	14.7811655431823	-0.0516109981652784	0.90734602334938	0.897612817013651	NA
Root685|2015	10.7861212372383	-0.0397295502854709	0.911175060393994	0.919908139892449	NA
Root685|824	3.65383174970856	0.0833459058823103	0.975453775864657	0.885572760349891	NA
Root685|1009	324.469862954234	0.419079114802781	0.974066389066114	0.372640694269658	0.420099650615322
Root685|1971	161.60318083923	-0.569571714420472	1.00724306832635	0.251207827874946	0.301993319061054
Root685|845	13.9773401081335	0.438066871289538	1.05569835662708	0.310391330175263	NA
Root685|3867	0	NA	NA	NA	NA
Root685|609	20.0441836703344	-0.146839678818936	0.876119468891647	0.745501155976784	NA
Root685|829	0.200085992980951	-0.113950501416064	1.01791436566597	0.785306501848737	NA
Root685|4044	0	NA	NA	NA	NA
Root685|804	7.49136431203078	0.00156862359155721	0.919449643948073	0.970338334383697	NA
Root685|4006	0	NA	NA	NA	NA
Root685|2509	5.81113306726223	-0.334034867694071	1.02778974952839	0.256739087772144	NA
Root685|418	116.758409667517	0.898154288087868	1.46360915350305	0.068390654819916	0.100278322097914
Root685|4016	9.09123871610327	0.0491103259163327	0.930277132192	NA	NA
Root685|787	1.03983540370274	0.0408300471156598	0.99056004307811	0.982774991044869	NA
Root685|714	415.167609157379	1.07876793287935	1.62720413349019	0.0519682621023386	0.0822544016056882
Root685|716	31.7960878085683	0.0320637482199113	0.87595187880807	0.952235180532631	NA
Root685|1783	0	NA	NA	NA	NA
Root685|1594	2.83421893042412	0.00869035419417084	0.96894416513966	0.930742377272653	NA
Root685|1341	0	NA	NA	NA	NA
Root685|3263	0	NA	NA	NA	NA
Root685|1690	1.52169946936451	0.1754306153223	1.03546249451332	0.453805458652797	NA
Root685|659	8.6310403732384	0.369348647061649	1.09045441290286	NA	NA
Root685|1326	3.16845268434211	0.250400109340076	1.04681900721892	0.383967870326694	NA
Root685|2158	9.58670665699641	0.41463843549703	1.13470654593864	NA	NA
Root685|2892	6.24377562968107	-0.22707670874975	0.991051709405457	0.492914278238305	NA
Root685|3937	3.27373472117215	0.157055525408775	0.988110567373843	0.732087146492739	NA
Root685|2493	6.1614415383458	-0.0353555588365921	0.942837032023266	0.877350953423386	NA
Root685|473	14.7560025149153	0.362405239095703	0.970342635291456	0.444596884630718	NA
Root685|1831	72.3738734076494	-0.386596520465987	0.931984032821132	0.413749245610466	0.451534564844298
Root685|2664	248.438232625945	0.20335787558631	0.893974522252704	0.665936350614251	0.683084926166549
Root685|3317	13.4114061577709	-0.376512082194003	1.01311054801466	0.330717640587143	NA
Root685|577	13.0268758866424	-0.215011602978552	0.952682594509759	0.597524284043542	NA
Root685|942	0.510125129963087	-0.145813208581845	1.02332836842414	0.637412878362526	NA
Root685|3511	29.499487036859	-0.00863225741414509	0.881431372655292	0.977356064238075	NA
Root685|2488	0.00864618864344216	-0.0367914801700806	1.01422831360561	0.94039672720296	NA
Root685|213	247.141097484552	3.0363665848348	3.80613148828578	0.00669683820743837	0.0156916110938997
Root685|4032	0	NA	NA	NA	NA
Root685|486	344.910694571349	3.01412545001272	2.65492057342106	0.0057562327069041	0.0147889415836063
Root685|760	17.8551786903526	0.134615965939376	0.934586106132445	0.748488330541145	NA
Root685|2213	252.035964873156	3.06992569712746	3.47524739482859	NA	NA
Root685|3831	1.36952952242806	0.17341205796606	1.03505102312573	0.471716270029279	NA
Root685|3101	1.11591294420064	0.169576798648054	1.03433275813176	0.507083665964693	NA
Root685|98	18.8905698752172	0.466813736395602	1.0688568891089	0.280334081885816	NA
Root685|2749	4.7359274603218	-0.0126959655033567	0.942727971974876	0.906254231111139	NA
Root685|2735	15.4032260975628	0.296217651207965	0.965441563153509	0.508124632114985	NA
Root685|4085	0	NA	NA	NA	NA
Root685|916	0	NA	NA	NA	NA
Root685|750	0.389078488954897	-0.136860191579668	1.02140813033801	0.68130700189124	NA
Root685|651	0.972389185907631	0.1636406179644	1.03197700971464	0.560750898414597	NA
Root685|655	5.34659360437904	-0.0839853742549199	0.961246510877738	0.752970397431205	NA
Root685|828	0.304339893872902	0.14914854581227	1.03132615570798	0.686397013883236	NA
Root685|540	0.311262791163918	-0.129307096172592	1.02003724238456	0.716784484537984	NA
Root685|1646	2.84360519566502	-0.0923902434907934	0.979211622868398	0.585056350742266	NA
Root685|3095	0	NA	NA	NA	NA
Root685|2984	29.2442783149693	0.0993033633609573	0.8680902408723	0.840125932733304	NA
Root685|2333	355.309418779789	0.639532339670523	1.04377353372775	0.220337139483091	0.275319844369245
Root685|300	50.5702724021853	0.41081054886571	1.07952269357624	0.243607337128068	NA
Root685|4015	0.268031847946707	-0.124478654092914	1.01927476481011	0.740082583784919	NA
Root685|543	0.51877131860653	-0.146369999801709	1.02345896841163	0.634668868295854	NA
Root685|2775	0.129692829651632	-0.10167334374563	1.01665501421091	0.845233280104416	NA
Root685|2783	187.696434461676	0.662218181894224	1.11595918136102	NA	NA
Root685|2850	1.52169946936451	0.1754306153223	1.03546249451332	0.453805458652797	NA
Root685|3054	0.00864618864344216	-0.0367914801700806	1.01422831360561	0.94039672720296	NA
Root685|382	0.207508527442612	-0.11605895663848	1.01812577590969	0.778825801933147	NA
Root685|3944	0	NA	NA	NA	NA
Root685|1105	4.61997783983256	-0.284676549065594	1.02546291810083	0.328841852805555	NA
Root685|2844	193.478194104596	1.07486390931963	2.14487440204555	NA	NA
Root685|748	10.733173431988	0.425074617742987	1.12955988771663	NA	NA
Root685|519	4.66668704056405	-0.228774729424358	1.00306622182486	0.35433203634405	NA
Root685|1337	3.92415636414495	0.157164900833395	0.99378083446844	0.70523610398208	NA
Root685|1330	3.9034166399886	-0.393996426209059	1.10083903819322	0.217694092463692	NA
Root685|1737	1.81048514324361	0.0947480011929687	0.995206931720649	0.859229072061772	NA
Root685|2593	0	NA	NA	NA	NA
Root685|818	0	NA	NA	NA	NA
Root685|2900	575.323173135722	3.20004013266737	2.17800931904141	0.00468168962192726	0.0133205216623883
Root685|3063	411.739959047773	3.37279507036616	3.37473554140538	0.0051605273300382	0.014176621056082
Root685|3724	5.05712551438011	-0.0148165774602449	0.947381263298743	0.90867177427838	NA
[truncated: 2,114 more rows]
