# Supplementary material for: Genome-resolved metatranscriptomics reveals conserved root colonization determinants in a synthetic microbiota
Source: Nat Commun. 2023 Dec 13;14:8274. doi: 10.1038/s41467-023-43688-z (PMC10719396; doi:10.1038/s41467-023-43688-z)
Supplement: Supplementary file 11 — Source Data [file 41467_2023_43688_MOESM11_ESM.zip › Source Data/Supplementary_information/figureS5/Root569unfiltered_deseq_LFC.csv]

	baseMean	log2FoldChange	lfcSE	pvalue	padj
Root569|101	36.2685553819579	0.270225692429575	0.810466065708663	0.608013883736478	NA
Root569|110	98.1328184927406	0.264502639894162	0.753327748301718	0.615677457139939	0.748927076286262
Root569|1135	132.967351560907	0.100475858319886	0.745641492895657	0.851859837944092	0.901117039457866
Root569|1233	51.2582413429458	-0.274158738699503	0.884048615881366	0.55481503112932	NA
Root569|1266	3.73296697717457	0.023200665387681	0.972080096236699	0.929235778204214	NA
Root569|1296	69.7570060239738	0.713984145386447	0.889064120630229	0.212552524936407	NA
Root569|1304	11.5388780178832	-0.0562564432003773	0.942770013772896	0.866145412379537	NA
Root569|1353	9.17636600647347	0.437534795136382	1.03821159869564	0.306973758873519	NA
Root569|1714	417.354630906265	0.240185112522802	1.06144609339028	NA	NA
Root569|1727	373.080244474632	2.12094246830151	1.79989490286418	0.013642909129127	0.0530368092394813
Root569|1775	29.0690560222803	0.652883283717616	1.07473428277426	NA	NA
Root569|1827	8.61477941219576	0.443916668697557	1.04254451942475	0.299419873428486	NA
Root569|1836	37.2243798025241	-0.0627851835942615	0.774757393206267	0.896788797454882	NA
Root569|1842	3.18531927806042	0.193721854629933	1.00804326725663	0.488897304154797	NA
Root569|1851	4.93812424813586	-0.464953678641122	1.1308725694497	0.236934118501535	NA
Root569|1871	10.3167076867605	-0.0241442246398226	0.925292790673182	0.943413381543513	NA
Root569|1879	13.8193556047746	0.340151866671062	0.953583480447131	0.431695597289318	NA
Root569|1976	14.5079508285423	0.23218723678691	0.959071654702999	NA	NA
Root569|2230	11.0031071879086	0.173292477377846	0.948854250815555	0.646500414853533	NA
Root569|228	71.1796603829271	0.413275994091158	0.817537056835772	0.442167116713121	NA
Root569|2374	0.559268823244921	-0.108340803963605	1.01595258817359	0.906908799116097	NA
Root569|2567	20.964722166818	0.26836433762267	0.858128467808707	0.600428259645338	NA
Root569|2822	64.0228705941715	0.733917140158551	0.901436153130826	0.20060733166478	NA
Root569|2927	29.7927739982667	0.490607492708275	1.01282342321488	0.305773521163469	NA
Root569|3091	1.36766528607246	-0.156016559023986	1.02263022961937	0.815646093335197	NA
Root569|3992	20.1854897445565	-0.304231140282547	0.927057983533428	0.480911428216725	NA
Root569|4116	7.6013809361443	-0.233903996952036	0.967899517274501	0.442064364732885	NA
Root569|414	8.30634647171096	-0.274090236986425	0.977799589579651	0.378980598968189	NA
Root569|4330	10.7690874040723	-0.0593368350180535	0.918480876706593	0.870504241795877	NA
Root569|4713	72.8978382139383	-0.0210896191856005	0.752742798403286	0.961086980840308	NA
Root569|4850	8.36024543030372	-0.280355770801971	0.978907584901566	0.370960302886553	NA
Root569|4874	24.8139331311346	-0.239521016677931	0.869374588307443	0.600684879523167	NA
Root569|4967	3.02063435888197	-0.239886945406766	1.04176227848732	0.524624513665497	NA
Root569|5256	72.1302969691859	-0.559456284161479	0.989852219437653	0.260757918531009	NA
Root569|5350	7.89911590174555	-0.167643200224997	0.973536190365756	0.53242936942666	NA
Root569|5354	2.25061237737523	0.227479888763855	1.04169808161957	0.234341544848704	NA
Root569|5543	17.0216690700671	0.643164201420557	1.02090311727215	0.236748346098808	NA
Root569|5556	11.1354163881665	0.492937496264058	0.973171640582014	0.332870345056948	NA
Root569|568	58.2952429757288	-0.589695319340304	1.00583175216004	0.235781319622891	NA
Root569|694	34.1307677472996	-0.0991508212424799	0.872970029551184	0.817703430728741	NA
Root569|817	38.0382232545041	-0.141073423137127	0.860751137325408	0.753726769287483	NA
Root569|849	18.9944540334556	-0.919299569526381	1.38400312670008	0.044884663650892	NA
Root569|901	3.98499051885562	-0.00873023577927672	0.957598953185385	0.987999870433466	NA
Root569|1016	21.5183693562457	-0.593320104785289	1.06629268842856	0.179031769771825	NA
Root569|1541	14.5841470490672	-0.336077101804837	0.967096475289659	0.413915650286837	NA
Root569|156	5.27416209058615	-0.351560438731768	1.08192116776429	0.300245645794451	NA
Root569|157	3.4849065541319	-0.327129506203887	1.06661146609645	0.403670322423007	NA
Root569|1668	2.22973717565144	-0.190912626920765	1.03016888943976	0.652533468624311	NA
Root569|255	9.78484373915671	-0.0367607205858388	0.935043190183704	0.913467919346687	NA
Root569|2836	75.2218307911746	-0.422809338169864	0.794638882842336	0.423972283575856	NA
Root569|2866	21.2530320515839	-0.592463445735732	1.06368912618838	0.18001965014857	NA
Root569|3215	6.83874321305058	-0.161554172290613	0.960406984317554	0.564376118270263	NA
Root569|3324	263.295370671271	-0.359894159807849	0.9090868104085	0.450359291500144	0.664036654413019
Root569|3392	7.9569173649564	0.0198204589523244	0.929184422649518	NA	NA
Root569|3484	7.08990000201215	-0.158846148554871	0.964246833833867	0.562586250184344	NA
Root569|3540	61.4982131044183	-0.0159758334016127	0.844633165819199	0.965827536475243	NA
Root569|3655	19.0688234665136	0.00687480879686391	0.877693106658916	0.992311660207489	NA
Root569|4011	45.4515389950628	-0.413137183820884	0.930927727052097	0.38279433273748	NA
Root569|4243	264.119965493144	1.88117748763655	1.38727840889111	0.0169388856657289	0.0629597633356105
Root569|4383	2.15488463091476	-0.18725623976024	1.02938379631155	0.66521762977636	NA
Root569|4419	14.5729083661236	-0.336352814765617	0.966988406550708	0.413757113557109	NA
Root569|4547	3.3961559577259	-0.308622258285206	1.06055096648272	0.426588442975346	NA
Root569|4599	8.82887207566537	-0.303058431264297	0.986103528502543	0.339170516929228	NA
Root569|4636	11.3811906776549	0.225237065689623	0.905667510772081	0.636328555300412	NA
Root569|4675	621.272666790864	0.306042559345044	0.910992793074369	0.526280838068604	0.702815425353878
Root569|4705	28.5042069180986	-0.68182622961153	1.1385132402136	0.126868035167996	NA
Root569|4723	8.60776664836202	-0.361014920345767	1.00574640358393	0.308617257819563	NA
Root569|477	16.3155540735909	0.422512440988266	0.903384779892871	0.415164649512843	NA
Root569|4777	40.4427116317543	0.106258284971957	0.80339689314261	0.838144044039936	NA
Root569|4789	23.4469170478479	-0.233616708804956	0.912607234130399	0.587002981101712	NA
Root569|4825	45.6598448484047	0.200782159180325	0.881596076810067	0.670783897036613	NA
Root569|5094	56.1444809476646	-0.0550783895996664	0.755873875449348	0.908667571025381	NA
Root569|5366	2.48497987566208	-0.245184527869703	1.04064107499426	0.565664411851699	NA
Root569|5421	4.95570472332912	-0.0853511014787167	0.959309691993051	0.787221182505912	NA
Root569|5438	24.7981293433481	-0.271438206672525	0.903442699216001	0.540991301037127	NA
Root569|5459	1444.96498641314	1.58608387940175	1.21818929401465	0.0283470379422915	0.0927992505268701
Root569|799	4.45619393497626	0.0327479198702107	0.966351044189891	0.97012327803814	NA
Root569|837	5.08057649842911	-0.343122807683594	1.07816922564716	0.313711664840232	NA
Root569|868	2.46874958362354	-0.162022162672443	1.02730650825773	NA	NA
Root569|869	1.43318419259267	-0.162602330238273	1.02351772457523	0.797104996025972	NA
Root569|973	61.9371432817032	0.262729507904875	0.815944757433085	0.617172328564501	NA
Root569|1137	276.055704062026	3.47007229811126	1.61270825919567	0.00126135065795047	0.0098070013655649
Root569|1240	52.9243495090263	-0.195768628628043	0.864420220730459	0.670195874370657	NA
Root569|1302	0.356597162078955	-0.0927802473629143	1.01441586247649	0.777043663329542	NA
Root569|1399	13.4145502028937	-1.57128605522853	3.0384337005348	0.0192090269909685	NA
Root569|1426	69.2034425463594	0.312289751465217	0.791808179039647	0.556338588072117	NA
Root569|1533	6.48359412059651	-0.0487972867531694	0.94225451215773	0.850391513791383	NA
Root569|1699	4.52784357215903	-0.31826901345325	1.06781150157089	0.35693217360265	NA
Root569|1987	546.67833911534	4.92335432559202	1.55206493294216	NA	NA
Root569|2110	24.9795145997078	-0.220227375881579	0.902193268579689	0.609656714080119	NA
Root569|2165	4.7586808664488	-0.480636814387344	1.13810906041108	0.234401667739862	NA
Root569|2290	28.8740885864278	-0.0979266341085135	0.887505216700095	0.816412685372391	NA
Root569|2891	22.8627306743411	-0.391612051668237	0.968297479269176	0.369456021954084	NA
Root569|3326	30.3308198498921	-0.40865208903044	0.947780313763189	0.372308713863853	NA
Root569|3429	22.6931121928984	-0.0101306037205244	0.843763742679577	0.978061112394115	NA
Root569|3486	11.8969743770996	-0.36734478842242	1.00821048086813	0.290646590488023	NA
Root569|3539	6.49503869742031	-0.609249200094538	1.22876505417241	0.13783563671781	NA
Root569|3897	90.4605406807818	-0.553769815534571	0.983041906624083	0.267432409321628	0.553048480446097
Root569|4030	23.3176953904445	-0.0865344377126964	0.823377115237999	0.857629976234263	NA
Root569|4060	0.928776471206052	-0.126850673388509	1.01865655532034	0.942661266751394	NA
Root569|4086	217.030099740288	-0.331017182306689	0.898293647949992	0.482005029987745	0.6820406713465
Root569|5384	14.1320902178719	-0.625097034863077	1.14666797616244	0.112433461757261	NA
Root569|5428	34.5383579291771	-0.113055604670573	0.886214023693808	0.790919413537608	NA
Root569|5451	33.9309322132523	0.35819650792126	0.862874818688533	0.492818793785909	NA
Root569|5501	25.2786784349143	-0.588438501576327	1.0796074349505	0.172005165965171	NA
Root569|5534	36.7399155761889	-0.338560635891476	0.81638070330893	0.514462203290171	NA
Root569|693	114.720529504296	-0.542962942187917	0.79595526604386	0.313254855588562	0.59558953832658
Root569|787	54.4559274827792	-0.11935367607775	0.753325215079147	0.808832533782358	NA
Root569|995	799.163685781509	-0.790137389101709	0.880883931781	0.162413520918539	0.392569468955951
Root569|1054	11.6065950974072	-0.114152041313862	0.940175167122126	0.749124844868485	NA
Root569|1069	8.24955603499293	-0.336458006455952	0.997871220367655	0.337509391950839	NA
Root569|1151	17.8936527039938	-0.449106188441363	0.998396087170854	0.28177914812952	NA
Root569|130	871.399852360868	0.78035202269321	1.23735410131629	0.12429888408053	0.318079829655926
Root569|1404	87.3073322319247	-0.545206574724646	0.860005961300964	0.308739534665307	0.592137674149968
Root569|1477	61.6377985767749	-0.105465569770093	0.750407869313133	0.832075323359702	NA
Root569|152	10.6722694208405	-1.00340495658391	1.68954010552395	0.0415143949536934	NA
Root569|1631	89.3152516670049	-0.295730870358619	0.760944834466434	0.563108314186652	0.7142773834689
Root569|1818	43.5559370075539	0.115712273402508	0.772792986887677	0.825316426247461	NA
Root569|1884	10.8532318290484	-0.337390527406744	1.00854070305646	0.280235106710977	NA
Root569|1886	11.1644885566842	-0.253308975981331	0.949420717221574	0.562996214234915	NA
Root569|1907	0.883056036702506	-0.125467838087524	1.0184186533204	0.957751286679185	NA
Root569|2194	11.4651794603344	-0.80884875856609	1.44348189668581	0.0536984022782159	NA
Root569|2315	84.5510071335638	-0.503922145334693	0.957785741317883	0.307446929884494	0.592137674149968
Root569|2442	11.9213672922899	0.3163409391185	0.943772317325138	0.493968763213475	NA
Root569|2582	33.2215421950173	0.644546375692964	1.07272054679846	0.212470323142306	NA
Root569|2664	12.7210062018103	0.0730945728380525	0.897491849291692	0.862721013501432	NA
Root569|277	15.4410162187001	-0.375184641543154	0.978921326324706	0.36901114351401	NA
Root569|2811	31.9699486959576	-0.0845378767373816	0.862581353942403	0.845785199874441	NA
Root569|3122	8.16675543764481	-0.224686748596522	0.988444449119661	0.472217515120194	NA
Root569|3415	148.963149367098	-0.569005705691386	0.802773139585619	0.292982221634159	0.58141187992238
Root569|3417	307.845970404558	-0.649602983842782	0.841845778796977	0.235712829819273	0.511442023770656
Root569|3608	77.7018973609429	-0.337329464453922	0.893335478183945	0.478896163325719	NA
Root569|3862	29.5771011940523	0.561591392316336	0.879633473151863	0.308509370724667	NA
Root569|4010	0	NA	NA	NA	NA
Root569|4021	6.61666204676264	-0.406153029404661	1.10909847852199	0.225256025028066	NA
Root569|4184	11.0721739076632	-0.137942356248673	0.902975141791563	0.75771128398939	NA
Root569|4263	23.3231710491311	0.297360923417385	0.94964753386751	0.5004888800479	NA
Root569|4320	12.1583730017814	-0.557944803179429	1.09860368733063	0.147269583128004	NA
Root569|4378	13.8847575607774	-0.091670118840388	0.861366512536384	0.839798101506592	NA
Root569|4453	16.4075292499693	0.0443184468208495	0.885536088821649	0.922324576012353	NA
Root569|4871	12.7363613254274	0.29253277613323	0.952412026022409	0.513428164188661	NA
Root569|5533	0	NA	NA	NA	NA
Root569|559	28.09864333682	-0.307323129968977	0.919639056258892	0.486789376288044	NA
Root569|889	4.03303814687423	-0.290596655907224	1.0574557268164	0.404272309832932	NA
Root569|990	123.385586153269	-0.49509389019806	0.791585330925418	0.34992612489575	0.622364334636239
Root569|1349	31.3542979029094	-0.613185498259782	1.07432698128552	0.19268979516777	NA
Root569|1733	22.1129838484547	-0.052483485225894	0.894349157852915	0.894003370096812	NA
Root569|225	6.61092576434852	-0.644159918400771	1.25581919861321	0.125729967456845	NA
Root569|2627	2.96608796438996	-0.237724496479698	1.04105325305601	0.530794749369082	NA
Root569|2641	568.162007415617	1.34848680928219	2.30503546607669	0.0224775237891827	0.0771012121151011
Root569|3447	16.3973539816928	0.394895320840238	0.905418581578432	0.445097641751906	NA
Root569|3599	20.3010373023533	-0.139362743364572	0.834442699912429	0.771107231591687	NA
Root569|3604	1063.42707886713	1.90315320726829	1.78782431721757	0.0190925629000854	0.0688217001653655
Root569|3643	116.668640806494	0.289978885354978	0.815709350031453	0.581343701365937	0.726095948292395
Root569|3755	38.5280183078235	-0.281757300954081	0.894221329721704	0.53820806599176	NA
Root569|376	22.947816104641	-0.210996457577955	0.912750486739488	0.618623462234983	NA
Root569|4026	30.1660039527972	-0.37127314458255	0.854954889398882	0.472779201401781	NA
Root569|4315	46.6268476705013	0.324357585790791	0.801337048091159	0.54188949764235	NA
Root569|4641	1.70724167095818	-0.149297799898325	1.02356485676622	0.765183403108054	NA
Root569|4642	5.37756266819637	0.325625839128495	1.05777748857701	0.276845131444864	NA
Root569|4879	1.56554605325584	-0.146097262960509	1.02274417420079	0.789845693801185	NA
Root569|5129	2.69062325841932	0.170812467417394	0.99277445758588	0.518315366247434	NA
Root569|5447	61.1132623455907	-1.23330716004021	1.24090264500704	0.0682560608787052	NA
Root569|5580	43.4553742897476	-0.477417512459507	0.96089095334962	0.315042554587294	NA
Root569|827	1.26571365260693	-0.138307908604151	1.02091661369261	0.851574680937078	NA
Root569|1125	63.3032846537103	0.0964526197136273	0.763629196681745	0.852891223032229	NA
Root569|1131	898.321375260765	-0.0820494199776493	0.698588368154843	0.865831766623274	0.909708376418372
Root569|1292	1.62597530864698	-0.183905507348985	1.02668001406291	0.742195992395617	NA
Root569|2045	38.9082023478235	-0.203000866317164	0.823970409154257	0.685998895498588	NA
Root569|2859	12.0416308236344	0.120230935706395	0.906679720829675	0.771729527735449	NA
Root569|2924	0.740624875087061	-0.118543542942025	1.01730828994963	0.990262299525153	NA
Root569|2943	19.2146227016394	-0.00909238847964067	0.895908452963547	0.977004522874336	NA
Root569|2949	26.3522936658794	-0.448774700654409	0.975083450616167	0.316356279731165	NA
Root569|3189	21.453177578082	-0.60659384105813	1.07013902401538	0.173003485867664	NA
Root569|3254	7.82027818391592	-0.30608819492524	0.989109230625854	0.376303834929326	NA
Root569|3433	5.81368270631643	-0.532755546071641	1.17357246439058	0.179353228446293	NA
Root569|3453	24.0510073427984	1.61952713297665	1.95798726994086	0.029189074488215	NA
Root569|3465	15.8065365708947	0.30888180649081	0.923784394612007	0.521176562461559	NA
Root569|3830	7.18946479676262	-0.20426516815344	0.962793385687653	0.49181195895471	NA
Root569|386	11.4897836333978	0.124714580766965	0.928298633221146	0.769200079042836	NA
Root569|3975	1.41088500842974	-0.14230318341753	1.02182292997928	0.819964324447403	NA
Root569|4002	26.7034521128409	-0.758805148308826	1.17572739570772	0.108426403269473	NA
Root569|4119	5.78485792931353	-0.112569222313928	0.96982007605461	0.706380788427013	NA
Root569|4139	65.9402922645257	-0.107480423249003	0.85129121501232	0.811409874109333	NA
Root569|4148	20.3039850838754	-0.543516820782745	1.04118918597489	0.209106520061297	NA
Root569|4197	4.61642170583996	-0.443821814791823	1.11874881039977	0.260697213806297	NA
Root569|4247	41.1940393253018	-0.301522722153921	0.831049162003268	0.556379415944842	NA
Root569|4326	245.290492760524	1.19999642643734	2.15416455301489	0.0199570497638262	0.0703267420439379
Root569|4450	32.9533557572985	-0.457115788216909	0.971143314098514	0.322570809073245	NA
Root569|4550	12.6619745405599	-0.514020951314302	1.07175272020842	0.149717277038837	NA
Root569|4551	7.48910351206497	-0.232867150350185	0.98116819359625	0.473498340809818	NA
Root569|4784	28.2664818874918	-0.365832326033703	0.929574070647127	0.420449560965573	NA
Root569|4954	8.76026699210704	-0.35639187126115	1.00650638590298	0.310762442724369	NA
Root569|5191	25.3273335793304	-0.244612803396405	0.899879412742235	0.576829004446895	NA
Root569|525	25.6275096540579	0.364532257123035	0.849243871519187	0.482356902274268	NA
Root569|5368	22.1894534351471	-0.142639698342421	0.887746353649409	0.737201423186826	NA
Root569|5383	25.0520491719393	-0.231539669658456	0.899778731744384	0.594936602220719	NA
Root569|5419	0.688310534855964	-0.115808049944078	1.0169120370528	0.968527540865653	NA
Root569|5525	0	NA	NA	NA	NA
Root569|5557	17.9934203798034	0.209773734314964	0.85011872316195	0.679747208062794	NA
Root569|5592	0	NA	NA	NA	NA
Root569|5595	11.0591047175066	-0.481245382200802	1.06009114057301	0.193353901469316	NA
Root569|5598	10.6772508410547	-0.387273297372065	1.01739562683961	0.241082230153457	NA
Root569|709	444.469657321178	6.34185208484355	1.68292960179034	NA	NA
Root569|855	13.3708533125496	-0.057966898400598	0.903631099194963	0.882016985427291	NA
Root569|870	56.766590550034	-0.739550385112208	1.09775877115106	0.153574978180324	NA
Root569|1096	20.22183491865	0.315230791623654	0.885120123842157	0.533443639937364	NA
Root569|1205	67.2029402520172	0.0155745870205225	0.739474090345507	0.980611268234378	NA
Root569|1206	29.7174074090468	-0.335314137879441	0.85353620112267	0.509021047425077	NA
Root569|1822	54.3913596551258	-0.739420354919718	0.961203578202485	0.18505072038403	NA
Root569|1874	2.31621480677358	-0.248995573061632	1.04066183922773	0.579579247896071	NA
Root569|1973	9.27824731346904	0.291243991964641	0.905600656205495	0.546345530305499	NA
Root569|2092	38.8014472681996	-0.285648446457322	0.815495243371601	0.570127466946178	NA
Root569|2402	135.044621481886	3.22888631151068	1.73828383258022	NA	NA
Root569|2407	53.5338806820592	-0.494084434997376	0.860484732475388	0.341531101948045	NA
Root569|2504	30.1103214393513	-0.553746642373411	1.02160153309229	0.233265973026952	NA
Root569|2683	21.235694942021	0.140709291309801	0.828896128577718	0.783604140367632	NA
Root569|2701	5.87237714402748	-0.143147547908734	0.965012268995105	0.650028010040724	NA
Root569|274	8.69432826408076	-0.793740552459808	1.40687381375829	0.0723769834109064	NA
Root569|2790	78.7530056341735	-0.278695774313125	0.880229659042662	0.552157087783794	NA
Root569|3204	13.0548653425834	-0.595868200389487	1.12321015453842	0.127331810992652	NA
Root569|3301	83.0997261032798	0.477033002016684	0.856866846107697	0.378226058384282	NA
Root569|3334	34.5961448414387	-0.339997611463626	0.94543342033045	0.431651733247148	NA
Root569|3424	0.176611207340501	-0.0702342463797187	1.0131105941968	0.587915166372097	NA
Root569|3979	6.87820975289176	-0.172528206957001	0.960060966300253	0.546282792125529	NA
Root569|4111	9.00001943934547	0.0323501096675803	0.924855937680439	0.942416493473253	NA
Root569|4398	0	NA	NA	NA	NA
Root569|4409	20.4436063360254	-0.447048426093339	1.00608962917296	0.276413790220999	NA
Root569|4525	22.1806311954408	0.431441791047401	0.895214986448109	0.413476579919201	NA
Root569|4625	16.9604598101941	-0.138694646342008	0.920641317854164	0.723768976685536	NA
Root569|4822	20.5584815893737	-0.281895140314428	0.917963078546772	0.511173081579575	NA
Root569|5138	22.3772947765663	-0.161167564386808	0.882337841910803	0.709321329910807	NA
Root569|5233	40.4692060739613	-0.0452315571457701	0.772756101910367	0.924025218244777	NA
Root569|529	8.27226359781136	0.297226514827508	1.02755392727304	0.374138992544405	NA
Root569|5311	0	NA	NA	NA	NA
Root569|5474	23.7264282467441	-0.391324935768793	0.895631527110896	0.436591047366874	NA
Root569|5478	21.7769216484072	-1.10459550815199	1.57652755572397	0.0283823582648925	NA
Root569|626	14.0857524467303	-0.642681515350021	1.15514593084845	0.107147615874976	NA
Root569|962	5.3185466506644	-0.0905547471007175	0.966709963305681	0.762920381986834	NA
Root569|1095	1.44044182733503	-0.143089815199158	1.02200801434987	0.813828191833855	NA
Root569|1488	316.667887055382	-0.507000191907353	0.84262170832749	0.3375875251994	0.621240948739724
Root569|1821	33.5003585177521	-0.319239871171555	0.817189038936903	0.540247776651618	NA
Root569|1974	6.4512143394004	-0.121286219628012	0.959523332450191	0.639625662695491	NA
Root569|2091	8.08672838037821	0.308037012222504	0.94791794380432	0.505295051689953	NA
Root569|216	10.7648750374392	-0.418510399825553	1.02588311891832	0.217870380688298	NA
Root569|2403	62.2278365143596	1.28928314558884	2.30047096638792	0.0205583934146355	NA
Root569|2584	42.2111616342381	-0.295725550327357	0.898542816298665	0.517696116678364	NA
Root569|2663	15.1072362669613	-0.04794551436402	0.900270338459484	0.901268795344222	NA
Root569|2684	11.0452734338815	-1.09397939381909	1.83773845795435	0.0354355435214407	NA
Root569|2702	15.4497162695027	-0.121455379424685	0.895465981839646	0.767000812653728	NA
Root569|275	32.5812545400878	0.0835822718665838	0.792063004749415	0.875170442906555	NA
Root569|2788	18.2445896981309	-0.675343062224919	1.04265155099754	0.209037942614417	NA
Root569|2901	25.8656404916395	-0.251145225970209	0.905199453385158	0.56510416723213	NA
Root569|3150	50.327314339693	-0.038052026366457	0.765591309499327	0.934662549153041	NA
Root569|3153	126.702213668212	0.905941316758735	1.11433729407805	0.122661907452474	0.316142429981101
Root569|3205	57.3895931454673	0.351100705951827	0.805129238859114	0.506724056578028	NA
Root569|3335	71.081096417054	-0.296573044513752	0.790936451134688	0.567675480625277	NA
Root569|3980	23.3570422743544	-0.0159813218851305	0.824212998399926	0.96908916741979	NA
Root569|4112	5.2631900402764	-0.348743307392097	1.08082874141867	0.302785356504503	NA
Root569|4451	15.720234702849	-0.664578757165647	1.16488588166104	0.085285532803866	NA
Root569|4466	61.7106104455429	-0.612390435903853	0.907243647663338	0.250255557824422	NA
Root569|4624	2.71783903679858	-0.290006270080665	1.05227805947592	0.497328366919432	NA
Root569|4773	3.03102258222163	-0.240408045083359	1.04192709683156	0.523375561355056	NA
Root569|4809	37.4773391630379	0.360351993986765	0.805861534909961	0.495195255111949	NA
Root569|4821	12.1752381899063	-0.556559715247876	1.09818376484221	0.147771358395993	NA
Root569|5066	551.724929725143	2.12381283350276	1.57805100801174	0.0127745418248582	0.0505027437397997
Root569|5234	7.24871422851528	0.123768430501139	0.95368295126328	0.724727584105994	NA
Root569|530	6.36916963293947	-0.571114386164178	1.20122424861962	0.152630927602238	NA
Root569|5313	17.9422813291168	-0.768695068845303	1.24512901047543	0.0593625887208323	NA
Root569|5316	10.5006741161015	0.559491791385422	1.02128038067114	0.274448740903969	NA
Root569|5477	10.1883819092381	-0.84937661187188	1.48069180485274	0.05592429823206	NA
Root569|625	21.6971694774568	0.76577670198482	1.09106918162477	0.174810519387947	NA
Root569|627	83.2706464472494	-0.325425690940188	0.89106949025002	0.493447732117661	NA
Root569|888	1.69056991541347	-0.15510904533156	1.02401286014392	0.761602076455308	NA
Root569|890	6.14837529364347	-0.363638769059481	1.0893560884411	NA	NA
Root569|963	5.12618411540758	-0.102483237235135	0.958590857092836	0.74860439712359	NA
Root569|1000	62.5795284379752	-0.192408245082811	0.867235695206466	0.673856391278677	NA
Root569|1066	3.35644947410516	-0.25926841233298	1.04722929309185	0.478738823580164	NA
Root569|1184	16.8807536874571	-0.319691166007661	0.961107528562967	0.422652256890852	NA
Root569|1186	46.5482091564368	-0.962567733238768	1.29214538254822	0.0769799169679716	NA
Root569|126	6.0735236723437	-0.562124788163138	1.19361941864329	0.161859044026552	NA
Root569|1267	60.7123079681423	-0.779023427008237	0.937623840913665	0.170455440076766	NA
Root569|1672	7.78783555809501	0.0822570245567176	0.943686874664585	0.819745631346916	NA
Root569|1861	16.3535509426541	-0.16450956799317	0.897849667542613	0.692908685903689	NA
Root569|1865	8.41186135564867	-0.323686454559588	0.997769197025093	0.347960008004552	NA
Root569|1868	7.58983549903716	-0.289714041051483	0.984857484834765	0.399135699665758	NA
Root569|2018	8.0500733915233	0.149057866533106	0.895828454868236	0.7427781118932	NA
Root569|2039	19.4865493637942	-0.914153986200702	1.38552364871464	0.0447321120953844	NA
Root569|2060	60.3901159808948	-0.355264437134591	0.907850741644269	0.449770216304016	NA
Root569|2125	5.27276749439778	-0.514456818736397	1.15970948210637	0.201373168360795	NA
Root569|2334	15.6819544609957	-0.261290514412185	0.949411284577517	0.500493453730561	NA
Root569|2362	25.1725741684815	0.273678768091967	0.845753869947091	0.590925777663368	NA
Root569|2439	0	NA	NA	NA	NA
Root569|2617	15.7209542049384	-0.376930574079036	0.967154896132103	0.355196037382263	NA
Root569|2868	0	NA	NA	NA	NA
Root569|2933	9.24838684111882	0.322975497721853	0.925043654868794	0.498612655583355	NA
Root569|2935	21.1551745774764	-0.302485781863959	0.922958924378584	0.483243557389669	NA
Root569|2953	57.0658843096777	0.0069850213011252	0.865656671626524	0.996206285818267	NA
Root569|3128	7.00881393680604	-0.176426341289872	0.977369657373584	0.564808613445535	NA
Root569|3361	1.32264642409554	-0.139984993796992	1.02128744220133	0.838575335802418	NA
Root569|3419	5.3751687973386	-0.515307395497702	1.16076688416022	0.198139589311767	NA
Root569|3475	74.8992740935269	-0.347074921975402	0.904171711823371	0.46239856487274	NA
Root569|3528	21.9261164045959	-0.365958587354694	0.943683451852493	0.405487298886833	NA
Root569|3591	87.9586872710127	-0.314360976049867	0.894149885982378	0.503649873264909	0.693777381333173
Root569|3829	7.26742975120654	0.394995428446807	1.02593370679463	0.333260810966971	NA
Root569|4198	5.27288911207965	-0.519944927765301	1.16292552015359	0.198813538085022	NA
Root569|4205	23.9740047157975	-0.679218461712191	1.13496608762132	0.145943890487523	NA
Root569|4411	0	NA	NA	NA	NA
Root569|4420	8.01871802769279	-0.737946416043238	1.34613058451342	0.0870409750517925	NA
Root569|4489	1.97499966689883	-0.154433880221167	1.02498384177465	NA	NA
Root569|4620	6.94119865114429	0.0864066710345315	0.932341843929681	0.810434367449496	NA
Root569|4727	2.11861991402801	-0.185246169726965	1.02898669219175	0.671742484673694	NA
Root569|4768	22.3374200029017	-0.373806713096756	0.947993429835022	0.39554463859435	NA
Root569|4779	2.55055372342388	-0.196030062047064	1.03208800736913	NA	NA
Root569|5071	51.2765204324947	0.135690758421375	0.769435644324371	0.79762767030212	NA
Root569|5175	32.1991667834984	-0.0806115490622744	0.797373869863946	0.868912272150399	NA
Root569|5266	14.4444962664335	0.139309192033534	0.846839507230562	0.7834824681411	NA
Root569|5329	23.7715275309458	-1.04793823463532	1.51986133081236	0.0260795238657598	NA
Root569|5338	133.61706239527	-0.0394096065177536	0.713010820354959	0.93246348380655	0.954338939817805
Root569|747	0	NA	NA	NA	NA
Root569|748	9.99876604253802	-0.0877689059916855	0.911730775436979	0.808467018214434	NA
Root569|835	0	NA	NA	NA	NA
Root569|926	7.29420313563493	-0.137480754708564	0.969052445571603	0.589764731630196	NA
Root569|989	1.38725778569604	-0.141712823674745	1.02168391339052	0.824726225070047	NA
Root569|406	59.8826659391036	0.10076908379867	0.767189243332362	0.850427867907691	NA
Root569|407	66.6555452142175	0.0582053369527771	0.75329564974542	0.914089978978755	NA
Root569|4702	2.00770862479767	-0.177369416684958	1.02756498634558	0.69407772297369	NA
Root569|5091	12.1305800846167	0.452024692196177	0.955850992828599	0.372240123495452	NA
Root569|5092	2.63931286869476	-0.218559083903088	1.03613341322322	0.579866907323325	NA
Root569|5187	20.9948468101173	0.114223747334837	0.868252704652542	0.81716952864851	NA
Root569|921	12.2517005650997	-0.224456907337947	0.942825960732088	0.570140979491645	NA
Root569|1142	24.8006393475374	-0.195069356163934	0.889790775448282	0.652181538439078	NA
Root569|125	1.88791244338925	-0.202567092992919	1.03039345369021	0.682605260859146	NA
Root569|1697	11.9156451223358	-1.1531414902326	1.95676382106156	0.030452566009935	NA
Root569|2172	33.8263292598319	0.667645255643901	1.13356343647283	0.179130151093029	NA
Root569|2917	567.474429308326	3.02944739628484	1.70951434823897	0.00325142816301036	0.0185738744023164
Root569|3546	5.94914669276304	-0.125992886566187	0.969641512378506	0.677405068149049	NA
Root569|4054	7.72926660871669	0.0259467090943178	0.946281558903218	0.938766938709954	NA
Root569|4137	11.233476379102	-0.441779771765615	1.03623818752825	0.198661009382798	NA
Root569|4416	416.917458900734	2.6355354117253	3.10276903169475	NA	NA
Root569|4588	0.0294352012234169	-0.0263627885157114	1.01438318781742	0.24786858488462	NA
Root569|4673	158.491577770721	-0.444982025340038	0.824101735231647	0.391956114540382	0.644964823397136
Root569|4772	717.123606133967	4.56268267063917	1.82949751020624	NA	NA
Root569|4785	1.68208386575398	-0.144558952797815	0.998890863642511	0.869544834726079	NA
Root569|4818	25.3898316904791	0.0548274362101301	0.836472459931494	0.916222176589712	NA
Root569|4828	26.9936979821284	-0.269212116316117	0.873352258317967	0.589158746634666	NA
Root569|4892	35.7626756213772	-0.449540165526574	0.966424375046409	0.327411829501286	NA
Root569|4951	196.388951285579	-0.468415187994142	0.942612226466617	0.341166924777527	0.621357839639333
Root569|5390	31.2826193249292	-0.513135309656989	0.88681780065509	0.338321399354718	NA
Root569|1937	145.411776402109	-0.507780492983738	0.853517600315499	0.335254867463545	0.618790855863287
Root569|3235	65.4640251867664	-0.11767327994071	0.851540272221244	0.795016065323728	NA
Root569|3249	61.6133392373773	-0.620534112029567	0.943727941753454	0.248775134846426	NA
Root569|4057	8.02980941002697	0.371102996881505	1.00186402517948	0.390640162493156	NA
Root569|5332	19.7245367763963	-0.412080967299705	0.994399774337746	0.311415977465347	NA
Root569|720	48.7037449720893	0.152182536671487	0.877830046179352	0.744491683737693	NA
Root569|757	600.314270873877	2.32143009702684	3.74633121984751	NA	NA
Root569|864	0	NA	NA	NA	NA
Root569|1088	14.0350770395151	0.438106206335448	1.02467539509997	0.320826771992026	NA
Root569|1253	8.10159797376334	-0.283993503510316	0.99011709668882	0.396551809393396	NA
Root569|187	4.8396361830925	-0.0518971348074916	0.969588973279617	NA	NA
Root569|191	10.5949985538747	0.341504538547813	0.90989901625326	0.494101738190072	NA
Root569|1915	11.3585742927383	0.26085726058359	0.926519007028923	0.567798821372114	NA
Root569|1948	4.66124554860895	-0.362453615506789	1.03378733767739	0.439403286917187	NA
Root569|2085	735.274756529631	-0.238768835513014	0.774132027134714	0.633247040116382	0.763143962137543
Root569|2141	22.9570863002861	0.522691646007786	0.953916675013203	0.319425376398991	NA
Root569|2494	8.9105144651754	-0.129314439361883	0.922859799737649	0.762315645265225	NA
Root569|2697	10.2591944476017	0.821770140569246	1.63237112431792	0.000194379244800739	NA
Root569|2849	1.18549366944979	-0.135769964941917	1.02037519145518	0.870567396052277	NA
Root569|3328	0.795485976945362	-0.121182091189695	1.01771186505451	0.988534166800728	NA
Root569|3555	1090.37891393881	5.10308334823728	1.75792066618477	NA	NA
Root569|3624	519.424321368873	1.12452497541668	1.19012967781943	0.077667768794696	0.213556362258922
Root569|3893	0	NA	NA	NA	NA
Root569|4544	0	NA	NA	NA	NA
Root569|4553	12.301605276486	0.132835473339453	0.949688605387661	0.717450272639822	NA
Root569|4861	3.65212039550406	-0.356715082513912	1.0775254365639	0.36861479204697	NA
Root569|518	0.909999074644547	-0.126074372680282	1.01852156598545	0.948828821369482	NA
Root569|5188	0.63090267137046	-0.112689520437761	1.01649062001788	0.94276412955575	NA
Root569|741	22.4795989732728	-0.0870898862284977	0.835408845429077	0.855577728587901	NA
Root569|822	9.76845894264928	0.2841171304276	0.984851498731484	0.447742418515017	NA
Root569|2821	6.41729520731001	-0.152331237461975	0.954971596037074	0.591311692022257	NA
Root569|3993	7.69128311597349	0.0279058645195699	0.938254945065205	0.936729252674154	NA
Root569|587	0.603472120441309	-0.111099282703875	1.01628673988514	0.92963380784812	NA
Root569|2610	9.40275585044501	-0.851976698076481	1.47702489761454	0.0602386095829564	NA
Root569|3230	75.4714731566776	-0.167259477595439	0.751590545673849	0.742885901686902	NA
Root569|3322	225.753908124769	-0.473765773206215	0.962343845540502	0.327341146159408	0.610628937575499
Root569|3585	136.333934318916	-0.716123007714102	1.03492970725313	0.181781469700483	0.426135957865704
Root569|385	888.435511551577	-0.38483705266332	0.720774373898678	0.458053985669582	0.670901677597677
Root569|4178	55.2523199311888	-0.323524817281515	0.870944862467081	0.500274627697238	NA
Root569|4618	3.32178191539299	-0.307546984341957	1.05993010885211	0.432760058197132	NA
Root569|5270	0	NA	NA	NA	NA
Root569|726	114.023954279368	-0.0756553620233159	0.719450079693274	0.876724007491686	0.915994959674964
Root569|732	80.5070437259136	-0.338699677163442	0.786184374311302	0.508005460514316	NA
Root569|2820	1.43983269666605	-0.143046778394524	1.02199875310639	0.814081824653359	NA
Root569|3994	4.75026790609036	-0.0679466242764605	0.921855265581319	0.914349637096867	NA
Root569|1460	288.511539605192	-0.552353420608685	0.876340692459659	0.299342542993116	0.588346791441273
Root569|215	13.9200066952319	-0.0472964208063781	0.893348766062856	0.904415496250453	NA
Root569|2336	25.5758299681004	0.312560697185938	0.854455068029771	0.545849557818573	NA
Root569|2665	12.9438370646213	-0.16484780261555	0.927405955348772	0.66454149378921	NA
Root569|3313	7.87494997949495	-0.109841019280494	0.89682724032833	0.81177137081523	NA
Root569|3376	6.9514022011952	-0.253384920011243	0.974801455274987	0.45726649669394	NA
Root569|4400	0.618139225691755	-0.111898013340118	1.01639001176426	0.936440756111253	NA
Root569|4435	0.939434275867964	-0.127250880794971	1.01872824058622	0.93939223735607	NA
Root569|4458	68.9565366768743	-0.129494968550552	0.744356198129928	0.797369250434091	NA
Root569|4467	26.7258245393973	-0.457622116658031	0.979126194783881	0.307976898613091	NA
Root569|4763	44.4191385356048	-0.373715907749346	0.914974626933948	0.425778374452383	NA
Root569|5087	73.7694400879518	-0.0236644910136915	0.72961633310386	0.958972056715252	NA
Root569|5312	0.768055426016212	-0.119895602531888	1.01751251344186	0.99894748160002	NA
Root569|891	1.18215289343831	-0.135638786028231	1.02034864819271	0.871486368936695	NA
Root569|90	9.96051822575326	-0.0825531941629692	0.912853077549414	0.818949784100093	NA
Root569|1434	14.9943114084572	-0.253886371528758	0.942310346940839	0.51623031713855	NA
Root569|194	45.5541152969626	-0.740441758358847	1.11530004549075	0.147410920506522	NA
Root569|2047	3.04709375596224	-0.328339027026824	1.06499840691989	0.433509697914932	NA
Root569|2205	13.069252641792	0.442773644721124	1.00554448724657	0.333426156104076	NA
Root569|2244	5.69584713375772	-0.0565135135427181	0.962420812618123	0.786129173656856	NA
Root569|258	0.264916811010752	-0.0829952969990775	1.01373623041519	0.694004333103172	NA
Root569|265	212.824006340864	1.71853546221294	2.73555180919235	NA	NA
Root569|2867	5.51596216974179	-0.0444367733520563	0.962734752737494	0.816978655515968	NA
Root569|2879	2.71562454198589	-0.171563939175423	1.02914329389471	NA	NA
Root569|2899	4.93946659691054	-0.017663359110357	0.956300699673817	0.897678253281986	NA
Root569|2937	7.18256754727839	-0.268572289149077	0.978427345026497	0.432823901077643	NA
Root569|3135	2.33501762585668	-0.238144331554514	1.03854933021427	0.588974799663512	NA
Root569|3170	5.64671268084917	-0.365158954319762	1.08840446990225	0.27813605835944	NA
Root569|3175	9.19618163927758	-0.0475907334692178	0.944197331799338	0.890579828152532	NA
Root569|3196	14.8890293695941	-2.35611417796795	6.0022862702219	0.0137451501401987	NA
Root569|3654	9.49840062734964	-0.379959204731685	1.01831215248227	0.280323297281698	NA
Root569|4071	344.143638937689	2.70497092046103	3.47591461621869	0.0070610308717082	0.0319803000160376
Root569|4104	17.8156241727532	-0.0641180861639906	0.933971029479365	0.855396216726995	NA
Root569|4127	5.91935544012528	-0.100005501100912	0.954334948816876	0.695902320096191	NA
Root569|4129	6.69451182721603	-0.635472149299003	1.24963126207024	0.126797422930009	NA
Root569|4130	8.08024489104231	-0.00666210351508405	0.922036548978212	0.990967510335645	NA
Root569|4207	17.577909262943	-0.754903160391926	1.23320486989007	0.0623329341661895	NA
Root569|4360	3.05870116407677	-0.241699950682381	1.04220566540841	0.519011489701391	NA
Root569|4845	66.4186946819773	-0.293853232979105	0.793591976686206	0.563089857009982	NA
Root569|4864	12.7384954763538	-0.252961885413074	0.946464941167743	0.527717102962646	NA
Root569|4891	16.2001257473076	-0.113014775544469	0.891571889617292	0.782312228654963	NA
Root569|5080	5.06681449346827	-0.0147451644814677	0.96260894453329	0.894668944749947	NA
Root569|5279	67.4983070179848	-0.221144309748723	0.776045371925292	0.659939360158999	NA
Root569|5331	7.15521568335529	-0.131160620379709	0.927408611083886	0.700019694710741	NA
Root569|5410	21.9857103931585	-0.483188031897123	1.02543912035553	0.244811406658331	NA
Root569|760	1.23251718172097	-0.143696207895973	1.02107510670591	0.854133333413978	NA
Root569|879	3.43901941824231	0.148101761287061	0.991745530636984	0.626980689546703	NA
Root569|880	14.311825815877	-0.317560437692087	0.947996752036696	0.426365785447265	NA
Root569|1001	4.47586949428503	-0.0479068387460426	0.958811669731567	0.880941779220177	NA
Root569|1138	85.6767121228709	0.792690168495195	0.983940580276675	0.174196246426329	0.41354986747014
Root569|1420	108.190520181487	-0.1476111574962	0.760219955610226	0.764996523699811	0.840076760114583
Root569|1889	559.092707982483	0.542766282705307	0.868845826251452	0.319602389890516	0.604845902166028
Root569|3190	0	NA	NA	NA	NA
Root569|3201	18.008344482402	0.0777785638829998	0.864526369787559	0.872076840137332	NA
Root569|373	672.383514529388	5.84788451555975	2.16293563951616	NA	NA
Root569|4123	10.654594680566	-0.126538013361624	0.914685335468262	0.73321381843433	NA
Root569|5018	378.853164598831	-0.169519301163888	0.756932328077684	0.73192138042633	0.821760105821619
Root569|858	5.78751098128383	0.312829661428361	1.01833428992943	0.352154680977345	NA
Root569|876	1.5586533903818	-0.145931110225244	1.02270278051067	0.791135326797564	NA
Root569|917	11.7557952022901	0.320270761634867	1.03158868620373	NA	NA
Root569|2855	22.6357354288805	-0.261699630410031	0.928827273917506	0.528368056651208	NA
Root569|3973	71.1201158084416	-0.569836547253846	1.00054922053082	0.248213853122351	NA
Root569|836	16.8774111532267	-0.199642693100167	0.91757317182874	0.627367560820668	NA
Root569|949	0.353222414681003	-0.0923684064189491	1.01438529377178	0.773883561849903	NA
Root569|2342	37.214314726419	0.0538089494312933	0.801631629924432	0.920436202264665	NA
Root569|399	14.8305301605986	-0.353785540226469	0.970649491439599	0.394185210450792	NA
Root569|400	3933.47150811358	0.950155650757139	0.901615633158815	0.114628093127049	0.298737460579711
Root569|401	86.8093148044783	0.496875359689969	0.863638192345465	0.359320924124749	0.628980154237131
Root569|403	24.0415148997312	0.258931646119766	0.824283879839902	0.620523827746931	NA
Root569|5093	21.5759481996537	0.678592602892329	1.25067333685465	NA	NA
Root569|924	3.93374436094124	0.0768289843399172	0.982992868634963	0.828272011807263	NA
Root569|1511	15.0014059126022	0.602427591161679	1.02520625635912	0.252079251577088	NA
Root569|1512	2.50434577593322	-0.247904054917874	1.04128866697846	0.560707500964323	NA
Root569|1542	26.8500176029738	-0.127589457701772	0.815413097067842	0.7956608832678	NA
Root569|1543	144.43902068696	1.66897749215234	1.54781710069485	0.0265794442510246	0.0882513220149678
Root569|2199	40.3223448240298	0.470317779824682	0.924739090801879	0.368906632888908	NA
Root569|2200	364.643064797185	1.59384520018127	1.59591540384508	0.0305209318730275	0.0988751022136621
Root569|343	49.1029732687652	0.0318854088068149	0.78384993599908	0.955973770206589	NA
Root569|831	5.95399866091532	0.311647936108879	1.05484896755794	0.246343715900786	NA
Root569|832	0.242487341478366	-0.0802775786766123	1.01357285442634	0.670943732778073	NA
Root569|1616	55.5111791939607	0.360267794498346	0.847830889647203	0.49391254441757	NA
Root569|1625	7.09288304634765	-0.590813720041427	1.21885618646166	0.133809616803732	NA
Root569|2727	20.3658948993945	-0.559231853574327	1.04603038938024	0.199833266425273	NA
Root569|4228	4.37506956453988	-0.0295244529216739	0.965430750306625	0.923138434283706	NA
Root569|4564	29.5950138826415	0.489059586104381	0.917858015341022	0.355618282967987	NA
Root569|5120	54.9960792638507	0.00954932059098202	0.747642523256487	0.989951727087227	NA
Root569|1143	47.9153449541291	-0.456096710020705	0.850775497982015	0.377905900939804	NA
Root569|195	3.27427943899958	-0.320642740043611	1.06366290456037	0.423720216718488	NA
Root569|2043	50.1485492312837	-0.163612209559012	0.756163256954195	0.744664611109093	NA
Root569|2770	0.912491237925923	-0.126187139631899	1.01854129835533	0.9480250594778	NA
Root569|3172	3.37200771233706	-0.245278624530854	1.04406686893516	NA	NA
Root569|4728	4.34808409795032	-0.426423857274918	1.1092586057285	0.282395746071356	NA
Root569|4862	0.500398420798087	-0.104391828779233	1.0155063515803	0.874266242933737	NA
Root569|717	55.5027495408322	-0.205013718023754	0.799009965418072	0.674872632253802	NA
Root569|404	30.4553244635412	-0.0861839847446901	0.819896930215756	0.859310371618396	NA
Root569|4700	2.46662743906465	0.166055008996866	1.01337595240917	0.452487818397941	NA
Root569|5089	0	NA	NA	NA	NA
Root569|5185	1.21243670739183	-0.136759964306282	1.02058103679881	0.863981119162858	NA
Root569|923	1.80261615353017	-0.162487166512622	1.02514026810877	0.737493202424117	NA
Root569|2712	66.6914543657728	-0.559121301979965	0.987690425918536	0.259095870917023	NA
Root569|3321	349.516691398302	-0.573304560124129	0.880056601432739	0.28476813145635	0.57014735332355
Root569|4035	32.2239946557307	0.203019400623548	0.822925257386841	0.691692129517572	NA
Root569|4179	592.000639632417	1.06005157629216	1.61767040642801	0.0518454473249106	0.155536341974732
Root569|5324	82.57907517299	-0.346314827068424	0.898740644809827	0.467884633940604	NA
Root569|734	11.8062807404245	-0.39917575988059	1.04169756452952	0.240851627814154	NA
Root569|3691	6.6964077425371	-0.602256032675351	1.22487514729312	0.136583310702115	NA
Root569|4353	2.53472636558817	-0.275822386265009	1.04776761099913	0.528817074745914	NA
Root569|4721	13.7407399011616	0.0105173430831319	0.891275653933885	0.984158111105727	NA
Root569|5217	16.1446604956443	-2.98698070559179	6.10329036267454	0.0115394358247586	NA
Root569|5364	18.9527701029947	-0.271881243614153	0.858892680469567	0.580740276419664	NA
Root569|840	38.5970662859519	-0.387816603114006	0.926246834218792	0.403809068585394	NA
Root569|950	4.92958845252011	0.198268937632007	0.997264341106402	0.537618130168046	NA
Root569|2834	97.5850468725514	0.158276168351632	0.755423336953868	0.764219128218046	0.840076760114583
Root569|2835	1162.18700990622	4.00538499506172	1.7631462995836	NA	NA
Root569|308	31.0921945571929	-0.397828115117343	0.940981799348353	0.383648715778311	NA
Root569|3378	24.2550040366725	0.833603296115063	1.06573223097935	0.154318919751825	NA
Root569|4341	2.93759065863932	0.0950647995265483	0.990696988856805	0.697527187007871	NA
Root569|4664	267.083735258747	-0.31489646813447	0.891018797501644	0.507044991482547	0.693777381333173
Root569|5396	8.36949079934378	-0.460864752465343	1.14210133400568	0.163801947097204	NA
Root569|731	59.5305048570452	-0.189991274502746	0.750228355885626	0.707805755164435	NA
Root569|405	29.5297534406244	0.229734394816883	0.819616805077543	0.660075387519213	NA
Root569|4701	0	NA	NA	NA	NA
Root569|5090	1.664509461588	-0.153342548229576	1.02375881760255	0.767354383105708	NA
Root569|5186	10.9234880951816	0.0851957237718216	0.907352031588482	0.842444023928579	NA
Root569|922	4.84528903423231	-0.0954651081171646	0.953251505176894	0.77394499042758	NA
Root569|1203	66.3977223364662	-0.556028942004216	0.837527977782536	0.309848168079581	NA
Root569|1401	32.604755542473	0.481936912252123	0.849219711145452	0.375108105626687	NA
Root569|1478	27.6116873215346	0.589113624818426	0.986691916465999	0.269416464060439	NA
Root569|1571	116.687076882987	-0.0621763823490499	0.735817231407218	0.897989281805796	0.93195105664606
Root569|1642	31.1057945570224	1.00357889825171	1.43066927395588	0.0710468214832208	NA
Root569|1712	10.3448907453888	-0.061940906388048	0.936351671247592	0.858332409823718	NA
Root569|1713	8.47576210692034	-0.750222508917253	1.36129494319263	0.0807625769242154	NA
Root569|1905	6.06963986156238	-0.577199670759408	1.20363766363228	0.156357186273739	NA
Root569|2321	70.5720393781631	0.563665229178822	0.826237533384377	0.306471166473886	NA
Root569|2692	58.403789408698	1.09699254976148	1.23940138870764	NA	NA
Root569|2728	28.2481398568897	0.494217183592874	0.950797008600944	0.341204944302397	NA
Root569|2902	17.7848407459673	0.17645885659975	0.845409117191805	0.725873977697349	NA
Root569|2921	28.0378703251438	-0.930208717419101	1.24299785559373	0.0814230012878236	NA
Root569|3060	286.881966728515	0.231199030008476	0.817065516294039	0.654420297515838	0.778793542834537
Root569|3213	153.096107153646	-0.384365799586638	0.908772643740151	0.424756891393437	0.654249174922739
Root569|3562	250.531262662097	3.63841523795882	1.92427598726437	0.00175734913837631	0.0118812083051094
Root569|3968	114.420478101864	0.113099974709801	0.760889175472514	0.831723723415122	0.889906231589804
Root569|4066	20.3509648059939	-0.0884178753073014	0.876252526711937	0.834128625698938	NA
Root569|4215	55.1846521581371	0.587898425602069	0.960059940921485	0.277341493262434	NA
Root569|427	11.491942571286	-0.280956826197159	1.00446111325501	0.328005179775219	NA
Root569|4323	20.6699296507187	0.670232667498556	1.13399533171459	0.180854678965717	NA
Root569|4395	8.82956834857143	-0.841989856590283	1.46050290563824	0.0651895836350855	NA
Root569|4399	5.02574528540541	-0.0509499994355534	0.975753444643798	NA	NA
Root569|4406	12.4187198242876	0.0932938861835419	0.899468997576315	0.824066506333831	NA
Root569|4410	8.61345830879042	0.00983887433329459	0.912456274143618	0.990855945976552	NA
Root569|4521	11.902234952546	0.365476646688396	0.944500644636934	0.452349525254377	NA
Root569|4523	36.2408373714377	0.175820547347743	0.817288933750051	0.733434472079357	NA
Root569|4827	54.1385351383738	0.69877912872689	0.886190456979778	0.221403661360771	NA
Root569|527	4.50635469549593	-0.315552317983756	1.06686664637556	0.360292754293767	NA
Root569|5361	9.81075390353439	0.257080693579664	0.985266825012783	0.475782865740919	NA
Root569|5532	39.2506260136662	0.203797154009236	0.837648941892865	0.690019329337923	NA
Root569|5575	19.838357590663	-0.0595691338938136	0.883437321603939	0.884164251405974	NA
Root569|1055	0.613154899129002	-0.111614905645126	1.01635365072575	0.934078644281084	NA
Root569|1315	17.3132537780214	-0.142479199302061	0.902927737182715	0.725540509720802	NA
Root569|1413	1.06103734114669	-0.131802464102471	1.01957362644995	0.903335883690788	NA
Root569|3914	1.29314420353608	-0.139108362118518	1.02109282696647	0.845310285177861	NA
Root569|3927	22.6917892888397	0.0813019523170491	0.806650019180922	0.876811868125126	NA
Root569|4172	18.3999062945362	0.204015504654091	0.851129760720754	0.68733444489102	NA
Root569|4202	2.55463824931759	-0.254876258906119	1.04295389550608	0.547892257950139	NA
Root569|564	4.20236641577347	-0.300330415891546	1.060970964324	0.387310943805914	NA
Root569|805	6.96233308919009	-0.639832036394115	1.25467748705738	0.121507512744168	NA
Root569|818	59.7045527601414	-0.391206858227523	0.917955169463941	0.410754347883644	NA
Root569|3692	3.53938113372562	-0.373226682184877	1.08304936724941	0.361926795680457	NA
Root569|3693	83.1526115709074	-1.16749322922989	1.07004794139905	0.066419119279894	NA
Root569|4352	17.323672316769	0.623924960109771	1.0912925164841	0.2146669763327	NA
Root569|4720	16.4581289884997	-0.36739191410113	0.973990408033162	0.361697185885996	NA
Root569|5218	12.1167176081457	-0.553531247886011	1.07092061217507	0.264798256431037	NA
Root569|5363	4.26123319738688	-0.0211840980341855	0.965539886870534	0.945992083790427	NA
Root569|841	54.1055217082297	-0.491183775320933	0.963243365512506	0.306438489127444	NA
Root569|951	2.90783148817436	-0.286466164221707	1.05226646325745	0.484582141461753	NA
Root569|108	38.6259176085915	0.373337654872949	0.807463804146802	0.48422387017928	NA
Root569|109	9.23002508581882	-0.333996327471786	0.994323123019557	0.302949973290013	NA
Root569|1351	0.889120252087341	-0.12529033381812	1.01838493611294	0.955473732162171	NA
Root569|1352	0.956207022135202	-0.127960532753332	1.01885448237579	0.934038377556929	NA
Root569|1715	4.01103161906219	0.267466533847029	1.00830759006629	0.441163688202968	NA
Root569|1777	0.559268823244921	-0.108340803963605	1.01595258817359	0.906908799116097	NA
Root569|1778	6.97625222436913	0.620947338186068	1.33366703121306	0.00106384979316357	NA
Root569|1835	10.8810968156522	0.216457999093978	0.900815879775762	0.651647865808533	NA
Root569|1852	0.971361640372757	-0.128247353344622	1.01890509303497	0.929499765703578	NA
Root569|1853	2.03102888441576	-0.155388399068864	1.02526143588946	0.716269236323801	NA
Root569|2227	2.14876968930943	-0.157372333932767	1.02584744002887	NA	NA
Root569|2228	0.822916527874513	-0.122428589086967	1.01791022029511	0.978474032591286	NA
Root569|2435	5.76572858701532	0.249603230190101	0.983464196181191	0.516008315010051	NA
Root569|4714	13.7008304431002	-0.55758264884688	1.0973908764349	0.12603109095351	NA
Root569|4715	40.3596557757447	0.0154419554561285	0.863628526262837	0.979914170113965	NA
Root569|5255	56.8011947185621	-0.109616764668139	0.762164691880238	0.826392875378583	NA
Root569|5544	7.26027453124275	-0.204613261464381	0.963687023433357	0.489587436577217	NA
Root569|5552	0	NA	NA	NA	NA
Root569|5554	0.500398420798087	-0.104391828779233	1.0155063515803	0.874266242933737	NA
Root569|815	0	NA	NA	NA	NA
Root569|816	0	NA	NA	NA	NA
Root569|902	2.37347950218095	-0.186770710213055	1.03012888203242	NA	NA
Root569|1162	95.4200972634636	-0.470749838485276	0.806591298915649	0.369337407585724	0.631462662283051
Root569|2162	61.2280816684968	-0.396293883288235	0.916318922309614	0.406156123587227	NA
Root569|3083	0	NA	NA	NA	NA
Root569|4319	559.020129340378	1.42122197580035	3.68399952467805	NA	NA
Root569|803	24.4107768961521	-0.451711882192344	0.971941637920912	0.318261923085948	NA
Root569|1613	44.7980627426081	0.180056753204587	0.771038689711061	0.733215819446768	NA
Root569|1955	62.3703140916749	0.548425212966917	0.87171801921556	0.318030078906432	NA
Root569|2001	32.3003866259229	-0.599607795061495	1.07725579365885	0.195522259237828	NA
Root569|3414	50.883634168453	-0.504811175148331	0.877551977478427	0.332240549364983	NA
Root569|3548	12.1523065577263	-0.0557212676511375	0.862798318916118	0.902357049467116	NA
Root569|4333	3.7030236360047	0.0218478689847554	0.962010538742132	0.930447446358018	NA
Root569|4334	0	NA	NA	NA	NA
Root569|3314	32.482395043935	0.366518972728889	0.839399637694478	0.488928635266093	NA
Root569|4401	6.51414216733462	0.267080286906848	0.987899341993823	0.489915072231543	NA
Root569|4434	0.0294352012234169	-0.0263627885157114	1.01438318781742	0.24786858488462	NA
Root569|2093	53.7428732751033	0.52327533492142	0.831270971915226	0.339466432704455	NA
Root569|4597	16.7977605946122	-0.139780715796611	0.893441037313593	0.734858506106106	NA
Root569|4662	12.0160317472641	-0.117942827207451	0.923954314492261	0.751435752277815	NA
Root569|5194	30.4113060448299	-0.127999693710387	0.869859939730169	0.771874371752459	NA
Root569|5221	1.78618775217191	-0.161021568050984	1.02493265918348	0.741387661077259	NA
Root569|5222	20.6498577633776	-0.328645841829203	0.946485963080635	0.443434760719031	NA
Root569|5373	6.48447899968989	0.224207349761819	0.999605898222103	0.502490186986005	NA
Root569|1610	20.8441319066531	0.0999427225612251	0.843932278987822	0.844675123748949	NA
Root569|1830	208.257116878839	-0.467145577299326	0.942772789811274	0.341894569810647	0.621357839639333
Root569|3134	78.6407524414189	-0.248082332496885	0.753098819326849	0.629603416959452	NA
Root569|384	51.462237262161	-0.37668625064395	0.913324533825492	0.425635112412898	NA
Root569|882	32.2470409059946	-0.0737385613203133	0.782545898094057	0.879135337046325	NA
Root569|1339	40.7995920428101	1.31698390941822	1.20682269576102	0.0531601439447397	NA
Root569|2520	172.046993946585	-0.208468932768328	0.861241582568256	0.655859275679882	0.779511725107427
Root569|2900	32.5024129439058	-0.125063064112194	0.86697484151501	0.776829805262915	NA
Root569|2938	20.475445088458	-0.792955877690205	1.28235451377602	0.0513861488939493	NA
Root569|3541	24.9389984042494	-0.200195923043136	0.890077463478824	0.644308912331104	NA
Root569|4125	12.3348130414228	-0.487834890983449	1.05974996314423	0.164529115486807	NA
Root569|4141	1101.59065135091	-0.499975682860499	0.822595186669313	0.346458091175358	0.622364334636239
Root569|4380	3.04597556190989	-0.242289687717274	1.04241062603526	0.520414974018422	NA
Root569|5387	11.0369282069317	-0.174392640823052	0.932075246539822	0.657301204494071	NA
Root569|107	453.586198387017	1.27980085151277	1.15679942594292	0.0555259841848174	0.164462676966459
Root569|1182	54.7337938423284	-0.427318539843724	0.929660012416398	0.372214671910404	NA
Root569|1286	2.65835083599518	-0.291830697337365	1.05247368962694	0.501034518142023	NA
Root569|1350	17.9152596618039	0.763285416258765	1.40981030672291	0.0467685671340697	NA
Root569|1716	42.038955404244	0.886746158887748	1.15684186967311	0.129037009836724	NA
Root569|1717	0.458031645014691	-0.101356574629128	1.01518715951513	0.848939383947353	NA
Root569|1776	268.122535741544	0.0663863900183574	0.699471423054689	0.902334985008986	0.933346497797544
Root569|1834	102.28478698049	-0.711122540014154	0.872285882382512	0.201695802314156	0.466953309079671
Root569|1850	0.0563782391654575	-0.0398645245175729	1.01320480531572	0.346548997237663	NA
Root569|2038	23.1160282139459	0.0330955989710018	0.820207875148375	0.952487309745022	NA
Root569|2226	66.7891559120238	-0.0271831024171811	0.773455833515538	0.951150426489815	NA
Root569|2434	10.9864836751831	-0.404603244782392	1.0240925672574	0.225431211431726	NA
Root569|270	1.59698590477352	-0.147081566671657	1.02298147969139	0.784148091126741	NA
Root569|4358	9.05677924370383	-0.366299940373045	1.01131384087747	0.297735033658275	NA
Root569|4716	83.3340701523058	-0.290940791725821	0.884694491004042	0.534238861020046	NA
Root569|5254	694.233349028573	-0.409712335613586	0.810098766786421	0.434214376235887	0.656363321179806
Root569|5542	23.2483235213026	0.522272396264397	1.10176443996499	0.217926763686071	NA
Root569|5551	286.132781607348	1.39266072118273	1.29065228814103	0.0446361942235294	0.136722440740689
Root569|814	1.71071740907866	-0.153135613000809	1.02391745224161	0.760639112927749	NA
Root569|900	3.5757771017586	0.130499473222981	0.984713975975362	0.683925710706117	NA
Root569|1615	7.81871409071512	-0.25494013354042	0.932706533701063	0.595014517861963	NA
Root569|1657	0	NA	NA	NA	NA
Root569|1928	14.026596882856	-0.317263925338975	0.960254203512959	0.439104079939945	NA
Root569|3218	8.66092583388001	-0.551008418248261	1.08784226121985	0.264827203348003	NA
Root569|4558	8.21612782629653	-0.321881105072705	0.995466446130723	0.352932535140805	NA
Root569|5116	11.4103894109402	0.383096409642871	1.02690382894979	0.339504901646514	NA
Root569|3140	16.8267247849162	-0.182131796387292	0.901132540991589	0.662895447708623	NA
Root569|3461	8.32357672183352	-0.343148050375158	0.999702150377428	0.329748824989055	NA
Root569|3472	0	NA	NA	NA	NA
Root569|3831	7.29955568331032	-0.685297621643811	1.29391980226949	0.10568608734207	NA
Root569|3835	4.94491638200583	-0.485203876081802	1.14155047844815	0.225754784509934	NA
Root569|3906	14.3980656965577	-1.952685693107	4.53717883463927	0.0153922920774366	NA
Root569|4590	8.60127915180026	0.0174321593974074	0.919998939331402	0.970214220747489	NA
Root569|4842	2.6691155956002	0.207825072792848	1.02278554260592	0.395961428663918	NA
Root569|1409	429.185429956484	3.13213576873689	1.64667036050878	0.00245683651588067	0.0154506427606978
Root569|1675	4.20403552131556	-0.0351534493631082	0.953551744995025	0.922178779730133	NA
Root569|2138	69.5978062566469	-0.348818503412537	0.900371074263134	0.46222124150278	NA
Root569|4107	59.2119480107796	-0.29987661396478	0.779752007367969	0.555040867222083	NA
Root569|4131	16.4356644902002	-0.418633322845612	0.994036305353292	0.323945692973006	NA
Root569|4477	0.822916527874513	-0.122428589086967	1.01791022029511	0.978474032591286	NA
Root569|4869	104.969806957503	-0.560227315116484	0.85580675805994	0.29459810324962	0.582330572737068
Root569|700	8.52232306700755	-0.788659928994018	1.40021750868426	0.0744770164635417	NA
Root569|1269	20.3422720105046	-0.554228989019988	1.04443703491354	0.202752376541274	NA
Root569|1442	20.8567491516662	-0.561310681501011	1.05095229577462	0.197505380416316	NA
Root569|2972	28.2859819029179	-0.52143885154768	1.0291620605048	0.249652108551763	NA
Root569|4375	13.7804110351647	-1.31141348790405	2.33246590721973	0.0222610262019156	NA
Root569|474	3.61770520156169	-0.273737273752623	1.05174907673897	0.446937071332988	NA
Root569|4894	352.838351329276	-0.144974696314159	0.780852925209928	0.766013449534087	0.840076760114583
Root569|4992	4.16221519070889	-0.0328599034436747	0.952719882752061	0.929491436799803	NA
Root569|728	19.7546200342101	-0.0546415763888817	0.841989993204072	0.90622699306088	NA
Root569|1847	13.6219676728636	-0.302681163713483	0.955374958255212	0.459285987926556	NA
Root569|1848	9.82877261712873	-0.418738585537518	1.03048230164677	0.24584134343051	NA
Root569|2166	58.1698593157021	-0.288566252487588	0.787369392860555	0.573650983633308	NA
Root569|2289	41.526784525612	0.286381727757566	0.821973972019024	0.586725162156626	NA
Root569|272	31.2453967754949	-0.750455692279609	1.1896386104102	0.102135502571027	NA
Root569|3978	475.103207369776	0.288519482331111	1.0791790275391	NA	NA
Root569|4006	34.6524230570333	0.159665997644448	0.782679694458258	0.76011411970859	NA
Root569|4102	44.8562570117704	0.0338946439246344	0.838957305686988	0.949451834508484	NA
Root569|4795	19.8036652292306	-4.23471928907218	4.5101227029318	0.00661681964359837	NA
Root569|5206	2.47128779638586	-0.206987756435233	1.03351436102618	0.608959707928698	NA
Root569|532	0	NA	NA	NA	NA
Root569|779	0.0274305509291504	-0.0254337472096308	1.01449263122045	0.247868584884642	NA
Root569|823	0.493749916724708	-0.103976239968223	1.0154591022942	0.870705813319552	NA
Root569|209	899.26174992767	5.25331424619314	2.17347739397037	NA	NA
Root569|2151	44.3469086922853	-0.340561579894734	0.907256333779821	0.462646995102417	NA
Root569|2181	18.6178071684537	-4.09115582549372	4.54456721630581	0.00726282738818843	NA
Root569|3690	15.2571632080143	-0.351566689406545	0.975155387187533	0.392072644783742	NA
Root569|4711	25.1329355528144	-0.467692480413694	0.980233516491225	0.302945410390587	NA
Root569|5253	238.907849332693	-0.220633247362941	0.87179411193242	0.633908435859159	0.763143962137543
Root569|3995	42.9322990815015	-0.346834930052817	0.906895611426614	0.456908184253275	NA
Root569|5420	20.4671387622104	0.0328527918471687	0.852416329365529	0.951694185206827	NA
Root569|1101	73.5706904259743	0.0453776440481973	0.749336308426267	0.934810240671128	NA
Root569|2243	2409.07871060105	0.178114544137001	0.795700400806363	0.73407404995489	0.823186404576818
Root569|4724	21.3112717729654	-0.598922836172114	1.06620783355664	0.176643225237528	NA
Root569|581	11.6406931005819	-1.12210120124234	1.89580837275497	0.0323846217088273	NA
Root569|839	23.5682168911416	-0.679703646448537	1.11482690319753	0.138276004388973	NA
Root569|1846	50.1557992741088	0.00978335794253317	0.846670039110626	0.99055073907233	NA
Root569|2167	160.966830266116	0.311626491389821	0.802714098594542	0.555575106940799	0.713752651405061
Root569|2288	67.209310968636	0.73439826721653	0.919154003957222	0.203179951353419	NA
Root569|273	29.2967251115682	-0.137379835464519	0.876658124260749	0.751351017657253	NA
Root569|3977	12.2478066842603	0.0466138500166521	0.895548935547086	0.914184899104672	NA
Root569|4007	7.92570205349121	0.00551796426142304	0.923587055089318	0.983822049343196	NA
Root569|4008	4.50893155638428	-0.454047399413671	1.12317610944948	0.258641098142443	NA
Root569|4101	30.137047645349	-0.254369149858744	0.920547209381364	0.548879484720117	NA
Root569|4796	24.1430075774673	-0.0539183910169339	0.870163995278749	0.897589299656482	NA
Root569|5205	3.1145372919093	-0.24535189647929	1.04319430844317	0.510818213195918	NA
Root569|531	11.9299035079051	0.128482032360875	0.907819816738202	0.756304055036083	NA
Root569|778	5.9469326596688	-0.122845479112888	0.970276151573487	0.682960958647343	NA
Root569|1402	6.80074974394727	-0.412595660366351	1.11267305441707	0.217261378614625	NA
Root569|1549	11.8336964909776	0.462956417489732	1.04020495952373	0.300090028627521	NA
Root569|197	14.4781705787223	-0.0286983784922062	0.890577218738753	0.939841532447156	NA
Root569|2050	56.6303438870683	-1.53642096101464	1.94989303914744	0.0181351159177683	NA
Root569|2187	5.08163297276598	-0.0272318349448483	0.957271342707324	0.872480831309173	NA
Root569|2526	10.7188694415082	-0.132695684538256	0.914264750780812	0.721677679116937	NA
Root569|2535	9.11498616842777	-0.0726354264860155	0.92251077927223	0.852296098275221	NA
Root569|2609	5.60664931250653	-0.549395645959793	1.18278411337605	0.177374586547896	NA
Root569|4115	18.9002601347207	0.182901545306605	0.819769088130537	0.722515880299394	NA
Root569|4385	18.2296173291753	-0.165671330154105	0.910641086411861	0.68199489192611	NA
Root569|4586	32.3615226159839	-0.778794132624316	1.05988697987789	0.148212810256424	NA
Root569|4610	32.636186737607	-0.218984362998988	0.888001039650058	0.620480972904977	NA
Root569|2375	1.63247677251689	-0.15119361244357	1.02345347568811	0.774485798502482	NA
Root569|3618	8.23855224897475	-0.67916706363443	1.29465052936767	0.0962311221890392	NA
Root569|4680	0.294352012234169	-0.0863655528540217	1.01394839801178	0.722874258203141	NA
Root569|1284	296.875886008984	1.13062942373209	1.04043644339098	0.07511947271941	0.207971715273619
Root569|2033	12.5977838036052	-0.008860917438949	0.921987995021342	0.975743200408293	NA
Root569|266	7.41788632780502	0.111281650403848	0.948559356358122	0.75486844030366	NA
Root569|2916	41.9499576127563	1.02654826798967	1.12876497401812	0.101467318756306	NA
Root569|30	7.99215427182298	-0.244558548325763	0.972650714924319	0.420296124443898	NA
Root569|310	5.57771791738578	-0.532498961070981	1.17213482659065	0.18517268026696	NA
Root569|3969	15.1743974293536	-0.0610180999264467	0.842358947870844	0.896876880842337	NA
Root569|4634	61.0538374291647	0.00193674401841778	0.755326422639871	0.998005732202043	NA
Root569|5271	2.8972452879842	0.0998649000408318	0.991787452569182	0.68189410745659	NA
Root569|628	3.63710894534464	-0.366555936336192	1.08104890734922	0.361484334289984	NA
Root569|1065	851.132730545485	-0.394343869449205	0.929941196773873	0.405741045391181	0.653424271126134
Root569|118	12.6272114366402	0.281013610903424	0.884840439562383	0.57249391773398	NA
Root569|1180	69.1258344104381	-0.454177250423796	0.80745346453591	0.395170085577442	NA
Root569|1299	143.437190827403	-0.192019787499254	0.722603308719923	0.704589052581408	0.806150318367835
Root569|1423	303.164780419351	0.941218963098664	1.04563215455503	0.11913432988408	0.307901190531432
Root569|1888	473.969298158303	1.50591694141683	1.4615001574731	0.0362723507326931	0.114331429843252
Root569|5081	3.66162262432026	-0.275903468819424	1.05246815954609	0.442078677032214	NA
Root569|5559	127.562835867561	-0.80386126991501	0.889520227758584	0.161399490501935	0.39215032457892
Root569|918	5.55452407101181	-0.531957729839701	1.1716782527537	0.185986588732833	NA
Root569|3162	12.763931473646	-0.138781038808919	0.931136001893678	0.707793104040047	NA
Root569|2214	46.7073914656562	-0.517616133728436	0.903895106547146	0.31365179265492	NA
Root569|2939	45.9559173769785	-0.312441889211344	0.873532933435421	0.511987692702758	NA
Root569|4611	30.8631414195542	-0.260087811855525	0.925921788415734	0.537527676110629	NA
Root569|4622	1.50881012475428	-0.14475200781735	1.02241074812947	0.800429770973623	NA
Root569|1305	0.85362083547909	-0.123733923252787	1.01812498665226	0.967812675843856	NA
Root569|1828	1.74179957126023	-0.156222171946709	1.02431150950055	0.752842463342451	NA
Root569|1870	1.37895764392495	-0.149304116462095	1.02217300685531	0.819584191718017	NA
Root569|2929	2.79493184176531	-0.226944204604903	1.03825926076342	0.55670645862042	NA
Root569|569	42.5222187997865	-0.854213747774848	1.21214685132618	0.100520674325014	NA
Root569|1994	709.861225069985	2.85512202784092	1.54876642067909	0.00336742116006001	0.0189265297731083
Root569|2177	25.0350730303783	-0.276604792285206	0.905423080305116	0.533392814120223	NA
Root569|3401	41.4534489309795	-0.146708226984811	0.866944668044326	0.743824462660676	NA
Root569|3670	2272.77663785681	-0.591442279425693	0.823290935022309	0.276336882502044	0.559267486712381
Root569|4177	58.1403087699593	-0.432253400915738	0.815698413914457	0.407155762743277	NA
Root569|4492	86.874299714808	-0.525641631958477	0.804275733621249	0.326157898179304	0.610628937575499
Root569|127	8.33115039911816	0.273478504382266	0.980782883953286	0.4955399933681	NA
Root569|2643	13.3306010048554	0.122154625515731	0.92496621235067	0.776073107291528	NA
Root569|2733	21.5676728612821	-0.00910564235404036	0.85127966878043	0.979579409791747	NA
Root569|4579	2.21915939185695	-0.189957675561343	1.02999294480693	0.654841454193177	NA
Root569|5195	26.7947213237371	-0.791367174415599	1.19162083625212	0.0997082766557441	NA
Root569|659	3.96053964419495	0.0022947440249798	0.966591975721031	0.988080030725721	NA
Root569|1020	21.6812528750017	-0.598194054298193	1.0847869688536	0.185198613834151	NA
Root569|1877	31.2093140330259	-0.27461539822063	0.901490391246967	0.541329665559046	NA
Root569|2023	4.64769001806949	-0.321717031526542	1.06933654313974	0.348695402298532	NA
Root569|3583	9.785901441055	-0.902087590723349	1.5411429786184	0.0530659362839053	NA
Root569|4436	10.5095363935602	-0.120328120037141	0.913206854982782	0.745054457219487	NA
Root569|112	19.7279510602305	0.956228991293937	1.87730213165584	NA	NA
Root569|114	28.1276131730489	-0.0192878715798705	0.780632954024437	0.965404871856339	NA
Root569|1747	59.8012247441734	0.176016480923461	0.833183002772235	0.731865893266076	NA
Root569|1799	36.9110331668136	0.167381564801041	0.812166186107453	0.746567081285678	NA
Root569|1855	14.5836389105952	-0.592506430875238	1.11975394400061	0.109766195079455	NA
Root569|2585	90.0475531712935	-0.315909218895643	0.807300871790101	0.533885312113758	0.706862633329403
Root569|2708	11.5847942107743	-0.426612418604865	1.03469599607849	0.205329159326299	NA
Root569|2779	46.8771856072692	-0.1998376963332	0.778039113759253	0.693423831749553	NA
Root569|3259	789.263100218898	1.3719235591968	1.61526765835086	0.0426441232559064	0.131744923833645
Root569|3273	285.881548347944	0.560836943673104	0.850099776432942	0.305849714174031	0.592028596108652
Root569|3275	573.833220805685	3.16850155542415	1.49816480403163	0.00168250816690681	0.011663176310518
Root569|3717	575.941842144765	0.223249172864907	0.804328132286289	0.667547449298854	0.784663850835278
Root569|3951	9.0555116836406	-0.0238377072648479	0.910684656627496	0.937545317310173	NA
Root569|4249	29.5402341468286	-0.885296474574715	1.26404640703909	0.0768991743422492	NA
Root569|4443	908.547699601249	1.12785515909343	2.18296288506749	NA	NA
Root569|4688	1.76441005238257	-0.20097186720282	1.02957914290044	0.702636814822839	NA
Root569|4703	18.1014996974089	0.675991501018344	1.25205238376258	NA	NA
Root569|4788	125.637285718722	-0.749558405938654	1.0890196317682	0.158875597999671	0.387025934552722
Root569|4896	38.8590939600999	-0.264923603716716	0.793412082926815	0.602967532510134	NA
Root569|496	2.5977827463697	-0.215250106194494	1.0353662041258	0.587320830661103	NA
Root569|5019	13.707810618326	-0.621347934494037	1.1410909619858	0.115450012449178	NA
Root569|5374	16.0729758240013	-0.138947452400413	0.915389959198678	0.739129863644523	NA
Root569|591	89.7732626742244	-0.136233736540772	0.85102789710144	0.76624364722134	0.840076760114583
Root569|1411	341.07945472345	4.0541060558794	1.76926918762456	NA	NA
Root569|2356	49.3049563032197	0.704295505387981	0.890276836028636	0.216795254421607	NA
Root569|3160	0.292347361939902	-0.0861580706626413	1.01393462237354	0.721039409498467	NA
Root569|4712	33.9753101473012	-0.475756580835009	0.966949751557734	0.309972919169482	NA
Root569|4765	9.88984615077865	-0.2387451088807	0.989745033890751	0.395846297645238	NA
Root569|898	0	NA	NA	NA	NA
Root569|1366	189.979490315293	-0.302038620054773	0.768329888708386	0.554296736557633	0.713752651405061
Root569|1910	7.10058707262765	-0.181384899751884	0.978263628288842	0.555922868926529	NA
Root569|2896	72.2986502066448	0.128113643300775	0.756468084557988	0.805480376547714	NA
Root569|309	32.0637287655411	-0.422067011877891	0.949261555792182	0.35878629275241	NA
Root569|3358	23.7183832223975	0.334792291159402	0.862472806154241	0.519038631978271	NA
Root569|4134	29.0347877905386	-0.868786915937547	1.25063790749559	0.0804285454518205	NA
Root569|4271	0	NA	NA	NA	NA
Root569|4552	7.09321952818325	-0.659330867664	1.27099914808926	0.114579163451303	NA
Root569|524	22.5311222847092	-0.641208896734001	1.09141812836356	0.155324851048774	NA
Root569|560	3.34241692204529	-0.25798681440798	1.04687573851402	0.48104384858685	NA
Root569|1417	119.680870742631	-0.290171837550682	0.771090130383435	0.567630550386659	0.716126198296098
Root569|2429	21.1403660357675	-0.858562063510879	1.33588848704712	0.0427073992967061	NA
Root569|3436	81.3927410744581	0.126656406827786	0.743947256648927	0.811615670736293	NA
Root569|3632	292.537967323413	-0.291632649132841	0.746551140520312	0.567516256788428	0.716126198296098
Root569|3681	152.139980505752	-0.376179104384294	0.757945163703705	0.469983621975108	0.678784395205535
Root569|4013	34.9801029027189	-0.736825431627487	1.12507738430739	0.140304733759076	NA
Root569|4050	21.1801297199582	-0.303702163790106	0.923141737554674	0.481701813498652	NA
Root569|4143	34.3517486180245	0.464667101428787	0.858392288911327	0.391401383652009	NA
Root569|4606	27.2186462077601	-0.250348004727892	0.905649343146129	0.564761497923878	NA
Root569|4637	12.1125848308256	0.260270494738773	0.897785136245637	0.592313974249337	NA
Root569|4826	31.3741194444214	-0.623629120014145	1.06225493426535	0.191295372675649	NA
Root569|4834	5.41974843238982	0.31884727131432	1.05320715578161	0.291289732977161	NA
Root569|5229	2.74046581103648	-0.29237849559701	1.05301875489271	0.492936721560024	NA
Root569|563	8.34412037122766	0.0316631606874961	0.914170541139726	0.944027450925869	NA
Root569|1509	6.32648683954823	0.190943749492403	0.924911161659592	0.670729432377681	NA
Root569|1545	37.3736733711534	0.59672300772666	0.985937948020037	0.26665538385301	NA
Root569|2197	27.3933206182566	0.153520043758337	0.828696164762972	0.765267532906388	NA
Root569|829	0	NA	NA	NA	NA
Root569|1027	22.8747255568505	-0.364262405262757	0.953454588793901	0.401023020633702	NA
Root569|2544	11.6981857040143	-0.460646116129771	1.04572823631961	0.183745297396113	NA
Root569|3656	26.5726306029587	0.123540181759022	0.794561980051686	0.808902324431	NA
Root569|5095	8.97519757983867	-0.867560709281827	1.49131637641452	0.0613190713943133	NA
Root569|5466	22.2133679189485	-0.248672271980429	0.926245289721838	0.547354950813225	NA
Root569|960	4.02131442069838	0.0749564287281761	0.972619738098062	0.84777878984692	NA
Root569|2235	84.0077366188776	0.0382788617804842	0.809780230141644	0.944902544193636	NA
Root569|2282	64.0960872278291	-0.213107282532338	0.759472904085286	0.676060895471167	NA
Root569|2742	85.9283839849374	-0.462259792189397	0.940996337011449	0.342639251104523	0.621357839639333
Root569|2775	957.528705167324	-0.308854187257857	0.774901879736143	0.550078832585198	0.713752651405061
Root569|3294	8.61470123213167	0.396306628423397	1.04625239751701	0.310395820318124	NA
Root569|3295	2.90342711645636	-0.230719595176176	1.03938460133202	0.543437181148549	NA
Root569|656	589.57079062928	-0.26880416330047	0.88556215123171	0.562381442220502	0.7142773834689
Root569|942	199.233354912679	-0.0216483488399731	0.727944566605513	0.963114504531715	0.974605024650857
Root569|1703	63.9875682302813	-0.432292587551734	0.929113022095671	0.370034575463763	NA
Root569|3981	47.3035377799435	-0.286627900857745	0.888205632505302	0.535658114666476	NA
Root569|986	586.832702628571	3.33793746031061	1.68138972426881	NA	NA
Root569|1510	1.40103797298611	-0.142078270591563	1.02176905461236	0.821843661880656	NA
Root569|1544	34.901856822509	0.281828608609475	0.891179401599298	NA	NA
Root569|2198	27.4356587665299	0.0550883102554678	0.819020032279321	0.918247782312363	NA
Root569|830	0.0274305509291504	-0.0254337472096308	1.01449263122045	0.247868584884642	NA
Root569|2460	0.0883056036702506	-0.0507664408408311	1.01285288856235	0.429615342242244	NA
Root569|2545	8.33564633923627	-0.336844197107559	0.998857567542456	0.33578954350352	NA
Root569|2645	62.5262686110174	-0.455532676171663	0.819642344905565	0.383386996433989	NA
Root569|4566	1.34560125012685	-0.140608018808778	1.02142910596333	0.833639029560615	NA
Root569|5125	793.655451606103	2.96684063663423	1.76470887929249	0.00391862622372369	0.0211334003857468
Root569|5126	32.1264090505842	-0.649158649402147	1.0751374812595	0.178357064068277	NA
Root569|142	7.59986986520309	0.148817292438063	0.95494691995459	NA	NA
Root569|1724	10.3199739473848	-0.546171363882469	1.05961462694829	0.279014554953475	NA
Root569|1773	1.48340144067186	-0.1669580422439	1.02418007305551	0.783734431268452	NA
Root569|1774	71.8976894795879	-0.376322814164046	0.811959657221339	0.474667315824709	NA
Root569|2802	896.504034680139	7.75821101628505	2.30068545496689	1.28041845244832e-05	0.000314376425298497
Root569|2948	2.44860208995835	-0.205847518848741	1.03324604187184	0.612496504670888	NA
Root569|3452	40.6862042033555	1.13492936465403	1.55064417185664	0.0590288571958926	NA
Root569|4154	26.7047655522043	-0.241772669742966	0.901591298441202	0.578665109213442	NA
Root569|4193	69.9401293115639	-0.25377181023704	0.871968698188536	0.58759327951223	NA
Root569|4204	8.85764695828085	-0.308133623913109	0.987020909532405	0.333534033904527	NA
Root569|5017	7.87712284739068	-0.307909565179432	0.989956436970342	0.37328934024039	NA
Root569|5132	4.9244133348488	0.481259695992934	1.19859463074168	0.00435314405979406	NA
Root569|872	20.1083346393332	-0.0755990583627854	0.878657684004838	0.856299797601881	NA
Root569|3383	0	NA	NA	NA	NA
Root569|3878	17.4340531635586	0.0755226928424777	0.843825799824367	0.882003012419467	NA
Root569|4626	6.62610677088445	-0.165316387933885	0.956964747664352	0.564498325251384	NA
Root569|2611	19.3319871221381	0.540705724070707	0.960001703279453	0.310082303349108	NA
Root569|2667	49.8638087309007	-0.370279933357488	0.914239118215272	0.432152364006217	NA
Root569|4616	4.75782900447438	0.015518901772708	0.97494437456242	0.981321232150608	NA
Root569|639	30.030316069056	-0.723955197346492	1.16826998169797	0.1110273288161	NA
Root569|2271	13.2701382430484	0.0376234918943394	0.892286231818448	0.931671281101234	NA
Root569|2858	658.842958205526	0.896243223263901	1.10875784905292	0.127938349750765	0.325249265170201
Root569|3712	12.1104270873871	0.0594332811090059	0.867828288292916	0.906253545651153	NA
Root569|3837	4.32047311597237	-0.330089380045409	1.07114894379153	NA	NA
Root569|4171	52.5371827499822	-0.501015833378191	0.871206717910827	0.350903867021392	NA
Root569|4306	87.556397316654	-0.387878663592912	0.914266499214779	0.419376045491771	0.654249174922739
Root569|5319	21.3225536058893	0.476272941988693	0.926821001542502	0.362489327976252	NA
Root569|1864	0	NA	NA	NA	NA
Root569|408	0.323787213457586	-0.0896707909444773	1.01419020227487	0.749384168256679	NA
Root569|4327	1.16010174020138	-0.135099561265283	1.02023357040891	0.876973093981418	NA
Root569|4328	18.0395106736446	0.15730290017987	0.899396877136788	0.72055652204471	NA
Root569|4452	11.6911134147056	-0.445355308973488	1.04095882008331	0.192780827413762	NA
Root569|4984	12.321762644617	0.240869061491786	0.929783599269128	0.595730091462818	NA
Root569|160	9.94048705014938	-0.440413877682629	1.03731626021853	0.229184960149196	NA
Root569|2152	78.6893925656471	0.0273589326522484	0.848932676486136	0.961260181431735	NA
Root569|365	328.874844421492	3.02476247197735	1.61394164696397	0.00276888061071101	0.0167751013622946
Root569|4069	13.6061165304281	-0.281128435403275	0.939543893281687	0.475508068157656	NA
Root569|4136	18.586398704299	-0.135225920504159	0.907785627696699	0.734175208945222	NA
Root569|4138	24.2216101047397	-0.210626432042697	0.894373795467883	0.627748004871095	NA
Root569|5537	57.0984445668272	-0.291206126734704	0.886688705762584	0.533905431486386	NA
Root569|834	0.521180467653858	-0.105909396835242	1.01567137433539	0.886516186457671	NA
Root569|1009	57.0158935425684	-0.637375748655906	0.90666361428644	0.24074924277483	NA
Root569|2237	907.009885969474	-0.36926061742602	0.820663905450339	0.472215193349116	0.680383773771492
Root569|2615	9.21932943764509	-0.324902835153767	0.9928005887788	0.311667602118022	NA
Root569|2530	24.2024348741231	0.200509495839013	0.816968751842275	0.690999400920012	NA
Root569|4199	3.97950121146137	-0.411504898230846	1.10076779716341	0.309309184755519	NA
Root569|1391	20.7628173269639	0.633244213869985	1.07276971552236	NA	NA
Root569|2659	15.8487145868916	0.517003019703711	0.973040076056862	0.320544299107506	NA
Root569|3216	55.0849516163805	0.875244712283375	1.02428314229584	0.14392327605982	NA
Root569|81	4.78799903512605	-0.0505410330049906	0.968625481626304	NA	NA
Root569|3143	19.6311310275935	-0.458327842043116	0.920009096416867	0.354780619304243	NA
Root569|4338	0	NA	NA	NA	NA
Root569|1666	19.8288345751994	-0.373551399009609	0.989840878181224	0.348374029913128	NA
Root569|1669	2.69650667264075	-0.271691737040341	1.04754584396017	0.517576763732276	NA
Root569|3161	113.281928860054	-0.291646380311272	0.745788958105267	0.56963242526213	0.717229490917095
Root569|4807	2463.4087173682	2.78661344192014	1.13653577246241	0.00109692134900092	0.008899370596677
Root569|5457	1000.73901153015	3.85266848406709	1.74031432284499	NA	NA
Root569|1505	8.29420116728458	-0.27307475507193	0.977595255499699	0.380354460691346	NA
Root569|3500	1.38998943103853	-0.141769051827952	1.02169756669824	0.824231313916347	NA
Root569|3708	0.765315231808839	-0.119720573071145	1.01748750935061	0.999761242439095	NA
Root569|1111	123.887129233116	0.950663650340269	1.14145943977429	0.113832999219816	0.297496325692125
Root569|1344	49.549676045358	0.378547776800489	0.851777451040647	0.471853670480952	NA
Root569|2711	8.54065853834444	-0.823180102896446	1.43706140022764	0.0696480158219178	NA
Root569|4194	3.07465892610464	-0.23472146505258	1.04079875034582	0.525587362428762	NA
Root569|4250	621.609050441136	5.83587397552321	2.40127328179666	NA	NA
Root569|1230	10.8898204250473	-0.0622406669357096	0.920556512513159	0.863718773022124	NA
Root569|1469	15.7021207226651	-0.165938229310167	0.889945016225748	0.698537622829923	NA
Root569|1686	42.3408635006473	0.549206610249518	1.0182446824703	0.273859321652007	NA
Root569|3703	33.5756215343018	0.204690368424674	0.819189837769933	0.693126086146481	NA
Root569|3233	3.25108045416761	-0.249396349379437	1.04457781587065	0.496577089111248	NA
Root569|5398	3.59923089599046	-0.361744114288883	1.07908502390637	0.367619203733728	NA
Root569|1295	7.58686845418544	-0.726505360185742	1.3323621450787	0.0937004850603252	NA
Root569|4286	59.8256350420869	0.461783462865228	0.906860516941434	0.380700044412918	NA
Root569|3496	6.4966960048532	0.203010769743089	0.972750120353204	0.557656519801554	NA
Root569|5434	0	NA	NA	NA	NA
Root569|1117	184.899985115139	1.26786993617299	1.53432464116364	0.051590211565637	0.155269894808836
Root569|2164	70.4293018079277	-0.381090530854581	0.780100720818469	0.467887502546525	NA
Root569|2326	172.224360260362	-0.315427492080615	0.8873114764857	0.50701113939351	0.693777381333173
Root569|3480	8.65242710799246	-0.793874837324548	1.40667946617997	0.0726895901291574	NA
Root569|4226	59.572556675251	0.174589968710302	0.800569278318526	0.735388812082999	NA
Root569|4318	131.215242407277	-0.346799725629213	0.757541795568813	0.504146553787084	0.693777381333173
Root569|5386	1.92909822080534	-0.20619338713642	1.03112953212944	0.672980195855781	NA
Root569|753	1157.18637832606	3.43345199503883	1.39549119045462	0.000694633326563013	0.00623166243926242
Root569|798	0	NA	NA	NA	NA
Root569|1215	93.1025900037143	0.188490366973515	0.778435476439468	0.720499417993635	0.81580820022823
Root569|1534	0	NA	NA	NA	NA
Root569|3509	0.0822916527874512	-0.0491442613802338	1.01287164732556	0.416710561126712	NA
Root569|3510	17.460894043182	-0.179918734310186	0.851677948719445	0.70475125398027	NA
Root569|3611	6.65043602786324	-0.105873797718166	0.966163532567134	0.662877949486686	NA
Root569|4601	4.17523992161137	0.0590372863540254	0.970338786260495	0.894221260229699	NA
Root569|4722	24.9339927377169	-0.326716292173649	0.94524729157679	0.44003610617336	NA
Root569|5219	61.6562374812326	0.220845724687177	0.770761822780467	0.674888290371133	NA
Root569|5371	7.50155216024803	-0.220382001373707	0.966521961105464	0.462209769266266	NA
Root569|842	80.7095478077219	-0.272808582770951	0.875990392430726	0.560928369297326	NA
Root569|952	38.3729098109538	-0.0682811160156368	0.774042269061736	0.888293745363137	NA
Root569|1966	1248.79804063026	2.21511332414394	1.20568429913916	0.00638861343666536	0.0299204800306943
Root569|1546	327.816528839425	-0.278107142057541	0.734046153270986	0.587011926345938	0.727157558543483
Root569|2196	1150.66880079489	-0.177128801028718	0.690127366809104	0.723201228953806	0.817253297973237
Root569|1503	0.0269430379420406	-0.0252023107429828	1.01452078550922	0.247868584884647	NA
Root569|2457	0	NA	NA	NA	NA
Root569|3499	494.138555606188	16.0342733021509	3.86341646130467	NA	NA
Root569|3707	5.41419037166289	-0.0945513392248964	0.967539123534302	0.751992092911751	NA
Root569|4882	7.30837793086153	0.0536443214970134	0.926769589790733	0.880706849403982	NA
Root569|1368	34.8734243609081	0.854332545976881	1.10892983029028	0.142612087347248	NA
Root569|1998	175.746500605918	0.353978414798734	0.777060302933758	0.506686992243934	0.693777381333173
Root569|3861	96.9208093051521	-0.292466618881763	0.758589573181657	0.57066503784089	0.717561294212332
Root569|4075	362.216717185079	4.1176752359028	1.66659525327171	0.000466319953459592	0.0045797528060821
Root569|3330	36.8066327899481	-0.379058847556462	0.924888843458411	0.41376907608536	NA
Root569|4331	6.68265144295995	0.221005709672664	0.967591616138446	0.576191580552963	NA
Root569|4332	6.4240108208488	-0.128784428240643	0.976329617594677	NA	NA
Root569|5431	9.19349099656187	-0.393721627262605	1.01832688358699	0.272532927089461	NA
Root569|5433	8.43075216392292	-0.348490693327381	1.00171394933174	0.322957008537275	NA
Root569|5435	5.39785063164078	-0.425852711907944	1.11378578268955	0.245267907787098	NA
Root569|5436	0.0269430379420406	-0.0252023107429828	1.01452078550922	0.247868584884647	NA
Root569|5577	13.1103907963376	-0.255778323561286	0.93422859820299	0.512413493688693	NA
Root569|5606	0.588704024468338	-0.110181128923355	1.0161751389582	0.922028128649283	NA
Root569|5607	6.8259964019087	0.0858290479799436	0.954530952088327	0.80059535586453	NA
Root569|5608	0.529833622021504	-0.106443226595027	1.01573408433698	0.891014425773491	NA
Root569|5609	3.02789372974554	0.0321223673737364	0.961345469719756	0.850314625909531	NA
Root569|2213	328.319575415167	-0.165457914247891	0.70293376186873	0.740307404643825	0.826027453057774
Root569|2302	62.2132453653124	-0.0574623848349345	0.848870871767316	0.894805284842329	NA
Root569|2756	210.903884074853	-0.247674746933395	0.71834353741352	0.626534137942784	0.757197345467121
Root569|299	122.437469047097	-0.594180095689439	0.821112279633758	0.273466458107704	0.555356608121074
Root569|3306	48.916205568339	0.86673277472284	1.1268201403946	0.133888436587924	NA
Root569|3623	8943.9312305556	2.09043052662351	1.15473244530626	0.0083999647129416	0.0359503076934611
Root569|3682	21.3855240121244	0.463043381518977	0.904068703533215	0.382607227056398	NA
Root569|4185	3.20018739897914	-0.316849621031406	1.06217330484999	0.432572950344718	NA
Root569|92	32.8445238257665	1.21946423889682	2.35533626760305	NA	NA
Root569|2874	34.7845915185782	-0.4876270176432	1.0006280768585	0.288584724846894	NA
Root569|565	1.26571365260693	-0.138307908604151	1.02091661369261	0.851574680937078	NA
Root569|974	703.784395902095	1.13297959971721	1.29644915912868	0.073196468230454	0.204467978619801
Root569|3181	0	NA	NA	NA	NA
Root569|3369	207.280871933912	-0.590433362150398	0.800933380085298	0.272901206226467	0.555356608121074
Root569|3432	7.44964434635984	-0.708108767381421	1.31477682342607	0.0989373526286566	NA
Root569|3846	0.0538860758840813	-0.0389939272815973	1.01324856561313	0.340002259821338	NA
Root569|4052	9.44734697710403	-0.0930855382917525	0.922435318451324	0.810488011882333	NA
Root569|4577	10.2860871642144	0.21810645613505	0.953877807881518	0.598164086899822	NA
Root569|4953	8.64452275036121	-0.341205691023577	1.00276259192671	0.326870031842596	NA
Root569|1282	66.6913200265448	-0.437384153946758	0.93417851254754	0.363144231577825	NA
Root569|856	6.48815963026532	-0.149654111088133	0.973554029392885	0.620394839544489	NA
Root569|857	1.88742493040214	-0.169246678875806	1.02616930475796	0.718589527781465	NA
Root569|2862	57.5584854136666	-0.221027152370189	0.762724953291355	0.665909688368864	NA
Root569|1959	0	NA	NA	NA	NA
Root569|2069	13.5182857597579	0.476040059916727	1.04987549582287	0.281778032450944	NA
Root569|2163	57.0885819626443	-0.420425303014412	0.802016477334745	0.421745605739854	NA
Root569|2878	9.10131059269364	-0.381265841509276	1.0147382961661	0.284086357447511	NA
Root569|3427	0	NA	NA	NA	NA
Root569|4421	2.19434308360951	-0.189808869007178	1.02987969555393	0.657797940304227	NA
Root569|4511	543.27243431603	6.79425247048957	2.42899415208207	NA	NA
Root569|4594	1.94445060546685	-0.220928538544585	1.0335557724691	0.655462860592409	NA
Root569|5369	7.68647908799031	-0.294107840727724	0.986378014931245	0.39223296106256	NA
Root569|576	30.0086355382084	-0.305368366995341	0.814704910044388	0.550906057017377	NA
Root569|761	3.45666619976124	0.146275780799013	0.990714213487555	0.633558433668672	NA
Root569|1467	767.819646084895	3.71478739154771	1.75323257137408	NA	NA
Root569|2882	5.59273909113891	-0.155369828060569	0.958142719341504	0.639781685715368	NA
Root569|5096	915.479794090171	4.2223618568733	2.16463218610857	NA	NA
Root569|2058	5.29032667196117	-0.0455355678697515	0.955443809243691	0.8235250659261	NA
Root569|2065	1.9221432153348	-0.160977870602148	1.0254355952186	0.723168187495626	NA
Root569|2153	1.08910244526642	-0.132688084557818	1.01974818418121	0.895695975286665	NA
Root569|2174	45.5471502092277	-0.461248000746425	0.868136231019819	0.384149776024006	NA
Root569|2413	6.47012868098256	-0.500378443730777	1.15744771626928	0.179035792092764	NA
Root569|2649	7.14016338970163	-0.259110076431162	0.977447822831511	0.445719180799822	NA
Root569|2707	0	NA	NA	NA	NA
Root569|4024	3.19776333963329	0.16735037814474	1.00797534212822	0.529587315713546	NA
Root569|4483	37.578422268575	0.00375980123930089	0.859717029821494	0.999937670931326	NA
Root569|4591	61.0507934506249	-0.502823474047733	0.9654897367904	0.301643277953167	NA
Root569|536	1.20748635221556	-0.138131865065372	1.02061522490024	0.863932790760568	NA
Root569|5397	0.768055426016212	-0.119895602531888	1.01751251344186	0.99894748160002	NA
Root569|3900	11.0745840194706	-0.152001736090496	0.916660300307191	0.685977400183529	NA
Root569|1294	45.3665880431083	-0.182630160607558	0.863310539913026	0.689602128178448	NA
Root569|1975	6.07239330859305	-0.192934686195741	0.962918133027875	0.565267135601621	NA
Root569|1977	4.42691360833633	-0.0526261585528916	0.955067313394156	0.876423711779027	NA
Root569|695	15.7475390903514	-0.154529631199569	0.912874085374274	0.70279208431963	NA
Root569|824	0	NA	NA	NA	NA
Root569|133	31.3802676993142	-0.0628115324522829	0.795368440684039	0.893785048539685	NA
Root569|2735	546.049026813685	1.56532159794305	1.86884323789201	0.0294594021990612	0.0958025980307463
Root569|3156	21.4293590586124	-0.0504572198441916	0.807909940823362	0.91551823192561	NA
Root569|4022	53.6269896689735	0.191631566245043	0.750388642693513	0.71570838234173	NA
Root569|4707	794.493568693557	3.5117554735481	1.89219726122668	0.00205493887144757	0.0134073983710531
Root569|4737	27.8614316812645	-0.836413943656549	1.22318438926151	0.0880970778714012	NA
Root569|1652	27.1022955297929	-0.175207685659561	0.8808210287656	0.691192663759979	NA
Root569|2160	2.67018168434719	0.149854072314601	0.998010389254048	0.54709333970972	NA
Root569|2475	11.3646154341568	-0.170534129216546	0.91806587436033	0.65283056356005	NA
Root569|2506	12.3264554008375	0.150004239279692	0.934567559492905	0.720464092220728	NA
Root569|3666	7.38177639571929	0.208217655238376	0.915209192064505	0.654057443836757	NA
Root569|1307	3.35833204499909	-0.348696418506797	1.07324865829952	0.393391065031712	NA
Root569|1311	7.13088822195633	-0.18054583807183	0.978620056227711	0.556225137126604	NA
Root569|1826	30.1510438585872	0.373490529087121	0.88815180233817	0.467671256708807	NA
Root569|1869	5.53398150621715	-0.547657148681774	1.18127172667995	0.179867414495048	NA
Root569|2850	0.0294352012234169	-0.0263627885157114	1.01438318781742	0.24786858488462	NA
Root569|3164	19.3586373437888	-0.956082840814576	1.41729570208568	0.0409062858405126	NA
Root569|5269	0	NA	NA	NA	NA
Root569|571	24.1305609901532	-0.658910758492007	1.1279875684784	0.152560848481931	NA
Root569|105	44.5314951021129	0.136509150415074	0.765734937922106	0.795201902170333	NA
Root569|2479	9.40282846995752	-0.765442574843502	1.38295975360544	0.0710670175495093	NA
Root569|3209	7.73433900085889	0.447964464121374	1.06233906059974	0.268215103497041	NA
Root569|1912	13.0862002411239	-0.513755684329892	1.07491531808485	0.147341272764709	NA
Root569|2431	19.8338361606544	-0.176437676104809	0.913223665369809	0.663033943974495	NA
Root569|268	0	NA	NA	NA	NA
Root569|3943	41.2172101195383	-0.00218381019453566	0.863643815322102	0.98901158943044	NA
Root569|5014	25.4417202408777	0.359196222013391	0.848429441158293	0.49681946871627	NA
Root569|5176	29.6197946229833	0.679545791720473	0.934763666996043	0.226926036963742	NA
Root569|5439	11.1568952146179	-0.50312063851228	1.06844760947733	0.180333385043907	NA
Root569|811	398.898696463548	0.788199091750045	0.939535991152972	0.173381178775476	0.412664897442651
Root569|3600	99.8163915783075	-0.291867482685442	0.800464765995539	0.561356082052025	0.7142773834689
Root569|3881	5.86755707422067	-0.17741118808428	0.960703389833292	0.595538399185863	NA
Root569|4058	11.8627460991623	0.173518111311271	0.94617386333046	0.649778137374347	NA
Root569|4361	52.1314620758348	-0.104527917034594	0.850073464625151	0.816689024465213	NA
Root569|971	1.32020885915999	-0.139916973431975	1.02127211006203	0.839109157782363	NA
Root569|1917	1.23627845138351	-0.137439378142661	1.02072797608162	0.858456956839396	NA
Root569|2922	6.45407227916431	-0.0995255579256974	0.964457539401858	0.679787209342581	NA
Root569|2923	1.23491690314471	-0.140617224960993	1.02089746618261	0.856024983323417	NA
Root569|2971	66.9043889911925	-0.25054328019554	0.885129179000001	0.584923097966569	NA
Root569|2974	65.7842958517026	-0.589337829837964	1.00635530233501	0.238462885257627	NA
Root569|3141	8.79179995605833	0.305619235020394	0.975542921849531	0.46441651368774	NA
Root569|4017	6.02381552851326	0.185027616174467	0.95631473072605	0.603943001341962	NA
Root569|4152	20.1467411619614	-0.542631373716251	1.03955411259489	0.210027730883441	NA
Root569|4156	64.6067703493667	-0.305238251084114	0.890546403446005	0.515878540836545	NA
Root569|4163	3.33507892353975	-0.295253763111997	1.05646924889862	0.443758691905476	NA
Root569|4663	7.63276185399788	0.0276555383628128	0.925146305625371	0.936574922617867	NA
Root569|5155	6.1624503351241	0.355040531779384	0.998730281718431	0.407032463988067	NA
Root569|5281	52.9425334451534	-0.304305361734166	0.888562847619261	0.516167993386352	NA
Root569|5282	12.1011036320114	0.167265998932374	0.92414657815659	0.698517555301375	NA
Root569|5283	16.2266223650186	-0.403338366127598	0.97521384604555	0.32747473088731	NA
Root569|2082	1683.14926912124	4.06858067338658	1.68062184315959	NA	NA
Root569|467	91.4882100513557	-0.105232149323538	0.735040565789336	0.831606215094941	0.889906231589804
Root569|4573	2.99646106108615	0.0884469336563509	0.989133778473429	0.719483140608748	NA
Root569|300	13.6394546230742	-0.60024550261598	1.13037241897182	0.122975949513558	NA
Root569|5181	28.0381575037399	-0.502606342080681	0.996030906644057	0.271555887104814	NA
Root569|804	17.917574217561	-0.769517573084594	1.24545120565981	0.0592824660956311	NA
Root569|3559	0.441528018351253	-0.100000414296205	1.01505690639344	0.837827099109236	NA
Root569|3590	1.92433662146968	-0.171724387059475	1.02658585056601	0.710994767123594	NA
Root569|3633	24.1677796443363	-0.662968031225946	1.1299415997842	0.151005551199975	NA
Root569|3913	17.9317911916177	-0.758977739275865	1.23878136668287	0.0609338871727689	NA
Root569|4780	0	NA	NA	NA	NA
Root569|1306	3.59719370180495	0.127146276165303	0.984006316078006	0.693535782807615	NA
Root569|3983	11.7838912643888	0.402209882590346	0.95412825355955	0.403756540754136	NA
Root569|5264	16.6277317703213	-0.773122090312991	1.25457578136149	0.0689164742551013	NA
Root569|1794	107.434289708904	-0.692184630967709	0.880233849090558	0.209745321709791	0.482657444569312
Root569|3219	16.0421578327688	-0.251856684603001	0.885226807029777	0.609498304675083	NA
Root569|5112	206.343561868603	1.70538839607309	2.45699507763009	0.0196142759818934	0.0695822033882379
Root569|1283	113.4564134375	-0.155978832135123	0.740387064166014	0.756347557407671	0.835158559984869
Root569|3757	50.531608094027	-0.134397402682859	0.75538294719658	0.787912189552901	NA
Root569|3455	12.3894809619929	-0.226691367158066	0.926354434559737	0.558124202741604	NA
Root569|2397	667.218247817092	3.3768882461912	1.52959134531166	0.00124391554814821	0.00975271602035531
Root569|3619	2.4120682534678	-0.203759653170897	1.03278205957151	0.618562674333045	NA
Root569|4063	5.29440682167123	-0.495623462179206	1.14909705155298	0.209829818442919	NA
Root569|5378	18.8087745963798	0.269640318793307	0.83334637330421	0.603368173979617	NA
Root569|1346	55.366501105937	-0.125508824519855	0.800749276450531	0.792662237717195	NA
Root569|5127	3.90059718878055	-0.389049094355571	1.09103194763826	0.329600878024257	NA
Root569|5161	17.5853371655977	-0.0133047952877996	0.87808321851582	0.970404959393204	NA
Root569|1630	1013.10979080799	3.13777812557125	1.16949260998743	0.000477944723396538	0.00462510715505519
Root569|5516	390.297231216479	1.84995184732783	1.27818731007384	0.0166980640108735	0.0625674446672491
Root569|808	618.66452919087	0.584873314201295	0.863839413417066	0.289204293704646	0.576554713731698
Root569|1415	20.3492977681649	1.39031408985149	1.51647572104946	0.0476581314120542	NA
Root569|1547	28.4995816591032	-0.10738549599104	0.881078268761495	0.800175385796378	NA
Root569|4120	19.8914397455611	0.243742115177979	0.85249197587933	0.634951236862783	NA
Root569|4149	7.5317435323439	-0.228621105980559	0.966973144527855	0.450522914212623	NA
Root569|4781	12.0755407839789	-0.196288192648648	0.925788700428673	0.607265992748549	NA
Root569|5257	107.761148155475	-0.269848976932585	0.875968537873377	0.566612656054954	0.716126198296098
Root569|865	0.715198974452177	-0.117279915501771	1.01712345597107	0.979891231874858	NA
Root569|969	238.36214667553	-0.335719656526148	0.895174185882765	0.482436187719969	0.6820406713465
Root569|5517	854.117356341285	1.61391540612006	1.24787201952888	0.0279500042297987	0.0923711480639068
Root569|809	97.8983393443537	-0.201004811679096	0.772036808674284	0.686028256147183	0.796099953961843
Root569|4189	231.682912144568	-0.462468530468178	0.750555126586969	0.378892237931268	0.637809636799189
Root569|5497	17.0062431406165	-0.434014838254625	0.987306992835281	0.297264587567226	NA
Root569|1326	41.4893891879623	-0.257151979401908	0.793371044024274	0.612558984925372	NA
Root569|1327	500.885730355574	3.43266500229729	1.55341554228773	0.0011643550496999	0.00928498513991462
Root569|1997	2930.44977965866	-0.250540100437504	0.804635756398051	0.613077868886025	0.747714577347269
Root569|5339	32.17697907214	-0.43856520711105	0.977382379161012	0.333650197306608	NA
Root569|1	122.414008906268	-0.113661650910174	0.787520107057734	0.813335547985678	0.875250364787356
Root569|1005	27.343244296507	0.336551185008044	0.866618845884282	0.516280271404493	NA
Root569|3775	0.529833622021504	-0.106443226595027	1.01573408433698	0.891014425773491	NA
Root569|4308	0	NA	NA	NA	NA
Root569|1144	61.458840770596	0.340513788273422	0.814170623501163	0.521957390907915	NA
Root569|1177	150.573879637555	0.320899678697046	0.799918152430204	0.54492618542551	0.712988067247125
Root569|233	482.954785990431	1.75731391165837	1.54714253649263	0.0236319948318271	0.0804695298470607
Root569|3537	63.2831344147886	-0.26769758222476	0.80419840186992	0.601580171611436	NA
Root569|3912	60.5030388692121	0.528021235730945	0.907628762294081	NA	NA
Root569|5323	1802.02187417209	6.70098589974388	1.21133178798012	1.38802649779483e-09	2.15838120407096e-07
Root569|1134	39.9599903892215	-0.286714325747077	0.893110749240834	0.531953572734157	NA
Root569|1728	83.4753751879185	-0.365630789181943	0.79231790258419	0.486394027385915	NA
Root569|411	1.00079684159617	-0.129606759437479	1.01915686924519	0.920665652415999	NA
Root569|4117	9.16486423408799	0.133039633773475	0.90165789712004	0.77423673705244	NA
Root569|413	0.0838087900946079	-0.0495575710440485	1.01286616982889	0.419992451802257	NA
Root569|1300	90.7723828523245	0.0522987750422013	0.726504781274019	0.923768220534258	0.948158140548364
Root569|1301	284.253007323771	-0.416474878971551	0.745594449495598	0.426892772511145	0.654249174922739
Root569|1744	2669.62997669122	5.4853869559489	1.17612533288867	1.47494103585382e-07	9.25424639608771e-06
Root569|2037	10.5227976904404	4.59989559541097	2.41005927028923	0.0015244218454132	NA
Root569|4478	24.7227264953521	1.93825478166069	2.73229548169969	NA	NA
Root569|4783	3.81129934258361	-0.367719512597472	1.08233141342639	0.350848546604598	NA
Root569|1995	1788.87094084498	3.02244959186025	1.29765658536362	0.00123412079693816	0.00975271602035531
Root569|3669	2120.8354214258	-0.48768138423915	0.824196489820957	0.358792542563573	0.628980154237131
Root569|5124	914.775931113855	2.16520853092734	1.601006951499	0.0118644677631433	0.0473057624915071
Root569|4674	741.064050049126	-0.63339529000398	0.856008617437185	0.2465215338786	0.522584297120773
Root569|4764	49.0909902078752	-0.673911940607046	1.09013089223504	0.169336727605776	NA
Root569|1348	210.592406864307	0.146398522956853	0.792381903916086	0.776338535831214	0.848154395703188
Root569|1648	12.2937486289222	-0.532915176439711	1.08958157508701	0.157549754471745	NA
Root569|3482	0	NA	NA	NA	NA
Root569|4970	5.90017767281374	-0.532766482312381	1.17402738788825	0.177374797500277	NA
Root569|631	38.8309949623475	0.049150412313761	0.853791059385641	0.921559986168835	NA
Root569|2404	55.6551342214703	0.869234048022118	1.25675690480209	NA	NA
Root569|2650	48.8725932822971	0.385173388963588	0.847823562303665	0.46920792279065	NA
Root569|5057	726.218199517303	1.0807533569493	1.20973641728112	0.0843171797202246	0.228685839183051
Root569|2329	5.20265078357939	-0.505071049012347	1.15392982267862	0.20784553449534	NA
Root569|4003	4.7605684841969	-0.047328433882028	0.969594602445154	NA	NA
Root569|4376	11.9071861135587	-0.548668293533887	1.09252817417852	0.15286454544972	NA
Root569|5197	12.4051149394144	0.381488856264481	0.947654674216221	0.435969424064945	NA
Root569|3212	11.0506791126532	-0.0872270131932939	0.875793139473081	0.840187145984895	NA
Root569|5444	20.8406783203146	0.0992381777254456	0.814450938115664	0.841290993533599	NA
Root569|948	10.7272952835131	-0.415385984750077	1.02474554013132	0.220353110183788	NA
Root569|5347	146.123293988151	-0.489152514122928	0.793847397214247	0.355200029036658	0.625286088851325
Root569|3621	2.65381617890772	-0.290021272703825	1.05197460326145	0.503216264483366	NA
Root569|99	785.146818186534	0.64397351731317	0.993379707769147	0.235663886916457	0.511442023770656
Root569|4415	137.001522707268	-0.38660387672902	0.907716309792458	0.42356881137238	0.654249174922739
Root569|1139	116.460965403654	0.484532108970232	0.858673165254983	0.370813949646594	0.632485219415489
Root569|3192	17.507770606	0.306604817568946	0.928109428855211	0.492259227832368	NA
Root569|4482	44.3540657259465	-0.0349687156653414	0.76996366796194	0.940084666905886	NA
Root569|3971	17.5975833010585	-0.426187792005927	0.991894411003911	0.301886186276208	NA
Root569|3989	37.0519162842499	-0.0694393897405059	0.778736565350884	0.887610122277209	NA
Root569|4709	4.20391706274865	-0.302039810312123	1.06151495271202	0.385818207365229	NA
Root569|5227	20.8248749387034	-0.129282795941857	0.854723099177206	0.788767544035514	NA
Root569|4612	0.996892403855503	-0.129505327091322	1.01913635643581	0.921601982757011	NA
Root569|795	7.370430362611	0.124632305481258	0.929613678911658	0.746690395264729	NA
Root569|1481	767.45290510648	4.6103120823488	1.13092841624914	2.18889485460857e-06	8.87929956239042e-05
Root569|2438	121.015434565668	-0.462494488264845	0.94009369670194	0.343963585936589	0.621357839639333
Root569|3320	102.23681817864	-0.619733145629123	1.03234848870948	0.217420805987242	0.489984570014726
Root569|735	594.72555557045	3.36570305094711	1.8866116593909	NA	NA
Root569|1268	114.785937620996	-0.827972309908662	0.898982702787549	0.150272077855899	0.371893497717648
Root569|1441	123.668254555277	-0.167707211919541	0.726537758860824	0.73798021531847	0.824593462146266
Root569|2467	51.0091209894126	0.525076636243363	0.875738497788244	0.326888254747502	NA
Root569|3578	671.863425318516	1.66133773190581	3.85867576279645	0.0112178984495626	0.0457043635521479
Root569|2154	1.70323237036965	-0.149632801479221	1.02357994480868	0.765428027296305	NA
Root569|3339	8.50281012653294	-0.799884585911458	1.41176897223544	0.0730552746311647	NA
Root569|1644	43.8999133673506	0.0237812121568841	0.759723526130277	0.967910615058319	NA
Root569|2738	20.699680522343	-0.570546212309716	1.05222048039568	0.192769431352448	NA
Root569|3340	16.9706906456334	0.0348837846207155	0.866720456928677	0.946967744722492	NA
Root569|4792	49.7349130423582	-0.146060910829701	0.856857991331381	0.748043461898258	NA
Root569|4961	4.52754903003364	-0.455655602595072	1.12406968060689	0.256960739446116	NA
Root569|3512	24.3703952283031	-0.223650628650167	0.892387338927904	0.609917031815216	NA
Root569|1335	1.12465258809517	-0.13391242411317	1.01999174479303	0.886078949782526	NA
Root569|1934	35.5262055495847	-0.315447423360449	0.908487208793358	0.487441116578329	NA
Root569|1950	1.26781929362372	-0.138396326942322	1.02093500092114	0.850960743965893	NA
Root569|261	0.612125274808955	-0.111556547951659	1.01634618714674	0.933589143016155	NA
Root569|2769	1.69789890333567	-0.14913869434636	1.02352137003718	0.766621083916739	NA
Root569|4387	6.77709781170234	-0.234612465129274	0.972156743238803	0.486437575639782	NA
Root569|718	51.3549946431416	-0.843287941769992	1.1899183546727	0.111679800692623	NA
Root569|796	30.9483525909532	-0.0553905727037319	0.864189028742485	0.895964428876157	NA
Root569|1313	61.5299048973108	-0.518261608178343	0.856559136998517	0.340416882548212	NA
Root569|2279	24.0052007272677	1.27042341325555	2.10638676763049	0.0279089116169387	NA
Root569|4767	2.00159368319235	-0.154880589071136	1.02511361894504	0.720340084552673	NA
Root569|1866	15.2241982645123	-0.134018847360656	0.910885536107173	0.739295307030137	NA
Root569|2525	78.1369487045721	-0.0812798570197819	0.845748715116226	0.855395877870484	NA
Root569|3940	0.883056036702506	-0.125467838087524	1.0184186533204	0.957751286679185	NA
Root569|4124	39.1860669399795	-0.279700886252337	0.798139860570428	0.586905334568647	NA
Root569|1554	5.19747399021324	-0.0248176863044075	0.962432548125634	0.870357062800544	NA
Root569|1556	12.7858877917533	-1.42320909031839	2.58147076517007	0.0221177275631894	NA
Root569|3673	4.00332211806716	-0.00128227588214814	0.96632098964413	0.998127768967401	NA
Root569|1979	43.3873695725238	-0.0722886242385539	0.854010672976401	0.869508917499662	NA
Root569|5526	37.2072612876387	0.136196112955528	0.809562184524232	0.792406197828466	NA
Root569|1880	2.58454854253789	-0.280137729729371	1.04909409498781	0.519669766536553	NA
Root569|1881	22.1622274361507	1.24075476350531	1.80549077787262	NA	NA
Root569|3092	1.15809708990712	-0.13503921170064	1.02022103425989	0.877477220587669	NA
Root569|1277	31.3444942836376	0.159234088946501	0.838186274164772	0.75505441129838	NA
Root569|1057	11.5972940428851	0.0206676779662265	0.857086999311461	0.968195965911747	NA
Root569|357	83.4282689803437	-0.432432268930419	0.802437019573104	0.405216697561084	NA
Root569|4307	32.9739261871507	-0.433497543649516	0.957075833925883	0.345706343026189	NA
Root569|4462	55.8392465834559	-0.351550820813792	0.828338857522531	0.4822323368915	NA
Root569|4289	1898.26445227378	-0.0905150713373092	0.740603430281448	0.846257443144815	0.897225220970582
Root569|4081	61.8386671824468	-0.241729148528364	0.765122117059331	0.634368845745044	NA
Root569|3601	255.691948223172	-0.393621338655699	0.816904981355214	0.444280412152902	0.661988629154914
Root569|3879	36.0521044872138	-0.41482762471541	0.908575827867765	0.422640612764602	NA
Root569|182	17.4558349907111	0.196167043789739	0.849175438003556	0.698526407354383	NA
Root569|2396	206.565565730831	-0.18402381201352	0.760368147570904	0.713925856023592	0.811318908246056
Root569|5107	61.60308453825	-0.0111947110106788	0.77433126952944	0.976781988468837	NA
Root569|764	574.762921130371	-0.294558492206035	0.714690108950008	0.563459972382755	0.7142773834689
Root569|934	824.25318493457	1.10694556627356	1.2801358966265	0.0776459741263419	0.213556362258922
Root569|1250	988.970997406252	1.15176588044007	1.16748795112936	0.0744721149070292	0.207410397636592
Root569|4314	0.847678593750174	0.20226236476873	1.04322393865984	0.14736279719047	NA
Root569|2854	22.9700825047615	0.263469834059187	0.920539403421361	0.573058565489283	NA
Root569|3360	63.8317653772849	-0.0583044999431266	0.743912899016917	0.90384188568278	NA
Root569|4503	22.1782500924675	0.226463581355469	0.848764492429352	0.649463957884092	NA
Root569|4849	48.305432786389	-0.430498967729149	0.938426072814922	0.363745724972952	NA
Root569|5370	58.9832438008087	-0.283373773844651	0.881058332898771	0.545202289319432	NA
Root569|881	6.84722390469316	-0.183029019710584	0.958979271903542	0.531413843870282	NA
Root569|4310	13.8323186386263	-0.295672030556542	0.9420756362981	0.455584333154345	NA
Root569|792	12.3762550951249	0.18087628600338	0.958000221809238	0.631154268121593	NA
Root569|4049	3.83849861742077	-0.387501454464439	1.0901057072639	0.33399617547297	NA
Root569|4791	2.25932842766167	-0.187680123410591	1.02984347662459	0.653079491623823	NA
Root569|5044	798.977505833394	4.70728223792954	1.61960370385531	NA	NA
Root569|774	121.537134929512	-0.661860636745402	0.895858309940526	0.225008482003106	0.497405430874423
Root569|3193	26.8662517773754	-0.137286473277963	0.875193969686306	0.75307890911409	NA
Root569|2572	22.4286255147394	-0.32502982006448	0.935459229571973	0.450158742179192	NA
Root569|3750	119.786730216886	-0.095933389567075	0.725706328032415	0.845938010745736	0.897225220970582
Root569|3266	132.451054536797	0.846804542958276	0.985338265797633	0.152673522737275	0.375842735392816
Root569|3268	625.406339350418	2.28877840071838	1.37392116180865	0.0073928864936571	0.0328455385646766
Root569|416	1.08661028198505	-0.132605912643237	1.01973189616879	0.896366220426107	NA
Root569|4643	3.51436777206458	0.040282743063718	0.980367103137825	0.874861435211492	NA
Root569|5062	79.6351017732923	-0.218062473945757	0.864695200732066	0.639436735703713	NA
Root569|5456	11.5579486615441	-0.173967671537472	0.921011071800438	0.646345396976487	NA
Root569|810	469.635394463632	0.485232926256986	0.820016184633884	0.369537635162429	0.631462662283051
Root569|2009	128.195170783445	-0.147505431858363	0.740120410562599	0.769040306876629	0.842153293797999
Root569|2875	83.0609025139899	-0.402117222834155	0.916293578680013	0.404624953552967	NA
Root569|3522	620.68194833901	0.994326606194935	1.11794214141668	0.104190090439768	0.276162938580407
Root569|3635	13.7114437445991	-0.189588154652503	0.933856607325772	0.618593793496854	NA
Root569|5394	3.08488415902103	-0.24102489520261	1.04215444499508	0.517794169803444	NA
Root569|2491	455.27946808172	4.19027456817999	1.56744081327827	0.000283302590297087	0.00318459417767689
Root569|3307	125.592599583938	1.20687055692775	1.40041551295856	NA	NA
Root569|4055	21.1681969559722	-0.313127394281988	0.937768020815818	0.463873811233579	NA
Root569|3200	0.529833622021504	-0.106443226595027	1.01573408433698	0.891014425773491	NA
Root569|1520	137.184912965121	-0.668237979339423	0.899075474745465	0.221639213037924	0.492875621477761
Root569|3746	51.468372484071	-0.0870108293426387	0.750297805055536	0.860565802797734	NA
Root569|2077	68.1471443209183	0.168331358451399	0.752146882261249	0.749489163409391	NA
Root569|2140	6.93557952009904	-0.244497996459242	0.974377919081465	0.469381304947528	NA
Root569|4122	2.44144885634539	-0.205929639802937	1.03323505259112	0.613088221378946	NA
Root569|4556	5.3977956903992	-0.435785929011919	1.11850215324692	0.239291674282827	NA
Root569|5121	24.2793154187292	0.00244516714735176	0.851910133489849	0.99928972136681	NA
Root569|5589	22.465021852887	0.0414096243646089	0.868448268111956	0.93061727804164	NA
Root569|2816	18.4100589408952	-0.232439571874139	0.914334355731926	0.580906569178083	NA
Root569|241	5.51991136193739	-0.140428575353096	0.958887624954536	0.666658915508865	NA
Root569|3224	10.8770570598284	0.0746629949376379	0.907733201173435	0.869306799885255	NA
Root569|5111	42.3259530465383	-0.0632194152826391	0.808386206541798	0.894492472902079	NA
Root569|1213	41.8182849774013	0.00683317123109649	0.802440165357919	0.994819208469191	NA
Root569|784	20.8290845099003	-0.452763913720899	1.01018074320677	0.27130391033545	NA
Root569|1183	46.6436352379277	-0.435427229420675	0.938143106411274	0.360779570308476	NA
Root569|1412	2163.1794083185	2.42815205897293	1.29403168672248	0.00471542708172911	0.0236531906841573
Root569|2944	1.87319507363677	-0.167513217989176	1.0259268813274	0.722419337703442	NA
Root569|448	54.0497144118512	-0.413579523937371	0.926508448486211	0.38544443283274	NA
Root569|4578	0.673575948551016	-0.115106523986381	1.01681584935666	0.962194881006493	NA
Root569|3525	1.52136282056414	-0.103258962732456	1.00203137591307	0.929824372927035	NA
Root569|874	1.08910244526642	-0.132688084557818	1.01974818418121	0.895695975286665	NA
Root569|1933	25.3731820822149	-0.41162105776494	0.963794353250524	0.351068910464711	NA
Root569|1949	0	NA	NA	NA	NA
Root569|2168	143.026018839972	-0.0657595195217274	0.710262600491553	0.891610916017656	0.927901032744498
Root569|264	0.0588704024468338	-0.0407218836070426	1.01316461469587	0.353026991184441	NA
Root569|2768	0.271380431368845	-0.0837959143091787	1.01377609023914	0.70123785544928	NA
Root569|4009	5.75258591021151	-0.0346697559263428	0.949703906204867	0.870524681204002	NA
Root569|4100	16.5093137982877	-0.118868576985479	0.89616928761264	0.770011865998715	NA
Root569|5204	3.16098084933573	-0.248844488856835	1.04413182888879	0.50361066378221	NA
Root569|719	148.391469309776	-0.192299693115951	0.721924935425855	0.702083577376757	0.806150318367835
Root569|780	1.42839329861009	-0.142779259733485	1.02193436478133	0.816274929114832	NA
Root569|825	0	NA	NA	NA	NA
Root569|2717	27.2656606051127	-0.223728209054234	0.816853844116606	0.651630318856292	NA
Root569|4646	105.378791374352	0.203407855561048	0.731125075271393	0.698748096937933	0.805790988330387
Root569|2390	1.94038624481404	-0.162129408252871	1.02561955730937	0.719541590200632	NA
Root569|443	2267.78096566302	-0.117495051873273	0.775712271352655	0.816739756987256	0.877901144319251
Root569|654	3127.65509321738	0.093466090261389	0.763155416807109	0.862856082629658	0.908909473587623
Root569|2629	0.854356379392196	-0.123804939101319	1.01813533314887	0.967364302149049	NA
Root569|4019	36.1112975615824	-0.208174844363613	0.877071074288799	0.643812970827434	NA
Root569|1249	2.42630244407696	-0.243281959653949	1.03996292599923	0.573407336306944	NA
Root569|1438	6.33859623358537	-0.111853647089148	0.959549702968883	0.660096399271207	NA
Root569|2840	8.34686418626845	-0.281630913194116	0.97889104524299	0.369788948933194	NA
Root569|3214	0.458031645014691	-0.101356574629128	1.01518715951513	0.848939383947353	NA
Root569|4794	25.1673679618348	-0.275060665246362	0.9238765019936	0.525347499187156	NA
Root569|5083	6.39226871164839	-0.0954826376368629	0.96439039331484	0.689030746666353	NA
Root569|5230	0	NA	NA	NA	NA
Root569|5246	0	NA	NA	NA	NA
Root569|2127	88.7668446466527	-0.634579384579628	1.02900581668147	0.212697980411533	0.484017599326732
Root569|3095	21.1301457626156	-0.355877979424077	0.921987420799532	0.431009536712927	NA
Root569|1321	12.335023848119	0.0203768543589265	0.848690788387124	0.970219787452297	NA
Root569|5114	36.0596707873842	0.27843668973512	0.843618542020734	0.590218925195229	NA
Root569|5122	726.630876284089	1.22756801025427	1.3961058407538	0.0595097103580198	0.172967475900413
Root569|1090	54.3889543450304	0.997561295056199	1.71421223915087	0.0310129911227087	NA
Root569|1251	4.08972056162944	0.0673783186596651	0.965184127220759	0.871099760434249	NA
Root569|1502	0	NA	NA	NA	NA
Root569|1791	830.617985908384	7.64337681288009	2.27775306680707	NA	NA
Root569|1946	3.25613226178486	-0.304061152421957	1.05864381362802	0.440638236989639	NA
Root569|211	15.0635453381576	0.0924790872959854	0.850771308936557	0.853399811748082	NA
Root569|2496	537.432082672239	0.238384099558813	1.05983561975866	NA	NA
Root569|2903	2.61966577072535	-0.278785213469256	1.04892998657888	0.51758917741694	NA
Root569|418	6.00962738885953	-0.115211273704414	0.953045214345286	0.665899876066702	NA
Root569|4317	8.69585469195652	-0.259205189395398	0.980615080869993	0.389609833868429	NA
Root569|4555	7.33641339891306	-0.140533300071009	0.969321666229309	0.584632055707084	NA
Root569|468	2.85755168707213	0.131541723846839	0.984589251481118	0.620122311707535	NA
Root569|4859	17.8106467147937	-0.436936718679392	0.995567488845229	0.29201262002913	NA
Root569|5190	0.0838087900946079	-0.0495575710440485	1.01286616982889	0.419992451802257	NA
Root569|5209	8.67362215554054	-0.360885728266219	1.00641102504153	0.307813343674888	NA
Root569|5604	20.7889284469337	-0.511657149945572	1.03695962009219	0.227189405843168	NA
Root569|3939	115.182236807626	-0.188922855404361	0.730675126185591	0.710000651002084	0.809817368441252
Root569|4485	250.651997119863	-0.355590304655328	0.902673383645435	0.457898998393236	0.670901677597677
Root569|2393	69.8840651583582	-0.396236068964633	0.915134148673926	0.408510884500576	NA
Root569|4495	0	NA	NA	NA	NA
Root569|4497	0	NA	NA	NA	NA
Root569|4499	27.5904582152923	-0.20096603889549	0.908021606246894	0.632578616142574	NA
Root569|4798	3.52893460107736	0.137362093262152	0.986690099934387	0.66340071098685	NA
Root569|4991	6.58401648736642	-0.214705363308896	0.969719785563961	0.519153169253845	NA
Root569|5146	1.05717508076163	-0.131654300155486	1.01954534120895	0.904466963306336	NA
Root569|5362	0	NA	NA	NA	NA
Root569|552	0	NA	NA	NA	NA
Root569|553	174.412650824525	-0.206482835860172	0.86053269879097	0.658931525089783	0.780973753648169
Root569|3696	40.9096667922332	-0.631252496014577	1.05429409030499	0.197091349041256	NA
Root569|3194	1.0429954884983	-0.131166727042921	1.01945060495158	0.908356843727715	NA
Root569|4187	18.8798542537633	-0.274818634877999	0.930817833868473	0.515912977541688	NA
Root569|4381	7.21345887338023	0.406800402731358	1.10303117020586	0.179989086855839	NA
Root569|4481	10.5585688899694	-0.101734795684484	0.921414549626859	0.78052041639785	NA
Root569|5388	0.511917720898772	-0.105276826626147	1.01560008325648	0.881348385991396	NA
Root569|5530	17.069074058811	0.36883846160684	0.898580638764794	0.471210011489591	NA
Root569|2463	796.229695810253	-0.518615197938414	0.890933647809642	0.316725149269219	0.60061903306541
Root569|480	0.382657615904419	-0.094981847451039	1.01459557455985	0.796648879786601	NA
Root569|3332	28.7783473631635	0.479958543433969	0.882089645158528	0.375259018878753	NA
Root569|5289	2.02986076875713	-0.155386106414829	1.02526017594317	NA	NA
Root569|1455	5.03647057112183	-0.0732150436266606	0.966002943580734	0.806674468458575	NA
Root569|2558	25.1525441214805	-0.444360503303376	0.978206722448139	0.320275690632368	NA
Root569|4254	1396.88138049427	6.58410081917975	1.30946640704563	2.0127745054077e-08	1.70719873958672e-06
Root569|1418	30.6187382401985	-0.10392017030163	0.793778654033999	0.830169002174539	NA
Root569|2149	21.3978239293008	-0.0046516558827954	0.821629663771169	0.987622061660851	NA
Root569|2462	778.817673039764	6.3427302519443	2.11846824079152	NA	NA
Root569|4837	0.0568657521525673	-0.0400350871918891	1.01319652440936	0.347833518138555	NA
Root569|4958	6.45623180404207	-0.201706771232541	0.96838589516737	0.541474610767155	NA
Root569|5149	4.50870848626142	-0.316418975457146	1.06715051120038	0.359431564982117	NA
Root569|2446	29.5529601903303	0.145018238369947	0.816928020968341	0.779122842874762	NA
Root569|5305	6.63812259455558	-0.128009467669371	0.961432942371465	0.62304793400672	NA
Root569|5402	24.506262002911	-0.2242231898311	0.894240035305707	0.608192674350394	NA
Root569|3620	1.03023204281959	-0.130691571166314	1.01936080107024	0.912096248983464	NA
Root569|5377	7.55876962997114	-0.282006265045348	0.983882503504572	0.408829700271833	NA
Root569|767	232.270199114931	-0.193837039173237	0.708384052537973	0.700519941468012	0.805900253254816
Root569|1508	743.401986979567	4.39822673010648	1.94543231239446	NA	NA
Root569|2095	22.196454504586	-0.04951236816458	0.821163871231782	0.914748321614856	NA
Root569|5593	45.4769439243681	-0.314982220898504	0.902817365267269	0.49690172290616	NA
Root569|5594	14.1476300899473	-0.19967663785618	0.93801422430645	0.599166909881373	NA
Root569|2540	19.9748243227195	-0.129590870921598	0.896989568702473	0.756482501646089	NA
Root569|5333	0	NA	NA	NA	NA
Root569|2523	3.15132303145118	-0.330243434273017	1.06611061560441	0.423885441414559	NA
Root569|2553	9.68815809167065	-0.04692437026047	0.923093355449292	0.892888511780656	NA
Root569|4209	5.37457208765984	-0.508204560675174	1.15664720738092	0.201478624500573	NA
Root569|1653	21.8567760550156	0.067147935155956	0.875721125546681	0.88363771255744	NA
Root569|1654	6.52243986209869	-0.22677150619995	0.968596044248167	0.503554149185322	NA
Root569|5458	919.3821952986	1.74791912328427	1.77815541142447	0.0238855501923381	0.0807435446719255
Root569|3622	0	NA	NA	NA	NA
Root569|646	795.353396926593	4.3355610085076	1.76850777818546	NA	NA
Root569|5172	41.644035546577	-0.25003171258685	0.893099907974572	0.577451520239648	NA
Root569|1522	31.2241392423884	-0.129589066852	0.893434002934811	0.756787575569847	NA
Root569|3547	13.2838558253061	0.133931779405028	0.914677627814734	0.760780804065588	NA
Root569|715	1053.55329325486	3.3016942961924	1.31893938109428	0.000689204910389606	0.00623166243926242
Root569|1608	0	NA	NA	NA	NA
Root569|4856	1.53611085203242	-0.14540335636508	1.02257134393583	0.795296664198102	NA
Root569|2556	29.4563153539537	-0.563294373557748	1.04712331587779	0.222533235841365	NA
Root569|4253	489.777496647299	3.76476277038174	1.6044835868109	0.000731745116440914	0.0065020780346607
Root569|2410	1007.28721816564	5.25668012018058	1.46039845938485	1.21945321420804e-05	0.000307499959150298
Root569|2962	466.863239970645	13.3826201661034	2.08650263606772	1.0177949876788e-12	3.16534241168108e-10
Root569|2963	4.62795338302198	0.285040323597699	1.02060063313092	0.402467406404859	NA
Root569|2716	2.76849307164439	-0.277977352090724	1.0494170764792	0.504696520482525	NA
Root569|4647	18.3414724723754	0.315155751177727	0.883063999368036	0.534625664010594	NA
Root569|2107	0	NA	NA	NA	NA
Root569|2330	60.1430805831831	0.0893202932739611	0.748404575501179	0.867284383713049	NA
Root569|2799	204.82692943542	-0.366818934746684	0.758451719278937	0.477283329839772	0.6820406713465
Root569|5069	12.4875219475787	0.377655256849686	0.995088591560218	0.388542166638616	NA
Root569|2372	11.7656137499855	-0.163157305229213	0.947775349626607	0.659148810478644	NA
Root569|5603	0.592746834724894	-0.110485426219039	1.01620992334058	0.924415017289056	NA
Root569|1687	264.690552198692	0.473080400885018	0.825655691816167	0.379730911925218	0.637809636799189
Root569|462	12.6618279620749	-0.498578054416418	1.06608108747785	0.157060857832603	NA
Root569|1840	0.468471056293294	-0.102066406179211	1.01526182431532	0.85505445606766	NA
Root569|3165	2.22601808334451	-0.249865109781469	1.04039658000471	0.589117847342002	NA
Root569|1204	19.6054725452864	-0.0256233310655067	0.915885607427799	0.942253090753144	NA
Root569|2320	1.28631081574741	-0.138938870232806	1.0210542838835	0.846719879745635	NA
Root569|267	9.82887688562906	0.204643593366184	0.950742665863387	0.620168119924415	NA
Root569|3309	1173.18411721922	3.58648054411086	1.37401702298661	0.000450803123304329	0.00452257326927891
Root569|3316	24.5306627757067	-0.121904136565722	0.898521177277795	0.766116827875675	NA
Root569|4393	0.677009628138588	-0.115236014484878	1.01683623037999	0.963377416338203	NA
Root569|4394	2.95113136386828	0.0935856232198661	0.99023981072857	0.702829608706794	NA
Root569|4405	2.21182127452871	-0.17791810487357	1.02839253344644	NA	NA
Root569|5486	189.672005601665	-0.325962412808076	0.763346363339784	0.525903586327908	0.702815425353878
Root569|1255	55.0399810382329	-0.405905358203978	0.922917880564292	0.393183766135774	NA
Root569|2589	7.18143611332116	0.634087697660875	1.34898765015503	0.000939912997643039	NA
Root569|4512	25.8988172572437	0.582698912024463	0.926618247042156	0.291547409975678	NA
Root569|4640	6.46662915678777	-0.212770359507675	0.968053359290989	0.524937629228818	NA
Root569|5471	610.038614870887	-0.159290564327353	0.703612914712989	0.748290295615274	0.829162524713837
Root569|5244	0	NA	NA	NA	NA
Root569|329	5.49793951655751	-0.522240448843069	1.16551813702156	0.191724361381415	NA
Root569|4260	4.48956203527972	-0.0615348192271005	0.953581255714553	0.855827677571503	NA
Root569|5102	12.083664619593	-0.0749762446851754	0.944103659093693	0.823992717642624	NA
Root569|1432	1.03023204281959	-0.130691571166314	1.01936080107024	0.912096248983464	NA
Root569|158	25.9077780165824	-0.259174770257095	0.903793843220687	0.55525596583169	NA
Root569|205	4.10186478145635	-0.41878031812796	1.10457039099395	0.298413239626265	NA
Root569|2180	6.57978854210266	-0.633122521231416	1.24710396726814	0.129311114225018	NA
Root569|2852	5.86547725438625	0.331258824628283	1.05831105947683	0.276841105052627	NA
Root569|3456	1.05516609662357	-0.131596666772077	1.01953282681045	0.904835758094942	NA
Root569|4121	3.28294222323253	0.351076483383737	1.11124455816139	0.0176831641752222	NA
Root569|2269	160.880955994832	0.439615549769859	0.771751825845867	0.414831152155438	0.654249174922739
Root569|3986	47.2188233260424	-0.597504931705056	0.907534762097564	0.258593663352628	NA
Root569|1429	1.36678270195588	-0.141175781216303	1.0215594186645	0.829125471266231	NA
Root569|3603	153.644848113397	-0.648175675542905	0.873434078619458	0.235511887983154	0.511442023770656
Root569|5097	65.5853145294108	0.451679860809797	0.824240335683271	0.404941499242493	NA
Root569|1243	218.639515444904	-0.514289174348244	0.966683615378477	0.299588363062283	0.588346791441273
Root569|2549	596.315010228114	0.75067864909747	1.20962000478212	0.134651869230605	0.339541064843661
Root569|3490	5.02622109188716	-0.0112509110455575	0.963305945533505	0.904435682861614	NA
Root569|4787	1.09247719266438	-0.132811309268262	1.01977219778788	0.894731404836793	NA
Root569|806	107.817876157385	-0.625584083095867	0.933383170062049	0.241023477824955	0.518144941960099
Root569|154	23.8434234703369	0.191309437396569	0.809403843701223	0.713999539371053	NA
Root569|2450	12.4706047095482	-0.364840415427023	1.02529921343246	0.241820329753581	NA
Root569|2452	7.93903736834273	-0.169191717911835	0.973846184875956	0.529250240497442	NA
Root569|3864	14.5907452614196	-0.626484689703857	1.15125661008922	0.110120368659572	NA
Root569|5154	0.824185634255673	-0.122443758091007	1.01791426158802	0.978231186231	NA
Root569|3343	737.982114100653	8.56936460269985	1.72275646251048	NA	NA
Root569|445	627.021281889601	2.96279296231825	1.79622547693806	0.00403467329402004	0.0213839983556765
Root569|5467	27.1979663754294	-0.184994161763848	0.856625310310848	0.705496960880671	NA
Root569|1361	2.10804213023352	-0.184149739377988	1.02880004300359	0.674279014264255	NA
Root569|5013	10.6188520662726	0.314233134452012	0.970459580840477	0.464632433256342	NA
Root569|1076	59.0388716822565	0.346263025772095	0.803592886187797	0.517239346201891	NA
Root569|985	767.902814007327	1.10596260228283	1.17278106407375	0.0814901478656032	0.221662705418681
Root569|3260	933.622238300652	5.55690679683124	1.43051490748019	3.93755768021567e-06	0.000141297742909278
Root569|3261	1459.41016010905	7.04310695361212	1.08750967145802	4.33667119278612e-12	1.01152855571736e-09
Root569|5481	484.73306477241	1.85746844392358	1.21659386803042	0.0153032306880964	0.0582772009469141
Root569|2051	7.25333581741328	0.0585799132440723	0.940278713382885	0.868221272030338	NA
Root569|3700	1005.2470371329	2.923416301127	1.51058957234882	0.00280665474701321	0.016785954352329
Root569|2863	52.0471294581664	-0.038820197047968	0.760218400536615	0.934088738114146	NA
Root569|1515	2.64525980024151	-0.218436799888224	1.03613084007465	0.579502415620775	NA
Root569|1340	39.1954948598402	1.77535506143329	2.5290532939528	0.0194337197125578	NA
Root569|2192	1.05966724404301	-0.13174164216778	1.01956228995195	0.90377738260251	NA
Root569|2531	12.1058499016313	-0.210660252910621	0.923944223043018	0.584107391073727	NA
Root569|3137	62.993150297501	0.131868184111622	0.757028942335277	0.803238086883746	NA
Root569|3446	17.5630471546552	0.077996014453843	0.88517332160053	0.859788026915473	NA
Root569|372	2.82437171972827	-0.214133389758385	1.03600365546804	NA	NA
Root569|3899	19.822499602289	-0.539533699372756	1.03581685274658	0.212688550206237	NA
Root569|3970	9.84797193483653	-0.054208701198761	0.924354398315872	0.877397379744242	NA
Root569|4051	11.9907028736226	0.123861868995892	0.90742339256422	0.764830430043009	NA
Root569|4313	2.15488463091476	-0.18725623976024	1.02938379631155	0.66521762977636	NA
Root569|4412	3.49211535186746	0.123615324014635	0.993949064311071	0.675685889135121	NA
Root569|4589	5.53459639822516	-0.0466615518158745	0.962264917604623	0.8116993960725	NA
Root569|746	3.30887142951082	-0.255849384514271	1.0462587602919	0.485676697679794	NA
Root569|861	1.39895809738667	-0.142017557298056	1.02175507858979	0.822304455651159	NA
Root569|4786	0.296373417362447	-0.0866809031492997	1.01396424394574	0.725443477177737	NA
Root569|807	1113.40095382118	1.1893931433883	1.17829335441773	0.0681975634548198	0.19223059426993
Root569|4893	583.924161297276	-0.356498441468394	0.909921141072879	0.453229300445502	0.665925885536463
Root569|3667	39.8856948252241	-0.157333304020785	0.770567859685759	0.755004019500845	NA
Root569|1952	3.66980644803004	0.102960892940049	0.988526086417875	0.743956697904421	NA
Root569|2053	96.4240357500041	0.136453413817538	0.731435987640146	0.794245783610586	0.861664321056601
Root569|2054	26.2906997182495	-0.249119564367622	0.835497495413158	0.616041552867072	NA
Root569|2133	0	NA	NA	NA	NA
Root569|3964	20.3260971501194	-0.434924323021282	1.00292685486863	0.288212355608462	NA
Root569|4028	4.61869185490461	-0.0752506652343558	0.952744043522639	0.82230785392469	NA
Root569|4140	21.6290431154959	-0.31795371717364	0.871916307171857	0.530812450155497	NA
Root569|5591	16.9733204886314	-0.0782273481531213	0.846533069434971	0.868622657672046	NA
Root569|727	9.66475864449269	0.00925670789754329	0.922066175578581	0.983710797778905	NA
Root569|4082	53.3084155478353	-0.411251521361995	0.932957175841747	0.385087648315752	NA
Root569|4219	54.9041156289617	0.52549656646711	0.893074343295569	0.334391048252597	NA
Root569|4986	2.96265428480239	-0.236581910637397	1.04080277312788	0.532281720052832	NA
Root569|1042	2.83729861754871	-0.226827179392283	1.03839036381767	0.553270710941268	NA
Root569|1752	35.175801184206	0.0698961189840873	0.780135020038562	0.89317570596852	NA
Root569|4614	1.66985922173754	-0.152930737604426	1.02374299013093	0.766993966961352	NA
Root569|793	2.40683589597905	-0.242339936820569	1.03967205526875	0.576378762490422	NA
Root569|5034	7.36797579154953	-0.215289795149153	0.96489954019705	0.47220857693558	NA
Root569|2148	15.5249996052395	0.130554497592895	0.871284914172603	0.791342210095918	NA
Root569|285	13.6044571517286	0.530362201765107	1.1898731487644	0.0967853928875258	NA
Root569|5041	12.6287561763819	-0.470360591147015	1.05604178109893	0.171756851201217	NA
Root569|3723	58.6373707360708	-0.450003390160168	0.94168141973761	0.347595799753517	NA
Root569|4175	80.1901980648061	-0.189151983731802	0.753457921911987	0.706540777663762	NA
Root569|5550	2437.78662638323	1.11946640494158	1.06321612453434	0.079101998308335	0.216428634667673
Root569|3925	20.7630161587765	0.073624580012704	0.872151534911934	0.872878724795909	NA
Root569|534	10.8366722174093	-0.170828280339598	0.929040285820594	0.666030132524895	NA
Root569|1235	5.8741085513007	-0.578037885810982	1.20305397404506	0.160171194467936	NA
Root569|1236	27.7118773453527	0.35311191636555	0.846632398000845	0.50156144976474	NA
Root569|1378	385.912955945239	-0.601779362232141	1.01501158018823	0.234978179550036	0.511442023770656
Root569|3689	3.50339445542217	0.0442620368638127	0.971001533263216	0.868245954661622	NA
Root569|5393	1.76410742311075	-0.15108503157483	1.0239255535193	0.75517104250983	NA
Root569|2139	17.1611202895694	0.258120294843852	0.937843908526429	0.562782448583897	NA
Root569|4241	132.779099780123	-0.011286212675761	0.722910749505319	0.976201760432828	0.983565642058384
Root569|5265	29.2834957697777	-0.701367321525403	1.1526085831368	0.119187330890161	NA
Root569|3312	8.88912403042934	-0.838032637641926	1.45657339903458	0.0652346716902867	NA
Root569|137	2.82901898391427	-0.176312752687624	1.03008193839941	NA	NA
Root569|1435	9.91440297141217	0.239462434501674	0.933714954609618	0.561510423543183	NA
Root569|2704	11.250581757637	0.00766972000622287	0.869781213884145	0.991656875638366	NA
Root569|4128	3.72369252391412	0.0972316661983985	0.987198365459186	0.762591327416118	NA
Root569|1112	78.4520194844332	1.71604157662149	1.66511327257891	NA	NA
Root569|4113	131.16146222094	-0.423006103652953	0.922347388506566	0.384533019327382	0.639517481341261
Root569|4196	0.323787213457586	-0.0896707909444773	1.01419020227487	0.749384168256679	NA
Root569|1029	47.7385361928865	-0.293880277377514	0.861894301480154	0.537634768015166	NA
Root569|2136	2.38371773662871	-0.201461381272823	1.03231695310787	0.624149569566755	NA
Root569|29	1.08910244526642	-0.132688084557818	1.01974818418121	0.895695975286665	NA
Root569|3628	45.7567772444751	-0.109728218513489	0.769962734399189	0.824510314033521	NA
Root569|1597	43.9944218673877	0.321423582952313	0.816199179423797	0.545074366966293	NA
Root569|2503	543.857261677823	0.926540977267365	0.977505348686117	0.124087324613053	0.318079829655926
Root569|433	19.3717255920166	-0.526384556508208	1.02836880450698	0.221969249690516	NA
Root569|449	14.5603344400343	-1.63484264664137	3.32368546942278	0.0170593110037586	NA
Root569|453	2.11933448808602	-0.15688336305832	1.02570175893964	NA	NA
Root569|912	0.932638731591114	-0.127010470200785	1.01868421647202	0.941361219555926	NA
Root569|1087	0.0883056036702506	-0.0507664408408311	1.01285288856235	0.429615342242244	NA
Root569|3917	22.9243420956011	0.151443919042025	0.859883689194065	0.757616373447919	NA
Root569|5178	41.6656833524596	-0.0185086240986516	0.799829062390955	0.965401634048091	NA
Root569|94	38.6999301536449	0.657377934002868	0.956498991696332	0.242187805816371	NA
Root569|3236	74.7915208194767	-0.137961654756052	0.868336337185123	0.756933736609361	NA
Root569|3822	0.575554056525049	-0.109440273912143	1.01608276417842	0.915671881606501	NA
Root569|1595	691.931744221521	-0.349448603544272	0.717566306405878	0.496160400097212	0.692990498938171
Root569|5099	4051.55454477824	3.80324486115062	1.28199985072324	0.000158538406857993	0.00217524019997806
Root569|2086	34.9273161657463	0.18930433145316	0.780403629275154	0.716524645347773	NA
Root569|5513	680.089241772355	1.68252688860747	1.26253393643691	0.0238191257008027	0.0807435446719255
Root569|5395	9.4735142403251	-0.136866203481143	0.910463760980911	0.749988845679163	NA
Root569|4696	24.9380440953639	-0.241904212982097	0.89528549724346	0.582941740077422	NA
Root569|2170	0	NA	NA	NA	NA
Root569|239	9.21548872765629	-0.309387760816805	0.990554392323528	0.326939184693925	NA
Root569|2175	64.0371984036205	-0.377368429335937	0.916191527318627	0.423036020318006	NA
Root569|2176	10.3742780079176	-0.451948475212833	1.04471424172791	0.217299794552909	NA
Root569|4201	7.5425394567553	-0.295873920267779	0.984847751660924	0.392917285628095	NA
Root569|144	274.165906512933	-0.439895259334309	0.935532887254311	0.365382509991276	0.631462662283051
Root569|1523	0.246874958362354	-0.0808317750036881	1.01360545214771	0.67558536791598	NA
Root569|1664	1.94831673797725	-0.173207816149627	1.02684770276847	0.706223859289766	NA
Root569|3144	0.164583305574902	-0.0682365164969057	1.01303625853305	0.57123627584849	NA
Root569|4952	357.964310481502	3.10642165656252	4.25609479450574	NA	NA
Root569|1085	140.34004141345	-0.615555702377611	0.863071683544934	0.25743241778634	0.534931950544889
Root569|3149	3.9380587354317	-0.287314942125951	1.0562745124913	0.413043578039484	NA
Root569|3154	0.305745360809188	-0.0876310221842643	1.01402927346595	0.733823576731937	NA
Root569|4268	0.117740804893668	-0.0585293417968127	1.01284122880165	0.49137190954027	NA
Root569|2189	2.14488200640277	-0.223121903933431	1.03489482062216	0.627030960312428	NA
Root569|2275	6.74403809497148	-0.575812999056113	1.17086906658336	0.197159482731122	NA
Root569|2829	26.5497110024402	0.319559373851111	0.859835851066238	0.536922470359243	NA
Root569|5602	2.53289839304006	-0.211151732817509	1.0344486279572	0.598262490640609	NA
Root569|4918	8886.44063777489	1.9291258906634	1.1520792380964	0.0113815143566643	0.0459229893447146
Root569|3267	80.6593853213648	0.436514498552796	0.811102981979137	0.418567562210231	NA
Root569|3556	88.6049201830804	-0.440763243981992	0.928570839688723	0.365832104760739	0.631462662283051
Root569|4061	57.6659247610076	-0.362913959142246	0.82241754553453	0.479885121281503	NA
Root569|520	1.58761783345212	-0.146886358540295	1.0229311629999	0.785826638012059	NA
Root569|3641	115.733816764488	0.444961266707266	0.826074491686461	0.412947625076272	0.654249174922739
Root569|5510	2030.23414091394	4.11944880160055	1.50241221412069	0.000255648115335864	0.00298149614510451
Root569|167	10.1643705136974	-0.0869889941947785	0.946698831087599	0.803393616833838	NA
Root569|1862	8.0997499971369	0.0599406484854697	0.940324649347809	0.870187732168195	NA
Root569|1858	8.72054467708919	-0.31035848123181	0.999158347002308	0.357145449255551	NA
Root569|2360	13.4028678207659	-0.627595080866526	1.14140495257719	0.114725185592132	NA
Root569|2753	58.3760352618791	1.55812235896542	1.33854434220527	0.0313385624293203	NA
Root569|4841	0	NA	NA	NA	NA
Root569|5273	4.37959988778355	-0.0245798320013223	0.969450097164191	NA	NA
Root569|621	6.79890139573173	-0.240456234042032	0.97248149097845	0.477962626552554	NA
Root569|1954	26.0997812988756	0.0953473014045615	0.832667233784298	0.847564439204882	NA
Root569|3888	0.0548611018583008	-0.0393398242435111	1.01323070054469	0.342595891789871	NA
Root569|4159	6.40787262777214	-0.146383423077442	0.97299472645505	0.628530946863298	NA
Root569|4283	54.4341720475175	0.591441581801687	1.03803157562465	NA	NA
Root569|4284	17.5894321824026	-0.850426362639699	1.31708829885222	0.0550886097577875	NA
Root569|159	18.8820677570549	-3.67964363582801	5.27873994107342	0.00873765920363309	NA
Root569|3354	690.015548082453	2.84730591984593	1.65164819054564	0.00407507968987701	0.0213839983556765
Root569|3355	93.9341794562474	-0.231879683825888	0.842276904765554	0.62875838290845	0.758902420767897
Root569|4949	49.3077567323298	-0.337250037606339	0.806494325642451	0.517963737858398	NA
Root569|1632	122.625473031244	-0.347372887594998	0.772414854205766	0.498343345245937	0.693777381333173
Root569|5372	0.808291138261219	-0.121834023968158	1.0178154326114	0.983742150811467	NA
Root569|5498	40.610865687702	0.134329229975856	0.804645506193043	0.790651507375044	NA
Root569|561	0	NA	NA	NA	NA
Root569|4569	134.452692900535	-0.418328289003831	0.801561604538337	0.418577725205877	0.654249174922739
Root569|3370	37.6115817499839	-0.0798960302779907	0.816837581028761	0.868813170003373	NA
Root569|486	17.7207082499427	0.0230075602850178	0.876111793623255	0.962362395945658	NA
Root569|2673	11.0774379969798	-0.0780848695887116	0.91805657143668	0.832475773990444	NA
Root569|1169	13.9205832918358	0.400677863377662	1.00562264968095	0.362229693007437	NA
Root569|1643	2.08418363140783	-0.233741414549557	1.03652617547898	0.623396188904982	NA
Root569|2272	34.340245866437	0.0617628912887173	0.774617319723796	0.908413890672879	NA
Root569|2658	35.9512631558343	-0.545036772684506	1.0028288382927	0.254445625376675	NA
Root569|4615	1.822591303293	-0.196325640243803	1.0292000219596	0.698540879728633	NA
Root569|5245	6.49369911203225	0.194971522880965	0.975170073237392	0.565821559697221	NA
Root569|1089	39.6455925447152	-0.309932858583471	0.897953903735893	0.502751926259897	NA
Root569|1252	3.83930984835751	-0.390531244382736	1.09132308981203	0.331666368310383	NA
Root569|186	1.28987044686065	-0.139032235452882	1.02107529331151	0.845960919705864	NA
Root569|192	4.66097052267416	-0.0491239641232132	0.964946730756167	0.868306495440063	NA
Root569|1947	3.34493934575037	0.143575494476031	0.999881549639767	0.609264671457632	NA
Root569|2142	4.29778404147784	0.0471437448247799	0.968237360552407	0.928836553530284	NA
Root569|2495	4.20027858549682	-0.0253077538508101	0.959058528478899	0.941142736117501	NA
Root569|2696	387.729520855661	1.02475039915725	1.52038899878564	0.0620253839801062	0.178060563856736
Root569|3892	10.3497567443794	0.0987988355600452	0.944055353476252	0.791064316368162	NA
Root569|3958	56.5413388907679	-0.470534832720832	0.94940739401541	0.330257540029385	NA
Root569|4543	15.3779775161895	-0.307359295028739	0.974659501333603	0.433817892377856	NA
Root569|4554	1.55666549492155	-0.174836075038403	1.02532145906804	0.762951133446978	NA
Root569|4860	0.529833622021504	-0.106443226595027	1.01573408433698	0.891014425773491	NA
Root569|5189	6.80268450870689	0.429968236789608	1.09524309458364	0.217080799935711	NA
Root569|3686	1205.3782608473	2.14019480505762	1.42781540995269	0.0107251689577936	0.0441883814129481
Root569|2516	60.6820661643291	-0.327350593069651	0.796812872874628	0.518559174765932	NA
Root569|2844	512.825717958215	3.08036674074351	2.92476363032636	NA	NA
Root569|3138	10.7937381181979	-0.480277473804621	1.05737512079051	0.196057173412181	NA
Root569|3880	14.3730067758276	-0.556779922260903	1.10209765463267	0.12319648534506	NA
Root569|1067	167.611240683288	0.2176251749264	0.755540635488797	0.680739440672662	0.792921221158045
Root569|1068	135.008491432192	0.0953258474101614	0.723796875190433	0.858887374522265	0.907521993691136
Root569|1070	1267.59823578969	2.49588462464018	1.03165659492944	0.00148320084013975	0.0107273363089177
Root569|1639	1190.34471499535	5.00661843930097	2.35393070748073	NA	NA
Root569|4793	879.973157583687	0.285251118322193	0.846483190972986	0.574822461785336	0.720845909738869
Root569|4804	24.2123426004478	0.050860789654946	0.830841439815862	0.9237151954827	NA
Root569|2346	829.848371260361	1.45249691089367	1.37134411108437	0.0398947330732288	0.124454732315471
Root569|3736	118.225304574381	-0.205661068877993	0.726245634016571	0.683922280171089	0.79464444258982
Root569|3094	16.4094096394923	-3.50215813472601	5.10692832297443	0.00991026989062551	NA
Root569|2064	15.9326631404464	0.165466958181594	0.908271018505326	0.697832722184243	NA
Root569|782	66.3957620438363	-0.173218006812454	0.745179653817144	0.732868907537509	NA
Root569|833	1.94023111746414	-0.161828445824837	1.02558414418775	0.719983954692735	NA
Root569|168	50.0827298814752	-0.358005407258552	0.906196653622196	0.447628946479395	NA
Root569|2594	20.6989104265023	-0.56147632094839	1.04962849977477	0.197793277071842	NA
Root569|337	0	NA	NA	NA	NA
Root569|2682	1567.89982451169	-0.463369962401588	0.753125483091046	0.380088057942496	0.637809636799189
Root569|173	718.44163092131	5.19468900620975	1.69541101029041	NA	NA
Root569|2394	33.4851545446121	-0.199546572013208	0.880203743663547	0.65633566073771	NA
Root569|3705	20.7244606673403	-0.208513199786871	0.916627551179679	0.610975120884291	NA
Root569|3379	102.356157152635	-0.441284302461028	0.938406043514023	0.360809500032704	0.629224791645819
Root569|3869	73.3753379258886	-0.407975241837164	0.840193770865826	0.432638614119903	NA
Root569|1297	38.4905075262789	0.651447589504628	1.01777800983023	0.231156226919819	NA
Root569|1298	491.431117028735	0.796366872924587	1.03811472588989	0.164113750962417	0.39463435476272
Root569|2427	57.3179467824597	-0.744757327663251	1.10248968038999	0.151131894248956	NA
Root569|4151	2.12745407998561	-0.185474486288771	1.02904835255855	0.670492964141283	NA
Root569|4782	6.55633765421936	-0.632100162007184	1.24617279230966	0.129991982736664	NA
Root569|4831	12.8622319145407	0.693067189326556	1.2871486886215	0.0927276833014131	NA
Root569|1246	14.3492624933288	-0.564827479527075	1.10544655678298	0.120329423446955	NA
Root569|4355	20.9203054392062	-0.837018289627575	1.31786040086008	0.0453344556364864	NA
Root569|5243	4.19881966736891	-0.427045726615908	1.10877680500443	0.288486051437705	NA
Root569|813	9.02635272339064	-0.384475669616372	1.01465148506271	0.282300949775365	NA
Root569|2842	22.7997850484906	0.267134128965732	0.864069290863999	0.591459734310414	NA
Root569|3187	13.0642089858534	-0.170418965989122	0.928070682094089	0.654574450482967	NA
Root569|515	1.00518012463637	-0.129810361586261	1.0191933287402	0.919174770880598	NA
Root569|4609	48.7481112756823	-0.564061104461683	0.874430045597742	0.294108227349776	NA
Root569|4803	21.8813918743178	-0.171722108232463	0.890462747421198	0.689917972104658	NA
Root569|1405	40.0933475196093	0.27111452364259	0.897227632000301	0.575985541468467	NA
Root569|2443	54.250611313941	-0.421461421540985	0.846011182800827	0.420699778686629	NA
Root569|2278	49.3538386342466	0.341233335380157	0.858970705143128	0.51189399147789	NA
Root569|1419	7.2652176038868	-0.184847055892599	0.964478994297654	0.518111248320325	NA
Root569|3177	16.9185395545026	0.615271127214753	1.18424440228384	0.14633397470306	NA
Root569|5491	57.4959005435517	-0.362998824379301	0.923017002026794	0.432227586811569	NA
Root569|102	4.76029945619694	-0.388718187699674	1.09473549078547	0.291540488471764	NA
Root569|3738	2838.28318858458	-0.409644848772299	0.768225275492977	0.429936358946526	0.654372957417796
Root569|106	215.946242112306	0.977635036706439	0.927174151756142	0.106212609887531	0.280726246529932
Root569|3163	99.5960115341439	-0.616558542119048	0.855385440461832	0.257026710574459	0.534931950544889
Root569|3642	130.443346211127	0.476552726729287	0.858819671921411	0.377223885622102	0.636437405579424
Root569|666	1509.39223907134	1.16715404186683	1.04797812492778	0.0701620152116243	0.197172169254354
Root569|3400	85.2399080573026	-0.372081614539926	0.810384114947731	0.465372705874958	0.678784395205535
Root569|2843	39.2251436289143	-0.110166343848202	0.863175489469254	0.802783895529963	NA
Root569|1106	80.726832314648	1.45379889890204	1.70432834793061	NA	NA
Root569|3179	2.68672290323053	-0.220679073709937	1.03667876282721	0.573132464505748	NA
Root569|4502	12.4212782938946	-0.128278828892635	0.928323072189801	0.729154645318018	NA
Root569|519	22.7430239419082	0.552880639853339	1.01449099038128	NA	NA
Root569|4917	28349.396928979	2.96734914176385	1.19664119450459	0.000959318987520213	0.00802121455728943
Root569|1161	2017.33348354389	3.21634668747724	1.25775438290802	0.000646460570034076	0.00591321286119405
Root569|4735	25.0116447502718	-0.241137308524992	0.896527820529472	0.583371033022059	NA
Root569|4459	29.3949202458087	-0.537264003264508	1.01279426663009	0.245100374335745	NA
Root569|1371	10.8571442623317	-0.138608978977087	0.915645109392974	0.710573251544276	NA
Root569|4216	24.3800801856817	-0.181595400300407	0.81312539410082	0.710427753519513	NA
Root569|4470	4.37191342095178	-0.309842425758515	1.06465432800877	0.371927831616597	NA
Root569|4867	124.274588115287	0.14636852098921	0.737827256685199	0.783510992752081	0.853990369436555
Root569|2433	248.427977644847	-0.599755557490794	0.854134517734204	0.267929167375816	0.553048480446097
Root569|5163	169.071166249523	-0.0402863006779766	0.706460374232878	0.932858642137018	0.954338939817805
Root569|177	731.447388426653	3.65757827617634	1.75492765533269	0.00130513727870531	0.00982010549219399
Root569|1328	413.341641845631	3.19401242202452	1.8651924839318	0.00308130997366097	0.0179678887839105
Root569|2171	7.97806253480709	-0.215861799186949	0.986639659818638	0.488151900671243	NA
Root569|369	32.7229506417319	-0.123432492276452	0.82102081165979	0.802440047158898	NA
Root569|4126	28.0596110716507	-0.778176962935098	1.21543499103732	0.107723061989758	NA
Root569|2441	0.788824590163307	-0.120877233387952	1.01766394963453	0.991006259895789	NA
Root569|2825	28.8764494705215	0.354594283065034	0.824453861241432	0.505728027859695	NA
Root569|4212	29.423178391945	0.336698636316013	0.842921646845669	0.522797715109358	NA
Root569|4538	6.05429614458845	-0.592982138593062	1.2143727379362	0.15111221990066	NA
Root569|1601	204.694444176242	-0.342072460586353	0.900607632370888	0.469129725592585	0.678784395205535
Root569|1802	63.2626123681687	-0.269738878587368	0.852117350748143	0.573888424575941	NA
Root569|4742	0.340761598274121	-0.091199091591348	1.01429202819228	0.763977390192282	NA
Root569|1358	157.927814066135	-0.215419836304375	0.773599189335483	0.667763234258532	0.784663850835278
Root569|4490	44.7476040313504	-0.544748020126111	0.932198831657539	0.287640972326159	NA
Root569|2277	29.3392406756396	-0.294467063409082	0.847793213857067	0.560017267427707	NA
Root569|3384	2.30177042875024	-0.258468816192139	1.04261747727453	0.571450940451178	NA
Root569|3634	42.1626684116858	-0.160252907226305	0.785057287110817	0.746636528669963	NA
Root569|4095	1.14797284771326	-0.134697885278507	1.02015171684329	0.88019805443892	NA
Root569|485	11.3080236932452	-0.032085573048555	0.902983452988547	0.936172397155479	NA
Root569|360	7.6663499870809	-0.186872289896304	0.969353454649112	0.506566085226831	NA
Root569|5464	65.6291011179336	-0.183822777773283	0.749039684021448	0.715036117194692	NA
Root569|2040	113.301949153482	-0.664849185327249	1.05281086761352	0.193782279106366	0.451997166015598
Root569|2552	98.5018514211966	-0.613363163395206	1.00962266559838	0.22757428980031	0.500770783923796
Root569|542	494.293835960192	3.14815728854642	2.04540134906644	NA	NA
Root569|442	21.5862273845622	0.264353457775673	0.899377005060513	0.584625199608374	NA
Root569|572	36.2991952466137	-0.37365938790041	0.920887844730672	0.420928128325057	NA
Root569|1336	6.72695696513164	-0.167524888522307	0.958279250695963	0.558127998147477	NA
Root569|1337	3.5283042155598	-0.195691333151546	0.980278547680454	0.711149856548746	NA
Root569|2522	36.5485740463744	0.0832091647546741	0.781312997499816	0.872915387664271	NA
Root569|3896	7.82933083486066	-0.715344400879121	1.32391503464289	0.093207630106803	NA
Root569|4515	27.0181594925191	-0.174429006876074	0.879705473499397	0.692889993215772	NA
Root569|2173	478.250282102497	3.10967916370978	2.14296157367334	0.00430252559607584	0.0222772350251673
Root569|5200	2.51708345619458	-0.210502535623673	1.03427700119644	0.600472635174876	NA
Root569|5201	9.71109233342935	0.307050820292684	0.9727654668627	0.467744242484206	NA
Root569|662	214.079132930642	0.522298170008763	0.803353485659249	0.339630516686847	0.621357839639333
Root569|5276	1.47881218523857	-0.143896894957675	1.02220755702112	0.806244643279049	NA
Root569|5042	29.6736618720712	-0.439767652607511	0.91523794931382	0.36742201768163	NA
Root569|5049	23.234972532572	-1.14686119853173	1.63736570197139	0.0253215473254978	NA
Root569|2598	48.1109358696932	-0.279238163063499	0.786932829571043	0.581144256847546	NA
Root569|4508	43.5685970407045	-0.723940347733833	0.930884383707947	0.201744589565209	NA
Root569|4717	1.59356043115508	-0.177325336742697	1.02576831372829	0.754194080320423	NA
Root569|2188	1.63707891065885	-0.151382547610252	1.02348684290724	0.773581692480733	NA
Root569|4062	11.6471390435715	0.224511324407382	0.879649855745972	0.648355423398353	NA
Root569|724	5.77923446442449	-0.555246721146892	1.18749732482706	0.170960015393931	NA
Root569|4718	13.2819106224038	0.0934129460766444	0.921141767259661	0.815115784006827	NA
Root569|1011	277.622142373677	-0.415173283778995	0.925004747084401	0.390964651053673	0.644469998998369
Root569|4292	1495.29947111432	0.0725589850789365	0.768908264355941	0.894144440355492	0.928994167986274
Root569|1239	117.287240326725	-0.756451327556089	0.882569625777506	0.178482170036769	0.420514809707843
Root569|1590	25.3264800007614	0.248056146307719	0.813802993004384	0.631079766286606	NA
Root569|1859	14.0077043444365	0.0163233438174145	0.925309463079028	0.971842978546307	NA
Root569|2359	80.660581805629	-0.330931289770767	0.795670387891558	0.518442429512133	NA
Root569|2752	34.4843931742935	0.398585853931784	0.885800509765395	0.444943024681927	NA
Root569|5274	0.960069282520265	-0.128120345177323	1.01888282341943	0.932778440635709	NA
Root569|622	9.83330402497187	-0.0715116107241959	0.914038610565761	0.841304343150351	NA
Root569|3081	3.05359521983215	-0.328595785171992	1.0651112087241	0.432778153096598	NA
Root569|2560	14.7665838653788	-0.0130081299878716	0.923757063782372	0.966256889109242	NA
Root569|1032	75.6807085842558	-0.246255955652427	0.771596325190984	0.624857339214652	NA
Root569|2242	1102.0315326139	0.67624918510237	0.998149160326223	0.219112132347087	0.491422162211136
Root569|4239	21.5603148761037	-0.275333858346218	0.930531943344554	0.51138187296289	NA
Root569|2555	291.541089833833	-0.386363429238459	0.828691031180513	0.450520045277	0.664036654413019
Root569|4950	1272.09647862521	2.68217077635865	1.74529357685749	0.00592082885649231	0.0281843536893231
Root569|2063	8.74870848020352	0.628732382733047	1.27094796894667	0.0722677960182919	NA
Root569|2426	1030.67284094662	2.46192264094167	2.12102589406902	NA	NA
Root569|3907	5.73299325855773	-0.111871853127095	0.969049472653758	0.709346045992479	NA
Root569|3936	17.9843913587786	-0.0956260762749532	0.858464614309071	0.839917949130398	NA
Root569|2238	10.7318923733264	-0.481504244476144	1.05720026646959	0.195840672505007	NA
Root569|4414	0.987499833449415	-0.129224041627904	1.01908548457666	0.924444047583183	NA
Root569|5318	34.2764199504297	-0.507164247356176	0.985387216171029	0.283196633772648	NA
Root569|1396	1596.80445799856	0.308428392328293	0.796237989246397	0.557008347763426	0.713858225911093
Root569|2955	784.58849341285	5.71478401820108	1.77477348492301	NA	NA
Root569|4440	2.55552516727796	-0.281431419663604	1.049277872621	0.521208629490232	NA
Root569|5298	74.5909299614972	0.093845270600161	0.740358499554713	0.859475929909503	NA
Root569|1824	6.02569855900109	0.150858888690072	0.914020341854059	0.739551587876882	NA
Root569|4976	401.888882757502	2.63489064797005	1.58383873355306	0.00522798608191925	0.0254840808500247
Root569|4981	80.2478597952834	-0.118040945146415	0.847845946935694	0.79576713309272	NA
Root569|1026	293.903881551316	1.6406168373712	2.5988258998246	0.0191848018103167	0.0688439234193289
Root569|3647	46.7329692897147	-0.450641169170386	0.950128979946853	0.344244499949487	NA
Root569|1178	42.3338540751282	-0.354250286260752	0.813780682745064	0.486336067494914	NA
Root569|3426	12.1293878416224	-0.479336756473753	1.05523665510051	0.170340050686096	NA
Root569|1063	34.6061944525151	-0.257780920164482	0.898010925125142	0.561910881434143	NA
Root569|2957	145.176450001637	-0.507122543077563	0.799085475597524	0.344955967309133	0.621357839639333
Root569|4426	1.84521807753089	-0.21233696610028	1.03166507506926	0.678567812291858	NA
Root569|5450	189.525033087676	-0.377240557971037	0.742616916842676	0.467221278782821	0.678784395205535
Root569|1403	60.223580548856	-0.183584984796791	0.86229883066658	0.688980292850586	NA
Root569|2004	0.960069282520265	-0.128120345177323	1.01888282341943	0.932778440635709	NA
Root569|5427	3.56367254719259	-0.340265701266737	1.07133388519484	0.387518194192342	NA
Root569|162	31.127375698434	-1.78599756905187	2.35565917492678	0.00933165951147847	NA
Root569|765	786.129185745	-0.347144064503723	0.721766863098836	0.502759369110429	0.693777381333173
Root569|1873	101.292630348683	-0.208552076587461	0.863631899511097	0.65264949630647	0.7779482381673
Root569|2425	17.8264999043533	0.0962515804739687	0.903782511490318	0.83219656176062	NA
Root569|2808	50.3036260043011	-0.115592182613809	0.757754799302699	0.816837213119713	NA
Root569|4092	9.36681556451827	-0.397647793132529	1.02092823870789	0.267282319395988	NA
Root569|5278	1.64147111161627	0.220607574831519	1.05430779641413	0.0696758103689977	NA
Root569|5472	32.1997967303923	0.0130269793078189	0.801980077650904	0.984400259260038	NA
Root569|755	0.47096321957467	-0.10224723613508	1.01528046020604	0.856572808007455	NA
Root569|2376	4.50714601248369	-0.0390894556334061	0.965010352888081	0.896775865221432	NA
Root569|4681	0.493749916724708	-0.103976239968223	1.0154591022942	0.870705813319552	NA
Root569|946	9.95340115686498	-0.975408422241249	1.64019098266833	0.0463700103586778	NA
Root569|3685	166.580960622635	-0.0256164471291366	0.706329867570941	0.954943890762101	0.967707531581486
Root569|3418	15.0212054489419	0.614997520139797	1.27834703848848	NA	NA
Root569|4744	17.5505227785831	-0.332345999956415	0.967817250789273	0.404211509847205	NA
Root569|2529	18.6842694739165	0.0580933813110807	0.833192805245715	0.909253695009866	NA
Root569|2828	29.9445893464825	-0.203413744737443	0.892868888317291	0.641946414966357	NA
Root569|4836	31.2784781330221	0.506413153909062	0.876004379005354	0.352603955160625	NA
Root569|2453	3.76719282108865	-0.379847256136318	1.08673455348984	0.343717499209358	NA
Root569|3713	2035.61523878574	1.36657786783883	1.08163405641938	0.0446949029216615	0.136722440740689
Root569|5216	64.2262639578166	0.348165907238182	0.857138828151774	0.504494830634372	NA
Root569|5535	188.899412513115	-0.383263400806248	0.907435610166585	0.428661210817132	0.654249174922739
Root569|4037	0	NA	NA	NA	NA
Root569|2241	215.111940013395	3.98740797216002	2.33842556737801	0.00181128034656038	0.0120023134374615
Root569|2246	15.8515588468776	0.285959107024946	0.870326610754676	0.573638712563564	NA
Root569|878	13.0691854493428	-0.107580843834649	0.946902142162351	0.754332374318645	NA
Root569|2158	0.466319365795557	-0.101965243760847	1.01524917941468	0.854056714697993	NA
Root569|919	1.02822739252532	-0.130619797886608	1.01934714266464	0.912667092284213	NA
Root569|2514	8.02597287490929	-0.172318475256612	0.974544675965083	0.522763015852302	NA
Root569|3990	56.4863096788923	-0.175736612581651	0.763359457192003	0.72951954786039	NA
Root569|838	49.5561326411837	-0.0259951576981603	0.746233430090959	0.954781268290628	NA
Root569|1636	3.75080260613796	-0.281423720466896	1.05425241074074	0.431252120312726	NA
Root569|2391	4.04677240350606	-0.293423534374941	1.0583189112202	0.400950511344207	NA
Root569|4536	23.7214025551631	-0.225751570562806	0.900680254984028	0.603881011669436	NA
Root569|5150	9.64150734478244	-0.885835415206888	1.51957766869084	0.0553700110131841	NA
Root569|2826	73.382909098077	-0.431861393485512	0.929433226566769	0.371044667714856	NA
Root569|3948	775.291039584718	1.2060339691877	1.31508028609168	0.0638497423220054	0.181309312523109
Root569|2319	3.08913247995222	-0.327594475581516	1.06497139444238	0.43094379426369	NA
Root569|3151	8.67067211681474	-0.347022469421915	1.00398156425789	0.320869045848794	NA
Root569|4392	0.0294352012234169	-0.0263627885157114	1.01438318781742	0.24786858488462	NA
Root569|4404	0	NA	NA	NA	NA
Root569|5485	53.7667844976609	-0.242801606550981	0.813520406612084	0.628870469947935	NA
Root569|145	176.001203454036	-0.588032272095215	1.00490248555535	0.243458504019626	0.519745623815732
Root569|1264	3.49485554607483	0.123347957584541	0.993784288965788	0.67697667075724	NA
Root569|1171	15.2366272106474	-0.261728773903329	0.944596293526156	0.503980165102809	NA
Root569|3250	91.9495588758224	-0.740800047128889	1.0930327499658	0.157549383080335	0.385809906598301
Root569|5139	52.1819487204234	-0.514603590731567	0.974594234268048	0.288349780738542	NA
Root569|4299	413.33477929221	2.23789533953482	4.06414764996218	NA	NA
Root569|1498	0.879046736113974	-0.124659759791857	1.01827565259534	0.959088896318323	NA
Root569|4758	11.3191224036199	-0.168190292927852	0.917700857532309	0.656993989397281	NA
Root569|4048	1.23589192911893	-0.137559333903171	1.02073644370991	0.858327611120509	NA
Root569|3616	0.97579952175878	-0.128658579862309	1.01897985478565	0.927940277667246	NA
Root569|4572	71.1392956667208	-0.48945698464617	0.821306913440436	0.355570430495565	NA
Root569|464	201.426223094817	-0.258172544669171	0.725933329432153	0.611803998648973	0.747137605679963
Root569|1453	5.92603383303326	0.282827110178502	1.00553909007977	0.400839370120802	NA
Root569|1682	8.3612592026034	-0.0758376487297783	0.887784754079378	0.864949171367286	NA
Root569|504	13.9049481382109	-0.0849607867405962	0.902783313373473	0.831659824042579	NA
Root569|904	10.4939188530241	-0.358055536970338	1.00962782801522	0.266248026575366	NA
Root569|4852	26.9258046042429	-0.50314315567633	1.01488497988459	0.266022522575891	NA
Root569|1751	113.819548842889	0.878153544635678	0.938182434819155	0.140791152401043	0.3512249871395
Root569|184	3.51742267363825	0.0422394198797416	0.974175677238702	0.872987609910548	NA
Root569|5345	102.00451739202	-0.53998475708533	0.986735696829635	0.271673128030842	0.554641200115482
Root569|2421	1684.56646280928	11.2631319889013	1.37878635033319	1.21146224391057e-17	1.13029427356857e-14
Root569|3403	512.558309873011	1.52852075597263	2.64328132319317	0.0189270668614443	0.0688217001653655
Root569|352	4.9454036845664	-0.0570013994055267	0.969733845372548	NA	NA
Root569|1659	1.69741139034856	-0.149129106457849	1.02351880791184	0.766702420239365	NA
Root569|1725	23.5974380328255	-0.673780738601734	1.11281421422274	0.140458036359908	NA
Root569|1726	51.0794162372011	-0.137273946555404	0.77396352395433	0.78111158574283	NA
Root569|4974	73.8327739029963	0.117505552213544	0.814967286988059	0.821125248295471	NA
Root569|862	0	NA	NA	NA	NA
Root569|1721	91.217143260539	-0.629946020575262	1.02020973846197	0.216374672105151	0.489984570014726
Root569|5086	11.5759917805251	-0.108364510700791	0.941765757535101	0.758341768283357	NA
Root569|5088	0.568295960064229	-0.108981448836207	1.01602647954179	0.911986714911339	NA
Root569|2458	0	NA	NA	NA	NA
Root569|2570	12.9966708388497	-1.37587475135354	2.4674814780966	0.0225065367882084	NA
Root569|4881	1.45244910214129	-0.143383226819368	1.02207843263111	0.811473379347042	NA
Root569|1037	623.725752533445	2.33660432328328	1.4940316953653	0.00792487665497613	0.0344613884267111
Root569|4427	4.11195118013839	-0.379878127414197	1.08840392989639	0.326089422017364	NA
Root569|4698	0	NA	NA	NA	NA
Root569|4708	1.67780646973476	-0.148712549891088	1.02340896856748	0.770137239528814	NA
Root569|763	146.983530905866	1.80443816405451	1.30462726510381	0.0185919446524593	0.0682924581131673
Root569|4815	67.1167259223364	-0.462387185258036	0.966956493728452	0.326167908372887	NA
Root569|3188	29.04295699992	-0.164683858021282	0.87808965967735	0.707366219418883	NA
Root569|370	8.77695351957411	0.0127443936005427	0.928902989128088	0.977063209441275	NA
Root569|3838	5.25003998072927	-0.0845199226850607	0.967140237339796	0.776829869062989	NA
Root569|1986	14.5636283578449	0.0963396581164194	0.85152674797994	0.848056642843852	NA
Root569|84	91.4654971407931	0.550925972004033	1.03480290263107	0.257379845543832	0.534931950544889
Root569|1451	64.4669945110171	-0.576208177818694	0.998149939252369	0.247794211309706	NA
Root569|5470	141.232658395263	-0.450215875185828	0.937281754950561	0.354625755615869	0.625286088851325
Root569|4290	5500.06022946136	0.0199003298260885	0.7393825536779	0.974885932041861	0.983317377940601
Root569|4898	182.405160332122	0.00448784925286957	0.756251227445943	0.999818149925231	0.999818149925231
Root569|2568	42.8992035468262	-0.669461159994188	1.1231582494468	0.152623610957043	NA
Root569|3870	1786.69901418603	-0.463796281598884	0.853001920764778	0.374519022207226	0.634167418728389
Root569|4946	6916.33908963624	0.486921562116984	0.87828580739523	0.360180889266653	0.629224791645819
Root569|3449	20.7808478240107	0.0729364352201818	0.873721955870212	0.87383247646544	NA
Root569|1172	273.266144674486	-0.461356561714301	0.85354426921851	0.37317106954019	0.634167418728389
Root569|2414	29.1910335723892	-0.213123307583283	0.810198970813106	0.674226261544319	NA
Root569|2447	2.29477757976788	-0.192226401234022	1.03061071005012	0.644044763318606	NA
Root569|2657	1.64147111161627	0.220607574831519	1.05430779641413	0.0696758103689977	NA
Root569|1431	14.0708248895636	-0.662918730533516	1.16551631898268	0.101289351515047	NA
Root569|1425	1.15278904539474	-0.140602685438604	1.02049757937986	0.874650738120075	NA
Root569|328	1.61766696090677	-0.150063456904276	1.02330268407849	0.777954093883253	NA
Root569|3350	14.041257383158	0.407480784664619	0.921904718588579	0.423995943426321	NA
Root569|3967	1.63247677251689	-0.15119361244357	1.02345347568811	0.774485798502482	NA
Root569|5085	17.8556443692702	-0.463607718531971	1.00061055563721	0.270421352902484	NA
Root569|2853	1.44558607680993	-0.164313915726309	1.02374857306697	0.793166948489472	NA
Root569|791	10.3606294433628	-0.0345879058897327	0.918505153237799	0.919712934950488	NA
Root569|282	11.8896522548025	-0.0176478631015001	0.851487621428116	0.965832265627631	NA
Root569|523	21.6755885190159	0.0353693897971599	0.848760702792928	0.948105513966687	NA
Root569|650	300.381221431334	-0.313307857054973	0.734244380518914	0.544642878140587	0.712988067247125
Root569|2519	45.375047486385	-0.385425939286253	0.921008243851124	0.411666228927189	NA
Root569|2795	60.8576421713611	-0.138224798178623	0.750972245588819	0.78141355493807	NA
Root569|1309	5834.8727213996	-0.156732857782675	0.819932948405272	0.7410342746081	0.826027453057774
Root569|3117	17085.7917987806	-0.0270361655950074	0.785836857010819	0.942490436408963	0.958935198658192
Root569|95	989.978824276806	0.79846732168328	1.0011336290974	0.16754355397135	0.400815732962229
Root569|4613	0.0588704024468338	-0.0407218836070426	1.01316461469587	0.353026991184441	NA
Root569|794	4.54077060244868	-0.026859438546401	0.975538506339169	NA	NA
Root569|4559	4.41137187364653	-0.311264125582828	1.06526701970779	0.369065748691271	NA
Root569|1410	345.476493158021	4.36697510875179	1.3294379676068	4.51435562374073e-05	0.000794696942820774
Root569|2832	16.3575675257749	-0.155277739641871	0.901444891914374	0.706222955075657	NA
Root569|5029	27.2288528223732	-0.167395091178942	0.887244888646644	0.700357435255949	NA
Root569|899	2.87448751536648	-0.232223194957393	1.03958250617696	0.544075755363678	NA
Root569|1053	3653.84025574252	2.51354070312094	1.23536753437741	0.00347689440984915	0.0193941822691562
Root569|2236	1488.35172309626	-0.436853483672778	0.873573989443181	0.396529494280579	0.647919471390159
Root569|4351	22.3204833058732	0.104010257405588	0.80221079543815	0.842400733688132	NA
Root569|1119	589.646400072444	1.96795115032845	1.36569879934216	0.0141733946535453	0.0545297525432463
Root569|5601	0	NA	NA	NA	NA
Root569|648	6.54535175385514	0.111392833398774	0.942254570051179	0.781297594317571	NA
Root569|2316	56.0432842625641	-0.759443113218591	0.966049986477348	0.172265075351382	NA
Root569|3152	7.00952451991601	-0.257869339372748	0.975726572404934	0.450144333528653	NA
Root569|3304	17.2458576539628	-0.0708826145096007	0.843002862420552	0.880227581198018	NA
Root569|4390	6.8639502585837	-0.186339647051646	0.959047994235281	0.526096075332934	NA
Root569|4402	0.85362083547909	-0.123733923252787	1.01812498665226	0.967812675843856	NA
Root569|3668	1049.46571648477	1.15754257724962	1.26492959925379	0.0722126522339263	0.202325539141901
Root569|4031	2.89670679748468	-0.295928915360616	1.05475081574865	0.476133926336266	NA
Root569|4993	0	NA	NA	NA	NA
Root569|2813	1001.42433206772	-0.43078036007016	0.769927547179031	0.412295778229593	0.654249174922739
Root569|350	0	NA	NA	NA	NA
Root569|3061	73.8039475905666	-0.102857618250775	0.770819673495486	0.832937700126425	NA
Root569|3069	4.18937274990891	-0.0157797663998994	0.965754030192275	0.961036916539328	NA
Root569|314	8.94324912665607	-0.856760136490772	1.47842183249063	0.0627105931092918	NA
Root569|36	28.8080364481633	-0.379916294706666	0.934058035339594	0.40447966421294	NA
Root569|1388	66.3050333477975	-0.219076550343181	0.787534942976221	0.668301120420721	NA
Root569|2876	27.4215490110744	-0.309031481577047	0.912054809380714	0.489155199698265	NA
Root569|2263	22.0397517157675	0.722071417903014	1.36062017944426	NA	NA
Root569|2476	10.5385465159968	-0.396270759061187	1.01837485848749	0.235767867834077	NA
Root569|1809	7.73840386713905	-0.233283445662598	0.969463929324204	0.439917330607919	NA
Root569|3248	30.5306084576508	-0.14285147639143	0.826300357914182	0.772151700515284	NA
Root569|4105	20.4116655675695	-0.0481486548520374	0.805239835875766	0.919413744298936	NA
Root569|4106	23.5382258217037	-5.24850104962837	3.75823384255997	0.00267144750271664	NA
Root569|4995	7.03613609565775	-0.169371931041948	0.977951459575859	0.572995044455813	NA
Root569|5006	7.10628668773326	-0.192801598122227	0.962039706754716	0.510249662070872	NA
Root569|5588	2.25281408108308	-0.253980362933706	1.04140270222029	0.581727244528122	NA
Root569|2925	46.2136475215049	0.201490308972751	0.787657504384912	0.697331615664254	NA
Root569|3300	1284.69026260197	3.40555211171532	1.15071078425469	0.000196340741265753	0.00254424877223538
Root569|3282	11.3363004575924	-0.159555197518433	0.885189580878256	0.735126612712152	NA
Root569|4397	3.82402215722464	0.0871298653482642	0.985029266579969	0.795204392989436	NA
Root569|4408	10.5293977614957	-0.40437376468592	1.02027184147475	0.229984308109516	NA
Root569|2295	10.5091516063545	0.125493895488668	0.865584677464169	0.795550273854584	NA
Root569|4745	0.176611207340501	-0.0702342463797187	1.0131105941968	0.587915166372097	NA
Root569|4960	21.9641008918092	-0.056319008155018	0.918386748602287	0.878317180481761	NA
Root569|4456	15.3042051130413	-0.345077301669371	0.96031691352498	0.390257231553483	NA
Root569|104	851.538059595385	5.31725466867645	1.6594357573698	4.35947841180841e-05	0.000782191030426393
Root569|1457	0	NA	NA	NA	NA
Root569|1207	77.5101955273891	0.148558188520985	0.75525419583839	0.779069271232052	NA
Root569|1820	28.1292386330347	-1.58668463196548	2.13813856166821	0.0121421414496261	NA
Root569|2264	43.2491362888968	0.330917159415734	0.8677502713767	0.521961332537789	NA
Root569|330	30.9630193321563	0.40373102253111	0.908469775407612	0.432213438502952	NA
Root569|2539	245.157534950412	-0.30973127940857	0.864779852759273	0.524556586935708	0.702815425353878
Root569|1528	1.74543101727177	-0.159069363991645	1.0245864977283	0.749345833638338	NA
Root569|2767	14.1671911529438	-0.627354884072645	1.14809907671235	0.111567996846278	NA
Root569|4389	7.97704906596531	0.36348860398023	1.06844874232353	0.255892322225453	NA
Root569|4595	20.4046740462182	0.573325929674295	0.984983138519953	0.282718532839584	NA
Root569|5263	18.4766026790569	-0.380002564229203	0.910309801049762	0.444118980012673	NA
Root569|5414	8.7174464234311	-0.839413568388293	1.45659391616632	0.0663044507050757	NA
Root569|579	4.55453016277941	-0.0592757296898033	0.957225251831419	0.857602278717847	NA
Root569|2081	62.2960857831048	0.00478421477507341	0.759465098500798	0.99813948952415	NA
Root569|313	124.485171566555	-0.182723619645503	0.726039035480775	0.718233852830051	0.815221635876445
Root569|1422	18.4374871674915	-0.132538796801475	0.906249757057187	0.739745960577494	NA
Root569|4188	172.965453685807	-0.548858121372511	0.788963324837632	0.304176095816019	0.591242286242386
Root569|4359	6.93766011018334	-0.187648722661217	0.960002400795044	0.522146162239636	NA
Root569|2007	2521.77759914858	-0.494024074449999	0.859983160783285	0.349661154092029	0.622364334636239
Root569|3640	1415.09436407532	3.00155138971185	1.36973337050249	0.00170009858331237	0.011663176310518
Root569|1705	13.9520250301902	0.163760681629364	0.862213787989129	0.737474057131967	NA
Root569|670	23.5945481970931	-0.373012148134425	0.877137513084851	0.471125647148998	NA
Root569|4269	3.29293909000455	-0.350765338773804	1.07364372855761	0.396022080632582	NA
Root569|4366	0	NA	NA	NA	NA
Root569|5	22.1873209441135	-0.350648620686873	0.946761745288542	0.41853648361844	NA
Root569|1318	5.56706490828612	-0.533455205826703	1.17265491267646	0.185038410944287	NA
Root569|2777	2160.15251526911	5.60278049949954	1.15622979912754	6.0063089689116e-08	4.66990522332877e-06
Root569|1984	8.30694751523352	-0.259109924295619	0.976712728600631	0.396456578382004	NA
Root569|1985	97.3185346444666	-0.24526869932673	0.870772992873215	0.599622114977057	0.736115043781046
Root569|2191	563.345223506161	2.38392623880237	2.2167765460969	0.0102773709389445	0.0428070852055146
Root569|3811	3.35033453249983	-0.257205801120157	1.04671761800324	0.481359105782123	NA
Root569|3148	12.1292633161174	0.0548386419927601	0.89763408772889	0.898020752115102	NA
Root569|3742	2880.55354086344	0.786974269400406	0.944710779962338	0.176114335988794	0.417042323547068
Root569|5352	18.8291359717973	0.377026914422181	0.917650118983705	0.448263777859843	NA
Root569|4084	50.5630880662024	-0.194294925133047	0.872351752243468	0.66778128301221	NA
Root569|1875	0.0588704024468338	-0.0407218836070426	1.01316461469587	0.353026991184441	NA
Root569|5500	0	NA	NA	NA	NA
Root569|1017	1.96778328607516	-0.17431238770308	1.0270505034239	0.702498288013444	NA
Root569|710	9.93429208767663	-0.433962605829988	1.0354890815231	0.233745136825828	NA
Root569|770	59.0358006719501	0.351013684180664	0.852406493548912	0.501317787372489	NA
Root569|4262	21.6841593763413	-0.135972720395869	0.880489959163205	0.751170199447502	NA
Root569|5063	39.2866730786337	-0.249573923741348	0.792453041260371	0.627556018592583	NA
Root569|2564	7.56656583317035	-0.529155249046716	1.17963191776357	0.147694480129113	NA
Root569|4757	19.9850212145937	-0.242780407141857	0.916652886897315	0.563318394865754	NA
Root569|290	28.8030936788173	0.592876146661656	0.981096142229725	0.26941906243216	NA
Root569|115	13.8327466252361	-0.562513567128432	1.10051603208702	0.123542266578706	NA
Root569|1746	39.0534969369487	0.520203766653674	0.913959552491264	0.32550773554898	NA
Root569|3274	109.276071553517	0.972408335512079	1.31925677948161	NA	NA
Root569|1988	48.8710844946397	-0.462378440226761	0.952707538522543	0.33328389372781	NA
Root569|2978	0.996892403855503	-0.129505327091322	1.01913635643581	0.921601982757011	NA
Root569|3070	4.02881524846463	-0.29168870022986	1.05775577505272	0.403515854927766	NA
Root569|35	1.90487007337177	-0.170232239294569	1.026344327446	0.715201588860219	NA
Root569|4741	28.9695962758698	-0.0114850259997723	0.841498772120607	0.97523390712952	NA
Root569|2079	71.2376563558355	-0.429171779812453	0.81198152288775	0.409218943447893	NA
Root569|4977	48.5017719501977	-0.312340923215131	0.810834947625522	0.545939620088865	NA
Root569|5566	286.734383022124	-0.246271748399631	0.767373288614636	0.625303538854537	0.757197345467121
Root569|4738	47.8404200753801	-0.588689061073711	1.02447599109421	0.228193001799087	NA
Root569|1033	131.401145090251	-0.509315487061621	0.814443941693825	0.338491431338888	0.621357839639333
Root569|1581	20.97742733665	-0.585307893886614	1.05905688926011	0.184280290272964	NA
Root569|1395	661.502032696144	3.55469234083405	2.0701804058155	NA	NA
Root569|332	61.3002312019332	0.0422995549457176	0.805252664203393	0.938690105769378	NA
Root569|1218	19.0690982314216	0.00727361125958943	0.848644943905978	0.99343171261933	NA
Root569|2681	512.26570072296	0.888103370108578	1.10594246085329	0.130955902543693	0.331116143829987
[truncated: 3,611 more rows]
