# Supplementary material for: Genome-resolved metatranscriptomics reveals conserved root colonization determinants in a synthetic microbiota
Source: Nat Commun. 2023 Dec 13;14:8274. doi: 10.1038/s41467-023-43688-z (PMC10719396; doi:10.1038/s41467-023-43688-z)
Supplement: Supplementary file 11 — Source Data [file 41467_2023_43688_MOESM11_ESM.zip › Source Data/Supplementary_information/figureS5/Root667unfiltered_deseq_LFC.csv]

	baseMean	log2FoldChange	lfcSE	pvalue	padj
Root667|1158	0	NA	NA	NA	NA
Root667|147	0	NA	NA	NA	NA
Root667|1504	0	NA	NA	NA	NA
Root667|1550	344.820918812939	0.216619571085758	1.00746401841757	0.48667701440396	0.599221073984876
Root667|1602	0	NA	NA	NA	NA
Root667|207	5.76137656681696	-0.21255843355213	1.05082118636062	0.153197418195104	NA
Root667|2410	0	NA	NA	NA	NA
Root667|2517	0	NA	NA	NA	NA
Root667|2554	1.6197495796535	0.174755388028403	1.02845332816614	0.407704880105439	NA
Root667|3333	49.6617064682841	-0.220398165613395	1.05594342119122	0.0256191162707348	0.117300312285798
Root667|340	0	NA	NA	NA	NA
Root667|3730	0.768453603732735	0.180343886652751	1.03456932835122	0.530591260647595	NA
Root667|782	0	NA	NA	NA	NA
Root667|1007	29.6299366293443	-0.2196483773878	1.05543192977422	6.95405626820845e-09	1.03073048307204e-07
Root667|1179	0	NA	NA	NA	NA
Root667|119	0	NA	NA	NA	NA
Root667|1392	1.32232324877304	0.204885888034651	1.04501818853512	0.256371165891263	NA
Root667|1639	0	NA	NA	NA	NA
Root667|167	0	NA	NA	NA	NA
Root667|1735	0	NA	NA	NA	NA
Root667|1747	53.7917522612915	0.234033427106097	1.05957320651899	4.80315605309579e-09	1.03073048307204e-07
Root667|1901	0	NA	NA	NA	NA
Root667|1959	207.649982013211	0.239141909078989	1.06154952050028	NA	NA
Root667|2083	0	NA	NA	NA	NA
Root667|2130	0	NA	NA	NA	NA
Root667|2595	0	NA	NA	NA	NA
Root667|2669	0	NA	NA	NA	NA
Root667|2786	0.272746912874154	-0.149184788954988	1.02416465701218	0.69573084211628	NA
Root667|3142	16.5750683574784	0.282579934362065	1.07656600713032	0.0520951110416984	0.169293363383958
Root667|3219	0.335018010745061	0.168518237918906	1.02993030852661	0.465001192304809	NA
Root667|3221	0	NA	NA	NA	NA
Root667|3571	0	NA	NA	NA	NA
Root667|3572	0	NA	NA	NA	NA
Root667|3777	0.768453603732735	0.180343886652751	1.03456932835122	0.530591260647595	NA
Root667|3820	0	NA	NA	NA	NA
Root667|3881	1.53690720746547	0.202596639762064	1.04397258514891	0.25429825580664	NA
Root667|400	0	NA	NA	NA	NA
Root667|6	3.11710757570461	-0.206759989430387	1.0473672588637	NA	NA
Root667|1156	0.768453603732735	0.180343886652751	1.03456932835122	0.530591260647595	NA
Root667|1412	20.2685896500762	0.22981957283502	1.05778380130774	NA	NA
Root667|1609	0	NA	NA	NA	NA
Root667|1624	0	NA	NA	NA	NA
Root667|1881	0.082842372188032	-0.101180591616243	1.01499640648869	0.935898814183658	NA
Root667|2082	0	NA	NA	NA	NA
Root667|2486	43.6645099281587	0.277280706081674	1.07572517979603	0.0211317590069481	0.104073913109219
Root667|2494	22.6137157252916	0.230348183200082	1.05801863311925	NA	NA
Root667|2630	0	NA	NA	NA	NA
Root667|290	0	NA	NA	NA	NA
Root667|3259	1.63648147724492	-0.196886766447356	1.04207621094416	0.331003648537749	NA
Root667|3279	0	NA	NA	NA	NA
Root667|3415	1.34007204298024	0.2044225147174	1.04479679397159	0.257498328574485	NA
Root667|3570	0	NA	NA	NA	NA
Root667|3794	2.88068828340848	-0.204732295536924	1.04623454094669	0.243849522750992	NA
Root667|518	0	NA	NA	NA	NA
Root667|982	0.0695959604617391	0.116466079918845	1.01695657456021	0.672203193001589	NA
Root667|1246	3.20141418124	0.216880493586361	1.05125532138505	0.14455992499378	NA
Root667|1627	53.0911678066505	-0.113102532304974	0.992107353108404	0.661585733514147	0.749036721277511
Root667|1694	62.1230987185212	-0.43909298098975	1.12251462355995	0.144492899184971	0.227720809115515
Root667|1815	0	NA	NA	NA	NA
Root667|1920	0.248527116564096	-0.143479634233025	1.02274941755001	0.72162769927432	NA
Root667|3180	0	NA	NA	NA	NA
Root667|3224	0.768453603732735	0.180343886652751	1.03456932835122	0.530591260647595	NA
Root667|3232	0.0389638446963077	-0.0812354332209192	1.01291914247454	0.970327155206444	NA
Root667|3443	0	NA	NA	NA	NA
Root667|3455	3.27101014170174	0.217106276293653	1.05137534469306	0.142390937632688	NA
Root667|3590	0	NA	NA	NA	NA
Root667|3624	0	NA	NA	NA	NA
Root667|558	0	NA	NA	NA	NA
Root667|565	0	NA	NA	NA	NA
Root667|844	0	NA	NA	NA	NA
Root667|1933	0	NA	NA	NA	NA
Root667|2555	0	NA	NA	NA	NA
Root667|1011	0	NA	NA	NA	NA
Root667|1328	0	NA	NA	NA	NA
Root667|1339	0	NA	NA	NA	NA
Root667|1651	0	NA	NA	NA	NA
Root667|1892	0	NA	NA	NA	NA
Root667|2343	3.29221518103826	-0.206603816921769	1.04728617626268	0.223835706355042	NA
Root667|2670	0	NA	NA	NA	NA
Root667|3041	0	NA	NA	NA	NA
Root667|3093	0	NA	NA	NA	NA
Root667|3203	0	NA	NA	NA	NA
Root667|3268	0	NA	NA	NA	NA
Root667|3608	0	NA	NA	NA	NA
Root667|395	0	NA	NA	NA	NA
Root667|903	13.168860724153	-0.217420370534693	1.05393333266634	0.0821877396683807	0.181327226322326
Root667|920	0.0695959604617391	0.116466079918845	1.01695657456021	0.672203193001589	NA
Root667|1081	0.0389638446963077	-0.0812354332209192	1.01291914247454	0.970327155206444	NA
Root667|1115	0.082842372188032	-0.101180591616243	1.01499640648869	0.935898814183658	NA
Root667|1532	0.818240738622461	-0.18169419221059	1.03516788900041	0.471284375927009	NA
Root667|1997	17.229529508924	-0.195170815549784	1.03984507127623	0.150150651860978	0.232910853674115
Root667|2012	0	NA	NA	NA	NA
Root667|2207	2.29886683708215	-0.202566464273706	1.04503876596484	0.272763720416202	NA
Root667|224	2.40242879345293	-0.203085302203372	1.04531841266716	0.26659482817615	NA
Root667|2272	0	NA	NA	NA	NA
Root667|2538	0	NA	NA	NA	NA
Root667|3060	0	NA	NA	NA	NA
Root667|3077	0.178155765619786	0.0839893367537604	1.00113458724166	0.734688043103624	NA
Root667|3162	0.0779276893926154	-0.105444143277149	1.01523919770372	0.932811994928973	NA
Root667|3201	0.082842372188032	-0.101180591616243	1.01499640648869	0.935898814183658	NA
Root667|3336	0	NA	NA	NA	NA
Root667|3351	0.082842372188032	-0.101180591616243	1.01499640648869	0.935898814183658	NA
Root667|3578	0	NA	NA	NA	NA
Root667|3749	0.0389638446963077	-0.0812354332209192	1.01291914247454	0.970327155206444	NA
Root667|457	0.83515152554087	0.19611401649909	1.04079451022933	0.322189215709729	NA
Root667|500	0	NA	NA	NA	NA
Root667|548	0	NA	NA	NA	NA
Root667|601	78.382267580739	0.235651714253699	1.06021006787148	NA	NA
Root667|822	0	NA	NA	NA	NA
Root667|1114	0	NA	NA	NA	NA
Root667|1533	0	NA	NA	NA	NA
Root667|1628	0.411526897629783	-0.146331551114688	1.02406874104587	0.86919714649239	NA
Root667|1919	4.59333339047478	0.220372186195871	1.05310094133271	0.111333338407694	NA
Root667|1996	0	NA	NA	NA	NA
Root667|2013	0	NA	NA	NA	NA
Root667|2271	24.3449175700399	-0.219278784464571	1.05517767042151	0.0490230160100127	0.16650920955125
Root667|2746	0	NA	NA	NA	NA
Root667|2779	0	NA	NA	NA	NA
Root667|3061	0.16750900537253	0.141315912350179	1.02232618230646	0.578112465578522	NA
Root667|3076	0.335018010745061	0.168518237918906	1.02993030852661	0.465001192304809	NA
Root667|3202	0	NA	NA	NA	NA
Root667|3335	0	NA	NA	NA	NA
Root667|458	0	NA	NA	NA	NA
Root667|602	1.90537456032474	-0.199364408362536	1.04334072192981	0.305205785617464	NA
Root667|823	0	NA	NA	NA	NA
Root667|916	0.0389638446963077	-0.0812354332209192	1.01291914247454	0.970327155206444	NA
Root667|1131	0	NA	NA	NA	NA
Root667|1804	0	NA	NA	NA	NA
Root667|1818	0	NA	NA	NA	NA
Root667|2086	2.08787881385217	0.211800488414914	1.04856648488404	0.192968991295222	NA
Root667|217	0	NA	NA	NA	NA
Root667|2649	0	NA	NA	NA	NA
Root667|3291	0	NA	NA	NA	NA
Root667|980	0	NA	NA	NA	NA
Root667|155	13.7967371991632	-0.231051701921423	1.05844759720918	0.071003482660634	0.176093277060158
Root667|1365	0	NA	NA	NA	NA
Root667|1382	0	NA	NA	NA	NA
Root667|1636	0.165684744376064	-0.128409172737497	1.01932845584672	0.802934694424886	NA
Root667|1645	0	NA	NA	NA	NA
Root667|1650	0	NA	NA	NA	NA
Root667|1830	0	NA	NA	NA	NA
Root667|2679	1.84259905909784	0.209618912251865	1.04743927217232	0.211130288047765	NA
Root667|2976	0	NA	NA	NA	NA
Root667|3042	0	NA	NA	NA	NA
Root667|3568	0	NA	NA	NA	NA
Root667|402	0	NA	NA	NA	NA
Root667|505	0	NA	NA	NA	NA
Root667|515	0.16750900537253	0.141315912350179	1.02232618230646	0.578112465578522	NA
Root667|519	2.15390167688883	-0.201341875271259	1.04439304990898	0.284352949120864	NA
Root667|55	0	NA	NA	NA	NA
Root667|2257	0.0695959604617391	0.116466079918845	1.01695657456021	0.672203193001589	NA
Root667|2832	0.428602291659385	-0.163496276691232	1.02847719880155	0.60768275782326	NA
Root667|3053	0	NA	NA	NA	NA
Root667|580	0	NA	NA	NA	NA
Root667|1218	0	NA	NA	NA	NA
Root667|1565	0.0389638446963077	-0.0812354332209192	1.01291914247454	0.970327155206444	NA
Root667|2862	4.41984497859376	0.147674363557577	1.00125037437719	0.585432922075004	NA
Root667|3032	0	NA	NA	NA	NA
Root667|3152	0	NA	NA	NA	NA
Root667|3179	43.9787778548599	-0.210765300928194	1.04945780220179	NA	NA
Root667|3275	0	NA	NA	NA	NA
Root667|333	0	NA	NA	NA	NA
Root667|3450	0	NA	NA	NA	NA
Root667|3472	8.66728381913299	-0.0739273597643912	0.976359515742119	NA	NA
Root667|3506	0	NA	NA	NA	NA
Root667|389	0	NA	NA	NA	NA
Root667|880	315.081597272366	-0.314888631260898	1.09499479530211	NA	NA
Root667|3720	126.569651580683	0.26936314230685	1.06517917862293	NA	NA
Root667|2395	0.0695959604617391	0.116466079918845	1.01695657456021	0.672203193001589	NA
Root667|2569	12.7985134226497	-0.252996672827097	1.06284466243698	NA	NA
Root667|3645	0.16750900537253	0.141315912350179	1.02232618230646	0.578112465578522	NA
Root667|3721	17.6423488223068	-0.218434766615156	1.05460994116899	0.0646475420537233	0.169807543794447
Root667|1211	0	NA	NA	NA	NA
Root667|1237	0	NA	NA	NA	NA
Root667|1991	0	NA	NA	NA	NA
Root667|2098	0	NA	NA	NA	NA
Root667|241	0	NA	NA	NA	NA
Root667|2681	0	NA	NA	NA	NA
Root667|3008	0	NA	NA	NA	NA
Root667|3711	2.99262629985478	0.216159184511029	1.05087106979414	0.151522432282516	NA
Root667|3864	0	NA	NA	NA	NA
Root667|99	0	NA	NA	NA	NA
Root667|10	13.6437062891545	0.227835219181191	1.05686577845966	0.0460844010282265	0.16211833933144
Root667|1439	0	NA	NA	NA	NA
Root667|1634	1.32477071967446	-0.192817048127089	1.04007957996569	0.370818809097538	NA
Root667|1638	0	NA	NA	NA	NA
Root667|1964	0.287490961260404	-0.14896547867488	1.0241728094644	0.691361535931474	NA
Root667|1976	0	NA	NA	NA	NA
Root667|2886	7.77107320581274	-0.214857633588528	1.05226543229193	0.12257954903428	0.202925808065152
Root667|337	0	NA	NA	NA	NA
Root667|3549	0.16750900537253	0.141315912350179	1.02232618230646	0.578112465578522	NA
Root667|3563	0	NA	NA	NA	NA
Root667|3717	0	NA	NA	NA	NA
Root667|3778	0	NA	NA	NA	NA
Root667|3884	0	NA	NA	NA	NA
Root667|8	0	NA	NA	NA	NA
Root667|2585	0.16750900537253	0.141315912350179	1.02232618230646	0.578112465578522	NA
Root667|3182	0	NA	NA	NA	NA
Root667|1712	0	NA	NA	NA	NA
Root667|1733	0	NA	NA	NA	NA
Root667|1927	0	NA	NA	NA	NA
Root667|230	0.0389638446963077	-0.0812354332209192	1.01291914247454	0.970327155206444	NA
Root667|2521	0.12180621688434	-0.118225898380262	1.01735446842769	0.859455925150127	NA
Root667|286	0	NA	NA	NA	NA
Root667|3725	0	NA	NA	NA	NA
Root667|1710	0	NA	NA	NA	NA
Root667|958	18.93023729097	-0.218629689141085	1.05474108678031	0.0610136224609813	0.169807543794447
Root667|2224	0.0389638446963077	-0.0812354332209192	1.01291914247454	0.970327155206444	NA
Root667|2225	0	NA	NA	NA	NA
Root667|2301	0	NA	NA	NA	NA
Root667|245	0	NA	NA	NA	NA
Root667|3066	0	NA	NA	NA	NA
Root667|736	0	NA	NA	NA	NA
Root667|2260	0	NA	NA	NA	NA
Root667|2648	0.250351377560562	0.0483714540211722	0.995972146093747	0.80811291993368	NA
Root667|1711	0	NA	NA	NA	NA
Root667|3516	77.3891604821091	0.23547864543817	1.06014729655072	NA	NA
Root667|3521	0	NA	NA	NA	NA
Root667|3629	57.3120581649516	-0.221850736957855	1.03152753339469	0.35952955217697	0.465969222229363
Root667|2744	0.217119610316094	0.0455672243968815	0.993231801566326	0.827590161393317	NA
Root667|3349	0.541490860813899	0.157949433826481	1.02029834648045	0.512298955468234	NA
Root667|1397	26.9581247187675	0.243106258853041	1.04492973190245	NA	NA
Root667|1567	0.208787881385217	0.157673484794607	1.02634478685658	0.529766887198987	NA
Root667|296	0	NA	NA	NA	NA
Root667|3807	0	NA	NA	NA	NA
Root667|421	0	NA	NA	NA	NA
Root667|1629	350.18103542681	0.0747239609264074	0.951370262454296	0.850692969060307	0.891417632472769
Root667|2327	0	NA	NA	NA	NA
Root667|2860	0	NA	NA	NA	NA
Root667|2985	0	NA	NA	NA	NA
Root667|443	0	NA	NA	NA	NA
Root667|2415	0.935962609105266	0.204077114091525	1.04138048917677	0.362666178597707	NA
Root667|3176	0	NA	NA	NA	NA
Root667|3198	0	NA	NA	NA	NA
Root667|3462	0	NA	NA	NA	NA
Root667|1236	0	NA	NA	NA	NA
Root667|1990	3.14532517983484	-0.206688526786248	1.04732547937148	0.226618416494926	NA
Root667|242	0	NA	NA	NA	NA
Root667|2682	1.59751763254862	-0.196442267445928	1.04185333340359	0.335406462428603	NA
Root667|3007	0.768453603732735	0.180343886652751	1.03456932835122	0.530591260647595	NA
Root667|327	3.8527071235682	0.21861340588884	1.05217398941212	0.127369749893109	NA
Root667|3775	0.0389638446963077	-0.0812354332209192	1.01291914247454	0.970327155206444	NA
Root667|3882	0	NA	NA	NA	NA
Root667|846	0	NA	NA	NA	NA
Root667|1438	0	NA	NA	NA	NA
Root667|2302	0	NA	NA	NA	NA
Root667|2856	5.76137656681696	-0.21255843355213	1.05082118636062	0.153197418195104	NA
Root667|3573	0	NA	NA	NA	NA
Root667|9	0	NA	NA	NA	NA
Root667|106	0.165684744376064	-0.128409172737497	1.01932845584672	0.802934694424886	NA
Root667|1673	0	NA	NA	NA	NA
Root667|170	0	NA	NA	NA	NA
Root667|1854	8.9473589108779	0.202791522871523	1.03869915345174	0.2297197486597	0.330326937853729
Root667|271	0	NA	NA	NA	NA
Root667|305	0	NA	NA	NA	NA
Root667|735	0	NA	NA	NA	NA
Root667|889	0.502527016117591	0.18150445658363	1.03461432581856	0.401054184566175	NA
Root667|2396	0.411526897629783	-0.146331551114688	1.02406874104587	0.86919714649239	NA
Root667|2901	0	NA	NA	NA	NA
Root667|39	0	NA	NA	NA	NA
Root667|798	0	NA	NA	NA	NA
Root667|807	0	NA	NA	NA	NA
Root667|1276	0	NA	NA	NA	NA
Root667|174	2.48891968763389	-0.142598161508416	1.01404885644562	0.563985930329928	NA
Root667|211	0	NA	NA	NA	NA
Root667|2303	45.4493455864078	-0.0738577585698534	0.980073279069241	0.78294447618706	0.847472867081598
Root667|2660	0	NA	NA	NA	NA
Root667|3800	0	NA	NA	NA	NA
Root667|127	0	NA	NA	NA	NA
Root667|1411	0.16750900537253	0.141315912350179	1.02232618230646	0.578112465578522	NA
Root667|1485	0	NA	NA	NA	NA
Root667|1888	0.160770061580647	-0.129271032014515	1.01942320950792	0.803877128310629	NA
Root667|1961	0	NA	NA	NA	NA
Root667|2274	0	NA	NA	NA	NA
Root667|2785	0	NA	NA	NA	NA
Root667|3334	70.7673275038734	0.235106802009425	1.06000143948228	9.10830143856753e-10	6.09226911485417e-08
Root667|355	0	NA	NA	NA	NA
Root667|3700	0.335018010745061	0.168518237918906	1.02993030852661	0.465001192304809	NA
Root667|3791	0	NA	NA	NA	NA
Root667|428	0	NA	NA	NA	NA
Root667|805	0	NA	NA	NA	NA
Root667|3722	88.8761811544441	0.384542820503716	1.13125370128612	0.00293583577489093	0.0231343859061405
Root667|1705	0	NA	NA	NA	NA
Root667|2814	0.165684744376064	-0.128409172737497	1.01932845584672	0.802934694424886	NA
Root667|128	0	NA	NA	NA	NA
Root667|1410	0	NA	NA	NA	NA
Root667|1484	0	NA	NA	NA	NA
Root667|1889	54.518354435465	0.233311349865195	1.05903256351995	NA	NA
Root667|1960	85.5018278699699	0.195654753469015	1.03451618975309	NA	NA
Root667|2275	0	NA	NA	NA	NA
Root667|2784	0.411526897629783	-0.146331551114688	1.02406874104587	0.86919714649239	NA
Root667|354	0	NA	NA	NA	NA
Root667|3698	0.155855378785231	-0.130050037330436	1.01951595731547	0.804792682147792	NA
Root667|3699	0	NA	NA	NA	NA
Root667|3792	0.5360180778245	-0.177718837079496	1.0316604559623	0.557943815357012	NA
Root667|806	2.30536081119821	0.210589350280548	1.0479707721949	0.19196970111709	NA
Root667|1394	0	NA	NA	NA	NA
Root667|1493	0	NA	NA	NA	NA
Root667|2137	0.278383841846957	0.167026900015348	1.02929413976067	0.484728334407681	NA
Root667|219	0	NA	NA	NA	NA
Root667|2883	28.2946421567715	-0.27907982150258	1.06829044990996	0.105356475743239	0.184461897893856
Root667|3755	1.20787918558554	-0.190784258272865	1.03914245497097	0.389065305880448	NA
Root667|461	0	NA	NA	NA	NA
Root667|1213	0	NA	NA	NA	NA
Root667|1272	0	NA	NA	NA	NA
Root667|81	0.411526897629783	-0.146331551114688	1.02406874104587	0.86919714649239	NA
Root667|1903	0	NA	NA	NA	NA
Root667|2142	0	NA	NA	NA	NA
Root667|2819	0	NA	NA	NA	NA
Root667|1317	0	NA	NA	NA	NA
Root667|3215	0.082842372188032	-0.101180591616243	1.01499640648869	0.935898814183658	NA
Root667|3343	0.0389638446963077	-0.0812354332209192	1.01291914247454	0.970327155206444	NA
Root667|319	0.0389638446963077	-0.0812354332209192	1.01291914247454	0.970327155206444	NA
Root667|1045	0	NA	NA	NA	NA
Root667|1128	4.1421186094016	-0.209874068855324	1.04918805009225	0.189363685923621	NA
Root667|1133	0.417575762770435	0.179110837323359	1.03361333554732	0.422235710945622	NA
Root667|1387	0	NA	NA	NA	NA
Root667|175	0	NA	NA	NA	NA
Root667|1886	40.3877357657298	-0.397523720341699	1.13549735518783	0.0315815968714059	0.125170419281632
Root667|1941	16.6204862912938	-0.218340223312123	1.05452705365768	NA	NA
Root667|2318	0	NA	NA	NA	NA
Root667|2981	0	NA	NA	NA	NA
Root667|862	0.0389638446963077	-0.0812354332209192	1.01291914247454	0.970327155206444	NA
Root667|2628	7.65555565079131	0.224151704621712	1.05508753107675	NA	NA
Root667|3643	0.0779276893926154	-0.105444143277149	1.01523919770372	0.932811994928973	NA
Root667|2719	0	NA	NA	NA	NA
Root667|2914	0	NA	NA	NA	NA
Root667|576	0	NA	NA	NA	NA
Root667|730	0.16750900537253	0.141315912350179	1.02232618230646	0.578112465578522	NA
Root667|1083	0.411526897629783	-0.146331551114688	1.02406874104587	0.86919714649239	NA
Root667|1553	0	NA	NA	NA	NA
Root667|3417	0	NA	NA	NA	NA
Root667|614	0	NA	NA	NA	NA
Root667|1073	0	NA	NA	NA	NA
Root667|1508	0.0695959604617391	0.116466079918845	1.01695657456021	0.672203193001589	NA
Root667|1877	0	NA	NA	NA	NA
Root667|2006	0	NA	NA	NA	NA
Root667|743	0.545493825748308	-0.170719710606195	1.03094846274132	0.561640451416017	NA
Root667|1757	0	NA	NA	NA	NA
Root667|2291	0	NA	NA	NA	NA
Root667|2583	0.0389638446963077	-0.0812354332209192	1.01291914247454	0.970327155206444	NA
Root667|522	2.22707073477565	0.212646021255506	1.04901090880633	0.184996151474709	NA
Root667|73	0	NA	NA	NA	NA
Root667|749	10.3063190361665	-0.154767880269374	1.01839175435179	0.466453068043715	0.585294614042114
Root667|1017	0.0389638446963077	-0.0812354332209192	1.01291914247454	0.970327155206444	NA
Root667|1396	3.39653725970931	-0.207706120920611	1.04791171700849	0.21534403362649	NA
Root667|2913	0	NA	NA	NA	NA
Root667|3879	0.0389638446963077	-0.0812354332209192	1.01291914247454	0.970327155206444	NA
Root667|1575	0	NA	NA	NA	NA
Root667|2693	0	NA	NA	NA	NA
Root667|3266	0	NA	NA	NA	NA
Root667|1545	0	NA	NA	NA	NA
Root667|1929	0	NA	NA	NA	NA
Root667|234	0	NA	NA	NA	NA
Root667|3229	65.1610030899144	0.234898092959139	1.05991512561966	NA	NA
Root667|796	0	NA	NA	NA	NA
Root667|3171	12.3458069288935	-0.217158692927191	1.05376036152243	0.0865216206817189	0.181327226322326
Root667|3251	0	NA	NA	NA	NA
Root667|3799	0	NA	NA	NA	NA
Root667|398	0	NA	NA	NA	NA
Root667|701	0	NA	NA	NA	NA
Root667|134	0.082842372188032	-0.101180591616243	1.01499640648869	0.935898814183658	NA
Root667|1369	0	NA	NA	NA	NA
Root667|2889	0.082842372188032	-0.101180591616243	1.01499640648869	0.935898814183658	NA
Root667|738	0	NA	NA	NA	NA
Root667|1618	0.768453603732735	0.180343886652751	1.03456932835122	0.530591260647595	NA
Root667|2364	0	NA	NA	NA	NA
Root667|3614	0	NA	NA	NA	NA
Root667|3615	3.98021615804542	0.208436922873944	1.04549222166366	0.222036259333438	NA
Root667|3779	0	NA	NA	NA	NA
Root667|516	50.7552286278767	0.233829904239854	1.05949084019521	NA	NA
Root667|530	0	NA	NA	NA	NA
Root667|1847	0	NA	NA	NA	NA
Root667|2675	0	NA	NA	NA	NA
Root667|3236	0	NA	NA	NA	NA
Root667|1137	6.17290346444674	-0.213115099355691	1.05116696652935	0.145860511728357	NA
Root667|1678	0	NA	NA	NA	NA
Root667|2068	0.0389638446963077	-0.0812354332209192	1.01291914247454	0.970327155206444	NA
Root667|3861	14.3407704364734	0.349594036116785	1.10342162818657	0.0760144953409252	0.179333561800629
Root667|1490	0	NA	NA	NA	NA
Root667|1715	0	NA	NA	NA	NA
Root667|2101	0	NA	NA	NA	NA
Root667|2215	0	NA	NA	NA	NA
Root667|231	0	NA	NA	NA	NA
Root667|2372	0.23710496583427	0.157893312889401	1.02654696619521	0.517726020337572	NA
Root667|3407	1.57587105216178	0.188438211257132	1.03562817074537	0.344999074910508	NA
Root667|753	0	NA	NA	NA	NA
Root667|3857	11.5227531336339	-0.216861175731618	1.05356441693298	0.0913595120709174	0.182165834949248
Root667|1362	0	NA	NA	NA	NA
Root667|1782	0.0389638446963077	-0.0812354332209192	1.01291914247454	0.970327155206444	NA
Root667|2954	0	NA	NA	NA	NA
Root667|3233	0	NA	NA	NA	NA
Root667|3685	0	NA	NA	NA	NA
Root667|728	0	NA	NA	NA	NA
Root667|897	0	NA	NA	NA	NA
Root667|1122	6.79307451941862	-0.214034904483547	1.05174324443052	NA	NA
Root667|2740	0	NA	NA	NA	NA
Root667|380	38.527071235682	0.232692659070107	1.05902479229337	NA	NA
Root667|672	0	NA	NA	NA	NA
Root667|172	0	NA	NA	NA	NA
Root667|3144	136.9532749716	0.237632698148591	1.06097820806378	NA	NA
Root667|2485	0.082842372188032	-0.101180591616243	1.01499640648869	0.935898814183658	NA
Root667|3733	572.932170994608	0.311293561453612	1.07019767992079	0.206721960177868	0.303912135485373
Root667|2533	0.807417448429043	0.15797605430561	1.02127806687481	0.661700079113194	NA
Root667|3359	0	NA	NA	NA	NA
Root667|760	0.0695959604617391	0.116466079918845	1.01695657456021	0.672203193001589	NA
Root667|888	0	NA	NA	NA	NA
Root667|2820	0	NA	NA	NA	NA
Root667|3397	0	NA	NA	NA	NA
Root667|1243	0	NA	NA	NA	NA
Root667|1301	0	NA	NA	NA	NA
Root667|3877	0	NA	NA	NA	NA
Root667|2923	0.0695959604617391	0.116466079918845	1.01695657456021	0.672203193001589	NA
Root667|2924	0.411526897629783	-0.146331551114688	1.02406874104587	0.86919714649239	NA
Root667|2347	0.838049564194474	0.199137140749526	1.03919216994736	0.425565334329872	NA
Root667|3393	0	NA	NA	NA	NA
Root667|693	0.16750900537253	0.141315912350179	1.02232618230646	0.578112465578522	NA
Root667|1848	0	NA	NA	NA	NA
Root667|1849	0.768453603732735	0.180343886652751	1.03456932835122	0.530591260647595	NA
Root667|1850	0	NA	NA	NA	NA
Root667|2236	0	NA	NA	NA	NA
Root667|228	0	NA	NA	NA	NA
Root667|513	0	NA	NA	NA	NA
Root667|2805	8720.19281845024	0.165589924452938	0.952714641184707	0.688232700060456	0.770351374499488
Root667|2808	1172.48117454789	0.100250030720469	0.942397784166333	0.808656736505432	0.86111014644092
Root667|3095	0.082842372188032	-0.101180591616243	1.01499640648869	0.935898814183658	NA
Root667|3375	1.04611519940231	0.0668080631399678	0.988903684118847	0.987263690267612	NA
Root667|3585	0	NA	NA	NA	NA
Root667|3680	0	NA	NA	NA	NA
Root667|629	0	NA	NA	NA	NA
Root667|900	0	NA	NA	NA	NA
Root667|1569	0	NA	NA	NA	NA
Root667|1983	0	NA	NA	NA	NA
Root667|2299	0	NA	NA	NA	NA
Root667|921	1.7861568547881	-0.0513073430386877	0.988495969556451	0.868556604669775	NA
Root667|812	0.0779276893926154	-0.105444143277149	1.01523919770372	0.932811994928973	NA
Root667|2283	0	NA	NA	NA	NA
Root667|2285	0	NA	NA	NA	NA
Root667|2286	0	NA	NA	NA	NA
Root667|3883	0	NA	NA	NA	NA
Root667|49	0	NA	NA	NA	NA
Root667|1853	0	NA	NA	NA	NA
Root667|3012	0	NA	NA	NA	NA
Root667|3228	0	NA	NA	NA	NA
Root667|3302	112.194226144979	0.236850239687683	1.06067975021186	NA	NA
Root667|3868	2.49676298854428	0.267767340769929	1.05091286678406	0.27760375445852	NA
Root667|490	0	NA	NA	NA	NA
Root667|95	1.01330729116066	0.199445463195002	1.03570860075793	0.381734145783365	NA
Root667|1540	0	NA	NA	NA	NA
Root667|3192	0	NA	NA	NA	NA
Root667|1506	0	NA	NA	NA	NA
Root667|2409	0	NA	NA	NA	NA
Root667|3332	0	NA	NA	NA	NA
Root667|426	1.61483489685809	0.175740377638987	1.02879968960082	0.409864115873706	NA
Root667|1082	0	NA	NA	NA	NA
Root667|3580	0	NA	NA	NA	NA
Root667|1464	0	NA	NA	NA	NA
Root667|1999	0	NA	NA	NA	NA
Root667|3016	0	NA	NA	NA	NA
Root667|3689	0	NA	NA	NA	NA
Root667|3898	0	NA	NA	NA	NA
Root667|928	0	NA	NA	NA	NA
Root667|2797	0.082842372188032	-0.101180591616243	1.01499640648869	0.935898814183658	NA
Root667|351	0.409297178144743	-0.167792986089106	1.02851455574135	0.612344478493537	NA
Root667|906	0	NA	NA	NA	NA
Root667|1837	0	NA	NA	NA	NA
Root667|3583	0	NA	NA	NA	NA
Root667|3154	0.907645524656213	0.207178980928496	1.04185585201399	0.37045654183006	NA
Root667|437	7.45581349692288	-0.214650035141001	1.05213243914858	NA	NA
Root667|104	0	NA	NA	NA	NA
Root667|2915	0	NA	NA	NA	NA
Root667|3109	0	NA	NA	NA	NA
Root667|786	2.23674404907686	-0.201964512682351	1.04471964592151	0.278127461905801	NA
Root667|2884	0	NA	NA	NA	NA
Root667|423	0	NA	NA	NA	NA
Root667|590	17.9271730094632	-0.233404032173879	1.05036318226677	0.11286466741434	0.193342082440217
Root667|107	0	NA	NA	NA	NA
Root667|1138	0	NA	NA	NA	NA
Root667|1828	0.768453603732735	0.180343886652751	1.03456932835122	0.530591260647595	NA
Root667|2218	0	NA	NA	NA	NA
Root667|707	0	NA	NA	NA	NA
Root667|1216	0	NA	NA	NA	NA
Root667|1425	190.286891839352	-0.183121208001514	0.964013631405816	0.60418928923568	0.708222298143099
Root667|1592	0	NA	NA	NA	NA
Root667|3166	0	NA	NA	NA	NA
Root667|3263	170.322615694752	0.236683746572369	1.06005639190277	NA	NA
Root667|3527	0	NA	NA	NA	NA
Root667|3683	10.2881724407446	-0.216328141792398	1.05321577557914	0.0997829793079883	0.182517502720026
Root667|3915	0	NA	NA	NA	NA
Root667|3917	0.765555565079131	0.194241078621295	1.03993638502831	0.334109169514572	NA
Root667|467	0	NA	NA	NA	NA
Root667|2563	0	NA	NA	NA	NA
Root667|3823	0	NA	NA	NA	NA
Root667|1526	0	NA	NA	NA	NA
Root667|2543	0	NA	NA	NA	NA
Root667|569	0	NA	NA	NA	NA
Root667|1814	0	NA	NA	NA	NA
Root667|3737	0	NA	NA	NA	NA
Root667|2625	0.16750900537253	0.141315912350179	1.02232618230646	0.578112465578522	NA
Root667|3679	0	NA	NA	NA	NA
Root667|1523	0.0389638446963077	-0.0812354332209192	1.01291914247454	0.970327155206444	NA
Root667|2542	16.1616181200089	0.228384242706312	1.05716621090301	NA	NA
Root667|1798	0	NA	NA	NA	NA
Root667|1376	0	NA	NA	NA	NA
Root667|3304	0	NA	NA	NA	NA
Root667|3305	0	NA	NA	NA	NA
Root667|1092	3.66793663031385	-0.119821011187112	1.00660072760031	0.429334668265761	NA
Root667|1261	3.96696974631913	0.219038903470582	1.05239739053091	0.12402475136864	NA
Root667|206	0.206472850068838	0.0833550720544482	1.00220107868576	0.718751428734068	NA
Root667|2336	0.165684744376064	-0.128409172737497	1.01932845584672	0.802934694424886	NA
Root667|2867	0	NA	NA	NA	NA
Root667|1897	0.139191920923478	0.143355784775525	1.02244908019301	0.592761015580884	NA
Root667|3151	0.0389638446963077	-0.0812354332209192	1.01291914247454	0.970327155206444	NA
Root667|1274	0.768453603732735	0.180343886652751	1.03456932835122	0.530591260647595	NA
Root667|205	0.370333333448436	-0.160204977041175	1.02692018036834	0.637752758454075	NA
Root667|1150	0	NA	NA	NA	NA
Root667|1248	0	NA	NA	NA	NA
Root667|1604	0	NA	NA	NA	NA
Root667|2011	0	NA	NA	NA	NA
Root667|3388	0.335018010745061	0.168518237918906	1.02993030852661	0.465001192304809	NA
Root667|1134	0	NA	NA	NA	NA
Root667|842	0	NA	NA	NA	NA
Root667|368	0	NA	NA	NA	NA
Root667|1536	4.80668184790232	-0.193839940517657	1.03917745798893	0.30074419567364	NA
Root667|2481	0	NA	NA	NA	NA
Root667|2978	0	NA	NA	NA	NA
Root667|2979	0	NA	NA	NA	NA
Root667|2988	0	NA	NA	NA	NA
Root667|360	0.335018010745061	0.168518237918906	1.02993030852661	0.465001192304809	NA
Root667|3692	0	NA	NA	NA	NA
Root667|866	0	NA	NA	NA	NA
Root667|1112	0	NA	NA	NA	NA
Root667|1723	0	NA	NA	NA	NA
Root667|284	0	NA	NA	NA	NA
Root667|1732	15.6548463865301	0.214534605063852	1.0478294755114	NA	NA
Root667|1446	0.0695959604617391	0.116466079918845	1.01695657456021	0.672203193001589	NA
Root667|3627	0.0695959604617391	0.116466079918845	1.01695657456021	0.672203193001589	NA
Root667|2659	0.082842372188032	-0.101180591616243	1.01499640648869	0.935898814183658	NA
Root667|3773	29.3140759401928	0.231406545224372	1.05849014709236	NA	NA
Root667|3774	0	NA	NA	NA	NA
Root667|2654	0	NA	NA	NA	NA
Root667|433	0	NA	NA	NA	NA
Root667|973	0	NA	NA	NA	NA
Root667|1157	0	NA	NA	NA	NA
Root667|2259	0	NA	NA	NA	NA
Root667|2289	0.0389638446963077	-0.0812354332209192	1.01291914247454	0.970327155206444	NA
Root667|3242	0	NA	NA	NA	NA
Root667|3485	0	NA	NA	NA	NA
Root667|1552	4.97054233128192	-0.21159208667416	1.05022789798622	0.167593521285435	NA
Root667|371	0	NA	NA	NA	NA
Root667|3131	0.0695959604617391	0.116466079918845	1.01695657456021	0.672203193001589	NA
Root667|2367	0.16750900537253	0.141315912350179	1.02232618230646	0.578112465578522	NA
Root667|148	0.935962609105266	0.204077114091525	1.04138048917677	0.362666178597707	NA
Root667|149	0	NA	NA	NA	NA
Root667|783	0	NA	NA	NA	NA
Root667|1404	4.03656570678087	0.219203816602189	1.05248435185394	0.122463597530747	NA
Root667|34	7.75599581515315	-0.163221804343007	1.01221854631041	NA	NA
Root667|2044	12.3458069288935	-0.217158692927191	1.05376036152243	0.0865216206817189	0.181327226322326
Root667|2610	0	NA	NA	NA	NA
Root667|3064	5.42848491601565	0.221706408788564	1.0538124968467	NA	NA
Root667|1005	0	NA	NA	NA	NA
Root667|153	0	NA	NA	NA	NA
Root667|3677	0	NA	NA	NA	NA
Root667|2326	0	NA	NA	NA	NA
Root667|2984	0	NA	NA	NA	NA
Root667|444	0.16750900537253	0.141315912350179	1.02232618230646	0.578112465578522	NA
Root667|2799	0.0389638446963077	-0.0812354332209192	1.01291914247454	0.970327155206444	NA
Root667|1201	0	NA	NA	NA	NA
Root667|2617	0	NA	NA	NA	NA
Root667|1399	1.53690720746547	0.202596639762064	1.04397258514891	0.25429825580664	NA
Root667|1579	0	NA	NA	NA	NA
Root667|182	0	NA	NA	NA	NA
Root667|2397	0	NA	NA	NA	NA
Root667|3772	0	NA	NA	NA	NA
Root667|2221	10.6996993383743	-0.216519873361914	1.05334059432734	0.0967993506624535	0.182165834949248
Root667|312	0.0389638446963077	-0.0812354332209192	1.01291914247454	0.970327155206444	NA
Root667|346	0	NA	NA	NA	NA
Root667|3500	0	NA	NA	NA	NA
Root667|3740	0	NA	NA	NA	NA
Root667|413	117.079405172242	0.237253177632269	1.06082876720247	0.00526840082627145	0.0384398134361288
Root667|1230	0	NA	NA	NA	NA
Root667|1378	16.1375256783874	0.228569227153843	1.05721307742817	0.0401447709709851	0.14455671088194
Root667|2774	0	NA	NA	NA	NA
Root667|2830	0	NA	NA	NA	NA
Root667|1896	1.53690720746547	0.202596639762064	1.04397258514891	0.25429825580664	NA
Root667|542	0	NA	NA	NA	NA
Root667|1403	0.116891534088923	-0.119889050536844	1.01752061107782	0.859362465206625	NA
Root667|3146	2.74255954245688	0.244002827664724	1.05938403775796	0.137548145345086	NA
Root667|824	41.1289165836185	-0.220160621818368	1.05578318019357	0.0306203089054128	0.125170419281632
Root667|626	0.838049564194474	0.199137140749526	1.03919216994736	0.425565334329872	NA
Root667|804	0	NA	NA	NA	NA
Root667|978	0	NA	NA	NA	NA
Root667|111	0	NA	NA	NA	NA
Root667|1914	0.0389638446963077	-0.0812354332209192	1.01291914247454	0.970327155206444	NA
Root667|1844	0	NA	NA	NA	NA
Root667|2576	0	NA	NA	NA	NA
Root667|3172	0	NA	NA	NA	NA
Root667|3200	4.1421186094016	-0.209874068855324	1.04918805009225	0.189363685923621	NA
Root667|2382	0	NA	NA	NA	NA
Root667|455	0	NA	NA	NA	NA
Root667|2537	0	NA	NA	NA	NA
Root667|2769	396.491283386278	0.241409820535549	1.0623997555784	0.00119081267116226	0.0101995694008246
Root667|2193	0	NA	NA	NA	NA
Root667|3610	1.704416212838	0.205384567980339	1.0453255806803	0.235256819630428	NA
Root667|2239	0	NA	NA	NA	NA
Root667|2677	0	NA	NA	NA	NA
Root667|2216	0.768453603732735	0.180343886652751	1.03456932835122	0.530591260647595	NA
Root667|649	23.3057815222758	-0.0664878147947246	0.984588078004784	0.794368367997233	0.855139718554399
Root667|2217	0	NA	NA	NA	NA
Root667|2488	0	NA	NA	NA	NA
Root667|2560	0.0695959604617391	0.116466079918845	1.01695657456021	0.672203193001589	NA
Root667|3234	0	NA	NA	NA	NA
Root667|2845	0	NA	NA	NA	NA
Root667|2927	0	NA	NA	NA	NA
Root667|3606	3.10902317583039	-0.0604801724149959	0.989265146300264	0.811618554359437	NA
Root667|3261	57.4807642350196	-0.315323219143026	1.04661974412787	0.294228772962254	0.397007316942219
Root667|559	0	NA	NA	NA	NA
Root667|1958	0.0389638446963077	-0.0812354332209192	1.01291914247454	0.970327155206444	NA
Root667|2258	4.38454550908957	0.219965708179672	1.05288579282573	0.11524541219492	NA
Root667|2273	2.43585861616087	0.213774064550853	1.04960574580205	0.174324943620218	NA
Root667|3793	0.0389638446963077	-0.0812354332209192	1.01291914247454	0.970327155206444	NA
Root667|2590	19.7532910862296	-0.218746287033285	1.0548196603534	0.0588596572579781	0.169807543794447
Root667|3133	0	NA	NA	NA	NA
Root667|766	48.2425935472888	0.233538992799114	1.05937737047565	NA	NA
Root667|2716	0.73980596458296	-0.111093694713487	0.99105921943685	0.81425672636112	NA
Root667|3410	0.0389638446963077	-0.0812354332209192	1.01291914247454	0.970327155206444	NA
Root667|1716	0	NA	NA	NA	NA
Root667|2994	70.6977315434116	0.235100841035504	1.05999917116028	9.27756717998097e-10	6.09226911485417e-08
Root667|2839	8.06888325736518	-0.0120963063866652	0.978785152502772	0.956648645538098	0.964434140204435
Root667|420	9.51634482757381	-0.215945134927466	1.05296671043412	0.105808093715765	0.184461897893856
Root667|2995	0.374472625761281	0.0275162060139401	0.98986762376729	0.883711247870837	NA
Root667|739	0	NA	NA	NA	NA
Root667|998	0	NA	NA	NA	NA
Root667|2996	0	NA	NA	NA	NA
Root667|401	0	NA	NA	NA	NA
Root667|3672	0.438431657250218	-0.173612373342236	1.0298718092985	0.592881699039752	NA
Root667|890	0	NA	NA	NA	NA
Root667|1498	0	NA	NA	NA	NA
Root667|2034	0	NA	NA	NA	NA
Root667|2278	0	NA	NA	NA	NA
Root667|2804	0	NA	NA	NA	NA
Root667|3559	0	NA	NA	NA	NA
Root667|3664	0	NA	NA	NA	NA
Root667|3665	0	NA	NA	NA	NA
Root667|3666	0	NA	NA	NA	NA
Root667|3781	0	NA	NA	NA	NA
Root667|3936	0	NA	NA	NA	NA
Root667|475	0	NA	NA	NA	NA
Root667|476	0	NA	NA	NA	NA
Root667|477	2.36626265569913	0.213415266861262	1.04941626164202	0.177727286262767	NA
Root667|478	0	NA	NA	NA	NA
Root667|481	90.0668257148296	-0.130137213166939	0.955547479965172	0.705919408532019	0.781270356633752
Root667|676	0	NA	NA	NA	NA
Root667|80	0	NA	NA	NA	NA
Root667|2504	0	NA	NA	NA	NA
Root667|1390	0	NA	NA	NA	NA
Root667|1672	0	NA	NA	NA	NA
Root667|347	0	NA	NA	NA	NA
Root667|2363	0	NA	NA	NA	NA
Root667|1442	0	NA	NA	NA	NA
Root667|2076	247.283982808883	0.243858433904502	1.03121980035176	0.373788078269247	0.481282689013345
Root667|2376	13.8574395017741	0.0251380720126033	0.984553965860716	0.934467730977714	0.948918262900049
Root667|3907	0	NA	NA	NA	NA
Root667|2063	0.082842372188032	-0.101180591616243	1.01499640648869	0.935898814183658	NA
Root667|1764	0	NA	NA	NA	NA
Root667|487	23.0536081119821	0.230353705712856	1.05802228218035	0.0288369679843296	0.120869844530062
Root667|1911	0	NA	NA	NA	NA
Root667|2016	0.194819223481538	-0.137804260326178	1.02125678269086	0.761576773403561	NA
Root667|2788	3.34060610216348	0.217325325120562	1.05149166700584	0.140291501601278	NA
Root667|3714	0	NA	NA	NA	NA
Root667|169	0	NA	NA	NA	NA
Root667|200	0	NA	NA	NA	NA
Root667|3394	2.05724669808674	0.202278165813318	1.0425720791992	0.274023232517045	NA
Root667|999	1.73968981594867	-0.197757769581688	1.04251620294384	0.321306953403653	NA
Root667|1020	272.654751513871	0.223034698146159	1.05005684649076	NA	NA
Root667|3054	5.34984966918717	-0.211922885738238	1.05042945550555	0.161395778610549	NA
Root667|454	0	NA	NA	NA	NA
Root667|1108	0.768453603732735	0.180343886652751	1.03456932835122	0.530591260647595	NA
Root667|159	35.679418144349	0.232348644473115	1.05888252270596	NA	NA
Root667|979	0.670036021490122	0.189412223426086	1.0378455293353	0.357877623942346	NA
Root667|2921	0	NA	NA	NA	NA
Root667|3860	0.23710496583427	0.157893312889401	1.02654696619521	0.517726020337572	NA
Root667|1670	0	NA	NA	NA	NA
Root667|3498	0	NA	NA	NA	NA
Root667|399	0	NA	NA	NA	NA
Root667|592	0	NA	NA	NA	NA
Root667|1767	0	NA	NA	NA	NA
Root667|488	0	NA	NA	NA	NA
Root667|3509	5.51553441356324	-0.212198176641545	1.05059883247382	0.157921084007923	NA
Root667|3510	89.4778574699126	0.175242223169676	1.02364264344694	NA	NA
Root667|140	20.5308355250368	-0.218877638955229	1.05490715566979	0.0567175735194985	0.169293363383958
Root667|2591	4.80212127186	0.220723587917357	1.05329205861564	0.107692817050162	NA
Root667|767	0	NA	NA	NA	NA
Root667|1266	0	NA	NA	NA	NA
Root667|1546	0	NA	NA	NA	NA
Root667|2040	0.0389638446963077	-0.0812354332209192	1.01291914247454	0.970327155206444	NA
Root667|2361	0	NA	NA	NA	NA
Root667|2810	0.16750900537253	0.141315912350179	1.02232618230646	0.578112465578522	NA
Root667|3751	0	NA	NA	NA	NA
Root667|1135	0	NA	NA	NA	NA
Root667|3217	0	NA	NA	NA	NA
Root667|3424	0	NA	NA	NA	NA
Root667|1674	0	NA	NA	NA	NA
Root667|3350	59.8419937940061	0.234537671549923	1.05977281460675	NA	NA
Root667|1688	0	NA	NA	NA	NA
Root667|1891	5.28929299509218	0.221536940757787	1.0537164021299	NA	NA
Root667|3628	0.16750900537253	0.141315912350179	1.02232618230646	0.578112465578522	NA
Root667|491	0	NA	NA	NA	NA
Root667|1119	0	NA	NA	NA	NA
Root667|2911	0	NA	NA	NA	NA
Root667|3867	0.386221400827617	-0.115423617393835	0.999864387267118	0.790349588124464	NA
Root667|772	0	NA	NA	NA	NA
Root667|1611	4.89582031031187	-0.0732298009282349	0.987302647919335	0.773454433659717	NA
Root667|2507	0	NA	NA	NA	NA
Root667|3594	0	NA	NA	NA	NA
Root667|315	9.86559768082078	0.0504026379520588	0.98638914256578	NA	NA
Root667|3481	0	NA	NA	NA	NA
Root667|3227	0	NA	NA	NA	NA
Root667|573	0	NA	NA	NA	NA
Root667|1823	0	NA	NA	NA	NA
Root667|3429	0	NA	NA	NA	NA
Root667|3709	0	NA	NA	NA	NA
Root667|1322	0	NA	NA	NA	NA
Root667|344	26.3377214483061	-0.219421925131213	1.05527733852713	8.89462853412424e-09	1.03073048307204e-07
Root667|25	0	NA	NA	NA	NA
Root667|2813	0.456824227629401	0.0912076620944503	0.992928864129077	0.7244281098427	NA
Root667|1408	0.411526897629783	-0.146331551114688	1.02406874104587	0.86919714649239	NA
Root667|3082	0.0389638446963077	-0.0812354332209192	1.01291914247454	0.970327155206444	NA
Root667|1401	0	NA	NA	NA	NA
Root667|3183	0	NA	NA	NA	NA
Root667|2281	0	NA	NA	NA	NA
Root667|2609	0	NA	NA	NA	NA
Root667|572	0.243612433768679	-0.14367803295302	1.02276556003328	0.723082040756892	NA
Root667|1329	0	NA	NA	NA	NA
Root667|2284	0	NA	NA	NA	NA
Root667|2893	0.768453603732735	0.180343886652751	1.03456932835122	0.530591260647595	NA
Root667|1148	1.53690720746547	0.202596639762064	1.04397258514891	0.25429825580664	NA
Root667|1142	2.41355822932631	0.1899244970195	1.03502833174741	0.352267505164552	NA
Root667|1143	0	NA	NA	NA	NA
Root667|1145	4.59333339047478	0.220372186195871	1.05310094133271	0.111333338407694	NA
Root667|181	1.17998050136252	0.0471135922581876	0.994975634445038	0.818277131127376	NA
Root667|195	0.335018010745061	0.168518237918906	1.02993030852661	0.465001192304809	NA
Root667|2929	0	NA	NA	NA	NA
Root667|3070	0	NA	NA	NA	NA
Root667|3309	0.768453603732735	0.180343886652751	1.03456932835122	0.530591260647595	NA
Root667|1388	0	NA	NA	NA	NA
Root667|3678	0.0779276893926154	-0.105444143277149	1.01523919770372	0.932811994928973	NA
Root667|1030	0	NA	NA	NA	NA
Root667|1298	0	NA	NA	NA	NA
Root667|1864	79.6453163290583	0.0684661616465234	0.947190151399718	0.862373946339536	0.894928856638895
Root667|1730	0	NA	NA	NA	NA
Root667|3065	0	NA	NA	NA	NA
Root667|3186	0	NA	NA	NA	NA
Root667|232	0.16750900537253	0.141315912350179	1.02232618230646	0.578112465578522	NA
Root667|410	0	NA	NA	NA	NA
Root667|720	0	NA	NA	NA	NA
Root667|3869	196.21239688617	0.293452063894238	1.08358269833138	NA	NA
Root667|97	0.768453603732735	0.180343886652751	1.03456932835122	0.530591260647595	NA
Root667|3469	0	NA	NA	NA	NA
Root667|1824	0	NA	NA	NA	NA
Root667|1842	0.502527016117591	0.18150445658363	1.03461432581856	0.401054184566175	NA
Root667|2917	0	NA	NA	NA	NA
Root667|2918	0	NA	NA	NA	NA
Root667|385	0	NA	NA	NA	NA
Root667|386	0	NA	NA	NA	NA
Root667|1537	1.67030305108174	0.208623966415263	1.04691758845745	0.22240482222107	NA
Root667|2480	0	NA	NA	NA	NA
Root667|2980	0	NA	NA	NA	NA
Root667|2987	0	NA	NA	NA	NA
Root667|361	0	NA	NA	NA	NA
Root667|3693	0	NA	NA	NA	NA
Root667|1338	0	NA	NA	NA	NA
Root667|1738	0.217119610316094	0.0455672243968815	0.993231801566326	0.827590161393317	NA
Root667|2173	269.72721491019	0.240074336152477	1.06189986286125	NA	NA
Root667|2174	252.436071096403	0.239772974560227	1.06178766943363	NA	NA
Root667|2755	0	NA	NA	NA	NA
Root667|3205	0	NA	NA	NA	NA
Root667|3206	0	NA	NA	NA	NA
Root667|324	0	NA	NA	NA	NA
Root667|3267	0	NA	NA	NA	NA
Root667|3474	0	NA	NA	NA	NA
Root667|884	114.72258500955	0.124975357752125	0.96987730081947	0.720596179131202	0.793058364742161
Root667|885	0.335018010745061	0.168518237918906	1.02993030852661	0.465001192304809	NA
Root667|1080	0	NA	NA	NA	NA
Root667|1542	0.16750900537253	0.141315912350179	1.02232618230646	0.578112465578522	NA
Root667|3555	0	NA	NA	NA	NA
Root667|3613	0	NA	NA	NA	NA
Root667|597	0	NA	NA	NA	NA
Root667|3776	0	NA	NA	NA	NA
Root667|2998	0	NA	NA	NA	NA
Root667|596	157.532988765211	0.238007398488586	1.06112321902674	NA	NA
Root667|2027	7.58364465901319	0.288706340499846	1.07780315371854	NA	NA
Root667|2934	0.082842372188032	-0.101180591616243	1.01499640648869	0.935898814183658	NA
Root667|1183	0	NA	NA	NA	NA
Root667|1188	0	NA	NA	NA	NA
Root667|263	11.5979321063245	-0.216964102743029	1.05363194350781	NA	NA
Root667|680	5.56767683693913	0.221965747553034	1.05393672872059	NA	NA
Root667|741	0	NA	NA	NA	NA
Root667|742	0	NA	NA	NA	NA
Root667|2428	0	NA	NA	NA	NA
Root667|3112	0	NA	NA	NA	NA
Root667|3502	0	NA	NA	NA	NA
Root667|2831	0.0389638446963077	-0.0812354332209192	1.01291914247454	0.970327155206444	NA
Root667|2529	0	NA	NA	NA	NA
Root667|3491	0.0389638446963077	-0.0812354332209192	1.01291914247454	0.970327155206444	NA
Root667|2403	0	NA	NA	NA	NA
Root667|3649	0.082842372188032	-0.101180591616243	1.01499640648869	0.935898814183658	NA
Root667|1681	0	NA	NA	NA	NA
Root667|1235	0.411526897629783	-0.146331551114688	1.02406874104587	0.86919714649239	NA
Root667|1279	2.26603457947196	0.204328372361053	1.04368461806291	0.258468985740097	NA
Root667|1529	0.16750900537253	0.141315912350179	1.02232618230646	0.578112465578522	NA
Root667|1632	0	NA	NA	NA	NA
Root667|2337	0	NA	NA	NA	NA
Root667|2371	0.0389638446963077	-0.0812354332209192	1.01291914247454	0.970327155206444	NA
Root667|2581	0	NA	NA	NA	NA
Root667|3409	0	NA	NA	NA	NA
Root667|3623	0	NA	NA	NA	NA
Root667|2904	0	NA	NA	NA	NA
Root667|1001	0	NA	NA	NA	NA
Root667|3825	2579.95764104895	0.494413752876848	1.15897099516327	0.120513665677719	0.201196543546701
Root667|3888	109.709188756215	0.25200602171515	0.986934517183904	0.498508662162989	0.609976437553471
Root667|1840	4.38744354774317	0.219832704853977	1.05281691462849	0.1158649632176	NA
Root667|3140	0.16750900537253	0.141315912350179	1.02232618230646	0.578112465578522	NA
Root667|1228	0	NA	NA	NA	NA
Root667|1918	9.18666678094957	0.225435808409408	1.05571699362007	NA	NA
Root667|3872	0.152438332649771	0.000300573949537761	0.9942759443013	0.912589798268224	NA
Root667|758	0.235280704837803	-0.0490203694664271	0.995422637410824	0.952956475972455	NA
Root667|3499	0	NA	NA	NA	NA
Root667|3741	0	NA	NA	NA	NA
Root667|2650	0	NA	NA	NA	NA
Root667|3299	0	NA	NA	NA	NA
Root667|2020	0.931613600417612	-0.170177820162883	1.01768148182235	0.582066745375379	NA
Root667|2414	0	NA	NA	NA	NA
Root667|3378	0	NA	NA	NA	NA
Root667|1241	5.16699994204666	0.264546397187356	1.05487412545168	0.247977580063129	NA
Root667|1242	0	NA	NA	NA	NA
Root667|1951	0	NA	NA	NA	NA
Root667|3293	1.53690720746547	0.202596639762064	1.04397258514891	0.25429825580664	NA
Root667|1671	0	NA	NA	NA	NA
Root667|2345	0	NA	NA	NA	NA
Root667|2355	6.19404048109478	0.222660640860813	1.05432072482956	NA	NA
Root667|3875	0.0695959604617391	0.116466079918845	1.01695657456021	0.672203193001589	NA
Root667|2144	1.80949497200522	0.209792447244554	1.04752372080587	0.211507980829443	NA
Root667|3288	0.579896605316224	-0.171284176675223	1.03119264871335	0.554088304149063	NA
Root667|2001	0	NA	NA	NA	NA
Root667|3461	0.0389638446963077	-0.0812354332209192	1.01291914247454	0.970327155206444	NA
Root667|1500	0	NA	NA	NA	NA
Root667|1129	19.1415336220864	-0.248895528191255	1.05585824210138	0.0970934653282794	0.182165834949248
Root667|3449	0.12180621688434	-0.118225898380262	1.01735446842769	0.859455925150127	NA
Root667|3473	0.082842372188032	-0.101180591616243	1.01499640648869	0.935898814183658	NA
Root667|643	0	NA	NA	NA	NA
Root667|267	0	NA	NA	NA	NA
Root667|2798	0	NA	NA	NA	NA
Root667|1209	0	NA	NA	NA	NA
Root667|3043	0.16750900537253	0.141315912350179	1.02232618230646	0.578112465578522	NA
Root667|3047	8.64206485022544	-0.215395618507823	1.05261083773504	0.113960402712258	0.193536201157886
Root667|1790	172.122015081518	0.238438011917191	1.06128429909252	NA	NA
Root667|2133	0.335018010745061	0.168518237918906	1.02993030852661	0.465001192304809	NA
Root667|3669	0	NA	NA	NA	NA
Root667|1429	0	NA	NA	NA	NA
Root667|2664	3.27101014170174	0.217106276293653	1.05137534469306	0.142390937632688	NA
Root667|3210	0	NA	NA	NA	NA
Root667|1969	0	NA	NA	NA	NA
Root667|657	0	NA	NA	NA	NA
Root667|1431	0.490873389530292	0.0592435904250571	0.992011106795205	0.799675944873101	NA
Root667|3156	0	NA	NA	NA	NA
Root667|1195	0	NA	NA	NA	NA
Root667|199	0	NA	NA	NA	NA
Root667|2008	0	NA	NA	NA	NA
Root667|336	46.0649764774459	0.233415584984506	1.05932357629656	NA	NA
Root667|83	2.50545457662261	0.214117070985835	1.04978715701495	0.171064048637238	NA
Root667|1171	0	NA	NA	NA	NA
Root667|1214	0	NA	NA	NA	NA
Root667|2502	12.8634399431854	-0.187365659453568	1.03541443854557	NA	NA
Root667|1028	0	NA	NA	NA	NA
Root667|186	143.700823898021	0.237759303695638	1.0610272771131	NA	NA
Root667|75	0	NA	NA	NA	NA
Root667|2223	0	NA	NA	NA	NA
Root667|3575	0	NA	NA	NA	NA
Root667|2960	4.23566960389775	0.275138075181342	1.04527156097915	0.313586065407667	NA
Root667|1816	0.243612433768679	-0.14367803295302	1.02276556003328	0.723082040756892	NA
Root667|3871	0	NA	NA	NA	NA
Root667|3902	59.7316234948635	0.234475015331084	1.05975027803491	NA	NA
Root667|3908	0.116891534088923	-0.119889050536844	1.01752061107782	0.859362465206625	NA
Root667|1023	0	NA	NA	NA	NA
Root667|1024	0	NA	NA	NA	NA
Root667|1019	0.537842338820966	-0.0747150510526126	0.989745551202425	0.869689833303091	NA
Root667|3878	0	NA	NA	NA	NA
Root667|3929	17.8003213086301	0.36022603891833	1.06149898417244	0.267582161095639	0.368627172977908
Root667|773	0	NA	NA	NA	NA
Root667|2323	0	NA	NA	NA	NA
Root667|2558	0.082842372188032	-0.101180591616243	1.01499640648869	0.935898814183658	NA
Root667|2559	0.0695959604617391	0.116466079918845	1.01695657456021	0.672203193001589	NA
Root667|3209	0	NA	NA	NA	NA
Root667|2566	0	NA	NA	NA	NA
Root667|431	0	NA	NA	NA	NA
Root667|668	0.0695959604617391	0.116466079918845	1.01695657456021	0.672203193001589	NA
Root667|3451	0	NA	NA	NA	NA
Root667|3453	0	NA	NA	NA	NA
Root667|3	0	NA	NA	NA	NA
Root667|2724	23.7139593032736	-0.399126796645757	1.08135560953319	0.219750727602486	0.318315392188895
Root667|2897	0	NA	NA	NA	NA
Root667|525	2.73379828220506	-0.204940814087379	1.04633986406344	0.246576556109137	NA
Root667|3286	0	NA	NA	NA	NA
Root667|3342	0	NA	NA	NA	NA
Root667|3074	3.04819728878101	-0.177879391969104	1.03066967410809	0.398482727915016	NA
Root667|647	0	NA	NA	NA	NA
Root667|2391	0	NA	NA	NA	NA
Root667|2640	0	NA	NA	NA	NA
Root667|1291	0	NA	NA	NA	NA
Root667|3136	0.768453603732735	0.180343886652751	1.03456932835122	0.530591260647595	NA
Root667|2584	1.46151516969652	0.206552490645014	1.04585653136615	0.241419031300713	NA
Root667|237	0	NA	NA	NA	NA
Root667|1159	4.80485758690586	-0.211295042130233	1.05004503431591	0.171492979421037	NA
Root667|144	0	NA	NA	NA	NA
Root667|2549	0.0779276893926154	-0.105444143277149	1.01523919770372	0.932811994928973	NA
Root667|1724	0.233783068177846	-0.144043720513183	1.02279684967984	0.725944008633071	NA
Root667|1923	0	NA	NA	NA	NA
Root667|411	1.23458069288935	-0.187404564545847	1.03769486289024	0.40298689522239	NA
Root667|3327	0.12180621688434	-0.118225898380262	1.01735446842769	0.859455925150127	NA
Root667|117	150.613726408944	0.162502054608632	0.974754683250505	0.643367206229426	0.736701759406539
Root667|2801	0	NA	NA	NA	NA
Root667|1470	0	NA	NA	NA	NA
Root667|2602	148.76533297432	0.302146521832155	1.02138798825456	0.385576412432492	0.493237358761045
Root667|3520	0.160770061580647	-0.129271032014515	1.01942320950792	0.803877128310629	NA
Root667|2022	0	NA	NA	NA	NA
Root667|2413	0.0389638446963077	-0.0812354332209192	1.01291914247454	0.970327155206444	NA
Root667|3379	0	NA	NA	NA	NA
Root667|1041	0	NA	NA	NA	NA
Root667|1042	0	NA	NA	NA	NA
Root667|1762	0	NA	NA	NA	NA
Root667|485	0	NA	NA	NA	NA
Root667|975	0	NA	NA	NA	NA
Root667|1704	0	NA	NA	NA	NA
Root667|1768	0.670036021490122	0.189412223426086	1.0378455293353	0.357877623942346	NA
Root667|1075	0.885345137821658	0.116010933463433	1.0058423413088	0.826561559906961	NA
Root667|3308	0	NA	NA	NA	NA
Root667|1253	0	NA	NA	NA	NA
Root667|1772	29.3859187370871	-0.216500684387073	1.05327204737854	0.0601362495692582	0.169807543794447
Root667|2357	11.3536056739699	0.065467116132309	0.988601052386308	NA	NA
Root667|1413	0	NA	NA	NA	NA
Root667|2952	0	NA	NA	NA	NA
Root667|1741	0	NA	NA	NA	NA
Root667|391	4.11526897629783	-0.209316318187819	1.04885977834728	0.193192191895073	NA
Root667|587	0	NA	NA	NA	NA
Root667|343	0.16750900537253	0.141315912350179	1.02232618230646	0.578112465578522	NA
Root667|1614	0.0389638446963077	-0.0812354332209192	1.01291914247454	0.970327155206444	NA
Root667|1894	0	NA	NA	NA	NA
Root667|2639	39.1971072571721	0.232775567583098	1.05905855002949	NA	NA
Root667|1610	1.07695083844442	-0.187818153492591	1.03779442422807	0.41485172447249	NA
Root667|703	0	NA	NA	NA	NA
Root667|3145	28.3320912883069	-0.219577752953753	1.05538395327348	NA	NA
Root667|598	9.31235888241754	-0.218469300748406	1.0537875635413	NA	NA
Root667|1421	0.0695959604617391	0.116466079918845	1.01695657456021	0.672203193001589	NA
Root667|2287	0	NA	NA	NA	NA
Root667|913	42.5207687028582	-0.321758413448056	1.09743450193707	0.0108238277979915	0.0609226878915522
Root667|915	0	NA	NA	NA	NA
Root667|3264	0	NA	NA	NA	NA
Root667|3121	0.165684744376064	-0.128409172737497	1.01932845584672	0.802934694424886	NA
Root667|1612	145.860578415457	0.237119427938645	1.06079877251019	NA	NA
Root667|253	0	NA	NA	NA	NA
Root667|2848	0	NA	NA	NA	NA
Root667|384	0	NA	NA	NA	NA
Root667|3104	0.763293678067936	-0.0938198501246738	0.980631657616017	0.839842066766353	NA
Root667|750	0	NA	NA	NA	NA
Root667|510	0	NA	NA	NA	NA
Root667|690	198.132695895539	0.306454675818533	1.08696762294174	NA	NA
Root667|3113	0	NA	NA	NA	NA
Root667|756	0.245436694765146	0.0468603161228655	0.994827972820363	0.811103096977009	NA
Root667|642	90.6526775608975	0.23625910988181	1.06044583228631	0.00702810906594617	0.0477426719307378
Root667|1928	0	NA	NA	NA	NA
Root667|1319	0	NA	NA	NA	NA
Root667|3808	0	NA	NA	NA	NA
Root667|989	0	NA	NA	NA	NA
Root667|3235	0	NA	NA	NA	NA
Root667|2000	0.768453603732735	0.180343886652751	1.03456932835122	0.530591260647595	NA
Root667|459	0	NA	NA	NA	NA
Root667|2757	0	NA	NA	NA	NA
Root667|2946	0	NA	NA	NA	NA
Root667|2947	0	NA	NA	NA	NA
Root667|3552	35.3046348695867	0.232302034883151	1.05886290487	0.0189580327936203	0.0957623707780309
Root667|501	0	NA	NA	NA	NA
Root667|269	0	NA	NA	NA	NA
Root667|1060	3.47937963189734	-0.208002137382653	1.0480796800694	0.212059362697224	NA
Root667|2328	0	NA	NA	NA	NA
Root667|1932	0	NA	NA	NA	NA
Root667|2515	0.16750900537253	0.141315912350179	1.02232618230646	0.578112465578522	NA
Root667|372	0	NA	NA	NA	NA
Root667|1906	0.16750900537253	0.141315912350179	1.02232618230646	0.578112465578522	NA
Root667|2633	0.768453603732735	0.180343886652751	1.03456932835122	0.530591260647595	NA
Root667|3522	0	NA	NA	NA	NA
Root667|464	0	NA	NA	NA	NA
Root667|567	0	NA	NA	NA	NA
Root667|188	0	NA	NA	NA	NA
Root667|613	0	NA	NA	NA	NA
Root667|100	0	NA	NA	NA	NA
Root667|987	0.768453603732735	0.180343886652751	1.03456932835122	0.530591260647595	NA
Root667|688	2.5187009883489	0.19803417195658	1.03974885326118	0.295119443072357	NA
Root667|765	4.41286259353862	0.220019000566889	1.05291390752413	0.114718756469122	NA
Root667|2342	0.082842372188032	-0.101180591616243	1.01499640648869	0.935898814183658	NA
Root667|3436	0	NA	NA	NA	NA
Root667|2550	0.082842372188032	-0.101180591616243	1.01499640648869	0.935898814183658	NA
Root667|3588	0	NA	NA	NA	NA
Root667|700	0	NA	NA	NA	NA
Root667|1729	0	NA	NA	NA	NA
Root667|1077	0	NA	NA	NA	NA
Root667|1101	1.46441320835013	0.230163460505838	1.05176964107561	0.225741759040044	NA
Root667|129	0	NA	NA	NA	NA
Root667|3056	0.0389638446963077	-0.0812354332209192	1.01291914247454	0.970327155206444	NA
Root667|3287	0.0389638446963077	-0.0812354332209192	1.01291914247454	0.970327155206444	NA
Root667|3368	0	NA	NA	NA	NA
Root667|926	0	NA	NA	NA	NA
Root667|3106	0	NA	NA	NA	NA
Root667|3311	0	NA	NA	NA	NA
Root667|41	0	NA	NA	NA	NA
Root667|1915	3.47937963189734	-0.208002137382653	1.0480796800694	0.212059362697224	NA
Root667|3168	0.0695959604617391	0.116466079918845	1.01695657456021	0.672203193001589	NA
Root667|350	0.082842372188032	-0.101180591616243	1.01499640648869	0.935898814183658	NA
Root667|2789	0.70899986618643	0.175063387974036	1.02633746849396	0.457576667623744	NA
Root667|1372	0	NA	NA	NA	NA
Root667|1657	0	NA	NA	NA	NA
Root667|2340	0	NA	NA	NA	NA
Root667|3561	54.4404267460724	0.234045032061135	1.05958100401832	NA	NA
Root667|2922	0	NA	NA	NA	NA
Root667|790	0	NA	NA	NA	NA
Root667|1335	0.0389638446963077	-0.0812354332209192	1.01291914247454	0.970327155206444	NA
Root667|1584	0	NA	NA	NA	NA
Root667|723	0.768453603732735	0.180343886652751	1.03456932835122	0.530591260647595	NA
Root667|2707	0.0389638446963077	-0.0812354332209192	1.01291914247454	0.970327155206444	NA
Root667|3290	0	NA	NA	NA	NA
Root667|1731	0	NA	NA	NA	NA
Root667|2219	0	NA	NA	NA	NA
Root667|3684	0.335018010745061	0.168518237918906	1.02993030852661	0.465001192304809	NA
Root667|1426	0	NA	NA	NA	NA
Root667|279	0.837545026862652	0.194845332744574	1.04023818673686	0.325964064491865	NA
Root667|1755	0	NA	NA	NA	NA
Root667|1756	0	NA	NA	NA	NA
Root667|2836	0	NA	NA	NA	NA
Root667|1110	0	NA	NA	NA	NA
Root667|2702	0.411526897629783	-0.146331551114688	1.02406874104587	0.86919714649239	NA
Root667|2335	0	NA	NA	NA	NA
Root667|47	0.823053795259565	-0.175022683628143	1.03273432236203	0.500553637922997	NA
Root667|1389	0.411526897629783	-0.146331551114688	1.02406874104587	0.86919714649239	NA
Root667|2694	0	NA	NA	NA	NA
Root667|1177	0.0389638446963077	-0.0812354332209192	1.01291914247454	0.970327155206444	NA
Root667|1025	0	NA	NA	NA	NA
Root667|1127	0	NA	NA	NA	NA
Root667|1375	0	NA	NA	NA	NA
Root667|3466	0	NA	NA	NA	NA
Root667|3367	0	NA	NA	NA	NA
Root667|1978	0	NA	NA	NA	NA
Root667|2680	1.57587105216178	0.188438211257132	1.03562817074537	0.344999074910508	NA
Root667|3550	0.428602291659385	-0.163496276691232	1.02847719880155	0.60768275782326	NA
Root667|2516	0	NA	NA	NA	NA
Root667|2892	0	NA	NA	NA	NA
Root667|2420	85.9564361293238	0.0840210124034671	0.991306740613437	NA	NA
Root667|1461	0	NA	NA	NA	NA
Root667|3353	0.116891534088923	-0.119889050536844	1.01752061107782	0.859362465206625	NA
Root667|821	0	NA	NA	NA	NA
Root667|3467	13.5803876217828	-0.217539420661293	1.05401232498705	0.0801850129235017	0.181327226322326
Root667|3593	0	NA	NA	NA	NA
Root667|2322	0.335018010745061	0.168518237918906	1.02993030852661	0.465001192304809	NA
Root667|2025	6.54202028340348	0.223118292857148	1.05454688315216	NA	NA
Root667|3078	114.453687182438	0.0513719406881957	0.985515512408955	NA	NA
Root667|3218	0	NA	NA	NA	NA
Root667|2742	1.24684303028185	-0.191594016884024	1.039495246924	0.382737382025739	NA
Root667|328	0	NA	NA	NA	NA
Root667|1093	0	NA	NA	NA	NA
Root667|1825	0	NA	NA	NA	NA
Root667|2123	19.2194303476234	-0.219357455444804	1.05500523847986	NA	NA
Root667|747	0	NA	NA	NA	NA
Root667|98	0	NA	NA	NA	NA
Root667|3651	0.082842372188032	-0.101180591616243	1.01499640648869	0.935898814183658	NA
Root667|854	0.0389638446963077	-0.0812354332209192	1.01291914247454	0.970327155206444	NA
Root667|2991	211.228855774761	0.239185643099115	1.0615663235388	NA	NA
Root667|2760	0	NA	NA	NA	NA
Root667|1047	0	NA	NA	NA	NA
Root667|2379	0	NA	NA	NA	NA
Root667|3051	0.497054233128192	-0.166725653792602	1.0295881183971	0.583802525382858	NA
Root667|2645	3.81074912064947	-0.209003150240586	1.0486704588888	0.199984879560808	NA
Root667|1316	2.47286981657074	0.211910970898729	1.04864918990524	0.181942514560231	NA
Root667|2148	0	NA	NA	NA	NA
Root667|3425	0	NA	NA	NA	NA
Root667|716	0	NA	NA	NA	NA
Root667|1878	0	NA	NA	NA	NA
Root667|744	0.335018010745061	0.168518237918906	1.02993030852661	0.465001192304809	NA
Root667|2212	32.5106249127528	-0.219808996251344	1.05554205269924	5.75443522402633e-09	1.03073048307204e-07
Root667|495	0	NA	NA	NA	NA
Root667|91	0	NA	NA	NA	NA
Root667|704	0.206472850068838	0.0833550720544482	1.00220107868576	0.718751428734068	NA
Root667|498	0	NA	NA	NA	NA
Root667|1706	0	NA	NA	NA	NA
Root667|3031	0.243612433768679	-0.14367803295302	1.02276556003328	0.723082040756892	NA
Root667|537	0	NA	NA	NA	NA
Root667|543	0	NA	NA	NA	NA
Root667|88	2.11826360056095	0.0261366738072387	0.984973261028903	0.924524026436024	NA
Root667|952	0	NA	NA	NA	NA
Root667|2182	0.0389638446963077	-0.0812354332209192	1.01291914247454	0.970327155206444	NA
Root667|976	0	NA	NA	NA	NA
Root667|1893	37.4703766227234	0.125505477996138	1.00168148616379	0.627651699408759	0.72733755755015
Root667|964	0	NA	NA	NA	NA
Root667|934	0	NA	NA	NA	NA
Root667|3244	0	NA	NA	NA	NA
Root667|381	73.0030923546098	0.235236911043297	1.06005233658082	8.41860619393201e-10	6.09226911485417e-08
Root667|383	0	NA	NA	NA	NA
Root667|2840	0	NA	NA	NA	NA
Root667|3011	0	NA	NA	NA	NA
Root667|1250	22.6137157252916	0.230348183200082	1.05801863311925	NA	NA
Root667|2116	0	NA	NA	NA	NA
Root667|726	0.16750900537253	0.141315912350179	1.02232618230646	0.578112465578522	NA
Root667|3110	0.0389638446963077	-0.0812354332209192	1.01291914247454	0.970327155206444	NA
Root667|632	36.0144361550941	0.232389224856047	1.05889946061591	NA	NA
Root667|1395	0	NA	NA	NA	NA
Root667|2392	0.768453603732735	0.180343886652751	1.03456932835122	0.530591260647595	NA
Root667|3743	6.39568914722613	0.0147894057600707	0.976698187259463	0.966202385778539	NA
Root667|2961	15.6380221099317	-0.218045118199856	1.05434875529259	0.0715099602274755	0.176093277060158
Root667|2622	0	NA	NA	NA	NA
Root667|3315	0	NA	NA	NA	NA
Root667|3362	0	NA	NA	NA	NA
Root667|3431	0.082842372188032	-0.101180591616243	1.01499640648869	0.935898814183658	NA
Root667|665	11.5227531336339	-0.216861175731618	1.05356441693298	0.0913595120709174	0.182165834949248
Root667|3141	0	NA	NA	NA	NA
Root667|3216	0	NA	NA	NA	NA
Root667|1443	13.8051415589872	-0.217645307619335	1.05408008235418	0.0788288948056781	0.181327226322326
Root667|3892	0.568801078922907	0.0284148459308564	0.987859213176572	0.88149107888707	NA
Root667|3223	0	NA	NA	NA	NA
Root667|864	0	NA	NA	NA	NA
Root667|374	0.768453603732735	0.180343886652751	1.03456932835122	0.530591260647595	NA
Root667|375	0.45049074232609	-0.155064126676839	1.02583445067727	0.752283247155287	NA
Root667|2033	2.10852564671298	0.210801597190377	1.04806044909342	0.197093531068568	NA
Root667|695	0.807417448429043	0.15797605430561	1.02127806687481	0.661700079113194	NA
Root667|648	0	NA	NA	NA	NA
Root667|2162	0.16750900537253	0.141315912350179	1.02232618230646	0.578112465578522	NA
Root667|2163	0	NA	NA	NA	NA
Root667|1088	0	NA	NA	NA	NA
Root667|196	0.12180621688434	-0.118225898380262	1.01735446842769	0.859455925150127	NA
Root667|3092	1.31627438363239	0.0862409583233935	0.997456786280075	0.537386481928748	NA
Root667|3348	0.783684492074685	-0.121133876019844	0.993019890326764	0.770658687023907	NA
Root667|2717	0	NA	NA	NA	NA
Root667|3587	0.0389638446963077	-0.0812354332209192	1.01291914247454	0.970327155206444	NA
Root667|2447	0	NA	NA	NA	NA
Root667|3238	0	NA	NA	NA	NA
Root667|54	0	NA	NA	NA	NA
Root667|3365	0.139191920923478	0.143355784775525	1.02244908019301	0.592761015580884	NA
Root667|3744	0	NA	NA	NA	NA
Root667|1208	3.97431215902338	-0.209514718361374	1.04897347884342	NA	NA
Root667|1605	3.20141418124	0.216880493586361	1.05125532138505	0.14455992499378	NA
Root667|1778	0	NA	NA	NA	NA
Root667|1984	0	NA	NA	NA	NA
Root667|3712	0	NA	NA	NA	NA
Root667|3912	0	NA	NA	NA	NA
Root667|631	0.165684744376064	-0.128409172737497	1.01932845584672	0.802934694424886	NA
Root667|2035	0	NA	NA	NA	NA
Root667|799	0	NA	NA	NA	NA
Root667|3045	0	NA	NA	NA	NA
Root667|102	0	NA	NA	NA	NA
Root667|948	1.34057658031207	0.271626355983656	1.06367829860748	0.205840230253549	NA
Root667|581	2.50545457662261	0.214117070985835	1.04978715701495	0.171064048637238	NA
Root667|2200	0	NA	NA	NA	NA
Root667|1743	0	NA	NA	NA	NA
Root667|2190	1.53690720746547	0.202596639762064	1.04397258514891	0.25429825580664	NA
Root667|3458	0	NA	NA	NA	NA
Root667|2129	0	NA	NA	NA	NA
Root667|645	0	NA	NA	NA	NA
Root667|2887	0	NA	NA	NA	NA
Root667|3207	0	NA	NA	NA	NA
Root667|2115	0	NA	NA	NA	NA
Root667|341	0	NA	NA	NA	NA
Root667|1637	0	NA	NA	NA	NA
Root667|789	0	NA	NA	NA	NA
Root667|1501	1.83130070072646	-0.198908585907225	1.04310138516568	0.310928254359989	NA
Root667|1954	113.837032230191	0.236928637745256	1.06070950448443	NA	NA
Root667|563	0.12180621688434	-0.118225898380262	1.01735446842769	0.859455925150127	NA
Root667|3246	0	NA	NA	NA	NA
Root667|3622	0.16750900537253	0.141315912350179	1.02232618230646	0.578112465578522	NA
Root667|955	0	NA	NA	NA	NA
Root667|3107	0	NA	NA	NA	NA
Root667|3249	0	NA	NA	NA	NA
Root667|3533	6.0493174307228	-0.199013801567018	1.04220517786228	NA	NA
Root667|1292	0	NA	NA	NA	NA
Root667|3710	1.38645335143136	0.0829859855718608	0.987205605587824	0.687682132727554	NA
Root667|512	0.165684744376064	-0.128409172737497	1.01932845584672	0.802934694424886	NA
Root667|2183	0	NA	NA	NA	NA
Root667|3165	0	NA	NA	NA	NA
Root667|3640	0.0695959604617391	0.116466079918845	1.01695657456021	0.672203193001589	NA
Root667|1164	48.5776115580338	0.233652889993296	1.05941905571571	NA	NA
Root667|1740	3.07381441493094	0.214887569481109	1.05021230207546	0.155933947498172	NA
Root667|532	3.07381441493094	0.214887569481109	1.05021230207546	0.155933947498172	NA
Root667|857	0.082842372188032	-0.101180591616243	1.01499640648869	0.935898814183658	NA
Root667|949	0	NA	NA	NA	NA
Root667|1268	0.165684744376064	-0.128409172737497	1.01932845584672	0.802934694424886	NA
Root667|1507	0	NA	NA	NA	NA
Root667|2603	0	NA	NA	NA	NA
Root667|3760	0	NA	NA	NA	NA
Root667|3524	0	NA	NA	NA	NA
Root667|1922	0	NA	NA	NA	NA
Root667|1406	0	NA	NA	NA	NA
Root667|3240	0	NA	NA	NA	NA
Root667|3243	0	NA	NA	NA	NA
Root667|2229	4.30962761477413	-0.190979888607134	1.03756340986474	0.320943414391725	NA
Root667|3621	0	NA	NA	NA	NA
Root667|1141	0	NA	NA	NA	NA
Root667|412	0.16750900537253	0.141315912350179	1.02232618230646	0.578112465578522	NA
Root667|1603	0	NA	NA	NA	NA
Root667|2412	0	NA	NA	NA	NA
Root667|1310	0.962245716183044	-0.113886436158012	1.00552819113798	0.708508504351959	NA
Root667|161	0.779276893926154	-0.180394792552864	1.03464564083721	0.482147846356415	NA
Root667|1519	0	NA	NA	NA	NA
Root667|1857	0.0695959604617391	0.116466079918845	1.01695657456021	0.672203193001589	NA
Root667|651	0	NA	NA	NA	NA
Root667|289	0	NA	NA	NA	NA
Root667|3488	0	NA	NA	NA	NA
Root667|2643	0	NA	NA	NA	NA
Root667|3536	0	NA	NA	NA	NA
Root667|3909	0	NA	NA	NA	NA
Root667|901	2.99262629985478	0.216159184511029	1.05087106979414	0.151522432282516	NA
Root667|3920	167.006478356413	0.238332483649852	1.06124441591271	NA	NA
Root667|2525	0	NA	NA	NA	NA
Root667|2748	267.253101676735	0.222539016870401	1.04979439938034	NA	NA
Root667|2709	0.0389638446963077	-0.0812354332209192	1.01291914247454	0.970327155206444	NA
Root667|1106	119.594733878443	0.191492215314087	1.00026222170088	0.534385809859698	0.633916630254358
Root667|173	0	NA	NA	NA	NA
Root667|2231	0	NA	NA	NA	NA
Root667|303	1.4884777360742	-0.194148833112055	1.04074412655332	0.353390456252159	NA
Root667|1968	0	NA	NA	NA	NA
Root667|656	0	NA	NA	NA	NA
Root667|3111	54.1882511075154	0.233233995435574	1.0589844646041	NA	NA
Root667|986	0	NA	NA	NA	NA
Root667|2766	2.15747477431391	0.212236056881909	1.04879473491608	0.188887978705097	NA
Root667|1898	15.6936029845332	0.176216048619611	1.01658662186461	0.471095332067244	0.587378357071184
Root667|1795	0	NA	NA	NA	NA
Root667|2418	0	NA	NA	NA	NA
Root667|314	71.358836288698	0.235232194907405	1.06004798466392	NA	NA
Root667|497	0.745581349692288	-0.178494159563762	1.03389759440118	0.495872529276719	NA
Root667|2141	0.0389638446963077	-0.0812354332209192	1.01291914247454	0.970327155206444	NA
Root667|1089	9.56586170636092	0.304105084894509	1.08648626120201	0.0336752904666318	0.125170419281632
Root667|197	0	NA	NA	NA	NA
Root667|2114	0	NA	NA	NA	NA
Root667|2126	0.250351377560562	0.0483714540211722	0.995972146093747	0.80811291993368	NA
Root667|3508	0	NA	NA	NA	NA
Root667|745	0	NA	NA	NA	NA
Root667|115	0	NA	NA	NA	NA
Root667|2490	2.64464649754609	0.214758111840893	1.05012723369228	0.164931366397392	NA
Root667|1953	1.64610759051913	-0.194460266702346	1.04092770406665	0.342428889146821	NA
Root667|2673	0	NA	NA	NA	NA
Root667|3366	0	NA	NA	NA	NA
Root667|2029	0.0695959604617391	0.116466079918845	1.01695657456021	0.672203193001589	NA
Root667|1414	0.082842372188032	-0.101180591616243	1.01499640648869	0.935898814183658	NA
Root667|3639	0.768453603732735	0.180343886652751	1.03456932835122	0.530591260647595	NA
Root667|2508	0	NA	NA	NA	NA
Root667|1781	126.794844615901	0.237319230616465	1.06085905749779	NA	NA
Root667|1407	0	NA	NA	NA	NA
Root667|3414	73.3381103653549	0.235240021202458	1.06005412085897	NA	NA
Root667|46	0	NA	NA	NA	NA
Root667|677	0.0695959604617391	0.116466079918845	1.01695657456021	0.672203193001589	NA
Root667|734	1.33383763652018	0.233967540659469	1.01601520497868	0.467079577648404	NA
Root667|905	0	NA	NA	NA	NA
Root667|2127	6.99595725970631	-0.214044120047339	1.05174962937526	0.133260971009924	NA
Root667|3694	0.335018010745061	0.168518237918906	1.02993030852661	0.465001192304809	NA
Root667|2039	0	NA	NA	NA	NA
Root667|859	16.9421987632828	-0.216051119136632	1.05298321445871	0.100060356821131	0.182517502720026
Root667|2117	1.83130070072646	-0.198908585907225	1.04310138516568	0.310928254359989	NA
Root667|2118	0	NA	NA	NA	NA
Root667|2120	0	NA	NA	NA	NA
Root667|150	2.80539681813415	-0.205456860741456	1.04661603959371	NA	NA
Root667|3475	0	NA	NA	NA	NA
Root667|1326	0.0389638446963077	-0.0812354332209192	1.01291914247454	0.970327155206444	NA
Root667|1180	0	NA	NA	NA	NA
Root667|418	0.16750900537253	0.141315912350179	1.02232618230646	0.578112465578522	NA
Root667|1749	0	NA	NA	NA	NA
Root667|2189	0	NA	NA	NA	NA
Root667|1000	0	NA	NA	NA	NA
Root667|526	0	NA	NA	NA	NA
Root667|2181	0	NA	NA	NA	NA
Root667|945	0	NA	NA	NA	NA
Root667|220	0	NA	NA	NA	NA
Root667|3718	0	NA	NA	NA	NA
Root667|2122	0	NA	NA	NA	NA
Root667|2124	3.84226801866368	0.217626092823794	1.05165962994218	0.132027164794275	NA
Root667|3323	0.082842372188032	-0.101180591616243	1.01499640648869	0.935898814183658	NA
Root667|3609	4.00977702403621	0.218148866335052	1.05193506442304	0.12763769658635	NA
Root667|1643	9.92917997202417	0.0833263915243789	0.992174309429672	NA	NA
Root667|3312	0	NA	NA	NA	NA
Root667|2930	0	NA	NA	NA	NA
Root667|3170	9.54796101767303	-0.215946400297331	1.05296765048693	0.105661677065642	0.184461897893856
Root667|125	0	NA	NA	NA	NA
Root667|914	0	NA	NA	NA	NA
Root667|1477	0	NA	NA	NA	NA
Root667|50	11.4681529421071	-0.183050138814441	1.03308762515771	0.201919446626599	0.301349477162425
Root667|1348	0.0695959604617391	0.116466079918845	1.01695657456021	0.672203193001589	NA
Root667|1718	0.12180621688434	-0.118225898380262	1.01735446842769	0.859455925150127	NA
Root667|2662	0	NA	NA	NA	NA
Root667|3702	112.387946032483	0.268547891351895	1.06429915357049	0.147666816632114	0.230875895845448
Root667|409	0	NA	NA	NA	NA
Root667|1416	0	NA	NA	NA	NA
Root667|277	0	NA	NA	NA	NA
Root667|2524	0.082842372188032	-0.101180591616243	1.01499640648869	0.935898814183658	NA
Root667|268	0	NA	NA	NA	NA
Root667|3525	0	NA	NA	NA	NA
Root667|2944	0.082842372188032	-0.101180591616243	1.01499640648869	0.935898814183658	NA
Root667|3596	1.23458069288935	-0.187404564545847	1.03769486289024	0.40298689522239	NA
Root667|3731	0	NA	NA	NA	NA
Root667|2931	0	NA	NA	NA	NA
Root667|3507	3.89737378585739	0.218869293511171	1.05230794848397	0.125629648792674	NA
Root667|3385	0	NA	NA	NA	NA
Root667|1699	0	NA	NA	NA	NA
Root667|3376	0	NA	NA	NA	NA
Root667|3148	0	NA	NA	NA	NA
Root667|943	0	NA	NA	NA	NA
Root667|265	59.1306788965033	0.234436230827214	1.05973475737132	NA	NA
Root667|1750	0	NA	NA	NA	NA
Root667|254	0	NA	NA	NA	NA
Root667|1206	0	NA	NA	NA	NA
Root667|1913	53.0312632799622	0.234009177002012	1.05956307602203	NA	NA
Root667|2846	5.42848491601565	0.221706408788564	1.0538124968467	NA	NA
Root667|984	0	NA	NA	NA	NA
Root667|101	0	NA	NA	NA	NA
Root667|2100	0	NA	NA	NA	NA
Root667|3865	0.276068810530577	0.12698055515219	1.00602839866633	0.627594855675833	NA
Root667|924	0	NA	NA	NA	NA
Root667|729	0.12180621688434	-0.118225898380262	1.01735446842769	0.859455925150127	NA
Root667|2228	0	NA	NA	NA	NA
Root667|1048	0	NA	NA	NA	NA
Root667|2045	0	NA	NA	NA	NA
Root667|892	16.6721278075605	-0.01012669239779	0.98330084752696	NA	NA
Root667|2176	0	NA	NA	NA	NA
Root667|3052	3.30997398639805	0.211206016600757	1.0474866653276	0.203443347880129	NA
Root667|3696	14.127979973733	0.228025497810139	1.05695632411814	NA	NA
Root667|3147	0	NA	NA	NA	NA
Root667|3534	0.0389638446963077	-0.0812354332209192	1.01291914247454	0.970327155206444	NA
Root667|1952	0	NA	NA	NA	NA
Root667|834	0.116891534088923	-0.119889050536844	1.01752061107782	0.859362465206625	NA
Root667|3245	0	NA	NA	NA	NA
Root667|3497	0	NA	NA	NA	NA
Root667|808	0	NA	NA	NA	NA
Root667|2530	0.082842372188032	-0.101180591616243	1.01499640648869	0.935898814183658	NA
Root667|869	0	NA	NA	NA	NA
Root667|721	10.2881724407446	-0.216328141792398	1.05321577557914	0.0997829793079883	0.182517502720026
Root667|1166	0	NA	NA	NA	NA
Root667|935	0	NA	NA	NA	NA
Root667|1862	0.768453603732735	0.180343886652751	1.03456932835122	0.530591260647595	NA
Root667|3496	0.0389638446963077	-0.0812354332209192	1.01291914247454	0.970327155206444	NA
Root667|1076	1.42939991637089	-0.2086696419151	1.04330741113418	0.349180303569947	NA
Root667|1086	5.84457670444615	-0.212981603624716	1.05108032296244	NA	NA
Root667|1102	0	NA	NA	NA	NA
Root667|3809	0	NA	NA	NA	NA
Root667|1807	0	NA	NA	NA	NA
Root667|1444	0	NA	NA	NA	NA
Root667|51	0	NA	NA	NA	NA
Root667|2094	0.0389638446963077	-0.0812354332209192	1.01291914247454	0.970327155206444	NA
Root667|1193	198.330662361076	0.238951555689985	1.06147827108493	NA	NA
Root667|595	0	NA	NA	NA	NA
Root667|603	0.0389638446963077	-0.0812354332209192	1.01291914247454	0.970327155206444	NA
Root667|717	0	NA	NA	NA	NA
Root667|2765	0.165684744376064	-0.128409172737497	1.01932845584672	0.802934694424886	NA
Root667|2761	0.0695959604617391	0.116466079918845	1.01695657456021	0.672203193001589	NA
Root667|3248	0.807417448429043	0.15797605430561	1.02127806687481	0.661700079113194	NA
Root667|1140	0	NA	NA	NA	NA
Root667|362	0	NA	NA	NA	NA
Root667|784	0	NA	NA	NA	NA
Root667|927	0	NA	NA	NA	NA
Root667|1788	59.8007149179934	0.234532315128623	1.05977079403267	NA	NA
Root667|3124	0	NA	NA	NA	NA
Root667|1154	0.0695959604617391	0.116466079918845	1.01695657456021	0.672203193001589	NA
Root667|190	0.206472850068838	0.0833550720544482	1.00220107868576	0.718751428734068	NA
Root667|2206	5.67232493784841	0.0819567526665124	0.984192217663634	0.777048983338575	NA
Root667|110	6.12444452063304	0.222588768355996	1.05428117366032	NA	NA
Root667|204	0.0389638446963077	-0.0812354332209192	1.01291914247454	0.970327155206444	NA
Root667|828	0	NA	NA	NA	NA
Root667|3671	0.0389638446963077	-0.0812354332209192	1.01291914247454	0.970327155206444	NA
Root667|378	0.0389638446963077	-0.0812354332209192	1.01291914247454	0.970327155206444	NA
Root667|3924	3.51065328704217	0.32113075798622	1.06704984202709	0.236576019927807	NA
Root667|1288	0	NA	NA	NA	NA
Root667|2023	13.6175487409706	0.358721584414415	1.09898430330082	0.0918704918449681	0.182165834949248
Root667|2510	0.565152556929974	-0.186712636425141	1.03353100917767	0.537672538289423	NA
Root667|2511	0.428602291659385	-0.163496276691232	1.02847719880155	0.60768275782326	NA
Root667|358	0	NA	NA	NA	NA
Root667|3706	0	NA	NA	NA	NA
Root667|3193	3.56222200408538	-0.208255735401734	1.04823173875831	0.208887097038949	NA
Root667|719	40.6408736326615	0.232892717023466	1.05910920677693	0.016457150089641	0.09005718243498
Root667|1754	0	NA	NA	NA	NA
Root667|2968	0	NA	NA	NA	NA
Root667|3247	0	NA	NA	NA	NA
Root667|3326	0.935962609105266	0.204077114091525	1.04138048917677	0.362666178597707	NA
Root667|863	0	NA	NA	NA	NA
Root667|3149	0	NA	NA	NA	NA
Root667|1225	0	NA	NA	NA	NA
Root667|2964	0	NA	NA	NA	NA
Root667|3471	0	NA	NA	NA	NA
Root667|1759	0	NA	NA	NA	NA
Root667|3075	9.05359174785522	-0.215658147287105	1.05278065170328	0.110028095864495	0.190136270923733
Root667|3535	0.16750900537253	0.141315912350179	1.02232618230646	0.578112465578522	NA
Root667|352	0.316625440365878	-0.155132388294627	1.02557295455924	0.666252407762227	NA
Root667|2172	0	NA	NA	NA	NA
Root667|2896	0	NA	NA	NA	NA
Root667|2506	0.494369269817815	-0.160497335487689	1.02728903782837	0.681443863985348	NA
Root667|2030	0.16750900537253	0.141315912350179	1.02232618230646	0.578112465578522	NA
Root667|2136	0.0695959604617391	0.116466079918845	1.01695657456021	0.672203193001589	NA
Root667|2616	32.4197687924292	0.438204789747618	1.15706112837654	NA	NA
Root667|2512	1.17256303760771	0.201939163614092	1.04357524026565	0.278869342656599	NA
Root667|2209	2.92303033939304	0.215900234400904	1.05073337085596	0.154010217355399	NA
Root667|2623	0	NA	NA	NA	NA
Root667|923	0	NA	NA	NA	NA
Root667|2571	0	NA	NA	NA	NA
Root667|1304	0.41421186094016	-0.160961754275096	1.02769945896355	0.619514872464633	NA
Root667|23	0	NA	NA	NA	NA
Root667|3625	0	NA	NA	NA	NA
Root667|2578	0	NA	NA	NA	NA
Root667|2975	0	NA	NA	NA	NA
Root667|612	0	NA	NA	NA	NA
Root667|946	0	NA	NA	NA	NA
Root667|554	316.208530630128	0.191277684867896	1.03083687284869	NA	NA
Root667|2121	0.208787881385217	0.157673484794607	1.02634478685658	0.529766887198987	NA
Root667|1400	0.155855378785231	-0.130050037330436	1.01951595731547	0.804792682147792	NA
Root667|1027	0	NA	NA	NA	NA
Root667|718	0	NA	NA	NA	NA
Root667|246	0	NA	NA	NA	NA
Root667|3381	0	NA	NA	NA	NA
Root667|3185	0.768453603732735	0.180343886652751	1.03456932835122	0.530591260647595	NA
Root667|1460	238.220617157148	0.239604548545686	1.0617239158205	NA	NA
Root667|2369	0.12180621688434	-0.118225898380262	1.01735446842769	0.859455925150127	NA
Root667|3035	0	NA	NA	NA	NA
Root667|3847	3.20558687686545	-0.209674390935039	1.02994053577701	0.414801569044815	NA
Root667|2703	0	NA	NA	NA	NA
Root667|754	0.0389638446963077	-0.0812354332209192	1.01291914247454	0.970327155206444	NA
Root667|838	0	NA	NA	NA	NA
Root667|3478	8.56320117544752	0.225058271340134	1.05551238649308	0.0684918936310141	0.175232507081945
Root667|942	0	NA	NA	NA	NA
Root667|2143	0	NA	NA	NA	NA
Root667|3433	2.56811353782899	-0.204067131795255	1.04585468195147	0.256128704505182	NA
Root667|2419	0	NA	NA	NA	NA
Root667|3282	0	NA	NA	NA	NA
Root667|2139	1.53690720746547	0.202596639762064	1.04397258514891	0.25429825580664	NA
Root667|1792	0	NA	NA	NA	NA
Root667|1793	0	NA	NA	NA	NA
Root667|2821	0	NA	NA	NA	NA
Root667|1194	0	NA	NA	NA	NA
Root667|2185	0.376296886757748	0.182031310792492	1.03323924257094	0.432109160040956	NA
Root667|146	0	NA	NA	NA	NA
Root667|1668	0	NA	NA	NA	NA
Root667|3241	0	NA	NA	NA	NA
Root667|2720	0.0389638446963077	-0.0812354332209192	1.01291914247454	0.970327155206444	NA
Root667|2373	0	NA	NA	NA	NA
Root667|2557	0	NA	NA	NA	NA
Root667|848	0	NA	NA	NA	NA
Root667|674	0.0389638446963077	-0.0812354332209192	1.01291914247454	0.970327155206444	NA
Root667|131	0	NA	NA	NA	NA
Root667|2962	0	NA	NA	NA	NA
Root667|2773	0	NA	NA	NA	NA
Root667|722	0	NA	NA	NA	NA
Root667|714	0	NA	NA	NA	NA
Root667|404	0	NA	NA	NA	NA
Root667|1192	0.082842372188032	-0.101180591616243	1.01499640648869	0.935898814183658	NA
Root667|3890	0	NA	NA	NA	NA
Root667|3889	2.71424245800783	0.215057409210433	1.0502866171476	0.162044545637777	NA
Root667|3519	64.4909670684242	0.234855946184495	1.05989847516948	NA	NA
Root667|795	0	NA	NA	NA	NA
Root667|1174	0	NA	NA	NA	NA
Root667|1175	0	NA	NA	NA	NA
Root667|3383	0	NA	NA	NA	NA
Root667|1285	0.16750900537253	0.141315912350179	1.02232618230646	0.578112465578522	NA
Root667|3531	0	NA	NA	NA	NA
Root667|3530	0	NA	NA	NA	NA
Root667|1512	0	NA	NA	NA	NA
Root667|1513	0.0695959604617391	0.116466079918845	1.01695657456021	0.672203193001589	NA
Root667|1514	9.9522223460287	0.22602504167788	1.05599376623605	NA	NA
Root667|1515	6.94953482114637	0.424342290790874	1.14093591974835	0.0719154845073968	NA
Root667|247	0	NA	NA	NA	NA
Root667|1281	0.487171723232174	0.183288034063585	1.03525512983964	0.399086091464562	NA
Root667|3859	18.2341416409757	0.229389381153053	1.05758169157542	NA	NA
Root667|1751	0.082842372188032	-0.101180591616243	1.01499640648869	0.935898814183658	NA
Root667|2249	1530.21066543901	0.431342743666276	1.1552895373476	0.0277493832222269	0.120869844530062
Root667|2250	0	NA	NA	NA	NA
Root667|2251	0	NA	NA	NA	NA
Root667|2544	0	NA	NA	NA	NA
Root667|3826	0.513173776364847	0.190313500409802	1.02267676584794	0.47675717649911	NA
Root667|3827	208.106017083346	0.334580332427244	1.10351766951056	NA	NA
Root667|3828	6.6677143664557	0.240497369646827	1.04557925460929	0.280202487113262	NA
Root667|3830	8.93647336609683	0.454761442401332	1.16532977218893	0.0478243582347996	0.165287694250097
Root667|3831	0.0389638446963077	-0.0812354332209192	1.01291914247454	0.970327155206444	NA
Root667|3833	8.45870542361753	0.383671237699487	1.12515896225488	0.0403584725812522	0.14455671088194
Root667|3834	1.005558569567	0.250950028957727	1.05397439307336	0.289470372445601	NA
Root667|3836	0.16750900537253	0.141315912350179	1.02232618230646	0.578112465578522	NA
Root667|3842	12.9394963370733	0.323795743358435	1.08704577893317	NA	NA
Root667|3843	0.4046139712068	0.182361255411848	1.03350282108474	0.424567357875669	NA
Root667|3844	7.49406334303327	0.215907240245987	1.049496541385	NA	NA
Root667|3845	0.838049564194474	0.199137140749526	1.03919216994736	0.425565334329872	NA
Root667|3846	0.876715021716215	0.205337888792241	1.0257967586072	0.444668119480546	NA
Root667|3851	12.2526691775696	0.290619566278691	1.07639122840805	0.10387562967484	0.184461897893856
Root667|3852	0	NA	NA	NA	NA
Root667|1510	0	NA	NA	NA	NA
Root667|2941	5.01924088217609	0.212998718205497	1.04810153139831	NA	NA
Root667|605	0	NA	NA	NA	NA
Root667|611	27.9838290388252	-0.219541840627687	1.05535908701795	7.93494082138579e-09	1.03073048307204e-07
Root667|3464	0	NA	NA	NA	NA
Root667|3479	0.165684744376064	-0.128409172737497	1.01932845584672	0.802934694424886	NA
Root667|993	0	NA	NA	NA	NA
Root667|3184	0	NA	NA	NA	NA
Root667|3592	0.768453603732735	0.180343886652751	1.03456932835122	0.530591260647595	NA
Root667|2647	0	NA	NA	NA	NA
Root667|2637	3.89737378585739	0.218869293511171	1.05230794848397	0.125629648792674	NA
Root667|1462	0	NA	NA	NA	NA
Root667|3537	0	NA	NA	NA	NA
Root667|1221	134.459171809136	0.319597717075515	1.06470567904852	0.239708128211358	0.33973022487509
Root667|2778	0	NA	NA	NA	NA
Root667|3158	0.23710496583427	0.157893312889401	1.02654696619521	0.517726020337572	NA
Root667|3159	0	NA	NA	NA	NA
Root667|2264	0	NA	NA	NA	NA
Root667|3695	13.3376219222732	-0.217534747706176	1.054006503327	NA	NA
Root667|3697	0	NA	NA	NA	NA
Root667|2631	0.208787881385217	0.157673484794607	1.02634478685658	0.529766887198987	NA
Root667|967	0.502527016117591	0.18150445658363	1.03461432581856	0.401054184566175	NA
Root667|971	0.247751726081525	0.109630824437082	1.00639197126671	0.665614628551404	NA
Root667|1224	0	NA	NA	NA	NA
Root667|3128	0	NA	NA	NA	NA
Root667|3125	0	NA	NA	NA	NA
Root667|3532	0	NA	NA	NA	NA
Root667|2106	0.256083455012401	0.0177058221719725	0.990193422377618	0.900269612610568	NA
Root667|2109	0	NA	NA	NA	NA
Root667|2110	0	NA	NA	NA	NA
Root667|2111	0.155855378785231	-0.130050037330436	1.01951595731547	0.804792682147792	NA
Root667|2112	0.445892847219487	0.191336566244522	1.03606516731578	0.400474456253856	NA
Root667|2794	0	NA	NA	NA	NA
Root667|1153	4.05927623721357	-0.209667921448621	1.04906501640572	0.191898289900223	NA
Root667|1163	0	NA	NA	NA	NA
Root667|3355	0	NA	NA	NA	NA
Root667|3155	0.670036021490122	0.189412223426086	1.0378455293353	0.357877623942346	NA
Root667|711	84.7595567185004	0.23576953510215	1.06026292013799	NA	NA
Root667|3440	0	NA	NA	NA	NA
Root667|3437	0	NA	NA	NA	NA
Root667|112	1.53690720746547	0.202596639762064	1.04397258514891	0.25429825580664	NA
Root667|918	0	NA	NA	NA	NA
Root667|731	0	NA	NA	NA	NA
Root667|2135	0	NA	NA	NA	NA
Root667|1198	0.935962609105266	0.204077114091525	1.04138048917677	0.362666178597707	NA
Root667|1199	0	NA	NA	NA	NA
Root667|1200	0	NA	NA	NA	NA
Root667|2187	0.0389638446963077	-0.0812354332209192	1.01291914247454	0.970327155206444	NA
Root667|666	0.139191920923478	0.143355784775525	1.02244908019301	0.592761015580884	NA
Root667|1240	41.564216660608	-0.220176368534219	1.05579284561201	3.41337524674708e-09	1.03073048307204e-07
Root667|3101	1.34748950673505	0.0824138657204653	0.993441150589147	0.593372366489147	NA
Root667|2211	0.0695959604617391	0.116466079918845	1.01695657456021	0.672203193001589	NA
Root667|3103	3.30418043697333	0.275297943635097	1.0552678368171	0.25611091414106	NA
Root667|705	0.16750900537253	0.141315912350179	1.02232618230646	0.578112465578522	NA
Root667|2646	0	NA	NA	NA	NA
Root667|1223	48.7744467225191	0.233668042114562	1.05942522835889	NA	NA
Root667|2632	0.0389638446963077	-0.0812354332209192	1.01291914247454	0.970327155206444	NA
Root667|2252	0.807417448429043	0.15797605430561	1.02127806687481	0.661700079113194	NA
Root667|2254	0	NA	NA	NA	NA
Root667|3928	1.65379874155439	0.164189297551024	1.02310901080931	0.463833744708011	NA
Root667|3927	0	NA	NA	NA	NA
Root667|3926	20.4791792855215	0.225335635834566	1.04048146671913	NA	NA
Root667|3925	37.5597923466759	0.439981194701711	1.15780704892081	NA	NA
Root667|3923	0	NA	NA	NA	NA
Root667|3922	0	NA	NA	NA	NA
Root667|3897	0	NA	NA	NA	NA
Root667|630	0	NA	NA	NA	NA
Root667|2875	30.7687168478742	-0.345938992574835	1.09995269608427	0.0333299394498521	0.125170419281632
Root667|2119	0	NA	NA	NA	NA
Root667|3382	0	NA	NA	NA	NA
Root667|2344	0.0389638446963077	-0.0812354332209192	1.01291914247454	0.970327155206444	NA
Root667|3576	0	NA	NA	NA	NA
Root667|3384	0.0695959604617391	0.116466079918845	1.01695657456021	0.672203193001589	NA
Root667|1300	0	NA	NA	NA	NA
Root667|1139	0	NA	NA	NA	NA
Root667|1986	0	NA	NA	NA	NA
Root667|3122	0	NA	NA	NA	NA
Root667|3468	0.082842372188032	-0.101180591616243	1.01499640648869	0.935898814183658	NA
Root667|1722	0	NA	NA	NA	NA
Root667|1306	0.0779276893926154	-0.105444143277149	1.01523919770372	0.932811994928973	NA
Root667|2522	1.53690720746547	0.202596639762064	1.04397258514891	0.25429825580664	NA
Root667|2292	0	NA	NA	NA	NA
Root667|2993	0.0389638446963077	-0.0812354332209192	1.01291914247454	0.970327155206444	NA
Root667|3214	0.082842372188032	-0.101180591616243	1.01499640648869	0.935898814183658	NA
Root667|3595	2.8534343789313	0.215628336189095	1.05058950964379	0.156589434045835	NA
Root667|3597	0	NA	NA	NA	NA
Root667|438	5.72591124689611	0.284910195860372	1.07284871524128	0.121594994009289	NA
Root667|792	0	NA	NA	NA	NA
Root667|724	0	NA	NA	NA	NA
Root667|1600	0	NA	NA	NA	NA
Root667|1284	0	NA	NA	NA	NA
Root667|1336	0.0695959604617391	0.116466079918845	1.01695657456021	0.672203193001589	NA
Root667|3344	0	NA	NA	NA	NA
Root667|3893	0	NA	NA	NA	NA
Root667|816	0	NA	NA	NA	NA
Root667|709	7.49032652952412	-0.214515186875372	1.05204667544066	0.126745588788473	0.206367462027106
Root667|3435	0	NA	NA	NA	NA
Root667|1879	0	NA	NA	NA	NA
Root667|2038	0.082842372188032	-0.101180591616243	1.01499640648869	0.935898814183658	NA
Root667|1172	3.07381441493094	0.214887569481109	1.05021230207546	0.155933947498172	NA
Root667|1935	0	NA	NA	NA	NA
Root667|316	0	NA	NA	NA	NA
Root667|2199	0	NA	NA	NA	NA
Root667|3919	0	NA	NA	NA	NA
Root667|2125	0.768453603732735	0.180343886652751	1.03456932835122	0.530591260647595	NA
Root667|3317	0	NA	NA	NA	NA
Root667|826	0	NA	NA	NA	NA
Root667|2638	0	NA	NA	NA	NA
Root667|1299	7.09921848537628	-0.32351425585677	1.09321088339086	0.06996322930701	NA
Root667|1259	0	NA	NA	NA	NA
Root667|1260	18.0633231574251	-0.228411889696317	1.04896663504205	0.116221626478696	0.195689405267549
Root667|3272	4.61072162239641	0.219575255162846	1.05268740735112	0.114838284063127	NA
Root667|983	0	NA	NA	NA	NA
Root667|3713	1.67030305108174	0.208623966415263	1.04691758845745	0.22240482222107	NA
Root667|3260	19.4178199239485	-0.31166032428639	1.09134135173022	0.0285082542714233	0.120869844530062
Root667|2621	119.601429835987	0.237133101315651	1.06078737281032	NA	NA
Root667|417	0	NA	NA	NA	NA
Root667|660	0.082842372188032	-0.101180591616243	1.01499640648869	0.935898814183658	NA
Root667|3322	0	NA	NA	NA	NA
Root667|3295	0	NA	NA	NA	NA
Root667|1424	0.0389638446963077	-0.0812354332209192	1.01291914247454	0.970327155206444	NA
Root667|1232	0	NA	NA	NA	NA
Root667|2188	0	NA	NA	NA	NA
Root667|702	2.78383841846957	0.215346364206622	1.0504403039439	0.159265470339476	NA
Root667|3389	0.0389638446963077	-0.0812354332209192	1.01291914247454	0.970327155206444	NA
Root667|1970	0.082842372188032	-0.101180591616243	1.01499640648869	0.935898814183658	NA
Root667|508	0.233783068177846	-0.144043720513183	1.02279684967984	0.725944008633071	NA
Root667|1644	0	NA	NA	NA	NA
Root667|2671	7.29195301354328	-0.202629735448354	1.0443652620585	NA	NA
Root667|930	237.116834408265	0.141315796182394	1.00167081702793	0.607561260843573	0.708222298143099
Root667|3398	0	NA	NA	NA	NA
Root667|2399	0	NA	NA	NA	NA
Root667|1547	0	NA	NA	NA	NA
Root667|2772	0	NA	NA	NA	NA
Root667|3194	1.53690720746547	0.202596639762064	1.04397258514891	0.25429825580664	NA
Root667|210	7.13391975609456	-0.214360846792767	1.05195067026716	0.130059595154013	NA
Root667|1965	0	NA	NA	NA	NA
Root667|424	0	NA	NA	NA	NA
Root667|1469	0	NA	NA	NA	NA
Root667|2596	0	NA	NA	NA	NA
Root667|3784	0	NA	NA	NA	NA
Root667|14	0	NA	NA	NA	NA
Root667|2708	0	NA	NA	NA	NA
Root667|297	1.17306757493954	0.26355707755145	1.05961915111301	0.235762457628618	NA
Root667|1890	0	NA	NA	NA	NA
Root667|1606	5.54775397328777	-0.212519921368216	1.05079275673202	0.155551716809265	NA
Root667|1165	0	NA	NA	NA	NA
Root667|1774	0	NA	NA	NA	NA
Root667|910	0	NA	NA	NA	NA
Root667|748	0	NA	NA	NA	NA
Root667|1405	0.160770061580647	-0.129271032014515	1.01942320950792	0.803877128310629	NA
Root667|2028	0	NA	NA	NA	NA
Root667|3514	0	NA	NA	NA	NA
Root667|1479	2.43585861616087	0.213774064550853	1.04960574580205	0.174324943620218	NA
Root667|2535	39.2509106536146	-0.220095887431889	1.05573868182726	NA	NA
Root667|1677	0	NA	NA	NA	NA
Root667|1882	0.082842372188032	-0.101180591616243	1.01499640648869	0.935898814183658	NA
Root667|780	0	NA	NA	NA	NA
Root667|3480	0	NA	NA	NA	NA
Root667|3691	5.38475419222208	-0.212279891911976	1.05064922911483	0.1586512171373	NA
Root667|460	0	NA	NA	NA	NA
Root667|3036	0	NA	NA	NA	NA
Root667|528	0.411526897629783	-0.146331551114688	1.02406874104587	0.86919714649239	NA
Root667|1290	0	NA	NA	NA	NA
Root667|2015	0	NA	NA	NA	NA
Root667|3428	0	NA	NA	NA	NA
Root667|2800	0	NA	NA	NA	NA
Root667|3340	0.768453603732735	0.180343886652751	1.03456932835122	0.530591260647595	NA
Root667|1931	32.5106249127528	-0.219808996251344	1.05554205269924	5.75443522402633e-09	1.03073048307204e-07
Root667|2513	0	NA	NA	NA	NA
Root667|3876	0.82842372188032	-0.18130582132119	1.03502440689737	0.471892254911587	NA
Root667|2154	0	NA	NA	NA	NA
Root667|2837	0.082842372188032	-0.101180591616243	1.01499640648869	0.935898814183658	NA
Root667|1327	0	NA	NA	NA	NA
Root667|2113	0	NA	NA	NA	NA
Root667|2577	0	NA	NA	NA	NA
Root667|2857	4.57559745039455	-0.172846906441415	1.00875260479192	0.526078740392864	NA
Root667|2134	0.116891534088923	-0.119889050536844	1.01752061107782	0.859362465206625	NA
Root667|15	0	NA	NA	NA	NA
Root667|1551	0	NA	NA	NA	NA
Root667|1270	0.0695959604617391	0.116466079918845	1.01695657456021	0.672203193001589	NA
Root667|466	0	NA	NA	NA	NA
Root667|2868	0	NA	NA	NA	NA
Root667|235	0.605614038286239	-0.155779857388783	1.01063018490334	0.669355463275073	NA
Root667|3676	9.50689141663054	-0.221726918965567	1.038860083877	0.176209964262726	0.267025868921208
Root667|617	0	NA	NA	NA	NA
Root667|1821	25.5146676530465	-0.219356241427833	1.05523263188653	9.49872488505984e-09	1.03958266797599e-07
Root667|57	0	NA	NA	NA	NA
Root667|3307	0	NA	NA	NA	NA
Root667|3169	0	NA	NA	NA	NA
Root667|1315	0	NA	NA	NA	NA
Root667|158	0	NA	NA	NA	NA
Root667|2041	0	NA	NA	NA	NA
Root667|1420	0	NA	NA	NA	NA
Root667|2042	32.6259333477331	-0.370142863097027	1.11614602653175	0.0564369281611006	0.169293363383958
Root667|1753	0	NA	NA	NA	NA
Root667|3380	26.3377214483061	-0.219421925131213	1.05527733852713	8.89462853412424e-09	1.03073048307204e-07
Root667|3854	0	NA	NA	NA	NA
Root667|1099	0	NA	NA	NA	NA
Root667|691	0	NA	NA	NA	NA
Root667|1974	0.250351377560562	0.0483714540211722	0.995972146093747	0.80811291993368	NA
Root667|586	0	NA	NA	NA	NA
Root667|2545	0.23710496583427	0.157893312889401	1.02654696619521	0.517726020337572	NA
Root667|397	0	NA	NA	NA	NA
Root667|1245	0.373981855441369	0.130523177059016	1.01241865728679	0.59226679117229	NA
Root667|3465	0	NA	NA	NA	NA
Root667|3682	0	NA	NA	NA	NA
Root667|2580	0	NA	NA	NA	NA
Root667|713	104.190601341714	0.236725351132062	1.06062793538782	NA	NA
Root667|2248	0	NA	NA	NA	NA
Root667|3173	0	NA	NA	NA	NA
Root667|2096	3.97643386502554	-0.209454503745312	1.04893793588498	0.194510687669575	NA
Root667|663	10.6450991468475	-0.180324084807759	1.0316520757736	0.212846241467475	0.310597848659946
Root667|1803	84.2398322334172	0.227450536136868	1.05441971712938	NA	NA
Root667|1002	0.768453603732735	0.180343886652751	1.03456932835122	0.530591260647595	NA
Root667|1003	0	NA	NA	NA	NA
Root667|1004	0.116891534088923	-0.119889050536844	1.01752061107782	0.859362465206625	NA
Root667|536	0.0389638446963077	-0.0812354332209192	1.01291914247454	0.970327155206444	NA
Root667|3681	2.08787881385217	0.211800488414914	1.04856648488404	0.192968991295222	NA
Root667|941	0	NA	NA	NA	NA
Root667|855	0.0779276893926154	-0.105444143277149	1.01523919770372	0.932811994928973	NA
Root667|2204	0	NA	NA	NA	NA
Root667|2368	0.331369488752128	-0.153541810709194	1.025462540133	0.663861284877208	NA
Root667|1601	0	NA	NA	NA	NA
Root667|840	0	NA	NA	NA	NA
Root667|2541	0.16750900537253	0.141315912350179	1.02232618230646	0.578112465578522	NA
Root667|2971	0	NA	NA	NA	NA
Root667|815	27.1607752435657	-0.219483686157027	1.05531941795772	8.33265931491558e-09	1.03073048307204e-07
Root667|2203	2.18197530299323	-0.201735902124676	1.0445988743628	0.281234805841503	NA
Root667|2205	0	NA	NA	NA	NA
Root667|1794	0	NA	NA	NA	NA
Root667|3482	0.147523649854355	-0.00319309186091712	0.993122953988223	0.91565717146792	NA
Root667|1323	0	NA	NA	NA	NA
Root667|1173	0	NA	NA	NA	NA
Root667|1633	0.335018010745061	0.168518237918906	1.02993030852661	0.465001192304809	NA
Root667|679	0	NA	NA	NA	NA
Root667|733	0.248527116564096	-0.143479634233025	1.02274941755001	0.72162769927432	NA
Root667|3174	0	NA	NA	NA	NA
Root667|2951	0	NA	NA	NA	NA
Root667|944	0	NA	NA	NA	NA
Root667|2666	0	NA	NA	NA	NA
Root667|321	0	NA	NA	NA	NA
Root667|3511	0.0695959604617391	0.116466079918845	1.01695657456021	0.672203193001589	NA
Root667|3512	0	NA	NA	NA	NA
Root667|274	0.16750900537253	0.141315912350179	1.02232618230646	0.578112465578522	NA
Root667|275	0	NA	NA	NA	NA
Root667|3416	0	NA	NA	NA	NA
Root667|78	0.082842372188032	-0.101180591616243	1.01499640648869	0.935898814183658	NA
Root667|238	0	NA	NA	NA	NA
Root667|3557	0	NA	NA	NA	NA
Root667|3558	0	NA	NA	NA	NA
Root667|2032	1.87909093246696	0.210331280090489	1.04780363188923	0.206502253672695	NA
Root667|1095	70.2891337131959	0.0173427899991037	0.982918117707312	NA	NA
Root667|349	0	NA	NA	NA	NA
Root667|791	20.9386256715663	0.230032670439158	1.05787350289223	NA	NA
Root667|1769	0	NA	NA	NA	NA
Root667|2330	0	NA	NA	NA	NA
Root667|2977	0	NA	NA	NA	NA
Root667|570	0.108559805158047	0.0383015451732324	0.996619508330523	0.820305764077752	NA
Root667|2079	0.0389638446963077	-0.0812354332209192	1.01291914247454	0.970327155206444	NA
Root667|899	1.50047901439283	0.213884780440903	1.04297083413707	0.306967168338057	NA
Root667|456	0	NA	NA	NA	NA
Root667|1880	0	NA	NA	NA	NA
Root667|239	0	NA	NA	NA	NA
Root667|1684	0	NA	NA	NA	NA
Root667|1238	70.3537822564628	0.234714723520384	1.05986210657267	NA	NA
Root667|1509	3.8251395513687	-0.238522272450065	1.05741417740152	0.172650196693579	NA
Root667|2014	24.2800869601572	-0.219249430240412	1.05516005706321	1.05089906312996e-08	1.08961639703475e-07
Root667|549	0.0695959604617391	0.116466079918845	1.01695657456021	0.672203193001589	NA
Root667|2314	0	NA	NA	NA	NA
Root667|2895	0	NA	NA	NA	NA
Root667|3486	0	NA	NA	NA	NA
Root667|985	0	NA	NA	NA	NA
Root667|992	0	NA	NA	NA	NA
Root667|1022	0	NA	NA	NA	NA
Root667|2389	0.896168428015077	-0.183954660568215	1.03611219540086	0.451349222727074	NA
Root667|2394	0.139191920923478	0.143355784775525	1.02244908019301	0.592761015580884	NA
Root667|3687	1.8368691899696	0.232537635347506	1.02828707430222	0.39943107322803	NA
Root667|366	0	NA	NA	NA	NA
Root667|2536	0	NA	NA	NA	NA
Root667|1924	0.331369488752128	-0.153541810709194	1.025462540133	0.663861284877208	NA
Root667|2514	0	NA	NA	NA	NA
Root667|2713	0	NA	NA	NA	NA
Root667|896	0	NA	NA	NA	NA
Root667|2620	0.0779276893926154	-0.105444143277149	1.01523919770372	0.932811994928973	NA
Root667|313	0	NA	NA	NA	NA
Root667|593	0	NA	NA	NA	NA
Root667|1087	0	NA	NA	NA	NA
Root667|120	0	NA	NA	NA	NA
Root667|3674	0.160770061580647	-0.129271032014515	1.01942320950792	0.803877128310629	NA
Root667|1144	42.2122693538777	0.233042845569977	1.05917156722969	NA	NA
Root667|577	0	NA	NA	NA	NA
Root667|578	0	NA	NA	NA	NA
Root667|3399	0	NA	NA	NA	NA
Root667|272	0	NA	NA	NA	NA
Root667|1843	0	NA	NA	NA	NA
Root667|24	0.0389638446963077	-0.0812354332209192	1.01291914247454	0.970327155206444	NA
Root667|1334	0.16750900537253	0.141315912350179	1.02232618230646	0.578112465578522	NA
Root667|3601	0	NA	NA	NA	NA
Root667|1343	0	NA	NA	NA	NA
Root667|817	0	NA	NA	NA	NA
Root667|622	0.082842372188032	-0.101180591616243	1.01499640648869	0.935898814183658	NA
Root667|936	0	NA	NA	NA	NA
Root667|937	0	NA	NA	NA	NA
Root667|3396	0	NA	NA	NA	NA
Root667|18	2.15390167688883	-0.201341875271259	1.04439304990898	0.284352949120864	NA
Root667|957	0	NA	NA	NA	NA
Root667|575	0	NA	NA	NA	NA
Root667|2132	0	NA	NA	NA	NA
Root667|2307	12.3458069288935	-0.217158692927191	1.05376036152243	0.0865216206817189	0.181327226322326
Root667|2308	0	NA	NA	NA	NA
Root667|2309	36.5254111205153	0.232466854105802	1.05893005078192	0.0183436510993986	0.0957623707780309
Root667|2474	0	NA	NA	NA	NA
Root667|113	0	NA	NA	NA	NA
Root667|652	0.347979802308696	0.173867826003702	1.0316638334436	0.45010266534012	NA
Root667|3402	0	NA	NA	NA	NA
Root667|3341	2.7225741869387	0.200779717666309	1.04123458763355	0.283017605740197	NA
Root667|2838	0	NA	NA	NA	NA
Root667|2352	5.1501010741687	0.22132680016756	1.05360502991735	NA	NA
Root667|1202	0.335018010745061	0.168518237918906	1.02993030852661	0.465001192304809	NA
Root667|1909	0	NA	NA	NA	NA
Root667|2655	0.0779276893926154	-0.105444143277149	1.01523919770372	0.932811994928973	NA
Root667|3400	0	NA	NA	NA	NA
Root667|871	0.768453603732735	0.180343886652751	1.03456932835122	0.530591260647595	NA
Root667|2036	0	NA	NA	NA	NA
Root667|2731	0	NA	NA	NA	NA
Root667|2246	2.91744655472543	0.127515011117249	0.991865409396501	0.65486370424884	NA
Root667|3004	211.456294705041	0.179189075629102	1.02484406295389	0.424177018997575	0.538331897301145
Root667|818	0	NA	NA	NA	NA
Root667|3911	0	NA	NA	NA	NA
Root667|868	36.2143669914209	-0.219979708449396	1.05565893716978	4.58986997955005e-09	1.03073048307204e-07
Root667|1249	0	NA	NA	NA	NA
Root667|442	0	NA	NA	NA	NA
Root667|2310	0.807417448429043	0.15797605430561	1.02127806687481	0.661700079113194	NA
Root667|3197	0	NA	NA	NA	NA
Root667|2293	4.11526897629783	-0.209316318187819	1.04885977834728	0.193192191895073	NA
Root667|3611	0	NA	NA	NA	NA
Root667|1178	0	NA	NA	NA	NA
Root667|1682	0.0389638446963077	-0.0812354332209192	1.01291914247454	0.970327155206444	NA
Root667|1746	0.335018010745061	0.168518237918906	1.02993030852661	0.465001192304809	NA
Root667|1239	0.0695959604617391	0.116466079918845	1.01695657456021	0.672203193001589	NA
Root667|2791	0.5360180778245	-0.177718837079496	1.0316604559623	0.557943815357012	NA
Root667|2417	0	NA	NA	NA	NA
Root667|2320	0	NA	NA	NA	NA
Root667|1303	166.754432010004	0.238318318259913	1.06123908346728	NA	NA
Root667|1255	0	NA	NA	NA	NA
Root667|3656	0	NA	NA	NA	NA
Root667|2383	0	NA	NA	NA	NA
Root667|3523	0	NA	NA	NA	NA
Root667|2255	0	NA	NA	NA	NA
Root667|2612	0	NA	NA	NA	NA
Root667|287	0	NA	NA	NA	NA
Root667|2177	0	NA	NA	NA	NA
Root667|2570	0	NA	NA	NA	NA
Root667|3789	0	NA	NA	NA	NA
Root667|1350	0.082842372188032	-0.101180591616243	1.01499640648869	0.935898814183658	NA
Root667|991	0.082842372188032	-0.101180591616243	1.01499640648869	0.935898814183658	NA
Root667|583	0	NA	NA	NA	NA
Root667|2880	0	NA	NA	NA	NA
Root667|3404	0	NA	NA	NA	NA
Root667|553	0	NA	NA	NA	NA
Root667|2138	0	NA	NA	NA	NA
Root667|2758	6.91144359590515	-0.112895928508979	0.993347572722096	NA	NA
Root667|3704	532.538347386785	0.242456020150421	1.06279027068916	NA	NA
Root667|988	0	NA	NA	NA	NA
Root667|3018	0	NA	NA	NA	NA
Root667|1904	0	NA	NA	NA	NA
Root667|1130	6.2131779141024	-0.213411199608718	1.05134811589774	NA	NA
Root667|233	0	NA	NA	NA	NA
Root667|3017	0	NA	NA	NA	NA
Root667|1287	0	NA	NA	NA	NA
Root667|2997	4.55633047034176	-0.210807013243441	1.04974854397456	0.177737234263191	NA
Root667|1098	0	NA	NA	NA	NA
Root667|3237	0	NA	NA	NA	NA
Root667|2656	0	NA	NA	NA	NA
Root667|3284	0	NA	NA	NA	NA
Root667|142	0	NA	NA	NA	NA
Root667|1783	0.411526897629783	-0.146331551114688	1.02406874104587	0.86919714649239	NA
Root667|706	0	NA	NA	NA	NA
Root667|3801	0.823053795259565	-0.175022683628143	1.03273432236203	0.500553637922997	NA
Root667|732	0	NA	NA	NA	NA
Root667|2885	0	NA	NA	NA	NA
Root667|406	0	NA	NA	NA	NA
Root667|1568	0	NA	NA	NA	NA
Root667|606	0	NA	NA	NA	NA
Root667|1450	49.7522806002375	0.194285545857309	1.03427298516028	0.329658745031701	0.432951818474968
Root667|725	0.768453603732735	0.180343886652751	1.03456932835122	0.530591260647595	NA
Root667|3038	0	NA	NA	NA	NA
Root667|875	0	NA	NA	NA	NA
Root667|2942	0	NA	NA	NA	NA
Root667|1312	275.981000973022	0.342494729146535	1.03657813723369	0.337052722573486	0.439731035410443
Root667|3262	0.0389638446963077	-0.0812354332209192	1.01291914247454	0.970327155206444	NA
Root667|2711	0	NA	NA	NA	NA
Root667|2912	0	NA	NA	NA	NA
Root667|514	0	NA	NA	NA	NA
Root667|929	0	NA	NA	NA	NA
Root667|669	26.9689498649774	0.231166511734696	1.05837596176799	NA	NA
Root667|3123	0	NA	NA	NA	NA
Root667|2180	0	NA	NA	NA	NA
Root667|962	0.0695959604617391	0.116466079918845	1.01695657456021	0.672203193001589	NA
Root667|3040	0	NA	NA	NA	NA
Root667|37	0	NA	NA	NA	NA
Root667|3727	0	NA	NA	NA	NA
Root667|2908	0	NA	NA	NA	NA
Root667|2244	10.6996993383743	-0.216519873361914	1.05334059432734	0.0967993506624535	0.182165834949248
Root667|1691	33.3908561276709	-0.0996718054378673	0.997716908764167	0.671013422964496	0.755369396137176
Root667|3118	35.5412352980892	0.232330423676418	1.05887487959358	0.0188304419552501	0.0957623707780309
Root667|3918	363.354318356276	0.436957365568653	1.15160568064362	0.0560689500255941	0.169293363383958
Root667|2341	0	NA	NA	NA	NA
Root667|2059	0.116891534088923	-0.119889050536844	1.01752061107782	0.859362465206625	NA
Root667|3403	0	NA	NA	NA	NA
Root667|3885	0	NA	NA	NA	NA
Root667|1709	7.8726752611074	0.21914520091748	1.05161759702171	NA	NA
Root667|3484	0	NA	NA	NA	NA
Root667|670	0	NA	NA	NA	NA
Root667|462	0	NA	NA	NA	NA
Root667|1717	34.8418731174863	0.232249523784317	1.05884078573591	NA	NA
Root667|1980	0	NA	NA	NA	NA
Root667|2184	0	NA	NA	NA	NA
Root667|887	0	NA	NA	NA	NA
Root667|1787	0	NA	NA	NA	NA
Root667|3222	22.633979369638	-0.2190887179615	1.05505126125369	1.22693447766179e-08	1.1509813909494e-07
Root667|2304	0	NA	NA	NA	NA
Root667|2064	0.837545026862652	0.194845332744574	1.04023818673686	0.325964064491865	NA
Root667|1481	1.53690720746547	0.202596639762064	1.04397258514891	0.25429825580664	NA
Root667|3090	0	NA	NA	NA	NA
Root667|2401	0	NA	NA	NA	NA
Root667|2128	5.94397372369688	0.222417616717707	1.05418179832326	NA	NA
Root667|1930	0	NA	NA	NA	NA
Root667|2824	0	NA	NA	NA	NA
Root667|3483	0	NA	NA	NA	NA
Root667|3195	0	NA	NA	NA	NA
Root667|876	0.45049074232609	-0.155064126676839	1.02583445067727	0.752283247155287	NA
Root667|2186	0.0389638446963077	-0.0812354332209192	1.01291914247454	0.970327155206444	NA
Root667|1583	0	NA	NA	NA	NA
Root667|3196	0	NA	NA	NA	NA
Root667|3617	0	NA	NA	NA	NA
Root667|621	14.2488880163415	-0.217783710260474	1.0541697658721	NA	NA
Root667|2065	0	NA	NA	NA	NA
Root667|2018	0	NA	NA	NA	NA
Root667|3430	0	NA	NA	NA	NA
Root667|43	0	NA	NA	NA	NA
Root667|192	0	NA	NA	NA	NA
Root667|3457	0	NA	NA	NA	NA
Root667|1309	0	NA	NA	NA	NA
Root667|3058	0	NA	NA	NA	NA
Root667|3906	0	NA	NA	NA	NA
Root667|3855	30.0814641460745	-0.350263587082673	1.05466069867776	0.276696952228189	0.378536802701064
Root667|388	0	NA	NA	NA	NA
Root667|387	0	NA	NA	NA	NA
Root667|1035	0	NA	NA	NA	NA
Root667|839	0	NA	NA	NA	NA
Root667|1486	0.16750900537253	0.141315912350179	1.02232618230646	0.578112465578522	NA
Root667|2378	0	NA	NA	NA	NA
Root667|1683	0.16750900537253	0.141315912350179	1.02232618230646	0.578112465578522	NA
Root667|2966	2.64464649754609	0.214758111840893	1.05012723369228	0.164931366397392	NA
Root667|1078	0	NA	NA	NA	NA
Root667|3732	125.966772040143	0.237299275655386	1.06085155510731	NA	NA
Root667|42	0.16750900537253	0.141315912350179	1.02232618230646	0.578112465578522	NA
Root667|2928	0	NA	NA	NA	NA
Root667|2607	0.16750900537253	0.141315912350179	1.02232618230646	0.578112465578522	NA
Root667|3895	0.16750900537253	0.141315912350179	1.02232618230646	0.578112465578522	NA
Root667|45	354.257111320791	0.240883931338074	1.06220437675937	NA	NA
Root667|44	0.768453603732735	0.180343886652751	1.03456932835122	0.530591260647595	NA
Root667|3771	0	NA	NA	NA	NA
Root667|1217	0	NA	NA	NA	NA
Root667|3177	0	NA	NA	NA	NA
Root667|954	0	NA	NA	NA	NA
Root667|3354	122.184122993505	0.237174163617467	1.06080376896519	NA	NA
Root667|1269	0	NA	NA	NA	NA
Root667|2377	6.99595725970631	-0.214044120047339	1.05174962937526	0.133260971009924	NA
Root667|483	0	NA	NA	NA	NA
Root667|1459	10.6903145342491	-0.200230859565997	1.04279717748624	NA	NA
Root667|3357	0.935962609105266	0.204077114091525	1.04138048917677	0.362666178597707	NA
Root667|1314	0	NA	NA	NA	NA
Root667|1785	0	NA	NA	NA	NA
Root667|1895	159.868783863465	0.24203158428093	1.05106525963385	NA	NA
Root667|2201	0	NA	NA	NA	NA
Root667|2332	0	NA	NA	NA	NA
Root667|3423	4.59823765718173	-0.317211224359853	1.08781265263158	0.105496518172866	NA
Root667|3374	0.108559805158047	0.0383015451732324	0.996619508330523	0.820305764077752	NA
Root667|2705	0	NA	NA	NA	NA
Root667|2407	55.5438983605502	0.23420450844387	1.05964115840658	NA	NA
Root667|2777	5.21906944784602	-0.212009509382292	1.05048517007693	0.162098769917674	NA
Root667|2712	0	NA	NA	NA	NA
Root667|3460	0	NA	NA	NA	NA
Root667|2635	0	NA	NA	NA	NA
Root667|3161	3.56404626508184	-0.185349990135888	1.03448840812562	0.358373146874671	NA
Root667|3434	0.0389638446963077	-0.0812354332209192	1.01291914247454	0.970327155206444	NA
Root667|3310	0	NA	NA	NA	NA
Root667|974	4.55960016586188	-0.142233493338691	1.00583369525063	NA	NA
Root667|959	0	NA	NA	NA	NA
Root667|1863	0	NA	NA	NA	NA
Root667|1244	92.2144324479282	0.236066515056324	1.0603786322779	NA	NA
Root667|3030	0.0389638446963077	-0.0812354332209192	1.01291914247454	0.970327155206444	NA
Root667|2959	0.139191920923478	0.143355784775525	1.02244908019301	0.592761015580884	NA
Root667|2070	0	NA	NA	NA	NA
Root667|1518	0	NA	NA	NA	NA
Root667|769	0	NA	NA	NA	NA
Root667|2965	20.5763448814891	-0.218854179608113	1.0548923461361	1.47754908769604e-08	1.32307804670963e-07
Root667|1806	0	NA	NA	NA	NA
Root667|283	0	NA	NA	NA	NA
Root667|2078	0	NA	NA	NA	NA
Root667|3059	0	NA	NA	NA	NA
Root667|620	125.257937408436	0.237268293298978	1.06083972360914	NA	NA
Root667|2950	0	NA	NA	NA	NA
Root667|484	0	NA	NA	NA	NA
Root667|1549	0.082842372188032	-0.101180591616243	1.01499640648869	0.935898814183658	NA
Root667|329	2.86248801884263	0.0980683405735096	0.992909221528726	0.694801572286701	NA
[truncated: 1,689 more rows]
