# Supplementary material for: Genome-resolved metatranscriptomics reveals conserved root colonization determinants in a synthetic microbiota
Source: Nat Commun. 2023 Dec 13;14:8274. doi: 10.1038/s41467-023-43688-z (PMC10719396; doi:10.1038/s41467-023-43688-z)
Supplement: Supplementary file 11 — Source Data [file 41467_2023_43688_MOESM11_ESM.zip › Source Data/Supplementary_information/figureS5/Root181unfiltered_deseq_LFC.csv]

	baseMean	log2FoldChange	lfcSE	pvalue	padj
Root181|1031	0	NA	NA	NA	NA
Root181|1046	0	NA	NA	NA	NA
Root181|1404	0	NA	NA	NA	NA
Root181|1458	3.13539461040387	-0.180992414306796	1.0345569552944	0.509813994224698	0.970138530494062
Root181|1704	0	NA	NA	NA	NA
Root181|172	0	NA	NA	NA	NA
Root181|1808	1.44168083457884	0.10925186569177	1.00105026930071	0.586140594971678	0.970138530494062
Root181|1848	0	NA	NA	NA	NA
Root181|2059	1.11787739502447	0.131842024523702	1.00896743908664	0.488572297103891	0.970138530494062
Root181|2200	0.888458277190044	0.210073132775105	1.04808049693433	0.202216248874063	0.970138530494062
Root181|2266	0.382365196390716	-0.11316520616509	1.01885193264969	0.899429562532304	0.992916466790077
Root181|2552	2.9372894714526	-0.179098900332354	1.03380434260409	0.525694374437372	0.970138530494062
Root181|2620	0	NA	NA	NA	NA
Root181|2674	0	NA	NA	NA	NA
Root181|2685	0	NA	NA	NA	NA
Root181|2972	0.535311274947002	-0.123797213874231	1.01989382840919	0.998255098698342	0.998703998764062
Root181|2991	0	NA	NA	NA	NA
Root181|3030	0	NA	NA	NA	NA
Root181|305	2.29419117834429	-0.172035351978953	1.0311195842973	0.587910604264424	0.970138530494062
Root181|3141	13.5565495766468	-0.40503570678368	1.12862146705618	0.0925409890108527	0.970138530494062
Root181|3158	0	NA	NA	NA	NA
Root181|3570	7.00677415583881	-0.257610414650399	1.05839517384239	0.26360473939725	0.970138530494062
Root181|3814	0.273371777596937	0.189374469456867	1.0375243372082	0.274838642672688	0.970138530494062
Root181|3818	0	NA	NA	NA	NA
Root181|3835	0	NA	NA	NA	NA
Root181|3941	0	NA	NA	NA	NA
Root181|4118	0	NA	NA	NA	NA
Root181|4294	1.83483754876837	-0.165020868028063	1.02875143023144	0.647231248217677	0.970138530494062
Root181|4402	0	NA	NA	NA	NA
Root181|477	7.15969816711376	-0.101069596364773	0.976389981826172	0.747810531067026	0.970138530494062
Root181|680	1.58463242848177	-0.160244401221907	1.02729257477724	0.687268780976461	0.970138530494062
Root181|751	0	NA	NA	NA	NA
Root181|953	443.996718417223	0.377897257688855	1.08897896937147	NA	NA
Root181|966	0	NA	NA	NA	NA
Root181|993	0	NA	NA	NA	NA
Root181|1092	0	NA	NA	NA	NA
Root181|1095	0	NA	NA	NA	NA
Root181|1534	0	NA	NA	NA	NA
Root181|1590	0	NA	NA	NA	NA
Root181|1689	0.512572082994256	0.202110065263982	1.04384181961116	0.237584453956589	0.970138530494062
Root181|195	2.93016475877339	0.0401436052760795	0.989317486775978	0.908118287761947	0.995633603015243
Root181|2227	6.58873483421367	-0.198908608553624	1.0426586313045	NA	NA
Root181|2326	0	NA	NA	NA	NA
Root181|2576	2.58451928042979	0.0452786105061927	0.990425334704093	0.861424155920496	0.985784685472399
Root181|2657	1.85513019249638	-0.165427878061212	1.02887988279586	0.644003566550875	0.970138530494062
Root181|2860	0	NA	NA	NA	NA
Root181|2961	0	NA	NA	NA	NA
Root181|35	0	NA	NA	NA	NA
Root181|3501	9.60886479032389	-0.173844813725802	1.00729071030973	0.441989511380612	0.970138530494062
Root181|363	0	NA	NA	NA	NA
Root181|3646	0	NA	NA	NA	NA
Root181|3831	0	NA	NA	NA	NA
Root181|4485	0	NA	NA	NA	NA
Root181|548	0	NA	NA	NA	NA
Root181|589	0	NA	NA	NA	NA
Root181|735	0	NA	NA	NA	NA
Root181|808	0	NA	NA	NA	NA
Root181|809	0	NA	NA	NA	NA
Root181|878	3.4054840359597	0.00740812521338646	0.986959631509996	0.979205887052677	0.997623552639875
Root181|941	0	NA	NA	NA	NA
Root181|1050	0	NA	NA	NA	NA
Root181|1356	9.43825768680953	-0.022831613257633	0.971093265019105	0.930842828289901	0.995633603015243
Root181|1478	0	NA	NA	NA	NA
Root181|1508	0	NA	NA	NA	NA
Root181|1565	0	NA	NA	NA	NA
Root181|1762	0	NA	NA	NA	NA
Root181|198	0	NA	NA	NA	NA
Root181|2229	1.39730070945874	-0.156169487084736	1.02613861140503	0.721997388981246	0.970138530494062
Root181|224	2.50205120286595	-0.174574213207533	1.03204717619986	0.565893172824405	0.970138530494062
Root181|2494	0	NA	NA	NA	NA
Root181|2672	0	NA	NA	NA	NA
Root181|29	0	NA	NA	NA	NA
Root181|3199	0	NA	NA	NA	NA
Root181|3503	3.55566620228472	-0.184318438346885	1.03595473927102	0.479983441313015	0.970138530494062
Root181|3664	5.43934067431855	-0.250109100174652	1.05442804692144	0.318666103779532	0.970138530494062
Root181|3667	0	NA	NA	NA	NA
Root181|3836	0	NA	NA	NA	NA
Root181|3868	0.922629749389661	0.210536353297784	1.04833034905623	0.199758309785765	0.970138530494062
Root181|3932	0.458838235668859	-0.118839693649914	1.01935293784403	0.95277139941376	0.995633603015243
Root181|4064	0	NA	NA	NA	NA
Root181|4406	0	NA	NA	NA	NA
Root181|695	0	NA	NA	NA	NA
Root181|838	1.52946078556286	-0.15917478582156	1.02697862369831	0.696711892374975	0.970138530494062
Root181|1587	0	NA	NA	NA	NA
Root181|1882	0	NA	NA	NA	NA
Root181|1915	0	NA	NA	NA	NA
Root181|1920	0	NA	NA	NA	NA
Root181|2066	0	NA	NA	NA	NA
Root181|2195	0	NA	NA	NA	NA
Root181|4456	0	NA	NA	NA	NA
Root181|553	0	NA	NA	NA	NA
Root181|153	0	NA	NA	NA	NA
Root181|1570	0	NA	NA	NA	NA
Root181|1693	0	NA	NA	NA	NA
Root181|1978	3.41970888234349	-0.0258142215429626	0.981160448071828	0.970513001339166	0.995633603015243
Root181|2152	0	NA	NA	NA	NA
Root181|2330	0	NA	NA	NA	NA
Root181|2790	0	NA	NA	NA	NA
Root181|559	0	NA	NA	NA	NA
Root181|690	0	NA	NA	NA	NA
Root181|1423	0.170857360998085	0.176616740250241	1.03192900683347	0.298720801121493	0.970138530494062
Root181|1470	0	NA	NA	NA	NA
Root181|1683	0	NA	NA	NA	NA
Root181|1738	0	NA	NA	NA	NA
Root181|1860	0	NA	NA	NA	NA
Root181|2083	0	NA	NA	NA	NA
Root181|2148	2.21771813906615	-0.171016760404281	1.03075725159238	0.596706182244816	0.970138530494062
Root181|2624	0	NA	NA	NA	NA
Root181|3232	0	NA	NA	NA	NA
Root181|3717	2.76458706280102	0.142649275813479	1.00466672542023	0.573378627773245	0.970138530494062
Root181|4466	0	NA	NA	NA	NA
Root181|4493	0	NA	NA	NA	NA
Root181|626	4.45544918972386	-0.237703904855723	1.04934190264966	0.368110701766945	0.970138530494062
Root181|937	2.60008333545687	-0.175683780580744	1.03246990442374	0.55596478458215	0.970138530494062
Root181|977	0	NA	NA	NA	NA
Root181|1424	0	NA	NA	NA	NA
Root181|1473	0.656208839208312	-0.00692857596820969	0.989363611975637	0.783241116934008	0.973207885434553
Root181|1858	15.3762991024395	-0.0963838916735301	0.974624656340654	0.741946592773518	0.970138530494062
Root181|1859	0.152946078556286	-0.0883404090330074	1.01774051196627	0.649286035062565	0.970138530494062
Root181|2084	5.83811947335389	-0.195714509398809	1.0412669169629	NA	NA
Root181|2147	0	NA	NA	NA	NA
Root181|2292	0	NA	NA	NA	NA
Root181|2625	0	NA	NA	NA	NA
Root181|3285	0	NA	NA	NA	NA
Root181|3397	0	NA	NA	NA	NA
Root181|3718	5.06981024164216	-0.107330970349001	0.994108628379248	0.741134758496261	0.970138530494062
Root181|4467	0	NA	NA	NA	NA
Root181|4492	0	NA	NA	NA	NA
Root181|624	6.95673822186142	-0.200716709697366	1.04337636881271	NA	NA
Root181|627	1.8565664104852	-0.00414023936715092	0.984951670579221	0.913322075410005	0.995633603015243
Root181|936	0	NA	NA	NA	NA
Root181|976	0	NA	NA	NA	NA
Root181|1952	0	NA	NA	NA	NA
Root181|2796	0	NA	NA	NA	NA
Root181|3408	1.05931563818813	0.212150275878702	1.04920236877862	0.190768134694222	0.970138530494062
Root181|37	0	NA	NA	NA	NA
Root181|3891	0	NA	NA	NA	NA
Root181|4410	0	NA	NA	NA	NA
Root181|1281	0	NA	NA	NA	NA
Root181|1282	1.91182598195358	-0.16639428992108	1.02919193890436	0.635891195638479	0.970138530494062
Root181|1769	8.04013863979832	-0.234164038066061	1.02764051858184	0.449099525542597	0.970138530494062
Root181|2781	13.8285446687292	-0.218251426761927	1.00527406562008	0.459934700466735	0.970138530494062
Root181|2782	10.9972653975857	-0.311572702014535	1.03736056262054	0.369225973400723	0.970138530494062
Root181|2819	0	NA	NA	NA	NA
Root181|2820	0	NA	NA	NA	NA
Root181|873	1.1960015269866	0.216183738130336	1.05076938984402	0.182900658654009	0.970138530494062
Root181|874	1.02514416598851	0.21177904363017	1.04900152052723	0.192899817437656	0.970138530494062
Root181|1761	0	NA	NA	NA	NA
Root181|194	0	NA	NA	NA	NA
Root181|2095	0	NA	NA	NA	NA
Root181|2126	0	NA	NA	NA	NA
Root181|222	0	NA	NA	NA	NA
Root181|228	0	NA	NA	NA	NA
Root181|2310	0	NA	NA	NA	NA
Root181|2318	0	NA	NA	NA	NA
Root181|2319	0	NA	NA	NA	NA
Root181|2863	0	NA	NA	NA	NA
Root181|3663	7.62889040129979	-0.143389623514617	0.997681147803763	0.526366984508062	0.970138530494062
Root181|3669	0	NA	NA	NA	NA
Root181|3995	0	NA	NA	NA	NA
Root181|4103	0.375886194195788	0.19637734452857	1.04091641127508	0.256581231311326	0.970138530494062
Root181|4139	0	NA	NA	NA	NA
Root181|430	0.154594182708031	-0.0885502299423231	1.01774756554033	0.651608427345476	0.970138530494062
Root181|4488	0	NA	NA	NA	NA
Root181|608	0	NA	NA	NA	NA
Root181|703	0	NA	NA	NA	NA
Root181|711	0	NA	NA	NA	NA
Root181|733	0	NA	NA	NA	NA
Root181|984	0	NA	NA	NA	NA
Root181|1106	0.683429443992341	0.206594171377421	1.04620791739582	0.219246508928703	0.970138530494062
Root181|1111	0	NA	NA	NA	NA
Root181|1114	0	NA	NA	NA	NA
Root181|2132	0	NA	NA	NA	NA
Root181|2241	2.98740180989952	-0.0568852755433145	0.986053772378031	0.911650168359534	0.995633603015243
Root181|2312	0	NA	NA	NA	NA
Root181|2358	0	NA	NA	NA	NA
Root181|2481	0	NA	NA	NA	NA
Root181|2551	1.070622549894	-0.147174545497752	1.02390047868735	0.797824124142784	0.973207885434553
Root181|3294	0	NA	NA	NA	NA
Root181|3482	0	NA	NA	NA	NA
Root181|3703	0	NA	NA	NA	NA
Root181|3787	0	NA	NA	NA	NA
Root181|3870	2.58545290962815	-0.175492221064696	1.03239666091665	0.557587687334475	0.970138530494062
Root181|3899	0	NA	NA	NA	NA
Root181|4061	0	NA	NA	NA	NA
Root181|534	0	NA	NA	NA	NA
Root181|547	0	NA	NA	NA	NA
Root181|576	0	NA	NA	NA	NA
Root181|698	0	NA	NA	NA	NA
Root181|718	0	NA	NA	NA	NA
Root181|113	0.102514416598851	0.159277341412813	1.0255458427513	0.319797896956707	0.970138530494062
Root181|1310	1.91360244317856	0.217822790230967	1.05225680942026	0.153117406126465	0.970138530494062
Root181|1397	26.3472765017623	-0.0782409661897751	0.923224900231852	0.836878508640382	0.979604499489191
Root181|140	0	NA	NA	NA	NA
Root181|1802	2.44713725690058	-0.173956920134211	1.03181820582682	0.571332948377109	0.970138530494062
Root181|1934	5.33349930342709	-0.193799638429717	1.04032578118255	0.390571016952204	0.970138530494062
Root181|2826	5.53195507374639	-0.0852168758085662	0.994003056954896	0.698219636542659	0.970138530494062
Root181|2872	0	NA	NA	NA	NA
Root181|307	0	NA	NA	NA	NA
Root181|3177	0	NA	NA	NA	NA
Root181|3311	0	NA	NA	NA	NA
Root181|3627	0	NA	NA	NA	NA
Root181|3629	0	NA	NA	NA	NA
Root181|3794	0	NA	NA	NA	NA
Root181|3897	2.70539819739055	-0.176875046071584	1.03291868284226	0.546032061908642	0.970138530494062
Root181|396	0	NA	NA	NA	NA
Root181|4154	3.75307680429893	-0.185667798188198	1.03654253209505	0.467570023780999	0.970138530494062
Root181|4194	0	NA	NA	NA	NA
Root181|4391	0	NA	NA	NA	NA
Root181|767	0	NA	NA	NA	NA
Root181|858	0.0764730392781431	-0.0730007814066422	1.0171461101598	0.507400152862241	0.970138530494062
Root181|862	0	NA	NA	NA	NA
Root181|983	0	NA	NA	NA	NA
Root181|1230	16.8916927814448	-0.311838016128809	1.05168438232926	0.208107455562845	0.970138530494062
Root181|149	0	NA	NA	NA	NA
Root181|162	0	NA	NA	NA	NA
Root181|1775	0	NA	NA	NA	NA
Root181|18	1.070622549894	-0.147174545497752	1.02390047868735	0.797824124142784	0.973207885434553
Root181|1822	0	NA	NA	NA	NA
Root181|2117	3.66967509753673	-0.18510092973191	1.03629434520893	0.472761082339014	0.970138530494062
Root181|2327	0	NA	NA	NA	NA
Root181|2676	0	NA	NA	NA	NA
Root181|280	1.75887990339729	-0.163724767237543	1.02834147364035	0.658364163299517	0.970138530494062
Root181|3653	0	NA	NA	NA	NA
Root181|382	0	NA	NA	NA	NA
Root181|392	0	NA	NA	NA	NA
Root181|568	0	NA	NA	NA	NA
Root181|604	0	NA	NA	NA	NA
Root181|797	0	NA	NA	NA	NA
Root181|956	0	NA	NA	NA	NA
Root181|1330	7.29359104310625	-0.0712040217351442	0.983950985368819	0.795601133302216	0.973207885434553
Root181|2236	0	NA	NA	NA	NA
Root181|3502	10.6343513013818	-0.157961413250669	0.983097710354704	0.612461080848666	0.970138530494062
Root181|3624	10.638341371195	0.0180015434615829	0.977157014242905	NA	NA
Root181|3907	0	NA	NA	NA	NA
Root181|4504	0.58091502739349	0.204153789877641	1.04491264797786	0.229669998009011	0.970138530494062
Root181|811	0	NA	NA	NA	NA
Root181|812	8.67431107264973	-0.259674671433658	1.04245942089128	0.379117400204939	0.970138530494062
Root181|990	0	NA	NA	NA	NA
Root181|1231	26.5543659158888	-0.450514834163386	1.16496222720282	0.0387390496585754	0.970138530494062
Root181|150	0	NA	NA	NA	NA
Root181|161	1.070622549894	-0.147174545497752	1.02390047868735	0.797824124142784	0.973207885434553
Root181|1774	0	NA	NA	NA	NA
Root181|1821	0	NA	NA	NA	NA
Root181|19	0	NA	NA	NA	NA
Root181|2118	0	NA	NA	NA	NA
Root181|2328	0	NA	NA	NA	NA
Root181|2677	1.4686447357263	-0.157824653864542	1.02659570376384	0.708039488548466	0.970138530494062
Root181|279	0	NA	NA	NA	NA
Root181|3654	0	NA	NA	NA	NA
Root181|381	5.0041024057319	-0.192449371298506	1.03966183860376	0.40399505966637	0.970138530494062
Root181|391	1.60593382484101	-0.1607580409562	1.02744142968496	0.683232566335521	0.970138530494062
Root181|569	7.13734746745923	-0.400631547165336	1.11346567118789	0.175174313567219	0.970138530494062
Root181|603	0	NA	NA	NA	NA
Root181|798	2.67655637473501	-0.176532620161087	1.03279207018965	0.548688092708897	0.970138530494062
Root181|1029	0	NA	NA	NA	NA
Root181|1034	2.37148826969831	-0.186553795232673	1.03362193860345	0.560962229596211	0.970138530494062
Root181|1078	0	NA	NA	NA	NA
Root181|1428	7.79841172438629	-0.0781042557723227	0.965390134300162	0.803127253407951	0.975525738870275
Root181|1811	5.58698072386893	-0.086294352431	0.994258794532657	0.694430855409698	0.970138530494062
Root181|1854	0	NA	NA	NA	NA
Root181|1866	4.16915170891156	-0.0452291659553314	0.988640137806075	0.830734124891858	0.979604499489191
Root181|2057	0	NA	NA	NA	NA
Root181|2293	0.0772970913540157	-0.0731581303925016	1.01715651423757	0.507400152862241	0.970138530494062
Root181|2294	0	NA	NA	NA	NA
Root181|2346	0	NA	NA	NA	NA
Root181|2349	0	NA	NA	NA	NA
Root181|2930	0	NA	NA	NA	NA
Root181|3053	0	NA	NA	NA	NA
Root181|360	2.9372894714526	-0.179098900332354	1.03380434260409	0.525694374437372	0.970138530494062
Root181|3842	0	NA	NA	NA	NA
Root181|3967	0	NA	NA	NA	NA
Root181|4104	0	NA	NA	NA	NA
Root181|4308	0	NA	NA	NA	NA
Root181|4383	0	NA	NA	NA	NA
Root181|4386	3.73880123403953	-0.0349005837352357	0.982499188924995	0.871452367113087	0.986149092311119
Root181|564	0	NA	NA	NA	NA
Root181|675	0	NA	NA	NA	NA
Root181|752	0	NA	NA	NA	NA
Root181|1589	1.22356862845029	-0.151705526865404	1.02497709665175	0.759491176152288	0.970138530494062
Root181|1702	10.3643005270452	0.101127138124958	0.965906287304693	0.768914371369764	0.973207885434553
Root181|1708	0	NA	NA	NA	NA
Root181|2273	31.5240473515949	0.175068661964704	0.999027628263574	0.557901258207046	0.970138530494062
Root181|4451	1.05931563818813	0.212150275878702	1.04920236877862	0.190768134694222	0.970138530494062
Root181|4523	0	NA	NA	NA	NA
Root181|147	0	NA	NA	NA	NA
Root181|1770	0	NA	NA	NA	NA
Root181|2120	0	NA	NA	NA	NA
Root181|2124	0	NA	NA	NA	NA
Root181|2127	0	NA	NA	NA	NA
Root181|277	289.077691856718	0.313615558433277	1.09138195949287	NA	NA
Root181|379	11.503795350467	-0.285971929077186	1.07247202234519	0.177408777762063	0.970138530494062
Root181|388	0	NA	NA	NA	NA
Root181|4398	0	NA	NA	NA	NA
Root181|480	0	NA	NA	NA	NA
Root181|572	0	NA	NA	NA	NA
Root181|958	0	NA	NA	NA	NA
Root181|1284	48.0410297928316	-0.232737771564616	0.98281128649542	0.512672394977203	0.970138530494062
Root181|1291	0.307543249796554	0.192106468800342	1.0388220702699	0.268258232953601	0.970138530494062
Root181|1766	13.0074391879994	-0.189078470961454	0.984586323640467	0.54782305682613	0.970138530494062
Root181|1825	3.12008825233033	0.0048280658730085	0.987196114287085	0.998591494567625	0.998703998764062
Root181|2784	235.485319661616	0.494983044946954	1.14169502855445	0.152865239441574	0.970138530494062
Root181|2822	0	NA	NA	NA	NA
Root181|870	3.04126102576592	0.234616035618009	1.0584518653066	NA	NA
Root181|1548	0	NA	NA	NA	NA
Root181|1549	0	NA	NA	NA	NA
Root181|2704	5.76620964415331	-0.0339585318801613	0.969849999459264	0.909617549771434	0.995633603015243
Root181|2705	16.7035970418473	-0.376321036944509	1.05539210446624	0.267353922450475	0.970138530494062
Root181|2866	0	NA	NA	NA	NA
Root181|2867	0	NA	NA	NA	NA
Root181|1085	0	NA	NA	NA	NA
Root181|2105	0	NA	NA	NA	NA
Root181|2301	0	NA	NA	NA	NA
Root181|2417	0.922629749389661	0.210536353297784	1.04833034905623	0.199758309785765	0.970138530494062
Root181|2567	3.50287168401233	-0.183950254063892	1.03579077877678	0.483604474457949	0.970138530494062
Root181|2696	0	NA	NA	NA	NA
Root181|2801	0	NA	NA	NA	NA
Root181|3607	2.50205120286595	-0.174574213207533	1.03204717619986	0.565893172824405	0.970138530494062
Root181|4180	0	NA	NA	NA	NA
Root181|4253	0	NA	NA	NA	NA
Root181|4257	2.98244853184758	-0.179579747482299	1.03398943578608	0.521944011947239	0.970138530494062
Root181|4258	0	NA	NA	NA	NA
Root181|4263	0	NA	NA	NA	NA
Root181|4265	0	NA	NA	NA	NA
Root181|4266	0	NA	NA	NA	NA
Root181|4274	0	NA	NA	NA	NA
Root181|523	0	NA	NA	NA	NA
Root181|640	0	NA	NA	NA	NA
Root181|821	0	NA	NA	NA	NA
Root181|932	8.55917590636495	-0.140445593084877	0.986225805691412	0.651823591308364	0.970138530494062
Root181|1197	3.38297574776209	0.239665249329897	1.06034083285671	NA	NA
Root181|2228	11.6472509363374	-0.391578312515007	1.11928212515094	0.111211750490948	0.970138530494062
Root181|2240	1.070622549894	-0.147174545497752	1.02390047868735	0.797824124142784	0.973207885434553
Root181|2375	0	NA	NA	NA	NA
Root181|2598	0	NA	NA	NA	NA
Root181|2653	0	NA	NA	NA	NA
Root181|2794	3.93507699877438	-0.277636692329735	1.05922749334084	0.346898070876692	0.970138530494062
Root181|3461	0.922629749389661	0.210536353297784	1.04833034905623	0.199758309785765	0.970138530494062
Root181|3545	0.305892157112573	-0.106524177128156	1.01840878476868	0.835239333343796	0.979604499489191
Root181|3740	0	NA	NA	NA	NA
Root181|3866	0	NA	NA	NA	NA
Root181|3902	6.32929691819469	-0.258272476602297	1.05849733249526	0.289651709643849	0.970138530494062
Root181|4425	2.68963974766586	-0.0508765592094134	0.985960605084601	0.936314735044187	0.995633603015243
Root181|488	0	NA	NA	NA	NA
Root181|1283	3.80256386463839	-0.102904747568747	0.994698158946872	0.777828435545031	0.973207885434553
Root181|1767	11.1572532532763	0.245510149306117	1.06340361631692	0.0362677713861575	0.970138530494062
Root181|2783	3.22990430066481	0.041617611827384	0.981651570263375	0.862579898076243	0.986147905616537
Root181|2821	0	NA	NA	NA	NA
Root181|871	0.717600916191958	0.20727999338664	1.04657546867535	0.216093215329206	0.970138530494062
Root181|1306	0	NA	NA	NA	NA
Root181|1532	1.63292163424635	0.163411215342548	1.01906334576713	0.425914210269822	0.970138530494062
Root181|1930	3.63296329363874	-0.184868875183158	1.03619286209514	0.474976989228309	0.970138530494062
Root181|2238	0.478400610794639	0.200921149207736	1.04322499284647	0.24189359641992	0.970138530494062
Root181|2592	0	NA	NA	NA	NA
Root181|3770	0	NA	NA	NA	NA
Root181|4032	0	NA	NA	NA	NA
Root181|4494	0.888458277190044	0.210073132775105	1.04808049693433	0.202216248874063	0.970138530494062
Root181|1723	9.88395095784831	-0.254002145153095	1.00644984251555	0.47232131455619	0.970138530494062
Root181|2069	1.60593382484101	-0.1607580409562	1.02744142968496	0.683232566335521	0.970138530494062
Root181|414	56.9981926506797	-0.374527385137299	1.0499017893746	0.284390237369495	0.970138530494062
Root181|1343	1.60593382484101	-0.1607580409562	1.02744142968496	0.683232566335521	0.970138530494062
Root181|1545	8.76736392066648	-0.0645633030845592	0.96914153913169	0.832677961854214	0.979604499489191
Root181|1929	2.91905973667694	-0.17888246588729	1.03372040359424	0.527373100087777	0.970138530494062
Root181|2315	6.24819933968083	-0.237365796068763	1.05201275828566	NA	NA
Root181|3406	0	NA	NA	NA	NA
Root181|3773	0	NA	NA	NA	NA
Root181|4177	1.05931563818813	0.212150275878702	1.04920236877862	0.190768134694222	0.970138530494062
Root181|657	0	NA	NA	NA	NA
Root181|841	0	NA	NA	NA	NA
Root181|1285	7.66001534032044	-0.156471174561125	1.00149499787045	0.514221912901949	0.970138530494062
Root181|1768	4.32863711582488	-0.189159237803744	1.03811412908165	0.435276579204917	0.970138530494062
Root181|2785	0.0683429443992341	0.143124736170635	1.02081259467869	0.332788343722232	0.970138530494062
Root181|872	0.956801221589278	0.210973734292868	1.0485664158902	0.197389950566219	0.970138530494062
Root181|1701	0	NA	NA	NA	NA
Root181|2497	0.136685888798468	0.169477301532757	1.02913338438443	0.308579889477152	0.970138530494062
Root181|3548	0	NA	NA	NA	NA
Root181|1724	5.09529948956379	-0.151401892543722	0.998709832854851	0.658810927480765	0.970138530494062
Root181|2068	1.37651470700658	-0.155684149445471	1.02600688057104	0.726134511390508	0.970138530494062
Root181|413	14.7877549498332	-0.11960568897369	0.959617249158075	NA	NA
Root181|4211	1.8110880265797	0.217350299134339	1.05200840925857	0.156526714705102	0.970138530494062
Root181|4303	6.62028841217981	-0.181127389659663	1.00293150044901	0.584995898367832	0.970138530494062
Root181|2201	0.0683429443992341	0.143124736170635	1.02081259467869	0.332788343722232	0.970138530494062
Root181|2686	0	NA	NA	NA	NA
Root181|3143	1.98829902123172	-0.167658859918812	1.02960609657183	0.625431983390894	0.970138530494062
Root181|3144	0	NA	NA	NA	NA
Root181|4117	0	NA	NA	NA	NA
Root181|1057	0	NA	NA	NA	NA
Root181|1063	0	NA	NA	NA	NA
Root181|2018	0	NA	NA	NA	NA
Root181|2979	0	NA	NA	NA	NA
Root181|3210	0	NA	NA	NA	NA
Root181|4001	0	NA	NA	NA	NA
Root181|4148	0	NA	NA	NA	NA
Root181|453	0	NA	NA	NA	NA
Root181|646	13.591790746808	-0.238322904173096	1.01485971045877	0.397687642771669	0.970138530494062
Root181|997	6.68031328572362	-0.120497707445967	0.963685809611052	0.735490975363508	0.970138530494062
Root181|2191	1.35064309808993	0.0290891214818161	0.986862738193071	0.795477452636658	0.973207885434553
Root181|2192	0	NA	NA	NA	NA
Root181|2591	434.493838524849	0.394742087879932	1.13662107967753	NA	NA
Root181|2721	1.08827613538227	-0.0881252060135577	1.00070056042983	0.955696973782075	0.995633603015243
Root181|2722	0	NA	NA	NA	NA
Root181|3930	4.5247118020678	-0.182330697263716	1.02530362921662	0.538942444273785	0.970138530494062
Root181|3931	1.36685888798468	0.214815718808059	1.05064396658196	0.174305505627356	0.970138530494062
Root181|4162	3.98242932233876	-0.0629933061025352	0.985144959585623	0.869023877441773	0.986147905616537
Root181|4163	0.229419117834429	-0.0985590670050456	1.0180493987104	0.755112968005627	0.970138530494062
Root181|4230	2.8020607203686	0.230405223647603	1.05691649609845	NA	NA
Root181|4231	0	NA	NA	NA	NA
Root181|575	0	NA	NA	NA	NA
Root181|1033	0	NA	NA	NA	NA
Root181|1079	2.33524778934156	-0.172516617406713	1.03129419390731	0.583559621603145	0.970138530494062
Root181|1810	0	NA	NA	NA	NA
Root181|1853	4.00078730866739	-0.022767360922325	0.986968548760256	0.878032642031119	0.987681844310692
Root181|2058	0	NA	NA	NA	NA
Root181|2345	0.0834017067621984	-0.0742828104239829	1.01722895750616	0.507400152862241	0.970138530494062
Root181|2348	0	NA	NA	NA	NA
Root181|359	0	NA	NA	NA	NA
Root181|4381	0	NA	NA	NA	NA
Root181|4385	2.44713725690058	-0.173956920134211	1.03181820582682	0.571332948377109	0.970138530494062
Root181|565	1.83535294267543	-0.165092967849363	1.02877257498335	0.646853949568582	0.970138530494062
Root181|674	0	NA	NA	NA	NA
Root181|753	0.683429443992341	0.206594171377421	1.04620791739582	0.219246508928703	0.970138530494062
Root181|4459	306.162241313078	0.347906965327356	1.10885314137664	0.014780540923952	0.970138530494062
Root181|1037	0	NA	NA	NA	NA
Root181|1038	0	NA	NA	NA	NA
Root181|1823	0	NA	NA	NA	NA
Root181|2045	0.152946078556286	-0.0883404090330074	1.01774051196627	0.649286035062565	0.970138530494062
Root181|2065	0	NA	NA	NA	NA
Root181|2071	0	NA	NA	NA	NA
Root181|2079	3.16926485696354	-0.181251995283982	1.03466423699063	0.507383806246596	0.970138530494062
Root181|2116	0.764730392781431	-0.135691039366268	1.02161901572825	0.896202080553965	0.992916466790077
Root181|2123	2.29419117834429	-0.172035351978953	1.0311195842973	0.587910604264424	0.970138530494062
Root181|2128	0	NA	NA	NA	NA
Root181|2989	0	NA	NA	NA	NA
Root181|416	58.9972025197909	-0.279026118980679	0.996546419866983	0.439347171326174	0.970138530494062
Root181|4483	4.06450336198846	-0.142004273678721	1.00765352894141	0.670320398768136	0.970138530494062
Root181|1218	0.229419117834429	-0.0985590670050456	1.0180493987104	0.755112968005627	0.970138530494062
Root181|1886	7.63190041112499	-0.266302567111809	1.06224064775286	0.247957209970546	0.970138530494062
Root181|2110	0	NA	NA	NA	NA
Root181|2546	0	NA	NA	NA	NA
Root181|2658	0	NA	NA	NA	NA
Root181|2827	2.31891274062047	-0.172349711287053	1.03123276429163	0.585169505625956	0.970138530494062
Root181|2836	1.98829902123172	-0.167658859918812	1.02960609657183	0.625431983390894	0.970138530494062
Root181|3033	0.618376730832126	-0.128529260888642	1.02050654854731	0.959150602637675	0.995633603015243
Root181|3385	0	NA	NA	NA	NA
Root181|3535	0	NA	NA	NA	NA
Root181|3880	0	NA	NA	NA	NA
Root181|5	0	NA	NA	NA	NA
Root181|875	0	NA	NA	NA	NA
Root181|1385	7.15612039982003	0.333363309208893	1.10144346060872	0.0270464891180077	0.970138530494062
Root181|1406	0	NA	NA	NA	NA
Root181|1845	0	NA	NA	NA	NA
Root181|1856	1.83535294267543	-0.165092967849363	1.02877257498335	0.646853949568582	0.970138530494062
Root181|3883	1.12765858258736	0.212838412509884	1.04957494261266	0.186709986621459	0.970138530494062
Root181|4186	0	NA	NA	NA	NA
Root181|459	0	NA	NA	NA	NA
Root181|588	0	NA	NA	NA	NA
Root181|663	0	NA	NA	NA	NA
Root181|2202	14.4610805949306	-0.109803659754235	0.981362210622779	NA	NA
Root181|2683	0	NA	NA	NA	NA
Root181|2684	0	NA	NA	NA	NA
Root181|3142	1.68817522865026	-0.170047953453808	1.02893173857108	0.65967295406347	0.970138530494062
Root181|4116	0	NA	NA	NA	NA
Root181|1730	0	NA	NA	NA	NA
Root181|2027	0	NA	NA	NA	NA
Root181|2486	0	NA	NA	NA	NA
Root181|3438	7.80700622675559	-0.203844173583082	1.04473379661603	NA	NA
Root181|3608	4.23295873937349	-0.233923730120804	1.04794490143906	0.38209165226369	0.970138530494062
Root181|3986	0	NA	NA	NA	NA
Root181|3987	4.4059342071789	-0.189577488226192	1.03830677775934	0.431375253989366	0.970138530494062
Root181|4158	1.91182598195358	-0.16639428992108	1.02919193890436	0.635891195638479	0.970138530494062
Root181|4159	1.12765858258736	0.212838412509884	1.04957494261266	0.186709986621459	0.970138530494062
Root181|4252	0	NA	NA	NA	NA
Root181|1574	0.990972693788895	0.211387349074383	1.04878980966834	0.195105524271863	0.970138530494062
Root181|1608	3.25266656372574	-0.181952880646964	1.03495404072912	0.501153666897275	0.970138530494062
Root181|1659	0	NA	NA	NA	NA
Root181|2626	0	NA	NA	NA	NA
Root181|2664	2.00164096229276	-0.167812056819996	1.02965867646746	0.623928396752659	0.970138530494062
Root181|3202	0	NA	NA	NA	NA
Root181|366	0	NA	NA	NA	NA
Root181|3904	0.888458277190044	0.210073132775105	1.04808049693433	0.202216248874063	0.970138530494062
Root181|4008	0	NA	NA	NA	NA
Root181|4023	0	NA	NA	NA	NA
Root181|446	0	NA	NA	NA	NA
Root181|772	0	NA	NA	NA	NA
Root181|3222	8.86451074369014	-0.0584807186625011	0.96166987638009	0.852289781834961	0.984334905931396
Root181|354	0	NA	NA	NA	NA
Root181|476	0	NA	NA	NA	NA
Root181|924	27.2896721774812	0.183209226695317	1.01828535157113	NA	NA
Root181|1611	0	NA	NA	NA	NA
Root181|169	0	NA	NA	NA	NA
Root181|183	0	NA	NA	NA	NA
Root181|2104	0	NA	NA	NA	NA
Root181|2247	0	NA	NA	NA	NA
Root181|2838	0	NA	NA	NA	NA
Root181|2869	9.90384415814521	-0.261159849142966	1.01033034145713	0.394831086124022	0.970138530494062
Root181|3034	4.67126866954372	-0.241159660146697	1.05065355353431	0.355451271725106	0.970138530494062
Root181|3660	13.607264963029	-0.0505329658766782	0.975431458846306	0.851543866175838	0.984334905931396
Root181|3890	0	NA	NA	NA	NA
Root181|3924	0	NA	NA	NA	NA
Root181|4505	0	NA	NA	NA	NA
Root181|6	0	NA	NA	NA	NA
Root181|723	1.67440213778124	0.216671065320994	1.05164647554265	0.161428505212038	0.970138530494062
Root181|1615	2.97291808136668	0.233470688925796	1.05803084569938	NA	NA
Root181|3541	1.26434447138583	0.214058962904377	1.05023099832623	0.179314319084699	0.970138530494062
Root181|4005	0	NA	NA	NA	NA
Root181|4536	0	NA	NA	NA	NA
Root181|664	2.00972437520441	-0.167988619532505	1.02971624252866	0.62261876393014	0.970138530494062
Root181|160	6.88117317943089	-0.0210055468228367	0.977655080254935	NA	NA
Root181|1773	11.2777908410242	-0.356601451909108	1.10158550362096	0.131328215228714	0.970138530494062
Root181|1820	0	NA	NA	NA	NA
Root181|20	12.8510576518949	-0.138352911569258	0.982192169124299	0.63788814293216	0.970138530494062
Root181|2329	0	NA	NA	NA	NA
Root181|3655	1.68240686411915	-0.16228187068113	1.02789784099036	0.670471530928876	0.970138530494062
Root181|380	4.21710381504173	-0.0715670779080997	0.975545367205021	0.85740783548906	0.984334905931396
Root181|390	6.56923731652918	-0.25740817736905	1.05811074075806	0.27859065526983	0.970138530494062
Root181|1094	0	NA	NA	NA	NA
Root181|13	0	NA	NA	NA	NA
Root181|257	0	NA	NA	NA	NA
Root181|607	0.546743555193873	0.203180711764221	1.04440137039283	0.233517890480331	0.970138530494062
Root181|621	0	NA	NA	NA	NA
Root181|944	0	NA	NA	NA	NA
Root181|121	1.24808129309578	0.162842215362526	1.02171381693325	0.385558356880397	0.970138530494062
Root181|2926	8.5354932708598	-0.17678716841554	0.999213151513128	0.576468462018338	0.970138530494062
Root181|2988	0	NA	NA	NA	NA
Root181|3037	2.00164096229276	-0.167812056819996	1.02965867646746	0.623928396752659	0.970138530494062
Root181|4499	0.854286804990427	0.209581835730888	1.04781563723418	0.204769960545214	0.970138530494062
Root181|54	0	NA	NA	NA	NA
Root181|63	1.37651470700658	-0.155684149445471	1.02600688057104	0.726134511390508	0.970138530494062
Root181|64	0.136685888798468	0.169477301532757	1.02913338438443	0.308579889477152	0.970138530494062
Root181|962	0.956801221589278	0.210973734292868	1.0485664158902	0.197389950566219	0.970138530494062
Root181|1562	0.583811947335389	-0.126464075337755	1.02023292204921	0.977088266040414	0.996469415650607
Root181|1579	6.41729460833727	-0.0765986327113032	0.985446796833963	0.792214789784127	0.973207885434553
Root181|3063	4.19440902295205	-0.0925690367266165	0.991263416409652	0.794084285644968	0.973207885434553
Root181|3652	0	NA	NA	NA	NA
Root181|855	2.14124509978801	-0.169953247526948	1.03038519606887	0.605872428428007	0.970138530494062
Root181|1001	2.44713725690058	-0.173956920134211	1.03181820582682	0.571332948377109	0.970138530494062
Root181|1595	6.02917312561323	-0.19642374464937	1.04160671217537	NA	NA
Root181|1700	10.5239089916038	-0.229302943690312	1.01875038522175	0.358586069309761	0.970138530494062
Root181|2526	0	NA	NA	NA	NA
Root181|3279	1.95742973440007	-0.0513143727676901	0.989115468606473	0.968077640336055	0.995633603015243
Root181|331	4.68792885409116	-0.242016758587683	1.05091420479917	0.353797109701296	0.970138530494062
Root181|1269	0	NA	NA	NA	NA
Root181|159	1.81096265803871	-0.118294399942059	1.00778185460235	0.805705094143332	0.977797444348704
Root181|164	0.58091502739349	0.204153789877641	1.04491264797786	0.229669998009011	0.970138530494062
Root181|1826	0	NA	NA	NA	NA
Root181|25	0	NA	NA	NA	NA
Root181|2935	0.546743555193873	0.203180711764221	1.04440137039283	0.233517890480331	0.970138530494062
Root181|3628	0	NA	NA	NA	NA
Root181|412	0	NA	NA	NA	NA
Root181|1055	0	NA	NA	NA	NA
Root181|1279	0	NA	NA	NA	NA
Root181|1342	0	NA	NA	NA	NA
Root181|2142	0	NA	NA	NA	NA
Root181|2599	0	NA	NA	NA	NA
Root181|4096	0	NA	NA	NA	NA
Root181|1819	0	NA	NA	NA	NA
Root181|2818	0	NA	NA	NA	NA
Root181|2823	0.305892157112573	-0.106524177128156	1.01840878476868	0.835239333343796	0.979604499489191
Root181|2968	0	NA	NA	NA	NA
Root181|3905	4.77860194555633	-0.0515181425155526	0.989025213205585	0.782955400773468	0.973207885434553
Root181|802	0	NA	NA	NA	NA
Root181|1339	0	NA	NA	NA	NA
Root181|1515	6.47967394444865	-0.0559018079881607	0.969024838474464	0.854940063470046	0.984334905931396
Root181|2855	2.39200305397319	0.220519375924889	1.05347140608327	0.137152613694325	0.970138530494062
Root181|4007	0	NA	NA	NA	NA
Root181|4084	16.9473286729275	-0.138856111569768	0.975629195737862	0.663616337452115	0.970138530494062
Root181|116	0.166803413524397	-0.0900588121957577	1.01779812077935	0.668311861419643	0.970138530494062
Root181|1289	1.16183005478698	0.212092009580514	1.04941847660257	0.18477590766689	0.970138530494062
Root181|1654	0	NA	NA	NA	NA
Root181|2662	0	NA	NA	NA	NA
Root181|3480	0	NA	NA	NA	NA
Root181|3769	0	NA	NA	NA	NA
Root181|4181	0	NA	NA	NA	NA
Root181|912	0	NA	NA	NA	NA
Root181|3394	10.0511017168097	-0.246909974358588	1.01926590204017	0.345179190841286	0.970138530494062
Root181|4443	0.888458277190044	0.210073132775105	1.04808049693433	0.202216248874063	0.970138530494062
Root181|981	0	NA	NA	NA	NA
Root181|2272	0	NA	NA	NA	NA
Root181|408	0.154594182708031	-0.0885502299423231	1.01774756554033	0.651608427345476	0.970138530494062
Root181|1943	0	NA	NA	NA	NA
Root181|3531	0	NA	NA	NA	NA
Root181|3783	0.0764730392781431	-0.0730007814066422	1.0171461101598	0.507400152862241	0.970138530494062
Root181|441	11.9761767054098	-0.397107342585145	1.12257995789599	0.106280740605113	0.970138530494062
Root181|2528	0	NA	NA	NA	NA
Root181|3506	1.91594624233294	-0.178320018966325	1.0308974949618	0.619625601195225	0.970138530494062
Root181|449	0	NA	NA	NA	NA
Root181|1551	0	NA	NA	NA	NA
Root181|2707	0	NA	NA	NA	NA
Root181|2865	0	NA	NA	NA	NA
Root181|1006	1.68240686411915	-0.16228187068113	1.02789784099036	0.670471530928876	0.970138530494062
Root181|2536	0	NA	NA	NA	NA
Root181|3085	0	NA	NA	NA	NA
Root181|9	0	NA	NA	NA	NA
Root181|1264	0	NA	NA	NA	NA
Root181|2284	6.80573200346052	-0.116557824592144	0.994166431890898	0.590016795295399	0.970138530494062
Root181|2288	0	NA	NA	NA	NA
Root181|2501	0	NA	NA	NA	NA
Root181|3707	8.39374666666181	-0.242594091986323	1.03178613948275	0.427274041976703	0.970138530494062
Root181|1165	0.615086499593107	0.205037852922621	1.0453798379254	0.226020299817142	0.970138530494062
Root181|1278	0	NA	NA	NA	NA
Root181|1463	0	NA	NA	NA	NA
Root181|157	0	NA	NA	NA	NA
Root181|2038	0	NA	NA	NA	NA
Root181|2690	0.410057666395405	0.198089462423993	1.04177665625287	0.251355966434407	0.970138530494062
Root181|3127	0	NA	NA	NA	NA
Root181|3763	1.83483754876837	-0.165020868028063	1.02875143023144	0.647231248217677	0.970138530494062
Root181|3840	0	NA	NA	NA	NA
Root181|3991	0	NA	NA	NA	NA
Root181|4412	2.29419117834429	-0.172035351978953	1.0311195842973	0.587910604264424	0.970138530494062
Root181|1552	0	NA	NA	NA	NA
Root181|2706	6.71248616666128	-0.254700691946456	1.05733271923994	0.275809860770614	0.970138530494062
Root181|2864	0	NA	NA	NA	NA
Root181|11	0	NA	NA	NA	NA
Root181|2448	1.49138293436209	0.0837318244237137	0.994408968236479	0.663678954734131	0.970138530494062
Root181|4480	0	NA	NA	NA	NA
Root181|551	3.35736966684717	-0.220159457782772	1.04275896418755	0.44396513769074	0.970138530494062
Root181|2334	2.64113994645413	-0.199217430778974	1.03660978054067	0.520892299069927	0.970138530494062
Root181|2469	3.37789710116915	-0.0834009237511998	0.990471295411148	0.83644711763282	0.979604499489191
Root181|448	0	NA	NA	NA	NA
Root181|4509	0	NA	NA	NA	NA
Root181|2187	0.649257971792724	0.205845703884925	1.04580952880433	0.222550963777996	0.970138530494062
Root181|2746	0	NA	NA	NA	NA
Root181|3395	0	NA	NA	NA	NA
Root181|3702	0	NA	NA	NA	NA
Root181|4411	4.85885808552028	-0.243724826959777	1.05168173475752	0.345487710023096	0.970138530494062
Root181|535	0	NA	NA	NA	NA
Root181|749	0	NA	NA	NA	NA
Root181|555	0	NA	NA	NA	NA
Root181|783	2.8295024532913	-0.178118096992931	1.03340733556337	0.534870658378292	0.970138530494062
Root181|1296	3.05937123641485	-0.159307986416529	1.00698291449271	0.681335050987422	0.970138530494062
Root181|1675	0.888458277190044	0.210073132775105	1.04808049693433	0.202216248874063	0.970138530494062
Root181|543	0	NA	NA	NA	NA
Root181|685	11.1633295971002	-0.1047171524689	0.97412990357737	NA	NA
Root181|1557	0.375886194195788	0.19637734452857	1.04091641127508	0.256581231311326	0.970138530494062
Root181|3369	8.33802365581859	-0.27146207301439	1.06467272107372	0.230257338142033	0.970138530494062
Root181|975	0	NA	NA	NA	NA
Root181|3140	32.2438247605926	-0.358015657525951	1.04395856779709	0.299069412723949	0.970138530494062
Root181|3568	2.60008333545687	-0.175683780580744	1.03246990442374	0.55596478458215	0.970138530494062
Root181|3927	0	NA	NA	NA	NA
Root181|4190	2.25531716517473	0.218970131241312	1.05289193195471	0.142395409808219	0.970138530494062
Root181|2815	0	NA	NA	NA	NA
Root181|3220	0	NA	NA	NA	NA
Root181|3767	0	NA	NA	NA	NA
Root181|1250	9.83797315282292	-0.0920510551793427	0.975767737500512	0.748818325587103	0.970138530494062
Root181|1673	0	NA	NA	NA	NA
Root181|2341	0	NA	NA	NA	NA
Root181|2438	0	NA	NA	NA	NA
Root181|2997	0	NA	NA	NA	NA
Root181|3634	0	NA	NA	NA	NA
Root181|4547	0	NA	NA	NA	NA
Root181|879	0	NA	NA	NA	NA
Root181|1728	0	NA	NA	NA	NA
Root181|1731	0	NA	NA	NA	NA
Root181|3851	8.22687484306514	-0.096710956890284	0.98320337971098	0.732736185034087	0.970138530494062
Root181|965	0	NA	NA	NA	NA
Root181|3132	8.61804262640982	-0.181290644135661	0.978513795191596	0.606869245552996	0.970138530494062
Root181|3498	0	NA	NA	NA	NA
Root181|3499	0	NA	NA	NA	NA
Root181|1932	0	NA	NA	NA	NA
Root181|3061	3.9980622473552	0.246839438450536	1.06311136990056	NA	NA
Root181|3241	3.30564578255348	-0.21952415382283	1.04249586515203	0.447837456310934	0.970138530494062
Root181|853	1.16183005478698	0.212092009580514	1.04941847660257	0.18477590766689	0.970138530494062
Root181|141	12.1469491369005	-0.125458918120774	0.969129114437329	0.705257073632028	0.970138530494062
Root181|4432	47.1647684453809	-0.258339271852058	0.992159705612991	0.46919693940342	0.970138530494062
Root181|1244	0	NA	NA	NA	NA
Root181|2461	0.0764730392781431	-0.0730007814066422	1.0171461101598	0.507400152862241	0.970138530494062
Root181|2542	0	NA	NA	NA	NA
Root181|3089	0	NA	NA	NA	NA
Root181|3433	0	NA	NA	NA	NA
Root181|660	0	NA	NA	NA	NA
Root181|682	0	NA	NA	NA	NA
Root181|934	1.91182598195358	-0.16639428992108	1.02919193890436	0.635891195638479	0.970138530494062
Root181|1705	2.67655637473501	-0.176532620161087	1.03279207018965	0.548688092708897	0.970138530494062
Root181|1391	0	NA	NA	NA	NA
Root181|2894	0	NA	NA	NA	NA
Root181|368	0	NA	NA	NA	NA
Root181|2518	0	NA	NA	NA	NA
Root181|807	0	NA	NA	NA	NA
Root181|251	11.3449287702729	0.271526848978479	1.07357428166813	NA	NA
Root181|582	0.58091502739349	0.204153789877641	1.04491264797786	0.229669998009011	0.970138530494062
Root181|2259	5.1578215751488	-0.247099344242929	1.05312224587052	0.331149208143873	0.970138530494062
Root181|2651	0	NA	NA	NA	NA
Root181|2925	0	NA	NA	NA	NA
Root181|3686	315.648160173195	0.325383666669763	1.08743692496094	NA	NA
Root181|4327	0	NA	NA	NA	NA
Root181|415	35.8577960373987	-0.31322749693085	1.03610921535932	0.338177513131166	0.970138530494062
Root181|2024	10.0219555752925	-0.233104665533582	1.01345175728937	0.353247099561238	0.970138530494062
Root181|3108	0	NA	NA	NA	NA
Root181|3681	0	NA	NA	NA	NA
Root181|930	0.305892157112573	-0.106524177128156	1.01840878476868	0.835239333343796	0.979604499489191
Root181|2708	18.2561460980607	0.194595944093818	0.991694881728002	0.553138290677414	0.970138530494062
Root181|2868	0	NA	NA	NA	NA
Root181|3497	0	NA	NA	NA	NA
Root181|2595	205.395076965606	0.310331781348556	1.09149717723034	NA	NA
Root181|3508	4.8766814394126	-0.118325690938286	0.997836246696588	0.71711357475461	0.970138530494062
Root181|4059	0	NA	NA	NA	NA
Root181|2370	1.60593382484101	-0.1607580409562	1.02744142968496	0.683232566335521	0.970138530494062
Root181|1622	1.05931563818813	0.212150275878702	1.04920236877862	0.190768134694222	0.970138530494062
Root181|3118	3.33606827048794	-0.182634219470317	1.03523789204848	0.495120569703489	0.970138530494062
Root181|4120	8.45076476816176	-0.272556857126029	1.06515319809411	0.227337714659678	0.970138530494062
Root181|4472	0	NA	NA	NA	NA
Root181|2150	0	NA	NA	NA	NA
Root181|302	0	NA	NA	NA	NA
Root181|1606	3.63528945706999	-0.22502835644314	1.04451935038043	0.422087850099156	0.970138530494062
Root181|1796	0	NA	NA	NA	NA
Root181|1797	0	NA	NA	NA	NA
Root181|1812	0	NA	NA	NA	NA
Root181|192	0	NA	NA	NA	NA
Root181|2050	0	NA	NA	NA	NA
Root181|2138	0	NA	NA	NA	NA
Root181|227	0.850268004894173	-0.139283334362769	1.02226604814889	0.865073094150447	0.986147905616537
Root181|2529	0	NA	NA	NA	NA
Root181|2668	0	NA	NA	NA	NA
Root181|355	0	NA	NA	NA	NA
Root181|4216	0	NA	NA	NA	NA
Root181|428	0	NA	NA	NA	NA
Root181|444	0.307543249796554	0.192106468800342	1.0388220702699	0.268258232953601	0.970138530494062
Root181|3194	0	NA	NA	NA	NA
Root181|468	0	NA	NA	NA	NA
Root181|1721	0	NA	NA	NA	NA
Root181|2916	0	NA	NA	NA	NA
Root181|2965	0	NA	NA	NA	NA
Root181|3631	0	NA	NA	NA	NA
Root181|4251	0	NA	NA	NA	NA
Root181|432	8.54619100518497	-0.272631235819441	1.06527133878133	0.225686386271019	0.970138530494062
Root181|1706	3.58627339077453	-0.184514397043543	1.03603980683409	0.478102919202614	0.970138530494062
Root181|2648	0	NA	NA	NA	NA
Root181|1620	0	NA	NA	NA	NA
Root181|2445	0	NA	NA	NA	NA
Root181|2932	3.95636574508652	-0.0284465579896754	0.980559168583829	0.949865900755912	0.995633603015243
Root181|3453	0	NA	NA	NA	NA
Root181|3954	0	NA	NA	NA	NA
Root181|4413	0	NA	NA	NA	NA
Root181|21	0	NA	NA	NA	NA
Root181|337	0	NA	NA	NA	NA
Root181|3651	0	NA	NA	NA	NA
Root181|600	0	NA	NA	NA	NA
Root181|867	0.546743555193873	0.203180711764221	1.04440137039283	0.233517890480331	0.970138530494062
Root181|2883	0	NA	NA	NA	NA
Root181|3804	0	NA	NA	NA	NA
Root181|3910	0	NA	NA	NA	NA
Root181|4188	0	NA	NA	NA	NA
Root181|1887	26.4960220222798	-0.452512544309129	1.16627471484116	0.0384561014582049	0.970138530494062
Root181|4223	0	NA	NA	NA	NA
Root181|49	10.516900551978	-0.18469371080794	1.01125462661171	0.412386824252901	0.970138530494062
Root181|825	0	NA	NA	NA	NA
Root181|237	17.4549613189117	-0.301754733335949	1.06675421829991	0.248624044055563	0.970138530494062
Root181|1312	3.20325374596339	-0.0345799249332509	0.973183424360874	0.96403859653277	0.995633603015243
Root181|1656	0	NA	NA	NA	NA
Root181|242	15.7311991569786	-0.418621398674208	1.13835487273973	0.0762726515573208	0.970138530494062
Root181|3719	1.41782901495737	-0.156587477656347	1.0262547632036	0.718238845165441	0.970138530494062
Root181|4448	0	NA	NA	NA	NA
Root181|2434	0	NA	NA	NA	NA
Root181|2647	0	NA	NA	NA	NA
Root181|4396	0	NA	NA	NA	NA
Root181|945	0	NA	NA	NA	NA
Root181|1974	0.583811947335389	-0.126464075337755	1.02023292204921	0.977088266040414	0.996469415650607
Root181|2133	0	NA	NA	NA	NA
Root181|2797	0	NA	NA	NA	NA
Root181|2025	0	NA	NA	NA	NA
Root181|2099	0	NA	NA	NA	NA
Root181|2569	0.888458277190044	0.210073132775105	1.04808049693433	0.202216248874063	0.970138530494062
Root181|2680	0	NA	NA	NA	NA
Root181|3483	1.64023066558162	0.216491388622537	1.05154977614182	0.162724338262474	0.970138530494062
Root181|3674	2.60008333545687	-0.175683780580744	1.03246990442374	0.55596478458215	0.970138530494062
Root181|3869	0.854286804990427	0.209581835730888	1.04781563723418	0.204769960545214	0.970138530494062
Root181|4486	1.43520183238392	0.215247621485035	1.05088498881006	0.171186534975677	0.970138530494062
Root181|541	0.834017067621984	-0.138505951811871	1.02212504449046	0.8713726167121	0.986149092311119
Root181|4243	0	NA	NA	NA	NA
Root181|4476	1.66710050604561	0.20992906654225	1.0481205998033	0.20789031890719	0.970138530494062
Root181|1139	0	NA	NA	NA	NA
Root181|3271	0	NA	NA	NA	NA
Root181|133	0.153770130632159	-0.0884454112760683	1.01774404594881	0.650448510367954	0.970138530494062
Root181|134	0	NA	NA	NA	NA
Root181|1538	0	NA	NA	NA	NA
Root181|2033	0.615086499593107	0.205037852922621	1.0453798379254	0.226020299817142	0.970138530494062
Root181|260	0	NA	NA	NA	NA
Root181|3359	2.73147032070038	-0.200237044432262	1.03705331546613	0.512426747340497	0.970138530494062
Root181|3374	18.0459916372197	-0.425490347484931	1.14426547337512	0.0649335565518331	0.970138530494062
Root181|3997	0	NA	NA	NA	NA
Root181|832	0	NA	NA	NA	NA
Root181|1639	0.0764730392781431	-0.0730007814066422	1.0171461101598	0.507400152862241	0.970138530494062
Root181|4099	0	NA	NA	NA	NA
Root181|4100	0	NA	NA	NA	NA
Root181|4232	2.08702146655842	-0.169160998852458	1.03011264974865	0.612642433000356	0.970138530494062
Root181|437	1.02514416598851	0.21177904363017	1.04900152052723	0.192899817437656	0.970138530494062
Root181|1644	0	NA	NA	NA	NA
Root181|1950	0	NA	NA	NA	NA
Root181|2687	0	NA	NA	NA	NA
Root181|2688	0	NA	NA	NA	NA
Root181|2692	0	NA	NA	NA	NA
Root181|2793	0.0834017067621984	-0.0742828104239829	1.01722895750616	0.507400152862241	0.970138530494062
Root181|3983	0	NA	NA	NA	NA
Root181|4160	6.18376730832126	-0.197186774490641	1.04191958605181	NA	NA
Root181|2226	2.90597549256944	-0.178791960146807	1.0336837075682	0.528302225220491	0.970138530494062
Root181|2986	4.01072598597665	-0.231807509927287	1.04696284280279	0.394791871227762	0.970138530494062
Root181|4495	0	NA	NA	NA	NA
Root181|701	0	NA	NA	NA	NA
Root181|755	0	NA	NA	NA	NA
Root181|1417	1.16762389467078	-0.150022644074079	1.02456842066896	0.773368738339607	0.973207885434553
Root181|2134	0	NA	NA	NA	NA
Root181|2985	22.4268616684245	-0.163092542634383	0.969184094099789	0.63429579490938	0.970138530494062
Root181|3257	13.0193731819802	0.00203808048282361	0.964916468697531	0.994317983706793	0.998703998764062
Root181|1509	0	NA	NA	NA	NA
Root181|1871	0	NA	NA	NA	NA
Root181|843	0	NA	NA	NA	NA
Root181|1082	23.0690670344552	-0.366799375149657	1.07237127260498	0.250576209080532	0.970138530494062
Root181|2067	0	NA	NA	NA	NA
Root181|3341	2.21771813906615	-0.171016760404281	1.03075725159238	0.596706182244816	0.970138530494062
Root181|3373	6.52984790945255	-0.0660141859718834	0.971297110745509	0.830821386977509	0.979604499489191
Root181|3377	0	NA	NA	NA	NA
Root181|3379	0	NA	NA	NA	NA
Root181|3380	0.382365196390716	-0.11316520616509	1.01885193264969	0.899429562532304	0.992916466790077
Root181|4462	3.92971930295596	0.24614582680149	1.06283884597759	NA	NA
Root181|4344	0	NA	NA	NA	NA
Root181|4379	0	NA	NA	NA	NA
Root181|1351	9.40044145233033	0.0098456382824978	0.970468721904982	0.98240519250625	0.99772201410034
Root181|2204	2.46034599837243	0.222401284224822	1.05411176270247	0.133793183081151	0.970138530494062
Root181|3556	5.80184864219927	0.327266568264755	1.09801740209746	0.0352592664852294	0.970138530494062
Root181|3966	695.929758703734	0.285858690387204	1.07923898828902	NA	NA
Root181|2267	0	NA	NA	NA	NA
Root181|2268	0	NA	NA	NA	NA
Root181|1588	0	NA	NA	NA	NA
Root181|2996	6.89273082821876	0.12554744703218	0.995075035574512	NA	NA
Root181|3020	2.90597549256944	-0.178791960146807	1.0336837075682	0.528302225220491	0.970138530494062
Root181|76	0	NA	NA	NA	NA
Root181|1506	5.15989230214218	0.255832390735184	1.06674082992292	NA	NA
Root181|2206	0	NA	NA	NA	NA
Root181|2856	0.512572082994256	0.202110065263982	1.04384181961116	0.237584453956589	0.970138530494062
Root181|2037	6.94611269217513	-0.00151740618778297	0.977575209429194	0.98825114001019	0.998703998764062
Root181|3776	0	NA	NA	NA	NA
Root181|3841	0	NA	NA	NA	NA
Root181|583	0.888458277190044	0.210073132775105	1.04808049693433	0.202216248874063	0.970138530494062
Root181|110	0	NA	NA	NA	NA
Root181|1521	0	NA	NA	NA	NA
Root181|3560	786.458857936781	8.53519123735706	3.26300431362913	NA	NA
Root181|1286	0.751772388391575	0.207913712156062	1.04691659843547	0.213078999465869	0.970138530494062
Root181|1287	0	NA	NA	NA	NA
Root181|1459	0	NA	NA	NA	NA
Root181|1460	0	NA	NA	NA	NA
Root181|3172	1.02514416598851	0.21177904363017	1.04900152052723	0.192899817437656	0.970138530494062
Root181|1390	0	NA	NA	NA	NA
Root181|1519	0	NA	NA	NA	NA
Root181|230	4.30667946577997	-0.035253546541631	0.987595913174069	0.836686685950152	0.979604499489191
Root181|3246	0.152946078556286	-0.0883404090330074	1.01774051196627	0.649286035062565	0.970138530494062
Root181|3269	3.47558360825705	0.0081706289931276	0.979665435991248	0.950817132552207	0.995633603015243
Root181|3803	0	NA	NA	NA	NA
Root181|402	0	NA	NA	NA	NA
Root181|4369	0	NA	NA	NA	NA
Root181|915	0	NA	NA	NA	NA
Root181|1779	4.67049557868311	-0.190914343331547	1.03892976844891	0.418750522876822	0.970138530494062
Root181|3645	0	NA	NA	NA	NA
Root181|4147	0	NA	NA	NA	NA
Root181|4298	0	NA	NA	NA	NA
Root181|529	0.0772970913540157	-0.0731581303925016	1.01715651423757	0.507400152862241	0.970138530494062
Root181|3084	0	NA	NA	NA	NA
Root181|4101	0	NA	NA	NA	NA
Root181|3447	0	NA	NA	NA	NA
Root181|42	4.57307599861505	-0.0592837952375223	0.990037570970618	0.784252554461977	0.973207885434553
Root181|581	1.60593382484101	-0.1607580409562	1.02744142968496	0.683232566335521	0.970138530494062
Root181|978	0	NA	NA	NA	NA
Root181|2100	0	NA	NA	NA	NA
Root181|217	0	NA	NA	NA	NA
Root181|2748	3.67070588535087	-0.185134471013825	1.03630841305888	0.472565751528787	0.970138530494062
Root181|3098	0	NA	NA	NA	NA
Root181|3879	0	NA	NA	NA	NA
Root181|612	0	NA	NA	NA	NA
Root181|1234	0.535311274947002	-0.123797213874231	1.01989382840919	0.998255098698342	0.998703998764062
Root181|152	3.77602074728455	-0.22726519232019	1.04536563715338	0.411853397543518	0.970138530494062
Root181|2072	1.57188772118238	0.216116876520829	1.05134737796539	0.165408676031926	0.970138530494062
Root181|4513	2.00164096229276	-0.167812056819996	1.02965867646746	0.623928396752659	0.970138530494062
Root181|2157	10.1649798787047	-0.18029813958809	1.00972866570193	0.423894595664452	0.970138530494062
Root181|3388	0	NA	NA	NA	NA
Root181|4178	0	NA	NA	NA	NA
Root181|4301	1.33268741578507	0.214570593907278	1.05051088867305	0.175928933642414	0.970138530494062
Root181|1757	16.6532302470103	-0.219257217878739	1.00597199791978	0.453364854720587	0.970138530494062
Root181|4026	0.750615360859786	-0.134911923759013	1.02149163116774	0.902493687871148	0.992926366141242
Root181|4097	0	NA	NA	NA	NA
Root181|4213	0	NA	NA	NA	NA
Root181|3477	0	NA	NA	NA	NA
Root181|1121	1.45298774628472	-0.157479983655119	1.0264989505974	0.710983847916502	0.970138530494062
Root181|1510	2.66537483157013	0.227389941327286	1.05584525949182	NA	NA
Root181|1580	0	NA	NA	NA	NA
Root181|4025	0	NA	NA	NA	NA
Root181|652	0	NA	NA	NA	NA
Root181|1301	1.68240686411915	-0.16228187068113	1.02789784099036	0.670471530928876	0.970138530494062
Root181|2550	0	NA	NA	NA	NA
Root181|494	0.717600916191958	0.20727999338664	1.04657546867535	0.216093215329206	0.970138530494062
Root181|244	0	NA	NA	NA	NA
Root181|2506	0	NA	NA	NA	NA
Root181|2608	2.91905973667694	-0.17888246588729	1.03372040359424	0.527373100087777	0.970138530494062
Root181|4049	0	NA	NA	NA	NA
Root181|3337	7.95319608492688	-0.204376672434143	1.04496063035198	NA	NA
Root181|2673	0	NA	NA	NA	NA
Root181|3488	0.956801221589278	0.210973734292868	1.0485664158902	0.197389950566219	0.970138530494062
Root181|696	0	NA	NA	NA	NA
Root181|3939	0	NA	NA	NA	NA
Root181|3940	0	NA	NA	NA	NA
Root181|994	0	NA	NA	NA	NA
Root181|1154	0.649257971792724	0.205845703884925	1.04580952880433	0.222550963777996	0.970138530494062
Root181|2248	0	NA	NA	NA	NA
Root181|4220	0	NA	NA	NA	NA
Root181|3942	0	NA	NA	NA	NA
Root181|2390	1.37651470700658	-0.155684149445471	1.02600688057104	0.726134511390508	0.970138530494062
Root181|3711	0	NA	NA	NA	NA
Root181|3827	0	NA	NA	NA	NA
Root181|3828	0	NA	NA	NA	NA
Root181|998	30.1443302167007	-0.388949592705658	1.10367627362964	0.107532389225788	0.970138530494062
Root181|1888	29.1454470220059	-0.476734888911114	1.16278016869718	0.107999255179823	0.970138530494062
Root181|4222	0	NA	NA	NA	NA
Root181|826	2.67655637473501	-0.176532620161087	1.03279207018965	0.548688092708897	0.970138530494062
Root181|1618	21.7643419092165	-0.313979014046074	0.997765472166188	0.406702770843505	0.970138530494062
Root181|1569	4.72189142866009	-0.0981611830136209	0.991911723781585	0.76983728502588	0.973207885434553
Root181|3649	0	NA	NA	NA	NA
Root181|4288	6.49772852772259	-0.131544521063562	0.995181200106571	0.583406350322647	0.970138530494062
Root181|4262	0.683429443992341	0.206594171377421	1.04620791739582	0.219246508928703	0.970138530494062
Root181|2262	0.166803413524397	-0.0900588121957577	1.01779812077935	0.668311861419643	0.970138530494062
Root181|1833	0	NA	NA	NA	NA
Root181|4278	0	NA	NA	NA	NA
Root181|491	0	NA	NA	NA	NA
Root181|1360	3.94836797862015	-0.230553955643239	1.04652616710204	0.399277114780282	0.970138530494062
Root181|3160	0	NA	NA	NA	NA
Root181|606	0	NA	NA	NA	NA
Root181|200	0	NA	NA	NA	NA
Root181|3722	0	NA	NA	NA	NA
Root181|3817	0	NA	NA	NA	NA
Root181|1582	2.30078359495127	-0.192708221279888	1.03445231518187	0.559425553807367	0.970138530494062
Root181|2394	0.375886194195788	0.19637734452857	1.04091641127508	0.256581231311326	0.970138530494062
Root181|2280	15.8356663095119	-0.158605780337548	0.991312637462805	0.596080542902394	0.970138530494062
Root181|4087	1.03937588774337	0.0968062694451015	0.987220843318052	0.610737269538175	0.970138530494062
Root181|100	0.683429443992341	0.206594171377421	1.04620791739582	0.219246508928703	0.970138530494062
Root181|1348	0	NA	NA	NA	NA
Root181|2439	1.83535294267543	-0.165092967849363	1.02877257498335	0.646853949568582	0.970138530494062
Root181|3481	0	NA	NA	NA	NA
Root181|2108	0	NA	NA	NA	NA
Root181|34	1.62323891843433	-0.161101745005345	1.02754355121918	0.680325702925293	0.970138530494062
Root181|386	1.68240686411915	-0.16228187068113	1.02789784099036	0.670471530928876	0.970138530494062
Root181|3180	166.902492307394	0.293271279640877	1.08354562545046	NA	NA
Root181|722	0	NA	NA	NA	NA
Root181|3237	5.32618728163105	-0.0507882330516436	0.969651195455358	0.87933949356545	0.988192722713593
Root181|2307	0	NA	NA	NA	NA
Root181|4076	6.91883182637128	-0.257865884861712	1.05838813550523	0.265590198451514	0.970138530494062
Root181|4185	0	NA	NA	NA	NA
Root181|2188	0	NA	NA	NA	NA
Root181|4244	0	NA	NA	NA	NA
Root181|517	0	NA	NA	NA	NA
Root181|519	0	NA	NA	NA	NA
Root181|2763	0	NA	NA	NA	NA
Root181|1553	0	NA	NA	NA	NA
Root181|1597	0	NA	NA	NA	NA
Root181|2795	0	NA	NA	NA	NA
Root181|3903	0	NA	NA	NA	NA
Root181|693	0	NA	NA	NA	NA
Root181|91	0	NA	NA	NA	NA
Root181|793	2.68316074547093	0.00518069882105004	0.981489973859075	0.930702973917021	0.995633603015243
Root181|2730	0	NA	NA	NA	NA
Root181|124	0	NA	NA	NA	NA
Root181|241	2.60008333545687	-0.175683780580744	1.03246990442374	0.55596478458215	0.970138530494062
Root181|2910	6.33836149102929	-0.198018176882631	1.04224488728901	NA	NA
Root181|3335	3.19573282846519	0.0396173626376536	0.981553487044688	0.866332735046193	0.986147905616537
Root181|3457	0	NA	NA	NA	NA
Root181|3813	55.6178872841365	-0.265849862072883	0.989412942542398	0.464414200676571	0.970138530494062
Root181|728	1.44981092945775	0.0905259380725216	0.99599109621095	0.641866223943881	0.970138530494062
Root181|1097	1.39134764437228	-0.156032033875508	1.02610115763829	0.723171719846539	0.970138530494062
Root181|1527	0	NA	NA	NA	NA
Root181|2474	0	NA	NA	NA	NA
Root181|3484	0	NA	NA	NA	NA
Root181|957	3.75307680429893	-0.185667798188198	1.03654253209505	0.467570023780999	0.970138530494062
Root181|1051	8.95058902982114	0.332998245192352	1.10144194242166	0.0223923171073433	0.970138530494062
Root181|2787	0	NA	NA	NA	NA
Root181|3900	0	NA	NA	NA	NA
Root181|849	1.22356862845029	-0.151705526865404	1.02497709665175	0.759491176152288	0.970138530494062
Root181|973	5.71833665604542	-0.23881961419099	1.0517225876478	0.322628476613482	0.970138530494062
Root181|2496	0	NA	NA	NA	NA
Root181|861	0	NA	NA	NA	NA
Root181|863	0.152946078556286	-0.0883404090330074	1.01774051196627	0.649286035062565	0.970138530494062
Root181|2295	0	NA	NA	NA	NA
Root181|3990	0	NA	NA	NA	NA
Root181|4475	0	NA	NA	NA	NA
Root181|1940	15.6514864281376	-0.406722530012449	1.13148446040295	0.0807059578398491	0.970138530494062
Root181|2369	0	NA	NA	NA	NA
Root181|3476	1.80993099904791	0.0552715811976366	0.988137595384177	0.762962010133533	0.970138530494062
Root181|3724	0.205028833197702	0.181875071164761	1.03415094972688	0.289937381994956	0.970138530494062
Root181|961	10.9625861958501	-0.284011061814461	1.07145519286384	0.185771101444007	0.970138530494062
Root181|2111	7.399473373691	-0.0625358567141861	0.969385439163199	0.836046386425546	0.979604499489191
Root181|1804	0	NA	NA	NA	NA
Root181|1931	0.917676471337717	-0.141904379821992	1.02277544801706	0.842635623365609	0.979604499489191
Root181|3532	5.79728185155118	-0.195574438588102	1.04119848837052	NA	NA
Root181|4031	0	NA	NA	NA	NA
Root181|1983	2.01611685977741	0.218305657410922	1.05250014116648	0.149910695180142	0.970138530494062
Root181|3412	0	NA	NA	NA	NA
Root181|3810	1.67440213778124	0.216671065320994	1.05164647554265	0.161428505212038	0.970138530494062
Root181|439	15.3190136920911	-0.256105770603266	1.04135683622543	0.347843663242161	0.970138530494062
Root181|3781	0	NA	NA	NA	NA
Root181|3581	0	NA	NA	NA	NA
Root181|3597	0	NA	NA	NA	NA
Root181|3948	0	NA	NA	NA	NA
Root181|3974	1.30169276041241	-0.0642633555322592	0.993725073859004	0.987261064115069	0.998703998764062
Root181|2945	581.4072607042	0.342752677543554	1.10145827422327	NA	NA
Root181|1028	0	NA	NA	NA	NA
Root181|3137	0	NA	NA	NA	NA
Root181|4098	0	NA	NA	NA	NA
Root181|3466	1.43520183238392	0.215247621485035	1.05088498881006	0.171186534975677	0.970138530494062
Root181|3467	10.9696110720721	0.00248959498359145	0.964715665408867	0.997420870450614	0.998703998764062
Root181|471	0	NA	NA	NA	NA
Root181|472	0	NA	NA	NA	NA
Root181|4461	38.1290384163516	0.373146985866284	1.06863393231365	0.252510937909527	0.970138530494062
Root181|1274	0	NA	NA	NA	NA
Root181|3928	0	NA	NA	NA	NA
Root181|4388	5.43662887447112	-0.135298200286519	0.988154688435114	0.699110963496223	0.970138530494062
Root181|3293	1.29851594358545	0.214308339182121	1.05037005528283	0.177597752291887	0.970138530494062
Root181|4052	2.10936635389709	0.0180127929613917	0.983737432587228	0.873587648965619	0.986595807221477
Root181|1989	0	NA	NA	NA	NA
Root181|2	2.29419117834429	-0.172035351978953	1.0311195842973	0.587910604264424	0.970138530494062
Root181|2396	1.53924197312575	-0.0978553423261548	1.00165353840252	0.8818116899874	0.98896405554109
Root181|2401	0	NA	NA	NA	NA
Root181|2402	0.417008533810992	-0.115614500260054	1.0190607046654	0.92334298569618	0.995633603015243
Root181|3055	0	NA	NA	NA	NA
Root181|3209	0	NA	NA	NA	NA
Root181|3512	14.4513326417065	-0.288847817460318	1.03919854201597	0.244759263538715	0.970138530494062
Root181|655	0	NA	NA	NA	NA
Root181|3131	11.3011572733704	-0.202977181246207	1.01850385970232	0.383990627587818	0.970138530494062
Root181|1789	0.54107963947811	-0.124127544440684	1.01993439270932	0.998703998764062	0.998703998764062
Root181|1992	0	NA	NA	NA	NA
Root181|3789	5.69312231933282	-0.20402691980182	1.0353289334691	NA	NA
Root181|4094	0.136685888798468	0.169477301532757	1.02913338438443	0.308579889477152	0.970138530494062
Root181|1884	4.50275853596035	-0.0568305247813537	0.989808208929497	0.792215820292319	0.973207885434553
Root181|3962	368.94112974651	0.309387685211006	1.09106518836984	NA	NA
Root181|2433	3.32098643701679	-0.0207880924147853	0.980947546254099	0.985779147847613	0.998703998764062
Root181|3186	0	NA	NA	NA	NA
Root181|3882	0	NA	NA	NA	NA
Root181|71	1.79317674413791	0.197368772702779	1.03298590238257	0.319642116703431	0.970138530494062
Root181|3429	0	NA	NA	NA	NA
Root181|3430	0	NA	NA	NA	NA
Root181|2952	15.2215436229361	-0.359511373214403	1.06541435877605	0.283794689114786	0.970138530494062
Root181|909	0	NA	NA	NA	NA
Root181|910	0	NA	NA	NA	NA
Root181|125	0	NA	NA	NA	NA
Root181|240	3.58627339077453	-0.184514397043543	1.03603980683409	0.478102919202614	0.970138530494062
Root181|2909	4.05307108174159	-0.187585657506174	1.03739713602866	0.449938801701175	0.970138530494062
Root181|3336	0	NA	NA	NA	NA
Root181|3458	0	NA	NA	NA	NA
Root181|2442	4.17008533810992	-0.18824929228322	1.03769845608859	0.443665496957055	0.970138530494062
Root181|4408	2.8295024532913	-0.178118096992931	1.03340733556337	0.534870658378292	0.970138530494062
Root181|1402	8.4959296939908	-0.0281688448843564	0.955842827422827	0.928088429092206	0.995633603015243
Root181|3387	3.63296329363874	-0.184868875183158	1.03619286209514	0.474976989228309	0.970138530494062
Root181|3874	369.94188230443	0.542496279814029	1.22148132452164	NA	NA
Root181|4028	0	NA	NA	NA	NA
Root181|3371	0	NA	NA	NA	NA
Root181|562	7.24029815884513	0.292768917293422	1.0759781822102	NA	NA
Root181|1335	0.375886194195788	0.19637734452857	1.04091641127508	0.256581231311326	0.970138530494062
Root181|2217	0.0834017067621984	-0.0742828104239829	1.01722895750616	0.507400152862241	0.970138530494062
Root181|3302	2.18697422077549	0.218726369725731	1.0527656320032	0.144716276161553	0.970138530494062
Root181|3376	0	NA	NA	NA	NA
Root181|1195	0.956801221589278	0.210973734292868	1.0485664158902	0.197389950566219	0.970138530494062
Root181|2603	0.305892157112573	-0.106524177128156	1.01840878476868	0.835239333343796	0.979604499489191
Root181|3024	1.68240686411915	-0.16228187068113	1.02789784099036	0.670471530928876	0.970138530494062
Root181|2141	4.99493681928325	-0.0583391155462568	0.989729684655412	0.760719178548329	0.970138530494062
Root181|828	0	NA	NA	NA	NA
Root181|4161	1.05931563818813	0.212150275878702	1.04920236877862	0.190768134694222	0.970138530494062
Root181|2224	0	NA	NA	NA	NA
Root181|3314	240.581496250769	0.31564995573679	1.09122621357578	NA	NA
Root181|136	0	NA	NA	NA	NA
Root181|743	0	NA	NA	NA	NA
Root181|1594	0	NA	NA	NA	NA
Root181|617	0	NA	NA	NA	NA
Root181|4214	0	NA	NA	NA	NA
Root181|4215	0	NA	NA	NA	NA
Root181|1581	2.87040366476783	0.231667288686071	1.05737308970328	NA	NA
Root181|4453	0	NA	NA	NA	NA
Root181|1575	4.621839506774	0.0722789515672772	0.983637535587869	NA	NA
Root181|193	0	NA	NA	NA	NA
Root181|2051	0	NA	NA	NA	NA
Root181|2139	2.14124509978801	-0.169953247526948	1.03038519606887	0.605872428428007	0.970138530494062
Root181|2530	0	NA	NA	NA	NA
Root181|4217	0	NA	NA	NA	NA
Root181|429	0	NA	NA	NA	NA
Root181|443	1.41782901495737	-0.156587477656347	1.0262547632036	0.718238845165441	0.970138530494062
Root181|250	0	NA	NA	NA	NA
Root181|2225	0	NA	NA	NA	NA
Root181|2353	0	NA	NA	NA	NA
Root181|3850	0	NA	NA	NA	NA
Root181|528	4.28531298717167	-0.0639000563402481	0.982973565123699	0.784509509673148	0.973207885434553
Root181|2543	0	NA	NA	NA	NA
Root181|3507	2.50205120286595	-0.174574213207533	1.03204717619986	0.565893172824405	0.970138530494062
Root181|4449	2.62810110603653	-0.175979951066773	1.03258372571148	0.55329221672663	0.970138530494062
Root181|190	0	NA	NA	NA	NA
Root181|3829	13.1140174935347	-0.136748061308086	0.99335351154366	0.60911073073315	0.970138530494062
Root181|3747	0	NA	NA	NA	NA
Root181|1918	1.66803413524397	-0.161931830817615	1.02779397859237	0.67315471222386	0.970138530494062
Root181|1972	0	NA	NA	NA	NA
Root181|2398	2.91905973667694	-0.17888246588729	1.03372040359424	0.527373100087777	0.970138530494062
Root181|2399	0	NA	NA	NA	NA
Root181|467	0	NA	NA	NA	NA
Root181|505	0	NA	NA	NA	NA
Root181|506	0	NA	NA	NA	NA
Root181|642	0	NA	NA	NA	NA
Root181|1764	0	NA	NA	NA	NA
Root181|384	4.80291335174077	-0.241563455840691	1.05100046669623	0.350024020138696	0.970138530494062
Root181|571	0	NA	NA	NA	NA
Root181|586	0	NA	NA	NA	NA
Root181|814	0.535311274947002	-0.123797213874231	1.01989382840919	0.998255098698342	0.998703998764062
Root181|1750	0	NA	NA	NA	NA
Root181|3326	0	NA	NA	NA	NA
Root181|61	0	NA	NA	NA	NA
Root181|1695	0	NA	NA	NA	NA
Root181|3957	24.2788961570297	-0.0982293949841361	0.927885647451216	0.798169701246968	0.973207885434553
Root181|4000	1.41782901495737	-0.156587477656347	1.0262547632036	0.718238845165441	0.970138530494062
Root181|452	0	NA	NA	NA	NA
Root181|864	1.91360244317856	0.217822790230967	1.05225680942026	0.153117406126465	0.970138530494062
Root181|1388	0	NA	NA	NA	NA
Root181|1389	8.11131816829825	-0.248992209366202	1.01776333836527	0.467912833247327	0.970138530494062
Root181|3446	0	NA	NA	NA	NA
Root181|1349	0.478400610794639	0.200921149207736	1.04322499284647	0.24189359641992	0.970138530494062
Root181|1868	0	NA	NA	NA	NA
Root181|2871	3.66967509753673	-0.18510092973191	1.03629434520893	0.472761082339014	0.970138530494062
Root181|677	2.60008333545687	-0.175683780580744	1.03246990442374	0.55596478458215	0.970138530494062
Root181|2467	19.3352987096626	0.0948773705750758	0.952448765048614	0.800329584930555	0.974183951694496
Root181|2678	0	NA	NA	NA	NA
Root181|579	0	NA	NA	NA	NA
Root181|2043	0	NA	NA	NA	NA
Root181|2397	5.19030983345906	0.0925583546351536	0.980163279411978	0.757938819555829	0.970138530494062
Root181|2503	0	NA	NA	NA	NA
Root181|504	0	NA	NA	NA	NA
Root181|834	0	NA	NA	NA	NA
Root181|2389	0.994149510615861	-0.144639853918235	1.02334263010323	0.819301131195812	0.979604499489191
Root181|4454	0	NA	NA	NA	NA
Root181|1640	0	NA	NA	NA	NA
Root181|2911	3.95068203368373	-0.0321009667346585	0.980817150460168	0.941686666069405	0.995633603015243
Root181|83	5.71998476019716	-0.195274007701634	1.04105358467322	NA	NA
Root181|2941	0.546743555193873	0.203180711764221	1.04440137039283	0.233517890480331	0.970138530494062
Root181|1694	0	NA	NA	NA	NA
Root181|3582	0	NA	NA	NA	NA
Root181|880	0	NA	NA	NA	NA
Root181|2903	734.659268445401	0.339717287970859	1.10525179095606	NA	NA
Root181|82	3.19243064309723	-0.0399477124951196	0.9830818285759	0.94475932938299	0.995633603015243
Root181|3844	2.62129680326663	-0.0573956047575064	0.987260408628555	0.923444814646631	0.995633603015243
Root181|4283	1.98829902123172	-0.167658859918812	1.02960609657183	0.625431983390894	0.970138530494062
Root181|1340	0	NA	NA	NA	NA
Root181|3407	0	NA	NA	NA	NA
Root181|1056	0	NA	NA	NA	NA
Root181|2656	3.53135944480916	-0.222699151979621	1.04374764826907	0.430666559567505	0.970138530494062
Root181|4512	1.91360244317856	0.217822790230967	1.05225680942026	0.153117406126465	0.970138530494062
Root181|1115	4.51821246250642	-0.0996574390718149	0.982331073228341	0.788550866802877	0.973207885434553
Root181|1502	2.08445980417664	0.218340532245478	1.05256480522484	0.147875420882335	0.970138530494062
Root181|4192	0.136685888798468	0.169477301532757	1.02913338438443	0.308579889477152	0.970138530494062
Root181|4296	0.458838235668859	-0.118839693649914	1.01935293784403	0.95277139941376	0.995633603015243
Root181|1513	0	NA	NA	NA	NA
Root181|1658	0	NA	NA	NA	NA
Root181|1916	0	NA	NA	NA	NA
Root181|2023	8.47211999212819	-0.284012527600053	1.02749204101217	0.420190333973193	0.970138530494062
Root181|4204	0	NA	NA	NA	NA
Root181|353	0.0834017067621984	-0.0742828104239829	1.01722895750616	0.507400152862241	0.970138530494062
Root181|4062	0	NA	NA	NA	NA
Root181|1685	0	NA	NA	NA	NA
Root181|2613	7.60550383489977	0.189441505919603	1.01891495080321	NA	NA
Root181|3234	0.990972693788895	0.211387349074383	1.04878980966834	0.195105524271863	0.970138530494062
Root181|44	0.0834017067621984	-0.0742828104239829	1.01722895750616	0.507400152862241	0.970138530494062
Root181|1164	26.5131949372735	0.00379287908338445	0.953495139373	0.997999579173422	0.998703998764062
Root181|1729	0	NA	NA	NA	NA
Root181|3130	7.15652208881325	-0.236248481828814	1.03211182321482	0.44028490814533	0.970138530494062
Root181|1134	8.154005301984	-0.0294296823178332	0.975086639127001	0.909696735654567	0.995633603015243
Root181|3410	0	NA	NA	NA	NA
Root181|1297	28.1286471173419	0.0283694739476533	0.971966629389316	0.936661367845102	0.995633603015243
Root181|3695	4.67126866954372	-0.241159660146697	1.05065355353431	0.355451271725106	0.970138530494062
Root181|748	0	NA	NA	NA	NA
Root181|1834	6.70424564590255	-0.256589821060395	1.05784932068966	0.273506695075977	0.970138530494062
Root181|1880	0.512572082994256	0.202110065263982	1.04384181961116	0.237584453956589	0.970138530494062
Root181|376	0	NA	NA	NA	NA
Root181|2339	1.30004166772843	-0.153714517408393	1.02548909387654	0.742264277171424	0.970138530494062
Root181|3811	0.751772388391575	0.207913712156062	1.04691659843547	0.213078999465869	0.970138530494062
Root181|2428	12.2014443940086	0.157677832420784	0.995575370325234	0.592885310364104	0.970138530494062
Root181|2429	11.7161130371118	0.000958587547369871	0.928752077397003	0.995630526897775	0.998703998764062
Root181|3052	2.14124509978801	-0.169953247526948	1.03038519606887	0.605872428428007	0.970138530494062
Root181|650	0	NA	NA	NA	NA
Root181|4112	0	NA	NA	NA	NA
Root181|2129	0	NA	NA	NA	NA
Root181|421	9.98177862629526	-0.278901934710198	1.06868904802714	0.199189092548831	0.970138530494062
Root181|1477	0	NA	NA	NA	NA
Root181|2915	0	NA	NA	NA	NA
Root181|374	0	NA	NA	NA	NA
Root181|466	0.611784314225145	-0.128193201156545	1.02045922321014	0.962211331880925	0.995633603015243
Root181|4017	0	NA	NA	NA	NA
Root181|4474	4.32863711582488	-0.189159237803744	1.03811412908165	0.435276579204917	0.970138530494062
Root181|610	0	NA	NA	NA	NA
Root181|1319	7.02446343896529	0.0645097691171525	0.98144354347876	NA	NA
Root181|1320	9.01466428996298	0.198435968516495	1.0230770519113	NA	NA
Root181|1535	23.794411797977	0.277424603631928	1.03249268724352	0.357754137675745	0.970138530494062
Root181|2745	0	NA	NA	NA	NA
Root181|3212	2.32366010957396	0.219203159480417	1.053012406715	0.140165692766098	0.970138530494062
Root181|2814	1.54594182708031	-0.159492467944362	1.02707198228416	0.693786213024024	0.970138530494062
Root181|2861	0	NA	NA	NA	NA
Root181|3128	1.22356862845029	-0.151705526865404	1.02497709665175	0.759491176152288	0.970138530494062
Root181|4227	6.72484694779937	-0.199831143492381	1.04298597203877	NA	NA
Root181|792	0.333606827048794	-0.108819405980636	1.01855511956498	0.858340037972177	0.984334905931396
Root181|1889	17.689788947011	-0.230865875280659	1.03351170800809	0.279340869246093	0.970138530494062
Root181|4224	0	NA	NA	NA	NA
Root181|48	0	NA	NA	NA	NA
Root181|2257	0.683429443992341	0.206594171377421	1.04620791739582	0.219246508928703	0.970138530494062
Root181|258	0	NA	NA	NA	NA
Root181|4209	0	NA	NA	NA	NA
Root181|4305	0	NA	NA	NA	NA
Root181|1224	4.56246634790888	-0.0568381913489012	0.983215941251447	0.870472901366617	0.986149092311119
Root181|1414	0	NA	NA	NA	NA
Root181|1213	1.02349307330453	0.0991094556452278	0.998704475723216	0.581308356518449	0.970138530494062
Root181|669	1.04020292835148	0.179275194637754	1.03012830756599	0.29386046271982	0.970138530494062
Root181|4210	0	NA	NA	NA	NA
Root181|4304	0	NA	NA	NA	NA
Root181|514	3.84003752220597	-0.0307398412623747	0.980854645401439	0.947610398106912	0.995633603015243
Root181|1144	0	NA	NA	NA	NA
Root181|1016	243.785832484481	-0.488244457102621	1.08962381670434	0.216393325505576	0.970138530494062
Root181|4152	62.5893064571497	-0.496153606201684	1.10896879551134	0.187999084391218	0.970138530494062
Root181|1666	0	NA	NA	NA	NA
Root181|1667	0.785943860591192	0.208505187824366	1.04723537004847	0.210193245750642	0.970138530494062
Root181|3694	0	NA	NA	NA	NA
Root181|457	0	NA	NA	NA	NA
Root181|567	0	NA	NA	NA	NA
Root181|1703	21.5468992994108	-0.138823069818504	0.948871382671247	0.704926835144607	0.970138530494062
Root181|103	0	NA	NA	NA	NA
Root181|1636	0.136685888798468	0.169477301532757	1.02913338438443	0.308579889477152	0.970138530494062
Root181|527	0	NA	NA	NA	NA
Root181|1894	0	NA	NA	NA	NA
Root181|865	0.649257971792724	0.205845703884925	1.04580952880433	0.222550963777996	0.970138530494062
Root181|2455	0	NA	NA	NA	NA
Root181|3922	0	NA	NA	NA	NA
Root181|58	0	NA	NA	NA	NA
Root181|59	0.841203432059574	-0.138933496825364	1.02219991218753	0.868138156430645	0.986147905616537
Root181|987	0	NA	NA	NA	NA
Root181|356	0	NA	NA	NA	NA
Root181|714	0	NA	NA	NA	NA
Root181|4189	5.85945656735134	0.109013636542546	0.990720664551971	NA	NA
Root181|1472	0	NA	NA	NA	NA
Root181|2495	0	NA	NA	NA	NA
Root181|668	0	NA	NA	NA	NA
Root181|2263	0	NA	NA	NA	NA
Root181|3858	18.7613476311803	-0.171854720382395	0.978653279405821	0.605909588734874	0.970138530494062
Root181|531	0	NA	NA	NA	NA
Root181|1367	0.994149510615861	-0.144639853918235	1.02334263010323	0.819301131195812	0.979604499489191
Root181|2400	3.50402871154412	-0.100733738902678	0.994821796186847	0.790352035903683	0.973207885434553
Root181|2842	0	NA	NA	NA	NA
Root181|2840	0	NA	NA	NA	NA
Root181|3036	4.26718384150247	-0.0489813223410168	0.988923625906598	0.818415253926515	0.979604499489191
Root181|2462	1.83535294267543	-0.165092967849363	1.02877257498335	0.646853949568582	0.970138530494062
Root181|964	0	NA	NA	NA	NA
Root181|1163	45.2629237361481	0.192838580620915	0.949031151809044	0.634372068705705	0.970138530494062
Root181|3291	3.74717892462901	-0.185653943515818	1.0365359130057	0.467806485203262	0.970138530494062
Root181|2628	855.760230663405	0.398125155218348	1.12953995808484	NA	NA
Root181|2509	3.212118386764	0.237295536465208	1.05944686503418	NA	NA
Root181|2510	4.14532946753454	0.00666040829422142	0.967665471415495	0.974166789756946	0.996469415650607
Root181|2537	8.25187271779879	-0.0162940165379271	0.965259459028163	0.952033144397573	0.995633603015243
Root181|1071	0.688257353503288	-0.132129477530568	1.02103660701043	0.927335644303453	0.995633603015243
Root181|2982	3.73218747899857	-0.11279334896283	0.997851137782229	0.754823614273776	0.970138530494062
Root181|3500	0	NA	NA	NA	NA
Root181|1333	2.91588204867333	0.0768585446744957	0.987046606435188	0.762658756059319	0.970138530494062
Root181|754	0.333606827048794	-0.108819405980636	1.01855511956498	0.858340037972177	0.984334905931396
Root181|801	0	NA	NA	NA	NA
Root181|4399	1.75887990339729	-0.163724767237543	1.02834147364035	0.658364163299517	0.970138530494062
Root181|450	0	NA	NA	NA	NA
Root181|2799	0	NA	NA	NA	NA
Root181|859	0	NA	NA	NA	NA
Root181|3833	0	NA	NA	NA	NA
Root181|4080	4.30250311116758	-0.23531562973087	1.04843370639164	0.377392919953342	0.970138530494062
Root181|3613	2.60008333545687	-0.175683780580744	1.03246990442374	0.55596478458215	0.970138530494062
Root181|1357	5.43522597146454	-0.245498208923279	1.05312938537883	0.323887719846969	0.970138530494062
Root181|171	5.10160802936504	-0.192875414628958	1.03986919045551	0.399849182895648	0.970138530494062
Root181|1847	0	NA	NA	NA	NA
Root181|478	6.6826464195363	-0.182382728894649	1.00342213637128	0.581457835255787	0.970138530494062
Root181|4501	0	NA	NA	NA	NA
Root181|1228	0	NA	NA	NA	NA
Root181|1494	1.23017299918621	0.213773782772541	1.05007768683579	0.181081089761146	0.970138530494062
Root181|212	0	NA	NA	NA	NA
Root181|3834	0	NA	NA	NA	NA
Root181|2777	0	NA	NA	NA	NA
Root181|2182	0.79242286278612	0.0390754880670742	0.989105232437786	0.705113865352622	0.970138530494062
Root181|4439	0	NA	NA	NA	NA
Root181|734	0	NA	NA	NA	NA
Root181|2958	13.0849115956037	-0.183204499511463	0.96400249938186	0.613447490726998	0.970138530494062
Root181|3153	0	NA	NA	NA	NA
Root181|4506	0	NA	NA	NA	NA
Root181|1060	0	NA	NA	NA	NA
Root181|1061	0	NA	NA	NA	NA
Root181|2588	0	NA	NA	NA	NA
Root181|4172	0.854286804990427	0.209581835730888	1.04781563723418	0.204769960545214	0.970138530494062
Root181|4477	0	NA	NA	NA	NA
Root181|1100	0	NA	NA	NA	NA
Root181|1451	0.478400610794639	0.200921149207736	1.04322499284647	0.24189359641992	0.970138530494062
Root181|2953	28.81444292218	-0.256684147461968	0.97283962647727	0.496123380826459	0.970138530494062
Root181|144	231.867926266321	0.400838435390037	1.06661672942806	0.265271031029943	0.970138530494062
Root181|3509	0	NA	NA	NA	NA
Root181|3801	0	NA	NA	NA	NA
Root181|70	0	NA	NA	NA	NA
Root181|2966	0	NA	NA	NA	NA
Root181|2846	0	NA	NA	NA	NA
Root181|1652	5.70663585733605	0.258728018277211	1.06795068828809	NA	NA
Root181|1900	0	NA	NA	NA	NA
Root181|2735	0.205028833197702	0.181875071164761	1.03415094972688	0.289937381994956	0.970138530494062
Root181|824	0	NA	NA	NA	NA
Root181|2393	0	NA	NA	NA	NA
Root181|2719	0.229419117834429	-0.0985590670050456	1.0180493987104	0.755112968005627	0.970138530494062
Root181|3214	1078.43216311855	0.717684517306022	1.37728060855386	0.0418807881536574	0.970138530494062
Root181|845	0	NA	NA	NA	NA
Root181|2611	0.794898007545974	0.170902653269912	1.02623956096777	0.318438279041773	0.970138530494062
Root181|3242	0	NA	NA	NA	NA
Root181|1147	0	NA	NA	NA	NA
Root181|1148	0	NA	NA	NA	NA
Root181|2580	9.08468142167144	-0.250188568581982	1.05847496516005	NA	NA
Root181|1740	0	NA	NA	NA	NA
Root181|1380	1.16183005478698	0.212092009580514	1.04941847660257	0.18477590766689	0.970138530494062
Root181|3985	0	NA	NA	NA	NA
Root181|119	3.09107412520682	-0.0617500392791221	0.986723076954023	0.896653690294384	0.992916466790077
Root181|3920	1.58463242848177	-0.160244401221907	1.02729257477724	0.687268780976461	0.970138530494062
Root181|60	1.2794032337488	0.186569923626806	1.03376245593169	0.274600991468785	0.970138530494062
Root181|4146	0	NA	NA	NA	NA
Root181|1536	477.679377268225	0.328792217479106	1.0999247889758	NA	NA
Root181|3809	0	NA	NA	NA	NA
Root181|2374	12.6008334547877	-0.111244557359103	0.988167365871202	0.675467862171095	0.970138530494062
Root181|2378	3.67729830195785	-0.223490225240951	1.04426644060923	0.421669330378529	0.970138530494062
Root181|2964	0.785943860591192	0.208505187824366	1.04723537004847	0.210193245750642	0.970138530494062
Root181|2232	0	NA	NA	NA	NA
Root181|3316	4.1695024732316	0.0187575558849104	0.978889859203695	0.944514218065265	0.995633603015243
Root181|630	0	NA	NA	NA	NA
Root181|631	0	NA	NA	NA	NA
Root181|1727	0	NA	NA	NA	NA
Root181|2558	0	NA	NA	NA	NA
Root181|552	0	NA	NA	NA	NA
Root181|940	0	NA	NA	NA	NA
Root181|942	0	NA	NA	NA	NA
Root181|1647	0	NA	NA	NA	NA
Root181|1479	0	NA	NA	NA	NA
Root181|2146	2.15280274857587	0.218600307292452	1.0527001859204	0.14591286858883	0.970138530494062
Root181|3550	0	NA	NA	NA	NA
Root181|916	15.7598322716516	-0.0889807283520303	0.93662632128234	0.807185953406007	0.978133612442029
Root181|14	2.16431855791244	-0.170273180367475	1.03049659080778	0.603095683883732	0.970138530494062
Root181|2655	0	NA	NA	NA	NA
Root181|3881	0	NA	NA	NA	NA
Root181|4389	0	NA	NA	NA	NA
Root181|1196	0	NA	NA	NA	NA
Root181|2743	0	NA	NA	NA	NA
Root181|2324	8.61771973200788	-0.273380047248351	1.06559271488871	0.223843304064906	0.970138530494062
Root181|2170	0	NA	NA	NA	NA
Root181|4356	0.0764730392781431	-0.0730007814066422	1.0171461101598	0.507400152862241	0.970138530494062
Root181|4357	0	NA	NA	NA	NA
Root181|2053	1.25102560143298	-0.152363726624089	1.02514492781523	0.753635682224675	0.970138530494062
Root181|2631	5.3554263974329	-0.151001242531937	1.00931170284706	0.624111970158629	0.970138530494062
Root181|3496	0	NA	NA	NA	NA
Root181|375	0.229419117834429	-0.0985590670050456	1.0180493987104	0.755112968005627	0.970138530494062
Root181|4367	0	NA	NA	NA	NA
Root181|1075	0	NA	NA	NA	NA
Root181|167	3.77931695558804	-0.22604124970647	1.04508528846563	0.413187997755319	0.970138530494062
Root181|2493	0	NA	NA	NA	NA
Root181|27	0	NA	NA	NA	NA
Root181|3360	0	NA	NA	NA	NA
Root181|399	0	NA	NA	NA	NA
Root181|434	0	NA	NA	NA	NA
Root181|727	0	NA	NA	NA	NA
Root181|1009	0	NA	NA	NA	NA
Root181|32	0	NA	NA	NA	NA
Root181|4109	0	NA	NA	NA	NA
Root181|2709	0.956801221589278	0.210973734292868	1.0485664158902	0.197389950566219	0.970138530494062
Root181|725	0	NA	NA	NA	NA
Root181|4053	3.86485456770079	-0.186420222600113	1.03687482355996	0.460733963193964	0.970138530494062
Root181|4149	0	NA	NA	NA	NA
Root181|1788	2.29419117834429	-0.172035351978953	1.0311195842973	0.587910604264424	0.970138530494062
Root181|2209	0	NA	NA	NA	NA
Root181|3460	17.2292342785924	-0.0374750900922933	0.966583321333308	NA	NA
Root181|1366	0.0834017067621984	-0.0742828104239829	1.01722895750616	0.507400152862241	0.970138530494062
Root181|2472	0	NA	NA	NA	NA
Root181|2210	0	NA	NA	NA	NA
Root181|2582	3.61842211227668	-0.00447047570579097	0.986706622345669	0.939121475417032	0.995633603015243
Root181|2789	2.72213879842662	-0.163947264558306	1.02204745913294	0.62942245983834	0.970138530494062
Root181|3742	1.68240686411915	-0.16228187068113	1.02789784099036	0.670471530928876	0.970138530494062
Root181|665	1.91182598195358	-0.16639428992108	1.02919193890436	0.635891195638479	0.970138530494062
Root181|2214	0	NA	NA	NA	NA
Root181|2737	2.25531716517473	0.218970131241312	1.05289193195471	0.142395409808219	0.970138530494062
Root181|2843	0	NA	NA	NA	NA
Root181|823	0	NA	NA	NA	NA
Root181|2901	3.88549457735658	-0.229193037967119	1.04605962914987	0.404037621741637	0.970138530494062
Root181|1657	4.45561895812792	-0.125030200614737	1.0006938859283	0.707736042453294	0.970138530494062
Root181|196	0	NA	NA	NA	NA
Root181|2270	2.67655637473501	-0.176532620161087	1.03279207018965	0.548688092708897	0.970138530494062
Root181|3159	0	NA	NA	NA	NA
Root181|4134	0	NA	NA	NA	NA
Root181|4442	0	NA	NA	NA	NA
Root181|1751	0.785943860591192	0.208505187824366	1.04723537004847	0.210193245750642	0.970138530494062
Root181|2938	7.53803260927927	-0.267503650238307	1.06252615294201	0.248628300436712	0.970138530494062
Root181|1480	0	NA	NA	NA	NA
Root181|4285	7.57952696907655	-0.111671811765457	0.99973622420594	NA	NA
Root181|694	0	NA	NA	NA	NA
Root181|1697	0	NA	NA	NA	NA
Root181|163	0	NA	NA	NA	NA
Root181|2579	2.55521603106553	0.0758742520513359	0.994756856246618	0.780146439397823	0.973207885434553
Root181|4144	0	NA	NA	NA	NA
Root181|805	11.8581105348609	-0.254705932872836	1.02422454708314	0.306201940318801	0.970138530494062
Root181|1295	1.57188772118238	0.216116876520829	1.05134737796539	0.165408676031926	0.970138530494062
Root181|3979	4.20601716029787	-0.188477356993055	1.03780187787806	0.441640812969989	0.970138530494062
Root181|3980	1.16183005478698	0.212092009580514	1.04941847660257	0.18477590766689	0.970138530494062
Root181|1878	2.52868894277166	0.224205435277031	1.05473169345635	0.130297652751697	0.970138530494062
Root181|1539	9.84584093699063	-0.0514607829318134	0.96320023977696	0.864842125604206	0.986147905616537
Root181|2954	3.82365196390716	-0.186157798147552	1.03675828835	0.463169217197023	0.970138530494062
Root181|2061	0	NA	NA	NA	NA
Root181|1578	5.58791435306729	-0.194752242116189	1.04079921941731	0.381053249267304	0.970138530494062
Root181|364	0	NA	NA	NA	NA
Root181|3599	1.070622549894	-0.147174545497752	1.02390047868735	0.797824124142784	0.973207885434553
Root181|1127	0	NA	NA	NA	NA
Root181|4527	1.26434447138583	0.214058962904377	1.05023099832623	0.179314319084699	0.970138530494062
Root181|4225	0	NA	NA	NA	NA
Root181|3610	2.59525542594592	-0.0716748647592827	0.990122755571571	0.889979764761807	0.992916466790077
Root181|3816	0	NA	NA	NA	NA
Root181|4249	2.39373767574687	-0.191952696602799	1.0346034949705	0.551736963490154	0.970138530494062
Root181|1867	0	NA	NA	NA	NA
Root181|56	0	NA	NA	NA	NA
Root181|1623	0	NA	NA	NA	NA
Root181|3233	2.84680754688462	-0.208997683623044	1.03908113050602	0.492085146468623	0.970138530494062
Root181|4543	0	NA	NA	NA	NA
Root181|1481	3.46290637192892	-0.0529364466301688	0.984391098545731	0.906255351148801	0.995043882173515
Root181|2473	0	NA	NA	NA	NA
Root181|135	2.41864949610375	-0.173563657244462	1.03167493044041	0.574542058829703	0.970138530494062
Root181|3123	1.75887990339729	-0.163724767237543	1.02834147364035	0.658364163299517	0.970138530494062
Root181|4138	0.166803413524397	-0.0900588121957577	1.01779812077935	0.668311861419643	0.970138530494062
Root181|3893	0	NA	NA	NA	NA
Root181|3340	831.564413351652	0.602506773700817	1.30617960599069	0.0049830195044875	0.970138530494062
Root181|1722	11.3338306063848	-0.284606131508497	1.07190795423866	0.180966896819063	0.970138530494062
Root181|3226	0	NA	NA	NA	NA
Root181|4091	0	NA	NA	NA	NA
Root181|4092	0	NA	NA	NA	NA
Root181|595	13.4933165559991	-0.400536923006664	1.12609916286726	0.0946711263643158	0.970138530494062
Root181|1395	0	NA	NA	NA	NA
Root181|1465	183.258722302608	0.238444930388227	1.05762547844152	NA	NA
Root181|1688	0	NA	NA	NA	NA
Root181|3491	0	NA	NA	NA	NA
Root181|3409	0	NA	NA	NA	NA
Root181|3684	0	NA	NA	NA	NA
Root181|148	4.00328192458552	-0.187262144516564	1.0372518091218	0.45284399373799	0.970138530494062
Root181|1899	0	NA	NA	NA	NA
Root181|1089	0	NA	NA	NA	NA
Root181|2243	3.61842211227668	-0.00447047570579097	0.986706622345669	0.939121475417032	0.995633603015243
Root181|899	0	NA	NA	NA	NA
Root181|1501	13.4082507517365	-0.124793230550559	0.990051560796027	0.641573171208386	0.970138530494062
Root181|3110	0	NA	NA	NA	NA
Root181|3682	0	NA	NA	NA	NA
Root181|3935	0.785943860591192	0.208505187824366	1.04723537004847	0.210193245750642	0.970138530494062
Root181|1869	0	NA	NA	NA	NA
Root181|4030	0	NA	NA	NA	NA
Root181|2450	0	NA	NA	NA	NA
Root181|3224	8.67211233190131	0.0463762401617868	0.977993235273401	0.876816049443134	0.987681844310692
Root181|533	0	NA	NA	NA	NA
Root181|3579	0	NA	NA	NA	NA
Root181|3946	0	NA	NA	NA	NA
Root181|3972	0	NA	NA	NA	NA
Root181|1022	0	NA	NA	NA	NA
Root181|178	0	NA	NA	NA	NA
Root181|3161	0	NA	NA	NA	NA
Root181|4128	3.36077293059896	0.01020552051785	0.987119645968357	0.988741251391547	0.998703998764062
Root181|3303	0.58091502739349	0.204153789877641	1.04491264797786	0.229669998009011	0.970138530494062
Root181|688	0.854286804990427	0.209581835730888	1.04781563723418	0.204769960545214	0.970138530494062
Root181|2077	7.7223663423443	-0.0110286048135319	0.983052488851045	0.95769000823084	0.995633603015243
Root181|2527	5.3253455007502	-0.0268497743180027	0.975593495875419	0.906022658808256	0.995043882173515
Root181|2878	20.2145274656171	-0.0697786672227519	0.942478446906839	0.842275614888254	0.979604499489191
Root181|1373	1.070622549894	-0.147174545497752	1.02390047868735	0.797824124142784	0.973207885434553
Root181|3757	3.06565131040265	0.229466051142477	1.04230243602873	NA	NA
Root181|3223	2.5970318871709	0.225831229723765	1.05529787270919	0.126776275081347	0.970138530494062
Root181|2810	0	NA	NA	NA	NA
Root181|411	0	NA	NA	NA	NA
Root181|2559	5.65286017055935	-0.176473247453818	1.00234097611441	0.605603591494121	0.970138530494062
Root181|2459	0	NA	NA	NA	NA
Root181|592	111.688417474121	0.350290062133953	1.11045279944732	0.0114012792268806	0.970138530494062
Root181|622	1.05931563818813	0.212150275878702	1.04920236877862	0.190768134694222	0.970138530494062
Root181|4123	367.169046519624	0.340326549604703	1.09959511043192	NA	NA
Root181|1560	0	NA	NA	NA	NA
Root181|719	0	NA	NA	NA	NA
Root181|1015	0	NA	NA	NA	NA
Root181|3176	0	NA	NA	NA	NA
Root181|4233	1.64505857509257	0.0532961737021346	0.988753589871468	0.757126603706109	0.970138530494062
Root181|3785	0	NA	NA	NA	NA
Root181|700	0.750615360859786	-0.134911923759013	1.02149163116774	0.902493687871148	0.992926366141242
Root181|4497	2.11863127637626	0.218471648104915	1.05263323760274	0.146886551533466	0.970138530494062
Root181|4503	5.33067098817415	-0.0953959757611604	0.989748870316791	0.683791174147998	0.970138530494062
Root181|3331	0	NA	NA	NA	NA
Root181|3402	0	NA	NA	NA	NA
Root181|181	0	NA	NA	NA	NA
Root181|2256	0	NA	NA	NA	NA
Root181|4068	0	NA	NA	NA	NA
Root181|3529	0.615086499593107	0.205037852922621	1.0453798379254	0.226020299817142	0.970138530494062
Root181|2734	2.06477206050986	-0.168836556173175	1.03000190816735	0.61543731837892	0.970138530494062
Root181|2917	0	NA	NA	NA	NA
Root181|2159	0	NA	NA	NA	NA
Root181|436	0	NA	NA	NA	NA
Root181|4140	0	NA	NA	NA	NA
Root181|1651	2.49451747057205	0.223354598711682	1.05443761962247	0.132143183747187	0.970138530494062
Root181|1500	0	NA	NA	NA	NA
Root181|2857	0.82011533279081	0.209060074727362	1.0475344309478	0.20742641750674	0.970138530494062
Root181|3805	0	NA	NA	NA	NA
Root181|4151	16.5399179663891	-0.342949170108233	1.03366971016373	0.316271258209673	0.970138530494062
Root181|764	0	NA	NA	NA	NA
Root181|907	0	NA	NA	NA	NA
Root181|876	1.1960015269866	0.216183738130336	1.05076938984402	0.182900658654009	0.970138530494062
Root181|3729	0	NA	NA	NA	NA
Root181|3750	8.45488502854112	-0.272710943889453	1.06520894037729	0.227129981717104	0.970138530494062
Root181|3322	3.5341453650934	-0.0156343640163983	0.980207967701033	0.991502583157822	0.998703998764062
Root181|3439	6.61411435270261	-0.106750842791213	0.998598938094976	0.626315143804296	0.970138530494062
Root181|4055	1.87943097097894	0.217669021229103	1.05217617085765	0.154230271650072	0.970138530494062
Root181|2283	0	NA	NA	NA	NA
Root181|3856	0	NA	NA	NA	NA
Root181|269	3.21186764968201	-0.181623089690696	1.03481954655913	0.50402203128338	0.970138530494062
Root181|1292	0	NA	NA	NA	NA
Root181|2564	0	NA	NA	NA	NA
Root181|3909	7.0083911049722	-0.120138671041208	0.981627211752098	0.709748347488717	0.970138530494062
Root181|4125	0.58091502739349	0.204153789877641	1.04491264797786	0.229669998009011	0.970138530494062
Root181|4179	0	NA	NA	NA	NA
Root181|4105	0	NA	NA	NA	NA
Root181|4106	2.83565802991475	-0.178140185956033	1.033417173359	0.534513478208468	0.970138530494062
Root181|1951	0.649257971792724	0.205845703884925	1.04580952880433	0.222550963777996	0.970138530494062
Root181|4279	14.4644626309522	0.344359313586268	1.10797139158349	0.0114698899963233	0.970138530494062
Root181|4282	0	NA	NA	NA	NA
Root181|2431	4.00038500464363	-0.13615385191257	1.00559747086478	0.687264758797639	0.970138530494062
Root181|4142	0	NA	NA	NA	NA
Root181|3129	3.08311083732968	0.0284457309711609	0.988186621696804	0.94880416656905	0.995633603015243
Root181|2854	0	NA	NA	NA	NA
Root181|177	0	NA	NA	NA	NA
Root181|2772	0	NA	NA	NA	NA
Root181|1400	9.84791183013218	-0.185848282837062	1.01217571581508	0.429103844440155	0.970138530494062
Root181|1434	0	NA	NA	NA	NA
Root181|2342	0	NA	NA	NA	NA
Root181|3799	12.9767960083433	-0.282037802952361	1.07160091060176	0.161972281717373	0.970138530494062
Root181|1074	3.00246144343914	-0.179744831392953	1.03405457613155	0.520480773630283	0.970138530494062
Root181|2859	0	NA	NA	NA	NA
Root181|2519	0	NA	NA	NA	NA
Root181|4067	0.956801221589278	0.210973734292868	1.0485664158902	0.197389950566219	0.970138530494062
Root181|3725	17.7905538166047	-0.115563803276264	0.960301925302636	0.728037806737436	0.970138530494062
Root181|3305	0.273371777596937	0.189374469456867	1.0375243372082	0.274838642672688	0.970138530494062
Root181|246	0	NA	NA	NA	NA
Root181|97	202.541310667045	0.318033535526641	1.09171769695988	NA	NA
Root181|1482	10.118309115573	-0.104323803799336	0.976158616876003	0.733398303907447	0.970138530494062
Root181|3614	3.19775261776037	-0.215169859843075	1.04128328240043	0.460139407752119	0.970138530494062
Root181|4006	0	NA	NA	NA	NA
Root181|1783	0	NA	NA	NA	NA
Root181|2194	3.25266656372574	-0.181952880646964	1.03495404072912	0.501153666897275	0.970138530494062
Root181|1883	0	NA	NA	NA	NA
Root181|3538	0	NA	NA	NA	NA
Root181|2435	0	NA	NA	NA	NA
Root181|2539	2.90597549256944	-0.178791960146807	1.0336837075682	0.528302225220491	0.970138530494062
Root181|947	4.76721615539816	-0.086226830193468	0.988917484830045	0.797442545960453	0.973207885434553
Root181|2895	0.888458277190044	0.210073132775105	1.04808049693433	0.202216248874063	0.970138530494062
Root181|176	0	NA	NA	NA	NA
Root181|2505	2.84086900492022	-0.0490238794561221	0.985306275986925	0.935115347955216	0.995633603015243
Root181|3349	1.63619891803946	0.0962318165425564	0.988499264336874	0.659803468793361	0.970138530494062
Root181|3135	0	NA	NA	NA	NA
Root181|3272	0	NA	NA	NA	NA
Root181|3620	1.23017299918621	0.213773782772541	1.05007768683579	0.181081089761146	0.970138530494062
Root181|521	0	NA	NA	NA	NA
Root181|2710	13.5426744683369	-0.21444212648303	1.00288608740262	0.473221692315746	0.970138530494062
Root181|1876	0	NA	NA	NA	NA
Root181|4338	33.2990652369419	-0.400157105673109	1.11205173112866	0.0946945103119852	0.970138530494062
Root181|4240	0	NA	NA	NA	NA
Root181|974	1.37651470700658	-0.155684149445471	1.02600688057104	0.726134511390508	0.970138530494062
Root181|1122	0.0834017067621984	-0.0742828104239829	1.01722895750616	0.507400152862241	0.970138530494062
Root181|3157	0	NA	NA	NA	NA
Root181|341	5.31913097401168	-0.0582917041937052	0.963334874115304	0.868738409222244	0.986147905616537
Root181|3547	1.96721092196296	-0.00721345889511834	0.984507557466943	0.926985928123213	0.995633603015243
Root181|336	1.91195135049457	0.161680168534151	1.01603070181236	0.460190010904228	0.970138530494062
Root181|117	0	NA	NA	NA	NA
Root181|4019	0	NA	NA	NA	NA
Root181|2636	6.13148022025755	-0.0397254328572757	0.967658635332124	0.894903383615853	0.992916466790077
Root181|4289	0	NA	NA	NA	NA
Root181|4292	0.0341714721996171	0.112074223110114	1.01471285904048	0.348191077943591	0.970138530494062
Root181|929	0.994149510615861	-0.144639853918235	1.02334263010323	0.819301131195812	0.979604499489191
Root181|1893	0	NA	NA	NA	NA
Root181|3417	0.58091502739349	0.204153789877641	1.04491264797786	0.229669998009011	0.970138530494062
Root181|393	0	NA	NA	NA	NA
Root181|3728	0	NA	NA	NA	NA
Root181|3749	0	NA	NA	NA	NA
Root181|2553	1.75887990339729	-0.163724767237543	1.02834147364035	0.658364163299517	0.970138530494062
Root181|790	4.56052838988693	-0.190383416445528	1.0386807301371	0.423832353248183	0.970138530494062
Root181|2638	3.92959393441497	0.0591597889308865	0.982340166503039	0.836789964950764	0.979604499489191
Root181|4135	12.8154207216552	-0.143938146918146	0.976936359796392	0.650765927163171	0.970138530494062
Root181|3857	0.307543249796554	0.192106468800342	1.0388220702699	0.268258232953601	0.970138530494062
Root181|3952	0.888458277190044	0.210073132775105	1.04808049693433	0.202216248874063	0.970138530494062
Root181|4273	3.28834068896015	-0.182277442413512	1.03508834713761	0.49839670338879	0.970138530494062
Root181|3277	0.512572082994256	0.202110065263982	1.04384181961116	0.237584453956589	0.970138530494062
Root181|989	0.444229138595022	0.199598527353389	1.04254264183095	0.246473137249186	0.970138530494062
Root181|274	0	NA	NA	NA	NA
Root181|1475	0	NA	NA	NA	NA
Root181|339	3.25266656372574	-0.181952880646964	1.03495404072912	0.501153666897275	0.970138530494062
Root181|1607	0	NA	NA	NA	NA
Root181|2575	1.52946078556286	-0.15917478582156	1.02697862369831	0.696711892374975	0.970138530494062
Root181|2585	0	NA	NA	NA	NA
Root181|2802	0	NA	NA	NA	NA
Root181|2851	0	NA	NA	NA	NA
Root181|3451	4.16544852575791	0.00113726364335909	0.978752992099099	0.985919309174626	0.998703998764062
Root181|1554	0	NA	NA	NA	NA
Root181|3600	2.43969319550945	-0.196792831926894	1.03558840177875	0.54129096623437	0.970138530494062
Root181|3668	3.75410759211307	-0.213793678019622	1.04225462165656	0.429839935630908	0.970138530494062
Root181|580	0	NA	NA	NA	NA
Root181|829	0	NA	NA	NA	NA
Root181|810	2.33524778934156	-0.172516617406713	1.03129419390731	0.583559621603145	0.970138530494062
Root181|3088	0	NA	NA	NA	NA
Root181|4137	3.40107201957669	-0.183182169534993	1.03546659670303	0.490421875618146	0.970138530494062
Root181|2479	0.458838235668859	-0.118839693649914	1.01935293784403	0.95277139941376	0.995633603015243
Root181|2884	0	NA	NA	NA	NA
Root181|2981	4.50978779255086	-0.0734593166498134	0.983968704302225	0.755856710408988	0.970138530494062
Root181|2325	0	NA	NA	NA	NA
Root181|340	7.46815198660811	-0.266597104192621	1.06215492968132	0.250885177906682	0.970138530494062
Root181|4500	0.956801221589278	0.210973734292868	1.0485664158902	0.197389950566219	0.970138530494062
Root181|3490	0	NA	NA	NA	NA
Root181|591	1.14709558917215	-0.149521210149523	1.02444522549793	0.777955213849686	0.973207885434553
Root181|1616	101.316588408776	0.301451482681062	1.07575989500326	0.139019953361051	0.970138530494062
Root181|4395	1.09348711038775	0.21259587048478	1.0494225860071	0.188706175613921	0.970138530494062
Root181|1530	0	NA	NA	NA	NA
Root181|3495	1.0048621876022	-0.144995108744062	1.02341936362222	0.816256755956643	0.979604499489191
Root181|3280	1.87943097097894	0.217669021229103	1.05217617085765	0.154230271650072	0.970138530494062
Root181|2281	3.348230112909	-0.126324774423315	1.00353389432895	0.728381867238337	0.970138530494062
Root181|3665	3.9421516590548	-0.186907174612126	1.03709210325451	0.45622653773396	0.970138530494062
Root181|4	0	NA	NA	NA	NA
Root181|3917	0	NA	NA	NA	NA
Root181|41	0	NA	NA	NA	NA
Root181|2767	2.30111984582835	-0.184612009228444	1.03309515659804	0.570170686460397	0.970138530494062
Root181|4242	0	NA	NA	NA	NA
Root181|1280	0	NA	NA	NA	NA
Root181|3685	0	NA	NA	NA	NA
Root181|710	1.16183005478698	0.212092009580514	1.04941847660257	0.18477590766689	0.970138530494062
Root181|3415	0	NA	NA	NA	NA
Root181|3911	195.121118284843	0.407416863329169	1.14652686363591	NA	NA
Root181|1201	356.445116671106	0.597347287900755	1.27147896576342	0.0399686691461058	0.970138530494062
Root181|1486	7.99174894271974	-0.00450987968076312	0.97068763503683	0.977459845259734	0.996469415650607
Root181|1609	0	NA	NA	NA	NA
Root181|1726	0	NA	NA	NA	NA
Root181|184	2.90597549256944	-0.178791960146807	1.0336837075682	0.528302225220491	0.970138530494062
Root181|2928	0.0683429443992341	0.143124736170635	1.02081259467869	0.332788343722232	0.970138530494062
Root181|3580	0	NA	NA	NA	NA
Root181|3973	2.00164096229276	-0.167812056819996	1.02965867646746	0.623928396752659	0.970138530494062
Root181|3315	2.58545290962815	-0.175492221064696	1.03239666091665	0.557587687334475	0.970138530494062
Root181|1466	0.341714721996171	0.194406812298356	1.03994066756678	0.262196165632363	0.970138530494062
Root181|1131	11.7971626352058	0.192084339248409	1.02054322557943	NA	NA
Root181|1152	0	NA	NA	NA	NA
Root181|1153	0	NA	NA	NA	NA
Root181|1101	0	NA	NA	NA	NA
Root181|111	11.8755288761891	-0.0353595276972025	0.957456565122614	0.908585115045746	0.995633603015243
Root181|1928	0	NA	NA	NA	NA
Root181|1143	0	NA	NA	NA	NA
Root181|1861	0	NA	NA	NA	NA
Root181|3120	1.67440213778124	0.216671065320994	1.05164647554265	0.161428505212038	0.970138530494062
Root181|1787	6.68229696145435	-0.0421291425216811	0.974948147434875	0.877005387411296	0.987681844310692
Root181|1432	0	NA	NA	NA	NA
Root181|3251	2.08702146655842	-0.169160998852458	1.03011264974865	0.612642433000356	0.970138530494062
Root181|2544	0	NA	NA	NA	NA
Root181|1464	0	NA	NA	NA	NA
Root181|2317	8.00381153629938	-0.148487661306756	0.999639976322527	0.510390863035276	0.970138530494062
Root181|2185	0	NA	NA	NA	NA
Root181|4247	0	NA	NA	NA	NA
Root181|3889	1.16183005478698	0.212092009580514	1.04941847660257	0.18477590766689	0.970138530494062
Root181|245	0	NA	NA	NA	NA
Root181|2478	0	NA	NA	NA	NA
Root181|387	0	NA	NA	NA	NA
Root181|4047	0	NA	NA	NA	NA
Root181|442	0	NA	NA	NA	NA
Root181|4428	0	NA	NA	NA	NA
Root181|470	0	NA	NA	NA	NA
Root181|898	0	NA	NA	NA	NA
Root181|2193	0	NA	NA	NA	NA
Root181|3727	0	NA	NA	NA	NA
Root181|3748	0	NA	NA	NA	NA
Root181|3735	0	NA	NA	NA	NA
Root181|3760	5.00976975664896	-0.0759784112074232	0.98403616230936	0.720438751783258	0.970138530494062
Root181|3048	0	NA	NA	NA	NA
Root181|4102	0	NA	NA	NA	NA
Root181|908	0	NA	NA	NA	NA
Root181|4198	5.60759964988126	-0.0689049602672435	0.984346335662947	0.8230244747809	0.979604499489191
Root181|4197	3.57170852881514	-0.25270446829617	1.04844408513466	0.414839363849605	0.970138530494062
Root181|1186	29.3087682190915	0.0219506785036708	0.966611605169363	0.954536728565075	0.995633603015243
Root181|1007	4.42029045839652	-0.189635344105823	1.03833394827019	0.430750953019491	0.970138530494062
Root181|3381	0	NA	NA	NA	NA
Root181|1267	0	NA	NA	NA	NA
Root181|4441	0	NA	NA	NA	NA
Root181|2711	2.05028833197702	0.218418436924622	1.05256415255892	0.14888329382937	0.970138530494062
Root181|90	4.66485539596673	-0.190906246021963	1.03892550176709	0.418916007204825	0.970138530494062
Root181|720	6.53924603152091	-0.194541957567665	1.00991845087483	0.552917775910138	0.970138530494062
Root181|1393	4.41336179091246	-0.221787333067426	1.04533352797611	0.389036362917373	0.970138530494062
Root181|3275	6.53516033423124	-0.315107288983218	1.07768001846325	0.227904678112431	0.970138530494062
Root181|1617	5.43231608165742	0.0807475994704336	0.97755342298622	0.7918210618847	0.973207885434553
Root181|1941	4.15908052322064	-0.180042214893381	1.02505364758817	0.55037861590409	0.970138530494062
Root181|2022	5.53195507374639	-0.0852168758085662	0.994003056954896	0.698219636542659	0.970138530494062
Root181|2109	0	NA	NA	NA	NA
Root181|2222	0.834017067621984	-0.138505951811871	1.02212504449046	0.8713726167121	0.986149092311119
Root181|3306	0	NA	NA	NA	NA
Root181|3605	0	NA	NA	NA	NA
Root181|587	0	NA	NA	NA	NA
Root181|3292	300.924330938822	0.345449920477684	1.10936039019776	NA	NA
Root181|3736	0	NA	NA	NA	NA
Root181|3761	3.98155132051539	-0.0970893950482666	0.992721921462029	0.788039750444453	0.973207885434553
Root181|3247	0.0834017067621984	-0.0742828104239829	1.01722895750616	0.507400152862241	0.970138530494062
Root181|166	0	NA	NA	NA	NA
Root181|923	0	NA	NA	NA	NA
Root181|4302	14.7113284172638	-0.238625482707444	0.998346641166281	0.486331489007265	0.970138530494062
Root181|2441	0	NA	NA	NA	NA
Root181|2454	6.06992663596704	-0.256038810178858	1.05710471313659	0.293988392114627	0.970138530494062
Root181|210	0	NA	NA	NA	NA
Root181|1627	0	NA	NA	NA	NA
Root181|23	0	NA	NA	NA	NA
Root181|3643	0	NA	NA	NA	NA
Root181|757	10.0659064655718	-0.0764703466965951	0.970608054459088	0.803232885297495	0.975525738870275
Root181|3730	0	NA	NA	NA	NA
Root181|3751	0	NA	NA	NA	NA
Root181|3731	0	NA	NA	NA	NA
Root181|3752	5.72033212612495	-0.250670540424341	1.05502457024302	0.309538059428334	0.970138530494062
Root181|3733	0	NA	NA	NA	NA
Root181|3754	0	NA	NA	NA	NA
Root181|3938	1.94777391537817	0.217971274611725	1.05233483962812	0.152027074583596	0.970138530494062
Root181|1194	211.139131059259	0.327163493726437	1.09982530322619	NA	NA
Root181|1338	0	NA	NA	NA	NA
Root181|2993	322.227340279517	0.361152553388536	1.11489838948354	NA	NA
Root181|3855	0	NA	NA	NA	NA
Root181|647	0	NA	NA	NA	NA
Root181|708	0	NA	NA	NA	NA
Root181|3165	0.785943860591192	0.208505187824366	1.04723537004847	0.210193245750642	0.970138530494062
Root181|89	1.00393069817875	-0.0576926070059284	0.993667371378958	0.960656030406657	0.995633603015243
Root181|2946	6.79726872880872	-0.144832550980828	0.994537313412669	0.650462128697133	0.970138530494062
Root181|1583	0	NA	NA	NA	NA
Root181|2136	0	NA	NA	NA	NA
Root181|759	0	NA	NA	NA	NA
Root181|4013	0	NA	NA	NA	NA
Root181|109	1.39292246523692	0.119033096973479	1.00421327992848	0.551370525547931	0.970138530494062
Root181|1336	0	NA	NA	NA	NA
Root181|1419	0	NA	NA	NA	NA
Root181|3812	0	NA	NA	NA	NA
Root181|4122	1.070622549894	-0.147174545497752	1.02390047868735	0.797824124142784	0.973207885434553
Root181|3423	3.40107201957669	-0.183182169534993	1.03546659670303	0.490421875618146	0.970138530494062
Root181|26	0	NA	NA	NA	NA
Root181|3756	7.28574810238276	-0.348911773483733	1.09263598697483	0.187757663379311	0.970138530494062
Root181|3758	9.2152818743626	-0.240577570957892	1.00357405132476	0.494242950411152	0.970138530494062
Root181|3852	0.0772970913540157	-0.0731581303925016	1.01715651423757	0.507400152862241	0.970138530494062
Root181|2713	0.305892157112573	-0.106524177128156	1.01840878476868	0.835239333343796	0.979604499489191
Root181|2158	1.00082048114638	-0.144755094427538	1.02337110794644	0.817947704304332	0.979604499489191
Root181|2463	2.39620983197449	-0.173327462168429	1.03158738131794	0.576736854395456	0.970138530494062
Root181|868	0	NA	NA	NA	NA
Root181|4015	0	NA	NA	NA	NA
Root181|4519	0	NA	NA	NA	NA
Root181|2504	0	NA	NA	NA	NA
Root181|799	4.75389728544531	-0.191316476910091	1.03911947292415	0.414935208325663	0.970138530494062
Root181|4418	4.34365688078062	-0.0516717300577448	0.98918979941056	0.809489161292663	0.979604499489191
Root181|3261	0.0341714721996171	0.112074223110114	1.01471285904048	0.348191077943591	0.970138530494062
Root181|62	6.05437651977429	-0.0522877119420681	0.976751232697413	0.858212536473045	0.984334905931396
Root181|2416	0	NA	NA	NA	NA
Root181|1546	0	NA	NA	NA	NA
Root181|2744	0	NA	NA	NA	NA
Root181|2644	15.0671522143061	-0.112321353352582	0.949503733271566	0.754881198016115	0.970138530494062
Root181|4077	5.13690237310744	0.00754945483202939	0.97762943808635	0.985957755731606	0.998703998764062
Root181|188	0.888458277190044	0.210073132775105	1.04808049693433	0.202216248874063	0.970138530494062
Root181|2239	0	NA	NA	NA	NA
Root181|3290	1.43520183238392	0.215247621485035	1.05088498881006	0.171186534975677	0.970138530494062
Root181|3876	0	NA	NA	NA	NA
Root181|3300	8.43381377406698	-0.0929376828914768	0.98259271812793	0.732607172250946	0.970138530494062
Root181|3884	0	NA	NA	NA	NA
Root181|3885	0	NA	NA	NA	NA
Root181|3886	0	NA	NA	NA	NA
Root181|637	6.9180077742954	-0.257854454840419	1.05838386285475	0.265623199473831	0.970138530494062
Root181|1586	0	NA	NA	NA	NA
Root181|1429	0	NA	NA	NA	NA
Root181|218	0	NA	NA	NA	NA
Root181|935	0	NA	NA	NA	NA
Root181|2423	2.83623219256822	0.231042429034264	1.05714664477663	NA	NA
Root181|3888	0	NA	NA	NA	NA
Root181|2764	0	NA	NA	NA	NA
Root181|1672	0	NA	NA	NA	NA
Root181|1962	0	NA	NA	NA	NA
Root181|2873	9.14944834899548	0.0040521187225852	0.976772954448562	NA	NA
Root181|1568	0	NA	NA	NA	NA
Root181|666	0	NA	NA	NA	NA
Root181|1803	0	NA	NA	NA	NA
Root181|1785	7.32500802501946	-0.0621059768378621	0.962601122340524	0.842980658668486	0.979604499489191
Root181|1610	9.32740243948385	-0.274691935291635	1.0666844048957	0.211780642981728	0.970138530494062
Root181|2774	0.956801221589278	0.210973734292868	1.0485664158902	0.197389950566219	0.970138530494062
Root181|1430	383.925584597775	0.593958953989126	1.23922396773045	0.0782678467954983	0.970138530494062
Root181|2199	5.25456522297203	-0.244748753746817	1.05263404026481	0.330561676605251	0.970138530494062
Root181|1800	0	NA	NA	NA	NA
Root181|2729	10.5545814919318	-0.38753264757254	1.115799219958	0.122501367361283	0.970138530494062
Root181|3478	0	NA	NA	NA	NA
Root181|50	7.23193830776677	-0.156974662512705	0.99286758639575	0.522089446625106	0.970138530494062
Root181|4318	0	NA	NA	NA	NA
Root181|729	0	NA	NA	NA	NA
Root181|4127	0	NA	NA	NA	NA
Root181|1634	8.37201068890618	0.267102164011587	1.07157640326129	NA	NA
Root181|4054	0.615086499593107	0.205037852922621	1.0453798379254	0.226020299817142	0.970138530494062
Root181|4073	6.45993396987061	0.160123785010715	1.00690473255951	NA	NA
Root181|145	3.74717892462901	-0.185653943515818	1.0365359130057	0.467806485203262	0.970138530494062
Root181|2778	3.13386888626088	-0.0145574290308225	0.980950683957668	0.993666093985134	0.998703998764062
Root181|1749	1.66224029536017	0.0971492365066761	0.996879316671988	0.638449699117838	0.970138530494062
Root181|2712	5.33074966314026	0.25673618105527	1.06711818230428	NA	NA
Root181|2751	5.45585657439598	0.0282570464619193	0.978194603307013	NA	NA
Root181|3282	1.16183005478698	0.212092009580514	1.04941847660257	0.18477590766689	0.970138530494062
Root181|2464	1.91360244317856	0.217822790230967	1.05225680942026	0.153117406126465	0.970138530494062
Root181|948	0	NA	NA	NA	NA
Root181|1364	0	NA	NA	NA	NA
Root181|2303	0	NA	NA	NA	NA
Root181|4009	0	NA	NA	NA	NA
Root181|483	0	NA	NA	NA	NA
Root181|1906	1.12765858258736	0.212838412509884	1.04957494261266	0.186709986621459	0.970138530494062
Root181|762	1.60593382484101	-0.1607580409562	1.02744142968496	0.683232566335521	0.970138530494062
Root181|85	0	NA	NA	NA	NA
Root181|492	0	NA	NA	NA	NA
Root181|4430	0	NA	NA	NA	NA
Root181|2882	0.58091502739349	0.204153789877641	1.04491264797786	0.229669998009011	0.970138530494062
Root181|3325	0	NA	NA	NA	NA
Root181|2948	23.8390855599296	-0.334194435793722	1.07097238824394	0.154600320057003	0.970138530494062
Root181|3320	0	NA	NA	NA	NA
Root181|1621	3.16918074551464	-0.181280100779403	1.03467510447867	0.507252147548266	0.970138530494062
Root181|3115	3.70094964979445	-0.123897129654371	1.00174988590697	0.726369075652454	0.970138530494062
Root181|2896	0	NA	NA	NA	NA
Root181|3638	0	NA	NA	NA	NA
Root181|3639	0	NA	NA	NA	NA
Root181|3640	0	NA	NA	NA	NA
Root181|1427	45.0875424102619	-0.303331113523183	1.03073917318999	0.333468516238752	0.970138530494062
Root181|1671	0	NA	NA	NA	NA
Root181|1313	0.0341714721996171	0.112074223110114	1.01471285904048	0.348191077943591	0.970138530494062
Root181|837	0	NA	NA	NA	NA
Root181|2412	4.61259678422637	-0.0819138518231745	0.979339347274646	0.82366160425979	0.979604499489191
Root181|2741	0	NA	NA	NA	NA
Root181|65	0	NA	NA	NA	NA
Root181|3330	0	NA	NA	NA	NA
Root181|2762	4.9707475530793	-0.192321255778957	1.03959960909959	0.405323383880306	0.970138530494062
Root181|2761	12.1365012241174	-0.107889327029616	0.986131106010497	0.688566158843434	0.970138530494062
Root181|3440	9.36280794763253	-0.275831147816094	1.06710487693849	0.210300353641845	0.970138530494062
Root181|4246	0	NA	NA	NA	NA
Root181|3790	650.6849615939	0.391110157511449	1.13533526151636	NA	NA
Root181|995	8.35167383054083	-0.144251906842878	1.00159027265044	NA	NA
Root181|1488	6.19151547032562	0.25246776690322	1.05179009804651	NA	NA
Root181|3692	0	NA	NA	NA	NA
Root181|2028	0	NA	NA	NA	NA
Root181|738	0	NA	NA	NA	NA
Root181|1379	6.39098598417859	-0.253558069937708	1.02269368730656	0.470895203891196	0.970138530494062
Root181|2119	8.46246507141289	-0.15698152076608	1.0018785947331	0.487794783987085	0.970138530494062
Root181|570	6.80512092394637	-0.187749776296511	1.00586655068575	0.567528923614259	0.970138530494062
Root181|602	0	NA	NA	NA	NA
Root181|78	0	NA	NA	NA	NA
Root181|3174	7.11133240456945	-0.201341818283818	1.04364205189111	NA	NA
Root181|2701	8.01589026916987	0.151289478261133	0.982332185768833	0.639696405576098	0.970138530494062
Root181|721	4.8223843581473	0.018961993947663	0.978103678799408	0.953673242494467	0.995633603015243
Root181|3231	0	NA	NA	NA	NA
Root181|101	0	NA	NA	NA	NA
Root181|1469	6.28755088472954	0.261615341883632	1.06916605247976	NA	NA
Root181|1420	16.6402272903011	0.0354470165444635	0.953261861021071	0.927849536166137	0.995633603015243
Root181|513	4.42376154099188	0.0226744339880554	0.978724622677167	0.938903065328039	0.995633603015243
Root181|3208	0	NA	NA	NA	NA
Root181|1137	18.0728222027997	0.028300597328085	0.956805463125465	0.942807799710542	0.995633603015243
Root181|831	9.6348896423663	-0.184955322522147	1.01132251845472	0.43380795026187	0.970138530494062
Root181|1125	0	NA	NA	NA	NA
Root181|3328	4.14807570833137	-0.151536453524657	1.01154934783149	0.641419536979669	0.970138530494062
Root181|3146	2.37066421762244	-0.173013741569795	1.03147292296202	0.579460467277566	0.970138530494062
Root181|4314	0	NA	NA	NA	NA
Root181|760	0	NA	NA	NA	NA
Root181|3441	1.1960015269866	0.216183738130336	1.05076938984402	0.182900658654009	0.970138530494062
Root181|741	4.35497622621371	0.0457883149408292	0.976154789337162	0.888336314441297	0.992916466790077
Root181|3887	0	NA	NA	NA	NA
Root181|1632	0	NA	NA	NA	NA
Root181|3204	7.15872514421917	0.0607516265174437	0.970278693413848	NA	NA
Root181|1686	5.54080533405605	-0.0504956182153419	0.972956617648333	0.873668533287204	0.986595807221477
Root181|4022	0	NA	NA	NA	NA
Root181|2627	4.17008533810992	-0.18824929228322	1.03769845608859	0.443665496957055	0.970138530494062
Root181|914	4.30860785922595	-0.0326991682254885	0.972358665582183	0.936763372278516	0.995633603015243
Root181|3270	1.77691655438009	0.21718591493927	1.05192137338591	0.15771208538136	0.970138530494062
Root181|1315	8.4635289928406	-0.010855566384188	0.977110889046627	NA	NA
Root181|1904	0	NA	NA	NA	NA
Root181|2031	1.05931563818813	0.212150275878702	1.04920236877862	0.190768134694222	0.970138530494062
Root181|93	1.16183005478698	0.212092009580514	1.04941847660257	0.18477590766689	0.970138530494062
Root181|2160	0	NA	NA	NA	NA
Root181|3249	0	NA	NA	NA	NA
Root181|3872	0	NA	NA	NA	NA
Root181|709	0.546743555193873	0.203180711764221	1.04440137039283	0.233517890480331	0.970138530494062
Root181|2725	0	NA	NA	NA	NA
Root181|2715	0.854286804990427	0.209581835730888	1.04781563723418	0.204769960545214	0.970138530494062
Root181|2689	117.746506718124	0.0956822536831389	0.922503060072688	0.827451381079291	0.979604499489191
Root181|3147	0	NA	NA	NA	NA
Root181|2063	4.57319213708974	-0.124419454446793	1.00030087933569	0.707112348259515	0.970138530494062
Root181|1927	0	NA	NA	NA	NA
Root181|2780	15.3976251929727	-0.215402281015802	0.982614681577876	0.526553248524694	0.970138530494062
Root181|3344	0.374235101511807	-0.0534061090851796	0.999287201577144	0.782421857590344	0.973207885434553
Root181|2773	1.64023066558162	0.216491388622537	1.05154977614182	0.162724338262474	0.970138530494062
Root181|3419	1.98829902123172	-0.167658859918812	1.02960609657183	0.625431983390894	0.970138530494062
Root181|2807	0.854286804990427	0.209581835730888	1.04781563723418	0.204769960545214	0.970138530494062
Root181|3310	7.88147530526791	-0.0610312654873232	0.976547928090778	0.827295468883976	0.979604499489191
Root181|1426	0	NA	NA	NA	NA
Root181|2064	0	NA	NA	NA	NA
Root181|3712	0	NA	NA	NA	NA
Root181|2421	1.070622549894	-0.147174545497752	1.02390047868735	0.797824124142784	0.973207885434553
Root181|851	2.8295024532913	-0.178118096992931	1.03340733556337	0.534870658378292	0.970138530494062
Root181|1317	0	NA	NA	NA	NA
Root181|4496	0	NA	NA	NA	NA
Root181|3755	369.977447231078	0.450733042788586	1.16465030416001	NA	NA
Root181|1577	15.0081301287675	-0.235656844818629	0.97944189682231	0.519643102449345	0.970138530494062
Root181|3327	0	NA	NA	NA	NA
Root181|3329	0	NA	NA	NA	NA
Root181|1347	0	NA	NA	NA	NA
Root181|3207	0	NA	NA	NA	NA
Root181|4071	2.11863127637626	0.218471648104915	1.05263323760274	0.146886551533466	0.970138530494062
Root181|2426	0	NA	NA	NA	NA
Root181|1716	3.86485456770079	-0.186420222600113	1.03687482355996	0.460733963193964	0.970138530494062
Root181|3450	993.858196245029	0.800221866156365	1.551456145778	0.00750662528129873	0.970138530494062
Root181|4202	2.08763662100361	0.0322558592580545	0.984397904924029	0.83766015534976	0.979604499489191
Root181|1225	0	NA	NA	NA	NA
Root181|1641	0	NA	NA	NA	NA
Root181|3492	0	NA	NA	NA	NA
Root181|1193	4.95143591503552	0.0408092097934064	0.979289952418182	NA	NA
Root181|2786	0	NA	NA	NA	NA
Root181|1630	0	NA	NA	NA	NA
Root181|3151	0	NA	NA	NA	NA
Root181|1678	18.2475887765634	-0.0589389251818023	0.969140831240826	0.839064230349428	0.979604499489191
Root181|2779	2.70427104467123	-0.20116281817472	1.03716592530493	0.513225727267616	0.970138530494062
Root181|2775	20.3151876020226	0.131854403144478	0.991609426466686	0.648394487258487	0.970138530494062
Root181|2754	6.47706710982387	0.118969738570625	0.986009157190835	0.683273863283107	0.970138530494062
Root181|2642	0	NA	NA	NA	NA
Root181|2331	3.65634752535903	0.243021418575229	1.06162552443799	NA	NA
Root181|1209	0	NA	NA	NA	NA
Root181|2752	9.48755139745212	0.356716299775448	1.10376474934509	0.0830205912577008	0.970138530494062
Root181|3268	0	NA	NA	NA	NA
Root181|3289	2040.6817832618	0.846833739857219	1.64812742511069	0.00332438297714834	0.900353722977674
Root181|3788	382.87325332632	0.285882457215372	1.08028625974078	NA	NA
Root181|3125	29.4745967116184	-0.357307379516038	1.04487116531172	0.303386725887957	0.970138530494062
Root181|3126	1.87943097097894	0.217669021229103	1.05217617085765	0.154230271650072	0.970138530494062
Root181|2443	0	NA	NA	NA	NA
Root181|1540	0	NA	NA	NA	NA
Root181|1132	48.332597098138	-0.130686631516273	0.929906970355275	0.736001610945383	0.970138530494062
Root181|2392	0.785943860591192	0.208505187824366	1.04723537004847	0.210193245750642	0.970138530494062
Root181|777	485.928111565541	0.243712526204625	1.06218767838054	NA	NA
Root181|1614	0	NA	NA	NA	NA
Root181|691	0	NA	NA	NA	NA
Root181|1576	9.84926976917694	0.135458679324054	0.953409266838825	0.71853178184674	0.970138530494062
Root181|3211	0.854286804990427	0.209581835730888	1.04781563723418	0.204769960545214	0.970138530494062
Root181|2806	0	NA	NA	NA	NA
Root181|3324	0	NA	NA	NA	NA
Root181|3333	0	NA	NA	NA	NA
Root181|2667	11.8927196465539	-0.141448506551262	0.985731802366424	0.641407799033785	0.970138530494062
Root181|4072	0	NA	NA	NA	NA
Root181|1245	0.478400610794639	0.200921149207736	1.04322499284647	0.24189359641992	0.970138530494062
Root181|4447	0	NA	NA	NA	NA
Root181|2637	1.50123072171957	-0.158483409968869	1.02678347913763	0.702262995764027	0.970138530494062
Root181|4489	0	NA	NA	NA	NA
Root181|4490	2.22114569297511	0.218849659618581	1.05282954411169	0.143544065428014	0.970138530494062
Root181|1202	21.1239099190104	-0.00868879694668923	0.956965143400867	0.969267816193343	0.995633603015243
Root181|2425	0	NA	NA	NA	NA
Root181|3434	0	NA	NA	NA	NA
Root181|3448	3.79303341415749	0.24457915366827	1.06222888317812	NA	NA
Root181|3449	12.1447569151978	0.00203575064431565	0.956184158972779	0.995607595076532	0.998703998764062
Root181|1496	0	NA	NA	NA	NA
Root181|1492	14.2677652497696	-0.0108452063713288	0.955755035800025	0.967303443790327	0.995633603015243
Root181|1491	13.154300397587	-0.191784226060828	1.00386590332187	0.516285312478542	0.970138530494062
Root181|1490	38.106791617276	-0.244919993456351	0.981666995409557	0.501021214184355	0.970138530494062
Root181|1489	9.29246684009181	-0.0743552120925816	0.954209939680076	0.828677049245877	0.979604499489191
Root181|2750	0	NA	NA	NA	NA
Root181|3422	0.956801221589278	0.210973734292868	1.0485664158902	0.197389950566219	0.970138530494062
Root181|1290	2.22114569297511	0.218849659618581	1.05282954411169	0.143544065428014	0.970138530494062
Root181|4143	0	NA	NA	NA	NA
Root181|1665	6.06931331005999	0.0598674856552123	0.980989155575904	NA	NA
Root181|1663	0	NA	NA	NA	NA
Root181|1662	2.9372894714526	-0.179098900332354	1.03380434260409	0.525694374437372	0.970138530494062
Root181|1456	37.6253291169013	-0.294472891374415	1.02465754159714	NA	NA
Root181|1172	22.7517716234357	0.205694102745457	0.997066030696577	0.525382321583547	0.970138530494062
Root181|1173	949.494146985887	0.605673096752245	1.30031687048914	NA	NA
Root181|1174	51.1343901641851	0.242302775743005	1.01850522992422	0.42400625973073	0.970138530494062
Root181|1175	12.962597843354	0.18031774486922	1.00384865642228	NA	NA
Root181|1176	1312.10809778547	4.94820417971015	5.10876656399029	0.00162689087599115	0.660924418371405
Root181|1177	436.165224552044	0.392152566809811	1.13178244189362	NA	NA
Root181|1178	8.82072939590944	0.270981025471155	1.02528280184274	0.384311044183571	0.970138530494062
Root181|1179	29.3044496147927	0.0835218319124212	0.973574162208172	0.798928811796735	0.973207885434553
Root181|1180	14.0668161542479	-0.00969157264588644	0.955736811442194	0.970087857628527	0.995633603015243
Root181|1181	6.62926560672571	0.262729620920797	1.06964830298577	NA	NA
Root181|1182	6.62264686710645	-0.115859626376276	0.980785301358773	0.723770742548075	0.970138530494062
Root181|1183	155.219799287878	0.485860666632262	1.13483695179488	0.158903845311978	0.970138530494062
Root181|1184	33.8633937424064	-0.0428709872362756	0.920628846351274	0.905812361036721	0.995043882173515
Root181|1185	15.5985941500838	-0.114738754297657	0.949760995911525	0.749517563701835	0.970138530494062
Root181|1187	4.75562847563057	0.13603011360552	0.999239791180448	NA	NA
Root181|1188	5.3454253600087	0.130252883200881	0.983238292725384	0.678760620231801	0.970138530494062
Root181|1189	326.171658942284	0.310711345756802	1.09169688597587	NA	NA
Root181|1190	20.3148068726771	-0.201132548277129	0.996390899978871	0.514571952389485	0.970138530494062
Root181|1191	0	NA	NA	NA	NA
Root181|1192	4.32704096427683	-0.100228193001948	0.993116224638921	0.772594720617374	0.973207885434553
Root181|1203	4.36886979495804	-0.0156226066279955	0.978992538001482	0.970252459814663	0.995633603015243
Root181|1204	9.2241117873249	0.022739585511843	0.977252391173655	NA	NA
Root181|1206	19.4191951783259	0.0260444123616406	0.965815102608646	0.945237994708401	0.995633603015243
Root181|1207	17.93659535089	0.201731506626354	1.02589117140098	NA	NA
Root181|4066	1.76229849170954	0.113539453215933	1.00043864781474	0.599463609331616	0.970138530494062
Root181|2800	2.82581024255726	-0.0384120317620046	0.983922494235382	0.960592372858213	0.995633603015243
Root181|2943	3.25266656372574	-0.181952880646964	1.03495404072912	0.501153666897275	0.970138530494062
Root181|2716	1.53771624898277	0.215920302063731	1.05124096636691	0.166799760320487	0.970138530494062
Root181|1715	5.82996630736679	-0.133213113606003	0.986494034759907	0.698594944497101	0.970138530494062
Root181|1677	43.426179115196	0.0256957580799703	0.939424115537595	0.956641357166317	0.995633603015243
Root181|1736	0	NA	NA	NA	NA
Root181|1238	0	NA	NA	NA	NA
Root181|649	0	NA	NA	NA	NA
Root181|2732	0	NA	NA	NA	NA
Root181|4174	5.00640264410146	-0.203980529448307	1.03634716635074	0.450354100454154	0.970138530494062
Root181|2446	1.35064309808993	0.0290891214818161	0.986862738193071	0.795477452636658	0.973207885434553
Root181|766	0	NA	NA	NA	NA
Root181|1240	2.98115105906387	0.0139035101191505	0.987579690656985	0.970470346928425	0.995633603015243
Root181|3822	0	NA	NA	NA	NA
Root181|3567	0	NA	NA	NA	NA
Root181|1635	4.04539464451089	-0.0289859102360985	0.980397765012835	0.94647824646597	0.995633603015243
Root181|3171	0.102514416598851	0.159277341412813	1.0255458427513	0.319797896956707	0.970138530494062
Root181|785	0.917676471337717	-0.141904379821992	1.02277544801706	0.842635623365609	0.979604499489191
Root181|3824	0.152946078556286	-0.0883404090330074	1.01774051196627	0.649286035062565	0.970138530494062
Root181|146	521.425675167009	0.33384328963655	1.09852439696582	NA	NA
[truncated: 2,555 more rows]
