# Supplementary material for: Genome-resolved metatranscriptomics reveals conserved root colonization determinants in a synthetic microbiota
Source: Nat Commun. 2023 Dec 13;14:8274. doi: 10.1038/s41467-023-43688-z (PMC10719396; doi:10.1038/s41467-023-43688-z)
Supplement: Supplementary file 11 — Source Data [file 41467_2023_43688_MOESM11_ESM.zip › Source Data/Supplementary_information/figureS5/Root53unfiltered_deseq_LFC.csv]

	baseMean	log2FoldChange	lfcSE	pvalue	padj
Root53|100	0	NA	NA	NA	NA
Root53|113	0.584381289601549	0.173765342713082	1.02990588000396	0.575890582088157	NA
Root53|1170	0	NA	NA	NA	NA
Root53|1250	1.08031006923672	0.193959717481098	1.03886565985957	0.426034703985126	NA
Root53|1311	0	NA	NA	NA	NA
Root53|1587	0	NA	NA	NA	NA
Root53|159	3.52689463780224	0.215469431980506	1.05017990940784	NA	NA
Root53|1762	8.15306784852457	-0.219998409697622	1.05566929733967	0.0464494862385447	NA
Root53|184	0	NA	NA	NA	NA
Root53|1854	0.487987097294152	0.0299200477325693	0.98961284323689	0.942514617013533	NA
Root53|1880	0	NA	NA	NA	NA
Root53|2052	61.0756717327976	0.0158000157847452	0.960502761824403	0.975642893988422	0.994395337269915
Root53|210	0	NA	NA	NA	NA
Root53|2273	0	NA	NA	NA	NA
Root53|2474	0	NA	NA	NA	NA
Root53|2492	0	NA	NA	NA	NA
Root53|2576	0	NA	NA	NA	NA
Root53|2656	0	NA	NA	NA	NA
Root53|2672	0.762571813578863	0.18433910933001	1.03434857560216	0.503872352656459	NA
Root53|290	0	NA	NA	NA	NA
Root53|404	0.857893290276221	0.187778730501907	1.03591993892365	0.476781237142039	NA
Root53|432	0.699024162447291	0.181661263359768	1.03316181539232	0.524362316148349	NA
Root53|486	28.4987495689616	0.203182344389318	1.01944442735816	NA	NA
Root53|53	40.0638079485245	0.232860913074353	1.05901629180883	NA	NA
Root53|647	23.4212558311193	0.386046699833582	1.12708055221138	NA	NA
Root53|696	0	NA	NA	NA	NA
Root53|718	25.5321343663005	0.264473626012252	1.07055282195635	NA	NA
Root53|82	0.921440941407793	0.189769647965856	1.03685233160672	0.460721480669324	NA
Root53|996	0	NA	NA	NA	NA
Root53|1425	0	NA	NA	NA	NA
Root53|1592	0.404045334404156	-0.194685810788289	1.04056558331011	0.390044086235388	NA
Root53|1665	0.540155034618362	0.173110032759449	1.02957501028159	0.587271889381588	NA
Root53|2284	0	NA	NA	NA	NA
Root53|2380	72.6064549331839	-0.397483402177125	1.14150717279611	0.000384509018129561	0.0480636272661952
Root53|257	0.0635476511315719	0.0810073829061735	1.00925030125573	0.917094798821455	NA
Root53|2615	0	NA	NA	NA	NA
Root53|27	0	NA	NA	NA	NA
Root53|425	0	NA	NA	NA	NA
Root53|705	0.699024162447291	0.181661263359768	1.03316181539232	0.524362316148349	NA
Root53|872	6.21797162697568	-0.219525672142191	1.05534415617026	0.0588426398853565	NA
Root53|1286	0	NA	NA	NA	NA
Root53|1510	0	NA	NA	NA	NA
Root53|1652	0	NA	NA	NA	NA
Root53|1922	0	NA	NA	NA	NA
Root53|2206	0	NA	NA	NA	NA
Root53|964	0	NA	NA	NA	NA
Root53|968	0	NA	NA	NA	NA
Root53|101	0	NA	NA	NA	NA
Root53|1530	0	NA	NA	NA	NA
Root53|1548	0	NA	NA	NA	NA
Root53|1989	0.214554417066436	-0.174517885296686	1.03167863809787	0.503147813457503	NA
Root53|2064	1.87465570838137	0.205878409584554	1.04497052352656	0.317912867830592	NA
Root53|2213	0.889667115842007	0.188800003401152	1.03639633015845	0.4685716657577	NA
Root53|2219	0	NA	NA	NA	NA
Root53|223	0.285964430092074	0.14836318998307	1.02092299847123	0.753350137551653	NA
Root53|23	10.5568997663581	-0.08214413862735	0.993201671037071	NA	NA
Root53|2453	0	NA	NA	NA	NA
Root53|2503	0	NA	NA	NA	NA
Root53|2614	1.27095302263144	0.195774162610306	1.0402424865219	0.392166696743287	NA
Root53|477	0	NA	NA	NA	NA
Root53|5	13.7314826922519	-0.220605801319275	1.056089498595	1.14174774964025e-08	NA
Root53|506	9.36364890021619	-0.0746780973089962	0.984359320970433	NA	NA
Root53|6	0.889667115842007	0.188800003401152	1.03639633015845	0.4685716657577	NA
Root53|609	0	NA	NA	NA	NA
Root53|707	0	NA	NA	NA	NA
Root53|900	0	NA	NA	NA	NA
Root53|2305	0	NA	NA	NA	NA
Root53|2306	0	NA	NA	NA	NA
Root53|2312	0	NA	NA	NA	NA
Root53|2651	0	NA	NA	NA	NA
Root53|2734	0	NA	NA	NA	NA
Root53|2746	4.6465213456478	-0.218886876340793	1.0549069436945	0.0747604129020355	NA
Root53|2039	0	NA	NA	NA	NA
Root53|2210	0	NA	NA	NA	NA
Root53|2594	1.28133004714594	0.214733890424427	1.04464414249144	0.372445866707371	NA
Root53|677	2.16062013847345	0.20843987256632	1.04632611365534	0.293218417578872	NA
Root53|765	24.1018201556609	0.341494919942113	1.10588608975859	0.0213168121587087	0.113276806924135
Root53|2038	8.07754764807823	-0.158213826403884	1.01832426044089	0.461894384289885	NA
Root53|2593	0	NA	NA	NA	NA
Root53|678	7.04140034000589	0.0040640061875869	0.983463312717453	NA	NA
Root53|764	3.20960324761852	-0.169420968112633	1.02107835426234	0.437831329408628	NA
Root53|1282	0	NA	NA	NA	NA
Root53|132	0	NA	NA	NA	NA
Root53|24	1.74756040611823	0.204572011572792	1.04427576780731	0.330607728171526	NA
Root53|2634	0.127095302263144	0.11203633528724	1.01258762601998	0.968447856891848	NA
Root53|31	0	NA	NA	NA	NA
Root53|1670	0	NA	NA	NA	NA
Root53|1671	0	NA	NA	NA	NA
Root53|2347	17.0233616842182	-0.0101793756126062	0.97637952554497	0.959838249317056	0.983440829218295
Root53|2447	2.0335248362103	0.2073431150657	1.04575095386173	0.303603522853346	NA
Root53|35	0	NA	NA	NA	NA
Root53|36	0	NA	NA	NA	NA
Root53|577	2.79609664978917	0.212263086565398	1.04844551780747	NA	NA
Root53|951	1.01676241810515	0.192403432612096	1.03810957948675	0.439078965546215	NA
Root53|1483	0	NA	NA	NA	NA
Root53|15	0	NA	NA	NA	NA
Root53|1602	0	NA	NA	NA	NA
Root53|1675	0	NA	NA	NA	NA
Root53|2271	0	NA	NA	NA	NA
Root53|2302	0	NA	NA	NA	NA
Root53|416	0	NA	NA	NA	NA
Root53|1126	0	NA	NA	NA	NA
Root53|1556	0	NA	NA	NA	NA
Root53|1565	1.30272684819722	0.198940367813452	1.04123820930009	0.387163986100737	NA
Root53|1591	0	NA	NA	NA	NA
Root53|1657	0	NA	NA	NA	NA
Root53|1911	0	NA	NA	NA	NA
Root53|2222	0	NA	NA	NA	NA
Root53|2482	0	NA	NA	NA	NA
Root53|260	0	NA	NA	NA	NA
Root53|272	0	NA	NA	NA	NA
Root53|2759	20.6174935798398	0.278347597846211	1.07342214327513	NA	NA
Root53|470	86.8844378249679	-0.212901943362761	0.98280660705735	NA	NA
Root53|684	0	NA	NA	NA	NA
Root53|1491	113.913032695074	0.301163372388494	1.01746260555508	0.395314452355616	0.588265554100619
Root53|1635	4.6465213456478	-0.218886876340793	1.0549069436945	0.0747604129020355	NA
Root53|757	4.05519888715805	-0.21848104457366	1.05463170582595	0.0837690697271212	NA
Root53|923	0	NA	NA	NA	NA
Root53|1149	0	NA	NA	NA	NA
Root53|1526	0	NA	NA	NA	NA
Root53|1572	45.5861115717623	-0.288326112208375	1.0656861136099	0.186222567642628	0.404462728145308
Root53|244	0	NA	NA	NA	NA
Root53|2499	0	NA	NA	NA	NA
Root53|2544	0	NA	NA	NA	NA
Root53|2545	19.4088090869519	-0.315961665338306	1.09345526973317	0.0177842613237894	0.11257661312956
Root53|2729	8.11039777431611	-0.219986908388518	1.05566046135962	0.0467486078046626	NA
Root53|299	0	NA	NA	NA	NA
Root53|492	4.92221984266367	-0.258198385244968	1.06879688974307	0.0529307383763674	NA
Root53|730	5.67727844202127	-0.219341031332756	1.05521682545052	0.0635468155406662	NA
Root53|1124	0.285964430092074	0.14836318998307	1.02092299847123	0.753350137551653	NA
Root53|1445	0.984988592539365	0.19156825985103	1.03770789741031	0.44599858557746	NA
Root53|1594	0	NA	NA	NA	NA
Root53|2185	0	NA	NA	NA	NA
Root53|2720	0	NA	NA	NA	NA
Root53|828	21.0837691886616	-0.25012393524366	1.0585289109512	NA	NA
Root53|1148	0	NA	NA	NA	NA
Root53|1571	50.8024912890669	0.121878197254884	0.983080684228479	0.697015843995235	0.825848156392459
Root53|243	0	NA	NA	NA	NA
Root53|2498	0	NA	NA	NA	NA
Root53|2546	0	NA	NA	NA	NA
Root53|2730	0	NA	NA	NA	NA
Root53|298	0.540155034618362	0.173110032759449	1.02957501028159	0.587271889381588	NA
Root53|493	0	NA	NA	NA	NA
Root53|731	0	NA	NA	NA	NA
Root53|1308	15.4479180287834	-0.220704170751657	1.05615808370273	NA	NA
Root53|1428	0	NA	NA	NA	NA
Root53|1454	0	NA	NA	NA	NA
Root53|1793	38.4119816231937	-0.347602237220609	1.07688524357349	0.202081777031977	0.42792696765852
Root53|1794	85.0596762562265	0.116193780788557	0.973293358473485	0.73122037288301	0.846319876022003
Root53|2502	0	NA	NA	NA	NA
Root53|308	0	NA	NA	NA	NA
Root53|1423	0	NA	NA	NA	NA
Root53|1554	25.1025953155024	0.129130847544954	0.977117336363091	NA	NA
Root53|2218	0	NA	NA	NA	NA
Root53|26	0	NA	NA	NA	NA
Root53|901	90.4288597148074	-0.601029877174323	1.29229906923978	0.0180122581007296	0.11257661312956
Root53|1143	0	NA	NA	NA	NA
Root53|1147	0	NA	NA	NA	NA
Root53|133	23.9428947501896	0.230213455815588	1.05786729803496	NA	NA
Root53|142	0	NA	NA	NA	NA
Root53|1522	0	NA	NA	NA	NA
Root53|234	0	NA	NA	NA	NA
Root53|2365	0	NA	NA	NA	NA
Root53|241	0	NA	NA	NA	NA
Root53|2497	2.63722752196024	0.211391846594177	1.04797374729922	NA	NA
Root53|2664	0	NA	NA	NA	NA
Root53|301	30.4759064638286	0.30826225917081	1.08693938450181	0.0415526983427722	0.141224468248652
Root53|495	2.16277273981763	-0.215866257228984	1.05288639288065	0.135693401994905	NA
Root53|691	0	NA	NA	NA	NA
Root53|726	0	NA	NA	NA	NA
Root53|733	0	NA	NA	NA	NA
Root53|1674	20.3180740310374	0.229500796895	1.05752258381408	NA	NA
Root53|190	0	NA	NA	NA	NA
Root53|2448	4.16237114911796	0.217438471961703	1.05125760451543	NA	NA
Root53|32	5.07088500459111	-0.0316529119499945	0.984671173265347	0.895420402446227	NA
Root53|580	39.0721771061833	0.0363737802755908	0.969701919668721	NA	NA
Root53|954	0	NA	NA	NA	NA
Root53|1412	0	NA	NA	NA	NA
Root53|1413	0.699024162447291	0.181661263359768	1.03316181539232	0.524362316148349	NA
Root53|895	8.74587428563182	-0.190040284567607	1.03357160543368	0.323011591981366	NA
Root53|896	3.53178222403559	-0.226409338438383	1.05129342841866	0.149502640827077	NA
Root53|1384	0	NA	NA	NA	NA
Root53|1386	0	NA	NA	NA	NA
Root53|1806	0	NA	NA	NA	NA
Root53|2201	4.32554547963526	-0.218668244085958	1.05475882503166	0.0795242347973689	NA
Root53|2642	0	NA	NA	NA	NA
Root53|713	0.540155034618362	0.173110032759449	1.02957501028159	0.587271889381588	NA
Root53|947	0	NA	NA	NA	NA
Root53|1287	0	NA	NA	NA	NA
Root53|1566	2.10744951185638	0.237025390243673	1.05412507604973	0.268005153019158	NA
Root53|2212	0	NA	NA	NA	NA
Root53|440	0.699024162447291	0.181661263359768	1.03316181539232	0.524362316148349	NA
Root53|452	1.17563154593408	0.196046140908375	1.03989471885557	0.408211045685139	NA
Root53|597	4.22867809415746	-0.0642489509212263	0.981312174350998	0.812199374729759	NA
Root53|1673	0	NA	NA	NA	NA
Root53|2445	11.7202934954448	-0.236756743106475	1.05975338399524	0.0567338534055843	NA
Root53|33	1.68401275498666	0.203862131802389	1.0439000220642	0.337434965591522	NA
Root53|579	5.52864564844676	0.220259445096704	1.0528205024206	NA	NA
Root53|953	0	NA	NA	NA	NA
Root53|1655	2.06529866177609	0.207616022166558	1.04589657606731	0.300925120192546	NA
Root53|1892	6.10575200581765	-0.0641313435860568	0.988797975952548	0.795520173794411	NA
Root53|956	0	NA	NA	NA	NA
Root53|967	0.444833557921004	0.165730120890892	1.02677381831738	0.636573252850158	NA
Root53|1154	0	NA	NA	NA	NA
Root53|138	0	NA	NA	NA	NA
Root53|168	35.359724431623	0.311351429074484	1.09123908116188	NA	NA
Root53|236	1.30272684819722	0.198940367813452	1.04123820930009	0.387163986100737	NA
Root53|2697	0	NA	NA	NA	NA
Root53|689	16.369996567761	-0.151474037213588	1.00482683647499	0.547290266258607	0.711661445882864
Root53|1036	0.730797988013077	0.183042793782959	1.03377016486833	0.513845200042166	NA
Root53|1596	0	NA	NA	NA	NA
Root53|1656	0	NA	NA	NA	NA
Root53|921	11.1568296874547	-0.220400542830744	1.0559471362757	0.0350379173888683	NA
Root53|1672	0	NA	NA	NA	NA
Root53|2446	0	NA	NA	NA	NA
Root53|34	0.921440941407793	0.189769647965856	1.03685233160672	0.460721480669324	NA
Root53|578	1.93820335951294	0.206484620331507	1.04529345389991	0.311996676439068	NA
Root53|952	0	NA	NA	NA	NA
Root53|174	0	NA	NA	NA	NA
Root53|2513	0	NA	NA	NA	NA
Root53|415	0	NA	NA	NA	NA
Root53|80	0	NA	NA	NA	NA
Root53|1153	1.08031006923672	0.193959717481098	1.03886565985957	0.426034703985126	NA
Root53|137	0	NA	NA	NA	NA
Root53|169	0	NA	NA	NA	NA
Root53|235	0	NA	NA	NA	NA
Root53|2698	0	NA	NA	NA	NA
Root53|690	72.9369278851855	0.591158251465781	1.29110428505716	0.00870901779033263	0.0986517706233637
Root53|858	4.86139531156525	0.219061556003918	1.0521542245782	NA	NA
Root53|112	17.6543831805038	0.259426583721072	1.06825023962242	NA	NA
Root53|1856	1.01306244463369	-0.221233698143643	1.05222187771107	0.217762026692604	NA
Root53|1857	0.762571813578863	0.18433910933001	1.03434857560216	0.503872352656459	NA
Root53|717	0	NA	NA	NA	NA
Root53|1136	0	NA	NA	NA	NA
Root53|1627	4.6465213456478	-0.218886876340793	1.0549069436945	0.0747604129020355	NA
Root53|2243	0	NA	NA	NA	NA
Root53|2522	0	NA	NA	NA	NA
Root53|2541	0	NA	NA	NA	NA
Root53|1459	0	NA	NA	NA	NA
Root53|1460	0	NA	NA	NA	NA
Root53|1875	11.2245969687138	-0.183123410327915	1.03060809930121	0.348832181874186	NA
Root53|1876	20.0176958454451	-0.235152604398896	1.04407789099025	0.269564601018331	0.499639430984922
Root53|596	0.921440941407793	0.189769647965856	1.03685233160672	0.460721480669324	NA
Root53|902	10.5234946190739	-0.21008380252851	1.02823344596867	0.37341035900618	NA
Root53|1307	0	NA	NA	NA	NA
Root53|1427	0	NA	NA	NA	NA
Root53|307	1.01676241810515	0.192403432612096	1.03810957948675	0.439078965546215	NA
Root53|2376	142.069653510347	0.262964900979811	1.00424334950666	0.449866803396021	0.631250061323068
Root53|60	0	NA	NA	NA	NA
Root53|136	0	NA	NA	NA	NA
Root53|139	0	NA	NA	NA	NA
Root53|171	0	NA	NA	NA	NA
Root53|1710	8.86623792927671	-0.211407671532115	1.04444316894364	0.226383700714383	NA
Root53|2204	0.540497745756864	0.171216496073269	1.02888680079704	0.594692149578015	NA
Root53|221	2.12884631290766	0.20817684818441	1.04618733062967	0.295734160453703	NA
Root53|222	2.19239396403923	0.208673648658486	1.04645474716782	0.290753355186781	NA
Root53|230	0.699024162447291	0.181661263359768	1.03316181539232	0.524362316148349	NA
Root53|233	0	NA	NA	NA	NA
Root53|239	0	NA	NA	NA	NA
Root53|242	0	NA	NA	NA	NA
Root53|2732	0	NA	NA	NA	NA
Root53|723	0	NA	NA	NA	NA
Root53|1033	0.971961953327381	0.190202993699831	1.0370818098647	0.453304993851201	NA
Root53|1742	0.222416778960502	0.137452019604041	1.01789351245761	0.821495986382944	NA
Root53|1809	2.42427200642494	-0.216547782587247	1.05333641816	0.123957378107033	NA
Root53|2253	0.857893290276221	0.187778730501907	1.03591993892365	0.476781237142039	NA
Root53|699	12.5152811380496	-0.354210691897476	1.09570609652905	0.128950116276376	NA
Root53|1564	0.0635476511315719	0.0810073829061735	1.00925030125573	0.917094798821455	NA
Root53|722	0	NA	NA	NA	NA
Root53|111	0.921440941407793	0.189769647965856	1.03685233160672	0.460721480669324	NA
Root53|1855	9.1227938496593	-0.24575783527976	1.06387007838602	0.0552045851078834	NA
Root53|716	9.22583993385675	-0.220171175670256	1.05578875400514	0.0416224952545985	NA
Root53|1717	0	NA	NA	NA	NA
Root53|327	0	NA	NA	NA	NA
Root53|353	21.2957064186278	0.380717729031686	1.12341390087677	0.0390641939874608	0.135639562456461
Root53|595	0	NA	NA	NA	NA
Root53|653	0	NA	NA	NA	NA
Root53|795	25.485858516835	0.377211374214097	1.12131919808821	0.0325421924003	0.128212173881658
Root53|800	0	NA	NA	NA	NA
Root53|801	2.41481074299973	0.210019756907222	1.04723324289618	NA	NA
Root53|1835	11.3545568840425	-0.220416423365179	1.0559581244377	0.0345236283221166	NA
Root53|2072	0	NA	NA	NA	NA
Root53|2189	0	NA	NA	NA	NA
Root53|2631	0	NA	NA	NA	NA
Root53|879	0	NA	NA	NA	NA
Root53|1239	0	NA	NA	NA	NA
Root53|1430	8.11039777431611	-0.219986908388518	1.05566046135962	0.0467486078046626	NA
Root53|1829	21.411377298913	-0.0375844784217059	0.967704857861309	0.892582436410278	0.94714463895822
Root53|2696	0	NA	NA	NA	NA
Root53|2710	0.699024162447291	0.181661263359768	1.03316181539232	0.524362316148349	NA
Root53|2537	0	NA	NA	NA	NA
Root53|2752	43.8741574724005	0.0536054694780397	0.973794802489327	0.87184447411381	0.940450721091182
Root53|322	0	NA	NA	NA	NA
Root53|1484	1.8111080572498	0.205242180781526	1.0446318503246	0.324109010369732	NA
Root53|1540	0	NA	NA	NA	NA
Root53|158	1.74756040611823	0.204572011572792	1.04427576780731	0.330607728171526	NA
Root53|1584	0	NA	NA	NA	NA
Root53|1690	1.11208389480251	0.194685977525179	1.03922186918732	0.41987555935081	NA
Root53|2255	0	NA	NA	NA	NA
Root53|2267	0	NA	NA	NA	NA
Root53|2288	0	NA	NA	NA	NA
Root53|2529	0	NA	NA	NA	NA
Root53|354	0	NA	NA	NA	NA
Root53|849	3.67176037902444	-0.0028752795453452	0.983229089130712	0.985221229460067	NA
Root53|870	0.540155034618362	0.173110032759449	1.02957501028159	0.587271889381588	NA
Root53|912	0	NA	NA	NA	NA
Root53|1150	0	NA	NA	NA	NA
Root53|245	0	NA	NA	NA	NA
Root53|2547	14.7082837163735	-0.274793190142893	1.06606542846849	0.150771482093493	NA
Root53|494	41.8875518658447	-0.25388143454311	1.02837410279384	0.365751488471568	0.575080956716302
Root53|732	8.12547746159493	-0.17349536492778	1.0252494886266	0.398535512409133	NA
Root53|1453	17.9952709296492	-0.189053032444701	1.01997479645097	NA	NA
Root53|1543	0	NA	NA	NA	NA
Root53|18	0	NA	NA	NA	NA
Root53|2281	0	NA	NA	NA	NA
Root53|2283	37.9692412575236	0.247461738225245	1.06424729510375	NA	NA
Root53|2359	1.5886912782893	0.202675900544953	1.04328388978359	0.348352235074366	NA
Root53|2728	7.2993579968845	-0.219816693844491	1.0555441428484	0.051264377473237	NA
Root53|704	0	NA	NA	NA	NA
Root53|326	11.7323476502004	0.275172938462287	1.07392063506664	0.0675022218081264	NA
Root53|1190	4.32554547963526	-0.218668244085958	1.05475882503166	0.0795242347973689	NA
Root53|126	0	NA	NA	NA	NA
Root53|1688	89.8482192681066	-0.310157713233743	1.07735865966911	0.144634771583215	0.347035823893816
Root53|2411	33.2496160928024	0.116029224834538	0.9850748985433	0.702166751469971	0.828026829563645
Root53|2412	9.62753768866085	0.250268457047971	1.06400372933731	NA	NA
Root53|2562	0.857893290276221	0.187778730501907	1.03591993892365	0.476781237142039	NA
Root53|349	0	NA	NA	NA	NA
Root53|1285	0.762571813578863	0.18433910933001	1.03434857560216	0.503872352656459	NA
Root53|2391	0.889667115842007	0.188800003401152	1.03639633015845	0.4685716657577	NA
Root53|294	0	NA	NA	NA	NA
Root53|1553	19.3055677929078	-0.225211276643793	1.0381438356023	0.307607064515605	0.534040042561815
Root53|1865	0.47660738348679	0.168631866450901	1.02782033456336	0.618881276669566	NA
Root53|1909	1.94978870000341	0.209659102620065	1.02611046209971	0.405970312198205	NA
Root53|167	0	NA	NA	NA	NA
Root53|2660	4.60103277732022	-0.231629258323437	1.05464830309202	0.121420055973063	NA
Root53|2733	0.15886912782893	0.122269680405026	1.01443646071957	0.913054196055558	NA
Root53|728	18.5034006413738	0.245068723392751	1.06292167431816	NA	NA
Root53|148	0	NA	NA	NA	NA
Root53|2657	0	NA	NA	NA	NA
Root53|254	1.39804832489458	0.200044382486299	1.04191013422511	0.373066337817684	NA
Root53|1588	0	NA	NA	NA	NA
Root53|1589	0	NA	NA	NA	NA
Root53|2491	0	NA	NA	NA	NA
Root53|2577	0	NA	NA	NA	NA
Root53|291	0	NA	NA	NA	NA
Root53|292	0	NA	NA	NA	NA
Root53|484	0	NA	NA	NA	NA
Root53|2141	11.6205982738314	-0.0483013587445928	0.986857892379767	NA	NA
Root53|2287	0	NA	NA	NA	NA
Root53|915	1.3662744993288	0.199549313184037	1.04165445548646	0.377621130927479	NA
Root53|1606	0	NA	NA	NA	NA
Root53|1985	5.23398213866713	-0.231827419659771	1.05526784190501	0.11072648985504	NA
Root53|2027	0	NA	NA	NA	NA
Root53|2298	0	NA	NA	NA	NA
Root53|2402	0.603702685749934	0.176912761473807	1.03113160438788	0.55974847711228	NA
Root53|574	1.52514362715773	0.201873799202085	1.04285876317256	0.356130925069673	NA
Root53|664	0	NA	NA	NA	NA
Root53|107	5.36977652061783	0.220048807213798	1.05269161260077	NA	NA
Root53|1258	0	NA	NA	NA	NA
Root53|1053	0	NA	NA	NA	NA
Root53|2128	0.794345639144649	0.185558016351611	1.03489885534921	0.49439728713365	NA
Root53|720	0	NA	NA	NA	NA
Root53|1415	1.90642953394716	0.206185080318928	1.04513387129458	0.314921096830179	NA
Root53|897	13.5355187025392	-0.220593372066029	1.05608088373374	NA	NA
Root53|1477	0	NA	NA	NA	NA
Root53|1974	0	NA	NA	NA	NA
Root53|2241	0.31773825565786	0.152748520822233	1.02227540876747	0.725051830220426	NA
Root53|399	0.667250336881505	0.180187960751949	1.03252151839434	0.535477526065975	NA
Root53|2239	118.018300376134	-0.0141557925775196	0.932324243747234	0.956497908177653	0.983440829218295
Root53|2589	0	NA	NA	NA	NA
Root53|2599	6.74143252330708	-0.125125773892996	1.00505393796028	0.589326899949884	NA
Root53|1517	9.49506535849767	-0.220209642133412	1.05581531829804	0.0405484363202652	NA
Root53|1414	0	NA	NA	NA	NA
Root53|898	5.88960452235862	-0.182622638885065	1.01582106137502	0.460116380154466	NA
Root53|1074	0.762571813578863	0.18433910933001	1.03434857560216	0.503872352656459	NA
Root53|1382	12.2728334957466	-0.0496417854378141	0.979526041617416	0.849797926977399	NA
Root53|1709	4.7201971754616	-0.218921870939118	1.05493120929198	0.0738548892068235	NA
Root53|1713	0	NA	NA	NA	NA
Root53|1085	0.699024162447291	0.181661263359768	1.03316181539232	0.524362316148349	NA
Root53|2481	0	NA	NA	NA	NA
Root53|355	0	NA	NA	NA	NA
Root53|663	0	NA	NA	NA	NA
Root53|1797	0.0973968816002581	0.0882510881130584	1.01038662638438	0.887876359847209	NA
Root53|1912	0	NA	NA	NA	NA
Root53|50	0	NA	NA	NA	NA
Root53|54	0	NA	NA	NA	NA
Root53|1538	0	NA	NA	NA	NA
Root53|2186	0	NA	NA	NA	NA
Root53|2711	0	NA	NA	NA	NA
Root53|1551	0	NA	NA	NA	NA
Root53|534	4.61043360905524	-0.0816369702304162	0.99230687206543	0.740469601265102	NA
Root53|568	0	NA	NA	NA	NA
Root53|752	0	NA	NA	NA	NA
Root53|1041	1.11208389480251	0.194685977525179	1.03922186918732	0.41987555935081	NA
Root53|1725	0	NA	NA	NA	NA
Root53|2237	0	NA	NA	NA	NA
Root53|1535	40.3556687142079	0.320457699476729	1.09412307006794	0.0293161572323679	0.126771816591173
Root53|2165	0	NA	NA	NA	NA
Root53|2250	119.170430597849	-0.33375287127446	1.02374238845635	0.348224987007751	0.569517846237893
Root53|2604	24.0386200241973	0.0027696644396641	0.978892268232798	NA	NA
Root53|1653	0	NA	NA	NA	NA
Root53|2195	0	NA	NA	NA	NA
Root53|1016	0	NA	NA	NA	NA
Root53|1958	0	NA	NA	NA	NA
Root53|2685	0	NA	NA	NA	NA
Root53|2336	3.00949903079861	0.160801284938208	1.01632976075674	NA	NA
Root53|145	0	NA	NA	NA	NA
Root53|146	0	NA	NA	NA	NA
Root53|437	9.64028441575035	0.24438836389441	1.06188223207944	NA	NA
Root53|438	0	NA	NA	NA	NA
Root53|679	0	NA	NA	NA	NA
Root53|957	8.47152183654726	0.243852596825567	1.06146623416307	NA	NA
Root53|1994	63.6460899216578	0.0553210958950142	0.96100435033101	0.880782936332823	0.945046069026634
Root53|2036	30.4173550191606	0.203039120708009	0.999472155263625	0.519943431656977	0.698848698463679
Root53|413	0.031773825565786	0.0535128406902862	1.00904596602794	0.822624229009339	NA
Root53|1534	0	NA	NA	NA	NA
Root53|520	0	NA	NA	NA	NA
Root53|1135	0	NA	NA	NA	NA
Root53|220	15.233363611717	-0.220693210868907	1.05615039061244	NA	NA
Root53|1498	12.7506898700222	0.261086945692195	1.06848897035417	NA	NA
Root53|170	0	NA	NA	NA	NA
Root53|1409	1.21213600321247	-0.211831635148253	1.0502886480661	0.201553776665436	NA
Root53|899	125.285536069868	-0.412844469862225	1.13651733818452	0.0598713511802765	0.176092209353755
Root53|144	0	NA	NA	NA	NA
Root53|436	0	NA	NA	NA	NA
Root53|1058	12.763038760061	-0.057220915903719	0.988149965738396	NA	NA
Root53|429	37.7106256742807	0.256974180344571	1.06784961223671	NA	NA
Root53|685	1.65223892942087	0.203490174791953	1.04370396559382	0.340979684169984	NA
Root53|128	0	NA	NA	NA	NA
Root53|1664	16.2207955486322	-0.220740106228697	1.05618316762179	3.96984313670427e-09	9.92460784176067e-07
Root53|180	0	NA	NA	NA	NA
Root53|482	2.35180124220421	0.114562664702638	1.00076377526865	0.635819490937918	NA
Root53|44	0	NA	NA	NA	NA
Root53|45	0	NA	NA	NA	NA
Root53|46	0	NA	NA	NA	NA
Root53|1290	20.9853308768738	-0.316188891387305	1.07747273907935	0.159206734973263	0.358607328908504
Root53|1791	0	NA	NA	NA	NA
Root53|105	1.33546026495082	0.199028850137848	1.04126307518332	0.385014690201425	NA
Root53|2018	0	NA	NA	NA	NA
Root53|1508	2.31948926630238	0.209367630819975	1.04688247189063	NA	NA
Root53|1555	0.214554417066436	-0.174517885296686	1.03167863809787	0.503147813457503	NA
Root53|1156	0.202022667202078	-0.173108243376186	1.03112687983281	0.503147813457503	NA
Root53|1321	0	NA	NA	NA	NA
Root53|1424	0	NA	NA	NA	NA
Root53|2221	0	NA	NA	NA	NA
Root53|2293	0.921440941407793	0.189769647965856	1.03685233160672	0.460721480669324	NA
Root53|852	9.96489320398112	-0.237849311041379	1.05974019643646	0.064361717838816	NA
Root53|886	0	NA	NA	NA	NA
Root53|1312	0	NA	NA	NA	NA
Root53|1188	0.540155034618362	0.173110032759449	1.02957501028159	0.587271889381588	NA
Root53|1747	0	NA	NA	NA	NA
Root53|928	46.6710043239212	0.361589222038279	1.11405605526021	0.0322381631434905	0.128212173881658
Root53|1590	14.6500003525541	-0.275945061680482	1.07683762052879	0.0151362031727982	NA
Root53|2490	0	NA	NA	NA	NA
Root53|2578	0	NA	NA	NA	NA
Root53|485	12.5002806230578	-0.184310824689048	1.03146537151385	0.340285161886416	NA
Root53|1647	3.46334698667067	0.215242022739149	1.05005513313013	NA	NA
Root53|599	0	NA	NA	NA	NA
Root53|505	0.858510170325525	0.186630589205308	1.03542007353498	0.481597206304689	NA
Root53|2207	0.127095302263144	0.11203633528724	1.01258762601998	0.968447856891848	NA
Root53|533	3.46334698667067	0.215242022739149	1.05005513313013	NA	NA
Root53|2164	23.046414945259	0.337454294634902	1.10371788817763	0.0230903524754964	0.115451762377482
Root53|1979	0.127163844490844	0.10541108220967	1.01193309859444	0.998154490970528	NA
Root53|1654	8.0359103130584	-0.236885279238051	1.05872034164509	0.0771338903420157	NA
Root53|1759	0.381285906789432	0.160038037065084	1.02470165044194	0.676689661597886	NA
Root53|1920	10.5390092899853	-0.274716017163082	1.07612690537612	0.0219029740933485	NA
Root53|2591	0	NA	NA	NA	NA
Root53|1711	1.27331833848774	0.010390001156519	0.985043956114584	0.969051719286969	NA
Root53|805	1.23917919706565	0.197296163244608	1.04051959399458	0.397335692181648	NA
Root53|1465	0	NA	NA	NA	NA
Root53|1707	10.3754281654352	-0.205447188056546	1.02996083517648	0.361540631095901	NA
Root53|1893	0	NA	NA	NA	NA
Root53|657	8.60405764623324	0.170778013454695	1.02164409100359	NA	NA
Root53|1002	0	NA	NA	NA	NA
Root53|22	0	NA	NA	NA	NA
Root53|869	1.22356135945078	0.110816678862861	1.0021583700683	0.609663636084652	NA
Root53|984	0	NA	NA	NA	NA
Root53|1390	11.0376652893133	-0.237978301109909	1.0600430748525	0.0590295942620731	NA
Root53|177	11.8188383910385	-0.0646417271357935	0.989476410985487	NA	NA
Root53|208	0.540155034618362	0.173110032759449	1.02957501028159	0.587271889381588	NA
Root53|383	2.89141812648652	0.212744235445369	1.04870747906056	NA	NA
Root53|833	0.699024162447291	0.181661263359768	1.03316181539232	0.524362316148349	NA
Root53|1473	18.013735537718	-0.154263555771131	1.01800822433022	NA	NA
Root53|1178	0.794345639144649	0.185558016351611	1.03489885534921	0.49439728713365	NA
Root53|2753	0	NA	NA	NA	NA
Root53|382	9.61979534490451	-0.18831681333241	1.03268810707616	0.330986768519017	NA
Root53|887	2.82831734082909	-0.217245384416278	1.05379896922368	0.110441561711649	NA
Root53|1125	0.429108834132872	-0.195761908836932	1.04112132733235	0.37909237966882	NA
Root53|1550	0	NA	NA	NA	NA
Root53|2613	0	NA	NA	NA	NA
Root53|2618	0	NA	NA	NA	NA
Root53|1658	2.04257410441946	-0.252139370482937	1.06480132905978	0.114950809525063	NA
Root53|2223	0	NA	NA	NA	NA
Root53|644	0	NA	NA	NA	NA
Root53|850	10.5803079499519	-0.225121157463564	1.03649870038822	0.321247213742996	NA
Root53|1871	0	NA	NA	NA	NA
Root53|1963	0	NA	NA	NA	NA
Root53|1964	0	NA	NA	NA	NA
Root53|2358	0	NA	NA	NA	NA
Root53|2507	0	NA	NA	NA	NA
Root53|2725	0	NA	NA	NA	NA
Root53|2736	0	NA	NA	NA	NA
Root53|2745	0	NA	NA	NA	NA
Root53|361	0	NA	NA	NA	NA
Root53|908	0	NA	NA	NA	NA
Root53|1035	1.08031006923672	0.193959717481098	1.03886565985957	0.426034703985126	NA
Root53|1520	10.6760053901041	0.225658030981368	1.05565023092187	NA	NA
Root53|328	107.023410526611	0.550004957752398	1.25687785874686	0.00351353955636813	0.0986517706233637
Root53|550	1.08031006923672	0.193959717481098	1.03886565985957	0.426034703985126	NA
Root53|160	1.84288188281559	0.2055642529284	1.04480324620541	0.320974589987041	NA
Root53|161	3.14560873101281	0.214002785905115	1.04937373300378	NA	NA
Root53|694	0.270346592477204	-0.179678594659688	1.0337925637442	0.503147813457503	NA
Root53|695	12.4960924791826	0.226625112543355	1.05614053967406	NA	NA
Root53|2703	0	NA	NA	NA	NA
Root53|387	32.7027464552203	0.13939395573139	0.99921878142628	0.610944113234569	0.759880737853942
Root53|389	5.67466347756031	-0.153420517316404	1.0150923800177	0.491092095414386	NA
Root53|2142	10.6760053901041	0.225658030981368	1.05565023092187	NA	NA
Root53|966	0	NA	NA	NA	NA
Root53|1157	1.3662744993288	0.199549313184037	1.04165445548646	0.377621130927479	NA
Root53|2669	2.16062013847345	0.20843987256632	1.04632611365534	0.293218417578872	NA
Root53|1029	2.28771544073659	0.209141368498354	1.04676078699793	NA	NA
Root53|1117	0	NA	NA	NA	NA
Root53|2163	0.603702685749934	0.176912761473807	1.03113160438788	0.55974847711228	NA
Root53|2372	108.155630929219	-0.0609097016728245	0.957001650289947	0.842466950083144	0.922156195753189
Root53|2742	9.95127863022604	-0.224649083905862	1.05192055042787	0.156775499392162	NA
Root53|1496	19.7753671315174	0.311012804443548	1.08706560685319	0.0611024659787418	0.177623447612621
Root53|1497	3.36802550997331	0.214888830908801	1.04986116697562	NA	NA
Root53|2420	61.7221719881052	0.148207836781363	0.985446347313365	0.641892190217664	0.775232113789449
Root53|1313	0	NA	NA	NA	NA
Root53|1899	12.275498528241	-0.166003869389213	1.02266139501144	0.421902176602378	NA
Root53|983	0	NA	NA	NA	NA
Root53|103	5.65663468165819	-0.2193492959818	1.05522222739579	0.0635504996158527	NA
Root53|2640	0	NA	NA	NA	NA
Root53|611	0	NA	NA	NA	NA
Root53|224	2.47835839413131	0.210432059572201	1.04745539583363	NA	NA
Root53|2496	7.8400511818389	-0.219932313118293	1.05562374405094	0.0481632436190328	NA
Root53|2610	4.07653392426229	-0.218520698325311	1.05465854629006	0.0831477327730729	NA
Root53|2233	0	NA	NA	NA	NA
Root53|472	2.47835839413131	0.210432059572201	1.04745539583363	NA	NA
Root53|827	6.9024629608186	-0.0686045831717979	0.989781606722764	NA	NA
Root53|831	10.1293810735836	-0.19286568241298	1.03551029020542	0.303778841025919	NA
Root53|1780	0.699024162447291	0.181661263359768	1.03316181539232	0.524362316148349	NA
Root53|2058	0	NA	NA	NA	NA
Root53|988	10.0760086166329	-0.175086295221701	1.02634242208924	0.388369103720877	NA
Root53|1065	2.16157972966125	0.239918401972953	1.05510242451747	0.262000154300942	NA
Root53|1027	0	NA	NA	NA	NA
Root53|1923	6.0628845891082	-0.168928511497811	1.02207556723253	0.427739175107279	NA
Root53|642	0	NA	NA	NA	NA
Root53|402	0	NA	NA	NA	NA
Root53|565	0.571928860184148	0.175086533018971	1.03037595125911	0.573057965332059	NA
Root53|395	0	NA	NA	NA	NA
Root53|1913	0.127095302263144	0.11203633528724	1.01258762601998	0.968447856891848	NA
Root53|1968	10.4051265860981	-0.169991574576614	1.02394874653188	0.410145223455623	NA
Root53|2016	0	NA	NA	NA	NA
Root53|1435	0	NA	NA	NA	NA
Root53|1819	0	NA	NA	NA	NA
Root53|2321	0	NA	NA	NA	NA
Root53|267	0.47660738348679	0.168631866450901	1.02782033456336	0.618881276669566	NA
Root53|995	0	NA	NA	NA	NA
Root53|641	2.41481074299973	0.210019756907222	1.04723324289618	NA	NA
Root53|2184	0	NA	NA	NA	NA
Root53|535	0	NA	NA	NA	NA
Root53|1260	0.270346592477204	-0.179678594659688	1.0337925637442	0.503147813457503	NA
Root53|1440	7.07079335207273	-0.219770248814266	1.05551298133785	0.0525678717865316	NA
Root53|1137	0	NA	NA	NA	NA
Root53|2579	0	NA	NA	NA	NA
Root53|248	0	NA	NA	NA	NA
Root53|501	1.39804832489458	0.200044382486299	1.04191013422511	0.373066337817684	NA
Root53|1381	1.20740537149987	0.196684035077237	1.04021282248108	0.402680400615667	NA
Root53|1676	0.794345639144649	0.185558016351611	1.03489885534921	0.49439728713365	NA
Root53|1878	68.4837050807553	-0.117927996819404	0.984944655381609	0.672996061869896	0.804516023225808
Root53|624	0	NA	NA	NA	NA
Root53|1310	1.08031006923672	0.193959717481098	1.03886565985957	0.426034703985126	NA
Root53|212	1.11208389480251	0.194685977525179	1.03922186918732	0.41987555935081	NA
Root53|37	0	NA	NA	NA	NA
Root53|1812	0	NA	NA	NA	NA
Root53|1933	0	NA	NA	NA	NA
Root53|2046	0	NA	NA	NA	NA
Root53|1289	16.3851092389294	-0.202413385718779	1.02806725191773	0.356784565707162	0.571770137351221
Root53|2022	0	NA	NA	NA	NA
Root53|1727	0.984988592539365	0.19156825985103	1.03770789741031	0.44599858557746	NA
Root53|179	26.0515313478706	-0.200666326265472	1.03180723430525	NA	NA
Root53|2382	0	NA	NA	NA	NA
Root53|2684	0	NA	NA	NA	NA
Root53|2701	0	NA	NA	NA	NA
Root53|2449	0	NA	NA	NA	NA
Root53|421	0.984988592539365	0.19156825985103	1.03770789741031	0.44599858557746	NA
Root53|152	0	NA	NA	NA	NA
Root53|2425	0	NA	NA	NA	NA
Root53|276	23.0299701234816	-0.204818520251282	1.02985364715547	0.360406776042495	0.573896140195056
Root53|1823	1.39804832489458	0.200044382486299	1.04191013422511	0.373066337817684	NA
Root53|1339	37.3513021489767	0.507792661245912	1.20500978233482	0.0328223165137044	0.128212173881658
Root53|686	0.603702685749934	0.176912761473807	1.03113160438788	0.55974847711228	NA
Root53|1071	0	NA	NA	NA	NA
Root53|2699	0	NA	NA	NA	NA
Root53|1385	1.08031006923672	0.193959717481098	1.03886565985957	0.426034703985126	NA
Root53|1988	1.65223892942087	0.203490174791953	1.04370396559382	0.340979684169984	NA
Root53|809	0	NA	NA	NA	NA
Root53|2098	4.41656175364425	0.218094791258071	1.05161647125131	NA	NA
Root53|2571	0	NA	NA	NA	NA
Root53|434	0	NA	NA	NA	NA
Root53|1680	0	NA	NA	NA	NA
Root53|178	0	NA	NA	NA	NA
Root53|1970	2.09707248734187	0.207881538605575	1.04603860525788	0.298302957359884	NA
Root53|343	2.38385942416635	0.243861640828271	1.05692354473939	0.243905816735067	NA
Root53|769	1.01676241810515	0.192403432612096	1.03810957948675	0.439078965546215	NA
Root53|95	0	NA	NA	NA	NA
Root53|1932	14.7065338014194	-0.143482706477235	0.994571460978752	NA	NA
Root53|2653	183.672770454498	-0.0816788610062233	0.935540754156472	0.816914680155128	0.903666681587531
Root53|741	86.6122441068832	-0.384652651111203	1.07222870742971	0.235506360138356	0.452896846419916
Root53|1523	0	NA	NA	NA	NA
Root53|1527	0	NA	NA	NA	NA
Root53|1925	11.3713841045211	-0.220421068666887	1.0559613952588	0.0344301948843177	NA
Root53|281	0	NA	NA	NA	NA
Root53|282	0	NA	NA	NA	NA
Root53|285	0.389587526401032	0.157591046233158	1.02399085311416	0.683901878173397	NA
Root53|1651	16.4991147048778	0.275675178548855	1.07464217649501	0.0500751003284707	0.152667988806313
Root53|2469	2.60545369639445	0.211207238876045	1.04787397199575	NA	NA
Root53|1575	0.921440941407793	0.189769647965856	1.03685233160672	0.460721480669324	NA
Root53|1586	0	NA	NA	NA	NA
Root53|1458	0	NA	NA	NA	NA
Root53|2625	0	NA	NA	NA	NA
Root53|1712	1.46159597602615	0.200983301422073	1.0423970022358	0.364354283524961	NA
Root53|1714	0	NA	NA	NA	NA
Root53|1066	7.59621495614951	-0.117810251191976	1.00306611064022	0.606911996247022	NA
Root53|1161	0	NA	NA	NA	NA
Root53|601	34.7280570206684	-0.000373663603857696	0.969569862278066	0.986440174571756	0.994395337269915
Root53|1630	15.1797537273824	-0.282718291519215	1.07671663684683	NA	NA
Root53|1422	0	NA	NA	NA	NA
Root53|1642	1.62046510385508	0.203033042850802	1.04347967151341	0.344617409175269	NA
Root53|1263	0	NA	NA	NA	NA
Root53|1271	0	NA	NA	NA	NA
Root53|1998	0	NA	NA	NA	NA
Root53|1230	7.60434494702729	-0.221600386902858	1.03686589310119	0.317664700577756	NA
Root53|2181	1.23917919706565	0.197296163244608	1.04051959399458	0.397335692181648	NA
Root53|1001	0.730797988013077	0.183042793782959	1.03377016486833	0.513845200042166	NA
Root53|444	30.8231701973733	0.302522181906209	1.08175171906985	0.0792746752172064	0.217787569278039
Root53|1083	7.02955826308174	-0.0633640143955252	0.988857480360767	NA	NA
Root53|1084	5.45461201445611	-0.219269719951355	1.05516807689542	0.0655102869849213	NA
Root53|1431	0	NA	NA	NA	NA
Root53|1432	0	NA	NA	NA	NA
Root53|2378	69.8641591527559	-0.0702871384837915	0.95548266162006	NA	NA
Root53|58	1.08031006923672	0.193959717481098	1.03886565985957	0.426034703985126	NA
Root53|1816	0.031773825565786	0.0535128406902862	1.00904596602794	0.822624229009339	NA
Root53|2536	0	NA	NA	NA	NA
Root53|2335	10.8407941716295	-0.0151666043501331	0.983801154062565	NA	NA
Root53|1000	0.349512081223646	0.156673914249904	1.02354746244377	0.699661419713549	NA
Root53|2147	0	NA	NA	NA	NA
Root53|70	0	NA	NA	NA	NA
Root53|709	0	NA	NA	NA	NA
Root53|2406	4.09882349798639	0.217263990050149	1.05116217568906	NA	NA
Root53|1224	16.6697286645456	-0.314867839079656	1.09257169841712	0.0212951078393544	0.113276806924135
Root53|2024	2.51013221969709	0.210631717699	1.04756311921782	NA	NA
Root53|2025	1.68401275498666	0.203862131802389	1.0439000220642	0.337434965591522	NA
Root53|1969	0.826119464710435	0.186700812711869	1.03542158434811	0.485379015988053	NA
Root53|344	0	NA	NA	NA	NA
Root53|770	0	NA	NA	NA	NA
Root53|94	0	NA	NA	NA	NA
Root53|2681	0	NA	NA	NA	NA
Root53|2296	0	NA	NA	NA	NA
Root53|1971	1.20740537149987	0.196684035077237	1.04021282248108	0.402680400615667	NA
Root53|1320	0	NA	NA	NA	NA
Root53|1122	0	NA	NA	NA	NA
Root53|1316	57.0783437506267	0.36335090116426	1.11349017738156	0.0420128595891918	0.141224468248652
Root53|151	0	NA	NA	NA	NA
Root53|830	0	NA	NA	NA	NA
Root53|1844	5.96727698974714	-0.0563527774614547	0.987488048111001	0.820021996738339	NA
Root53|205	0	NA	NA	NA	NA
Root53|1169	0	NA	NA	NA	NA
Root53|2067	0	NA	NA	NA	NA
Root53|238	3.30475202775254	0.248739993514846	1.06027590377495	0.196153391341462	NA
Root53|1003	0.571928860184148	0.175086533018971	1.03037595125911	0.573057965332059	NA
Root53|1365	5.36977652061783	0.220048807213798	1.05269161260077	NA	NA
Root53|1485	25.6704917414034	-0.332824272805173	1.08410454861958	0.148531332626553	0.347035823893816
Root53|175	37.2598963168578	0.0918286907006595	0.965303545176094	0.791863813415635	0.891738528621211
Root53|206	52.631535512176	0.0934874260179287	0.980853995427143	NA	NA
Root53|835	0.699024162447291	0.181661263359768	1.03316181539232	0.524362316148349	NA
Root53|1212	8.03302251699737	-0.139104386932587	1.01014343366361	0.53884040124807	NA
Root53|1262	5.90993155523619	0.220939726510754	1.0531758263721	NA	NA
Root53|1639	0	NA	NA	NA	NA
Root53|1805	0	NA	NA	NA	NA
Root53|2456	2.0335248362103	0.2073431150657	1.04575095386173	0.303603522853346	NA
Root53|43	0	NA	NA	NA	NA
Root53|1288	0	NA	NA	NA	NA
Root53|500	20.8767610385259	-0.290848451690839	1.06224315734887	0.213733174677318	0.441597468341565
Root53|2017	0	NA	NA	NA	NA
Root53|1668	1.63715924214205	0.00547421259602928	0.984609821868809	0.985273003817543	NA
Root53|2539	5.05056668005195	-0.219091637652139	1.05504709375227	0.069823819032258	NA
Root53|1486	9.44739046502195	-0.0870052399964543	0.986604667161359	NA	NA
Root53|176	4.54365705590739	0.218397632164137	1.0517825383854	NA	NA
Root53|207	1.08138636990881	-0.210350260585432	1.04936886674886	0.219776972220423	NA
Root53|834	0.857893290276221	0.187778730501907	1.03591993892365	0.476781237142039	NA
Root53|2485	0.762571813578863	0.18433910933001	1.03434857560216	0.503872352656459	NA
Root53|84	0	NA	NA	NA	NA
Root53|603	0	NA	NA	NA	NA
Root53|1841	10.2986120191889	-0.220309201202992	1.05588399409022	0.0376933461049098	NA
Root53|1261	3.43287067306298	-0.21797451737942	1.05428822208902	0.0952416177106711	NA
Root53|1518	0.508381209052576	0.170965697555904	1.02872442996699	0.602502008621122	NA
Root53|1631	32.6511745769367	0.284311200654349	1.07714951992917	NA	NA
Root53|2011	0	NA	NA	NA	NA
Root53|2611	0	NA	NA	NA	NA
Root53|1576	0	NA	NA	NA	NA
Root53|729	7.01944444194957	0.266027600020258	1.06917575970217	0.10751268591958	NA
Root53|1202	0.404045334404156	-0.194685810788289	1.04056558331011	0.390044086235388	NA
Root53|2414	1.52514362715773	0.201873799202085	1.04285876317256	0.356130925069673	NA
Root53|1997	5.71928860184148	0.220672806113876	1.05302411592011	NA	NA
Root53|483	1.93820335951294	0.206484620331507	1.04529345389991	0.311996676439068	NA
Root53|1259	0	NA	NA	NA	NA
Root53|2523	0	NA	NA	NA	NA
Root53|2462	10.6162600944281	0.225331870491042	1.05552483252044	NA	NA
Root53|1145	0	NA	NA	NA	NA
Root53|871	2.3600985877308	-0.216404612300655	1.0532404718016	0.126583013517946	NA
Root53|874	0	NA	NA	NA	NA
Root53|1803	32.0113465335791	-0.293821780489583	1.05435975391684	0.256898917767054	0.486550980619421
Root53|2068	10.2882502014126	-0.183852952964489	1.03100271572985	0.345113801802506	NA
Root53|2182	0	NA	NA	NA	NA
Root53|2383	0	NA	NA	NA	NA
Root53|2617	0	NA	NA	NA	NA
Root53|865	5.85865734886027	-0.219423596668596	1.05527277864095	0.0617061030949508	NA
Root53|19	0	NA	NA	NA	NA
Root53|2220	0	NA	NA	NA	NA
Root53|891	0.127095302263144	0.11203633528724	1.01258762601998	0.968447856891848	NA
Root53|2395	0.794345639144649	0.185558016351611	1.03489885534921	0.49439728713365	NA
Root53|373	0.603702685749934	0.176912761473807	1.03113160438788	0.55974847711228	NA
Root53|510	0	NA	NA	NA	NA
Root53|417	0	NA	NA	NA	NA
Root53|619	0	NA	NA	NA	NA
Root53|1140	0	NA	NA	NA	NA
Root53|1270	0	NA	NA	NA	NA
Root53|2152	0	NA	NA	NA	NA
Root53|2461	45.7835928341172	-0.133496858384198	0.976797208329617	0.658527536393533	0.791499442780689
Root53|2396	51.270563898616	0.321450059421967	1.06700881185661	0.228667411524398	0.452896846419916
Root53|372	0.603702685749934	0.176912761473807	1.03113160438788	0.55974847711228	NA
Root53|592	0.222416778960502	0.137452019604041	1.01789351245761	0.821495986382944	NA
Root53|863	13.6213789158114	-0.129316485613574	1.00760419670956	NA	NA
Root53|2486	0	NA	NA	NA	NA
Root53|712	0	NA	NA	NA	NA
Root53|2268	1.3662744993288	0.199549313184037	1.04165445548646	0.377621130927479	NA
Root53|2269	0	NA	NA	NA	NA
Root53|320	0	NA	NA	NA	NA
Root53|1060	54.2154952204103	-0.000108810548663958	0.967443244143081	0.984593997744269	0.994395337269915
Root53|1335	156.628308194771	0.16581514465955	0.952254061805186	0.675793459509679	0.804516023225808
Root53|2334	0.794345639144649	0.185558016351611	1.03489885534921	0.49439728713365	NA
Root53|1687	0	NA	NA	NA	NA
Root53|1886	0	NA	NA	NA	NA
Root53|567	12.346225432002	-0.158379560698139	1.00774750999615	0.524753747863385	NA
Root53|1611	0	NA	NA	NA	NA
Root53|1617	0	NA	NA	NA	NA
Root53|2117	0.031773825565786	0.0535128406902862	1.00904596602794	0.822624229009339	NA
Root53|2118	2.57367987082866	0.211019106673839	1.04777231982843	NA	NA
Root53|2567	0	NA	NA	NA	NA
Root53|1444	0	NA	NA	NA	NA
Root53|57	0	NA	NA	NA	NA
Root53|876	0	NA	NA	NA	NA
Root53|1055	2.69176077514075	0.151979126564244	1.0128752291671	NA	NA
Root53|232	0	NA	NA	NA	NA
Root53|1728	0.63547651131572	0.178607885775959	1.03184542710449	0.547248661010726	NA
Root53|1044	0.540155034618362	0.173110032759449	1.02957501028159	0.587271889381588	NA
Root53|2300	1.93098975359793	-0.215355850320438	1.05253252848427	0.146462441076564	NA
Root53|1931	0	NA	NA	NA	NA
Root53|829	4.83479898318621	-0.144393592223543	1.01118049019568	0.527065861205389	NA
Root53|1127	1.27149117296748	0.0323354668095102	0.987028197222913	0.898784866902709	NA
Root53|1186	0.984988592539365	0.19156825985103	1.03770789741031	0.44599858557746	NA
Root53|2342	0	NA	NA	NA	NA
Root53|2230	0	NA	NA	NA	NA
Root53|2280	0	NA	NA	NA	NA
Root53|2332	0	NA	NA	NA	NA
Root53|338	1.23917919706565	0.197296163244608	1.04051959399458	0.397335692181648	NA
Root53|856	1.04853624367094	0.193199695240686	1.03849518907113	0.432430578507256	NA
Root53|1394	11.7277705357913	0.0962018340674154	0.995444939287835	NA	NA
Root53|1669	1.49336980159194	0.201438666428109	1.04263219979295	0.360184408635272	NA
Root53|2463	0	NA	NA	NA	NA
Root53|164	2.76432282422338	0.212095770704512	1.04835472418452	NA	NA
Root53|2575	0	NA	NA	NA	NA
Root53|2709	0	NA	NA	NA	NA
Root53|857	11.7761317171395	-0.168245862788696	1.02355038722492	0.41366915510069	NA
Root53|2590	163.148439987019	-0.223917447127726	0.983661482400179	0.513872766424101	0.694422657329866
Root53|1006	1.65223892942087	0.203490174791953	1.04370396559382	0.340979684169984	NA
Root53|2131	0	NA	NA	NA	NA
Root53|1069	0	NA	NA	NA	NA
Root53|1301	1.01676241810515	0.192403432612096	1.03810957948675	0.439078965546215	NA
Root53|939	1.39804832489458	0.200044382486299	1.04191013422511	0.373066337817684	NA
Root53|2401	0	NA	NA	NA	NA
Root53|1180	0.953214766973579	0.190691332634792	1.03728915828159	0.453204860165855	NA
Root53|2416	0.984988592539365	0.19156825985103	1.03770789741031	0.44599858557746	NA
Root53|2417	48.3344064266589	0.435686537112208	1.16149780233429	0.0108564150963492	0.0986517706233637
Root53|1437	10.2054692347523	-0.204844534081944	1.04144863760753	0.250681674623092	NA
Root53|2404	0	NA	NA	NA	NA
Root53|2723	0.699024162447291	0.181661263359768	1.03316181539232	0.524362316148349	NA
Root53|2054	2.42427200642494	-0.216547782587247	1.05333641816	0.123957378107033	NA
Root53|2169	10.1530371588403	-0.0437579422538414	0.97104502714253	NA	NA
Root53|974	51.2990819425075	0.408437933936344	1.14618605004512	0.00492302853952041	0.0986517706233637
Root53|1885	0	NA	NA	NA	NA
Root53|2325	13.4721020398933	0.227127278009129	1.05638775326082	NA	NA
Root53|1663	0	NA	NA	NA	NA
Root53|525	12.4691402347274	-0.316157896417826	1.0932115512487	0.0333292708222413	NA
Root53|1172	0	NA	NA	NA	NA
Root53|1334	104.239086011977	0.291201335831289	1.02918962013217	0.364471668150524	0.575080956716302
Root53|454	2.98734629574763	0.165604909715341	1.00824400371087	0.516332220591612	NA
Root53|2568	0	NA	NA	NA	NA
Root53|1748	11.9237949925465	-0.0892737672501373	0.99496404067817	NA	NA
Root53|1795	0.190642953394716	0.130555564990247	1.01621566655119	0.863501522274063	NA
Root53|397	0.15886912782893	0.122269680405026	1.01443646071957	0.913054196055558	NA
Root53|381	0	NA	NA	NA	NA
Root53|147	0	NA	NA	NA	NA
Root53|2477	0	NA	NA	NA	NA
Root53|435	2.89141812648652	0.212744235445369	1.04870747906056	NA	NA
Root53|554	23.1211233957866	-0.217889501904813	1.03537395828019	0.323717723053698	0.552365599944989
Root53|2272	0	NA	NA	NA	NA
Root53|2245	0	NA	NA	NA	NA
Root53|600	0	NA	NA	NA	NA
Root53|2686	1.20740537149987	0.196684035077237	1.04021282248108	0.402680400615667	NA
Root53|2285	0	NA	NA	NA	NA
Root53|913	3.24415910972644	-0.217733858874672	1.05412689080966	0.0999110283217759	NA
Root53|993	8.65055280893447	-0.196674186343857	1.03693444108204	0.292738862513724	NA
Root53|826	1.01676241810515	0.192403432612096	1.03810957948675	0.439078965546215	NA
Root53|630	0	NA	NA	NA	NA
Root53|656	18.8730745321171	-0.023146792285127	0.98399987849121	NA	NA
Root53|2106	0	NA	NA	NA	NA
Root53|102	0.202022667202078	-0.173108243376186	1.03112687983281	0.503147813457503	NA
Root53|200	34.6177078628033	0.0353345253387953	0.96780552506549	0.922299919458889	0.967648170517745
Root53|2270	0.667250336881505	0.180187960751949	1.03252151839434	0.535477526065975	NA
Root53|86	1.46159597602615	0.200983301422073	1.0423970022358	0.364354283524961	NA
Root53|1996	0	NA	NA	NA	NA
Root53|2658	0	NA	NA	NA	NA
Root53|975	2.0337304628934	0.233298959150079	1.05282127339978	0.276757516065009	NA
Root53|1222	1.42982215046037	0.200534155244737	1.04216087621487	0.36864623122353	NA
Root53|1976	0.0953214766973579	0.0989076946249567	1.01076530340227	0.982003968592329	NA
Root53|2136	19.6593820807825	-0.203765471379141	1.02735286827737	0.378014892241422	0.580000378166694
Root53|2535	0	NA	NA	NA	NA
Root53|2538	0	NA	NA	NA	NA
Root53|1419	0	NA	NA	NA	NA
Root53|428	0	NA	NA	NA	NA
Root53|746	2.31948926630238	0.209367630819975	1.04688247189063	NA	NA
Root53|1223	18.2690378593674	-0.195060695354611	1.00955564108243	0.475808949862506	0.653583722338607
Root53|1056	0	NA	NA	NA	NA
Root53|121	122.5167626838	0.275765703283154	1.00968315127897	0.426720316252956	0.612289080383148
Root53|2407	0	NA	NA	NA	NA
Root53|1861	15.6885315596399	-0.318198273870707	1.09399930366624	0.0222022541571305	0.113276806924135
Root53|2585	0	NA	NA	NA	NA
Root53|992	36.3022644000464	0.269507564691342	1.07279872594882	0.0251421760449946	0.118595170023559
Root53|884	0.984988592539365	0.19156825985103	1.03770789741031	0.44599858557746	NA
Root53|2316	4.00350202128903	0.216993777962287	1.05101437563681	NA	NA
Root53|1536	0	NA	NA	NA	NA
Root53|1796	0.953214766973579	0.190691332634792	1.03728915828159	0.453204860165855	NA
Root53|442	0.857893290276221	0.187778730501907	1.03591993892365	0.476781237142039	NA
Root53|958	5.40693184954407	-0.219231497855374	1.0551426415505	0.0661969793796079	NA
Root53|289	44.367974305992	0.0869593931749381	0.967524365575553	NA	NA
Root53|997	7.9718401817221	-0.18299140880355	1.02942721657212	0.361607692757717	NA
Root53|1109	0	NA	NA	NA	NA
Root53|538	2.32010614635168	0.242368992046764	1.0563081127535	0.248983403104212	NA
Root53|1723	0	NA	NA	NA	NA
Root53|784	3.90818054459168	0.216712759192017	1.05086066386262	NA	NA
Root53|1743	0	NA	NA	NA	NA
Root53|2415	0	NA	NA	NA	NA
Root53|347	0	NA	NA	NA	NA
Root53|1128	0	NA	NA	NA	NA
Root53|1990	20.5367872446801	-0.279652162254843	1.07105979651787	0.113856076535874	0.278867432067731
Root53|1221	0	NA	NA	NA	NA
Root53|1303	0	NA	NA	NA	NA
Root53|2042	7.52130516773665	-0.209615659937762	1.03113391489507	0.354117892537023	NA
Root53|2483	0	NA	NA	NA	NA
Root53|1119	0	NA	NA	NA	NA
Root53|1891	0	NA	NA	NA	NA
Root53|2088	0.762571813578863	0.18433910933001	1.03434857560216	0.503872352656459	NA
Root53|703	1.39804832489458	0.200044382486299	1.04191013422511	0.373066337817684	NA
Root53|737	5.76158660075781	0.26201670349348	1.06708529071209	0.127078317284172	NA
Root53|2434	0	NA	NA	NA	NA
Root53|457	1.42982215046037	0.200534155244737	1.04216087621487	0.36864623122353	NA
Root53|2478	0.0635476511315719	0.0810073829061735	1.00925030125573	0.917094798821455	NA
Root53|439	1.68401275498666	0.203862131802389	1.0439000220642	0.337434965591522	NA
Root53|25	1.08138636990881	-0.210350260585432	1.04936886674886	0.219776972220423	NA
Root53|1751	0	NA	NA	NA	NA
Root53|2299	0	NA	NA	NA	NA
Root53|1982	0	NA	NA	NA	NA
Root53|2073	1.27095302263144	0.195774162610306	1.0402424865219	0.392166696743287	NA
Root53|2146	0	NA	NA	NA	NA
Root53|118	0	NA	NA	NA	NA
Root53|2717	31.9071783116996	-0.40868520750933	1.12267356083315	0.106940581982499	0.270445717428592
Root53|2741	0.643663251199308	-0.203777047770798	1.04546444844678	0.30072282401784	NA
Root53|352	0	NA	NA	NA	NA
Root53|2467	0	NA	NA	NA	NA
Root53|339	0	NA	NA	NA	NA
Root53|668	0	NA	NA	NA	NA
Root53|2311	0	NA	NA	NA	NA
Root53|1789	1.93820335951294	0.206484620331507	1.04529345389991	0.311996676439068	NA
Root53|631	19.1611353796829	-0.162775418369427	1.00908567775193	0.511671633018559	0.694422657329866
Root53|157	5.49687182288097	0.220222215185279	1.05279657187727	NA	NA
Root53|1689	11.9045281471618	-0.12631652714012	0.995025920758252	0.630199376837179	NA
Root53|2202	2.70346592477203	-0.216987277462761	1.05362720445189	0.114911214299432	NA
Root53|882	11.3923663471642	0.300414215103998	1.07900222807765	0.102110729171503	NA
Root53|2216	14.1863474495352	-0.317495444971745	1.09342093901574	0.0249346220385837	NA
Root53|185	0	NA	NA	NA	NA
Root53|211	0	NA	NA	NA	NA
Root53|1396	0	NA	NA	NA	NA
Root53|1187	16.2657023853405	-0.119901001118188	1.00416072283865	NA	NA
Root53|2247	0	NA	NA	NA	NA
Root53|2315	0	NA	NA	NA	NA
Root53|1043	0	NA	NA	NA	NA
Root53|2149	0	NA	NA	NA	NA
Root53|569	0	NA	NA	NA	NA
Root53|570	1.33450067376301	0.198993302424311	1.04137778912735	0.382318845197609	NA
Root53|2581	0	NA	NA	NA	NA
Root53|1030	7.94720794615617	-0.258453446160039	1.06938548203646	0.0336759724051207	NA
Root53|594	0	NA	NA	NA	NA
Root53|853	0.699024162447291	0.181661263359768	1.03316181539232	0.524362316148349	NA
Root53|302	0.794345639144649	0.185558016351611	1.03489885534921	0.49439728713365	NA
Root53|2198	27.1547886708332	0.0481681810613546	0.985667536301759	NA	NA
Root53|2480	0	NA	NA	NA	NA
Root53|930	0.667250336881505	0.180187960751949	1.03252151839434	0.535477526065975	NA
Root53|1826	13.4399797599773	0.27321762335591	1.07335015354178	0.0608396363901132	NA
Root53|1729	4.57765343521213	0.218385779166259	1.05177690299148	0.184640867807206	NA
Root53|2740	26.8923774579381	-0.312738840461859	1.07109813532743	0.187401804653194	0.404462728145308
Root53|2609	0	NA	NA	NA	NA
Root53|1399	2.76432282422338	0.212095770704512	1.04835472418452	NA	NA
Root53|375	0.381285906789432	0.160038037065084	1.02470165044194	0.676689661597886	NA
Root53|376	0	NA	NA	NA	NA
Root53|1595	0	NA	NA	NA	NA
Root53|2278	0	NA	NA	NA	NA
Root53|379	130.158451581743	0.303843520230635	1.03629761996349	0.342631400268522	0.569517846237893
Root53|1152	0	NA	NA	NA	NA
Root53|688	92.2052927021683	0.125451262873775	0.937331691741708	0.759265496589684	0.866741434463109
Root53|324	11.0066209105125	-0.238086023554996	1.06003501627191	0.0590590132038543	NA
Root53|325	0	NA	NA	NA	NA
Root53|465	21.9401850240425	-0.0391335077517309	0.980966394090792	NA	NA
Root53|2458	0	NA	NA	NA	NA
Root53|1696	2.06529866177609	0.207616022166558	1.04589657606731	0.300925120192546	NA
Root53|2251	10.9092240289122	-0.220376516101721	1.05593049056009	0.0357545501373531	NA
Root53|1022	0	NA	NA	NA	NA
Root53|1168	0.63547651131572	0.178607885775959	1.03184542710449	0.547248661010726	NA
Root53|340	0.667250336881505	0.180187960751949	1.03252151839434	0.535477526065975	NA
Root53|1087	4.24247601124364	-0.218649202643964	1.05474273077511	0.0804717137087556	NA
Root53|300	9.73247732917933	-0.220235635742385	1.05583326226571	0.0397324619903116	NA
Root53|1158	0	NA	NA	NA	NA
Root53|1827	0	NA	NA	NA	NA
Root53|262	0	NA	NA	NA	NA
Root53|972	113.759717328588	0.207593694469533	0.957883139073004	0.603078213783805	0.75763594696458
Root53|1273	0	NA	NA	NA	NA
Root53|1442	0	NA	NA	NA	NA
Root53|2353	0.540155034618362	0.173110032759449	1.02957501028159	0.587271889381588	NA
Root53|636	0	NA	NA	NA	NA
Root53|1217	1.39804832489458	0.200044382486299	1.04191013422511	0.373066337817684	NA
Root53|1930	0	NA	NA	NA	NA
Root53|1123	0.74217770182044	0.0822237276120377	0.996329871928007	0.765061809774163	NA
Root53|226	6.64072954324927	0.221947076792952	1.05372214420526	NA	NA
Root53|364	14.8226497549552	0.0941266130249189	0.976027230013396	0.766955625322011	0.871540483320467
Root53|1828	0	NA	NA	NA	NA
Root53|1226	0	NA	NA	NA	NA
Root53|1342	0	NA	NA	NA	NA
Root53|1410	0	NA	NA	NA	NA
Root53|1822	0	NA	NA	NA	NA
Root53|1877	0	NA	NA	NA	NA
Root53|818	0	NA	NA	NA	NA
Root53|880	0	NA	NA	NA	NA
Root53|2246	0.127095302263144	0.11203633528724	1.01258762601998	0.968447856891848	NA
Root53|2692	0	NA	NA	NA	NA
Root53|2320	0	NA	NA	NA	NA
Root53|584	6.22383291012973	-0.0866863808997598	0.993467588411151	0.723238153185784	NA
Root53|1782	20.3559334256636	0.0776323876608077	0.984459266989088	NA	NA
Root53|1940	1.33450067376301	0.198993302424311	1.04137778912735	0.382318845197609	NA
Root53|2257	1.01676241810515	0.192403432612096	1.03810957948675	0.439078965546215	NA
Root53|1573	0	NA	NA	NA	NA
Root53|2056	0	NA	NA	NA	NA
Root53|640	16.0580330346252	0.263463594371115	1.06971430730842	NA	NA
Root53|1452	5.13658525706687	-0.219112740374717	1.05506153832864	0.0690823286682199	NA
Root53|2423	0	NA	NA	NA	NA
Root53|1581	3.43157316110489	0.215125939560535	1.04999140528122	NA	NA
Root53|72	0.826119464710435	0.186700812711869	1.03542158434811	0.485379015988053	NA
Root53|819	2.35126309186816	0.209589462211834	1.04700176046605	NA	NA
Root53|1198	0.47660738348679	0.168631866450901	1.02782033456336	0.618881276669566	NA
Root53|1842	0	NA	NA	NA	NA
Root53|1116	0	NA	NA	NA	NA
Root53|1488	0.0635476511315719	0.0810073829061735	1.00925030125573	0.917094798821455	NA
Root53|885	2.2559416151708	0.20891046927398	1.04663660932823	NA	NA
Root53|1235	0	NA	NA	NA	NA
Root53|2161	10.9747850895134	0.333022774849087	1.09984792420599	0.0505914355363482	NA
Root53|2721	0	NA	NA	NA	NA
Root53|1400	0	NA	NA	NA	NA
Root53|2134	1.68401275498666	0.203862131802389	1.0439000220642	0.337434965591522	NA
Root53|2702	0	NA	NA	NA	NA
Root53|358	0	NA	NA	NA	NA
Root53|927	13.3207757251074	0.065875717707866	0.988675147048746	NA	NA
Root53|1622	0	NA	NA	NA	NA
Root53|1407	9.50178298282013	-0.204688607920302	1.0291812606999	0.367255772882179	NA
Root53|583	0	NA	NA	NA	NA
Root53|1457	0	NA	NA	NA	NA
Root53|1786	1.55691745272351	0.202290363914333	1.04307721435909	0.352188523054556	NA
Root53|2215	0.699024162447291	0.181661263359768	1.03316181539232	0.524362316148349	NA
Root53|1206	0.571928860184148	0.175086533018971	1.03037595125911	0.573057965332059	NA
Root53|1754	0	NA	NA	NA	NA
Root53|701	0	NA	NA	NA	NA
Root53|2171	0.285964430092074	0.14836318998307	1.02092299847123	0.753350137551653	NA
Root53|1366	21.1794161309992	0.341340722114207	1.09845881383416	NA	NA
Root53|2053	46.978796801085	0.482830711383826	1.19610742388506	0.00858760018164501	0.0986517706233637
Root53|2630	1.33450067376301	0.198993302424311	1.04137778912735	0.382318845197609	NA
Root53|822	0	NA	NA	NA	NA
Root53|864	0	NA	NA	NA	NA
Root53|2116	10.0092932035586	0.206315722073505	1.03978688289858	NA	NA
Root53|1403	0.699024162447291	0.181661263359768	1.03316181539232	0.524362316148349	NA
Root53|2303	0	NA	NA	NA	NA
Root53|2333	80.7201090782557	0.431030030618637	1.1561805671262	0.0218213108028906	0.113276806924135
Root53|2140	0	NA	NA	NA	NA
Root53|2403	0	NA	NA	NA	NA
Root53|1544	0	NA	NA	NA	NA
Root53|1628	0	NA	NA	NA	NA
Root53|749	0	NA	NA	NA	NA
Root53|2500	7.67686135367897	-0.219905210962551	1.05560591621338	0.0489457609523111	NA
Root53|682	0.508381209052576	0.170965697555904	1.02872442996699	0.602502008621122	NA
Root53|2743	51.2012370684121	-0.182314660983133	0.98662542297136	0.55757278061193	0.713980334147724
Root53|1785	0	NA	NA	NA	NA
Root53|2386	1.8111080572498	0.205242180781526	1.0446318503246	0.324109010369732	NA
Root53|1580	9.72372767282489	0.271181912027909	1.07195714849801	0.0808272181864826	NA
Root53|2286	0	NA	NA	NA	NA
Root53|914	24.412105884861	-0.275639059433061	1.07691377704264	0.00842682030296029	0.0986517706233637
Root53|2234	0	NA	NA	NA	NA
Root53|2235	0	NA	NA	NA	NA
Root53|473	0	NA	NA	NA	NA
Root53|2275	0	NA	NA	NA	NA
Root53|1048	0	NA	NA	NA	NA
Root53|665	0	NA	NA	NA	NA
Root53|1919	0	NA	NA	NA	NA
Root53|2048	14.9536396535713	-0.0859745752100088	0.994058248526064	NA	NA
Root53|1067	3.01851342874967	0.213449516967118	1.04906962409104	NA	NA
Root53|394	0.031773825565786	0.0535128406902862	1.00904596602794	0.822624229009339	NA
Root53|715	1.11208389480251	0.194685977525179	1.03922186918732	0.41987555935081	NA
Root53|2605	0.762571813578863	0.18433910933001	1.03434857560216	0.503872352656459	NA
Root53|792	0	NA	NA	NA	NA
Root53|810	0.667730132475408	0.178542244513985	1.03186854066425	0.542053516322223	NA
Root53|2074	39.5420597114454	0.161747079100203	0.983175706106732	0.623024898394357	0.767272042357583
Root53|41	0	NA	NA	NA	NA
Root53|771	0.730797988013077	0.183042793782959	1.03377016486833	0.513845200042166	NA
Root53|973	62.3383751031759	0.413916654359554	1.13951764682888	0.0489475344344657	0.151072637143413
Root53|218	11.4704917195088	0.00663180634173339	0.976122073145987	NA	NA
Root53|1121	0	NA	NA	NA	NA
Root53|183	0	NA	NA	NA	NA
Root53|209	0.953214766973579	0.190691332634792	1.03728915828159	0.453204860165855	NA
Root53|846	21.3204307254712	0.174601946068718	0.998496821698449	0.556781413224924	0.713980334147724
Root53|1910	0	NA	NA	NA	NA
Root53|2641	2.06529866177609	0.207616022166558	1.04589657606731	0.300925120192546	NA
Root53|2629	1.74756040611823	0.204572011572792	1.04427576780731	0.330607728171526	NA
Root53|462	3.6222161144996	0.215799165455481	1.050360663304	NA	NA
Root53|860	0	NA	NA	NA	NA
Root53|2050	13.1697751287131	-0.275878829101494	1.06655765548714	0.149498316755218	NA
Root53|2263	0	NA	NA	NA	NA
Root53|2266	0	NA	NA	NA	NA
Root53|645	0	NA	NA	NA	NA
Root53|646	0.254190604526288	0.143308854719271	1.01946186427475	0.785205555227583	NA
Root53|740	0	NA	NA	NA	NA
Root53|464	3.01851342874967	0.213449516967118	1.04906962409104	NA	NA
Root53|1397	2.92319195205231	0.212897840268779	1.04879142480685	NA	NA
Root53|2170	3.609827178901	-0.227064759564221	1.05152963495905	0.18655750683928	NA
Root53|878	0.190642953394716	0.130555564990247	1.01621566655119	0.863501522274063	NA
Root53|1868	0	NA	NA	NA	NA
Root53|1130	0	NA	NA	NA	NA
Root53|1	0	NA	NA	NA	NA
Root53|115	0	NA	NA	NA	NA
Root53|116	0	NA	NA	NA	NA
Root53|1481	0	NA	NA	NA	NA
Root53|1597	0	NA	NA	NA	NA
Root53|1966	0	NA	NA	NA	NA
Root53|2	0	NA	NA	NA	NA
Root53|2291	0	NA	NA	NA	NA
Root53|2345	2.82787047535495	0.212426918013686	1.04853455896429	NA	NA
Root53|2466	0	NA	NA	NA	NA
Root53|418	12.3557924833091	-0.134476166463364	1.00052274843867	0.593810852350077	NA
Root53|1649	44.7023258236072	0.339182620503027	1.10535112238974	0.0106579985391593	0.0986517706233637
Root53|1293	1.30272684819722	0.198940367813452	1.04123820930009	0.387163986100737	NA
Root53|2367	0	NA	NA	NA	NA
Root53|1098	37.4315651675429	0.256003088340951	1.01071200275432	0.437832369853298	0.621920979905253
Root53|1499	0.762571813578863	0.18433910933001	1.03434857560216	0.503872352656459	NA
Root53|825	2.0335248362103	0.2073431150657	1.04575095386173	0.303603522853346	NA
Root53|832	2.60545369639445	0.211207238876045	1.04787397199575	NA	NA
Root53|586	16.7793067340108	-0.22404188550609	1.04450075631995	NA	NA
Root53|848	36.5863515800121	0.367287758786875	1.07358210985336	0.233208668780974	0.452896846419916
Root53|842	0	NA	NA	NA	NA
Root53|845	0	NA	NA	NA	NA
Root53|2069	0	NA	NA	NA	NA
Root53|1059	20.0954076792613	-0.14195533283195	1.01261874034762	NA	NA
Root53|1463	0.826119464710435	0.186700812711869	1.03542158434811	0.485379015988053	NA
Root53|925	53.4140762811421	-0.197149289083974	0.99802472578787	NA	NA
Root53|1866	0	NA	NA	NA	NA
Root53|1082	8.68697468968936	-0.220090471617627	1.05573307530852	0.0438996131484256	NA
Root53|278	1.01676241810515	0.192403432612096	1.03810957948675	0.439078965546215	NA
Root53|1864	0.47660738348679	0.168631866450901	1.02782033456336	0.618881276669566	NA
Root53|1726	0	NA	NA	NA	NA
Root53|675	0.540155034618362	0.173110032759449	1.02957501028159	0.587271889381588	NA
Root53|2102	31.4811558989862	0.128639840888651	0.996300331131588	0.641845357729532	0.775232113789449
Root53|806	0.699024162447291	0.181661263359768	1.03316181539232	0.524362316148349	NA
Root53|2352	22.2521031098871	0.132855608899209	0.989409734075751	NA	NA
Root53|2452	0	NA	NA	NA	NA
Root53|2007	28.0962063912738	0.187895211388983	1.01877200413811	0.451975043907317	0.631250061323068
Root53|1367	123.623504267497	0.102836626711843	0.937762385999268	0.801016353145387	0.8980003959029
Root53|1732	44.1436571607275	0.439504726461849	1.16441938161691	0.0120478895942946	0.0986517706233637
Root53|1306	0	NA	NA	NA	NA
Root53|1272	0	NA	NA	NA	NA
Root53|1211	0.0635476511315719	0.0810073829061735	1.00925030125573	0.917094798821455	NA
Root53|1697	15.4859323262956	-0.0813522323599278	0.992935672537313	NA	NA
Root53|1558	49.6992488354519	0.398800275265361	1.13804097786531	0.0134041226546162	0.0986517706233637
Root53|2178	0.413059732355218	0.163270086437294	1.02582954997512	0.655759226499882	NA
Root53|2371	21.418133692177	-0.0269475676933574	0.977514258417863	NA	NA
Root53|2328	0	NA	NA	NA	NA
Root53|2145	0	NA	NA	NA	NA
Root53|1813	0.826119464710435	0.186700812711869	1.03542158434811	0.485379015988053	NA
Root53|401	1.52514362715773	0.201873799202085	1.04285876317256	0.356130925069673	NA
Root53|1693	0.857893290276221	0.187778730501907	1.03591993892365	0.476781237142039	NA
Root53|1380	0	NA	NA	NA	NA
Root53|201	0	NA	NA	NA	NA
Root53|1236	0.606068001606234	-0.20293892291792	1.04498687346523	0.310587201944429	NA
Root53|1983	0	NA	NA	NA	NA
Root53|2274	0	NA	NA	NA	NA
Root53|985	0	NA	NA	NA	NA
Root53|2023	0	NA	NA	NA	NA
Root53|1448	17.4422733046538	-0.253530340675097	1.06791363219613	NA	NA
Root53|1447	6.64072954324927	0.221947076792952	1.05372214420526	NA	NA
Root53|219	21.0007889095331	0.416301720596979	1.13456781798828	0.0763230058503407	0.21200834958428
Root53|2075	14.2778273928453	0.234238140387633	1.05591836926078	NA	NA
Root53|1072	24.8759929758537	-0.272256933185821	1.07550555194003	0.00858123029377362	0.0986517706233637
Root53|2392	1.42982215046037	0.200534155244737	1.04216087621487	0.36864623122353	NA
Root53|274	54.4802126970436	-0.179389017005071	0.990688360693865	0.548222661590682	0.711661445882864
Root53|1490	0	NA	NA	NA	NA
Root53|1870	0.63547651131572	0.178607885775959	1.03184542710449	0.547248661010726	NA
Root53|926	9.12339314006894	0.0143733712427416	0.983654919363217	NA	NA
Root53|1450	0	NA	NA	NA	NA
Root53|507	4.86623866458966	-0.218981358776407	1.05497176284919	0.0722364919459293	NA
Root53|573	0	NA	NA	NA	NA
Root53|124	2.54190604526288	0.21082732657181	1.04766872917033	NA	NA
Root53|859	1.13076253892861	0.206063789176755	1.04157928202986	0.405714617770748	NA
Root53|2682	0	NA	NA	NA	NA
Root53|585	0	NA	NA	NA	NA
Root53|1811	0	NA	NA	NA	NA
Root53|217	1.8111080572498	0.205242180781526	1.0446318503246	0.324109010369732	NA
Root53|623	11.3312981592185	-0.18856690291646	1.03336933643645	0.32337903987293	NA
Root53|1364	1.5886912782893	0.202675900544953	1.04328388978359	0.348352235074366	NA
Root53|969	0.667250336881505	0.180187960751949	1.03252151839434	0.535477526065975	NA
Root53|2173	0	NA	NA	NA	NA
Root53|674	24.9853396634025	0.270012288588026	1.07275595961652	0.0359022261996916	0.133963530595864
Root53|1229	4.37800558632623	-0.0459475055251644	0.978628204987167	0.864163216318999	NA
Root53|2194	0	NA	NA	NA	NA
Root53|2627	0	NA	NA	NA	NA
Root53|1784	0	NA	NA	NA	NA
Root53|1860	0	NA	NA	NA	NA
Root53|1929	0	NA	NA	NA	NA
Root53|323	0	NA	NA	NA	NA
Root53|582	0	NA	NA	NA	NA
Root53|841	0	NA	NA	NA	NA
Root53|2077	5.45224669859981	-0.172382696680541	1.02332706224902	0.416891610034894	NA
Root53|2525	0	NA	NA	NA	NA
Root53|2059	0	NA	NA	NA	NA
Root53|837	0	NA	NA	NA	NA
Root53|104	0	NA	NA	NA	NA
Root53|393	0	NA	NA	NA	NA
Root53|1981	31.3501715562244	0.268326686899982	1.07223564744493	0.0294110614491521	0.126771816591173
Root53|2413	0.413059732355218	0.163270086437294	1.02582954997512	0.655759226499882	NA
Root53|1032	0	NA	NA	NA	NA
Root53|2089	0	NA	NA	NA	NA
Root53|469	69.8890501083417	0.15551373750633	0.992846822227163	0.608431941070261	0.759880737853942
Root53|660	4.09882349798639	0.217263990050149	1.05116217568906	NA	NA
Root53|1593	0	NA	NA	NA	NA
Root53|2718	32.8937330648472	0.231536332712584	1.0568193200508	NA	NA
Root53|1846	1.39804832489458	0.200044382486299	1.04191013422511	0.373066337817684	NA
Root53|2010	1.90642953394716	0.206185080318928	1.04513387129458	0.314921096830179	NA
Root53|643	4.56922866485256	-0.146810378653709	1.01203087656034	0.518945341058402	NA
Root53|2037	1.49336980159194	0.201438666428109	1.04263219979295	0.360184408635272	NA
Root53|2124	6.16950366312293	-0.163220638460384	1.01982290782663	0.447837597142595	NA
Root53|2008	0	NA	NA	NA	NA
Root53|2099	1.27095302263144	0.195774162610306	1.0402424865219	0.392166696743287	NA
Root53|1011	0	NA	NA	NA	NA
Root53|2172	0	NA	NA	NA	NA
Root53|1244	0	NA	NA	NA	NA
Root53|1582	9.28918102582518	-0.2361892404811	1.05892141062517	0.0691011733591983	NA
Root53|2324	0	NA	NA	NA	NA
Root53|2151	1.85106862269918	0.0627818671205142	0.988904051074784	0.808430360706825	NA
Root53|2528	0	NA	NA	NA	NA
Root53|163	10.0491392841651	-0.151981978355429	1.01620847735847	0.482257590618287	NA
Root53|2143	32.3387434826761	0.31997499644711	1.09532275602575	NA	NA
Root53|2104	5.6557409507099	0.220567993297603	1.05296751350502	NA	NA
Root53|753	41.1670698902451	0.310467717900199	1.0893192447511	0.0308236402402679	0.128212173881658
Root53|963	16.019522510978	-0.175022917048262	1.02795547864243	0.371413020142647	0.576728292146967
Root53|1064	0	NA	NA	NA	NA
Root53|637	0	NA	NA	NA	NA
Root53|937	1.73301886917545	-0.11328449960882	1.00091134622199	0.637415640043725	NA
Root53|702	12.2720070816325	0.226389405953127	1.0560419866002	NA	NA
Root53|669	2.09707248734187	0.207881538605575	1.04603860525788	0.298302957359884	NA
Root53|122	59.1715800526926	0.240294047945695	1.03405090719682	0.353828319128279	0.570690837303676
Root53|2107	2.28771544073659	0.209141368498354	1.04676078699793	NA	NA
Root53|1778	8.92143755174772	-0.220120936206479	1.05575409286734	0.0429595909930224	NA
Root53|2076	51.6894744391714	0.00249814247459687	0.966622123816934	0.991683313182758	0.995665977091122
Root53|2091	2.57367987082866	0.211019106673839	1.04777231982843	NA	NA
Root53|1862	2.16062013847345	0.20843987256632	1.04632611365534	0.293218417578872	NA
Root53|12	0	NA	NA	NA	NA
Root53|2049	0	NA	NA	NA	NA
Root53|542	0	NA	NA	NA	NA
Root53|1164	25.3125391824856	0.180501422355222	1.02747206428848	NA	NA
Root53|1993	3.24093020771017	0.214393770957028	1.04958895234155	NA	NA
Root53|1319	0	NA	NA	NA	NA
Root53|1113	0	NA	NA	NA	NA
Root53|1131	0	NA	NA	NA	NA
Root53|1245	0	NA	NA	NA	NA
Root53|1691	4.32554547963526	-0.218668244085958	1.05475882503166	0.0795242347973689	NA
Root53|1872	1.55691745272351	0.202290363914333	1.04307721435909	0.352188523054556	NA
Root53|2061	0	NA	NA	NA	NA
Root53|2191	24.954190870974	-0.0323901464401325	0.979457174157039	0.89410453917656	0.94714463895822
Root53|2297	0	NA	NA	NA	NA
Root53|2465	0	NA	NA	NA	NA
Root53|2560	0	NA	NA	NA	NA
Root53|2601	1.08031006923672	0.193959717481098	1.03886565985957	0.426034703985126	NA
Root53|519	0	NA	NA	NA	NA
Root53|648	0	NA	NA	NA	NA
Root53|710	4.32554547963526	-0.218668244085958	1.05475882503166	0.0795242347973689	NA
Root53|743	0	NA	NA	NA	NA
Root53|981	0.603702685749934	0.176912761473807	1.03113160438788	0.55974847711228	NA
Root53|1203	0.349512081223646	0.156673914249904	1.02354746244377	0.699661419713549	NA
Root53|1227	1.01676241810515	0.192403432612096	1.03810957948675	0.439078965546215	NA
Root53|1207	0	NA	NA	NA	NA
Root53|929	35.2774317931594	0.232432266953985	1.05758281507917	NA	NA
Root53|1760	0	NA	NA	NA	NA
Root53|2355	0	NA	NA	NA	NA
Root53|422	0	NA	NA	NA	NA
Root53|761	30.7434976525806	0.211945969373773	1.01772115642366	0.441808287811274	0.624023005383155
Root53|1010	0	NA	NA	NA	NA
Root53|2232	0	NA	NA	NA	NA
Root53|561	0	NA	NA	NA	NA
Root53|2130	16.8171653326482	0.338713807147048	1.10380546229462	0.0319316155168368	0.128212173881658
Root53|2087	0	NA	NA	NA	NA
Root53|2317	0	NA	NA	NA	NA
Root53|1750	32.9161497813234	0.316216134280745	1.0869296854864	NA	NA
Root53|2096	0.699024162447291	0.181661263359768	1.03316181539232	0.524362316148349	NA
Root53|2095	3.8446328934601	0.216519096167613	1.05075473065617	NA	NA
Root53|1104	4.79838581076973	0.173743116480184	1.02247747964217	NA	NA
Root53|69	9.28656747058623	-0.192122122191443	1.03483110366809	0.310984089082951	NA
Root53|994	1.20740537149987	0.196684035077237	1.04021282248108	0.402680400615667	NA
Root53|1734	42.0536290918451	0.153353618823993	1.00406969698382	0.567479505276552	0.720151656442325
Root53|2659	0	NA	NA	NA	NA
Root53|987	16.3844798037314	-0.275421027316877	1.07667228205063	0.0134166408047775	0.0986517706233637
Root53|2422	5.24268121835469	0.219835048647005	1.05257142206898	NA	NA
Root53|2070	8.75480610705939	-0.127765791281173	1.00620234430532	0.578990372574765	NA
Root53|275	6.89751517169174	-0.245480426689295	1.06330448530416	0.0703964292674068	NA
Root53|2211	8.88663204103513	-0.194152758251382	1.03538625753998	0.307525096003572	NA
Root53|2381	0.571928860184148	0.175086533018971	1.03037595125911	0.573057965332059	NA
Root53|1700	92.0869439369171	0.430742740885488	1.09968007065913	0.200151309329449	0.427673737883438
Root53|1302	0	NA	NA	NA	NA
Root53|1836	2.66900134752602	0.211572995895874	1.04807168807728	NA	NA
Root53|1569	3.71786196918648	0.115770079373587	1.0002102671642	NA	NA
Root53|1916	0	NA	NA	NA	NA
Root53|1547	0	NA	NA	NA	NA
Root53|1200	0	NA	NA	NA	NA
Root53|2348	2.47835839413131	0.210432059572201	1.04745539583363	NA	NA
Root53|96	2.66900134752602	0.211572995895874	1.04807168807728	NA	NA
Root53|1103	3.12006112015573	0.245691768281395	1.05900002753461	0.205864039609299	NA
Root53|649	23.4533000216837	-0.212078378970337	1.0325801744407	0.342089980501552	0.569517846237893
Root53|2009	0	NA	NA	NA	NA
Root53|935	0	NA	NA	NA	NA
Root53|1839	12.4994137086417	-0.156024737158631	1.00873260354643	0.522605618589695	NA
Root53|1020	1.17563154593408	0.196046140908375	1.03989471885557	0.408211045685139	NA
Root53|986	0	NA	NA	NA	NA
Root53|453	71.6051022537375	0.261923167912453	1.07001602246601	NA	NA
Root53|2028	0.667250336881505	0.180187960751949	1.03252151839434	0.535477526065975	NA
Root53|1093	4.5531183193326	-0.0107096989353062	0.983048884562627	0.960565420667982	NA
Root53|560	0.762571813578863	0.18433910933001	1.03434857560216	0.503872352656459	NA
Root53|1928	0	NA	NA	NA	NA
Root53|2390	19.1092292727559	0.265126345722147	1.07055751112894	0.0475739424443487	0.150550450773255
Root53|2084	0.921440941407793	0.189769647965856	1.03685233160672	0.460721480669324	NA
Root53|2079	5.56041947401255	0.220294838437762	1.0528437126818	NA	NA
Root53|487	139.608015035666	0.198341489216024	0.956489814629224	0.618524105181866	0.765500130175576
Root53|2349	5.91215410897514	0.265044274614793	1.06829767074464	0.122757990207963	NA
Root53|2193	11.0339540153191	-0.193016224487202	1.03554730639845	0.303628491362184	NA
Root53|2109	66.8200827969585	0.196785459462127	0.997592806998755	0.535247273242028	0.711661445882864
Root53|1609	0	NA	NA	NA	NA
Root53|2103	0.984988592539365	0.19156825985103	1.03770789741031	0.44599858557746	NA
Root53|2689	0	NA	NA	NA	NA
Root53|1215	11.6545247007414	-0.127312363867071	1.00689035861288	0.574695854202836	NA
Root53|762	0	NA	NA	NA	NA
Root53|1537	0	NA	NA	NA	NA
Root53|635	0	NA	NA	NA	NA
Root53|558	0	NA	NA	NA	NA
Root53|817	0	NA	NA	NA	NA
Root53|498	32.3975896589757	-0.263673534436476	1.04123009698588	0.30616529827104	0.534040042561815
Root53|1201	18.8212882854905	-0.369519545504287	1.11039980383577	0.0845775165437526	0.225929624279578
Root53|1199	2.0335248362103	0.2073431150657	1.04575095386173	0.303603522853346	NA
Root53|672	3.1773825565786	0.214135122121131	1.04944659029191	NA	NA
Root53|2120	0	NA	NA	NA	NA
Root53|1757	42.2231747133744	0.270251582312524	1.04325808313907	0.309754294205661	0.534059127940794
Root53|1100	163.086618237859	0.461241415487268	1.14561977578361	0.114893382011905	0.278867432067731
Root53|2570	1.04853624367094	0.193199695240686	1.03849518907113	0.432430578507256	NA
Root53|1456	2.92319195205231	0.212897840268779	1.04879142480685	NA	NA
Root53|1088	0.889667115842007	0.188800003401152	1.03639633015845	0.4685716657577	NA
Root53|1062	0	NA	NA	NA	NA
Root53|1363	3.72891730500432	0.204679239628865	1.03760470346675	NA	NA
Root53|2112	0	NA	NA	NA	NA
Root53|934	0.794345639144649	0.185558016351611	1.03489885534921	0.49439728713365	NA
Root53|2350	0.413059732355218	0.163270086437294	1.02582954997512	0.655759226499882	NA
Root53|1019	55.7639603347261	0.134633591754999	0.998237692092846	0.626306247609079	0.767389783665146
Root53|2108	0.667250336881505	0.180187960751949	1.03252151839434	0.535477526065975	NA
Root53|2105	1.27095302263144	0.195774162610306	1.0402424865219	0.392166696743287	NA
Root53|2093	0	NA	NA	NA	NA
Root53|468	4.01769391642684	-0.182931098329439	1.02764366412298	0.380666136951947	NA
Root53|1375	0	NA	NA	NA	NA
Root53|2487	4.7201971754616	-0.218921870939118	1.05493120929198	0.0738548892068235	NA
Root53|1094	0	NA	NA	NA	NA
Root53|1850	98.3413380525967	0.222546150112476	0.980232535074712	0.546194542497367	0.711661445882864
Root53|71	7.88914740962091	0.223331869977712	1.05445517655867	NA	NA
Root53|2331	22.4913128909518	0.318259538329252	1.09100530172228	0.0521847774480882	0.15539774581136
Root53|85	1.39804832489458	0.200044382486299	1.04191013422511	0.373066337817684	NA
Root53|2680	2.51013221969709	0.210631717699	1.04756311921782	NA	NA
Root53|1031	0.031773825565786	0.0535128406902862	1.00904596602794	0.822624229009339	NA
Root53|1559	64.9660168842386	0.394387461911224	1.13549798321702	0.00974801928683184	0.0986517706233637
Root53|2351	0	NA	NA	NA	NA
Root53|109	0.921440941407793	0.189769647965856	1.03685233160672	0.460721480669324	NA
Root53|499	8.64100896898577	-0.0309681077588028	0.984891535877139	NA	NA
Root53|1834	2.38303691743395	0.209806860493297	1.04711868192136	NA	NA
Root53|2688	0.762571813578863	0.18433910933001	1.03434857560216	0.503872352656459	NA
Root53|1204	1.71578658055244	0.204222458294153	1.04409051355607	0.333978348314798	NA
Root53|1196	0	NA	NA	NA	NA
Root53|471	5.36977652061783	0.220048807213798	1.05269161260077	NA	NA
Root53|671	0	NA	NA	NA	NA
Root53|618	3.01851342874967	0.213449516967118	1.04906962409104	NA	NA
Root53|1478	0	NA	NA	NA	NA
Root53|463	0.285964430092074	0.14836318998307	1.02092299847123	0.753350137551653	NA
Root53|814	0.031773825565786	0.0535128406902862	1.00904596602794	0.822624229009339	NA
Root53|815	0	NA	NA	NA	NA
Root53|1368	67.6257075490076	0.315831991569563	1.09176450460814	0.0302679446655756	0.128212173881658
Root53|2121	0	NA	NA	NA	NA
Root53|1108	0.222416778960502	0.137452019604041	1.01789351245761	0.821495986382944	NA
Root53|1102	3.11383490544703	0.213868276089865	1.04929968967375	NA	NA
Root53|1101	0.826119464710435	0.186700812711869	1.03542158434811	0.485379015988053	NA
Root53|1739	0.857893290276221	0.187778730501907	1.03591993892365	0.476781237142039	NA
Root53|1738	28.3071731803549	0.359956138572561	1.10744844297337	0.0731525395532884	0.20548466166654
Root53|1737	10.635071530956	-0.0512921154411715	0.987326321161489	NA	NA
Root53|1736	45.6570382175074	0.267229015760671	1.04716879263245	0.287980797978469	0.514251424961552
Root53|1735	8.07055169370964	0.223623653272258	1.05459391409773	NA	NA
Root53|2090	29.2603645615239	0.340694619531458	1.09975545193201	NA	NA
Root53|2455	1.68401275498666	0.203862131802389	1.0439000220642	0.337434965591522	NA
Root53|575	33.2270312477086	0.44425058787782	1.16652527016374	0.0168739758423676	0.11257661312956
Root53|1404	18.5856643979021	-0.141694110097655	1.01250072553455	NA	NA
Root53|1005	200.159506032363	0.415832168304634	1.08496417355641	0.228916382213695	0.452896846419916
Root53|980	7.99341325795215	0.266657059824939	1.06974774182514	0.0968701319442865	NA
Root53|979	0.826119464710435	0.186700812711869	1.03542158434811	0.485379015988053	NA
Root53|1494	49.1762201808556	0.199695297094573	1.01292671731009	0.473924289382388	0.653583722338607
Root53|1343	293.060407400047	0.513041851741975	1.14397248273864	0.159221654035376	0.358607328908504
Root53|1344	86.2351099823145	0.260263354725632	1.02591586461772	0.389293997992733	0.588265554100619
Root53|1345	120.598293155491	0.496848703909425	1.21150229106689	0.0018555484228527	0.0773145176188624
Root53|1346	54.6027729669564	0.215966753383378	1.02076364523759	0.428602356268204	0.612289080383148
Root53|1347	140.572538785892	0.327201614006602	1.08100919508446	0.162805645427044	0.363405458542509
Root53|1348	73.6177831887706	0.369561106795957	1.10719253862946	0.100699837264307	0.262239159542467
Root53|1349	71.6580314298872	0.133078944114349	0.965858070054868	0.711008428866214	0.830617323441839
Root53|1350	76.139674366107	0.316469536607157	1.07557133711039	0.17595281522677	0.389276139882234
Root53|1351	56.1931763369513	0.288448784757013	1.06120925674777	0.222264837802537	0.452896846419916
Root53|1352	141.06426143898	0.311372506715395	1.03364398504041	0.3504038276157	0.569517846237893
Root53|1353	39.5338559320378	0.322974179236403	1.09517307197618	0.0290315164909305	0.126771816591173
Root53|1354	92.8644422256838	0.195689318687129	1.02453242270355	0.417722984812277	0.603645931809649
Root53|1355	77.6971849670558	0.428736688280172	1.15886548877263	0.00611505508542109	0.0986517706233637
Root53|1356	36.6352894195789	0.248424700178976	1.06459016448302	NA	NA
Root53|1357	2.2559416151708	0.20891046927398	1.04663660932823	NA	NA
Root53|1358	32.022874154134	0.276959175069999	1.07579563431538	0.0264670861926023	0.122532806447233
Root53|1359	53.0961109161641	0.00526344810685043	0.977542524138274	0.998620993799979	0.998620993799979
Root53|1360	10.6086208382082	0.0365184087576838	0.984890481534853	NA	NA
Root53|1361	14.6477335858273	0.227473231305124	1.05658145703231	NA	NA
Root53|1362	23.7668215232079	0.230180499619276	1.05785265522677	NA	NA
Root53|1369	118.3420408106	0.0741038075610481	0.953321622440037	0.848319687551436	0.922156195753189
Root53|1370	22.4526218424375	0.296730525693958	1.07702057824186	0.105178398731467	0.270445717428592
Root53|1371	38.8123114917614	0.344545128194494	1.10806885732954	0.0120436768507371	0.0986517706233637
Root53|1372	59.9810815321694	0.322503863127826	1.09583841688872	0.0189718167599903	0.113276806924135
Root53|683	19.7665643226629	-0.146200411600665	0.996862503987712	NA	NA
Root53|2687	4.25769262581532	0.21769219729687	1.05139634552649	NA	NA
Root53|1231	0	NA	NA	NA	NA
Root53|2080	1.5886912782893	0.202675900544953	1.04328388978359	0.348352235074366	NA
Root53|1753	1.01676241810515	0.192403432612096	1.03810957948675	0.439078965546215	NA
Root53|1018	46.3532136139817	0.436133297151497	1.16243140810791	0.0115901679780238	0.0986517706233637
Root53|680	0	NA	NA	NA	NA
Root53|627	0.699024162447291	0.181661263359768	1.03316181539232	0.524362316148349	NA
Root53|2624	0	NA	NA	NA	NA
Root53|2085	14.1314922036713	0.267100492490966	1.07097614084507	0.0607288643394022	NA
Root53|1421	43.6452226576933	0.316165824912059	1.09213915216616	0.027798044431992	0.126354747418145
Root53|2678	2.98673960318388	0.213195421927882	1.04895450947613	NA	NA
Root53|310	26.1756388821052	-0.221030880392554	1.05638529290927	NA	NA
Root53|626	12.8168085292429	0.275137617819676	1.07405160555514	0.0623652156659082	NA
Root53|1770	0	NA	NA	NA	NA
Root53|1173	3.59044228893382	0.215690729741431	1.05030124270022	NA	NA
Root53|938	1.62046510385508	0.203033042850802	1.04347967151341	0.344617409175269	NA
Root53|2419	2.57367987082866	0.211019106673839	1.04777231982843	NA	NA
Root53|317	23.5935808186589	-0.141373260721854	1.00163109542563	0.575866587990136	0.727104277765323
Root53|1937	0	NA	NA	NA	NA
Root53|123	52.1734275889756	0.301763603191395	1.04127337545842	0.324790972767653	0.552365599944989
Root53|120	50.6892286281582	0.0553688819335196	0.969135081411753	0.872738269172617	0.940450721091182
Root53|700	0	NA	NA	NA	NA
Root53|1096	0	NA	NA	NA	NA
Root53|1455	0	NA	NA	NA	NA
Root53|316	21.4552174993203	-0.104566597935686	0.977790319214854	0.722170851269099	0.839733547987325
Root53|933	0	NA	NA	NA	NA
Root53|1978	0	NA	NA	NA	NA
Root53|1977	2.63722752196024	0.211391846594177	1.04797374729922	NA	NA
Root53|2450	4.25769262581532	0.21769219729687	1.05139634552649	NA	NA
Root53|1808	84.7311377136975	-0.257914485890193	1.0512921099195	0.238937285481996	0.455987186034344
Root53|1798	816.168183415691	-0.420438714234985	1.07456184359332	0.23532062596219	0.452896846419916
Root53|1775	0	NA	NA	NA	NA
Root53|1769	1.01676241810515	0.192403432612096	1.03810957948675	0.439078965546215	NA
Root53|1768	138.827593887956	0.151025760066793	0.942629980384913	0.710848870156065	0.830617323441839
Root53|1766	0.603702685749934	0.176912761473807	1.03113160438788	0.55974847711228	NA
Root53|391	2.41481074299973	0.210019756907222	1.04723324289618	NA	NA
Root53|2421	0	NA	NA	NA	NA
Root53|1833	0.857893290276221	0.187778730501907	1.03591993892365	0.476781237142039	NA
Root53|1402	1.8111080572498	0.205242180781526	1.0446318503246	0.324109010369732	NA
Root53|2444	6.55025141957632	-0.0981289498557651	0.996736925439959	0.683305305290166	NA
Root53|708	1.01676241810515	0.192403432612096	1.03810957948675	0.439078965546215	NA
Root53|2442	0.540155034618362	0.173110032759449	1.02957501028159	0.587271889381588	NA
Root53|1256	0	NA	NA	NA	NA
Root53|2384	3.87640671902589	0.216616573194349	1.05080805141262	NA	NA
Root53|62	0.63547651131572	0.178607885775959	1.03184542710449	0.547248661010726	NA
Root53|478	0	NA	NA	NA	NA
Root53|2078	0.667250336881505	0.180187960751949	1.03252151839434	0.535477526065975	NA
Root53|1851	8.00700404257807	0.22357202638955	1.05456488833336	NA	NA
Root53|1852	13.0166260334283	-0.0904562726808963	0.977891104093714	0.752756700790435	NA
Root53|1858	2.35126309186816	0.209589462211834	1.04700176046605	NA	NA
Root53|1859	43.5264009706905	0.271717119539786	1.07379670348353	0.0206699485633895	0.113276806924135
Root53|2679	1.27095302263144	0.195774162610306	1.0402424865219	0.392166696743287	NA
Root53|2004	5.10373513082899	-0.122704171147616	1.00376430526202	0.601916982486243	NA
Root53|1092	12.6221984281342	-0.0311904279943177	0.985002788240643	NA	NA
Root53|2119	2.2559416151708	0.20891046927398	1.04663660932823	NA	NA
Root53|1078	61.3783515218826	0.28379446940295	1.04802046375896	0.293319633710713	0.51640780582872
Root53|2083	0	NA	NA	NA	NA
Root53|2111	65.0586631632702	-0.0116503287583721	0.967767914832847	0.950172057751998	0.981582704289254
Root53|1831	1.01676241810515	0.192403432612096	1.03810957948675	0.439078965546215	NA
Root53|1086	24.3277042811704	0.0709138240783806	0.982650020808607	0.811775971683844	0.901973301870938
Root53|1392	12.3602237717738	0.25927212252036	1.06775944184253	NA	NA
Root53|1393	29.7653749932706	0.397180694558	1.13821326495273	0.0111238392054725	0.0986517706233637
Root53|2101	2.85964430092074	0.212587285541968	1.04862186955341	NA	NA
Root53|1416	32.6213522021262	-0.234263125012225	1.02616867351592	0.378160246564684	0.580000378166694
Root53|949	0	NA	NA	NA	NA
Root53|1889	7.00231029643683	-0.0160939685393062	0.975749550553345	0.947119975058766	NA
Root53|977	34.1703847838488	0.0510032211923756	0.982790057959325	NA	NA
Root53|971	4.67075235817054	0.218677495736256	1.05193801410396	NA	NA
Root53|1333	81.9160019134418	0.485714682686677	1.18370326319157	0.0484210285471129	0.151072637143413
Root53|1332	9.79671529877658	0.26175317972021	1.06830997387923	0.0849062859410006	NA
Root53|1327	254.80099953756	0.253142584693939	0.973696908811037	0.522869833529827	0.699023841617415
Root53|1326	250.304120774248	0.230964672795859	0.967456529707007	0.559760581971816	0.713980334147724
Root53|1568	155.997462957722	0.0820194158360228	0.930804622853954	0.848383700092934	0.922156195753189
Root53|1560	94.5736710032899	0.312671058312192	1.05604553500493	0.272811574450519	0.501491864798748
Root53|1280	0	NA	NA	NA	NA
Root53|1701	20.1479121609777	0.273832398526745	1.07411555726531	0.0424029453282692	0.141224468248652
Root53|793	0	NA	NA	NA	NA
Root53|811	2.51013221969709	0.210631717699	1.04756311921782	NA	NA
Root53|2122	0	NA	NA	NA	NA
Root53|2167	0	NA	NA	NA	NA
Root53|804	0.762571813578863	0.18433910933001	1.03434857560216	0.503872352656459	NA
Root53|991	9.23614412225878	-0.173033854188652	1.02503734377327	0.401003500634269	NA
Root53|1021	0.953214766973579	0.190691332634792	1.03728915828159	0.453204860165855	NA
Root53|11	0	NA	NA	NA	NA
Root53|2362	104.156518873589	-0.320334312570764	1.05364667863589	0.269458824160086	0.499639430984922
Root53|2739	38.3820944924895	0.0783094444254591	0.960165017345023	0.827553162150578	0.911402160958787
Root53|1007	0.667250336881505	0.180187960751949	1.03252151839434	0.535477526065975	NA
Root53|945	0.63547651131572	0.178607885775959	1.03184542710449	0.547248661010726	NA
Root53|1874	0	NA	NA	NA	NA
Root53|1845	0	NA	NA	NA	NA
Root53|1847	0	NA	NA	NA	NA
Root53|367	0.921440941407793	0.189769647965856	1.03685233160672	0.460721480669324	NA
Root53|2715	39.4815238287699	0.367495946777775	1.11649672391617	0.0372115210486524	0.135548640189753
Root53|1034	0	NA	NA	NA	NA
Root53|2623	1.71578658055244	0.204222458294153	1.04409051355607	0.333978348314798	NA
Root53|1205	0.222416778960502	0.137452019604041	1.01789351245761	0.821495986382944	NA
Root53|1015	0	NA	NA	NA	NA
Root53|81	0.889667115842007	0.188800003401152	1.03639633015845	0.4685716657577	NA
Root53|1106	1.17563154593408	0.196046140908375	1.03989471885557	0.408211045685139	NA
Root53|2166	2.63722752196024	0.211391846594177	1.04797374729922	NA	NA
Root53|2424	0	NA	NA	NA	NA
Root53|698	0.826119464710435	0.186700812711869	1.03542158434811	0.485379015988053	NA
Root53|134	0.953214766973579	0.190691332634792	1.03728915828159	0.453204860165855	NA
Root53|229	0	NA	NA	NA	NA
Root53|1685	0	NA	NA	NA	NA
Root53|1009	0	NA	NA	NA	NA
Root53|1255	0	NA	NA	NA	NA
Root53|2683	0	NA	NA	NA	NA
Root53|590	0	NA	NA	NA	NA
Root53|593	0	NA	NA	NA	NA
Root53|1218	0.285964430092074	0.14836318998307	1.02092299847123	0.753350137551653	NA
Root53|662	0	NA	NA	NA	NA
Root53|587	1.68401275498666	0.203862131802389	1.0439000220642	0.337434965591522	NA
Root53|1557	74.9008266240398	0.290644297580253	1.05371809725795	0.269805292731858	0.499639430984922
Root53|2261	1.42982215046037	0.200534155244737	1.04216087621487	0.36864623122353	NA
Root53|758	0	NA	NA	NA	NA
Root53|1821	0.413059732355218	0.163270086437294	1.02582954997512	0.655759226499882	NA
Root53|1790	0	NA	NA	NA	NA
Root53|1837	0.921440941407793	0.189769647965856	1.03685233160672	0.460721480669324	NA
Root53|2559	0	NA	NA	NA	NA
Root53|628	0	NA	NA	NA	NA
Root53|1165	0	NA	NA	NA	NA
Root53|2144	0	NA	NA	NA	NA
Root53|562	0	NA	NA	NA	NA
Root53|661	16.188978161583	-0.237353220422584	1.06056068775884	NA	NA
Root53|970	0	NA	NA	NA	NA
Root53|1763	3.71753759119696	0.216115931578417	1.0505341307328	NA	NA
Root53|1820	0.857893290276221	0.187778730501907	1.03591993892365	0.476781237142039	NA
Root53|288	0	NA	NA	NA	NA
Root53|388	1.84288188281559	0.2055642529284	1.04480324620541	0.320974589987041	NA
Root53|1616	0	NA	NA	NA	NA
Root53|2006	0	NA	NA	NA	NA
Root53|883	0.194793763200516	0.124581734756267	1.01526371345225	0.883455352839986	NA
Root53|1638	5.88096991100085	-0.0315525340446805	0.984470184903632	NA	NA
Root53|98	0	NA	NA	NA	NA
Root53|351	1.11208389480251	0.194685977525179	1.03922186918732	0.41987555935081	NA
Root53|1398	21.3279102077813	0.24460170073371	1.06286502610488	NA	NA
Root53|2033	8.49396642043834	-0.207709042740377	1.04232411950456	0.246140920044966	NA
Root53|1838	0.953214766973579	0.190691332634792	1.03728915828159	0.453204860165855	NA
Root53|946	0	NA	NA	NA	NA
Root53|2426	0.031773825565786	0.0535128406902862	1.00904596602794	0.822624229009339	NA
Root53|1219	0	NA	NA	NA	NA
Root53|868	0	NA	NA	NA	NA
Root53|1667	0	NA	NA	NA	NA
Root53|1824	35.9534671274373	0.116174234199935	0.95959197899608	0.749391370042505	0.859393772984524
Root53|253	0	NA	NA	NA	NA
Root53|1643	0	NA	NA	NA	NA
Root53|1408	0	NA	NA	NA	NA
Root53|541	0.571928860184148	0.175086533018971	1.03037595125911	0.573057965332059	NA
Root53|1853	0	NA	NA	NA	NA
Root53|1070	0	NA	NA	NA	NA
Root53|2135	0	NA	NA	NA	NA
Root53|79	17.8874747049725	0.338674930091849	1.07398617549607	0.211132332926145	0.439859026929468
Root53|1888	0	NA	NA	NA	NA
Root53|9	0	NA	NA	NA	NA
Root53|1233	0	NA	NA	NA	NA
Root53|2265	0	NA	NA	NA	NA
Root53|1614	1.55691745272351	0.202290363914333	1.04307721435909	0.352188523054556	NA
Root53|559	0	NA	NA	NA	NA
Root53|2393	0.606068001606234	-0.20293892291792	1.04498687346523	0.310587201944429	NA
Root53|1254	1.11208389480251	0.194685977525179	1.03922186918732	0.41987555935081	NA
Root53|1179	1.42982215046037	0.200534155244737	1.04216087621487	0.36864623122353	NA
Root53|1863	0	NA	NA	NA	NA
Root53|1489	23.7758890915558	0.232371688889987	1.05676411810358	NA	NA
Root53|2276	0	NA	NA	NA	NA
Root53|666	0	NA	NA	NA	NA
Root53|1040	0	NA	NA	NA	NA
Root53|2398	0	NA	NA	NA	NA
Root53|459	0	NA	NA	NA	NA
Root53|1577	0	NA	NA	NA	NA
Root53|166	0	NA	NA	NA	NA
Root53|78	0	NA	NA	NA	NA
Root53|1783	0	NA	NA	NA	NA
Root53|1401	0	NA	NA	NA	NA
Root53|1042	1.93820335951294	0.206484620331507	1.04529345389991	0.311996676439068	NA
Root53|1061	0	NA	NA	NA	NA
Root53|2387	1.72616360506694	0.229050917081688	1.05052449597894	0.306810133029476	NA
Root53|1026	1.46159597602615	0.200983301422073	1.0423970022358	0.364354283524961	NA
Root53|2065	3.1773825565786	0.214135122121131	1.04944659029191	NA	NA
Root53|420	0.571928860184148	0.175086533018971	1.03037595125911	0.573057965332059	NA
Root53|855	0	NA	NA	NA	NA
Root53|697	0	NA	NA	NA	NA
Root53|591	0	NA	NA	NA	NA
Root53|2168	0	NA	NA	NA	NA
Root53|588	0	NA	NA	NA	NA
Root53|2330	0.762571813578863	0.18433910933001	1.03434857560216	0.503872352656459	NA
Root53|480	0	NA	NA	NA	NA
Root53|1189	14.785452933384	0.227586263454616	1.05662595684444	NA	NA
Root53|284	0.540155034618362	0.173110032759449	1.02957501028159	0.587271889381588	NA
Root53|76	1.1446802271007	0.194626547670182	1.03920937855096	0.417255848391422	NA
Root53|620	36.4403772119982	0.323824201171853	1.09734347677814	NA	NA
Root53|667	0	NA	NA	NA	NA
Root53|907	0	NA	NA	NA	NA
Root53|2086	0	NA	NA	NA	NA
Root53|1773	0	NA	NA	NA	NA
Root53|117	0	NA	NA	NA	NA
Root53|1749	2.2559416151708	0.20891046927398	1.04663660932823	NA	NA
Root53|20	0	NA	NA	NA	NA
Root53|1195	0	NA	NA	NA	NA
Root53|2676	0	NA	NA	NA	NA
Root53|2518	0	NA	NA	NA	NA
Root53|445	66.5777080646931	-0.0710059358420978	0.963431113485493	0.806357622900776	0.899952704130331
Root53|443	26.6940089187583	0.321740229485553	1.09335730936317	0.0434971362205847	0.141224468248652
Root53|446	53.3869465702251	0.179919938399276	1.0010394134641	0.545452162483467	0.711661445882864
Root53|2356	20.4634403400094	0.268987001847052	1.07216689723495	0.0434539732952272	0.141224468248652
Root53|739	0	NA	NA	NA	NA
Root53|1155	0.571928860184148	0.175086533018971	1.03037595125911	0.573057965332059	NA
Root53|140	0	NA	NA	NA	NA
Root53|1882	0	NA	NA	NA	NA
Root53|2690	0.857893290276221	0.187778730501907	1.03591993892365	0.476781237142039	NA
Root53|77	0	NA	NA	NA	NA
Root53|75	0.540155034618362	0.173110032759449	1.02957501028159	0.587271889381588	NA
Root53|74	0	NA	NA	NA	NA
Root53|2319	0.404045334404156	-0.194685810788289	1.04056558331011	0.390044086235388	NA
Root53|412	0	NA	NA	NA	NA
Root53|1014	0	NA	NA	NA	NA
Root53|83	0	NA	NA	NA	NA
Root53|2313	36.2866315280506	0.0729134846495619	0.989429996556138	NA	NA
Root53|2566	0	NA	NA	NA	NA
Root53|2673	1.17563154593408	0.196046140908375	1.03989471885557	0.408211045685139	NA
Root53|331	0	NA	NA	NA	NA
Root53|2633	0	NA	NA	NA	NA
Root53|509	5.16188757597763	0.259597774279306	1.06585246531494	0.138769389489774	NA
Root53|2041	95.9394234602843	-0.0925472520738487	0.949256327997591	0.784450160861704	0.887387059798308
Root53|610	0	NA	NA	NA	NA
Root53|73	8.87450684246182	-0.177831820525177	1.01657454613798	0.458089368721763	NA
Root53|1799	0	NA	NA	NA	NA
Root53|414	0.508381209052576	0.170965697555904	1.02872442996699	0.602502008621122	NA
Root53|162	2.12884631290766	0.20817684818441	1.04618733062967	0.295734160453703	NA
Root53|693	16.7469638898883	-0.236223232461024	1.0436032792347	0.275119415081288	0.502042728250525
Root53|1949	0	NA	NA	NA	NA
Root53|2062	0	NA	NA	NA	NA
Root53|2636	0	NA	NA	NA	NA
Root53|2724	0	NA	NA	NA	NA
Root53|64	0	NA	NA	NA	NA
Root53|2026	58.3281528478884	0.412315073670629	1.14887379699822	0.00402160749984924	0.0986517706233637
Root53|2175	1.01676241810515	0.192403432612096	1.03810957948675	0.439078965546215	NA
Root53|2176	0	NA	NA	NA	NA
Root53|1677	0.031773825565786	0.0535128406902862	1.00904596602794	0.822624229009339	NA
Root53|2554	0	NA	NA	NA	NA
Root53|1987	0	NA	NA	NA	NA
Root53|2388	9.14274109594358	-0.0632165314343007	0.989268709239619	NA	NA
Root53|854	0	NA	NA	NA	NA
Root53|2582	0	NA	NA	NA	NA
Root53|2713	26.6233337744869	-0.182607686595889	1.00421841219208	0.505645802913588	0.690772954799984
Root53|794	5.87815772967041	0.220900526314941	1.05315252856861	NA	NA
Root53|1281	0	NA	NA	NA	NA
Root53|1906	0.031773825565786	0.0535128406902862	1.00904596602794	0.822624229009339	NA
Root53|52	0	NA	NA	NA	NA
Root53|433	0	NA	NA	NA	NA
Root53|1325	0	NA	NA	NA	NA
Root53|1512	0.285964430092074	0.14836318998307	1.02092299847123	0.753350137551653	NA
Root53|518	0.349512081223646	0.156673914249904	1.02354746244377	0.699661419713549	NA
Root53|724	0	NA	NA	NA	NA
Root53|336	0	NA	NA	NA	NA
Root53|1948	0	NA	NA	NA	NA
Root53|2063	0	NA	NA	NA	NA
Root53|1962	0	NA	NA	NA	NA
Root53|1965	0	NA	NA	NA	NA
Root53|2508	0	NA	NA	NA	NA
Root53|2510	0	NA	NA	NA	NA
Root53|2726	0	NA	NA	NA	NA
Root53|2744	0	NA	NA	NA	NA
Root53|2757	0	NA	NA	NA	NA
Root53|360	0	NA	NA	NA	NA
Root53|1514	0	NA	NA	NA	NA
Root53|155	23.9187393998752	-0.204944483593175	1.02863157154745	0.368952424610667	0.576488163454167
Root53|172	0	NA	NA	NA	NA
Root53|2635	0	NA	NA	NA	NA
Root53|1299	170.493401431748	-0.208985855365046	0.974721801199903	0.549402636221571	0.711661445882864
Root53|1374	1.01676241810515	0.192403432612096	1.03810957948675	0.439078965546215	NA
Root53|1300	0	NA	NA	NA	NA
Root53|1779	0	NA	NA	NA	NA
Root53|2377	28.6440518027342	0.222399207602951	1.02152879363211	0.417342809451288	0.603645931809649
Root53|1730	0	NA	NA	NA	NA
Root53|2646	0.857893290276221	0.187778730501907	1.03591993892365	0.476781237142039	NA
Root53|924	2.09707248734187	0.207881538605575	1.04603860525788	0.298302957359884	NA
Root53|255	0	NA	NA	NA	NA
Root53|305	13.783201489765	0.299329440711942	1.0787441026905	0.0870809323876196	NA
Root53|296	3.05028725431545	0.213591903572685	1.04914773097093	NA	NA
Root53|295	3.08206107988124	0.213731399359237	1.04922438654143	NA	NA
Root53|2574	0	NA	NA	NA	NA
Root53|1142	0	NA	NA	NA	NA
Root53|2464	0	NA	NA	NA	NA
Root53|2489	0	NA	NA	NA	NA
Root53|2066	0.857893290276221	0.187778730501907	1.03591993892365	0.476781237142039	NA
Root53|410	0	NA	NA	NA	NA
Root53|1804	0.699024162447291	0.181661263359768	1.03316181539232	0.524362316148349	NA
Root53|259	0	NA	NA	NA	NA
Root53|508	21.7056290099225	-0.227316170223763	1.04028583858457	0.292216661348138	0.51640780582872
Root53|2583	0	NA	NA	NA	NA
Root53|29	0	NA	NA	NA	NA
Root53|40	0	NA	NA	NA	NA
Root53|406	1.46159597602615	0.200983301422073	1.0423970022358	0.364354283524961	NA
Root53|47	0	NA	NA	NA	NA
Root53|49	0	NA	NA	NA	NA
Root53|51	0	NA	NA	NA	NA
Root53|736	5.97832255939217	-0.131357826479719	1.00704163654407	0.568755187233875	NA
Root53|1294	0	NA	NA	NA	NA
Root53|1957	0	NA	NA	NA	NA
Root53|1801	1.52514362715773	0.201873799202085	1.04285876317256	0.356130925069673	NA
Root53|2607	0	NA	NA	NA	NA
Root53|273	0	NA	NA	NA	NA
Root53|165	0.222416778960502	0.137452019604041	1.01789351245761	0.821495986382944	NA
Root53|1139	0.699024162447291	0.181661263359768	1.03316181539232	0.524362316148349	NA
Root53|1049	0	NA	NA	NA	NA
Root53|1089	0	NA	NA	NA	NA
Root53|2071	0	NA	NA	NA	NA
Root53|955	0.667250336881505	0.180187960751949	1.03252151839434	0.535477526065975	NA
Root53|2409	3.36802550997331	0.214888830908801	1.04986116697562	NA	NA
Root53|2602	0.222416778960502	0.137452019604041	1.01789351245761	0.821495986382944	NA
Root53|407	59.0369718149957	0.400256713283523	1.14105361607701	0.00434844241523488	0.0986517706233637
Root53|1309	3.32723728645647	0.168132831858991	1.01939101865769	NA	NA
Root53|2015	33.9159097966867	-0.384250301856125	1.13294329837921	0.00160888476684132	0.0773145176188624
Root53|2254	0	NA	NA	NA	NA
Root53|1387	0	NA	NA	NA	NA
Root53|1716	0	NA	NA	NA	NA
Root53|1598	0	NA	NA	NA	NA
Root53|2231	2.0335248362103	0.2073431150657	1.04575095386173	0.303603522853346	NA
Root53|475	0	NA	NA	NA	NA
Root53|2339	0	NA	NA	NA	NA
Root53|976	0	NA	NA	NA	NA
Root53|727	0	NA	NA	NA	NA
Root53|948	0	NA	NA	NA	NA
Root53|2188	0	NA	NA	NA	NA
Root53|489	0	NA	NA	NA	NA
Root53|481	0	NA	NA	NA	NA
Root53|1482	0	NA	NA	NA	NA
Root53|2674	0	NA	NA	NA	NA
Root53|2695	0	NA	NA	NA	NA
Root53|2737	0	NA	NA	NA	NA
Root53|2738	0	NA	NA	NA	NA
Root53|2256	0.202022667202078	-0.173108243376186	1.03112687983281	0.503147813457503	NA
Root53|1646	0.762571813578863	0.18433910933001	1.03434857560216	0.503872352656459	NA
Root53|1509	0	NA	NA	NA	NA
Root53|1938	0	NA	NA	NA	NA
Root53|1914	0	NA	NA	NA	NA
Root53|1915	0	NA	NA	NA	NA
Root53|2563	0	NA	NA	NA	NA
Root53|1699	9.36573295933268	-0.170424008973116	1.02423008647625	0.407595132071633	NA
Root53|279	0.953214766973579	0.190691332634792	1.03728915828159	0.453204860165855	NA
Root53|1927	2.22224933922286	-0.21611120507421	1.05304710687161	0.132147686569622	NA
Root53|156	0	NA	NA	NA	NA
Root53|2707	0	NA	NA	NA	NA
Root53|1291	0	NA	NA	NA	NA
Root53|1292	0	NA	NA	NA	NA
Root53|998	0	NA	NA	NA	NA
Root53|1324	0	NA	NA	NA	NA
Root53|2279	0	NA	NA	NA	NA
Root53|824	0	NA	NA	NA	NA
Root53|88	0	NA	NA	NA	NA
Root53|2205	1.49336980159194	0.201438666428109	1.04263219979295	0.360184408635272	NA
Root53|1954	0	NA	NA	NA	NA
Root53|286	97.1641896234298	-0.552750444443733	1.22698817667046	0.052213642592617	0.15539774581136
Root53|335	0	NA	NA	NA	NA
Root53|450	0	NA	NA	NA	NA
Root53|216	0	NA	NA	NA	NA
Root53|1788	0	NA	NA	NA	NA
Root53|755	0	NA	NA	NA	NA
Root53|1519	5.94287059867288	0.26612231464902	1.0687328809242	0.121470218187339	NA
Root53|2148	0	NA	NA	NA	NA
Root53|1973	0	NA	NA	NA	NA
Root53|2137	0	NA	NA	NA	NA
Root53|2584	0	NA	NA	NA	NA
Root53|1618	0	NA	NA	NA	NA
Root53|1619	0	NA	NA	NA	NA
Root53|1815	0	NA	NA	NA	NA
Root53|932	0.857893290276221	0.187778730501907	1.03591993892365	0.476781237142039	NA
Root53|1174	0	NA	NA	NA	NA
Root53|514	1.1438577203683	0.195380756181609	1.03956463553605	0.413938735094312	NA
Root53|3	0	NA	NA	NA	NA
Root53|1068	0.0953214766973579	0.0989076946249567	1.01076530340227	0.982003968592329	NA
Root53|16	0	NA	NA	NA	NA
Root53|130	0.349512081223646	0.156673914249904	1.02354746244377	0.699661419713549	NA
Root53|555	0.508381209052576	0.170965697555904	1.02872442996699	0.602502008621122	NA
Root53|405	0	NA	NA	NA	NA
Root53|1666	0	NA	NA	NA	NA
Root53|503	20.4483577093779	-0.275850378098091	1.07694328277659	0.0103557448623995	0.0986517706233637
Root53|1479	14.9487358389756	0.326281989691405	1.09729827969369	0.0389139848866574	0.135639562456461
Root53|2534	0	NA	NA	NA	NA
Root53|42	0	NA	NA	NA	NA
Root53|1461	9.93945205094453	-0.0664156153951525	0.989861235335438	NA	NA
Root53|1513	0	NA	NA	NA	NA
Root53|1607	0.540155034618362	0.173110032759449	1.02957501028159	0.587271889381588	NA
Root53|1243	0	NA	NA	NA	NA
Root53|1583	3.45580900276613	0.0807388849002924	0.991303132909723	NA	NA
Root53|2005	7.47483868647689	-0.219860357174674	1.05557582301026	0.0500964856657119	NA
Root53|1744	0	NA	NA	NA	NA
Root53|187	1.17563154593408	0.196046140908375	1.03989471885557	0.408211045685139	NA
Root53|1724	0	NA	NA	NA	NA
Root53|1621	0	NA	NA	NA	NA
Root53|1561	0	NA	NA	NA	NA
Root53|1317	13.5791791208057	-0.320500339577414	1.06160198493558	0.24246407523322	NA
Root53|2375	33.6807152757635	0.430861036707573	1.15280445471039	0.0348783895665907	0.132115111994662
Root53|1924	0	NA	NA	NA	NA
Root53|2668	7.93851343145814	-0.219961334248113	1.05564260894669	0.0475509461644628	NA
Root53|1645	0	NA	NA	NA	NA
Root53|1637	4.6465213456478	-0.218886876340793	1.0549069436945	0.0747604129020355	NA
Root53|1184	1.46159597602615	0.200983301422073	1.0423970022358	0.364354283524961	NA
Root53|2719	0	NA	NA	NA	NA
Root53|1438	0	NA	NA	NA	NA
Root53|1318	8.04137289206004	-0.150656890544953	1.01487315698801	0.493929967409599	NA
Root53|2374	0.889667115842007	0.188800003401152	1.03639633015845	0.4685716657577	NA
Root53|1151	0	NA	NA	NA	NA
Root53|2484	0	NA	NA	NA	NA
Root53|1389	0	NA	NA	NA	NA
Root53|1756	0	NA	NA	NA	NA
Root53|1745	0	NA	NA	NA	NA
Root53|1926	0	NA	NA	NA	NA
Root53|1585	0	NA	NA	NA	NA
Root53|411	0	NA	NA	NA	NA
Root53|1733	2.63722752196024	0.211391846594177	1.04797374729922	NA	NA
Root53|149	0	NA	NA	NA	NA
Root53|2708	0	NA	NA	NA	NA
Root53|2248	0	NA	NA	NA	NA
Root53|2603	0.730797988013077	0.183042793782959	1.03377016486833	0.513845200042166	NA
Root53|92	0	NA	NA	NA	NA
Root53|1464	0	NA	NA	NA	NA
Root53|293	0	NA	NA	NA	NA
Root53|890	0	NA	NA	NA	NA
Root53|2454	0	NA	NA	NA	NA
Root53|1650	6.86314632220977	0.220463221600317	1.05327918531288	NA	NA
Root53|1992	0	NA	NA	NA	NA
Root53|942	0.031773825565786	0.0535128406902862	1.00904596602794	0.822624229009339	NA
Root53|943	0	NA	NA	NA	NA
Root53|467	1.11208389480251	0.194685977525179	1.03922186918732	0.41987555935081	NA
Root53|2203	0	NA	NA	NA	NA
Root53|2572	0	NA	NA	NA	NA
Root53|1177	0.413059732355218	0.163270086437294	1.02582954997512	0.655759226499882	NA
Root53|1901	2.42427200642494	-0.216547782587247	1.05333641816	0.123957378107033	NA
Root53|2553	0	NA	NA	NA	NA
Root53|186	0	NA	NA	NA	NA
Root53|346	0	NA	NA	NA	NA
Root53|348	0	NA	NA	NA	NA
Root53|502	0	NA	NA	NA	NA
Root53|264	0	NA	NA	NA	NA
Root53|1417	7.87888402088105	-0.219950715339446	1.05563547362886	0.0478465141385093	NA
Root53|2307	22.1420043040329	0.276897506852427	1.07547395418069	0.0379021891493047	0.135548640189753
Root53|1832	0.984988592539365	0.19156825985103	1.03770789741031	0.44599858557746	NA
Root53|61	13.7699057773783	-0.151419992297548	1.01674295302264	0.478037223588475	NA
Root53|735	0	NA	NA	NA	NA
Root53|622	0	NA	NA	NA	NA
Root53|781	0.031773825565786	0.0535128406902862	1.00904596602794	0.822624229009339	NA
Root53|782	0	NA	NA	NA	NA
Root53|1539	0.921440941407793	0.189769647965856	1.03685233160672	0.460721480669324	NA
Root53|706	1.17563154593408	0.196046140908375	1.03989471885557	0.408211045685139	NA
Root53|1080	0	NA	NA	NA	NA
Root53|1495	0	NA	NA	NA	NA
Root53|1562	0	NA	NA	NA	NA
Root53|237	2.57367987082866	0.211019106673839	1.04777231982843	NA	NA
Root53|1213	0	NA	NA	NA	NA
Root53|2675	11.9033523992559	-0.172994603440036	1.02587068468789	0.392149990011986	NA
Root53|2310	0	NA	NA	NA	NA
Root53|906	0	NA	NA	NA	NA
Root53|1648	17.5020413832883	0.31013865226302	1.08507882724454	0.0675483154842621	0.191898623534835
Root53|2094	2.00382641554742	0.225933872990616	1.05064511004432	0.286110691172397	NA
Root53|2654	0.889667115842007	0.188800003401152	1.03639633015845	0.4685716657577	NA
Root53|2722	0	NA	NA	NA	NA
Root53|2125	0	NA	NA	NA	NA
Root53|227	3.20915638214438	0.214265419778142	1.04951831645089	NA	NA
Root53|228	4.95671678826261	0.219261668037051	1.0522627431514	NA	NA
Root53|2706	0	NA	NA	NA	NA
Root53|523	30.110892712071	-0.346515951977893	1.09645009610373	0.107096504101722	0.270445717428592
Root53|66	4.24247601124364	-0.218649202643964	1.05474273077511	0.0804717137087556	NA
Root53|304	6.86574134612596	-0.219720415188203	1.05547760479358	0.0539429135015339	NA
Root53|2569	0	NA	NA	NA	NA
Root53|1531	2.6232241353535	-0.0890839111431952	0.9939132730626	0.718530755029767	NA
Root53|615	0	NA	NA	NA	NA
Root53|1129	0.214554417066436	-0.174517885296686	1.03167863809787	0.503147813457503	NA
Root53|1890	1.71578658055244	0.204222458294153	1.04409051355607	0.333978348314798	NA
Root53|297	0.63547651131572	0.178607885775959	1.03184542710449	0.547248661010726	NA
Root53|634	0	NA	NA	NA	NA
Root53|774	16.6548667536441	0.227879930491071	1.05682435781764	NA	NA
Root53|2199	22.2003323741514	-0.459874151895829	1.17880489493849	0.0133409767508902	0.0986517706233637
Root53|2389	0.826119464710435	0.186700812711869	1.03542158434811	0.485379015988053	NA
Root53|2437	0	NA	NA	NA	NA
Root53|2533	0	NA	NA	NA	NA
Root53|1570	71.7840186175305	-0.267134100219807	1.01955540244454	0.389218363040978	0.588265554100619
Root53|1257	0	NA	NA	NA	NA
Root53|2034	2.79609664978917	0.212263086565398	1.04844551780747	NA	NA
Root53|1171	0	NA	NA	NA	NA
Root53|268	0	NA	NA	NA	NA
Root53|1740	0	NA	NA	NA	NA
Root53|1545	0.451059772629704	0.164443008228269	1.02636715939643	0.639922770389976	NA
Root53|1304	0	NA	NA	NA	NA
Root53|2514	0.47660738348679	0.168631866450901	1.02782033456336	0.618881276669566	NA
Root53|1038	0	NA	NA	NA	NA
Root53|2289	9.01128551679032	-0.220139308294939	1.0557669115575	0.0425068822355973	NA
Root53|1341	4.41656175364425	0.218094791258071	1.05161647125131	NA	NA
Root53|280	0	NA	NA	NA	NA
Root53|2592	0	NA	NA	NA	NA
Root53|1050	2.28771544073659	0.209141368498354	1.04676078699793	NA	NA
Root53|204	0.429108834132872	-0.195761908836932	1.04112132733235	0.37909237966882	NA
Root53|1563	0	NA	NA	NA	NA
Root53|2197	0	NA	NA	NA	NA
Root53|1133	8.38485083474428	-0.273326625544412	1.07537350308257	0.0281317820987738	NA
Root53|772	0	NA	NA	NA	NA
Root53|866	7.2993579968845	-0.219816693844491	1.0555441428484	0.051264377473237	NA
Root53|877	26.6721629378542	-0.22582754298973	1.02247305061854	0.393503195884555	0.588265554100619
Root53|773	0	NA	NA	NA	NA
Root53|2100	0	NA	NA	NA	NA
Root53|2501	0	NA	NA	NA	NA
Root53|1546	0.921440941407793	0.189769647965856	1.03685233160672	0.460721480669324	NA
Root53|2217	0.730797988013077	0.183042793782959	1.03377016486833	0.513845200042166	NA
Root53|889	0	NA	NA	NA	NA
Root53|1935	0	NA	NA	NA	NA
Root53|2019	6.26270268326442	-0.219557427115242	1.05536412704951	0.0583240112579958	NA
Root53|2551	54.2348020826428	0.106104630464506	0.977979803419515	NA	NA
Root53|2552	2.00175101064452	0.207063469104075	1.04560189221289	0.306340163492309	NA
Root53|528	0	NA	NA	NA	NA
Root53|916	35.8652421309024	-0.345354525244671	1.0955066468826	0.109966305309102	0.273072135617577
Root53|1767	32.2754794935687	-0.0275401735742826	0.966176705002688	0.917384759819647	0.967648170517745
Root53|2750	0	NA	NA	NA	NA
Root53|1443	0	NA	NA	NA	NA
Root53|173	0	NA	NA	NA	NA
Root53|1166	15.3887072928408	0.227805624655459	1.05673500036804	NA	NA
Root53|551	5.65663468165819	-0.2193492959818	1.05522222739579	0.0635504996158527	NA
Root53|250	0.953214766973579	0.190691332634792	1.03728915828159	0.453204860165855	NA
Root53|962	0.270346592477204	-0.179678594659688	1.0337925637442	0.503147813457503	NA
Root53|2438	0	NA	NA	NA	NA
Root53|734	0	NA	NA	NA	NA
Root53|909	0	NA	NA	NA	NA
Root53|1210	12.2011490172618	0.226480188840747	1.05607001926327	NA	NA
Root53|2043	0	NA	NA	NA	NA
Root53|1632	2.06529866177609	0.207616022166558	1.04589657606731	0.300925120192546	NA
Root53|531	0	NA	NA	NA	NA
Root53|532	12.0739256188817	-0.272943828603875	1.06897661224076	0.114098265015286	NA
Root53|2548	0	NA	NA	NA	NA
Root53|530	0	NA	NA	NA	NA
Root53|1746	0	NA	NA	NA	NA
Root53|1075	12.5975661925683	-0.064191319594636	0.983131166767208	NA	NA
Root53|1234	0	NA	NA	NA	NA
Root53|2628	0	NA	NA	NA	NA
Root53|2003	0	NA	NA	NA	NA
Root53|2177	0	NA	NA	NA	NA
Root53|1698	2.41481074299973	0.210019756907222	1.04723324289618	NA	NA
Root53|1162	0.699024162447291	0.181661263359768	1.03316181539232	0.524362316148349	NA
Root53|1434	12.7677693917736	-0.0973581118462589	0.997099771872438	NA	NA
Root53|419	2.16277273981763	-0.215866257228984	1.05288639288065	0.135693401994905	NA
Root53|97	0	NA	NA	NA	NA
Root53|2029	0.349512081223646	0.156673914249904	1.02354746244377	0.699661419713549	NA
Root53|2622	0.508381209052576	0.170965697555904	1.02872442996699	0.602502008621122	NA
Root53|655	0	NA	NA	NA	NA
Root53|1228	1.27095302263144	0.195774162610306	1.0402424865219	0.392166696743287	NA
Root53|342	40.3801290693437	0.133234543111094	0.997750957889874	0.629259622605419	0.767389783665146
Root53|1641	0	NA	NA	NA	NA
Root53|922	0	NA	NA	NA	NA
Root53|2363	0	NA	NA	NA	NA
Root53|1081	0	NA	NA	NA	NA
Root53|1578	52.7879387848541	0.0364624727714107	0.954686468004873	0.929088319593353	0.967800332909743
Root53|1579	7.85067318965951	-0.265193989855813	1.04715577709625	0.278565301577418	NA
Root53|2516	0	NA	NA	NA	NA
Root53|1242	0	NA	NA	NA	NA
Root53|1099	0	NA	NA	NA	NA
Root53|1939	0	NA	NA	NA	NA
Root53|1193	0	NA	NA	NA	NA
Root53|1208	0.381285906789432	0.160038037065084	1.02470165044194	0.676689661597886	NA
Root53|721	23.6922382610117	-0.197315016207382	1.0252819607147	0.392160448544804	0.588265554100619
Root53|246	0	NA	NA	NA	NA
Root53|261	0	NA	NA	NA	NA
Root53|612	0	NA	NA	NA	NA
Root53|129	0.571928860184148	0.175086533018971	1.03037595125911	0.573057965332059	NA
Root53|441	9.89911069290183	-0.2202623725113	1.05585160755274	0.0390550303356532	NA
Root53|270	6.29612935727773	-0.133279544767733	0.998423899558413	0.605685066317818	NA
Root53|1253	21.4273139520568	0.229700084549898	1.05762486807517	NA	NA
Root53|2277	0.699024162447291	0.181661263359768	1.03316181539232	0.524362316148349	NA
Root53|1883	0	NA	NA	NA	NA
Root53|2361	0	NA	NA	NA	NA
Root53|1515	0	NA	NA	NA	NA
Root53|2540	0	NA	NA	NA	NA
Root53|1897	38.4803831381193	0.0487819329761226	0.969922783482746	0.887292850575207	0.94714463895822
Root53|2432	0	NA	NA	NA	NA
Root53|1493	0.984988592539365	0.19156825985103	1.03770789741031	0.44599858557746	NA
Root53|1615	8.64865042313379	0.299293744530428	1.07605789117278	0.126486257217754	NA
Root53|431	0	NA	NA	NA	NA
Root53|2515	1.3662744993288	0.199549313184037	1.04165445548646	0.377621130927479	NA
Root53|2060	0	NA	NA	NA	NA
Root53|1191	7.29485018025883	-0.219819103677525	1.05554728933689	0.0511907871262598	NA
Root53|1898	0	NA	NA	NA	NA
Root53|941	0	NA	NA	NA	NA
Root53|455	0	NA	NA	NA	NA
Root53|2249	0	NA	NA	NA	NA
Root53|1975	15.0715563249035	-0.0858249707287796	0.994039311559297	NA	NA
Root53|2209	0	NA	NA	NA	NA
Root53|2586	0	NA	NA	NA	NA
Root53|692	1.71578658055244	0.204222458294153	1.04409051355607	0.333978348314798	NA
Root53|1995	0.63547651131572	0.178607885775959	1.03184542710449	0.547248661010726	NA
Root53|2620	0	NA	NA	NA	NA
Root53|961	17.7812391134418	-0.255575838735727	1.05541910971996	0.203693236605456	0.42792696765852
Root53|960	0.444833557921004	0.165730120890892	1.02677381831738	0.636573252850158	NA
Root53|959	1.62046510385508	0.203033042850802	1.04347967151341	0.344617409175269	NA
Root53|63	0.730797988013077	0.183042793782959	1.03377016486833	0.513845200042166	NA
Root53|2192	0	NA	NA	NA	NA
Root53|2504	0	NA	NA	NA	NA
Root53|564	0	NA	NA	NA	NA
Root53|269	0	NA	NA	NA	NA
Root53|2667	0	NA	NA	NA	NA
Root53|540	0.413059732355218	0.163270086437294	1.02582954997512	0.655759226499882	NA
Root53|447	1.93820335951294	0.206484620331507	1.04529345389991	0.311996676439068	NA
Root53|687	0.826119464710435	0.186700812711869	1.03542158434811	0.485379015988053	NA
Root53|2032	0	NA	NA	NA	NA
Root53|4	0.031773825565786	0.0535128406902862	1.00904596602794	0.822624229009339	NA
Root53|1764	4.0670496724206	0.217175077366955	1.05111354332604	NA	NA
Root53|1052	0	NA	NA	NA	NA
Root53|2326	13.8216141211169	0.227280768376376	1.05646372509575	NA	NA
Root53|154	0	NA	NA	NA	NA
Root53|1185	36.0982502573034	0.313632644083502	1.09058320937409	0.0343073662738072	0.131951408745412
Root53|2558	12.1824238819527	-0.264922912522791	1.07222099571087	0.0206006690805346	NA
Root53|714	0	NA	NA	NA	NA
Root53|766	1.01011333601039	-0.209998199006323	1.04914848801074	0.227011296695626	NA
Root53|838	3.56135921504826	-0.106633841550143	0.998442946085222	0.659886985366341	NA
Root53|779	0.233796492767864	-0.120133142674206	1.0092301458764	0.644911967711831	NA
Root53|745	72.6812507906275	0.397936462270552	1.10869713376903	0.146236028275781	0.347035823893816
Root53|2129	0	NA	NA	NA	NA
Root53|1644	10.4633438594201	-0.228837535773203	1.0429973203931	0.272277646655965	NA
Root53|2587	0	NA	NA	NA	NA
Root53|2666	0	NA	NA	NA	NA
Root53|1661	0.667250336881505	0.180187960751949	1.03252151839434	0.535477526065975	NA
Root53|1337	1.08031006923672	0.193959717481098	1.03886565985957	0.426034703985126	NA
Root53|306	0	NA	NA	NA	NA
Root53|2639	0	NA	NA	NA	NA
Root53|1765	2.89141812648652	0.212744235445369	1.04870747906056	NA	NA
Root53|369	0	NA	NA	NA	NA
Root53|1175	0	NA	NA	NA	NA
Root53|2114	6.34852464121075	-0.0844881192643166	0.993042706936215	0.72994732708076	NA
Root53|2127	0	NA	NA	NA	NA
Root53|2208	0	NA	NA	NA	NA
Root53|881	0.222416778960502	0.137452019604041	1.01789351245761	0.821495986382944	NA
Root53|989	0	NA	NA	NA	NA
Root53|711	0	NA	NA	NA	NA
Root53|999	2.12884631290766	0.20817684818441	1.04618733062967	0.295734160453703	NA
Root53|633	0	NA	NA	NA	NA
Root53|303	0	NA	NA	NA	NA
Root53|903	0	NA	NA	NA	NA
Root53|1800	4.50564275839516	-0.218800548958412	1.05484868421547	0.0767057734097522	NA
Root53|365	0	NA	NA	NA	NA
[truncated: 758 more rows]
