# Supplementary material for: Genome-resolved metatranscriptomics reveals conserved root colonization determinants in a synthetic microbiota
Source: Nat Commun. 2023 Dec 13;14:8274. doi: 10.1038/s41467-023-43688-z (PMC10719396; doi:10.1038/s41467-023-43688-z)
Supplement: Supplementary file 11 — Source Data [file 41467_2023_43688_MOESM11_ESM.zip › Source Data/Supplementary_information/figureS5/Root22unfiltered_deseq_LFC.csv]

	baseMean	log2FoldChange	lfcSE	pvalue	padj
Root22|1000	0	NA	NA	NA	NA
Root22|1069	2.77773140318258	0.219381906402507	1.05293866037343	0.14239996396048	NA
Root22|1087	0.285450014797255	-0.140968499376271	1.02589736786497	0.809149751225684	NA
Root22|1118	0	NA	NA	NA	NA
Root22|1221	0	NA	NA	NA	NA
Root22|1259	0	NA	NA	NA	NA
Root22|1276	0.177302004458462	0.164684292151271	1.02709691919975	0.436386193075177	NA
Root22|1330	0	NA	NA	NA	NA
Root22|1449	0	NA	NA	NA	NA
Root22|1561	0	NA	NA	NA	NA
Root22|1594	0	NA	NA	NA	NA
Root22|167	77.510802738385	0.318717703592796	0.978789404412647	0.448599562258066	0.849134885702767
Root22|1752	22.7483331624862	-0.316331440195431	1.06281744365865	0.0798615686903269	0.50795474635825
Root22|1895	38.0183584778975	0.359757434771268	1.11698304159583	NA	NA
Root22|2050	3.4405976217244	-0.23611081871464	1.05328678241341	0.198933286412951	NA
Root22|21	9.21156834032823	-0.269199801412942	1.06861963585677	NA	NA
Root22|2126	0	NA	NA	NA	NA
Root22|2632	4.89912712750029	-0.244126777838423	1.0572855628798	0.152545366151191	NA
Root22|2692	0	NA	NA	NA	NA
Root22|2762	8.95055061959093	-0.0660983766894511	0.983999873056772	0.802781637124115	NA
Root22|2830	1.31920367639935	-0.177591648484207	1.03554956484435	0.41719714625551	NA
Root22|2866	9.06384478824477	0.0945193686463772	0.988428796343325	NA	NA
Root22|3089	0	NA	NA	NA	NA
Root22|3108	2.30860643369886	-0.189387840676116	1.0396570704839	0.307100841080423	NA
Root22|3135	0	NA	NA	NA	NA
Root22|3141	0	NA	NA	NA	NA
Root22|317	0	NA	NA	NA	NA
Root22|319	0	NA	NA	NA	NA
Root22|3210	0	NA	NA	NA	NA
Root22|3221	0	NA	NA	NA	NA
Root22|334	30.0267203526319	0.30634636847215	1.05153753370364	0.286759496097252	0.75293899594529
Root22|340	1.99498462155568	0.238310780990895	1.05827900181554	0.151327013841497	NA
Root22|3446	0	NA	NA	NA	NA
Root22|3450	0	NA	NA	NA	NA
Root22|3579	0	NA	NA	NA	NA
Root22|3583	0	NA	NA	NA	NA
Root22|3600	0	NA	NA	NA	NA
Root22|3623	2.92668778170408	-0.00214804576631639	0.983336777925655	0.965049639098723	NA
Root22|366	0	NA	NA	NA	NA
Root22|3706	7.30786980434023	-0.281170083442572	1.07180933707764	0.090152438443667	NA
Root22|3711	6.02826815158772	0.243736784185153	1.06219135169784	NA	NA
Root22|3815	9.70907498733272	-0.297539376653023	1.07990537607699	0.0666273381072321	NA
Root22|410	0	NA	NA	NA	NA
Root22|432	1.33210006905386	-0.177896065728856	1.03564486274904	0.414402730852002	NA
Root22|480	7.95656054142457	-0.200063024200554	1.03133507376915	0.406034994114609	NA
Root22|513	0	NA	NA	NA	NA
Root22|577	1.00471135859795	0.208253988959041	1.0469295171313	0.234011887490198	NA
Root22|66	0	NA	NA	NA	NA
Root22|71	0	NA	NA	NA	NA
Root22|811	20.1075401622598	-0.317724857437536	1.04496362254227	0.313609321941249	0.763222686561101
Root22|848	2.30492605796001	0.217797585766822	1.05209403412512	0.157137141924276	NA
Root22|851	0	NA	NA	NA	NA
Root22|87	41.0912431502884	-0.435627170546093	1.08118482598282	0.224714197506598	0.72488040118371
Root22|989	0	NA	NA	NA	NA
Root22|1193	0	NA	NA	NA	NA
Root22|1359	0	NA	NA	NA	NA
Root22|152	1.59571804012616	0.214135027343891	1.05011684081202	0.188955958613004	NA
Root22|1706	0	NA	NA	NA	NA
Root22|1708	5.87482453092184	0.27598486648599	1.07044517104892	0.0986177433271419	NA
Root22|1715	0	NA	NA	NA	NA
Root22|1979	4.19614743885027	0.227920922918283	1.05630943792735	0.103736014866111	NA
Root22|2418	4.18660021702641	-0.199967825213582	1.04419653487867	0.213257133743852	NA
Root22|2902	0	NA	NA	NA	NA
Root22|2927	0	NA	NA	NA	NA
Root22|3149	272.299820408695	0.416237841975828	1.13855471267392	NA	NA
Root22|3428	4.7084162705536	-0.185631299949519	1.02710490051978	0.46008368648332	NA
Root22|3546	0	NA	NA	NA	NA
Root22|3915	1.97880551459902	-0.186304971907792	1.03849472155654	0.335290182684504	NA
Root22|3992	0	NA	NA	NA	NA
Root22|728	0	NA	NA	NA	NA
Root22|912	11.915820840122	-0.1382016878187	0.96976945543164	0.668621706804859	NA
Root22|1126	0	NA	NA	NA	NA
Root22|1245	2.42312739426565	0.218239820224598	1.05233045532213	0.153093608470749	NA
Root22|1358	0	NA	NA	NA	NA
Root22|1568	0	NA	NA	NA	NA
Root22|1581	0	NA	NA	NA	NA
Root22|1655	0.945610690445132	0.207350760278264	1.04644470797216	0.240304736380149	NA
Root22|175	2.61228735698201	-0.191877800447555	1.04064218866489	0.285241154438504	NA
Root22|1751	0.0870762452327335	-0.106411029886445	1.01780182626482	0.901784989492887	NA
Root22|1778	0	NA	NA	NA	NA
Root22|1967	16.5208813243876	0.208409819702045	1.03487367515868	0.324236350444281	0.769639931966329
Root22|1980	0	NA	NA	NA	NA
Root22|1984	0	NA	NA	NA	NA
Root22|20	3.07323474394668	0.220178647759899	1.05335859381248	0.134813411369331	NA
Root22|2003	0	NA	NA	NA	NA
Root22|2162	0	NA	NA	NA	NA
Root22|2204	0	NA	NA	NA	NA
Root22|2286	1.8286011498874	-0.184814393618915	1.0379543488173	0.349645610276691	NA
Root22|2556	0	NA	NA	NA	NA
Root22|2900	3.48693942101642	0.221125954008134	1.05385152330829	0.123213623400974	NA
Root22|2999	0.886510022292311	0.206354348363388	1.04591139755274	0.247096412151597	NA
Root22|3086	2.30492605796001	0.217797585766822	1.05209403412512	0.157137141924276	NA
Root22|3090	0	NA	NA	NA	NA
Root22|3096	11.6489607339005	-0.244128226062009	1.02155772247867	0.17129631284913	NA
Root22|3142	0	NA	NA	NA	NA
Root22|3298	0	NA	NA	NA	NA
Root22|3372	0	NA	NA	NA	NA
Root22|339	0	NA	NA	NA	NA
Root22|3418	12.7333187829253	-0.152642060377193	1.01316736717521	NA	NA
Root22|3454	30.8301372745969	0.380536526503324	1.12765432188167	0.00943032373908942	0.132301894810166
Root22|3517	0.709208017833849	0.202603541738561	1.04392451505893	0.271276100404185	NA
Root22|358	2.36402672611283	0.218023023224823	1.05221463340043	0.155081538814996	NA
Root22|3586	0	NA	NA	NA	NA
Root22|3642	0	NA	NA	NA	NA
Root22|3686	0	NA	NA	NA	NA
Root22|3688	0	NA	NA	NA	NA
Root22|464	25.0905235263218	-0.0951171488668778	0.968523433058267	0.758254290347036	0.941894001290458
Root22|501	0.0951500049324185	-0.108397260498086	1.01821815182885	0.901784989492887	NA
Root22|832	5.83410843059315	-0.207513855156136	1.04729413081275	0.168209299982428	NA
Root22|854	35.189044732862	0.57928042275311	1.28598673495668	0.00211554747569542	0.0695057278903045
Root22|899	0	NA	NA	NA	NA
Root22|908	3.42431919001356	-0.00233617903272475	0.982141599637991	0.975383949554587	NA
Root22|1183	0	NA	NA	NA	NA
Root22|1459	0	NA	NA	NA	NA
Root22|1660	1.77302004458462	0.215246332289915	1.05072328851064	0.179466786229331	NA
Root22|1704	2.36402672611283	0.218023023224823	1.05221463340043	0.155081538814996	NA
Root22|1977	0	NA	NA	NA	NA
Root22|2000	27.7806043516859	0.194703271755746	0.992349408741457	NA	NA
Root22|300	0.989402757299512	-0.171040667971869	1.03360385584482	0.481953461473215	NA
Root22|3036	0.709208017833849	0.202603541738561	1.04392451505893	0.271276100404185	NA
Root22|320	2.2824361929263	-0.1721657705086	1.02996378205084	0.4626027510771	NA
Root22|3569	0	NA	NA	NA	NA
Root22|416	0	NA	NA	NA	NA
Root22|488	2.89011862670842	-0.0152818061122637	0.98414064536938	0.999823651251986	NA
Root22|510	0	NA	NA	NA	NA
Root22|624	0	NA	NA	NA	NA
Root22|625	1.2092700366994	-0.175623773033409	1.03494466136225	0.436215851112605	NA
Root22|719	0	NA	NA	NA	NA
Root22|1959	35.7869343193831	-0.411137606709609	1.11100944579101	0.158356332078493	0.69376028554838
Root22|2064	0	NA	NA	NA	NA
Root22|2091	2.48222806241847	0.218448326840152	1.05244173636703	0.151169649094864	NA
Root22|2159	15.7045015082388	-0.51907258267883	1.20714201619616	0.0427827974952757	0.34588804076689
Root22|2167	3.19143608025232	0.220465852549325	1.05350904388962	0.131294036319128	NA
Root22|2709	0	NA	NA	NA	NA
Root22|34	0	NA	NA	NA	NA
Root22|921	10.217303289396	-0.302256333119989	1.08212197128123	0.0618791376864948	NA
Root22|1195	0	NA	NA	NA	NA
Root22|129	42.0779417126101	0.134097250347792	0.951175562791842	0.727737291460755	0.915912105611557
Root22|1456	0	NA	NA	NA	NA
Root22|1580	0	NA	NA	NA	NA
Root22|192	0.219867279399892	-0.133204923117933	1.02395817080352	0.889302132738145	NA
Root22|2587	7.07586463191206	-0.133018268550915	1.00232937532179	0.632123236457216	NA
Root22|2617	13.0907623679462	-0.106051491721632	0.961825566446127	NA	NA
Root22|2689	0	NA	NA	NA	NA
Root22|63	0	NA	NA	NA	NA
Root22|74	0	NA	NA	NA	NA
Root22|788	0	NA	NA	NA	NA
Root22|130	10.8583411771345	0.23964365820668	1.06112152371348	0.0472546373084678	NA
Root22|1455	0	NA	NA	NA	NA
Root22|1579	0	NA	NA	NA	NA
Root22|193	12.8306159537793	-0.136725675194025	0.962573601996891	0.684070103583034	0.901618479354176
Root22|2588	0	NA	NA	NA	NA
Root22|2616	3.23478917844017	0.107872445809869	0.996539477336603	0.662623623073435	NA
Root22|2688	7.6169470660138	0.0180525782427309	0.978453393399935	0.957382434927663	NA
Root22|62	0	NA	NA	NA	NA
Root22|75	0	NA	NA	NA	NA
Root22|789	0	NA	NA	NA	NA
Root22|1145	0	NA	NA	NA	NA
Root22|1615	0	NA	NA	NA	NA
Root22|3840	0	NA	NA	NA	NA
Root22|1527	0	NA	NA	NA	NA
Root22|1528	4.17965977117121	-0.199959309809226	1.04419227608699	0.213406146576939	NA
Root22|1584	0	NA	NA	NA	NA
Root22|1587	0	NA	NA	NA	NA
Root22|1939	0	NA	NA	NA	NA
Root22|1996	0	NA	NA	NA	NA
Root22|2788	0.329800919099837	-0.144194811792571	1.02672039236991	0.771593185369123	NA
Root22|2789	1.47751670382052	0.213269613607441	1.04964592792007	0.196073075980032	NA
Root22|3238	0	NA	NA	NA	NA
Root22|3239	0	NA	NA	NA	NA
Root22|3722	11.6282091694863	-0.21415126072236	1.00072230797214	0.507274311871438	NA
Root22|582	2.18672472165437	0.217318709307193	1.05183727809479	0.161467505131961	NA
Root22|1255	7.86038886432516	0.25245827556776	1.0656547265343	NA	NA
Root22|1397	0	NA	NA	NA	NA
Root22|1484	0	NA	NA	NA	NA
Root22|1541	2.42312739426565	0.218239820224598	1.05233045532213	0.153093608470749	NA
Root22|1668	1.00471135859795	0.208253988959041	1.0469295171313	0.234011887490198	NA
Root22|2471	0	NA	NA	NA	NA
Root22|2538	1.7139193764318	0.214895185798035	1.05053204468445	0.182487827660668	NA
Root22|2757	0	NA	NA	NA	NA
Root22|283	0	NA	NA	NA	NA
Root22|2841	0	NA	NA	NA	NA
Root22|2904	0	NA	NA	NA	NA
Root22|2906	2.18672472165437	0.217318709307193	1.05183727809479	0.161467505131961	NA
Root22|3516	2.52521111174927	-0.191240434488905	1.04038434655788	0.29099239344675	NA
Root22|3671	0	NA	NA	NA	NA
Root22|1224	0.0591006681528207	0.11579925699267	1.0146722914117	0.559402147612079	NA
Root22|1508	1.18201336305641	0.21060244578164	1.04817724183524	0.217573336293398	NA
Root22|1510	3.40794283069832	-0.196575753708162	1.04264023371542	0.243112106293197	NA
Root22|1598	3.19143608025232	0.220465852549325	1.05350904388962	0.131294036319128	NA
Root22|1642	0	NA	NA	NA	NA
Root22|1672	0	NA	NA	NA	NA
Root22|1763	0	NA	NA	NA	NA
Root22|2137	6.77812050127562	-0.0310415239789844	0.972338770501887	0.914382509825106	NA
Root22|2268	0	NA	NA	NA	NA
Root22|23	27.1621144644821	0.303253963959372	1.0856952239147	NA	NA
Root22|2733	5.9691674834349	0.243336344860671	1.06203690966964	NA	NA
Root22|2768	0	NA	NA	NA	NA
Root22|2770	5.23325027128302	-0.203229444870349	1.04579300576761	0.1841622353091	NA
Root22|2928	0	NA	NA	NA	NA
Root22|3099	0	NA	NA	NA	NA
Root22|327	2.65953006687693	0.219025245852063	1.05274977547005	0.145749292921573	NA
Root22|3591	34.0855834966295	0.288977002851378	1.06604506519848	NA	NA
Root22|3700	3.18807555129843	-0.195951033008321	1.04228202704849	0.253341692751305	NA
Root22|3954	0	NA	NA	NA	NA
Root22|94	14.1728017323863	-0.241900147783035	1.0262488894098	0.209712209056993	0.724380005858171
Root22|1502	0	NA	NA	NA	NA
Root22|1558	1.53907095579924	-0.180969680485707	1.03663839547719	0.384742607576983	NA
Root22|1827	98.6227783897161	0.365635095117316	1.04916544077804	0.301056117469733	0.75293899594529
Root22|2456	0	NA	NA	NA	NA
Root22|2465	5.92118467582588	-0.208071345729964	1.04749380430231	0.166135724435662	NA
Root22|258	0	NA	NA	NA	NA
Root22|2598	2123.49842414956	0.60049652731848	1.2347293659938	NA	NA
Root22|312	2.65953006687693	0.219025245852063	1.05274977547005	0.145749292921573	NA
Root22|3365	0	NA	NA	NA	NA
Root22|3760	0.0591006681528207	0.11579925699267	1.0146722914117	0.559402147612079	NA
Root22|3786	32.5428848163738	0.132138656379252	0.971310593503184	0.700863675710782	0.906449171173005
Root22|467	0	NA	NA	NA	NA
Root22|1268	3.73774374979816	-0.198109528154054	1.04333425943052	0.229431625166629	NA
Root22|1695	0	NA	NA	NA	NA
Root22|180	0	NA	NA	NA	NA
Root22|1908	1.30021469936206	0.211734546825282	1.04881232860039	0.208235007740323	NA
Root22|2058	0	NA	NA	NA	NA
Root22|2549	0	NA	NA	NA	NA
Root22|2701	0	NA	NA	NA	NA
Root22|2717	0	NA	NA	NA	NA
Root22|2894	0	NA	NA	NA	NA
Root22|2934	0	NA	NA	NA	NA
Root22|2944	0	NA	NA	NA	NA
Root22|2952	4.06754466889799	-0.199485103462515	1.04396908308979	0.217400337883908	NA
Root22|3011	0	NA	NA	NA	NA
Root22|3077	6.7196348843394	-0.269563727935533	1.06731878017138	0.105955540483855	NA
Root22|3105	7.89745040939074	-0.217503521312613	1.05107509402375	NA	NA
Root22|3270	0	NA	NA	NA	NA
Root22|3493	1.7139193764318	0.214895185798035	1.05053204468445	0.182487827660668	NA
Root22|3663	0	NA	NA	NA	NA
Root22|3705	1.13199118802554	-0.174396317613078	1.03457070916913	0.44965368891548	NA
Root22|3781	1.83212071273744	0.215582909115475	1.05090565287698	0.176574161599528	NA
Root22|384	0	NA	NA	NA	NA
Root22|504	0	NA	NA	NA	NA
Root22|610	2.52521111174927	-0.191240434488905	1.04038434655788	0.29099239344675	NA
Root22|694	11.291844785579	-0.264300452747532	1.021388486018	0.200184812281245	NA
Root22|1109	40.8351154538768	-0.387326386002293	1.06965980004777	0.23897700933087	0.734334722411824
Root22|361	14.7746570802036	0.064892621390337	0.971108962054862	0.843610716855428	0.975038222105831
Root22|593	7.59521851657475	-0.100394426928312	0.99796843480412	0.455885932605913	NA
Root22|1269	0	NA	NA	NA	NA
Root22|1696	0	NA	NA	NA	NA
Root22|179	1.18201336305641	0.21060244578164	1.04817724183524	0.217573336293398	NA
Root22|1907	0	NA	NA	NA	NA
Root22|2550	0	NA	NA	NA	NA
Root22|2700	0	NA	NA	NA	NA
Root22|2718	0	NA	NA	NA	NA
Root22|2893	0	NA	NA	NA	NA
Root22|2933	0	NA	NA	NA	NA
Root22|2943	0	NA	NA	NA	NA
Root22|2951	0	NA	NA	NA	NA
Root22|3010	0	NA	NA	NA	NA
Root22|3076	12.1041882335111	-0.13046429006992	0.990545112113424	NA	NA
Root22|3104	0	NA	NA	NA	NA
Root22|3271	0	NA	NA	NA	NA
Root22|3494	0	NA	NA	NA	NA
Root22|3662	0	NA	NA	NA	NA
Root22|3704	3.65388945346946	-0.207045571967277	1.04091623502764	0.331238979501543	NA
Root22|3780	33.6042710524045	0.301986637026338	1.06040673134466	0.242361185230226	0.734334722411824
Root22|385	0	NA	NA	NA	NA
Root22|503	3.33025017263465	-0.196223110135892	1.04248346983645	0.246414411160593	NA
Root22|611	0	NA	NA	NA	NA
Root22|693	10.3754656370843	-0.49249425820369	1.18514597854914	0.046705117560431	NA
Root22|1115	0	NA	NA	NA	NA
Root22|1334	0	NA	NA	NA	NA
Root22|1452	0	NA	NA	NA	NA
Root22|1480	0	NA	NA	NA	NA
Root22|2277	2.54132873057129	0.218648644281384	1.0525486213846	0.149306340090918	NA
Root22|2469	5.40676840312912	-0.0543533147564701	0.990544739501411	0.595931347752243	NA
Root22|2481	17.52393021252	-0.302309382071874	1.05017356989198	0.101106277166113	0.595403632200441
Root22|2628	0	NA	NA	NA	NA
Root22|2691	0	NA	NA	NA	NA
Root22|2765	0	NA	NA	NA	NA
Root22|2817	0	NA	NA	NA	NA
Root22|2833	0	NA	NA	NA	NA
Root22|2839	7.44136867435393	0.0612738920967743	0.971992877329788	0.849305032738208	NA
Root22|3040	2.10404775559741	0.00516627073011667	0.984984158257561	0.923423999064047	NA
Root22|3138	0	NA	NA	NA	NA
Root22|3557	0.82740935413949	0.205250754987463	1.04532223814917	0.254459412993234	NA
Root22|3560	0	NA	NA	NA	NA
Root22|3571	336.823053109164	0.376545454214812	1.12705623719149	NA	NA
Root22|3582	0	NA	NA	NA	NA
Root22|3614	0	NA	NA	NA	NA
Root22|364	0	NA	NA	NA	NA
Root22|3737	6.09880738921895	-0.276358986791376	1.06931417215709	0.109578454659798	NA
Root22|3799	8.30993775842855	-0.128332375033208	1.00010863435044	0.639170703950746	NA
Root22|3828	0	NA	NA	NA	NA
Root22|3833	92.6331740475578	0.417390255560301	1.1366788301722	0.0707954721491474	0.476268123120802
Root22|3984	0	NA	NA	NA	NA
Root22|430	0.0951500049324185	-0.108397260498086	1.01821815182885	0.901784989492887	NA
Root22|845	0	NA	NA	NA	NA
Root22|997	0.0591006681528207	0.11579925699267	1.0146722914117	0.559402147612079	NA
Root22|3019	0	NA	NA	NA	NA
Root22|1357	42.4937815545798	0.0270271070170868	0.954282747853572	0.949267377664345	0.986380293076556
Root22|462	61.8554899086587	0.130841258608175	0.970995935090435	NA	NA
Root22|836	2.84368493433707	-0.217416812602493	1.03801343995958	0.394868048124081	NA
Root22|1464	0	NA	NA	NA	NA
Root22|1564	0.82740935413949	0.205250754987463	1.04532223814917	0.254459412993234	NA
Root22|1676	1.71270008878353	-0.183392496302049	1.03745584673402	0.362677772960476	NA
Root22|1678	0	NA	NA	NA	NA
Root22|1738	0	NA	NA	NA	NA
Root22|177	0.0591006681528207	0.11579925699267	1.0146722914117	0.559402147612079	NA
Root22|2055	5.85096614712925	0.242539209972653	1.06172992931678	NA	NA
Root22|2552	2.30860643369886	-0.189387840676116	1.0396570704839	0.307100841080423	NA
Root22|2703	2.85535910643632	0.130114234888393	1.00452184421866	0.580017867455707	NA
Root22|2721	1.47751670382052	0.213269613607441	1.04964592792007	0.196073075980032	NA
Root22|2891	0	NA	NA	NA	NA
Root22|2931	0	NA	NA	NA	NA
Root22|2945	0	NA	NA	NA	NA
Root22|2950	0	NA	NA	NA	NA
Root22|3074	3.90064409808617	0.224254529143141	1.05501254247015	0.111850383285754	NA
Root22|3102	6.28621983677286	-0.383509126295062	1.11108357069754	0.116186944898291	NA
Root22|3171	0	NA	NA	NA	NA
Root22|3492	0.190300009864837	-0.129943284105018	1.02312079061312	0.925729971630129	NA
Root22|3779	2.42312739426565	0.218239820224598	1.05233045532213	0.153093608470749	NA
Root22|381	1.18201336305641	0.21060244578164	1.04817724183524	0.217573336293398	NA
Root22|442	1.59571804012616	0.214135027343891	1.05011684081202	0.188955958613004	NA
Root22|613	0	NA	NA	NA	NA
Root22|678	0	NA	NA	NA	NA
Root22|1524	1.7013134827785	-0.161194051213112	1.02549514405494	0.535738902350144	NA
Root22|1583	0	NA	NA	NA	NA
Root22|1940	3.23510016770223	-0.195721770096237	1.04226322529409	0.2508603467703	NA
Root22|1999	0	NA	NA	NA	NA
Root22|2792	2.46569266920708	0.185744492384851	1.0293582639302	0.35015258630818	NA
Root22|3235	0	NA	NA	NA	NA
Root22|3718	43.801676220554	0.100181917578008	0.96358658551091	0.778102438503229	0.951293552879799
Root22|585	0	NA	NA	NA	NA
Root22|2877	0.709208017833849	0.202603541738561	1.04392451505893	0.271276100404185	NA
Root22|2878	368.001334544444	0.257374147438048	1.06782960204985	NA	NA
Root22|11	0	NA	NA	NA	NA
Root22|13	1.45938961815399	0.140159033351702	1.00866314993602	0.50508031022323	NA
Root22|1339	0.709208017833849	0.202603541738561	1.04392451505893	0.271276100404185	NA
Root22|1644	0	NA	NA	NA	NA
Root22|197	3.59298344900929	-0.226233051112545	1.05061670489292	0.203250263456894	NA
Root22|2296	0	NA	NA	NA	NA
Root22|2800	9.60581913611637	-0.159070221543768	0.995019250273987	0.598618857703454	NA
Root22|2801	0	NA	NA	NA	NA
Root22|2806	2.00942271719591	0.216517953655281	1.05140679141097	0.168581182015476	NA
Root22|3423	1.71270008878353	-0.183392496302049	1.03745584673402	0.362677772960476	NA
Root22|7	0	NA	NA	NA	NA
Root22|9	0	NA	NA	NA	NA
Root22|99	0	NA	NA	NA	NA
Root22|1509	0	NA	NA	NA	NA
Root22|1650	0	NA	NA	NA	NA
Root22|1662	0	NA	NA	NA	NA
Root22|1941	0	NA	NA	NA	NA
Root22|1970	16.3826372606228	-0.371208958404445	1.11559030401691	0.0516882528082644	0.391353914119716
Root22|1981	2.41854007339881	-0.190308257436317	1.04001558527582	0.298914378743095	NA
Root22|2004	0	NA	NA	NA	NA
Root22|2030	0	NA	NA	NA	NA
Root22|2243	0	NA	NA	NA	NA
Root22|2278	0	NA	NA	NA	NA
Root22|3291	5.61185204776149	-0.073897037898642	0.987853796735041	0.52718856909133	NA
Root22|3477	343.644422673832	0.412446301804734	1.14193750878546	0.0342987045955093	0.318536135836957
Root22|3696	0	NA	NA	NA	NA
Root22|3850	0	NA	NA	NA	NA
Root22|526	0	NA	NA	NA	NA
Root22|671	5.23325027128302	-0.203229444870349	1.04579300576761	0.1841622353091	NA
Root22|855	0	NA	NA	NA	NA
Root22|898	0.531906013375387	0.196934489315661	1.04101453038676	0.303876912124736	NA
Root22|1525	35.2757775544332	0.312326942415665	1.09132818324521	NA	NA
Root22|1585	0	NA	NA	NA	NA
Root22|1937	0	NA	NA	NA	NA
Root22|1998	0	NA	NA	NA	NA
Root22|2791	0	NA	NA	NA	NA
Root22|3236	0	NA	NA	NA	NA
Root22|584	7.32308015686862	-0.280626018520953	1.07161151820644	0.0901928719563316	NA
Root22|1777	0	NA	NA	NA	NA
Root22|304	0.650107349681028	0.200997769596017	1.04308735714373	0.280978544462487	NA
Root22|1288	3.60514075732207	0.221369737170624	1.05397679239182	0.120275494615405	NA
Root22|1744	0	NA	NA	NA	NA
Root22|1745	27.4168016900268	0.311461813412786	1.09041497153906	NA	NA
Root22|2495	50.3787484754057	0.78017102210947	1.55004037442591	0.00104787516244908	0.055537383609801
Root22|2496	10.0606176955289	0.0513209277262072	0.980683532699235	NA	NA
Root22|2504	2.87351609268021	-0.19364021065776	1.04136967657288	0.269487281855134	NA
Root22|150	0	NA	NA	NA	NA
Root22|1773	13.3566364226126	-0.0662914642709257	0.960305906461176	0.83319358502608	0.971719657842152
Root22|3762	15.9571804012616	0.265323909914463	1.07112702563566	NA	NA
Root22|987	1.95032204904308	0.21621834432001	1.05124699192323	0.171139087420453	NA
Root22|1526	0	NA	NA	NA	NA
Root22|1586	0	NA	NA	NA	NA
Root22|1938	0	NA	NA	NA	NA
Root22|1997	8.26666382311537	-0.249884491015816	1.05884373645498	NA	NA
Root22|2790	0	NA	NA	NA	NA
Root22|3237	0	NA	NA	NA	NA
Root22|3720	3.34984100075281	0.0896479040241839	0.991732751299208	0.720041265726837	NA
Root22|583	0	NA	NA	NA	NA
Root22|1253	0	NA	NA	NA	NA
Root22|3598	0	NA	NA	NA	NA
Root22|599	0	NA	NA	NA	NA
Root22|1289	384.38527767056	0.242891657166401	1.06295534293657	NA	NA
Root22|1292	0	NA	NA	NA	NA
Root22|1743	0	NA	NA	NA	NA
Root22|1841	9.61480869846694	-0.0560522836877933	0.971512365406611	0.847463395876443	NA
Root22|2497	12.2338383076339	0.262414937428544	1.06982246898218	NA	NA
Root22|2505	11.0416078740466	-0.200326862961253	1.0122966032906	0.489423548143803	NA
Root22|1222	0	NA	NA	NA	NA
Root22|2865	8.25755814818351	0.273819371160145	1.06733740400871	NA	NA
Root22|3220	0	NA	NA	NA	NA
Root22|813	13.3769152108171	-0.309254546601648	1.08632150712269	0.0452248286832496	0.359537388031834
Root22|814	0	NA	NA	NA	NA
Root22|1313	32.2215619709728	-0.376219932825038	1.05281228016613	0.287589852426209	0.75293899594529
Root22|1709	0	NA	NA	NA	NA
Root22|2422	0	NA	NA	NA	NA
Root22|3252	2.6384073527987	-0.191971552808117	1.04068198523879	0.284000236823421	NA
Root22|3528	0	NA	NA	NA	NA
Root22|3765	0	NA	NA	NA	NA
Root22|3767	0	NA	NA	NA	NA
Root22|3909	6.47155510672188	-0.142252237506788	0.99158491635822	0.654737504251109	NA
Root22|3990	0	NA	NA	NA	NA
Root22|700	1.25645098391074	0.209982502407889	1.04814624442264	0.211994544044701	NA
Root22|1086	2.41854007339881	-0.190308257436317	1.04001558527582	0.298914378743095	NA
Root22|1348	20.7502885969558	0.493516319379333	1.20875797665575	0.00288302627612152	0.0764001963172202
Root22|1349	35.8898258296841	0.546135257044057	1.25365982502085	NA	NA
Root22|2671	7.21028151464413	0.249917368078874	1.06462793467452	NA	NA
Root22|3061	0	NA	NA	NA	NA
Root22|3062	0	NA	NA	NA	NA
Root22|3327	1.77302004458462	0.215246332289915	1.05072328851064	0.179466786229331	NA
Root22|3328	12.960659784678	-0.0881467590393874	0.967832319605809	0.774456233234355	0.949654558490455
Root22|3416	8.62027063227568	-0.0650721710170239	0.962468398678375	0.837868273633318	NA
Root22|3417	7.85795028902862	0.0381044299505099	0.9797181246053	NA	NA
Root22|349	0	NA	NA	NA	NA
Root22|3955	0	NA	NA	NA	NA
Root22|49	0	NA	NA	NA	NA
Root22|1116	4.3523267292305	-0.0336565867662323	0.982575325813719	0.927094460300518	NA
Root22|1451	1.48029616895647	-0.180306854715272	1.03641611421697	0.391847301303465	NA
Root22|1481	1.35931536751488	0.212292380719688	1.04911285540328	0.203958229925677	NA
Root22|2276	0	NA	NA	NA	NA
Root22|2470	4.96447113336631	-0.261265287949171	1.06295340413177	0.138001994215673	NA
Root22|2480	1.14180005918902	-0.174485074672622	1.03459944830378	0.448185774010917	NA
Root22|2629	0	NA	NA	NA	NA
Root22|2690	1.7139193764318	0.214895185798035	1.05053204468445	0.182487827660668	NA
Root22|2764	6.08411090623012	-0.306211930239318	1.07754905930504	0.147513000663613	NA
Root22|2818	0	NA	NA	NA	NA
Root22|2832	5.02580393564297	0.234342409923829	1.05868973777362	0.0871221624623782	NA
Root22|2842	4.32559502211843	0.244658976094921	1.03997272388342	0.312479320501888	NA
Root22|3041	4.28285363522596	0.050896802176878	0.98335320367656	0.84804640108153	NA
Root22|3139	1.74152490465467	-0.183797462534041	1.03759575355966	0.359124338626526	NA
Root22|3556	0	NA	NA	NA	NA
Root22|3561	3.82368226094845	-0.0440993018568447	0.965555978249893	0.926081717510317	NA
Root22|3581	1.18201336305641	0.21060244578164	1.04817724183524	0.217573336293398	NA
Root22|3613	1.24111403120924	0.209650602541099	1.04803907428386	0.21276450436954	NA
Root22|365	0	NA	NA	NA	NA
Root22|3798	11.938875082472	-0.426597074425948	1.14790405001996	0.0253353634530927	NA
Root22|3829	2.00942271719591	0.216517953655281	1.05140679141097	0.168581182015476	NA
Root22|3985	8.84895045871492	-0.220736360052769	1.05238283113727	NA	NA
Root22|429	0	NA	NA	NA	NA
Root22|846	3.68869743970476	0.00333134815410264	0.98155569432642	0.965021455671413	NA
Root22|998	8.47023768109826	-0.287909218948147	1.07535303202218	0.0792693466521568	NA
Root22|1595	59.7481477135895	0.415876741431196	1.07593758794841	0.246317726595161	0.734334722411824
Root22|1596	41.6404552078517	-0.372650522640433	1.05622125569479	0.278963624465787	0.75293899594529
Root22|2140	4.42129371375168	-0.255132864529828	1.06035162188475	0.154183015689548	NA
Root22|2498	8.60909700252112	1.00625877850166e-05	0.978032548983582	0.990788239245778	NA
Root22|2502	0	NA	NA	NA	NA
Root22|2677	23.7055681428923	0.04574869837277	0.945169880002296	0.908932608825102	0.975038222105831
Root22|1154	7.48299815974318	-0.0384179039250886	0.980379034527276	0.88430137157091	NA
Root22|1302	0	NA	NA	NA	NA
Root22|1679	8.98447933716512	0.0965980152535272	0.96916251856822	0.769870128702666	NA
Root22|1688	11.6638113534819	-0.429120714632852	1.14927298162918	0.0256579044218595	NA
Root22|1942	0	NA	NA	NA	NA
Root22|2156	8.242968450322	0.293875011327885	1.07966538502436	NA	NA
Root22|2590	0.531906013375387	0.196934489315661	1.04101453038676	0.303876912124736	NA
Root22|2862	0	NA	NA	NA	NA
Root22|3346	0	NA	NA	NA	NA
Root22|3500	2.18672472165437	0.217318709307193	1.05183727809479	0.161467505131961	NA
Root22|3916	12.8822529114737	-0.23677244297809	1.01296574919525	0.450731913314034	0.849289142567935
Root22|794	4.45610754697777	-0.146145988568174	1.00997419203893	0.604580665266437	NA
Root22|1974	9.92576273568089	0.288569775973676	1.07566539494782	NA	NA
Root22|2905	0	NA	NA	NA	NA
Root22|3080	0.609533716629135	-0.159979677692357	1.03065229667735	0.599603246550339	NA
Root22|3822	2.95188389364804	0.214249838622258	1.04070160648068	0.2731339442918	NA
Root22|3987	2.87288140811499	0.229206087686699	1.04971835238146	0.196290111457597	NA
Root22|721	0	NA	NA	NA	NA
Root22|1223	0	NA	NA	NA	NA
Root22|2863	0	NA	NA	NA	NA
Root22|2864	9.43123182738782	0.156583399510114	0.997276506075752	0.584475191384771	NA
Root22|3222	0	NA	NA	NA	NA
Root22|812	15.0636207691052	-0.260588441704156	0.993933131848679	0.468541621405827	0.857905375226641
Root22|2227	29.9183981123333	0.258024434530201	1.03893755369793	0.329027201726667	0.769639931966329
Root22|2468	0	NA	NA	NA	NA
Root22|2652	0	NA	NA	NA	NA
Root22|2653	3.40478742149038	0.243451900184353	1.05539839385191	0.168568077343639	NA
Root22|2654	7.68275260680195	-0.357696664279689	1.10579382950233	0.0579663584300043	NA
Root22|2662	0	NA	NA	NA	NA
Root22|2680	0	NA	NA	NA	NA
Root22|3057	34.808154562568	-0.542785331141667	1.18711254553429	0.112583056594602	0.621807099768104
Root22|3304	3.84463388433136	-0.24201941001513	1.05555464446647	0.180346132648775	NA
Root22|3398	0	NA	NA	NA	NA
Root22|3413	0	NA	NA	NA	NA
Root22|3976	0	NA	NA	NA	NA
Root22|5	1.47751670382052	0.213269613607441	1.04964592792007	0.196073075980032	NA
Root22|6	2.61228735698201	-0.191877800447555	1.04064218866489	0.285241154438504	NA
Root22|1082	0	NA	NA	NA	NA
Root22|2369	0.0591006681528207	0.11579925699267	1.0146722914117	0.559402147612079	NA
Root22|3198	0	NA	NA	NA	NA
Root22|3352	4.71408650918932	-0.258004491914731	1.06160386165049	0.145501978160146	NA
Root22|3628	7.67648431748236	-0.039485810401644	0.980501859223204	0.880029028090296	NA
Root22|493	0	NA	NA	NA	NA
Root22|54	0.945610690445132	0.207350760278264	1.04644470797216	0.240304736380149	NA
Root22|1103	0	NA	NA	NA	NA
Root22|2279	2.6384073527987	-0.191971552808117	1.04068198523879	0.284000236823421	NA
Root22|233	2.20448690677871	0.109179554123323	1.00057573012018	0.620874605823944	NA
Root22|2705	0	NA	NA	NA	NA
Root22|2776	3.65720229977481	-0.197798748501222	1.04319349157671	0.232334864222124	NA
Root22|823	1114.4763016155	0.365451589162959	1.00189773263966	0.389386212535107	0.807553145127157
Root22|2412	3.72334209362771	0.221749318808046	1.05414284337444	0.11737082992411	NA
Root22|2861	1.12291269490359	0.209826930199589	1.04777740820254	0.222692484775282	NA
Root22|3595	0.709208017833849	0.202603541738561	1.04392451505893	0.271276100404185	NA
Root22|398	3.67896482267252	-0.0489892524426009	0.985377621943511	0.8957381148349	NA
Root22|473	0.0951500049324185	-0.108397260498086	1.01821815182885	0.901784989492887	NA
Root22|525	0	NA	NA	NA	NA
Root22|1137	0	NA	NA	NA	NA
Root22|1205	0	NA	NA	NA	NA
Root22|2725	1.30021469936206	0.211734546825282	1.04881232860039	0.208235007740323	NA
Root22|1270	0.666050034526929	-0.161924898146717	1.03115315605151	0.57773107373552	NA
Root22|1697	0	NA	NA	NA	NA
Root22|178	10.6689368417498	-0.15298652012171	0.992552149476333	0.60843541548963	NA
Root22|1906	61.9327242114737	0.472935394138621	1.19344037142009	NA	NA
Root22|2719	0.659601838199675	-0.161397001299313	1.03102404711435	0.581873711223549	NA
Root22|2942	0	NA	NA	NA	NA
Root22|2953	2.36402672611283	0.218023023224823	1.05221463340043	0.155081538814996	NA
Root22|3009	0	NA	NA	NA	NA
Root22|3661	9.20068980499316	-0.297242128378131	1.07951399885074	0.0698762062432641	NA
Root22|3703	6.26948965675681	-0.21015836604386	1.04825186934747	NA	NA
Root22|3782	1.83212071273744	0.215582909115475	1.05090565287698	0.176574161599528	NA
Root22|383	0	NA	NA	NA	NA
Root22|502	7.22454888918093	-0.127898274391198	1.0002073360611	0.647243861775888	NA
Root22|612	3.91843103547301	-0.198965568172199	1.04372183611132	0.222410622256961	NA
Root22|695	189.002746211899	-0.531176563368588	1.18935320439358	0.0856930638789362	0.530851837276007
Root22|2477	0	NA	NA	NA	NA
Root22|3499	1.65444865942194	-0.182717664985632	1.03722218249537	0.369261776827238	NA
Root22|3801	10.4923350878048	0.00093905643885349	0.964102716170413	0.994210817435954	NA
Root22|2767	1.47751670382052	0.213269613607441	1.04964592792007	0.196073075980032	NA
Root22|164	7.01101508564148	-0.224861308949809	1.00348519908652	0.513100925689535	NA
Root22|1808	0.82740935413949	0.205250754987463	1.04532223814917	0.254459412993234	NA
Root22|2192	23.3159291236886	0.084810806053341	0.974378534301682	NA	NA
Root22|3859	0	NA	NA	NA	NA
Root22|3875	5.697221578187	-0.0641533756454332	0.985099996250552	0.832489109884138	NA
Root22|3876	3.92790077172916	0.0934737308688673	0.991628030809585	0.72063023892615	NA
Root22|1091	0	NA	NA	NA	NA
Root22|1692	0	NA	NA	NA	NA
Root22|1716	0	NA	NA	NA	NA
Root22|792	15.2956762948282	0.141328788274364	0.976828451483377	0.671416891361843	0.901618479354176
Root22|1858	24.8906839549007	-0.273867888044658	1.00923441918658	0.395015522394187	0.814270128294404
Root22|711	2.00942271719591	0.216517953655281	1.05140679141097	0.168581182015476	NA
Root22|85	16.1840957990861	-0.202891258079672	0.987912188086626	0.541802561196894	0.873776559771595
Root22|1265	0.945610690445132	0.207350760278264	1.04644470797216	0.240304736380149	NA
Root22|1291	0	NA	NA	NA	NA
Root22|1681	3.71048707615517	-0.0633514594287583	0.987739608678337	0.855984249493243	NA
Root22|1905	12.3787077147586	-0.307930490880757	1.08542554399427	0.049573452926566	NA
Root22|1909	0	NA	NA	NA	NA
Root22|1994	0	NA	NA	NA	NA
Root22|2187	13.083776655507	0.118134005699921	0.985321139852813	NA	NA
Root22|2506	8.87172763405132	-0.12078802499458	0.966259078286966	0.720667861925179	NA
Root22|3008	0	NA	NA	NA	NA
Root22|3540	0	NA	NA	NA	NA
Root22|3651	0	NA	NA	NA	NA
Root22|692	11.4931702154551	-0.169509066903669	1.01148299530281	NA	NA
Root22|1189	2.41854007339881	-0.190308257436317	1.04001558527582	0.298914378743095	NA
Root22|1210	0	NA	NA	NA	NA
Root22|134	0	NA	NA	NA	NA
Root22|1604	0	NA	NA	NA	NA
Root22|2413	0	NA	NA	NA	NA
Root22|3750	19.4383150204728	0.378758981112988	1.12543947527084	0.0168655639899811	0.206278821108231
Root22|1331	0.109933639699946	-0.111617113198806	1.0189192419663	0.901784989492887	NA
Root22|3209	5.80415030087753	-0.206946151125927	1.04712222296233	0.169351006023691	NA
Root22|3816	0	NA	NA	NA	NA
Root22|2248	25.3537905325353	-0.0819389981285521	0.958087233020871	0.799822838344508	0.961652221886027
Root22|362	0	NA	NA	NA	NA
Root22|588	4.97640597617416	-0.261377855880257	1.06300771678403	0.137648786937104	NA
Root22|988	0	NA	NA	NA	NA
Root22|1515	5.80415030087753	-0.206946151125927	1.04712222296233	0.169351006023691	NA
Root22|2299	0	NA	NA	NA	NA
Root22|315	4.85265025155334	-0.202178294787486	1.04526584670924	0.193657608453163	NA
Root22|3475	5.69600229053873	-0.220097613900488	1.04389656224491	0.309013426182051	NA
Root22|3832	82.3975086201727	0.613103252423811	1.32573762960578	0.000374540680064086	0.0378991295900441
Root22|403	0	NA	NA	NA	NA
Root22|563	1.77302004458462	0.215246332289915	1.05072328851064	0.179466786229331	NA
Root22|285	68.592998875673	0.276701417043019	1.00754535889274	0.431699636101744	0.833687151500129
Root22|463	6.3141137144046	-0.277458131604532	1.06989121061834	0.106128601589326	NA
Root22|135	0	NA	NA	NA	NA
Root22|2241	0	NA	NA	NA	NA
Root22|2727	0	NA	NA	NA	NA
Root22|3437	0	NA	NA	NA	NA
Root22|3730	0	NA	NA	NA	NA
Root22|1254	0	NA	NA	NA	NA
Root22|1612	2.42312739426565	0.218239820224598	1.05233045532213	0.153093608470749	NA
Root22|1148	1.86887187489908	-0.18512424659881	1.03806761571664	0.346157661066548	NA
Root22|1301	0	NA	NA	NA	NA
Root22|2153	27.9839486480637	0.182499745497983	0.980814109154172	0.59595323483402	0.89374794811535
Root22|3899	16.9320363398023	0.119710745566224	0.97216873440144	0.720610180066454	0.91175346390371
Root22|2875	14.0774166663772	-0.079565026636615	0.977933960125147	NA	NA
Root22|1600	0	NA	NA	NA	NA
Root22|2514	12.9331359874347	0.167312204097932	0.998010538248198	NA	NA
Root22|3341	4.37034102942581	-0.018900683823061	0.988392791267083	0.710941920680817	NA
Root22|474	5.70900029594511	-0.206422953250961	1.04692706030189	0.171593038318612	NA
Root22|116	0	NA	NA	NA	NA
Root22|157	3.13685116667417	-0.28267876278834	1.06819460093716	0.170362890633637	NA
Root22|2871	22.1729324649287	-0.112770373793856	0.980902592080843	0.698800549847087	0.906449171173005
Root22|402	4.7839555924089	-0.0350425034254358	0.988904083206541	0.65753320957908	NA
Root22|786	0	NA	NA	NA	NA
Root22|1142	13.694193119027	-0.370615199115855	1.06117236063112	0.284643086792994	0.75293899594529
Root22|1784	2.94965015290497	-0.19408393414358	1.04155835758251	0.265402059758136	NA
Root22|3544	1.48029616895647	-0.180306854715272	1.03641611421697	0.391847301303465	NA
Root22|2876	1.22714119295795	-0.176168878487463	1.03510633980576	0.431807676171008	NA
Root22|1654	0	NA	NA	NA	NA
Root22|2679	7.9785902006308	0.252733137386034	1.06577038765857	NA	NA
Root22|3453	0.709208017833849	0.202603541738561	1.04392451505893	0.271276100404185	NA
Root22|3751	3.2127425804892	-0.0487791392982886	0.986324711103391	0.903386727755719	NA
Root22|2993	4.5507514477672	0.23181170631728	1.05771267805976	NA	NA
Root22|3002	0	NA	NA	NA	NA
Root22|3389	1.18201336305641	0.21060244578164	1.04817724183524	0.217573336293398	NA
Root22|3738	0	NA	NA	NA	NA
Root22|1283	0	NA	NA	NA	NA
Root22|141	0	NA	NA	NA	NA
Root22|1592	0	NA	NA	NA	NA
Root22|1869	2.72217075172608	-0.185237678780046	1.03381441726286	0.41133530713446	NA
Root22|3037	0	NA	NA	NA	NA
Root22|466	0	NA	NA	NA	NA
Root22|93	0	NA	NA	NA	NA
Root22|995	0.945610690445132	0.207350760278264	1.04644470797216	0.240304736380149	NA
Root22|2958	0	NA	NA	NA	NA
Root22|1816	4.86441177477518	0.025656053960945	0.980455167420863	0.924318484838568	NA
Root22|1884	0	NA	NA	NA	NA
Root22|38	8.8099997772941	-0.178460585352962	1.02016724049915	NA	NA
Root22|3842	11.2097084030708	-0.407155407002807	1.13554011332832	0.0302040114373145	NA
Root22|2977	0	NA	NA	NA	NA
Root22|3626	3.46704349885114	-0.206123706597066	1.04164693559885	0.318628095401188	NA
Root22|1897	0	NA	NA	NA	NA
Root22|3514	3.42540017756707	-0.196694891050317	1.0426944225635	0.242147164882687	NA
Root22|639	0	NA	NA	NA	NA
Root22|1707	0	NA	NA	NA	NA
Root22|1779	11.6057211198598	-0.311819410261866	1.05594176344647	0.292295596353822	NA
Root22|1005	8.85743408686543	-0.172393377120138	1.00023432670198	0.569957059172613	NA
Root22|2384	3.85868654003959	-0.243531991676773	1.05603249778491	0.178632512855877	NA
Root22|2390	0	NA	NA	NA	NA
Root22|3928	0	NA	NA	NA	NA
Root22|876	0	NA	NA	NA	NA
Root22|3636	0	NA	NA	NA	NA
Root22|3639	0	NA	NA	NA	NA
Root22|2074	7.03297951018567	0.249067607206877	1.06428949907371	NA	NA
Root22|2437	0	NA	NA	NA	NA
Root22|137	0	NA	NA	NA	NA
Root22|138	0	NA	NA	NA	NA
Root22|3025	0	NA	NA	NA	NA
Root22|3026	0	NA	NA	NA	NA
Root22|3067	0	NA	NA	NA	NA
Root22|3068	0	NA	NA	NA	NA
Root22|3385	0	NA	NA	NA	NA
Root22|471	2.36402672611283	0.218023023224823	1.05221463340043	0.155081538814996	NA
Root22|915	0	NA	NA	NA	NA
Root22|288	62.3598763312005	0.154296547051373	0.962128329875837	NA	NA
Root22|3481	65.2708045432533	0.226409610466072	1.03152320594815	NA	NA
Root22|409	0	NA	NA	NA	NA
Root22|1607	0	NA	NA	NA	NA
Root22|1948	4.1061643916105	0.0215386256823425	0.97135111436534	0.927664071285266	NA
Root22|195	211.192387268758	0.279412422698404	1.05681807618588	0.243288014818777	0.734334722411824
Root22|2097	1.89122138089026	0.215906578448624	1.05108001109995	0.173800958751786	NA
Root22|3005	0	NA	NA	NA	NA
Root22|3758	0	NA	NA	NA	NA
Root22|2216	1.77302004458462	0.215246332289915	1.05072328851064	0.179466786229331	NA
Root22|2603	0.0591006681528207	0.11579925699267	1.0146722914117	0.559402147612079	NA
Root22|3796	0	NA	NA	NA	NA
Root22|68	11.5385051897662	-0.307790946677779	1.08510114881167	0.0537280044305613	NA
Root22|2901	0	NA	NA	NA	NA
Root22|3913	2.51180283621821	-0.21116075326209	1.04517059289364	0.267139450744885	NA
Root22|219	4.40383443666756	-0.08895071374746	0.991643381134851	0.778185552110559	NA
Root22|3534	3.83737946284555	0.0867803349404956	0.990141102126395	0.738969633684257	NA
Root22|90	33.4672465950972	0.00845558513149756	0.943993922113528	0.99196400521945	0.999434978817597
Root22|1742	49.0962868090757	0.225456742649848	1.00776697757011	0.470978017141566	0.857905375226641
Root22|2503	3.65720229977481	-0.197798748501222	1.04319349157671	0.232334864222124	NA
Root22|1123	0	NA	NA	NA	NA
Root22|3160	8.27059265339849	0.0508522536398996	0.973343362698769	0.873861704714108	NA
Root22|3558	0	NA	NA	NA	NA
Root22|3785	0	NA	NA	NA	NA
Root22|3844	2.12762405350155	0.217066907607155	1.05170134132218	0.163751214414013	NA
Root22|2874	76.7279138172841	0.172651930587035	0.934030209661447	0.682122541718213	0.901618479354176
Root22|148	0	NA	NA	NA	NA
Root22|1680	0	NA	NA	NA	NA
Root22|2008	0	NA	NA	NA	NA
Root22|3024	0	NA	NA	NA	NA
Root22|3069	0	NA	NA	NA	NA
Root22|3387	1.4184160356677	0.212798687484303	1.04938866904115	0.199911015550263	NA
Root22|472	0	NA	NA	NA	NA
Root22|916	0	NA	NA	NA	NA
Root22|1922	5.17214312265423	-0.0431983642545325	0.982415842963183	0.892809053054341	NA
Root22|24	9.6925095770626	0.257407913461303	1.0677072112489	NA	NA
Root22|2847	2.84755335176699	0.0114999316661419	0.983815185173814	0.92613566317923	NA
Root22|3397	4.96445612483694	0.235719400226022	1.05915162793537	NA	NA
Root22|3432	10.5913562950614	0.0767951286166492	0.969554687776055	0.81216713710281	NA
Root22|969	29.2365243312816	0.00959075012052338	0.959506676619841	0.986792803569051	0.997246117166181
Root22|143	0	NA	NA	NA	NA
Root22|144	0	NA	NA	NA	NA
Root22|145	0	NA	NA	NA	NA
Root22|516	0	NA	NA	NA	NA
Root22|1110	2.74623626325262	-0.0399565527676228	0.986544718615433	0.935774495568451	NA
Root22|220	53.7983740267398	-0.125228738322965	0.960332223681776	NA	NA
Root22|2744	5.64523944617698	-0.201442333340552	1.00182995896969	0.552519636521682	NA
Root22|3184	2.36402672611283	0.218023023224823	1.05221463340043	0.155081538814996	NA
Root22|153	0	NA	NA	NA	NA
Root22|1151	11.6401505208808	-0.250546056297816	1.01119113105076	0.447657816947504	NA
Root22|1717	0	NA	NA	NA	NA
Root22|1539	0	NA	NA	NA	NA
Root22|1540	2.61228735698201	-0.191877800447555	1.04064218866489	0.285241154438504	NA
Root22|1647	0	NA	NA	NA	NA
Root22|2455	3.18807555129843	-0.195951033008321	1.04228202704849	0.253341692751305	NA
Root22|2816	1.53471762316313	-0.180957755916426	1.03663351217592	0.385068232345322	NA
Root22|2011	3.84154342993335	0.223442614560679	1.05472935216155	0.113634672529149	NA
Root22|3515	0	NA	NA	NA	NA
Root22|3592	5.7873684228588	-0.0644998681670508	0.991731950434727	0.564385717918689	NA
Root22|3594	0	NA	NA	NA	NA
Root22|1152	7.76117650505681	0.16910178514134	1.01266084924172	NA	NA
Root22|1258	0	NA	NA	NA	NA
Root22|2132	0	NA	NA	NA	NA
Root22|3504	0	NA	NA	NA	NA
Root22|1122	5.49321262421933	0.261490514217175	1.06116840646666	NA	NA
Root22|675	5.33107712590791	-0.120402438335634	0.986952668318856	0.714979797706333	NA
Root22|1277	0	NA	NA	NA	NA
Root22|1501	5.62056016608053	-0.304215701964009	1.07963394405062	0.100396538554268	NA
Root22|1593	5.52607239568122	0.0115075850783863	0.979561308948389	0.968898284415321	NA
Root22|2693	2.99838650582888	0.0971700467624445	0.99448224159288	0.688146188468513	NA
Root22|3584	0	NA	NA	NA	NA
Root22|411	0	NA	NA	NA	NA
Root22|67	0	NA	NA	NA	NA
Root22|70	0	NA	NA	NA	NA
Root22|1114	3.36873808471078	0.220871126912398	1.05371986698271	0.126315067115566	NA
Root22|2189	2.77773140318258	0.219381906402507	1.05293866037343	0.14239996396048	NA
Root22|3274	4.5877547249998	0.162097196724005	1.00334896785739	0.541347809143589	NA
Root22|3921	0	NA	NA	NA	NA
Root22|1329	3.07814191159848	-0.194799103110736	1.04186414368961	0.258843910910908	NA
Root22|3211	0	NA	NA	NA	NA
Root22|3817	0	NA	NA	NA	NA
Root22|1267	0.118201336305641	0.148213399979659	1.021794412564	0.484596589671632	NA
Root22|1278	0.76830868598667	0.204015488840269	1.04466601079848	0.262482616121783	NA
Root22|2473	1.47751670382052	0.213269613607441	1.04964592792007	0.196073075980032	NA
Root22|1782	1.95032204904308	0.21621834432001	1.05124699192323	0.171139087420453	NA
Root22|1781	0.591006681528207	0.199122524841533	1.04212427679468	0.291767864756769	NA
Root22|1829	44.3138909522111	0.173621502741179	0.970951355420687	NA	NA
Root22|741	1.30021469936206	0.211734546825282	1.04881232860039	0.208235007740323	NA
Root22|2316	21.7292081181891	-0.173170068278917	1.00718743477793	0.489203903693179	0.857905375226641
Root22|3946	1.65481870827898	0.214526306394805	1.05033053167761	0.185647166269848	NA
Root22|1134	5.47394549140432	-0.000810129951347108	0.979333585079834	0.999595590750486	NA
Root22|1382	2.85450014797255	-0.193531968392154	1.04132110395808	0.270701561418215	NA
Root22|2858	3.81493170107071	-0.247598877102215	1.04587917610875	0.338898024378627	NA
Root22|3228	0	NA	NA	NA	NA
Root22|346	8.26534975770495	-0.129416279415157	0.986119401640524	0.675650613148824	NA
Root22|348	0.709208017833849	0.202603541738561	1.04392451505893	0.271276100404185	NA
Root22|3563	0.886510022292311	0.206354348363388	1.04591139755274	0.247096412151597	NA
Root22|2649	8.12365696744522	-0.0465737865239824	0.981086542173455	0.859028281736035	NA
Root22|3641	0	NA	NA	NA	NA
Root22|228	1.35931536751488	0.212292380719688	1.04911285540328	0.203958229925677	NA
Root22|3657	3.13995016276981	-0.194495280511264	1.04183305139477	0.255497498817655	NA
Root22|1437	351.535212658469	0.392814868297687	1.12414931311386	0.0711231318037376	0.476268123120802
Root22|249	0.0591006681528207	0.11579925699267	1.0146722914117	0.559402147612079	NA
Root22|1309	3.78244276178053	0.222571500680191	1.05442784707319	0.115500734145905	NA
Root22|1963	1.42725007398628	-0.179452580816741	1.0361389301902	0.399784290498711	NA
Root22|296	18.5579257929121	-0.197903296048332	1.00903088000262	0.481131763696271	0.857905375226641
Root22|3013	0	NA	NA	NA	NA
Root22|531	6.56535034033688	-0.211611590187561	1.04880280385934	0.152483397714621	NA
Root22|532	0	NA	NA	NA	NA
Root22|2026	5.36057810452478	-0.229032769789014	1.04951530449716	0.247272247688057	NA
Root22|2635	0.190300009864837	-0.129943284105018	1.02312079061312	0.925729971630129	NA
Root22|2666	0.921397388201211	0.206739113337938	1.04612023798764	0.243601878420907	NA
Root22|2794	5.16442748207155	-0.0779639281004244	0.988400510763128	0.800367574139775	NA
Root22|623	3.36873808471078	0.220871126912398	1.05371986698271	0.126315067115566	NA
Root22|631	0	NA	NA	NA	NA
Root22|940	0	NA	NA	NA	NA
Root22|2143	15.4213805206467	-0.15319991943454	0.991747237129093	0.598965148665305	0.89374794811535
Root22|540	5.10154482542801	0.136655370744685	1.0019987999696	0.598933554533355	NA
Root22|596	4.77752032373308	-0.346629222198513	1.09713112561998	0.0929756088894322	NA
Root22|1878	10.0375738684203	-0.0816313352800518	0.975660844020433	0.778334945794536	NA
Root22|1073	1.90300009864837	-0.185589050026947	1.03823296301237	0.342255292559916	NA
Root22|1132	32.6364994057661	-0.161425923058724	0.962341044249125	0.645136462016678	0.901618479354176
Root22|1949	0	NA	NA	NA	NA
Root22|2144	41.5764919345654	0.0430017439197601	0.961090343858478	0.90827489323838	0.975038222105831
Root22|1957	0	NA	NA	NA	NA
Root22|1206	0	NA	NA	NA	NA
Root22|1637	473.936772868813	0.643309714143634	1.29095827520113	0.0594539660847206	0.428723826476866
Root22|2197	1.89122138089026	0.215906578448624	1.05108001109995	0.173800958751786	NA
Root22|2475	28.731291388018	0.371835771027149	1.12125604159127	0.0195311770543335	0.227228572071148
Root22|2478	0	NA	NA	NA	NA
Root22|3388	41.4123863108365	0.142793552009954	0.945236825366214	0.719078919162463	0.91175346390371
Root22|3771	0	NA	NA	NA	NA
Root22|89	58.3595937519769	-0.519479807934768	1.1508433814102	0.128671572194235	0.642560405863066
Root22|2915	0.753870590346446	0.203396208605365	1.04434444392835	0.265247706001383	NA
Root22|1248	73.904618533273	0.0924039597122027	0.935894866046577	0.823513000736854	0.965149143369728
Root22|1505	18.0348609609533	0.386202976815201	1.1319562495523	0.00758249359286111	0.112901868253934
Root22|2371	19.8042827614669	0.182306455903609	1.01762389354381	NA	NA
Root22|1070	0	NA	NA	NA	NA
Root22|1071	0	NA	NA	NA	NA
Root22|2633	0	NA	NA	NA	NA
Root22|2110	15.2084993585698	-0.2936993558827	1.02117342953223	0.319451430920073	0.769169765135547
Root22|2130	662.43476808602	0.424909144350954	1.1542454841627	NA	NA
Root22|2247	9.88481905377195	0.129377848934272	0.997412744330419	NA	NA
Root22|1519	5.85652507740116	0.00753675807061166	0.979013064429041	0.983140698528755	NA
Root22|1928	38.5291627318951	-0.0493312956917962	0.933392332570155	0.887263387371721	0.975038222105831
Root22|2533	13.6231837794026	-0.0410443832921956	0.980121782927687	NA	NA
Root22|3900	6.50107349681028	0.246312930029239	1.06320030975797	NA	NA
Root22|3903	0	NA	NA	NA	NA
Root22|2037	16.5422096805814	-0.00321689780757458	0.966609539619267	NA	NA
Root22|2269	2.12762405350155	0.217066907607155	1.05170134132218	0.163751214414013	NA
Root22|2270	13.0679713787419	0.409166919642293	1.14242369485327	NA	NA
Root22|2585	7.19497291334569	0.187370664224228	1.0208671645564	NA	NA
Root22|2586	5.5239676664352	0.0932600816118745	0.989284201368399	0.73658420551057	NA
Root22|3768	358.688456980283	0.433778790886676	1.16443772841569	NA	NA
Root22|1105	38.7659871193775	-0.194261954916078	0.997070009130648	0.516758324375486	0.867368193810541
Root22|1517	1.90300009864837	-0.185589050026947	1.03823296301237	0.342255292559916	NA
Root22|231	0	NA	NA	NA	NA
Root22|2487	12.6561699436599	-0.171503329705729	1.01595547253613	NA	NA
Root22|839	0.295503340764104	0.181933200996976	1.03395689872216	0.374048664135671	NA
Root22|1904	0	NA	NA	NA	NA
Root22|2956	5.23325027128302	-0.203229444870349	1.04579300576761	0.1841622353091	NA
Root22|440	0	NA	NA	NA	NA
Root22|48	1.14180005918902	-0.174485074672622	1.03459944830378	0.448185774010917	NA
Root22|677	0	NA	NA	NA	NA
Root22|533	0	NA	NA	NA	NA
Root22|3394	6.56078938612264	-0.281456857138999	1.07171191349532	0.102565745416229	NA
Root22|1483	2.75935014304014	-0.192867017849609	1.04104848859275	0.276256898334453	NA
Root22|2430	6.33694635660932	0.0239511927585157	0.9794336345766	0.939586801427061	NA
Root22|2436	0	NA	NA	NA	NA
Root22|3435	15.2016776479883	0.24465423759321	1.06314258697664	0.0331397470497504	0.318536135836957
Root22|3509	0	NA	NA	NA	NA
Root22|427	1.13199118802554	-0.174396317613078	1.03457070916913	0.44965368891548	NA
Root22|910	0	NA	NA	NA	NA
Root22|1203	1.09933639699946	-0.173457022409377	1.03429944309646	0.457617194118084	NA
Root22|2938	0	NA	NA	NA	NA
Root22|3489	0	NA	NA	NA	NA
Root22|3805	0	NA	NA	NA	NA
Root22|1870	109.913408720197	0.0565014093464565	0.932973779225422	0.896110989464983	0.975038222105831
Root22|594	13.8125566626745	-0.26739442750877	1.03265241175571	0.140140186833565	0.642560405863066
Root22|1624	21.1502621143102	-0.56842980487935	1.25924144386547	0.0142103987467221	0.188287783394067
Root22|2886	0	NA	NA	NA	NA
Root22|3288	0	NA	NA	NA	NA
Root22|574	6.92655689163813	0.113890944880883	0.993726377084803	NA	NA
Root22|1839	27.405617547853	-0.357750763568999	1.05446063853058	0.264659998972559	0.746494626103887
Root22|1209	0	NA	NA	NA	NA
Root22|3849	8.107832664153	-0.159455903529998	1.01199185256749	0.547262491371832	NA
Root22|920	0	NA	NA	NA	NA
Root22|3552	0	NA	NA	NA	NA
Root22|957	0	NA	NA	NA	NA
Root22|2122	0	NA	NA	NA	NA
Root22|2743	5.6349170830872	-0.269501962143639	1.06643281490526	0.120694998570058	NA
Root22|3059	0.118201336305641	0.148213399979659	1.021794412564	0.484596589671632	NA
Root22|3356	0	NA	NA	NA	NA
Root22|3792	0	NA	NA	NA	NA
Root22|1567	6.20557015604618	0.244871658027014	1.06263124375945	NA	NA
Root22|1820	19.9039472201962	0.477182350743011	1.19551536014486	0.00338804637616832	0.0834619284341408
Root22|3349	2.8368320713354	0.219554432985151	1.05302925627228	0.140796988138246	NA
Root22|2399	0	NA	NA	NA	NA
Root22|2913	0	NA	NA	NA	NA
Root22|3624	0	NA	NA	NA	NA
Root22|498	0	NA	NA	NA	NA
Root22|991	0	NA	NA	NA	NA
Root22|781	3.6394383356578	0.202058334684642	1.03230998405887	0.345223130301245	NA
Root22|2337	0	NA	NA	NA	NA
Root22|3268	0	NA	NA	NA	NA
Root22|3680	0	NA	NA	NA	NA
Root22|3769	0	NA	NA	NA	NA
Root22|1661	0	NA	NA	NA	NA
Root22|2742	1.8286011498874	-0.184814393618915	1.0379543488173	0.349645610276691	NA
Root22|1859	356.696098281164	0.42012016502513	1.15108821251113	NA	NA
Root22|2736	8.13923633673808	-0.0401232912516263	0.980406661916	0.877379441390222	NA
Root22|3820	0	NA	NA	NA	NA
Root22|1978	0	NA	NA	NA	NA
Root22|2312	2.6384073527987	-0.191971552808117	1.04068198523879	0.284000236823421	NA
Root22|1312	9.20830573897875	-0.295814081705396	1.07893183779562	0.0704629895535378	NA
Root22|602	9.03851261567449	0.0613708311333444	0.982057119047156	NA	NA
Root22|3632	13.1370267110714	0.191401371684123	1.00900897629511	NA	NA
Root22|3634	7.67075908557654	0.20694117429948	1.01467439106782	NA	NA
Root22|12	31.0977369918652	0.193105046877739	0.985832440980764	0.570435855644798	0.890562290246763
Root22|1718	4.61172815102953	-0.221762790671428	1.04641737934156	0.277026190694053	NA
Root22|1149	0	NA	NA	NA	NA
Root22|229	0	NA	NA	NA	NA
Root22|2048	2.65953006687693	0.219025245852063	1.05274977547005	0.145749292921573	NA
Root22|2426	0	NA	NA	NA	NA
Root22|737	4.00550728070574	-0.19934966222594	1.04389465532908	0.219313958329906	NA
Root22|1728	45.3488273471631	0.200599005542811	0.977191326563697	0.578772138315506	0.890562290246763
Root22|3219	0	NA	NA	NA	NA
Root22|2881	2.00942271719591	0.216517953655281	1.05140679141097	0.168581182015476	NA
Root22|2266	3.81247890055947	-0.0909347440259573	0.982132843783603	0.803743796712116	NA
Root22|3654	29.8568972621284	-0.00842338759815407	0.968148145293331	0.962007780361351	0.993241799204252
Root22|2759	17.4084476613532	-0.0756912813396873	0.97257905900019	NA	NA
Root22|944	28.0779040279841	0.107159583324201	0.983660238730188	NA	NA
Root22|3896	6.77035891415328	0.0291751548998494	0.971998831243869	0.930437712985298	NA
Root22|3927	0	NA	NA	NA	NA
Root22|636	1.98220741873489	-0.0508784005766925	0.98925757428233	0.925506196316182	NA
Root22|683	0	NA	NA	NA	NA
Root22|499	6.23243558655496	-0.133883264825468	1.00275849282645	0.638651292086323	NA
Root22|2032	28.9170198472268	0.118622693482205	0.960715551403863	0.741872191324261	0.928800617484705
Root22|399	8.74721873340243	-0.0497420261047807	0.981532237030725	0.849372554747744	NA
Root22|1995	0	NA	NA	NA	NA
Root22|834	16.728740524478	-0.141371249018664	0.970335364447597	0.669109140058398	0.901618479354176
Root22|110	8.98571097550766	0.0785924459314136	0.984905105805936	NA	NA
Root22|2393	3.1323354120995	0.220324020058306	1.0534348602968	0.133048777294226	NA
Root22|3254	13.3146326140107	-0.203490710655947	0.981029082444815	0.555562100309069	0.88334373949142
Root22|106	0	NA	NA	NA	NA
Root22|2664	8.53063999571001	0.0231884714724707	0.961371010251972	0.94954297917388	NA
Root22|1860	4.9540546911903	-0.132220334135578	1.00405988720816	0.646209991236466	NA
Root22|2347	3.66424142547489	0.221487623555852	1.05403715122874	0.118859317756942	NA
Root22|1261	2.9844136675776	-0.0802631216463669	0.984845134999775	0.837262050331554	NA
Root22|1551	0	NA	NA	NA	NA
Root22|1930	0	NA	NA	NA	NA
Root22|481	0	NA	NA	NA	NA
Root22|3597	2.71158983033701	0.0813358151374384	0.992132669391288	0.725175984392289	NA
Root22|3231	0	NA	NA	NA	NA
Root22|1802	0	NA	NA	NA	NA
Root22|2404	0	NA	NA	NA	NA
Root22|2621	1.06381202675077	0.209075903115614	1.04737198316642	0.22815789142452	NA
Root22|519	0.109933639699946	-0.111617113198806	1.0189192419663	0.901784989492887	NA
Root22|779	7.83141927915779	0.130474881796213	0.976031707413956	0.686830620756374	NA
Root22|1640	1398.11653605625	0.262798385259615	0.95580386794993	0.539580973888314	0.873776559771595
Root22|3126	35.342463193794	0.357199589451543	1.06300362418192	0.263515867787595	0.746494626103887
Root22|2054	0	NA	NA	NA	NA
Root22|2059	0	NA	NA	NA	NA
Root22|2529	0	NA	NA	NA	NA
Root22|2720	0	NA	NA	NA	NA
Root22|3645	1.61755008385111	-0.182159118506843	1.03703457161156	0.374070983097014	NA
Root22|1280	0	NA	NA	NA	NA
Root22|2138	7.26016337351627	-0.224602665836999	1.02471338223206	0.441590287169434	NA
Root22|2275	0	NA	NA	NA	NA
Root22|2324	0	NA	NA	NA	NA
Root22|2442	20.2569240155629	-0.350657272034759	1.04986990188129	0.245412442819758	0.734334722411824
Root22|2994	199.603509837121	-0.487047638029396	1.1058509813918	0.195328435625455	0.724380005858171
Root22|3087	12.9260847861123	0.0601144687268681	0.960860442660422	0.865304049539857	0.975038222105831
Root22|1882	0	NA	NA	NA	NA
Root22|2857	25.5704187608127	-0.118147686575637	0.965059722430606	0.717199423791101	0.91175346390371
Root22|3364	0	NA	NA	NA	NA
Root22|3366	1.29303343562679	-0.149067445412843	1.02095697520985	0.61145719264673	NA
Root22|2678	18.9867058588873	0.0844873013291131	0.961370986180262	0.81189142502337	0.961652221886027
Root22|955	8.43217435957801	0.0336127297340983	0.969210449522639	0.921368998333277	NA
Root22|2419	0	NA	NA	NA	NA
Root22|305	9.8670230144231	-0.128781799254473	1.00537539252389	NA	NA
Root22|913	16.2618432371517	-0.300896816231	1.08362309083804	0.0408401738086762	0.338889623376484
Root22|1065	0	NA	NA	NA	NA
Root22|1765	2.30492605796001	0.217797585766822	1.05209403412512	0.157137141924276	NA
Root22|1535	0	NA	NA	NA	NA
Root22|1885	0	NA	NA	NA	NA
Root22|2180	27.6401094750611	0.0396502679987393	0.930493477843688	0.927516902155004	0.975038222105831
Root22|2383	0.0870762452327335	-0.106411029886445	1.01780182626482	0.901784989492887	NA
Root22|1964	0	NA	NA	NA	NA
Root22|3442	7.56270761897312	-0.122990823774749	0.984614975033318	0.695253425958222	NA
Root22|530	0	NA	NA	NA	NA
Root22|2773	0	NA	NA	NA	NA
Root22|2774	0.0951500049324185	-0.108397260498086	1.01821815182885	0.901784989492887	NA
Root22|937	21.6848625427221	0.054162251634502	0.950485076824399	0.886648244213141	0.975038222105831
Root22|938	41.9764196083516	-0.0791409734300291	0.960232502487664	0.803199039735278	0.961652221886027
Root22|2840	18.3132968393025	0.240105954930573	1.04782282181591	NA	NA
Root22|3452	1.99815010358079	-0.186588611906757	1.03859716160713	0.333053302060503	NA
Root22|238	0.261228735698201	-0.139010713519835	1.02539355256888	0.832159219644327	NA
Root22|2987	0.989402757299512	-0.171040667971869	1.03360385584482	0.481953461473215	NA
Root22|1310	0	NA	NA	NA	NA
Root22|2260	0.109933639699946	-0.111617113198806	1.0189192419663	0.901784989492887	NA
Root22|2428	0	NA	NA	NA	NA
Root22|3527	5.42355028114785	-0.204277899999312	1.04618775265949	0.17921537714785	NA
Root22|3749	0	NA	NA	NA	NA
Root22|2075	3.51787647039826	-0.197115127571778	1.04288102554168	0.23834642682773	NA
Root22|1332	14.56730506954	-0.0381419703520416	0.957076042807438	0.896960492579065	0.975038222105831
Root22|529	0	NA	NA	NA	NA
Root22|568	7.62032832876907	-0.0697979019939441	0.98500994068732	0.801299843653428	NA
Root22|328	0	NA	NA	NA	NA
Root22|2315	6.5116238136057	0.125755748382595	0.97669249472469	NA	NA
Root22|3881	17.1414466362819	-0.250222009836393	1.00357568098543	0.454022497599211	0.849289142567935
Root22|1865	0	NA	NA	NA	NA
Root22|1866	0	NA	NA	NA	NA
Root22|2174	27.0897528577438	-0.118708977097093	0.982374462559712	0.683045798010368	0.901618479354176
Root22|188	0	NA	NA	NA	NA
Root22|189	0	NA	NA	NA	NA
Root22|1803	4.28175022195883	-0.200314297906052	1.04436132864598	0.210184328663031	NA
Root22|2405	0	NA	NA	NA	NA
Root22|2622	0	NA	NA	NA	NA
Root22|520	0	NA	NA	NA	NA
Root22|780	6.26174632566428	-0.086197683039692	0.977481926096267	0.790662147332129	NA
Root22|3924	7.43667795640218	-0.290181897706301	1.07061264538255	NA	NA
Root22|2957	0	NA	NA	NA	NA
Root22|3694	19.669652874064	0.180226728068821	1.0012864682302	0.541162595229994	0.873776559771595
Root22|1353	17.3733458834151	0.24606138059603	1.06372527875972	0.0287923345027992	0.298563990387722
Root22|1529	5.94675083662689	0.0173980342795153	0.979150313911531	0.958280437398012	NA
Root22|3208	0	NA	NA	NA	NA
Root22|3216	0	NA	NA	NA	NA
Root22|3217	4.87295688672773	-0.224970950411454	1.04769587942264	0.265236331870748	NA
Root22|3982	2.30492605796001	0.217797585766822	1.05209403412512	0.157137141924276	NA
Root22|592	1.86887187489908	-0.18512424659881	1.03806761571664	0.346157661066548	NA
Root22|544	0	NA	NA	NA	NA
Root22|748	15.8154354130019	-0.290935673928156	1.04199148919757	0.332543705538878	0.7700162502041
Root22|3039	7.10003185384865	-0.19816203341941	0.998567454119624	0.553750758141361	NA
Root22|460	0	NA	NA	NA	NA
Root22|1169	0	NA	NA	NA	NA
Root22|1404	2.42312739426565	0.218239820224598	1.05233045532213	0.153093608470749	NA
Root22|2105	22.1504035153645	0.119714696372064	0.966805862168418	NA	NA
Root22|3073	0	NA	NA	NA	NA
Root22|2417	3.15959208574249	0.0592349285945192	0.986902081392604	0.801605876195571	NA
Root22|542	13.179448998079	0.263000801612023	1.07009783547952	NA	NA
Root22|598	0.76830868598667	0.204015488840269	1.04466601079848	0.262482616121783	NA
Root22|607	0	NA	NA	NA	NA
Root22|758	36.384233211787	0.309358396631242	1.06952555378152	0.199895082193861	0.724380005858171
Root22|1386	11.3986071234618	-0.0192898156173171	0.97829670159578	NA	NA
Root22|3156	27.3721855400234	0.0277896538553924	0.967964871212055	0.942827180442366	0.981940098408315
Root22|3742	11.810639248761	0.25963531822362	1.06871046221388	NA	NA
Root22|3653	6.70931255065058	-0.00112845070266323	0.978745850168886	0.988657702352487	NA
Root22|3646	71.4116891605168	0.213934999531511	1.03652317299383	NA	NA
Root22|1538	0	NA	NA	NA	NA
Root22|1646	0.666050034526929	-0.161924898146717	1.03115315605151	0.57773107373552	NA
Root22|2454	1.49051470922689	0.157246440645485	1.01906042631913	0.421261957641137	NA
Root22|2021	0	NA	NA	NA	NA
Root22|3794	0	NA	NA	NA	NA
Root22|3907	0	NA	NA	NA	NA
Root22|541	19.5635008404455	0.3850910200772	1.13136703025575	0.00685785369686807	0.11264970702179
Root22|597	0.609533716629135	-0.159979677692357	1.03065229667735	0.599603246550339	NA
Root22|2063	2.19867279399892	-0.188389249463054	1.03927696787147	0.315846400966064	NA
Root22|2090	2.0898298855856	-0.187446475048002	1.03892367141165	0.324525264270327	NA
Root22|360	4.69191751122356	-0.246363784585028	1.05779511716265	0.155134366628515	NA
Root22|2228	0	NA	NA	NA	NA
Root22|266	7.5828774413837	-0.200411897376268	1.01279973336311	0.504692481548993	NA
Root22|3344	0	NA	NA	NA	NA
Root22|507	4.01884543439181	0.22581890857806	1.05556165278304	0.108436901964393	NA
Root22|1988	23.2910714330345	-0.2080035019478	1.01119203789807	0.429603205819731	0.833011094211429
Root22|1800	0	NA	NA	NA	NA
Root22|3255	27.8226563631634	-0.263377637085567	1.00645717528623	0.42490577433376	0.827265527988586
Root22|3055	0	NA	NA	NA	NA
Root22|3226	0	NA	NA	NA	NA
Root22|1001	0	NA	NA	NA	NA
Root22|2747	7.26938218279695	0.25012047917637	1.06471064191585	NA	NA
Root22|2838	0	NA	NA	NA	NA
Root22|406	0	NA	NA	NA	NA
Root22|906	0	NA	NA	NA	NA
Root22|1125	0	NA	NA	NA	NA
Root22|1582	0	NA	NA	NA	NA
Root22|2895	0	NA	NA	NA	NA
Root22|3143	0	NA	NA	NA	NA
Root22|3306	1.04076069537755	0.169647748525828	1.0254276884519	0.35138767343147	NA
Root22|3455	0	NA	NA	NA	NA
Root22|3974	2.41854007339881	-0.190308257436317	1.04001558527582	0.298914378743095	NA
Root22|905	4.72714650709767	-0.201770857362598	1.04506585495517	0.197156790974789	NA
Root22|3873	4.92311764180846	0.19730646606612	1.02746769818583	NA	NA
Root22|770	1.70132132045982	0.0477002076950223	0.987908437977531	0.791105937359436	NA
Root22|1523	14.4160819085211	0.0606032459756354	0.931055614552953	0.882394017817614	0.975038222105831
Root22|3253	0	NA	NA	NA	NA
Root22|842	11.5227268141904	-0.117617016221479	0.971162960762607	0.713608599735477	NA
Root22|3302	0.329800919099837	-0.144194811792571	1.02672039236991	0.771593185369123	NA
Root22|3393	0	NA	NA	NA	NA
Root22|751	1.60947632415143	-0.182055191635342	1.03699932410152	0.375062710359458	NA
Root22|1740	6.22268413653575	-0.27581009080299	1.06921187483495	0.108293535177052	NA
Root22|1903	15.6189111889436	0.210066776491778	1.01863976148317	NA	NA
Root22|3229	0	NA	NA	NA	NA
Root22|3606	166.908880468606	0.532359216024323	1.20241606116141	0.0742593929002035	0.485229183745166
Root22|2395	0	NA	NA	NA	NA
Root22|3060	3.38689507095467	-0.0570050136413938	0.987144802786861	0.878297910095835	NA
Root22|3128	0.0591006681528207	0.11579925699267	1.0146722914117	0.559402147612079	NA
Root22|3998	0	NA	NA	NA	NA
Root22|2511	2.30492605796001	0.217797585766822	1.05209403412512	0.157137141924276	NA
Root22|2200	7.3844340051096	0.277293625093904	1.06929698136803	NA	NA
Root22|3886	342.24387666565	0.618546748272103	1.22575749610528	0.107902484210302	0.611110098326764
Root22|1362	6.08736881974054	0.24412724139623	1.06234230393829	NA	NA
Root22|2184	1.4184160356677	0.212798687484303	1.04938866904115	0.199911015550263	NA
Root22|2974	0	NA	NA	NA	NA
Root22|3860	0	NA	NA	NA	NA
Root22|3911	0.82740935413949	0.205250754987463	1.04532223814917	0.254459412993234	NA
Root22|685	14.8953575398606	-0.177374832929142	1.00048935033807	0.537028461212469	0.873776559771595
Root22|2209	9.9880769912066	0.159809358952502	0.988200387064587	0.608040893778342	NA
Root22|3885	35.4004674923153	0.192075190752797	1.00187030289144	NA	NA
Root22|1835	12.8969106112939	0.0675016580405997	0.941991695618935	0.863652816843019	0.975038222105831
Root22|203	40.7768957541274	0.327300886409951	1.08483944784956	0.135832368524335	0.642560405863066
Root22|1958	0.177302004458462	0.164684292151271	1.02709691919975	0.436386193075177	NA
Root22|2711	0	NA	NA	NA	NA
Root22|2873	6.01696758633084	-0.269713635712981	1.06684004390145	0.114864884348789	NA
Root22|3501	2.48222806241847	0.218448326840152	1.05244173636703	0.151169649094864	NA
Root22|3593	0	NA	NA	NA	NA
Root22|2872	6.42911781118492	0.0577011473217586	0.982562479763315	0.842592966744976	NA
Root22|4	300.354620135869	0.281529903709624	1.07255393479167	NA	NA
Root22|888	2.06852338534873	0.216800925270671	1.05155821119359	0.166120562732519	NA
Root22|1880	0	NA	NA	NA	NA
Root22|2595	170.915415478975	0.496490299073422	1.16579165196383	0.106407001441373	0.611110098326764
Root22|2781	0	NA	NA	NA	NA
Root22|3176	0	NA	NA	NA	NA
Root22|3856	0	NA	NA	NA	NA
Root22|552	0	NA	NA	NA	NA
Root22|558	0	NA	NA	NA	NA
Root22|82	0	NA	NA	NA	NA
Root22|3187	0.236402672611283	0.174901312927381	1.03099527629096	0.401316746689922	NA
Root22|3440	63.2393531720064	-0.297790086006043	1.0179991816737	0.379500869932012	0.807553145127157
Root22|1428	671.057995256515	0.50750057411058	1.10457742070628	0.21202160313126	0.724380005858171
Root22|1670	7.58427899198947	-0.0654047955832325	0.984234935771726	0.81294133119402	NA
Root22|2076	95.9164136946258	0.712240244131335	1.44877330757679	0.000609625399052424	0.0484652192246677
Root22|3637	0	NA	NA	NA	NA
Root22|1817	11.1882219831119	-0.166119216470613	0.979998577361158	0.61283800667506	NA
Root22|297	1.53661737197334	0.213717025184329	1.0498891250765	0.192426630479647	NA
Root22|1215	3.18807555129843	-0.195951033008321	1.04228202704849	0.253341692751305	NA
Root22|389	69.4933835336606	0.249254266035807	1.06524526706586	0.00665290830385925	0.11264970702179
Root22|2306	37.5960009480006	0.0856705600185672	0.963544661231582	0.808203297145422	0.961652221886027
Root22|2307	23.5525607580375	0.0611032069083712	0.971181232683366	0.854243717479365	0.975038222105831
Root22|156	32.9750537812361	-0.488131472894723	1.1166157423051	0.170362452822726	0.693914930597954
Root22|3257	0	NA	NA	NA	NA
Root22|2745	344.75193445673	0.695027337006396	1.3237323787077	0.0643130632060313	0.451137222783484
Root22|2491	0.650107349681028	0.200997769596017	1.04308735714373	0.280978544462487	NA
Root22|1547	0	NA	NA	NA	NA
Root22|2570	2.12762405350155	0.217066907607155	1.05170134132218	0.163751214414013	NA
Root22|783	0	NA	NA	NA	NA
Root22|1664	0	NA	NA	NA	NA
Root22|2583	0	NA	NA	NA	NA
Root22|3567	2.36402672611283	0.218023023224823	1.05221463340043	0.155081538814996	NA
Root22|3791	0	NA	NA	NA	NA
Root22|2959	0	NA	NA	NA	NA
Root22|591	0	NA	NA	NA	NA
Root22|2521	3.89712453523613	0.0240468984041308	0.981683302514427	0.913600795835128	NA
Root22|1387	0	NA	NA	NA	NA
Root22|1619	2.71863073502975	0.219204803126262	1.05284529428994	0.144049981798256	NA
Root22|2070	19.4841166482762	-0.0825788645404295	0.974280476670758	0.779781507706502	0.951293552879799
Root22|2078	2.0815213907551	0.175765420338805	1.0271286694379	0.363098255974123	NA
Root22|456	9.32523873290617	-0.130725675419618	0.985601540679008	0.66780325603252	NA
Root22|1843	5.85967459139415	0.0207371513229085	0.979344029176147	0.948387597332093	NA
Root22|1388	15.0117775197926	0.20574976841439	0.998941876139767	0.517892233560578	0.867368193810541
Root22|2638	48.221086259753	0.616432932718997	1.32783612443585	0.000993231306653025	0.055537383609801
Root22|1842	0	NA	NA	NA	NA
Root22|1192	1.06381202675077	0.209075903115614	1.04737198316642	0.22815789142452	NA
Root22|3350	1.48029616895647	-0.180306854715272	1.03641611421697	0.391847301303465	NA
Root22|154	941.241559529778	0.172255806196639	0.94411649626726	0.678753313244231	0.901618479354176
Root22|373	4.47205023182367	-0.200974666753095	1.04467828845268	0.204330055579998	NA
Root22|882	2.19867279399892	-0.188389249463054	1.03927696787147	0.315846400966064	NA
Root22|1635	31.0671583377954	0.436956809210636	1.16428612023975	0.00618063259793067	0.11264970702179
Root22|278	0.783686207094602	-0.165946732097819	1.03220061752031	0.536142942021787	NA
Root22|3554	5.96471800218703	-0.272670358304686	1.06785051794764	0.113777532129196	NA
Root22|1092	0	NA	NA	NA	NA
Root22|822	0	NA	NA	NA	NA
Root22|949	0	NA	NA	NA	NA
Root22|3189	0	NA	NA	NA	NA
Root22|2376	16.5818092276885	-0.198009513349829	1.00897563849512	0.484054283035294	0.857905375226641
Root22|3870	23.9517931106645	-0.0155687791814194	0.958315870573956	0.951226278438608	0.986380293076556
Root22|3871	4.16430344434044	0.102106342946933	0.99327798584772	0.700051498716026	NA
Root22|984	476.026908890815	0.632696820412956	1.29454676870686	0.0473821161264892	0.370512612989104
Root22|1319	10.1523468174561	0.137196487502635	0.999918379066649	NA	NA
Root22|1293	2.06852338534873	0.216800925270671	1.05155821119359	0.166120562732519	NA
Root22|3772	0	NA	NA	NA	NA
Root22|632	0	NA	NA	NA	NA
Root22|942	0	NA	NA	NA	NA
Root22|1185	0	NA	NA	NA	NA
Root22|2850	32.8070302159556	0.258595458273672	1.03839097022497	0.332418699232481	0.7700162502041
Root22|497	0	NA	NA	NA	NA
Root22|213	35.1652379011352	0.25315345519668	0.995651336397874	0.478941993740556	0.857905375226641
Root22|1726	233.004944195354	-0.418172670827431	1.03943808456275	0.293574982903623	0.75293899594529
Root22|298	6.19852925135343	0.182896793785845	1.01947101119877	NA	NA
Root22|3683	3.72334209362771	0.221749318808046	1.05414284337444	0.11737082992411	NA
Root22|1923	1.47751670382052	0.213269613607441	1.04964592792007	0.196073075980032	NA
Root22|2257	5.84269845052356	0.276867700851215	1.07015833130089	NA	NA
Root22|3300	0	NA	NA	NA	NA
Root22|1429	1009.50537829915	0.441690165860488	1.09842193276758	0.212606291027555	0.724380005858171
Root22|3930	31.9977983630243	0.169704214821059	0.998606062086069	0.565768821313735	0.887735946600827
Root22|2541	7.58304250980494	0.102530983691231	0.990423450822427	NA	NA
Root22|2755	0.709208017833849	0.202603541738561	1.04392451505893	0.271276100404185	NA
Root22|3030	3.56734658940612	-0.0237476819136599	0.982822246106182	0.965163658972738	NA
Root22|3331	3.01413407579386	0.220029664195965	1.0532801724448	0.136248927127554	NA
Root22|2206	3.72334209362771	0.221749318808046	1.05414284337444	0.11737082992411	NA
Root22|1447	0	NA	NA	NA	NA
Root22|1825	26.9791395928406	0.0339426833600136	0.965319497836128	0.927984789761585	0.975038222105831
Root22|2146	27.0128742411092	-0.145955270559024	0.957811457924841	0.674066716853391	0.901618479354176
Root22|146	0	NA	NA	NA	NA
Root22|2061	0	NA	NA	NA	NA
Root22|3027	3.69184695369775	0.0229934255949468	0.981995595413919	0.912725274439412	NA
Root22|3064	0	NA	NA	NA	NA
Root22|3065	3.07323474394668	0.220178647759899	1.05335859381248	0.134813411369331	NA
Root22|3386	3.66302213782662	0.0248059709871632	0.982232698961172	0.907216081451836	NA
Root22|1257	11.5509347993951	-0.0645815329921107	0.965040387188532	0.831803469925139	NA
Root22|3498	0	NA	NA	NA	NA
Root22|3658	0	NA	NA	NA	NA
Root22|1285	0	NA	NA	NA	NA
Root22|1462	0	NA	NA	NA	NA
Root22|1463	0	NA	NA	NA	NA
Root22|2472	1.4184160356677	0.212798687484303	1.04938866904115	0.199911015550263	NA
Root22|3301	0	NA	NA	NA	NA
Root22|3457	1.95032204904308	0.21621834432001	1.05124699192323	0.171139087420453	NA
Root22|3956	2.60042939872411	0.218840725259374	1.05265119664118	0.147500557993642	NA
Root22|2782	2.52521111174927	-0.191240434488905	1.04038434655788	0.29099239344675	NA
Root22|559	0	NA	NA	NA	NA
Root22|590	2.61228735698201	-0.191877800447555	1.04064218866489	0.285241154438504	NA
Root22|1346	0	NA	NA	NA	NA
Root22|1260	0	NA	NA	NA	NA
Root22|2127	14.8320141634522	-0.261856096277901	1.0660607053935	NA	NA
Root22|3451	0	NA	NA	NA	NA
Root22|3578	0	NA	NA	NA	NA
Root22|3622	0	NA	NA	NA	NA
Root22|479	2.23755769320149	0.203337336674669	1.039643066431	0.240328377618748	NA
Root22|88	19.8942976222131	-0.109514437983873	0.966215053624127	NA	NA
Root22|1871	0	NA	NA	NA	NA
Root22|3702	3.86284993017023	-0.00585161737020123	0.981378969035474	0.992212643881059	NA
Root22|2779	312.555150024802	0.511898597011474	1.16794141109708	0.11786758379219	0.624698194098608
Root22|2996	2.06852338534873	0.216800925270671	1.05155821119359	0.166120562732519	NA
Root22|1450	0	NA	NA	NA	NA
Root22|1753	0	NA	NA	NA	NA
Root22|2332	22.5232061144793	-0.122800834213554	0.983345048776094	0.673518781319082	0.901618479354176
Root22|549	16.5211527487215	-0.299812177332427	1.03638052971723	0.346501195467268	0.793369857831975
Root22|286	0.219867279399892	-0.133204923117933	1.02395817080352	0.889302132738145	NA
Root22|3148	9.66724468585112	-0.161317007550988	0.995283797268551	0.594403616074497	NA
Root22|1727	6.02437853988063	-0.024768414220532	0.979933984114601	0.931881149277225	NA
Root22|2170	33.219780581614	-0.00767753653838865	0.958852663225438	NA	NA
Root22|1186	1.83212071273744	0.215582909115475	1.05090565287698	0.176574161599528	NA
Root22|1374	8.90312986752959	-0.296863918771759	1.07919430289044	0.0719970508459736	NA
Root22|3763	0.109933639699946	-0.111617113198806	1.0189192419663	0.901784989492887	NA
Root22|3905	0	NA	NA	NA	NA
Root22|3906	0	NA	NA	NA	NA
Root22|1351	4.84597407044625	0.225569475040665	1.02682617649359	0.387669132203997	NA
Root22|3431	2.2824361929263	-0.1721657705086	1.02996378205084	0.4626027510771	NA
Root22|1518	0	NA	NA	NA	NA
Root22|2960	3.31886356662961	-0.200066062546058	1.0385392457533	0.356334344025243	NA
Root22|2697	0.472805345222566	0.19432910991947	1.0397162742842	0.317618620659389	NA
Root22|2173	48.1887404196418	-0.413565236268717	1.08918213300284	0.202503658843862	0.724380005858171
Root22|3483	142.486731921865	0.545514356625641	1.22934666008493	0.0412067047292161	0.338889623376484
Root22|970	0.650107349681028	0.200997769596017	1.04308735714373	0.280978544462487	NA
Root22|1757	0	NA	NA	NA	NA
Root22|3880	0.761200039459348	-0.165102036042162	1.03198018752803	0.544083857743476	NA
Root22|1080	33.5053595709531	0.267869039273508	1.07242561258843	NA	NA
Root22|964	1.14180005918902	-0.174485074672622	1.03459944830378	0.448185774010917	NA
Root22|1506	39.6014597784537	-0.440531979592195	1.0872199986713	0.198749136850008	0.724380005858171
Root22|891	0	NA	NA	NA	NA
Root22|1214	5.61697289079688	-0.0154271545363323	0.979666512647198	0.960082898916218	NA
Root22|446	2.54806850621648	-0.203344870656746	1.04327521163702	0.274279739470482	NA
Root22|2365	484.331842427658	0.656092580340917	1.3376941484798	NA	NA
Root22|2265	0.354604008916924	0.187130538556952	1.03628759839908	0.351922753275566	NA
Root22|3325	5.39279822530053	-0.105138139500733	0.99461108853816	0.723890502704193	NA
Root22|1762	77.117309205978	0.473305722807773	1.15934539621486	0.0936563477036981	0.572744587880308
Root22|727	1.06381202675077	0.209075903115614	1.04737198316642	0.22815789142452	NA
Root22|3438	93.7998927557762	-0.0973892076955815	0.919045624683465	0.800715432198067	0.961652221886027
Root22|3566	0	NA	NA	NA	NA
Root22|1211	3.74742805900054	-0.192821092433571	1.03310515500199	0.415031686375357	NA
Root22|3404	0	NA	NA	NA	NA
Root22|2267	0	NA	NA	NA	NA
Root22|1229	0.76830868598667	0.204015488840269	1.04466601079848	0.262482616121783	NA
Root22|2650	0	NA	NA	NA	NA
Root22|2663	2.90893074489459	0.20885782502984	1.03824494255155	0.289650556985035	NA
Root22|1806	2.74834099249864	-0.192738817155349	1.0409961414199	0.277181323320751	NA
Root22|3872	13.1789804152594	-0.0753383608845031	0.972851010283664	0.798887978950129	0.961652221886027
Root22|982	0	NA	NA	NA	NA
Root22|2520	2.9397248063426	0.0774593084832653	0.990613198360494	0.743494708064622	NA
Root22|666	0	NA	NA	NA	NA
Root22|1204	0	NA	NA	NA	NA
Root22|1088	2.15610751905749	-0.15071701043143	1.01943953209516	0.582546928761622	NA
Root22|2158	6.52426959511001	-0.210905406813313	1.00473994660907	0.527267553722671	NA
Root22|3991	518.269236242848	0.283961076252886	1.07533082008748	NA	NA
Root22|760	5.01715747610916	-0.263093116129036	1.06362650906321	0.135689946425799	NA
Root22|817	0	NA	NA	NA	NA
Root22|326	0.190300009864837	-0.129943284105018	1.02312079061312	0.925729971630129	NA
Root22|182	2.06852338534873	0.216800925270671	1.05155821119359	0.166120562732519	NA
Root22|183	1.95032204904308	0.21621834432001	1.05124699192323	0.171139087420453	NA
Root22|1225	0	NA	NA	NA	NA
Root22|3989	0	NA	NA	NA	NA
Root22|3242	7.09208017833849	0.249339213711832	1.06439786480804	NA	NA
Root22|3510	7.47197911958622	0.0896611179798461	0.964560674503703	0.794414453320031	NA
Root22|3914	0.522457471396401	-0.15631013515542	1.0297266441848	0.640052805558822	NA
Root22|2361	0.219867279399892	-0.133204923117933	1.02395817080352	0.889302132738145	NA
Root22|1683	10.805737672231	-0.304792564353563	1.08356616823942	0.0589303016508291	NA
Root22|3932	3.84154342993335	0.223442614560679	1.05472935216155	0.113634672529149	NA
Root22|140	0	NA	NA	NA	NA
Root22|1852	0.177302004458462	0.164684292151271	1.02709691919975	0.436386193075177	NA
Root22|1956	2.24582538980719	0.217563012233019	1.05196836224334	0.159264372108098	NA
Root22|2155	0.670107191419063	0.20121663817548	1.04320716060618	0.278350063530165	NA
Root22|3066	0	NA	NA	NA	NA
Root22|3384	39.6706837859679	-0.0545009615022065	0.956626798233188	NA	NA
Root22|1684	0	NA	NA	NA	NA
Root22|1686	0	NA	NA	NA	NA
Root22|617	0	NA	NA	NA	NA
Root22|1572	3.95761102919805	-0.199082137005936	1.0437748455662	0.221247738121837	NA
Root22|2046	51.755108462242	0.559300496703807	1.26437483929373	0.00437574298191068	0.0948740637441542
Root22|3359	0	NA	NA	NA	NA
Root22|1300	0	NA	NA	NA	NA
Root22|3227	0	NA	NA	NA	NA
Root22|3964	6.81556581461168	0.15511114575535	1.00751428616197	NA	NA
Root22|1641	2.60042939872411	0.218840725259374	1.05265119664118	0.147500557993642	NA
Root22|3766	0	NA	NA	NA	NA
Root22|1328	2.76946370657688	0.223208413250225	1.04673232416087	0.202773271559079	NA
Root22|3545	0	NA	NA	NA	NA
Root22|1238	23.9321427560063	-0.0669409048232314	0.972467297171207	0.816183866786992	0.961652221886027
Root22|2546	2.61228735698201	-0.191877800447555	1.04064218866489	0.285241154438504	NA
Root22|3052	0	NA	NA	NA	NA
Root22|1320	7.13425212668018	-0.111363082444376	0.994420279505395	0.425118413418106	NA
Root22|2160	21.0152799272982	-0.421534522402806	1.08936850474048	0.223788371925674	0.72488040118371
Root22|3294	0	NA	NA	NA	NA
Root22|3701	0.0591006681528207	0.11579925699267	1.0146722914117	0.559402147612079	NA
Root22|2255	15.0549327857002	-0.337271496874438	1.07299247935804	0.236177430468383	0.734334722411824
Root22|2363	8.26805734072346	-0.125225927240459	0.989363759410145	0.675578666967646	NA
Root22|2210	3.99335552772205	-0.156421931900653	1.01523435332364	0.569431383105166	NA
Root22|2009	0	NA	NA	NA	NA
Root22|2049	0	NA	NA	NA	NA
Root22|1380	0	NA	NA	NA	NA
Root22|1385	3.1732919165309	-0.217101076808076	1.04759370375544	0.228616056802475	NA
Root22|2186	26.2624166360625	0.215341013087653	1.00443791199378	NA	NA
Root22|935	13.1859726787057	-0.24989386562857	1.02225095316758	0.414113491782489	0.817139821628956
Root22|2981	0	NA	NA	NA	NA
Root22|3585	0	NA	NA	NA	NA
Root22|2777	2.00275364035287	-0.186681297713032	1.03863041983447	0.332400793230484	NA
Root22|2879	3.34152278624976	0.0529694605792021	0.985438651464948	0.823867726334385	NA
Root22|3664	1.2092700366994	-0.175623773033409	1.03494466136225	0.436215851112605	NA
Root22|1815	0	NA	NA	NA	NA
Root22|2812	0	NA	NA	NA	NA
Root22|3732	0	NA	NA	NA	NA
Root22|2172	0	NA	NA	NA	NA
Root22|2518	17.4183133473028	-0.272344696783332	1.0490114832432	0.296988150609155	0.75293899594529
Root22|738	9.05404917067857	-0.0578060030871667	0.970801453587851	0.843815997062206	NA
Root22|2930	0	NA	NA	NA	NA
Root22|1121	9.37671610869105	-0.209373110239486	1.00089312712549	0.522567270510862	NA
Root22|1453	3.91843103547301	-0.198965568172199	1.04372183611132	0.222410622256961	NA
Root22|1850	41.2919478545257	-0.233088157720041	0.969403444777374	0.534132598710936	0.873776559771595
Root22|345	0	NA	NA	NA	NA
Root22|1769	4.60985211592002	0.232400461390588	1.05792769285306	NA	NA
Root22|1883	45.1961684593239	0.566525198318882	1.14959868954972	0.165804344973827	0.69376028554838
Root22|2683	12.8839456573149	0.262926417553872	1.07005551829964	NA	NA
Root22|97	10.2099774947978	0.3498352114837	1.1103297770185	0.019926616508609	NA
Root22|1108	0.886510022292311	0.206354348363388	1.04591139755274	0.247096412151597	NA
Root22|3898	0	NA	NA	NA	NA
Root22|827	19.7032855197374	0.0402967210074025	0.96835558249687	NA	NA
Root22|2415	5.64531851673383	0.111232921871306	0.993660606235691	0.68203428903483	NA
Root22|2569	3.20228930508796	0.0318856603801369	0.976277616481804	0.88380794899297	NA
Root22|2082	3.29800919099837	-0.196011724403622	1.04239095617087	0.248104491857462	NA
Root22|1296	0.0951500049324185	-0.108397260498086	1.01821815182885	0.901784989492887	NA
Root22|1378	5.87240870799245	0.0159718772305999	0.979402743561193	0.961033923974819	NA
Root22|1465	5.92201488762662	0.0677123893345662	0.984327047724597	0.812864229593453	NA
Root22|3436	0	NA	NA	NA	NA
Root22|2198	242.647389267814	0.286349168551213	0.970437701782215	0.491568299725827	0.858894062158313
Root22|1290	5.20085879744823	0.237859857495446	1.05994780157542	NA	NA
Root22|1156	0	NA	NA	NA	NA
Root22|1157	0	NA	NA	NA	NA
Root22|689	0	NA	NA	NA	NA
Root22|126	0	NA	NA	NA	NA
Root22|1929	0	NA	NA	NA	NA
Root22|2176	5.02103003382195	-0.262182829619987	1.06331824406461	0.136278563976625	NA
Root22|2811	0	NA	NA	NA	NA
Root22|3273	0	NA	NA	NA	NA
Root22|1879	0.709208017833849	0.202603541738561	1.04392451505893	0.271276100404185	NA
Root22|2577	20.8282097833114	0.500322441898279	1.21444795236597	0.00270428850858976	0.0758791540351363
Root22|1488	0	NA	NA	NA	NA
Root22|1990	2.78643984744747	-0.193073442075289	1.04113413198369	0.274506741116204	NA
Root22|870	0	NA	NA	NA	NA
Root22|752	4.78838091229143	0.16844373719801	1.01459594980456	0.48820915152437	NA
Root22|2880	20.618292930458	-0.5178864168667	1.17598472498866	0.114714936644849	0.621807099768104
Root22|2547	0	NA	NA	NA	NA
Root22|2702	1.53661737197334	0.213717025184329	1.0498891250765	0.192426630479647	NA
Root22|505	0	NA	NA	NA	NA
Root22|1294	0	NA	NA	NA	NA
Root22|2103	724.929388511989	0.213613156179225	0.956341898724915	0.598933402093645	0.89374794811535
Root22|2851	10.6886521100073	0.108271427787822	0.979455091961811	0.729386786028985	NA
Root22|3159	11.6828948941418	-0.131212696545619	0.985320679720535	0.656135737142131	NA
Root22|3161	0	NA	NA	NA	NA
Root22|3843	2.12762405350155	0.217066907607155	1.05170134132218	0.163751214414013	NA
Root22|2372	0	NA	NA	NA	NA
Root22|825	4.040287995255	-0.0760028231394908	0.989562808704234	0.817218811851303	NA
Root22|1724	216.906967887684	-0.158735196125075	0.927584257618622	0.687429129723142	0.901618479354176
Root22|1537	0	NA	NA	NA	NA
Root22|1887	0	NA	NA	NA	NA
Root22|2045	3.03312305283115	0.0378794069638476	0.984740349774888	0.858153249927592	NA
Root22|2734	1.89122138089026	0.215906578448624	1.05108001109995	0.173800958751786	NA
Root22|753	85.9160592849949	-0.368448583770554	1.01203315058964	0.354575814244815	0.79657416151971
Root22|3183	8.98330155922875	0.255819466297852	1.06703962532256	NA	NA
Root22|3225	0	NA	NA	NA	NA
Root22|2062	0	NA	NA	NA	NA
Root22|2884	0	NA	NA	NA	NA
Root22|3063	0.945610690445132	0.207350760278264	1.04644470797216	0.240304736380149	NA
Root22|3536	0	NA	NA	NA	NA
Root22|1857	44.743022879653	-0.318674820553795	1.04912987784281	0.291601694207945	0.75293899594529
Root22|2230	37.5099402456843	0.0852792599099775	0.916192990491757	0.846310522500104	0.975038222105831
Root22|1632	1.77302004458462	0.215246332289915	1.05072328851064	0.179466786229331	NA
Root22|1790	2.06852338534873	0.216800925270671	1.05155821119359	0.166120562732519	NA
Root22|824	0	NA	NA	NA	NA
Root22|3155	0	NA	NA	NA	NA
Root22|3468	6.43384475066341	-0.279290606226981	1.07085714238056	0.105999531522985	NA
Root22|3419	67.2783078389719	-0.164200558083563	0.930361817872298	0.680293433652148	0.901618479354176
Root22|3836	8.10479839935982	-0.0477763853088111	0.973529371239831	0.866013371014052	NA
Root22|1550	12.7663530806615	0.326404331795217	1.07793151787934	0.175492802384019	0.697583889476476
Root22|2246	16.6950866273217	0.306977551762943	1.08726971419244	NA	NA
Root22|1187	2.69936360221474	-0.192488842335949	1.04089217152789	0.279752300403603	NA
Root22|1622	0	NA	NA	NA	NA
Root22|3531	0.709208017833849	0.202603541738561	1.04392451505893	0.271276100404185	NA
Root22|2740	4.43427550325281	0.0137436563190793	0.980593726081349	0.949443909705604	NA
Root22|33	40.0267778814175	0.119305703481615	0.933632043099901	0.771329643690788	0.949654558490455
Root22|2034	1.59571804012616	0.214135027343891	1.05011684081202	0.188955958613004	NA
Root22|1286	7.30154602409174	-0.0297719414744411	0.979860656682523	0.907676782839957	NA
Root22|570	3.33025017263465	-0.196223110135892	1.04248346983645	0.246414411160593	NA
Root22|1876	16.0033129645854	0.184959294079356	1.01852547471747	NA	NA
Root22|775	24.6157742065003	-0.48906402764967	1.19784256093891	0.00708488723407485	0.11264970702179
Root22|797	12.3569951087405	-0.430607404434081	1.15073919546739	0.0238394732942594	NA
Root22|1078	5.99445031074237	-0.208153360513393	1.04755465402624	0.164842700963504	NA
Root22|2366	6.00548145592266	-0.104465016701181	0.993878718614304	0.720575068273606	NA
Root22|3377	9.31331387737198	-0.254225548483017	1.06103161699158	NA	NA
Root22|3016	5.07322937300989	-0.296480678242765	1.07062249996475	0.193192097584807	NA
Root22|572	35.0530105439286	-0.188520363287934	0.973124067651494	0.586837368814767	0.891520919432391
Root22|1377	1.35931536751488	0.212292380719688	1.04911285540328	0.203958229925677	NA
Root22|2433	0	NA	NA	NA	NA
Root22|892	0	NA	NA	NA	NA
Root22|1120	17.7032636189882	0.130967057007525	0.998067104891914	NA	NA
Root22|1363	8.47900107407624	0.150852806971879	1.0049448808902	NA	NA
Root22|1737	0	NA	NA	NA	NA
Root22|1367	13.7917691674905	-0.211334557279099	0.994514841764906	0.516238526277263	0.867368193810541
Root22|1321	7.45649852255902	-0.142942320236149	1.00572954864756	0.600733730901816	NA
Root22|3188	1.35931536751488	0.212292380719688	1.04911285540328	0.203958229925677	NA
Root22|3190	0	NA	NA	NA	NA
Root22|3363	0	NA	NA	NA	NA
Root22|1513	0	NA	NA	NA	NA
Root22|2918	4.8462547885313	0.234647239822446	1.05875413194666	NA	NA
Root22|1797	0.0951500049324185	-0.108397260498086	1.01821815182885	0.901784989492887	NA
Root22|765	6.31976201186307	-0.132853412925917	0.974585316620201	0.706581985735036	NA
Root22|31	1.00471135859795	0.208253988959041	1.0469295171313	0.234011887490198	NA
Root22|1822	3.07323474394668	0.220178647759899	1.05335859381248	0.134813411369331	NA
Root22|211	15.8509175581699	-0.211755964354383	0.991421462115893	0.523018844626245	0.867368193810541
Root22|162	7.3076122519425	0.155579297571303	0.998064109968938	0.580554437072746	NA
Root22|2042	44.4327012428601	-0.194062016975813	0.958163998829071	0.602220649760583	0.89374794811535
Root22|39	3.71085019236432	-0.19802278053506	1.04329503998825	0.230308348587606	NA
Root22|2242	7.58247570761627	-0.397852401253636	1.12691736609123	0.0475954023969783	NA
Root22|2738	2.37391601575102	-0.198227556756689	1.0417998505081	0.29099987001789	NA
Root22|3650	0	NA	NA	NA	NA
Root22|3724	0	NA	NA	NA	NA
Root22|1335	11.8885425245372	-0.0431575690373939	0.968714234630325	NA	NA
Root22|1336	3.57012605454207	-0.197399298631982	1.04301242513355	0.235874357845488	NA
Root22|338	0	NA	NA	NA	NA
Root22|1614	0	NA	NA	NA	NA
Root22|1976	0.98166002722473	0.166855798614296	1.02416967925197	0.360120405875669	NA
Root22|1834	14.8477624174005	-0.0249357175699386	0.978712234998998	NA	NA
Root22|353	0	NA	NA	NA	NA
Root22|2309	80.151869167953	0.17127810241761	0.954818840834757	0.660778506470354	0.901618479354176
Root22|1375	5.90346427289774	-0.120832543732169	0.999019388853774	0.673832522497328	NA
Root22|2077	61.0130362476652	-0.034403858695589	0.912620959329181	0.923111774178476	0.975038222105831
Root22|2250	7.62852340816682	-0.129925590805458	0.976332394560104	0.698167714617021	NA
Root22|2340	0.0591006681528207	0.11579925699267	1.0146722914117	0.559402147612079	NA
Root22|1063	0	NA	NA	NA	NA
Root22|2607	4.57536649589322	-0.0956414880677591	0.984742322603479	0.777524005592419	NA
Root22|641	0	NA	NA	NA	NA
Root22|1667	3.40794283069832	-0.196575753708162	1.04264023371542	0.243112106293197	NA
Root22|909	2.35105862128381	-0.189865753446156	1.03983972998991	0.303369593035581	NA
Root22|18	0.828636146052441	-0.137138885126286	1.01784933100744	0.69811343763223	NA
Root22|1473	6.98394717652906	-0.0824246052578887	0.976108952374411	0.793541808056498	NA
Root22|2512	10.2033406018921	-0.0740589577623693	0.972898001459367	0.802816812379812	NA
Root22|2435	0	NA	NA	NA	NA
Root22|3893	3.72334209362771	0.221749318808046	1.05414284337444	0.11737082992411	NA
Root22|1287	7.03297951018567	0.249067607206877	1.06428949907371	NA	NA
Root22|589	18.4903252530967	-0.292892370963921	1.01689280604009	0.370732628631815	0.79657416151971
Root22|2484	8.13131485356995	-0.290172185223311	1.07603635484447	0.0808643080156288	NA
Root22|1084	5.98637655104268	-0.25350420021128	1.06121637564382	0.126361940089573	NA
Root22|1914	1.77302004458462	0.215246332289915	1.05072328851064	0.179466786229331	NA
Root22|2317	6.61927483311592	0.247209551406098	1.06354734363496	NA	NA
Root22|3621	11.1513571506308	0.0661899022483722	0.98277138622746	NA	NA
Root22|171	8.54895215063908	-0.205764550842373	0.993333957747624	0.548476707468984	NA
Root22|3343	0.472805345222566	0.19432910991947	1.0397162742842	0.317618620659389	NA
Root22|2716	29.1225740393234	0.330952978185672	1.04670523032611	0.307177120079442	0.755275702463369
Root22|2397	3.18807555129843	-0.195951033008321	1.04228202704849	0.253341692751305	NA
Root22|2432	5.40676840312912	-0.0543533147564701	0.990544739501411	0.595931347752243	NA
Root22|2826	1.56459294905325	0.188430801523952	1.03463677572295	0.293569737127247	NA
Root22|2425	8.055686306591	-0.042113042969017	0.965814796717739	0.884911395257054	NA
Root22|3001	4.83708014679761	-0.202106098349281	1.0452305754187	0.194186625447154	NA
Root22|101	0	NA	NA	NA	NA
Root22|2657	0	NA	NA	NA	NA
Root22|2804	5.43726147005951	0.239758737248625	1.06066419014576	NA	NA
Root22|3314	19.9145795747191	-0.215817351902724	1.00077629620937	0.461272480518306	0.857905375226641
Root22|1307	9.1015028955344	0.256090462056615	1.06715342649313	NA	NA
Root22|1725	103.518994217687	-0.402031598750388	1.08462385475242	NA	NA
Root22|3000	0	NA	NA	NA	NA
Root22|1467	29.060971366635	0.293102087506394	1.03157319008578	0.356882246676076	0.79657416151971
Root22|605	25.1481513867735	0.275309966455928	1.02573877093613	0.381136259884475	0.807553145127157
Root22|2007	0	NA	NA	NA	NA
Root22|2051	6.78888110282462	-0.0859824058353426	0.995171204340128	0.49867508278012	NA
Root22|486	1.53661737197334	0.213717025184329	1.0498891250765	0.192426630479647	NA
Root22|960	11.0256218544024	-0.15027851498212	1.00722656969803	NA	NA
Root22|3476	5.20085879744823	0.237859857495446	1.05994780157542	NA	NA
Root22|55	3.33707961246848	0.042109394161245	0.976663672590592	0.861085843309762	NA
Root22|3937	2.12762405350155	0.217066907607155	1.05170134132218	0.163751214414013	NA
Root22|1838	3.40478742149038	0.243451900184353	1.05539839385191	0.168568077343639	NA
Root22|1490	0	NA	NA	NA	NA
Root22|2986	4.8462547885313	0.234647239822446	1.05875413194666	NA	NA
Root22|1298	0	NA	NA	NA	NA
Root22|2896	0	NA	NA	NA	NA
Root22|3299	0	NA	NA	NA	NA
Root22|1798	0	NA	NA	NA	NA
Root22|1249	0	NA	NA	NA	NA
Root22|1975	6.15548892142032	-0.184292735341248	1.00709113592601	0.551727693395901	NA
Root22|3939	86.4313190059054	0.123905171565638	0.923606019893598	0.773082761683003	0.949654558490455
Root22|1384	29.233708021568	0.217305468721577	1.03589648901313	NA	NA
Root22|212	1.4184160356677	0.212798687484303	1.04938866904115	0.199911015550263	NA
Root22|1719	0.0591006681528207	0.11579925699267	1.0146722914117	0.559402147612079	NA
Root22|1831	2.12762405350155	0.217066907607155	1.05170134132218	0.163751214414013	NA
Root22|708	0	NA	NA	NA	NA
Root22|3215	2.74834099249864	-0.192738817155349	1.0409961414199	0.277181323320751	NA
Root22|2572	2.73761971206705	0.0192669313723683	0.984415452981369	0.902236025098955	NA
Root22|603	312.716562265918	0.495165742336616	1.21001204034251	0.00163032399137883	0.0648053786573085
Root22|1147	7.62887216508851	-0.0962254521096722	0.978168326833657	0.757548201882706	NA
Root22|3427	51.3683877914825	0.390044882836844	1.08125410300463	0.225332211354874	0.72488040118371
Root22|3192	14.016366712045	-0.169076725319547	0.990445510804887	0.56573767064711	0.887735946600827
Root22|3459	0.76830868598667	0.204015488840269	1.04466601079848	0.262482616121783	NA
Root22|3473	5.91594678043443	-0.0678180680670755	0.992122571910467	0.55396072721745	NA
Root22|1083	117.339337833863	0.092405167724002	0.918243004723513	0.832650968081494	0.971719657842152
Root22|1381	2.2824361929263	-0.1721657705086	1.02996378205084	0.4626027510771	NA
Root22|1548	0	NA	NA	NA	NA
Root22|2226	14.5818035922785	-0.149138111541563	0.956080498914738	0.681135258070286	0.901618479354176
Root22|595	15.7022449453456	-0.491534219921669	1.15307942532098	0.137655672055608	0.642560405863066
Root22|3835	2.19867279399892	-0.188389249463054	1.03927696787147	0.315846400966064	NA
Root22|485	0	NA	NA	NA	NA
Root22|1872	5.7649286521184	-0.0984685173501601	0.992682108410568	0.738772022750154	NA
Root22|966	5.18925354515847	-0.11941809630448	0.988423021931353	0.714981777081257	NA
Root22|1250	0.650107349681028	0.200997769596017	1.04308735714373	0.280978544462487	NA
Root22|2723	4.4295865696341	-0.252651682963332	1.05955006182048	0.155964346093693	NA
Root22|3093	0	NA	NA	NA	NA
Root22|3381	4.37690022689125	-0.200649731476818	1.04452185760934	0.20721031312711	NA
Root22|44	2.24582538980719	0.217563012233019	1.05196836224334	0.159264372108098	NA
Root22|1136	63.0349748251701	-0.0548800613202111	0.91866889937595	0.881143367096606	0.975038222105831
Root22|710	7.45494250453707	0.248568227454519	1.06415693964316	NA	NA
Root22|2259	4.98814904402231	-0.159263125811819	0.99951176886873	0.620177325269157	NA
Root22|2522	11.0755398775299	-0.1273439958223	0.954628906271692	0.721416431116037	NA
Root22|712	0	NA	NA	NA	NA
Root22|945	8.86093625583532	0.188109586991694	1.02042120509082	NA	NA
Root22|979	6.06693794977653	-0.0480247794977336	0.960789273193661	0.891096888068473	NA
Root22|1673	3.23510016770223	-0.195721770096237	1.04226322529409	0.2508603467703	NA
Root22|555	23.3916097836746	0.205322212075936	1.01355823450499	0.467118132275745	0.857905375226641
Root22|2343	58.2379036260758	0.280236961237559	0.984044804106161	0.474513125420274	0.857905375226641
Root22|2647	4.96371602712285	-0.0619906846082693	0.985355276184258	0.845639346486651	NA
Root22|3022	90.6515159854211	0.196812712871871	0.959944990371502	0.615093322547314	0.89374794811535
Root22|2018	0	NA	NA	NA	NA
Root22|1589	5.49636213821233	0.24019012964784	1.06082829683151	NA	NA
Root22|1403	65.9940139362972	0.423769944134861	1.04626193887605	0.29500082877859	0.75293899594529
Root22|2566	11.4955597259011	-0.0937110466682024	0.98930821821124	NA	NA
Root22|1146	2.89593273948822	0.219719102739932	1.05311607077501	0.139238837408218	NA
Root22|324	0	NA	NA	NA	NA
Root22|1104	0	NA	NA	NA	NA
Root22|2922	0	NA	NA	NA	NA
Root22|1886	0	NA	NA	NA	NA
Root22|759	6.97174510499191	-0.0207115464486839	0.979350171714691	0.933646121446872	NA
Root22|2576	3.25053674840514	0.220604226496563	1.05358121633347	0.129589914681936	NA
Root22|3800	0	NA	NA	NA	NA
Root22|1444	49.0371164167286	-0.143050822991844	0.969484633100792	NA	NA
Root22|1556	0	NA	NA	NA	NA
Root22|201	15.7861441614618	-0.173924436415519	1.00595111460819	NA	NA
Root22|2483	133.105065099203	0.209809085554385	0.94346497626296	0.618094997136706	0.89374794811535
Root22|1356	0	NA	NA	NA	NA
Root22|3029	0	NA	NA	NA	NA
Root22|1327	4.81071155589469	-0.117701594293873	0.999200857049678	0.691613499157427	NA
Root22|2609	1.5224000789187	-0.180846387226339	1.03659542646462	0.386394994956387	NA
Root22|841	4.60911201820593	-0.083667745117611	0.990096710433662	0.790807297032148	NA
Root22|3345	0	NA	NA	NA	NA
Root22|2578	16.1431622898547	-0.0738727007973663	0.954680913359571	0.822308297077931	0.965149143369728
Root22|3848	4.43255011146156	0.23057987644971	1.05726519136295	NA	NA
Root22|3378	0	NA	NA	NA	NA
Root22|322	8.85960595692828	-0.135697409447424	1.00246657847627	0.615335499041751	NA
Root22|2284	0	NA	NA	NA	NA
Root22|2289	1.65481870827898	0.214526306394805	1.05033053167761	0.185647166269848	NA
Root22|1085	1.39321992372374	-0.178991928889332	1.03598939756737	0.404502498373234	NA
Root22|1799	3.13474482837841	-0.194642614244297	1.04187599638893	0.255637264105524	NA
Root22|1787	0	NA	NA	NA	NA
Root22|3411	0	NA	NA	NA	NA
Root22|445	2.00275364035287	-0.186681297713032	1.03863041983447	0.332400793230484	NA
Root22|534	0	NA	NA	NA	NA
Root22|187	0	NA	NA	NA	NA
Root22|1317	3.80900511430616	0.0129784725236234	0.974252192832711	0.942791993947218	NA
Root22|1318	34.2363336293733	0.212636745338949	1.00131232892229	0.503200080527226	0.864624470671101
Root22|1413	15.5436777348489	0.0493075285293656	0.951033629649643	0.896261891038404	0.975038222105831
Root22|604	580.169337123954	0.575030036468463	1.18722528695907	0.130567253998532	0.642560405863066
Root22|3182	5.6792258887686	0.331845675884199	1.09986354225967	0.0417502770411432	NA
Root22|3315	15.088931898621	-0.152619463175064	0.997736628048622	NA	NA
Root22|2407	1.97880551459902	-0.186304971907792	1.03849472155654	0.335290182684504	NA
Root22|2447	33.3256848441096	0.27049390264373	1.04500259474416	0.301916445307009	0.75293899594529
Root22|3890	6.8035558956475	0.106558606224447	0.968599027519257	0.75275404973406	NA
Root22|401	160.04052192948	-0.18936868920419	0.95576250205131	0.608208713850513	0.89374794811535
Root22|2601	5.71286888865833	-0.0320966884445185	0.980991660595198	0.915866566333426	NA
Root22|2726	2.75935014304014	-0.192867017849609	1.04104848859275	0.276256898334453	NA
Root22|705	9.01745882140575	-0.222754955012222	1.02238576210593	0.443550747592732	NA
Root22|1135	10.7804075691862	0.0871299524400039	0.986357633307971	NA	NA
Root22|196	26.6437133757431	-0.0505032771395652	0.960822791687435	0.865829963828331	0.975038222105831
Root22|3512	0	NA	NA	NA	NA
Root22|3564	0	NA	NA	NA	NA
Root22|1786	1.39483973776356	-0.0906846200300168	0.998904038837835	0.830827651095541	NA
Root22|837	0	NA	NA	NA	NA
Root22|3487	9.25573470623171	-0.0114083803915582	0.9678483840172	0.96250011235826	NA
Root22|1840	20.3384066268577	-0.228362508802142	0.988395354213849	0.499415201636488	0.864624470671101
Root22|3925	16.6269956314168	0.356661265569332	1.11013930573074	NA	NA
Root22|3834	0.886510022292311	0.206354348363388	1.04591139755274	0.247096412151597	NA
Root22|1497	0	NA	NA	NA	NA
Root22|1102	14.0354536166867	-0.0715159250085327	0.964542206394549	0.816497169525872	0.961652221886027
Root22|606	22.4352588835867	-0.221946652210329	0.973008991599914	0.546613805133411	0.874948943116232
Root22|1263	1.0449149427928	-0.172552140418022	1.034031029066	0.46778846374406	NA
Root22|3158	461.794643190225	0.407097462056064	1.04726688113727	0.300291735208887	0.75293899594529
Root22|1796	0	NA	NA	NA	NA
Root22|1795	1.7139193764318	0.214895185798035	1.05053204468445	0.182487827660668	NA
Root22|1793	0.109933639699946	-0.111617113198806	1.0189192419663	0.901784989492887	NA
Root22|1405	5.02355679298976	0.23639903860982	1.05940031148192	NA	NA
Root22|1251	20.5919521815579	0.159579833823954	0.98361327680626	0.61872834580925	0.89374794811535
Root22|2134	5.11754482705148	0.321598616313697	1.09459014238404	0.0490648226706082	NA
Root22|210	16.1521781381258	-0.236213371202186	1.02880580702572	0.388652431154219	0.807553145127157
Root22|3127	6.98398224948185	-0.277336996152433	1.07022540626974	0.0965609397653009	NA
Root22|1297	39.878067734424	0.176253909296169	0.93669023893178	0.673680075612868	0.901618479354176
Root22|2252	73.9620336044269	0.231988555026912	0.96882791547709	0.553076924750869	0.882333421759748
Root22|3889	3.62781011009821	-0.19763084464306	1.04311358319287	0.233791165326588	NA
Root22|2179	31.5639249801451	-0.445703291584875	1.08888421307878	0.20669141756406	0.724380005858171
Root22|1471	4.50087692968603	-0.0974283930332774	0.985090342874375	0.774185695730644	NA
Root22|3071	5.61456347451797	0.240997236460068	1.06113694997406	NA	NA
Root22|59	0	NA	NA	NA	NA
Root22|2107	3.04435573684032	-0.194223764093288	1.0365731166917	0.378653842854482	NA
Root22|2014	0	NA	NA	NA	NA
Root22|2526	0	NA	NA	NA	NA
Root22|2741	0	NA	NA	NA	NA
Root22|517	1.75893823519913	-0.183854894564988	1.03761871562201	0.357929114184366	NA
Root22|1791	0	NA	NA	NA	NA
Root22|1789	2.24582538980719	0.217563012233019	1.05196836224334	0.159264372108098	NA
Root22|3317	9.88421323769151	0.0646207602854819	0.982650195942652	NA	NA
Root22|3290	0	NA	NA	NA	NA
Root22|573	1.83874054030261	0.235567065401767	1.04534481159632	0.226093778319857	NA
Root22|3693	0	NA	NA	NA	NA
Root22|1854	16.1676454933652	-0.393057638196603	1.07192727599485	0.25922494111669	0.746494626103887
Root22|2396	0.219867279399892	-0.133204923117933	1.02395817080352	0.889302132738145	NA
Root22|3495	0	NA	NA	NA	NA
Root22|323	73.7088253963207	-0.186797090533312	0.957644997849044	0.612473316578553	0.89374794811535
Root22|3874	12.1480754506086	0.0763328591414769	0.977220238079375	0.80329089436816	NA
Root22|2295	0	NA	NA	NA	NA
Root22|2510	8.69246828969543	0.0989377891784709	0.989356242824333	NA	NA
Root22|3361	6.23773399734097	-0.0736377652584912	0.986596063917755	0.802336117986806	NA
Root22|2360	14.3749558043815	0.152824431647173	0.955494117043623	0.68802751883631	0.901618479354176
Root22|3945	42.760180685245	-0.0768594502655118	0.944271620627192	NA	NA
Root22|2785	90.879447058137	0.049610280248691	0.911976302444774	0.9175871539151	0.975038222105831
Root22|2135	1.47751670382052	0.213269613607441	1.04964592792007	0.196073075980032	NA
Root22|3051	1.95032204904308	0.21621834432001	1.05124699192323	0.171139087420453	NA
Root22|745	4.87719183791314	-0.0855148330806596	0.990403867753271	0.782482192981753	NA
Root22|1617	519.522002221524	9.99202495979756	2.89486074347809	8.60841903900718e-06	0.00136873862720214
Root22|2612	29.4009259633656	0.251639811490748	1.0348855132231	0.347619078169566	0.793369857831975
Root22|194	5.61456347451797	0.240997236460068	1.06113694997406	NA	NA
Root22|2301	18.821596316666	-0.174213751821812	0.999582587234526	0.542217739397048	0.873776559771595
Root22|1601	1.95032204904308	0.21621834432001	1.05124699192323	0.171139087420453	NA
Root22|2346	5.48596070456569	-0.0966368591138249	0.992461357447226	0.7461922080599	NA
Root22|877	0	NA	NA	NA	NA
Root22|1721	0	NA	NA	NA	NA
Root22|3684	3.84154342993335	0.223442614560679	1.05472935216155	0.113634672529149	NA
Root22|2236	12.6124287259891	0.0417268727464309	0.960793512252199	0.906640939134251	0.975038222105831
Root22|3426	0	NA	NA	NA	NA
Root22|309	14.8729910951247	0.000746583826792759	0.9775883496301	NA	NA
Root22|1325	27.0112708879739	0.183450669109158	1.00845354279458	NA	NA
Root22|2335	11.733555322709	0.100897670641702	0.962233586843897	0.775090054833238	NA
Root22|2611	460.989648427761	0.343355114764215	1.0208339245214	0.369278292126486	0.79657416151971
Root22|247	1.06381202675077	0.209075903115614	1.04737198316642	0.22815789142452	NA
Root22|961	12.1308664726689	-0.000286413144352733	0.977679338234495	NA	NA
Root22|3401	1.2092700366994	-0.175623773033409	1.03494466136225	0.436215851112605	NA
Root22|648	0	NA	NA	NA	NA
Root22|2359	0	NA	NA	NA	NA
Root22|2735	5.43726147005951	0.239758737248625	1.06066419014576	NA	NA
Root22|1094	0	NA	NA	NA	NA
Root22|32	32.4564329529075	0.577256696840607	1.28421645689204	0.00246226964962819	0.0734064139295403
Root22|3685	0	NA	NA	NA	NA
Root22|2795	12.4298511333519	0.051882488015215	0.968615031172887	NA	NA
Root22|3484	16.4918658797729	0.222025323449305	1.03697307997588	NA	NA
Root22|2331	85.5349435903391	-0.0596300573606332	0.910242550182582	0.875139298989722	0.975038222105831
Root22|852	9.11743603065068	-0.121447329926269	0.983714102773666	0.689276829331628	NA
Root22|3316	38.8629771500478	0.0528771530793391	0.94498405492646	0.895043629034092	0.975038222105831
Root22|2357	4.91657533699403	-0.0275048641914361	0.971550682392613	0.943356258923004	NA
Root22|714	5.83107022496397	-0.0269307940308714	0.980463608347463	0.928055967151422	NA
Root22|170	3.67496270590648	0.0577710140382245	0.985526548871238	0.817196208134641	NA
Root22|1241	0	NA	NA	NA	NA
Root22|1458	0	NA	NA	NA	NA
Root22|2233	0	NA	NA	NA	NA
Root22|1003	1.30021469936206	0.211734546825282	1.04881232860039	0.208235007740323	NA
Root22|3072	5.59464635807552	-0.270392790296976	1.06671875718266	0.120695369808185	NA
Root22|289	0	NA	NA	NA	NA
Root22|3175	0	NA	NA	NA	NA
Root22|768	0	NA	NA	NA	NA
Root22|2177	131.38139471886	-0.336875650580779	1.01580152526779	0.360494911215975	0.79657416151971
Root22|3668	4.46321619350509	-0.0670810612750727	0.986981734501341	0.8371575639208	NA
Root22|1113	7.04156705357632	-0.111766972893832	0.995471396774731	0.693065354315675	NA
Root22|3240	4.17965977117121	-0.199959309809226	1.04419227608699	0.213406146576939	NA
Root22|2215	26.5643840659854	0.311687586464244	1.09063841832973	NA	NA
Root22|2613	90.4281044264424	-0.498870631786646	1.12494993506237	0.173039839955141	0.693914930597954
Root22|878	0	NA	NA	NA	NA
Root22|1830	0	NA	NA	NA	NA
Root22|2292	26.4308271528889	-0.447653634208716	1.11005203200944	0.188789524595116	0.724380005858171
Root22|2362	0.76830868598667	0.204015488840269	1.04466601079848	0.262482616121783	NA
Root22|3877	5.86447025667862	-0.0779276745922417	0.987594587417262	0.794363510762214	NA
Root22|774	18.0857470563733	-0.0312049676363509	0.968929013565553	0.906291467429003	0.975038222105831
Root22|2349	0	NA	NA	NA	NA
Root22|2350	12.4937821822648	-0.341306907254921	1.07664265259684	0.225778812441491	0.72488040118371
Root22|1943	143.963441286331	0.293569151934788	1.02225424985779	0.387041836369578	0.807553145127157
Root22|2648	4.09145021209399	-0.199609713317995	1.04402729410208	0.216434144635011	NA
Root22|567	7.41456203696786	-0.104916618369116	0.980096453074529	0.738888084943674	NA
Root22|3109	0	NA	NA	NA	NA
Root22|2564	0.167526797854766	0.16016666983272	1.02562304018994	0.445169344907091	NA
Root22|1966	7.25969965258724	0.0617894931904934	0.974900716066021	0.844250313870383	NA
Root22|3150	5.39709368165695	-0.287853087474345	1.04732356462855	0.34305940527228	NA
Root22|1213	0	NA	NA	NA	NA
Root22|3405	0	NA	NA	NA	NA
Root22|2551	0.109933639699946	-0.111617113198806	1.0189192419663	0.901784989492887	NA
Root22|2892	0	NA	NA	NA	NA
Root22|3103	12.5149689718533	-0.389413001167229	1.12614672146768	0.0296539770787729	0.300956320565418
Root22|2516	11.0427838268966	-0.101190383325524	0.991121461045775	NA	NA
Root22|2035	25.5633344408135	-0.182802365704297	0.983123766203493	0.572619572503211	0.890562290246763
Root22|3961	38.9926506049171	0.173495558748323	0.979869341380423	0.612267749723303	0.89374794811535
Root22|400	14.6523914952169	-0.354309882738573	1.05538488206632	0.296041151952105	0.75293899594529
Root22|1196	7.67312024926336	-0.285572066423866	1.07394850351559	0.0870555705334741	NA
Root22|3897	5.47646621604704	-0.0430561873465115	0.982342863452476	0.889774389093607	NA
Root22|2573	573.813244263908	0.761166267431643	1.40285168529921	0.0495930456898273	0.381546496678187
Root22|2631	18.5768316673456	0.0445645928304611	0.958378994481039	0.904022326161096	0.975038222105831
Root22|821	10.9316911371183	-0.0709797430754469	0.984420263253816	NA	NA
Root22|802	1.9377239930711	0.0660298156307569	0.990412684760885	0.747064604052085	NA
Root22|1434	66.3121564363528	0.390806492547381	1.01286773146612	0.353299615320855	0.79657416151971
Root22|3532	0	NA	NA	NA	NA
Root22|1461	16.2090470492124	-0.343220795511997	1.06099727980355	0.27764669428438	0.75293899594529
Root22|772	1.12291269490359	0.209826930199589	1.04777740820254	0.222692484775282	NA
Root22|2065	4.51186654856462	0.0269698894119748	0.981185032204629	0.915524995060118	NA
Root22|3163	26.4711266410102	0.241887524113213	0.975492924903647	0.529950734288102	0.871677587087671
Root22|1935	1.4184160356677	0.212798687484303	1.04938866904115	0.199911015550263	NA
Root22|3152	44.8351961483829	0.583154831108409	1.28846208096449	0.00349945192595978	0.0834619284341408
Root22|1602	5.68716825222016	-0.0874578164009491	0.989856065383123	0.770166685078135	NA
Root22|1097	18.359571608472	-0.157310447052497	0.959835871682723	0.660915604356956	0.901618479354176
Root22|800	602.456063233312	0.471997721272809	1.10275662631085	0.210890626293488	0.724380005858171
Root22|872	1.59571804012616	0.214135027343891	1.05011684081202	0.188955958613004	NA
Root22|451	0	NA	NA	NA	NA
Root22|3929	8.23643543410528	0.0792490551654481	0.985437728336483	NA	NA
Root22|1516	10.4464549045033	-0.259822974851366	1.01509229690494	0.436300791431684	NA
Root22|904	21.086797822232	-0.345446555308646	1.03669881081439	0.328096003357361	0.769639931966329
Root22|1274	71.3792636103434	0.153840770677887	0.924970287077876	0.720305010509293	0.91175346390371
Root22|3728	0	NA	NA	NA	NA
Root22|3891	4.72714650709767	-0.201770857362598	1.04506585495517	0.197156790974789	NA
Root22|1167	1.21906743325827	-0.176025935103474	1.03506263927599	0.433221770990826	NA
Root22|3986	0	NA	NA	NA	NA
Root22|3330	2.65953006687693	0.219025245852063	1.05274977547005	0.145749292921573	NA
Root22|3319	30.2399836562846	-0.0308892006530632	0.960276940110172	0.914257523680061	0.975038222105831
Root22|3957	636.984646083652	0.20638169815526	0.947472479436118	0.62206356137169	0.89374794811535
Root22|2060	1.53661737197334	0.213717025184329	1.0498891250765	0.192426630479647	NA
Root22|3070	7.30277281600469	-0.0775475009086518	0.986808729486206	0.783073341268157	NA
Root22|3256	2.6384073527987	-0.191971552808117	1.04068198523879	0.284000236823421	NA
Root22|2329	293.2401096893	0.346298517599288	1.09473421783894	NA	NA
Root22|514	0	NA	NA	NA	NA
Root22|2336	2.06852338534873	0.216800925270671	1.05155821119359	0.166120562732519	NA
Root22|3465	3.82868841246081	-0.0550038607561449	0.986116310749236	0.877192982396153	NA
Root22|756	16.5751885739249	0.0960428630782059	0.976295496068768	NA	NA
Root22|2614	2.17690613081834	-0.188312023991389	1.03924505745492	0.317086553971406	NA
Root22|2976	0	NA	NA	NA	NA
Root22|2441	1.75893823519913	-0.183854894564988	1.03761871562201	0.357929114184366	NA
Root22|1532	0.0591006681528207	0.11579925699267	1.0146722914117	0.559402147612079	NA
Root22|1759	0	NA	NA	NA	NA
Root22|1271	7.6953547789962	-0.216246609869792	1.05062576161853	NA	NA
Root22|2429	0	NA	NA	NA	NA
Root22|1877	9.88804862876242	-0.161302088588815	0.983571448891151	0.618776310390139	NA
Root22|1792	0	NA	NA	NA	NA
Root22|3648	11.5821447002369	-0.24606381602886	1.03382531827868	0.377241837164827	NA
Root22|771	0	NA	NA	NA	NA
Root22|773	24.5128959060898	0.302962367469195	1.04658733807681	0.304007214708949	0.75293899594529
Root22|15	3.07323474394668	0.220178647759899	1.05335859381248	0.134813411369331	NA
Root22|2304	1.23695006412144	-0.176276558370915	1.03514062926982	0.430452279007097	NA
Root22|865	26.2130247020667	-0.0512107053647814	0.93484499617822	NA	NA
Root22|1932	318.810549086933	0.54560447051595	1.14087539587629	0.173115045578945	0.693914930597954
Root22|1311	11.5040855721028	0.263118820889419	1.03175164111333	0.359000212428843	NA
Root22|3351	17.1002048006472	0.479239783199371	1.19682501206648	0.00422954575929726	0.0948740637441542
Root22|962	3.39597356407661	-0.196571083329787	1.04263899839423	0.243341686606111	NA
Root22|1406	2.12762405350155	0.217066907607155	1.05170134132218	0.163751214414013	NA
Root22|2325	4.72805345222566	0.233534406157016	1.05834379980884	NA	NA
Root22|1100	1.53661737197334	0.213717025184329	1.0498891250765	0.192426630479647	NA
Root22|2053	9.75459646977985	-0.104635573274608	0.978830486153665	0.726800313491245	NA
Root22|873	38.0842169071773	-0.0881885597173943	0.931648975235181	0.812075132981468	0.961652221886027
Root22|2330	0	NA	NA	NA	NA
Root22|2334	7.73718421175597	0.0838187528920979	0.974932839503062	0.791508142673047	NA
Root22|2354	5.9691674834349	0.243336344860671	1.06203690966964	NA	NA
Root22|3943	226.910945046902	0.307819427812088	1.08487592947114	0.0718895280182342	0.476268123120802
Root22|1952	1.35931536751488	0.212292380719688	1.04911285540328	0.203958229925677	NA
Root22|1395	0	NA	NA	NA	NA
Root22|2356	20.9852432216827	0.0618534457955998	0.933997140033005	0.87992777374386	0.975038222105831
Root22|903	12.0839051774045	-0.195091970889138	1.0014266326327	0.43872552497135	NA
Root22|736	174.07067509952	0.307345768277356	1.02679519102667	0.370288893560828	0.79657416151971
Root22|426	10.4608182630493	0.25949371499833	1.06857258821207	NA	NA
Root22|569	9.01345768327074	-0.294208793328556	1.07817442782131	0.0724481769511138	NA
Root22|2080	89.9430948995998	-0.00094622059974415	0.916049645317068	0.986666110128234	0.997246117166181
Root22|420	20.3897305127232	0.268460085999101	1.0725063027258	NA	NA
Root22|3729	0	NA	NA	NA	NA
Root22|2517	12.9393846674663	0.00398222734349967	0.966738185409151	0.999434978817597	0.999434978817597
Root22|1443	47.4753011640421	-0.0463173828219783	0.963069126501059	0.873390351155522	0.975038222105831
Root22|3201	70.3092608414789	0.419065658173434	1.07532740629577	NA	NA
Root22|1460	0	NA	NA	NA	NA
Root22|3647	3.0343498447441	-0.0625896904502989	0.989229822940327	0.867644686458148	NA
Root22|803	0	NA	NA	NA	NA
Root22|3464	1.42725007398628	-0.179452580816741	1.0361389301902	0.399784290498711	NA
Root22|767	0	NA	NA	NA	NA
Root22|777	30.2865288986873	-0.241967837736323	0.991432647116192	0.482277302792162	0.857905375226641
Root22|3950	30.0864653762971	0.0679733770088133	0.958882265101001	0.851668893291277	0.975038222105831
Root22|14	8.68208187469874	-0.064075018799513	0.979076194012584	0.806118816267551	NA
Root22|3713	4.62518906862153	0.317576487037868	1.09242113687906	0.0552306068373327	NA
Root22|2234	5.43726147005951	0.239758737248625	1.06066419014576	NA	NA
Root22|3938	34.6811204306054	0.180251015943491	0.985900538549416	0.588464597944467	0.891520919432391
Root22|2685	0	NA	NA	NA	NA
Root22|2686	14.635170030924	0.101767234706075	0.979142829586923	NA	NA
Root22|1402	11.2029090256148	0.130543127784791	0.988637337886375	NA	NA
Root22|2303	0	NA	NA	NA	NA
Root22|1947	0	NA	NA	NA	NA
Root22|1934	6.07083342652914	0.258047960330627	1.05906509474389	NA	NA
Root22|1933	12.4575659428335	-0.267617004719438	1.00569121945614	0.444982969811142	0.849134885702767
Root22|2559	0	NA	NA	NA	NA
Root22|2560	1.59571804012616	0.214135027343891	1.05011684081202	0.188955958613004	NA
Root22|2561	9.21970423184004	0.256349826075087	1.0672626708042	NA	NA
Root22|2562	36.3340371378641	0.303282573993764	1.06426205920638	0.222662022158259	0.72488040118371
Root22|2563	82.0509570993092	0.414284240239503	1.10915195253078	0.164655004697896	0.69376028554838
Root22|2358	14.0544097014377	-0.204958674390723	1.02144398442585	0.211643624985417	0.724380005858171
Root22|2013	31.5243032618031	-0.474114274655214	1.10773949137079	0.179609347271474	0.708046765690024
Root22|3723	28.1044958382027	0.11018960432116	0.970335711317244	NA	NA
Root22|1372	520.617155262478	0.51740745471627	1.2127448014854	NA	NA
Root22|883	385.869161624791	0.70378414971206	1.33637794773036	0.0602190699663523	0.428723826476866
Root22|884	1.77302004458462	0.215246332289915	1.05072328851064	0.179466786229331	NA
Root22|885	2.18672472165437	0.217318709307193	1.05183727809479	0.161467505131961	NA
Root22|2589	123.590408334749	-0.0779570907904251	0.938585718185966	NA	NA
Root22|1427	124.251909798875	0.594576733510456	1.22409741405645	0.0959750996156869	0.57949522173016
Root22|1426	58.5026193416325	0.184908091414843	0.995216738873814	NA	NA
Root22|1425	114.17916384359	0.316160297547745	0.983192546354313	0.445115418257965	0.849134885702767
Root22|1424	445.850236245103	0.548322100485149	1.24332392610961	NA	NA
Root22|1423	49.7858906624169	0.0442887251936846	0.961808502920184	NA	NA
Root22|1422	30.6274423982577	0.00634149303602667	0.942882821821713	0.99636132108926	0.999434978817597
Root22|1421	96.0786696560363	0.300317590242581	1.05221648348397	0.28250561281945	0.75293899594529
Root22|1420	50.2546851016078	0.0461679477106656	0.942513872540073	0.911455354586028	0.975038222105831
Root22|1419	26.4191675758356	-0.331532988733293	1.05391050668901	0.281694371711802	0.75293899594529
Root22|1418	9.3197672996392	-0.108003995402216	0.983373726834519	0.713532202581217	NA
Root22|1417	5.39450815342701	-0.0522156408482466	0.975869162938761	0.876477979865897	NA
Root22|1416	22.8548435825115	-0.208414453066066	0.990676467626899	0.523694003810138	0.867368193810541
Root22|1415	113.242691247073	0.257605811934996	1.0198882286521	0.412926640144706	0.817139821628956
Root22|1414	70.6956028132511	-0.00921393314938595	0.912996068663875	0.971217347246882	0.996281020724221
Root22|1412	21.5797537193341	-0.00359323890158132	0.967009261999037	0.979512887003322	0.997246117166181
Root22|1411	28.3857750373586	-0.196585221885073	1.00912399924678	0.479713353456474	0.857905375226641
Root22|1410	16.9722535744881	-0.137237767344541	0.986996183695315	0.638791220079015	0.901489384549379
Root22|1409	25.3346377680503	-0.114793748086553	0.950235751484535	NA	NA
Root22|1408	1.77302004458462	0.215246332289915	1.05072328851064	0.179466786229331	NA
Root22|1407	202.335388592574	0.36189634941513	1.11247736741564	NA	NA
Root22|1401	53.3249778017906	0.0894830370731709	0.960109415992566	0.806037212234374	0.961652221886027
Root22|1400	9.92891224967389	0.258086174472312	1.06798756511966	NA	NA
Root22|1399	36.0450962644866	0.0424506106310196	0.959717177799728	0.910191117780221	0.975038222105831
Root22|1398	41.8243040487051	0.242382601751758	1.01949705954726	0.418924733813729	0.818963516512905
Root22|19	57.5791164633233	0.383222613189303	1.10608301682625	0.134261825417776	0.642560405863066
Root22|3458	445.330151426215	0.495348259111565	1.1713143585352	NA	NA
Root22|2182	7.89109489256444	-0.00702035495157911	0.973483324236036	0.972653616878905	NA
Root22|3320	36.9813431171293	0.115145131863454	0.948407752386415	0.766157003509305	0.948390769539194
Root22|866	0.190300009864837	-0.129943284105018	1.02312079061312	0.925729971630129	NA
Root22|874	50.7738717849497	-0.0615241282280768	0.944489072907948	0.853164405203866	0.975038222105831
Root22|3708	6.13203139225313	0.329929029312854	1.09907797281008	0.0391009761453728	NA
Root22|2820	0	NA	NA	NA	NA
Root22|2368	0	NA	NA	NA	NA
Root22|1341	1.42913731609929	-0.179359423125289	1.03611120972476	0.40014585737313	NA
Root22|3920	12.2554171414867	0.0637231324514171	0.958344253476687	0.859262497145823	NA
Root22|3168	40.8795266092193	0.30187879859617	1.04019956668537	0.328281549193346	0.769639931966329
Root22|3709	17.4753449173994	-0.118199250607547	0.982870101322557	0.684856606583686	0.901618479354176
Root22|1729	5.42776391410394	-0.040247955701873	0.980746989312785	0.772232945670295	NA
Root22|1898	2.18672472165437	0.217318709307193	1.05183727809479	0.161467505131961	NA
Root22|1093	3.66424142547489	0.221487623555852	1.05403715122874	0.118859317756942	NA
Root22|2038	0.879469117599566	-0.168285937957352	1.03283893202893	0.509979582829907	NA
Root22|3245	18.0016854232018	0.0134869424579455	0.958749978603774	0.977133767784179	0.997246117166181
Root22|1732	9.04240222738157	0.255956655813556	1.06709718686756	NA	NA
Root22|3485	599.122687453067	0.753258288983649	1.41752953740286	0.0384001519532977	0.329379814881777
Root22|3482	24.3963587438709	-0.00230410148573463	0.958400183188587	0.983727584974959	0.997246117166181
Root22|26	0	NA	NA	NA	NA
Root22|896	3.77894187378411	-0.21253662025602	1.03178340682893	0.431930096553132	NA
Root22|1314	0.957838697560069	-0.170562590098265	1.03346365068774	0.487948116379216	NA
Root22|3246	348.912148068756	0.382283429950373	1.1122943146756	0.106487924175015	0.611110098326764
Root22|1099	0	NA	NA	NA	NA
Root22|330	31.2513682584778	0.666340430551854	1.38026385682056	NA	NA
Root22|332	18.9614719603787	0.164990970346399	0.975016651196209	0.635163636896554	0.901489384549379
Root22|2022	23.384707054531	-0.0359785054844781	0.945068333726498	0.910468310527659	0.975038222105831
Root22|843	53.0169146093586	0.142617893527913	0.973824273436927	NA	NA
Root22|844	76.2111319375004	0.286451085718446	1.01222259034727	0.415874515330835	0.817139821628956
Root22|853	0	NA	NA	NA	NA
Root22|856	22.9457323449414	0.169584766229663	1.01296115097539	NA	NA
Root22|857	363.92970949458	0.214335488467312	0.947688900451143	0.608525636380186	0.89374794811535
Root22|859	29.0911021070047	-0.308973980484315	1.04579172592946	0.304648272992539	0.75293899594529
Root22|2392	0.76830868598667	0.204015488840269	1.04466601079848	0.262482616121783	NA
Root22|2036	5.34944512711269	-0.0344580170141647	0.981293932713879	0.913670678663661	NA
Root22|810	9.46100199114038	-0.113942288651835	0.980882390748033	0.706323244731167	NA
Root22|1376	5.08918840783378	-0.263295289533584	1.06376697151886	0.134184091927181	NA
Root22|2024	25.3470899460652	-0.0962305947800552	0.960445892173508	0.767460874302157	0.948390769539194
Root22|42	0	NA	NA	NA	NA
Root22|2025	8.41373743856374	0.0827306434875719	0.986067911615765	NA	NA
Root22|1920	24.9485182989884	-0.388764935954564	1.07649221898874	0.238484707187781	0.734334722411824
Root22|3895	0.0591006681528207	0.11579925699267	1.0146722914117	0.559402147612079	NA
Root22|565	0.0591006681528207	0.11579925699267	1.0146722914117	0.559402147612079	NA
Root22|3953	7.7071503995259	-0.216765698177782	1.05078355297116	NA	NA
Root22|3318	12.7757110427536	0.0915136572862802	0.978042018243122	NA	NA
Root22|735	20.1392906888218	0.0305240008441228	0.959894000583063	0.936215652107012	0.981483222099
Root22|734	24.5261931521657	0.117593857072384	0.971893055305995	0.727670198125178	0.915912105611557
Root22|730	8.91998717705147	-0.10734832146064	0.981374985970212	0.721085182392532	NA
Root22|729	10.9969766140194	-0.0635520732591799	0.977768942356068	0.815918222159615	NA
Root22|3922	0	NA	NA	NA	NA
Root22|205	7.44668418725541	0.250865250589548	1.06500999372093	NA	NA
Root22|932	17.0539171125292	-0.0862342251445623	0.948284680241642	0.805342577820258	0.961652221886027
Root22|2305	156.718869217895	0.159036884158473	0.923748011745064	0.714342099095648	0.91175346390371
Root22|939	96.38324648908	-0.00225991290896961	0.943779167359448	0.980889818388517	0.997246117166181
Root22|3326	6.64775829867186	0.102257688642622	0.991003966783724	NA	NA
Root22|2326	21.4679064708685	-0.0677185877663075	0.971961570299576	0.814104179253399	0.961652221886027
Root22|816	9.21655471784704	0.286850110500487	1.07454393142392	NA	NA
Root22|936	498.6510119742	0.457317949466616	1.12161661022645	0.170483272471154	0.693914930597954
Root22|1390	96.8488020453892	0.288186295488815	1.01640636812926	0.405762313509621	0.817139821628956
Root22|1389	36.4775082411422	0.179392127660019	0.970976269056662	NA	NA
Root22|2344	5.73399160273656	0.186415104986295	1.02142955285961	NA	NA
Root22|1364	201.063345835827	-0.00299202249683982	0.908193408188461	0.980677943301752	0.997246117166181
Root22|893	15.4711699712704	-0.0404646004249439	0.979936119252619	NA	NA
Root22|869	9.97724640835458	-0.0336484884127655	0.979442080935749	0.89561421816377	NA
Root22|887	542.8995053024	0.401768405404888	1.12529635032772	NA	NA
Root22|889	13.2957250928811	0.105249066221746	0.968138849043104	0.757733224730337	0.941894001290458
Root22|1430	55.7896788180158	0.0334876124650246	0.944310476109332	0.938562993830258	0.981786289598757
Root22|1431	142.55342946645	0.203687441087396	0.936988891414036	0.633670642544294	0.901489384549379
Root22|1432	164.873294654077	-0.233645851284711	0.943200159790829	0.565311611984985	0.887735946600827
Root22|1433	1015.12899312518	0.468517922834065	1.06436799986996	0.263621193648296	0.746494626103887
Root22|1435	187.266034739267	0.261599961086804	0.968522422181417	0.521617013219054	0.867368193810541
Root22|1442	428.379092043413	0.485169871480736	1.14760185909454	0.135664051925533	0.642560405863066
Root22|1894	11.742363832159	0.0750991521914705	0.98421926959007	NA	NA
Root22|2571	1.7139193764318	0.214895185798035	1.05053204468445	0.182487827660668	NA
Root22|100	1.65481870827898	0.214526306394805	1.05033053167761	0.185647166269848	NA
Root22|2658	3.60514075732207	0.221369737170624	1.05397679239182	0.120275494615405	NA
Root22|2805	0.0591006681528207	0.11579925699267	1.0146722914117	0.559402147612079	NA
Root22|478	0	NA	NA	NA	NA
Root22|1794	0	NA	NA	NA	NA
Root22|2302	30.4442793103543	0.495001926513515	1.20324918410996	0.0148420227678554	0.19134175298019
Root22|215	0	NA	NA	NA	NA
Root22|2646	0	NA	NA	NA	NA
Root22|3277	0	NA	NA	NA	NA
Root22|447	0.945610690445132	0.207350760278264	1.04644470797216	0.240304736380149	NA
Root22|871	24.1080077189813	0.201204290213134	1.027656650145	NA	NA
Root22|2982	22.0251914033937	0.160511154605134	0.995081188925955	NA	NA
Root22|881	6.69444058078907	-0.325009479520237	1.08940001811471	0.0768487967366775	NA
Root22|895	107.992875536517	0.29117605261057	1.07256519332219	0.136638148805927	0.642560405863066
Root22|747	31.9046283733585	-0.321111512244416	1.03885773752722	0.312514162799377	0.763222686561101
Root22|744	0	NA	NA	NA	NA
Root22|2219	0	NA	NA	NA	NA
Root22|2205	4.52770011639397	0.263361961209389	1.06416591916243	NA	NA
Root22|2544	69.141856401627	-0.206457570190693	0.980313280288437	0.544834866814899	0.874948943116232
Root22|3391	2.74834099249864	-0.192738817155349	1.0409961414199	0.277181323320751	NA
Root22|766	0	NA	NA	NA	NA
Root22|335	28.5537349188885	-0.00712414426685918	0.964671362628693	0.968553447428375	0.996281020724221
Root22|1945	35.1902894282053	0.299814257929676	1.01058498231484	0.410251751518747	0.817139821628956
Root22|218	6.5840703096522	-0.0653691072468718	0.984835568685914	0.821281705280621	NA
Root22|2033	13.6546117785157	-0.0181331971893148	0.967882842115506	0.942305867562633	0.981940098408315
Root22|25	0	NA	NA	NA	NA
Root22|1075	6.54382255791035	-0.133374272287533	0.988484813526831	0.676533031710142	NA
Root22|879	0	NA	NA	NA	NA
Root22|1919	32.2215177635522	-0.276802141283748	1.03813492201331	0.294803451890815	0.75293899594529
Root22|3926	1.06381202675077	0.209075903115614	1.04737198316642	0.22815789142452	NA
Root22|2912	2.43813486651654	-0.19057174395686	1.04011736479018	0.297027282469356	NA
Root22|202	3.62781011009821	-0.19763084464306	1.04311358319287	0.233791165326588	NA
Root22|795	0.709208017833849	0.202603541738561	1.04392451505893	0.271276100404185	NA
Root22|2553	0	NA	NA	NA	NA
Root22|3615	1.87431593882183	-0.185308690926506	1.03813139042173	0.344990053082838	NA
Root22|723	3.42540017756707	-0.196694891050317	1.0426944225635	0.242147164882687	NA
Root22|1445	71.9458930138741	0.389302243109659	1.07978374343633	0.229469477104277	0.72488040118371
Root22|1788	3.07814191159848	-0.194799103110736	1.04186414368961	0.258843910910908	NA
Root22|77	3.51787647039826	-0.197115127571778	1.04288102554168	0.23834642682773	NA
Root22|3282	1.42237634617694	-0.0790810091978259	0.994640852003463	0.869347919570284	NA
Root22|448	0	NA	NA	NA	NA
Root22|3652	2.36402672611283	0.218023023224823	1.05221463340043	0.155081538814996	NA
Root22|3707	0.190300009864837	-0.129943284105018	1.02312079061312	0.925729971630129	NA
Root22|1610	3.52055018249948	-0.197149173411355	1.04289911826978	0.238047200567444	NA
Root22|2600	7.26521821570916	0.168840092879964	1.01253588154752	NA	NA
Root22|1953	0	NA	NA	NA	NA
Root22|1326	6.27080478376375	-0.0404383029323988	0.981449453318876	0.888909555536682	NA
Root22|1826	1.24111403120924	0.209650602541099	1.04803907428386	0.21276450436954	NA
Root22|2756	2.69936360221474	-0.192488842335949	1.04089217152789	0.279752300403603	NA
Root22|2136	1.13199118802554	-0.174396317613078	1.03457070916913	0.44965368891548	NA
Root22|862	5.68867161492168	0.041757100491075	0.980886723890652	0.888276030511975	NA
Root22|78	1.95032204904308	0.21621834432001	1.05124699192323	0.171139087420453	NA
Root22|2308	6.47020033540446	-0.211092634156893	1.0486110024458	0.154391166488411	NA
Root22|2111	0	NA	NA	NA	NA
Root22|390	8.02949898989398	-0.288678766450113	1.07538933777758	0.0823971215639802	NA
Root22|2108	3.92912756364211	0.00997070512068307	0.981410918234887	0.951357460972416	NA
Root22|2364	7.50546378365603	-0.243263283552992	1.05597905647908	NA	NA
Root22|2322	12.8279684624483	0.1975765229643	0.998624260524033	0.525613096595091	0.867534418947607
Root22|934	1.35931536751488	0.212292380719688	1.04911285540328	0.203958229925677	NA
Root22|470	2.87288140811499	0.229206087686699	1.04971835238146	0.196290111457597	NA
Root22|3433	0.413704677069745	0.191091074332966	1.0381553466407	0.333426191010918	NA
Root22|1383	0	NA	NA	NA	NA
Root22|274	27.4984013700491	0.154901396231346	0.973363090770374	0.655982008859121	0.901618479354176
Root22|2754	0	NA	NA	NA	NA
Root22|801	0	NA	NA	NA	NA
Root22|2031	696.156887116966	0.54777069768867	1.16549450376308	0.144578859040277	0.644524446375814
Root22|2149	1.4184160356677	0.212798687484303	1.04938866904115	0.199911015550263	NA
Root22|160	0.0591006681528207	0.11579925699267	1.0146722914117	0.559402147612079	NA
Root22|1020	0	NA	NA	NA	NA
Root22|1131	15.3450043615684	-0.316431292034507	1.09025334789628	0.0386693283718648	0.329379814881777
Root22|833	53.5160022369079	-0.35037704589777	1.02571594010841	0.336409211823608	0.775203835941357
Root22|1625	0	NA	NA	NA	NA
Root22|1766	0	NA	NA	NA	NA
Root22|1468	5.85152176113761	-0.27215478363585	1.06757499070274	0.115673723772376	NA
Root22|1240	2.87351609268021	-0.19364021065776	1.04136967657288	0.269487281855134	NA
Root22|733	6.26008350333216	0.0607749335593533	0.983085283333858	0.833225359630676	NA
Root22|2256	5.0306752997316	-0.353229129034495	1.10060256208991	0.0862906841937444	NA
Root22|3776	0	NA	NA	NA	NA
Root22|3353	0	NA	NA	NA	NA
Root22|2410	0	NA	NA	NA	NA
Root22|2978	0	NA	NA	NA	NA
Root22|1184	0	NA	NA	NA	NA
Root22|2579	1.00471135859795	0.208253988959041	1.0469295171313	0.234011887490198	NA
Root22|749	0	NA	NA	NA	NA
Root22|2819	0	NA	NA	NA	NA
Root22|2109	31.6305820184576	-0.173221627070871	0.966087231476342	0.62049919011377	0.89374794811535
Root22|1272	0	NA	NA	NA	NA
Root22|3656	18.143905122916	0.267358440643297	1.07200916186696	NA	NA
Root22|3888	0	NA	NA	NA	NA
Root22|284	2.39128339975582	0.0106647916997845	0.984826591067194	0.916887573430983	NA
Root22|1917	6.98814323020111	-0.145193264561119	0.996401198058106	0.63267921760716	NA
Root22|1685	0	NA	NA	NA	NA
Root22|618	0	NA	NA	NA	NA
Root22|3269	0	NA	NA	NA	NA
Root22|713	1.7139193764318	0.214895185798035	1.05053204468445	0.182487827660668	NA
Root22|2602	1.65444865942194	-0.182717664985632	1.03722218249537	0.369261776827238	NA
Root22|1628	3.80600019729674	-0.198448289225208	1.04348802519514	0.226651193850885	NA
Root22|1638	4.43745727911336	-0.0716429113453497	0.988031327125371	0.82480435314045	NA
Root22|2967	0.650107349681028	0.200997769596017	1.04308735714373	0.280978544462487	NA
Root22|17	0	NA	NA	NA	NA
Root22|764	0	NA	NA	NA	NA
Root22|2786	0	NA	NA	NA	NA
Root22|3625	1.35931536751488	0.212292380719688	1.04911285540328	0.203958229925677	NA
[truncated: 1,997 more rows]
