# Supplementary material for: Genome-resolved metatranscriptomics reveals conserved root colonization determinants in a synthetic microbiota
Source: Nat Commun. 2023 Dec 13;14:8274. doi: 10.1038/s41467-023-43688-z (PMC10719396; doi:10.1038/s41467-023-43688-z)
Supplement: Supplementary file 11 — Source Data [file 41467_2023_43688_MOESM11_ESM.zip › Source Data/Supplementary_information/figureS5/Root670unfiltered_deseq_LFC.csv]

	baseMean	log2FoldChange	lfcSE	pvalue	padj
Root670|1097	0	NA	NA	NA	NA
Root670|1106	0.941831429609714	-0.143605731925303	1.02339305172019	0.821826823253025	NA
Root670|1279	123.792270529048	0.543640241510119	1.2281291582416	NA	NA
Root670|1388	1.29968604134746	-0.154132525992443	1.02596482291612	0.730222904639609	NA
Root670|14	1.77497744568866	-0.164223006548375	1.02888626889364	0.643594453474619	NA
Root670|1721	32.853590338727	-0.454849935808442	1.08365849682477	0.207961026806806	NA
Root670|1789	0	NA	NA	NA	NA
Root670|179	1.48002081795812	-0.158450089741307	1.02715511338992	0.6934007680692	NA
Root670|1805	0	NA	NA	NA	NA
Root670|198	310.799020411063	0.491360240130985	1.13647330887357	NA	NA
Root670|1986	2.73554211102832	-0.197992524403981	1.03704640107887	0.50388365369578	NA
Root670|2038	0	NA	NA	NA	NA
Root670|2079	1.22412237633701	-0.152373161920295	1.02549629717803	0.746130605186252	NA
Root670|2126	0.941831429609714	-0.143605731925303	1.02339305172019	0.821826823253025	NA
Root670|2211	0.067273673543551	-0.06505184211972	1.01493677758963	0.484709095871509	NA
Root670|2223	5.15965821672743	-0.00238464503627177	0.966989754292804	0.98411042755248	NA
Root670|2231	230.954448886127	0.360838024843135	1.11799958322706	NA	NA
Root670|2244	4.49626216106421	-0.259262796093714	1.05562658520315	0.333482932344328	NA
Root670|2249	0	NA	NA	NA	NA
Root670|2301	0	NA	NA	NA	NA
Root670|2333	8.89765337578419	-0.476504684127864	1.16370499778939	0.0993641858274698	NA
Root670|2355	0	NA	NA	NA	NA
Root670|2417	0	NA	NA	NA	NA
Root670|2423	0	NA	NA	NA	NA
Root670|2516	0	NA	NA	NA	NA
Root670|2624	0	NA	NA	NA	NA
Root670|287	4.15195740292432	-0.105057699158351	0.996792318185059	0.736698469754746	NA
Root670|3214	10.4827760507919	-0.0120154890012854	0.937456785472986	0.96770472436071	NA
Root670|3388	2.44824475267402	-0.173819697797986	1.03212932409385	0.559849474906052	NA
Root670|3404	0	NA	NA	NA	NA
Root670|3482	0	NA	NA	NA	NA
Root670|3556	0.734473425802205	-0.135411261097939	1.02170598473429	0.893952222287928	NA
Root670|3566	0.319630471778931	0.126047337678684	1.0097422119896	0.377492822857503	NA
Root670|3582	23.8721798846375	-0.428384928201788	1.07049245205004	0.191595746232488	NA
Root670|3593	1.89738968332236	-0.166303435625506	1.02954753685733	0.625806876090922	NA
Root670|3614	0	NA	NA	NA	NA
Root670|3621	0	NA	NA	NA	NA
Root670|3626	0	NA	NA	NA	NA
Root670|3683	0	NA	NA	NA	NA
Root670|3747	366.779395331786	0.359856150673732	1.10926143253015	NA	NA
Root670|3775	1.13560559205921	0.213928436619438	1.05027889052791	0.168982813888536	NA
Root670|4003	0	NA	NA	NA	NA
Root670|4068	0	NA	NA	NA	NA
Root670|4119	0	NA	NA	NA	NA
Root670|4165	12.5547507122102	0.374422828923849	1.12491688863896	NA	NA
Root670|4257	0	NA	NA	NA	NA
Root670|4266	0	NA	NA	NA	NA
Root670|4349	0	NA	NA	NA	NA
Root670|4512	0	NA	NA	NA	NA
Root670|4517	0.122412237633701	-0.0809441084749873	1.01578309960075	0.608058009080608	NA
Root670|4556	0.403642041261306	-0.115562383967534	1.01865732660282	0.928537234165518	NA
Root670|4611	0	NA	NA	NA	NA
Root670|4625	0	NA	NA	NA	NA
Root670|4629	16.3915325442215	-0.0232631604463465	0.926511478865403	NA	NA
Root670|4638	0	NA	NA	NA	NA
Root670|4777	2.14503278500073	0.219371653653449	1.05317074072389	0.123004221190228	NA
Root670|4822	0	NA	NA	NA	NA
Root670|4842	1.51414078941228	0.216607567775134	1.05171648786943	0.147172063706199	NA
Root670|4880	0.336368367717755	-0.109705421098823	1.01799386847196	0.875448620881522	NA
Root670|49	0	NA	NA	NA	NA
Root670|5092	0	NA	NA	NA	NA
Root670|555	11.819196060039	0.00740309887772106	0.952209610069862	0.99151962807762	NA
Root670|611	0	NA	NA	NA	NA
Root670|650	1.07032968110967	-0.147724291359121	1.02434597518311	0.785587781261109	NA
Root670|959	0	NA	NA	NA	NA
Root670|1039	0.067273673543551	-0.06505184211972	1.01493677758963	0.484709095871509	NA
Root670|1183	0	NA	NA	NA	NA
Root670|1236	0	NA	NA	NA	NA
Root670|1314	1.13560559205921	0.213928436619438	1.05027889052791	0.168982813888536	NA
Root670|1335	5.18272572060265	-0.276819835863386	1.06226761870055	0.29115464948599	NA
Root670|1691	29.4204924535164	-0.108782835333954	0.941944821922815	0.759209493984845	NA
Root670|1695	0	NA	NA	NA	NA
Root670|2028	10.0158868209345	-0.353276723456223	1.09873104905268	0.14173448667294	NA
Root670|2149	258.328016771562	0.584831293927647	1.24904473338817	NA	NA
Root670|2160	12.1131263152983	0.371680746718175	1.1232729814184	NA	NA
Root670|2342	0	NA	NA	NA	NA
Root670|2358	0	NA	NA	NA	NA
Root670|2464	8.50196913695667	0.150214878121792	0.982932691818864	0.636720177691043	NA
Root670|248	3.15738681646973	-0.21680477514629	1.04194065713138	0.450238002022624	NA
Root670|2521	1.88366285921943	-0.166004865831726	1.02945438209717	0.627987288963288	NA
Root670|2832	2.55639959465494	-0.175003275744482	1.03256434065273	0.549179959052271	NA
Root670|2933	6.4190514033648	-0.137429513266674	0.984059099357601	0.696244624850164	NA
Root670|305	0	NA	NA	NA	NA
Root670|306	0.244824475267402	-0.100366191948113	1.01711976546784	0.787130856810975	NA
Root670|3102	12.9706078927307	0.0118015662602817	0.943758962304263	0.981953414019841	NA
Root670|3179	3.53299517529532	0.250972551277488	1.06465326702978	0.0766844848882451	NA
Root670|3194	11.4942484095071	-0.301928098457119	1.05060893901169	0.284718750348675	NA
Root670|3205	3.72226277397186	0.257411753294739	1.06712946833748	0.071183569452625	NA
Root670|3267	35.723682979468	-0.273912240434773	0.96069253405329	0.491228199379188	NA
Root670|3317	7.20962072017416	-0.440580538501343	1.13824851823852	0.133828018996186	NA
Root670|3386	0	NA	NA	NA	NA
Root670|3408	4.89293568507279	-0.20678650592202	1.0427199778884	0.379340884681454	NA
Root670|3423	0	NA	NA	NA	NA
Root670|3431	10.1152227691068	-0.217383269969546	1.02858240446882	NA	NA
Root670|3484	0	NA	NA	NA	NA
Root670|3684	1.71377132687181	-0.163128226658492	1.02854586756897	0.653035820554242	NA
Root670|3733	6.05940576286819	-0.224930330532216	1.04853621118688	NA	NA
Root670|3860	7.61969866510414	-0.103642734550488	0.984086445953484	0.536331987972494	NA
Root670|3940	2.46047878279496	0.220336915149637	1.05366884759319	0.114202587603479	NA
Root670|4072	0	NA	NA	NA	NA
Root670|4140	0	NA	NA	NA	NA
Root670|4263	0	NA	NA	NA	NA
Root670|4302	26.5520528600258	-0.460315607892236	1.09154454657619	0.163160046318989	NA
Root670|4380	4.20375473645524	-0.309624841818922	1.07101243493855	0.296301102149692	NA
Root670|4384	0	NA	NA	NA	NA
Root670|4531	0	NA	NA	NA	NA
Root670|4540	1.95859580213921	-0.167248165381572	1.02985789677498	0.617412918710141	NA
Root670|4553	0	NA	NA	NA	NA
Root670|4575	0	NA	NA	NA	NA
Root670|4576	3.25552883519663	-0.219465104215772	1.04276466330366	0.440758284055361	NA
Root670|458	0	NA	NA	NA	NA
Root670|464	15.5873222292715	-0.169174441454386	0.946154773557725	0.666328079712529	NA
Root670|4655	1.95093653276298	-0.167083621658256	1.02980458748905	0.618689948551722	NA
Root670|4708	2.75427534675827	-0.17713366720078	1.03336015630119	0.530543246054674	NA
Root670|4764	31.1873269998652	-0.49852173196795	1.12207349129159	0.130796311638452	NA
Root670|4793	0	NA	NA	NA	NA
Root670|4906	3.72226277397186	0.257411753294739	1.06712946833748	0.071183569452625	NA
Root670|4961	0	NA	NA	NA	NA
Root670|1239	0	NA	NA	NA	NA
Root670|1386	3.82511714027823	-0.233490788582946	1.04733506548674	0.392110119147936	NA
Root670|1892	0	NA	NA	NA	NA
Root670|1982	1.77497744568866	-0.164223006548375	1.02888626889364	0.643594453474619	NA
Root670|2193	8.3197941750106	0.128127030770142	0.977221986485455	0.690167985022838	NA
Root670|2568	0	NA	NA	NA	NA
Root670|2755	0	NA	NA	NA	NA
Root670|3118	0	NA	NA	NA	NA
Root670|3211	0	NA	NA	NA	NA
Root670|3532	5.93699352523449	-0.223333288565323	1.04798882223732	NA	NA
Root670|3611	0.067273673543551	-0.06505184211972	1.01493677758963	0.484709095871509	NA
Root670|3813	7.46434384374596	-0.122800896286005	0.961829682685277	0.746951872203043	NA
Root670|3928	1.65810219123182	-0.162063735469722	1.02822121597777	0.662101913841957	NA
Root670|4053	2.66998568772953	-0.040756923357856	0.990600952488358	0.945631529181139	NA
Root670|4336	0.824344068249692	0.177470243830321	1.02946957135433	0.293999696250811	NA
Root670|4559	0	NA	NA	NA	NA
Root670|4828	0	NA	NA	NA	NA
Root670|4852	3.59012029277676	-0.230591474456974	1.04610172252892	0.407989303717888	NA
Root670|783	0.183618356450551	-0.0920298961262771	1.01648877618477	0.709474114257107	NA
Root670|965	2.75822061528559	-0.177140526778262	1.0333632646635	0.530352741773334	NA
Root670|1073	29.1862631838393	-0.3719222859376	1.01184502249288	0.335650276678107	NA
Root670|1195	0	NA	NA	NA	NA
Root670|1235	0	NA	NA	NA	NA
Root670|1265	2.8287284429327	-0.177745031361828	1.03360126969666	0.524407777136508	NA
Root670|1454	2.44646784253639	-0.173702975609162	1.03208946396508	0.560500499791873	NA
Root670|1597	0.134547347087102	-0.0830347858292293	1.01592203150545	0.62786892247613	NA
Root670|1785	0	NA	NA	NA	NA
Root670|1923	516.276550470352	0.418325537711256	1.15388351258606	NA	NA
Root670|2122	0	NA	NA	NA	NA
Root670|2393	1.14365245024037	-0.150058880298712	1.02491084380667	0.765882572480128	NA
Root670|2737	0	NA	NA	NA	NA
Root670|2902	56.4973267979207	-0.520415710352517	1.04063650149214	0.261466293000424	0.34713496208162
Root670|2908	2.55639959465494	-0.175003275744482	1.03256434065273	0.549179959052271	NA
Root670|3100	9.036058348315	-0.342647148186672	1.0928536350416	0.160030866568907	NA
Root670|3262	0	NA	NA	NA	NA
Root670|3690	0	NA	NA	NA	NA
Root670|4091	9.41722145587828	0.0275476823632888	0.977027360744716	0.928560453385093	NA
Root670|414	10.2273871921221	-0.493556671547455	1.17767798363014	0.0826664636226585	NA
Root670|4861	3.27320092782689	-0.22166722106427	1.04330192542029	0.436993686762591	NA
Root670|854	24.2429117315486	-0.178915744208995	0.946746046361066	0.647956033561373	NA
Root670|967	1.68184183858878	-0.162479280471664	1.02834850951259	0.658408065251171	NA
Root670|1109	0	NA	NA	NA	NA
Root670|1124	0	NA	NA	NA	NA
Root670|1546	0.612061188168504	-0.129343247465552	1.02062551530814	0.947695243660866	NA
Root670|1563	9.25438458639304	-0.268168159888858	1.03488159027335	0.354048945182614	NA
Root670|1980	1.07251639250037	0.213341451263443	1.04996281180008	0.173498384832746	NA
Root670|2063	1.21092612378392	-0.151936385495614	1.02538612548742	0.749617190918915	NA
Root670|2501	2.08006050469989	0.213537609743853	1.04637712429268	0.190943719885149	NA
Root670|2651	5.0074227406734	-0.16467644864994	1.00009188259256	0.602900743717725	NA
Root670|2669	0	NA	NA	NA	NA
Root670|29	2.27121118411842	0.219782246078723	1.05338321085848	0.11928707146952	NA
Root670|3070	5.97083399632925	0.0708377903678046	0.968658726934492	0.824627026134595	NA
Root670|3072	3.66470785963479	-0.23520090342251	1.04741259775664	0.398394034083354	NA
Root670|3234	1.32487319073575	0.215413631433039	1.05107828149936	0.157099182601255	NA
Root670|3581	0.0612061188168504	-0.0633956153120398	1.01483936515949	0.484709095871508	NA
Root670|3679	3.03722240063063	-0.060124776518834	0.991496060058884	0.881798584757099	NA
Root670|3820	1.34547347087102	-0.15538223555675	1.02629774246555	0.719918720472508	NA
Root670|3999	5.68089724179457	-0.0283811671010375	0.983263584464818	0.743288190389354	NA
Root670|4069	0	NA	NA	NA	NA
Root670|4261	0	NA	NA	NA	NA
Root670|4396	0.198864357712963	-0.093978174749752	1.01663644603752	0.728470404763464	NA
Root670|452	0	NA	NA	NA	NA
Root670|4529	0	NA	NA	NA	NA
Root670|4558	5.91035616474735	-0.153258877149107	1.00704820391616	0.587224315928132	NA
Root670|4565	6.58539049533018	0.0885845653722694	0.973203399933818	0.777516062393386	NA
Root670|4572	0	NA	NA	NA	NA
Root670|4583	0.673267306985355	-0.132511685147936	1.02117262886021	0.919573466454508	NA
Root670|459	0	NA	NA	NA	NA
Root670|4634	7.68728237768014	-0.0309624070112458	0.946276497476961	0.931969420743392	NA
Root670|4802	0	NA	NA	NA	NA
Root670|4939	3.4403454035668	-0.183001727345631	1.03568886855643	0.477705230849828	NA
Root670|5098	0.428442831717953	-0.117690251344392	1.01891534546371	0.94723050681496	NA
Root670|557	19.0599616299017	-0.142201089153361	0.9313379304221	0.71826726454164	NA
Root670|949	0	NA	NA	NA	NA
Root670|10	0.067273673543551	-0.06505184211972	1.01493677758963	0.484709095871509	NA
Root670|106	54.7966590948738	-0.467115156455627	1.12273214048722	0.13808064438033	0.232952379634843
Root670|1226	4.63378304487575	0.0122251285137199	0.968622635227633	0.942558117012689	NA
Root670|1228	6.46699307265682	-0.301263010926604	1.07251739701748	0.231792033740105	NA
Root670|164	0	NA	NA	NA	NA
Root670|1995	0	NA	NA	NA	NA
Root670|3721	1.88366285921943	-0.166004865831726	1.02945438209717	0.627987288963288	NA
Root670|3833	0	NA	NA	NA	NA
Root670|4305	10.1504341680216	-0.354697273236617	1.09953398805988	0.139483954487367	NA
Root670|5080	0	NA	NA	NA	NA
Root670|1100	7.07862645039627	-0.0706521461259877	0.986186510904814	0.617668368574549	NA
Root670|1166	0.134547347087102	-0.0830347858292293	1.01592203150545	0.62786892247613	NA
Root670|1173	3.57468314434391	-0.216478946365659	1.04277758195658	0.425903808454227	NA
Root670|1784	5.02125529685952	-0.26095255245823	1.05709968494913	0.312412421863503	NA
Root670|1826	2.14221415858976	-0.169953156221162	1.0307636427349	0.593987816268624	NA
Root670|1833	0	NA	NA	NA	NA
Root670|2398	8.91223996165984	-0.351583563881828	1.05334369633707	0.280209190984298	NA
Root670|2697	0.918091782252756	-0.142855320716647	1.02322432044369	0.828687860329624	NA
Root670|2887	4.60153287761749	-0.262040229854307	1.05664735673081	0.326444853315333	NA
Root670|2959	2.96004163591624	-0.179012840940978	1.03409333293942	0.513153523006575	NA
Root670|2962	33.4063142331792	0.100331718240165	0.886347170932725	0.830416525385562	NA
Root670|3219	5.35164840554836	-0.214068946565195	1.04499919874826	NA	NA
Root670|3358	2.95880273475076	0.106858625812726	0.985149641192873	0.683524315442897	NA
Root670|3601	0	NA	NA	NA	NA
Root670|4236	39.1505087580104	0.415479955900365	1.10297877600217	NA	NA
Root670|4699	0	NA	NA	NA	NA
Root670|5071	21.5346311026238	-0.422183388719404	1.08878001768134	0.0978751615623801	NA
Root670|570	1.14678180118893	-0.150017305282672	1.02490463893204	0.765776709260955	NA
Root670|577	11.0749909502397	-0.216189248361246	1.00650808786828	0.493052481255464	NA
Root670|900	2.78815611275504	0.0464152090891187	0.98440517800245	0.820410506561845	NA
Root670|1101	0	NA	NA	NA	NA
Root670|1834	0	NA	NA	NA	NA
Root670|2399	0	NA	NA	NA	NA
Root670|2696	0	NA	NA	NA	NA
Root670|2888	0	NA	NA	NA	NA
Root670|3225	1.38796239029459	0.215843588612545	1.05130761527831	0.15360095845686	NA
Root670|3357	4.59801189829078	-0.148035547777621	0.982943956228541	0.698462790926087	NA
Root670|4237	11.1553477540243	0.172829605287724	0.963978580151744	NA	NA
Root670|4282	0	NA	NA	NA	NA
Root670|4700	1.82958678720651	0.218152835429553	1.05253719615894	0.133722484728349	NA
Root670|532	7.09331300545564	-0.110983719469555	0.985493161323654	NA	NA
Root670|567	0.588725165953135	0.0126321907368711	0.989355872691733	0.729686307928688	NA
Root670|569	0	NA	NA	NA	NA
Root670|752	6.20960437843879	-0.0465301342514121	0.98395798953101	0.688461328498728	NA
Root670|1587	0	NA	NA	NA	NA
Root670|181	0	NA	NA	NA	NA
Root670|182	0	NA	NA	NA	NA
Root670|1969	0	NA	NA	NA	NA
Root670|21	0	NA	NA	NA	NA
Root670|2241	0	NA	NA	NA	NA
Root670|2295	1.45105158985344	0.216238757393774	1.05151924343381	0.150297783726551	NA
Root670|2335	0	NA	NA	NA	NA
Root670|2366	1.89738968332236	-0.166303435625506	1.02954753685733	0.625806876090922	NA
Root670|2404	0	NA	NA	NA	NA
Root670|2471	0	NA	NA	NA	NA
Root670|2485	0	NA	NA	NA	NA
Root670|2640	0	NA	NA	NA	NA
Root670|2641	0	NA	NA	NA	NA
Root670|2658	0	NA	NA	NA	NA
Root670|2659	0	NA	NA	NA	NA
Root670|2667	1.19869479161806	0.215179697602148	1.05079283212215	0.164764805866633	NA
Root670|3307	0	NA	NA	NA	NA
Root670|3385	0	NA	NA	NA	NA
Root670|3391	0	NA	NA	NA	NA
Root670|3457	0	NA	NA	NA	NA
Root670|3623	1.53015297042126	-0.159579683494169	1.02747954628852	0.683893816627581	NA
Root670|3624	0	NA	NA	NA	NA
Root670|3652	0	NA	NA	NA	NA
Root670|3669	0.067273673543551	-0.06505184211972	1.01493677758963	0.484709095871509	NA
Root670|378	0	NA	NA	NA	NA
Root670|4276	0	NA	NA	NA	NA
Root670|4297	6.98900570325832	0.13109474618944	0.995823787967305	0.618765778498945	NA
Root670|4342	11.5810512464015	-0.0275534683497502	0.968081837689145	NA	NA
Root670|4509	0	NA	NA	NA	NA
Root670|4609	0	NA	NA	NA	NA
Root670|4785	3.09137077838341	0.234551397421031	1.05864946110753	0.0923005536642791	NA
Root670|5	2.45867083686568	-0.185567125523813	1.03407719373441	0.543319944304658	NA
Root670|5005	5.20818261820436	-0.173585722689092	1.00175105067267	0.581678341398414	NA
Root670|51	0	NA	NA	NA	NA
Root670|795	12.1850420472143	0.169315461190126	0.959387067774376	NA	NA
Root670|866	0.67273673543551	-0.132344867601494	1.02114760481292	0.92058105899825	NA
Root670|1061	2.22003122693718	-0.170956968012241	1.03111179567118	0.584982860289289	NA
Root670|1118	0	NA	NA	NA	NA
Root670|1746	0	NA	NA	NA	NA
Root670|1747	2.87668758439197	-0.178218019879814	1.03378999355574	0.519922583102866	NA
Root670|190	0.269094694174204	-0.102918447025624	1.01734746125356	0.811700269096313	NA
Root670|2307	9.86835412667242	-0.420107249296312	1.1322637057486	0.111305914195414	NA
Root670|24	0	NA	NA	NA	NA
Root670|2494	0.862953218162606	-0.140785456982082	1.02278037222422	0.846767314506215	NA
Root670|2495	7.4615131327127	0.10407853297058	0.988485622817146	0.701821605400719	NA
Root670|2525	22.4251934781883	-0.30037800386953	0.988477215769579	0.449359329009701	NA
Root670|3338	2.96081895648433	-0.0689967000077967	0.989345165543626	0.87416884706174	NA
Root670|3370	0	NA	NA	NA	NA
Root670|3499	9.01347237102198	-0.0596050881362879	0.974673798300383	0.796730296529296	NA
Root670|3515	0	NA	NA	NA	NA
Root670|3516	4.46804667363008	-0.20022329346051	1.04071133036554	NA	NA
Root670|3646	0	NA	NA	NA	NA
Root670|3647	2.08548387985008	-0.169109201666644	1.03047767389431	0.601186817448721	NA
Root670|3664	0	NA	NA	NA	NA
Root670|3665	1.14365245024037	-0.150058880298712	1.02491084380667	0.765882572480128	NA
Root670|3994	0	NA	NA	NA	NA
Root670|4148	0	NA	NA	NA	NA
Root670|4388	0.489648950534803	-0.122013866322473	1.0194969011413	0.986460917843082	NA
Root670|4389	3.07338023016923	-0.261652155216587	1.05278556154808	0.403661104156972	NA
Root670|4391	0	NA	NA	NA	NA
Root670|44	1.64404459157321	0.121018620216661	1.00465382364424	0.556119705114831	NA
Root670|4643	0	NA	NA	NA	NA
Root670|4644	1.16291625752016	-0.150696894689408	1.02506781844069	0.760680729218644	NA
Root670|4780	14.4905928438419	0.18799471474418	1.00274961600278	NA	NA
Root670|4781	6.35953690683733	-0.0391433345991171	0.973856824003397	0.911637994732973	NA
Root670|4945	18.2295364253511	0.0553010526285207	0.928777074468355	0.896628256397583	NA
Root670|4946	5.93038475853144	0.310697804558511	1.09036234230711	NA	NA
Root670|4950	0	NA	NA	NA	NA
Root670|4951	0	NA	NA	NA	NA
Root670|4964	0	NA	NA	NA	NA
Root670|4965	0	NA	NA	NA	NA
Root670|5010	0	NA	NA	NA	NA
Root670|5100	0	NA	NA	NA	NA
Root670|5101	2.39738958323611	0.220160004576865	1.05357782320597	0.115837099611855	NA
Root670|930	1.40774073278756	-0.15691596913007	1.02671871679059	0.706933923245005	NA
Root670|931	5.32338387285498	-0.0807050246206613	0.982248422912718	0.818827043044665	NA
Root670|1501	0	NA	NA	NA	NA
Root670|1925	3.22084075708118	-0.0687070534676559	0.992152256686383	0.853414683733088	NA
Root670|2502	7.78209538049468	-0.257300539684665	0.993186882179484	0.515411736509866	NA
Root670|3384	5.5042382362419	-0.273429368901357	1.06175109371264	0.284554740955614	NA
Root670|3942	0	NA	NA	NA	NA
Root670|4126	0	NA	NA	NA	NA
Root670|4127	0	NA	NA	NA	NA
Root670|4552	0.0630891995588451	0.140548032363242	1.02066276009839	0.316816150867579	NA
Root670|4654	0	NA	NA	NA	NA
Root670|4676	0	NA	NA	NA	NA
Root670|5043	0	NA	NA	NA	NA
Root670|773	0	NA	NA	NA	NA
Root670|882	11.0625221963551	-0.0319748871641455	0.958756078042809	0.912182733869488	NA
Root670|1200	0	NA	NA	NA	NA
Root670|1406	0	NA	NA	NA	NA
Root670|1698	0	NA	NA	NA	NA
Root670|1979	0	NA	NA	NA	NA
Root670|2042	0	NA	NA	NA	NA
Root670|2313	4.10369408615661	-0.192792251381229	1.03863244319227	0.430057000680271	NA
Root670|2446	0	NA	NA	NA	NA
Root670|249	0	NA	NA	NA	NA
Root670|2594	0	NA	NA	NA	NA
Root670|2834	0	NA	NA	NA	NA
Root670|2876	0	NA	NA	NA	NA
Root670|3199	8.46741682859299	0.199907303536356	1.01609166776903	0.452451326590993	NA
Root670|395	0	NA	NA	NA	NA
Root670|4144	4.97271485904592	-0.267237559287066	1.05889820755478	0.307646281293419	NA
Root670|426	4.207786348998	-0.250512023578524	1.05256900445981	0.355011495391645	NA
Root670|4448	213.658300731659	0.36172750748329	1.11850272003355	NA	NA
Root670|481	1.2617839911769	0.215010234257777	1.05085015317707	0.160812654494726	NA
Root670|683	308.549809527063	0.34493444058195	1.0864363551428	NA	NA
Root670|2364	6.86919314485098	0.255512273721923	1.02667462327959	0.376795559185387	NA
Root670|2401	0	NA	NA	NA	NA
Root670|3505	0	NA	NA	NA	NA
Root670|3695	20.4869015879161	-0.364800737377598	1.06418200861095	0.12833089957389	NA
Root670|3983	1.20706373958747	0.167753950179882	1.02408264728431	0.362130908302147	NA
Root670|4093	1.71377132687181	-0.163128226658492	1.02854586756897	0.653035820554242	NA
Root670|4100	0	NA	NA	NA	NA
Root670|4186	0	NA	NA	NA	NA
Root670|4502	0	NA	NA	NA	NA
Root670|1041	4.50476075339695	0.132585975813043	0.994167509391988	0.634418454604885	NA
Root670|2648	0	NA	NA	NA	NA
Root670|3236	3.46388832221096	-0.0789734902790049	0.993273859586542	0.819968602308427	NA
Root670|3469	0	NA	NA	NA	NA
Root670|3480	0	NA	NA	NA	NA
Root670|3488	0	NA	NA	NA	NA
Root670|3585	4.67276469728556	-0.153118152606276	0.997207275731755	0.634783351815378	NA
Root670|3675	0	NA	NA	NA	NA
Root670|3682	0	NA	NA	NA	NA
Root670|3748	1.07219430271211	-0.125206811465411	1.01407747046379	0.852881477516029	NA
Root670|4569	0	NA	NA	NA	NA
Root670|4623	0	NA	NA	NA	NA
Root670|4774	0	NA	NA	NA	NA
Root670|1032	16.7126274591802	-0.547871920991011	1.17069684585062	0.154540231515083	NA
Root670|1050	2.96004163591624	-0.179012840940978	1.03409333293942	0.513153523006575	NA
Root670|1677	4.17096775970016	-0.194181637366632	1.0390141126541	0.425123790333487	NA
Root670|251	234.067916443967	0.414950684444742	1.15143023187664	NA	NA
Root670|2753	3.97839772309528	-0.190357543151574	1.0379627871782	0.43916216819232	NA
Root670|3732	5.65269524931202	0.138884377565791	0.980325634706867	0.669832290288791	NA
Root670|418	3.93148647320716	-0.141972145739207	1.00549491996198	0.672648172207842	NA
Root670|4535	8.03734706368846	-0.421207387193569	1.12951598154345	0.131085611651555	NA
Root670|4541	12.9078276573393	-0.374799411399516	1.11200583383245	0.106057867585343	NA
Root670|4619	7.80943133631386	0.0937565544119105	0.971310333880965	0.771776717036751	NA
Root670|966	10.1241306175108	-0.171661041442494	0.995495067493539	0.386554811723187	NA
Root670|1042	8.47130413696951	-0.329193702573942	1.04468536432227	0.307475077344538	NA
Root670|2649	0	NA	NA	NA	NA
Root670|3237	9.85669365505595	-0.0174294781422388	0.963446146610297	0.948507063061263	NA
Root670|3470	0	NA	NA	NA	NA
Root670|3481	0	NA	NA	NA	NA
Root670|3489	0	NA	NA	NA	NA
Root670|3584	3.02283946938263	-0.211444718002897	1.04046319840708	0.465866737150958	NA
Root670|3674	0	NA	NA	NA	NA
Root670|3681	0	NA	NA	NA	NA
Root670|3750	7.41962358801434	-0.133500188342737	0.978511100100527	0.481068346122414	NA
Root670|4570	0	NA	NA	NA	NA
Root670|4622	0	NA	NA	NA	NA
Root670|4775	1.65256520805496	-0.161984767634725	1.02819653673795	0.662878344592276	NA
Root670|1080	7.04833902079858	-0.181779853328735	0.99083036315222	0.609743005938971	NA
Root670|81	12.6318471115462	-0.387240036264967	1.0825643918462	0.206673124766119	NA
Root670|2613	0	NA	NA	NA	NA
Root670|2800	4.83151437840358	-0.185746466890381	0.997748659296441	0.5790181162161	NA
Root670|2889	3.44278865500603	-0.213108676779536	1.04176297961498	0.437440578049727	NA
Root670|3599	2.22003122693718	-0.170956968012241	1.03111179567118	0.584982860289289	NA
Root670|3941	0	NA	NA	NA	NA
Root670|3956	5.0366614786956	-0.25015254467223	1.05398958929334	0.323376292861312	NA
Root670|4112	0	NA	NA	NA	NA
Root670|697	0	NA	NA	NA	NA
Root670|908	1.2232339212682	-0.152143849869212	1.02544340092723	0.747378356826441	NA
Root670|1	0	NA	NA	NA	NA
Root670|2236	6.592820007268	-0.230953633407936	1.05069348780571	NA	NA
Root670|2246	0	NA	NA	NA	NA
Root670|2474	30.9176397444268	-0.343824549886791	0.984501263839702	0.417561234360897	NA
Root670|283	0	NA	NA	NA	NA
Root670|3073	4.21316352174117	-0.125610685592691	0.994534547707642	0.70007337213859	NA
Root670|33	3.40681677617763	0.246475766291844	1.06296498581292	0.0807193140814654	NA
Root670|35	0.0612061188168504	-0.0633956153120398	1.01483936515949	0.484709095871508	NA
Root670|4065	0	NA	NA	NA	NA
Root670|4227	2.75427534675827	-0.17713366720078	1.03336015630119	0.530543246054674	NA
Root670|4516	0.0612061188168504	-0.0633956153120398	1.01483936515949	0.484709095871508	NA
Root670|4814	2.56870739213922	-0.192401424867658	1.0355756337707	0.524825264280262	NA
Root670|4819	0	NA	NA	NA	NA
Root670|5108	0	NA	NA	NA	NA
Root670|941	13.7629306464408	-0.149465323431407	0.943564149115313	0.70110543492199	NA
Root670|3375	1.2617839911769	0.215010234257777	1.05085015317707	0.160812654494726	NA
Root670|3490	0.612061188168504	-0.129343247465552	1.02062551530814	0.947695243660866	NA
Root670|3587	0	NA	NA	NA	NA
Root670|3609	0	NA	NA	NA	NA
Root670|4505	0	NA	NA	NA	NA
Root670|1088	2.70467376584497	-0.198526990035473	1.03707847313163	0.505638579654991	NA
Root670|1121	11.2522777228686	-0.113103207923015	0.941140376543605	0.766833939994619	NA
Root670|1188	32.3503767600906	-0.405358312931963	1.01616124958983	0.341696152636522	NA
Root670|1743	4.64954274388125	-0.264126469296763	1.05735520109253	0.322476909507539	NA
Root670|1749	1.90201975229085	-0.166319635405564	1.02955443926423	0.625442376158902	NA
Root670|18	0	NA	NA	NA	NA
Root670|188	5.38189388348408	-0.215126449212416	1.04529901026346	NA	NA
Root670|1962	63.0950256989107	-0.512875161798026	1.05030820880407	0.247355564221668	0.336347857987712
Root670|2227	57.465395911413	-0.576927103493981	1.13386163443071	0.179271130883082	0.271092929628076
Root670|2309	44.7189479609061	-0.624664354126836	1.26548466794923	0.0645658163282779	NA
Root670|2326	0	NA	NA	NA	NA
Root670|2368	25.4486690840052	-0.680322771419638	1.36687158806021	0.0154132658144432	NA
Root670|2409	0	NA	NA	NA	NA
Root670|2500	2.82549428882914	-0.177759289231005	1.03360593269326	0.524451020751559	NA
Root670|2522	223.037729252688	-0.80507890391636	1.23731055610481	0.114251886339299	0.213041111369521
Root670|2603	620.973846474901	0.834604710042142	1.61985394878399	NA	NA
Root670|2630	3.12598789973654	-0.215551352042757	1.04158839728864	0.45386728423518	NA
Root670|2632	79.8463957306595	-1.29179467559475	2.13661891339168	0.021144744142344	0.0738576978493144
Root670|2642	0.740010408979061	-0.135532172439683	1.02173322573357	0.892448586449863	NA
Root670|2668	4.08445339063055	-0.246999313101119	1.05136668574314	0.364335050988995	NA
Root670|27	0.458712720475574	-0.119402808664367	1.01915433291974	0.964443256975529	NA
Root670|2728	5.81943476940465	-0.286842193177996	1.06657923907584	0.262248161855215	NA
Root670|2750	7.34903312759414	-0.231650110050853	1.01999669494988	0.436876345900976	NA
Root670|3373	0	NA	NA	NA	NA
Root670|3496	10.7889167858588	-0.216804153034116	1.00056517790916	0.315279456779356	NA
Root670|3512	317.062760447107	0.568262826880703	1.20078249698876	0.108429275129651	0.208453180094214
Root670|3650	11.4551681037389	0.0763035026575402	0.965186423137772	0.822258948525914	NA
Root670|3657	0.0612061188168504	-0.0633956153120398	1.01483936515949	0.484709095871508	NA
Root670|3668	11.3873572521475	-0.226411539546941	1.00424052039366	0.297951057002108	NA
Root670|3716	4.70062512937249	-0.0519225815045242	0.978723611234672	0.896204996126344	NA
Root670|3823	9.66960962147881	-0.133447997578563	0.958661847653604	0.71863977924276	NA
Root670|4021	10.8949461768772	-0.300487927122798	1.00444636774464	0.445220564240892	NA
Root670|4061	1.95093653276298	-0.167083621658256	1.02980458748905	0.618689948551722	NA
Root670|41	145.725722880387	0.53567633131187	1.23387005135574	NA	NA
Root670|4143	14.8727634332451	-0.153913227922069	0.963422889853729	0.654738723690906	NA
Root670|4371	0	NA	NA	NA	NA
Root670|4385	8.74012735217827	-0.115741196556551	0.97357684242002	0.623583046282636	NA
Root670|4394	3.42754265374362	-0.182969799795106	1.03567419209258	0.478264324005768	NA
Root670|4397	0	NA	NA	NA	NA
Root670|4398	2.44646784253639	-0.173702975609162	1.03208946396508	0.560500499791873	NA
Root670|4493	34.1995958299442	-0.290015785043587	0.934492998419481	0.513074643836909	NA
Root670|450	19.1863722223183	-0.518570804969762	1.1687021060905	0.100929418178141	NA
Root670|4508	1.81638918567588	-0.164883749986548	1.02909607125846	0.637684787469386	NA
Root670|4546	7.05402833543809	-0.147026617160595	0.954936980597581	0.717077358785689	NA
Root670|4647	18.5935849684418	-0.226229180960312	0.961262198388914	0.536853521845725	NA
Root670|4779	22.9589482852953	0.0955119013773408	0.94544586719715	0.806891726224735	NA
Root670|4940	153.405617022659	-0.47218433795461	0.998935386874269	0.307861875504654	0.389539515944664
Root670|4941	40.2017964697947	-0.336798049227294	0.961433168162159	0.440974813522481	NA
Root670|4949	3.65320089342123	-0.15352331787924	0.99601694309298	0.689350057920875	NA
Root670|4958	1.04050401988646	-0.147020778372788	1.02417146726187	0.792499962431718	NA
Root670|5008	3.36350591911176	0.0553924663860465	0.982379698611742	0.812320716379201	NA
Root670|5097	3.27426207092658	-0.216425358113772	1.04213121731121	0.443361351078702	NA
Root670|5104	13.3780295683417	0.320459218585178	1.06479896106569	0.234105261255677	NA
Root670|550	2.55639959465494	-0.175003275744482	1.03256434065273	0.549179959052271	NA
Root670|625	10.5439242627311	-0.355743066815676	1.10044117474382	0.134857147909304	NA
Root670|659	11.5360605328348	-0.531475784537681	1.20707571864559	0.0645697017424368	NA
Root670|672	45.6136645899018	-0.809585323245218	1.39995820086472	0.0425184457132156	0.113382521901908
Root670|934	85.7598716847848	-0.182512708655196	0.926294222398872	0.655050434624764	0.697016953402235
Root670|974	32.0241503650094	-0.303049209129732	0.975831081563667	0.446029612936754	NA
Root670|1144	3.53299517529532	0.250972551277488	1.06465326702978	0.0766844848882451	NA
Root670|1431	2.75227632285344	-0.177059720674628	1.033334615051	0.531126934919577	NA
Root670|1432	6.45408818619619	-0.254741248120789	1.05444523877317	NA	NA
Root670|2043	0.134547347087102	-0.0830347858292293	1.01592203150545	0.62786892247613	NA
Root670|2044	0	NA	NA	NA	NA
Root670|2194	3.59324964372533	-0.184066654968925	1.0361380555616	0.467648456805389	NA
Root670|2195	0	NA	NA	NA	NA
Root670|2294	18.9168388945957	-0.376813871113096	1.064293547459	0.127652232969912	NA
Root670|2588	4.92095756558991	0.290301800758851	1.08088371004751	NA	NA
Root670|2589	141.662678838931	0.650011097451886	1.26032676394328	0.0903261480236592	0.184976889387735
Root670|3420	0	NA	NA	NA	NA
Root670|3442	0.315445997794225	0.194708832441779	1.04022301175405	0.250006089979408	NA
Root670|3443	2.01885438588304	0.218927434174451	1.05293898809696	0.127024821812677	NA
Root670|408	0	NA	NA	NA	NA
Root670|409	0.67273673543551	-0.132344867601494	1.02114760481292	0.92058105899825	NA
Root670|4454	29.5958600482598	-0.230250567993207	0.978637860800951	0.527942946659777	NA
Root670|4458	13.359185444626	0.161842048628275	0.981717208530109	NA	NA
Root670|4974	0	NA	NA	NA	NA
Root670|4975	170.750193426525	0.365318914401015	1.11856315880834	NA	NA
Root670|5085	0	NA	NA	NA	NA
Root670|5086	2.90564347411507	-0.066487661957641	0.989047639457099	0.881953290181604	NA
Root670|1316	0	NA	NA	NA	NA
Root670|1931	1.70340838808882	0.217577232344082	1.05223466074939	0.138713627225037	NA
Root670|2534	0	NA	NA	NA	NA
Root670|2552	0	NA	NA	NA	NA
Root670|2745	0.134547347087102	-0.0830347858292293	1.01592203150545	0.62786892247613	NA
Root670|2944	0	NA	NA	NA	NA
Root670|322	0	NA	NA	NA	NA
Root670|3332	0.269094694174204	-0.102918447025624	1.01734746125356	0.811700269096313	NA
Root670|3342	4.60551156779569	0.282829659709232	1.07759394450937	0.049922110846862	NA
Root670|3986	2.30018041222311	-0.0319819109586481	0.986994516615388	0.98725762855339	NA
Root670|4598	5.22228708403399	-0.136804938945682	1.00299640180433	0.63755197699153	NA
Root670|4601	0	NA	NA	NA	NA
Root670|5018	1.41274714441457	-0.156959676721583	1.02673305287803	0.706300558468954	NA
Root670|77	0	NA	NA	NA	NA
Root670|78	0	NA	NA	NA	NA
Root670|785	2.80430399513458	-0.22729791338921	1.04335465429724	0.462237368890698	NA
Root670|1876	0	NA	NA	NA	NA
Root670|2315	9.77799357181461	-0.0779696134563494	0.976775170726889	0.746933183329418	NA
Root670|2595	1.27819979732747	-0.153705202138788	1.02584768173791	0.734329110049285	NA
Root670|2949	6.68745515323758	0.322517931966833	1.0962008795176	NA	NA
Root670|3534	1.45105158985344	0.216238757393774	1.05151924343381	0.150297783726551	NA
Root670|1059	0	NA	NA	NA	NA
Root670|1089	0	NA	NA	NA	NA
Root670|1120	0	NA	NA	NA	NA
Root670|1744	2.62367326819849	-0.175685604524856	1.03282346189979	0.542707144748963	NA
Root670|1751	0	NA	NA	NA	NA
Root670|189	0	NA	NA	NA	NA
Root670|2305	6.13053407844943	-0.184834212276045	1.00892758301092	0.533393560487138	NA
Root670|2410	0	NA	NA	NA	NA
Root670|2499	0	NA	NA	NA	NA
Root670|2523	15.0135993329345	-0.230521799541491	0.95073011108457	0.574754197216026	NA
Root670|26	0	NA	NA	NA	NA
Root670|2633	0.336368367717755	-0.109705421098823	1.01799386847196	0.875448620881522	NA
Root670|2643	0	NA	NA	NA	NA
Root670|2666	2.21711148229861	-0.170854005424801	1.03107766886551	0.585639134205531	NA
Root670|2727	0	NA	NA	NA	NA
Root670|2751	0	NA	NA	NA	NA
Root670|3340	1.54729449150167	-0.159830106450086	1.02755705829376	0.681155106390617	NA
Root670|3372	0	NA	NA	NA	NA
Root670|3497	0	NA	NA	NA	NA
Root670|3513	1.81638918567588	-0.164883749986548	1.02909607125846	0.637684787469386	NA
Root670|3649	0.229356360237787	-0.097663655285149	1.01692794025734	0.764117554471731	NA
Root670|3653	2.51551842621757	-0.181410697923336	1.03353080852404	0.543726360476993	NA
Root670|3658	0	NA	NA	NA	NA
Root670|3667	0	NA	NA	NA	NA
Root670|3718	0	NA	NA	NA	NA
Root670|3821	0	NA	NA	NA	NA
Root670|4022	0	NA	NA	NA	NA
Root670|4062	0	NA	NA	NA	NA
Root670|4146	0	NA	NA	NA	NA
Root670|42	9.19878910547044	0.151435284295178	0.991714378920138	NA	NA
Root670|4386	0.874557756066163	-0.141128196496216	1.02285610649575	0.843418707020656	NA
Root670|4393	0	NA	NA	NA	NA
Root670|449	0	NA	NA	NA	NA
Root670|4506	0	NA	NA	NA	NA
Root670|4547	0	NA	NA	NA	NA
Root670|4646	5.93671402487509	-0.0694037360484075	0.983954516128992	0.833220934752285	NA
Root670|4783	2.50945087149087	-0.174529035787472	1.03238729313155	0.553641505737761	NA
Root670|4943	3.94049960075308	0.0772511689737664	0.983325934752305	0.768456984048311	NA
Root670|4953	0.0764521200792623	-0.0673365219369707	1.01507638537228	0.484709095871509	NA
Root670|4959	1.54729449150167	-0.159830106450086	1.02755705829376	0.681155106390617	NA
Root670|5006	0	NA	NA	NA	NA
Root670|5096	0.693981195147296	0.208200761998845	1.04719123124241	0.202973971761171	NA
Root670|5102	0	NA	NA	NA	NA
Root670|546	0	NA	NA	NA	NA
Root670|660	5.91424378255533	-0.28734034389013	1.06683972703218	0.258520600898918	NA
Root670|671	3.67945176476003	-0.0407337790529782	0.98099549715632	0.935700132755557	NA
Root670|933	11.8055317026386	-0.258359347034443	0.983672749426485	0.49878137781114	NA
Root670|973	0	NA	NA	NA	NA
Root670|1755	9.89256004551581	-0.125628430057412	0.963358579413356	0.654537784061316	NA
Root670|2213	0	NA	NA	NA	NA
Root670|250	7.80033738575678	-0.324619005037586	1.08366729834311	0.190423387149212	NA
Root670|2812	9.08204739043201	-0.146437317913507	0.990075074926134	0.437659972053739	NA
Root670|3068	1.2617839911769	0.215010234257777	1.05085015317707	0.160812654494726	NA
Root670|3069	0	NA	NA	NA	NA
Root670|312	3.19690303663894	-0.262900309935347	1.05351616500393	0.394157529233662	NA
Root670|3414	316.49422129887	0.409670174512339	1.14794123835981	NA	NA
Root670|3636	2.96317098686481	-0.208483527063832	1.0396870206063	0.47387255597032	NA
Root670|4012	1.9557651863242	0.218685260080681	1.05281300342802	0.129162187986414	NA
Root670|427	5.20252009943229	-0.212765483350818	1.04451398710636	NA	NA
Root670|4530	0	NA	NA	NA	NA
Root670|4533	0	NA	NA	NA	NA
Root670|4549	2.42185224756784	-0.173471264905705	1.03200416241476	0.562773378630604	NA
Root670|1884	0.0612061188168504	-0.0633956153120398	1.01483936515949	0.484709095871508	NA
Root670|4362	4.5372447915542	0.0220754300239292	0.984686151580818	0.905304055159155	NA
Root670|2209	0	NA	NA	NA	NA
Root670|2445	0.403642041261306	-0.115562383967534	1.01865732660282	0.928537234165518	NA
Root670|252	4.26815009737999	0.0376072526233819	0.986192780834804	0.957950947304565	NA
Root670|2829	89.4814346875734	0.310290562567333	0.968181003041277	0.468397704111012	0.540291305207121
Root670|3156	13.5351416779889	-0.121229766787163	0.957985716247269	0.719396861677047	NA
Root670|3173	2.15275755339363	-0.170053873970152	1.03079937772795	0.59293305086459	NA
Root670|3175	4.36831294025365	-0.256623304928231	1.05461363028539	0.341451359641081	NA
Root670|4036	5.92137163098551	0.113973931654352	0.985419511899994	0.704145647996891	NA
Root670|656	23.0917134838011	-0.24447741815922	0.92639325132483	0.569336974307325	NA
Root670|1060	0	NA	NA	NA	NA
Root670|1090	8.8370252122193	-0.10857293699326	0.991884526080986	NA	NA
Root670|1119	0	NA	NA	NA	NA
Root670|1745	0	NA	NA	NA	NA
Root670|1750	0	NA	NA	NA	NA
Root670|2306	3.07850860502262	-0.207316927195416	1.0397289772939	0.467321785936684	NA
Root670|2411	0	NA	NA	NA	NA
Root670|2498	0	NA	NA	NA	NA
Root670|25	0	NA	NA	NA	NA
Root670|2524	8.06426118872493	0.230422023363616	0.994249366474968	0.502001555628922	NA
Root670|2634	7.5682741018629	-0.102636786336649	0.983833080574191	0.539057540861724	NA
Root670|2644	3.15445997794225	0.236978029332085	1.05950916952377	0.0898191359468669	NA
Root670|2665	0	NA	NA	NA	NA
Root670|2726	0	NA	NA	NA	NA
Root670|2752	0	NA	NA	NA	NA
Root670|3341	0	NA	NA	NA	NA
Root670|3371	1.29968604134746	-0.154132525992443	1.02596482291612	0.730222904639609	NA
Root670|3498	0	NA	NA	NA	NA
Root670|3514	0	NA	NA	NA	NA
Root670|3648	0.856885663435906	-0.139202658757463	1.02246223384985	0.848779434345741	NA
Root670|3659	1.95093653276298	-0.167083621658256	1.02980458748905	0.618689948551722	NA
Root670|3666	4.06739021984903	0.0505121859727075	0.987767660977241	0.99744539970543	NA
Root670|3717	0	NA	NA	NA	NA
Root670|3822	0	NA	NA	NA	NA
Root670|4023	0	NA	NA	NA	NA
Root670|4063	2.56471497117624	-0.0348206906899264	0.99029742801705	0.965982240438532	NA
Root670|4147	0	NA	NA	NA	NA
Root670|43	4.18980245748273	0.0424223565179869	0.986694061778853	0.974340038174116	NA
Root670|4387	0	NA	NA	NA	NA
Root670|4392	0	NA	NA	NA	NA
Root670|448	0.99387756103041	-0.145248833575832	1.02376784923047	0.807017591169539	NA
Root670|4507	0	NA	NA	NA	NA
Root670|4548	0	NA	NA	NA	NA
Root670|4645	0	NA	NA	NA	NA
Root670|4782	0	NA	NA	NA	NA
Root670|4944	0	NA	NA	NA	NA
Root670|4954	2.43016762408914	-0.0271064000237871	0.989757034340953	0.993120076729644	NA
Root670|4960	0	NA	NA	NA	NA
Root670|5007	0	NA	NA	NA	NA
Root670|5095	0	NA	NA	NA	NA
Root670|5103	2.71283558103034	0.220987648992117	1.05400088359104	0.108192832390986	NA
Root670|547	2.50945087149087	-0.174529035787472	1.03238729313155	0.553641505737761	NA
Root670|661	0	NA	NA	NA	NA
Root670|670	223.477643818292	0.394505680162179	1.1262596951486	NA	NA
Root670|932	0	NA	NA	NA	NA
Root670|972	0.152904240158525	-0.085931460697043	1.01611914925815	0.655697447245227	NA
Root670|1063	3.59608437485417	0.253158059585486	1.06548594463512	0.0747810255432156	NA
Root670|1155	0.820159594264986	0.210315235926155	1.04833191583518	0.192550193194362	NA
Root670|1163	421.780748798289	0.464725497809729	1.17447969706492	NA	NA
Root670|1169	0	NA	NA	NA	NA
Root670|1392	8.83597242484139	-0.0590925491710632	0.958392985830691	0.860189748379798	NA
Root670|1440	1.71250652914448	-0.162977400847221	1.02850305179401	0.653863830619368	NA
Root670|1486	2.71251349124208	0.0710612559866178	0.988247343782034	0.750520130920827	NA
Root670|2247	0	NA	NA	NA	NA
Root670|2444	263.794303674314	0.488421338786269	1.20447448752064	NA	NA
Root670|2731	170.142393988687	0.477326600570469	1.17223206206554	0.0655545815825099	0.158300173495151
Root670|2764	142.457913013554	0.444511803114413	1.1337343168482	0.126429390739793	0.220806259883581
Root670|2846	0	NA	NA	NA	NA
Root670|2893	44.8820092584282	0.557122335818273	1.10681777022873	0.204650390185317	NA
Root670|3891	2.84319845413273	0.257683803177758	1.06170726434147	0.13327703056131	NA
Root670|3988	5.81630541845608	-0.288344547932709	1.06705693964549	0.26066518296591	NA
Root670|4179	0	NA	NA	NA	NA
Root670|5037	0	NA	NA	NA	NA
Root670|509	10.6959436326333	-0.168436162659742	0.96489680708479	0.571277298377937	NA
Root670|761	3.70005204489531	-0.184828791050615	1.03645984159893	0.460772207409688	NA
Root670|2473	0	NA	NA	NA	NA
Root670|2476	1.68184183858878	-0.162479280471664	1.02834850951259	0.658408065251171	NA
Root670|2483	0	NA	NA	NA	NA
Root670|2797	0	NA	NA	NA	NA
Root670|3563	5.10789423973549	-0.0057930162837746	0.983182032352751	0.814188038414299	NA
Root670|3577	0	NA	NA	NA	NA
Root670|3778	0	NA	NA	NA	NA
Root670|4254	1.22412237633701	-0.152373161920295	1.02549629717803	0.746130605186252	NA
Root670|4292	0	NA	NA	NA	NA
Root670|435	2.35490066381254	-0.00603043488181123	0.985163465205194	0.949484254019296	NA
Root670|45	0	NA	NA	NA	NA
Root670|4526	0	NA	NA	NA	NA
Root670|4678	0	NA	NA	NA	NA
Root670|4967	3.84291476850371	-0.094341767278224	0.995095446079869	0.771037229818661	NA
Root670|615	4.12841448428016	-0.192808430832573	1.03866480500628	0.429011756081326	NA
Root670|706	4.46804667363008	-0.20022329346051	1.04071133036554	NA	NA
Root670|1885	0	NA	NA	NA	NA
Root670|3765	3.06312456725349	0.105627907592061	0.993338716317548	0.66636836133879	NA
Root670|4360	0	NA	NA	NA	NA
Root670|631	5.00194202689973	0.123809589034138	0.990073315332927	0.66872001595165	NA
Root670|1107	0	NA	NA	NA	NA
Root670|1108	1.41274714441457	-0.156959676721583	1.02673305287803	0.706300558468954	NA
Root670|12	0	NA	NA	NA	NA
Root670|13	0	NA	NA	NA	NA
Root670|1966	0	NA	NA	NA	NA
Root670|1967	0	NA	NA	NA	NA
Root670|1983	0.941831429609714	-0.143605731925303	1.02339305172019	0.821826823253025	NA
Root670|1984	4.92900442377107	0.157611923434405	1.00103021809101	0.573752719172596	NA
Root670|2229	1.88366285921943	-0.166004865831726	1.02945438209717	0.627987288963288	NA
Root670|2230	0	NA	NA	NA	NA
Root670|2298	0	NA	NA	NA	NA
Root670|2299	0	NA	NA	NA	NA
Root670|2331	0	NA	NA	NA	NA
Root670|2332	0	NA	NA	NA	NA
Root670|2414	0	NA	NA	NA	NA
Root670|2415	0	NA	NA	NA	NA
Root670|2425	0	NA	NA	NA	NA
Root670|2426	0	NA	NA	NA	NA
Root670|2625	0	NA	NA	NA	NA
Root670|2626	0	NA	NA	NA	NA
Root670|286	0	NA	NA	NA	NA
Root670|3215	0	NA	NA	NA	NA
Root670|3627	0	NA	NA	NA	NA
Root670|4121	0	NA	NA	NA	NA
Root670|4122	0	NA	NA	NA	NA
Root670|4264	1.61456816504522	-0.161187611171685	1.02795846585981	0.669507358539841	NA
Root670|4265	0	NA	NA	NA	NA
Root670|4518	0	NA	NA	NA	NA
Root670|4519	0	NA	NA	NA	NA
Root670|4630	1.6072603601755	-0.130265197217381	1.01305263253972	0.778675835351737	NA
Root670|4631	3.39007618228373	-0.22461523938172	1.04424727964544	0.426296842992251	NA
Root670|48	0	NA	NA	NA	NA
Root670|514	0	NA	NA	NA	NA
Root670|515	0	NA	NA	NA	NA
Root670|1000	2.64974638147149	0.220830004250237	1.05392135482078	0.109621755156828	NA
Root670|1191	14.1030048297224	-0.0877591434923066	0.918427360220168	0.82630470571961	NA
Root670|1865	0	NA	NA	NA	NA
Root670|2702	0	NA	NA	NA	NA
Root670|2773	9.66983835969371	-0.16094661541792	0.992956571536324	0.406770775427153	NA
Root670|2791	0	NA	NA	NA	NA
Root670|2858	0.470915714804857	-0.120546929292431	1.01929872942975	0.97388754275925	NA
Root670|3130	0	NA	NA	NA	NA
Root670|4033	1.21092612378392	-0.151936385495614	1.02538612548742	0.749617190918915	NA
Root670|4079	1.14365245024037	-0.150058880298712	1.02491084380667	0.765882572480128	NA
Root670|4083	0	NA	NA	NA	NA
Root670|4136	0	NA	NA	NA	NA
Root670|4981	0	NA	NA	NA	NA
Root670|542	0	NA	NA	NA	NA
Root670|1675	6.64886992029727	-0.0880962229513926	0.956499688491488	0.821389202402472	NA
Root670|2916	21.4735572556018	0.237999887147976	0.98580892468116	0.515670228463972	NA
Root670|3147	6.3322532801448	-0.0507698783537896	0.961361600869437	0.89552911951758	NA
Root670|4346	1.70340838808882	0.217577232344082	1.05223466074939	0.138713627225037	NA
Root670|4484	5.06638103769565	-0.274260986280361	1.06124350632146	0.297451136948637	NA
Root670|470	4.2302679500227	0.00438437555754707	0.970144116370123	0.954238179541343	NA
Root670|4854	0	NA	NA	NA	NA
Root670|1564	10.1385409305431	-0.506529771686972	1.18627393678633	0.0796366958065179	NA
Root670|1961	19.3238497425233	-0.152402639438448	0.915170477694792	0.714591809695823	NA
Root670|2261	2.61550653902614	-0.194777236751125	1.03613184861244	0.517765136054623	NA
Root670|2671	3.89905812404238	-0.187871075153948	1.03734287240994	0.446600575592997	NA
Root670|2811	3.73198153317834	-0.237391373738368	1.04811059214665	0.392328179067201	NA
Root670|3459	14.6354060704305	-0.243993454574704	0.99210099419192	0.496125517210985	NA
Root670|4009	41.9961842341833	-0.484812485891996	1.12446715288904	0.164956343152622	NA
Root670|4528	10.5668674258813	-0.29062397089198	1.04469290789441	0.30861427492093	NA
Root670|4796	14.2149480681903	-0.245124559663889	1.0008664395613	0.386963335694551	NA
Root670|4799	2.63186310912457	-0.175806299437753	1.03286784536049	0.541762735279414	NA
Root670|490	991.914192979646	1.38671484698028	2.28062055084757	0.0241024034593384	0.0786499481304728
Root670|798	368.34496096338	0.484251832679382	1.04659159891437	0.278674406944397	0.359954442303179
Root670|1882	2.08548387985008	-0.169109201666644	1.03047767389431	0.601186817448721	NA
Root670|1988	6.3724308935267	0.162664936038662	1.00393218168793	0.546682341403606	NA
Root670|2069	211.928378079775	0.504217389478427	1.21826677804455	0.000801758170197828	0.00710128665032362
Root670|2468	0	NA	NA	NA	NA
Root670|2520	0.946337993382676	0.211985654408489	1.04923237642339	0.183579718923554	NA
Root670|3393	1.61456816504522	-0.161187611171685	1.02795846585981	0.669507358539841	NA
Root670|3406	0	NA	NA	NA	NA
Root670|3424	0	NA	NA	NA	NA
Root670|4222	0	NA	NA	NA	NA
Root670|4364	0	NA	NA	NA	NA
Root670|1180	0.67273673543551	-0.132344867601494	1.02114760481292	0.92058105899825	NA
Root670|2475	0.99387756103041	-0.145248833575832	1.02376784923047	0.807017591169539	NA
Root670|3707	19.7296259288798	-0.179066933682582	0.930698295199722	0.664711859360622	NA
Root670|4116	7.96474390257101	-0.0668113071942129	0.959661260190638	0.850170823209634	NA
Root670|4882	1.19869479161806	0.215179697602148	1.05079283212215	0.164764805866633	NA
Root670|2084	354.063242730742	0.421287024793824	1.15140078828272	NA	NA
Root670|3151	1.34653461397071	-0.155481880665766	1.0263226600439	0.719325414070093	NA
Root670|4308	3.14578227856617	-0.210993204366409	1.0406568859379	0.458246643667908	NA
Root670|4527	0.0612061188168504	-0.0633956153120398	1.01483936515949	0.484709095871508	NA
Root670|4894	13.8990398531633	-0.330343139922205	1.09163139439574	NA	NA
Root670|4905	1.45105158985344	0.216238757393774	1.05151924343381	0.150297783726551	NA
Root670|1098	3.67330267468	0.0499161766130358	0.98043011398317	0.833810206293148	NA
Root670|11	4.37729534410378	-0.112881231571108	0.993354584410954	0.740615550748048	NA
Root670|1105	2.01821020630653	-0.168118316087357	1.03014587631469	0.609764852376142	NA
Root670|1985	44.1628859840392	-0.897648393849279	1.50854601111219	0.0556547737690532	NA
Root670|2228	128.138469878918	-0.851612779869664	1.38571586934526	0.0685060650083073	0.163360616558271
Root670|2297	0.740010408979061	-0.135532172439683	1.02173322573357	0.892448586449863	NA
Root670|2334	16.2571010214846	-0.255286045449404	1.02489847364468	0.230646065385934	NA
Root670|2416	2.26462639622346	-0.171577172146222	1.03132786278014	0.57966653704092	NA
Root670|2424	0	NA	NA	NA	NA
Root670|2623	7.51347960232271	-0.319721987345706	1.08129858380816	0.198850418187198	NA
Root670|3213	2.87197388783496	0.0855037483351397	0.989867571995305	0.71624909938575	NA
Root670|3804	20.0670395528628	-0.50661548040387	1.08572032478567	0.238068556201689	NA
Root670|4018	0	NA	NA	NA	NA
Root670|4120	1.07637877669682	-0.148052375050189	1.02442010120934	0.78324227855045	NA
Root670|4267	5.42567116206067	0.301129958996774	1.08582418186524	NA	NA
Root670|4632	67.7873736923807	-0.238221419073236	0.913885758425239	0.591086079264725	0.648625432113503
Root670|47	4.07550528284506	-0.102418667334951	0.996372013562969	0.745049526689365	NA
Root670|516	62.9432984460051	-0.373056005804524	0.983614232106035	0.374499259208617	0.457516336373089
Root670|1367	2.37001572245713	-0.172732209090607	1.03174698444951	0.568550844255575	NA
Root670|763	6.38745869222915	-0.0708711809564046	0.978019514249153	0.835156771738845	NA
Root670|3314	4.66860076735453	0.284377994565797	1.07826764249089	0.0487879909856789	NA
Root670|521	2.14409723933176	-0.15735386469917	1.02419219918937	0.647903158977498	NA
Root670|853	1.14365245024037	-0.150058880298712	1.02491084380667	0.765882572480128	NA
Root670|1312	373.840346768907	0.417523085552088	1.14853911675364	NA	NA
Root670|3656	2.15275755339363	-0.170053873970152	1.03079937772795	0.59293305086459	NA
Root670|3720	0	NA	NA	NA	NA
Root670|3738	1.61456816504522	-0.161187611171685	1.02795846585981	0.669507358539841	NA
Root670|5046	6.1045228780474	0.287919184052287	1.0799751563848	0.0389866657557816	NA
Root670|2040	4.24725456078964	-0.00484277742596378	0.976338561039084	0.981862330079086	NA
Root670|309	5.58638132548836	-0.214918161634036	0.99534100156273	0.571738694582388	NA
Root670|355	1.07637877669682	-0.148052375050189	1.02442010120934	0.78324227855045	NA
Root670|3964	3.70005204489531	-0.184828791050615	1.03645984159893	0.460772207409688	NA
Root670|653	0	NA	NA	NA	NA
Root670|912	82.9969593814274	-0.77671485672543	1.26888251791237	0.0998956319304058	0.198073389560103
Root670|102	4.90513867940207	-0.261265475952432	1.05697416158907	0.316218827942689	NA
Root670|104	1.07637877669682	-0.148052375050189	1.02442010120934	0.78324227855045	NA
Root670|1891	13.8277812196735	0.13859820255493	0.942340621136838	0.727485392045534	NA
Root670|223	17.5788902913206	-0.155501461360866	0.951502122715521	0.679532230109055	NA
Root670|3059	3.09104868859515	0.0939036699445927	0.990505817347833	0.699956507287504	NA
Root670|3597	3.73562569449228	0.297408881659167	1.07810490600363	0.0940216832578033	NA
Root670|3612	0	NA	NA	NA	NA
Root670|4004	408.982811317268	0.867026679442511	1.4996793843197	NA	NA
Root670|425	14.9229635845658	-0.516032110959262	1.11039315444907	0.209550084176169	NA
Root670|4337	10.8828921042354	0.0201364660733678	0.959079067000407	0.960360670319781	NA
Root670|1752	0	NA	NA	NA	NA
Root670|2214	395.776566593407	0.354173675503192	1.11426426605559	NA	NA
Root670|2234	0.201821020630653	-0.094387003094518	1.01666664464496	0.732334407042047	NA
Root670|2304	2.15275755339363	-0.170053873970152	1.03079937772795	0.59293305086459	NA
Root670|2627	0	NA	NA	NA	NA
Root670|3176	1.81638918567588	-0.164883749986548	1.02909607125846	0.637684787469386	NA
Root670|3398	1.75829395866804	-0.163869594109282	1.02877742219461	0.646423038112817	NA
Root670|3417	13.6371661633679	0.0973805854096551	0.948630474495291	0.796924335045186	NA
Root670|4124	3.75124534045813	-0.236020958322033	1.04780982132883	0.392901611046397	NA
Root670|4125	5.04552551576633	-0.209836795139343	1.04362269942184	NA	NA
Root670|4379	1.00910510315327	-0.145907526906659	1.0239143982425	0.801835014623239	NA
Root670|4404	1.38796239029459	0.215843588612545	1.05130761527831	0.15360095845686	NA
Root670|2650	0	NA	NA	NA	NA
Root670|3487	5.07191802087251	-0.274925474839751	1.06146133623763	0.296626664791465	NA
Root670|3635	8.58898374291973	-0.13740493015928	0.987486857619269	0.459264458591047	NA
Root670|3673	1.52904240158525	-0.159393431968858	1.02743010843857	0.684905446197661	NA
Root670|3680	0	NA	NA	NA	NA
Root670|4573	9.21993053574657	-0.158322633272348	0.966310193679739	0.669865662632246	NA
Root670|4574	3.7135727915677	-0.039113633225241	0.970443935555325	0.94900117813166	NA
Root670|4621	5.54634989470746	-0.0234283694375212	0.98317060462916	0.758710470294149	NA
Root670|3092	17.5031315082393	-0.249233901401964	0.954382289069639	0.53186115408375	NA
Root670|3101	291.534360558735	0.482160349657035	1.19049654900904	NA	NA
Root670|3475	0	NA	NA	NA	NA
Root670|410	5.7335807899543	-0.287825394280931	1.06678975535188	0.263725969211548	NA
Root670|4709	11.2272136981988	-0.363487358011249	1.10481556919638	0.124386228560929	NA
Root670|103	0	NA	NA	NA	NA
Root670|1890	8.31331284181516	0.0359510818962246	0.955536604745718	0.924159108231586	NA
Root670|224	12.8280991645109	0.0108021517402635	0.903658609443103	0.985025483932962	NA
Root670|3060	304.515793123193	0.521578266811383	1.22753648389426	NA	NA
Root670|3061	2.15275755339363	-0.170053873970152	1.03079937772795	0.59293305086459	NA
Root670|3596	1026.34144700449	6.79306835638703	3.03024601058057	0.000248403791635252	0.00308020701627713
Root670|4005	43.4965999453865	-0.0884254180308528	0.911409052676658	0.82382339548195	NA
Root670|424	463.922107297401	0.652788479215114	1.31767462020679	NA	NA
Root670|4338	29.3635443159494	0.247077200269553	0.955427580921845	0.554582562435636	NA
Root670|1030	1.00910510315327	-0.145907526906659	1.0239143982425	0.801835014623239	NA
Root670|1503	4.80417576750925	-0.264484990051054	1.05774462055622	0.316486510377349	NA
Root670|1909	1.34547347087102	-0.15538223555675	1.02629774246555	0.719918720472508	NA
Root670|2782	0.067273673543551	-0.06505184211972	1.01493677758963	0.484709095871509	NA
Root670|3217	1.54729449150167	-0.159830106450086	1.02755705829376	0.681155106390617	NA
Root670|3919	1.07251639250037	0.213341451263443	1.04996281180008	0.173498384832746	NA
Root670|3925	0	NA	NA	NA	NA
Root670|58	0.229356360237787	-0.097663655285149	1.01692794025734	0.764117554471731	NA
Root670|1403	9.39912746103816	-0.216954248063728	0.969642246108843	0.582101367634173	NA
Root670|1602	4.43422296459721	-0.198686170822562	1.04032333061104	0.407825633236763	NA
Root670|2239	0	NA	NA	NA	NA
Root670|2285	4.89456236252866	-0.0972481114952876	0.987143360736575	0.779872970417492	NA
Root670|231	0	NA	NA	NA	NA
Root670|2564	1.53015297042126	-0.159579683494169	1.02747954628852	0.683893816627581	NA
Root670|2670	1.88366285921943	-0.166004865831726	1.02945438209717	0.627987288963288	NA
Root670|31	2.71283558103034	0.220987648992117	1.05400088359104	0.108192832390986	NA
Root670|3245	17.3370576300764	0.182565713416171	1.00016797222858	NA	NA
Root670|3458	7.88614994485563	0.338447455566824	1.10446713209792	NA	NA
Root670|3580	2.42185224756784	-0.173471264905705	1.03200416241476	0.562773378630604	NA
Root670|3758	0	NA	NA	NA	NA
Root670|4317	4.09797190749167	-0.3145902223483	1.07245522460335	0.296421857897066	NA
Root670|4430	12.355114560435	0.0235542979205319	0.931870704640971	0.957759091551929	NA
Root670|4633	17.1939563391207	0.316280625504376	0.991134153114214	0.431476044001801	NA
Root670|5087	438.118958665227	0.393223696366396	1.13738665218065	NA	NA
Root670|2240	0	NA	NA	NA	NA
Root670|2324	0	NA	NA	NA	NA
Root670|2448	19.727068031109	-0.0702816156455983	0.917038950882472	0.857040567235946	NA
Root670|3494	0.550855069351654	-0.125855267282541	1.0200648560552	0.978803633931896	NA
Root670|3845	34.4696531275497	-0.165055010716241	0.92269480519611	0.690831689433438	NA
Root670|39	249.394195919387	0.447513526768885	1.17450654348628	NA	NA
Root670|4515	6.2811720376738	-0.294907481830436	1.06996048613959	0.241681070482304	NA
Root670|904	43.0465497235672	-0.455822676787979	1.04778137451159	0.265833914909258	NA
Root670|1886	0	NA	NA	NA	NA
Root670|4367	1.45259028150598	-0.157749001735664	1.0269583245307	0.699096725483983	NA
Root670|4620	0	NA	NA	NA	NA
Root670|1237	0.941831429609714	-0.143605731925303	1.02339305172019	0.821826823253025	NA
Root670|1690	4.74065752683438	0.0113521556412808	0.983873535526409	0.869658455641913	NA
Root670|4339	0	NA	NA	NA	NA
Root670|5040	6.39055736968291	-0.051587300706683	0.984450689425399	0.673277754504141	NA
Root670|938	1.712882871803	-0.16300872695838	1.02851198966148	0.653684449996397	NA
Root670|1506	4.10079797132493	0.269313170491861	1.07188969746954	0.060636471005659	NA
Root670|2604	6.79505428883629	-0.402097603436601	1.11680577067358	0.159592998145526	NA
Root670|276	0	NA	NA	NA	NA
Root670|1280	0	NA	NA	NA	NA
Root670|1790	0	NA	NA	NA	NA
Root670|2250	4.4201063533156	0.147036112727295	0.999197244591588	0.591795567780359	NA
Root670|2356	0	NA	NA	NA	NA
Root670|3387	1.74911551213233	-0.163709863632283	1.0287275757761	0.647813492119419	NA
Root670|3776	1.27819979732747	-0.153705202138788	1.02584768173791	0.734329110049285	NA
Root670|4557	0	NA	NA	NA	NA
Root670|4843	3.59608437485417	0.253158059585486	1.06548594463512	0.0747810255432156	NA
Root670|649	0	NA	NA	NA	NA
Root670|960	0.315445997794225	0.194708832441779	1.04022301175405	0.250006089979408	NA
Root670|2347	3.03058297206727	0.305542195839267	1.07500983048544	0.152623528633628	NA
Root670|2348	1.57722998897113	0.216950214805962	1.0519000496454	0.144208264510743	NA
Root670|3265	54.0018111177952	-0.816413868551083	1.32573839171711	0.0868087099187192	0.182445424235952
Root670|3379	6.02140871985845	-0.29109229989252	1.06825409845893	0.251647511397863	NA
Root670|910	521.88623932606	4.10252580673026	2.40497625100462	0.00172702113868102	0.0104463717656803
Root670|2053	5.11396179446219	-0.0121874573870837	0.978049963083733	0.789679168647223	NA
Root670|2465	4.89293568507279	-0.20678650592202	1.0427199778884	0.379340884681454	NA
Root670|2930	0.850610838349061	-0.0108921418750528	0.988634076936735	0.836452244784517	NA
Root670|4420	0	NA	NA	NA	NA
Root670|1570	0	NA	NA	NA	NA
Root670|1806	0	NA	NA	NA	NA
Root670|1820	0	NA	NA	NA	NA
Root670|2290	1.53015297042126	-0.159579683494169	1.02747954628852	0.683893816627581	NA
Root670|3335	27.1643087677336	-0.396010765679572	1.046486042645	0.271093395776268	NA
Root670|3692	14.5774057410436	-0.115501847803369	0.967980243815946	0.706418698935605	NA
Root670|4462	4.8888302359718	-0.270114579338744	1.05962254025041	0.307629249974064	NA
Root670|4702	0	NA	NA	NA	NA
Root670|4717	0.067273673543551	-0.06505184211972	1.01493677758963	0.484709095871509	NA
Root670|4755	0	NA	NA	NA	NA
Root670|4930	0	NA	NA	NA	NA
Root670|5072	4.7411173600274	-0.1252000552272	0.995703551745242	0.706222476391239	NA
Root670|80	8.55930094585924	-0.146270630621948	0.97519813953659	0.680889023039773	NA
Root670|1952	12.0954221499947	0.179017825204132	0.999823702821254	NA	NA
Root670|1954	17.7522469333543	-0.242444386329573	0.983610267185709	0.511274523699067	NA
Root670|2220	0	NA	NA	NA	NA
Root670|2975	6.16484224808322	-0.0704066645890696	0.963561058550084	0.855150264451905	NA
Root670|3960	3.67564605623674	-0.232537555898925	1.04677011189197	0.401032844475838	NA
Root670|454	1.74911551213233	-0.163709863632283	1.0287275757761	0.647813492119419	NA
Root670|1610	1.27819979732747	-0.153705202138788	1.02584768173791	0.734329110049285	NA
Root670|173	0	NA	NA	NA	NA
Root670|2171	0	NA	NA	NA	NA
Root670|253	6.18376920983442	-0.138401671463565	0.979507531779415	0.705742709132957	NA
Root670|2805	1.68216392837703	0.0591097064008413	0.989649183366701	0.747833824424479	NA
Root670|3629	0	NA	NA	NA	NA
Root670|3655	0.403642041261306	-0.115562383967534	1.01865732660282	0.928537234165518	NA
Root670|3809	11.3845074658566	-0.103197243744313	0.969221505589672	NA	NA
Root670|4618	0	NA	NA	NA	NA
Root670|4628	0	NA	NA	NA	NA
Root670|1026	4.98685494408649	-0.271525174829442	1.06023734976091	0.302875547420007	NA
Root670|1448	0.229356360237787	-0.097663655285149	1.01692794025734	0.764117554471731	NA
Root670|2758	3.02828157882456	0.232005379968999	1.0577585985605	0.0949329719919385	NA
Root670|2772	2.56217713226672	0.0946362675338619	0.993906242423081	0.677745798473973	NA
Root670|2823	12.9010317345483	-0.146831146091747	0.952290459099633	0.675223211030443	NA
Root670|2840	0.668552261450804	-0.0985872501086671	1.00760060978116	0.996067455237271	NA
Root670|2849	0	NA	NA	NA	NA
Root670|3642	0	NA	NA	NA	NA
Root670|2418	1.27819979732747	-0.153705202138788	1.02584768173791	0.734329110049285	NA
Root670|2420	7.67167467120896	-0.238536148731278	1.02261086266218	0.420704985468024	NA
Root670|2422	0	NA	NA	NA	NA
Root670|2477	3.59608437485417	0.253158059585486	1.06548594463512	0.0747810255432156	NA
Root670|2756	0	NA	NA	NA	NA
Root670|3055	0	NA	NA	NA	NA
Root670|4525	31.6629139985285	0.331635535587391	1.07297121075033	0.209574299880846	NA
Root670|4817	0	NA	NA	NA	NA
Root670|981	0.874557756066163	-0.141128196496216	1.02285610649575	0.843418707020656	NA
Root670|1434	16.327841484777	0.180490817700121	0.918285573656503	0.677446556565339	NA
Root670|2045	0.605463061891959	-0.128828172375407	1.02054513058115	0.951755145961261	NA
Root670|2197	0.941831429609714	-0.143605731925303	1.02339305172019	0.821826823253025	NA
Root670|2292	25.0185414989739	-0.458245791116396	1.11357820148048	0.0763197609433293	NA
Root670|2591	0	NA	NA	NA	NA
Root670|3419	0	NA	NA	NA	NA
Root670|3440	4.41624396911915	0.278024935254283	1.07552975020983	0.0535726513831211	NA
Root670|364	0	NA	NA	NA	NA
Root670|406	0	NA	NA	NA	NA
Root670|4457	18.951404784854	0.0594573331561236	0.937861490635252	0.882766215340323	NA
Root670|4972	8.77153329033616	-0.13227988971374	0.96267328909546	0.717513439541396	NA
Root670|5083	2.62367326819849	-0.175685604524856	1.03282346189979	0.542707144748963	NA
Root670|1665	336.014414965491	11.0707480462669	2.85470162749213	NA	NA
Root670|2286	0	NA	NA	NA	NA
Root670|2817	1.82958678720651	0.218152835429553	1.05253719615894	0.133722484728349	NA
Root670|3473	0.122412237633701	-0.0809441084749873	1.01578309960075	0.608058009080608	NA
Root670|498	1.00910510315327	-0.145907526906659	1.0239143982425	0.801835014623239	NA
Root670|1190	10.9110007950585	-0.341386627711757	1.09427872691259	0.138990027259479	NA
Root670|1712	1.29968604134746	-0.154132525992443	1.02596482291612	0.730222904639609	NA
Root670|2693	0	NA	NA	NA	NA
Root670|2880	403.827746208731	0.828207088785407	1.52700355228298	NA	NA
Root670|3538	164.778888556273	0.655506993720029	1.21664252696225	0.125055577292386	0.220698855378586
Root670|4172	27.047409196024	-0.697388241679369	1.38850652327218	0.0133669978777605	NA
Root670|5142	0	NA	NA	NA	NA
Root670|738	11.7349091608008	0.106003144942311	0.96248939354196	0.766079970719186	NA
Root670|1209	4.3795362215117	0.093111980760658	0.975610619044859	0.753953108838443	NA
Root670|2054	5.72473055940896	-0.262511574996273	1.05870077807632	NA	NA
Root670|2551	9.29614785223852	0.0943788001683984	0.952410108327538	0.796529900402739	NA
Root670|293	32.682774699239	-0.348872435987435	1.04320933985283	0.274592124546627	NA
Root670|2984	0	NA	NA	NA	NA
Root670|3727	0	NA	NA	NA	NA
Root670|4133	1.10171013870331	-0.148913893659648	1.02462584320251	0.776104472674796	NA
Root670|726	0	NA	NA	NA	NA
Root670|1433	9.18415335062621	-0.0972619729893188	0.951770655315605	0.790142224461512	NA
Root670|2198	0	NA	NA	NA	NA
Root670|2293	44.3033348993079	-0.886274686869658	1.49186459057664	0.0525067131082692	NA
Root670|2592	2.01434782211008	0.0331698501337601	0.986369545878318	0.832369246458337	NA
Root670|3441	1.45105158985344	0.216238757393774	1.05151924343381	0.150297783726551	NA
Root670|407	0	NA	NA	NA	NA
Root670|4456	347.046762686263	0.496959827059987	1.21359022422063	NA	NA
Root670|4973	0	NA	NA	NA	NA
Root670|5084	1.34547347087102	-0.15538223555675	1.02629774246555	0.719918720472508	NA
Root670|1359	0	NA	NA	NA	NA
Root670|1510	5.89891143727748	-0.288805675302402	1.0673061907523	0.257541060149868	NA
Root670|2532	0	NA	NA	NA	NA
Root670|3794	2.33430038367727	0.219975079410866	1.05348263638598	0.117530710239033	NA
Root670|388	0	NA	NA	NA	NA
Root670|3989	0	NA	NA	NA	NA
Root670|494	29.4618196931166	-0.421958349274333	1.06188808016532	0.24202995793642	NA
Root670|3608	3.78694182769525	-0.108775489418024	0.991516309448791	0.750522660477612	NA
Root670|4288	12.643728784275	0.0938008453238525	0.965839127968096	NA	NA
Root670|709	0	NA	NA	NA	NA
Root670|1033	0	NA	NA	NA	NA
Root670|1754	5.562628114507	-0.285138137623384	1.06581611304923	0.273449686136078	NA
Root670|2086	0.757070394706141	0.209328593741038	1.04779880000066	0.197550327325682	NA
Root670|2754	7.25918538280834	-0.386967071349176	1.11038250886492	0.159984332116179	NA
Root670|3065	0	NA	NA	NA	NA
Root670|3426	1.32487319073575	0.215413631433039	1.05107828149936	0.157099182601255	NA
Root670|3590	0	NA	NA	NA	NA
Root670|4059	0	NA	NA	NA	NA
Root670|411	1.40774073278756	-0.15691596913007	1.02671871679059	0.706933923245005	NA
Root670|4536	0	NA	NA	NA	NA
Root670|4542	1.88366285921943	-0.166004865831726	1.02945438209717	0.627987288963288	NA
Root670|4543	4.22387830550775	-0.135185180017981	0.993601188632806	0.684091141720683	NA
Root670|1898	0	NA	NA	NA	NA
Root670|2814	55.5941192301342	0.0568023144738957	0.931195017016707	0.894430279727517	0.90909307119846
Root670|295	12.521454289524	-0.221147733575514	0.997504105565822	0.516563488873881	NA
Root670|3322	0.740010408979061	-0.135532172439683	1.02173322573357	0.892448586449863	NA
Root670|3811	1.27819979732747	-0.153705202138788	1.02584768173791	0.734329110049285	NA
Root670|4554	3.66970176380459	-0.184591218049857	1.03635961081364	0.4628220150908	NA
Root670|701	3.87079359134899	-0.0206670690273664	0.978475549149259	0.984014159328647	NA
Root670|4804	0.605463061891959	-0.128828172375407	1.02054513058115	0.951755145961261	NA
Root670|2235	0	NA	NA	NA	NA
Root670|226	10.0151825382514	0.158502574649867	0.993428056136918	NA	NA
Root670|2447	0	NA	NA	NA	NA
Root670|3074	8.89609955364627	-0.263879097210787	1.0327063202988	0.366539086843801	NA
Root670|3504	0.611616960634098	-0.128933257952234	1.0205702350101	0.950053402499275	NA
Root670|3924	0	NA	NA	NA	NA
Root670|4469	4.58712720475574	-0.201498333325016	1.04113925065804	0.39789570787835	NA
Root670|4492	18.0978800099802	-0.338738474171689	1.02258243839228	0.289700565560023	NA
Root670|4504	0	NA	NA	NA	NA
Root670|673	0	NA	NA	NA	NA
Root670|1728	22.9993275307795	-0.117995970320312	0.927340139846724	0.763404628800236	NA
Root670|1904	5.15979467250641	-0.00364989143529177	0.973844570311826	0.990836374804537	NA
Root670|4928	227.640394899473	0.57618135983188	1.26087216510366	0.0298053089430387	0.0879966264032571
Root670|172	0	NA	NA	NA	NA
Root670|2652	3.05193090442835	-0.209947610129796	1.04019944727281	0.466001518091728	NA
Root670|2660	2.93789370320882	-0.17881730469383	1.03401920447081	0.514820048276016	NA
Root670|3678	0	NA	NA	NA	NA
Root670|446	2.08548387985008	-0.169109201666644	1.03047767389431	0.601186817448721	NA
Root670|453	0	NA	NA	NA	NA
Root670|457	0.0612061188168504	-0.0633956153120398	1.01483936515949	0.484709095871508	NA
Root670|4571	1.21092612378392	-0.151936385495614	1.02538612548742	0.749617190918915	NA
Root670|4818	4.74824425872056	0.00749101694839361	0.978735395015658	0.84995906473613	NA
Root670|4025	0	NA	NA	NA	NA
Root670|4490	0	NA	NA	NA	NA
Root670|4864	7.74316030063187	-0.285416136390936	1.04029296544695	0.384826857151923	NA
Root670|2147	929.975652687994	4.05739278859378	2.97223662641508	NA	NA
Root670|2280	44.0809714543175	-0.192367501011335	0.930784989922175	NA	NA
Root670|2344	0	NA	NA	NA	NA
Root670|4907	6.72897706735979	0.0112582690656316	0.963515435735674	0.971257238054108	NA
Root670|3729	0	NA	NA	NA	NA
Root670|4320	0	NA	NA	NA	NA
Root670|444	0	NA	NA	NA	NA
Root670|4497	0	NA	NA	NA	NA
Root670|4498	0	NA	NA	NA	NA
Root670|4806	0	NA	NA	NA	NA
Root670|1902	118.16581423273	-0.455820884142617	1.01077519115075	0.307473355699036	0.389539515944664
Root670|3259	5.32228212275741	-0.0497430739770244	0.982271183561692	0.892133816176027	NA
Root670|4006	7.8291295293747	-0.15931656904653	0.980430930980058	0.431448165330229	NA
Root670|4250	409.091793099896	0.653567666799901	1.26643786310228	0.087953572121303	0.183298200723388
Root670|744	8.5930418766998	-0.473700512929653	1.15573571850106	0.126733019813889	NA
Root670|2456	2.08194358544189	0.219152825473808	1.05305705576659	0.124974074213161	NA
Root670|178	0	NA	NA	NA	NA
Root670|2210	0.067273673543551	-0.06505184211972	1.01493677758963	0.484709095871509	NA
Root670|3595	2.28730490048073	-0.171824557533871	1.03141613638852	0.577317406756999	NA
Root670|3619	0	NA	NA	NA	NA
Root670|4067	0	NA	NA	NA	NA
Root670|4612	0	NA	NA	NA	NA
Root670|4823	0	NA	NA	NA	NA
Root670|5091	3.76732571843886	-0.185463647580914	1.03668531480587	0.456410272398992	NA
Root670|610	0	NA	NA	NA	NA
Root670|2412	0	NA	NA	NA	NA
Root670|2413	0	NA	NA	NA	NA
Root670|2427	0	NA	NA	NA	NA
Root670|2519	3.28063837705994	0.241813361346933	1.06124992385608	0.0850852851013169	NA
Root670|3143	15.3175888013403	0.235876101012054	1.00090074270923	NA	NA
Root670|3297	0	NA	NA	NA	NA
Root670|3477	0	NA	NA	NA	NA
Root670|3676	0	NA	NA	NA	NA
Root670|4772	4.31383048330857	-0.110841164471394	0.997683071550982	0.718936722571907	NA
Root670|873	3.22972693821885	0.345758102821334	1.09898559022205	0.0844429083658067	NA
Root670|2847	0	NA	NA	NA	NA
Root670|3598	222.008233740773	5.2092145316896	4.26772304940522	0.00133174106905927	0.00917974578633587
Root670|3660	7.79811624808475	-0.242536651212962	1.05508391131115	NA	NA
Root670|4105	0	NA	NA	NA	NA
Root670|247	5.27725520053326	-0.0128083366257596	0.983140890382716	0.791952521640232	NA
Root670|4034	2.63186310912457	-0.175806299437753	1.03286784536049	0.541762735279414	NA
Root670|428	2.13137611252864	-0.169990422907929	1.03073042232033	0.595250656920657	NA
Root670|57	0.367236712901102	-0.112744970602517	1.01831919227664	0.902287368755826	NA
Root670|1198	19.9773876208656	0.253597276697867	1.0325132565633	NA	NA
Root670|4181	0.673267306985355	-0.132511685147936	1.02117262886021	0.919573466454508	NA
Root670|581	0	NA	NA	NA	NA
Root670|1883	60.9819620264624	-0.829335486458387	1.38730917680793	0.0766864818386166	0.173254003233004
Root670|4361	0	NA	NA	NA	NA
Root670|1429	218.133740605328	-0.675445054518285	1.14128763930032	0.163128531197064	0.263074150733031
Root670|2196	11.4196363948835	-0.0603469386050981	0.944955423467324	0.863087000105513	NA
Root670|405	23.2179508120022	-0.185837450781702	0.931719431565671	0.65381641640491	NA
Root670|687	55.1056076534573	-0.56207387709629	1.12246706315785	0.17663770300924	0.269850109072668
Root670|2677	0	NA	NA	NA	NA
Root670|3728	0	NA	NA	NA	NA
Root670|4319	0	NA	NA	NA	NA
Root670|443	0	NA	NA	NA	NA
Root670|4476	0.979297901069606	-0.145008416038138	1.02370492027086	0.809982332760953	NA
Root670|4496	0.0612061188168504	-0.0633956153120398	1.01483936515949	0.484709095871508	NA
Root670|4807	0	NA	NA	NA	NA
Root670|4808	0	NA	NA	NA	NA
Root670|1185	28.7368046269761	0.208087378474724	0.97518111291636	0.573010661468782	NA
Root670|2131	6.88402884580106	-0.156100516400013	0.982486153957619	0.665560982653876	NA
Root670|2934	6.32695409161229	0.0807449250762562	0.952741993613079	0.826994324970529	NA
Root670|3687	4.74940268040829	0.0681421524703711	0.969035427593962	0.821080304955293	NA
Root670|2455	35.9422073909766	-0.112483861737682	0.916498505084004	0.78124168245512	NA
Root670|1550	0	NA	NA	NA	NA
Root670|1614	7.92858805731412	-0.19838910900604	0.995849070142527	0.570878710170853	NA
Root670|3131	41.2750604717795	0.0305199331854159	0.909105339422008	0.951316138319223	NA
Root670|3145	7.70491436043113	-0.0302949393660049	0.968223166351802	0.881672734445315	NA
Root670|314	4.46704851989112	-0.173878458183713	0.978695761673619	0.672131511128624	NA
Root670|3799	11.391023762672	0.321319833260771	0.996826301876205	0.419472908490269	NA
Root670|4968	0	NA	NA	NA	NA
Root670|614	178.240246801319	0.332070173657178	1.09604797270137	NA	NA
Root670|3618	0	NA	NA	NA	NA
Root670|4560	5.00990979100228	-0.363682440657625	1.09428199554766	0.224245710182626	NA
Root670|301	30.4806344320014	-0.616971429796034	1.14241085582598	0.156192752081904	NA
Root670|4171	14.8070182610833	-0.0820940691347138	0.932951113738646	0.828850593568941	NA
Root670|2133	2.42185224756784	-0.173471264905705	1.03200416241476	0.562773378630604	NA
Root670|3077	6.79678177323759	-0.421931858930621	1.12704665242999	0.149245506534573	NA
Root670|3078	5.75686195309578	0.0607824777350907	0.972624663546893	0.872346347350907	NA
Root670|1227	0	NA	NA	NA	NA
Root670|2612	0	NA	NA	NA	NA
Root670|2792	0	NA	NA	NA	NA
Root670|517	1.13560559205921	0.213928436619438	1.05027889052791	0.168982813888536	NA
Root670|422	3.20821396016692	-0.150378952297318	1.01359601599629	0.655060064079832	NA
Root670|1543	749.952505938578	0.767097766617032	1.23799654744831	0.124177491318181	0.220698855378586
Root670|1735	0	NA	NA	NA	NA
Root670|394	0	NA	NA	NA	NA
Root670|4592	2.37437295285392	-0.183108775248702	1.03345779093321	0.5538744502341	NA
Root670|484	10.995440412948	-0.216391872556359	1.00154519762116	NA	NA
Root670|1313	0.740010408979061	-0.135532172439683	1.02173322573357	0.892448586449863	NA
Root670|2859	1.54729449150167	-0.159830106450086	1.02755705829376	0.681155106390617	NA
Root670|3198	0	NA	NA	NA	NA
Root670|3429	3.73357324782787	-0.18507260153788	1.03656336002546	0.458610085428357	NA
Root670|3531	2.14221415858976	-0.169953156221162	1.0307636427349	0.593987816268624	NA
Root670|3851	9.79627769612951	-0.489853730240891	1.17430628319638	0.0870973090348131	NA
Root670|416	0.883248793823831	0.211195659810307	1.04880676456529	0.187917939109868	NA
Root670|510	0	NA	NA	NA	NA
Root670|681	2.5235679823538	0.220505871118622	1.05375582916927	0.112623915507346	NA
Root670|177	0	NA	NA	NA	NA
Root670|3592	10.0076040802181	-0.423862656330709	1.13457966402918	0.108475634197148	NA
Root670|3622	0	NA	NA	NA	NA
Root670|4066	1.27819979732747	-0.153705202138788	1.02584768173791	0.734329110049285	NA
Root670|4613	0	NA	NA	NA	NA
Root670|4824	0	NA	NA	NA	NA
Root670|5090	0	NA	NA	NA	NA
Root670|609	0	NA	NA	NA	NA
Root670|2127	0	NA	NA	NA	NA
Root670|3613	0	NA	NA	NA	NA
Root670|1343	13.9611306425288	-0.402207172177097	1.04080648808321	0.319339650953087	NA
Root670|3553	3.59324964372533	-0.184066654968925	1.0361380555616	0.467648456805389	NA
Root670|3879	0	NA	NA	NA	NA
Root670|4809	0	NA	NA	NA	NA
Root670|1282	41.954469666772	-0.045412090270171	0.89057001171048	0.909627170468313	NA
Root670|2251	119.114648242004	0.425152050418996	1.15810037297291	NA	NA
Root670|3389	33.3891920922896	-0.564056435258363	1.13254674530849	0.169375684471758	NA
Root670|3777	5.01242915230041	-0.166742502184732	1.00006673953566	0.599602053899468	NA
Root670|962	2.20361542078662	0.046936521440626	0.987547786292438	0.800243116975777	NA
Root670|2237	0.740010408979061	-0.135532172439683	1.02173322573357	0.892448586449863	NA
Root670|4640	5.10121203672053	0.0844720871750569	0.981005305359276	0.772233880694986	NA
Root670|1256	0	NA	NA	NA	NA
Root670|537	0	NA	NA	NA	NA
Root670|858	3.05871422619299	-0.213033860043925	1.04088326817516	0.461462235495412	NA
Root670|1441	32.6645681254107	-0.51920274868458	1.1623752796334	0.0484548801723405	NA
Root670|273	3.54211735242785	-0.0975149823583113	0.989932229398911	0.784104256455374	NA
Root670|4675	4.52053372894855	-0.0245332367381068	0.97648187819503	0.965630694992071	NA
Root670|4851	10.3275558602482	-0.172098920920158	0.996144083046198	0.380945744674959	NA
Root670|628	2.37437295285392	-0.183108775248702	1.03345779093321	0.5538744502341	NA
Root670|137	0.067273673543551	-0.06505184211972	1.01493677758963	0.484709095871509	NA
Root670|2538	505.862410971152	0.708146769190967	1.40350560757594	NA	NA
Root670|3032	4.27193067159299	-0.249290050886349	1.05236759367165	0.353542176221652	NA
Root670|3033	0	NA	NA	NA	NA
Root670|3038	427.391699834458	0.909732861443442	1.73962617664597	NA	NA
Root670|4604	2.28229848885372	-0.179807687606883	1.03266709737235	0.566909168254592	NA
Root670|4857	19.7508794482903	-0.412515553373622	1.03118424881597	0.322186468063372	NA
Root670|1261	364.559789244654	0.253292548452419	0.907089726817373	0.595468071965428	0.650555426640644
Root670|1658	9.6837336508972	-0.289205119191565	1.03955345040555	0.370178268398009	NA
Root670|571	26.2206613611554	0.245306575728443	0.954732803783777	0.55677039668812	NA
Root670|1382	0	NA	NA	NA	NA
Root670|2006	3.96467089899234	-0.244777546985378	1.05052521209461	0.372358671539018	NA
Root670|2187	3.93319179588336	0.0930716098503044	0.986246473504462	0.726906833498398	NA
Root670|4896	1.77497744568866	-0.164223006548375	1.02888626889364	0.643594453474619	NA
Root670|1138	5.51191596475769	-0.383551049090379	1.10456589861049	0.197215285411488	NA
Root670|2701	11.2272136981988	-0.363487358011249	1.10481556919638	0.124386228560929	NA
Root670|4411	1.81638918567588	-0.164883749986548	1.02909607125846	0.637684787469386	NA
Root670|1116	0	NA	NA	NA	NA
Root670|2783	0	NA	NA	NA	NA
Root670|2970	0	NA	NA	NA	NA
Root670|344	0	NA	NA	NA	NA
Root670|4422	1.82958678720651	0.218152835429553	1.05253719615894	0.133722484728349	NA
Root670|4969	0	NA	NA	NA	NA
Root670|5073	0.0612061188168504	-0.0633956153120398	1.01483936515949	0.484709095871508	NA
Root670|794	0	NA	NA	NA	NA
Root670|2349	7.80281852267818	0.168701433127104	0.971668392703322	0.629696575144239	NA
Root670|2528	3.69488891319288	-0.0412433919937814	0.981131775066011	0.934047223294194	NA
Root670|2546	7.94923914441448	0.339271114753943	1.10490671758378	NA	NA
Root670|3411	0	NA	NA	NA	NA
Root670|3570	1.48002081795812	-0.158450089741307	1.02715511338992	0.6934007680692	NA
Root670|68	0.605463061891959	-0.128828172375407	1.02054513058115	0.951755145961261	NA
Root670|1248	10.3079869362881	-0.506090288200729	1.18635712922397	0.0785220766114037	NA
Root670|4561	6.98922069270488	-0.434119485850935	1.13410525461086	0.140213035993649	NA
Root670|696	13.4580099466077	0.0334623948420233	0.943067618918939	0.934174589261847	NA
Root670|715	0	NA	NA	NA	NA
Root670|3985	12.6615806580114	-0.308416559434872	1.0033453763624	0.435507501255478	NA
Root670|4845	3.18118581898309	0.249675109150435	1.05386306072731	0.201217915608941	NA
Root670|1863	3.89410806406654	-0.0965080530545626	0.995342911012169	0.764480438805503	NA
Root670|2088	11.2945208100456	-0.0195746106129618	0.975944436083886	NA	NA
Root670|2936	0	NA	NA	NA	NA
Root670|327	0	NA	NA	NA	NA
Root670|1942	14.7179817210156	-0.332862061900612	1.02010672146285	0.38730880055214	NA
Root670|2480	1.3841962288106	0.177585243395678	1.02880636354812	0.327402584600171	NA
Root670|3206	36.5968520034948	0.126974791741246	0.905132406891203	0.778184019790421	NA
Root670|4352	3.15445997794225	0.236978029332085	1.05950916952377	0.0898191359468669	NA
Root670|3368	1.21092612378392	-0.151936385495614	1.02538612548742	0.749617190918915	NA
Root670|2302	0	NA	NA	NA	NA
Root670|2310	2.59937208269492	-0.175387332521902	1.03271175768084	0.545283459666066	NA
Root670|268	3.37688127870818	0.0382913248570684	0.980694876120518	0.857053380935365	NA
Root670|36	0.946337993382676	0.211985654408489	1.04923237642339	0.183579718923554	NA
Root670|3654	0	NA	NA	NA	NA
Root670|3785	0.0764521200792623	-0.0673365219369707	1.01507638537228	0.484709095871509	NA
Root670|4820	0	NA	NA	NA	NA
Root670|50	0.12617839911769	0.168908314287641	1.02914707832805	0.294073619507921	NA
Root670|1074	5.72746893024924	-0.0366832940662726	0.961677690151607	0.931833064037354	NA
Root670|1943	430.661008400837	0.704143253092621	1.38072146658235	NA	NA
Root670|2479	13.9682025778289	-0.0264603699453744	0.927197570286817	0.939210825712611	NA
Root670|3204	54.8967474867705	0.0888450153904232	0.914632379971083	0.839794575310354	0.860615928417222
Root670|1051	4.70861072793914	0.0132933174090512	0.984151310581142	0.876294471962288	NA
Root670|3430	3.13453692324975	-0.180545167796569	1.03469429963321	0.499627062138017	NA
Root670|3586	0	NA	NA	NA	NA
Root670|3588	7.38222221714428	0.000544537602397415	0.956053998604853	0.997164879895094	NA
Root670|512	14.8123627673977	-0.129960080165457	0.965894082543038	0.702340481509418	NA
Root670|2085	5.28124538105624	-0.274578545983954	1.06172056472174	0.290323500123576	NA
Root670|4872	6.33088473461598	-0.211640807037989	1.00535048066033	0.543335295279732	NA
Root670|638	11.5913994104502	-0.265639276509511	1.00999324217904	0.251989720482859	NA
Root670|2386	0	NA	NA	NA	NA
Root670|2536	0.979297901069606	-0.145008416038138	1.02370492027086	0.809982332760953	NA
Root670|2722	2.57065699030772	-0.175181614247859	1.03263112814762	0.547615593558128	NA
Root670|4769	3.0921628916355	-0.256331429550185	1.05140959361877	0.408131062443113	NA
Root670|5145	0	NA	NA	NA	NA
Root670|1924	13.0437012302982	0.330610211754113	1.05991799134335	NA	NA
Root670|737	116.286522366783	0.628059480199221	1.32456049277801	0.0118678383663805	0.0482495723747928
Root670|2056	3.97551024412164	-0.189476288671999	1.03777221099349	0.440691891260168	NA
Root670|1932	126.916164123072	0.420933879881553	1.14348497664126	NA	NA
Root670|4815	434.059000543073	4.87631085928352	2.97440192764734	NA	NA
Root670|3351	4.27311784332351	0.214935752366672	1.0277942036832	0.38921828001434	NA
Root670|4013	332.138533836059	0.519176748057461	1.23207262480462	NA	NA
Root670|909	28.3041729128577	0.029915691879091	0.928107216903152	NA	NA
Root670|4248	26.0121619023098	-0.566928273137858	1.12907821231339	0.138331973366801	NA
Root670|4442	17.8581998899698	-0.35993107229156	1.0257043669565	0.35895242145027	NA
Root670|1494	603.481040326087	3.54336635093577	2.86953682340215	0.00355792971669153	0.0183826368695729
Root670|3875	24.2453963290556	-0.427018798178934	1.03521489022122	0.279660621620251	NA
Root670|1137	3.05808480317049	-0.17988662952084	1.03443255847234	0.505530437034125	NA
Root670|1125	2.37001572245713	-0.172732209090607	1.03174698444951	0.568550844255575	NA
Root670|4206	3.25446769209694	-0.220390643142126	1.04296719237967	0.439729940115984	NA
Root670|4626	0	NA	NA	NA	NA
Root670|5045	0	NA	NA	NA	NA
Root670|563	0	NA	NA	NA	NA
Root670|1706	346.166738934911	0.577063570520378	1.10598697158348	0.206206385539378	0.293903354102102
Root670|2060	3.18271817847622	-0.181000798801863	1.03487745906728	0.495659894749914	NA
Root670|2450	14.603389300547	-0.202196542513516	0.991256916227135	0.470137215453253	NA
Root670|2700	0	NA	NA	NA	NA
Root670|3437	7.86643694480933	-0.0347239113238294	0.953551825865719	0.881641605690074	NA
Root670|4318	0	NA	NA	NA	NA
Root670|502	2.33848485766197	0.228938272556059	1.05108757895133	0.167879208436377	NA
Root670|676	101.933441408675	0.496158123084046	1.21270209235076	8.33203868088935e-05	0.00137078783304962
Root670|678	213.450422906571	9.88007299111384	3.23224186919268	NA	NA
Root670|1574	93.9624241358244	-0.54659085593822	1.15644980055755	0.134666087724531	0.230325446590922
Root670|1590	19.4456758493094	-0.279445101064593	1.03695026397923	0.190110322032516	NA
Root670|2488	39.0857480980341	-0.321509049985372	0.95843843497138	0.445865181430319	NA
Root670|4844	6.24583075632566	0.316025387147695	1.09296085677692	NA	NA
Root670|1283	2.68647110166487	-0.196843853225124	1.03671306083475	0.509215978194942	NA
Root670|2684	0	NA	NA	NA	NA
Root670|4716	6.88436193802106	-0.305115162439728	1.07453039485304	0.219179851068409	NA
Root670|4735	21.0980743085722	-0.681511404254634	1.36155829602751	0.0196149783406889	NA
Root670|4986	1.51414078941228	0.216607567775134	1.05171648786943	0.147172063706199	NA
Root670|82	20.9754264272167	-0.246902045212424	0.975880564178494	0.497107436226062	NA
Root670|2561	4.25302940044634	-0.251164901972065	1.0528533650915	0.352201993714474	NA
Root670|2646	0	NA	NA	NA	NA
Root670|3677	0	NA	NA	NA	NA
Root670|4816	1.46894685160441	-0.158276103453447	1.02710333149505	0.695139717379174	NA
Root670|3334	10.8815261375574	-0.169346182786045	0.936595923525647	0.677818201049702	NA
Root670|3830	0	NA	NA	NA	NA
Root670|4340	0	NA	NA	NA	NA
Root670|2951	2.01885438588304	0.218927434174451	1.05293898809696	0.127024821812677	NA
Root670|3181	6.66588860373754	0.154225437597243	0.995804464099614	NA	NA
Root670|3671	1.70340838808882	0.217577232344082	1.05223466074939	0.138713627225037	NA
Root670|4970	0	NA	NA	NA	NA
Root670|1624	0	NA	NA	NA	NA
Root670|2617	2.28730490048073	-0.171824557533871	1.03141613638852	0.577317406756999	NA
Root670|2655	5.16937788259889	-0.0442771415374699	0.98192722995378	0.908239327330849	NA
Root670|2663	0	NA	NA	NA	NA
Root670|2854	3.5655046978082	-0.183907889955925	1.03607058585355	0.469255626514328	NA
Root670|3177	7.02611958748277	-0.14838836866099	0.979169055573208	0.682740353516252	NA
Root670|3231	1.68184183858878	-0.162479280471664	1.02834850951259	0.658408065251171	NA
Root670|4231	4.35777084451795	-0.197236546525572	1.03990928506477	0.412966652942271	NA
Root670|4279	2.32583251504032	-0.172347683787902	1.03160045943076	0.572851116390967	NA
Root670|1667	6.03415863417011	0.0156191299336318	0.958746145265467	0.957656244158956	NA
Root670|1693	15.639120125934	-0.382320587385753	1.0480473801627	0.320024335480663	NA
Root670|1894	25.8977421708288	0.233429293066068	0.999114982999221	0.491428472647964	NA
Root670|2322	5.34708161875095	-0.0693907233536775	0.966020695920209	0.864198323926847	NA
Root670|1583	1.4928963297005	0.0420765181474941	0.987779912251378	0.781186370283495	NA
Root670|1739	15.8518293930956	0.209270475904941	1.0113087402265	NA	NA
Root670|2039	7.11315676011223	-0.313919880090525	1.07846100568436	0.210632665752959	NA
Root670|1965	0	NA	NA	NA	NA
Root670|3253	373.142376321807	0.810346171779224	1.55443019569477	NA	NA
Root670|3254	340.158829983916	0.776389618471269	1.43295732411452	NA	NA
Root670|3255	8.47787133871553	0.0626910724452298	0.950499184041946	0.86392462865596	NA
Root670|3454	5.38859347181325	-0.0288101511875961	0.975936446637414	0.739050829728313	NA
Root670|393	2.48912592111139	-0.174258218388012	1.03228944816899	0.555864626077137	NA
Root670|4017	26.4037579892562	-0.510760171825267	1.14937577618278	0.140010788990596	NA
Root670|4792	3.77688410489375	-0.030779019429151	0.979411880905498	0.959659193756138	NA
Root670|925	29.8647700080219	-0.495026988882687	1.11674422094766	0.13605440954939	NA
Root670|5016	1.89738968332236	-0.166303435625506	1.02954753685733	0.625806876090922	NA
Root670|1899	13.1473850957575	-0.194487991936148	0.950727794185326	0.609827953977804	NA
Root670|3935	4.23824143324371	-0.195548165381688	1.03939333849965	0.420293570763939	NA
Root670|4090	6.44879040847672	-0.300885799887674	1.07235400430053	0.232531452409481	NA
Root670|4416	29.2715055145621	0.481031455046946	1.19820337784622	NA	NA
Root670|4660	0	NA	NA	NA	NA
Root670|207	4.90199086931395	-0.324579321765971	1.07823903557009	0.257740732587519	NA
Root670|3705	6.31836567056199	-0.294778088508334	1.06997661920055	0.240734941424496	NA
Root670|4989	1.34653461397071	-0.155481880665766	1.0263226600439	0.719325414070093	NA
Root670|97	2.63186310912457	-0.175806299437753	1.03286784536049	0.541762735279414	NA
Root670|1387	0.856885663435906	-0.139202658757463	1.02246223384985	0.848779434345741	NA
Root670|2314	26.5970876235178	-0.543144248423301	1.10141256226309	0.182670388931403	NA
Root670|2836	0	NA	NA	NA	NA
Root670|3533	9.24417683768077	0.218164327391889	1.01829983622139	NA	NA
Root670|3929	0	NA	NA	NA	NA
Root670|1117	7.97356814970146	-0.0888670810978072	0.963514665443963	0.803316691762647	NA
Root670|1149	5.04583992523131	-0.209280347668152	1.04348711321911	0.370662082621663	NA
Root670|23	2.26462639622346	-0.171577172146222	1.03132786278014	0.57966653704092	NA
Root670|28	3.66970176380459	-0.184591218049857	1.03635961081364	0.4628220150908	NA
Root670|3842	0.12617839911769	0.168908314287641	1.02914707832805	0.294073619507921	NA
Root670|4269	11.3636347977226	-0.292474080613801	1.01444633757006	0.407919102288085	NA
Root670|1842	4.05067780826584	-0.246918409185799	1.0512786841873	0.365924365961132	NA
Root670|211	19.304867672482	0.167519509495206	0.948650468122158	NA	NA
Root670|1456	2.91434919923186	-0.00657895624020835	0.981864522784675	0.963559661932087	NA
Root670|2391	0	NA	NA	NA	NA
Root670|935	3.83459939198241	-0.187017410379126	1.03708656487129	0.450855785722266	NA
Root670|937	0.183618356450551	-0.0920298961262771	1.01648877618477	0.709474114257107	NA
Root670|946	4.56261641294217	-0.256033772292172	1.05481677116338	0.334427477622103	NA
Root670|1779	3.84614892260727	-0.0941021989999436	0.995141267220817	0.771359632092244	NA
Root670|196	16.7415401487557	0.159266816184575	0.95232948324422	0.676864569998216	NA
Root670|3468	0	NA	NA	NA	NA
Root670|4947	2.06420724214008	-0.168730427365627	1.03035202852442	0.604209101005349	NA
Root670|4952	0	NA	NA	NA	NA
Root670|2037	0	NA	NA	NA	NA
Root670|2077	0	NA	NA	NA	NA
Root670|2078	1.97857667552511	-0.167439599660839	1.0299237539695	0.615330159565396	NA
Root670|2470	3.28744116340828	-0.181800418876986	1.03519982834907	0.48834478208816	NA
Root670|2621	0	NA	NA	NA	NA
Root670|3637	3.73357324782787	-0.18507260153788	1.03656336002546	0.458610085428357	NA
Root670|365	9.53303484345542	-0.219652170172609	1.00080289031987	0.525063387892422	NA
Root670|4524	0	NA	NA	NA	NA
Root670|923	3.61116101019417	-0.184254372634988	1.03621508996477	0.466217108361057	NA
Root670|2328	1.19272345960382	-0.151452682727297	1.02526167455032	0.753851521959283	NA
Root670|3500	0	NA	NA	NA	NA
Root670|669	3.31904373476912	-0.222451217587303	1.04357501148852	0.433294998244969	NA
Root670|1568	8.23325981086049	-0.134721613746537	0.974203117581884	0.704687207697508	NA
Root670|3781	0	NA	NA	NA	NA
Root670|2714	1.06477423879326	-0.147762271374116	1.02434835894128	0.785996944282216	NA
Root670|3051	15.6778359639824	-0.299568486902851	1.03233785906782	0.193937842022371	NA
Root670|4765	15.6112131707773	0.177280937020071	0.992928200267893	0.568202224786656	NA
Root670|1001	6.51903716204331	-0.0837261283571423	0.976543049641029	0.592449143379041	NA
Root670|2774	10.0501573556381	-0.510348341890548	1.18871290363242	0.0792277907627436	NA
Root670|541	434.941375336769	11.1104772015072	3.38537085906086	NA	NA
Root670|1308	385.824675857512	0.71005782428903	1.41445832787225	NA	NA
Root670|1442	42.6889042489898	-0.242615156268185	0.988127542827548	0.475300504277722	NA
Root670|3062	9.82865592568761	-0.163591448875884	0.993772190741454	0.400796186953126	NA
Root670|4673	5.0648547167379	-0.134374093833468	0.969303991526235	0.741744025788928	NA
Root670|629	2.55639959465494	-0.175003275744482	1.03256434065273	0.549179959052271	NA
Root670|2265	25.0976031085954	-0.557831039334786	1.16600986699074	0.160016275475913	NA
Root670|338	22.6450044587793	-0.298773014427671	0.981462029918432	0.428393762529605	NA
Root670|635	24.8641840686194	-0.051273456621809	0.929729693321048	0.886394620187427	NA
Root670|1547	4.35932564088837	-0.255474024645465	1.05426342572778	0.343120278725082	NA
Root670|1561	7.4059403768389	-0.240069982232583	1.05402754439005	NA	NA
Root670|2016	146.830224389062	0.878555776278091	1.67646660031982	0.00782025145733638	0.0352622247530804
Root670|3321	24.4194622867762	-0.226441991907038	0.963622068184815	0.553108804203538	NA
Root670|4296	9.49483895366646	-0.347562519009394	1.09555371991125	0.151085999654304	NA
Root670|1668	0	NA	NA	NA	NA
Root670|1758	6.47070815469048	-0.0656042712635522	0.969968749663651	0.856429683574367	NA
Root670|219	331.403102788043	0.542234320827652	1.23538647873588	NA	NA
Root670|2890	0	NA	NA	NA	NA
Root670|3098	2.29356360237787	-0.171841697999706	1.03142381927248	0.576922767545498	NA
Root670|2741	3.40681677617763	0.246475766291844	1.06296498581292	0.0807193140814654	NA
Root670|319	253.499021549278	0.650253174355537	1.21069689801105	0.130096167624293	0.224105497389068
Root670|3855	12.7680778440135	-0.00959045953284426	0.940611049224662	0.971075120086621	NA
Root670|64	5.60787939093835	-0.14716297694698	1.00529954934391	NA	NA
Root670|698	2.08194358544189	0.219152825473808	1.05305705576659	0.124974074213161	NA
Root670|1775	6.63741517655428	-0.3030930551665	1.07343161692234	0.22632442884439	NA
Root670|1595	0	NA	NA	NA	NA
Root670|1703	2.14503278500073	0.219371653653449	1.05317074072389	0.123004221190228	NA
Root670|1972	8.64732980985154	-0.261161961465972	1.0310605335413	0.373982126654349	NA
Root670|4040	47.256915612101	-0.336205573789443	0.982489395216887	0.408686016626184	0.487289347124186
Root670|1222	0	NA	NA	NA	NA
Root670|1537	6.70346733424655	0.169525947849047	1.00095852915998	NA	NA
Root670|1821	0	NA	NA	NA	NA
Root670|3933	2.85993635007156	0.192224117443434	1.02650958260041	0.380502540637139	NA
Root670|4663	0	NA	NA	NA	NA
Root670|4664	0	NA	NA	NA	NA
Root670|4665	0	NA	NA	NA	NA
Root670|2282	7.10389326862925	-0.301980223962535	1.07395834012958	0.220280464899885	NA
Root670|3195	8.40309958152194	-0.170123689462061	0.983492203891996	0.632173257420875	NA
Root670|3535	386.975522746707	0.76028967415347	1.39159000242745	NA	NA
Root670|4433	0	NA	NA	NA	NA
Root670|1327	7.47144655031432	0.0341047655853824	0.952431997108455	0.929415175357329	NA
Root670|1328	630.60619563508	-0.339071247375205	0.939649336492693	0.451144090497068	0.525275748559966
Root670|1092	0	NA	NA	NA	NA
Root670|1417	0	NA	NA	NA	NA
Root670|1553	0.152904240158525	-0.085931460697043	1.01611914925815	0.655697447245227	NA
Root670|2015	181.725810698407	0.634383837020674	1.2280646322884	0.111677625404972	0.211420237407886
Root670|3142	5.68098141375122	-0.210924962968916	1.00265975200068	0.533561251691969	NA
Root670|913	158.239718642938	0.602808339623984	1.19573134769873	0.130125772677524	0.224105497389068
Root670|2885	16.3816724259652	-0.23702553820631	0.971108941262764	0.512685318621574	NA
Root670|549	0	NA	NA	NA	NA
Root670|626	6.26128029311146	-0.0774286429314661	0.979443482143755	0.820143269117591	NA
Root670|766	292.453228733905	0.597310775554635	1.26658095485291	NA	NA
Root670|1099	0	NA	NA	NA	NA
Root670|3782	307.166951828953	0.634864649771608	1.21337325958391	NA	NA
Root670|717	2.48558562670319	0.158261088808675	1.01506234569462	0.469763290044313	NA
Root670|3904	33.4148563562084	0.525109136527893	1.21672003059682	0.0334211841769177	NA
Root670|3937	0.68806908071336	-0.132888588153855	1.02125180175711	0.915072135659768	NA
Root670|3938	0	NA	NA	NA	NA
Root670|3939	9.89344850058463	-0.126436918801333	0.963197503731321	0.65307633241696	NA
Root670|437	0	NA	NA	NA	NA
Root670|4656	2.87668758439197	-0.178218019879814	1.03378999355574	0.519922583102866	NA
Root670|4657	0.067273673543551	-0.06505184211972	1.01493677758963	0.484709095871509	NA
Root670|4658	0	NA	NA	NA	NA
Root670|5063	0	NA	NA	NA	NA
Root670|1270	3.46990597573648	0.248745001019934	1.06381275327063	0.0786626156941835	NA
Root670|1498	0	NA	NA	NA	NA
Root670|3836	0	NA	NA	NA	NA
Root670|4977	3.08958257137633	-0.214728140288874	1.04132332653326	0.457268976487271	NA
Root670|192	4.06888047244594	-0.247758012308854	1.05154232926933	0.364156265312688	NA
Root670|3932	0	NA	NA	NA	NA
Root670|2461	6.87288293571273	-0.222245742303092	1.01622389748431	0.460924387513043	NA
Root670|4158	8.33645659260331	-0.149975570579477	0.982093907373532	0.461506893537777	NA
Root670|284	0	NA	NA	NA	NA
Root670|3086	0	NA	NA	NA	NA
Root670|391	7.49045014046132	-0.305679895743944	1.03293499593806	0.349450040791948	NA
Root670|1557	13.7170821453102	0.421976269426005	1.14946493602412	NA	NA
Root670|325	8.27607301763239	-0.331177972698219	1.08704459003967	0.17861839639509	NA
Root670|67	9.01411202820102	-0.194052070437306	0.989127037722573	0.364098340030388	NA
Root670|3719	5.96024706288157	-0.203653154807511	1.00520370345162	0.5556548596226	NA
Root670|975	0.134547347087102	-0.0830347858292293	1.01592203150545	0.62786892247613	NA
Root670|2547	269.931016017249	0.534067347997805	1.24644304017017	5.22894627043265e-20	1.2967786750673e-17
Root670|2548	26.3588830619417	0.0334294249377617	0.926241889268514	0.941463831682902	NA
Root670|3285	259.561945813561	0.493849604278154	1.20215738826752	NA	NA
Root670|2345	429.678300160051	0.549858780450128	1.24932715153319	NA	NA
Root670|2530	40.1158646696795	0.291063356195546	1.01190818750227	0.413475735201044	NA
Root670|1110	0	NA	NA	NA	NA
Root670|2329	0	NA	NA	NA	NA
Root670|2337	4.84002648363768	-0.12645341564083	1.00074274510017	0.669599539535315	NA
Root670|240	6.84009164362277	-0.0785866698095081	0.981603134465238	0.6006202804753	NA
Root670|3079	10.5092850290401	-0.0798840384604185	0.953716127327651	0.809839746332379	NA
Root670|1423	5.90294770243442	-0.286600366430654	1.06658327123688	0.259603387390311	NA
Root670|2730	0	NA	NA	NA	NA
Root670|280	0	NA	NA	NA	NA
Root670|3616	0	NA	NA	NA	NA
Root670|3628	0	NA	NA	NA	NA
Root670|4334	6.59378627663277	-0.00273264561498983	0.971147625811115	0.996408515797878	NA
Root670|4585	3.21098904332902	-0.181181660840038	1.03494967719614	0.493901493714793	NA
Root670|4223	183.629778393569	0.481030518542946	1.19437955404741	NA	NA
Root670|520	5.18071704242994	-0.034179164535915	0.975548073675588	0.934743007046901	NA
Root670|1093	0	NA	NA	NA	NA
Root670|1436	0	NA	NA	NA	NA
Root670|3058	0	NA	NA	NA	NA
Root670|1845	0.244824475267402	-0.100366191948113	1.01711976546784	0.787130856810975	NA
Root670|2203	1.68184183858878	-0.162479280471664	1.02834850951259	0.658408065251171	NA
Root670|2924	31.7388389222622	0.361512266570669	1.04223132004161	0.314605368661633	NA
Root670|1009	29.0807169824881	-0.565181743801438	1.17294943141785	0.15265666629029	NA
Root670|1622	376.445352951351	0.812697632623573	1.47085099190322	NA	NA
Root670|1770	110.857981930489	-0.269667937834436	0.917647329882942	0.543782736426504	0.607469002854833
Root670|4173	3.34372757661879	0.244165440014023	1.06211063788571	0.0828587235074555	NA
Root670|4251	1.91130300198156	-0.166373779362156	1.02957580642147	0.624498773837231	NA
Root670|511	0.067273673543551	-0.06505184211972	1.01493677758963	0.484709095871509	NA
Root670|2802	11.6760413714556	-0.233567340084137	1.00631780466631	0.286974322583755	NA
Root670|3754	5.38189388348408	-0.215126449212416	1.04529901026346	NA	NA
Root670|2533	23.4159826738943	0.0317879424033238	0.905752394607183	0.947799698141843	NA
Root670|66	2.82549428882914	-0.177759289231005	1.03360593269326	0.524451020751559	NA
Root670|1112	0	NA	NA	NA	NA
Root670|3722	0.611616960634098	-0.128933257952234	1.0205702350101	0.950053402499275	NA
Root670|566	0.918091782252756	-0.142855320716647	1.02322432044369	0.828687860329624	NA
Root670|1516	54.5309408581923	-0.534329898426004	1.05831605800269	0.233637940917863	0.320122703578066
Root670|3825	8.47338257897493	-0.334625330001304	1.08874607275325	0.173436934108589	NA
Root670|2362	18.8183735128436	-0.295324413478545	0.954287777342953	0.481800620142326	NA
Root670|2803	9.90020771789119	-0.0375161922699758	0.956311218028188	0.903451944159653	NA
Root670|2828	0	NA	NA	NA	NA
Root670|1047	2.71283558103034	0.220987648992117	1.05400088359104	0.108192832390986	NA
Root670|333	2.72085560587832	0.215673599541716	1.05128583857777	0.195878946248911	NA
Root670|729	2.38703863385717	-0.173035687362335	1.0318529418887	0.566249193915138	NA
Root670|2784	5.25052996569605	-0.27638180740302	1.06225302039237	0.289410383906771	NA
Root670|4095	1.95859580213921	-0.167248165381572	1.02985789677498	0.617412918710141	NA
Root670|4103	0.820159594264986	0.210315235926155	1.04833191583518	0.192550193194362	NA
Root670|4315	2.19260069048504	-0.174446576281938	1.03156367994547	0.583128329228766	NA
Root670|958	54.84933765314	-0.808427158232173	1.5200668989931	0.0137423796287541	0.0540969864750955
Root670|3275	1.51414078941228	0.216607567775134	1.05171648786943	0.147172063706199	NA
Root670|3573	0	NA	NA	NA	NA
Root670|4918	5.46522784704661	0.0116629039809359	0.97299042167988	0.957281657736542	NA
Root670|4195	12.5336510459063	-0.0888433418984888	0.94721787076039	0.804424216292812	NA
Root670|1808	0	NA	NA	NA	NA
Root670|4589	2.26462639622346	-0.171577172146222	1.03132786278014	0.57966653704092	NA
Root670|848	29.0999025461634	0.0967173549111929	0.915157697643436	0.82625899786631	NA
Root670|260	0	NA	NA	NA	NA
Root670|4703	0	NA	NA	NA	NA
Root670|1317	5.31462020994053	-0.214089478376739	1.04496566734251	NA	NA
Root670|3191	0.0630891995588451	0.140548032363242	1.02066276009839	0.316816150867579	NA
Root670|862	4.10079797132493	0.269313170491861	1.07188969746954	0.060636471005659	NA
Root670|159	25.423550807543	0.256184023863867	0.960020153997401	0.538310100534899	NA
Root670|1867	1.32487319073575	0.215413631433039	1.05107828149936	0.157099182601255	NA
Root670|2046	15.1365285891224	-0.318214895117778	1.00680602764357	0.339254458215163	NA
Root670|3439	3.65917357441301	0.255303514304902	1.06631111408279	0.0729485168518496	NA
Root670|4971	11.4063457478518	-0.188111706729287	0.985129072860839	0.586629299292962	NA
Root670|5082	23.5404659465091	-0.630517176045329	1.1922423327554	0.144376592827004	NA
Root670|2674	0.134547347087102	-0.0830347858292293	1.01592203150545	0.62786892247613	NA
Root670|3461	2.20812198455958	0.219581260861002	1.05327934282062	0.121110142461029	NA
Root670|4011	7.31685150031896	-0.100992021679893	0.981839769893967	0.545488589523307	NA
Root670|4562	4.47252251370725	-0.259504167434068	1.05565043533861	0.334154623769775	NA
Root670|4794	0	NA	NA	NA	NA
Root670|4801	0	NA	NA	NA	NA
Root670|492	23.1890916180275	0.0248684576827568	0.91237529599335	0.95855836157559	NA
Root670|4934	0	NA	NA	NA	NA
Root670|797	11.3796421192591	-0.0331711163423572	0.930579188999276	0.925872520627317	NA
Root670|1199	2.46466325677966	0.236596909029124	1.05378193919522	0.158023052549024	NA
Root670|1830	0	NA	NA	NA	NA
Root670|2493	5.50855069351654	-0.217391065254556	1.046003760072	NA	NA
Root670|2390	3.91153037264839	0.263525667024771	1.06954487415636	0.0656174893011425	NA
Root670|3905	0	NA	NA	NA	NA
Root670|5137	2.77592478058918	0.221321934078334	1.05413584131429	0.106679300774808	NA
Root670|2148	192.901322452397	0.722291837659647	1.24444005807846	0.118918760281679	0.2200884518646
Root670|4730	0	NA	NA	NA	NA
Root670|4910	3.58320886311179	0.147924984320417	1.00329416503135	0.562796545277378	NA
Root670|2075	10.6386521025337	-0.058362009081069	0.956665958013406	0.859092028448344	NA
Root670|2762	4.050147236716	-0.247368181350767	1.051396962124	0.365461886782293	NA
Root670|2801	3.88577934916365	0.05853976219899	0.980735213523743	0.815927740612147	NA
Root670|654	0	NA	NA	NA	NA
Root670|2167	10.3684370286856	-0.174646225706011	0.99626445996457	0.375747394144015	NA
Root670|2169	198.422484320406	0.480075131564142	1.0944490623764	0.220800419118783	0.307632044614933
Root670|324	1.68184183858878	-0.162479280471664	1.02834850951259	0.658408065251171	NA
Root670|3249	0	NA	NA	NA	NA
Root670|336	0	NA	NA	NA	NA
Root670|4590	16.6291534804738	0.187741710860767	1.00185147156385	NA	NA
Root670|844	49.1705886692762	-0.0203048811604352	0.926663581525115	0.947826321499692	0.955532226552535
Root670|3222	0	NA	NA	NA	NA
Root670|3223	0	NA	NA	NA	NA
Root670|1846	3.28744116340828	-0.181800418876986	1.03519982834907	0.48834478208816	NA
Root670|2204	0	NA	NA	NA	NA
Root670|2925	9.43234195440615	-0.0918426011660272	0.96714719126304	0.724278075017393	NA
Root670|2454	0	NA	NA	NA	NA
Root670|888	807.250317600258	0.717706680417194	1.44551807053161	NA	NA
Root670|1809	0	NA	NA	NA	NA
Root670|1844	3.96914673906951	-0.189815040127857	1.03783671868008	0.440420593953661	NA
Root670|4577	7.61650384145387	-0.281034922211489	1.02911351467638	0.373267973677256	NA
Root670|4178	10.1753895501884	0.0871491822127528	0.943380894470657	0.824448841386628	NA
Root670|624	12.8544483189808	0.359035302505066	1.05305898423236	NA	NA
Root670|1091	0	NA	NA	NA	NA
Root670|1095	0	NA	NA	NA	NA
Root670|1168	6.36543635695244	-0.228754350263623	1.04987120111728	NA	NA
Root670|2732	0	NA	NA	NA	NA
Root670|2958	0	NA	NA	NA	NA
Root670|4460	2.07941632512338	-0.169023147855975	1.03044859470819	0.601940196646587	NA
Root670|4762	19.2247378908408	-0.0180255374145192	0.9292989816909	0.954480835149609	NA
Root670|456	883.286324975212	11.3654950877421	2.14967905855337	4.0217604244624e-09	3.32465528422225e-07
Root670|718	0	NA	NA	NA	NA
Root670|1533	5.10172522295616	-0.274066239006126	1.06124532254002	0.296496518519469	NA
Root670|2907	0.134547347087102	-0.0830347858292293	1.01592203150545	0.62786892247613	NA
Root670|3427	0.067273673543551	-0.06505184211972	1.01493677758963	0.484709095871509	NA
Root670|4118	0	NA	NA	NA	NA
Root670|4329	10.6400697801748	-0.191716687850259	0.987290551070026	0.581810103294435	NA
Root670|1005	0	NA	NA	NA	NA
Root670|1156	0.840973320871885	-0.140461045610766	1.0227161387327	0.855808789120985	NA
Root670|2723	0	NA	NA	NA	NA
Root670|2973	5.99365126648412	-0.354740361852383	1.09287525662013	0.204084571485657	NA
Root670|4444	0	NA	NA	NA	NA
Root670|4445	0	NA	NA	NA	NA
Root670|1483	3.26106581837348	-0.221212022731206	1.04317024064713	0.438292524394919	NA
Root670|513	118.048291145484	0.529900372215574	1.23255641321233	NA	NA
Root670|2496	0	NA	NA	NA	NA
Root670|3715	0	NA	NA	NA	NA
Root670|4073	571.379677234447	0.34242370414401	1.1078436031977	NA	NA
Root670|627	0	NA	NA	NA	NA
Root670|3464	20.2734091062949	-0.53101860855372	1.17959402607525	0.0927171713381643	NA
Root670|1940	46.9007020723679	-0.336485383524455	0.982207949313529	0.408694291136414	0.487289347124186
Root670|2482	5.07449834113167	-0.330953685273572	1.08105519076953	0.246547497738281	NA
Root670|4354	2.00607509685313	-0.167937306908	1.03008580431936	0.611334032043586	NA
Root670|2575	9.55723175117822	-0.27476700050027	1.03734538763174	0.340948581451198	NA
Root670|4038	3.36368367717755	-0.182446268836702	1.03546116756039	0.482772874946794	NA
Root670|4479	7.95707468530287	-0.227336743969114	0.981106087984958	0.566198991018442	NA
Root670|1663	3.13562917052231	0.156795015754712	1.00909185981923	0.517371260063344	NA
Root670|3548	0	NA	NA	NA	NA
Root670|4887	0	NA	NA	NA	NA
Root670|1278	0	NA	NA	NA	NA
Root670|3862	6.74708154680894	-0.0498582880763633	0.959549984579633	0.895174142624735	NA
Root670|186	4.70981601498421	-0.0697488344979845	0.968160911916342	0.869505422017157	NA
Root670|187	2.62367326819849	-0.175685604524856	1.03282346189979	0.542707144748963	NA
Root670|2224	14.0749996452542	-0.0694155338935485	0.94746682429036	0.839867316208703	NA
Root670|2225	5.11843350127576	-0.0883624970116748	0.970730604118715	0.82330680993562	NA
Root670|2852	0.244824475267402	-0.100366191948113	1.01711976546784	0.787130856810975	NA
Root670|3662	1.53015297042126	-0.159579683494169	1.02747954628852	0.683893816627581	NA
Root670|3663	1.91130300198156	-0.166373779362156	1.02957580642147	0.624498773837231	NA
Root670|4274	2.08548387985008	-0.169109201666644	1.03047767389431	0.601186817448721	NA
Root670|4275	4.86446514333007	0.079718549707356	0.980656975729655	0.780642440378459	NA
Root670|4382	1.82056122058458	-0.184707668418475	1.03205701375429	0.61151238884724	NA
Root670|4383	2.75427534675827	-0.17713366720078	1.03336015630119	0.530543246054674	NA
Root670|4405	4.89742505101701	-0.0162698280661118	0.974831344789245	0.981525590343724	NA
Root670|54	0	NA	NA	NA	NA
Root670|55	0	NA	NA	NA	NA
Root670|2804	21.3824099968873	0.294808288157509	1.0565906431946	NA	NA
Root670|34	658.006227914643	10.2592398680099	2.37451095987587	3.06499884622776e-07	1.90029928466121e-05
Root670|4378	0	NA	NA	NA	NA
Root670|772	3.75573856584951	0.196757065242142	1.02213307661456	0.421440692479193	NA
Root670|1322	4.60551156779569	0.282829659709232	1.07759394450937	0.049922110846862	NA
Root670|1377	0.840973320871885	-0.140461045610766	1.0227161387327	0.855808789120985	NA
Root670|1378	0	NA	NA	NA	NA
Root670|1266	32.2875271948164	-0.0322972875433712	0.881091188559609	0.935432777493911	NA
Root670|4071	0	NA	NA	NA	NA
Root670|4228	11.0012522767308	-0.362759096203343	1.10423695537154	0.126776652073404	NA
Root670|3076	7.94052596288148	0.0747565099293166	0.94119429640271	0.844557973512509	NA
Root670|4877	0	NA	NA	NA	NA
Root670|1941	665.183651705455	0.95795017738123	1.79615833428886	NA	NA
Root670|2481	0	NA	NA	NA	NA
Root670|4353	0	NA	NA	NA	NA
Root670|2320	16.6420058188803	-0.127754355041328	0.929233211071975	0.743425326354684	NA
Root670|2766	0	NA	NA	NA	NA
Root670|4139	28.5541294672742	-0.0693504471660894	0.887164171865351	0.868165230953634	NA
Root670|719	20.9207456206155	-0.680380487355931	1.36001143502199	0.0199019183343002	NA
Root670|723	2.66998568772953	-0.040756923357856	0.990600952488358	0.945631529181139	NA
Root670|3510	17.6436000798906	-0.0953370288985779	0.932555482328865	NA	NA
Root670|130	9.893975487322	-0.48456213491692	1.17105286110263	0.0879396145591403	NA
Root670|131	2.08548387985008	-0.169109201666644	1.03047767389431	0.601186817448721	NA
Root670|3052	2.75427534675827	-0.17713366720078	1.03336015630119	0.530543246054674	NA
Root670|3053	6.38820120522515	-0.398045894479927	1.11381211176949	0.169272792854005	NA
Root670|4766	23.6115907727832	-0.332125888706237	1.0462271441453	0.299965907637341	NA
Root670|4767	11.367958418082	-0.366472178537726	1.10640469469267	0.12167472328941	NA
Root670|3258	1.91746074088533	-0.0631888836769489	0.992266438073432	0.932233325754872	NA
Root670|811	11.6646603152907	0.00145193407389886	0.930790815802413	0.99600996245112	NA
Root670|1306	2.79674822984517	-0.200380358357473	1.03765716992747	0.496071783970534	NA
Root670|1673	0	NA	NA	NA	NA
Root670|2601	0	NA	NA	NA	NA
Root670|2616	13.5768112456505	-0.326192391765217	1.06374117146541	0.240298303584156	NA
Root670|2661	6.35830765912605	-0.295094447022951	1.07014884720294	0.239434636283335	NA
Root670|3178	3.00061899918515	-0.253221364925338	1.05031185181213	0.417733320544422	NA
Root670|3233	15.0444817209985	-0.595890016041218	1.26617155189357	0.0391758489487432	NA
Root670|944	2.52775245633851	0.240310862898857	1.05512336562939	0.153422251753324	NA
Root670|2318	124.574219823981	0.440884430924743	1.1537472090339	0.0551992190370647	0.141127900218475
Root670|2704	4.70915714804857	-0.204197667887744	1.04190429536509	NA	NA
Root670|1211	4.35588172524057	-0.0412685445290937	0.968169262002525	0.93551188410586	NA
Root670|3154	15.5666282360797	-0.209746906597761	0.957875409281387	0.593747605397762	NA
Root670|3541	77.8614859527146	-0.295562901559774	0.929293219256678	0.509271338293725	0.5820243866214
Root670|1679	0.428442831717953	-0.117690251344392	1.01891534546371	0.94723050681496	NA
Root670|565	5.17047963269645	-0.0754402617411576	0.981593431486583	0.833155415251346	NA
Root670|852	10.7636218998189	-0.130348953780001	0.945378094283874	0.703554993779248	NA
Root670|893	16.0165737101595	0.059560534478456	0.952878550573656	0.874329103408134	NA
Root670|894	17.7160207933844	0.0323223665686654	0.95035984841625	0.936162248124354	NA
Root670|2067	4.35315476956031	0.276378253172346	1.07483145663268	0.0548760518716282	NA
Root670|2909	0	NA	NA	NA	NA
Root670|3127	0.612061188168504	-0.129343247465552	1.02062551530814	0.947695243660866	NA
Root670|2484	8.33139212459646	-0.331564899537742	1.08728280850488	0.177546040909277	NA
Root670|945	3.73357324782787	-0.18507260153788	1.03656336002546	0.458610085428357	NA
Root670|3396	4.74003144491426	-0.204196584548129	1.04193811428069	0.388410158871737	NA
Root670|4510	0	NA	NA	NA	NA
Root670|4813	5.22228708403399	-0.136804938945682	1.00299640180433	0.63755197699153	NA
Root670|2421	0	NA	NA	NA	NA
Root670|2749	2.20812198455958	0.219581260861002	1.05327934282062	0.121110142461029	NA
Root670|3462	0.757070394706141	0.209328593741038	1.04779880000066	0.197550327325682	NA
Root670|368	473.7540221691	0.492894405352245	1.16257841755269	NA	NA
Root670|4932	0	NA	NA	NA	NA
Root670|5089	0	NA	NA	NA	NA
Root670|1928	6.71442364645466	-0.255283648139921	1.05485165405934	NA	NA
Root670|3645	75.8434401519855	-0.257288788518977	0.913608829587003	0.566196699475482	0.626860631562141
Root670|5052	0	NA	NA	NA	NA
Root670|2767	19.2364592315193	-0.662266544895912	1.33767704460512	0.0234837608764716	NA
Root670|3923	0	NA	NA	NA	NA
Root670|731	21.7991784078521	-0.253040200774837	0.990871536586008	0.476708202491196	NA
Root670|1401	13.4670715696306	-0.569055331419431	1.24029456899736	0.0484374190027687	NA
Root670|2439	0	NA	NA	NA	NA
Root670|1861	449.197536652407	1.08842874155515	2.07212981981742	0.0117414180050892	0.0482495723747928
Root670|375	12.593789058765	0.0680434639354742	0.955965602756911	0.852965945214011	NA
Root670|4332	274.185339427226	0.513978641234879	1.11943471619175	0.193350120618829	0.28041421002029
Root670|4042	39.0170286027186	-0.447272987275083	1.03621548598204	0.300523079738331	NA
Root670|4545	4.51067508467647	-0.200106689747446	1.04073337345958	0.402803285407272	NA
Root670|4210	2.50945087149087	-0.174529035787472	1.03238729313155	0.553641505737761	NA
Root670|4046	3.15445997794225	0.236978029332085	1.05950916952377	0.0898191359468669	NA
Root670|605	7.51163966588068	-0.0787945197324782	0.962220960260693	0.827599049850706	NA
Root670|607	23.0939990637177	-0.21923139921849	0.959578463494527	0.576037152807782	NA
Root670|2200	9.5264691333856	0.354339839908551	1.11319288446049	NA	NA
Root670|3591	6.55746331455027	-0.414050081859143	1.12229779889484	0.157495859731755	NA
Root670|3824	6.15284647420471	-0.366682771169114	1.0984607043315	0.192825815787382	NA
Root670|85	14.2851269859767	-0.112656658250837	0.966286634875804	0.715115720207971	NA
Root670|3381	20.4438268948575	-0.40931362581241	1.08062703563087	0.106594029380896	NA
Root670|3382	9.45563382085376	-0.0694590231382788	0.939230433284956	0.850769958761656	NA
Root670|3395	0.256959584720803	-0.101659606881398	1.01723367499168	0.799609613690695	NA
Root670|4113	4.73117273374512	0.0371823441752828	0.967236994460824	0.890830782613803	NA
Root670|4114	10.1341283227276	-0.351471463737261	1.09803275097284	0.141487756803686	NA
Root670|1245	0	NA	NA	NA	NA
Root670|3726	3.28744116340828	-0.181800418876986	1.03519982834907	0.48834478208816	NA
Root670|5121	530.575474730583	0.352890062757729	1.10769758282888	NA	NA
Root670|3299	1.75829395866804	-0.163869594109282	1.02877742219461	0.646423038112817	NA
Root670|3559	0	NA	NA	NA	NA
Root670|4987	0.244824475267402	-0.100366191948113	1.01711976546784	0.787130856810975	NA
Root670|5144	2.72161163229774	-0.19892205570051	1.03718277680346	0.504000059030804	NA
Root670|1916	13.9962025015387	-0.0764743064710041	0.932321045386196	0.840168821420163	NA
Root670|1626	18.4343456437504	0.342341218536045	1.03796935828082	0.329925812475979	NA
Root670|1627	3465.87443121606	4.03712284728309	2.19732539358013	0.00161958008755572	0.0102988682490722
Root670|5109	0	NA	NA	NA	NA
Root670|339	1.07637877669682	-0.148052375050189	1.02442010120934	0.78324227855045	NA
Root670|2408	0	NA	NA	NA	NA
Root670|2469	29.6043785920835	-0.259187631487515	0.978954793097093	0.488677294843123	NA
Root670|440	1.53015297042126	-0.159579683494169	1.02747954628852	0.683893816627581	NA
Root670|4470	6.68581787096312	-0.0678162375290068	0.979709668396946	0.645367150341911	NA
Root670|4494	621.062890664146	0.52102846618573	1.22435976574796	NA	NA
Root670|4899	4.96824036794629	-0.051029921164893	0.964662118352259	0.908454719878867	NA
Root670|4963	0	NA	NA	NA	NA
Root670|5088	2.33136949821717	-0.181888556080698	1.03314004611135	0.559485007877479	NA
Root670|662	8.38455477653551	-0.458291759502204	1.15135170463414	0.111329540588561	NA
Root670|714	16.1329393008019	-0.482512486810976	1.13849920729229	0.129310473853581	NA
Root670|2105	428.036041054597	0.489325792991127	1.09266008617961	0.226443557098939	0.313731855645457
Root670|956	0	NA	NA	NA	NA
Root670|1774	1.34547347087102	-0.15538223555675	1.02629774246555	0.719918720472508	NA
Root670|1114	0	NA	NA	NA	NA
Root670|887	0	NA	NA	NA	NA
Root670|2049	1.95859580213921	-0.167248165381572	1.02985789677498	0.617412918710141	NA
Root670|3124	11.2929667210333	0.367146144595129	1.1205773663841	NA	NA
Root670|1823	11.8783409273198	-0.538128046765093	1.21276920245913	0.0612838333888532	NA
Root670|2540	8.66394621712776	0.0742087460094115	0.973920749893001	NA	NA
Root670|4605	3.46990597573648	0.248745001019934	1.06381275327063	0.0786626156941835	NA
Root670|4862	36.4307941105766	-0.391260089310753	1.04680981603873	0.267835138980942	NA
Root670|59	11.1626011499758	0.152773106961335	0.973023771338708	0.661212063951309	NA
Root670|1731	19.0018111451015	0.19490968138016	0.984751558696014	0.57066497224599	NA
Root670|1732	1.70340838808882	0.217577232344082	1.05223466074939	0.138713627225037	NA
Root670|1299	7.11004716737139	-0.238822632150956	1.05357335193511	NA	NA
Root670|4149	2.90518056301197	-0.178405043891131	1.03386468032404	0.517909955859458	NA
Root670|4381	1.22412237633701	-0.152373161920295	1.02549629717803	0.746130605186252	NA
Root670|4962	0	NA	NA	NA	NA
Root670|356	0	NA	NA	NA	NA
Root670|4271	26.219492505052	-0.704113981982758	1.26360009190879	0.109560919373714	NA
Root670|2938	2.67987297538833	-0.198128509370162	1.03693786824191	0.508072754789876	NA
Root670|4174	1.07637877669682	-0.148052375050189	1.02442010120934	0.78324227855045	NA
Root670|1013	2.46047878279496	0.220336915149637	1.05366884759319	0.114202587603479	NA
Root670|1782	0.856885663435906	-0.139202658757463	1.02246223384985	0.848779434345741	NA
Root670|1532	2.59803810102353	-0.223705449550521	1.04197117339944	0.482548206163023	NA
Root670|2089	4.44450216965312	-0.0813076120929802	0.984787954804877	0.824432460427505	NA
Root670|4327	0	NA	NA	NA	NA
Root670|4501	0	NA	NA	NA	NA
Root670|3349	55.7678638398837	-0.140231663415905	0.917465571612762	0.728965565415762	0.759594370685332
Root670|1153	4.84467076450044	0.0808525825132203	0.981039039130431	0.777054892096627	NA
Root670|906	2.14503278500073	0.219371653653449	1.05317074072389	0.123004221190228	NA
Root670|1443	13.5884238368029	-0.0779534263910137	0.971304631781273	0.785703730335934	NA
Root670|4674	0.440577941171354	-0.11851874667824	1.01902371163878	0.955064655231058	NA
Root670|727	21.2057170511085	-0.240936665241601	0.965610378839599	NA	NA
Root670|911	24.4173043893475	0.352151455578092	1.0738117809988	NA	NA
Root670|708	9.38086513696519	-0.0996416208624998	0.952775559001308	0.782699869448044	NA
Root670|3763	0	NA	NA	NA	NA
Root670|633	0	NA	NA	NA	NA
Root670|3103	12.2717025336519	-0.423894553864913	1.07362588054973	0.278472461374336	NA
Root670|765	8.47584656285439	-0.257694167622945	1.02960385066468	0.380940104798186	NA
Root670|1159	0	NA	NA	NA	NA
Root670|2338	2.87668758439197	-0.178218019879814	1.03378999355574	0.519922583102866	NA
Root670|2747	2.25749769839708	-0.178779830632618	1.03243282298567	0.570698000910587	NA
Root670|3861	11.2720793516351	-0.269356533503893	1.02253304624996	0.422588121753732	NA
Root670|4551	0	NA	NA	NA	NA
Root670|674	405.950771390152	0.353843156071568	1.11408074914327	NA	NA
Root670|3764	0	NA	NA	NA	NA
Root670|632	0	NA	NA	NA	NA
Root670|161	1.95093653276298	-0.167083621658256	1.02980458748905	0.618689948551722	NA
Root670|3361	0.840973320871885	-0.140461045610766	1.0227161387327	0.855808789120985	NA
Root670|647	2.20812198455958	0.219581260861002	1.05327934282062	0.121110142461029	NA
Root670|4669	44.4158900147437	-0.564790532975455	1.13124097401215	0.176435621611867	NA
Root670|685	4887.20272623127	1.56391654397045	2.55144134280823	0.0208652679617546	0.0738576978493144
Root670|385	4.62989008648573	-0.258171840964035	1.05556051044517	0.329567562608935	NA
Root670|1115	6.96824656109518	-0.309477231616826	1.07628694897311	0.214153981944606	NA
Root670|3491	0	NA	NA	NA	NA
Root670|612	11.577135302683	-0.282792590050352	0.991554394733664	0.477281171361909	NA
Root670|4132	0	NA	NA	NA	NA
Root670|2263	8.21025715601731	0.170202191393911	0.986884677761721	NA	NA
Root670|2472	0	NA	NA	NA	NA
Root670|2664	0	NA	NA	NA	NA
Root670|3522	0	NA	NA	NA	NA
Root670|4403	1.76649758764766	0.217870489371064	1.05238944015376	0.13616003595005	NA
Root670|4523	0	NA	NA	NA	NA
Root670|3734	8.69002610577382	-0.314837938970839	1.04242592612151	0.31698618161827	NA
Root670|4159	9.37308282317783	-0.270174617537147	1.03570260408015	0.349395909920712	NA
Root670|4680	4.04567139663883	-0.229571878422801	1.04680425672925	0.386099383220864	NA
Root670|3969	7.68841177958707	-0.16746823427328	0.984472888072866	0.638385829110077	NA
Root670|1240	13.3620880864236	0.0157693226895825	0.940568067808602	0.974250100419692	NA
Root670|2686	0	NA	NA	NA	NA
Root670|2709	0	NA	NA	NA	NA
Root670|2435	0	NA	NA	NA	NA
Root670|3712	0	NA	NA	NA	NA
Root670|246	3.53299517529532	0.250972551277488	1.06465326702978	0.0766844848882451	NA
Root670|3268	23.1158130740561	-0.494037315140224	1.11353779930273	0.210295386129938	NA
Root670|3686	1.68194664174377	-0.162392226188573	1.02832450513435	0.658829906733098	NA
Root670|4300	1.32487319073575	0.215413631433039	1.05107828149936	0.157099182601255	NA
Root670|71	268.965928517065	0.470306828214521	1.17707131458817	NA	NA
Root670|3104	1037.47069262098	0.573749180891343	1.15133273683773	0.169390170170793	0.265826243430602
Root670|1623	6.81452422426967	-0.024951034558195	0.971954802851344	0.941520410921934	NA
Root670|4798	0	NA	NA	NA	NA
Root670|3226	4.91223045894935	-0.358953043186726	1.09198762514141	0.230621054790377	NA
Root670|3899	43.2887132216876	-0.432280287583565	1.06503308197951	0.245419118457339	NA
Root670|3786	2.42185224756784	-0.173471264905705	1.03200416241476	0.562773378630604	NA
Root670|16	0	NA	NA	NA	NA
Root670|176	2.69306922794142	-0.176482533937652	1.03311734745962	0.536074554608831	NA
Root670|185	0	NA	NA	NA	NA
Root670|2217	0	NA	NA	NA	NA
Root670|2226	0	NA	NA	NA	NA
Root670|46	1.19869479161806	0.215179697602148	1.05079283212215	0.164764805866633	NA
Root670|4614	0.946337993382676	0.211985654408489	1.04923237642339	0.183579718923554	NA
Root670|4617	0.757070394706141	0.209328593741038	1.04779880000066	0.197550327325682	NA
Root670|56	0	NA	NA	NA	NA
Root670|9	0	NA	NA	NA	NA
Root670|1286	1.19869479161806	0.215179697602148	1.05079283212215	0.164764805866633	NA
Root670|1919	0	NA	NA	NA	NA
Root670|2429	2.00179440015596	0.0687835272352506	0.990939118265064	0.73173965294232	NA
Root670|543	1.98775512206082	-0.167579620952926	1.02996980729807	0.614121982729347	NA
Root670|2830	323.268820574693	-0.80534818353215	1.30154871717222	0.0927358722967589	0.186979644956067
Root670|5110	5228.64281303208	4.55638576852002	2.0605129884833	0.000686911397695425	0.00655207794724867
Root670|3134	36.2982900431238	0.126881302550106	0.938839916102419	0.7554858948879	NA
Root670|3936	0	NA	NA	NA	NA
Root670|4659	0	NA	NA	NA	NA
Root670|3873	1.68184183858878	-0.162479280471664	1.02834850951259	0.658408065251171	NA
Root670|1193	362.25631025969	0.700260870785892	1.23456612720987	0.122831926953183	0.220698855378586
Root670|101	2.22003122693718	-0.170956968012241	1.03111179567118	0.584982860289289	NA
Root670|2138	29.2164193412956	-0.0661354499024689	0.915316074161967	0.864285430539474	NA
Root670|4183	5.31942203016857	0.0243271982305944	0.973545691440586	0.979401997141111	NA
Root670|4499	0	NA	NA	NA	NA
Root670|3615	13.2480824882103	-0.140809807570227	0.963725628666177	0.674051667842649	NA
Root670|310	116.02802027674	0.49132558185901	1.18116414553824	NA	NA
Root670|3383	6.15299940402787	-0.357182120777841	1.09428388855002	0.198818501513246	NA
Root670|4108	0.0764521200792623	-0.0673365219369707	1.01507638537228	0.484709095871509	NA
Root670|5079	1.13560559205921	0.213928436619438	1.05027889052791	0.168982813888536	NA
Root670|3631	0	NA	NA	NA	NA
Root670|4648	0	NA	NA	NA	NA
Root670|4948	5.28329511129373	-0.0615154416459426	0.978886228430259	0.866728134647725	NA
Root670|3329	17.394067684415	-0.0594185550885553	0.931428446297619	NA	NA
Root670|1880	9.26413158926199	-0.137124785553472	0.972754625233549	0.695834024695175	NA
Root670|204	4.55079131620626	0.308230347142988	1.08030446955105	0.119954633658285	NA
Root670|3378	47.4590157803858	-0.265338898973706	0.924693415577801	0.543770997271112	0.607469002854833
Root670|3425	0	NA	NA	NA	NA
Root670|4117	1.27819979732747	-0.153705202138788	1.02584768173791	0.734329110049285	NA
Root670|4651	4.52579782364433	-0.259108360129896	1.0556328376518	0.332556471176052	NA
Root670|3767	9.91815467265551	-0.0781216830635218	0.959230970868163	0.814981119594729	NA
Root670|465	0	NA	NA	NA	NA
Root670|5055	0.122412237633701	-0.0809441084749873	1.01578309960075	0.608058009080608	NA
Root670|4491	2.50473717493386	0.121607583349554	1.00168686696579	0.593238900035248	NA
Root670|1389	0	NA	NA	NA	NA
Root670|1989	0	NA	NA	NA	NA
Root670|3399	3.0273153094598	-0.179658081908928	1.03434147932202	0.507741597214169	NA
Root670|3415	0	NA	NA	NA	NA
Root670|3416	0	NA	NA	NA	NA
Root670|3421	0	NA	NA	NA	NA
Root670|4123	0	NA	NA	NA	NA
Root670|5054	0	NA	NA	NA	NA
Root670|1427	3.52011966355295	0.145004821086295	1.00262633977174	0.568977230229839	NA
Root670|5078	0.820159594264986	0.210315235926155	1.04833191583518	0.192550193194362	NA
Root670|2806	4.2949717119834	-0.254564936628902	1.05388289017654	0.346732898861076	NA
Root670|3287	7.80374613105192	-0.233261248157171	1.05183642003917	NA	NA
Root670|5051	1.88366285921943	-0.166004865831726	1.02945438209717	0.627987288963288	NA
Root670|770	13.3931877619346	-0.0244328311720614	0.953424390022751	0.935735239488643	NA
Root670|771	11.0650725871296	0.184450856471593	1.00240526759414	NA	NA
Root670|1780	0	NA	NA	NA	NA
Root670|2232	6.82065983378696	-0.117748309678538	0.980624542962049	0.729856557285916	NA
Root670|3632	0	NA	NA	NA	NA
Root670|666	1.23277025132288	-0.15255078595155	1.02554400066827	0.744405557321675	NA
Root670|2014	219.578925644817	0.565255156428865	1.27623646054821	NA	NA
Root670|4681	0.0612061188168504	-0.0633956153120398	1.01483936515949	0.484709095871508	NA
Root670|4738	0	NA	NA	NA	NA
Root670|5020	0	NA	NA	NA	NA
Root670|3472	0.941831429609714	-0.143605731925303	1.02339305172019	0.821826823253025	NA
Root670|3476	0	NA	NA	NA	NA
Root670|3672	0	NA	NA	NA	NA
Root670|4356	19.3280129907406	-0.369637604079307	1.00398874956202	0.377839629871988	NA
Root670|1713	0.134547347087102	-0.0830347858292293	1.01592203150545	0.62786892247613	NA
Root670|1922	11.6129617643291	-0.183574399176735	0.972333185780524	0.535811603515071	NA
Root670|2030	8.08421409545127	-0.324837972020337	1.08417252507948	0.185753684889944	NA
Root670|2081	8.21505008513011	-0.157525294584052	0.988746039308652	0.631284899106192	NA
Root670|2050	3.91460775595349	-0.0880830972474191	0.988708286395655	0.809738670735932	NA
Root670|3123	192.635873707828	0.670455350299021	1.29113486435714	0.0754960372786639	0.173254003233004
Root670|1067	0	NA	NA	NA	NA
Root670|4080	9.58403183314037	0.232500141214576	1.0114999831883	0.441692171915555	NA
Root670|4587	0	NA	NA	NA	NA
Root670|850	3.84844117308955	0.261522087616608	1.06874640371212	0.0674093910996867	NA
Root670|4244	0	NA	NA	NA	NA
Root670|65	9.19983778408024	-0.102304635693356	0.9599547672304	0.707161237906421	NA
Root670|3093	2.71283558103034	0.220987648992117	1.05400088359104	0.108192832390986	NA
Root670|3702	1307.14537996671	7.09584288083375	3.25565173327348	NA	NA
Root670|4698	1.45105158985344	0.216238757393774	1.05151924343381	0.150297783726551	NA
Root670|843	227.255139199043	0.874812205683682	1.44850916995971	0.0640919526001991	0.157374299453954
Root670|2055	21.9841159508273	-0.424226470678171	1.09078964293216	0.0957973260172108	NA
Root670|2451	0	NA	NA	NA	NA
Root670|964	6.23793281879239	-0.284678926249492	1.01950152903434	0.451844428056847	NA
Root670|1515	0	NA	NA	NA	NA
Root670|3348	0	NA	NA	NA	NA
Root670|1727	0	NA	NA	NA	NA
Root670|2024	1.51414078941228	0.216607567775134	1.05171648786943	0.147172063706199	NA
Root670|2287	3.51979757376469	0.0134902644000415	0.978871610088505	0.923771958655663	NA
Root670|2761	15.2035111666031	-0.342527573567106	1.07326105865161	0.213428057230564	NA
Root670|331	6.2836821186354	-0.150646215993842	0.982018097616359	0.68013554582904	NA
Root670|3701	0	NA	NA	NA	NA
Root670|1243	6.69086317452225	-0.306179982280474	1.07489799219975	0.22543113998275	NA
Root670|4272	7.59568368799139	0.0130297405488091	0.965854179639491	0.981007918887223	NA
Root670|1933	294.048688686641	0.61014784350465	1.30118362344389	0.0176558788492834	0.0634588109365547
Root670|4870	6.68745515323758	0.322517931966833	1.0962008795176	NA	NA
Root670|2101	0	NA	NA	NA	NA
Root670|916	2.3576894658333	-0.207474446369723	1.03784769636562	0.524001548786201	NA
Root670|2059	0.918091782252756	-0.142855320716647	1.02322432044369	0.828687860329624	NA
Root670|682	1.61456816504522	-0.161187611171685	1.02795846585981	0.669507358539841	NA
Root670|2452	7.60850045814038	0.080295183343283	0.967361761333375	0.811937283318058	NA
Root670|2947	25.5721795082714	-0.30689162277972	1.00153961483913	0.396809076763959	NA
Root670|2011	11.4391012207097	0.135352303544556	0.985684143710148	NA	NA
Root670|1036	0	NA	NA	NA	NA
Root670|1811	0	NA	NA	NA	NA
Root670|1917	5.8934594990479	-0.285445590549862	1.06618256345782	0.260657324538499	NA
Root670|2357	0.0612061188168504	-0.0633956153120398	1.01483936515949	0.484709095871508	NA
Root670|4035	84.5336189402758	0.42973106182443	1.10012339881611	0.19874820341823	0.284910719350988
Root670|4555	7.22057737591566	-0.426789469900726	1.13067202216433	0.140057285045961	NA
Root670|651	14.0321488458105	-0.231326943284741	0.967724998879712	0.5534999425484	NA
Root670|2866	4928.71593965891	1.39141027926702	2.35035814422028	0.0229892105964378	0.0770449219988728
Root670|3787	0	NA	NA	NA	NA
Root670|3915	14.181432554462	-0.155121896629885	0.972048463947178	0.648628229736668	NA
Root670|5036	0	NA	NA	NA	NA
Root670|1182	3.18271817847622	-0.181000798801863	1.03487745906728	0.495659894749914	NA
Root670|505	28.1743355269688	-0.388392863403213	1.01033235091353	0.346614298283135	NA
Root670|675	0	NA	NA	NA	NA
Root670|863	0	NA	NA	NA	NA
Root670|157	256.778628975056	-0.507517110114235	1.0212931065803	0.275552575475541	0.357785543025834
Root670|2380	0	NA	NA	NA	NA
Root670|4086	2.32583251504032	-0.172347683787902	1.03160045943076	0.572851116390967	NA
Root670|62	189.180685363627	0.63226418542701	1.33390053092873	NA	NA
Root670|1357	0	NA	NA	NA	NA
Root670|4603	5.91997061383445	-0.290101845693001	1.06776849951321	0.255525769604905	NA
Root670|1402	0	NA	NA	NA	NA
Root670|1603	3.29800171828353	-0.22225345938923	1.04348995701315	0.4346932285542	NA
Root670|4359	0	NA	NA	NA	NA
Root670|3350	14.6660158766031	-0.072904974039672	0.933814589424446	0.845690934640948	NA
Root670|1189	6.17473465189493	0.0695679903977032	0.967828355234291	0.833687974725082	NA
Root670|3617	0	NA	NA	NA	NA
Root670|927	9.98145731868598	-0.0386946004341499	0.956447727689067	0.903153804951083	NA
Root670|1296	3.30091656740696	-0.0691856127843676	0.987339121859523	0.865483226065581	NA
Root670|1756	2.08194358544189	0.219152825473808	1.05305705576659	0.124974074213161	NA
Root670|2407	1.45105158985344	0.216238757393774	1.05151924343381	0.150297783726551	NA
Root670|601	0	NA	NA	NA	NA
Root670|1383	386.071851758108	1.0142926468915	1.85027295295108	NA	NA
Root670|2824	2.01821020630653	-0.168118316087357	1.03014587631469	0.609764852376142	NA
Root670|655	0	NA	NA	NA	NA
Root670|1949	9.7059644679355	-0.195644813112157	0.990778024969388	0.574213340451847	NA
Root670|2861	1.07637877669682	-0.148052375050189	1.02442010120934	0.78324227855045	NA
Root670|2891	2.22003122693718	-0.170956968012241	1.03111179567118	0.584982860289289	NA
Root670|5044	3.51971726828464	-0.228646458686606	1.04548054694966	0.414145694399887	NA
Root670|413	0	NA	NA	NA	NA
Root670|4451	11.2308471678411	-0.254412299127274	1.00663867161491	0.266774334258557	NA
Root670|17	4.06632907674934	0.0506690359016274	0.987863117950716	0.996625242190178	NA
Root670|242	1.28532849515386	-0.153964455379695	1.02591411163925	0.732369808372596	NA
Root670|3517	1.00910510315327	-0.145907526906659	1.0239143982425	0.801835014623239	NA
Root670|4064	0	NA	NA	NA	NA
Root670|905	9.6654581564167	-0.345333087926765	1.09475372855875	0.15040556015202	NA
Root670|193	0	NA	NA	NA	NA
Root670|4312	7.33120213498655	-0.0680687305269341	0.951931007010265	0.858893526069586	NA
Root670|3474	0	NA	NA	NA	NA
Root670|4363	0	NA	NA	NA	NA
Root670|1613	26.0111701232802	-0.455182355317844	1.11425152914336	0.0752218817845973	NA
Root670|664	7.06032102509538	-0.31121071472336	1.07707974264661	0.210979070534815	NA
Root670|929	16.3470134589629	-0.151308155513698	0.971211899367188	0.654099799066428	NA
Root670|1170	0	NA	NA	NA	NA
Root670|2733	1.81638918567588	-0.164883749986548	1.02909607125846	0.637684787469386	NA
Root670|2961	7.37685153992951	-0.37663321914701	1.10566203402471	0.16400298464053	NA
Root670|3725	0	NA	NA	NA	NA
Root670|4503	0	NA	NA	NA	NA
Root670|1044	0	NA	NA	NA	NA
Root670|2218	2.73119180654638	-0.0442085081804705	0.990683305110699	0.934208522001914	NA
Root670|2221	0.693981195147296	0.208200761998845	1.04719123124241	0.202973971761171	NA
Root670|2245	17.2162487022398	-0.629505021225259	1.30119287959228	0.0299595985784155	NA
Root670|2518	29.707236743136	-0.245554812853343	0.923449926629871	0.574622123606338	NA
Root670|4351	30.7653612725693	-0.342663872820876	1.03741371952214	0.288996055112886	NA
Root670|560	14.0419880021961	-0.359532226499164	1.00731035311834	0.386236693219792	NA
Root670|1517	30.5194224576912	-0.769669902376696	1.48567253743201	0.00896083339345644	NA
Root670|883	0	NA	NA	NA	NA
Root670|1023	9.45077435593002	-0.344034718878334	1.0939425179877	0.153771344702647	NA
Root670|2161	0	NA	NA	NA	NA
Root670|3164	14.5771516009515	0.188809492288312	0.966034604624848	0.616566698844054	NA
Root670|4169	0	NA	NA	NA	NA
Root670|1705	3.4309573507211	-0.18296958778908	1.03567474568733	0.478155486705045	NA
Root670|220	0.941831429609714	-0.143605731925303	1.02339305172019	0.821826823253025	NA
Root670|680	0	NA	NA	NA	NA
Root670|4848	0.229356360237787	-0.097663655285149	1.01692794025734	0.764117554471731	NA
Root670|3129	0	NA	NA	NA	NA
Root670|254	0.0764521200792623	-0.0673365219369707	1.01507638537228	0.484709095871509	NA
Root670|4198	413.591510496103	0.499011378385066	1.1963083962631	NA	NA
Root670|1021	1.81638918567588	-0.164883749986548	1.02909607125846	0.637684787469386	NA
Root670|4049	0.67273673543551	-0.132344867601494	1.02114760481292	0.92058105899825	NA
[truncated: 3,141 more rows]
