# Supplementary material for: Genome-resolved metatranscriptomics reveals conserved root colonization determinants in a synthetic microbiota
Source: Nat Commun. 2023 Dec 13;14:8274. doi: 10.1038/s41467-023-43688-z (PMC10719396; doi:10.1038/s41467-023-43688-z)
Supplement: Supplementary file 11 — Source Data [file 41467_2023_43688_MOESM11_ESM.zip › Source Data/Supplementary_information/figureS5/Root916unfiltered_deseq_LFC.csv]

	baseMean	log2FoldChange	lfcSE	pvalue	padj
Root916|1633	0	NA	NA	NA	NA
Root916|1728	0	NA	NA	NA	NA
Root916|2131	0	NA	NA	NA	NA
Root916|2625	0	NA	NA	NA	NA
Root916|2669	0	NA	NA	NA	NA
Root916|2909	0	NA	NA	NA	NA
Root916|2972	0	NA	NA	NA	NA
Root916|3149	0	NA	NA	NA	NA
Root916|3153	0	NA	NA	NA	NA
Root916|3277	0	NA	NA	NA	NA
Root916|3324	0	NA	NA	NA	NA
Root916|356	0	NA	NA	NA	NA
Root916|3739	0	NA	NA	NA	NA
Root916|831	0	NA	NA	NA	NA
Root916|898	0	NA	NA	NA	NA
Root916|942	0	NA	NA	NA	NA
Root916|1337	0	NA	NA	NA	NA
Root916|1508	0	NA	NA	NA	NA
Root916|1534	0	NA	NA	NA	NA
Root916|1576	0	NA	NA	NA	NA
Root916|1692	0	NA	NA	NA	NA
Root916|2373	0	NA	NA	NA	NA
Root916|2413	0	NA	NA	NA	NA
Root916|2757	0	NA	NA	NA	NA
Root916|2853	0	NA	NA	NA	NA
Root916|2864	0	NA	NA	NA	NA
Root916|2952	0	NA	NA	NA	NA
Root916|3096	0	NA	NA	NA	NA
Root916|3251	0	NA	NA	NA	NA
Root916|3346	0	NA	NA	NA	NA
Root916|383	0	NA	NA	NA	NA
Root916|3995	0	NA	NA	NA	NA
Root916|428	0	NA	NA	NA	NA
Root916|516	0	NA	NA	NA	NA
Root916|518	0	NA	NA	NA	NA
Root916|56	0	NA	NA	NA	NA
Root916|985	0	NA	NA	NA	NA
Root916|1019	0	NA	NA	NA	NA
Root916|1097	0	NA	NA	NA	NA
Root916|1509	0	NA	NA	NA	NA
Root916|1816	0	NA	NA	NA	NA
Root916|250	0	NA	NA	NA	NA
Root916|2529	0	NA	NA	NA	NA
Root916|2725	0	NA	NA	NA	NA
Root916|2741	0	NA	NA	NA	NA
Root916|3322	0	NA	NA	NA	NA
Root916|384	0	NA	NA	NA	NA
Root916|3992	0	NA	NA	NA	NA
Root916|4036	0	NA	NA	NA	NA
Root916|521	0	NA	NA	NA	NA
Root916|658	0	NA	NA	NA	NA
Root916|868	0	NA	NA	NA	NA
Root916|875	0	NA	NA	NA	NA
Root916|137	0	NA	NA	NA	NA
Root916|1636	0	NA	NA	NA	NA
Root916|1881	0	NA	NA	NA	NA
Root916|2204	0	NA	NA	NA	NA
Root916|273	0	NA	NA	NA	NA
Root916|2743	0	NA	NA	NA	NA
Root916|2819	0	NA	NA	NA	NA
Root916|3428	0	NA	NA	NA	NA
Root916|3457	0	NA	NA	NA	NA
Root916|3614	0	NA	NA	NA	NA
Root916|3629	0	NA	NA	NA	NA
Root916|3888	0	NA	NA	NA	NA
Root916|3941	0	NA	NA	NA	NA
Root916|4004	0	NA	NA	NA	NA
Root916|469	0	NA	NA	NA	NA
Root916|524	0	NA	NA	NA	NA
Root916|532	0	NA	NA	NA	NA
Root916|566	0	NA	NA	NA	NA
Root916|600	0	NA	NA	NA	NA
Root916|355	0	NA	NA	NA	NA
Root916|3954	0	NA	NA	NA	NA
Root916|943	0	NA	NA	NA	NA
Root916|1685	0	NA	NA	NA	NA
Root916|1897	0	NA	NA	NA	NA
Root916|2285	0	NA	NA	NA	NA
Root916|2377	0	NA	NA	NA	NA
Root916|2414	0	NA	NA	NA	NA
Root916|2469	0	NA	NA	NA	NA
Root916|2480	0	NA	NA	NA	NA
Root916|2502	0	NA	NA	NA	NA
Root916|2769	0	NA	NA	NA	NA
Root916|3122	0	NA	NA	NA	NA
Root916|3665	0	NA	NA	NA	NA
Root916|3809	0	NA	NA	NA	NA
Root916|381	0	NA	NA	NA	NA
Root916|3910	0	NA	NA	NA	NA
Root916|496	0	NA	NA	NA	NA
Root916|507	0	NA	NA	NA	NA
Root916|1073	0	NA	NA	NA	NA
Root916|1138	0	NA	NA	NA	NA
Root916|1422	0	NA	NA	NA	NA
Root916|1502	0	NA	NA	NA	NA
Root916|1574	0	NA	NA	NA	NA
Root916|1782	0	NA	NA	NA	NA
Root916|1791	0	NA	NA	NA	NA
Root916|1855	0.973444940017163	2.2526090060803e-07	0.00144269502047913	0.373544078678903	0.966103961633519
Root916|1921	0	NA	NA	NA	NA
Root916|2175	0.0775842411605738	1.01111939031586e-07	0.00144269499954881	0.882091373489872	0.966103961633519
Root916|2916	0	NA	NA	NA	NA
Root916|3134	0	NA	NA	NA	NA
Root916|3179	0	NA	NA	NA	NA
Root916|3201	0	NA	NA	NA	NA
Root916|348	0	NA	NA	NA	NA
Root916|366	0	NA	NA	NA	NA
Root916|3720	0	NA	NA	NA	NA
Root916|3721	0	NA	NA	NA	NA
Root916|3736	0	NA	NA	NA	NA
Root916|447	0	NA	NA	NA	NA
Root916|494	0	NA	NA	NA	NA
Root916|924	0	NA	NA	NA	NA
Root916|1074	0	NA	NA	NA	NA
Root916|1175	0	NA	NA	NA	NA
Root916|1573	0	NA	NA	NA	NA
Root916|1783	0	NA	NA	NA	NA
Root916|1922	0	NA	NA	NA	NA
Root916|2176	0	NA	NA	NA	NA
Root916|2281	0	NA	NA	NA	NA
Root916|2744	0	NA	NA	NA	NA
Root916|3178	0	NA	NA	NA	NA
Root916|3202	0	NA	NA	NA	NA
Root916|349	0	NA	NA	NA	NA
Root916|365	0	NA	NA	NA	NA
Root916|3737	0	NA	NA	NA	NA
Root916|3940	0	NA	NA	NA	NA
Root916|495	0	NA	NA	NA	NA
Root916|1039	0	NA	NA	NA	NA
Root916|1292	0	NA	NA	NA	NA
Root916|1495	0	NA	NA	NA	NA
Root916|2348	0	NA	NA	NA	NA
Root916|3289	0	NA	NA	NA	NA
Root916|3696	0	NA	NA	NA	NA
Root916|3780	0	NA	NA	NA	NA
Root916|3988	0	NA	NA	NA	NA
Root916|4007	0	NA	NA	NA	NA
Root916|2964	0	NA	NA	NA	NA
Root916|1694	0	NA	NA	NA	NA
Root916|1797	0	NA	NA	NA	NA
Root916|1807	0	NA	NA	NA	NA
Root916|1817	0	NA	NA	NA	NA
Root916|257	0	NA	NA	NA	NA
Root916|2698	0	NA	NA	NA	NA
Root916|2748	0	NA	NA	NA	NA
Root916|2753	0	NA	NA	NA	NA
Root916|2765	0	NA	NA	NA	NA
Root916|2768	0	NA	NA	NA	NA
Root916|3047	0	NA	NA	NA	NA
Root916|3076	0	NA	NA	NA	NA
Root916|4019	0	NA	NA	NA	NA
Root916|1474	0	NA	NA	NA	NA
Root916|1611	0	NA	NA	NA	NA
Root916|1899	0	NA	NA	NA	NA
Root916|339	0	NA	NA	NA	NA
Root916|3896	0	NA	NA	NA	NA
Root916|98	0	NA	NA	NA	NA
Root916|131	0	NA	NA	NA	NA
Root916|1628	0	NA	NA	NA	NA
Root916|1679	0	NA	NA	NA	NA
Root916|2240	0	NA	NA	NA	NA
Root916|2683	0	NA	NA	NA	NA
Root916|2901	0	NA	NA	NA	NA
Root916|317	0	NA	NA	NA	NA
Root916|3280	0	NA	NA	NA	NA
Root916|3397	0	NA	NA	NA	NA
Root916|3512	0	NA	NA	NA	NA
Root916|3547	0	NA	NA	NA	NA
Root916|3622	0	NA	NA	NA	NA
Root916|3801	0	NA	NA	NA	NA
Root916|438	1.85356731088203	-2.87447021885406e-07	0.00144269496000685	0.280513895984072	0.966103961633519
Root916|468	0	NA	NA	NA	NA
Root916|499	0	NA	NA	NA	NA
Root916|1238	0	NA	NA	NA	NA
Root916|621	0	NA	NA	NA	NA
Root916|814	0	NA	NA	NA	NA
Root916|958	0	NA	NA	NA	NA
Root916|1239	0	NA	NA	NA	NA
Root916|118	0	NA	NA	NA	NA
Root916|1229	0	NA	NA	NA	NA
Root916|1305	0	NA	NA	NA	NA
Root916|1524	0	NA	NA	NA	NA
Root916|292	0	NA	NA	NA	NA
Root916|3008	0	NA	NA	NA	NA
Root916|3207	0	NA	NA	NA	NA
Root916|3382	0	NA	NA	NA	NA
Root916|3419	0	NA	NA	NA	NA
Root916|39	0	NA	NA	NA	NA
Root916|1049	0	NA	NA	NA	NA
Root916|1235	0	NA	NA	NA	NA
Root916|150	0	NA	NA	NA	NA
Root916|1592	0	NA	NA	NA	NA
Root916|1606	0	NA	NA	NA	NA
Root916|2559	0	NA	NA	NA	NA
Root916|2751	0	NA	NA	NA	NA
Root916|2756	0	NA	NA	NA	NA
Root916|3095	0	NA	NA	NA	NA
Root916|3233	0	NA	NA	NA	NA
Root916|3246	0	NA	NA	NA	NA
Root916|3618	0	NA	NA	NA	NA
Root916|59	0	NA	NA	NA	NA
Root916|471	0	NA	NA	NA	NA
Root916|865	0	NA	NA	NA	NA
Root916|975	0	NA	NA	NA	NA
Root916|1243	0	NA	NA	NA	NA
Root916|2097	0	NA	NA	NA	NA
Root916|2851	0	NA	NA	NA	NA
Root916|3948	0	NA	NA	NA	NA
Root916|904	0	NA	NA	NA	NA
Root916|2833	0	NA	NA	NA	NA
Root916|2322	0	NA	NA	NA	NA
Root916|1440	0	NA	NA	NA	NA
Root916|1441	0	NA	NA	NA	NA
Root916|354	0	NA	NA	NA	NA
Root916|720	0	NA	NA	NA	NA
Root916|1038	0	NA	NA	NA	NA
Root916|1477	0	NA	NA	NA	NA
Root916|721	0	NA	NA	NA	NA
Root916|2834	0	NA	NA	NA	NA
Root916|3557	0	NA	NA	NA	NA
Root916|3562	0	NA	NA	NA	NA
Root916|606	0	NA	NA	NA	NA
Root916|1136	0	NA	NA	NA	NA
Root916|2965	0	NA	NA	NA	NA
Root916|3723	0.389377976006865	1.74715876294841e-07	0.00144269501052465	0.633413155646273	0.966103961633519
Root916|1581	0	NA	NA	NA	NA
Root916|1720	0	NA	NA	NA	NA
Root916|2685	0	NA	NA	NA	NA
Root916|3212	0	NA	NA	NA	NA
Root916|680	0	NA	NA	NA	NA
Root916|129	0	NA	NA	NA	NA
Root916|1747	0	NA	NA	NA	NA
Root916|2170	0	NA	NA	NA	NA
Root916|2411	0	NA	NA	NA	NA
Root916|265	0	NA	NA	NA	NA
Root916|2745	0	NA	NA	NA	NA
Root916|747	0	NA	NA	NA	NA
Root916|957	0	NA	NA	NA	NA
Root916|1481	0	NA	NA	NA	NA
Root916|3222	0	NA	NA	NA	NA
Root916|3607	0	NA	NA	NA	NA
Root916|465	0	NA	NA	NA	NA
Root916|490	0	NA	NA	NA	NA
Root916|841	0	NA	NA	NA	NA
Root916|1525	0	NA	NA	NA	NA
Root916|291	0	NA	NA	NA	NA
Root916|3208	0	NA	NA	NA	NA
Root916|3383	0	NA	NA	NA	NA
Root916|3418	0	NA	NA	NA	NA
Root916|1621	0	NA	NA	NA	NA
Root916|2206	0	NA	NA	NA	NA
Root916|3098	0	NA	NA	NA	NA
Root916|57	0	NA	NA	NA	NA
Root916|125	0	NA	NA	NA	NA
Root916|2558	0	NA	NA	NA	NA
Root916|382	0	NA	NA	NA	NA
Root916|722	0	NA	NA	NA	NA
Root916|1552	0	NA	NA	NA	NA
Root916|2076	0	NA	NA	NA	NA
Root916|2254	0	NA	NA	NA	NA
Root916|2783	0	NA	NA	NA	NA
Root916|2949	0	NA	NA	NA	NA
Root916|2999	0	NA	NA	NA	NA
Root916|3861	0	NA	NA	NA	NA
Root916|168	0	NA	NA	NA	NA
Root916|2148	0	NA	NA	NA	NA
Root916|2157	0	NA	NA	NA	NA
Root916|3063	0	NA	NA	NA	NA
Root916|815	0	NA	NA	NA	NA
Root916|1569	0	NA	NA	NA	NA
Root916|2905	0	NA	NA	NA	NA
Root916|2945	0	NA	NA	NA	NA
Root916|3467	0	NA	NA	NA	NA
Root916|1054	0	NA	NA	NA	NA
Root916|723	0	NA	NA	NA	NA
Root916|1062	0	NA	NA	NA	NA
Root916|1217	0	NA	NA	NA	NA
Root916|1651	0	NA	NA	NA	NA
Root916|1729	0	NA	NA	NA	NA
Root916|2154	0	NA	NA	NA	NA
Root916|2528	0	NA	NA	NA	NA
Root916|2603	0	NA	NA	NA	NA
Root916|3249	0	NA	NA	NA	NA
Root916|3738	0	NA	NA	NA	NA
Root916|3906	0	NA	NA	NA	NA
Root916|655	0	NA	NA	NA	NA
Root916|1240	0	NA	NA	NA	NA
Root916|2828	0	NA	NA	NA	NA
Root916|71	0	NA	NA	NA	NA
Root916|1061	0	NA	NA	NA	NA
Root916|1215	0	NA	NA	NA	NA
Root916|1216	0	NA	NA	NA	NA
Root916|1650	0	NA	NA	NA	NA
Root916|2155	0	NA	NA	NA	NA
Root916|2527	0	NA	NA	NA	NA
Root916|2602	0	NA	NA	NA	NA
Root916|3250	0	NA	NA	NA	NA
Root916|3907	0	NA	NA	NA	NA
Root916|656	0	NA	NA	NA	NA
Root916|1344	0	NA	NA	NA	NA
Root916|147	0	NA	NA	NA	NA
Root916|1497	0	NA	NA	NA	NA
Root916|1622	0	NA	NA	NA	NA
Root916|1870	0	NA	NA	NA	NA
Root916|2613	0	NA	NA	NA	NA
Root916|3129	0	NA	NA	NA	NA
Root916|1769	0	NA	NA	NA	NA
Root916|1813	0	NA	NA	NA	NA
Root916|2494	0	NA	NA	NA	NA
Root916|2495	0	NA	NA	NA	NA
Root916|2511	0	NA	NA	NA	NA
Root916|2609	0	NA	NA	NA	NA
Root916|3025	0	NA	NA	NA	NA
Root916|3217	0	NA	NA	NA	NA
Root916|3384	0	NA	NA	NA	NA
Root916|3463	0	NA	NA	NA	NA
Root916|1349	0	NA	NA	NA	NA
Root916|77	0	NA	NA	NA	NA
Root916|2456	0	NA	NA	NA	NA
Root916|3729	0	NA	NA	NA	NA
Root916|1616	0	NA	NA	NA	NA
Root916|661	0	NA	NA	NA	NA
Root916|1515	0	NA	NA	NA	NA
Root916|1517	0	NA	NA	NA	NA
Root916|1597	0	NA	NA	NA	NA
Root916|1608	0	NA	NA	NA	NA
Root916|1765	0	NA	NA	NA	NA
Root916|1780	0	NA	NA	NA	NA
Root916|1867	0	NA	NA	NA	NA
Root916|2222	0	NA	NA	NA	NA
Root916|2412	0	NA	NA	NA	NA
Root916|2508	0	NA	NA	NA	NA
Root916|2618	0	NA	NA	NA	NA
Root916|262	0	NA	NA	NA	NA
Root916|2816	0	NA	NA	NA	NA
Root916|2944	0	NA	NA	NA	NA
Root916|3272	0	NA	NA	NA	NA
Root916|3291	0	NA	NA	NA	NA
Root916|3902	0	NA	NA	NA	NA
Root916|737	0	NA	NA	NA	NA
Root916|800	0	NA	NA	NA	NA
Root916|938	0	NA	NA	NA	NA
Root916|1017	0	NA	NA	NA	NA
Root916|620	0	NA	NA	NA	NA
Root916|1120	0	NA	NA	NA	NA
Root916|179	0	NA	NA	NA	NA
Root916|1892	0	NA	NA	NA	NA
Root916|2063	0	NA	NA	NA	NA
Root916|1934	0	NA	NA	NA	NA
Root916|2672	0	NA	NA	NA	NA
Root916|3905	0	NA	NA	NA	NA
Root916|2079	0	NA	NA	NA	NA
Root916|2445	0	NA	NA	NA	NA
Root916|2629	0	NA	NA	NA	NA
Root916|3192	0	NA	NA	NA	NA
Root916|3868	0	NA	NA	NA	NA
Root916|3886	0	NA	NA	NA	NA
Root916|1820	0	NA	NA	NA	NA
Root916|2085	0	NA	NA	NA	NA
Root916|2874	0	NA	NA	NA	NA
Root916|3032	0	NA	NA	NA	NA
Root916|3083	0	NA	NA	NA	NA
Root916|709	0	NA	NA	NA	NA
Root916|972	0	NA	NA	NA	NA
Root916|178	0	NA	NA	NA	NA
Root916|2383	0	NA	NA	NA	NA
Root916|54	0	NA	NA	NA	NA
Root916|1095	0	NA	NA	NA	NA
Root916|1976	0	NA	NA	NA	NA
Root916|2693	0	NA	NA	NA	NA
Root916|3694	0	NA	NA	NA	NA
Root916|3811	0	NA	NA	NA	NA
Root916|4055	0	NA	NA	NA	NA
Root916|2146	0	NA	NA	NA	NA
Root916|2663	0	NA	NA	NA	NA
Root916|3950	0	NA	NA	NA	NA
Root916|529	0	NA	NA	NA	NA
Root916|2729	0	NA	NA	NA	NA
Root916|456	0.195593587318238	-1.52839150611096e-07	0.00144269500751743	0.681327737081129	0.966103961633519
Root916|806	0	NA	NA	NA	NA
Root916|1688	0	NA	NA	NA	NA
Root916|2033	0	NA	NA	NA	NA
Root916|552	0	NA	NA	NA	NA
Root916|153	0	NA	NA	NA	NA
Root916|2987	0	NA	NA	NA	NA
Root916|3792	0	NA	NA	NA	NA
Root916|1809	0	NA	NA	NA	NA
Root916|1834	0	NA	NA	NA	NA
Root916|2735	0	NA	NA	NA	NA
Root916|3094	0	NA	NA	NA	NA
Root916|584	0	NA	NA	NA	NA
Root916|585	0	NA	NA	NA	NA
Root916|779	0	NA	NA	NA	NA
Root916|3854	0	NA	NA	NA	NA
Root916|537	0	NA	NA	NA	NA
Root916|3295	0	NA	NA	NA	NA
Root916|1276	0	NA	NA	NA	NA
Root916|2788	0	NA	NA	NA	NA
Root916|36	0.24781455959266	-1.51213029103541e-07	0.00144269500829155	0.730216719100146	0.966103961633519
Root916|1308	0	NA	NA	NA	NA
Root916|1431	0	NA	NA	NA	NA
Root916|1512	0	NA	NA	NA	NA
Root916|2089	0	NA	NA	NA	NA
Root916|2190	0	NA	NA	NA	NA
Root916|2608	0	NA	NA	NA	NA
Root916|3653	0	NA	NA	NA	NA
Root916|786	0.0775842411605738	1.01111939031586e-07	0.00144269499954881	0.882091373489872	0.966103961633519
Root916|32	0	NA	NA	NA	NA
Root916|1208	0	NA	NA	NA	NA
Root916|1676	0	NA	NA	NA	NA
Root916|2061	0	NA	NA	NA	NA
Root916|2263	0	NA	NA	NA	NA
Root916|228	0	NA	NA	NA	NA
Root916|3963	0.0977967936591188	-1.20439338800559e-07	0.00144269500275825	0.776974337787227	0.966103961633519
Root916|533	0	NA	NA	NA	NA
Root916|1675	0	NA	NA	NA	NA
Root916|2002	0	NA	NA	NA	NA
Root916|2947	0	NA	NA	NA	NA
Root916|430	0.231533954935386	1.33235368278444e-07	0.00144269500303454	0.826925388349734	0.966103961633519
Root916|3150	0	NA	NA	NA	NA
Root916|867	0	NA	NA	NA	NA
Root916|2109	0	NA	NA	NA	NA
Root916|2252	0	NA	NA	NA	NA
Root916|3711	0	NA	NA	NA	NA
Root916|917	0	NA	NA	NA	NA
Root916|3663	0	NA	NA	NA	NA
Root916|78	0	NA	NA	NA	NA
Root916|3425	0	NA	NA	NA	NA
Root916|675	0	NA	NA	NA	NA
Root916|3494	0	NA	NA	NA	NA
Root916|51	0	NA	NA	NA	NA
Root916|187	0	NA	NA	NA	NA
Root916|188	0	NA	NA	NA	NA
Root916|2024	0.505025952645728	2.18917498751128e-07	0.00144269500432349	0.506151121854902	0.966103961633519
Root916|3669	0	NA	NA	NA	NA
Root916|761	0	NA	NA	NA	NA
Root916|1452	0	NA	NA	NA	NA
Root916|1516	0	NA	NA	NA	NA
Root916|1805	0	NA	NA	NA	NA
Root916|2448	0	NA	NA	NA	NA
Root916|3855	0	NA	NA	NA	NA
Root916|3856	0	NA	NA	NA	NA
Root916|3857	0	NA	NA	NA	NA
Root916|4062	0	NA	NA	NA	NA
Root916|4063	0	NA	NA	NA	NA
Root916|4064	0	NA	NA	NA	NA
Root916|4065	0	NA	NA	NA	NA
Root916|4066	0	NA	NA	NA	NA
Root916|4067	0	NA	NA	NA	NA
Root916|4068	0	NA	NA	NA	NA
Root916|4069	0	NA	NA	NA	NA
Root916|4070	0	NA	NA	NA	NA
Root916|4071	0	NA	NA	NA	NA
Root916|4072	0	NA	NA	NA	NA
Root916|4074	0	NA	NA	NA	NA
Root916|4075	0	NA	NA	NA	NA
Root916|4077	0	NA	NA	NA	NA
Root916|4078	0	NA	NA	NA	NA
Root916|4079	0	NA	NA	NA	NA
Root916|4080	0	NA	NA	NA	NA
Root916|4081	0	NA	NA	NA	NA
Root916|4082	0	NA	NA	NA	NA
Root916|1202	0	NA	NA	NA	NA
Root916|1603	0	NA	NA	NA	NA
Root916|3688	0	NA	NA	NA	NA
Root916|63	0	NA	NA	NA	NA
Root916|65	5.36863540794531	-2.65030455115316e-07	0.00144269495701571	0.362489484141621	0.966103961633519
Root916|1951	0	NA	NA	NA	NA
Root916|2266	0	NA	NA	NA	NA
Root916|1607	0	NA	NA	NA	NA
Root916|2286	0	NA	NA	NA	NA
Root916|2687	0	NA	NA	NA	NA
Root916|3226	0	NA	NA	NA	NA
Root916|2162	0	NA	NA	NA	NA
Root916|254	0	NA	NA	NA	NA
Root916|2746	0	NA	NA	NA	NA
Root916|556	0	NA	NA	NA	NA
Root916|701	0	NA	NA	NA	NA
Root916|703	0	NA	NA	NA	NA
Root916|704	0	NA	NA	NA	NA
Root916|1831	0	NA	NA	NA	NA
Root916|3053	0	NA	NA	NA	NA
Root916|58	0	NA	NA	NA	NA
Root916|3860	0	NA	NA	NA	NA
Root916|528	0	NA	NA	NA	NA
Root916|1778	0	NA	NA	NA	NA
Root916|3012	0	NA	NA	NA	NA
Root916|3769	0	NA	NA	NA	NA
Root916|43	0.345611353251779	-1.84645722213786e-07	0.00144269500866681	0.595248383319092	0.966103961633519
Root916|2658	0	NA	NA	NA	NA
Root916|482	0	NA	NA	NA	NA
Root916|1727	0	NA	NA	NA	NA
Root916|2627	0	NA	NA	NA	NA
Root916|3740	0	NA	NA	NA	NA
Root916|830	0	NA	NA	NA	NA
Root916|1188	0	NA	NA	NA	NA
Root916|2574	0	NA	NA	NA	NA
Root916|2584	0	NA	NA	NA	NA
Root916|3923	0	NA	NA	NA	NA
Root916|1614	0	NA	NA	NA	NA
Root916|2293	0	NA	NA	NA	NA
Root916|299	0	NA	NA	NA	NA
Root916|3199	0	NA	NA	NA	NA
Root916|3838	0	NA	NA	NA	NA
Root916|589	0	NA	NA	NA	NA
Root916|1647	0	NA	NA	NA	NA
Root916|2270	0	NA	NA	NA	NA
Root916|1479	0	NA	NA	NA	NA
Root916|4026	0	NA	NA	NA	NA
Root916|1740	0	NA	NA	NA	NA
Root916|440	0	NA	NA	NA	NA
Root916|2172	0	NA	NA	NA	NA
Root916|3001	0	NA	NA	NA	NA
Root916|642	0	NA	NA	NA	NA
Root916|180	0	NA	NA	NA	NA
Root916|2135	0	NA	NA	NA	NA
Root916|3399	0	NA	NA	NA	NA
Root916|396	0	NA	NA	NA	NA
Root916|148	0	NA	NA	NA	NA
Root916|1722	0	NA	NA	NA	NA
Root916|1908	0	NA	NA	NA	NA
Root916|2504	0	NA	NA	NA	NA
Root916|1434	0	NA	NA	NA	NA
Root916|2998	0	NA	NA	NA	NA
Root916|3296	0	NA	NA	NA	NA
Root916|4017	0	NA	NA	NA	NA
Root916|2039	0	NA	NA	NA	NA
Root916|1205	0	NA	NA	NA	NA
Root916|1206	0	NA	NA	NA	NA
Root916|1758	0	NA	NA	NA	NA
Root916|1833	0	NA	NA	NA	NA
Root916|2453	0	NA	NA	NA	NA
Root916|2516	0	NA	NA	NA	NA
Root916|2542	0	NA	NA	NA	NA
Root916|2710	0	NA	NA	NA	NA
Root916|2899	0	NA	NA	NA	NA
Root916|3387	0	NA	NA	NA	NA
Root916|3567	0	NA	NA	NA	NA
Root916|3815	0	NA	NA	NA	NA
Root916|3816	0	NA	NA	NA	NA
Root916|3817	0	NA	NA	NA	NA
Root916|3818	0	NA	NA	NA	NA
Root916|3819	0	NA	NA	NA	NA
Root916|3821	82.9946466595498	1.14965384961386e-07	0.00144269489883276	0.751121256763967	0.966103961633519
Root916|451	0	NA	NA	NA	NA
Root916|491	0	NA	NA	NA	NA
Root916|695	0	NA	NA	NA	NA
Root916|951	0	NA	NA	NA	NA
Root916|1885	0	NA	NA	NA	NA
Root916|2647	0	NA	NA	NA	NA
Root916|930	0.345611353251779	-1.84645722213786e-07	0.00144269500866681	0.595248383319092	0.966103961633519
Root916|3146	0	NA	NA	NA	NA
Root916|4003	0	NA	NA	NA	NA
Root916|1014	0	NA	NA	NA	NA
Root916|1201	0	NA	NA	NA	NA
Root916|2644	0	NA	NA	NA	NA
Root916|929	0	NA	NA	NA	NA
Root916|3980	0	NA	NA	NA	NA
Root916|2498	0	NA	NA	NA	NA
Root916|3767	0	NA	NA	NA	NA
Root916|3768	0	NA	NA	NA	NA
Root916|136	0	NA	NA	NA	NA
Root916|2911	0.0977967936591188	-1.20439338800559e-07	0.00144269500275825	0.776974337787227	0.966103961633519
Root916|3447	0.0775842411605738	1.01111939031586e-07	0.00144269499954881	0.882091373489872	0.966103961633519
Root916|754	0	NA	NA	NA	NA
Root916|3915	0.0775842411605738	1.01111939031586e-07	0.00144269499954881	0.882091373489872	0.966103961633519
Root916|437	0	NA	NA	NA	NA
Root916|2912	0	NA	NA	NA	NA
Root916|3465	0	NA	NA	NA	NA
Root916|3309	0	NA	NA	NA	NA
Root916|3430	0	NA	NA	NA	NA
Root916|1690	0	NA	NA	NA	NA
Root916|2719	0	NA	NA	NA	NA
Root916|3674	0	NA	NA	NA	NA
Root916|2202	0	NA	NA	NA	NA
Root916|3292	0	NA	NA	NA	NA
Root916|1663	0	NA	NA	NA	NA
Root916|1656	0	NA	NA	NA	NA
Root916|242	0	NA	NA	NA	NA
Root916|259	0	NA	NA	NA	NA
Root916|260	0	NA	NA	NA	NA
Root916|2654	0	NA	NA	NA	NA
Root916|269	0	NA	NA	NA	NA
Root916|3588	0	NA	NA	NA	NA
Root916|848	0	NA	NA	NA	NA
Root916|862	0	NA	NA	NA	NA
Root916|2226	0	NA	NA	NA	NA
Root916|2732	0	NA	NA	NA	NA
Root916|1566	0	NA	NA	NA	NA
Root916|2099	0	NA	NA	NA	NA
Root916|2842	0	NA	NA	NA	NA
Root916|2850	0	NA	NA	NA	NA
Root916|2566	0.694601864806157	1.99918117328603e-07	0.00144269501559591	0.470021791601443	0.966103961633519
Root916|603	0	NA	NA	NA	NA
Root916|1053	0	NA	NA	NA	NA
Root916|3099	0	NA	NA	NA	NA
Root916|3100	0	NA	NA	NA	NA
Root916|1757	0	NA	NA	NA	NA
Root916|1044	0	NA	NA	NA	NA
Root916|2385	0	NA	NA	NA	NA
Root916|1736	0	NA	NA	NA	NA
Root916|2339	0.0775842411605738	1.01111939031586e-07	0.00144269499954881	0.882091373489872	0.966103961633519
Root916|1476	0	NA	NA	NA	NA
Root916|3323	0	NA	NA	NA	NA
Root916|3527	0	NA	NA	NA	NA
Root916|544	0	NA	NA	NA	NA
Root916|707	0	NA	NA	NA	NA
Root916|1666	0	NA	NA	NA	NA
Root916|2671	0	NA	NA	NA	NA
Root916|3205	0	NA	NA	NA	NA
Root916|417	0	NA	NA	NA	NA
Root916|782	0	NA	NA	NA	NA
Root916|2132	0	NA	NA	NA	NA
Root916|2970	0	NA	NA	NA	NA
Root916|2971	0	NA	NA	NA	NA
Root916|2522	0	NA	NA	NA	NA
Root916|3068	0	NA	NA	NA	NA
Root916|1254	0	NA	NA	NA	NA
Root916|352	0	NA	NA	NA	NA
Root916|999	0	NA	NA	NA	NA
Root916|2371	0	NA	NA	NA	NA
Root916|2966	0	NA	NA	NA	NA
Root916|854	0	NA	NA	NA	NA
Root916|1070	0	NA	NA	NA	NA
Root916|114	0	NA	NA	NA	NA
Root916|1748	0	NA	NA	NA	NA
Root916|264	0	NA	NA	NA	NA
Root916|746	0	NA	NA	NA	NA
Root916|1006	0	NA	NA	NA	NA
Root916|3371	0	NA	NA	NA	NA
Root916|392	0	NA	NA	NA	NA
Root916|2517	0	NA	NA	NA	NA
Root916|2697	0	NA	NA	NA	NA
Root916|2937	0	NA	NA	NA	NA
Root916|3101	0	NA	NA	NA	NA
Root916|816	0	NA	NA	NA	NA
Root916|1437	0	NA	NA	NA	NA
Root916|1590	0	NA	NA	NA	NA
Root916|1642	0	NA	NA	NA	NA
Root916|3143	0	NA	NA	NA	NA
Root916|1710	0	NA	NA	NA	NA
Root916|2505	0	NA	NA	NA	NA
Root916|3411	0	NA	NA	NA	NA
Root916|1169	0	NA	NA	NA	NA
Root916|96	0	NA	NA	NA	NA
Root916|1429	0	NA	NA	NA	NA
Root916|3914	0	NA	NA	NA	NA
Root916|2178	0	NA	NA	NA	NA
Root916|2521	0	NA	NA	NA	NA
Root916|432	0	NA	NA	NA	NA
Root916|1948	0	NA	NA	NA	NA
Root916|2153	0	NA	NA	NA	NA
Root916|2346	0	NA	NA	NA	NA
Root916|2994	0.194688988003433	1.41159869643779e-07	0.00144269500256889	0.826925391206431	0.966103961633519
Root916|3929	0	NA	NA	NA	NA
Root916|2809	0	NA	NA	NA	NA
Root916|3851	0	NA	NA	NA	NA
Root916|457	0	NA	NA	NA	NA
Root916|966	0	NA	NA	NA	NA
Root916|1178	0	NA	NA	NA	NA
Root916|3695	0	NA	NA	NA	NA
Root916|3895	0	NA	NA	NA	NA
Root916|798	0	NA	NA	NA	NA
Root916|1164	0	NA	NA	NA	NA
Root916|615	0	NA	NA	NA	NA
Root916|923	0	NA	NA	NA	NA
Root916|1408	0	NA	NA	NA	NA
Root916|3120	0	NA	NA	NA	NA
Root916|1455	0	NA	NA	NA	NA
Root916|1432	0	NA	NA	NA	NA
Root916|1957	0	NA	NA	NA	NA
Root916|1433	0	NA	NA	NA	NA
Root916|870	0	NA	NA	NA	NA
Root916|948	0	NA	NA	NA	NA
Root916|534	0	NA	NA	NA	NA
Root916|112	0	NA	NA	NA	NA
Root916|3935	0	NA	NA	NA	NA
Root916|192	0	NA	NA	NA	NA
Root916|3124	0	NA	NA	NA	NA
Root916|1080	0	NA	NA	NA	NA
Root916|1875	0.0977967936591188	-1.20439338800559e-07	0.00144269500275825	0.776974337787227	0.966103961633519
Root916|1475	0	NA	NA	NA	NA
Root916|3252	0	NA	NA	NA	NA
Root916|657	0	NA	NA	NA	NA
Root916|2115	0	NA	NA	NA	NA
Root916|2982	0	NA	NA	NA	NA
Root916|419	0	NA	NA	NA	NA
Root916|980	0	NA	NA	NA	NA
Root916|1117	0.938132666781414	-1.52768653789527e-07	0.0014426949477914	0.561189045809602	0.966103961633519
Root916|3650	0	NA	NA	NA	NA
Root916|277	0	NA	NA	NA	NA
Root916|106	0	NA	NA	NA	NA
Root916|1719	0	NA	NA	NA	NA
Root916|278	0	NA	NA	NA	NA
Root916|2364	0	NA	NA	NA	NA
Root916|2454	0	NA	NA	NA	NA
Root916|1693	0	NA	NA	NA	NA
Root916|279	0	NA	NA	NA	NA
Root916|1197	0	NA	NA	NA	NA
Root916|2255	0	NA	NA	NA	NA
Root916|2006	0	NA	NA	NA	NA
Root916|3093	9.5397604121682	2.79057407562325e-07	0.00144269504681082	0.0594455063481948	0.966103961633519
Root916|3349	0	NA	NA	NA	NA
Root916|3350	0	NA	NA	NA	NA
Root916|3593	0	NA	NA	NA	NA
Root916|3849	0	NA	NA	NA	NA
Root916|638	0	NA	NA	NA	NA
Root916|885	0	NA	NA	NA	NA
Root916|1643	0	NA	NA	NA	NA
Root916|2782	0	NA	NA	NA	NA
Root916|3389	0	NA	NA	NA	NA
Root916|3392	0	NA	NA	NA	NA
Root916|778	0	NA	NA	NA	NA
Root916|1284	0	NA	NA	NA	NA
Root916|2562	0	NA	NA	NA	NA
Root916|3829	0	NA	NA	NA	NA
Root916|790	0	NA	NA	NA	NA
Root916|1271	0	NA	NA	NA	NA
Root916|1775	0	NA	NA	NA	NA
Root916|2881	0	NA	NA	NA	NA
Root916|1232	0	NA	NA	NA	NA
Root916|2617	0	NA	NA	NA	NA
Root916|3175	0	NA	NA	NA	NA
Root916|3926	0	NA	NA	NA	NA
Root916|2918	0	NA	NA	NA	NA
Root916|2950	0	NA	NA	NA	NA
Root916|3668	0	NA	NA	NA	NA
Root916|2365	0	NA	NA	NA	NA
Root916|389	0	NA	NA	NA	NA
Root916|1594	0	NA	NA	NA	NA
Root916|2387	0	NA	NA	NA	NA
Root916|340	0	NA	NA	NA	NA
Root916|2960	0	NA	NA	NA	NA
Root916|429	0.24781455959266	-1.51213029103541e-07	0.00144269500829155	0.730216719100146	0.966103961633519
Root916|2347	0	NA	NA	NA	NA
Root916|185	0	NA	NA	NA	NA
Root916|35	0	NA	NA	NA	NA
Root916|1691	0	NA	NA	NA	NA
Root916|1910	0	NA	NA	NA	NA
Root916|2780	0	NA	NA	NA	NA
Root916|3540	0	NA	NA	NA	NA
Root916|1776	0	NA	NA	NA	NA
Root916|2884	0.329330748594504	4.77942125681507e-08	0.00144269495713831	0.999853310590184	0.999853310590184
Root916|3550	0	NA	NA	NA	NA
Root916|3551	0	NA	NA	NA	NA
Root916|2116	0	NA	NA	NA	NA
Root916|2981	0	NA	NA	NA	NA
Root916|981	0	NA	NA	NA	NA
Root916|1250	0	NA	NA	NA	NA
Root916|2664	0	NA	NA	NA	NA
Root916|3132	0	NA	NA	NA	NA
Root916|3453	0	NA	NA	NA	NA
Root916|67	0	NA	NA	NA	NA
Root916|776	0	NA	NA	NA	NA
Root916|3293	0	NA	NA	NA	NA
Root916|514	0	NA	NA	NA	NA
Root916|2784	0	NA	NA	NA	NA
Root916|3722	0	NA	NA	NA	NA
Root916|1779	0	NA	NA	NA	NA
Root916|2800	0	NA	NA	NA	NA
Root916|3909	0	NA	NA	NA	NA
Root916|604	0	NA	NA	NA	NA
Root916|605	0	NA	NA	NA	NA
Root916|177	0	NA	NA	NA	NA
Root916|2121	0	NA	NA	NA	NA
Root916|3283	0	NA	NA	NA	NA
Root916|42	0	NA	NA	NA	NA
Root916|2727	0	NA	NA	NA	NA
Root916|570	0	NA	NA	NA	NA
Root916|888	0	NA	NA	NA	NA
Root916|1612	0	NA	NA	NA	NA
Root916|3521	0	NA	NA	NA	NA
Root916|527	0	NA	NA	NA	NA
Root916|1889	0	NA	NA	NA	NA
Root916|1227	0	NA	NA	NA	NA
Root916|3642	0	NA	NA	NA	NA
Root916|4012	0	NA	NA	NA	NA
Root916|1638	0	NA	NA	NA	NA
Root916|2191	0	NA	NA	NA	NA
Root916|2463	0	NA	NA	NA	NA
Root916|3078	0	NA	NA	NA	NA
Root916|70	0	NA	NA	NA	NA
Root916|2526	0	NA	NA	NA	NA
Root916|370	0	NA	NA	NA	NA
Root916|2519	0.24781455959266	-1.51213029103541e-07	0.00144269500829155	0.730216719100146	0.966103961633519
Root916|472	0	NA	NA	NA	NA
Root916|253	0	NA	NA	NA	NA
Root916|699	0	NA	NA	NA	NA
Root916|998	0	NA	NA	NA	NA
Root916|1888	0	NA	NA	NA	NA
Root916|2470	0	NA	NA	NA	NA
Root916|3743	0	NA	NA	NA	NA
Root916|702	0	NA	NA	NA	NA
Root916|3307	0	NA	NA	NA	NA
Root916|159	0	NA	NA	NA	NA
Root916|194	0	NA	NA	NA	NA
Root916|2924	0	NA	NA	NA	NA
Root916|2938	0	NA	NA	NA	NA
Root916|3300	0	NA	NA	NA	NA
Root916|3301	0	NA	NA	NA	NA
Root916|3302	0	NA	NA	NA	NA
Root916|3304	0	NA	NA	NA	NA
Root916|358	0	NA	NA	NA	NA
Root916|3763	0	NA	NA	NA	NA
Root916|696	0	NA	NA	NA	NA
Root916|1830	0	NA	NA	NA	NA
Root916|853	0	NA	NA	NA	NA
Root916|2397	45.5714515488858	6.15787503885232e-08	0.00144269487680269	0.975338008164117	0.99493255973243
Root916|3491	0	NA	NA	NA	NA
Root916|3874	0	NA	NA	NA	NA
Root916|2848	0	NA	NA	NA	NA
Root916|353	0	NA	NA	NA	NA
Root916|475	0	NA	NA	NA	NA
Root916|1707	0	NA	NA	NA	NA
Root916|2053	0	NA	NA	NA	NA
Root916|3010	0	NA	NA	NA	NA
Root916|44	0	NA	NA	NA	NA
Root916|3510	0	NA	NA	NA	NA
Root916|181	0	NA	NA	NA	NA
Root916|182	0	NA	NA	NA	NA
Root916|3318	0	NA	NA	NA	NA
Root916|4013	0	NA	NA	NA	NA
Root916|4031	0	NA	NA	NA	NA
Root916|1657	0	NA	NA	NA	NA
Root916|241	0	NA	NA	NA	NA
Root916|261	0.0977967936591188	-1.20439338800559e-07	0.00144269500275825	0.776974337787227	0.966103961633519
Root916|2655	0	NA	NA	NA	NA
Root916|268	0	NA	NA	NA	NA
Root916|3589	0	NA	NA	NA	NA
Root916|849	0	NA	NA	NA	NA
Root916|861	0	NA	NA	NA	NA
Root916|1148	0	NA	NA	NA	NA
Root916|1387	0	NA	NA	NA	NA
Root916|1388	0	NA	NA	NA	NA
Root916|1389	0	NA	NA	NA	NA
Root916|1619	0	NA	NA	NA	NA
Root916|163	0	NA	NA	NA	NA
Root916|2094	0	NA	NA	NA	NA
Root916|2244	0	NA	NA	NA	NA
Root916|2245	0	NA	NA	NA	NA
Root916|2246	0	NA	NA	NA	NA
Root916|2247	0	NA	NA	NA	NA
Root916|2248	0	NA	NA	NA	NA
Root916|2249	0	NA	NA	NA	NA
Root916|2479	0	NA	NA	NA	NA
Root916|2855	1.39664053442952	1.99838655032578e-07	0.00144269488464763	0.568700847908123	0.966103961633519
Root916|3514	0	NA	NA	NA	NA
Root916|3810	0	NA	NA	NA	NA
Root916|497	0	NA	NA	NA	NA
Root916|500	0	NA	NA	NA	NA
Root916|2660	0	NA	NA	NA	NA
Root916|3904	0	NA	NA	NA	NA
Root916|583	0	NA	NA	NA	NA
Root916|1917	0	NA	NA	NA	NA
Root916|1824	0	NA	NA	NA	NA
Root916|3097	0	NA	NA	NA	NA
Root916|282	0	NA	NA	NA	NA
Root916|1916	0	NA	NA	NA	NA
Root916|199	0	NA	NA	NA	NA
Root916|3164	0	NA	NA	NA	NA
Root916|1543	0	NA	NA	NA	NA
Root916|2010	0	NA	NA	NA	NA
Root916|2070	0	NA	NA	NA	NA
Root916|2072	0	NA	NA	NA	NA
Root916|2073	0.231533954935386	1.33235368278444e-07	0.00144269500303454	0.826925388349734	0.966103961633519
Root916|3312	0	NA	NA	NA	NA
Root916|3317	0	NA	NA	NA	NA
Root916|3353	0	NA	NA	NA	NA
Root916|3358	0	NA	NA	NA	NA
Root916|3542	0	NA	NA	NA	NA
Root916|399	0	NA	NA	NA	NA
Root916|97	0	NA	NA	NA	NA
Root916|3535	0	NA	NA	NA	NA
Root916|912	0	NA	NA	NA	NA
Root916|822	0.252878244718981	-1.51814683049373e-07	0.001442695008467	0.730216719100147	0.966103961633519
Root916|625	0	NA	NA	NA	NA
Root916|2791	0	NA	NA	NA	NA
Root916|1814	0	NA	NA	NA	NA
Root916|2650	0	NA	NA	NA	NA
Root916|2749	0	NA	NA	NA	NA
Root916|3417	0	NA	NA	NA	NA
Root916|3471	0	NA	NA	NA	NA
Root916|3651	0	NA	NA	NA	NA
Root916|599	0	NA	NA	NA	NA
Root916|755	0	NA	NA	NA	NA
Root916|785	0	NA	NA	NA	NA
Root916|171	0	NA	NA	NA	NA
Root916|3286	0	NA	NA	NA	NA
Root916|296	0	NA	NA	NA	NA
Root916|1187	0	NA	NA	NA	NA
Root916|2367	0	NA	NA	NA	NA
Root916|1	1017.56297972706	-3.38460421755426e-07	0.0014426946725195	0.581765411055488	0.966103961633519
Root916|3848	0	NA	NA	NA	NA
Root916|4040	10.7287987521709	3.8016085702213e-07	0.00144269501905258	0.131186881129204	0.966103961633519
Root916|4029	0	NA	NA	NA	NA
Root916|426	0	NA	NA	NA	NA
Root916|3409	0	NA	NA	NA	NA
Root916|3939	0	NA	NA	NA	NA
Root916|2107	0	NA	NA	NA	NA
Root916|47	0	NA	NA	NA	NA
Root916|1588	0	NA	NA	NA	NA
Root916|1591	0	NA	NA	NA	NA
Root916|3142	0	NA	NA	NA	NA
Root916|1040	0	NA	NA	NA	NA
Root916|3773	0	NA	NA	NA	NA
Root916|3170	0.443408146910898	-2.24803525219581e-07	0.00144269501002109	0.507318246217817	0.966103961633519
Root916|3171	0	NA	NA	NA	NA
Root916|3685	0	NA	NA	NA	NA
Root916|840	0	NA	NA	NA	NA
Root916|1480	0	NA	NA	NA	NA
Root916|3223	0	NA	NA	NA	NA
Root916|3423	0	NA	NA	NA	NA
Root916|3424	0	NA	NA	NA	NA
Root916|3260	0	NA	NA	NA	NA
Root916|3936	0	NA	NA	NA	NA
Root916|3779	0	NA	NA	NA	NA
Root916|2681	0	NA	NA	NA	NA
Root916|2781	0	NA	NA	NA	NA
Root916|49	0	NA	NA	NA	NA
Root916|770	0	NA	NA	NA	NA
Root916|1352	0	NA	NA	NA	NA
Root916|3784	0	NA	NA	NA	NA
Root916|3197	0	NA	NA	NA	NA
Root916|3608	0.0977967936591188	-1.20439338800559e-07	0.00144269500275825	0.776974337787227	0.966103961633519
Root916|2619	0	NA	NA	NA	NA
Root916|3287	0	NA	NA	NA	NA
Root916|3513	0	NA	NA	NA	NA
Root916|3623	0	NA	NA	NA	NA
Root916|498	0	NA	NA	NA	NA
Root916|1969	0	NA	NA	NA	NA
Root916|1547	0	NA	NA	NA	NA
Root916|3380	0	NA	NA	NA	NA
Root916|326	0	NA	NA	NA	NA
Root916|332	0	NA	NA	NA	NA
Root916|1340	0	NA	NA	NA	NA
Root916|3972	0	NA	NA	NA	NA
Root916|1195	0	NA	NA	NA	NA
Root916|1058	0	NA	NA	NA	NA
Root916|2546	0	NA	NA	NA	NA
Root916|503	0	NA	NA	NA	NA
Root916|1984	0	NA	NA	NA	NA
Root916|3241	0	NA	NA	NA	NA
Root916|2551	0.423195594412353	-1.3942422763734e-07	0.00144269494461712	0.734668479776571	0.966103961633519
Root916|3717	0	NA	NA	NA	NA
Root916|442	0	NA	NA	NA	NA
Root916|1823	0	NA	NA	NA	NA
Root916|2506	0	NA	NA	NA	NA
Root916|1631	0	NA	NA	NA	NA
Root916|198	0	NA	NA	NA	NA
Root916|2920	0	NA	NA	NA	NA
Root916|3365	0	NA	NA	NA	NA
Root916|3023	0	NA	NA	NA	NA
Root916|1877	0	NA	NA	NA	NA
Root916|3338	0	NA	NA	NA	NA
Root916|3385	0	NA	NA	NA	NA
Root916|883	0	NA	NA	NA	NA
Root916|1373	0	NA	NA	NA	NA
Root916|2396	0	NA	NA	NA	NA
Root916|2933	0	NA	NA	NA	NA
Root916|3030	0	NA	NA	NA	NA
Root916|1439	0	NA	NA	NA	NA
Root916|559	0	NA	NA	NA	NA
Root916|233	0	NA	NA	NA	NA
Root916|3438	0	NA	NA	NA	NA
Root916|4005	0.24781455959266	-1.51213029103541e-07	0.00144269500829155	0.730216719100146	0.966103961633519
Root916|46	0	NA	NA	NA	NA
Root916|3834	0	NA	NA	NA	NA
Root916|3828	0	NA	NA	NA	NA
Root916|2391	0	NA	NA	NA	NA
Root916|2392	0	NA	NA	NA	NA
Root916|2386	0.0977967936591188	-1.20439338800559e-07	0.00144269500275825	0.776974337787227	0.966103961633519
Root916|4041	0.720745061201225	-8.66779479276378e-08	0.00144269487504361	0.818435015990228	0.966103961633519
Root916|52	0	NA	NA	NA	NA
Root916|2122	0	NA	NA	NA	NA
Root916|3270	0	NA	NA	NA	NA
Root916|502	0	NA	NA	NA	NA
Root916|742	0	NA	NA	NA	NA
Root916|946	0	NA	NA	NA	NA
Root916|947	0	NA	NA	NA	NA
Root916|955	0.0977967936591188	-1.20439338800559e-07	0.00144269500275825	0.776974337787227	0.966103961633519
Root916|956	0	NA	NA	NA	NA
Root916|1734	0.231533954935386	1.33235368278444e-07	0.00144269500303454	0.826925388349734	0.966103961633519
Root916|1998	0	NA	NA	NA	NA
Root916|3616	0	NA	NA	NA	NA
Root916|3621	0	NA	NA	NA	NA
Root916|157	0	NA	NA	NA	NA
Root916|1825	0	NA	NA	NA	NA
Root916|209	0	NA	NA	NA	NA
Root916|837	0	NA	NA	NA	NA
Root916|3730	0	NA	NA	NA	NA
Root916|3793	0	NA	NA	NA	NA
Root916|363	0	NA	NA	NA	NA
Root916|1973	0	NA	NA	NA	NA
Root916|1029	0	NA	NA	NA	NA
Root916|810	0	NA	NA	NA	NA
Root916|3483	0	NA	NA	NA	NA
Root916|422	0	NA	NA	NA	NA
Root916|973	0	NA	NA	NA	NA
Root916|1520	0	NA	NA	NA	NA
Root916|3325	0	NA	NA	NA	NA
Root916|2977	0	NA	NA	NA	NA
Root916|936	0	NA	NA	NA	NA
Root916|2843	0	NA	NA	NA	NA
Root916|3944	0.0775842411605738	1.01111939031586e-07	0.00144269499954881	0.882091373489872	0.966103961633519
Root916|1708	0	NA	NA	NA	NA
Root916|3745	0	NA	NA	NA	NA
Root916|2989	0	NA	NA	NA	NA
Root916|2590	0	NA	NA	NA	NA
Root916|992	0	NA	NA	NA	NA
Root916|3561	0	NA	NA	NA	NA
Root916|3169	0.755553691533323	2.00879791087106e-07	0.00144269494404804	0.579789058564951	0.966103961633519
Root916|3684	0	NA	NA	NA	NA
Root916|839	0	NA	NA	NA	NA
Root916|2253	0	NA	NA	NA	NA
Root916|2408	0	NA	NA	NA	NA
Root916|1773	0	NA	NA	NA	NA
Root916|2879	0	NA	NA	NA	NA
Root916|1963	0	NA	NA	NA	NA
Root916|2344	0	NA	NA	NA	NA
Root916|2827	0	NA	NA	NA	NA
Root916|3894	0	NA	NA	NA	NA
Root916|2885	0.194688988003433	1.41159869643779e-07	0.00144269500256889	0.826925391206431	0.966103961633519
Root916|2447	0	NA	NA	NA	NA
Root916|3764	0	NA	NA	NA	NA
Root916|2890	0	NA	NA	NA	NA
Root916|3435	0	NA	NA	NA	NA
Root916|772	0	NA	NA	NA	NA
Root916|226	0	NA	NA	NA	NA
Root916|2530	0	NA	NA	NA	NA
Root916|1681	0	NA	NA	NA	NA
Root916|1905	0	NA	NA	NA	NA
Root916|2858	0	NA	NA	NA	NA
Root916|1637	0	NA	NA	NA	NA
Root916|2730	0	NA	NA	NA	NA
Root916|3912	0	NA	NA	NA	NA
Root916|3989	0	NA	NA	NA	NA
Root916|1028	0	NA	NA	NA	NA
Root916|2726	0	NA	NA	NA	NA
Root916|3183	0	NA	NA	NA	NA
Root916|2035	0	NA	NA	NA	NA
Root916|1918	0	NA	NA	NA	NA
Root916|431	0	NA	NA	NA	NA
Root916|2278	0	NA	NA	NA	NA
Root916|2280	0	NA	NA	NA	NA
Root916|2538	0	NA	NA	NA	NA
Root916|705	0	NA	NA	NA	NA
Root916|3814	0	NA	NA	NA	NA
Root916|1914	0	NA	NA	NA	NA
Root916|407	0	NA	NA	NA	NA
Root916|115	0	NA	NA	NA	NA
Root916|1531	0	NA	NA	NA	NA
Root916|2728	0	NA	NA	NA	NA
Root916|391	0	NA	NA	NA	NA
Root916|2086	0	NA	NA	NA	NA
Root916|1802	0	NA	NA	NA	NA
Root916|2020	0	NA	NA	NA	NA
Root916|3786	0	NA	NA	NA	NA
Root916|3790	0	NA	NA	NA	NA
Root916|400	0	NA	NA	NA	NA
Root916|2105	0	NA	NA	NA	NA
Root916|1968	0	NA	NA	NA	NA
Root916|3949	0	NA	NA	NA	NA
Root916|2355	0	NA	NA	NA	NA
Root916|2460	0	NA	NA	NA	NA
Root916|681	0	NA	NA	NA	NA
Root916|536	0	NA	NA	NA	NA
Root916|1872	0	NA	NA	NA	NA
Root916|3198	0	NA	NA	NA	NA
Root916|4059	0	NA	NA	NA	NA
Root916|1150	0	NA	NA	NA	NA
Root916|220	0	NA	NA	NA	NA
Root916|221	0	NA	NA	NA	NA
Root916|1792	0	NA	NA	NA	NA
Root916|1549	0	NA	NA	NA	NA
Root916|2432	0	NA	NA	NA	NA
Root916|3953	0	NA	NA	NA	NA
Root916|896	0	NA	NA	NA	NA
Root916|1667	0	NA	NA	NA	NA
Root916|1022	0	NA	NA	NA	NA
Root916|3921	0	NA	NA	NA	NA
Root916|1492	0	NA	NA	NA	NA
Root916|3563	0	NA	NA	NA	NA
Root916|1883	0	NA	NA	NA	NA
Root916|1933	0	NA	NA	NA	NA
Root916|2931	0	NA	NA	NA	NA
Root916|3893	0	NA	NA	NA	NA
Root916|2171	0	NA	NA	NA	NA
Root916|3005	0	NA	NA	NA	NA
Root916|2353	0	NA	NA	NA	NA
Root916|2018	0	NA	NA	NA	NA
Root916|2114	0	NA	NA	NA	NA
Root916|368	0	NA	NA	NA	NA
Root916|37	0	NA	NA	NA	NA
Root916|775	0	NA	NA	NA	NA
Root916|3635	0	NA	NA	NA	NA
Root916|506	0	NA	NA	NA	NA
Root916|937	0	NA	NA	NA	NA
Root916|564	0	NA	NA	NA	NA
Root916|2032	0	NA	NA	NA	NA
Root916|2847	0	NA	NA	NA	NA
Root916|342	0	NA	NA	NA	NA
Root916|3702	0	NA	NA	NA	NA
Root916|3785	0	NA	NA	NA	NA
Root916|2291	0	NA	NA	NA	NA
Root916|3761	0	NA	NA	NA	NA
Root916|393	0	NA	NA	NA	NA
Root916|1578	0	NA	NA	NA	NA
Root916|1127	0	NA	NA	NA	NA
Root916|1884	0	NA	NA	NA	NA
Root916|249	0	NA	NA	NA	NA
Root916|648	0	NA	NA	NA	NA
Root916|3933	0	NA	NA	NA	NA
Root916|453	0	NA	NA	NA	NA
Root916|1406	0	NA	NA	NA	NA
Root916|1646	0	NA	NA	NA	NA
Root916|1193	0	NA	NA	NA	NA
Root916|1593	0	NA	NA	NA	NA
Root916|3586	0	NA	NA	NA	NA
Root916|758	0	NA	NA	NA	NA
Root916|186	0	NA	NA	NA	NA
Root916|2140	0	NA	NA	NA	NA
Root916|2476	0	NA	NA	NA	NA
Root916|2702	0	NA	NA	NA	NA
Root916|2056	0	NA	NA	NA	NA
Root916|1107	0	NA	NA	NA	NA
Root916|1539	0	NA	NA	NA	NA
Root916|3781	0	NA	NA	NA	NA
Root916|2849	0	NA	NA	NA	NA
Root916|1435	0	NA	NA	NA	NA
Root916|1207	0	NA	NA	NA	NA
Root916|2543	0	NA	NA	NA	NA
Root916|1560	0.504711783414197	3.55859008364379e-08	0.00144269491005435	0.978350350403556	0.99493255973243
Root916|103	0	NA	NA	NA	NA
Root916|1511	0	NA	NA	NA	NA
Root916|2872	0	NA	NA	NA	NA
Root916|2873	0	NA	NA	NA	NA
Root916|1101	0	NA	NA	NA	NA
Root916|3055	0	NA	NA	NA	NA
Root916|753	0	NA	NA	NA	NA
Root916|1098	0	NA	NA	NA	NA
Root916|1829	0	NA	NA	NA	NA
Root916|3344	0.0977967936591188	-1.20439338800559e-07	0.00144269500275825	0.776974337787227	0.966103961633519
Root916|2393	0	NA	NA	NA	NA
Root916|2497	0	NA	NA	NA	NA
Root916|2573	0	NA	NA	NA	NA
Root916|3507	0	NA	NA	NA	NA
Root916|3703	0	NA	NA	NA	NA
Root916|3231	0	NA	NA	NA	NA
Root916|897	0	NA	NA	NA	NA
Root916|156	0	NA	NA	NA	NA
Root916|846	0	NA	NA	NA	NA
Root916|2580	0	NA	NA	NA	NA
Root916|2174	0	NA	NA	NA	NA
Root916|3719	0	NA	NA	NA	NA
Root916|3508	0	NA	NA	NA	NA
Root916|569	0	NA	NA	NA	NA
Root916|741	0	NA	NA	NA	NA
Root916|3166	0	NA	NA	NA	NA
Root916|367	0	NA	NA	NA	NA
Root916|515	0	NA	NA	NA	NA
Root916|1134	0.0977967936591188	-1.20439338800559e-07	0.00144269500275825	0.776974337787227	0.966103961633519
Root916|1623	0	NA	NA	NA	NA
Root916|4014	0	NA	NA	NA	NA
Root916|1330	0	NA	NA	NA	NA
Root916|1430	0	NA	NA	NA	NA
Root916|2083	0	NA	NA	NA	NA
Root916|3009	0	NA	NA	NA	NA
Root916|2214	0	NA	NA	NA	NA
Root916|274	0	NA	NA	NA	NA
Root916|1153	0	NA	NA	NA	NA
Root916|1369	0	NA	NA	NA	NA
Root916|2416	0	NA	NA	NA	NA
Root916|795	0	NA	NA	NA	NA
Root916|337	0	NA	NA	NA	NA
Root916|2455	0	NA	NA	NA	NA
Root916|415	0	NA	NA	NA	NA
Root916|1035	0	NA	NA	NA	NA
Root916|2452	0	NA	NA	NA	NA
Root916|1356	0	NA	NA	NA	NA
Root916|84	0	NA	NA	NA	NA
Root916|85	0	NA	NA	NA	NA
Root916|2049	0	NA	NA	NA	NA
Root916|2080	0	NA	NA	NA	NA
Root916|3887	0	NA	NA	NA	NA
Root916|1428	0	NA	NA	NA	NA
Root916|1786	0	NA	NA	NA	NA
Root916|3016	0	NA	NA	NA	NA
Root916|1410	0	NA	NA	NA	NA
Root916|2036	0	NA	NA	NA	NA
Root916|1789	0	NA	NA	NA	NA
Root916|2829	0	NA	NA	NA	NA
Root916|1090	0	NA	NA	NA	NA
Root916|1842	0	NA	NA	NA	NA
Root916|1848	0	NA	NA	NA	NA
Root916|2316	0	NA	NA	NA	NA
Root916|3018	0	NA	NA	NA	NA
Root916|316	0	NA	NA	NA	NA
Root916|1397	0	NA	NA	NA	NA
Root916|2345	0	NA	NA	NA	NA
Root916|3911	0	NA	NA	NA	NA
Root916|2328	0	NA	NA	NA	NA
Root916|2299	0	NA	NA	NA	NA
Root916|2552	0	NA	NA	NA	NA
Root916|546	0	NA	NA	NA	NA
Root916|107	0	NA	NA	NA	NA
Root916|295	0	NA	NA	NA	NA
Root916|3432	0	NA	NA	NA	NA
Root916|1323	0	NA	NA	NA	NA
Root916|2059	0.345611353251779	-1.84645722213786e-07	0.00144269500866681	0.595248383319092	0.966103961633519
Root916|1952	0	NA	NA	NA	NA
Root916|1960	0	NA	NA	NA	NA
Root916|397	0	NA	NA	NA	NA
Root916|3140	0	NA	NA	NA	NA
Root916|811	0	NA	NA	NA	NA
Root916|234	0	NA	NA	NA	NA
Root916|1011	0	NA	NA	NA	NA
Root916|3681	0	NA	NA	NA	NA
Root916|1298	0	NA	NA	NA	NA
Root916|823	0	NA	NA	NA	NA
Root916|3757	0	NA	NA	NA	NA
Root916|3640	0.24781455959266	-1.51213029103541e-07	0.00144269500829155	0.730216719100146	0.966103961633519
Root916|3708	0	NA	NA	NA	NA
Root916|1992	0	NA	NA	NA	NA
Root916|427	0	NA	NA	NA	NA
Root916|513	0	NA	NA	NA	NA
Root916|2563	0	NA	NA	NA	NA
Root916|1140	0.540300341255212	-7.78417160385609e-08	0.00144269492158977	0.785961107033791	0.966103961633519
Root916|3844	0	NA	NA	NA	NA
Root916|2224	0	NA	NA	NA	NA
Root916|520	0.0977967936591188	-1.20439338800559e-07	0.00144269500275825	0.776974337787227	0.966103961633519
Root916|1669	0	NA	NA	NA	NA
Root916|1670	0	NA	NA	NA	NA
Root916|3157	0	NA	NA	NA	NA
Root916|2026	0	NA	NA	NA	NA
Root916|1974	0	NA	NA	NA	NA
Root916|1375	0	NA	NA	NA	NA
Root916|1376	0	NA	NA	NA	NA
Root916|2923	0	NA	NA	NA	NA
Root916|1793	0	NA	NA	NA	NA
Root916|380	0	NA	NA	NA	NA
Root916|802	0	NA	NA	NA	NA
Root916|3724	0.231533954935386	1.33235368278444e-07	0.00144269500303454	0.826925388349734	0.966103961633519
Root916|1118	0	NA	NA	NA	NA
Root916|563	0	NA	NA	NA	NA
Root916|539	0	NA	NA	NA	NA
Root916|3048	0	NA	NA	NA	NA
Root916|3050	10.4961922483909	-4.89161320457e-07	0.00144269507167454	0.0104769848271082	0.628619089626489
Root916|3139	0	NA	NA	NA	NA
Root916|3705	0	NA	NA	NA	NA
Root916|3379	0.0977967936591188	-1.20439338800559e-07	0.00144269500275825	0.776974337787227	0.966103961633519
Root916|1230	0	NA	NA	NA	NA
Root916|2720	0	NA	NA	NA	NA
Root916|2897	0	NA	NA	NA	NA
Root916|3215	0	NA	NA	NA	NA
Root916|3824	0	NA	NA	NA	NA
Root916|1954	0	NA	NA	NA	NA
Root916|3788	0	NA	NA	NA	NA
Root916|1245	0	NA	NA	NA	NA
Root916|2327	0	NA	NA	NA	NA
Root916|2149	0	NA	NA	NA	NA
Root916|330	0	NA	NA	NA	NA
Root916|3003	0.231533954935386	1.33235368278444e-07	0.00144269500303454	0.826925388349734	0.966103961633519
Root916|2312	0	NA	NA	NA	NA
Root916|1900	0.292485781662551	2.71783051746415e-08	0.00144269495884595	0.999351660770354	0.999853310590184
Root916|1415	0	NA	NA	NA	NA
Root916|1405	0	NA	NA	NA	NA
Root916|2860	0	NA	NA	NA	NA
Root916|3611	0	NA	NA	NA	NA
Root916|1336	0	NA	NA	NA	NA
Root916|1971	0	NA	NA	NA	NA
Root916|151	0	NA	NA	NA	NA
Root916|1322	0	NA	NA	NA	NA
Root916|1634	0	NA	NA	NA	NA
Root916|3148	0	NA	NA	NA	NA
Root916|2755	0	NA	NA	NA	NA
Root916|2138	0	NA	NA	NA	NA
Root916|2622	0	NA	NA	NA	NA
Root916|3257	0	NA	NA	NA	NA
Root916|1879	0	NA	NA	NA	NA
Root916|548	0	NA	NA	NA	NA
Root916|598	0	NA	NA	NA	NA
Root916|2106	0	NA	NA	NA	NA
Root916|2319	0	NA	NA	NA	NA
Root916|95	0.194688988003433	1.41159869643779e-07	0.00144269500256889	0.826925391206431	0.966103961633519
Root916|394	0.231533954935386	1.33235368278444e-07	0.00144269500303454	0.826925388349734	0.966103961633519
Root916|1051	0	NA	NA	NA	NA
Root916|551	0	NA	NA	NA	NA
Root916|3573	0	NA	NA	NA	NA
Root916|1228	0.194688988003433	1.41159869643779e-07	0.00144269500256889	0.826925391206431	0.966103961633519
Root916|3484	0	NA	NA	NA	NA
Root916|1804	0	NA	NA	NA	NA
Root916|1398	0	NA	NA	NA	NA
Root916|450	0	NA	NA	NA	NA
Root916|617	0	NA	NA	NA	NA
Root916|1836	0	NA	NA	NA	NA
Root916|2857	0	NA	NA	NA	NA
Root916|3331	0	NA	NA	NA	NA
Root916|2217	0	NA	NA	NA	NA
Root916|2313	0	NA	NA	NA	NA
Root916|2628	0	NA	NA	NA	NA
Root916|3117	0	NA	NA	NA	NA
Root916|3459	0	NA	NA	NA	NA
Root916|993	0	NA	NA	NA	NA
Root916|3564	0	NA	NA	NA	NA
Root916|2095	0	NA	NA	NA	NA
Root916|3943	0	NA	NA	NA	NA
Root916|2524	0	NA	NA	NA	NA
Root916|542	0	NA	NA	NA	NA
Root916|545	0	NA	NA	NA	NA
Root916|1445	0	NA	NA	NA	NA
Root916|526	0.524924335912742	-4.76940016014309e-08	0.00144269493302888	0.808909589271814	0.966103961633519
Root916|597	0	NA	NA	NA	NA
Root916|3299	0	NA	NA	NA	NA
Root916|1709	0	NA	NA	NA	NA
Root916|2718	0	NA	NA	NA	NA
Root916|838	0	NA	NA	NA	NA
Root916|2958	0	NA	NA	NA	NA
Root916|3502	0	NA	NA	NA	NA
Root916|1541	0.252878244718981	-1.51814683049373e-07	0.001442695008467	0.730216719100147	0.966103961633519
Root916|1113	0	NA	NA	NA	NA
Root916|2640	0.389377976006865	1.74715876294841e-07	0.00144269501052465	0.633413155646273	0.966103961633519
Root916|3864	0	NA	NA	NA	NA
Root916|1978	0	NA	NA	NA	NA
Root916|1191	0	NA	NA	NA	NA
Root916|327	0	NA	NA	NA	NA
Root916|3530	0	NA	NA	NA	NA
Root916|1033	0	NA	NA	NA	NA
Root916|3532	0	NA	NA	NA	NA
Root916|3576	0	NA	NA	NA	NA
Root916|3827	0	NA	NA	NA	NA
Root916|2267	0	NA	NA	NA	NA
Root916|4050	0	NA	NA	NA	NA
Root916|1141	0	NA	NA	NA	NA
Root916|908	0	NA	NA	NA	NA
Root916|1108	0	NA	NA	NA	NA
Root916|1447	0	NA	NA	NA	NA
Root916|2946	0	NA	NA	NA	NA
Root916|1983	0	NA	NA	NA	NA
Root916|3242	0	NA	NA	NA	NA
Root916|398	0	NA	NA	NA	NA
Root916|2352	0	NA	NA	NA	NA
Root916|3103	0.443408146910898	-2.24803525219581e-07	0.00144269501002109	0.507318246217817	0.966103961633519
Root916|1159	0	NA	NA	NA	NA
Root916|3916	0	NA	NA	NA	NA
Root916|3977	0	NA	NA	NA	NA
Root916|844	0	NA	NA	NA	NA
Root916|1788	0	NA	NA	NA	NA
Root916|1348	0	NA	NA	NA	NA
Root916|2922	0	NA	NA	NA	NA
Root916|1321	0	NA	NA	NA	NA
Root916|1333	0.24781455959266	-1.51213029103541e-07	0.00144269500829155	0.730216719100146	0.966103961633519
Root916|3549	0	NA	NA	NA	NA
Root916|2082	0	NA	NA	NA	NA
Root916|2081	0.231533954935386	1.33235368278444e-07	0.00144269500303454	0.826925388349734	0.966103961633519
Root916|16	0	NA	NA	NA	NA
Root916|2990	0	NA	NA	NA	NA
Root916|872	0	NA	NA	NA	NA
Root916|3258	0	NA	NA	NA	NA
Root916|3704	0	NA	NA	NA	NA
Root916|3161	0.0775842411605738	1.01111939031586e-07	0.00144269499954881	0.882091373489872	0.966103961633519
Root916|2531	0	NA	NA	NA	NA
Root916|1165	0.479348514528046	-1.04832886391114e-08	0.00144269494352765	0.94714002058162	0.979800021291331
Root916|616	0	NA	NA	NA	NA
Root916|889	0	NA	NA	NA	NA
Root916|3962	0	NA	NA	NA	NA
Root916|2525	0	NA	NA	NA	NA
Root916|1096	0	NA	NA	NA	NA
Root916|2007	0	NA	NA	NA	NA
Root916|2067	0	NA	NA	NA	NA
Root916|3056	0	NA	NA	NA	NA
Root916|2269	0	NA	NA	NA	NA
Root916|1334	0	NA	NA	NA	NA
Root916|3649	0	NA	NA	NA	NA
Root916|1211	0	NA	NA	NA	NA
Root916|1249	0	NA	NA	NA	NA
Root916|2219	0	NA	NA	NA	NA
Root916|2503	0	NA	NA	NA	NA
Root916|3002	0.540300341255212	-7.78417160385609e-08	0.00144269492158977	0.785961107033791	0.966103961633519
Root916|1324	0	NA	NA	NA	NA
Root916|1325	0	NA	NA	NA	NA
Root916|1327	0	NA	NA	NA	NA
Root916|2969	0	NA	NA	NA	NA
Root916|3515	0	NA	NA	NA	NA
Root916|2467	0	NA	NA	NA	NA
Root916|3347	0.0977967936591188	-1.20439338800559e-07	0.00144269500275825	0.776974337787227	0.966103961633519
Root916|1717	0	NA	NA	NA	NA
Root916|1404	0	NA	NA	NA	NA
Root916|2866	0	NA	NA	NA	NA
Root916|2366	0	NA	NA	NA	NA
Root916|1826	0.231533954935386	1.33235368278444e-07	0.00144269500303454	0.826925388349734	0.966103961633519
Root916|2161	0	NA	NA	NA	NA
Root916|1396	0	NA	NA	NA	NA
Root916|2309	0	NA	NA	NA	NA
Root916|719	0	NA	NA	NA	NA
Root916|1236	0	NA	NA	NA	NA
Root916|1498	0	NA	NA	NA	NA
Root916|1329	0	NA	NA	NA	NA
Root916|1331	0.80474731528128	-6.4901600715195e-08	0.00144269490210891	0.819019795062345	0.966103961633519
Root916|3749	0	NA	NA	NA	NA
Root916|3121	0	NA	NA	NA	NA
Root916|2762	0	NA	NA	NA	NA
Root916|3760	0	NA	NA	NA	NA
Root916|195	0	NA	NA	NA	NA
Root916|455	0	NA	NA	NA	NA
Root916|2279	0	NA	NA	NA	NA
Root916|1596	0	NA	NA	NA	NA
Root916|3052	0	NA	NA	NA	NA
Root916|2489	0	NA	NA	NA	NA
Root916|1056	0	NA	NA	NA	NA
Root916|1218	0	NA	NA	NA	NA
Root916|1219	0	NA	NA	NA	NA
Root916|2837	0	NA	NA	NA	NA
Root916|1706	0	NA	NA	NA	NA
Root916|1558	0	NA	NA	NA	NA
Root916|2533	0	NA	NA	NA	NA
Root916|907	0	NA	NA	NA	NA
Root916|1548	0	NA	NA	NA	NA
Root916|3565	0	NA	NA	NA	NA
Root916|218	0	NA	NA	NA	NA
Root916|572	0	NA	NA	NA	NA
Root916|3152	0	NA	NA	NA	NA
Root916|196	0	NA	NA	NA	NA
Root916|3548	0	NA	NA	NA	NA
Root916|3677	0	NA	NA	NA	NA
Root916|2825	0	NA	NA	NA	NA
Root916|3687	0	NA	NA	NA	NA
Root916|434	0	NA	NA	NA	NA
Root916|2307	0	NA	NA	NA	NA
Root916|1545	0	NA	NA	NA	NA
Root916|2867	0	NA	NA	NA	NA
Root916|1532	0	NA	NA	NA	NA
Root916|3377	0	NA	NA	NA	NA
Root916|3928	0	NA	NA	NA	NA
Root916|113	0	NA	NA	NA	NA
Root916|856	0	NA	NA	NA	NA
Root916|2350	0	NA	NA	NA	NA
Root916|1307	0	NA	NA	NA	NA
Root916|3004	0	NA	NA	NA	NA
Root916|40	0	NA	NA	NA	NA
Root916|2289	0	NA	NA	NA	NA
Root916|2062	0	NA	NA	NA	NA
Root916|1444	0	NA	NA	NA	NA
Root916|2418	0	NA	NA	NA	NA
Root916|1255	0	NA	NA	NA	NA
Root916|1123	0	NA	NA	NA	NA
Root916|2257	0	NA	NA	NA	NA
Root916|425	0	NA	NA	NA	NA
Root916|1391	0	NA	NA	NA	NA
Root916|338	0	NA	NA	NA	NA
Root916|1213	0	NA	NA	NA	NA
Root916|433	0	NA	NA	NA	NA
Root916|3574	0	NA	NA	NA	NA
Root916|3259	0	NA	NA	NA	NA
Root916|2186	0	NA	NA	NA	NA
Root916|547	0	NA	NA	NA	NA
Root916|2158	0	NA	NA	NA	NA
Root916|3539	0	NA	NA	NA	NA
Root916|1457	0	NA	NA	NA	NA
Root916|191	0	NA	NA	NA	NA
Root916|2547	0	NA	NA	NA	NA
Root916|913	0	NA	NA	NA	NA
Root916|2229	0	NA	NA	NA	NA
Root916|2054	0	NA	NA	NA	NA
Root916|3333	0	NA	NA	NA	NA
Root916|2301	0	NA	NA	NA	NA
Root916|3872	0	NA	NA	NA	NA
Root916|3538	0	NA	NA	NA	NA
Root916|682	0	NA	NA	NA	NA
Root916|2320	0	NA	NA	NA	NA
Root916|3991	0	NA	NA	NA	NA
Root916|2564	0	NA	NA	NA	NA
Root916|3051	0	NA	NA	NA	NA
Root916|1301	0	NA	NA	NA	NA
Root916|3363	0	NA	NA	NA	NA
Root916|1915	0	NA	NA	NA	NA
Root916|1923	0	NA	NA	NA	NA
Root916|2050	0	NA	NA	NA	NA
Root916|1158	0	NA	NA	NA	NA
Root916|1154	0	NA	NA	NA	NA
Root916|550	0	NA	NA	NA	NA
Root916|3298	0	NA	NA	NA	NA
Root916|1658	0	NA	NA	NA	NA
Root916|2133	0	NA	NA	NA	NA
Root916|2638	1.02000066555939	1.63142513645509e-07	0.00144269491921415	0.564166310433436	0.966103961633519
Root916|2292	0	NA	NA	NA	NA
Root916|3969	0	NA	NA	NA	NA
Root916|410	0	NA	NA	NA	NA
Root916|3320	0	NA	NA	NA	NA
Root916|2929	0	NA	NA	NA	NA
Root916|1166	0	NA	NA	NA	NA
Root916|1421	0	NA	NA	NA	NA
Root916|2995	0.389377976006865	1.74715876294841e-07	0.00144269501052465	0.633413155646273	0.966103961633519
Root916|2913	0.39028257532167	-1.89835561284535e-08	0.00144269494244114	0.890962542395356	0.966103961633519
Root916|2182	0.479348514528046	-1.04832886391114e-08	0.00144269494352765	0.94714002058162	0.979800021291331
Root916|1196	0	NA	NA	NA	NA
Root916|1673	0	NA	NA	NA	NA
Root916|4046	0.601603977758511	1.5423687212152e-07	0.00144269491654201	0.644940077961794	0.966103961633519
Root916|1223	0	NA	NA	NA	NA
Root916|1224	0	NA	NA	NA	NA
Root916|1654	0	NA	NA	NA	NA
Root916|3155	0	NA	NA	NA	NA
Root916|3168	0.0775842411605738	1.01111939031586e-07	0.00144269499954881	0.882091373489872	0.966103961633519
Root916|3480	0	NA	NA	NA	NA
Root916|79	0	NA	NA	NA	NA
Root916|891	0	NA	NA	NA	NA
Root916|892	0	NA	NA	NA	NA
Root916|1589	0	NA	NA	NA	NA
Root916|483	0	NA	NA	NA	NA
Root916|2052	0	NA	NA	NA	NA
Root916|2871	0	NA	NA	NA	NA
Root916|245	0	NA	NA	NA	NA
Root916|549	0	NA	NA	NA	NA
Root916|2223	0	NA	NA	NA	NA
Root916|3746	0.175381034819693	-5.39402250009069e-08	0.00144269496265044	0.945044960980115	0.979800021291331
Root916|435	0	NA	NA	NA	NA
Root916|3406	0.252878244718981	-1.51814683049373e-07	0.001442695008467	0.730216719100147	0.966103961633519
Root916|237	0	NA	NA	NA	NA
Root916|3511	0.0775842411605738	1.01111939031586e-07	0.00144269499954881	0.882091373489872	0.966103961633519
Root916|3836	0	NA	NA	NA	NA
Root916|2876	0	NA	NA	NA	NA
Root916|364	0	NA	NA	NA	NA
Root916|3575	0	NA	NA	NA	NA
Root916|1648	0	NA	NA	NA	NA
Root916|1386	0	NA	NA	NA	NA
Root916|160	0	NA	NA	NA	NA
Root916|887	0	NA	NA	NA	NA
Root916|3160	0.0977967936591188	-1.20439338800559e-07	0.00144269500275825	0.776974337787227	0.966103961633519
Root916|574	0	NA	NA	NA	NA
Root916|1343	0	NA	NA	NA	NA
Root916|1005	0.598576629232046	-1.25333752679267e-07	0.00144269491408869	0.749467535113102	0.966103961633519
Root916|893	0	NA	NA	NA	NA
Root916|1425	0.505025952645728	2.18917498751128e-07	0.00144269500432349	0.506151121854902	0.966103961633519
Root916|1012	0	NA	NA	NA	NA
Root916|2288	0	NA	NA	NA	NA
Root916|960	0	NA	NA	NA	NA
Root916|3497	0	NA	NA	NA	NA
Root916|3080	0	NA	NA	NA	NA
Root916|601	0	NA	NA	NA	NA
Root916|968	0	NA	NA	NA	NA
Root916|1932	0	NA	NA	NA	NA
Root916|256	0	NA	NA	NA	NA
Root916|2310	0	NA	NA	NA	NA
Root916|1861	0	NA	NA	NA	NA
Root916|1328	0	NA	NA	NA	NA
Root916|2518	0	NA	NA	NA	NA
Root916|2395	0	NA	NA	NA	NA
Root916|2051	0	NA	NA	NA	NA
Root916|3845	0.24781455959266	-1.51213029103541e-07	0.00144269500829155	0.730216719100146	0.966103961633519
Root916|3682	0	NA	NA	NA	NA
Root916|474	0	NA	NA	NA	NA
Root916|3569	0.813829979510156	1.43834173717892e-07	0.00144269490682117	0.706031438215076	0.966103961633519
Root916|2579	0	NA	NA	NA	NA
Root916|784	0.0977967936591188	-1.20439338800559e-07	0.00144269500275825	0.776974337787227	0.966103961633519
Root916|320	0	NA	NA	NA	NA
Root916|23	0.0775842411605738	1.01111939031586e-07	0.00144269499954881	0.882091373489872	0.966103961633519
Root916|1102	0	NA	NA	NA	NA
Root916|2090	0	NA	NA	NA	NA
Root916|2198	0	NA	NA	NA	NA
Root916|1174	0	NA	NA	NA	NA
Root916|3518	0.0977967936591188	-1.20439338800559e-07	0.00144269500275825	0.776974337787227	0.966103961633519
Root916|2306	0	NA	NA	NA	NA
Root916|1350	0	NA	NA	NA	NA
Root916|3638	0	NA	NA	NA	NA
Root916|845	0	NA	NA	NA	NA
Root916|2869	0.231533954935386	1.33235368278444e-07	0.00144269500303454	0.826925388349734	0.966103961633519
Root916|3797	0	NA	NA	NA	NA
Root916|1346	0	NA	NA	NA	NA
Root916|3974	0	NA	NA	NA	NA
Root916|3975	0	NA	NA	NA	NA
Root916|81	0	NA	NA	NA	NA
Root916|3364	0	NA	NA	NA	NA
Root916|1400	0	NA	NA	NA	NA
Root916|2973	0	NA	NA	NA	NA
Root916|2779	0.329330748594504	4.77942125681507e-08	0.00144269495713831	0.999853310590184	0.999853310590184
Root916|543	0	NA	NA	NA	NA
Root916|1121	0	NA	NA	NA	NA
Root916|4049	0.503807184099392	2.42656854961442e-07	0.00144269499296676	0.489718007037809	0.966103961633519
Root916|787	0	NA	NA	NA	NA
Root916|945	0	NA	NA	NA	NA
Root916|2208	0	NA	NA	NA	NA
Root916|2004	0.24781455959266	-1.51213029103541e-07	0.00144269500829155	0.730216719100146	0.966103961633519
Root916|235	0	NA	NA	NA	NA
Root916|1168	0	NA	NA	NA	NA
Root916|2055	0	NA	NA	NA	NA
Root916|2047	0	NA	NA	NA	NA
Root916|1696	0	NA	NA	NA	NA
Root916|3362	0	NA	NA	NA	NA
Root916|3846	0	NA	NA	NA	NA
Root916|3847	0	NA	NA	NA	NA
Root916|3560	0	NA	NA	NA	NA
Root916|2145	0	NA	NA	NA	NA
Root916|3341	0	NA	NA	NA	NA
Root916|3342	0	NA	NA	NA	NA
Root916|1003	0	NA	NA	NA	NA
Root916|3679	0	NA	NA	NA	NA
Root916|3477	0	NA	NA	NA	NA
Root916|3571	0	NA	NA	NA	NA
Root916|3570	0	NA	NA	NA	NA
Root916|2633	0	NA	NA	NA	NA
Root916|2634	0	NA	NA	NA	NA
Root916|2635	0.194688988003433	1.41159869643779e-07	0.00144269500256889	0.826925391206431	0.966103961633519
Root916|2636	0.231533954935386	1.33235368278444e-07	0.00144269500303454	0.826925388349734	0.966103961633519
Root916|2637	0	NA	NA	NA	NA
Root916|1526	0	NA	NA	NA	NA
Root916|3473	0	NA	NA	NA	NA
Root916|34	0	NA	NA	NA	NA
Root916|2868	0	NA	NA	NA	NA
Root916|1466	0.231533954935386	1.33235368278444e-07	0.00144269500303454	0.826925388349734	0.966103961633519
Root916|1467	0	NA	NA	NA	NA
Root916|1468	0	NA	NA	NA	NA
Root916|931	0.175381034819693	-5.39402250009069e-08	0.00144269496265044	0.945044960980115	0.979800021291331
Root916|2	0.0775842411605738	1.01111939031586e-07	0.00144269499954881	0.882091373489872	0.966103961633519
Root916|3	0.194688988003433	1.41159869643779e-07	0.00144269500256889	0.826925391206431	0.966103961633519
Root916|4	0.816819687492019	2.66705649670825e-07	0.00144269500895334	0.364595191006094	0.966103961633519
Root916|5	1.08252307060903	2.84732102036067e-07	0.00144269501382271	0.291482530733248	0.966103961633519
Root916|6	2.84711026000053	4.04953598622591e-07	0.00144269495868934	0.168665076647863	0.966103961633519
Root916|7	0	NA	NA	NA	NA
Root916|8	0.776080413263398	3.06825830596084e-07	0.0014426949974246	0.342610781232202	0.966103961633519
Root916|9	0	NA	NA	NA	NA
Root916|10	0.252965275980266	1.41930610486746e-08	0.00144269495636801	0.955816482402276	0.983125524756626
Root916|11	0	NA	NA	NA	NA
Root916|12	0.0977967936591188	-1.20439338800559e-07	0.00144269500275825	0.776974337787227	0.966103961633519
Root916|13	0	NA	NA	NA	NA
Root916|14	0	NA	NA	NA	NA
Root916|15	0.273177828478811	-7.90096561945257e-08	0.00144269496340314	0.844468698978563	0.966103961633519
Root916|17	0.426222942938818	1.90358346094314e-07	0.00144269500344238	0.58656648309816	0.966103961633519
Root916|18	12.3798354523088	3.32401488116434e-07	0.00144269504974363	0.019202008395005	0.691272302220181
Root916|19	0.34985747032458	1.83581661591642e-07	0.00144269500362265	0.632288241280602	0.966103961633519
Root916|20	0.564759010826558	1.31813250087899e-07	0.0014426949348582	0.688980299589665	0.966103961633519
Root916|21	0	NA	NA	NA	NA
Root916|22	0.0775842411605738	1.01111939031586e-07	0.00144269499954881	0.882091373489872	0.966103961633519
Root916|24	0.873790175661232	1.28413816629189e-07	0.00144269491512353	0.641104626998473	0.966103961633519
Root916|25	0	NA	NA	NA	NA
Root916|27	0.389377976006865	1.74715876294841e-07	0.00144269501052465	0.633413155646273	0.966103961633519
Root916|28	0	NA	NA	NA	NA
Root916|2631	0	NA	NA	NA	NA
Root916|215	0	NA	NA	NA	NA
Root916|1925	0	NA	NA	NA	NA
Root916|1931	0	NA	NA	NA	NA
Root916|3505	0	NA	NA	NA	NA
Root916|3519	0.37097462213793	-1.16391227362439e-07	0.00144269496080107	0.764138897206143	0.966103961633519
Root916|2359	0	NA	NA	NA	NA
Root916|473	0	NA	NA	NA	NA
Root916|2304	0	NA	NA	NA	NA
Root916|568	0	NA	NA	NA	NA
Root916|1037	0	NA	NA	NA	NA
Root916|1026	0	NA	NA	NA	NA
Root916|2582	0	NA	NA	NA	NA
Root916|3577	0	NA	NA	NA	NA
Root916|3402	0	NA	NA	NA	NA
Root916|1173	0	NA	NA	NA	NA
Root916|444	0	NA	NA	NA	NA
Root916|445	0	NA	NA	NA	NA
Root916|90	0	NA	NA	NA	NA
Root916|3603	0	NA	NA	NA	NA
Root916|1212	0	NA	NA	NA	NA
Root916|1214	0.427127542253623	-5.82188256422665e-09	0.00144269493980683	0.889031586702125	0.966103961633519
Root916|3759	0	NA	NA	NA	NA
Root916|1020	0.175381034819693	-5.39402250009069e-08	0.00144269496265044	0.945044960980115	0.979800021291331
Root916|2333	0	NA	NA	NA	NA
Root916|2337	0	NA	NA	NA	NA
Root916|3405	0	NA	NA	NA	NA
Root916|414	0	NA	NA	NA	NA
Root916|411	0	NA	NA	NA	NA
Root916|3572	0.195593587318238	-1.52839150611096e-07	0.00144269500751743	0.681327737081129	0.966103961633519
Root916|1314	0.0977967936591188	-1.20439338800559e-07	0.00144269500275825	0.776974337787227	0.966103961633519
Root916|1315	1.10505935208177	7.0463161668784e-08	0.00144269485172908	0.850093087311331	0.966103961633519
Root916|1316	0	NA	NA	NA	NA
Root916|1317	0	NA	NA	NA	NA
Root916|1318	0	NA	NA	NA	NA
Root916|1319	0	NA	NA	NA	NA
Root916|1076	0	NA	NA	NA	NA
Root916|3319	0	NA	NA	NA	NA
Root916|3330	0	NA	NA	NA	NA
Root916|3715	0	NA	NA	NA	NA
Root916|441	0	NA	NA	NA	NA
Root916|2043	0	NA	NA	NA	NA
Root916|3632	0	NA	NA	NA	NA
Root916|3634	0	NA	NA	NA	NA
Root916|2993	0.0977967936591188	-1.20439338800559e-07	0.00144269500275825	0.776974337787227	0.966103961633519
Root916|2283	0	NA	NA	NA	NA
Root916|2064	0	NA	NA	NA	NA
Root916|1342	0	NA	NA	NA	NA
Root916|3367	0.39028257532167	-1.89835561284535e-08	0.00144269494244114	0.890962542395356	0.966103961633519
Root916|3368	1.18688971031514	2.876339486654e-07	0.00144269496064029	0.393081307102274	0.966103961633519
Root916|3369	0	NA	NA	NA	NA
Root916|3370	0	NA	NA	NA	NA
Root916|1004	0	NA	NA	NA	NA
Root916|1402	0	NA	NA	NA	NA
Root916|1995	0.345611353251779	-1.84645722213786e-07	0.00144269500866681	0.595248383319092	0.966103961633519
Root916|3422	0	NA	NA	NA	NA
Root916|388	0	NA	NA	NA	NA
Root916|575	0	NA	NA	NA	NA
Root916|26	0	NA	NA	NA	NA
Root916|1427	0	NA	NA	NA	NA
Root916|390	0.0977967936591188	-1.20439338800559e-07	0.00144269500275825	0.776974337787227	0.966103961633519
Root916|1938	0	NA	NA	NA	NA
Root916|1939	0	NA	NA	NA	NA
Root916|2037	0	NA	NA	NA	NA
Root916|1036	0.252878244718981	-1.51814683049373e-07	0.001442695008467	0.730216719100147	0.966103961633519
Root916|3404	0	NA	NA	NA	NA
Root916|1021	0	NA	NA	NA	NA
Root916|1469	0	NA	NA	NA	NA
Root916|1471	0	NA	NA	NA	NA
Root916|4042	28.247440274246	4.45498386802216e-07	0.00144269506531874	NA	NA
Root916|4043	0.231533954935386	1.33235368278444e-07	0.00144269500303454	0.826925388349734	0.966103961633519
Root916|4044	0.0977967936591188	-1.20439338800559e-07	0.00144269500275825	0.776974337787227	0.966103961633519
Root916|4045	7.39039354818659	4.59191353113169e-07	0.00144269495946105	0.197506573738173	0.966103961633519
Root916|4047	0.905571457466864	1.36982267339635e-07	0.00144269491678846	0.623665968533921	0.966103961633519
Root916|4048	0.818314716890098	-1.29425702856491e-07	0.00144269493624392	0.605463583136969	0.966103961633519
Root916|1143	0.0775842411605738	1.01111939031586e-07	0.00144269499954881	0.882091373489872	0.966103961633519
Root916|3839	0	NA	NA	NA	NA
Root916|1953	0	NA	NA	NA	NA
Root916|3787	0	NA	NA	NA	NA
Root916|1326	0	NA	NA	NA	NA
Root916|3680	0	NA	NA	NA	NA
Root916|1192	0	NA	NA	NA	NA
Root916|560	0	NA	NA	NA	NA
Root916|3678	0	NA	NA	NA	NA
Root916|3493	0	NA	NA	NA	NA
Root916|3297	0	NA	NA	NA	NA
Root916|3213	0	NA	NA	NA	NA
Root916|408	0	NA	NA	NA	NA
Root916|3509	0.0977967936591188	-1.20439338800559e-07	0.00144269500275825	0.776974337787227	0.966103961633519
Root916|2841	0	NA	NA	NA	NA
Root916|768	0	NA	NA	NA	NA
Root916|3499	0	NA	NA	NA	NA
Root916|905	0	NA	NA	NA	NA
Root916|710	0	NA	NA	NA	NA
Root916|276	0	NA	NA	NA	NA
Root916|571	0	NA	NA	NA	NA
Root916|573	0	NA	NA	NA	NA
Root916|3973	0	NA	NA	NA	NA
Root916|1741	0.195593587318238	-1.52839150611096e-07	0.00144269500751743	0.681327737081129	0.966103961633519
Root916|2142	0	NA	NA	NA	NA
Root916|2057	0	NA	NA	NA	NA
Root916|3476	0	NA	NA	NA	NA
Root916|2477	0.231533954935386	1.33235368278444e-07	0.00144269500303454	0.826925388349734	0.966103961633519
Root916|3728	0	NA	NA	NA	NA
Root916|3843	0	NA	NA	NA	NA
Root916|2166	0	NA	NA	NA	NA
Root916|2041	0	NA	NA	NA	NA
Root916|3636	0	NA	NA	NA	NA
Root916|1248	0	NA	NA	NA	NA
Root916|1640	0	NA	NA	NA	NA
Root916|3339	0	NA	NA	NA	NA
Root916|2028	0	NA	NA	NA	NA
Root916|1613	0	NA	NA	NA	NA
Root916|3956	0	NA	NA	NA	NA
Root916|1414	0	NA	NA	NA	NA
Root916|4051	0	NA	NA	NA	NA
Root916|375	0	NA	NA	NA	NA
Root916|1332	0	NA	NA	NA	NA
Root916|3755	0	NA	NA	NA	NA
Root916|2180	0	NA	NA	NA	NA
Root916|1027	0	NA	NA	NA	NA
Root916|3492	0	NA	NA	NA	NA
Root916|3445	0	NA	NA	NA	NA
Root916|3446	0	NA	NA	NA	NA
Root916|3804	0	NA	NA	NA	NA
Root916|2349	0	NA	NA	NA	NA
Root916|1231	0	NA	NA	NA	NA
Root916|3282	0	NA	NA	NA	NA
Root916|1010	0	NA	NA	NA	NA
Root916|1716	0	NA	NA	NA	NA
Root916|1987	0	NA	NA	NA	NA
Root916|3750	0	NA	NA	NA	NA
Root916|3777	0	NA	NA	NA	NA
Root916|4054	0	NA	NA	NA	NA
Root916|2541	0	NA	NA	NA	NA
Root916|3413	0	NA	NA	NA	NA
Root916|1403	0	NA	NA	NA	NA
Root916|2034	0	NA	NA	NA	NA
Root916|3673	0	NA	NA	NA	NA
Root916|3240	0	NA	NA	NA	NA
Root916|1800	0	NA	NA	NA	NA
Root916|2764	0	NA	NA	NA	NA
Root916|2295	0	NA	NA	NA	NA
Root916|4056	0	NA	NA	NA	NA
Root916|3662	0	NA	NA	NA	NA
Root916|818	0	NA	NA	NA	NA
Root916|2665	0	NA	NA	NA	NA
Root916|1167	0	NA	NA	NA	NA
Root916|484	0	NA	NA	NA	NA
Root916|2906	0	NA	NA	NA	NA
Root916|2777	0	NA	NA	NA	NA
Root916|2778	0	NA	NA	NA	NA
Root916|1067	0	NA	NA	NA	NA
Root916|3245	0	NA	NA	NA	NA
Root916|1723	0	NA	NA	NA	NA
Root916|2589	0	NA	NA	NA	NA
Root916|647	0	NA	NA	NA	NA
Root916|986	0	NA	NA	NA	NA
Root916|3088	0	NA	NA	NA	NA
Root916|1582	0	NA	NA	NA	NA
Root916|3908	0	NA	NA	NA	NA
Root916|2721	0	NA	NA	NA	NA
Root916|2722	0	NA	NA	NA	NA
Root916|3332	0	NA	NA	NA	NA
Root916|2893	0	NA	NA	NA	NA
Root916|2275	0	NA	NA	NA	NA
Root916|2084	0	NA	NA	NA	NA
Root916|2523	0.24781455959266	-1.51213029103541e-07	0.00144269500829155	0.730216719100146	0.966103961633519
Root916|3163	0	NA	NA	NA	NA
Root916|3555	0	NA	NA	NA	NA
Root916|2596	0	NA	NA	NA	NA
Root916|921	0	NA	NA	NA	NA
Root916|2787	0	NA	NA	NA	NA
Root916|1599	0	NA	NA	NA	NA
Root916|2129	0	NA	NA	NA	NA
Root916|3899	0	NA	NA	NA	NA
Root916|1871	0	NA	NA	NA	NA
Root916|3520	0	NA	NA	NA	NA
Root916|3692	0	NA	NA	NA	NA
Root916|1828	0	NA	NA	NA	NA
Root916|321	0	NA	NA	NA	NA
Root916|2195	0	NA	NA	NA	NA
Root916|3176	0	NA	NA	NA	NA
Root916|3482	0	NA	NA	NA	NA
Root916|3643	0	NA	NA	NA	NA
Root916|4016	0	NA	NA	NA	NA
Root916|3732	0	NA	NA	NA	NA
Root916|3952	0	NA	NA	NA	NA
Root916|894	0	NA	NA	NA	NA
Root916|50	0	NA	NA	NA	NA
Root916|1367	0	NA	NA	NA	NA
Root916|104	0	NA	NA	NA	NA
Root916|2342	0	NA	NA	NA	NA
Root916|2468	0	NA	NA	NA	NA
Root916|1320	0	NA	NA	NA	NA
Root916|126	0	NA	NA	NA	NA
Root916|967	0	NA	NA	NA	NA
Root916|1341	0	NA	NA	NA	NA
Root916|535	11.2231116886137	-2.60456139514917e-08	0.00144269489519335	0.926823639964014	0.979800021291331
Root916|3087	0	NA	NA	NA	NA
Root916|2670	0	NA	NA	NA	NA
Root916|1222	0	NA	NA	NA	NA
Root916|1756	0	NA	NA	NA	NA
Root916|3461	0	NA	NA	NA	NA
Root916|138	0	NA	NA	NA	NA
Root916|1518	0.0977967936591188	-1.20439338800559e-07	0.00144269500275825	0.776974337787227	0.966103961633519
Root916|851	0	NA	NA	NA	NA
Root916|1937	0	NA	NA	NA	NA
Root916|4010	0	NA	NA	NA	NA
Root916|3046	0	NA	NA	NA	NA
Root916|3765	0	NA	NA	NA	NA
Root916|454	0	NA	NA	NA	NA
Root916|2451	0	NA	NA	NA	NA
Root916|1252	0	NA	NA	NA	NA
Root916|2961	0	NA	NA	NA	NA
Root916|2537	0	NA	NA	NA	NA
Root916|1253	0	NA	NA	NA	NA
Root916|2870	0	NA	NA	NA	NA
Root916|3683	2.15152946050061	-2.71009451036853e-07	0.00144269503857897	0.173124930322507	0.966103961633519
Root916|30	0	NA	NA	NA	NA
Root916|2021	0	NA	NA	NA	NA
Root916|3236	0	NA	NA	NA	NA
Root916|1904	0	NA	NA	NA	NA
Root916|1687	0	NA	NA	NA	NA
Root916|932	0	NA	NA	NA	NA
Root916|3427	0	NA	NA	NA	NA
Root916|3506	0.231533954935386	1.33235368278444e-07	0.00144269500303454	0.826925388349734	0.966103961633519
Root916|1204	0	NA	NA	NA	NA
Root916|970	0	NA	NA	NA	NA
Root916|2046	0	NA	NA	NA	NA
Root916|1464	0	NA	NA	NA	NA
Root916|458	0	NA	NA	NA	NA
Root916|1303	0	NA	NA	NA	NA
Root916|1990	0	NA	NA	NA	NA
Root916|3987	0	NA	NA	NA	NA
Root916|2368	0	NA	NA	NA	NA
Root916|2369	0	NA	NA	NA	NA
Root916|2370	0	NA	NA	NA	NA
Root916|1841	0	NA	NA	NA	NA
Root916|1203	0	NA	NA	NA	NA
Root916|2305	0	NA	NA	NA	NA
Root916|2215	0	NA	NA	NA	NA
Root916|412	0	NA	NA	NA	NA
Root916|1419	0	NA	NA	NA	NA
Root916|142	0	NA	NA	NA	NA
Root916|783	0	NA	NA	NA	NA
Root916|2200	0	NA	NA	NA	NA
Root916|928	0	NA	NA	NA	NA
Root916|2165	0	NA	NA	NA	NA
Root916|248	0	NA	NA	NA	NA
Root916|1418	0	NA	NA	NA	NA
Root916|1420	0	NA	NA	NA	NA
Root916|3976	0	NA	NA	NA	NA
Root916|3522	0	NA	NA	NA	NA
Root916|2464	0	NA	NA	NA	NA
Root916|3340	0	NA	NA	NA	NA
Root916|1781	0	NA	NA	NA	NA
Root916|2750	0	NA	NA	NA	NA
Root916|2009	0	NA	NA	NA	NA
Root916|2066	0	NA	NA	NA	NA
Root916|459	0	NA	NA	NA	NA
Root916|225	0	NA	NA	NA	NA
Root916|2308	0	NA	NA	NA	NA
Root916|1060	0	NA	NA	NA	NA
Root916|1618	0	NA	NA	NA	NA
Root916|3552	0	NA	NA	NA	NA
Root916|3553	0	NA	NA	NA	NA
Root916|1555	0	NA	NA	NA	NA
Root916|1556	0	NA	NA	NA	NA
Root916|3027	0	NA	NA	NA	NA
Root916|1521	0	NA	NA	NA	NA
Root916|3158	0	NA	NA	NA	NA
Root916|1645	0	NA	NA	NA	NA
Root916|2141	0	NA	NA	NA	NA
Root916|2886	0	NA	NA	NA	NA
Root916|258	0	NA	NA	NA	NA
Root916|748	0	NA	NA	NA	NA
Root916|1886	0	NA	NA	NA	NA
Root916|1287	0	NA	NA	NA	NA
Root916|2265	0.0977967936591188	-1.20439338800559e-07	0.00144269500275825	0.776974337787227	0.966103961633519
Root916|3891	0	NA	NA	NA	NA
Root916|1522	0	NA	NA	NA	NA
Root916|211	0	NA	NA	NA	NA
Root916|2794	0	NA	NA	NA	NA
Root916|280	0	NA	NA	NA	NA
Root916|3420	0	NA	NA	NA	NA
Root916|2630	0	NA	NA	NA	NA
Root916|3177	0	NA	NA	NA	NA
Root916|1856	0	NA	NA	NA	NA
Root916|733	0	NA	NA	NA	NA
Root916|162	0	NA	NA	NA	NA
Root916|3528	0	NA	NA	NA	NA
Root916|4058	0	NA	NA	NA	NA
Root916|914	0	NA	NA	NA	NA
Root916|2351	0	NA	NA	NA	NA
Root916|2358	0	NA	NA	NA	NA
Root916|1210	0	NA	NA	NA	NA
Root916|2389	0	NA	NA	NA	NA
Root916|808	0.0977967936591188	-1.20439338800559e-07	0.00144269500275825	0.776974337787227	0.966103961633519
Root916|813	0.252878244718981	-1.51814683049373e-07	0.001442695008467	0.730216719100147	0.966103961633519
Root916|1661	0	NA	NA	NA	NA
Root916|3503	0	NA	NA	NA	NA
Root916|922	0	NA	NA	NA	NA
Root916|2091	0	NA	NA	NA	NA
Root916|3945	0	NA	NA	NA	NA
Root916|895	0	NA	NA	NA	NA
Root916|1112	0	NA	NA	NA	NA
Root916|2262	0	NA	NA	NA	NA
Root916|1009	0	NA	NA	NA	NA
Root916|1912	0	NA	NA	NA	NA
Root916|1199	0	NA	NA	NA	NA
Root916|1893	0	NA	NA	NA	NA
Root916|1894	0	NA	NA	NA	NA
Root916|3303	0	NA	NA	NA	NA
Root916|3661	0	NA	NA	NA	NA
Root916|1553	0	NA	NA	NA	NA
Root916|4032	0	NA	NA	NA	NA
Root916|3014	0	NA	NA	NA	NA
Root916|3079	0	NA	NA	NA	NA
Root916|2475	0	NA	NA	NA	NA
Root916|577	0	NA	NA	NA	NA
Root916|2484	0	NA	NA	NA	NA
Root916|2167	0	NA	NA	NA	NA
Root916|1943	0	NA	NA	NA	NA
Root916|2302	0	NA	NA	NA	NA
Root916|2303	0	NA	NA	NA	NA
Root916|3664	0	NA	NA	NA	NA
Root916|3084	0	NA	NA	NA	NA
Root916|328	0	NA	NA	NA	NA
Root916|2321	0	NA	NA	NA	NA
Root916|1891	0	NA	NA	NA	NA
Root916|1339	0	NA	NA	NA	NA
Root916|727	0	NA	NA	NA	NA
Root916|728	0	NA	NA	NA	NA
Root916|729	0	NA	NA	NA	NA
Root916|1979	0	NA	NA	NA	NA
Root916|2992	0	NA	NA	NA	NA
Root916|3658	0	NA	NA	NA	NA
Root916|3731	0	NA	NA	NA	NA
Root916|105	0	NA	NA	NA	NA
Root916|767	0	NA	NA	NA	NA
Root916|3372	0	NA	NA	NA	NA
Root916|83	0	NA	NA	NA	NA
Root916|3924	0	NA	NA	NA	NA
Root916|1045	0.0977967936591188	-1.20439338800559e-07	0.00144269500275825	0.776974337787227	0.966103961633519
Root916|3660	0	NA	NA	NA	NA
Root916|2231	0	NA	NA	NA	NA
Root916|1246	0	NA	NA	NA	NA
Root916|236	0.0775842411605738	1.01111939031586e-07	0.00144269499954881	0.882091373489872	0.966103961633519
Root916|3186	0	NA	NA	NA	NA
Root916|1461	0	NA	NA	NA	NA
Root916|288	0	NA	NA	NA	NA
Root916|2168	0	NA	NA	NA	NA
Root916|3825	0	NA	NA	NA	NA
Root916|2228	0	NA	NA	NA	NA
Root916|1379	0	NA	NA	NA	NA
Root916|3431	0	NA	NA	NA	NA
Root916|1746	0	NA	NA	NA	NA
Root916|489	0	NA	NA	NA	NA
Root916|730	0	NA	NA	NA	NA
Root916|711	0	NA	NA	NA	NA
Root916|3119	0	NA	NA	NA	NA
Root916|2792	0	NA	NA	NA	NA
Root916|3345	0	NA	NA	NA	NA
[truncated: 2,084 more rows]
