# Supplementary material for: Genome-resolved metatranscriptomics reveals conserved root colonization determinants in a synthetic microbiota
Source: Nat Commun. 2023 Dec 13;14:8274. doi: 10.1038/s41467-023-43688-z (PMC10719396; doi:10.1038/s41467-023-43688-z)
Supplement: Supplementary file 11 — Source Data [file 41467_2023_43688_MOESM11_ESM.zip › Source Data/Supplementary_information/figureS10/figure_a.csv]

ID	roots_weight	cfu/mg	experiment	genotype
81	0.0041	56.09756098	1	EcpD
82	0.0037	213.5135135	1	EcpD
83	0.003	180	1	EcpD
84	0.001	250	1	EcpD
85	0.0048	177.0833333	1	EcpD
86	0.0021	57.14285714	1	EcpD
87	0.003	80	1	EcpD
88	0.0038	0	1	EcpD
89	0.0032	59.375	1	EcpD
90	0.0056	178.5714286	1	EcpD
91	0.0046	319.5652174	1	EcpD
92	0.004	325	1	EcpD
93	0.0018	0	1	Negative
94	0.0045	0	1	Negative
95	0.0027	0	1	Negative
97	0.0041	0	1	Negative
98	0.0025	0	1	Negative
99	0.0019	0	1	Negative
100	0.0047	0	1	Negative
101	0.003	0	1	Negative
102	0.0039	0	1	Negative
103	0.003	0	1	Negative
104	0.001	0	1	Negative
105	0.0029	175.862069	1	FimC
106	0.002	150	1	FimC
107	0.0037	443.2432432	1	FimC
108	0.0031	235.483871	1	FimC
109	0.0017	44.11764706	1	FimC
110	0.0017	42.94117647	1	FimC
111	0.0034	70.58823529	1	FimC
112	0.0017	19.41176471	1	FimC
113	0.0049	234.6938776	1	FimC
114	0.0042	166.6666667	1	FimC
115	0.0047	68.08510638	1	FimC
116	0.0022	40.45454545	1	FimC
117	0.0023	3.913043478	1	IMPH2
118	0.0054		1	IMPH2
119	0.004	132.5	1	IMPH2
121	0.0002	5	1	IMPH2
124	0.0036	166.6666667	1	IMPH2
125	0.0032	118.75	1	IMPH2
126	0.0062	261.2903226	1	IMPH2
127	0.0041	53.65853659	1	IMPH2
128	0.0039	NA	1	IMPH2
129	0.0049	40.81632653	1	WT
130	0.0038	342.1052632	1	WT
131	0.0028	246.4285714	1	WT
132	0.0043	83.72093023	1	WT
133	0.0038	36.31578947	1	WT
134	0.0032	118.75	1	WT
135	0.0028	36.42857143	1	WT
136	0.0027	37.40740741	1	WT
137	0.0042	121.4285714	1	WT
138	0.0034	152.9411765	1	WT
139	0.0021	395.2380952	1	WT
140	0.002	130	1	WT
141	0.002	1.5	1	TypA
142	0.0035	34.28571429	1	TypA
143	0.0031	14.51612903	1	TypA
144	0.0024	26.25	1	TypA
145	0.0033	17.27272727	1	TypA
146	0.004	20.75	1	TypA
147	0.0022	9.545454545	1	TypA
148	0.0024	1.666666667	1	TypA
149	0.0024	4.583333333	1	TypA
150	0.0018	7.777777778	1	TypA
151	0.0017	9.411764706	1	TypA
152	0.0027	9.259259259	1	TypA
153	0.0013	56.92307692	1	ExbD1
154	0.0019	44.21052632	1	ExbD1
155	0.002	0	1	ExbD1
156	0.0034	35.29411765	1	ExbD1
157	0.0033	163.6363636	1	ExbD1
159	0.0031	448.3870968	1	ExbD1
161	0.0032	34.375	1	ExbD1
162	0.0019	26.31578947	1	ExbD1
163	0.0023	147.826087	1	ExbD1
164	0.0016	25	1	ExbD1
165	0.0033	15.15151515	1	PstB
166	0.0027	107.4074074	1	PstB
167	0.0052	67.30769231	1	PstB
168	0.0035	28.57142857	1	PstB
169	0.0053	52.83018868	1	PstB
170	0.0008	6.25	1	PstB
171	0.0023	2.608695652	1	PstB
172	0.0047	97.87234043	1	PstB
173	0.0044	11.81818182	1	PstB
174	0.003	17	1	PstB
175	0.0018	40.55555556	1	PstB
176	0.0029	0	1	PstB
177	0.0038	18.68421053	1	PstS
178	0.0025	100	1	PstS
179	0.0031	16.77419355	1	PstS
180	0.0048	35.41666667	1	PstS
181	0.004	13.5	1	PstS
182	0.0066	130.3030303	1	PstS
183	0.0022	31.81818182	1	PstS
184	0.0056	42.85714286	1	PstS
185	0.0043	10	1	PstS
186	0.0047	78.72340426	1	PstS
187	0.0038	17.36842105	1	PstS
188	0.0043	5.581395349	1	PstS
189	0.0035	48.57142857	1	PstABCS
190	0.0036	18.05555556	1	PstABCS
191	0.0053	13.96226415	1	PstABCS
192	0.0038	57.89473684	1	PstABCS
193	0.0053	35.8490566	1	PstABCS
194	0.0029	3.103448276	1	PstABCS
195	0.0059	15.93220339	1	PstABCS
196	0.0022	2.727272727	1	PstABCS
197	0.0026	21.15384615	1	PstABCS
198	0.0016	5.625	1	PstABCS
199	0.0046	9.347826087	1	PstABCS
200	0.0019	9.473684211	1	PstABCS
201	0.0015	46.66666667	2	ExbD1
202	0.0032	47.5	2	ExbD1
203	0.0012	0	2	ExbD1
204	0.0023	6.956521739	2	ExbD1
205	0.0028	3.214285714	2	ExbD1
206	0.0017	15.29411765	2	ExbD1
207	0.0018	4.444444444	2	ExbD1
208	0.0011	0	2	ExbD1
209	0.0053	54.71698113	2	ExbD1
210	0.0009	3.333333333	2	ExbD1
211	0.002	1	2	ExbD1
212	0.0016	16.875	2	ExbD1
213	0.0037	0	2	Negative
214	1E-04	0	2	Negative
215	0.0025	0	2	Negative
216	0.002	0	2	Negative
217	0.0014	0	2	Negative
218	0.0034	0	2	Negative
219	0.0012	0	2	Negative
220	0.0014	0	2	Negative
221	0.0029	0	2	Negative
222	0.0028	0	2	Negative
223	-0.0004	0	2	Negative
224	0.0005	0	2	Negative
225	0.004	20.75	2	FimC
226	0.0033	166.6666667	2	FimC
227	0.0015	113.3333333	2	FimC
228	0.0014	242.8571429	2	FimC
229	0.0043	125.5813953	2	FimC
230	0.0033	172.7272727	2	FimC
231	0.0034	84.70588235	2	FimC
232	0.0025	316	2	FimC
233	0.0013	130.7692308	2	FimC
234	0.0034	158.8235294	2	FimC
235	0.0012	5.833333333	2	FimC
236	0.001	300	2	FimC
237	0.0039	89.74358974	2	IMPH2
238	0.0017	2.352941176	2	IMPH2
239	0.0006	0	2	IMPH2
240	0.0027	5.925925926	2	IMPH2
241	0.0017	70.58823529	2	IMPH2
242	0.0014	6.428571429	2	IMPH2
243	0.0012	16.66666667	2	IMPH2
244	0.0023	16.08695652	2	IMPH2
245	0.0044	227.2727273	2	IMPH2
246	0.0037	70.27027027	2	IMPH2
247	0.0017	2.941176471	2	IMPH2
248	0.001	110	2	IMPH2
249	0.0014	46.42857143	2	WT
250	0.0017	2.352941176	2	WT
251	0.0017	71.17647059	2	WT
252	0.0021	32.38095238	2	WT
253	0.0014	15.71428571	2	WT
254	0.0019	226.3157895	2	WT
255	0.0024	42.08333333	2	WT
256	0.0022	10.45454545	2	WT
257	0.003	380	2	WT
258	0.0023	126.0869565	2	WT
259	0.0007	7.142857143	2	WT
260	0.0017	14.11764706	2	WT
261	0.0019	0	2	TypA
262	0.0014	1.428571429	2	TypA
263	0.0011	0	2	TypA
264	0.0009	0	2	TypA
265	0.0011	0	2	TypA
266	0.0014	0.714285714	2	TypA
267	0.0004	0	2	TypA
268	0.001	0	2	TypA
269	0.0008	0	2	TypA
270	0.0018	0.555555556	2	TypA
271	0.0017	0	2	TypA
272	0.0017	0.588235294	2	TypA
273	0.0014	27.85714286	2	EcpD
274	0.002	215	2	EcpD
276	0.0016	212.5	2	EcpD
277	0.003	1.666666667	2	EcpD
278	0.0027	19.25925926	2	EcpD
279	0.0021	1.904761905	2	EcpD
280	0.0011	0	2	EcpD
281	0.0032	8.4375	2	EcpD
282	0.0028	20.35714286	2	EcpD
283	0.0042	4.761904762	2	EcpD
284	0.0009	1.111111111	2	EcpD
285	0.0046	0	2	PstB
286	0.0026	173.0769231	2	PstB
287	0.0018	32.77777778	2	PstB
288	0.0029	172.4137931	2	PstB
289	0.002	7.5	2	PstB
291	0.001	173	2	PstB
292	0.0034	441.1764706	2	PstB
293	0.0038	331.5789474	2	PstB
295	0.0036	100	2	PstB
296	0.0032	153.125	2	PstB
297	0.0011	100	2	PstS
298	0.0026	800	2	PstS
299	0.0009	555.5555556	2	PstS
300	0.0028	428.5714286	2	PstS
301	0.0009	544.4444444	2	PstS
302	0.0016	268.75	2	PstS
303	0.0018	400	2	PstS
304	0.0006	283.3333333	2	PstS
305	0.002	70	2	PstS
306	0.0015	32	2	PstS
307	0.0046	236.9565217	2	PstS
308	0.0028	457.1428571	2	PstS
310	0.001	42	2	PstABCS
312	0.0017	15.29411765	2	PstABCS
313	0.0015	38	2	PstABCS
314	0.0015	50	2	PstABCS
315	0.0015	30.66666667	2	PstABCS
316	0.0031	87.09677419	2	PstABCS
317	0.0038	23.94736842	2	PstABCS
318	0.0043	60.46511628	2	PstABCS
319	0.0014	31.42857143	2	PstABCS
320	0.0018	52.77777778	2	PstABCS
