# Supplementary material for: Genome-resolved metatranscriptomics reveals conserved root colonization determinants in a synthetic microbiota
Source: Nat Commun. 2023 Dec 13;14:8274. doi: 10.1038/s41467-023-43688-z (PMC10719396; doi:10.1038/s41467-023-43688-z)
Supplement: Supplementary file 11 — Source Data [file 41467_2023_43688_MOESM11_ESM.zip › Source Data/Supplementary_information/figureS8/figure_S8_a.xlsx]

## Sheet: Feuil1
Panel A
Orthogroup	Community	Root181	Root22	Root322	Root61	Root70	Root179	Root559	Root667	Root1280	Root68	Root569	Root154	Root1277	Root685	Root670	Root123D2	Root172	Root102	Root149	Root491	CumulativeFC
ko:K02992	2.6851788508779197	0.38201837565147206	0.0130174890295461		2.27259953030401	2.7444725948838697	4.79531833044822	1.8825935727296699	0.15308769804602998	0.6797560298811829	0.13293049956791197	1.0802987184068	4.30605201044119	0.137712950055834	4.6303292544485	3.3596821888998996	4.95465402938047	7.47768504156311	7.929759653935861	6.60643772515962	0.5283755080957391	-54.06678120092894
ko:K02040	3.9477300118064202	0.205931019650786	0.260314118309927	3.16757520792759	7.54279325092574	5.03972785991209	5.03784770834456	4.89526679025959	0.112354170940488	0.30184208058350703	3.0529400404323703	5.28167724491039	4.75049787448172	-0.199228717581123	6.67105824349658	0.928258287391527	0.28051205963278697	-0.0281445802569726	0.4791351170037071	3.7918860255836404	0.642573786526823	-52.21481758847573
ko:K11927	4.17470249795388	-0.00829029418360558	0.17157101447416	0.438383862947576	2.0183025931225	0.6962383063676639	4.96855238456616	9.93513425151213	0.21890056403815197		3.67142131281246	0.37011063541409606	14.2670914488781	0.5249694304802179	7.02052256909963	0.6597419247560621	0.823449767660043	0.569389381215041	0.302257891924528	3.37826446968549	0.7337459425365409	-50.75975745730695
ko:K02109	3.42892260841466	0.26788440235558203	0.172883376491601		2.99288849116123	5.61295760354437	4.461208779452219			0.904678040255162	2.97618205629241	3.3805738062482704	3.76960358843664	-0.102548911946494	3.43903950534244	0.488253978867421	4.76300423129362	0.30498184418150204	4.90948928894455	11.0758573605337	0.346604517849956	-49.76354195930418
ko:K02959	2.42650719855959	0.346487547950922	0.4733110633441421		2.48208485193621	-0.0260471278157741	3.7334738453544	1.3794375719081298	0.14254666288304502	0.544207167459458	6.99791749227001	3.204328568689	11.3013392832483	0.114257631356195	6.395138433922889	0.19020050238109198	6.224122964159401	0.28524056396491804	-0.0346479458005213	0.340693118966315	0.55687342474393	-44.65096562092206
ko:K03106	1.9397748132033301	-0.0543863680435557	0.102545038129135	-0.164208966691818	0.544979071444687	0.7412496894258149	1.02020126137191	0.6627146449214899		0.15391761187141198	4.64454149321003	2.9129526711179103	5.3782167041224405	15.865904501814999	4.26143838052061	0.38903993092929207	3.4852560185037404	0.546089238555972	0.293848167384307	3.03236060883981	0.8340374109722242	-44.65069710840041
ko:K03040	2.49044304617987	0.00430511550254302	0.0318949231495785	0.682126627527204	1.1756042839850702	6.0245865811208	3.3380899564160496	2.13569110309821	0.28587205389679604	0.31926685738035904	2.92686385163702	1.99698107596843	3.5167588177761	4.56635868648679	4.810067479231241	0.511052994141457	3.43196422608086	0.31359676310904605	0.54196232943878	3.68954762818904	4.01720510296587	-44.31979645710124
ko:K02886	3.40573866817788	5.38790263483505	0.0314730432889645		1.40399155936939	5.829249717047781	4.29257288066923	2.99459304790202	0.448061188255509	0.20595720964591102	0.34448327041797305	3.6902122712775403	4.55754200575084	2.6335713452288796	0.553093611172902	0.809100663108399	2.8765069207318503	0.2860431125816	0.231388389880745	3.6920711497941	0.7495074583604059	-41.01732147931909
ko:K02950	1.37606784810051	0.525745648647039	0.30834520822302003	-0.451399682252736	1.78345026197108	4.72843960629925	2.65715059328886	1.80090044767039		0.326438683028635	0.285811560662364	1.5142452063558998	3.78649340115239	0.380501668440791	1.214237639922	0.24007589835966897	3.2815430614465098	11.678378939501501	0.38383350751902506	3.9923542114813197	1.0463632208085	-39.48290908252551
ko:K02111	2.66937179225967	-0.296338025968076	0.37518978355661897	3.4139675094373705	3.34686603962184	7.7748485927825595	3.14361930010808	2.2924491163150202	0.41631285439180604	-0.150533219381228	2.6682156277554903	3.24386690327488	2.76015897692025	0.7168942030051959	1.46815645576399	0.471044634829849	0.723495277324518	0.6577148820216371	0.30417785000888004	3.7912376451987897	1.18275970786127	-38.30410411482874
ko:K03043	2.24819234502526	0.46845791565692896	0.603313506959568	0.603624873458511	1.92063684300894	3.1198896630777	2.6316541004101004	1.03733998796922	0.431033216419034	1.3896083728321897	2.85382848433554	3.56534857408194	2.96248612528494	0.407234411887137	3.0567954218824	1.00702471416804	3.74553344608926	5.55944258521709	0.24201224439582	2.12198634682766	0.24154936944335997	-37.96880020340539
ko:K02906	3.30173907696526	0.686446795968877	0.197518035551413	1.37034328619855	1.5876230008219099	4.29386408051232	3.47630649472528	2.54017558996962	0.334237301608451	0.0369895911760476	1.3999445606306202	4.2513464765205	6.207198065672151	0.672020556963483	3.81760713050174	0.9242742558745171	0.9979048483494071	0.454933229949699	0.458506575451395	3.2113447954573	0.587311977185417	-37.5058966490887
ko:K00962	2.05428032139341	0.721230453952485	0.141533344380202	0.38735706659825503	0.34880866676026695	1.53226801572151	2.40881296867434	0.841777703508661	0.00409812865475765	-0.148913372780732	3.1968433187718	3.1453461283128603	4.615379439718111	0.905305472013398	3.95018174678112	5.136929831790759	0.450509042899531	0.171873428862426	4.85714754800218	3.67176233727196	0.842356521552024	-37.180607791445915
ko:K02965	2.96261976739873	0.44110634249117797	-0.0232535043536879		2.02542897952598	6.5209179553299705	4.710085772069339	2.3290269761216202	-0.0891964423735766	0.141251129301917	3.01464969343288	3.95062437862948	2.1127016070806204	-0.344257487037325	2.86309130254817	5.2269790981434605	0.18488162563894	0.289533974753802	0.277455849226602	2.50233716484134	0.47095452726879	-36.60431894263951
ko:K06207	3.63545401775786	0.217882607427346	0.10438296824043	1.06480521116853	3.79690282536914	0.19487547434407398	4.09946872079246	2.48339144868977	0.22962937823089302	1.3634221111905602	-0.38970573646513296	4.16503326064436	0.653625386408641		4.602903341361309	5.69303161859367	3.51626994363607	0.352803115502214	0.429861039392211	3.0912259513810803	0.916613665332012	-36.58642233123964
ko:K02864	3.54798177420205	0.5585284290352839	0.31797484552747396		2.94807912395336	1.0340903183062802	2.60719768008009	1.17623014961892		0.256041276483234	0.24179560931597102	3.5483957244508906	4.54621060814175	4.11924730289463	1.9952891371625803	3.26678850359175	4.39716093719421	0.555301627706901	0.7302136619985591	2.85449814486511	0.811679853503054	-35.964722933830046
ko:K02946	3.69728966255925	0.21238494207257103	0.7779808707145721		2.06956270649108	4.0085803595769605	3.91020936218184	2.92881290291499	0.17938439485988603	1.1068913206028799	-0.0645383783989292	5.51681451418863	1.3409936709161798	0.6095777086683001	4.341585644980951	3.0720693077106405	1.00221792308346	0.382085109308021	0.304059524571651	3.6512049671494298	0.31688551313345503	-35.66676236472657
ko:K02112	2.10561822454569	-0.0210601074192585	0.212727515655161	1.6439065656097298	1.5342326305846101	6.12268281214526	1.3078597356264499	2.02611475517685	0.112354170940488	0.18806253384813604	5.1369634535263	2.97330601113595	0.6257341735570711	0.11546581816460302	4.0298240970223596	4.875449254470349	0.32798742011517795	0.550327010520971	0.278645100468773	2.8977606884424705	0.222448846421918	-35.16079248601337
ko:K02897	2.40120451148108	0.21747848357913102	0.21917081331418697	0.0746497729391858	2.33114200862534	7.66173659526693	2.41154024490177			0.50946292406271	4.25285943699833	4.0870670404370095	0.52586766428814	0.31529400132786894	0.972348790163486	5.4944396509342806	3.2783712214597305	0.17730701743942498	0.187461108668632	0.505296980567349	1.1281503041901202	-34.34964405916362
ko:K02994	1.7421950515364	0.12922137996196498	-0.019511352892468997	1.6037471892093402	-0.480760626091765	12.2468589905972	4.65304454413514			1.24058994585979	0.759531638945771	3.78253010381245	0.149345527893638	-0.276272093330378	1.23206477038979	3.1343731800277	0.529202684062142	-0.23278369978517302	0.20121965628969798	5.12891810033346	0.501379987826097	-34.2826999272444
ko:K02926	3.20657313742682	0.257955367362627	0.39449442348251595	1.20000136680835	2.2929029594894303	5.70072549624372	4.985597922904611	2.41667240180111	0.225991245766255	0.7922858111902701	-0.00595424142861895	3.54263814626728	5.47441703067891	0.385289229985189	0.918398906754106	0.785764120331486	0.260540266383533	0.264854296475261	0.360677633387343	2.89796894890826	0.5561693097316371	-33.70739064252327
ko:K02933	2.70637044391352	0.125413432945886	-0.236792976514423		-0.0917582916196834	3.5960730256930695	4.33235669527959	2.1007347804293897	0.317162587544792	0.627640045272191	3.7999436021932698	3.3088754236593996	0.32653421383882103	0.749122724057682	4.01516495352699	5.18365054396403	0.5030752941222421	0.026849392560044996	0.441669163159521	3.4178155872229503	0.6745889991885251	-33.218119196524285
ko:K02879	2.6536375915254102	0.22117841347141298	0.327456621151459	1.63758520559539	2.18746533328816	0.218541007694071	0.438339478420814	0.8453593913279879		2.37047197196607	0.0152658294959115	2.51666277458782	4.38491382864779	0.21899239026212902	2.2735282349402	0.141488068169604	3.14176092561235	0.28334378115437203	0.297322307810089	10.9874232267699	0.70847746936446	-33.21557625972999
ko:K03217	3.33478184973383	0.356096854580386	0.220664112209871	0.781714934958834	2.18985383295949	5.311664920974719	-0.297502460102151	3.8608603977551206	0.212410090359811	0.9415233786860681	0.23444130360948998	5.36927563409405	4.32547237988801	0.15662351127677898	0.5926175300837621	0.437065344271338	3.42549418235869	0.4669452244985	-0.0929278040054893	4.21970243264278	0.37642184242869803	-33.08841764352876
ko:K02867	2.64044085599953	-0.17874877296932	-0.0643375456715544		1.9445360894676298	4.03383836584836	2.70072106083441			1.57614023339323	0.32819075286996	3.23287649645852	3.5003157817612203	4.24883482909281	3.0068350234348498	5.26692099466917	0.661824864159117	0.210357559218161	0.23675051709581896	1.81797402566214	0.45995216260373206	-32.98298243792826
ko:K02355	1.87501438071601	0.127412652980296	0.5323528355901049	0.643260154324067	1.76913478788521	5.226690102022809	2.42169466630746	0.922255874228055	0.32341664257027697	0.840328152034355	2.2281386437690203	3.00683879193788	1.08759219025898	1.4762610139727	3.84548270420177	1.14047840760518	0.999964773502509	0.634767332518304	0.561979043029265	3.8669498566866998	0.819507011627292	-32.47450563705223
ko:K02878	2.74862512544902	-0.0325994351185626	-0.410187778695928		1.81741334875796	5.21428733024537	3.36557828743943	2.54750759851471	0.248174174852653	2.75394218809855	3.0892406606447103	3.88969485336806	0.268036859471395	0.498665172294836	0.575978678813072	4.6601084786580405	0.265309490163621	0.0967292563801725	-0.192971470066768	2.80318725668208	0.355401412523523	-31.81349636302692
ko:K02358	2.1237727143507903	-0.0260864563175056	0.647682565107671	0.0177746671939058	0.7056400298585741	4.72042225610766		1.8671837594674399	0.475341679285113	0.175921891175623	0.21794870835365399	2.0327078839550503	2.9257547261924	1.144328285984	3.6400051050099598	2.5837577502949802	2.78824875048285	4.97045082755158	1.01457593268923	1.34697825022443	0.391686345569089	-31.640322958185706
ko:K02298	2.6612510474037503					6.6161796710266305		5.404503254216219		-0.14996375923481198		3.7355425761384304	4.902712812931941		9.34691780584939	0.152452509417625				0.555763679101843	0.328889049481927	-30.892997598929195
ko:K02904	2.68079933212165	0.28343791561580295	-0.122772754979903		1.19039431589949	5.48474277602792	2.01387930135435			0.884362376349269	0.255705552694947	3.8771330357811804	0.326536096840976	10.591412503863198	3.3329683481006	0.00284584901168086	0.711083756617937	-0.151043743115061	-0.11421156139366802	2.15878760303978	0.15471531348459303	-30.879976685193096
ko:K01915	2.18468310591469	0.0187456353813566	0.525434934502827	-0.31547080414044104	0.894789604445052		5.15764577042841	5.1684092390675405	0.139904145160279	3.12448100900641	0.983352129153864	4.29507147857879	3.2947459151667595	4.10575385177697	0.22535509756123998	3.05256004526012	0.796935420850822	0.47512387610069795	0.00246634323517929	-0.79090198970659	-0.383381288373671	-30.77102041345562
ko:K02297	1.46082284126553					8.09382475041552		6.869557652648361	0.133004138445929	1.82572522174617	0.08464333220220098	5.51339106356483	5.22333562907232		0.476339016824978	-0.184577939147692		0.266183905939741		1.8529956753830301	0.325025864655607	-30.479448311750996
ko:K02952	2.41807350145472	-0.0178833735851797	0.13753448566120802		1.02520468079274	3.09764443794905	3.5495843018329			1.74072176009802	3.33436541916786	2.8316390053952096	0.16355871536477598	0.6745327767775648	4.716576723337741	0.25621408693283604	2.62487159187753	0.688739065579096	0.148029031600928	4.90339414559191	0.5875704659678239	-30.462297320342017
ko:K02990	1.8258984081148701	0.214089723300765	-0.0112834938915731	1.3532358057970801	1.22785894829908	2.98355600266994	3.6251297137441303	1.4928017418195099		1.55648887862701	0.24522838905233899	3.55795171905576	4.42221898755676	3.2711930480116402	1.7331492970695401	0.9670324721942439	0.9060530663086751	0.6453184281812271	0.7159915872322701	1.18262936101264	0.321559530021334	-30.41020320606237
ko:K02115	3.1062103786757898	-0.2151267696646	0.28178808156692403	3.23742504401105	3.1402547740105295	5.84335863750481	0.03674028005479799	1.80537328416862	0.22572546933250898	-0.39337128725835396	0.213936666737067	4.40238746461381	0.474496175680152	0.450952378089762	4.45188320705315	0.839822137996674	0.6643160158021639	0.0663371263359051	0.300435400802948	3.8049320284671	0.695823287554722	-30.32748940285974
ko:K02895	2.88330021511649	-0.0801694650987658	0.34804068896253104		0.17176172892030803	5.756572804313049	1.7430474153518798			0.34740698110211	3.49078809859895	3.6729829996077	1.74322187623158	0.135889163456484	2.27344345683178	4.06732323355574	0.275310356572891	0.0510238431662528	0.146346846406768	5.169540176030299	0.820754603596533	-30.133284807606092
ko:K02888	2.6999796115663304	0.960536356693866	0.7004452585846309		2.8314427223052596	-0.11861398795671901	2.65575314932942			0.6435374557033461	4.954438376305309	1.61329907690265	0.861542149623172	2.48741100780148	3.0479030778233303	0.44823135236821005	4.99102024246066	0.6961838537513622	0.420856008733584	2.32874565610245	0.532888819028247	-30.05562057556026
ko:K02948	1.9803650424694499	-0.00379652660459381	0.28622450023558804	-0.296054851390571	1.4390300885203502	3.0690735473471498	2.94763266231225			0.107753074450621	3.98432062387936	2.67002601474869	3.0266021476228797	0.213178665920297	3.6776758607950097	0.8456501546711209	3.11894524355052	0.25232996116617495	0.18211113370073698	2.9378242721523193	0.6300870387377719	-29.088613611815674
ko:K02038	3.6115110826758396			0.497669911173789	4.6983174388340005	-0.19860897048588802	0.9307228460532408	0.9163089359807421	-0.213396568065205	0.629670589630693	0.38851010314837703	5.10016121123972	7.95125208213932	0.15514678375382301	0.43046461264892205		-0.21474042915168104	0.0405086288716342		7.05960461944049	0.775959569410846	-28.94755136462282
ko:K02871	2.7510093993646496	0.529180724860954	0.37781626671203705		0.709979353889018	0.7659444923743841	4.01846020787298			0.960955273256495	1.23024780212302	2.77218458257908	5.02421946520898	6.053397287641269	0.282180013872315	1.07788727030634	-0.131087624378373	0.40452437031254607	0.24947044147824202	3.73657328840235	0.7549134743392549	-28.816846690850895
ko:K02892	3.22785724753568	0.17933833977492197	0.702846658492157		1.61551000277228	4.20973773987056	4.42246608652106			0.898679752744923	0.44327507133106997	4.322994900527521	3.39944241762637	0.618607112011486	3.50942914142097	0.391947454312728	0.46461761034593796	0.238146624940796	0.296674063427068	2.60186349608395	0.219877003432617	-28.53545347563642
ko:K02357	1.9957256022113001	-0.0736187410074789	-0.12887473680088	0.653721493951286	1.7385791560397301	5.91443213176875	3.34185225543631	1.5920609329666102	0.225032188171887	1.14678134053648	0.17797659916627898	2.07514409423789	0.243126426753827	1.15962330031419	1.5679526098614902	2.66590961623223	0.704940745259085	0.43190528165351205	0.297846984536113	3.4618289944595597	0.8089752738401601	-28.005195947377032
ko:K02108	1.90293251754822	-0.0038555211951126	-0.10802217417908098		3.0456094848115702	4.80974257519543	1.8010212041926899	1.30811784904213		-0.35223336157578006	0.20361280932815898	4.89339449803947	5.67425003762366	-0.14808888284244598	4.67418428929902	0.160862045695717	0.33793103501690996	0.280344703234383	0.235389443861576	0.3548039521073979	0.234956982687144	-27.40202097034284
ko:K03545	2.73470240039175	-0.01736490682823	-0.0244572758891917	0.789148718327816	3.5418447049305297	4.81549126589947	1.37125510053945	0.8148348304965221	0.0688081014987003		0.22376703800543699	3.1911004948467006	0.692470001423313	0.11098331182540801	4.666129827018099	0.11914316412395301	2.10122114909316	0.357755283235091	0.14129100887938	3.75844834019319	0.6717178190842199	-27.39358797670302
ko:K02519	1.7573227188586202	0.34165989478875	0.252882927366415	0.32687576344632896	0.958422531732409	4.85232532371085	2.68295963378201	0.794553097835059	-0.139037552791793	1.13211967397101	5.02500561071408	2.00303792038112	1.6970224060164698	1.7423899026119098	0.23937590932214003	1.3764398784469098	2.64876427876902	0.26102432387513896	0.727427886288615	0.28112355274470696	0.16761508793544502	-27.371988050946594
ko:K02931	2.3305395436592002	-0.16560857386980998	0.0757812124776925		0.231497731496756	5.8308843340310395	2.77248352774579			0.523454464789267	3.52899047166538	3.17533059145809	3.5131418124027403	0.0604796966129709	0.314726988170973	3.39039246845033	-0.31252887983606	-0.21816162583838802	0.286161870758677	3.5152326705079	0.820423427204697	-27.342682188228043
ko:K02935	2.08892382766564	-0.00399497816127691	0.530152481550232		1.18028137577131	3.6232440165148803	2.80772214841311	0.290615457434761	0.304053732163944	-0.0789276665521528	4.44654464617454	0.320911752352794	4.4104842058661395		0.840403871521641	3.7111797426687003	1.39388274236116	0.470389889728467	0.6260114344963079	1.03142252238952	0.60111927029592	-26.505496644989996
ko:K02986	1.62050139106805	0.0987888877588388	-0.0959196498353317	0.801414213221889	2.66827159843752	1.32113086797075	3.73926554372257			0.869695518437154	3.5249816668292	2.48015884809117	4.4758707020486	0.00740149235591599	0.751504905164897	0.137599789857017	3.9811521599184503	0.511850211227233	0.137359727054995	0.376050049822238	0.611461060939823	-26.39803759302293
ko:K02874	2.7775101190862	0.534636523152197	-0.263842958027991		0.45206568021765703	6.25877956478995	3.70104831982594			-0.0947355325353328	0.49783038358556003	2.09283848925022	0.66228540050476	3.48155728848333	1.22274570179184	3.22988374873124	-0.295795993832979	0.0976251096722865	0.30850166934325896	4.20843682034874	0.29646512889519894	-26.390325344195876
ko:K02037	4.1994049682717804			0.0822477240957833	2.39052026270314	-0.16818906004596199	0.526512544198154	0.446898465859327	0.16759573105238698	0.41766496202782794	0.34753024680954503	4.59822662672466	7.34534015032411	0.3673007153510371	0.435838366792361		-0.18030917678481895			9.06515418177816	0.408283539926086	-26.250615280811797
ko:K05592	2.65118724402337						3.53701499955652	-0.405143206456667	-0.135601238991172		0.28232164326705395	6.647258399305769	0.21616233021245002	-0.18223226620679603	0.9315229671719809	5.8524421044664	0.00175265877017364	-0.16809324354715696		8.10892133582059	0.651172740494174	-25.337499223863322
ko:K02601	2.66724107924788	0.20849997189129799	-0.185738818457275	0.7491979188122809	1.9677883792479802	5.251203160061901	0.42614248664763205	0.7761782973811391	0.23794791922103603	2.60788811015613	0.441509154669997	3.31079158520537	-0.250403382787459	0.342804366526193	4.972379695174349	0.37477323914048605	0.7322058510485641	0.24702418826777897	0.285675436263737	2.5784236629881496	0.144798760715147	-25.219089982174438
ko:K02890	2.66117124635113	0.27743012527158	0.35361853398715204		1.2224299914155001	1.33195798181483	1.9498435410486699			2.00276265612627	4.93671255188769	3.9539618460107593	4.772262427467879	0.0385465492909889	0.39425598398126	0.36527923529819506	0.26859442800551003	0.24702418826777897	0.30398683534716	1.91465632108162	0.20977611569054197	-24.543099311993384
ko:K02881	2.7438022156485293	0.349563416467688	-0.16918511329209		0.39906706357588106	5.766306564269089	3.2861089974603903	2.03350595174808	0.18171821782723602	-0.466117259548232	-0.0974950210139618	2.6188473612360896	1.7953387125298699	-0.12549283898847	4.7662533414193	0.9465241827150971	0.735462761657529	0.339995410165784	-0.143072029094818	1.0313953922805	0.549673055730178	-23.79839816714514
ko:K02863	2.66480920079246	0.0983861328508417	0.581721209797614	1.5784139085456699	1.9012861559820402	1.17809574848371	0.394161669820428	1.72923642622196		-0.11585276225461999	0.34772290423298097	4.55486117473811	4.7961405243945405	0.22908204480114702	0.219084432319298	0.420915617945722	0.8861658646133108	0.22948492315618002	0.506349291302002	3.13431911246092	0.762430284656062	-23.432004664067918
ko:K02876	1.8994303916365098	-0.11722968649660401	0.431838443722829	2.01481839015742	-0.303705456701831	6.235069262908679	3.7147643398179198	1.57614102217519	0.199893585949221	-0.330654537168817	3.38359593755621	3.0831034149774106	-0.00941982561235778	0.706917721849778	0.46073072370448903	0.0850728800630772	-0.290859019517495		0.00285422109075341	2.12642953609951	0.37446215543590206	-23.34382311001129
ko:K02600	1.78249546103743	-0.18137656114111397	-0.376012640804543	-0.0680547453346697	1.11683499311284	3.26399318499788	2.62236276083639	1.9595822870683999	0.193739020217036	-0.084461292083929	3.38983714127082	3.2944102372982096	3.79347833093584	0.0169389440356956	3.95948131841202	-0.0483664874779541	0.639762510956175	0.178728241096748	0.24733018600629103	-0.243512593452642	-0.403059129067807	-23.271635706881685
ko:K02982	2.4640035521721297	0.0751828532206846	0.0192912925309882		0.81062151991518	5.63617421099576	4.30607976654113	2.59942535373086	0.3796854993588279	0.521023235569449	0.39204210244856	3.79133747643076	0.355986477700152		-0.33767942651846	1.16600869974556	0.290715029441574	0.28851340725908303	0.23290394094211606	1.63024201413306	0.518001017714952	-22.675554471160233
ko:K00820	1.7095859442305499	-0.17363941924045903	0.24849304854189702	0.7483430055777409	2.02412375819485	0.0126572109160927	4.493097298817441	0.0443081594734128	-0.203116262934133		-0.27500868748887897	1.21852566476759	-0.148624784187871	13.1339556985562	-0.0444563646996726	-0.11640859285412401	0.634062897917938		-0.134490667406595	0.376980111481818	0.448905361507146	-22.287707436940394
ko:K02916	2.78967284095273	0.278485887093823	0.0135389695777915		2.43617746443273	3.73321300039571	0.0784515806278756			0.315737326387527	-0.0110298612015901	-0.8724536405308672	0.399139535810026	0.7204306415547371	4.454301065171429	4.75982388378255	0.801111056761325	0.33767599775159196	0.430395152797391	3.4360353622928703	0.47726449218650296	-21.788297914891423
ko:K00602	2.3960139897993398	0.0298211826598926	0.275386392922627	-0.00599691200863524	0.304622853526985	5.03259598400024	-0.13921903735089902	0.6394798075198659	0.239581852558739		5.04638425398338	0.44035411379543393	-0.225897084976088	-0.18252941578845003	0.48481481095745504	6.9940292243762805	0.221323408349269	-0.170486899762416	0.534815361387199	1.3560089875381598	0.7476053866247659	-21.622694270313808
ko:K00948	2.14593021609444	0.209224705277615	-0.135678029762535	0.20986664873311703	-0.8471429346229671	5.20937813271079	3.2682899415436806	1.99910329895214	0.00034257875639971203	2.48279115065215	3.11641056102966	4.94410083645221	0.387066268348709		-0.0464839145499568	0.26025133652692	-0.19927860582944698		-0.0772357199587334	0.25006519920680503	0.266563377209776	-21.297634830676337
ko:K01955	1.33755004491699	-0.12704039478726	-0.391717528083793	0.645927316828268	-0.29691689461230797	3.9135613775947005	0.9712960361419921	1.45787169852245	0.112354170940488	1.12654231535895	2.74443504982988	2.06675740291643	3.22510401900308	0.542338430052226	0.437492041333581	0.663452493603216	0.44936905420088397	0.26396499414639996	0.138719864824888	2.68511497142398	0.5787085344889991	-21.207334953727052
ko:K02313	1.4988594325119298	0.21158899428727998	-0.200313940109504	-0.12127591875994999	1.820751709129	0.10794059538698401	3.6996809171901397	0.824471398490712	0.133004138445929	0.23032292042149202	0.143270288677239	3.7620145728477996	-0.170139196046165	11.7546534862818	-0.164643203900216	-0.162930611127125	-0.292563744588437	0.0543730196684495	0.010000833027641	-0.419996647869564	-0.22603595218293202	-20.994173659270572
ko:K02110	3.02975619697174		0.24803811193251601		2.71412904546355	0.758733849905699	2.37980735065684	3.0402076497099704		-0.0353223305227955	0.14056974565059802	0.641390631151184	0.306677038173242	-0.15117980670381198	-0.12145680961103698	-0.196220064229915	-0.225076562631189		0.5042784188212679	10.4499813170962	0.22969671642158	-20.684254301283897
ko:K02988	2.1315106337784497	-0.230999085589808	-0.158571306685058	0.7307173955647841	-0.0795286367763918	4.6892975164975	1.24646289606099	0.9771899753110309	0.21461427645093198	-0.295309913645909	0.594422213350835	1.83382210351302	2.44408915623266		4.507876023698481	0.5413410451491529	-0.53448418228313	0.11879623457239401	0.0445859655753095	3.72185854902225	0.141717229031791	-20.50789745505083
ko:K02300	3.0432141195293303					4.52753656385679		8.5991435844709		-0.161411463464396	0.065391043767842	7.1062619534027505	-0.193100236337962		0.116673566704795					0.126149482253016	0.206886072109905	-20.39353056676364
ko:K02113	2.12543454618415					6.42994422760893	0.0903666014525215			0.5594333810706379	0.325842018778674	3.19510962336052	0.0353424665842876	0.590967325438444	0.979632676864703	0.315324800354524	3.42271021066318	-0.251092686164287	0.045491818190867006	3.74821702473619	0.85670666040252	-20.343996149341713
ko:K00789	1.8682193726703	0.0136722016851513	-0.0461777464303123	0.53734917121676	0.8372310661899871	0.979747574115596	4.18401198403114	1.23910434644032	-0.128921159529197	-0.0904313363938224	0.168925095491959	-0.105049069032659	0.302293995790102	4.67342277452248	3.11442941719698	0.875282319945768	3.22191360040567	0.0600094197185485	-0.0494510076856806	0.0428925005727856	0.24748786892013896	-20.077743017171716
ko:K00806	1.79889625515019					10.1070079195642	3.76965307475617	0.330277042319951	-0.218070430096168	0.46284750036272204	5.53383215007136	0.32479092571266605	-0.152943236220431	-0.144929227897185	-0.36506466020897205	-0.300280594602485	0.000241600112766569			0.25065404073222103	0.445049811466099	-20.043065916072916
ko:K01869	1.986889721875	0.209224705277615	-0.580875474404991	1.18371174823748	1.8116167353850299	4.3130767601688	1.5065141227493302	1.1046991999628202	0.18141669946485398		0.277622965951493	4.06834546596469	0.114893948927774	-0.076086888269264	-0.25370062168671204	0.45086855861306896	0.383789003046881	-0.14949616260060997	0.0336163572273191	5.06774667053099	0.29551072220094604	-19.942494516747512
ko:K15738	2.4716693478479304		0.284786396784085	1.00483376975812	0.812944810541414	1.30246221783384	0.12411616507740801	3.13287225370771	0.198123047066996	0.492824440238404	4.29546123161771	0.34973599965865193	0.19755400028382		1.4613228208450202	0.18006077834960002	0.236886703488288	0.497957955586259	0.401514612477479	4.30503006328665	0.34663911052922897	-19.625126377130684
ko:K02939	2.38378395393707	0.3694652005475821	1.09989384102731		1.2340726110769298	0.649667778128979	0.18535958454051105	1.9195634703576698	-0.21826319061048002	-0.37200210404717104	4.43906618396986	3.99175633269844	3.5798616125384997	-0.16493237684940198	1.20793201200922	0.40361759142237497	0.10835154307061301	0.257037169268464	0.13818830942359803	-0.0759807813750195	0.491565329920488	-19.244220117118466
ko:K03075	2.1173190151182197			0.6034393979879411	1.03930974785431	0.32632889439533197	-0.272605622391837	1.76527200516043	0.22235422233080498	-0.102234107052359			2.4895383245925298	-0.009818223083308571	0.0562492510535728	-0.15666548004998002	12.5644204102545	0.289383212059908		0.24253022357080198	0.15635900021089902	-19.213861256893544
ko:K02996	2.97843379081701	0.413449072631339	0.17984020276750098	1.2635793119172098	1.78332630766595	0.0293553713683944	3.7812175360969			-0.408234984805003	0.0721031704533743	3.8096738625047006	1.11859675838845	5.2015156489065495	-0.17744797036229604	0.251818421484155	-0.163180805311904	0.222109036746925	-0.0239117159347723	1.6533363647021002	0.19123756810401898	-19.19838315732359
ko:K03073	2.88267368115938	-0.0442165051467382	0.500401498030728		2.80039629219984	5.14392927300581	2.19852985096735	2.0926726834309		1.19609709575445	0.226072802584252	-0.155290868747486	-0.13849793420425596	0.423751852445479	3.5530435416705	0.19027308564501602	0.0288383303033106	-0.163100047398113	0.23391627364663395	0.649574364226405	-0.056671501722725	-18.679720086691358
ko:K06941	1.6553321490464898	-0.0765162300926757	-0.0565584945614633	0.887330187698754	2.12082905726992	0.7007788834243679	2.3521359411694505	0.634641372520521	-0.0891964423735766	0.922659041135759	6.68984127514558	2.97426807940418	-0.00597948699318795	-0.512335809800006	0.11800162311253501	0.376184142054344	0.659126425242513	0.21090178670182702	-0.120759309955805	0.376927487859997	0.48254405582440996	-18.644823584787442
ko:K00940	2.17839581701087	-0.146225246421673	-0.203183509303784		1.6558610209271	0.41414592076161	-0.29391122917146	1.20843137539975	0.154747565902174	-0.18194353070330999	-0.143386448673665	-0.15648180727897	0.194908454809764	1.28436944985368	0.39436791412539796	0.779859270112772	12.8516339314266		0.244118394595089	0.100508685407309	0.4628165902746911	-18.620636802043073
ko:K02036	3.0231270963674404			1.1321011184496799	2.33007502262834	-0.00767432848164075	4.28809066975226	3.1395967788628596		0.393632790850076	0.5779056708778001	1.1609104727291202	0.73462193512748	0.33788695588283696	0.341222019594427	-0.169391085329731	-1.12601979600307	0.0326626797589764	-0.11245309600397699	4.72914096260028	0.692538722609744	-18.47484749390546
ko:K01903	2.3790276016478904	-0.269686892683871	0.23387581670951801	0.287633451635291	1.4117170230548302	3.8968804913388997	3.0459150181996	1.64940256673325					0.248527087943037	3.98697010631988	0.262260530831807	0.507224089030533	0.35304116189938		-0.0494510076856806	2.62860829767637	0.252911123986203	-18.445828864989046
ko:K03771	1.62914823118538					0.144647208967031	2.14256189188055	1.05681429678336		2.36026776625211	-0.0887797058409984	2.3532124844238997	1.34435784302197	5.951422812494889	-0.0351715647816583		0.0970228684818083	-0.228525813869745	-0.15649793974759	3.26496160063138	0.184982180969461	-18.391275929666467
ko:K01961	1.54098477142339					0.19412597635183	2.09370275211898	1.47482842102197	0.112354170940488		5.57917602071545	4.63279315495262	-0.133425699726716	0.127745251454121	3.0486447558525898	0.180965582288692	0.0531194106999074	0.25713205261683103	0.21747653891741398	0.138946466809308	0.37662977428569006	-18.354214629299175
ko:K02356	1.6179481906664	-0.18411866788003797	0.36999848829385795	-0.564438621870218	0.8839781543308539	4.44110563633635	2.15460255090318	0.48275248188528797		-0.24667887628255603	-0.26159724464341505	3.1537667144596804	-0.0334530321375362		5.642618125258959	-0.025899271082250996	-0.0154280088284829	-0.21593416578205604	0.0898171193680504	2.7188995864388597	-0.0681287462741073	-18.321862222494417
ko:K01689	1.79298109487066	0.00619557494340335	0.100894512439944	1.22848501853053	-0.530067168539169	0.21887960681987195	3.44302997880064	0.15115915482342598	-0.108130845589235	-0.30223960518356296	0.127902358355621	1.87911061106969	0.0159998198459814	9.140963037094279	0.0340938487512992	-0.125317976623464	0.437521628129317	0.150247321031978	0.237403546172151	1.62156108158568	0.468464205736911	-18.196155708195292
ko:K02907	2.05449020135518		0.213933205649273		-0.0730810641379138	0.375360771188687	0.289132811025638	1.6335235509779298	0.198123047066996	-0.0963995498735705	0.406545977920207	4.25442918935411	5.12650240596773		0.94970477107495	0.4125888939178479	0.10648854777258301	0.126704988325949	-0.161050976067939	3.83735435637038	0.35952175456841295	-17.95938268110127
ko:K07347	1.67830200724861						6.28427059376445	0.0552318642933858	0.231909402579907	2.88284758887188		-0.7048210501933929	8.901060714890939									-17.650499114207168
ko:K01887	1.80362709006143	-0.16902436221266198	-0.100088846446142	0.278402928998213	0.141447285415554	0.133183910945266	0.10813847500945802	1.0863496614188801		0.10423830528366498	0.0754349622338774	0.663657252351359	-0.0885874246249127	6.81723357630235	0.19978240425446103	7.932462367879929	-0.0165691911185481	0.212597286723004		0.0378803810143206	0.0736730084343681	-17.49021198186244
ko:K01952	1.67032419349934	0.3528427341953	0.5566767480357929	-0.545729481367935	0.48161004539943303	0.60246798010897	2.46395238540982	1.7685552585736999	-0.0891964423735766	3.0329078187057297	0.133366044929239	2.45447012068608	2.17098944712324	-0.337264862724818	2.28368284810716	0.19577002569893498	0.7969703293331859	-0.259532970618455	0.22375556298888502	1.05683439115974	0.124053820148357	-17.467181803518784
ko:K02909	1.99445001257907		5.28183369959789	0.10356998313768599	0.8950377573544809	0.37046229814847603	3.3274860752355404			0.041215526148887	0.256304007490559	2.37298341175211		0.11922829147002699	0.196698372095712	0.18182316486918199	-0.22958795160223897	0.180823581943198	0.21646648846252697	3.5059326397546804	0.6417924844537399	-17.46206983031246
ko:K01937	1.57730550155294	-0.0527030803191655	0.594467503565681	1.74670636261906	2.30988904966875	0.491248641336477	1.03569539566138	0.10918382663564301	0.21150235686788102	-0.343996109212128	-0.10901064301506098	1.25455818177349	-0.14160512665629002	0.0744867744125952	0.210686011396675	7.49688504576306	0.658314940163531	-0.137338956435056	0.11879347850598801	1.18608758691103	0.32229120131093	-17.03614244095447
ko:K07516	2.10106900325538					3.29246189420846	1.6909150721458401	1.4655693346145	0.19942954503382898				1.66121678509152	0.604096536074041		8.24712532843683	-0.0672376796462388		-0.10247940986013301			-16.991097406098646
ko:K07040	1.76860330116476	0.527518279958582	0.554967589874533		1.5899325364374297	-0.0894929481673235	2.7949008681976895	2.0906197754547597		-0.39610033553622603	5.511659621436269	3.55965269899436				0.221737487368882		0.23848823030250896	-0.167108810503141	0.225042822861205	0.21496295622734196	-16.87678077290687
ko:K02911	3.2217790092922	0.29139742818790804		0.7452198435199879	1.23684180393524	0.185290649377538	5.440787861284491			-0.0851394972710109	-0.0237167421841181	-0.25690694275842	7.0170323439950195	0.211515934666412	1.1776561817775901	-0.250344685082668	0.516293619615502	0.367669197150212	0.296116185265316	0.225978165128178	-0.310338476763407	-16.785352869843774
ko:K09458	1.3856226990092502	-0.22070836104997502	0.265231451209645	0.0199556289913196	0.715013393292223	-0.584305823091552	5.06634842951474	0.32483341385491	0.23732066761298198	-0.384361710738635	-0.29856992863386894	1.9210737988794	1.4277338506746102	-0.0548213214965498	3.20996197998537	1.33531494886508	2.40391353947762	-0.0396314183041561	0.0444489623136345	0.7520263691113029	0.5032971870095421	-16.644075057477643
ko:K02836	1.65532580115371	0.209670006760793	0.0766919721041078	-0.767402612686637	0.6043175490878829	0.291281439537987	0.46973452519601705			-0.0282240202614267	0.0887364011028965	1.5703989355343	5.65092020930316	6.64235037451631	0.033551206049328	0.173860232206886	0.21996319582357998			0.7064117336635071	0.227131868276716	-16.16939301621541
ko:K00677	1.9433712505836898				0.5443486828808	-0.112084135889079	-0.137149084127445	0.025507907973055		3.9451792886572403	6.485750232449191	0.946834589284385		0.0434305702093331	3.31750730065254	-0.12041280834885199	0.465605908923188	-0.16203711137524401		0.424151573932176	0.285623036324846	-15.952255951546134
ko:K02954	2.39102868125092	0.0136142740395164	0.7181343660460929	0.0779382400381037	0.459495314521873	8.11241266403896	0.49335435682169804			-0.0546411625124068	0.0270135607311273	-0.148275188431984	0.586687805637471	-0.223478720578488	0.422269151465479	1.45653982810865	-0.11124648370318099		-0.236753046687347	3.3649350115367995	0.953216216171419	-15.911216187243785
ko:K02961	2.62838572844074	-0.130408030498121	-0.0593884230908635		0.502598885561559	0.314634658924208	2.7896806251822204	2.09404814074662	0.133004138445929	-0.128719770453262	0.21599357384451698	0.275446547387798	0.47329799783841603	0.11976963226520698	0.17063373661976597	5.16151125805388	0.73221662755254	0.167254921484974		2.79707017227099	0.24092045647745397	-15.86956514861383
ko:K10228	0.266456445137133												14.727993941417001						-0.0663751070216912	0.506566987331049	0.340704524616349	-15.508890346342707
ko:K13245	2.9482528259642202														14.395321097073	-0.273828112842553	1.1657011415954601	0.12750004531788	-0.168403504500704	-0.143650284134172	0.335779157246883	-15.438419539755794
ko:K02469	2.2639293146567203	0.468414261014364	0.235633226108137	2.26775764686411	1.3874457333404397	-0.101489703321803	1.4908878704865602	1.8802695754605099		-0.42357208691243997	-0.16352483085877498	3.7821572596391295	-0.543050869723392	0.43436994364280396	2.28157178553206	0.8954009038990172	-0.0782051439260698	0.359166778012631	-0.0915491873420208	0.6266386654538111	0.509677360322279	-15.21799918769135
ko:K00919	2.19881490460188			-0.0868616067693278	-0.0714860573705027	1.06244372122888	2.7476847077290203	3.3114923938062697		2.41438073246559	0.288984528244094	4.8180971297672	-0.166167219957516				0.47870411044883004		0.0288282816196059	0.0616423183999458	0.32179227500772195	-15.20953531461981
ko:K01872	3.3720826056733197	-0.257984825891974	0.408125897175544	2.01059012522125	1.4820224442988799	0.0569654983196268	3.17958518707644	3.4555964924586804	0.215605575530987	0.17234778936305703	0.513429916345945	1.92645707186146	-0.5662408456964161	-0.00911989853324174	-0.0618165635824034	-0.0205214446623	0.7406510681300129	0.235857628378448	0.09331366987552699	1.2481727661355602	0.273508625922291	-15.096546177727374
ko:K03979	1.50628677180094	0.252419851775778	0.269019404811498	1.9629171513445902	1.5619638158130198	-0.191602644838531	4.82007512461163	1.4634080409651598		0.0340683430192808	0.120905363207696	4.57240228086371	-0.257667160671212		-0.37299298604499104	0.18560882441137103	-0.33567949016024895		0.21526327489516	0.6573531965273111	-0.0385257416601179	-14.918936648871103
ko:K00001	2.69482562872883		-0.18259327003540402			13.280370949609802				-0.27940668661410806					0.575773722037138	-0.0432309243219995	0.22263780058071497	-0.287498074057651	0.05609953972466901	1.80648510695878	-0.242276289474006	-14.906361874407933
ko:K01939	1.51902705847289		0.314135012173639	-0.429533215091374	-1.0358180878052698	-0.250025289868952	-0.460901963013502	1.5225372338495902		3.72271995524103	4.0172749468276	3.52405451690369	2.7343568377001204	0.609505443372088	0.175810576479406	0.0901182066824345	0.24659375317471802	-0.17610331015314	0.103457762805479	-0.0161902603784705	0.210330845583428	-14.902322964482515
ko:K03072	2.6748829364804703	0.170421775071433	0.0838798542183876	0.375250825407608	2.1124174864166902	0.0613046809285807	5.84311836846568	1.7689517985406598	0.253121053294613	0.29763002509301895	0.0758537087207794	0.5495032218207621	3.2958998305084197									-14.887352628486632
ko:K09125	2.0453103782867603							-0.32867948863185803			-0.0152371003929091	-0.290004751403921	-0.11281940008534401		14.785248155923801	0.527970411465237				0.29829149031223995	-0.0522228123728691	-14.812546504814376
ko:K00088	1.61667169086724	0.112624512947664	0.0895991832347239	-0.660478150518797	0.9801297466126541	1.8116496866984901	3.7867457672448905	1.2307993767988101		1.72743769173874	0.4636151171182121	-0.00382248922758721	-0.15372668944276502	5.30813705032895								-14.692710803533986
ko:K02899	2.76392283191655	-0.0332551743012972	-0.301526145293927		2.3811000527654302	-0.08119605203013701	4.74608303946866	0.397348608668024		0.32282864850820503	-0.00022644531551875498	2.40153967761501	0.228415408604617	0.603841909435333	0.49444433552277794	0.46971433584667205	2.11182721321926	0.208495433484547	0.20021646897145998	0.36734550676625605	0.08461395598839098	-14.601610777923762
ko:K03628	1.70806695865719	0.280505707757613	1.09939730627695	0.21373164747711	2.69035630113785	1.3447017762682099	2.19043491568667	0.30342932733060496	-0.0891964423735766	2.530832032132	0.560195051038596	1.7298724072270102	0.258850939391295	-0.45224660393686295	0.458239427188326	0.250111345211102	1.05679237560432	-0.13116482795805198		0.0802119222019342	0.197676611550693	-14.572731219211791
ko:K00281,ko:K00283	1.68045599208814		-0.0712213613574063	0.6280837634690121	0.9585736441580001		1.76367377453223	0.131378102560461	0.23774912012998398		-0.20166733378448798	5.58135606162757		5.582908980053491	1.01256223062252	-0.186177151324585	-0.81867629463018	-0.161202668544582	-0.18998169828651	-0.28726334746697696	0.587495235058078	-14.567591056816617
ko:K07794	2.5271227235860803	0.347654119826301				-0.163391254305066					-0.21979940296914605	-0.16124990999687			0.29335471509612204	14.327485504285901	-0.261404379497845	-0.106534199858128		0.288773254661973	0.20641973613047102	-14.551308183373713
ko:K07478	1.59344368515055		0.23387655209127697	2.9918110395443303	0.87373670383275	-0.0424101727521373	-0.323024173672204	-0.575043822603736		0.0389154031745267	-0.100482378152237	-0.879690317650736	11.8817200259583	-0.0603228879121115	0.0945171397905657	-0.10748414663146699	0.29644147073708804	-0.0451069289443886	0.229608475399165	-0.169241605942905	0.199520764206043	-14.537341140472122
ko:K06942	2.79638003236588	0.198377732566941	0.336969180976403	0.30096729465842	-0.304114816253945	-0.23096936775385998	0.803523832078855	3.9099115308471	0.214730393670297	-0.0528670167394366	0.337956291728227	0.41416225980437005	6.42964836290322	0.437734042251295	0.7861554571087891	0.172575491005412	0.0932033973668895		0.0943580368609433	0.313868028336792	0.203537028599347	-14.45972716001606
ko:K14441	2.14268190266116	0.208259794725895				3.89046700341502	-0.525059988171496	1.66743560323504			0.470923485633767	1.46748313687049	0.7043582930938509		5.4811100284800895	0.168928687548102	0.33721919211247997	0.278892480132248	0.14265121940712			-14.292668936482606
ko:K02887	2.54003501903384	0.0392202337050595	0.116043661634131	1.9100262109252502	1.26552970970606	3.56193994920173	-0.286394331404739	2.7111508043476005	0.202258914161015	-0.0878734669517948	0.610230390957343	-0.6424680092117651	0.7191026222501979	-0.401439769602471	1.18109867625801	-0.0817028629015038	1.04535858285097	0.391244279335358	0.26490396456637805	0.910384458638936	0.622465955934101	-14.051079974399867
ko:K05807	1.8852608796134698					-0.226883271319325	4.16057009855105	0.757836940502011		0.987174080757184	0.446573148333565	0.309385306748469	-0.0398162956632506	0.28587235758975105	4.80851798210906	-0.110362389387997	1.3236695100954898	0.31430233497176596	-0.17764527015568699	0.45239652008653997	0.691712867311867	-13.983303920530494
ko:K07345	4.221496019286509						5.82005312160467			8.748513959284969		-0.592710591451808										-13.975856489437831
ko:K02884	2.87979826731715	0.0615654570830508	0.982423318028495		2.91745458450958	1.71117530201108	2.24110874284972	-1.14306254101549	0.425597454853378	0.43553780931394703	-0.15375532270640696	3.5809260390474598	-0.20241693807923802		1.21671654144098	0.0772860833649785	0.7586867260603349	0.49730878892687796	0.115255593197729	0.14289745415311497	0.30536339324313	-13.97006848628272
ko:K02963	2.2919617993164	-0.18490497723487	0.24102991508421398		1.08053517783349	1.00750798525924	3.6575088883245295	1.8295709423655502	0.228049929371313	-0.103438607678959	0.237410845077842	0.144985786573059	5.374139121856261	-0.111155866280357	0.11429867295200599	-0.022442450184944	0.33092836403299297	-0.0361953457727211	0.23491973187099804	-0.263737940877064	0.20815132879218	-13.967161501364759
ko:K00412	1.63409648282388					11.613863089281	2.1373017632345803	1.16494457025312			-0.17126326669206698	0.237480382756548	-0.664976439839936	-0.37706329142547707								-13.940286807567768
ko:K03610	1.9948066717907					0.309235470242886	-0.731170010424751	0.9825603286886221	-0.0891964423735766	4.50410814149242	-0.0811265884276626	0.17289509806748699		0.393789566787419		-0.0857859064084438		-0.0499299204696516	-0.12572133080344197	8.32892229633709	0.36334514575266297	-13.89192584846106
ko:K02902	1.36793083985123		-0.26397604819167003		1.7586370670129698	3.5118560825476597	3.03424454449892			0.18229130079114803	0.268244284659937	2.97186787285377	0.0311844400480151		-0.061586493822497	0.205523713490407	0.291469592749485	0.0385134001053728	0.569568322459433	1.28693118625694		-13.82476926545989
ko:K02967	1.1920541308255	-0.00547289267388199	-0.0964133523769449	-0.338491573004752	1.0866492651925699	0.555479836046235	2.12203828019812	0.986834785073442	-0.135601238991172	-0.30833693721250205	-0.00289334676981463	2.34120104135831	2.0888248296404903	-0.30897703961191303	0.336698007542874	0.882252502175109	2.5052238342929303	0.255270971139757	0.221158743906659	1.2489398583979299	0.241336256270466	-13.675721830593913
ko:K03723	3.0128362949828498	0.169234276175434	0.0400998870160713	2.13146374754084	2.52291997998961	0.0703606820255549	0.7869678275764058	3.1001451244796603	0.209975765817329	-0.16756705061463	-0.12262831851938599	-1.68790194332109	6.06798632223819	-0.0429484019129747	-0.271587080741358	-0.108008412843452	0.601482131108264			0.40992317768019604	-0.0863303760634723	-13.623587337631191
ko:K00411	1.77115147090754					0.556261316017662	-0.310484449462534	1.43426727000292			5.137793228149639	2.1469181088465	-0.0989430515533413	0.154675963000842	1.21552635955821	0.5885091024970961	1.8442659746594199	0.38346096105264293	0.217030839558715	0.21505457469028197	0.09202334316778699	-13.57635954018584
ko:K02337,ko:K02342	8.47367573465038		0.254317059573003	6.119642349757941	7.10583999601936																	-13.479799405350304
ko:K03086	1.4080804680197	0.696095217989805	0.33983837686426605	0.29880396815200605	0.985502350242207	1.13123565207314	3.62086182398251	1.0962450162961501	0.18979739850055102	0.00938830786738605	-0.0297840296153286	2.53864188589614	-0.34103815990349606	-0.451430055800895	1.52719745768799	0.7103877514459671	0.406896016359185	0.251854541289471	0.519288246067705	-0.19933609608454503	0.0556299071215843	-13.3560755764318
ko:K03596	2.36956794243488	-0.15578089761219	-0.136003450710866	0.380515264737576	2.40948906122675	1.5448139661899098	2.22039947093287	1.50380555765286	0.18379521818241001	0.0870386346735224	0.14336829409538598	3.25738302624387	0.23391266003270603	-0.210870101865413	0.396309867682669	0.214485832553668	0.695269283007745	0.307647854176424	-0.20479921170173998	0.382052823819086	0.0115909987493802	-13.264424152066622
ko:K14987	0.239062439212469																13.2070442081423					-13.2070442081423
ko:K01776	1.8502510646868202		-0.17224297283506	0.14133874524391501	0.15733907132907698	13.0629112689781				0.318833424681551	-0.161048078901715	0.15756942096557502						-0.0519494504303818			-0.267963038241887	-13.184788390789175
ko:K03046	1.3465103847437099	0.0795708220741405	-0.23843706791845803	1.13541609551984	0.6355209214202869	3.0466598976504398	1.5106433014560903	0.0690055047064409	0.217125309935913	0.4781400855559871	2.0287759718611	1.86889561481217	1.98460156638189	0.33925005816001697								-13.155168081615857
ko:K03071	2.1738933641178404					0.80803884314379	0.358931648118441	0.5624212417044979		0.254503547400436	0.18474620978015602	-0.46689005657186106	6.89968043623137	-0.131035536598341	0.9880174886011981	0.7768031173913841	0.537255237553724	0.442708867320624		1.39157537737561	0.332311453492367	-12.939067874943397
ko:K00928	2.59092913817232	-0.048680855100817995	-0.24867394495036396	1.6382702109049299	4.01278209572153	-0.17212676662637397				0.708938968279229	-0.247317220804805	-0.5222112048618571	5.55168997365385	0.318204661757924	-0.157681880170571	-0.170734607416625	-0.181828717625443	0.114478010868269		1.9581000896214398	0.3668384071683571	-12.920047220418672
ko:K03320	2.12826363521015	0.220615795530415		0.9192915166094041	0.23340738869917801	7.3725458926227105		-0.0482060105292477	0.113638994037712	0.12579236398114998	0.168833308947338	2.74765380713936	-0.0603718900227311	0.23036445294900898	0.0994585491915308	0.284210962007398	0.613136707641992			-0.0324928624782845	-0.167076652336645	-12.82080232399029
ko:K01879	1.6842773812940202					-0.0288831922233979	2.532458206686	0.785015119695451	0.175990294389703	2.36701562377841	0.217775803371251	0.31906991809752	0.0844895545559077	0.21949536157007699	0.0061898086572157	1.28065933115396	0.369187295944967	-0.177137544778579	-0.16610032453089302	4.57643551845291	0.213484470796507	-12.77514524561701
ko:K09748	2.8853308439247902	-0.253878079378846	0.0550699987127176			0.261797577182515	4.067219689753999	2.08792720224274		0.41307418095622706	-0.145700451792378	0.0722472597131266	-0.37757536618781795	-0.20849262617118697	4.75980702586692	0.8470241946517291	0.534168413594242	0.26944667169738	-0.0861534953493608	0.10815187214533901	0.282487120245514	-12.68662118788286
ko:K03701	3.0374317512833198	-0.13464932809435098	-0.113525231257627	3.20980174661412	3.72469724925045	1.67299214077153	-0.955105630394975	0.501107559071148		0.183246822299725	-0.0290290983715904	-0.24619877857264	0.281158522798124	5.73313875748714	2.83306731004482	0.11586823591330901	0.584462786219197	-0.12328208597687801	-0.22958622758421898	-4.06542645414024	-0.27785783182946505	-12.664880464247577
ko:K14998	3.60354684390474					6.1140012696373995		6.126641694069019			-0.10782748063815599	-0.0158426783156844	0.171407412588468		0.0566846215331264	0.22141961605630103	-0.182758865792285			0.0213440397108476	0.20413388013615302	-12.609203508985189
ko:K01892	1.43107352851124		0.260314118309927	0.6219642036711128	0.9713309458803872	3.6051302391812903	3.51705640257783	-0.13569217946979198	-0.0891964423735766		0.379068630509746	3.13771724672978	0.416834712937534	-0.102908406788792	-0.12273459778486301	0.26154301183599	0.0392154400570851	0.254864988746777	0.00830913644378662	-0.103182351478915	-0.338986645206958	-12.580648453778347
ko:K02013	2.25473012760863		0.20988356138216702	0.6826840306989661	0.10180049168887699	0.20295785157611				-0.0502860373910732	0.0078883337247272	6.054746702028531	5.0879438484633		-0.0125768809601349	-0.0857859064084438				0.225000734890058	0.152070592850125	-12.576327322543209
ko:K03070	1.7200768069718502	0.668018878838721	0.414252560346734	2.6564653533236497	0.8686448918290749	0.9489718874149549	2.28429755861116	1.18082373806603	-0.126108185830522	0.63427902270699	-0.137280903271138	1.61130612054699	0.6514284123562081	-0.22839447490518697	0.5625841227968079	-0.48758866919016897	0.17187114806609302	0.156951535988685	-0.0500725135682979	1.1077352572013501	-0.31337247870214396	-12.574813262625993
ko:K00274	1.8188872342266598									-0.10312612472693701	-0.0887451067165779	-0.23283729633733802	0.213507654243178	12.8824594445809			-0.19596325268741802					-12.475295318355807
ko:K09796	2.05240019584471			0.222617551236316	-0.061725574289910004	-0.10387372725307198	-0.310811379242284	0.517126602222499			-0.0510362119549738	-0.26427367350235		-0.17022495036548999	12.589091274031501		0.0618375031655116		-0.0292980328642485	0.163661704645396	-0.24270913105148104	-12.320381954777412
ko:K02257	2.4476333253788303	-0.195520799813592	0.0795430855847526	1.6695805843290001	0.0523298530898925	-0.16471943355736499	5.21880642452505	0.175713196792502		0.447470998124064	-0.409521696784947	4.54836100845564	0.332851137941145	-0.10061074109125599	0.310708639441418	-0.00874727364759435	0.47157018670532597	0.204262796786022	-0.16960935881587402	-0.14770455253362302	-0.086128764161873	-12.228635291368686
ko:K01876	1.51536041000639	0.23273443507828898	0.200358918374693	-0.158847341109372		1.09482030280729	2.8945629578503103	0.652212535657284	-0.0891964423735766	0.14776883506512803	1.4052818730243897	3.25626716435516	0.344985330878727	0.0757885535372351	-0.14018107687585402	0.7751918935137841	-0.0536889012481284	-0.0809707926360687	-0.00988404025308181	1.33307711887956	0.22323187561118302	-12.103513200136952
ko:K01883	1.76584242259656	-0.10387272407242	-0.244810064437654	0.7291471057724209	1.6472350933643898	-0.0241872047958987	0.683182210200555	0.955740179543881		-0.404973860908942	0.36449039896538504	0.508973957429749	0.694757570138967	0.21871284606431898	0.23333726608892003	-0.248572415818763	7.05118253381256			-0.28988580244142603	0.183445795286615	-11.953902884192658
ko:K01890	1.49696994982634	-0.18300805974642	-0.06903990355643401	0.348207627505491	0.0039061669798380705	3.4064582878864105	0.130651226381235	2.42370949115043		-0.0987710790198961	2.8987466186876203	0.0879090350811878	0.158869994805272	0.026235571066826	0.319742207473206	0.35396165772086097	0.778910448477371	-0.167326642051693	0.294723102396539	0.922408711047364	0.303066737116643	-11.939361199401851
ko:K03546	5.3273300189994		0.210799170884507	6.54704732820583	4.32118734011451					0.13770791881635502		0.6205975010921629										-11.837339259113365
ko:K07736	1.98721764985354	0.25302933940421696	0.512925807278688	0.412948515651089	0.24495605529870604								3.3963400910568797	4.37222360176326	0.981681890366565	0.5360011352216529	0.574365853814833	0.24702418826777897	0.293617347152123	-0.0328874721895474	-0.12867714089836	-11.663549212187887
ko:K01712	1.4488576092787702			1.13543032725468	0.27448659571538503	-0.252011650128493	1.7756296501942	0.17427855100399597	0.221669613569292	-0.27222897760371695	0.219040824933022	1.67603642313306	7.369174099169309	-0.24070671162639604		-0.0537646232627478			-0.183115898840888	0.0165951279563162	-0.275432945850141	-11.585080405616878
ko:K03703	2.30927608600849		0.361281695878942	3.26698320367159	6.50661107455371	-0.12431171179822	-1.36388115451531	-1.1735857654768502		0.0256471277658299	5.3826601903320395	0.486366832020099	-0.9636364138732891	-0.36783302647332	0.056371945776626	-0.0121947437205494	-0.11876472630877198			-0.42945903581455896		-11.532255492017967
ko:K01491	1.87643980067833	0.0512536161680264	-0.0367562166106197	2.74499082287183	0.553250143935019	-0.554441497502574	3.69069044559232	0.760029551936286	-0.21107006699114603	0.46390913353089797	0.13590318331753098	0.350094820858476	0.312617379717795	-0.15989062939586302	1.6427868631515699	-0.00120584027780776	0.218376173287494	0.312838077515713	0.244118394595089	0.60622033858099	0.213484470796507	-11.33719916507753
ko:K00645	1.77669306841131	0.0286005150889806	-0.0129195134136534	-0.6181406385885071	1.10157604428479		3.8271194051829904	2.3051321495864703		-0.309937981299253	0.00914177914014285	3.2853854735025494	-0.381414496400507	-0.0596895652177521	-0.115235944834678	0.5737434906715949	0.24064924201020602	0.305306856225889	0.21936043407385397	0.623055943359196	0.204516696213496	-11.226249889585807
ko:K00615	1.22164192314816	0.432427136514835	0.18316478353389398	-0.140775552747885	0.9825911016834821	0.285463993339357	-0.0995436398434448	1.29785432357878		1.10218259884357	0.0872573405419135	3.06620366841469	-0.179801792221607	0.188804156165885	1.5556336768277201	0.0480903406215172	0.18954164986107896	0.26944667169738	0.160928002528057	1.37249286375685	0.390464276043913	-11.192425599139986
ko:K07568	2.09724211569954					0.7545333661667379	-1.2246282968728	0.37546435545101003	0.23484380121917103	-0.0542061106915417	0.36569748326876594	-0.18005714101587697	-0.15685985949219902		-0.321172401375091	11.222855558301198	-0.0548207276896007		-0.157466505361389	0.122897999954766	0.21715373805588897	-11.144235259919038
ko:K06287	1.3652588894902802			-0.0491813656258868	-0.789295343114669	-0.166013653078633	0.338383687000039	0.288749870008549	0.175990294389703	-0.372133073578839	-0.209107767215489	-0.31509542294882	6.531777517129519	-0.0923266015279195	4.81107418232899	-0.10748414663146699	-0.180768871676355	-0.16697955047463098	0.0647013771891241	1.33116342895589		-11.093454561129105
ko:K03547	5.25516089093607	0.203691096247793		6.1676454635985	4.69357881637991					-0.0605155824398445		0.21255219093993802								-0.328517087092922		-10.888434897633374
ko:K07738	2.03101530940619	-0.164557651050599	0.20042068357351	-0.159111438715911	-0.31461487922847803	-0.0600442892234337	-1.04969787924776			0.530124375607173	-0.0222000272178594	0.343021762951681	0.000364387993364879	-0.16087669375592903	0.17580532447763403	10.5747368806983	-0.160024664600606	-0.165066118613443	0.214493373527027	0.795138653554509	0.26683107920256	-10.844742879931744
ko:K02274	1.33926896306137	-0.414790548302154	-0.149435527499275	-1.34479420016783	0.10248111966325801	2.87958566315781	3.06313262794331	0.9029069270883789			-0.257436414045845		2.2697900813392202	-0.0787931628683755	3.13967626453457	-0.105705180112127	0.7449393819401279	-0.335674214224392	0.14429116617659699	-0.13226808717318597	0.41671942532028294	-10.844625322770371
ko:K09903	1.76454368891604	-0.0551260578962614	0.212727515655161	0.0899062003989617	-0.909021641083624	0.44729444850584604	3.79713551086584	1.0375450023933899		-0.0831181896179626	0.0408132957633703	3.3762118038752096	-0.0606220567043405	-0.140221049638417	0.23354033398485602	0.7801947556523959	0.605194893271862	0.282573919157416	0.14613571860036903	0.7939371952099091	0.187890949160918	-10.7829925475549
ko:K17322	6.3423955313066696					10.8649727200191						-0.0259649899366858					-0.18401607652205101	-0.133345746115674	0.208579004124091			-10.730224911568781
ko:K02837	1.59152904066936	0.207735273843085	0.21180027781093202			1.9752972093023702	-0.312818827365948	0.616162124678675		-0.108516066685428	5.46483158872722	1.23140495518448	-0.4046625645177411		-0.409923433707651	0.616350465791216	0.7741307060600799		0.268272877369991	0.370883804514117	0.20227248885445398	-10.70322087985985
ko:K00161	1.42881991712408						2.7355078004036497	-1.19590554632026					0.5012819102042729	0.550166282366716	4.89932477547689	-0.38972906124083206	0.5376969513039109	0.42803817649257897	0.668671482234365	1.8620892307555699	0.0625807094548242	-10.659722711131685
ko:K03685	3.1144482862274	-0.0550967918149294	0.22054458210673	1.52588250218771	1.96768643576285	-0.3523184932256971	-0.20869619036366	1.1119474411232801	0.153834528046883	-0.33899646135959305	6.4480649635069405	-0.399355305665592	-0.120402464157966		-0.16974949123938501	0.128115060628751	-0.0200848900144618			0.32383690641688695	0.3866535269769079	-10.601865858915655
ko:K02227	2.3070581480831					-0.027692388373366003		0.5672916615476539			9.52542591824499	0.10300459064890301	0.19617151221575502							0.20970431302405398		-10.573905607307989
ko:K00564	1.9914258119364199			-0.169483986150724	0.645145145982049		4.20104761575192	0.321564703150511		-0.0702633711038373	-0.10519118058228999	4.809384273731901		0.271479225770204						0.34686362889464	0.23301827588171697	-10.48356433132609
ko:K01507	1.94643107300566		-0.0733110014649655		-0.30899912601971896	0.12134097586736801	4.86429023225787	1.53457824689595	0.112354170940488		0.240944032226467	3.4371635820380897	-0.14169673757845902	-0.16821331283806198	0.137688569862646	-0.028483224692412996	-0.0930587590771651	-0.21404352786479602	-0.136382806671931	0.588327121619631	0.544956381361767	-10.417454816862769
ko:K00648,ko:K11608	2.75502511890316	-0.26217979527130303	7.296649205325661	0.085668728669702	3.2009399604639																	-10.321078099187961
ko:K02039	2.6779040626917		0.24803811193251601	0.773604050770963	3.56754575811203	-0.305193472364784	0.8612348822548441	0.9864960901183	0.218724521923755	0.19512425878117604	0.20497998968264602	1.7986915815696298	0.229738061107333	0.34295687584409495	0.38854564170783706	-0.0195823216523756	-0.861436815043543	0.22067403427004	-0.183431837111925	1.04862975963241	0.514192478570614	-10.229531650105562
ko:K01735,ko:K13829	2.99610297048519	0.21518986262602802	0.21554858124112397	0.159240007521995	0.5897677715419449										-0.0867688620144598	0.0697037816102406	0.42733787129703904		0.22059869278164498	7.9333584513279805	0.43953597411044704	-10.183512132043985
ko:K03338	2.75182637225357	0.214796636776214					-0.441494124880434					-0.15808091864219			0.16428217756159802	0.109521251901273		0.25232996116617495	0.0534759012347704	9.68888716720898	0.290700579152766	-10.174418631479153
ko:K13583	1.6851125878000102												1.0124580277448498	0.053103809304424	0.285690327329348	0.21578003106256	-0.366948435674301	-0.156543373235159		8.93011687240992	0.11543619418130699	-10.089093453122949
ko:K01870	1.58297892296365	0.215945380949557	-0.426677365433725	0.43511930829024603	0.47562351090639504	3.5497211634065495	1.6315483216558102	0.516673899689877	0.133004138445929		-0.00872492144262268	-0.221375887234114	-0.23362177625289898	-0.0615127665121164	1.10950998212647	0.630332803022999	0.293255757319669		0.32668620616082	1.2803568593145	0.37508799264804105	-10.020952607061385
ko:K03646	1.2349760022338898					-0.12484882215653399	0.18536105833458902	1.11130254364599	-0.0891964423735766		4.292128715094201	2.9128809986267994			0.38700569606891105	0.7285532439825401	0.20640226566545497	0.179572785257701	0.201562946591383			-9.990724988737458
ko:K01867	1.2250420298851699	-0.111764179729656	0.21610905692629698	-0.34722102419387196	0.8745158797697091	0.00481959956826311	3.35236304722194	0.27090262635449597	-0.126108185830522	0.504126257590876	0.155146988507044	3.65999603229963	0.669864386009455		0.0304550103452611	0.0506543438598232	0.0178236950041696	0.0509390800761355	0.21646648846252697	0.247826930702845	0.20851637123960604	-9.945432404184029
ko:K04485	1.88421285085116	-0.0882439748593595	0.28074613487498196	4.07437585168297	4.682188458555401	-0.0911936525107145	-0.267076939157593	1.13780102761545		0.250406195277701	-0.119913065801179	-0.49953287037609295	-0.17407025637536902		0.47481681887236105	0.18611368286118898	-0.34219776336480295	0.38150739058972905	-0.0854020030345712	-0.0864571881962192	0.050317689916196	-9.764185536570077
ko:K00566	1.4127508266759599		-0.00983681220040852	-0.334016301886617	0.0490872988975502	2.17828301284807	-0.49986279629807	0.8451499050378901	-0.0891964423735766	-0.18212465541534198	3.5848040497436804	5.18946999361358	-0.725639547374025	-0.11765427199686401	0.509928104780727	-0.134269417731388	-0.8508573724738521	-0.12746396774148802	-0.17498244375156696	0.20147060717220197	0.437559909878063	-9.749848852728565
ko:K02372	1.92680959300064						0.0368813375938367	0.0715788444596269	-0.117714728978224	-0.0267415885801338	0.16450615797701298	7.69451665176562	-0.25328399023244197		-0.0726665474924738	-0.171114714417007	0.326407685346984			1.6262371345918403	0.46107013973078204	-9.739676381765422
ko:K02914	3.69982922945156			-0.214161925614407		9.06487705595251				0.7618088874131401			-0.14188739474014803			0.231138194892813						-9.701774817903907
ko:K03072,ko:K12257	4.34171733028506													0.578544358534569	4.16252712367522	0.14699793126498903	3.93979914824608	0.20626331903721398		0.5250901259255379	0.0962478582467981	-9.655469864930408
ko:K01501	1.9769041406449699										5.61952576099266	3.9653900754421003										-9.58491583643476
ko:K01589	1.47733169132032	0.217882607427346	0.10487443882710601	-2.01294106569287	-0.20358828004614105	0.00761833565066518	0.312001367005764	0.953199720502184		-0.19985935303729502	0.10454407238330901	6.1769476098080895		0.312982899469056	-0.16285743067455302	0.21811531109387397	-0.160050474959797	0.21860157975134398		3.27548568239674	0.34241866772574	-9.505375687630563
ko:K00335	1.70852629288391	-0.38529380159307597				1.29278163852249	3.05385658546574	1.56713203639379			-0.21028430483343102	0.44941395767343795	1.3040479471096103		0.9843868065258391	0.47193647760495	0.170533074745286	0.4617941783846679	-0.0207831520426245	-0.10068582122532198	0.451202380204558	-9.490038002935915
ko:K06158	2.71072384477283	0.347229713862634	0.0704046416315027	1.4722475395068702	4.03745994321917	0.174613914902597	0.14798136569863599	0.523507256811092		-0.0794124056264019	0.282971788147239	0.911061420815774	-0.145674373217479	-0.10356579487856402	-0.11611514779423801	-0.20207917194346398	-0.0547450123030238	0.363225336673178	0.314717786410872	1.1719247085201399	0.33437713469749203	-9.450130645134026
ko:K03786	1.47625428407179		0.11255298788879	-0.0198124274423161	-0.0830652813849466	0.251530023744448	0.320291218591896	0.127270788466123	-0.218276630676932	0.121310111102961	-0.0256307600087659	2.9822818844028505	0.0604420008400806		-0.0397060233471368	-0.24088614185733198	5.67355145437534		-0.136382806671931	0.18575791346871898	0.116382635373214	-9.18761094686506
ko:K07098	5.14521310073875			4.72557719539948	5.0173612790762006			-0.21843839065798498					-0.20931809688026398						-0.169930029446887			-9.145251957490544
ko:K02518	2.9102656823109503	0.6754796142906679	0.565240652655314		1.2799418126063	-0.142378547624228	5.55844937238335			-0.0830471562016451	-0.0805630635880984	0.946683918131272	-0.00499705207547305		-0.21048403108126398	-0.0031762512828208	-0.0263674148535411	0.0445816444620865		0.40855173741015294	0.175606315632288	-9.103521550864363
ko:K03100	1.5721573056502198	0.20657738945530502	-0.29792332131897803	-0.256961269228358	0.119510982099027	2.22574760734219	0.787692580704138	-0.0920863355468352		-0.20382720258414802	0.17392597332998302	5.04446225312396	-0.28273142275455604	-0.164124752552765	0.12536923581902001	-0.27340548810182397	0.31397085689826	-0.174216694609052		1.94080551465029	-0.126411780093072	-9.066374126632585
ko:K01756	1.57857647514538	0.037126635541175006	-0.367409611503865	-0.7280830056399951	1.19453948312412	0.31730150384863204	-0.0130004217311786	0.7232887057155171	-0.114309024641736		0.0894574792155512	0.535320326671631	0.19039032446229998	-0.350342541319213	-0.245362366830974	0.0979695346267603	0.0132897474923945	-0.0499299204696516	-0.0494510076856806	7.34582381393971	0.365420447430468	-8.992040102245964
ko:K00882,ko:K16370	3.5013429933793505				9.372442456847132						-0.24581203279726396	-0.137066250179891										-8.989564173869976
ko:K03621	3.37677174952475					0.361393229917283					0.31783212784738896	1.15516232245196	1.06836919588122	-0.269422403895997	5.23408038609151	0.0443066499930754	-0.23044646362285603		-0.11525000369953801	0.9064436867381209	0.359688989911476	-8.832157717613644
ko:K00808	4.35726540463746															7.423668230223121	0.0323316117722613	0.20023243613473798	0.229608475399165	0.7574217474579541	0.18817411411722698	-8.831436615104467
ko:K17713	1.54642582348672					-0.0125121111735584	2.96279247529658	0.8498237773262879	0.213373413533291	0.5952254660462659	0.16418605229243802	3.96697046806779										-8.739859541389094
ko:K01902	1.11614295335437	-0.0970296330288298	-0.00605969880346018	0.5102899137370829	-0.4915760688328621	1.7065177436335	0.9385094106423799			-0.08703539319558098	0.165982682969886	0.45085111255067	-0.101250213475737	6.27296947151675	-0.4157711473052079	-0.5067475076057371	0.107043711791679	-0.22419154226085897	0.005165940269698429	0.20444385046716199	0.238341233181853	-8.670453866252386
ko:K00232	4.95587072519704		0.0785227397729697	4.87534447692109	3.8563178310426003							-0.148537590206259										-8.661647457530401
ko:K00384,ko:K03671,ko:K03672	6.9406559952956295	8.654554668998639																				-8.654554668998639
ko:K01928	1.3856297840793002		-0.0458621816181476	0.176104027815028	0.0970274458261018	0.183636939045531	4.04696735767202	-0.0231491868520026		-0.0989862735494789	-0.0913442345797921	0.176953920896095	3.50655196920832		-0.0509151288036607	0.21974215097803498	0.0669649250077066	-0.16430139274951902	0.308885116939736	0.149128687220578	0.195097557299615	-8.652501699756165
ko:K01736	1.2557862255623502	0.14924300965454002	0.0768925691718123	0.110466555769029	1.7432271327233002	4.689330497363679	1.0301052628337901	1.4899200601372298		-0.16645555678125198	-0.28075975465250896	-0.306313374956037	-0.33201941995008005	0.00527892551103646	-0.0567218671597115	0.0877121942087836	-0.12681861966736802		0.0313326780334008	0.293815856704442	0.18595131715243104	-8.624187466096517
