# Supplementary material for: Genome-resolved metatranscriptomics reveals conserved root colonization determinants in a synthetic microbiota
Source: Nat Commun. 2023 Dec 13;14:8274. doi: 10.1038/s41467-023-43688-z (PMC10719396; doi:10.1038/s41467-023-43688-z)
Supplement: Supplementary file 11 — Source Data [file 41467_2023_43688_MOESM11_ESM.zip › Source Data/Supplementary_information/figureS1/figure_d.xlsx]

## Sheet: Feuil1
Panel D
	Gene log(mean read counts)	Gene log(mean read counts) in Hou et al., 2021
AT2G38100	-1.0986122886681098	3.64631983969514
AT2G36020	-1.0986122886681098	2.3671236141316165
AT2G13680	-1.0986122886681098	1.5404450409471488
AT5G52290	-1.0986122886681098	1.203972804325936
AT1G54095	-1.0986122886681098	5.739792912179234
AT1G02405	-1.0986122886681098	-0.40546510810816444
AT4G37095	-1.0986122886681098	3.8430301339411943
AT5G17540	-1.0986122886681098	0.5108256237659907
AT1G56650	-1.0986122886681098	0.6931471805599453
AT2G43600	-1.0986122886681098	2.3025850929940455
AT5G26749	-1.0986122886681098	4.121743536410215
AT1G15160	-1.0986122886681098	-1.0986122886681098
AT4G37409	-1.0986122886681098	3.4760986898352733
AT1G12480	-1.0986122886681098	-1.0986122886681098
AT5G64190	-1.0986122886681098	1.992430164690206
AT5G57785	-1.0986122886681098	1.7346010553881064
AT4G01595	-1.0986122886681098	0.8472978603872037
AT1G47915	-1.0986122886681098	-1.0986122886681098
AT1G17600	-1.0986122886681098	0.0
AT3G56660	-1.0986122886681098	1.6094379124341003
AT4G01340	-1.0986122886681098	1.3862943611198906
AT2G38540	-1.0986122886681098	4.584967478670571
AT3G04690	-1.0986122886681098	1.992430164690206
AT1G05780	-1.0986122886681098	3.1498829533812494
AT4G27850	-1.0986122886681098	3.9448128282511368
AT1G65860	-1.0986122886681098	3.4965075614664802
AT4G03270	-1.0986122886681098	4.025351690735149
AT1G34140	-1.0986122886681098	3.545778610473263
AT5G39460	-1.0986122886681098	1.8971199848858813
AT3G60700	-1.0986122886681098	2.6855773452501515
AT2G07738	-1.0986122886681098	2.6855773452501515
AT2G07772	-1.0986122886681098	2.6855773452501515
AT1G51870	-1.0986122886681098	2.6855773452501515
AT3G50870	-1.0986122886681098	2.6855773452501515
AT4G21340	-1.0986122886681098	2.6855773452501515
AT3G19270	-1.0986122886681098	2.6855773452501515
AT4G15953	-1.0986122886681098	2.6855773452501515
AT1G21500	-1.0986122886681098	2.6855773452501515
AT5G22240	-1.0986122886681098	2.6855773452501515
AT4G16690	-1.0986122886681098	2.6855773452501515
AT1G72660	-1.0986122886681098	2.6855773452501515
AT1G65350	-1.0986122886681098	2.6855773452501515
AT1G74055	-1.0986122886681098	2.6855773452501515
AT2G31420	-1.0986122886681098	2.6855773452501515
AT3G03430	-1.0986122886681098	2.6855773452501515
AT5G37050	-1.0986122886681098	2.6855773452501515
AT1G19750	-1.0986122886681098	2.6855773452501515
AT5G20560	-1.0986122886681098	2.6855773452501515
AT3G21590	-1.0986122886681098	2.6855773452501515
AT3G46140	-1.0986122886681098	2.6855773452501515
AT5G53810	-1.0986122886681098	2.6855773452501515
AT2G23550	-1.0986122886681098	2.6855773452501515
AT3G57720	-1.0986122886681098	2.6855773452501515
AT1G19780	-1.0986122886681098	2.6855773452501515
AT2G15680	-1.0986122886681098	2.6855773452501515
AT5G52600	-1.0986122886681098	2.6855773452501515
AT1G26970	-1.0986122886681098	2.6855773452501515
AT3G10113	-0.8899734235567816	2.6855773452501515
AT4G09780	-0.40546510810816444	2.6855773452501515
AT1G03700	-0.40546510810816444	2.6855773452501515
AT2G31500	-0.40546510810816444	2.6855773452501515
AT3G50120	-0.40546510810816444	2.6855773452501515
AT3G51325	-0.40546510810816444	2.6855773452501515
AT5G65165	-0.40546510810816444	2.6855773452501515
AT1G61230	-0.40546510810816444	2.6855773452501515
AT5G56050	-0.40546510810816444	2.6855773452501515
AT1G13140	-0.40546510810816444	2.6855773452501515
AT4G15690	-0.40546510810816444	2.6855773452501515
AT3G48180	-0.40546510810816444	2.6855773452501515
AT1G26220	-0.40546510810816444	2.6855773452501515
AT3G24982	-0.40546510810816444	2.6855773452501515
AT2G27990	-0.40546510810816444	2.6855773452501515
AT5G19170	-0.40546510810816444	2.6855773452501515
AT4G15150	-0.40546510810816444	2.6855773452501515
AT4G20310	-0.40546510810816444	2.6855773452501515
AT1G24405	-0.40546510810816444	2.6855773452501515
AT5G43570	-0.40546510810816444	2.6855773452501515
AT1G35830	-0.40546510810816444	2.6855773452501515
AT5G65609	-0.40546510810816444	2.6855773452501515
AT1G07901	-0.40546510810816444	2.6855773452501515
AT2G29090	-0.40546510810816444	2.6855773452501515
AT5G21280	-0.40546510810816444	2.6855773452501515
AT1G63370	-0.40546510810816444	2.6855773452501515
AT4G27790	-0.40546510810816444	2.6855773452501515
AT1G62490	-0.40546510810816444	2.6855773452501515
AT4G33310	-0.40546510810816444	2.6855773452501515
AT4G13540	0.0	2.6855773452501515
AT1G44120	0.0	2.6855773452501515
AT1G06500	0.0	2.6855773452501515
AT5G17390	0.0	2.6855773452501515
AT3G61340	0.0	2.6855773452501515
AT5G19810	0.0	2.6855773452501515
AT1G27640	0.0	2.6855773452501515
ATCG00210	0.0	2.6855773452501515
AT5G19700	0.0	2.6855773452501515
AT5G16850	0.0	2.6855773452501515
AT3G17130	0.0	2.6855773452501515
AT5G49440	0.0	2.6855773452501515
AT3G61810	0.28768207245178085	2.6855773452501515
AT5G26250	0.28768207245178085	2.6855773452501515
AT5G43530	0.28768207245178085	2.6855773452501515
AT1G72030	0.28768207245178085	2.6855773452501515
AT1G80090	0.28768207245178085	2.6855773452501515
AT5G26270	0.28768207245178085	2.6855773452501515
AT2G05632	0.28768207245178085	2.6855773452501515
AT2G36780	0.28768207245178085	2.6855773452501515
AT3G28150	0.28768207245178085	2.6855773452501515
AT1G54070	0.28768207245178085	2.6855773452501515
AT1G79915	0.28768207245178085	2.6855773452501515
AT1G17030	0.28768207245178085	2.6855773452501515
AT1G64770	0.28768207245178085	2.6855773452501515
AT3G12870	0.28768207245178085	2.6855773452501515
AT3G05160	0.3388503590261803	2.6855773452501515
AT4G09920	0.43610207757005415	2.6855773452501515
AT5G20470	0.5108256237659907	2.6855773452501515
AT2G32487	0.5108256237659907	2.6855773452501515
AT2G26440	0.5108256237659907	2.6855773452501515
AT3G13280	0.5108256237659907	2.6855773452501515
AT1G67160	0.5108256237659907	2.6855773452501515
AT4G22560	0.5108256237659907	2.6855773452501515
AT5G19870	0.5108256237659907	2.6855773452501515
AT3G50510	0.5108256237659907	2.6855773452501515
AT2G17600	0.5108256237659907	2.6855773452501515
AT2G18270	0.5108256237659907	2.6855773452501515
AT1G54790	0.5108256237659907	2.6855773452501515
AT2G34430	0.5353230953663782	2.6855773452501515
AT5G25230	0.5607579925141997	2.6855773452501515
AT2G07739	0.5715443588006964	2.6855773452501515
AT3G52155	0.6931471805599453	2.6855773452501515
AT1G07473	0.6931471805599453	2.6855773452501515
AT1G80340	0.6931471805599453	2.6855773452501515
AT2G41231	0.6931471805599453	2.6855773452501515
AT1G52000	0.6931471805599453	2.6855773452501515
AT1G65500	0.6931471805599453	2.6855773452501515
AT5G07780	0.6931471805599453	2.6855773452501515
AT4G27550	0.6931471805599453	2.6855773452501515
AT3G47020	0.6931471805599453	2.6855773452501515
AT4G19170	0.6931471805599453	2.6855773452501515
AT4G13500	0.8472978603872037	2.6855773452501515
AT5G23030	0.8472978603872037	2.6855773452501515
AT5G55650	0.8472978603872037	2.6855773452501515
AT2G20750	0.8472978603872037	2.6855773452501515
AT1G09310	0.8472978603872037	2.6855773452501515
AT1G24145	0.8472978603872037	2.6855773452501515
AT3G13520	0.8472978603872037	2.6855773452501515
AT3G53235	0.8472978603872037	2.6855773452501515
AT5G49120	0.8472978603872037	2.6855773452501515
AT3G48660	0.8472978603872037	2.6855773452501515
AT4G05018	0.8472978603872037	2.6855773452501515
AT2G01505	0.8472978603872037	2.6855773452501515
AT3G04050	0.8472978603872037	2.6855773452501515
AT3G07550	0.8472978603872037	2.6855773452501515
AT1G70220	0.8472978603872037	2.6855773452501515
AT5G62420	0.9808292530117262	2.6855773452501515
AT5G41380	0.9808292530117262	2.6855773452501515
AT2G34240	0.9808292530117262	2.6855773452501515
AT1G53260	0.9808292530117262	2.6855773452501515
AT3G46190	0.9808292530117262	2.6855773452501515
AT1G07850	0.9808292530117262	2.6855773452501515
AT3G23120	0.9808292530117262	2.6855773452501515
AT2G02835	0.9808292530117262	2.6855773452501515
AT2G20625	0.9808292530117262	2.6855773452501515
AT5G45320	0.9808292530117262	2.6855773452501515
AT2G46360	0.9808292530117262	2.6855773452501515
AT1G32520	1.0986122886681096	2.6855773452501515
AT1G19115	1.0986122886681096	2.6855773452501515
AT2G15780	1.0986122886681096	2.6855773452501515
AT5G24352	1.0986122886681096	2.6855773452501515
AT3G56300	1.0986122886681096	2.6855773452501515
AT3G47760	1.0986122886681096	2.6855773452501515
AT2G25890	1.0986122886681096	2.6855773452501515
AT3G49570	1.0986122886681096	2.6855773452501515
AT3G21890	1.0986122886681096	2.6855773452501515
AT5G46360	1.0986122886681096	2.6855773452501515
AT2G23690	1.0986122886681096	2.6855773452501515
AT5G35926	1.0986122886681096	2.6855773452501515
AT4G40045	1.0986122886681096	2.6855773452501515
AT1G74420	1.0986122886681096	2.6855773452501515
AT1G67180	1.0986122886681096	2.6855773452501515
AT5G06900	1.0986122886681096	2.6855773452501515
AT5G61890	1.0986122886681096	2.6855773452501515
AT1G80555	1.203972804325936	2.6855773452501515
AT5G40180	1.203972804325936	2.6855773452501515
AT4G37685	1.203972804325936	2.6855773452501515
AT1G78955	1.203972804325936	2.6855773452501515
AT2G18560	1.203972804325936	2.6855773452501515
AT4G36900	1.203972804325936	2.6855773452501515
AT1G31990	1.203972804325936	2.6855773452501515
AT5G39080	1.203972804325936	2.6855773452501515
AT2G43390	1.203972804325936	2.6855773452501515
AT2G36210	1.203972804325936	2.6855773452501515
AT5G53820	1.203972804325936	2.6855773452501515
AT1G71370	1.2206332452190432	2.6855773452501515
AT5G48950	1.2992829841302607	2.6855773452501515
AT4G21140	1.2992829841302607	2.6855773452501515
AT5G17165	1.2992829841302607	2.6855773452501515
AT3G47030	1.2992829841302607	2.6855773452501515
AT1G06830	1.2992829841302607	2.6855773452501515
AT4G39650	1.2992829841302607	2.6855773452501515
AT3G22420	1.2992829841302607	2.6855773452501515
AT1G31175	1.2992829841302607	2.6855773452501515
AT3G60280	1.2992829841302607	2.6855773452501515
AT4G14695	1.2992829841302607	2.6855773452501515
AT4G22940	1.2992829841302607	2.6855773452501515
AT5G21910	1.2992829841302607	2.6855773452501515
AT4G03070	1.2992829841302607	2.6855773452501515
AT4G28850	1.2992829841302607	2.6855773452501515
AT4G19590	1.3862943611198906	2.6855773452501515
AT2G26695	1.3862943611198906	2.6855773452501515
AT3G57600	1.3862943611198906	2.6855773452501515
AT1G03800	1.3862943611198906	2.6855773452501515
AT1G71120	1.3862943611198906	2.6855773452501515
AT2G13900	1.3862943611198906	2.6855773452501515
AT4G08570	1.3862943611198906	2.6855773452501515
AT2G02690	1.3862943611198906	2.6855773452501515
AT4G09012	1.3862943611198906	2.6855773452501515
AT3G06220	1.3862943611198906	2.6855773452501515
AT5G57550	1.3862943611198906	2.6855773452501515
AT1G67860	1.466337068793427	2.6855773452501515
AT2G46810	1.466337068793427	2.6855773452501515
AT2G17770	1.466337068793427	2.6855773452501515
AT4G05170	1.466337068793427	2.6855773452501515
AT3G61930	1.466337068793427	2.6855773452501515
AT2G02120	1.466337068793427	2.6855773452501515
AT1G64910	1.466337068793427	2.6855773452501515
AT3G59450	1.466337068793427	2.6855773452501515
AT5G66980	1.466337068793427	2.6855773452501515
AT3G19330	1.466337068793427	2.6855773452501515
AT4G36925	1.466337068793427	2.6855773452501515
AT1G45545	1.466337068793427	2.6855773452501515
AT1G06923	1.466337068793427	2.6855773452501515
AT1G68520	1.466337068793427	2.6855773452501515
AT1G57943	1.466337068793427	2.6855773452501515
AT2G26975	1.466337068793427	2.6855773452501515
AT3G50890	1.466337068793427	2.6855773452501515
AT2G37540	1.5404450409471488	2.6855773452501515
AT2G34030	1.5404450409471488	2.6855773452501515
AT3G05780	1.5404450409471488	2.6855773452501515
AT5G01225	1.5404450409471488	2.6855773452501515
AT2G40340	1.5404450409471488	2.6855773452501515
AT4G22230	1.5404450409471488	2.6855773452501515
AT2G24740	1.5404450409471488	2.6855773452501515
AT4G26320	1.5404450409471488	2.6855773452501515
AT2G46130	1.5404450409471488	2.6855773452501515
AT4G12470	1.5404450409471488	2.6855773452501515
AT3G48840	1.5404450409471488	2.6855773452501515
AT1G69990	1.5404450409471488	2.6855773452501515
AT2G45180	1.5404450409471488	2.6855773452501515
AT2G43310	1.5404450409471488	2.6855773452501515
AT1G80470	1.5404450409471488	2.6855773452501515
AT2G43890	1.5404450409471488	2.6855773452501515
AT3G59880	1.5404450409471488	2.6855773452501515
AT5G39090	1.5404450409471488	2.6855773452501515
AT3G55180	1.5404450409471488	2.6855773452501515
AT2G20030	1.5404450409471488	2.6855773452501515
AT5G64820	1.6094379124341003	2.6855773452501515
AT1G77765	1.6094379124341003	2.6855773452501515
AT1G37150	1.6094379124341003	2.6855773452501515
AT3G57460	1.6094379124341003	2.6855773452501515
AT5G27260	1.6094379124341003	2.6855773452501515
AT1G74340	1.6094379124341003	2.6855773452501515
AT5G02890	1.6094379124341003	2.6855773452501515
AT3G13674	1.6094379124341003	2.6855773452501515
AT2G24040	1.6094379124341003	2.6855773452501515
AT2G21880	1.6094379124341003	2.6855773452501515
AT5G08360	1.6094379124341003	2.6855773452501515
AT2G23348	1.6094379124341003	2.6855773452501515
AT5G55010	1.6094379124341003	2.6855773452501515
AT2G05310	1.6094379124341003	2.6855773452501515
AT4G27980	1.6094379124341003	2.6855773452501515
AT2G24030	1.6094379124341003	2.6855773452501515
AT5G53200	1.6094379124341003	2.6855773452501515
AT3G43840	1.6094379124341003	2.6855773452501515
AT3G60970	1.65326339197413	2.6855773452501515
AT1G29540	1.6739764335716714	2.6855773452501515
AT2G45410	1.6739764335716714	2.6855773452501515
AT2G37960	1.6739764335716714	2.6855773452501515
AT2G27402	1.6739764335716714	2.6855773452501515
AT3G28140	1.6739764335716714	2.6855773452501515
AT2G27535	1.6739764335716714	2.6855773452501515
AT2G39010	1.6739764335716714	2.6855773452501515
AT4G01930	1.6739764335716714	2.6855773452501515
AT3G11390	1.6739764335716714	2.6855773452501515
AT2G28330	1.6739764335716714	2.6855773452501515
AT4G16050	1.6739764335716714	2.6855773452501515
AT2G01200	1.6739764335716714	2.6855773452501515
AT3G03190	1.6739764335716714	2.6855773452501515
AT3G26960	1.6739764335716714	2.6855773452501515
AT1G23450	1.6739764335716714	2.6855773452501515
AT3G05930	1.7346010553881064	2.6855773452501515
AT1G28180	1.7346010553881064	2.6855773452501515
AT3G25655	1.7346010553881064	2.6855773452501515
AT3G59530	1.7346010553881064	2.6855773452501515
AT4G04925	1.7346010553881064	2.6855773452501515
AT3G27290	1.7346010553881064	2.6855773452501515
AT2G18969	1.7346010553881064	2.6855773452501515
AT1G06350	1.7346010553881064	2.6855773452501515
AT3G09290	1.7346010553881064	2.6855773452501515
AT4G18425	1.7346010553881064	2.6855773452501515
AT1G79860	1.791759469228055	2.6855773452501515
AT4G04680	1.791759469228055	2.6855773452501515
AT2G34355	1.791759469228055	2.6855773452501515
AT2G35480	1.791759469228055	2.6855773452501515
AT1G33320	1.791759469228055	2.6855773452501515
AT2G03010	1.791759469228055	2.6855773452501515
AT1G53980	1.791759469228055	2.6855773452501515
ATMG00720	1.791759469228055	2.6855773452501515
AT5G59845	1.791759469228055	2.6855773452501515
AT5G07450	1.791759469228055	2.6855773452501515
AT5G59600	1.791759469228055	2.6855773452501515
AT5G58080	1.791759469228055	2.6855773452501515
AT3G20900	1.791759469228055	2.6855773452501515
AT1G71480	1.791759469228055	2.6855773452501515
AT4G38700	1.8458266904983307	2.6855773452501515
AT5G25190	1.8458266904983307	2.6855773452501515
AT2G27270	1.8458266904983307	2.6855773452501515
AT5G52300	1.8458266904983307	2.6855773452501515
AT2G21930	1.8458266904983307	2.6855773452501515
AT1G08730	1.8458266904983307	2.6855773452501515
AT4G13620	1.8458266904983307	2.6855773452501515
AT5G11180	1.8458266904983307	2.6855773452501515
AT3G59580	1.8458266904983307	2.6855773452501515
AT5G13130	1.8458266904983307	2.6855773452501515
AT4G01770	1.8458266904983307	2.6855773452501515
AT2G20520	1.8458266904983307	2.6855773452501515
AT4G20190	1.8458266904983307	2.6855773452501515
AT4G14480	1.8971199848858813	2.6855773452501515
AT5G35770	1.8971199848858813	2.6855773452501515
AT1G09812	1.8971199848858813	2.6855773452501515
AT5G52860	1.8971199848858813	2.6855773452501515
AT1G66830	1.8971199848858813	2.6855773452501515
AT3G10290	1.8971199848858813	2.6855773452501515
AT4G18980	1.8971199848858813	2.6855773452501515
AT5G57123	1.8971199848858813	2.6855773452501515
AT2G31310	1.8971199848858813	2.6855773452501515
AT2G37820	1.8971199848858813	2.6855773452501515
AT3G49700	1.8971199848858813	2.6855773452501515
AT1G73360	1.8971199848858813	2.6855773452501515
AT1G34065	1.8971199848858813	2.6855773452501515
AT5G60140	1.8971199848858813	2.6855773452501515
AT4G23870	1.8971199848858813	2.6855773452501515
AT5G25840	1.8971199848858813	2.6855773452501515
AT3G59120	1.8971199848858813	2.6855773452501515
AT5G25640	1.8971199848858813	2.6855773452501515
AT5G08460	1.9459101490553132	2.6855773452501515
AT4G19850	1.9459101490553132	2.6855773452501515
AT2G38160	1.9459101490553132	2.6855773452501515
AT4G16447	1.9459101490553132	2.6855773452501515
AT2G04495	1.9459101490553132	2.6855773452501515
AT1G71890	1.9459101490553132	2.6855773452501515
AT4G38030	1.9459101490553132	2.6855773452501515
AT2G39725	1.9459101490553132	2.6855773452501515
AT2G34238	1.9459101490553132	2.6855773452501515
AT4G24930	1.9459101490553132	2.6855773452501515
AT1G11570	1.9459101490553132	2.6855773452501515
AT1G20030	1.9459101490553132	2.6855773452501515
AT4G29020	1.9459101490553132	2.6855773452501515
AT3G05470	1.9459101490553132	2.6855773452501515
AT5G64990	1.9459101490553132	2.6855773452501515
AT2G06200	1.9459101490553132	2.6855773452501515
AT5G02540	1.9459101490553132	2.6855773452501515
AT5G24660	1.992430164690206	2.6855773452501515
AT3G52720	1.992430164690206	2.6855773452501515
AT5G64910	1.992430164690206	2.6855773452501515
AT3G04360	1.992430164690206	2.6855773452501515
AT3G10600	1.992430164690206	2.6855773452501515
AT3G14190	1.992430164690206	2.6855773452501515
AT2G41470	1.992430164690206	2.6855773452501515
AT1G66540	1.992430164690206	2.6855773452501515
AT5G48980	1.992430164690206	2.6855773452501515
AT2G22950	1.992430164690206	2.6855773452501515
AT3G46400	1.992430164690206	2.6855773452501515
AT1G14345	1.992430164690206	2.6855773452501515
AT5G43175	1.992430164690206	2.6855773452501515
AT1G30710	1.992430164690206	2.6855773452501515
AT5G62490	1.992430164690206	2.6855773452501515
AT2G37950	1.992430164690206	2.6855773452501515
AT5G12960	2.019514593099487	2.6855773452501515
AT1G27580	2.0350977278277838	2.6855773452501515
AT2G02590	2.03688192726104	2.6855773452501515
AT2G28671	2.03688192726104	2.6855773452501515
AT5G39810	2.03688192726104	2.6855773452501515
AT1G04880	2.03688192726104	2.6855773452501515
AT2G44290	2.03688192726104	2.6855773452501515
AT2G18938	2.03688192726104	2.6855773452501515
AT5G59370	2.03688192726104	2.6855773452501515
AT1G16225	2.03688192726104	2.6855773452501515
AT1G76480	2.03688192726104	2.6855773452501515
AT3G15170	2.03688192726104	2.6855773452501515
AT2G04070	2.03688192726104	2.6855773452501515
AT5G65880	2.03688192726104	2.6855773452501515
AT5G52670	2.03688192726104	2.6855773452501515
AT4G31020	2.03688192726104	2.6855773452501515
AT2G37810	2.03688192726104	2.6855773452501515
AT5G61070	2.03688192726104	2.6855773452501515
AT1G11040	2.03688192726104	2.6855773452501515
AT1G65484	2.03688192726104	2.6855773452501515
AT2G47920	2.03688192726104	2.6855773452501515
AT5G08250	2.03688192726104	2.6855773452501515
AT4G24010	2.03688192726104	2.6855773452501515
AT3G58150	2.03688192726104	2.6855773452501515
AT2G34320	2.0794415416798357	2.6855773452501515
AT5G12360	2.0794415416798357	2.6855773452501515
AT5G13920	2.0794415416798357	2.6855773452501515
AT2G16890	2.0794415416798357	2.6855773452501515
AT3G62380	2.0794415416798357	2.6855773452501515
AT5G57380	2.0794415416798357	2.6855773452501515
AT4G14490	2.0794415416798357	2.6855773452501515
AT3G18570	2.0794415416798357	2.6855773452501515
AT5G38060	2.0794415416798357	2.6855773452501515
AT1G73965	2.0794415416798357	2.6855773452501515
AT5G24040	2.0794415416798357	2.6855773452501515
AT1G52120	2.0794415416798357	2.6855773452501515
AT3G13950	2.0794415416798357	2.6855773452501515
AT3G02125	2.0794415416798357	2.6855773452501515
AT5G26960	2.0794415416798357	2.6855773452501515
AT5G37250	2.0794415416798357	2.6855773452501515
AT2G31790	2.0794415416798357	2.6855773452501515
AT2G29360	2.0794415416798357	2.6855773452501515
AT5G15770	2.0794415416798357	2.6855773452501515
AT5G44590	2.0794415416798357	2.6855773452501515
AT4G18990	2.120263536200091	2.6855773452501515
AT5G38790	2.120263536200091	2.6855773452501515
AT5G38800	2.120263536200091	2.6855773452501515
AT4G09840	2.120263536200091	2.6855773452501515
AT3G27860	2.120263536200091	2.6855773452501515
AT4G00310	2.120263536200091	2.6855773452501515
AT3G16380	2.120263536200091	2.6855773452501515
AT3G50750	2.120263536200091	2.6855773452501515
AT1G21530	2.120263536200091	2.6855773452501515
AT5G17960	2.120263536200091	2.6855773452501515
AT3G46810	2.120263536200091	2.6855773452501515
AT3G21620	2.120263536200091	2.6855773452501515
AT1G27740	2.120263536200091	2.6855773452501515
AT1G74730	2.120263536200091	2.6855773452501515
AT5G01320	2.120263536200091	2.6855773452501515
AT4G16563	2.120263536200091	2.6855773452501515
AT1G77200	2.120263536200091	2.6855773452501515
AT5G04660	2.120263536200091	2.6855773452501515
AT4G04750	2.120263536200091	2.6855773452501515
AT3G26060	2.120263536200091	2.6855773452501515
AT5G63090	2.120263536200091	2.6855773452501515
AT1G62920	2.120263536200091	2.6855773452501515
AT1G22740	2.120263536200091	2.6855773452501515
AT2G23230	2.120263536200091	2.6855773452501515
AT3G42550	2.120263536200091	2.6855773452501515
AT1G29590	2.120263536200091	2.6855773452501515
AT5G28442	2.120263536200091	2.6855773452501515
AT3G50470	2.120263536200091	2.6855773452501515
AT5G03020	2.120263536200091	2.6855773452501515
AT1G77730	2.159484249353372	2.6855773452501515
AT1G30740	2.159484249353372	2.6855773452501515
AT1G69560	2.159484249353372	2.6855773452501515
AT2G36750	2.159484249353372	2.6855773452501515
AT1G55990	2.159484249353372	2.6855773452501515
AT1G49610	2.159484249353372	2.6855773452501515
AT3G22275	2.159484249353372	2.6855773452501515
AT4G01190	2.159484249353372	2.6855773452501515
AT1G19390	2.159484249353372	2.6855773452501515
AT1G35310	2.159484249353372	2.6855773452501515
AT2G34990	2.159484249353372	2.6855773452501515
AT2G24645	2.159484249353372	2.6855773452501515
AT1G03495	2.159484249353372	2.6855773452501515
AT4G18940	2.159484249353372	2.6855773452501515
AT3G15840	2.159484249353372	2.6855773452501515
AT2G45940	2.159484249353372	2.6855773452501515
AT5G63480	2.159484249353372	2.6855773452501515
AT3G52740	2.159484249353372	2.6855773452501515
AT1G61630	2.159484249353372	2.6855773452501515
AT5G51480	2.159484249353372	2.6855773452501515
AT5G47590	2.159484249353372	2.6855773452501515
AT5G52220	2.159484249353372	2.6855773452501515
AT2G40711	2.197224577336219	2.6855773452501515
AT1G26590	2.197224577336219	2.6855773452501515
AT5G51795	2.197224577336219	2.6855773452501515
AT4G00970	2.197224577336219	2.6855773452501515
AT2G22460	2.197224577336219	2.6855773452501515
AT2G20470	2.197224577336219	2.6855773452501515
AT1G70450	2.197224577336219	2.6855773452501515
AT3G50180	2.197224577336219	2.6855773452501515
AT5G01070	2.197224577336219	2.6855773452501515
AT5G50940	2.197224577336219	2.6855773452501515
AT5G66330	2.197224577336219	2.6855773452501515
AT4G03540	2.197224577336219	2.6855773452501515
AT1G13490	2.197224577336219	2.6855773452501515
AT5G40730	2.197224577336219	2.6855773452501515
AT1G02575	2.197224577336219	2.6855773452501515
AT2G37070	2.197224577336219	2.6855773452501515
AT4G27810	2.197224577336219	2.6855773452501515
AT2G43440	2.197224577336219	2.6855773452501515
AT3G18880	2.197224577336219	2.6855773452501515
AT1G76800	2.197224577336219	2.6855773452501515
AT5G08050	2.197224577336219	2.6855773452501515
AT5G25920	2.197224577336219	2.6855773452501515
AT1G63057	2.197224577336219	2.6855773452501515
AT2G40925	2.197224577336219	2.6855773452501515
AT3G43890	2.197224577336219	2.6855773452501515
AT3G48540	2.197224577336219	2.6855773452501515
AT5G63350	2.197224577336219	2.6855773452501515
AT4G04745	2.197224577336219	2.6855773452501515
AT4G22660	2.2335922215070942	2.6855773452501515
AT1G19840	2.2335922215070942	2.6855773452501515
AT5G22555	2.2335922215070942	2.6855773452501515
AT3G09790	2.2335922215070942	2.6855773452501515
AT1G72100	2.2335922215070942	2.6855773452501515
AT1G21695	2.2335922215070942	2.6855773452501515
AT1G18630	2.2335922215070942	2.6855773452501515
AT1G34540	2.2335922215070942	2.6855773452501515
AT3G45720	2.2335922215070942	2.6855773452501515
AT3G15280	2.2335922215070942	2.6855773452501515
AT1G27610	2.2335922215070942	2.6855773452501515
AT1G68238	2.2335922215070942	2.6855773452501515
AT4G08210	2.2335922215070942	2.6855773452501515
AT2G15370	2.2335922215070942	2.6855773452501515
AT5G42655	2.2335922215070942	2.6855773452501515
AT4G31060	2.2335922215070942	2.6855773452501515
AT4G38300	2.2335922215070942	2.6855773452501515
AT5G57920	2.2335922215070942	2.6855773452501515
AT4G30230	2.2335922215070942	2.6855773452501515
AT1G09794	2.2335922215070942	2.6855773452501515
AT5G09910	2.2335922215070942	2.6855773452501515
AT1G01355	2.2335922215070942	2.6855773452501515
AT4G00190	2.268683541318364	2.6855773452501515
AT4G02650	2.268683541318364	2.6855773452501515
AT1G30920	2.268683541318364	2.6855773452501515
AT4G38310	2.268683541318364	2.6855773452501515
AT1G02650	2.268683541318364	2.6855773452501515
AT4G07400	2.268683541318364	2.6855773452501515
AT3G58190	2.268683541318364	2.6855773452501515
AT2G46995	2.268683541318364	2.6855773452501515
AT3G61550	2.268683541318364	2.6855773452501515
AT3G19090	2.268683541318364	2.6855773452501515
AT5G53980	2.268683541318364	2.6855773452501515
AT5G37800	2.268683541318364	2.6855773452501515
AT3G07120	2.268683541318364	2.6855773452501515
AT2G43660	2.268683541318364	2.6855773452501515
AT1G71910	2.268683541318364	2.6855773452501515
AT2G39490	2.268683541318364	2.6855773452501515
AT2G14460	2.268683541318364	2.6855773452501515
AT2G36695	2.268683541318364	2.6855773452501515
AT2G34620	2.268683541318364	2.6855773452501515
AT3G09520	2.268683541318364	2.6855773452501515
AT3G62990	2.268683541318364	2.6855773452501515
AT5G47610	2.268683541318364	2.6855773452501515
AT4G28690	2.268683541318364	2.6855773452501515
ATMG00030	2.268683541318364	2.6855773452501515
AT3G06778	2.268683541318364	2.6855773452501515
AT1G29770	2.268683541318364	2.6855773452501515
AT5G21050	2.268683541318364	2.6855773452501515
AT3G44790	2.268683541318364	2.6855773452501515
AT1G49010	2.268683541318364	2.6855773452501515
AT1G17920	2.268683541318364	2.6855773452501515
AT2G19610	2.268683541318364	2.6855773452501515
AT5G60780	2.268683541318364	2.6855773452501515
AT5G13770	2.268683541318364	2.6855773452501515
AT5G55170	2.268683541318364	2.6855773452501515
AT2G30890	2.268683541318364	2.6855773452501515
AT1G13620	2.3025850929940455	2.6855773452501515
AT3G15540	2.3025850929940455	2.6855773452501515
AT5G05220	2.3025850929940455	2.6855773452501515
AT5G56370	2.3025850929940455	2.6855773452501515
AT4G03505	2.3025850929940455	2.6855773452501515
AT1G78170	2.3025850929940455	2.6855773452501515
AT1G78230	2.3025850929940455	2.6855773452501515
AT1G61410	2.3025850929940455	2.6855773452501515
AT2G36540	2.3025850929940455	2.6855773452501515
AT2G41240	2.3025850929940455	2.6855773452501515
AT3G53840	2.3025850929940455	2.6855773452501515
AT2G32550	2.3025850929940455	2.6855773452501515
AT1G29740	2.3025850929940455	2.6855773452501515
AT5G63270	2.3025850929940455	2.6855773452501515
AT1G74670	2.3025850929940455	2.6855773452501515
AT1G64540	2.3025850929940455	2.6855773452501515
AT2G01905	2.3025850929940455	2.6855773452501515
AT5G58840	2.3025850929940455	2.6855773452501515
AT3G01080	2.3025850929940455	2.6855773452501515
AT4G01460	2.3025850929940455	2.6855773452501515
AT5G59305	2.3025850929940455	2.6855773452501515
AT2G28700	2.3353749158170367	2.6855773452501515
AT3G28630	2.3353749158170367	2.6855773452501515
AT4G35680	2.3353749158170367	2.6855773452501515
AT4G28560	2.3353749158170367	2.6855773452501515
AT1G68460	2.3353749158170367	2.6855773452501515
AT2G14830	2.3353749158170367	2.6855773452501515
AT1G51460	2.3353749158170367	2.6855773452501515
AT4G12440	2.3353749158170367	2.6855773452501515
AT3G26932	2.3353749158170367	2.6855773452501515
AT3G21340	2.3353749158170367	2.6855773452501515
AT1G33100	2.3353749158170367	2.6855773452501515
AT1G75900	2.3353749158170367	2.6855773452501515
AT4G31710	2.3353749158170367	2.6855773452501515
AT1G49100	2.3353749158170367	2.6855773452501515
AT2G25510	2.3353749158170367	2.6855773452501515
AT3G05310	2.3353749158170367	2.6855773452501515
AT2G01275	2.3353749158170367	2.6855773452501515
AT4G30250	2.3353749158170367	2.6855773452501515
AT4G14690	2.3353749158170367	2.6855773452501515
AT3G55720	2.3353749158170367	2.6855773452501515
AT2G21260	2.348163756605209	2.6855773452501515
AT5G44582	2.3671236141316165	2.6855773452501515
AT4G33410	2.3671236141316165	2.6855773452501515
AT3G15534	2.3671236141316165	2.6855773452501515
AT5G61090	2.3671236141316165	2.6855773452501515
AT2G46860	2.3671236141316165	2.6855773452501515
AT5G23980	2.3671236141316165	2.6855773452501515
AT1G16390	2.3671236141316165	2.6855773452501515
AT2G37000	2.3671236141316165	2.6855773452501515
AT2G40085	2.3671236141316165	2.6855773452501515
AT2G32180	2.3671236141316165	2.6855773452501515
AT3G11570	2.3671236141316165	2.6855773452501515
AT1G18835	2.3671236141316165	2.6855773452501515
AT5G10310	2.3671236141316165	2.6855773452501515
AT4G25830	2.3671236141316165	2.6855773452501515
AT5G23480	2.3671236141316165	2.6855773452501515
AT3G23110	2.3671236141316165	2.6855773452501515
AT5G20940	2.3671236141316165	2.6855773452501515
AT2G42380	2.3671236141316165	2.6855773452501515
AT1G70080	2.3671236141316165	2.6855773452501515
AT1G55265	2.3671236141316165	2.6855773452501515
AT1G64310	2.3671236141316165	2.6855773452501515
AT3G29140	2.3671236141316165	2.6855773452501515
AT3G01960	2.3671236141316165	2.6855773452501515
AT1G24600	2.3671236141316165	2.6855773452501515
AT5G46130	2.3671236141316165	2.6855773452501515
AT2G40250	2.3671236141316165	2.6855773452501515
AT1G64500	2.3671236141316165	2.6855773452501515
AT3G29970	2.3671236141316165	2.6855773452501515
AT4G01995	2.3671236141316165	2.6855773452501515
AT5G47170	2.3978952727983707	2.6855773452501515
AT4G27580	2.3978952727983707	2.6855773452501515
AT5G40410	2.3978952727983707	2.6855773452501515
AT4G01935	2.3978952727983707	2.6855773452501515
AT5G66270	2.3978952727983707	2.6855773452501515
AT5G17590	2.3978952727983707	2.6855773452501515
AT5G38520	2.3978952727983707	2.6855773452501515
AT4G27740	2.3978952727983707	2.6855773452501515
AT1G10300	2.3978952727983707	2.6855773452501515
AT5G54030	2.3978952727983707	2.6855773452501515
AT2G42110	2.3978952727983707	2.6855773452501515
AT1G54970	2.3978952727983707	2.6855773452501515
AT5G41650	2.3978952727983707	2.6855773452501515
AT2G44910	2.3978952727983707	2.6855773452501515
AT5G52100	2.3978952727983707	2.6855773452501515
AT1G22110	2.3978952727983707	2.6855773452501515
AT1G44318	2.3978952727983707	2.6855773452501515
AT1G78160	2.3978952727983707	2.6855773452501515
AT2G32830	2.4277482359480516	2.6855773452501515
AT1G45191	2.4277482359480516	2.6855773452501515
AT3G62690	2.4277482359480516	2.6855773452501515
AT1G61450	2.4277482359480516	2.6855773452501515
AT1G21510	2.4277482359480516	2.6855773452501515
AT3G10590	2.4277482359480516	2.6855773452501515
AT1G29000	2.4277482359480516	2.6855773452501515
AT4G03635	2.4277482359480516	2.6855773452501515
AT2G32620	2.4277482359480516	2.6855773452501515
AT1G73550	2.4277482359480516	2.6855773452501515
AT4G16980	2.4277482359480516	2.6855773452501515
AT4G16990	2.4277482359480516	2.6855773452501515
AT5G26320	2.4277482359480516	2.6855773452501515
AT3G55700	2.4277482359480516	2.6855773452501515
AT3G48300	2.4277482359480516	2.6855773452501515
AT3G05890	2.4277482359480516	2.6855773452501515
AT1G44575	2.4277482359480516	2.6855773452501515
AT4G20050	2.456735772821304	2.6855773452501515
AT1G52440	2.456735772821304	2.6855773452501515
AT1G61415	2.456735772821304	2.6855773452501515
AT1G51915	2.456735772821304	2.6855773452501515
AT1G26610	2.456735772821304	2.6855773452501515
AT3G28540	2.456735772821304	2.6855773452501515
AT5G58570	2.456735772821304	2.6855773452501515
AT3G13680	2.456735772821304	2.6855773452501515
AT5G43200	2.456735772821304	2.6855773452501515
AT1G64680	2.456735772821304	2.6855773452501515
AT5G11620	2.456735772821304	2.6855773452501515
ATMG01250	2.456735772821304	2.6855773452501515
AT4G26466	2.456735772821304	2.6855773452501515
AT4G11890	2.456735772821304	2.6855773452501515
AT5G24180	2.456735772821304	2.6855773452501515
AT5G58830	2.456735772821304	2.6855773452501515
AT1G67460	2.456735772821304	2.6855773452501515
AT1G27420	2.456735772821304	2.6855773452501515
AT2G47010	2.456735772821304	2.6855773452501515
AT4G37682	2.456735772821304	2.6855773452501515
AT1G13250	2.456735772821304	2.6855773452501515
AT1G23540	2.456735772821304	2.6855773452501515
AT5G01760	2.456735772821304	2.6855773452501515
AT5G66780	2.456735772821304	2.6855773452501515
AT2G14660	2.456735772821304	2.6855773452501515
AT2G21400	2.456735772821304	2.6855773452501515
AT5G52260	2.456735772821304	2.6855773452501515
AT5G59270	2.456735772821304	2.6855773452501515
AT3G07150	2.456735772821304	2.6855773452501515
AT5G07200	2.456735772821304	2.6855773452501515
AT2G30820	2.4849066497880004	2.6855773452501515
AT5G15600	2.4849066497880004	2.6855773452501515
AT3G30580	2.4849066497880004	2.6855773452501515
AT4G08380	2.4849066497880004	2.6855773452501515
AT2G25625	2.4849066497880004	2.6855773452501515
AT2G03370	2.4849066497880004	2.6855773452501515
AT1G74300	2.4849066497880004	2.6855773452501515
AT3G62320	2.4849066497880004	2.6855773452501515
AT3G49820	2.4849066497880004	2.6855773452501515
AT5G09990	2.4849066497880004	2.6855773452501515
AT5G09700	2.4849066497880004	2.6855773452501515
AT5G45960	2.4849066497880004	2.6855773452501515
AT1G66130	2.4849066497880004	2.6855773452501515
AT4G23230	2.4849066497880004	2.6855773452501515
AT1G76952	2.4849066497880004	2.6855773452501515
AT4G12210	2.4849066497880004	2.6855773452501515
AT5G38410	2.4849066497880004	2.6855773452501515
AT1G24480	2.4849066497880004	2.6855773452501515
AT4G01925	2.4849066497880004	2.6855773452501515
AT2G32640	2.4849066497880004	2.6855773452501515
AT1G77525	2.4849066497880004	2.6855773452501515
AT1G09650	2.512305623976115	2.6855773452501515
AT1G13500	2.512305623976115	2.6855773452501515
AT5G26630	2.512305623976115	2.6855773452501515
AT1G12845	2.512305623976115	2.6855773452501515
AT5G52350	2.512305623976115	2.6855773452501515
AT4G17980	2.512305623976115	2.6855773452501515
AT1G80660	2.512305623976115	2.6855773452501515
AT5G27440	2.512305623976115	2.6855773452501515
AT4G29800	2.512305623976115	2.6855773452501515
AT5G01190	2.512305623976115	2.6855773452501515
AT1G08170	2.512305623976115	2.6855773452501515
AT4G04490	2.512305623976115	2.6855773452501515
AT1G63590	2.512305623976115	2.6855773452501515
AT3G56100	2.512305623976115	2.6855773452501515
AT3G48480	2.538973871058276	2.6855773452501515
AT4G34650	2.538973871058276	2.6855773452501515
AT2G28690	2.538973871058276	2.6855773452501515
AT1G06810	2.538973871058276	2.6855773452501515
AT4G12270	2.538973871058276	2.6855773452501515
AT3G09430	2.538973871058276	2.6855773452501515
AT1G52560	2.538973871058276	2.6855773452501515
AT3G48920	2.538973871058276	2.6855773452501515
AT2G20570	2.538973871058276	2.6855773452501515
AT2G17300	2.538973871058276	2.6855773452501515
AT3G25620	2.538973871058276	2.6855773452501515
AT2G33000	2.538973871058276	2.6855773452501515
AT4G21250	2.538973871058276	2.6855773452501515
AT4G33560	2.538973871058276	2.6855773452501515
AT3G20140	2.538973871058276	2.6855773452501515
AT2G03210	2.538973871058276	2.6855773452501515
AT5G39240	2.538973871058276	2.6855773452501515
AT2G42150	2.538973871058276	2.6855773452501515
AT5G47920	2.538973871058276	2.6855773452501515
AT2G41610	2.538973871058276	2.6855773452501515
AT2G19690	2.538973871058276	2.6855773452501515
AT5G15581	2.5649493574615367	2.6855773452501515
AT4G33230	2.5649493574615367	2.6855773452501515
AT1G16750	2.5649493574615367	2.6855773452501515
AT1G10980	2.5649493574615367	2.6855773452501515
AT4G03500	2.5649493574615367	2.6855773452501515
AT5G39820	2.5649493574615367	2.6855773452501515
AT1G59725	2.5649493574615367	2.6855773452501515
AT1G50050	2.5649493574615367	2.6855773452501515
AT3G55710	2.5649493574615367	2.6855773452501515
AT5G56080	2.5649493574615367	2.6855773452501515
AT1G35710	2.5649493574615367	2.6855773452501515
AT5G05840	2.5649493574615367	2.6855773452501515
AT4G34210	2.5649493574615367	2.6855773452501515
AT4G33590	2.5649493574615367	2.6855773452501515
AT2G37560	2.5649493574615367	2.6855773452501515
AT3G56600	2.5649493574615367	2.6855773452501515
AT1G66450	2.5649493574615367	2.6855773452501515
AT5G41570	2.5649493574615367	2.6855773452501515
AT5G54620	2.5649493574615367	2.6855773452501515
AT4G26770	2.5649493574615367	2.6855773452501515
AT1G73910	2.5649493574615367	2.6855773452501515
AT5G55020	2.5649493574615367	2.6855773452501515
AT4G13810	2.5649493574615367	2.6855773452501515
AT3G62510	2.5649493574615367	2.6855773452501515
AT1G16330	2.5902671654458267	2.6855773452501515
AT1G78730	2.5902671654458267	2.6855773452501515
AT3G48700	2.5902671654458267	2.6855773452501515
AT3G59070	2.5902671654458267	2.6855773452501515
AT5G67140	2.5902671654458267	2.6855773452501515
AT1G01453	2.5902671654458267	2.6855773452501515
AT1G52830	2.5902671654458267	2.6855773452501515
AT3G44805	2.5902671654458267	2.6855773452501515
AT3G60040	2.5902671654458267	2.6855773452501515
AT3G56620	2.5902671654458267	2.6855773452501515
AT2G41040	2.5902671654458267	2.6855773452501515
AT2G16630	2.5902671654458267	2.6855773452501515
AT2G19210	2.5902671654458267	2.6855773452501515
AT1G70430	2.5902671654458267	2.6855773452501515
AT2G34925	2.5902671654458267	2.6855773452501515
AT5G20480	2.5902671654458267	2.6855773452501515
AT3G05936	2.5902671654458267	2.6855773452501515
AT4G15975	2.5902671654458267	2.6855773452501515
AT3G50460	2.5902671654458267	2.6855773452501515
AT4G13260	2.5902671654458267	2.6855773452501515
AT4G28170	2.5902671654458267	2.6855773452501515
AT2G17010	2.5902671654458267	2.6855773452501515
AT2G48080	2.614959778036198	2.6855773452501515
AT4G14165	2.614959778036198	2.6855773452501515
AT4G26330	2.614959778036198	2.6855773452501515
AT5G22870	2.614959778036198	2.6855773452501515
AT3G58540	2.614959778036198	2.6855773452501515
AT4G01080	2.614959778036198	2.6855773452501515
AT1G71180	2.614959778036198	2.6855773452501515
AT5G07040	2.614959778036198	2.6855773452501515
AT1G68430	2.614959778036198	2.6855773452501515
AT3G55120	2.614959778036198	2.6855773452501515
AT1G05440	2.614959778036198	2.6855773452501515
AT1G74088	2.614959778036198	2.6855773452501515
AT1G05020	2.614959778036198	2.6855773452501515
AT4G04710	2.614959778036198	2.6855773452501515
AT5G51810	2.614959778036198	2.6855773452501515
AT2G17780	2.614959778036198	2.6855773452501515
AT5G51030	2.614959778036198	2.6855773452501515
AT3G26120	2.614959778036198	2.6855773452501515
AT4G24460	2.614959778036198	2.6855773452501515
AT5G49870	2.614959778036198	2.6855773452501515
AT1G73040	2.6390573296152584	2.6855773452501515
AT1G09410	2.6390573296152584	2.6855773452501515
AT4G10265	2.6390573296152584	2.6855773452501515
AT1G64220	2.6390573296152584	2.6855773452501515
AT1G34510	2.6390573296152584	2.6855773452501515
AT5G54040	2.6390573296152584	2.6855773452501515
AT1G26790	2.6390573296152584	2.6855773452501515
AT4G28740	2.6390573296152584	2.6855773452501515
AT5G57260	2.6390573296152584	2.6855773452501515
AT2G30830	2.6390573296152584	2.6855773452501515
AT3G58860	2.6390573296152584	2.6855773452501515
AT5G26690	2.6390573296152584	2.6855773452501515
AT5G42610	2.6390573296152584	2.6855773452501515
AT5G19730	2.6390573296152584	2.6855773452501515
AT3G54363	2.6390573296152584	2.6855773452501515
AT5G60430	2.6390573296152584	2.6855773452501515
AT1G54560	2.662587827025453	2.6855773452501515
AT5G42120	2.662587827025453	2.6855773452501515
AT3G05180	2.662587827025453	2.6855773452501515
ATMG00120	2.662587827025453	2.6855773452501515
AT1G57590	2.662587827025453	2.6855773452501515
AT5G65130	2.662587827025453	2.6855773452501515
AT4G11400	2.662587827025453	2.6855773452501515
AT1G55152	2.662587827025453	2.6855773452501515
AT4G24170	2.662587827025453	2.6855773452501515
AT1G09030	2.662587827025453	2.6855773452501515
AT4G33905	2.662587827025453	2.6855773452501515
AT1G69523	2.662587827025453	2.6855773452501515
AT1G48700	2.662587827025453	2.6855773452501515
AT3G19320	2.662587827025453	2.6855773452501515
AT5G59990	2.662587827025453	2.6855773452501515
AT4G09130	2.662587827025453	2.6855773452501515
AT2G29260	2.662587827025453	2.6855773452501515
AT2G31920	2.662587827025453	2.6855773452501515
AT1G54120	2.662587827025453	2.6855773452501515
AT2G47910	2.662587827025453	2.6855773452501515
AT1G65060	2.662587827025453	2.6855773452501515
AT2G14440	2.662704099335333	2.6855773452501515
AT4G01270	2.6855773452501515	2.6855773452501515
AT4G03940	2.6855773452501515	2.6855773452501515
AT5G45095	2.6855773452501515	2.6855773452501515
AT2G02700	2.6855773452501515	2.6855773452501515
AT2G05910	2.6855773452501515	2.6855773452501515
AT3G05870	2.6855773452501515	2.6855773452501515
AT5G49190	2.6855773452501515	2.6855773452501515
AT1G02350	2.6855773452501515	2.6855773452501515
AT3G19620	2.6855773452501515	2.6855773452501515
AT1G20070	2.6855773452501515	2.6855773452501515
AT2G47810	2.6855773452501515	2.6855773452501515
AT1G63260	2.6855773452501515	2.6855773452501515
AT2G25060	2.6855773452501515	2.6855773452501515
AT3G46070	2.6855773452501515	2.6855773452501515
AT1G67035	2.6855773452501515	2.6855773452501515
AT5G01120	2.6855773452501515	2.6855773452501515
AT5G55770	2.70805020110221	2.6855773452501515
AT1G50090	2.70805020110221	2.6855773452501515
AT1G77885	2.70805020110221	2.6855773452501515
AT2G03505	2.70805020110221	2.6855773452501515
AT3G25760	2.70805020110221	2.6855773452501515
AT2G39920	2.70805020110221	2.6855773452501515
AT1G02630	2.70805020110221	2.6855773452501515
AT4G22640	2.70805020110221	2.6855773452501515
AT3G29630	2.70805020110221	2.6855773452501515
AT1G05065	2.70805020110221	2.6855773452501515
AT2G22200	2.70805020110221	2.6855773452501515
AT2G30660	2.70805020110221	2.6855773452501515
AT2G35345	2.70805020110221	2.6855773452501515
AT2G26400	2.70805020110221	2.6855773452501515
AT2G41950	2.70805020110221	2.6855773452501515
AT1G73120	2.70805020110221	2.6855773452501515
AT1G65790	2.70805020110221	2.6855773452501515
AT3G22820	2.70805020110221	2.6855773452501515
AT5G01790	2.70805020110221	2.6855773452501515
AT5G60180	2.70805020110221	2.6855773452501515
AT1G20020	2.70805020110221	2.6855773452501515
AT1G10110	2.70805020110221	2.6855773452501515
AT3G17180	2.70805020110221	2.6855773452501515
AT3G19800	2.730029107820985	2.6855773452501515
AT1G74110	2.730029107820985	2.6855773452501515
AT5G64450	2.730029107820985	2.6855773452501515
AT1G65620	2.730029107820985	2.6855773452501515
AT5G01480	2.730029107820985	2.6855773452501515
AT4G39235	2.730029107820985	2.6855773452501515
AT4G22217	2.730029107820985	2.6855773452501515
AT1G12150	2.730029107820985	2.6855773452501515
AT2G19330	2.730029107820985	2.6855773452501515
AT1G77405	2.730029107820985	2.6855773452501515
AT4G30740	2.730029107820985	2.6855773452501515
AT3G18500	2.730029107820985	2.6855773452501515
AT3G60870	2.730029107820985	2.6855773452501515
AT3G18715	2.730029107820985	2.6855773452501515
AT2G13640	2.730029107820985	2.6855773452501515
AT1G07060	2.751535313041949	2.6855773452501515
AT3G55330	2.751535313041949	2.6855773452501515
AT2G20562	2.751535313041949	2.6855773452501515
AT2G26820	2.751535313041949	2.6855773452501515
AT3G02730	2.751535313041949	2.6855773452501515
AT5G63595	2.751535313041949	2.6855773452501515
AT2G27505	2.751535313041949	2.6855773452501515
AT1G65890	2.751535313041949	2.6855773452501515
AT4G10740	2.751535313041949	2.6855773452501515
AT3G53470	2.751535313041949	2.6855773452501515
AT4G17760	2.751535313041949	2.6855773452501515
AT4G02690	2.751535313041949	2.6855773452501515
AT1G20520	2.751535313041949	2.6855773452501515
AT5G66940	2.751535313041949	2.6855773452501515
AT5G64620	2.751535313041949	2.6855773452501515
AT2G21820	2.751535313041949	2.6855773452501515
AT5G10336	2.751535313041949	2.6855773452501515
AT3G14490	2.751535313041949	2.6855773452501515
AT2G43470	2.751535313041949	2.6855773452501515
AT3G14420	2.751535313041949	2.6855773452501515
AT2G38210	2.764619552590104	2.6855773452501515
AT5G44973	2.772588722239781	2.6855773452501515
AT5G51990	2.772588722239781	2.6855773452501515
AT5G57530	2.772588722239781	2.6855773452501515
AT2G33020	2.772588722239781	2.6855773452501515
AT3G24535	2.772588722239781	2.6855773452501515
AT4G02425	2.772588722239781	2.6855773452501515
AT2G03090	2.772588722239781	2.6855773452501515
AT3G13175	2.772588722239781	2.6855773452501515
AT4G17600	2.772588722239781	2.6855773452501515
AT2G44000	2.772588722239781	2.6855773452501515
AT1G01200	2.772588722239781	2.6855773452501515
AT3G60020	2.772588722239781	2.6855773452501515
AT1G53163	2.772588722239781	2.6855773452501515
AT4G19680	2.772588722239781	2.6855773452501515
AT1G52690	2.772588722239781	2.6855773452501515
AT5G11440	2.772588722239781	2.6855773452501515
AT1G03540	2.772588722239781	2.6855773452501515
AT5G01300	2.793208009442517	2.6855773452501515
AT1G33840	2.793208009442517	2.6855773452501515
AT5G45460	2.793208009442517	2.6855773452501515
AT1G19470	2.793208009442517	2.6855773452501515
AT2G46210	2.793208009442517	2.6855773452501515
AT2G47050	2.793208009442517	2.6855773452501515
AT1G26945	2.793208009442517	2.6855773452501515
AT4G26790	2.793208009442517	2.6855773452501515
AT5G55110	2.793208009442517	2.6855773452501515
AT4G23930	2.793208009442517	2.6855773452501515
AT1G76185	2.793208009442517	2.6855773452501515
AT3G45870	2.793208009442517	2.6855773452501515
AT1G22460	2.793208009442517	2.6855773452501515
AT5G19151	2.793208009442517	2.6855773452501515
AT3G47720	2.793208009442517	2.6855773452501515
AT5G12280	2.793208009442517	2.6855773452501515
AT1G04090	2.793208009442517	2.6855773452501515
AT4G19560	2.793208009442517	2.6855773452501515
AT2G21010	2.793208009442517	2.6855773452501515
AT2G21530	2.793208009442517	2.6855773452501515
AT5G49350	2.8134107167600364	2.6855773452501515
AT5G25020	2.8134107167600364	2.6855773452501515
AT3G27200	2.8134107167600364	2.6855773452501515
AT4G11000	2.8134107167600364	2.6855773452501515
AT2G11810	2.8134107167600364	2.6855773452501515
AT1G07330	2.8134107167600364	2.6855773452501515
AT5G65230	2.8134107167600364	2.6855773452501515
AT5G50790	2.8134107167600364	2.6855773452501515
AT5G13720	2.8134107167600364	2.6855773452501515
AT1G75700	2.8134107167600364	2.6855773452501515
AT1G44890	2.8134107167600364	2.6855773452501515
AT1G26210	2.8134107167600364	2.6855773452501515
AT5G52690	2.8134107167600364	2.6855773452501515
AT5G43260	2.8134107167600364	2.6855773452501515
AT2G46480	2.8134107167600364	2.6855773452501515
AT5G44065	2.8134107167600364	2.6855773452501515
AT1G70440	2.8134107167600364	2.6855773452501515
AT4G09750	2.833213344056216	2.6855773452501515
AT5G41290	2.833213344056216	2.6855773452501515
AT3G44450	2.833213344056216	2.6855773452501515
AT3G51300	2.833213344056216	2.6855773452501515
AT3G44020	2.833213344056216	2.6855773452501515
AT2G32470	2.833213344056216	2.6855773452501515
AT5G03270	2.833213344056216	2.6855773452501515
AT3G46840	2.833213344056216	2.6855773452501515
AT1G14160	2.833213344056216	2.6855773452501515
AT1G62262	2.833213344056216	2.6855773452501515
AT2G26870	2.833213344056216	2.6855773452501515
AT2G43550	2.833213344056216	2.6855773452501515
AT1G72270	2.833213344056216	2.6855773452501515
AT2G45420	2.833213344056216	2.6855773452501515
AT1G45010	2.833213344056216	2.6855773452501515
AT1G08440	2.833213344056216	2.6855773452501515
AT1G54950	2.8526314299133175	2.6855773452501515
AT4G34510	2.8526314299133175	2.6855773452501515
AT4G17480	2.8526314299133175	2.6855773452501515
AT1G05220	2.8526314299133175	2.6855773452501515
AT4G14090	2.8526314299133175	2.6855773452501515
AT3G13900	2.8526314299133175	2.6855773452501515
AT2G39240	2.8526314299133175	2.6855773452501515
AT2G43560	2.8526314299133175	2.6855773452501515
AT5G37550	2.8526314299133175	2.6855773452501515
AT4G25707	2.8526314299133175	2.6855773452501515
AT3G02970	2.8526314299133175	2.6855773452501515
AT5G41300	2.8526314299133175	2.6855773452501515
AT1G24290	2.8526314299133175	2.6855773452501515
AT3G01760	2.8526314299133175	2.6855773452501515
AT1G01420	2.8526314299133175	2.6855773452501515
AT1G09880	2.8526314299133175	2.6855773452501515
AT1G03180	2.8526314299133175	2.6855773452501515
AT2G34000	2.8526314299133175	2.6855773452501515
AT1G65346	2.8563552570853488	2.6855773452501515
AT1G63380	2.871679624884012	2.6855773452501515
AT5G41090	2.871679624884012	2.6855773452501515
AT3G13970	2.871679624884012	2.6855773452501515
AT5G43950	2.871679624884012	2.6855773452501515
AT1G02250	2.871679624884012	2.6855773452501515
AT3G51660	2.871679624884012	2.6855773452501515
AT5G20240	2.871679624884012	2.6855773452501515
AT2G35612	2.871679624884012	2.6855773452501515
AT2G26310	2.871679624884012	2.6855773452501515
AT1G03630	2.871679624884012	2.6855773452501515
AT1G65330	2.871679624884012	2.6855773452501515
AT3G05400	2.871679624884012	2.6855773452501515
AT3G49760	2.871679624884012	2.6855773452501515
AT4G10530	2.871679624884012	2.6855773452501515
AT5G38320	2.871679624884012	2.6855773452501515
AT1G22250	2.871679624884012	2.6855773452501515
AT1G49130	2.871679624884012	2.6855773452501515
AT1G27160	2.871679624884012	2.6855773452501515
AT5G14570	2.871679624884012	2.6855773452501515
AT5G26622	2.8903717578961645	2.6855773452501515
AT3G46170	2.8903717578961645	2.6855773452501515
AT5G41860	2.8903717578961645	2.6855773452501515
AT4G35840	2.8903717578961645	2.6855773452501515
AT3G54085	2.8903717578961645	2.6855773452501515
AT4G36260	2.8903717578961645	2.6855773452501515
AT2G46495	2.8903717578961645	2.6855773452501515
AT4G29850	2.8903717578961645	2.6855773452501515
AT2G22930	2.8903717578961645	2.6855773452501515
AT1G34480	2.8903717578961645	2.6855773452501515
AT1G32470	2.8903717578961645	2.6855773452501515
AT1G75460	2.908720896564361	2.6855773452501515
AT4G19070	2.908720896564361	2.6855773452501515
AT5G09660	2.908720896564361	2.6855773452501515
AT2G39690	2.908720896564361	2.6855773452501515
AT1G30845	2.908720896564361	2.6855773452501515
AT2G37510	2.908720896564361	2.6855773452501515
AT1G08670	2.908720896564361	2.6855773452501515
AT1G25290	2.908720896564361	2.6855773452501515
AT3G46890	2.908720896564361	2.6855773452501515
AT3G43960	2.908720896564361	2.6855773452501515
AT1G32375	2.908720896564361	2.6855773452501515
AT5G39030	2.908720896564361	2.6855773452501515
AT1G76620	2.908720896564361	2.6855773452501515
AT5G62280	2.908720896564361	2.6855773452501515
AT5G44600	2.908720896564361	2.6855773452501515
AT5G44770	2.908720896564361	2.6855773452501515
AT5G11160	2.9267394020670396	2.6855773452501515
AT2G22905	2.9267394020670396	2.6855773452501515
AT5G43230	2.9267394020670396	2.6855773452501515
AT5G42230	2.9267394020670396	2.6855773452501515
AT1G03790	2.9267394020670396	2.6855773452501515
AT3G02270	2.9267394020670396	2.6855773452501515
AT3G02610	2.9267394020670396	2.6855773452501515
AT4G13235	2.9267394020670396	2.6855773452501515
AT5G02390	2.9267394020670396	2.6855773452501515
AT2G17940	2.9267394020670396	2.6855773452501515
AT3G13433	2.9267394020670396	2.6855773452501515
AT1G45015	2.9267394020670396	2.6855773452501515
AT2G34810	2.9267394020670396	2.6855773452501515
AT1G51055	2.9444389791664403	2.6855773452501515
AT4G10510	2.9444389791664403	2.6855773452501515
AT5G46770	2.9444389791664403	2.6855773452501515
AT5G49730	2.9444389791664403	2.6855773452501515
AT1G06515	2.9444389791664403	2.6855773452501515
AT1G22330	2.9444389791664403	2.6855773452501515
AT1G07725	2.9444389791664403	2.6855773452501515
AT4G01380	2.9444389791664403	2.6855773452501515
AT5G55250	2.9444389791664403	2.6855773452501515
AT2G35700	2.9444389791664403	2.6855773452501515
AT5G24313	2.9444389791664403	2.6855773452501515
AT1G30455	2.9444389791664403	2.6855773452501515
AT5G65340	2.9444389791664403	2.6855773452501515
AT1G12490	2.9444389791664403	2.6855773452501515
AT5G14070	2.9444389791664403	2.6855773452501515
AT2G27035	2.9618307218783095	2.6855773452501515
AT3G17611	2.9618307218783095	2.6855773452501515
AT3G57110	2.9618307218783095	2.6855773452501515
AT1G24570	2.9618307218783095	2.6855773452501515
AT4G16530	2.9618307218783095	2.6855773452501515
AT4G11640	2.9618307218783095	2.6855773452501515
AT3G23010	2.9618307218783095	2.6855773452501515
AT5G41730	2.9618307218783095	2.6855773452501515
AT5G24330	2.9618307218783095	2.6855773452501515
AT3G48400	2.9618307218783095	2.6855773452501515
AT4G21590	2.9618307218783095	2.6855773452501515
AT5G25490	2.9618307218783095	2.6855773452501515
AT2G47480	2.9618307218783095	2.6855773452501515
AT3G25060	2.9618307218783095	2.6855773452501515
AT1G04445	2.9618307218783095	2.6855773452501515
AT5G25010	2.9618307218783095	2.6855773452501515
AT1G52100	2.9618307218783095	2.6855773452501515
AT4G25430	2.9618307218783095	2.6855773452501515
AT1G30560	2.9618307218783095	2.6855773452501515
AT4G20920	2.9618307218783095	2.6855773452501515
AT5G47635	2.9618307218783095	2.6855773452501515
AT5G15960	2.9618307218783095	2.6855773452501515
AT1G19610	2.9618307218783095	2.6855773452501515
AT1G52650	2.9618307218783095	2.6855773452501515
AT1G68040	2.9789251552376097	2.6855773452501515
AT3G62070	2.9789251552376097	2.6855773452501515
AT5G23950	2.9789251552376097	2.6855773452501515
AT4G25850	2.9789251552376097	2.6855773452501515
AT3G61920	2.9789251552376097	2.6855773452501515
AT5G57080	2.9789251552376097	2.6855773452501515
AT3G49190	2.9789251552376097	2.6855773452501515
AT5G55740	2.9789251552376097	2.6855773452501515
AT1G23465	2.9789251552376097	2.6855773452501515
AT2G31083	2.9789251552376097	2.6855773452501515
AT5G49525	2.9789251552376097	2.6855773452501515
AT5G15340	2.9789251552376097	2.6855773452501515
AT1G73165	2.9789251552376097	2.6855773452501515
AT3G22700	2.9789251552376097	2.6855773452501515
AT5G43860	2.9789251552376097	2.6855773452501515
AT3G48010	2.995732273553991	2.6855773452501515
AT1G26360	2.995732273553991	2.6855773452501515
AT3G16300	2.995732273553991	2.6855773452501515
ATMG00400	2.995732273553991	2.6855773452501515
AT3G21150	2.995732273553991	2.6855773452501515
AT1G30750	2.995732273553991	2.6855773452501515
AT4G15248	2.995732273553991	2.6855773452501515
AT2G31560	2.995732273553991	2.6855773452501515
AT1G04500	2.995732273553991	2.6855773452501515
AT5G36960	2.995732273553991	2.6855773452501515
AT1G06320	2.995732273553991	2.6855773452501515
AT3G07070	2.995732273553991	2.6855773452501515
AT1G66840	2.995732273553991	2.6855773452501515
AT4G08230	2.995732273553991	2.6855773452501515
AT4G14280	2.995732273553991	2.6855773452501515
AT3G46900	2.995732273553991	2.6855773452501515
AT3G27480	2.995732273553991	2.6855773452501515
AT4G03140	2.995732273553991	2.6855773452501515
AT4G09170	3.0122615755052013	2.6855773452501515
AT2G27370	3.0122615755052013	2.6855773452501515
AT1G11990	3.0122615755052013	2.6855773452501515
AT2G31380	3.0122615755052013	2.6855773452501515
AT2G15590	3.0122615755052013	2.6855773452501515
AT5G35960	3.0122615755052013	2.6855773452501515
AT1G16820	3.0122615755052013	2.6855773452501515
AT3G53310	3.0122615755052013	2.6855773452501515
AT3G17010	3.0122615755052013	2.6855773452501515
AT1G02180	3.0122615755052013	2.6855773452501515
AT1G31240	3.0122615755052013	2.6855773452501515
AT2G39030	3.0122615755052013	2.6855773452501515
AT2G19920	3.0122615755052013	2.6855773452501515
AT1G62400	3.0122615755052013	2.6855773452501515
AT5G44574	3.0122615755052013	2.6855773452501515
AT2G21890	3.0122615755052013	2.6855773452501515
AT5G36150	3.0122615755052013	2.6855773452501515
AT2G15830	3.0285220963769817	2.6855773452501515
AT1G10220	3.0285220963769817	2.6855773452501515
AT1G54470	3.0285220963769817	2.6855773452501515
AT2G33760	3.0285220963769817	2.6855773452501515
AT4G31760	3.0285220963769817	2.6855773452501515
AT1G65190	3.0285220963769817	2.6855773452501515
AT1G02040	3.0285220963769817	2.6855773452501515
AT1G28010	3.0285220963769817	2.6855773452501515
AT1G65230	3.0285220963769817	2.6855773452501515
AT3G48240	3.0285220963769817	2.6855773452501515
AT1G71760	3.044522437723423	2.6855773452501515
AT2G21590	3.044522437723423	2.6855773452501515
AT1G69240	3.044522437723423	2.6855773452501515
AT3G62050	3.044522437723423	2.6855773452501515
AT5G38610	3.044522437723423	2.6855773452501515
AT2G39620	3.044522437723423	2.6855773452501515
AT3G23325	3.044522437723423	2.6855773452501515
AT5G40210	3.044522437723423	2.6855773452501515
AT3G55515	3.044522437723423	2.6855773452501515
AT1G05280	3.044522437723423	2.6855773452501515
AT1G10810	3.044522437723423	2.6855773452501515
AT3G63320	3.044522437723423	2.6855773452501515
AT1G09155	3.044522437723423	2.6855773452501515
AT1G73580	3.060270794691562	2.6855773452501515
AT4G21890	3.060270794691562	2.6855773452501515
AT5G21100	3.060270794691562	2.6855773452501515
AT3G25480	3.060270794691562	2.6855773452501515
AT1G19790	3.060270794691562	2.6855773452501515
AT5G65870	3.060270794691562	2.6855773452501515
AT2G31220	3.060270794691562	2.6855773452501515
AT3G13960	3.060270794691562	2.6855773452501515
AT3G09680	3.060270794691562	2.6855773452501515
AT3G12685	3.060270794691562	2.6855773452501515
AT1G33612	3.060270794691562	2.6855773452501515
AT1G23010	3.060270794691562	2.6855773452501515
AT4G02780	3.060270794691562	2.6855773452501515
AT2G35300	3.060270794691562	2.6855773452501515
AT2G07732	3.0756211232381476	2.6855773452501515
AT5G17220	3.0757749812275272	2.6855773452501515
AT1G01450	3.0757749812275272	2.6855773452501515
AT1G67020	3.0757749812275272	2.6855773452501515
AT4G00220	3.0757749812275272	2.6855773452501515
AT4G19980	3.0757749812275272	2.6855773452501515
AT1G64355	3.0757749812275272	2.6855773452501515
AT2G45550	3.0757749812275272	2.6855773452501515
AT5G59170	3.0757749812275272	2.6855773452501515
AT5G64980	3.0757749812275272	2.6855773452501515
AT1G77340	3.0910424533583156	2.6855773452501515
AT1G19940	3.0910424533583156	2.6855773452501515
AT5G33280	3.0910424533583156	2.6855773452501515
AT5G51800	3.0910424533583156	2.6855773452501515
AT2G33180	3.0910424533583156	2.6855773452501515
AT1G55050	3.0910424533583156	2.6855773452501515
AT1G12030	3.0910424533583156	2.6855773452501515
AT2G24220	3.0910424533583156	2.6855773452501515
AT2G30370	3.0910424533583156	2.6855773452501515
AT2G24681	3.0910424533583156	2.6855773452501515
AT5G37240	3.0910424533583156	2.6855773452501515
AT2G37025	3.0910424533583156	2.6855773452501515
AT1G48510	3.0910424533583156	2.6855773452501515
AT3G48790	3.0910424533583156	2.6855773452501515
AT1G17744	3.092057089955618	2.6855773452501515
AT1G63990	3.106080330722856	2.6855773452501515
AT2G02310	3.106080330722856	2.6855773452501515
AT1G24420	3.106080330722856	2.6855773452501515
AT3G51895	3.106080330722856	2.6855773452501515
AT1G76560	3.106080330722856	2.6855773452501515
AT5G50175	3.106080330722856	2.6855773452501515
AT1G24650	3.106080330722856	2.6855773452501515
AT3G61310	3.106080330722856	2.6855773452501515
AT3G59840	3.106080330722856	2.6855773452501515
AT5G06380	3.106080330722856	2.6855773452501515
AT3G22070	3.106080330722856	2.6855773452501515
AT3G60270	3.106080330722856	2.6855773452501515
AT2G30942	3.106080330722856	2.6855773452501515
AT1G69485	3.106080330722856	2.6855773452501515
AT2G25130	3.120895416507997	2.6855773452501515
AT4G25190	3.120895416507997	2.6855773452501515
AT1G71870	3.120895416507997	2.6855773452501515
AT1G55365	3.120895416507997	2.6855773452501515
AT1G54217	3.120895416507997	2.6855773452501515
AT3G05550	3.120895416507997	2.6855773452501515
AT5G19500	3.120895416507997	2.6855773452501515
AT3G59710	3.120895416507997	2.6855773452501515
AT1G18980	3.120895416507997	2.6855773452501515
AT1G23210	3.120895416507997	2.6855773452501515
AT1G80745	3.120895416507997	2.6855773452501515
AT1G54530	3.120895416507997	2.6855773452501515
AT2G15290	3.120895416507997	2.6855773452501515
AT3G62850	3.1354942159291497	2.6855773452501515
AT5G60610	3.1354942159291497	2.6855773452501515
AT1G29100	3.1354942159291497	2.6855773452501515
AT1G11490	3.1354942159291497	2.6855773452501515
AT5G25470	3.1354942159291497	2.6855773452501515
AT1G74630	3.1354942159291497	2.6855773452501515
AT3G48900	3.1354942159291497	2.6855773452501515
AT5G58470	3.1354942159291497	2.6855773452501515
AT1G51260	3.1354942159291497	2.6855773452501515
AT3G57440	3.1354942159291497	2.6855773452501515
AT3G63060	3.1354942159291497	2.6855773452501515
AT3G16900	3.1354942159291497	2.6855773452501515
AT3G51470	3.1354942159291497	2.6855773452501515
AT5G02000	3.1498829533812494	2.6855773452501515
AT5G04160	3.1498829533812494	2.6855773452501515
AT5G48920	3.1498829533812494	2.6855773452501515
AT4G38650	3.1498829533812494	2.6855773452501515
AT2G23340	3.1498829533812494	2.6855773452501515
AT5G37420	3.1498829533812494	2.6855773452501515
AT1G35610	3.1498829533812494	2.6855773452501515
AT4G16610	3.1498829533812494	2.6855773452501515
AT2G37910	3.1498829533812494	2.6855773452501515
AT4G11340	3.1498829533812494	2.6855773452501515
AT4G38020	3.1640675883732055	2.6855773452501515
AT1G68190	3.1640675883732055	2.6855773452501515
AT3G62060	3.1640675883732055	2.6855773452501515
AT5G24900	3.1640675883732055	2.6855773452501515
AT4G34320	3.1640675883732055	2.6855773452501515
AT5G26230	3.1640675883732055	2.6855773452501515
AT1G03940	3.1640675883732055	2.6855773452501515
AT5G13900	3.1640675883732055	2.6855773452501515
AT4G26560	3.1640675883732055	2.6855773452501515
AT1G48100	3.1780538303479453	2.6855773452501515
AT1G13610	3.1780538303479453	2.6855773452501515
AT1G11920	3.1780538303479453	2.6855773452501515
AT3G02940	3.1780538303479453	2.6855773452501515
AT5G23730	3.1780538303479453	2.6855773452501515
AT2G10930	3.1780538303479453	2.6855773452501515
AT3G02410	3.1780538303479453	2.6855773452501515
AT3G32040	3.1780538303479453	2.6855773452501515
AT5G54020	3.1780538303479453	2.6855773452501515
AT2G45695	3.1780538303479453	2.6855773452501515
AT3G09780	3.1780538303479453	2.6855773452501515
AT3G24630	3.1780538303479453	2.6855773452501515
AT1G11730	3.1918471524802814	2.6855773452501515
AT3G11773	3.1918471524802814	2.6855773452501515
AT3G53820	3.1918471524802814	2.6855773452501515
AT5G57820	3.1918471524802814	2.6855773452501515
AT3G62430	3.1918471524802814	2.6855773452501515
AT1G12370	3.1918471524802814	2.6855773452501515
AT2G34350	3.1918471524802814	2.6855773452501515
AT1G43040	3.1918471524802814	2.6855773452501515
AT2G42340	3.1918471524802814	2.6855773452501515
AT3G50845	3.20545280453606	2.6855773452501515
AT1G70505	3.20545280453606	2.6855773452501515
AT1G27380	3.20545280453606	2.6855773452501515
AT4G34190	3.20545280453606	2.6855773452501515
AT4G36070	3.20545280453606	2.6855773452501515
AT1G23090	3.20545280453606	2.6855773452501515
AT2G31930	3.20545280453606	2.6855773452501515
AT3G47836	3.20545280453606	2.6855773452501515
AT5G09876	3.20545280453606	2.6855773452501515
AT3G08500	3.20545280453606	2.6855773452501515
AT1G29395	3.20545280453606	2.6855773452501515
AT2G02540	3.20545280453606	2.6855773452501515
AT3G24890	3.20545280453606	2.6855773452501515
AT1G09540	3.2188758248682006	2.6855773452501515
AT2G42440	3.2188758248682006	2.6855773452501515
AT2G32630	3.2188758248682006	2.6855773452501515
AT5G19650	3.2188758248682006	2.6855773452501515
AT3G19040	3.2188758248682006	2.6855773452501515
AT1G20460	3.2188758248682006	2.6855773452501515
AT4G01110	3.2188758248682006	2.6855773452501515
AT4G01230	3.232121051618221	2.6855773452501515
AT5G04000	3.232121051618221	2.6855773452501515
AT3G10060	3.232121051618221	2.6855773452501515
AT2G06925	3.232121051618221	2.6855773452501515
AT3G61370	3.232121051618221	2.6855773452501515
AT3G55910	3.232121051618221	2.6855773452501515
AT4G26020	3.232121051618221	2.6855773452501515
AT5G36870	3.232121051618221	2.6855773452501515
AT3G56350	3.232121051618221	2.6855773452501515
AT3G30842	3.232121051618221	2.6855773452501515
AT1G60130	3.232121051618221	2.6855773452501515
AT2G38720	3.232121051618221	2.6855773452501515
AT1G64920	3.232121051618221	2.6855773452501515
AT1G54210	3.232121051618221	2.6855773452501515
AT1G23060	3.232121051618221	2.6855773452501515
AT5G58360	3.232121051618221	2.6855773452501515
AT1G61390	3.232121051618221	2.6855773452501515
AT4G23960	3.232121051618221	2.6855773452501515
AT2G32765	3.232121051618221	2.6855773452501515
AT4G23240	3.245193133185574	2.6855773452501515
AT2G31250	3.245193133185574	2.6855773452501515
AT1G33480	3.245193133185574	2.6855773452501515
AT4G17440	3.245193133185574	2.6855773452501515
AT4G29140	3.245193133185574	2.6855773452501515
AT1G80760	3.245193133185574	2.6855773452501515
AT2G02380	3.245193133185574	2.6855773452501515
AT1G75360	3.245193133185574	2.6855773452501515
AT5G62140	3.245193133185574	2.6855773452501515
AT3G46500	3.245193133185574	2.6855773452501515
AT3G15050	3.2580965380214817	2.6855773452501515
AT1G67790	3.2580965380214817	2.6855773452501515
AT5G38740	3.2580965380214817	2.6855773452501515
AT1G05770	3.2580965380214817	2.6855773452501515
AT1G04150	3.2580965380214817	2.6855773452501515
AT3G29680	3.2580965380214817	2.6855773452501515
AT1G66190	3.2580965380214817	2.6855773452501515
AT1G08390	3.2580965380214817	2.6855773452501515
AT2G07714	3.2580965380214817	2.6855773452501515
AT4G09490	3.2580965380214817	2.6855773452501515
AT5G53870	3.2708355637989115	2.6855773452501515
AT4G25860	3.2708355637989115	2.6855773452501515
AT5G37720	3.2708355637989115	2.6855773452501515
AT1G24265	3.2708355637989115	2.6855773452501515
AT3G27510	3.2708355637989115	2.6855773452501515
AT2G44220	3.2708355637989115	2.6855773452501515
AT4G05590	3.2708355637989115	2.6855773452501515
AT1G29830	3.2708608799341516	2.6855773452501515
AT1G04640	3.2834143460057716	2.6855773452501515
AT1G68180	3.2834143460057716	2.6855773452501515
AT3G26050	3.2834143460057716	2.6855773452501515
AT4G15165	3.2834143460057716	2.6855773452501515
AT1G78950	3.2834143460057716	2.6855773452501515
AT3G15780	3.2834143460057716	2.6855773452501515
AT1G58235	3.2834143460057716	2.6855773452501515
AT4G22080	3.2834143460057716	2.6855773452501515
AT1G53700	3.2834143460057716	2.6855773452501515
AT1G15980	3.2834143460057716	2.6855773452501515
AT5G56540	3.2834143460057716	2.6855773452501515
AT4G28140	3.2834143460057716	2.6855773452501515
AT5G11590	3.2834143460057716	2.6855773452501515
AT3G14900	3.2834143460057716	2.6855773452501515
AT3G24760	3.295836866004329	2.6855773452501515
AT3G48200	3.295836866004329	2.6855773452501515
AT2G26360	3.295836866004329	2.6855773452501515
AT1G57540	3.295836866004329	2.6855773452501515
AT1G73140	3.295836866004329	2.6855773452501515
AT5G25090	3.295836866004329	2.6855773452501515
ATMG00810	3.295836866004329	2.6855773452501515
AT1G04350	3.295836866004329	2.6855773452501515
AT5G55490	3.295836866004329	2.6855773452501515
AT2G44740	3.295836866004329	2.6855773452501515
AT5G06540	3.295836866004329	2.6855773452501515
AT1G09157	3.295836866004329	2.6855773452501515
AT3G59870	3.295836866004329	2.6855773452501515
AT2G19780	3.295836866004329	2.6855773452501515
AT4G36570	3.295836866004329	2.6855773452501515
AT4G12580	3.295836866004329	2.6855773452501515
AT4G35905	3.295836866004329	2.6855773452501515
AT5G56700	3.295836866004329	2.6855773452501515
AT1G75590	3.3081069585961433	2.6855773452501515
AT5G19430	3.3081069585961433	2.6855773452501515
AT1G77400	3.3081069585961433	2.6855773452501515
AT3G10520	3.3081069585961433	2.6855773452501515
AT3G11402	3.3081069585961433	2.6855773452501515
AT5G21150	3.3081069585961433	2.6855773452501515
AT4G37770	3.3081069585961433	2.6855773452501515
AT1G03445	3.3081069585961433	2.6855773452501515
AT2G42260	3.3202283191284883	2.6855773452501515
AT4G27400	3.3202283191284883	2.6855773452501515
AT1G75430	3.3202283191284883	2.6855773452501515
AT3G05937	3.3202283191284883	2.6855773452501515
AT2G25680	3.3202283191284883	2.6855773452501515
AT3G17980	3.3202283191284883	2.6855773452501515
AT3G54340	3.3202283191284883	2.6855773452501515
AT3G44900	3.3202283191284883	2.6855773452501515
AT1G43560	3.3202283191284883	2.6855773452501515
AT3G05240	3.332204510175204	2.6855773452501515
AT3G44700	3.332204510175204	2.6855773452501515
AT3G44800	3.332204510175204	2.6855773452501515
AT3G19430	3.332204510175204	2.6855773452501515
AT1G16070	3.332204510175204	2.6855773452501515
AT3G26350	3.332204510175204	2.6855773452501515
AT4G29770	3.3440389678222067	2.6855773452501515
AT3G07730	3.3440389678222067	2.6855773452501515
AT5G05580	3.3440389678222067	2.6855773452501515
AT4G03010	3.3440389678222067	2.6855773452501515
AT4G23160	3.3440389678222067	2.6855773452501515
AT1G15640	3.3440389678222067	2.6855773452501515
AT4G39330	3.3440389678222067	2.6855773452501515
AT1G20180	3.3440389678222067	2.6855773452501515
AT5G22794	3.3557350075853978	2.6855773452501515
AT3G52520	3.3557350075853978	2.6855773452501515
AT2G20480	3.3557350075853978	2.6855773452501515
AT4G23020	3.3557350075853978	2.6855773452501515
AT3G62730	3.3557350075853978	2.6855773452501515
AT1G15220	3.3557350075853978	2.6855773452501515
AT5G51470	3.3557350075853978	2.6855773452501515
AT3G45390	3.3557350075853978	2.6855773452501515
AT1G65130	3.3557350075853978	2.6855773452501515
AT3G48580	3.3557350075853978	2.6855773452501515
AT4G28460	3.3557350075853978	2.6855773452501515
AT5G38990	3.3557350075853978	2.6855773452501515
AT4G16265	3.3557350075853978	2.6855773452501515
AT2G41120	3.3672958299864737	2.6855773452501515
AT4G12870	3.3672958299864737	2.6855773452501515
AT5G63500	3.3672958299864737	2.6855773452501515
AT5G12270	3.3672958299864737	2.6855773452501515
AT1G65800	3.3672958299864737	2.6855773452501515
AT1G12600	3.3672958299864737	2.6855773452501515
AT1G25240	3.3672958299864737	2.6855773452501515
AT4G31230	3.3672958299864737	2.6855773452501515
AT5G60440	3.3672958299864737	2.6855773452501515
AT5G40630	3.3672958299864737	2.6855773452501515
AT4G14890	3.3672958299864737	2.6855773452501515
AT1G31790	3.3672958299864737	2.6855773452501515
AT2G27280	3.3672958299864737	2.6855773452501515
AT2G43700	3.3672958299864737	2.6855773452501515
AT4G20760	3.378724525810097	2.6855773452501515
AT5G54145	3.378724525810097	2.6855773452501515
AT1G51480	3.378724525810097	2.6855773452501515
AT2G48075	3.378724525810097	2.6855773452501515
AT1G07710	3.378724525810097	2.6855773452501515
AT5G15265	3.378724525810097	2.6855773452501515
AT1G07290	3.378724525810097	2.6855773452501515
AT4G25480	3.378724525810097	2.6855773452501515
AT4G16220	3.39002408106403	2.6855773452501515
AT1G50930	3.39002408106403	2.6855773452501515
AT5G03890	3.39002408106403	2.6855773452501515
AT1G05340	3.39002408106403	2.6855773452501515
AT5G67245	3.39002408106403	2.6855773452501515
AT5G10760	3.39002408106403	2.6855773452501515
AT2G43480	3.39002408106403	2.6855773452501515
AT1G68725	3.39002408106403	2.6855773452501515
AT3G25410	3.39002408106403	2.6855773452501515
AT1G56150	3.39002408106403	2.6855773452501515
AT4G00890	3.39002408106403	2.6855773452501515
AT2G26040	3.39002408106403	2.6855773452501515
AT1G70895	3.39002408106403	2.6855773452501515
AT1G25460	3.39002408106403	2.6855773452501515
AT1G79900	3.4011973816621555	2.6855773452501515
AT3G04800	3.4011973816621555	2.6855773452501515
AT1G52030	3.4011973816621555	2.6855773452501515
AT1G09170	3.4011973816621555	2.6855773452501515
AT2G36630	3.4011973816621555	2.6855773452501515
AT5G61550	3.4011973816621555	2.6855773452501515
AT3G62780	3.4011973816621555	2.6855773452501515
AT2G28605	3.4011973816621555	2.6855773452501515
AT1G50280	3.4011973816621555	2.6855773452501515
AT1G72420	3.4011973816621555	2.6855773452501515
AT4G30845	3.4011973816621555	2.6855773452501515
AT5G02180	3.4011973816621555	2.6855773452501515
AT2G30380	3.4011973816621555	2.6855773452501515
AT5G57540	3.41224721784874	2.6855773452501515
AT1G53633	3.41224721784874	2.6855773452501515
AT4G22850	3.41224721784874	2.6855773452501515
AT1G54160	3.41224721784874	2.6855773452501515
AT1G08270	3.41224721784874	2.6855773452501515
AT5G48090	3.41224721784874	2.6855773452501515
AT5G46870	3.41224721784874	2.6855773452501515
AT4G20990	3.41224721784874	2.6855773452501515
AT1G23740	3.41224721784874	2.6855773452501515
AT5G61350	3.41224721784874	2.6855773452501515
AT3G12160	3.41224721784874	2.6855773452501515
AT3G29110	3.4231762883809305	2.6855773452501515
AT1G03980	3.4231762883809305	2.6855773452501515
AT4G12480	3.4231762883809305	2.6855773452501515
AT5G24240	3.4231762883809305	2.6855773452501515
AT5G40980	3.4231762883809305	2.6855773452501515
AT4G35660	3.4231762883809305	2.6855773452501515
AT5G63060	3.4231762883809305	2.6855773452501515
AT4G12090	3.4231762883809305	2.6855773452501515
AT3G15110	3.4231762883809305	2.6855773452501515
AT1G74880	3.4231762883809305	2.6855773452501515
AT4G02970	3.4231762883809305	2.6855773452501515
AT4G31870	3.4231762883809305	2.6855773452501515
AT3G32920	3.4231762883809305	2.6855773452501515
AT1G22290	3.4231762883809305	2.6855773452501515
AT1G52230	3.4339872044851463	2.6855773452501515
AT1G53035	3.4339872044851463	2.6855773452501515
AT1G31885	3.4339872044851463	2.6855773452501515
AT2G36355	3.4339872044851463	2.6855773452501515
AT5G05810	3.4339872044851463	2.6855773452501515
AT5G54585	3.4446824936018943	2.6855773452501515
AT2G16450	3.4446824936018943	2.6855773452501515
AT1G01600	3.4446824936018943	2.6855773452501515
AT2G14860	3.4446824936018943	2.6855773452501515
AT1G64320	3.4446824936018943	2.6855773452501515
AT1G65150	3.4446824936018943	2.6855773452501515
AT5G17810	3.4446824936018943	2.6855773452501515
AT5G66590	3.4446824936018943	2.6855773452501515
AT1G31190	3.4446824936018943	2.6855773452501515
AT1G51538	3.4446824936018943	2.6855773452501515
AT5G18690	3.4446824936018943	2.6855773452501515
AT3G43930	3.455264602932431	2.6855773452501515
AT1G02205	3.455264602932431	2.6855773452501515
AT1G15772	3.455264602932431	2.6855773452501515
AT3G50310	3.455264602932431	2.6855773452501515
AT5G43590	3.455264602932431	2.6855773452501515
AT3G58060	3.455264602932431	2.6855773452501515
AT2G19530	3.455264602932431	2.6855773452501515
AT4G25290	3.455264602932431	2.6855773452501515
AT4G02190	3.455264602932431	2.6855773452501515
AT1G68700	3.455264602932431	2.6855773452501515
AT1G49405	3.455264602932431	2.6855773452501515
AT1G54940	3.455264602932431	2.6855773452501515
AT5G60320	3.455264602932431	2.6855773452501515
AT3G49930	3.455264602932431	2.6855773452501515
AT2G46440	3.455559296348166	2.6855773452501515
AT5G12030	3.4657359027997265	2.6855773452501515
AT1G11120	3.4657359027997265	2.6855773452501515
AT5G66830	3.4657359027997265	2.6855773452501515
AT1G73320	3.4657359027997265	2.6855773452501515
AT1G29730	3.4657359027997265	2.6855773452501515
AT5G50120	3.4657359027997265	2.6855773452501515
AT3G13672	3.4657359027997265	2.6855773452501515
AT5G10140	3.4657359027997265	2.6855773452501515
ATMG00470	3.4716454900743323	2.6855773452501515
AT5G07760	3.4760986898352733	2.6855773452501515
AT2G33855	3.4760986898352733	2.6855773452501515
AT5G25380	3.4760986898352733	2.6855773452501515
AT5G06905	3.4760986898352733	2.6855773452501515
AT3G05920	3.4760986898352733	2.6855773452501515
AT1G65032	3.4760986898352733	2.6855773452501515
AT4G28440	3.4760986898352733	2.6855773452501515
AT1G52550	3.4760986898352733	2.6855773452501515
AT3G12170	3.486355190002462	2.6855773452501515
AT4G38010	3.486355190002462	2.6855773452501515
AT1G29180	3.486355190002462	2.6855773452501515
AT3G10880	3.486355190002462	2.6855773452501515
AT2G19350	3.486355190002462	2.6855773452501515
AT3G62950	3.486355190002462	2.6855773452501515
AT5G25130	3.486355190002462	2.6855773452501515
AT3G06520	3.486355190002462	2.6855773452501515
AT2G01740	3.4965075614664802	2.6855773452501515
AT1G68200	3.4965075614664802	2.6855773452501515
AT2G37770	3.4965075614664802	2.6855773452501515
AT1G07795	3.4965075614664802	2.6855773452501515
AT3G56510	3.4965075614664802	2.6855773452501515
AT3G55930	3.4965075614664802	2.6855773452501515
AT5G50450	3.4965075614664802	2.6855773452501515
AT4G14980	3.4965075614664802	2.6855773452501515
AT1G18870	3.4965075614664802	2.6855773452501515
AT5G20860	3.4965075614664802	2.6855773452501515
AT2G30540	3.4965075614664802	2.6855773452501515
AT3G03776	3.4965075614664802	2.6855773452501515
AT5G45990	3.506557897319982	2.6855773452501515
AT2G01175	3.506557897319982	2.6855773452501515
AT1G03070	3.506557897319982	2.6855773452501515
AT2G26790	3.506557897319982	2.6855773452501515
AT2G02000	3.506557897319982	2.6855773452501515
AT5G61750	3.506557897319982	2.6855773452501515
AT4G19645	3.506557897319982	2.6855773452501515
AT3G16160	3.506557897319982	2.6855773452501515
AT1G50180	3.506557897319982	2.6855773452501515
AT5G38310	3.506557897319982	2.6855773452501515
AT1G11340	3.5165082281731497	2.6855773452501515
AT1G63330	3.5165082281731497	2.6855773452501515
AT3G45260	3.5165082281731497	2.6855773452501515
AT1G69330	3.5165082281731497	2.6855773452501515
AT4G02750	3.5165082281731497	2.6855773452501515
AT4G22235	3.5165082281731497	2.6855773452501515
AT1G47580	3.5165082281731497	2.6855773452501515
AT5G10570	3.5165082281731497	2.6855773452501515
AT3G16020	3.5165082281731497	2.6855773452501515
AT4G17420	3.526360524616161	2.6855773452501515
AT4G15350	3.526360524616161	2.6855773452501515
AT5G58910	3.526360524616161	2.6855773452501515
AT5G41820	3.526360524616161	2.6855773452501515
AT3G05327	3.526360524616161	2.6855773452501515
AT5G06870	3.526360524616161	2.6855773452501515
AT4G39710	3.526360524616161	2.6855773452501515
AT1G78390	3.526360524616161	2.6855773452501515
AT4G34380	3.526360524616161	2.6855773452501515
AT5G03795	3.526360524616161	2.6855773452501515
AT1G08165	3.526360524616161	2.6855773452501515
AT2G27650	3.526360524616161	2.6855773452501515
AT4G37810	3.526360524616161	2.6855773452501515
AT3G27490	3.5264095430225826	2.6855773452501515
AT1G43650	3.536116699561526	2.6855773452501515
AT4G24130	3.536116699561526	2.6855773452501515
AT1G09190	3.536116699561526	2.6855773452501515
AT5G59510	3.536116699561526	2.6855773452501515
AT4G15630	3.536116699561526	2.6855773452501515
AT1G12860	3.536116699561526	2.6855773452501515
AT1G07430	3.536116699561526	2.6855773452501515
AT2G34580	3.536116699561526	2.6855773452501515
AT1G29410	3.536116699561526	2.6855773452501515
AT5G46500	3.5362234899757317	2.6855773452501515
AT2G22000	3.545778610473263	2.6855773452501515
AT3G47050	3.545778610473263	2.6855773452501515
AT1G44050	3.545778610473263	2.6855773452501515
AT2G48150	3.545778610473263	2.6855773452501515
AT3G14430	3.545778610473263	2.6855773452501515
AT5G17260	3.545778610473263	2.6855773452501515
AT5G57670	3.545778610473263	2.6855773452501515
AT2G47540	3.5553480614894135	2.6855773452501515
AT4G30320	3.5553480614894135	2.6855773452501515
AT3G32047	3.5553480614894135	2.6855773452501515
AT5G10150	3.5553480614894135	2.6855773452501515
AT2G16060	3.5553480614894135	2.6855773452501515
AT2G28440	3.5553480614894135	2.6855773452501515
AT5G50740	3.5553480614894135	2.6855773452501515
AT5G56260	3.5553480614894135	2.6855773452501515
AT2G23840	3.5553480614894135	2.6855773452501515
AT3G09080	3.5553480614894135	2.6855773452501515
AT3G25770	3.5553480614894135	2.6855773452501515
AT1G34350	3.5553480614894135	2.6855773452501515
AT2G39560	3.5553480614894135	2.6855773452501515
AT5G40800	3.5648268054439574	2.6855773452501515
AT3G26820	3.5648268054439574	2.6855773452501515
AT1G47760	3.5648268054439574	2.6855773452501515
AT1G71520	3.5648268054439574	2.6855773452501515
AT3G56290	3.5648268054439574	2.6855773452501515
AT1G30475	3.5648268054439574	2.6855773452501515
AT5G47550	3.5648268054439574	2.6855773452501515
AT2G04450	3.5648268054439574	2.6855773452501515
AT1G52905	3.5648268054439574	2.6855773452501515
AT1G12730	3.5648268054439574	2.6855773452501515
AT5G51890	3.574216545793796	2.6855773452501515
AT1G18600	3.574216545793796	2.6855773452501515
AT1G72690	3.574216545793796	2.6855773452501515
AT1G16440	3.574216545793796	2.6855773452501515
AT5G27820	3.574216545793796	2.6855773452501515
AT4G18840	3.574216545793796	2.6855773452501515
AT1G48400	3.574216545793796	2.6855773452501515
AT5G33355	3.58351893845611	2.6855773452501515
AT4G12240	3.58351893845611	2.6855773452501515
AT1G23360	3.58351893845611	2.6855773452501515
AT2G38490	3.58351893845611	2.6855773452501515
AT5G25810	3.58351893845611	2.6855773452501515
AT1G21270	3.58351893845611	2.6855773452501515
AT4G03965	3.592735593561034	2.6855773452501515
AT1G31490	3.592735593561034	2.6855773452501515
AT1G24210	3.592735593561034	2.6855773452501515
AT5G52000	3.592735593561034	2.6855773452501515
AT2G45870	3.592735593561034	2.6855773452501515
AT4G32980	3.592735593561034	2.6855773452501515
AT2G38330	3.592735593561034	2.6855773452501515
AT2G43930	3.592735593561034	2.6855773452501515
AT4G17310	3.592735593561034	2.6855773452501515
AT5G60650	3.6018680771243066	2.6855773452501515
AT3G44960	3.6018680771243066	2.6855773452501515
AT3G59440	3.6018680771243066	2.6855773452501515
AT3G29300	3.6018680771243066	2.6855773452501515
AT3G22210	3.6018680771243066	2.6855773452501515
AT1G49900	3.6018680771243066	2.6855773452501515
AT4G22840	3.6018680771243066	2.6855773452501515
AT5G14990	3.6018680771243066	2.6855773452501515
AT3G45330	3.6018680771243066	2.6855773452501515
AT3G15580	3.6018680771243066	2.6855773452501515
AT4G21310	3.6018680771243066	2.6855773452501515
AT4G08450	3.6018680771243066	2.6855773452501515
AT1G20500	3.6018680771243066	2.6855773452501515
AT1G75250	3.6109179126442243	2.6855773452501515
AT3G06320	3.6109179126442243	2.6855773452501515
AT3G13170	3.6109179126442243	2.6855773452501515
AT3G12955	3.6109179126442243	2.6855773452501515
AT2G30150	3.6109179126442243	2.6855773452501515
AT5G22355	3.6109179126442243	2.6855773452501515
AT5G40330	3.6109179126442243	2.6855773452501515
AT3G22250	3.6198865826269846	2.6855773452501515
AT1G10710	3.6198865826269846	2.6855773452501515
AT2G45350	3.6198865826269846	2.6855773452501515
AT2G20710	3.6198865826269846	2.6855773452501515
AT4G16600	3.6198865826269846	2.6855773452501515
AT2G21235	3.6198865826269846	2.6855773452501515
AT1G32583	3.6198865826269846	2.6855773452501515
AT5G56300	3.6198865826269846	2.6855773452501515
AT2G04795	3.6198865826269846	2.6855773452501515
AT3G13240	3.6198865826269846	2.6855773452501515
AT2G35960	3.628775530044231	2.6855773452501515
AT1G76760	3.628775530044231	2.6855773452501515
AT2G18800	3.628775530044231	2.6855773452501515
AT5G04010	3.628775530044231	2.6855773452501515
AT4G33960	3.628775530044231	2.6855773452501515
AT4G20770	3.628775530044231	2.6855773452501515
AT5G42070	3.628775530044231	2.6855773452501515
AT3G48460	3.628775530044231	2.6855773452501515
AT3G12900	3.628775530044231	2.6855773452501515
AT4G39590	3.6375861597263857	2.6855773452501515
AT5G49340	3.6375861597263857	2.6855773452501515
AT4G02170	3.6375861597263857	2.6855773452501515
AT1G32550	3.6375861597263857	2.6855773452501515
AT3G54510	3.6375861597263857	2.6855773452501515
AT1G52910	3.6375861597263857	2.6855773452501515
AT3G59730	3.6377703532880257	2.6855773452501515
AT1G45163	3.64631983969514	2.6855773452501515
AT4G18372	3.64631983969514	2.6855773452501515
AT1G12090	3.64631983969514	2.6855773452501515
AT2G17972	3.64631983969514	2.6855773452501515
AT3G27030	3.64631983969514	2.6855773452501515
AT5G52250	3.64631983969514	2.6855773452501515
AT1G14205	3.64631983969514	2.6855773452501515
AT1G31430	3.64631983969514	2.6855773452501515
AT5G15660	3.64631983969514	2.6855773452501515
AT2G17350	3.64631983969514	2.6855773452501515
AT5G02060	3.64631983969514	2.6855773452501515
AT1G31840	3.64631983969514	2.6855773452501515
AT5G06270	3.654977902438255	2.6855773452501515
AT5G03550	3.654977902438255	2.6855773452501515
AT5G28960	3.654977902438255	2.6855773452501515
AT1G66690	3.654977902438255	2.6855773452501515
AT5G07330	3.654977902438255	2.6855773452501515
AT5G01280	3.654977902438255	2.6855773452501515
AT4G16640	3.654977902438255	2.6855773452501515
AT1G04610	3.654977902438255	2.6855773452501515
AT2G40180	3.654977902438255	2.6855773452501515
AT4G12540	3.654977902438255	2.6855773452501515
AT3G57700	3.6635616461296463	2.6855773452501515
AT4G25160	3.6635616461296463	2.6855773452501515
AT5G10440	3.6635616461296463	2.6855773452501515
AT1G14990	3.6635616461296463	2.6855773452501515
AT3G50290	3.6635616461296463	2.6855773452501515
AT3G55800	3.6635616461296463	2.6855773452501515
AT1G19397	3.6635616461296463	2.6855773452501515
AT5G51490	3.6635616461296463	2.6855773452501515
AT1G75770	3.6635616461296463	2.6855773452501515
AT1G78790	3.672072335797555	2.6855773452501515
AT5G38940	3.672072335797555	2.6855773452501515
AT1G04920	3.672072335797555	2.6855773452501515
AT4G15563	3.672072335797555	2.6855773452501515
AT2G46050	3.672072335797555	2.6855773452501515
AT3G44716	3.672072335797555	2.6855773452501515
AT3G52630	3.672072335797555	2.6855773452501515
AT5G43040	3.672072335797555	2.6855773452501515
AT4G18422	3.672072335797555	2.6855773452501515
AT4G21620	3.6805112044434196	2.6855773452501515
AT1G02430	3.6805112044434196	2.6855773452501515
AT5G48690	3.6805112044434196	2.6855773452501515
AT5G39471	3.6805112044434196	2.6855773452501515
AT5G57640	3.6805112044434196	2.6855773452501515
AT1G02470	3.6805112044434196	2.6855773452501515
AT3G15800	3.6805112044434196	2.6855773452501515
AT5G48170	3.6805112044434196	2.6855773452501515
AT5G67620	3.6805112044434196	2.6855773452501515
AT1G69880	3.6805112044434196	2.6855773452501515
AT3G30340	3.6888794541139363	2.6855773452501515
AT1G02580	3.6888794541139363	2.6855773452501515
AT5G49410	3.6888794541139363	2.6855773452501515
AT4G25820	3.6888794541139363	2.6855773452501515
AT5G23370	3.6888794541139363	2.6855773452501515
AT2G24190	3.6888794541139363	2.6855773452501515
AT4G24700	3.6888794541139363	2.6855773452501515
AT2G27470	3.6888794541139363	2.6855773452501515
AT1G62620	3.6971782569286313	2.6855773452501515
AT2G17442	3.6971782569286313	2.6855773452501515
AT2G07806	3.6971782569286313	2.6855773452501515
AT5G54240	3.6971782569286313	2.6855773452501515
AT5G23060	3.6971782569286313	2.6855773452501515
AT4G26580	3.6971782569286313	2.6855773452501515
AT5G05430	3.6971782569286313	2.6855773452501515
AT2G40600	3.6971782569286313	2.6855773452501515
AT2G37530	3.6971782569286313	2.6855773452501515
AT4G05120	3.6971782569286313	2.6855773452501515
AT5G64510	3.6971782569286313	2.6855773452501515
AT4G19050	3.6971782569286313	2.6855773452501515
AT1G51110	3.6971782569286313	2.6855773452501515
AT5G46890	3.6971782569286313	2.6855773452501515
AT1G29200	3.6971782569286313	2.6855773452501515
AT1G26540	3.7054087560651467	2.6855773452501515
AT1G11500	3.7054087560651467	2.6855773452501515
AT1G17650	3.7054087560651467	2.6855773452501515
AT5G40970	3.7054087560651467	2.6855773452501515
AT5G23800	3.7054087560651467	2.6855773452501515
AT4G23260	3.7054087560651467	2.6855773452501515
AT5G04950	3.7054087560651467	2.6855773452501515
AT1G18265	3.7054087560651467	2.6855773452501515
AT5G23940	3.7135720667043075	2.6855773452501515
AT4G11370	3.7135720667043075	2.6855773452501515
AT5G15300	3.7135720667043075	2.6855773452501515
AT5G23770	3.7135720667043075	2.6855773452501515
AT3G01950	3.7135720667043075	2.6855773452501515
AT3G24460	3.7135720667043075	2.6855773452501515
AT1G65420	3.7135720667043075	2.6855773452501515
AT4G27220	3.7135720667043075	2.6855773452501515
AT3G17730	3.7135720667043075	2.6855773452501515
AT3G46490	3.721669276936927	2.6855773452501515
AT4G24600	3.721669276936927	2.6855773452501515
AT3G60390	3.721669276936927	2.6855773452501515
AT2G18240	3.721669276936927	2.6855773452501515
AT5G14340	3.721669276936927	2.6855773452501515
AT4G15490	3.721669276936927	2.6855773452501515
AT1G08080	3.721669276936927	2.6855773452501515
AT3G19850	3.721669276936927	2.6855773452501515
AT1G17400	3.729701448634191	2.6855773452501515
AT1G11760	3.729701448634191	2.6855773452501515
AT3G59550	3.729701448634191	2.6855773452501515
AT3G52550	3.729701448634191	2.6855773452501515
AT1G74000	3.729701448634191	2.6855773452501515
AT2G14247	3.729701448634191	2.6855773452501515
AT2G36026	3.729701448634191	2.6855773452501515
AT1G02570	3.737669618283368	2.6855773452501515
AT3G07260	3.737669618283368	2.6855773452501515
AT5G38240	3.737669618283368	2.6855773452501515
AT2G47485	3.737669618283368	2.6855773452501515
AT3G21210	3.737669618283368	2.6855773452501515
AT4G01630	3.737669618283368	2.6855773452501515
AT1G06170	3.737669618283368	2.6855773452501515
AT4G00170	3.737669618283368	2.6855773452501515
AT1G73790	3.737669618283368	2.6855773452501515
AT5G38070	3.737669618283368	2.6855773452501515
AT2G04480	3.7455747977904816	2.6855773452501515
AT3G24540	3.7455747977904816	2.6855773452501515
AT4G28290	3.7455747977904816	2.6855773452501515
AT1G52240	3.7455747977904816	2.6855773452501515
AT2G27630	3.7534179752515073	2.6855773452501515
AT5G06080	3.7534179752515073	2.6855773452501515
AT1G48880	3.7534179752515073	2.6855773452501515
AT1G75000	3.7534179752515073	2.6855773452501515
AT1G77170	3.7534179752515073	2.6855773452501515
AT1G07270	3.7612001156935624	2.6855773452501515
AT1G78320	3.7612001156935624	2.6855773452501515
AT2G41473	3.7612001156935624	2.6855773452501515
AT4G25110	3.7612001156935624	2.6855773452501515
AT5G03495	3.7612001156935624	2.6855773452501515
AT3G45180	3.7612001156935624	2.6855773452501515
AT5G23920	3.7612001156935624	2.6855773452501515
AT1G79120	3.7612001156935624	2.6855773452501515
AT4G23610	3.7612001156935624	2.6855773452501515
AT4G30680	3.7612001156935624	2.6855773452501515
AT1G30100	3.7612001156935624	2.6855773452501515
AT1G64405	3.7689221617874726	2.6855773452501515
AT3G14170	3.7689221617874726	2.6855773452501515
AT2G40690	3.7689221617874726	2.6855773452501515
AT4G01760	3.7689221617874726	2.6855773452501515
AT4G25790	3.7689221617874726	2.6855773452501515
AT3G18300	3.7689221617874726	2.6855773452501515
AT1G78760	3.7689221617874726	2.6855773452501515
AT2G40740	3.7689221617874726	2.6855773452501515
AT4G34090	3.7689221617874726	2.6855773452501515
AT4G18430	3.7689221617874726	2.6855773452501515
AT3G02810	3.7689221617874726	2.6855773452501515
AT2G26610	3.7689221617874726	2.6855773452501515
AT4G22550	3.7689221617874726	2.6855773452501515
AT3G63350	3.7765850345330416	2.6855773452501515
AT3G61410	3.7765850345330416	2.6855773452501515
AT3G25100	3.7765850345330416	2.6855773452501515
AT1G67600	3.7765850345330416	2.6855773452501515
AT1G23550	3.7765850345330416	2.6855773452501515
AT3G14730	3.7765850345330416	2.6855773452501515
AT3G61870	3.7765850345330416	2.6855773452501515
AT4G18270	3.7765850345330416	2.6855773452501515
AT5G45650	3.784189633918261	2.6855773452501515
AT3G12220	3.784189633918261	2.6855773452501515
AT3G13640	3.784189633918261	2.6855773452501515
AT4G15417	3.784189633918261	2.6855773452501515
AT5G16200	3.784189633918261	2.6855773452501515
AT5G39130	3.7863690753911934	2.6855773452501515
AT2G42200	3.791736839553644	2.6855773452501515
AT5G62940	3.791736839553644	2.6855773452501515
AT5G54570	3.791736839553644	2.6855773452501515
AT2G25440	3.791736839553644	2.6855773452501515
AT5G24318	3.791736839553644	2.6855773452501515
AT5G20640	3.791736839553644	2.6855773452501515
AT1G49870	3.791736839553644	2.6855773452501515
AT5G60730	3.7992275112828016	2.6855773452501515
AT5G60230	3.7992275112828016	2.6855773452501515
AT5G45000	3.7992275112828016	2.6855773452501515
AT5G59740	3.7992275112828016	2.6855773452501515
AT3G12540	3.7992275112828016	2.6855773452501515
AT4G34470	3.7992275112828016	2.6855773452501515
AT1G10330	3.7992275112828016	2.6855773452501515
AT3G48800	3.7992275112828016	2.6855773452501515
AT4G34930	3.8066624897703196	2.6855773452501515
AT2G43530	3.8066624897703196	2.6855773452501515
AT5G41540	3.8066624897703196	2.6855773452501515
AT1G55200	3.8066624897703196	2.6855773452501515
AT4G30130	3.8066624897703196	2.6855773452501515
AT1G55330	3.8066624897703196	2.6855773452501515
AT5G53895	3.8066624897703196	2.6855773452501515
AT1G53830	3.8140425970679424	2.6855773452501515
AT1G14687	3.8140425970679424	2.6855773452501515
AT3G22942	3.8140425970679424	2.6855773452501515
AT5G46060	3.8140425970679424	2.6855773452501515
AT2G41450	3.8140425970679424	2.6855773452501515
AT4G24250	3.821368637160015	2.6855773452501515
AT2G29940	3.821368637160015	2.6855773452501515
AT5G34940	3.821368637160015	2.6855773452501515
AT1G05310	3.821368637160015	2.6855773452501515
AT5G27060	3.8213759364034487	2.6855773452501515
AT2G32210	3.828641396489095	2.6855773452501515
AT3G61220	3.828641396489095	2.6855773452501515
AT5G25570	3.828641396489095	2.6855773452501515
AT3G47430	3.828641396489095	2.6855773452501515
AT5G25180	3.828641396489095	2.6855773452501515
AT1G76370	3.828641396489095	2.6855773452501515
AT1G30380	3.828641396489095	2.6855773452501515
AT1G10155	3.828641396489095	2.6855773452501515
AT3G20200	3.828641396489095	2.6855773452501515
AT2G14285	3.828641396489095	2.6855773452501515
AT1G57670	3.835861644462582	2.6855773452501515
AT5G03440	3.835861644462582	2.6855773452501515
AT1G12060	3.835861644462582	2.6855773452501515
AT2G46160	3.835861644462582	2.6855773452501515
AT3G57200	3.835861644462582	2.6855773452501515
AT1G05660	3.835861644462582	2.6855773452501515
AT5G20410	3.8430301339411943	2.6855773452501515
AT3G01130	3.8430301339411943	2.6855773452501515
AT3G50030	3.8430301339411943	2.6855773452501515
AT5G42146	3.8430301339411943	2.6855773452501515
AT1G60650	3.8501476017100584	2.6855773452501515
AT1G51840	3.8501476017100584	2.6855773452501515
AT4G35200	3.857214768933151	2.6855773452501515
AT5G35520	3.857214768933151	2.6855773452501515
AT4G35690	3.857214768933151	2.6855773452501515
AT4G26810	3.857214768933151	2.6855773452501515
AT2G28430	3.857214768933151	2.6855773452501515
AT1G62000	3.857214768933151	2.6855773452501515
AT5G16980	3.857214768933151	2.6855773452501515
AT5G17970	3.8642323415917974	2.6855773452501515
AT3G23060	3.8642323415917974	2.6855773452501515
AT3G12060	3.8712010109078907	2.6855773452501515
AT4G08700	3.8712010109078907	2.6855773452501515
AT1G05785	3.8712010109078907	2.6855773452501515
AT5G07610	3.8712010109078907	2.6855773452501515
AT4G10200	3.8712010109078907	2.6855773452501515
AT2G03590	3.8712010109078907	2.6855773452501515
AT4G15660	3.8712010109078907	2.6855773452501515
AT4G18590	3.8781214537524646	2.6855773452501515
AT1G48390	3.8781214537524646	2.6855773452501515
AT1G06080	3.8781214537524646	2.6855773452501515
AT5G42765	3.8781214537524646	2.6855773452501515
AT4G14342	3.8781214537524646	2.6855773452501515
AT2G47930	3.8781214537524646	2.6855773452501515
AT4G25433	3.8781214537524646	2.6855773452501515
AT4G26960	3.8781214537524646	2.6855773452501515
AT2G07681	3.879272515164953	2.6855773452501515
AT4G16807	3.8849943330402263	2.6855773452501515
AT3G04700	3.8849943330402263	2.6855773452501515
AT3G48970	3.8849943330402263	2.6855773452501515
AT2G33793	3.8849943330402263	2.6855773452501515
AT5G48190	3.8849943330402263	2.6855773452501515
AT5G14280	3.8849943330402263	2.6855773452501515
AT5G38970	3.8849943330402263	2.6855773452501515
AT4G01915	3.8918202981106265	2.6855773452501515
AT4G13885	3.8918202981106265	2.6855773452501515
AT1G69588	3.8918202981106265	2.6855773452501515
AT5G26720	3.8918202981106265	2.6855773452501515
AT3G15650	3.8918202981106265	2.6855773452501515
AT1G76440	3.8918202981106265	2.6855773452501515
AT2G01810	3.898599985096005	2.6855773452501515
AT3G61300	3.898599985096005	2.6855773452501515
AT3G13770	3.898599985096005	2.6855773452501515
AT2G17860	3.898599985096005	2.6855773452501515
AT5G41170	3.898599985096005	2.6855773452501515
AT3G21470	3.898599985096005	2.6855773452501515
AT2G23630	3.898599985096005	2.6855773452501515
AT3G49330	3.898599985096005	2.6855773452501515
AT2G46990	3.898599985096005	2.6855773452501515
AT2G37290	3.898599985096005	2.6855773452501515
AT1G17300	3.898599985096005	2.6855773452501515
[truncated: 17,804 more rows]
