# Supplementary material for: Genome-resolved metatranscriptomics reveals conserved root colonization determinants in a synthetic microbiota
Source: Nat Commun. 2023 Dec 13;14:8274. doi: 10.1038/s41467-023-43688-z (PMC10719396; doi:10.1038/s41467-023-43688-z)
Supplement: Supplementary file 11 — Source Data [file 41467_2023_43688_MOESM11_ESM.zip › Source Data/Main_figures/figure3/figures_d-e/Plecto143_normcounts_MvsR.csv]

	NumReads_A.sf	NumReads_B.sf	NumReads_Bpre.sf	NumReads_C.sf	NumReads_D.sf	NumReads_E.sf	Strain
OG0000000	0	46.3717790517658	46.2571412451211	73.8553460636056	0	2131.31236826608	Plecto143
OG0000001	0	0.558696133153804	12.2935645651448	0	0	0	Plecto143
OG0000002	0	0	0	0	0	0	Plecto143
OG0000003	0	0	14.1688540750821	0	0	0	Plecto143
OG0000004	0	0	0	0	1.25276470341677	0	Plecto143
OG0000005	0	8.38044199730707	0	0	0.208794117236128	0	Plecto143
OG0000006	0	10.6152265299223	0	0	0	0	Plecto143
OG0000007	0	0	13.960488573978	0	19.626647020196	0	Plecto143
OG0000008	0	0	0	0	0	0	Plecto143
OG0000009	0	0	0	0	0	0	Plecto143
OG0000010	0	0	0	0	0	0	Plecto143
OG0000011	0	0	18.127798596061	20.7718160803891	0	13.4893187864942	Plecto143
OG0000012	0	0	0	0	0	0	Plecto143
OG0000013	34.7351520809828	95.5370387693006	62.5096503312447	90.0112030150193	52.4073234262681	13.4893187864942	Plecto143
OG0000014	0	0	0	0	0	0	Plecto143
OG0000015	81.0486881889598	10.0565303967685	0	50.7755504187289	34.4510293439611	13.4893187864942	Plecto143
OG0000016	0	36.3152486549973	30.4213631612058	1.15398978224384	0	0	Plecto143
OG0000017	0	0	0	0	0	0	Plecto143
OG0000018	0	0	14.3772195761863	0	0	0	Plecto143
OG0000019	0	0	4.37567552318713	0	0	0	Plecto143
OG0000020	0	0	0	0	0	0	Plecto143
OG0000021	0	2.23478453261522	1.87528950993734	0	0	0	Plecto143
OG0000022	82.702743049959	27.3761105245364	0	0	45.5171175574759	13.4893187864942	Plecto143
OG0000023	0	0	7.08442703754107	0	0	0	Plecto143
OG0000024	329.156917338837	186.604508473371	52.9248372804538	0	18.5826764340154	2711.35307608533	Plecto143
OG0000025	0	0	1.25019300662489	0	0	0	Plecto143
OG0000027	0	0	0	0	0	0	Plecto143
OG0000029	1.65405486099918	0	37.714155699851	0	52.6161175435042	0	Plecto143
OG0000030	0	0	0	0	0	0	Plecto143
OG0000032	0	0	0	0	0	0	Plecto143
OG0000033	0	30.7282873234592	7.70952354085351	61.1614584589234	0	0	Plecto143
OG0000035	0	0	0	0	0	0	Plecto143
OG0000036	100.89734652095	10.6152265299223	0	0	0	0	Plecto143
OG0000037	0	0	0	0	0	0	Plecto143
OG0000038	0	0.558696133153804	10.8350060574157	0	0	0	Plecto143
OG0000039	0	0	17.2943365916444	0	0.208794117236128	2792.2889888043	Plecto143
OG0000040	0	2.79348066576902	3.12548251656224	0	0	0	Plecto143
OG0000041	0	0	4.58404102429128	0	0	0	Plecto143
OG0000042	129.016279157936	17.8782762609217	0	0	0	0	Plecto143
OG0000045	0	60.8978785137647	9.58481305079085	0	0	13.4893187864942	Plecto143
OG0000046	0	0	5.00077202649958	0	0	0	Plecto143
OG0000047	0	0	0	0	0	0	Plecto143
OG0000048	0	0	0	0	0.208794117236128	0	Plecto143
OG0000050	0	0	5.00077202649958	0	0	0	Plecto143
OG0000051	0	9.49783426361468	70.0108083709941	0	48.4402351987817	13.4893187864942	Plecto143
OG0000052	0	12.2913149293837	0	0	0	0	Plecto143
OG0000053	0	21.2304530598446	0	0	0.208794117236128	0	Plecto143
OG0000054	0	0	0	0	0	0	Plecto143
OG0000055	0	13.9674033288451	0	0	0	0	Plecto143
OG0000056	0	0	5.41750302870787	0	0	0	Plecto143
OG0000057	0	6.14565746469185	10.2099095541033	26.5417649916083	0	13.4893187864942	Plecto143
OG0000058	0	0	0	0	0	0	Plecto143
OG0000059	0	0	10.8350060574157	0	0	0	Plecto143
OG0000060	0	9.49783426361468	6.87606153643692	35.773683249559	0	0	Plecto143
OG0000061	0	0	0	46.1595912897535	0	0	Plecto143
OG0000063	0	0	0	0	0	0	Plecto143
OG0000064	0	1.67608839946141	0	0	0	0	Plecto143
OG0000065	0	0	0	0	0	0	Plecto143
OG0000066	0	0	38.7559832053717	1.15398978224384	44.2643528540591	0	Plecto143
OG0000067	0	0	0	0	0	0	Plecto143
OG0000068	0	0	0	0	0	0	Plecto143
OG0000069	0	0	10.4182750552074	0	0	0	Plecto143
OG0000071	3.30810972199836	10.6152265299223	0	0	0	0	Plecto143
OG0000072	0	0	0	0	0	0	Plecto143
OG0000073	23.1567680539885	18.9956685272294	7.08442703754107	0	0	0	Plecto143
OG0000074	0	8.93913813046087	0	0	0.208794117236128	0	Plecto143
OG0000075	0	1.67608839946141	0	5.76994891121919	0	0	Plecto143
OG0000076	0	0	0	0	0	0	Plecto143
OG0000077	0	0	0	0	0	0	Plecto143
OG0000078	0	0	0	0	0	0	Plecto143
OG0000079	0	0	0	0	0	0	Plecto143
OG0000080	0	0	0	0	0	0	Plecto143
OG0000081	0	0	0	0	0	0	Plecto143
OG0000082	0	0	36.6723281943302	0	0	1969.44054282815	Plecto143
OG0000083	0	0	0	0	0	0	Plecto143
OG0000084	0	0	10.8350060574157	0	0	0	Plecto143
OG0000085	0	0	0	0	0	0	Plecto143
OG0000087	0	0	0	0	0	0	Plecto143
OG0000089	107.513565964947	245.826298587674	0	0	0.208794117236128	13.4893187864942	Plecto143
OG0000090	0	0.558696133153804	0	0	0	0	Plecto143
OG0000091	0	0	0	0	0	0	Plecto143
OG0000092	110.821675686945	16.7608839946141	8.54298554527011	0	0.208794117236128	13.4893187864942	Plecto143
OG0000093	0	0	0	0	0	0	Plecto143
OG0000096	0	12.2913149293837	11.251737059624	0	0	0	Plecto143
OG0000097	0	0	0	0	0	0	Plecto143
OG0000098	0	0	0	0	0	0	Plecto143
OG0000099	0	0	0	0	0	0	Plecto143
OG0000100	0	0	0	0	0	0	Plecto143
OG0000101	0	0	0	0	0	0	Plecto143
OG0000102	0	0	0	0	0	0	Plecto143
OG0000104	0	0	0	0	0	0	Plecto143
OG0000106	0	14.5260994619989	0	0	0	0	Plecto143
OG0000107	0	2.23478453261522	6.45933053422862	0	0	0	Plecto143
OG0000108	0	19.5543646603832	198.780688053358	0	26.7256470062244	0	Plecto143
OG0000109	0	0	45.4236792407045	0	49.9017940194346	0	Plecto143
OG0000110	74.4324687449631	0	0	45.0056015075097	0	0	Plecto143
OG0000111	0	79.3348509078402	87.5135104637426	0	0.417588234472256	0	Plecto143
OG0000113	0	0	0	0	0	0	Plecto143
OG0000115	0	13.4087071956913	0	0	0	1160.0814156385	Plecto143
OG0000116	0	0	29.7962666578933	0	0	0	Plecto143
OG0000117	0	6.14565746469185	9.793178551895	0	0.208794117236128	0	Plecto143
OG0000118	0	14.5260994619989	12.0851990640406	0	0	0	Plecto143
OG0000119	0	0	0	0	0	0	Plecto143
OG0000121	0	12.2913149293837	5.20913752760372	0	0	0	Plecto143
OG0000122	0	3.91087293207663	0	0	0	0	Plecto143
OG0000124	0	0	10.6266405563116	0	24.8464999510992	0	Plecto143
OG0000125	24.8108229149877	22.3478453261522	27.5042461457477	46.1595912897535	0.208794117236128	0	Plecto143
OG0000126	0	0	0	0	0	0	Plecto143
OG0000127	0	0	0	0	0	0	Plecto143
OG0000128	0	0	0	0	0	0	Plecto143
OG0000129	0	0	0	0	0	0	Plecto143
OG0000130	0	0	0	0	0	0	Plecto143
OG0000132	0	0	0	0	0	0	Plecto143
OG0000133	0	0	0	0	0	0	Plecto143
OG0000134	0	0	0	0	0	0	Plecto143
OG0000135	0	0	0	0	0	0	Plecto143
OG0000136	43.0054263859787	65.3674475789951	0	150.018671691699	0	0	Plecto143
OG0000137	0	21.7891491929984	0	32.3117139028275	0	13.4893187864942	Plecto143
OG0000138	59.5459749959705	0	0	0	0	0	Plecto143
OG0000139	4.96216458299754	640.824464727414	194.821743532379	117.706957788871	247.212234807575	26.9786375729884	Plecto143
OG0000140	0	0	0	0	0	0	Plecto143
OG0000141	0	17.3195801277679	0	0	0	0	Plecto143
OG0000142	129.016279157936	0	20.2114536071025	49.621560636485	0.208794117236128	0	Plecto143
OG0000143	0	0	15.419047081707	1.15398978224384	0	0	Plecto143
OG0000144	0	8.93913813046087	4.16731002208298	1.15398978224384	43.2203822678785	0	Plecto143
OG0000145	0	0	14.5855850772904	0	1.46155882065289	53.9572751459768	Plecto143
OG0000146	0	0	0	0	0	0	Plecto143
OG0000147	0	0	0	0	0	0	Plecto143
OG0000148	0	0	0	0	0	0	Plecto143
OG0000149	0	40.2261215870739	7.29279253864522	108.475039530921	0	0	Plecto143
OG0000150	0	0	0	0	0	0	Plecto143
OG0000152	0	0	0	0	0	0	Plecto143
OG0000153	0	0	0	0	0	0	Plecto143
OG0000154	0	0	0	0	0	0	Plecto143
OG0000155	0	8.93913813046087	0	0	0	0	Plecto143
OG0000156	0	0	0	0	0	0	Plecto143
OG0000157	0	0	0	0	0	0	Plecto143
OG0000159	0	51.40004425015	56.4670507992244	0	0	0	Plecto143
OG0000161	0	0	0.416731002208298	0	0.835176468944511	0	Plecto143
OG0000162	0	29.0521989239978	1.66692400883319	0	0	0	Plecto143
OG0000163	89.3189624939557	0.558696133153804	0	0	0	0	Plecto143
OG0000164	0	156.434917283065	18.3361640971651	0	0	13.4893187864942	Plecto143
OG0000166	0	0	0	0	0	0	Plecto143
OG0000167	0	0	0	0	0	0	Plecto143
OG0000169	0	49.7239558506886	3.33384801766638	0	0	0	Plecto143
OG0000170	0	0	4.16731002208298	0	0	0	Plecto143
OG0000171	0	0	0	0	0	0	Plecto143
OG0000172	0	0.558696133153804	0	0	0	0	Plecto143
OG0000173	0	0	0	0	39.0444999231559	0	Plecto143
OG0000174	0	0	0	0	0	0	Plecto143
OG0000175	0	0	0	0	0	0	Plecto143
OG0000176	0	0	0	0	0	0	Plecto143
OG0000177	0	0	1.04182750552074	0	0	0	Plecto143
OG0000178	0	8.93913813046087	0	0	0	0	Plecto143
OG0000179	0	0	0	0	0	0	Plecto143
OG0000180	0	0	0	0	0	0	Plecto143
OG0000181	0	18.4369723940755	8.95971654747841	0	0	0	Plecto143
OG0000184	0	0	0	0	0	0	Plecto143
OG0000185	0	0	0	0	0	0	Plecto143
OG0000187	0	22.3478453261522	0	0	0	13.4893187864942	Plecto143
OG0000188	0	0	0	0	0	0	Plecto143
OG0000189	0	0	13.7521230728738	0	0	0	Plecto143
OG0000190	0	0	0	0	0	0	Plecto143
OG0000192	0	0	0	0	0	0	Plecto143
OG0000193	0	0	0	0	0	0	Plecto143
OG0000194	0	0	16.0441435850195	0	0	0	Plecto143
OG0000195	0	0	0	0	0	0	Plecto143
OG0000196	0	0	0	0	0	0	Plecto143
OG0000197	0	0	0	0	0	0	Plecto143
OG0000198	0	0	0	0	0	0	Plecto143
OG0000201	0	0	0	0	0	0	Plecto143
OG0000202	0	0	0	0	60.9678822329493	0	Plecto143
OG0000203	18.194603470991	34.6391602555359	91.8891859869297	5.76994891121919	21.0882058408489	2266.20555613102	Plecto143
OG0000204	0	0	0	0	45.3083234402397	13.4893187864942	Plecto143
OG0000205	0	0	0	0	0	0	Plecto143
OG0000206	0	58.6630939811495	43.5483897307671	2.30797956448768	27.9784117096411	40.4679563594826	Plecto143
OG0000207	0	0	0	0	0	0	Plecto143
OG0000208	0	0	0	0	0	0	Plecto143
OG0000209	0	0	0	45.0056015075097	0.208794117236128	5355.25955823819	Plecto143
OG0000210	0	0	0	0	0	0	Plecto143
OG0000211	77.7405784669615	95.5370387693006	21.2532811126232	0	0	13.4893187864942	Plecto143
OG0000213	0	14.5260994619989	16.4608745872278	100.397111055214	0	0	Plecto143
OG0000214	0	0	0	0	0	0	Plecto143
OG0000215	0	0	0	0	0	0	Plecto143
OG0000216	0	0	0	0	0	0	Plecto143
OG0000217	0	0	0	0	0	0	Plecto143
OG0000218	1.65405486099918	17.3195801277679	0	1.15398978224384	0	3696.07334749941	Plecto143
OG0000219	0	14.5260994619989	0	0	0	0	Plecto143
OG0000220	0	61.4565746469185	7.29279253864522	20.7718160803891	0.626382351708384	0	Plecto143
OG0000221	0	0	0	0	0	0	Plecto143
OG0000222	0	0	0	24.2337854271206	0	13.4893187864942	Plecto143
OG0000223	0	0	0	0	0	0	Plecto143
OG0000224	0	0	0	0	0	0	Plecto143
OG0000225	0	0	0	0	0	0	Plecto143
OG0000226	0	0	0	0	0	0	Plecto143
OG0000227	228.259570817887	31.8456795897669	0	0	36.5389705163224	0	Plecto143
OG0000228	0	0	0	0	0	0	Plecto143
OG0000229	0	6.70435359784565	0	38.0816628140466	0	0	Plecto143
OG0000232	0	0	66.2602293511194	0	0	0	Plecto143
OG0000233	0	0	0	0	0	0	Plecto143
OG0000234	0	0	0	0	0	0	Plecto143
OG0000235	0	11.7326187962299	11.4601025607282	1.15398978224384	0	0	Plecto143
OG0000236	0	0	4.37567552318713	0	0	0	Plecto143
OG0000238	0	0	0	0	0	0	Plecto143
OG0000239	0	31.8456795897669	0	0	0	0	Plecto143
OG0000241	0	0	0	0	0	0	Plecto143
OG0000242	0	0	0	0	0	0	Plecto143
OG0000244	0	0	0	0	0	0	Plecto143
OG0000245	0	0	0	0	0	0	Plecto143
OG0000247	105.859511103948	0	0	0	0	0	Plecto143
OG0000248	0	0	0	0	0	0	Plecto143
OG0000249	0	0	0	0	0	0	Plecto143
OG0000250	0	0	0.833462004416596	0	0	0	Plecto143
OG0000251	0	0	0	0	0	0	Plecto143
OG0000252	100.89734652095	0	14.3772195761863	0	0	0	Plecto143
OG0000253	0	0	0	0	0	0	Plecto143
OG0000254	0	0	62.7180158323488	0	16.0771470271818	0	Plecto143
OG0000255	0	0	64.5933053422862	0	19.4178529029599	0	Plecto143
OG0000256	0	0	0	0	0	0	Plecto143
OG0000257	0	0	0	0	0	0	Plecto143
OG0000258	0	0	44.5902172362879	0	13.1540293858761	0	Plecto143
OG0000259	0	0	0	0	0	0	Plecto143
OG0000261	0	0	0	0	0	0	Plecto143
OG0000262	0	0	0	0	0	0	Plecto143
OG0000264	0	0	0	0	0	0	Plecto143
OG0000265	0	0	0	0	0	0	Plecto143
OG0000267	0	0	0	0	0	0	Plecto143
OG0000268	0	0	0	0	0	0	Plecto143
OG0000269	0	18.9956685272294	0	0	0	0	Plecto143
OG0000270	1.65405486099918	44.6956906523044	2.08365501104149	0	0	0	Plecto143
OG0000271	0	12.2913149293837	0	0	0	0	Plecto143
OG0000272	0	0	0	0	0	0	Plecto143
OG0000273	0	0	24.1703981280813	0	0	0	Plecto143
OG0000275	0	0	0	0	0	0	Plecto143
OG0000277	0	0	0	0	0	0	Plecto143
OG0000278	0	34.6391602555359	0	0	0.208794117236128	0	Plecto143
OG0000280	0	0	0	0	0	0	Plecto143
OG0000281	0	0	1.04182750552074	0	0	0	Plecto143
OG0000282	0	11.7326187962299	0	0	0	0	Plecto143
OG0000283	0	0	6.66769603533277	0	70.3636175085751	0	Plecto143
OG0000284	0	0	0	1.15398978224384	0	0	Plecto143
OG0000285	1.65405486099918	0	24.7954946313937	0	37.1653528680308	13.4893187864942	Plecto143
OG0000286	0	0	0	0	0	0	Plecto143
OG0000287	0	0	0	0	0	0	Plecto143
OG0000288	0	0	0	0	0	0	Plecto143
OG0000289	0	0	0	0	0	0	Plecto143
OG0000290	0	9.49783426361468	0	0	0	0	Plecto143
OG0000291	0	13.9674033288451	0	0	0	0	Plecto143
OG0000292	0	0	3.54221351877053	0	0	0	Plecto143
OG0000293	0	11.7326187962299	13.3353920706655	0	22.9673528959741	0	Plecto143
OG0000294	0	18.9956685272294	4.79240652539543	2.30797956448768	60.9678822329493	26.9786375729884	Plecto143
OG0000295	0	0	2.91711701545809	0	0	0	Plecto143
OG0000296	0	2.79348066576902	0	0	0	0	Plecto143
OG0000297	0	0	11.8768335629365	0	0	0	Plecto143
OG0000298	0	0	0	0	0	0	Plecto143
OG0000299	0	0	0	0	0	0	Plecto143
OG0000300	0	0	0	0	0	0	Plecto143
OG0000301	0	0	0	0	0	0	Plecto143
OG0000302	0	8.93913813046087	0	0	0	0	Plecto143
OG0000303	0	0	0	0	0	0	Plecto143
OG0000304	1.65405486099918	24.0239337256136	10.4182750552074	88.8572132327755	29.6487646475302	8795.03584879421	Plecto143
OG0000305	0	0	0	0	0	0	Plecto143
OG0000306	0	0	0	0	0	0	Plecto143
OG0000307	0	0	0	0	0	0	Plecto143
OG0000308	0	0	0	0	0	0	Plecto143
OG0000309	0	39.1087293207663	0	0	0	0	Plecto143
OG0000310	0	21.7891491929984	6.45933053422862	9.2319182579507	2.08794117236128	0	Plecto143
OG0000312	0	0	0	0	0	0	Plecto143
OG0000313	0	0	2.70875151435394	0	0	0	Plecto143
OG0000314	0	0	11.6684680618323	0	0	0	Plecto143
OG0000315	0	0	0	0	0	0	Plecto143
OG0000316	0	0	0	0	0	0	Plecto143
OG0000317	0	90.5087735709163	16.4608745872278	0	0	13.4893187864942	Plecto143
OG0000320	0	0	0	0	0	0	Plecto143
OG0000321	0	0	0	0	0	0	Plecto143
OG0000322	0	0	0	0	0	0	Plecto143
OG0000323	0	0	0	0	0	0	Plecto143
OG0000324	0	0	0	0	0	0	Plecto143
OG0000325	0	0	0	0	0	4653.8149813405	Plecto143
OG0000326	0	0	0	0	0	0	Plecto143
OG0000327	0	0	70.4275393732024	43.8516117252658	41.7588234472256	0	Plecto143
OG0000328	0	0.558696133153804	0	0	43.4291763851146	0	Plecto143
OG0000329	0	0	5.20913752760372	0	0	0	Plecto143
OG0000330	0	0	0	0	0	0	Plecto143
OG0000331	0	0	0	0	0	0	Plecto143
OG0000332	0	0	0	0	0	0	Plecto143
OG0000334	0	0	0	0	0	0	Plecto143
OG0000335	0	27.3761105245364	0	49.621560636485	0	0	Plecto143
OG0000337	0	0	16.4608745872278	0	0.626382351708384	0	Plecto143
OG0000338	0	0	0	0	0	0	Plecto143
OG0000339	0	0	0	0	0	0	Plecto143
OG0000340	0	0	0	0	0	0	Plecto143
OG0000341	0	0	0	0	0	0	Plecto143
OG0000342	0	11.1739226630761	19.7947226048942	0	0	4303.09269289165	Plecto143
OG0000344	0	0	0	0	0	0	Plecto143
OG0000345	0	0	0.416731002208298	0	0	0	Plecto143
OG0000348	0	17.3195801277679	13.5437575717697	0	0	0	Plecto143
OG0000349	0	0	18.9612606004776	0	0	0	Plecto143
OG0000351	0	0	0	0	0	0	Plecto143
OG0000352	0	0	0	0	0	0	Plecto143
OG0000353	0	0	0	0	0	0	Plecto143
OG0000355	0	8.93913813046087	34.7970386843929	0	37.1653528680308	13.4893187864942	Plecto143
OG0000356	0	0	0	0	0	0	Plecto143
OG0000357	0	0	0	0	0	0	Plecto143
OG0000358	0	7.82174586415326	41.8814657219339	0	0	0	Plecto143
OG0000360	0	0	7.50115803974936	0	0	0	Plecto143
OG0000361	0	0	14.7939505783946	0	0	0	Plecto143
OG0000362	0	74.8652818426098	21.044915611519	43.8516117252658	52.8249116607403	13.4893187864942	Plecto143
OG0000364	1.65405486099918	0.558696133153804	12.0851990640406	45.0056015075097	0.208794117236128	4950.57999464337	Plecto143
OG0000365	0	0	0	0	0	0	Plecto143
OG0000366	0	16.7608839946141	0	0	0.208794117236128	0	Plecto143
OG0000369	3.30810972199836	0	0	0	0	0	Plecto143
OG0000370	0	1.11739226630761	0	0	0	0	Plecto143
OG0000371	0	0	0	0	0	0	Plecto143
OG0000372	0	17.8782762609217	8.54298554527011	0	0	0	Plecto143
OG0000373	8.2702743049959	1.67608839946141	9.3764475496867	26.5417649916083	25.8904705372799	0	Plecto143
OG0000374	0	0	0	0	35.912588164614	0	Plecto143
OG0000375	110.821675686945	18.9956685272294	50.6328167683082	98.0891314907262	51.7809410745597	13.4893187864942	Plecto143
OG0000377	0	0	0	0	0	0	Plecto143
OG0000379	0	28.493502790844	22.5034741192481	3.46196934673151	0	0	Plecto143
OG0000380	0	2.23478453261522	0	0	0	0	Plecto143
OG0000382	0	0	0	0	0	0	Plecto143
OG0000383	31.4270423589844	0	7.70952354085351	0	0	0	Plecto143
OG0000384	47.9675909689762	13.4087071956913	0	0	0	0	Plecto143
OG0000385	0	18.9956685272294	0	0	0	0	Plecto143
OG0000387	0	0	0	0	0	0	Plecto143
OG0000388	0	0	0	0	0	0	Plecto143
OG0000389	1.65405486099918	0	0	0	40.0884705093365	26.9786375729884	Plecto143
OG0000390	0	0	0	0	0	0	Plecto143
OG0000392	0	0	0	0	0	0	Plecto143
OG0000393	0	0	0	0	0	0	Plecto143
OG0000395	0	2.23478453261522	0	0	0	0	Plecto143
OG0000396	0	16.2021878614603	0	0	6.26382351708384	0	Plecto143
OG0000397	0	0	0	0	0	0	Plecto143
OG0000398	0	0	0	0	42.385205798934	0	Plecto143
OG0000399	0	0	0	0	0	0	Plecto143
OG0000400	0	0	0	0	0	0	Plecto143
OG0000401	0	23.4652375924598	0	0	0	0	Plecto143
OG0000402	0	0	0	0	0	0	Plecto143
OG0000403	0	0	0	0	0	0	Plecto143
OG0000404	0	18.9956685272294	20.4198191082066	0	0	0	Plecto143
OG0000406	0	0	0	0	0	0	Plecto143
OG0000407	0	0	3.75057901987468	0	0	0	Plecto143
OG0000408	193.524418736904	3.91087293207663	37.9225212009551	0	0	40.4679563594826	Plecto143
OG0000409	0	0	0	0	0	0	Plecto143
OG0000410	0	0	0	0	0	0	Plecto143
OG0000411	216.681186790893	11.7326187962299	10.2099095541033	81.9332745393125	0	26.9786375729884	Plecto143
OG0000412	57.8919201349713	0	10.4182750552074	0	53.2424998952126	26.9786375729884	Plecto143
OG0000414	0	0	0	26.5417649916083	0	0	Plecto143
OG0000415	0	0	0	0	0	0	Plecto143
OG0000416	0	0	0	0	0	0	Plecto143
OG0000417	0	0	0	0	0	0	Plecto143
OG0000418	0	0	0	0	0	0	Plecto143
OG0000419	0	0	0	0	0	0	Plecto143
OG0000421	0	0	0	0	0	0	Plecto143
OG0000424	0	0	0	0	0	0	Plecto143
OG0000426	0	0	0	0	0	0	Plecto143
OG0000427	0	0	0	0	0	0	Plecto143
OG0000428	0	0	0	0	0	0	Plecto143
OG0000429	0	0	0	0	0	0	Plecto143
OG0000430	0	10.0565303967685	0	0	0	0	Plecto143
OG0000431	0	0	0	0	0	0	Plecto143
OG0000433	0	0	16.4608745872278	0	0	0	Plecto143
OG0000434	0	0	51.4662787727248	0	0.626382351708384	0	Plecto143
OG0000435	0	0	0	0	0	0	Plecto143
OG0000436	0	0	0	0	0	0	Plecto143
OG0000438	6.61621944399672	10.0565303967685	0	0	0.417588234472256	0	Plecto143
OG0000440	0	0	0	0	0	0	Plecto143
OG0000441	0	9.49783426361468	0	0	0	0	Plecto143
OG0000442	0	0	0	0	0	0	Plecto143
OG0000443	0	17.8782762609217	0	0	0	0	Plecto143
OG0000444	0	0	0	0	0	0	Plecto143
OG0000445	0	0	0	0	0	0	Plecto143
OG0000446	0	6.70435359784565	0	0	0	0	Plecto143
OG0000447	1.65405486099918	40.7848177202277	8.12625454306181	0	0	0	Plecto143
OG0000449	0	0	15.6274125828112	0	0	0	Plecto143
OG0000450	0	0	0	0	0	0	Plecto143
OG0000451	0	0	0	0	0	0	Plecto143
OG0000452	0	29.6108950571516	0	0	0	0	Plecto143
OG0000453	0	0	0	0	0	0	Plecto143
OG0000454	23.1567680539885	24.0239337256136	0	1.15398978224384	30.0663528820024	0	Plecto143
OG0000455	0	7.26304973099946	5.20913752760372	0	16.285941144418	0	Plecto143
OG0000456	82.702743049959	21.7891491929984	97.93178551895	143.094732998236	70.7812057430473	0	Plecto143
OG0000457	0	0	0	0	0	0	Plecto143
OG0000458	114.129785408943	18.4369723940755	35.005404185497	23.0797956448768	92.9133821700769	53.9572751459768	Plecto143
OG0000459	0	24.0239337256136	21.6700121148315	0	29.439970530294	0	Plecto143
OG0000460	3.30810972199836	39.1087293207663	0	53.0835299832165	22.1321764270296	26.9786375729884	Plecto143
OG0000462	0	11.7326187962299	0	0	0	0	Plecto143
OG0000463	0	0	0	0	0	0	Plecto143
OG0000465	0	0	0	0	0	0	Plecto143
OG0000467	0	0	0	0	0	0	Plecto143
OG0000468	0	0	0	0	0	0	Plecto143
OG0000469	0	0	0	0	0	0	Plecto143
OG0000470	87.6649076329565	11.7326187962299	6.87606153643692	0	27.5608234751689	0	Plecto143
OG0000471	0	3.91087293207663	0	0	0	0	Plecto143
OG0000472	0	80.4522431741478	31.2548251656223	68.0853971523864	0	13.4893187864942	Plecto143
OG0000473	0	21.2304530598446	69.8024428698899	39.2356525962905	0	0	Plecto143
OG0000474	0	0	85.8465864549094	0	28.1872058268773	0	Plecto143
OG0000475	0	0	0	0	0	0	Plecto143
OG0000476	0	0	0.833462004416596	0	0	0	Plecto143
OG0000477	0	0	39.3810797086842	0	17.7474999650709	0	Plecto143
OG0000479	0	0	0	0	0	0	Plecto143
OG0000480	0	0	0	0	0	0	Plecto143
OG0000482	0	18.4369723940755	56.0503197970161	53.0835299832165	35.912588164614	13.4893187864942	Plecto143
OG0000483	0	0	5.00077202649958	0	0	0	Plecto143
OG0000484	0	0	0	0	0	0	Plecto143
OG0000485	52.9297555519738	0	46.6738722473294	0	0	0	Plecto143
OG0000486	0	0	5.41750302870787	0	0	0	Plecto143
OG0000487	0	24.5826298587674	0	0	0	0	Plecto143
OG0000488	0	0.558696133153804	0	0	0	0	Plecto143
OG0000489	0	0	30.0046321589975	0	12.7364411514038	0	Plecto143
OG0000490	0	0	50.0077202649958	0	0	0	Plecto143
OG0000491	0	0	0	0	0	0	Plecto143
OG0000492	14.8864937489926	43.0196022528429	0	0	0	0	Plecto143
OG0000493	0	0	0	0	0	0	Plecto143
OG0000495	0	0	8.75135104637426	49.621560636485	56.1656175365184	0	Plecto143
OG0000498	0	0	0	0	0	0	Plecto143
OG0000499	0	0	0	0	0	0	Plecto143
OG0000500	0	0	0	0	0	0	Plecto143
OG0000501	0	0	36.4639626932261	0	0	0	Plecto143
OG0000502	0	0	0	0	0	0	Plecto143
OG0000503	0	0	0	0	0	0	Plecto143
OG0000504	0	0	3.54221351877053	0	16.7035293788902	0	Plecto143
OG0000505	0	0	17.0859710905402	0	0	175.361144224424	Plecto143
OG0000506	0	32.9630718560745	81.6792764328264	21.9258058626329	0	0	Plecto143
OG0000507	0	0	0	0	23.3849411304463	0	Plecto143
OG0000508	0	0	0	0	0	0	Plecto143
OG0000509	0	0	0	0	0	0	Plecto143
OG0000510	0	0	0	0	0	0	Plecto143
OG0000512	0	32.9630718560745	0	0	0	0	Plecto143
OG0000513	0	0	0	0	0	0	Plecto143
OG0000514	0	0	0	0	0	0	Plecto143
OG0000516	0	0	0	0	0	0	Plecto143
OG0000517	0	0	0	0	0	0	Plecto143
OG0000519	0	0	0	0	0	0	Plecto143
OG0000520	0	0	0	0	0	0	Plecto143
OG0000521	77.7405784669615	0	0	0	0	0	Plecto143
OG0000522	51.2757006909746	780.498498015865	41.8814657219339	85.395243886044	28.1872058268773	40.4679563594826	Plecto143
OG0000523	0	66.4848398453027	0	39.2356525962905	0	0	Plecto143
OG0000524	0	0	6.66769603533277	0	0	0	Plecto143
OG0000525	0	0	0	0	22.7585587787379	0	Plecto143
OG0000526	0	0	0	0	0	0	Plecto143
OG0000527	0	0	0	0	0	0	Plecto143
OG0000529	0	3.91087293207663	0.416731002208298	0	0	0	Plecto143
OG0000530	0	0	0	0	0	0	Plecto143
OG0000531	0	0	0	0	0	0	Plecto143
OG0000532	0	0	0	0	0	0	Plecto143
OG0000533	0	0	0	0	0	0	Plecto143
OG0000534	0	3.91087293207663	0	0	0	0	Plecto143
OG0000535	0	6.14565746469185	0	0	0	0	Plecto143
OG0000536	0	0	50.0077202649958	1.15398978224384	54.0776763641571	13.4893187864942	Plecto143
OG0000537	0	0	0	0	0	0	Plecto143
OG0000538	0	0	0	0	0	0	Plecto143
OG0000540	0	0	0	0	0	0	Plecto143
OG0000541	0	0	125.852762666906	1.15398978224384	0	0	Plecto143
OG0000542	0	0	2.91711701545809	0	0	0	Plecto143
OG0000543	0	29.0521989239978	0	0	0	0	Plecto143
OG0000545	0	0	0	0	0	0	Plecto143
OG0000546	0	0	0	0	0	0	Plecto143
OG0000547	0	0	0	0	0	0	Plecto143
OG0000548	0	0	0	0	0	0	Plecto143
OG0000549	0	39.6674254539201	22.7118396203522	122.322916917847	0.208794117236128	13.4893187864942	Plecto143
OG0000550	0	0	9.3764475496867	0	0	0	Plecto143
OG0000551	0	0	0	0	0	0	Plecto143
OG0000552	0	0	0	0	0	0	Plecto143
OG0000553	241.49200970588	91.0674697040701	21.044915611519	0	0.208794117236128	0	Plecto143
OG0000554	0	0	0	0	0	0	Plecto143
OG0000555	51.2757006909746	149.171867552066	4.37567552318713	53.0835299832165	38.4181175714475	26.9786375729884	Plecto143
OG0000556	0	0	0	0	0	0	Plecto143
OG0000557	0	0	0	0	0	0	Plecto143
OG0000558	0	0	0	0	0	0	Plecto143
OG0000560	0	0	0	0	0	0	Plecto143
OG0000561	0	0	0	0	0	0	Plecto143
OG0000562	0	0	0	0	0	0	Plecto143
OG0000563	0	0	100.015440529992	0	0	0	Plecto143
OG0000566	0	5.58696133153804	0	0	0	0	Plecto143
OG0000567	0	0	0	0	0	0	Plecto143
OG0000568	0	0	6.45933053422862	0	0	0	Plecto143
OG0000570	0	0	0	0	0	0	Plecto143
OG0000571	0	0	0	49.621560636485	0	0	Plecto143
OG0000573	0	0	0	0	0	0	Plecto143
OG0000574	51.2757006909746	0	0	26.5417649916083	54.7040587158655	13.4893187864942	Plecto143
OG0000575	1.65405486099918	18.4369723940755	31.8799216689348	0	16.7035293788902	0	Plecto143
OG0000576	0	0	0	0	0	0	Plecto143
OG0000577	0	6.70435359784565	4.37567552318713	0	0	0	Plecto143
OG0000578	0	0	0	0	0	0	Plecto143
OG0000579	0	48.0478674512272	0	0	20.0442352546683	13.4893187864942	Plecto143
OG0000580	0	0	0	0	0	0	Plecto143
OG0000581	0	0	0	0	0	0	Plecto143
OG0000582	0	0	0	0	0	0	Plecto143
OG0000583	0	0	0	0	0	0	Plecto143
OG0000584	0	0	0	0	0	0	Plecto143
OG0000585	0	0	0	0	0	0	Plecto143
OG0000586	0	0	0	0	0	0	Plecto143
OG0000587	0	0	7.08442703754107	0	0	0	Plecto143
OG0000588	0	11.7326187962299	0	0	0	0	Plecto143
OG0000589	0	0	0	0	0	0	Plecto143
OG0000590	0	0	0	0	0	0	Plecto143
OG0000591	0	2.79348066576902	7.29279253864522	0	0	0	Plecto143
OG0000594	0	0	0	0	0	0	Plecto143
OG0000596	0	0	0	0	0	0	Plecto143
OG0000597	0	0	0	0	0	0	Plecto143
OG0000598	0	0	0	0	0	0	Plecto143
OG0000599	0	10.0565303967685	0	0	0	2509.01329428792	Plecto143
OG0000600	0	15.0847955951527	0	0	0	0	Plecto143
OG0000601	0	0	0	0	0	0	Plecto143
OG0000602	95.9351819379524	0	0	33.4657036850713	0	0	Plecto143
OG0000603	0	0	0	0	39.4620881576282	13.4893187864942	Plecto143
OG0000605	0	0	0	0	0	0	Plecto143
OG0000606	0	0	0	0	0	0	Plecto143
OG0000607	0	0	0	0	0	0	Plecto143
OG0000608	0	0	0	0	0	0	Plecto143
OG0000609	0	0	0	0	0	0	Plecto143
OG0000610	0	0	0	0	0	0	Plecto143
OG0000613	0	0	0	0	0	0	Plecto143
OG0000614	0	0	0	0	0	0	Plecto143
OG0000616	0	0	0	0	0	0	Plecto143
OG0000617	0	0	0	0	0	0	Plecto143
OG0000619	0	0	0	0	0	0	Plecto143
OG0000620	0	0	0	0	0	0	Plecto143
OG0000621	0	0	0	0	0	0	Plecto143
OG0000622	0	0	0	0	0	0	Plecto143
OG0000623	0	13.4087071956913	25.0038601324979	0	0	0	Plecto143
OG0000624	0	43.5782983859967	45.2153137396003	64.6234278056549	37.7917352197391	13.4893187864942	Plecto143
OG0000625	0	0	10.4182750552074	0	0	0	Plecto143
OG0000626	90.9730173549549	0	0	0	0	13.4893187864942	Plecto143
OG0000627	0	0	0	0	0	0	Plecto143
OG0000628	0	0	0	0	0	0	Plecto143
OG0000630	0	0	0	0	0	0	Plecto143
OG0000631	0	9.49783426361468	32.7133836733514	0	13.5716176203483	0	Plecto143
OG0000632	0	0	0	0	0	0	Plecto143
OG0000633	0	0	0	0	0	0	Plecto143
OG0000634	0	0	21.8783776159356	0	9.81332351009801	0	Plecto143
OG0000635	0	0	0	0	0	0	Plecto143
OG0000636	0	0	12.7102955673531	0	59.7151175295326	0	Plecto143
OG0000637	0	0	0	0	0	0	Plecto143
OG0000638	0	0	0	0	0	0	Plecto143
OG0000639	0	0	0	0	0	0	Plecto143
OG0000641	0	0	0	0	0	0	Plecto143
OG0000642	1.65405486099918	64.2500553126875	297.129204574516	48.4675708542412	138.848087962025	8107.08059068301	Plecto143
OG0000643	0	0	0	0	0	0	Plecto143
OG0000644	0	0	0	0	0	0	Plecto143
OG0000645	0	0	0	0	0	0	Plecto143
OG0000646	0	0	0	0	0	0	Plecto143
OG0000647	0	0	5.00077202649958	0	0	0	Plecto143
OG0000650	0	0	0	0	0	0	Plecto143
OG0000651	0	20.6717569266908	29.379535655685	0	0	0	Plecto143
OG0000652	0	0	0	0	0	0	Plecto143
OG0000653	0	23.4652375924598	11.6684680618323	0	37.7917352197391	0	Plecto143
OG0000654	0	0	0	0	0	0	Plecto143
OG0000655	0	0	0	0	0	0	Plecto143
OG0000656	0	0	0	0	0	0	Plecto143
OG0000657	0	0	4.37567552318713	0	0	0	Plecto143
OG0000658	0	0	6.87606153643692	0	0	0	Plecto143
OG0000660	122.400059713939	41.9022099865353	25.8373221369145	23.0797956448768	43.0115881506423	0	Plecto143
OG0000661	0	0	0	0	0	0	Plecto143
OG0000662	0	15.6434917283065	0	0	0	0	Plecto143
OG0000663	0	22.906541459306	0	0	0	0	Plecto143
OG0000664	0	0	12.7102955673531	0	0	0	Plecto143
OG0000665	0	0	9.58481305079085	0	0	0	Plecto143
OG0000667	0	6.14565746469185	0	0	0	0	Plecto143
OG0000668	0	0	9.58481305079085	0	43.6379705023507	0	Plecto143
OG0000669	0	0	0	0	0	0	Plecto143
OG0000671	0	0	0	0	0	0	Plecto143
OG0000674	0	0	56.8837818014327	0	0.417588234472256	8484.78151670484	Plecto143
OG0000677	0	0	0	0	0	0	Plecto143
OG0000678	0	8.38044199730707	11.4601025607282	0	0	0	Plecto143
OG0000679	0	275.995889777979	0	1.15398978224384	0.626382351708384	13.4893187864942	Plecto143
OG0000680	0	0	0	0	0	0	Plecto143
OG0000682	0	11.7326187962299	31.2548251656223	0	0	0	Plecto143
OG0000683	46.313536107977	25.700022125075	15.0023160794987	0	21.296999958085	13.4893187864942	Plecto143
OG0000684	0	16.7608839946141	20.8365501104149	21.9258058626329	0.208794117236128	0	Plecto143
OG0000685	0	0	0	0	0	0	Plecto143
OG0000686	0	0	0	0	0	0	Plecto143
OG0000687	1.65405486099918	27.9348066576902	7.29279253864522	90.0112030150193	0	0	Plecto143
OG0000688	0	0	4.16731002208298	0	0	0	Plecto143
OG0000689	0	0	0	0	0	0	Plecto143
OG0000691	0	0	0	0	0	0	Plecto143
OG0000692	0	14.5260994619989	3.95894452097883	0	0	0	Plecto143
OG0000693	0	0	0	0	0	0	Plecto143
OG0000695	0	0	0	0	0	0	Plecto143
OG0000696	0	0	4.16731002208298	0	0	0	Plecto143
OG0000697	0	0	0	0	0	0	Plecto143
OG0000698	0	0	9.3764475496867	50.7755504187289	0	0	Plecto143
OG0000699	0	0	0	0	0	0	Plecto143
OG0000700	0	0	0	0	0	0	Plecto143
OG0000701	0	0	0	0	0	0	Plecto143
OG0000703	0	0	0	0	0	0	Plecto143
OG0000704	0	0	0	0	0	0	Plecto143
OG0000705	0	0	26.4624186402269	0	0	0	Plecto143
OG0000707	0	9.49783426361468	0	0	0	0	Plecto143
OG0000708	0	0	0	0	0	0	Plecto143
OG0000710	0	0	0	0	0	0	Plecto143
OG0000711	0	0	0	0	0	0	Plecto143
OG0000712	0	0	11.6684680618323	0	12.1100587996954	0	Plecto143
OG0000714	0	0	0	0	0	0	Plecto143
OG0000715	0	0	0	0	0	0	Plecto143
OG0000717	0	0	0	0	0	0	Plecto143
OG0000719	0	0	0	0	0	0	Plecto143
OG0000721	0	12.8500110625375	0	51.9295402009727	0	0	Plecto143
OG0000722	41.3513715249795	30.7282873234592	186.695488989317	0	0	0	Plecto143
OG0000723	0	0	0	0	0	0	Plecto143
OG0000724	0	15.0847955951527	8.95971654747841	42.697621943022	0	0	Plecto143
OG0000725	0	0	0	0	0	0	Plecto143
OG0000726	0	0	0	0	0	0	Plecto143
OG0000727	21.5027131929893	0	0	50.7755504187289	0	0	Plecto143
OG0000729	0	8.93913813046087	0	0	0	0	Plecto143
OG0000730	0	20.6717569266908	26.0456876380186	0	0	0	Plecto143
OG0000731	0	0	0	0	0	0	Plecto143
OG0000732	0	0	2.91711701545809	0	0	0	Plecto143
OG0000734	0	0	0	0	0	0	Plecto143
OG0000735	0	8.93913813046087	0	0	0	0	Plecto143
OG0000738	0	18.4369723940755	0	0	0	13.4893187864942	Plecto143
OG0000740	0	0	0	0	0	0	Plecto143
OG0000742	0	0	0	0	0	0	Plecto143
OG0000743	0	0	5.41750302870787	0	0	0	Plecto143
OG0000744	0	0	0	0	0	0	Plecto143
OG0000745	0	0	0	0	0	0	Plecto143
OG0000748	0	0	0	0	0	0	Plecto143
OG0000749	0	0	0	0	0	0	Plecto143
OG0000750	0	0	0	0	0	0	Plecto143
OG0000751	0	0	0	0	0	0	Plecto143
OG0000753	0	0	7.91788904195766	0	0	0	Plecto143
OG0000755	0	0	0	0	0.417588234472256	0	Plecto143
OG0000756	0	0	0	0	0	0	Plecto143
OG0000757	0	0	0	0	0	0	Plecto143
OG0000758	0	0	0	41.5436321607782	0	0	Plecto143
OG0000760	0	0	0	0	0	0	Plecto143
OG0000761	0	0	0	0	0	0	Plecto143
OG0000762	0	0	0	0	0	0	Plecto143
OG0000763	0	0	23.3369361236647	17.3098467336576	0	0	Plecto143
OG0000764	0	79.893547040994	25.8373221369145	53.0835299832165	0.208794117236128	0	Plecto143
OG0000765	0	0	0	0	0	0	Plecto143
OG0000766	0	0	0	0	0	0	Plecto143
OG0000767	77.7405784669615	8.93913813046087	51.0495477705165	0	64.7261763431996	40.4679563594826	Plecto143
OG0000768	0	0	0	0	0	0	Plecto143
OG0000769	0	27.9348066576902	3.33384801766638	0	0	0	Plecto143
OG0000771	0	0	0	0	0	0	Plecto143
OG0000772	0	1.11739226630761	13.5437575717697	32.3117139028275	0	0	Plecto143
OG0000773	0	0	0	0	0	0	Plecto143
OG0000774	33.0810972199836	0	40.2145417131008	0	0	0	Plecto143
OG0000775	0	0	27.5042461457477	0	0	0	Plecto143
OG0000776	0	0	0	0	0	0	Plecto143
OG0000777	0	0	0	0	0	0	Plecto143
OG0000778	0	0	0.208365501104149	0	0	0	Plecto143
OG0000779	0	0	0	0	0	0	Plecto143
OG0000780	0	43.0196022528429	0	0	0	0	Plecto143
OG0000781	0	0	0	0	0	0	Plecto143
OG0000786	0	0	0	0	0	0	Plecto143
OG0000789	0	13.9674033288451	17.9194330949568	0	0	0	Plecto143
OG0000790	0	0	0	0	0	0	Plecto143
OG0000792	0	0	70.6359048743065	31.1577241205836	0	5233.85568915974	Plecto143
OG0000794	0	0	0	0	0	0	Plecto143
OG0000795	0	14.5260994619989	2.29202051214564	0	0	0	Plecto143
OG0000797	0	0	0	0	0	0	Plecto143
OG0000798	0	0	0	0	0	0	Plecto143
OG0000799	3.30810972199836	6.70435359784565	2.08365501104149	30.0037343383398	30.9015293509469	13.4893187864942	Plecto143
OG0000800	0	0	0	0	0	0	Plecto143
OG0000801	0	0	8.95971654747841	0	37.1653528680308	0	Plecto143
OG0000802	0	14.5260994619989	0	0	0	0	Plecto143
OG0000803	0	0	73.5530218897646	45.0056015075097	0.208794117236128	0	Plecto143
OG0000804	0	0	0	0	0	0	Plecto143
OG0000805	0	14.5260994619989	13.3353920706655	0	45.5171175574759	0	Plecto143
OG0000806	0	0	0	0	0	0	Plecto143
OG0000807	0	0	0	0	0	0	Plecto143
OG0000809	0	0	0	0	0	0	Plecto143
OG0000810	0	0	0	0	0	0	Plecto143
OG0000811	0	10.6152265299223	0	0	0	0	Plecto143
OG0000812	0	0	0	0	0	0	Plecto143
OG0000813	0	0	0	0	0	0	Plecto143
OG0000814	0	11.1739226630761	0	0	0	13.4893187864942	Plecto143
OG0000815	0	0	0	0	0	0	Plecto143
OG0000816	0	0	0	0	0	0	Plecto143
OG0000817	0	6.70435359784565	0	0	0	0	Plecto143
OG0000818	1.65405486099918	225.713237794137	4.58404102429128	0	0	0	Plecto143
OG0000819	0	6.14565746469185	0	0	0	0	Plecto143
OG0000820	69.4703041619656	29.0521989239978	14.3772195761863	0	7.09899998602835	0	Plecto143
OG0000822	0	0	0	0	0	0	Plecto143
OG0000823	0	0	0	0	0	0	Plecto143
OG0000825	0	0	0	0	0	0	Plecto143
OG0000827	0	0	0	0	0	0	Plecto143
OG0000828	0	0	0	0	0	0	Plecto143
OG0000830	0	0	0	0	0	0	Plecto143
OG0000831	0	0	0	0	0	0	Plecto143
OG0000832	0	46.3717790517658	13.5437575717697	0	0	0	Plecto143
OG0000833	49.6216458299754	0	17.7110675938527	0	0	13.4893187864942	Plecto143
OG0000834	0	0	0	0	0	0	Plecto143
OG0000836	0	11.1739226630761	0	0	0	0	Plecto143
OG0000837	0	0	0	0	0	0	Plecto143
OG0000838	0	0	27.0875151435394	79.6252949748248	0	0	Plecto143
OG0000839	0	24.0239337256136	13.1270265695614	0	1.87914705512515	0	Plecto143
OG0000840	0	0	0	0	0	0	Plecto143
OG0000841	86.0108527719574	0	25.212225633602	31.1577241205836	46.1434999091842	26.9786375729884	Plecto143
OG0000842	36.389206941982	0	7.29279253864522	1.15398978224384	0	0	Plecto143
OG0000843	193.524418736904	91.0674697040701	131.895362198926	76.1633256280933	138.848087962025	40.4679563594826	Plecto143
OG0000845	0	0	0	0	0	0	Plecto143
OG0000846	0	0	0	0	0	0	Plecto143
OG0000847	0	0	0	0	0	0	Plecto143
OG0000848	0	0	0	0	0	0	Plecto143
OG0000849	0	32.9630718560745	14.7939505783946	61.1614584589234	0	0	Plecto143
OG0000850	0	0	0	0	28.1872058268773	0	Plecto143
OG0000851	0	0	0	0	0	0	Plecto143
OG0000852	0	0	0	0	0	0	Plecto143
OG0000853	0	5.02826519838424	0	0	0	0	Plecto143
OG0000854	0	6.70435359784565	0	0	0	13.4893187864942	Plecto143
OG0000855	0	0	0	0	0	0	Plecto143
OG0000856	0	0	0	0	44.055558736823	0	Plecto143
OG0000858	0	0	0	0	0	0	Plecto143
OG0000861	0	0	0	0	0	0	Plecto143
OG0000862	0	0	0	0	0	0	Plecto143
OG0000863	0	0	0	0	0	0	Plecto143
OG0000864	0	0	3.95894452097883	0	0	0	Plecto143
OG0000865	0	39.1087293207663	15.419047081707	154.634630820674	18.5826764340154	13.4893187864942	Plecto143
OG0000866	0	703.39843164064	95.0146685034919	0	0	0	Plecto143
OG0000867	0	0	0	0	0	0	Plecto143
OG0000868	0	0	0	0	0	0	Plecto143
OG0000870	0	0	0	0	0	0	Plecto143
OG0000871	0	0	0	0	0	0	Plecto143
OG0000872	0	1.11739226630761	0	0	0	0	Plecto143
OG0000873	1.65405486099918	13.9674033288451	9.16808204858255	99.24312127297	15.0331764410012	13.4893187864942	Plecto143
OG0000874	0	0	7.70952354085351	0	0	553.062070246262	Plecto143
OG0000877	0	0	6.45933053422862	0	0	0	Plecto143
OG0000878	0	0	0	0	0	0	Plecto143
OG0000880	0	0	0	0	0	0	Plecto143
OG0000881	0	0	35.6305006888095	0	0	5571.0886588221	Plecto143
OG0000883	0	0	0	0	0	0	Plecto143
OG0000884	0	0	0	0	0	0	Plecto143
OG0000885	0	0	3.95894452097883	0	0	0	Plecto143
OG0000886	0	0	0	0	0	0	Plecto143
OG0000887	0	0	0	0	0	0	Plecto143
OG0000888	0	0	0	0	0	0	Plecto143
OG0000890	0	0	0	0	0	0	Plecto143
OG0000891	0	0	0	0	0	0	Plecto143
OG0000892	0	0	0	0	0	0	Plecto143
OG0000893	0	0	19.7947226048942	0	0	0	Plecto143
OG0000894	0	0	0	0	0	0	Plecto143
OG0000895	0	0	1.25019300662489	0	0	0	Plecto143
OG0000896	0	0	0	0	0	0	Plecto143
OG0000897	0	257.558917383904	0	1.15398978224384	0.208794117236128	13.4893187864942	Plecto143
OG0000898	0	0.558696133153804	0	0	0	0	Plecto143
OG0000900	0	0	40.2145417131008	0	0	0	Plecto143
OG0000901	0	0	0	0	29.8575587647663	0	Plecto143
OG0000903	0	0	0	0	0	0	Plecto143
OG0000904	0	0	34.3803076821846	0	0	0	Plecto143
OG0000906	0	0	0	0	0	0	Plecto143
OG0000907	0	16.7608839946141	0	0	31.7367058198914	0	Plecto143
OG0000908	0	8.38044199730707	0	0	0	0	Plecto143
OG0000909	0	0	0	0	48.8578234332539	26.9786375729884	Plecto143
OG0000910	0	0	0	0	0	0	Plecto143
OG0000911	1.65405486099918	0	0	0	20.8794117236128	0	Plecto143
OG0000912	0	10.0565303967685	0	0	19.2090587857238	0	Plecto143
OG0000914	0	0	0	0	0	0	Plecto143
OG0000915	0	0	0	0	0	0	Plecto143
OG0000917	0	0	5.00077202649958	0	0	0	Plecto143
OG0000918	0	0	21.4616466137273	0	0	0	Plecto143
OG0000921	0	0	0	0	0	0	Plecto143
OG0000922	0	9.49783426361468	0	0	0	0	Plecto143
OG0000923	0	7.82174586415326	6.66769603533277	0	0	0	Plecto143
OG0000925	0	0	0	0	0	0	Plecto143
OG0000927	0	0	0	0	0	0	Plecto143
OG0000928	0	47.4891713180734	0	0	0	13.4893187864942	Plecto143
OG0000930	0	0	0	0	0	0	Plecto143
OG0000931	0	0	0.416731002208298	0	0	0	Plecto143
OG0000932	0	0	0	0	0	0	Plecto143
OG0000933	0	22.906541459306	0	80.7792847570686	0	0	Plecto143
OG0000934	31.4270423589844	4.46956906523044	23.9620326269771	0	24.0113234821547	5679.00320911405	Plecto143
OG0000935	0	0	0	0	0	0	Plecto143
OG0000936	0	0	0	0	0	0	Plecto143
OG0000937	0	0	0	0	0	0	Plecto143
OG0000938	0	0	3.95894452097883	0	0	0	Plecto143
OG0000939	0	0	0	0	0	0	Plecto143
OG0000940	0	18.4369723940755	9.793178551895	0	0	0	Plecto143
OG0000941	0	0	5.62586852981202	0	0	0	Plecto143
OG0000942	0	0	0	0	0	0	Plecto143
OG0000943	0	0	0	0	0	0	Plecto143
OG0000945	0	0	44.5902172362879	0	0	0	Plecto143
OG0000947	0	0	10.4182750552074	0	0	0	Plecto143
OG0000948	0	13.4087071956913	20.0030881059983	24.2337854271206	0	13.4893187864942	Plecto143
OG0000949	0	0	0	0	0	0	Plecto143
OG0000950	0	0	0	0	0	0	Plecto143
OG0000951	0	0	0	0	0	0	Plecto143
OG0000952	0	0	0	0	0	0	Plecto143
OG0000953	0	0	0	0	0	0	Plecto143
OG0000954	0	0	0	1.15398978224384	0	0	Plecto143
OG0000955	0	0	5.62586852981202	0	0	0	Plecto143
OG0000956	0	0	0	0	0	0	Plecto143
OG0000957	0	0	0	0	0	0	Plecto143
OG0000958	0	0	0	0	0.208794117236128	4114.24222988073	Plecto143
OG0000959	0	0	0	0	0	0	Plecto143
OG0000960	0	10.6152265299223	0	0	0	0	Plecto143
OG0000961	77.7405784669615	8.38044199730707	5.20913752760372	0	39.253294040392	0	Plecto143
OG0000962	0	0	0	0	0	0	Plecto143
OG0000963	0	0	0.625096503312447	0	44.4731469712952	13.4893187864942	Plecto143
OG0000964	0	0	0	0	0	0	Plecto143
OG0000966	0	0	0	0	0	0	Plecto143
OG0000967	0	0	0	0	0	0	Plecto143
OG0000968	0	0	0	0	0	0	Plecto143
OG0000969	0	0	0	0	0	0	Plecto143
OG0000970	0	11.7326187962299	0	0	0	0	Plecto143
OG0000971	0	0	0	0	0	0	Plecto143
OG0000972	0	0	10.4182750552074	0	0	0	Plecto143
OG0000973	0	0	0	0	0	0	Plecto143
OG0000976	0	0	0	0	0	0	Plecto143
OG0000977	0	0	0	0	0	0	Plecto143
OG0000978	0	0	0	0	0	0	Plecto143
OG0000980	0	1.11739226630761	0	0	0	0	Plecto143
OG0000982	0	0	0	0	0	0	Plecto143
OG0000983	0	0	32.0882871700389	0	41.7588234472256	0	Plecto143
OG0000984	0	0	0	0	0	0	Plecto143
OG0000985	0	0	0	0	0	0	Plecto143
OG0000987	74.4324687449631	29.6108950571516	5.20913752760372	0	16.0771470271818	13.4893187864942	Plecto143
OG0000989	0	32.9630718560745	42.9232932274547	0	30.6927352337108	0	Plecto143
OG0000990	0	46.3717790517658	28.1293426490601	2.30797956448768	19.626647020196	80.9359127189651	Plecto143
OG0000991	0	0	1.66692400883319	30.0037343383398	2.50552940683353	0	Plecto143
OG0000992	0	0	0	0	0	0	Plecto143
OG0000993	0	26.2587182582288	2.70875151435394	0	0	0	Plecto143
OG0000994	0	0	0	0	0	0	Plecto143
OG0000995	59.5459749959705	13.4087071956913	30.8380941634141	42.697621943022	0	0	Plecto143
OG0000996	100.89734652095	0	4.16731002208298	0	0.208794117236128	0	Plecto143
OG0000997	0	0	0	0	56.3744116537545	13.4893187864942	Plecto143
OG0000998	0	0	0	0	87.4847351219376	13.4893187864942	Plecto143
OG0000999	0	0	24.1703981280813	0	0	0	Plecto143
OG0001000	0	0	20.0030881059983	0	0	0	Plecto143
OG0001001	0	41.9022099865353	0	1.15398978224384	0	0	Plecto143
OG0001002	0	0	0	26.5417649916083	0	0	Plecto143
OG0001003	0	0	25.212225633602	0	45.0995293230036	0	Plecto143
OG0001004	0	64.8087514458413	20.0030881059983	0	0.417588234472256	13.4893187864942	Plecto143
OG0001005	0	0	26.0456876380186	0	0	0	Plecto143
OG0001006	0	0	0	0	0	0	Plecto143
OG0001007	0	34.6391602555359	0	0	0	0	Plecto143
OG0001009	0	0	11.4601025607282	1.15398978224384	0	0	Plecto143
OG0001010	99.2432916599508	17.3195801277679	0	0	0	0	Plecto143
OG0001011	0	0	27.2958806446435	0	29.0223822958218	40.4679563594826	Plecto143
OG0001013	0	0	0	0	0	0	Plecto143
OG0001014	0	0	0	0	0	0	Plecto143
OG0001015	0	0	0	0	0	0	Plecto143
OG0001017	0	7.82174586415326	0	0	0	0	Plecto143
OG0001018	0	0	0	0	0	0	Plecto143
OG0001019	0	33.5217679892283	0	55.3915095477042	1.25276470341677	13.4893187864942	Plecto143
OG0001020	0	0	0	0	0	0	Plecto143
OG0001021	0	22.906541459306	6.25096503312447	0	0	0	Plecto143
OG0001022	0	5.58696133153804	0	21.9258058626329	0	0	Plecto143
OG0001024	0	0	0	0	0	0	Plecto143
OG0001025	0	21.2304530598446	0	0	0	0	Plecto143
OG0001029	0	0	0	0	0	0	Plecto143
OG0001030	0	0	0	0	0	0	Plecto143
OG0001031	0	0	0	0	0	0	Plecto143
OG0001032	0	6.14565746469185	1.25019300662489	0	0	0	Plecto143
OG0001033	0	0	0	0	0	0	Plecto143
OG0001034	0	0	0	0	0	0	Plecto143
OG0001035	0	0	0	0	0	0	Plecto143
OG0001036	0	0	0	0	0	0	Plecto143
OG0001037	0	0	0	0	0	0	Plecto143
OG0001038	0	0	0	0	0	0	Plecto143
OG0001040	0	0	0	0	0	0	Plecto143
OG0001041	0	0	0	0	0	0	Plecto143
OG0001042	0	0	5.62586852981202	0	0	0	Plecto143
OG0001043	0	0	0.208365501104149	0	0	0	Plecto143
OG0001044	0	0	0	0	14.6155882065289	0	Plecto143
OG0001045	0	0	0	0	0	0	Plecto143
OG0001046	0	30.1695911903054	0	0	0	0	Plecto143
OG0001047	94.2811270769533	0	0	0	0	0	Plecto143
OG0001048	0	0	0	0	0	0	Plecto143
OG0001049	0	9.49783426361468	7.29279253864522	0	0	0	Plecto143
OG0001050	0	0	0	0	0	0	Plecto143
OG0001051	0	0	11.4601025607282	5.76994891121919	0	0	Plecto143
OG0001053	0	14.5260994619989	48.1324307550584	0	0	0	Plecto143
OG0001054	0	3.35217679892283	8.95971654747841	0	15.8683529099457	0	Plecto143
OG0001055	0	0	0	0	0	0	Plecto143
OG0001056	0	0.558696133153804	0	0	0	0	Plecto143
OG0001057	0	0	0	0	0	0	Plecto143
OG0001058	64.508139578968	15.0847955951527	5.41750302870787	0	0	0	Plecto143
OG0001059	0	0	7.29279253864522	0	0	0	Plecto143
OG0001060	0	0	6.04259953202032	0	0	26.9786375729884	Plecto143
OG0001061	0	0	0	0	0	0	Plecto143
OG0001062	0	0	0	0	0	0	Plecto143
OG0001063	0	0	0	0	0	0	Plecto143
OG0001064	0	0	0	0	0	0	Plecto143
OG0001065	0	0	0	0	0	0	Plecto143
OG0001066	0	0	0	0	0	0	Plecto143
OG0001067	0	0	0	0	0	0	Plecto143
OG0001071	0	314.545922965592	77.5119664107434	2.30797956448768	95.2101174596743	0	Plecto143
OG0001072	0	0	0	0	0	0	Plecto143
OG0001073	1.65405486099918	0	41.0480037175174	0	40.9236469782811	13.4893187864942	Plecto143
OG0001074	0	0	0	0	0	0	Plecto143
OG0001077	0	0	0	0	0	0	Plecto143
OG0001078	1.65405486099918	0	0	1.15398978224384	39.6708822748643	0	Plecto143
OG0001079	0	0	33.546845677768	0	0	0	Plecto143
OG0001081	0	0	0	0	0	0	Plecto143
OG0001082	0	0	0	0	0	0	Plecto143
OG0001084	89.3189624939557	1.11739226630761	0	0	0	0	Plecto143
OG0001085	0	17.3195801277679	0	61.1614584589234	0	0	Plecto143
OG0001086	76.0865236059623	24.0239337256136	3.95894452097883	0	0.208794117236128	13.4893187864942	Plecto143
OG0001087	0	16.7608839946141	0	0	0	0	Plecto143
OG0001089	0	18.4369723940755	8.75135104637426	0	0	0	Plecto143
OG0001090	0	0	0	0	0	0	Plecto143
OG0001092	0	0	0	0	0	0	Plecto143
OG0001093	0	0	0	0	0	0	Plecto143
OG0001094	0	1.67608839946141	11.4601025607282	0	0	0	Plecto143
OG0001095	0	0	0	0	0	0	Plecto143
OG0001097	0	0	0	0	0	0	Plecto143
OG0001098	0	0	21.6700121148315	0	0	0	Plecto143
OG0001099	0	0	12.0851990640406	0	0	0	Plecto143
OG0001100	0	10.6152265299223	0	0	0	0	Plecto143
OG0001101	0	0	0	0	0	0	Plecto143
OG0001102	0	0	8.33462004416596	0	0	0	Plecto143
OG0001103	0	0	0	0	0	0	Plecto143
OG0001105	0	0	0	0	0	0	Plecto143
OG0001106	0	0	0	0	0	0	Plecto143
OG0001107	0	0	0	0	0	0	Plecto143
OG0001108	0	0	0	0	0	0	Plecto143
OG0001110	0	0	0	0	0	0	Plecto143
OG0001113	0	0	0	0	0	0	Plecto143
OG0001114	0	0	0	0	0	0	Plecto143
OG0001116	0	0	0	0	0	0	Plecto143
OG0001118	0	0	5.20913752760372	0	0	0	Plecto143
OG0001119	0	0	0	0	0	0	Plecto143
OG0001121	0	0	0	41.5436321607782	0	0	Plecto143
OG0001122	0	0	4.37567552318713	0	0	0	Plecto143
OG0001123	26.4648777759869	10.0565303967685	0	0	0	0	Plecto143
OG0001124	0	0	6.66769603533277	0	0	0	Plecto143
OG0001125	0	14.5260994619989	20.4198191082066	0	16.4947352616541	0	Plecto143
OG0001126	0	0	0	0	0	0	Plecto143
OG0001127	0	0	0	0	0	0	Plecto143
OG0001130	0	0	0	0	0	0	Plecto143
OG0001132	0	0	0	0	0	0	Plecto143
OG0001133	0	0	0	0	0	0	Plecto143
OG0001134	0	0	0	0	0	0	Plecto143
OG0001136	0	0	0	0	0	0	Plecto143
OG0001137	0	0	0	0	0	0	Plecto143
OG0001139	0	0	0	0	0	0	Plecto143
OG0001141	0	0	0	0	0	0	Plecto143
OG0001142	0	0	0	73.8553460636056	0	0	Plecto143
OG0001143	0	0	0	0	0	0	Plecto143
OG0001144	0	0	0	0	0	0	Plecto143
OG0001145	4.96216458299754	0	8.75135104637426	1.15398978224384	34.242235226725	4653.8149813405	Plecto143
OG0001146	0	0	121.268721642615	0	43.4291763851146	11938.0471260474	Plecto143
OG0001147	0	0	0	49.621560636485	0	0	Plecto143
OG0001149	0	0	0	0	0	0	Plecto143
OG0001150	0	0	5.62586852981202	0	0.208794117236128	0	Plecto143
OG0001151	0	0	0.416731002208298	0	0	0	Plecto143
OG0001152	0	0	16.8776055894361	0	0	0	Plecto143
OG0001153	1.65405486099918	0	2.29202051214564	0	26.9344411234605	13.4893187864942	Plecto143
OG0001154	0	0	0	0	0	0	Plecto143
OG0001156	0	0	12.7102955673531	0	0	0	Plecto143
OG0001157	0	0	0	0	0	0	Plecto143
OG0001159	0	0	0	0	0	0	Plecto143
OG0001160	0	25.1413259919212	0	0	38.6269116886836	13.4893187864942	Plecto143
OG0001161	0	0	0	0	0	0	Plecto143
OG0001162	1.65405486099918	45.813082918612	8.12625454306181	0	0	2900.20353909625	Plecto143
OG0001163	0	0.558696133153804	0	0	0	0	Plecto143
OG0001164	0	0	0	0	0	0	Plecto143
OG0001165	0	128.500110625375	47.7156997528501	62.3154482411672	13.7804117375844	0	Plecto143
OG0001167	0	0	0	0	0	0	Plecto143
OG0001168	0	0	4.16731002208298	0	0	0	Plecto143
OG0001169	0	0	0	0	0	0	Plecto143
OG0001170	0	0	1.66692400883319	0	0	0	Plecto143
OG0001171	0	75.9826741089174	0	0	0	0	Plecto143
OG0001172	0	0	6.87606153643692	0	0	0	Plecto143
OG0001173	0	0	14.3772195761863	0	0	0	Plecto143
OG0001174	0	0	7.08442703754107	0	0	0	Plecto143
OG0001175	0	0	0	0	0	0	Plecto143
OG0001176	0	0	0	0	0	0	Plecto143
OG0001177	0	0	0	0	0	0	Plecto143
OG0001178	0	0	7.70952354085351	0	0	0	Plecto143
OG0001179	0	10.6152265299223	6.25096503312447	0	0	0	Plecto143
OG0001180	0	0	0	0	0	0	Plecto143
OG0001181	129.016279157936	13.4087071956913	8.75135104637426	0	0	0	Plecto143
OG0001182	0	12.8500110625375	0	38.0816628140466	0	13.4893187864942	Plecto143
OG0001185	0	0	5.00077202649958	0	0	0	Plecto143
OG0001187	0	0	0	0	0	0	Plecto143
OG0001188	0	0	0	0	0	0	Plecto143
OG0001189	0	0	0	1.15398978224384	0	0	Plecto143
OG0001190	0	0	0	0	0	0	Plecto143
OG0001191	79.3946333279606	0	55.8419542959119	0	0	13.4893187864942	Plecto143
OG0001192	0	0	0	0	0	0	Plecto143
OG0001194	0	20.6717569266908	58.5507058102659	0	0	0	Plecto143
OG0001195	0	0	0	0	0	0	Plecto143
OG0001196	0	0	0.625096503312447	0	0	0	Plecto143
OG0001197	0	0	0	0	0	0	Plecto143
OG0001198	0	0	6.45933053422862	0	0	0	Plecto143
OG0001199	0	0	5.83423403091617	1.15398978224384	32.9894705233082	0	Plecto143
OG0001200	0	0	0	0	0	0	Plecto143
OG0001201	0	0	0	0	0	0	Plecto143
OG0001202	84.3567979109582	0	0	0	0	0	Plecto143
OG0001203	0	0	0	0	0	0	Plecto143
OG0001205	0	0	0	0	0	0	Plecto143
OG0001206	0	0	0	0	0	0	Plecto143
OG0001207	0	24.0239337256136	0	0	0	0	Plecto143
OG0001208	0	0	2.70875151435394	0	0	0	Plecto143
OG0001211	0	0	0	0	0	0	Plecto143
OG0001213	0	0	0	0	0	0	Plecto143
OG0001214	0	35.7565525218435	0	0	0.208794117236128	0	Plecto143
OG0001216	0	0	0	0	0	0	Plecto143
OG0001217	0	25.700022125075	17.5027020927485	0	0	0	Plecto143
OG0001219	0	0	0	0	0	0	Plecto143
OG0001221	0	0	13.1270265695614	61.1614584589234	0	0	Plecto143
OG0001222	0	0	17.7110675938527	0	0	0	Plecto143
OG0001225	86.0108527719574	137.99794488899	0	190.408314070233	0.208794117236128	0	Plecto143
OG0001227	0	0	7.08442703754107	0	0	0	Plecto143
OG0001228	110.821675686945	0	22.0867431170398	36.9276730318028	0	0	Plecto143
OG0001229	0	8.93913813046087	8.12625454306181	0	0	0	Plecto143
OG0001230	0	13.4087071956913	8.54298554527011	0	0	0	Plecto143
OG0001231	0	0	0	0	0	0	Plecto143
OG0001234	0	0	0	0	0	0	Plecto143
OG0001235	56.2378652739721	476.567801580195	18.9612606004776	75.0093358458494	0.835176468944511	13.4893187864942	Plecto143
OG0001236	0	11.1739226630761	1.87528950993734	30.0037343383398	0	0	Plecto143
OG0001237	0	6.70435359784565	0	0	0	0	Plecto143
OG0001238	0	0	24.5871291302896	0	0	0	Plecto143
OG0001239	0	0	13.5437575717697	12.6938876046822	0	13.4893187864942	Plecto143
OG0001242	0	0	0	0	0	0	Plecto143
OG0001243	0	0	0	0	0	0	Plecto143
OG0001245	0	141.908817821066	18.7528950993734	94.6271621439947	0	0	Plecto143
OG0001247	0	0	0	0	0	0	Plecto143
OG0001248	0	0	13.5437575717697	0	0	0	Plecto143
OG0001249	0	0	0	0	1.46155882065289	0	Plecto143
OG0001250	0	0	0	0	0	0	Plecto143
OG0001251	0	28.493502790844	0	0	0	0	Plecto143
OG0001253	0	0	0	0	0	0	Plecto143
OG0001254	0	0	0	0	0	4262.62473653216	Plecto143
OG0001256	0	0	0	0	0	0	Plecto143
OG0001257	0	0	0	0	0	0	Plecto143
OG0001258	0	0	0	0	0	0	Plecto143
OG0001259	0	0	0	0	0	0	Plecto143
OG0001261	0	59.7804862474571	0	2.30797956448768	0	0	Plecto143
OG0001262	0	25.1413259919212	0	0	17.1211176133625	0	Plecto143
OG0001263	0	0	0	0	0	0	Plecto143
OG0001264	44.6594812469779	39.1087293207663	16.8776055894361	0	1.87914705512515	0	Plecto143
OG0001265	0	0	3.54221351877053	0	0	0	Plecto143
OG0001266	76.0865236059623	15.0847955951527	0	0	0	0	Plecto143
OG0001267	0	0	0	0	0	0	Plecto143
OG0001269	0	0	0	0	0	0	Plecto143
OG0001271	0	0	0	0	0	0	Plecto143
OG0001272	0	0	3.12548251656224	0	0	0	Plecto143
OG0001273	0	0	0	0	0	0	Plecto143
OG0001274	0	0	0	0	0	0	Plecto143
OG0001276	0	1.67608839946141	0	21.9258058626329	0	0	Plecto143
OG0001277	0	0	0	0	0	0	Plecto143
OG0001279	0	13.4087071956913	0	0	0	0	Plecto143
OG0001281	0	0	0	0	0	0	Plecto143
OG0001282	0	77.100066375225	0.208365501104149	16.1558569514137	0	0	Plecto143
OG0001283	0	0	0	0	0	0	Plecto143
OG0001284	0	0	5.00077202649958	0	0	0	Plecto143
OG0001286	0	0	13.7521230728738	50.7755504187289	0.208794117236128	0	Plecto143
OG0001290	0	0	0	0	0	0	Plecto143
OG0001291	0	0	0	0	0	0	Plecto143
OG0001292	0	0	0	0	0	0	Plecto143
OG0001293	0	36.3152486549973	0	9.2319182579507	0	0	Plecto143
OG0001296	0	30.1695911903054	29.379535655685	0	47.396264612601	0	Plecto143
OG0001297	0	0	0	0	0	0	Plecto143
OG0001298	0	0.558696133153804	0	0	0	0	Plecto143
OG0001299	0	0	31.2548251656223	0	0	0	Plecto143
OG0001300	0	0	0	0	0	0	Plecto143
OG0001301	0	0	0	0	0	0	Plecto143
OG0001302	0	460.365613718735	80.4290834262015	0	121.30938211419	80.9359127189651	Plecto143
OG0001303	0	0	0	0	0	0	Plecto143
OG0001305	0	0	5.00077202649958	0	0	0	Plecto143
OG0001307	0	8.38044199730707	36.4639626932261	0	0	13.4893187864942	Plecto143
OG0001308	90.9730173549549	10.6152265299223	25.0038601324979	0	0	0	Plecto143
OG0001309	0	5.58696133153804	0	0	0	0	Plecto143
OG0001310	0	18.4369723940755	0	0	0	0	Plecto143
OG0001311	0	65.9261437121489	7.08442703754107	10.3859080401945	0	1052.16686534655	Plecto143
OG0001312	206.756857624898	55.8696133153804	0	424.668239865732	0	0	Plecto143
OG0001313	162.09737637792	0	11.8768335629365	0	0.208794117236128	13.4893187864942	Plecto143
OG0001314	0	0	0	0	0	0	Plecto143
OG0001315	0	0	0	0	24.2201175993908	0	Plecto143
OG0001316	0	0	11.4601025607282	0	0	0	Plecto143
OG0001317	0	0.558696133153804	1.87528950993734	0	0	0	Plecto143
OG0001318	0	0	0	0	0	0	Plecto143
OG0001319	0	0	2.50038601324979	0	0	0	Plecto143
OG0001321	0	0	0	0	0	0	Plecto143
OG0001323	0	0	7.29279253864522	0	0	0	Plecto143
OG0001324	0	0	0	0	0	0	Plecto143
OG0001325	0	0	0	0	0	0	Plecto143
OG0001327	110.821675686945	67.6022321116103	25.6289566358103	20.7718160803891	27.3520293579327	0	Plecto143
OG0001328	0	0	0	0	0	0	Plecto143
OG0001329	0	0	0	0	0	0	Plecto143
OG0001330	14.8864937489926	32.4043757229207	34.7970386843929	0	45.3083234402397	0	Plecto143
OG0001331	148.864937489926	49.7239558506886	49.1742582605792	0	29.6487646475302	13.4893187864942	Plecto143
OG0001334	0	0	0	0	33.8246469922527	0	Plecto143
OG0001336	0	0	0	0	0	0	Plecto143
OG0001337	0	0	0	0	0	0	Plecto143
OG0001339	0	0	0	0	0	0	Plecto143
OG0001340	0	0	0	0	0	0	Plecto143
OG0001341	0	0	0	0	0	0	Plecto143
OG0001345	0	14.5260994619989	0	0	0	0	Plecto143
OG0001346	0	0	0	0	0	0	Plecto143
OG0001348	0	0	0	0	0	0	Plecto143
OG0001349	14.8864937489926	0	0	0	0	0	Plecto143
OG0001350	0	0	0	0	0	0	Plecto143
OG0001353	1.65405486099918	0	0	84.2412541038002	0	0	Plecto143
OG0001354	0	0	0	0	0	0	Plecto143
OG0001358	0	0	6.66769603533277	0	0	0	Plecto143
OG0001360	3.30810972199836	0	0	0	0	0	Plecto143
OG0001362	0	0	0	0	0	0	Plecto143
OG0001363	0	0	0	0	0	0	Plecto143
OG0001364	0	0	0	0	0	0	Plecto143
OG0001365	0	0	6.87606153643692	0	0	0	Plecto143
OG0001366	1.65405486099918	0.558696133153804	19.1696261015817	0	62.6382351708383	0	Plecto143
OG0001367	0	0	0	0	0	0	Plecto143
OG0001368	0	15.6434917283065	0	0	1.46155882065289	13.4893187864942	Plecto143
OG0001369	0	0	27.2958806446435	0	45.725911674712	0	Plecto143
OG0001370	81.0486881889598	0	0	0	2.50552940683353	13.4893187864942	Plecto143
OG0001371	0	13.9674033288451	0	0	0	0	Plecto143
OG0001374	81.0486881889598	0	8.12625454306181	0	0	0	Plecto143
OG0001377	0	0	0	128.092865829066	0	0	Plecto143
OG0001378	0	0	0	0	0	0	Plecto143
OG0001379	46.313536107977	0	6.66769603533277	62.3154482411672	0	0	Plecto143
OG0001380	0	0	0	0	0	0	Plecto143
OG0001381	0	0	0	0	0	0	Plecto143
OG0001382	0	0	0	0	0	0	Plecto143
OG0001383	0	16.2021878614603	21.6700121148315	28.8497445560959	0	0	Plecto143
OG0001384	0	8.93913813046087	3.33384801766638	0	0	0	Plecto143
OG0001385	0	0	0	0	0	0	Plecto143
OG0001387	59.5459749959705	69.2783205110718	67.5104223577443	159.25058994965	0	229.318419370401	Plecto143
OG0001388	0	0	0	0	0	0	Plecto143
OG0001389	0	0	0	0	0	0	Plecto143
OG0001390	0	10.6152265299223	8.12625454306181	0	0	0	Plecto143
OG0001392	0	0	0	0	0	0	Plecto143
OG0001393	33.0810972199836	27.3761105245364	117.934873624948	0	58.2535587088797	0	Plecto143
OG0001394	46.313536107977	0.558696133153804	19.58635710379	15.0018671691699	13.7804117375844	0	Plecto143
OG0001395	0	0	0.416731002208298	30.0037343383398	0	0	Plecto143
OG0001396	0	0	0	0	0	0	Plecto143
OG0001397	0	0	128.144783179052	0	50.1105881366707	0	Plecto143
OG0001398	0	0	0	0	0	0	Plecto143
OG0001399	0	0	15.6274125828112	0	0	0	Plecto143
OG0001400	0	0	0	0	0	0	Plecto143
OG0001401	0	0	0	0	0	0	Plecto143
OG0001402	0	3.35217679892283	0.208365501104149	2.30797956448768	0	0	Plecto143
OG0001403	0	0	0.208365501104149	0	0	0	Plecto143
OG0001404	0	0	0	0	0	0	Plecto143
OG0001405	81.0486881889598	0	0	0	0	0	Plecto143
OG0001406	0	25.1413259919212	0	0	0	0	Plecto143
OG0001407	0	0	0	0	0	0	Plecto143
OG0001408	0	107.828353698684	44.3818517351837	101.551100837458	0.208794117236128	13.4893187864942	Plecto143
OG0001411	0	34.0804641223821	41.4647347197256	96.9351417084824	0.208794117236128	0	Plecto143
OG0001412	0	53.0761326496114	12.2935645651448	0	42.5939999161701	13.4893187864942	Plecto143
OG0001413	0	1.11739226630761	0	0	0	0	Plecto143
OG0001415	1.65405486099918	0	4.58404102429128	1.15398978224384	39.0444999231559	0	Plecto143
OG0001416	1.65405486099918	0	3.95894452097883	31.1577241205836	0	13.4893187864942	Plecto143
OG0001417	0	0	7.29279253864522	0	0	0	Plecto143
OG0001419	0	0	0	0	0	0	Plecto143
OG0001420	0	88.2739890383011	10.2099095541033	90.0112030150193	0.835176468944511	13.4893187864942	Plecto143
OG0001421	0	0	3.75057901987468	0	0	0	Plecto143
OG0001422	0	0	0	0	0	0	Plecto143
OG0001423	0	0	0	0	0	0	Plecto143
OG0001424	0	0	0	0	0	0	Plecto143
OG0001425	0	14.5260994619989	32.9217491744555	0	0	0	Plecto143
OG0001426	170.367650682916	20.113060793537	49.3826237616833	25.3877752093644	0	0	Plecto143
OG0001427	0	0	0	0	0	0	Plecto143
OG0001428	0	0	0	0	0	0	Plecto143
OG0001431	0	0	0	0	0	0	Plecto143
OG0001432	49.6216458299754	31.286983456613	0	0	0	0	Plecto143
OG0001434	0	0	24.1703981280813	0	0	0	Plecto143
OG0001436	0	0	0	0	0	0	Plecto143
OG0001437	0	0	7.08442703754107	0	0	0	Plecto143
OG0001438	0	0	0	0	0	0	Plecto143
OG0001439	0	0	0	0	0	0	Plecto143
OG0001440	0	0	0	0	0	0	Plecto143
OG0001441	71.1243590229647	0.558696133153804	0	1.15398978224384	36.7477646335585	13.4893187864942	Plecto143
OG0001442	0	0	9.793178551895	1.15398978224384	0	0	Plecto143
OG0001443	0	0	0	0	0	0	Plecto143
OG0001445	0	0	0	0	0	0	Plecto143
OG0001446	0	0	0	1.15398978224384	0	0	Plecto143
OG0001447	0	0	0	0	0	0	Plecto143
OG0001448	0	0	0	0	0	0	Plecto143
OG0001449	0	0	0	0	0	0	Plecto143
OG0001450	0	0	0	0	0	0	Plecto143
OG0001451	0	0	0	0	0	0	Plecto143
OG0001452	0	0	0	0	0	13.4893187864942	Plecto143
OG0001453	0	0	0	0	0	0	Plecto143
OG0001454	0	0	0	65.7774175878988	0	0	Plecto143
OG0001455	0	14.5260994619989	9.3764475496867	2.30797956448768	82.2648821910344	0	Plecto143
OG0001456	0	0	0	0	0	0	Plecto143
OG0001457	0	0	0	0	0	0	Plecto143
OG0001458	0	34.0804641223821	0	0	35.2862058129056	13.4893187864942	Plecto143
OG0001459	0	0	0	0	0	0	Plecto143
OG0001460	0	0	0	0	0	0	Plecto143
OG0001461	0	0	0	0	0	0	Plecto143
OG0001462	0	0	0	0	0	0	Plecto143
OG0001464	0	0	0	0	0	0	Plecto143
OG0001465	0	0	0	0	0	0	Plecto143
OG0001466	0	38.5500331876125	0	1.15398978224384	0	0	Plecto143
OG0001467	0	0	3.33384801766638	0	0	0	Plecto143
OG0001468	0	0	0	0	0	0	Plecto143
OG0001469	0	2.23478453261522	0	0	0	0	Plecto143
OG0001470	0	7.82174586415326	0	0	0	0	Plecto143
OG0001471	0	36.3152486549973	0	0	0	0	Plecto143
OG0001472	0	0	0	0	0	0	Plecto143
OG0001473	0	24.0239337256136	31.8799216689348	0	0.417588234472256	0	Plecto143
OG0001474	0	0	0	0	0	0	Plecto143
OG0001475	0	0	0	1.15398978224384	0	0	Plecto143
OG0001476	77.7405784669615	31.8456795897669	10.8350060574157	57.6994891121919	0.626382351708384	26.9786375729884	Plecto143
OG0001477	0	11.1739226630761	0	11.5398978224384	0	0	Plecto143
OG0001478	0	0	0	0	0	0	Plecto143
OG0001480	0	0	2.50038601324979	0	0	0	Plecto143
OG0001481	0	31.8456795897669	7.08442703754107	0	0	0	Plecto143
OG0001483	0	0	7.08442703754107	0	0	0	Plecto143
OG0001484	0	0	6.66769603533277	0	0	3169.98991482613	Plecto143
OG0001485	0	26.2587182582288	0	0	0	0	Plecto143
OG0001486	0	0	5.62586852981202	0	0	0	Plecto143
OG0001487	57.8919201349713	0	0	0	0	0	Plecto143
OG0001488	0	0	7.50115803974936	0	0	0	Plecto143
OG0001489	39.6973166639803	0	0.208365501104149	0	0	0	Plecto143
OG0001490	0	0	0	0	0	0	Plecto143
OG0001491	0	0	0	0	0	0	Plecto143
OG0001492	0	0	2.70875151435394	0	0	0	Plecto143
OG0001493	66.1621944399672	40.2261215870739	15.2106815806029	0	0	0	Plecto143
OG0001495	0	10.0565303967685	6.25096503312447	0	0	0	Plecto143
OG0001496	0	0	0	0	0	0	Plecto143
OG0001497	0	0	0	0	0	0	Plecto143
OG0001498	0	0	0	0	0	0	Plecto143
OG0001501	0	0	0	0	0	0	Plecto143
OG0001502	0	5.02826519838424	0.416731002208298	0	0	0	Plecto143
OG0001503	0	0	0	28.8497445560959	13.1540293858761	0	Plecto143
OG0001504	0	0	0	0	0	0	Plecto143
OG0001505	115.783840269943	0	1.45855850772904	0	0	0	Plecto143
OG0001508	0	0	0	0	0	0	Plecto143
OG0001512	0	0	0	0	0	0	Plecto143
OG0001513	0	0	0	0	0	0	Plecto143
OG0001514	0	0	0	0	0	0	Plecto143
OG0001516	0	0	0	0	0	0	Plecto143
OG0001518	0	0	0	0	0	0	Plecto143
OG0001519	0	0	19.58635710379	0	0	0	Plecto143
OG0001520	0	5.58696133153804	0.208365501104149	0	0	0	Plecto143
OG0001521	0	0	0	0	0	0	Plecto143
OG0001522	0	0	0	0	0	0	Plecto143
OG0001523	0	0	0	0	0	0	Plecto143
OG0001525	0	0	12.5019300662489	0	0	0	Plecto143
OG0001526	0	5.02826519838424	0	64.6234278056549	0	13.4893187864942	Plecto143
OG0001527	0	0	0	0	0	0	Plecto143
OG0001528	3.30810972199836	0	8.12625454306181	46.1595912897535	0	0	Plecto143
OG0001529	0	13.9674033288451	0	0	12.5276470341677	0	Plecto143
OG0001530	0	0	0	0	0	0	Plecto143
OG0001531	1.65405486099918	173.754497410833	64.5933053422862	0	51.3633528400875	26.9786375729884	Plecto143
OG0001532	0	0	0	0	0	0	Plecto143
OG0001534	0	12.2913149293837	135.645941218801	50.7755504187289	64.9349704604358	53.9572751459768	Plecto143
OG0001535	0	0	0	0	0	0	Plecto143
OG0001536	0	0	0	0	0	0	Plecto143
OG0001537	0	0	0	0	0	0	Plecto143
OG0001538	0	0	2.50038601324979	0	1.04397058618064	26.9786375729884	Plecto143
OG0001539	0	0	0	0	0	0	Plecto143
OG0001540	0	116.767491829145	59.1758023135783	0	76.4186469084228	13.4893187864942	Plecto143
OG0001541	0	0	0	0	0	0	Plecto143
OG0001542	56.2378652739721	92.7435581035315	60.8427263224115	70.3933767168741	23.3849411304463	0	Plecto143
OG0001543	0	0	3.75057901987468	0	0	0	Plecto143
OG0001544	0	0	0	0	0	0	Plecto143
OG0001545	0	0	13.1270265695614	0	0	0	Plecto143
OG0001546	3.30810972199836	0	0	0	88.7374998253543	13.4893187864942	Plecto143
OG0001547	0	0	0	0	0	0	Plecto143
OG0001548	0	0	11.251737059624	0	0	0	Plecto143
OG0001549	0	0	0	0	0	0	Plecto143
OG0001553	0	0	3.75057901987468	0	0	0	Plecto143
OG0001554	0	0	0	57.6994891121919	0	0	Plecto143
OG0001555	0	36.3152486549973	19.7947226048942	0	0	13.4893187864942	Plecto143
OG0001556	54.5838104129729	11.1739226630761	57.300512803641	0	0	13.4893187864942	Plecto143
OG0001557	0	0	0	0	0	0	Plecto143
OG0001558	0	0	0	0	0	0	Plecto143
OG0001559	0	0	0	0	0	0	Plecto143
OG0001560	0	0	4.37567552318713	0	0	0	Plecto143
OG0001561	0	0	0	2.30797956448768	0	0	Plecto143
OG0001562	0	0	18.7528950993734	0	0	0	Plecto143
OG0001563	0	0	0	0	0	0	Plecto143
OG0001564	0	22.3478453261522	9.3764475496867	0	0.208794117236128	0	Plecto143
OG0001565	0	11.7326187962299	0	17.3098467336576	0	0	Plecto143
OG0001567	0	58.6630939811495	0	0	0	0	Plecto143
OG0001569	0	0	35.8388661899136	0	38.0005293369753	0	Plecto143
OG0001570	0	0	0	0	0	0	Plecto143
OG0001571	0	0	0	0	0	0	Plecto143
OG0001572	0	0	0	0	0	0	Plecto143
OG0001573	0	0	0	0	0	0	Plecto143
OG0001575	0	0	0	0	0	0	Plecto143
OG0001576	0	0	0	0	0	0	Plecto143
OG0001578	0	5.02826519838424	0	0	0	0	Plecto143
OG0001580	0	37.9913370544587	0	0	0	0	Plecto143
OG0001582	0	0	0	0	0	0	Plecto143
OG0001585	0	0	0	0	0	0	Plecto143
OG0001586	0	0	0	0	0	0	Plecto143
OG0001588	0	0	0	0	0	0	Plecto143
OG0001589	0	0	0	0	0	0	Plecto143
OG0001591	0	17.8782762609217	0	0	0	0	Plecto143
OG0001592	0	0	0	0	0	0	Plecto143
OG0001593	0	4.46956906523044	10.0015440529992	34.6196934673151	40.2972646265727	0	Plecto143
OG0001595	0	0	0	0	0	0	Plecto143
OG0001596	0	0	0	0	0	0	Plecto143
OG0001597	0	13.9674033288451	0	0	0	0	Plecto143
OG0001598	1.65405486099918	0	8.95971654747841	0	0	13.4893187864942	Plecto143
OG0001599	0	0	0	0	0	0	Plecto143
OG0001600	0	0	0	0	0	0	Plecto143
OG0001601	0	0	0	0	0	0	Plecto143
OG0001602	0	0	0	0	0	0	Plecto143
OG0001604	0	10.6152265299223	4.58404102429128	0	0	0	Plecto143
OG0001605	0	0	0	0	0	0	Plecto143
OG0001606	0	0	0	0	0	0	Plecto143
OG0001607	0	0	14.5855850772904	0	0	0	Plecto143
OG0001609	0	0	0	0	0	0	Plecto143
OG0001610	0	0	9.3764475496867	0	29.439970530294	0	Plecto143
OG0001611	0	0	11.8768335629365	0	0	0	Plecto143
OG0001612	0	0	0	0	0	0	Plecto143
OG0001613	0	0	0	0	0	0	Plecto143
OG0001614	0	17.3195801277679	0	0	0	0	Plecto143
OG0001615	0	12.2913149293837	0	0	41.7588234472256	13.4893187864942	Plecto143
OG0001619	26.4648777759869	62.0152707800723	9.3764475496867	31.1577241205836	14.6155882065289	0	Plecto143
OG0001620	0	0.558696133153804	3.33384801766638	0	0	0	Plecto143
OG0001621	0	43.0196022528429	10.6266405563116	0	0	0	Plecto143
OG0001622	0	40.2261215870739	0	0	0	0	Plecto143
OG0001623	0	0	5.62586852981202	0	0	0	Plecto143
OG0001626	0	0	0	0	0	0	Plecto143
OG0001627	0	0	0	0	0	0	Plecto143
OG0001628	0	0	0	0	0	0	Plecto143
OG0001629	0	0	0	0	0	0	Plecto143
OG0001630	0	0	11.0433715585199	0	7.72538233773673	0	Plecto143
OG0001631	0	0	0	0	0	0	Plecto143
OG0001632	0	0	14.3772195761863	0	0	0	Plecto143
OG0001634	0	0	0	0	0	0	Plecto143
OG0001635	0	0	0	46.1595912897535	0	0	Plecto143
OG0001636	0	0	0	0	0	0	Plecto143
OG0001637	0	0	0	0	0	0	Plecto143
OG0001638	0	11.7326187962299	15.8357780839153	0	0	0	Plecto143
OG0001639	0	0	0	0	0	0	Plecto143
OG0001641	0	0.558696133153804	7.08442703754107	0	47.6050587298371	0	Plecto143
OG0001642	0	0	0	0	0	0	Plecto143
OG0001643	0	0	0	0	15.2419705582373	0	Plecto143
OG0001644	0	0	0	0	0	0	Plecto143
OG0001645	0	0	0	0	0	0	Plecto143
OG0001646	0	0	0	0	0	0	Plecto143
OG0001647	0	21.7891491929984	0	0	0	0	Plecto143
OG0001648	0	0	0	0	0	0	Plecto143
OG0001649	0	0	0	0	0	0	Plecto143
OG0001651	0	0	0	0	0	0	Plecto143
OG0001652	0	0	15.2106815806029	0	0	0	Plecto143
OG0001655	0	0	0	0	0	0	Plecto143
OG0001656	0	1.67608839946141	0	0	0	0	Plecto143
OG0001657	0	0	0	0	0	0	Plecto143
OG0001659	0	7.82174586415326	0	0	0	13.4893187864942	Plecto143
OG0001660	0	0	0	0	0	0	Plecto143
OG0001662	0	19.5543646603832	0	0	0	0	Plecto143
OG0001664	0	0	0	0	0	0	Plecto143
OG0001665	57.8919201349713	0	13.3353920706655	136.170794304773	0	0	Plecto143
OG0001666	0	0	0	0	0	0	Plecto143
OG0001667	0	0	0	0	0	0	Plecto143
OG0001668	0	36.8739447881511	0.208365501104149	50.7755504187289	0	0	Plecto143
OG0001669	0	26.2587182582288	72.0944633820356	0	0	0	Plecto143
OG0001670	0	0	22.9202051214564	0	0.417588234472256	0	Plecto143
OG0001672	0	0	0	0	0	0	Plecto143
OG0001673	0	0	16.4608745872278	0	0	0	Plecto143
OG0001674	0	0	0	0	0	0	Plecto143
OG0001675	0	0	0	0	0	0	Plecto143
OG0001676	0	0	0	0	0	0	Plecto143
OG0001678	0	0	0	0	0	0	Plecto143
OG0001679	0	0	0	0	0	0	Plecto143
OG0001680	0	0	0	0	0	0	Plecto143
OG0001681	19.8486583319902	10.0565303967685	0	0	0	0	Plecto143
OG0001682	0	0	0	0	0	0	Plecto143
OG0001683	0	0	0	0	0	0	Plecto143
OG0001685	0	9.49783426361468	0	0	0	0	Plecto143
OG0001686	0	0	5.41750302870787	0	0.208794117236128	0	Plecto143
OG0001687	0	0	10.8350060574157	0	0	0	Plecto143
OG0001688	0	0	0	0	0	0	Plecto143
OG0001689	0	12.2913149293837	0	0	0	13.4893187864942	Plecto143
OG0001690	0	0	3.54221351877053	0	8.14297057220899	0	Plecto143
OG0001692	89.3189624939557	115.091403429684	80.4290834262015	0	0	26.9786375729884	Plecto143
OG0001693	0	22.3478453261522	0	0	0	0	Plecto143
OG0001698	0	0	0	0	0	0	Plecto143
OG0001699	0	0	0	0	0	0	Plecto143
OG0001700	0	8.93913813046087	0	0	0	0	Plecto143
OG0001703	0	6.14565746469185	3.33384801766638	0	1.04397058618064	1483.82506651436	Plecto143
OG0001704	13.2324388879934	28.493502790844	0	11.5398978224384	0	0	Plecto143
OG0001705	0	0	0	0	0	0	Plecto143
OG0001706	0	18.9956685272294	4.16731002208298	0	0	13.4893187864942	Plecto143
OG0001707	0	0	6.45933053422862	0	0	0	Plecto143
OG0001708	0	0	0	0	0	0	Plecto143
OG0001709	0	0	0	0	0	0	Plecto143
OG0001710	0	0	0	0	0	0	Plecto143
OG0001711	0	0	0	0	0	0	Plecto143
OG0001712	0	0	0	0	0	0	Plecto143
OG0001713	0	0	0	0	0	0	Plecto143
OG0001714	0	0	0	0	0	0	Plecto143
OG0001715	0	0	0	0	15.0331764410012	0	Plecto143
OG0001716	1.65405486099918	10.0565303967685	8.12625454306181	1.15398978224384	0	0	Plecto143
OG0001717	0	0	0	0	0	0	Plecto143
OG0001718	0	0	0	0	0	0	Plecto143
OG0001719	33.0810972199836	0	0	3.46196934673151	36.7477646335585	13.4893187864942	Plecto143
OG0001720	0	0	0	0	0	0	Plecto143
OG0001721	0	0	0	0	0	0	Plecto143
OG0001722	0	0	12.5019300662489	0	0	0	Plecto143
OG0001723	0	0	0	0	0	0	Plecto143
OG0001724	1.65405486099918	0	14.3772195761863	0	36.5389705163224	0	Plecto143
OG0001725	0	15.0847955951527	5.62586852981202	0	0	0	Plecto143
OG0001727	0	0	0	0	0	0	Plecto143
OG0001728	0	0	0	0	0	0	Plecto143
OG0001729	0	0	0	0	0	0	Plecto143
OG0001731	0	0	0	0	0	0	Plecto143
OG0001732	0	0	0	0	0	0	Plecto143
OG0001733	0	10.0565303967685	0	0	0	0	Plecto143
OG0001735	0	0	0	0	0	0	Plecto143
OG0001736	201.7946930419	561.489613819573	230.660609722293	272.341588609546	300.663528820024	5692.49252790055	Plecto143
OG0001737	0	0	0	0	0	0	Plecto143
OG0001738	0	0	0	0	0	0	Plecto143
OG0001739	0	0	0	0	0	0	Plecto143
OG0001741	0	0	0	0	0	0	Plecto143
OG0001742	0	0	17.0859710905402	0	23.1761470132102	0	Plecto143
OG0001744	0	8.93913813046087	7.08442703754107	0	0	0	Plecto143
OG0001745	0	15.6434917283065	52.7164717793497	0	0	0	Plecto143
OG0001746	0	0	0	0	0	0	Plecto143
OG0001747	0	0	0	0	0	0	Plecto143
OG0001748	0	12.8500110625375	16.8776055894361	0	0	0	Plecto143
OG0001749	0	0	0	0	0	0	Plecto143
OG0001750	0	0	0	0	0	0	Plecto143
OG0001751	0	0	0	0	0	0	Plecto143
OG0001752	86.0108527719574	0.558696133153804	3.54221351877053	0	0	0	Plecto143
OG0001754	0	0	0	0	54.0776763641571	0	Plecto143
OG0001755	18.194603470991	0	5.00077202649958	0	0	0	Plecto143
OG0001756	0	0	0	0	0	0	Plecto143
OG0001757	0	0	0	0	0	0	Plecto143
OG0001758	0	15.6434917283065	11.8768335629365	0	0	0	Plecto143
OG0001759	77.7405784669615	61.4565746469185	10.6266405563116	0	0	0	Plecto143
OG0001760	0	0	0	0	0	0	Plecto143
OG0001761	0	48.0478674512272	26.6707841413311	0	0	0	Plecto143
OG0001762	0	0	0	0	0	0	Plecto143
OG0001763	0	0	0	0	0	0	Plecto143
OG0001765	0	0	9.16808204858255	0	0	0	Plecto143
OG0001768	82.702743049959	0	8.95971654747841	0	0.208794117236128	0	Plecto143
OG0001771	0	6.70435359784565	3.54221351877053	0	0	0	Plecto143
OG0001772	31.4270423589844	48.606563584381	0	1.15398978224384	57.4183822399352	0	Plecto143
OG0001773	0	0	6.87606153643692	0	0	0	Plecto143
OG0001774	0	0	0	0	0	0	Plecto143
OG0001775	0	0	0	0	0	0	Plecto143
OG0001778	0	0	0	18.4638365159014	0	0	Plecto143
OG0001779	0	36.3152486549973	0	0	10.0221176273341	2886.71422030976	Plecto143
OG0001780	0	0	0	0	0	0	Plecto143
OG0001781	0	0	6.04259953202032	0	0	0	Plecto143
OG0001782	0	0	0	0	0	0	Plecto143
OG0001783	0	0	0	0	0	0	Plecto143
OG0001784	0	0	0	6.92393869346303	0	0	Plecto143
OG0001786	0	0	0	0	0	0	Plecto143
OG0001787	0	27.9348066576902	0	0	0	13.4893187864942	Plecto143
OG0001788	0	0	0	0	0	0	Plecto143
OG0001790	0	0	3.12548251656224	0	0	0	Plecto143
OG0001791	0	0	0	0	0	0	Plecto143
OG0001792	0	0	0	0	0	0	Plecto143
OG0001794	0	146.378386886297	24.7954946313937	0	0	26.9786375729884	Plecto143
OG0001795	0	0	3.75057901987468	0	0	0	Plecto143
OG0001796	0	0	0	0	0	0	Plecto143
OG0001797	0	0	0	0	0	0	Plecto143
OG0001798	0	0	0	20.7718160803891	0	0	Plecto143
OG0001799	0	0	0	0	0	0	Plecto143
OG0001801	0	0	0	0	0	0	Plecto143
OG0001802	0	0	0	0	0	0	Plecto143
OG0001803	0	9.49783426361468	3.75057901987468	0	0	0	Plecto143
OG0001804	0	0	0	0	0	0	Plecto143
OG0001805	0	0	0	0	0	0	Plecto143
OG0001806	0	0	5.83423403091617	0	0	0	Plecto143
OG0001807	0	10.6152265299223	0	0	0	0	Plecto143
OG0001808	102.551401381949	203.924088601139	12.9186610684572	0	17.1211176133625	13.4893187864942	Plecto143
OG0001810	0	0	0	0	0	0	Plecto143
OG0001811	0	0	0	0	0	0	Plecto143
OG0001813	0	0	0	0	0	0	Plecto143
OG0001815	0	0	0	0	0	0	Plecto143
OG0001816	0	0	0	0	0	0	Plecto143
OG0001818	0	5.02826519838424	0	0	0.208794117236128	0	Plecto143
OG0001819	0	0	0	0	0	0	Plecto143
OG0001822	0	3.91087293207663	0	0	0	0	Plecto143
OG0001823	0	21.2304530598446	0	0	0	0	Plecto143
OG0001824	0	0	0	0	0	0	Plecto143
OG0001825	0	0	0.833462004416596	0	0	0	Plecto143
OG0001828	0	0	0	0	0	0	Plecto143
OG0001829	0	0	0	0	0	0	Plecto143
OG0001830	0	0	0	0	0	0	Plecto143
OG0001831	0	0	4.37567552318713	0	0	0	Plecto143
OG0001832	0	0	0	0	0	0	Plecto143
OG0001833	0	0	0	0	0	0	Plecto143
OG0001837	0	0	0	0	0	0	Plecto143
OG0001839	0	0	1.25019300662489	0	0	0	Plecto143
OG0001841	0	0	0	0	0	0	Plecto143
OG0001842	0	0	0	0	0	0	Plecto143
OG0001843	0	0	0	0	0	0	Plecto143
OG0001844	0	0	6.04259953202032	0	0	0	Plecto143
OG0001845	0	0	25.6289566358103	0	0	0	Plecto143
OG0001846	0	8.38044199730707	0	0	0	0	Plecto143
OG0001847	0	0	0	0	0	0	Plecto143
OG0001849	0	0	1.66692400883319	0	0	0	Plecto143
OG0001850	0	0	7.91788904195766	0	0	0	Plecto143
OG0001851	0	0	0	0	0	0	Plecto143
OG0001853	0	0	0	0	0	0	Plecto143
OG0001854	0	0	8.54298554527011	0	38.8357058059198	0	Plecto143
OG0001857	0	0	0	0	0	0	Plecto143
OG0001858	0	0	0	0	0	0	Plecto143
OG0001860	0	0	0	0	0	0	Plecto143
OG0001861	0	0	0	0	0	0	Plecto143
OG0001862	0	0	0	0	0	0	Plecto143
OG0001863	0	0	24.3787636291854	0	0	0	Plecto143
OG0001865	196.832528458902	177.106674209756	14.7939505783946	79.6252949748248	85.6055880668124	67.4465939324709	Plecto143
OG0001866	1.65405486099918	14.5260994619989	9.3764475496867	0	0	0	Plecto143
OG0001869	0	0	8.95971654747841	0	0	0	Plecto143
OG0001870	138.940608323931	18.9956685272294	9.58481305079085	0	0.208794117236128	0	Plecto143
OG0001872	0	0	0	0	0	0	Plecto143
OG0001873	0	0	0	0	0	0	Plecto143
OG0001874	0	0	0	0	0	0	Plecto143
OG0001875	0	0	0	0	0	0	Plecto143
OG0001877	0	0	30.2129976601016	0	0	0	Plecto143
OG0001878	0	0	0	0	0	0	Plecto143
OG0001879	0	0	0	0	0	0	Plecto143
OG0001880	0	0	0	0	0	0	Plecto143
OG0001881	0	0	0	0	0	0	Plecto143
OG0001883	0	0	0	0	0	0	Plecto143
OG0001884	0	0	0	0	0	0	Plecto143
OG0001887	0	0	0	0	0	0	Plecto143
OG0001888	0	0	31.2548251656223	58.8534788944357	17.5387058478347	0	Plecto143
OG0001889	39.6973166639803	0	3.54221351877053	40.3896423785343	18.1650881995431	0	Plecto143
OG0001890	0	0	0	0	0	0	Plecto143
OG0001891	0	0	5.41750302870787	0	0	13.4893187864942	Plecto143
OG0001892	0	0	0	0	0	0	Plecto143
OG0001893	0	0	5.20913752760372	0	0	0	Plecto143
OG0001894	0	0	4.16731002208298	0	0	0	Plecto143
OG0001895	1.65405486099918	0	9.16808204858255	0	0	3102.54332089366	Plecto143
OG0001897	0	0	0	0	0	0	Plecto143
OG0001898	0	0	28.1293426490601	0	0.626382351708384	2832.75694516378	Plecto143
OG0001899	0	12.2913149293837	12.7102955673531	0	0	0	Plecto143
OG0001900	0	0	0	0	0	0	Plecto143
OG0001901	0	0	0	0	0	0	Plecto143
OG0001902	0	0	0	0	0	0	Plecto143
OG0001903	0	0	0	0	0	0	Plecto143
OG0001904	0	0	5.00077202649958	0	0	0	Plecto143
OG0001906	1.65405486099918	35.1978563886897	6.87606153643692	35.773683249559	0	3655.60539113992	Plecto143
OG0001907	0	0	0	0	0	0	Plecto143
OG0001908	3.30810972199836	4.46956906523044	7.91788904195766	0	0	4599.85770619452	Plecto143
OG0001909	0	0	0	0	0	0	Plecto143
OG0001910	0	0	0	0	0	0	Plecto143
OG0001911	0	0	0	0	0	0	Plecto143
OG0001912	1.65405486099918	239.121944989828	39.17271420758	1.15398978224384	0	0	Plecto143
OG0001913	0	0	0	0	0	0	Plecto143
OG0001914	0	0	0	0	0	0	Plecto143
OG0001915	0	0	0	0	0	0	Plecto143
OG0001916	0	9.49783426361468	0	1.15398978224384	0	0	Plecto143
OG0001918	0	16.2021878614603	92.305916989138	21.9258058626329	22.3409705442657	0	Plecto143
OG0001919	0	0	0	0	0	0	Plecto143
OG0001920	0	0	3.33384801766638	0	0	0	Plecto143
OG0001921	0	0	0	0	0	0	Plecto143
OG0001923	0	0	0	0	0	0	Plecto143
OG0001924	0	0	0	0	0	0	Plecto143
OG0001925	0	24.5826298587674	42.9232932274547	0	0	0	Plecto143
OG0001926	36.389206941982	0	0	0	0	0	Plecto143
OG0001927	0	0.558696133153804	0	0	0	0	Plecto143
OG0001929	0	0	0	0	0	0	Plecto143
OG0001934	0	0	0	0	0	0	Plecto143
OG0001936	0	0	0	0	0	0	Plecto143
OG0001938	0	0	0	0	0	0	Plecto143
OG0001939	0	0	0	0	0	0	Plecto143
OG0001941	0	0	0	0	0	0	Plecto143
OG0001944	0	0	0	0	0	0	Plecto143
OG0001946	0	0	0	0	0	0	Plecto143
OG0001949	0	0	0	0	0	0	Plecto143
OG0001950	0	0	0	0	0	0	Plecto143
OG0001952	0	0	0	65.7774175878988	0	0	Plecto143
OG0001953	0	0	3.95894452097883	0	0	0	Plecto143
OG0001954	0	0	0	0	0	0	Plecto143
OG0001955	0	0	11.0433715585199	0	0	0	Plecto143
OG0001956	0	0	0	1.15398978224384	42.8027940334062	13.4893187864942	Plecto143
OG0001957	0	0.558696133153804	17.2943365916444	0	70.5724116258112	13.4893187864942	Plecto143
OG0001959	0	0	0	0	0	0	Plecto143
OG0001960	0	0	0	0	0	0	Plecto143
OG0001961	0	0	0	0	0	0	Plecto143
OG0001962	0	0	1.66692400883319	0	0	0	Plecto143
OG0001963	0	0	0	0	0	0	Plecto143
OG0001964	0	0	0	0	0	0	Plecto143
OG0001965	0	0	0	0	0	0	Plecto143
OG0001966	0	21.2304530598446	0	33.4657036850713	0.208794117236128	0	Plecto143
OG0001967	0	0	1.04182750552074	0	0	0	Plecto143
OG0001968	0	0	0	0	0	0	Plecto143
OG0001969	0	0	0	0	0	0	Plecto143
OG0001970	0	0	0	0	0	0	Plecto143
OG0001972	0	0	0	0	0.208794117236128	26.9786375729884	Plecto143
OG0001973	0	15.6434917283065	4.58404102429128	1.15398978224384	13.1540293858761	13.4893187864942	Plecto143
OG0001974	0	0	0	0	0	0	Plecto143
OG0001975	0	0	0	0	0	0	Plecto143
OG0001976	92.6270722159541	0	11.0433715585199	0	8.35176468944511	0	Plecto143
OG0001977	0	0	0	0	0	0	Plecto143
OG0001980	0	0	0	0	1.67035293788902	0	Plecto143
OG0001981	0	13.4087071956913	0	0	0	0	Plecto143
OG0001982	0	0	0	0	1.67035293788902	0	Plecto143
OG0001983	0	0	0	0	0	0	Plecto143
OG0001984	0	0	0	0	0	0	Plecto143
OG0001985	0	0	12.7102955673531	0	0	0	Plecto143
OG0001987	0	0	8.33462004416596	0	0	0	Plecto143
OG0001988	0	0	14.1688540750821	0	0	0	Plecto143
OG0001989	0	0	0	13.8478773869261	2.08794117236128	0	Plecto143
OG0001990	0	8.38044199730707	0	0	0	0	Plecto143
OG0001991	0	8.38044199730707	0	0	0	0	Plecto143
OG0001992	0	29.0521989239978	0	0	0	0	Plecto143
OG0001993	0	7.26304973099946	7.29279253864522	0	0	0	Plecto143
OG0001994	0	0	3.95894452097883	0	0	0	Plecto143
OG0001995	0	0	0	0	0	0	Plecto143
OG0001997	0	0	0	0	0	0	Plecto143
OG0001998	0	0	0	0	0	0	Plecto143
OG0001999	0	0	6.25096503312447	0	0.626382351708384	13.4893187864942	Plecto143
OG0002000	0	0	0	0	0	0	Plecto143
OG0002001	0	0	0	0	0	0	Plecto143
OG0002002	0	0	0	0	0	0	Plecto143
OG0002003	0	0	0	0	0	0	Plecto143
OG0002004	0	0	0	0	0	0	Plecto143
OG0002005	0	0	0	0	0	0	Plecto143
OG0002006	0	0	0	0	0	0	Plecto143
OG0002007	0	0	1.87528950993734	0	0	0	Plecto143
OG0002008	0	0	0	0	0	0	Plecto143
OG0002009	0	0	0	0	0	0	Plecto143
OG0002011	0	0	0	0	0	0	Plecto143
OG0002012	0	7.26304973099946	0	54.2375197654604	37.7917352197391	0	Plecto143
OG0002013	0	0	0	0	0	0	Plecto143
OG0002014	0	0	8.75135104637426	0	0	0	Plecto143
OG0002015	64.508139578968	66.4848398453027	10.4182750552074	80.7792847570686	0	0	Plecto143
OG0002016	47.9675909689762	0	14.5855850772904	0	23.5937352476824	13.4893187864942	Plecto143
OG0002017	0	0	0	0	0	0	Plecto143
OG0002018	0	22.906541459306	5.20913752760372	0	0	0	Plecto143
OG0002019	0	0	0	0	0	0	Plecto143
OG0002020	0	0	0	0	0	0	Plecto143
OG0002021	0	0	0	0	0	0	Plecto143
OG0002022	0	0	0	0	0	0	Plecto143
OG0002023	0	0	0	0	0	0	Plecto143
OG0002024	0	0	0	0	0	0	Plecto143
OG0002025	0	0	0	0	0	0	Plecto143
OG0002026	0	30.1695911903054	0	0	0.208794117236128	0	Plecto143
OG0002027	0	0	0	0	0	0	Plecto143
OG0002028	0	0	0	0	0	0	Plecto143
OG0002031	0	0	0	0	0	0	Plecto143
OG0002032	0	0	4.58404102429128	0	0	0	Plecto143
OG0002033	0	0	0	0	0	0	Plecto143
OG0002034	0	8.93913813046087	0.416731002208298	0	0	0	Plecto143
OG0002035	0	0	0	0	0	0	Plecto143
OG0002036	0	0	2.50038601324979	0	0	0	Plecto143
OG0002037	0	0	0	0	0	0	Plecto143
OG0002038	0	0	0	0	0	0	Plecto143
OG0002041	0	0	0	0	0	0	Plecto143
OG0002043	0	0	0	0	0	0	Plecto143
OG0002045	0	0	0	0	0	0	Plecto143
OG0002046	0	0	0	0	0	0	Plecto143
OG0002047	0	0	0	0	0	0	Plecto143
OG0002049	0	0	0	0	0	0	Plecto143
OG0002050	0	0	0	0	0	0	Plecto143
OG0002052	0	0	4.37567552318713	0	0	0	Plecto143
OG0002053	0	0	0	0	0	0	Plecto143
OG0002055	0	0	0	0	0	0	Plecto143
OG0002057	0	8.38044199730707	0	0	0	0	Plecto143
OG0002058	0	17.8782762609217	0	0	0	13.4893187864942	Plecto143
OG0002060	0	0	0	0	0	0	Plecto143
OG0002061	0	0	0	0	0	0	Plecto143
OG0002062	0	0	5.83423403091617	0	0	0	Plecto143
OG0002063	0	0	0	0	0	0	Plecto143
OG0002064	0	0	0	0	0	0	Plecto143
OG0002065	0	0	14.5855850772904	0	0	0	Plecto143
OG0002070	0	0	0	0	0	0	Plecto143
OG0002072	0	14.5260994619989	0	0	0.208794117236128	0	Plecto143
OG0002073	0	0	0	0	0	0	Plecto143
OG0002075	0	0	0	0	0	0	Plecto143
OG0002077	0	0	0	0	0	0	Plecto143
OG0002080	0	0	0	0	0	0	Plecto143
OG0002081	0	0	0	0	0	0	Plecto143
OG0002082	0	0	0	0	0	0	Plecto143
OG0002086	0	26.8174143913826	0	0	0	0	Plecto143
OG0002089	0	0	0	0	0	0	Plecto143
OG0002090	44.6594812469779	19.5543646603832	0	0	0	0	Plecto143
OG0002091	0	0	0	0	0	0	Plecto143
OG0002092	193.524418736904	199.454519535908	12.9186610684572	198.48624254594	0.626382351708384	13.4893187864942	Plecto143
OG0002093	0	0	8.54298554527011	0	0	0	Plecto143
OG0002094	0	10.6152265299223	0	1.15398978224384	28.3959999441134	0	Plecto143
OG0002095	0	0	10.2099095541033	58.8534788944357	37.3741469852669	13.4893187864942	Plecto143
OG0002096	0	6.70435359784565	0	0	0	0	Plecto143
OG0002097	0	0	0	0	0	0	Plecto143
OG0002099	0	7.82174586415326	0	0	0.208794117236128	0	Plecto143
OG0002100	188.562254153907	12.2913149293837	11.8768335629365	11.5398978224384	0	0	Plecto143
OG0002101	38.0432618029811	25.1413259919212	7.91788904195766	54.2375197654604	0.208794117236128	0	Plecto143
OG0002102	0	0	0	0	0	0	Plecto143
OG0002103	0	0	0	0	0	0	Plecto143
OG0002104	0	0	2.29202051214564	0	0	0	Plecto143
OG0002105	56.2378652739721	5.02826519838424	10.6266405563116	0	0	13.4893187864942	Plecto143
OG0002106	0	0	2.08365501104149	0	0	0	Plecto143
OG0002107	49.6216458299754	0	0	39.2356525962905	22.9673528959741	0	Plecto143
OG0002108	0	0	0	0	0	0	Plecto143
OG0002109	1202.4978839464	455.896044653504	48.1324307550584	589.688778726601	19.2090587857238	67.4465939324709	Plecto143
OG0002110	0	2.23478453261522	6.87606153643692	0	0	0	Plecto143
OG0002111	0	0	0	0	0	0	Plecto143
OG0002112	0	0	0	0	0	0	Plecto143
OG0002113	0	0	0	0	0	0	Plecto143
OG0002114	0	0	0	0	0	0	Plecto143
OG0002116	0	0	0	17.3098467336576	0	0	Plecto143
OG0002118	0	5.02826519838424	0	0	0	0	Plecto143
OG0002119	0	0	0	0	0	0	Plecto143
OG0002120	0	0	3.95894452097883	0	0	0	Plecto143
OG0002121	0	0	0	0	0	0	Plecto143
OG0002122	0	0	0	0	0	0	Plecto143
OG0002124	1.65405486099918	440.811249058352	13.3353920706655	53.0835299832165	52.8249116607403	53.9572751459768	Plecto143
OG0002126	0	0	0	0	0	0	Plecto143
OG0002127	0	0	17.0859710905402	0	0	0	Plecto143
OG0002128	0	0	0	0	0	0	Plecto143
OG0002129	0	0	0	0	0	0	Plecto143
OG0002130	0	12.2913149293837	22.0867431170398	0	25.6816764200437	0	Plecto143
OG0002132	0	0	0	0	0	0	Plecto143
OG0002134	0	0	0	0	0	0	Plecto143
OG0002135	0	0	0.208365501104149	0	0	0	Plecto143
OG0002136	0	81.0109393073016	214.199735135065	0	73.9131175015893	0	Plecto143
OG0002137	0	0	0	63.4694380234111	0	0	Plecto143
OG0002139	0	0	0	1.15398978224384	0	0	Plecto143
OG0002144	0	0	0	0	0	0	Plecto143
OG0002145	0	0	0	0	0	0	Plecto143
OG0002146	0	0	0	0	0	0	Plecto143
OG0002147	0	6.70435359784565	0	0	0	0	Plecto143
OG0002148	0	0	10.6266405563116	0	2.29673528959741	0	Plecto143
OG0002149	0	0	0	0	0	0	Plecto143
OG0002150	0	0	0	0	0	0	Plecto143
OG0002151	0	0	0	50.7755504187289	0	0	Plecto143
OG0002152	0	0	0	0	0	0	Plecto143
OG0002153	0	0	0	0	0	13.4893187864942	Plecto143
OG0002154	0	18.9956685272294	0	0	0	0	Plecto143
OG0002155	0	0	0	0	0	0	Plecto143
OG0002156	0	0	0	0	0	0	Plecto143
OG0002157	0	0	0	0	0	0	Plecto143
OG0002158	0	2.79348066576902	9.16808204858255	12.6938876046822	0	0	Plecto143
OG0002159	0	15.0847955951527	20.2114536071025	0	0	0	Plecto143
OG0002160	0	0	0	0	0	0	Plecto143
OG0002161	0	0	0	0	0	0	Plecto143
OG0002163	0	0.558696133153804	0	0	0	0	Plecto143
OG0002164	24.8108229149877	0	0	0	0	0	Plecto143
OG0002165	0	4.46956906523044	26.4624186402269	28.8497445560959	0	0	Plecto143
OG0002166	0	0	2.08365501104149	0	0	0	Plecto143
OG0002167	0	0	0	0	18.7914705512515	0	Plecto143
OG0002169	0	0	0	0	0	0	Plecto143
OG0002170	0	0	0.208365501104149	0	31.5279117026553	0	Plecto143
OG0002171	0	0	0	0	0	0	Plecto143
OG0002172	0	0	0	0	0	0	Plecto143
OG0002174	0	4.46956906523044	7.70952354085351	0	20.2530293719044	0	Plecto143
OG0002178	0	846.983337861167	0	3.46196934673151	26.099264654516	107.914550291954	Plecto143
OG0002179	0	0	0	0	0	0	Plecto143
OG0002181	0	0	0	0	0	0	Plecto143
OG0002186	0	0	0	0	0	0	Plecto143
OG0002187	0	0	0	0	0	0	Plecto143
OG0002188	0	0	22.0867431170398	0	0	0	Plecto143
OG0002194	0	0	0	42.697621943022	0	0	Plecto143
OG0002196	0	0	5.62586852981202	0	0	0	Plecto143
OG0002197	0	0	0	0	0	0	Plecto143
OG0002198	0	0	0	0	0	0	Plecto143
OG0002199	0	0	0	0	0	0	Plecto143
OG0002200	0	126.26532609276	16.6692400883319	0	0	0	Plecto143
OG0002201	0	0	0	0	0	0	Plecto143
OG0002203	1.65405486099918	17.8782762609217	9.3764475496867	0	0	0	Plecto143
OG0002205	0	0	0	0	0	0	Plecto143
OG0002207	0	0	0	0	0	0	Plecto143
OG0002208	0	0	0	0	0	0	Plecto143
OG0002209	0	0	23.3369361236647	0	0.417588234472256	0	Plecto143
OG0002210	286.151490952858	0	49.5909892627875	0	0	0	Plecto143
OG0002214	0	0	0	0	0	0	Plecto143
OG0002216	0	0	0	0	0	0	Plecto143
OG0002218	0	0	0	0	0	0	Plecto143
OG0002222	0	0	0	0	0	0	Plecto143
OG0002224	0	0	0	0	0	0	Plecto143
OG0002226	0	7.82174586415326	0	0	0	0	Plecto143
OG0002228	0	0	0	0	0	0	Plecto143
OG0002229	0	12.8500110625375	0	0	0	0	Plecto143
OG0002230	0	0	14.3772195761863	0	0	0	Plecto143
OG0002232	0	0	0	0	0	0	Plecto143
OG0002233	0	0	0	30.0037343383398	0	0	Plecto143
OG0002235	0	0	14.1688540750821	0	0	0	Plecto143
OG0002236	0	0	0	0	0	0	Plecto143
OG0002237	266.302832620868	153.641436617296	0	290.805425125447	0.417588234472256	4249.13541774567	Plecto143
OG0002238	0	0	5.62586852981202	0	0	0	Plecto143
OG0002239	0	0	0	0	0	0	Plecto143
OG0002241	0	0	0	0	0	2738.33171365832	Plecto143
OG0002242	0	0	0	0	0	0	Plecto143
OG0002243	0	0	0	0	0	0	Plecto143
OG0002244	0	0	0	0	0	0	Plecto143
OG0002245	0	22.906541459306	2.50038601324979	81.9332745393125	0	0	Plecto143
OG0002246	0	0	0	0	0	0	Plecto143
OG0002247	1.65405486099918	766.53109468702	147.106043779529	33.4657036850713	117.968676238412	13.4893187864942	Plecto143
OG0002248	0	0	15.6274125828112	0	0	53.9572751459768	Plecto143
OG0002249	150.518992350925	66.4848398453027	24.5871291302896	1.15398978224384	39.8796763921004	26.9786375729884	Plecto143
OG0002250	0	0	15.419047081707	0	0	0	Plecto143
OG0002251	0	0	0	0	0	0	Plecto143
OG0002252	0	0	0	0	0	0	Plecto143
OG0002254	90.9730173549549	2.23478453261522	0	40.3896423785343	0	26.9786375729884	Plecto143
OG0002255	0	0	0	0	0	0	Plecto143
OG0002256	0	0	0	0	0	0	Plecto143
OG0002258	0	0	0	0	0	0	Plecto143
OG0002259	0	8.93913813046087	0.416731002208298	0	0	0	Plecto143
OG0002261	49.6216458299754	0	7.50115803974936	0	0	0	Plecto143
OG0002262	0	0	15.419047081707	0	24.6377058338631	2509.01329428792	Plecto143
OG0002263	0	10.0565303967685	7.29279253864522	0	25.8904705372799	26.9786375729884	Plecto143
OG0002264	0	0	0	0	0	0	Plecto143
OG0002265	0	0	0	0	0	0	Plecto143
OG0002266	0	63.6913591795337	12.7102955673531	154.634630820674	31.3191175854192	0	Plecto143
OG0002267	0	35.1978563886897	0	3.46196934673151	0	0	Plecto143
OG0002268	0	15.0847955951527	0	0	0	0	Plecto143
OG0002269	69.4703041619656	0	6.04259953202032	0	0	13.4893187864942	Plecto143
OG0002270	0	0	16.2525090861236	0	0	0	Plecto143
OG0002271	0	0	0	0	0	0	Plecto143
OG0002272	0	19.5543646603832	13.960488573978	0	0	0	Plecto143
OG0002273	28.1189326369861	0	0	0	0	0	Plecto143
OG0002274	0	39.6674254539201	0	1.15398978224384	0.417588234472256	13.4893187864942	Plecto143
OG0002275	0	0	0	0	0	0	Plecto143
OG0002276	0	0	0	0	32.3630881715998	0	Plecto143
OG0002277	0	0	10.4182750552074	0	0	0	Plecto143
OG0002278	0	0	23.753667125873	0	0	0	Plecto143
OG0002279	0	0	12.7102955673531	0	0	0	Plecto143
OG0002280	0	0	0	0	0	0	Plecto143
OG0002281	1.65405486099918	34.0804641223821	3.75057901987468	0	0	0	Plecto143
OG0002282	0	0	14.1688540750821	25.3877752093644	0	0	Plecto143
OG0002283	0	0	25.6289566358103	0	0	0	Plecto143
OG0002285	0	22.3478453261522	0	0	0	0	Plecto143
OG0002288	0	0	0	0	0	0	Plecto143
OG0002289	0	0	0	0	0	0	Plecto143
OG0002290	0	0	0	0	0	0	Plecto143
OG0002291	0	0	0	0	0	0	Plecto143
OG0002292	0	0	22.9202051214564	0	0	0	Plecto143
OG0002293	0	0	0	0	0	0	Plecto143
OG0002295	0	0	0	0	0	0	Plecto143
OG0002296	0	0	0	0	0	0	Plecto143
OG0002297	0	0	0	0	0	0	Plecto143
OG0002299	0	29.6108950571516	8.33462004416596	0	0.208794117236128	0	Plecto143
OG0002302	0	17.8782762609217	15.8357780839153	0	0	0	Plecto143
OG0002303	0	0	0	0	0	0	Plecto143
OG0002305	0	0	0	0	0	0	Plecto143
OG0002306	0	0	14.1688540750821	6.92393869346303	0	0	Plecto143
OG0002307	0	26.8174143913826	0	0	0	0	Plecto143
OG0002308	0	0	0	0	0	0	Plecto143
OG0002309	0	56.4283094485342	21.8783776159356	0	41.3412352127533	13.4893187864942	Plecto143
OG0002310	0	0	0	0	0	0	Plecto143
OG0002311	0	0	6.04259953202032	0	0	0	Plecto143
OG0002313	0	0	0	0	0	0	Plecto143
OG0002315	0	16.7608839946141	0	0	0	0	Plecto143
OG0002316	0	0	0	0	0	0	Plecto143
OG0002317	0	7.26304973099946	0	0	0	0	Plecto143
OG0002319	168.713595821916	70.9544089105332	12.9186610684572	75.0093358458494	0	0	Plecto143
OG0002320	0	0	0	0	0	0	Plecto143
OG0002321	0	0	8.95971654747841	0	0	0	Plecto143
OG0002322	0	15.6434917283065	0	46.1595912897535	0	26.9786375729884	Plecto143
OG0002324	0	0	85.2214899515969	0	0	0	Plecto143
OG0002326	0	35.1978563886897	47.2989687506418	10.3859080401945	0	0	Plecto143
OG0002327	0	13.4087071956913	0	0	0	0	Plecto143
OG0002328	0	40.7848177202277	122.102183647031	57.6994891121919	49.6929999021984	26.9786375729884	Plecto143
OG0002329	0	0	12.7102955673531	53.0835299832165	0	0	Plecto143
OG0002330	0	0	0	0	0	0	Plecto143
OG0002331	0	0	0	0	0	0	Plecto143
OG0002333	0	0	0	0	0	0	Plecto143
OG0002334	0	0	0	0	4.59347057919481	0	Plecto143
OG0002336	0	0	9.793178551895	45.0056015075097	0	0	Plecto143
OG0002337	0	0	2.50038601324979	0	0	0	Plecto143
OG0002340	0	0	0	0	0	0	Plecto143
OG0002341	0	0	0	0	0	0	Plecto143
OG0002342	0	0	0	0	0	0	Plecto143
OG0002344	0	10.6152265299223	0	0	0	0	Plecto143
OG0002352	0	0	0	0	0	0	Plecto143
OG0002353	0	0	39.3810797086842	0	0	0	Plecto143
OG0002354	0	0	0	0	0	0	Plecto143
OG0002358	0	0	0	0	0	0	Plecto143
OG0002359	0	0	0	0	0	0	Plecto143
OG0002361	0	0	0	0	0	0	Plecto143
OG0002362	0	0	0	0	0	0	Plecto143
OG0002367	0	0	0	0	0	0	Plecto143
OG0002370	0	0	0	0	0	0	Plecto143
OG0002371	0	0	0	0	0	0	Plecto143
OG0002373	61.2000298569697	11.1739226630761	0	0	0	0	Plecto143
OG0002374	0	0	0	0	0	0	Plecto143
OG0002375	0	0	0	0	0	0	Plecto143
OG0002377	0	0	0	0	0	0	Plecto143
OG0002378	0	0	0	0	0	0	Plecto143
OG0002379	0	0.558696133153804	6.04259953202032	0	0	0	Plecto143
OG0002380	0	0.558696133153804	26.0456876380186	0	0	0	Plecto143
OG0002381	0	0	27.920977147956	0	0	0	Plecto143
OG0002382	0	0	7.29279253864522	0	0	0	Plecto143
OG0002383	0	0	5.20913752760372	0	0	0	Plecto143
OG0002384	0	0	0	0	5.84623528261158	0	Plecto143
OG0002386	0	0	7.29279253864522	0	0	0	Plecto143
OG0002387	0	0	0	0	0	0	Plecto143
OG0002388	0	0	30.2129976601016	0	17.7474999650709	0	Plecto143
OG0002390	0	0	0	0	0	0	Plecto143
OG0002391	0	0	0	0	0	0	Plecto143
OG0002393	0	0	0	0	0	0	Plecto143
OG0002394	0	0	5.83423403091617	0	0	0	Plecto143
OG0002395	0	0	0	0	0	0	Plecto143
OG0002396	1.65405486099918	0	10.2099095541033	0	36.7477646335585	0	Plecto143
OG0002397	3.30810972199836	9.49783426361468	25.8373221369145	2.30797956448768	0	0	Plecto143
OG0002398	0	0	6.45933053422862	83.0872643215563	35.7037940473779	0	Plecto143
OG0002400	0	20.6717569266908	5.00077202649958	0	0	13.4893187864942	Plecto143
OG0002401	0	0	15.2106815806029	0	0	0	Plecto143
OG0002402	0	0	0	0	0	0	Plecto143
OG0002405	0	6.14565746469185	0	0	22.9673528959741	0	Plecto143
OG0002406	0	0	0	0	0	0	Plecto143
OG0002407	0	0	0	25.3877752093644	0	0	Plecto143
OG0002408	0	0	0	0	0	0	Plecto143
OG0002409	0	0	5.83423403091617	0	0	0	Plecto143
OG0002410	0	0	0	0	0	0	Plecto143
OG0002411	0	0	15.2106815806029	0	0	0	Plecto143
OG0002413	0	23.4652375924598	0	0	0	0	Plecto143
OG0002414	0	0	0	0	0	0	Plecto143
OG0002415	0	0	0	0	0	0	Plecto143
OG0002416	13.2324388879934	13.4087071956913	0.208365501104149	38.0816628140466	0	0	Plecto143
OG0002417	1.65405486099918	4.46956906523044	0	0	45.9347057919481	0	Plecto143
OG0002418	0	0	0	0	0	0	Plecto143
OG0002421	0	0	0	0	0	0	Plecto143
OG0002422	0	67.0435359784565	2.29202051214564	51.9295402009727	0.417588234472256	5287.81296430572	Plecto143
OG0002423	0	0	17.5027020927485	0	0	0	Plecto143
OG0002424	0	0	0	0	0	0	Plecto143
OG0002425	0	0	0	0	0	0	Plecto143
OG0002426	0	3.91087293207663	7.29279253864522	25.3877752093644	0	0	Plecto143
OG0002428	0	0	0	0	0	0	Plecto143
OG0002429	0	0	0	0	0	0	Plecto143
OG0002430	0	17.8782762609217	0	32.3117139028275	0	0	Plecto143
OG0002431	0	0.558696133153804	2.29202051214564	0	14.6155882065289	0	Plecto143
OG0002432	0	0	32.5050181722472	0	0	0	Plecto143
OG0002433	0	16.7608839946141	0	0	0	0	Plecto143
OG0002434	0	0	41.2563692186215	68.0853971523864	0	0	Plecto143
OG0002435	0	35.1978563886897	92.305916989138	58.8534788944357	0.417588234472256	13.4893187864942	Plecto143
OG0002436	74.4324687449631	0	60.4259953202032	0	0	26.9786375729884	Plecto143
OG0002437	92.6270722159541	44.1369945191505	60.0092643179949	0	0	0	Plecto143
OG0002439	0	0	8.12625454306181	0	0	0	Plecto143
OG0002440	0	0	0	0	0	0	Plecto143
OG0002441	0	10.0565303967685	0	0	0	0	Plecto143
OG0002443	0	0.558696133153804	0	0	23.1761470132102	0	Plecto143
OG0002444	0	12.2913149293837	0	0	0	0	Plecto143
OG0002446	0	0	0	0	0	0	Plecto143
OG0002448	0	0	0	0	0	0	Plecto143
OG0002450	0	0	32.2966526711431	0	0	0	Plecto143
OG0002451	1.65405486099918	51.40004425015	0	0	0	0	Plecto143
OG0002452	0	0	0	0	0	0	Plecto143
OG0002453	0	0	0	0	0	0	Plecto143
OG0002454	0	0	0	0	8.14297057220899	0	Plecto143
OG0002456	0	7.26304973099946	16.0441435850195	0	0	0	Plecto143
OG0002458	0	0	0	0	0	0	Plecto143
OG0002459	0	38.5500331876125	49.3826237616833	0	0	13.4893187864942	Plecto143
OG0002460	1.65405486099918	16.2021878614603	18.9612606004776	20.7718160803891	33.6158528750166	13.4893187864942	Plecto143
OG0002461	0	9.49783426361468	0	0	0	0	Plecto143
OG0002462	0	55.3109171822266	0.416731002208298	13.8478773869261	0	13.4893187864942	Plecto143
OG0002463	72.7784138839639	15.6434917283065	0	0	0	13.4893187864942	Plecto143
OG0002464	0	0	0	0	0	0	Plecto143
OG0002465	0	0	0	0	0	0	Plecto143
OG0002468	0	0	0	0	1.04397058618064	0	Plecto143
OG0002469	0	0	0	0	0	0	Plecto143
OG0002470	0	49.1652597175348	16.8776055894361	0	0	13.4893187864942	Plecto143
OG0002471	0	0	0	0	0	0	Plecto143
OG0002472	0	15.6434917283065	0	0	0	0	Plecto143
OG0002473	0	0	0	0	0	0	Plecto143
OG0002475	0	0	0	0	0	0	Plecto143
OG0002476	114.129785408943	22.3478453261522	0	27.6957547738521	52.4073234262681	0	Plecto143
OG0002477	90.9730173549549	0	0	176.560436683307	0	13.4893187864942	Plecto143
OG0002479	0	0	0	0	0	0	Plecto143
OG0002482	0	8.38044199730707	0	0	0	0	Plecto143
OG0002485	0	3.35217679892283	23.1285706225605	0	31.9454999371276	13.4893187864942	Plecto143
OG0002486	0	15.6434917283065	0	65.7774175878988	0	0	Plecto143
OG0002488	0	9.49783426361468	0	0	0	0	Plecto143
OG0002489	0	75.9826741089174	1.66692400883319	0	0	0	Plecto143
OG0002490	0	0	0	0	0	0	Plecto143
OG0002491	0	18.9956685272294	21.8783776159356	0	0	0	Plecto143
OG0002493	0	40.2261215870739	2.29202051214564	2.30797956448768	20.8794117236128	0	Plecto143
OG0002495	0	0	0	0	0	0	Plecto143
OG0002496	0	0	0	0	0	0	Plecto143
OG0002497	0	0	0	0	0	0	Plecto143
OG0002498	0	0	0	0	0	0	Plecto143
OG0002499	0	2.23478453261522	0	0	0	0	Plecto143
OG0002500	0	0	59.8008988168908	0	35.4949999301417	0	Plecto143
OG0002502	0	0	8.95971654747841	0	0	0	Plecto143
OG0002503	0	0	0	0	0	0	Plecto143
OG0002504	29.7729874979852	0.558696133153804	6.25096503312447	0	0	0	Plecto143
OG0002505	0	10.6152265299223	13.1270265695614	0	0	0	Plecto143
OG0002506	0	0	0	0	0	0	Plecto143
OG0002508	0	0	0	0	0	0	Plecto143
OG0002510	0	0	0	0	0	0	Plecto143
OG0002515	0	0	0	30.0037343383398	0	0	Plecto143
OG0002516	0	0	0.208365501104149	0	0	0	Plecto143
OG0002517	0	0	0	0	0	0	Plecto143
OG0002521	0	26.8174143913826	33.7552111788721	62.3154482411672	0	4019.81699837527	Plecto143
OG0002525	0	0	0	0	0	0	Plecto143
OG0002526	0	0	0	0	0	0	Plecto143
OG0002527	0	0	0	0	0	0	Plecto143
OG0002532	0	0	0	0	0	0	Plecto143
OG0002534	0	0	0	0	0	0	Plecto143
OG0002536	0	0	0	0	0	0	Plecto143
OG0002540	0	0	0	0	0	0	Plecto143
OG0002541	0	0	0	0	0	0	Plecto143
OG0002542	6.61621944399672	0	0	47.3135810719973	0	0	Plecto143
OG0002543	0	0	4.79240652539543	0	0	0	Plecto143
OG0002544	0	26.8174143913826	0	0	0	0	Plecto143
OG0002545	0	0	0	0	0	0	Plecto143
OG0002546	0	0	0	0	0	0	Plecto143
OG0002548	0	0	11.4601025607282	0	0	0	Plecto143
OG0002549	0	0	0.208365501104149	0	0	0	Plecto143
OG0002550	0	3.35217679892283	9.3764475496867	0	0	0	Plecto143
OG0002553	0	0	0	0	0	0	Plecto143
OG0002554	0	0	0	0	0	0	Plecto143
OG0002555	14.8864937489926	5.02826519838424	0	0	0	0	Plecto143
OG0002557	0	0	0	0	0	0	Plecto143
OG0002558	0	0	0	0	0	0	Plecto143
OG0002559	0	0	0	0	0	0	Plecto143
OG0002560	0	0	0	0	0	0	Plecto143
OG0002563	0	0	0	0	0	0	Plecto143
OG0002570	13.2324388879934	47.4891713180734	0	49.621560636485	0	13.4893187864942	Plecto143
OG0002571	0	0	7.08442703754107	0	0	0	Plecto143
OG0002572	0	10.6152265299223	0	41.5436321607782	0.835176468944511	0	Plecto143
OG0002574	0	0	23.753667125873	40.3896423785343	0	0	Plecto143
OG0002575	0	0	7.08442703754107	0	0	0	Plecto143
OG0002576	0	0	0	0	0	0	Plecto143
OG0002577	0	19.5543646603832	0	0	0	0	Plecto143
[truncated: 7,466 more rows]
