# Supplementary material for: Genome-resolved metatranscriptomics reveals conserved root colonization determinants in a synthetic microbiota
Source: Nat Commun. 2023 Dec 13;14:8274. doi: 10.1038/s41467-023-43688-z (PMC10719396; doi:10.1038/s41467-023-43688-z)
Supplement: Supplementary file 11 — Source Data [file 41467_2023_43688_MOESM11_ESM.zip › Source Data/Main_figures/figure3/figures_d-e/Fusarium226_normcounts_MvsR.csv]

	NumReads_A.sf	NumReads_B.sf	NumReads_Bpre.sf	NumReads_C.sf	NumReads_D.sf	NumReads_E.sf	Strain
OG0000000	360.672400351337	9.02108447877759	0	0	0	0	Fusarium226
OG0000001	0	16.5386548777589	0	0	0	0	Fusarium226
OG0000002	0	0	0	0	0	0	Fusarium226
OG0000003	0	0	0	2.10491971171477	0	0	Fusarium226
OG0000004	0	0	0	0	0	0	Fusarium226
OG0000005	0	0	0	0	0	0	Fusarium226
OG0000006	0	0	0	0	0	0	Fusarium226
OG0000007	0	0	0	0	0	0	Fusarium226
OG0000008	0	0	0	0	0	0	Fusarium226
OG0000009	0	0	0	0	0	0	Fusarium226
OG0000010	0	8.41967884685909	0	5.61311923123939	0	0	Fusarium226
OG0000011	0	0	0	0	0	0	Fusarium226
OG0000012	230.830336224855	0	0	8.41967884685908	0	16.8393576937182	Fusarium226
OG0000013	0	11.1260041904924	0	0	0	0	Fusarium226
OG0000014	0	0	0	0	0	0	Fusarium226
OG0000015	0	0	0	0	0	0	Fusarium226
OG0000016	0	0	0	0	0	0	Fusarium226
OG0000017	0	0	0	0	0	0	Fusarium226
OG0000018	1009.88272098374	0	0	0	0	0	Fusarium226
OG0000019	0	0	0	0	0	0	Fusarium226
OG0000020	375.09929636539	4.5105422393888	0	7.19180901502547	0.193555835559979	0	Fusarium226
OG0000021	0	11.1260041904924	10.0172589357503	0	0	0	Fusarium226
OG0000022	0	1.20281126383701	0	0	0	0	Fusarium226
OG0000023	0	0	0	0	0	0	Fusarium226
OG0000024	1601.38545755993	100.73544334635	60.4489763364242	51.3951229610357	0.193555835559979	33.6787153874363	Fusarium226
OG0000025	0	0	0	5.43770925526316	0	0	Fusarium226
OG0000026	0	0	0	0	0	0	Fusarium226
OG0000027	0	0	0	0	0	0	Fusarium226
OG0000028	0	0	0	0	0	0	Fusarium226
OG0000029	0	0	0	0	0	0	Fusarium226
OG0000030	0	0	0	0	0	0	Fusarium226
OG0000031	0	6.91616476706282	6.04489763364242	0	0	0	Fusarium226
OG0000032	0	0	0	0	0	0	Fusarium226
OG0000033	0	0	0	7.3672189910017	0	0	Fusarium226
OG0000034	0	0	0	0	0	0	Fusarium226
OG0000035	0	0	0	0	0	0	Fusarium226
OG0000036	0	0	0	0	0	0	Fusarium226
OG0000037	0	0	0	0	0	0	Fusarium226
OG0000038	0	0	0	0	0	0	Fusarium226
OG0000039	0	0	0	0	0	0	Fusarium226
OG0000040	0	0	0	0	0	0	Fusarium226
OG0000041	0	0.300702815959253	0	0	0	0	Fusarium226
OG0000042	0	17.1400605096774	0	0	0	0	Fusarium226
OG0000044	0	0	0	0	0	0	Fusarium226
OG0000045	0	0	0	0	0	0	Fusarium226
OG0000046	0	0	0	0	0	0	Fusarium226
OG0000047	0	9.32178729473685	0	0	0	16.8393576937182	Fusarium226
OG0000048	548.222048534032	0	0	0	0	0	Fusarium226
OG0000050	0	0	0	0	0	0	Fusarium226
OG0000051	0	0	0	0	0	0	Fusarium226
OG0000053	0	0	0	0	0	0	Fusarium226
OG0000054	0	0.300702815959253	0	0	0	0	Fusarium226
OG0000055	0	0	0	0	0	0	Fusarium226
OG0000056	0	0	0	0	0	0	Fusarium226
OG0000057	0	11.4267070064516	0	0	0	0	Fusarium226
OG0000058	0	0	0	0	0	0	Fusarium226
OG0000059	0	0	0	0	0	0	Fusarium226
OG0000060	14.4268960140535	0	4.66320674595272	0	0	0	Fusarium226
OG0000061	0	3.90913660747029	0	0	0	0	Fusarium226
OG0000062	0	0	0	0.175409975976231	40.8402813031555	0	Fusarium226
OG0000063	0	0	0	0	0	0	Fusarium226
OG0000064	0	0	0	0	0	0	Fusarium226
OG0000065	0	0	0	0	0	0	Fusarium226
OG0000066	0	0	0	0	0	0	Fusarium226
OG0000067	0	0	0	0	0	0	Fusarium226
OG0000068	0	0	0	0	0	0	Fusarium226
OG0000069	0	0	0	0	0	0	Fusarium226
OG0000070	0	0	0	0	0	0	Fusarium226
OG0000071	0	0	0	0	0	0	Fusarium226
OG0000072	0	10.2238957426146	0	0	0	0	Fusarium226
OG0000073	158.695856154588	6.01405631918506	5.35405218979757	0	0	0	Fusarium226
OG0000074	0	0	0	0	0	0	Fusarium226
OG0000075	0	10.5245985585739	0	0	0	0	Fusarium226
OG0000076	0	0	0	0	0	0	Fusarium226
OG0000077	0	0	0	0	0	0	Fusarium226
OG0000078	0	0	0	0	0	0	Fusarium226
OG0000079	0	0	0	0	0	0	Fusarium226
OG0000080	0	0	0	0	0	0	Fusarium226
OG0000081	0	0	0	0	0	0	Fusarium226
OG0000082	0	0	0	0	0	0	Fusarium226
OG0000083	0	0	0	0	0	0	Fusarium226
OG0000084	0	0	0	0	0	0	Fusarium226
OG0000085	86.5613760843208	462.180228129372	0	64.0246412313243	0	0	Fusarium226
OG0000086	0	0	0	0	0	0	Fusarium226
OG0000087	0	0	0	0	0	0	Fusarium226
OG0000088	14.4268960140535	85.3995997324279	5.18134082883636	14.7344379820034	0	0	Fusarium226
OG0000089	0	0	0	0	0	0	Fusarium226
OG0000090	0	0	0	0	0	0	Fusarium226
OG0000091	0	0	0	0	0	0	Fusarium226
OG0000092	0	0	0	0	0	0	Fusarium226
OG0000093	0	0	0	0	0	0	Fusarium226
OG0000094	0	0	0	0	0	0	Fusarium226
OG0000095	0	0	0	0	0	0	Fusarium226
OG0000096	0	0	0	0	0	0	Fusarium226
OG0000097	0	0	0	0	0	0	Fusarium226
OG0000098	0	0	0	0	0	0	Fusarium226
OG0000099	0	0	0	0	0	0	Fusarium226
OG0000100	0	0	5.35405218979757	0	0	0	Fusarium226
OG0000101	0	0	0	0	0	0	Fusarium226
OG0000102	0	0	0	0	0	0	Fusarium226
OG0000104	0	0	0	9.12131875076401	0	0	Fusarium226
OG0000105	0	0	0	0	0	0	Fusarium226
OG0000106	0	0	0	0	0	0	Fusarium226
OG0000107	0	0	0	0	0	0	Fusarium226
OG0000108	0	4.81124505534805	0	0	0	0	Fusarium226
OG0000109	0	0	0	5.78852920721562	0	0	Fusarium226
OG0000110	0	3.90913660747029	0	0	0	0	Fusarium226
OG0000111	0	13.5316267181664	17.09842473516	0	0	0	Fusarium226
OG0000112	0	0	0	0	0	0	Fusarium226
OG0000113	0	0	0	0	0	0	Fusarium226
OG0000114	144.268960140535	0	0	0	0	0	Fusarium226
OG0000115	0	0	0	0	0	0	Fusarium226
OG0000116	0	0.300702815959253	0	0	0	0	Fusarium226
OG0000117	0	42.3990970502547	0	0	0.193555835559979	0	Fusarium226
OG0000118	0	0	0	0	0	0	Fusarium226
OG0000119	0	0	0	0	0	0	Fusarium226
OG0000120	0	0	0	0	0	0	Fusarium226
OG0000121	0	0	0	0	0	0	Fusarium226
OG0000122	0	0	0	0	0	0	Fusarium226
OG0000123	0	0	0	0	0	0	Fusarium226
OG0000124	0	0	0	0	0	0	Fusarium226
OG0000125	0	6.01405631918506	0	10.7000085345501	0	0	Fusarium226
OG0000126	0	0	0	0	0	0	Fusarium226
OG0000127	0	0	0	0	0	0	Fusarium226
OG0000128	0	0	0	0	0	0	Fusarium226
OG0000129	0	0	0	0	0	0	Fusarium226
OG0000130	0	0	0	0	0	0	Fusarium226
OG0000131	0	0	0	0	0	0	Fusarium226
OG0000132	0	0	0	0	0	0	Fusarium226
OG0000133	0	0	0	0	0	0	Fusarium226
OG0000134	0	8.41967884685909	0	0	0	0	Fusarium226
OG0000135	0	0	0	0	0	0	Fusarium226
OG0000136	0	0	0	0	0	0	Fusarium226
OG0000137	0	0	0	0	0	0	Fusarium226
OG0000138	0	0	0	0	0	0	Fusarium226
OG0000139	0	0	0	0	0	0	Fusarium226
OG0000140	0	0	0	0	0	0	Fusarium226
OG0000141	16533.2228321053	959.843388541936	0	373.097018901443	5.22600756011943	387.305226955518	Fusarium226
OG0000142	0	0	0	2.63114963964346	0	0	Fusarium226
OG0000143	0	0	0	0	0	0	Fusarium226
OG0000144	0	0	0	0	0	0	Fusarium226
OG0000145	0	0	0	0	0	0	Fusarium226
OG0000146	0	0	0	0	0	0	Fusarium226
OG0000147	0	0	0	0	0	0	Fusarium226
OG0000148	0	0	0	0	0	0	Fusarium226
OG0000149	0	0	0	0	0	0	Fusarium226
OG0000150	0	0	0	0	0	0	Fusarium226
OG0000151	0	0	0	0	0	0	Fusarium226
OG0000152	0	0	0	0	0	0	Fusarium226
OG0000153	0	0	0	0	0	0	Fusarium226
OG0000154	0	0	0	0	44.9049538499151	0	Fusarium226
OG0000155	0	0	0	0	0	0	Fusarium226
OG0000157	0	0	0	0	0	0	Fusarium226
OG0000158	0	0	0	0	0	0	Fusarium226
OG0000159	0	0	0	0	0	0	Fusarium226
OG0000160	0	0	0	0	0	0	Fusarium226
OG0000161	0	0	10.7081043795951	0	0	0	Fusarium226
OG0000162	0	0	0	0	0	0	Fusarium226
OG0000163	0	0	0	0	0	0	Fusarium226
OG0000164	0	0	9.84454757478908	0	0	0	Fusarium226
OG0000165	0	0	0	0	0	0	Fusarium226
OG0000166	0	0	0	0	0	0	Fusarium226
OG0000167	0	0	0	0	0	0	Fusarium226
OG0000168	0	0	0	0	0	0	Fusarium226
OG0000169	0	0	0	0	0	0	Fusarium226
OG0000170	0	0	0	0	0	0	Fusarium226
OG0000171	0	0	0	0	0	0	Fusarium226
OG0000172	0	0	0	0	0	0	Fusarium226
OG0000173	0	0	0	0	0	0	Fusarium226
OG0000174	0	0	0	0	0	0	Fusarium226
OG0000175	0	0	0	0	0	0	Fusarium226
OG0000176	0	0	0	0	0	0	Fusarium226
OG0000177	0	0	0	0	0	0	Fusarium226
OG0000178	0	28.8674703320883	0	11.2262384624788	1.74200252003981	0	Fusarium226
OG0000179	0	0	0	0	0	0	Fusarium226
OG0000180	0	0	0	0	0	0	Fusarium226
OG0000181	0	0	0	0	0	0	Fusarium226
OG0000182	0	0	2.41795905345697	0	0	0	Fusarium226
OG0000184	0	0	0	0	0	0	Fusarium226
OG0000185	0	0	0	0	0	0	Fusarium226
OG0000186	0	0	0	0	0	0	Fusarium226
OG0000187	0	0	0	0	0	0	Fusarium226
OG0000188	0	0	0	0	0	0	Fusarium226
OG0000189	0	0	0	0	0	0	Fusarium226
OG0000190	403.953088393497	0.300702815959253	0	6.31475913514431	0	0	Fusarium226
OG0000191	0	0	0	0	0	0	Fusarium226
OG0000192	0	0	0	0	0	0	Fusarium226
OG0000193	0	0	0	0	0	0	Fusarium226
OG0000194	0	0	0	0	0	0	Fusarium226
OG0000195	0	0	0	0	0	0	Fusarium226
OG0000196	0	0	0	0	0	0	Fusarium226
OG0000197	0	0	0	0	0	0	Fusarium226
OG0000198	0	8.41967884685909	0	0	0	0	Fusarium226
OG0000199	0	0	0	0	0	0	Fusarium226
OG0000200	0	0	0	0	0	0	Fusarium226
OG0000201	43.2806880421604	0	0	0	0	0	Fusarium226
OG0000202	0	0	0	0	0	0	Fusarium226
OG0000203	0	63.1475913514432	0	0	0	0	Fusarium226
OG0000204	0	0	0	0	0	0	Fusarium226
OG0000205	1125.29788909617	0	0	0.350819951952462	0	0	Fusarium226
OG0000206	0	0	0	0	0	0	Fusarium226
OG0000207	0	0	0	0	0	0	Fusarium226
OG0000208	0	0	0	0	0	0	Fusarium226
OG0000209	0	0	6.73574307748727	0	0	0	Fusarium226
OG0000210	0	0	0	0	0	0	Fusarium226
OG0000211	0	0	0	0	0	0	Fusarium226
OG0000212	0	0	0	0	0	0	Fusarium226
OG0000213	0	0	0	0	0	0	Fusarium226
OG0000214	0	0	0	0	0	0	Fusarium226
OG0000215	0	0	0	0	0	0	Fusarium226
OG0000216	0	0	0	0	0	0	Fusarium226
OG0000217	0	0	0	0	0	0	Fusarium226
OG0000218	533.795152519978	0	0	7.54262896697793	0.193555835559979	0	Fusarium226
OG0000219	0	0	0	0	0	0	Fusarium226
OG0000220	0	0	0	16.3131277657895	0.193555835559979	16.8393576937182	Fusarium226
OG0000221	0	0	0	0	0	0	Fusarium226
OG0000222	0	0	0	0	0	0	Fusarium226
OG0000223	0	0	0	6.49016911112054	0	33.6787153874363	Fusarium226
OG0000224	0	0	0	0	0	0	Fusarium226
OG0000226	0	0	0	0	0	0	Fusarium226
OG0000227	0	0	0	0	0	0	Fusarium226
OG0000228	0	0	0	0	0	0	Fusarium226
OG0000229	0	0	0	0	0	0	Fusarium226
OG0000230	0	0	0	0	0	0	Fusarium226
OG0000231	0	0	0	0	0	0	Fusarium226
OG0000232	0	0	0	0	0	0	Fusarium226
OG0000233	0	0	0	0	0	0	Fusarium226
OG0000234	0	0	0	0	0	0	Fusarium226
OG0000235	0	0	0	0	0	0	Fusarium226
OG0000236	0	0	0	0	0	0	Fusarium226
OG0000237	0	0	0	0	0	0	Fusarium226
OG0000238	0	0	0	0	0	0	Fusarium226
OG0000239	0	0	0	0	0	0	Fusarium226
OG0000240	0	0	0	0	0	0	Fusarium226
OG0000241	0	0	0	0	0	0	Fusarium226
OG0000242	0	0	0	0	0	0	Fusarium226
OG0000244	0	0	0	0	0	0	Fusarium226
OG0000245	0	0	0	0	0	0	Fusarium226
OG0000246	0	0	0	0	0	0	Fusarium226
OG0000247	1803.36200175668	21.9513055650255	0	2.98196959159593	0.193555835559979	0	Fusarium226
OG0000248	0	12.9302210862479	0	0	0	0	Fusarium226
OG0000249	0	0	0	0	0	0	Fusarium226
OG0000250	0	0	0	0	0	0	Fusarium226
OG0000251	0	0	0	0	0	0	Fusarium226
OG0000252	0	0	0	0	0	0	Fusarium226
OG0000253	0	0	0	0	0	0	Fusarium226
OG0000254	0	0	0	0	22.4524769249576	0	Fusarium226
OG0000255	0	0	0	0	0	0	Fusarium226
OG0000256	0	0	0	0	0	0	Fusarium226
OG0000257	0	0	0	0	0	0	Fusarium226
OG0000258	0	0	5.69947491172	0	0	0	Fusarium226
OG0000259	0	0	0	0	0	0	Fusarium226
OG0000260	0	0	0	0	0	0	Fusarium226
OG0000261	0	0	0	0	0	0	Fusarium226
OG0000262	0	0	0	0	0	0	Fusarium226
OG0000263	0	0	0	0	0	0	Fusarium226
OG0000264	0	0	0	0	0	0	Fusarium226
OG0000265	0	0	0	0	0	0	Fusarium226
OG0000267	0	0	0	0	0	0	Fusarium226
OG0000268	0	0	0	0	0	0	Fusarium226
OG0000269	0	0	0	0	0	0	Fusarium226
OG0000270	0	0	0	0	0	0	Fusarium226
OG0000271	0	0	0	0	0	0	Fusarium226
OG0000272	0	0	0	0	0	0	Fusarium226
OG0000273	0	0	0	0	0	0	Fusarium226
OG0000274	0	0	0	0	0	0	Fusarium226
OG0000275	0	0	0	0	0	0	Fusarium226
OG0000277	0	0	0	0	0	0	Fusarium226
OG0000278	0	0	0	0	0	0	Fusarium226
OG0000279	0	0	0	0	0	0	Fusarium226
OG0000280	0	0	0	0	0	0	Fusarium226
OG0000281	0	0	0	0	0	0	Fusarium226
OG0000282	0	0	0	0	0	0	Fusarium226
OG0000283	0	0	0	0	0	0	Fusarium226
OG0000284	0	0	0	0	0	0	Fusarium226
OG0000285	0	0	0	0.175409975976231	0	4361.39364267301	Fusarium226
OG0000286	0	0	0	0	0	0	Fusarium226
OG0000287	0	0	0	0	0	0	Fusarium226
OG0000288	0	0	0	7.3672189910017	0	0	Fusarium226
OG0000290	0	0	0	0	0	0	Fusarium226
OG0000292	0	0	0	0	0	0	Fusarium226
OG0000293	0	8.11897603089983	0	0	4.83889588899947	0	Fusarium226
OG0000294	0	0	0	0	0	0	Fusarium226
OG0000295	0	0	0	0	0	0	Fusarium226
OG0000296	0	0	0	0	0	0	Fusarium226
OG0000297	0	0	0	0	0	0	Fusarium226
OG0000298	0	8.11897603089983	0	0	0	0	Fusarium226
OG0000299	0	0	0	0	0	0	Fusarium226
OG0000300	0	0	0	0	0	0	Fusarium226
OG0000301	0	0	0	0	0	0	Fusarium226
OG0000302	0	0	0	0	0	0	Fusarium226
OG0000303	0	0	0	0	0	0	Fusarium226
OG0000304	0	0	7.2538771603709	0	0	0	Fusarium226
OG0000305	0	0	0	0	0	0	Fusarium226
OG0000306	0	0	0	0	0	0	Fusarium226
OG0000307	0	30.6716872278438	0	0	0	0	Fusarium226
OG0000308	0	0	0	0	0	0	Fusarium226
OG0000309	0	0	0	0	0	0	Fusarium226
OG0000310	0	0	0	7.71803894295416	0	16.8393576937182	Fusarium226
OG0000311	0	0	0	0	0	0	Fusarium226
OG0000312	0	0	0	0	0	0	Fusarium226
OG0000313	0	0	0	0	0	0	Fusarium226
OG0000314	0	0	0	0	0	0	Fusarium226
OG0000315	0	0	0	0	0	0	Fusarium226
OG0000316	0	0	0	0	0	0	Fusarium226
OG0000317	0	0	0	0	0	0	Fusarium226
OG0000318	0	0	0	0	0	0	Fusarium226
OG0000319	490.514464477818	0	0	4.38524939940577	0	16.8393576937182	Fusarium226
OG0000320	0	0	0	0	0	0	Fusarium226
OG0000321	0	9.6224901106961	0	0	0	0	Fusarium226
OG0000322	0	0	0	0	0	0	Fusarium226
OG0000323	0	0	0	0	0	0	Fusarium226
OG0000324	0	0	0	0	0	0	Fusarium226
OG0000325	0	0	0	0	0	0	Fusarium226
OG0000326	0	0	0	0	0	0	Fusarium226
OG0000327	0	0	0	0	0	0	Fusarium226
OG0000328	0	0	0	0	0	0	Fusarium226
OG0000329	0	0	0	0	0	0	Fusarium226
OG0000330	0	0	0	0	0	0	Fusarium226
OG0000331	0	0	0	0	0	0	Fusarium226
OG0000332	14.4268960140535	0	0	0	0	0	Fusarium226
OG0000333	0	0	0	0	0	0	Fusarium226
OG0000334	0	0	0	0	0	0	Fusarium226
OG0000335	0	0	0	0	0	0	Fusarium226
OG0000336	0	0	0	3.15737956757216	0	0	Fusarium226
OG0000337	0	0	0	0	0	0	Fusarium226
OG0000338	0	0	4.3177840240303	0	0	0	Fusarium226
OG0000339	779.052384758887	14.1330323500849	0	0	0	0	Fusarium226
OG0000340	0	0	0	0	0.967779177799895	0	Fusarium226
OG0000341	0	0	0	0	0	0	Fusarium226
OG0000343	0	0	0	0	0	0	Fusarium226
OG0000344	0	0	0	0	0	0	Fusarium226
OG0000345	0	0	0	0	0	0	Fusarium226
OG0000346	0	0	0	0	0	0	Fusarium226
OG0000347	0	0	0	0	0	0	Fusarium226
OG0000348	0	0	0	0	0	0	Fusarium226
OG0000349	0	0	0	0	0	0	Fusarium226
OG0000350	0	0	0	0	0	0	Fusarium226
OG0000351	0	0	0	0	0	0	Fusarium226
OG0000352	0	0	0	0	0	0	Fusarium226
OG0000354	0	0	0	0	0	0	Fusarium226
OG0000355	0	0	0	0	0	0	Fusarium226
OG0000356	0	6.01405631918506	0	0	0	0	Fusarium226
OG0000357	0	0	0	0	0	0	Fusarium226
OG0000358	0	0	0	0	0	0	Fusarium226
OG0000359	0	0	0	0	0	0	Fusarium226
OG0000360	0	0	0	0	0	0	Fusarium226
OG0000361	0	0	0	0	0	0	Fusarium226
OG0000362	0	0	10.3626816576727	0	0	0	Fusarium226
OG0000363	0	0	0	0	0	0	Fusarium226
OG0000364	0	0	0	0	0	0	Fusarium226
OG0000365	0	0	10.3626816576727	0	0	0	Fusarium226
OG0000366	0	0	0	0	0	0	Fusarium226
OG0000367	0	0	0	0	0	0	Fusarium226
OG0000368	0	0	0	0	0	0	Fusarium226
OG0000369	0	13.2309239022071	0	0	0	0	Fusarium226
OG0000370	0	0	0	0	0	0	Fusarium226
OG0000371	0	0	0	0	0	0	Fusarium226
OG0000372	0	0	0	0	0	0	Fusarium226
OG0000374	0	0	0	0	0	0	Fusarium226
OG0000375	0	0	0	0	0	0	Fusarium226
OG0000376	14.4268960140535	0	0	6.31475913514431	0	0	Fusarium226
OG0000377	0	0	0	0	0	0	Fusarium226
OG0000378	663.637216646459	0	12.6079293501685	0	0.193555835559979	0	Fusarium226
OG0000379	0	0	0	0	0.193555835559979	0	Fusarium226
OG0000380	0	0	0	0	0	0	Fusarium226
OG0000381	0	0	0	0	0	0	Fusarium226
OG0000382	0	0	0	0	0	0	Fusarium226
OG0000383	0	0	0	0	0	0	Fusarium226
OG0000384	0	0	0	0	0	0	Fusarium226
OG0000385	0	11.7274098224109	0	0	0	0	Fusarium226
OG0000386	0	9.92319292665535	0	0	0.193555835559979	0	Fusarium226
OG0000387	0	0	0	0	0	0	Fusarium226
OG0000388	0	0	0	0	0	0	Fusarium226
OG0000389	0	0	0	0	0	0	Fusarium226
OG0000390	0	0	0	0	0	0	Fusarium226
OG0000392	0	7.81827321494058	0	4.20983942342954	0	6079.00812743226	Fusarium226
OG0000393	0	0	0	0	0	0	Fusarium226
OG0000394	0	0	0	0	0	0	Fusarium226
OG0000395	0	3.60843379151104	0	0	0	0	Fusarium226
OG0000396	0	0	0	0	0	0	Fusarium226
OG0000397	0	0	0	0	0	0	Fusarium226
OG0000398	0	0	0	0	0	0	Fusarium226
OG0000399	0	0	0	0	0	0	Fusarium226
OG0000400	0	0	0	0	0	0	Fusarium226
OG0000401	0	0	0	0	0	0	Fusarium226
OG0000402	0	0	0	0	0	0	Fusarium226
OG0000403	0	0	0	0	0	0	Fusarium226
OG0000404	0	0	0	0	0	0	Fusarium226
OG0000405	0	0	0	0	0	0	Fusarium226
OG0000406	0	0	0	0	0	0	Fusarium226
OG0000407	0	0	0	0	0	0	Fusarium226
OG0000408	0	0	0	0	0	0	Fusarium226
OG0000409	0	9.02108447877759	0	0	0	0	Fusarium226
OG0000410	0	0	0	0	0	0	Fusarium226
OG0000411	0	12.0281126383701	0	0	0	0	Fusarium226
OG0000412	0	0	0	0	0	0	Fusarium226
OG0000414	0	0	0	0	0	0	Fusarium226
OG0000415	0	0	0	0	0	0	Fusarium226
OG0000416	0	0	0	0	0	0	Fusarium226
OG0000417	0	0	0	0.175409975976231	0	0	Fusarium226
OG0000418	0	0	0	0	0	0	Fusarium226
OG0000419	0	0	0	0	0	0	Fusarium226
OG0000420	0	0	0	0	0	0	Fusarium226
OG0000421	0	0	0	0	0	0	Fusarium226
OG0000422	0	0	0	0	0	0	Fusarium226
OG0000423	0	0	0	0	0	0	Fusarium226
OG0000424	0	0	0	0	0	0	Fusarium226
OG0000425	0	0	0	0	0	0	Fusarium226
OG0000426	0	0	0	0	0	0	Fusarium226
OG0000427	0	0	0	0	0	0	Fusarium226
OG0000428	0	0	0	0	0	0	Fusarium226
OG0000429	0	0	0	0	0	0	Fusarium226
OG0000430	0	0	0	0	0	0	Fusarium226
OG0000431	0	0	0	0	0	0	Fusarium226
OG0000432	14.4268960140535	0	0	1.92950973573854	0	0	Fusarium226
OG0000433	0	0	0	0	0	0	Fusarium226
OG0000434	0	0	0	0	0	0	Fusarium226
OG0000435	0	0	0	0	0	0	Fusarium226
OG0000436	0	0	0	0	0	1886.00806169643	Fusarium226
OG0000438	0	0	0	0	0	0	Fusarium226
OG0000439	0	0	0	0	0	0	Fusarium226
OG0000440	0	0	0	0	0	0	Fusarium226
OG0000441	0	0	0	0	0	0	Fusarium226
OG0000442	0	0	0	0	0	0	Fusarium226
OG0000443	0	0	0	11.0508284865025	0	0	Fusarium226
OG0000444	0	0	0	0	0	0	Fusarium226
OG0000445	0	0	0	0	0	0	Fusarium226
OG0000446	0	0	0	0	0	0	Fusarium226
OG0000447	0	0	0	0	0	0	Fusarium226
OG0000448	0	0	0	0	0	0	Fusarium226
OG0000449	0	0	0	0	0	0	Fusarium226
OG0000450	0	0	0	0	0	0	Fusarium226
OG0000451	0	0	0	0	0	0	Fusarium226
OG0000452	0	0	0	0	0	0	Fusarium226
OG0000453	0	0	0	0	0	0	Fusarium226
OG0000454	0	0	0	0	0	0	Fusarium226
OG0000455	288.537920281069	0	0	0	0	0	Fusarium226
OG0000456	0	6.61546195110357	0	0	0	0	Fusarium226
OG0000457	0	0	0	0	0	0	Fusarium226
OG0000458	0	0	0	0	0	0	Fusarium226
OG0000460	0	0	0	0	0	0	Fusarium226
OG0000461	0	0	0	0	0	0	Fusarium226
OG0000462	0	0	0	0	0	0	Fusarium226
OG0000463	591.502736576192	0	0	15.6114878618846	0	0	Fusarium226
OG0000464	0	0	0	0	0	0	Fusarium226
OG0000465	0	0	0	0	0	0	Fusarium226
OG0000466	0	8.11897603089983	0	0	0	0	Fusarium226
OG0000467	0	0	0	0	0	0	Fusarium226
OG0000469	0	0	0	0	0	0	Fusarium226
OG0000470	0	0	0	0	0	1212.43375394771	Fusarium226
OG0000471	0	0	0	0	0	0	Fusarium226
OG0000472	0	0	0	0	0	0	Fusarium226
OG0000473	0	0	0	0	0	0	Fusarium226
OG0000474	0	0	0	0.526229927928693	0	0	Fusarium226
OG0000475	0	0	0	0	0	0	Fusarium226
OG0000476	0	0	0	0	0	0	Fusarium226
OG0000477	0	0	0	0	0	0	Fusarium226
OG0000478	0	0	0	0	0	0	Fusarium226
OG0000479	0	0	0	0	0	0	Fusarium226
OG0000480	0	0	0	0	0	0	Fusarium226
OG0000481	0	0	0	0	0	0	Fusarium226
OG0000484	0	0	0	0	0	0	Fusarium226
OG0000485	0	0	0	0	0	0	Fusarium226
OG0000486	0	0	0	0	0	0	Fusarium226
OG0000487	0	0	0	0	0	0	Fusarium226
OG0000489	0	0	0	0	0	0	Fusarium226
OG0000490	0	0	0	0	0	0	Fusarium226
OG0000491	0	0	0	0	0	0	Fusarium226
OG0000492	0	0.300702815959253	0	0	0	0	Fusarium226
OG0000493	0	0	0	0	0	0	Fusarium226
OG0000494	0	0	0	0	0	0	Fusarium226
OG0000495	0	0	0	0	0	0	Fusarium226
OG0000496	0	0	0	0	0	0	Fusarium226
OG0000497	0	0	0	0	0	0	Fusarium226
OG0000498	0	0	0	0	0	0	Fusarium226
OG0000499	0	0	0	0	0	0	Fusarium226
OG0000500	0	13.2309239022071	0	0	0.387111671119958	0	Fusarium226
OG0000501	0	0	0	0	0	0	Fusarium226
OG0000503	0	0	0	0	0	0	Fusarium226
OG0000504	0	0	0	0	0	0	Fusarium226
OG0000505	0	0	0	0	0	0	Fusarium226
OG0000506	0	0	0	0	0	0	Fusarium226
OG0000507	0	0	0	0	0	0	Fusarium226
OG0000508	0	0	0	0	0	0	Fusarium226
OG0000509	0	0	0	0	0	0	Fusarium226
OG0000510	0	0	0	0	0	0	Fusarium226
OG0000511	0	0	0	0	0	0	Fusarium226
OG0000512	0	0	0	0	0	0	Fusarium226
OG0000513	0	6.01405631918506	0	0	0	0	Fusarium226
OG0000515	0	0	0	0	0	0	Fusarium226
OG0000516	0	0	0	0	0	0	Fusarium226
OG0000517	0	0	0	0	0	0	Fusarium226
OG0000518	0	0	0	0	0	0	Fusarium226
OG0000519	0	0	0	0	0	0	Fusarium226
OG0000520	0	0	0	0	0	0	Fusarium226
OG0000521	0	0	0	0	0	0	Fusarium226
OG0000523	0	0	0	0	0	0	Fusarium226
OG0000524	0	0	0	0	0	0	Fusarium226
OG0000525	0	0	0	0	0	0	Fusarium226
OG0000526	0	0	2.59067041441818	8.24426887088285	0	0	Fusarium226
OG0000527	0	0	0	0	0	0	Fusarium226
OG0000528	0	0	0	0	0	0	Fusarium226
OG0000529	0	0	0	0	0	0	Fusarium226
OG0000531	0	0	3.45422721922424	0	0	0	Fusarium226
OG0000532	0	0	0	0	0	0	Fusarium226
OG0000534	0	0	0	0	0	0	Fusarium226
OG0000535	0	0	0	0	0	0	Fusarium226
OG0000536	0	0	0	0	0	0	Fusarium226
OG0000537	0	0	0	0	0	0	Fusarium226
OG0000538	0	0	0	0	0	0	Fusarium226
OG0000540	0	0	0	0	0	0	Fusarium226
OG0000542	0	0	0	0	0	0	Fusarium226
OG0000543	0	0	0	0	0	0	Fusarium226
OG0000546	0	0	0	0	0	0	Fusarium226
OG0000547	0	0	0	0	0	0	Fusarium226
OG0000548	0	0	0	0	0	0	Fusarium226
OG0000549	0	0	0	0	0	0	Fusarium226
OG0000550	0	0	0	0	0	0	Fusarium226
OG0000551	0	0	0	0	0	0	Fusarium226
OG0000552	0	3.00702815959253	0	0	0	0	Fusarium226
OG0000553	0	0	0	0	0	0	Fusarium226
OG0000554	0	0	0	0	0	0	Fusarium226
OG0000555	995.455824969689	14.7344379820034	0	0	0	0	Fusarium226
OG0000556	0	3.60843379151104	0	0	0.193555835559979	16.8393576937182	Fusarium226
OG0000557	0	0	0	0	0	0	Fusarium226
OG0000558	0	0	0	0	0	0	Fusarium226
OG0000559	0	0	0	0	0	0	Fusarium226
OG0000560	0	0	0	0	0	0	Fusarium226
OG0000561	0	0	0	0	0	0	Fusarium226
OG0000562	0	0	0	0	0	0	Fusarium226
OG0000563	0	0	0	0	0	0	Fusarium226
OG0000564	0	0	0	0	0	0	Fusarium226
OG0000565	0	0	0	0	0	0	Fusarium226
OG0000566	0	0	0	0	0	0	Fusarium226
OG0000567	0	0	0	0	0	0	Fusarium226
OG0000568	0	0	0	0	0	0	Fusarium226
OG0000570	0	0	0	0	0	0	Fusarium226
OG0000571	0	0	4.66320674595272	0	0	0	Fusarium226
OG0000572	0	0	0	0	0	0	Fusarium226
OG0000573	0	0	0	0	0	0	Fusarium226
OG0000574	0	7.21686758302207	0	0	0	0	Fusarium226
OG0000575	0	0	0	0	0	0	Fusarium226
OG0000576	0	3.00702815959253	0	0	0	0	Fusarium226
OG0000577	0	0	0	0	0	0	Fusarium226
OG0000578	0	0	0	0	0	0	Fusarium226
OG0000579	0	0	0	0	0	0	Fusarium226
OG0000580	0	0	0	0	0	0	Fusarium226
OG0000581	0	0	0	0	0	0	Fusarium226
OG0000582	0	0	0	0	0	0	Fusarium226
OG0000583	0	0	0	0	0	0	Fusarium226
OG0000584	0	0	0	0	0	0	Fusarium226
OG0000585	0	0	0	0	0	0	Fusarium226
OG0000586	0	0	0	0	0	0	Fusarium226
OG0000587	0	0	0	0	0	16.8393576937182	Fusarium226
OG0000588	0	0	0	0	0	0	Fusarium226
OG0000589	0	0	0	0	0	0	Fusarium226
OG0000590	0	0	0	0	0	0	Fusarium226
OG0000593	0	0	0	0	0	0	Fusarium226
OG0000594	1384.98201734913	20.4477914852292	0	24.0311667087436	0	0	Fusarium226
OG0000595	0	0	0	0	0	0	Fusarium226
OG0000597	0	0	0	7.3672189910017	0	0	Fusarium226
OG0000598	0	0	0	0	0	0	Fusarium226
OG0000599	519.368256505925	25.2590365405773	7.42658852133212	0	0	0	Fusarium226
OG0000600	0	0	0	0	0	0	Fusarium226
OG0000601	0	0	0	4.73606935135823	0.193555835559979	0	Fusarium226
OG0000602	0	0	0	0	0	0	Fusarium226
OG0000603	0	0	0	0	0	0	Fusarium226
OG0000604	0	0	0	0	0	0	Fusarium226
OG0000605	0	0	0	0	0	0	Fusarium226
OG0000606	0	0	0	0	0	0	Fusarium226
OG0000607	0	0	0	0	0	0	Fusarium226
OG0000608	0	0	0	0	0	0	Fusarium226
OG0000609	0	0	0	0	0	0	Fusarium226
OG0000610	0	0	0	0	0	0	Fusarium226
OG0000611	173.122752168642	0	0	0	0	0	Fusarium226
OG0000612	0	0	0	0	0	0	Fusarium226
OG0000613	0	0	0	0	0	0	Fusarium226
OG0000614	0	0	0	0	0	0	Fusarium226
OG0000615	0	0	0	0	0	0	Fusarium226
OG0000616	0	0	0	0	0	0	Fusarium226
OG0000617	0	0	0	0	0	0	Fusarium226
OG0000618	0	0	0	0	0	0	Fusarium226
OG0000619	0	0	0.172711360961212	0	0	0	Fusarium226
OG0000620	0	0	0	0	0	0	Fusarium226
OG0000621	0	0	0	0	0	0	Fusarium226
OG0000622	0	0	0	0	0	0	Fusarium226
OG0000623	0	0	0	0	0	0	Fusarium226
OG0000625	0	0	0	0	0	0	Fusarium226
OG0000626	0	0	0	0	0	0	Fusarium226
OG0000627	0	0	0	0	0	0	Fusarium226
OG0000629	0	0	0	0	0	0	Fusarium226
OG0000630	0	0	0	0	0	0	Fusarium226
OG0000631	519.368256505925	4.5105422393888	0	0	0	0	Fusarium226
OG0000632	0	0	0	0	0	0	Fusarium226
OG0000633	0	0	0	0	0	0	Fusarium226
OG0000634	0	0	0	0	0	0	Fusarium226
OG0000636	0	0	0	0	0	0	Fusarium226
OG0000637	0	0	0	0	0	0	Fusarium226
OG0000638	0	0	0	0	0	0	Fusarium226
OG0000639	0	0	0	0	0	0	Fusarium226
OG0000641	0	0	0	0	0	0	Fusarium226
OG0000643	0	0	0	0	0	0	Fusarium226
OG0000644	0	0	0	0	0	0	Fusarium226
OG0000645	0	0	0	0	0	0	Fusarium226
OG0000646	0	0	0	0	0	0	Fusarium226
OG0000647	0	0	0	0	0	0	Fusarium226
OG0000649	0	0	0	0	0	0	Fusarium226
OG0000652	0	0	0	0	0	0	Fusarium226
OG0000653	0	0	0	0	0	0	Fusarium226
OG0000654	0	0	0	0	0	0	Fusarium226
OG0000655	0	0	0	0	0	0	Fusarium226
OG0000656	0	0	0	5.78852920721562	0	0	Fusarium226
OG0000658	0	0	0	0	0	0	Fusarium226
OG0000659	476.087568463764	0	0	0	0	0	Fusarium226
OG0000660	0	0	0	8.24426887088285	0	0	Fusarium226
OG0000661	0	0	0	0	0	0	Fusarium226
OG0000662	28.8537920281069	63.4482941674024	0	32.2754355796265	0.387111671119958	0	Fusarium226
OG0000663	0	0	0	0	0	0	Fusarium226
OG0000664	0	0	0	0	0	0	Fusarium226
OG0000665	0	0	0	0	0	0	Fusarium226
OG0000667	0	0	0	0	0	0	Fusarium226
OG0000668	0	0	0	0	0	0	Fusarium226
OG0000669	0	0	0	0	0	0	Fusarium226
OG0000671	0	0	0	0	0	0	Fusarium226
OG0000672	14.4268960140535	34.2801210193549	0	0	0	0	Fusarium226
OG0000673	0	5.41265068726656	0	0	0	0	Fusarium226
OG0000674	0	0	0	0	0	0	Fusarium226
OG0000675	0	0	0	0	0	0	Fusarium226
OG0000676	0	0	0	0	0	0	Fusarium226
OG0000677	0	0	0	0	0	0	Fusarium226
OG0000678	0	0	0	0	0	0	Fusarium226
OG0000679	0	5.1119478713073	0	0	0	0	Fusarium226
OG0000680	0	0	0	0	0	0	Fusarium226
OG0000682	0	15.0351407979627	0	0	0	0	Fusarium226
OG0000683	0	0	0	0	0	0	Fusarium226
OG0000684	0	0	0	0	0	0	Fusarium226
OG0000686	0	0	0	0	0	0	Fusarium226
OG0000687	0	0	0	0	0	0	Fusarium226
OG0000688	0	0	0	0	0	0	Fusarium226
OG0000689	0	0	0	0	0	0	Fusarium226
OG0000690	0	0	0	0	0	0	Fusarium226
OG0000691	0	0	0	0	0	0	Fusarium226
OG0000692	0	0	0	0	0	0	Fusarium226
OG0000693	14.4268960140535	51.4201815290323	0	1.75409975976231	0	3317.35346566248	Fusarium226
OG0000694	0	7.21686758302207	0	0	0	0	Fusarium226
OG0000695	0	0	0	0	0	0	Fusarium226
OG0000696	0	0	0	0	0	0	Fusarium226
OG0000697	0	0	0	0	0	0	Fusarium226
OG0000698	0	0	0	0	0	0	Fusarium226
OG0000699	0	0	0	0	0	0	Fusarium226
OG0000701	0	0	0	0	0	0	Fusarium226
OG0000702	0	0	0	0	0	0	Fusarium226
OG0000703	0	0	0	0	0	0	Fusarium226
OG0000704	0	0	0	0	0	0	Fusarium226
OG0000705	0	0	0	0	0	0	Fusarium226
OG0000706	0	0	0	0.350819951952462	0	0	Fusarium226
OG0000708	0	0	0	0	0	0	Fusarium226
OG0000709	0	0	0	0	0	0	Fusarium226
OG0000710	0	0	0	0	0	0	Fusarium226
OG0000711	0	0.300702815959253	0	0	0	0	Fusarium226
OG0000712	0	0	0	0	0	0	Fusarium226
OG0000713	0	0	0	0	0	0	Fusarium226
OG0000714	0	0	0	0	0	0	Fusarium226
OG0000715	0	0	0	0	0	0	Fusarium226
OG0000716	0	0	0	0	0	0	Fusarium226
OG0000717	0	0	0	0	0	0	Fusarium226
OG0000718	0	0	1.3816908876897	0	0	0	Fusarium226
OG0000719	0	0	0	0	0	0	Fusarium226
OG0000720	0	0	0	0	0	0	Fusarium226
OG0000721	0	0	0	0	0	0	Fusarium226
OG0000722	0	26.7625506203735	0	6.49016911112054	0	0	Fusarium226
OG0000723	0	0	0	0	0	0	Fusarium226
OG0000724	0	0	0	0	0	0	Fusarium226
OG0000725	0	0	0	0	0	0	Fusarium226
OG0000726	0	0	0	0	0	0	Fusarium226
OG0000729	0	0	0	0	0	0	Fusarium226
OG0000731	0	0	0	0	0	0	Fusarium226
OG0000732	0	0	0	0	0	0	Fusarium226
OG0000733	0	0	0	0	0	0	Fusarium226
OG0000734	0	0	0	0	0	0	Fusarium226
OG0000735	0	33.9794182033956	0	4.20983942342954	0.193555835559979	0	Fusarium226
OG0000736	0	0	0	0	0	0	Fusarium226
OG0000737	0	0	0	0	0	0	Fusarium226
OG0000738	0	0	0	0	0	0	Fusarium226
OG0000739	0	0	0	0	0	0	Fusarium226
OG0000740	0	0	0	0	0	0	Fusarium226
OG0000741	0	3.90913660747029	0	0	0	0	Fusarium226
OG0000742	0	0	0	0	0	0	Fusarium226
OG0000743	0	0	0	0	0	0	Fusarium226
OG0000744	0	0	0	0	0	0	Fusarium226
OG0000745	0	0.300702815959253	0	0	0	0	Fusarium226
OG0000746	0	0	0	0	0	0	Fusarium226
OG0000747	0	0	0	0	0	0	Fusarium226
OG0000748	0	0	0	0	0	0	Fusarium226
OG0000749	0	0	0	0	0	0	Fusarium226
OG0000750	0	8.41967884685909	0	0	0	0	Fusarium226
OG0000751	0	0	0	0	0	0	Fusarium226
OG0000752	0	0	0	0	0	0	Fusarium226
OG0000753	0	0	0	5.43770925526316	0	0	Fusarium226
OG0000754	0	0	0	0	0	0	Fusarium226
OG0000755	0	0	0	0	0	0	Fusarium226
OG0000756	0	0	0	0	0	0	Fusarium226
OG0000757	0	8.72038166281834	0	0	0	0	Fusarium226
OG0000758	0	0	0	0	0	0	Fusarium226
OG0000759	317.391712309176	0.300702815959253	0	0	0	0	Fusarium226
OG0000760	504.941360491871	0	0	0	0	0	Fusarium226
OG0000761	0	0	0	0	0	0	Fusarium226
OG0000762	0	0	0	0	0	0	Fusarium226
OG0000763	0	0	0	0	0	0	Fusarium226
OG0000764	0	0	0	0	0	0	Fusarium226
OG0000765	0	0	6.39032035556484	0	0	0	Fusarium226
OG0000766	0	0	0	0	0	0	Fusarium226
OG0000768	0	0	0	0	0	0	Fusarium226
OG0000769	0	0	0	0	0	0	Fusarium226
OG0000770	0	0	0	0	0	0	Fusarium226
OG0000772	0	0	0	0	0	0	Fusarium226
OG0000773	0	0	0	0	0	0	Fusarium226
OG0000774	0	0	0	0	0	0	Fusarium226
OG0000775	1644.66614560209	0	0	0	0.193555835559979	0	Fusarium226
OG0000776	0	0	0	0.350819951952462	0	0	Fusarium226
OG0000777	0	0	0	0	0	0	Fusarium226
OG0000778	0	0	0	0	0	0	Fusarium226
OG0000779	0	0	0	0	0	0	Fusarium226
OG0000780	0	0	0	0	0	0	Fusarium226
OG0000781	0	0	0	0	0	0	Fusarium226
OG0000782	0	0	0	0	0	0	Fusarium226
OG0000783	0	0	0	0	0	0	Fusarium226
OG0000784	0	0	0	0	0	0	Fusarium226
OG0000785	0	0	0	0	0	0	Fusarium226
OG0000786	0	0	0	0	0	0	Fusarium226
OG0000787	0	0	0	0	0	0	Fusarium226
OG0000788	0	0	0	0	0	0	Fusarium226
OG0000789	0	0	0	0	0	0	Fusarium226
OG0000790	0	0	0	4.03442944745331	0	0	Fusarium226
OG0000791	0	0	0	0	0	0	Fusarium226
OG0000793	0	0	0	0	0	0	Fusarium226
OG0000794	0	0	0	0	0	0	Fusarium226
OG0000795	0	0	0	0	0	0	Fusarium226
OG0000796	0	0	0	0	0	0	Fusarium226
OG0000797	0	0	0	0	0	0	Fusarium226
OG0000798	0	0	0	0	0	0	Fusarium226
OG0000799	0	0	0	0	0	0	Fusarium226
OG0000800	0	0	0	0	0	0	Fusarium226
OG0000801	0	0	0	0	0	0	Fusarium226
OG0000802	0	0	0	0	0	0	Fusarium226
OG0000803	0	0	0	0	0	0	Fusarium226
OG0000804	0	0.902108447877759	0	0	0	0	Fusarium226
OG0000805	0	11.7274098224109	0	7.3672189910017	0	16.8393576937182	Fusarium226
OG0000806	0	0	0	0	0	0	Fusarium226
OG0000807	0	0	0	0	0	0	Fusarium226
OG0000808	0	0	0	0	0	0	Fusarium226
OG0000809	0	0	0	0	0	0	Fusarium226
OG0000810	0	0	0	0	0	0	Fusarium226
OG0000811	0	0	0	0	0	0	Fusarium226
OG0000812	0	3.00702815959253	0	0	0	0	Fusarium226
OG0000813	0	0	0	0	0	0	Fusarium226
OG0000814	0	0	0	0	0	0	Fusarium226
OG0000815	0	0	0	0	0	0	Fusarium226
OG0000818	0	0	0	0	0	0	Fusarium226
OG0000819	0	0	0	0	0	0	Fusarium226
OG0000820	0	0	0	0	0	0	Fusarium226
OG0000821	0	0	0	14.5590280060272	0	0	Fusarium226
OG0000822	0	0	0	0	0	0	Fusarium226
OG0000824	0	0	0	0	0	0	Fusarium226
OG0000825	0	6.31475913514432	0	0	0	16.8393576937182	Fusarium226
OG0000826	0	0	0	0	0	0	Fusarium226
OG0000827	0	0	0	0	0	0	Fusarium226
OG0000828	0	0	0	0	0	0	Fusarium226
OG0000829	0	0	0	0	0	0	Fusarium226
OG0000830	0	0	0	0	0	0	Fusarium226
OG0000831	0	0	0	0	0	0	Fusarium226
OG0000832	0	0	0	0	0	0	Fusarium226
OG0000834	0	0	0	0	0	0	Fusarium226
OG0000835	0	0	0	0	0	0	Fusarium226
OG0000837	0	0	0	0	0	0	Fusarium226
OG0000838	0	0	0	0	0	0	Fusarium226
OG0000839	0	0	0	0	0	0	Fusarium226
OG0000841	0	0	0	0	0	0	Fusarium226
OG0000842	0	0	0	0	0	0	Fusarium226
OG0000843	1904.35027385506	29.7695787799661	9.49912485286666	9.6475486786927	0	0	Fusarium226
OG0000844	0	0	0	0	0	0	Fusarium226
OG0000845	0	0	0	0	0	0	Fusarium226
OG0000847	0	0	0	0	0	0	Fusarium226
OG0000849	0	0	0	0	0	0	Fusarium226
OG0000850	0	0	5.18134082883636	0	0	0	Fusarium226
OG0000851	0	0	0	0	0	0	Fusarium226
OG0000852	0	0	0	0	0	0	Fusarium226
OG0000853	0	0	0	0	0	0	Fusarium226
OG0000854	0	0	0	0	0	0	Fusarium226
OG0000855	0	0	0	0	0	0	Fusarium226
OG0000856	0	5.71335350322581	0	0	0	0	Fusarium226
OG0000857	0	0	0	0	0	0	Fusarium226
OG0000858	0	0	0	0	0	0	Fusarium226
OG0000859	0	0	0	0	0	0	Fusarium226
OG0000860	0	0	0	0	0	0	Fusarium226
OG0000861	0	0	0	0	0	0	Fusarium226
OG0000862	0	0	0	0	0	0	Fusarium226
OG0000864	0	0	0	0	0	0	Fusarium226
OG0000865	0	24.958333724618	4.14507266306909	0	0	0	Fusarium226
OG0000866	0	0	0	0	0	0	Fusarium226
OG0000867	0	0	0	0	0	0	Fusarium226
OG0000868	0	0	0	0	0	0	Fusarium226
OG0000869	0	0	0	0	0	0	Fusarium226
OG0000870	0	0	0	0	0	0	Fusarium226
OG0000871	0	0	0	0	0	0	Fusarium226
OG0000872	0	0	0	0	0	0	Fusarium226
OG0000874	0	0	0	0	0	0	Fusarium226
OG0000875	0	0	0	0	0	0	Fusarium226
OG0000876	0	0	0	0	0	0	Fusarium226
OG0000877	0	0	0	0	0	0	Fusarium226
OG0000878	0	0	0	0	0	0	Fusarium226
OG0000879	0	0	0	0	0	0	Fusarium226
OG0000880	0	0	0	0	0	0	Fusarium226
OG0000881	0	0	0	0	0	0	Fusarium226
OG0000882	0	0	0	0	0	0	Fusarium226
OG0000885	0	0	0	0	0	0	Fusarium226
OG0000886	0	0	0	0	0	0	Fusarium226
OG0000887	14.4268960140535	0	0	6.13934915916808	0.193555835559979	0	Fusarium226
OG0000888	0	0	0	0	0	0	Fusarium226
OG0000890	0	0	0	0	0	0	Fusarium226
OG0000891	0	0	0	0	0	0	Fusarium226
OG0000892	0	0	0	0	0	0	Fusarium226
OG0000893	0	0	0	0	0	0	Fusarium226
OG0000894	0	0	0	0	0	0	Fusarium226
OG0000895	0	0	0	0	0	0	Fusarium226
OG0000896	0	0	0	0	0	0	Fusarium226
OG0000897	0	4.5105422393888	0	0	0	0	Fusarium226
OG0000898	0	0	0	0	0	0	Fusarium226
OG0000899	0	0	0	0	0	0	Fusarium226
OG0000900	0	0	0	0	0	0	Fusarium226
OG0000901	0	0	0	0	0	0	Fusarium226
OG0000904	807.906176786994	0	0	0	0	0	Fusarium226
OG0000905	0	0.300702815959253	0	0	21.2911419115977	0	Fusarium226
OG0000906	0	0	0	0	0	0	Fusarium226
OG0000907	0	0	0	0	0	0	Fusarium226
OG0000908	0	0	0	0	0	0	Fusarium226
OG0000910	0	0	0	0	0	0	Fusarium226
OG0000911	0	0	0	0	0	0	Fusarium226
OG0000912	0	0	0	0	0	0	Fusarium226
OG0000913	0	0	0	0	0	0	Fusarium226
OG0000914	0	0	0	0	0	0	Fusarium226
OG0000915	577.075840562138	0	0	0.526229927928693	0	16.8393576937182	Fusarium226
OG0000916	0	2.10491971171477	0	0	0	0	Fusarium226
OG0000917	0	0	0	0	0	0	Fusarium226
OG0000918	0	0	3.45422721922424	4.03442944745331	0	0	Fusarium226
OG0000919	0	0	0	0	0	0	Fusarium226
OG0000920	0	0	0	0	0	0	Fusarium226
OG0000921	0	0	0	0	0	0	Fusarium226
OG0000922	0	0	0	0	0	0	Fusarium226
OG0000923	0	0	0	0	0	0	Fusarium226
OG0000924	0	0	0	0	0	0	Fusarium226
OG0000925	0	0	0	0	0	0	Fusarium226
OG0000926	0	0	0	0	0	0	Fusarium226
OG0000927	0	0	0	0	0	0	Fusarium226
OG0000928	0	0	0	0	0	0	Fusarium226
OG0000929	0	0	0	0	0	0	Fusarium226
OG0000930	0	0	0	0	0	0	Fusarium226
OG0000931	0	0	0	0	0	0	Fusarium226
OG0000932	0	0	0	0	0	0	Fusarium226
OG0000934	0	0	0	0	0	0	Fusarium226
OG0000935	0	0	0	0	0	0	Fusarium226
OG0000936	0	0	0	0	0	0	Fusarium226
OG0000937	0	0	0	0	0	0	Fusarium226
OG0000938	0	0	0	0	0	0	Fusarium226
OG0000939	0	0	0	0	0	0	Fusarium226
OG0000940	0	0	0	0	0	0	Fusarium226
OG0000941	0	0	0	0	0	0	Fusarium226
OG0000942	0	0	0	0	0	0	Fusarium226
OG0000943	0	0	0	0	0	0	Fusarium226
OG0000944	0	0	0	0	0	0	Fusarium226
OG0000946	0	0	0	0	0	0	Fusarium226
OG0000947	0	7.51757039898133	0	0	0	0	Fusarium226
OG0000948	0	0	0	0	0	0	Fusarium226
OG0000949	0	0	0	0	0	0	Fusarium226
OG0000950	0	0	0	0	0	0	Fusarium226
OG0000953	0	0	0	0	0	0	Fusarium226
OG0000954	2178.46129812207	44.8047195779287	2.07253633153454	16.6639477177419	0	33.6787153874363	Fusarium226
OG0000955	0	0	0	0	0	0	Fusarium226
OG0000956	0	0	0	0	0	0	Fusarium226
OG0000957	0	0	0	0	0	0	Fusarium226
OG0000958	533.795152519978	3.30773097555178	0	0.175409975976231	0	0	Fusarium226
OG0000959	0	0	0	0	0	0	Fusarium226
OG0000960	0	11.4267070064516	0	0	0	0	Fusarium226
OG0000961	0	0	0	0	0	0	Fusarium226
OG0000962	0	0	0	0	0	0	Fusarium226
OG0000964	0	0	0	0	0	0	Fusarium226
OG0000965	0	0	5.18134082883636	0	0	0	Fusarium226
OG0000966	0	0	0	0	0	0	Fusarium226
OG0000968	0	0	0	0	0	0	Fusarium226
OG0000969	0	0	0	0	0	0	Fusarium226
OG0000970	0	0	0	0	0	0	Fusarium226
OG0000971	0	0	0	0	0	0	Fusarium226
OG0000972	0	0	0	0	0	0	Fusarium226
OG0000973	0	0	0	0	0	0	Fusarium226
OG0000974	0	0	0	0	0	0	Fusarium226
OG0000975	216.403440210802	0	0	0	0	0	Fusarium226
OG0000976	0	0	0	0	0	0	Fusarium226
OG0000977	0	0	0	0	0	0	Fusarium226
OG0000978	0	0	0	0	0	0	Fusarium226
OG0000979	0	0	0	0	0	0	Fusarium226
OG0000980	0	0	0	0	0	0	Fusarium226
OG0000981	0	0	0	0	0	0	Fusarium226
OG0000982	0	0	0	0	0	0	Fusarium226
OG0000984	0	0	0	0	0	0	Fusarium226
OG0000985	0	0	0	0	0	0	Fusarium226
OG0000989	0	0	0	0.701639903904924	0	0	Fusarium226
OG0000990	0	7.81827321494058	0	0	0	33.6787153874363	Fusarium226
OG0000993	0	0	0	0	0	0	Fusarium226
OG0000995	0	9.02108447877759	0	5.43770925526316	0	0	Fusarium226
OG0000996	0	0	0	0	0	0	Fusarium226
OG0000997	0	0	0	0	0	0	Fusarium226
OG0000998	0	0	0	0	0	0	Fusarium226
OG0000999	0	0	0	0	0	0	Fusarium226
OG0001000	0	9.6224901106961	0	0	0	0	Fusarium226
OG0001001	0	0	0	0	0	0	Fusarium226
OG0001002	0	0	0	0	0	0	Fusarium226
OG0001003	0	0	0	0	0	0	Fusarium226
OG0001005	0	0	0	0	0	0	Fusarium226
OG0001007	0	0	0	0	0	0	Fusarium226
OG0001008	0	0	0	0	0	0	Fusarium226
OG0001009	0	0	0	0	0	0	Fusarium226
OG0001010	0	0	16.5802906522764	0	0	0	Fusarium226
OG0001011	0	0	0	9.12131875076401	0	0	Fusarium226
OG0001012	0	0	0	0	0	0	Fusarium226
OG0001013	0	0	0	0	0	0	Fusarium226
OG0001014	0	0	0	0	0	0	Fusarium226
OG0001015	0	0	0	0	0	0	Fusarium226
OG0001016	0	0	0	0	0	0	Fusarium226
OG0001017	0	0	0	0	0	0	Fusarium226
OG0001018	0	0	0	0	0	0	Fusarium226
OG0001019	0	0	0	0	0	0	Fusarium226
OG0001020	0	0	0	0	0	0	Fusarium226
OG0001021	0	0	0	0	0	0	Fusarium226
OG0001022	0	0	0	0	0	0	Fusarium226
OG0001023	0	0	0	0	0	0	Fusarium226
OG0001024	0	0	0	0	0	0	Fusarium226
OG0001025	0	0	0	0	0	0	Fusarium226
OG0001026	0	0	0	0	0	0	Fusarium226
OG0001027	0	0	0	0	0	0	Fusarium226
OG0001028	0	0	0	0	0	0	Fusarium226
OG0001029	0	0	0	0	0	0	Fusarium226
OG0001031	0	0	0	0	0	0	Fusarium226
OG0001032	0	0	0	0	0	0	Fusarium226
OG0001033	0	0	0	0	0	0	Fusarium226
OG0001034	0	0	0	0	0	0	Fusarium226
OG0001035	0	0	0	0	0	0	Fusarium226
OG0001036	0	0	0	0	0	0	Fusarium226
OG0001037	952.175136927528	0	0	0	0	0	Fusarium226
OG0001041	0	0	0	6.49016911112054	0	0	Fusarium226
OG0001042	0	9.92319292665535	0	0	0	0	Fusarium226
OG0001043	0	0	0	0	0	0	Fusarium226
OG0001044	0	0	0	0	0	0	Fusarium226
OG0001045	0	0	0	0	0	0	Fusarium226
OG0001046	0	0	0	0	0	0	Fusarium226
OG0001047	14.4268960140535	0	0	2.10491971171477	0	0	Fusarium226
OG0001048	0	0	0	0	0	0	Fusarium226
OG0001050	0	0	0	0	0	0	Fusarium226
OG0001051	0	0	0	0	0	0	Fusarium226
OG0001052	0	0	0	0	0	0	Fusarium226
OG0001053	0	0	0	0	0	0	Fusarium226
OG0001055	0	0	0	0	0	0	Fusarium226
OG0001057	0	27.6646590682513	0	0	0	0	Fusarium226
OG0001058	0	0	0	0	0	0	Fusarium226
OG0001059	0	0	0	0	0	0	Fusarium226
OG0001061	0	0	0	0	0	0	Fusarium226
OG0001062	0	0	0	0	0	0	Fusarium226
OG0001063	0	0	0	0	0	0	Fusarium226
OG0001065	0	0	0	0	0	0	Fusarium226
OG0001066	0	0	0	0	0	0	Fusarium226
OG0001067	0	0	0	0	0	0	Fusarium226
OG0001068	0	0	0	0	0	0	Fusarium226
OG0001069	0	0	0	0	0	0	Fusarium226
OG0001070	0	0	0	0	0	0	Fusarium226
OG0001071	0	0	0	0	0	0	Fusarium226
OG0001073	0	0	0	0	0	0	Fusarium226
OG0001074	0	0	0	0	0	0	Fusarium226
OG0001075	0	0	0	0	0	0	Fusarium226
OG0001076	0	0	0	0	0	0	Fusarium226
OG0001077	0	0	0	0	0	0	Fusarium226
OG0001078	0	0	0	0	0	0	Fusarium226
OG0001079	0	0	0	0	0	0	Fusarium226
OG0001080	0	0	0	0	0	0	Fusarium226
OG0001081	0	0	0	0	0	0	Fusarium226
OG0001082	0	0	0	0	0	0	Fusarium226
OG0001083	0	0	0	0	0	0	Fusarium226
OG0001084	0	0	0	0	0	0	Fusarium226
OG0001085	0	0	0	0	0	0	Fusarium226
OG0001086	0	0	0	0	0	0	Fusarium226
OG0001087	0	0	0	0	0	0	Fusarium226
OG0001088	0	0	35.060406275126	23.1541168288625	42.3887279876354	0	Fusarium226
OG0001089	0	0	0	0	0	0	Fusarium226
OG0001090	0	0	0	0	0	0	Fusarium226
OG0001091	0	0	0	0	0	0	Fusarium226
OG0001094	14.4268960140535	13.8323295341256	0	0	0	0	Fusarium226
OG0001096	0	0	0	0	0	0	Fusarium226
OG0001097	0	0	0	0	0	0	Fusarium226
OG0001098	0	0	0	0	0	0	Fusarium226
OG0001099	0	0	0	0	0	0	Fusarium226
OG0001100	0	0	0	0	0	0	Fusarium226
OG0001101	0	0	0	0	0	0	Fusarium226
OG0001102	0	0	0	0	0	0	Fusarium226
OG0001103	0	0	0	0	0	0	Fusarium226
OG0001104	0	0	6.39032035556484	7.3672189910017	0	16.8393576937182	Fusarium226
OG0001105	0	0	0	8.59508882283532	0	0	Fusarium226
OG0001107	0	0	0	0	0	0	Fusarium226
OG0001108	0	21.9513055650255	0	2.45573966366723	0	0	Fusarium226
OG0001109	0	0	0	0	0	0	Fusarium226
OG0001110	0	0	0	0	0	0	Fusarium226
OG0001111	0	0	0	0	0	0	Fusarium226
OG0001113	0	0	6.39032035556484	0	0	0	Fusarium226
OG0001114	0	0	0	0	0	0	Fusarium226
OG0001116	0	0	0	0	0	0	Fusarium226
OG0001117	0	0	0	0	0	0	Fusarium226
OG0001118	0	0	0	0	0	0	Fusarium226
OG0001119	504.941360491871	0	0	0	0	0	Fusarium226
OG0001120	0	0	0	0	0	0	Fusarium226
OG0001121	0	0	0	0	0	0	Fusarium226
OG0001122	0	0	0	0	0	0	Fusarium226
OG0001123	0	0	0	0	0	0	Fusarium226
OG0001124	0	0	0	0	0	0	Fusarium226
OG0001127	0	0	0	0	0	0	Fusarium226
OG0001128	0	0	0	0	0	0	Fusarium226
OG0001129	0	0	0	0	0	0	Fusarium226
OG0001130	0	0	0	0	0	0	Fusarium226
OG0001131	0	0	0	0	0	0	Fusarium226
OG0001132	0	0	0	0	0	0	Fusarium226
OG0001133	0	0	0	0	0	0	Fusarium226
OG0001134	0	0	0	0	0	0	Fusarium226
OG0001135	0	0	0	0	0	0	Fusarium226
OG0001136	0	0	0	0	0	0	Fusarium226
OG0001137	0	0	0	0	0	0	Fusarium226
OG0001138	0	0	0	0	0	0	Fusarium226
OG0001140	0	0	0	0	0	0	Fusarium226
OG0001141	0	0	0	0	0	0	Fusarium226
OG0001142	0	0	0	0	0	0	Fusarium226
OG0001143	0	0	0	0	0	0	Fusarium226
OG0001144	0	0	0	0	0	0	Fusarium226
OG0001145	0	0	0	0	0	0	Fusarium226
OG0001147	0	0	0	0	0	0	Fusarium226
OG0001148	0	0	0	0	0	0	Fusarium226
OG0001149	0	0	0	0	0	0	Fusarium226
OG0001150	14.4268960140535	13.5316267181664	0	0	0	0	Fusarium226
OG0001151	14.4268960140535	0	0	0	0	0	Fusarium226
OG0001152	0	0	0	0	0	0	Fusarium226
OG0001153	0	0	0	0	0	0	Fusarium226
OG0001154	0	0	0	0	0	0	Fusarium226
OG0001156	0	0	0	0	0	0	Fusarium226
OG0001157	0	0	0	0	0	0	Fusarium226
OG0001158	0	0	0	0	0	0	Fusarium226
OG0001159	0	0	0	0	0	0	Fusarium226
OG0001160	0	0	0	0	0	0	Fusarium226
OG0001161	0	0	0	0	0	0	Fusarium226
OG0001162	0	7.51757039898133	0	0	0	0	Fusarium226
OG0001165	0	0	0	0	0	0	Fusarium226
OG0001166	0	0	0	0	0	0	Fusarium226
OG0001167	0	0	0	0	0	0	Fusarium226
OG0001168	0	0	0	0	0	0	Fusarium226
OG0001169	0	0	0	0	0	0	Fusarium226
OG0001170	0	0	0	0	0	0	Fusarium226
OG0001171	0	0	0	0	0	0	Fusarium226
OG0001172	0	0	0	0	0	0	Fusarium226
OG0001173	0	0	0	0	0	0	Fusarium226
OG0001174	0	0	0	0	0	0	Fusarium226
OG0001175	0	0	0	0	0	0	Fusarium226
OG0001176	0	0	0	0	0	0	Fusarium226
OG0001178	0	0	0	0	0	0	Fusarium226
OG0001179	0	0	0	0	0	0	Fusarium226
OG0001181	908.894448885368	0	0	0.350819951952462	0.387111671119958	16.8393576937182	Fusarium226
OG0001182	0	0	0	0	0	0	Fusarium226
OG0001184	0	0	0	0	0	0	Fusarium226
OG0001185	0	0	0	0	0	0	Fusarium226
OG0001186	0	0	0	0	0	0	Fusarium226
OG0001187	0	0	0	0	0	0	Fusarium226
OG0001188	0	0	0	0	0	0	Fusarium226
OG0001189	0	6.91616476706282	0	0	0	0	Fusarium226
OG0001192	0	0	0	0	0	0	Fusarium226
OG0001193	0	0	0	0	0	0	Fusarium226
OG0001194	0	0	0	0	0	0	Fusarium226
OG0001195	0	0	0	0	0	0	Fusarium226
OG0001196	0	0	0	0	0	0	Fusarium226
OG0001197	0	0	0	0	0	0	Fusarium226
OG0001198	0	0	0	0	0	0	Fusarium226
OG0001199	0	0	0	0	0	0	Fusarium226
OG0001200	0	0	0	0	0	0	Fusarium226
OG0001201	0	0	0	0	0	0	Fusarium226
OG0001202	0	0	0	0	0	0	Fusarium226
OG0001203	0	0	0	0	0	0	Fusarium226
OG0001204	0	0	0	0	0	0	Fusarium226
OG0001205	0	0	0	0	0	0	Fusarium226
OG0001206	0	0	0	0	0	0	Fusarium226
OG0001207	0	0	0	0	0	0	Fusarium226
OG0001208	0	0	0	0	0	0	Fusarium226
OG0001209	0	0	0	0	0	0	Fusarium226
OG0001210	0	0	0	0	0	0	Fusarium226
OG0001211	0	0	0	0	0	0	Fusarium226
OG0001212	0	0	0	0	0	0	Fusarium226
OG0001213	0	0	0	0	0	0	Fusarium226
OG0001214	0	0	0	0	0	0	Fusarium226
OG0001215	0	0	0	0	0	0	Fusarium226
OG0001216	0	0	0	0	0	0	Fusarium226
OG0001217	0	0	0	0	0	0	Fusarium226
OG0001218	0	0	0	0	0	0	Fusarium226
OG0001220	0	0	0	0	0	0	Fusarium226
OG0001221	0	0	0	0	0	0	Fusarium226
OG0001222	0	0	0	0	0	0	Fusarium226
OG0001223	0	0	0	0	0	0	Fusarium226
OG0001225	0	0	0	0	0	0	Fusarium226
OG0001226	0	0	0	0	0	0	Fusarium226
OG0001227	0	0	0	0	0	0	Fusarium226
OG0001228	0	0	0	9.6475486786927	0	16.8393576937182	Fusarium226
OG0001229	0	0	0	0	0	0	Fusarium226
OG0001230	0	0	0	0	0	0	Fusarium226
OG0001231	0	0	0	0	0	0	Fusarium226
OG0001232	0	0	0	0	0	0	Fusarium226
OG0001233	0	0	0	0	0	0	Fusarium226
OG0001235	0	0	0	0	0	0	Fusarium226
OG0001236	0	0	0	0	0	0	Fusarium226
OG0001237	0	0	0	0	0	0	Fusarium226
OG0001238	0	0	0	0	0	0	Fusarium226
OG0001239	0	0	0	0	0	0	Fusarium226
OG0001240	0	0	0	0	0	0	Fusarium226
OG0001242	0	0	0	0	0	0	Fusarium226
OG0001243	0	9.32178729473685	0	0	0	0	Fusarium226
OG0001244	0	0	0	0	0	0	Fusarium226
OG0001245	0	0.601405631918506	0	0	0	0	Fusarium226
OG0001246	0	0	0	0	0	0	Fusarium226
OG0001247	0	0	0	0	0	0	Fusarium226
OG0001248	0	12.3288154543294	0	0	0.193555835559979	16.8393576937182	Fusarium226
OG0001249	0	0	0	0	0	0	Fusarium226
OG0001250	0	0	0	0	0	0	Fusarium226
OG0001251	692.491008674566	5.41265068726656	0	0	0	0	Fusarium226
OG0001252	0	0	0	0	0	0	Fusarium226
OG0001253	0	0	0	0	0	0	Fusarium226
OG0001254	0	0	0	0	0	0	Fusarium226
OG0001257	0	0	0	0	0	0	Fusarium226
OG0001258	0	6.91616476706282	8.29014532613818	0	0	0	Fusarium226
OG0001259	0	0	0	0	0	0	Fusarium226
OG0001260	0	0	0	0	0	0	Fusarium226
OG0001261	0	8.72038166281834	0	0	0	0	Fusarium226
OG0001264	72.1344800702673	0	0	0	0	0	Fusarium226
OG0001266	0	0	0	0	0	0	Fusarium226
OG0001267	0	0	0	0	0	0	Fusarium226
OG0001268	0	0	0	0	0	0	Fusarium226
OG0001269	0	0	0	0	0	0	Fusarium226
OG0001271	952.175136927528	5.41265068726656	0	14.2082080540747	0	33.6787153874363	Fusarium226
OG0001272	0	0	0	0	0	0	Fusarium226
OG0001274	0	0	0	0	0	0	Fusarium226
OG0001275	0	0	0	0	0	0	Fusarium226
OG0001276	0	0	0	0	0	0	Fusarium226
OG0001278	0	0	0	0	0	0	Fusarium226
OG0001279	0	0	0	0	0	0	Fusarium226
OG0001280	0	0	0	0	0	0	Fusarium226
OG0001281	0	0	0	0	0	0	Fusarium226
OG0001282	14.4268960140535	0	0	0	0	0	Fusarium226
OG0001283	0	0	0	0	0	0	Fusarium226
OG0001284	0	0	0	0	0	0	Fusarium226
OG0001285	0	0	0	0	0	0	Fusarium226
OG0001286	0	0	0	0	0	0	Fusarium226
OG0001288	0	0	0	0	0	0	Fusarium226
OG0001289	0	0	0	0	0	0	Fusarium226
OG0001290	0	0	0	0	0	0	Fusarium226
OG0001291	0	0	0	0	0	0	Fusarium226
OG0001295	0	0	0	0	0	0	Fusarium226
OG0001296	0	0	0	0	0	0	Fusarium226
OG0001297	981.028928955635	0	0	0.175409975976231	0	0	Fusarium226
OG0001298	0	0	0	0	0	0	Fusarium226
OG0001300	0	0	0	0	0	0	Fusarium226
OG0001301	0	0	0	2.63114963964346	0	0	Fusarium226
OG0001303	0	0	0	0	0	0	Fusarium226
OG0001304	0	0	0	0	0	0	Fusarium226
OG0001305	0	0	0	0	0	0	Fusarium226
OG0001307	0	0	0	0	0	0	Fusarium226
OG0001308	0	8.11897603089983	0	0	0	0	Fusarium226
OG0001309	0	0	0	0	0	0	Fusarium226
OG0001310	0	0	0	0	0	0	Fusarium226
OG0001311	0	0	5.52676355075878	0	0	0	Fusarium226
OG0001312	14.4268960140535	0.601405631918506	0	0	0	0	Fusarium226
OG0001313	663.637216646459	0	0	13.5065681501698	0	0	Fusarium226
OG0001314	0	8.72038166281834	0	0	0.387111671119958	0	Fusarium226
OG0001316	577.075840562138	24.0562252767402	0	6.66557908709677	0	0	Fusarium226
OG0001317	0	0	0	0	0	0	Fusarium226
OG0001318	0	0	0	0	0	0	Fusarium226
OG0001320	0	0	0	0	0	0	Fusarium226
OG0001321	0	0	0	0	0	0	Fusarium226
OG0001322	0	0	0	5.78852920721562	0	0	Fusarium226
OG0001324	0	0	0	0	0	0	Fusarium226
OG0001325	0	0	0	0	0	0	Fusarium226
OG0001328	0	0	0	0	0	0	Fusarium226
OG0001329	0	0	0	0	0	0	Fusarium226
OG0001330	1341.70132930697	41.1962857864177	0	29.9951058919355	0	0	Fusarium226
OG0001331	0	0	0	0	0	0	Fusarium226
OG0001332	0	0	0	0	0	0	Fusarium226
OG0001333	0	0	0	0	0	0	Fusarium226
OG0001334	0	0	0	0	0	0	Fusarium226
OG0001335	0	0	0	0	0	0	Fusarium226
OG0001336	0	0	0	0	0	0	Fusarium226
OG0001337	0	0	0	0	0	0	Fusarium226
OG0001338	0	0	0	0	0	0	Fusarium226
OG0001339	0	0	0	0	0	0	Fusarium226
OG0001340	0	0	0	0	0	0	Fusarium226
OG0001341	0	0	0	0	0	0	Fusarium226
OG0001343	0	0	0	0	0	0	Fusarium226
OG0001344	0	0	0	0	0	0	Fusarium226
OG0001345	0	0	0	0	0	0	Fusarium226
OG0001346	0	0	0	0	0	0	Fusarium226
OG0001347	0	0	0	0	0	0	Fusarium226
OG0001348	0	0	0	0	0	0	Fusarium226
OG0001350	0	0	0	0	0	0	Fusarium226
OG0001351	0	0	0	0	0	0	Fusarium226
OG0001352	0	0	0	0	0	0	Fusarium226
OG0001353	0	10.2238957426146	0	0	0	0	Fusarium226
OG0001354	0	0	0	6.49016911112054	0	16.8393576937182	Fusarium226
OG0001355	0	0	2.59067041441818	0	0	0	Fusarium226
OG0001356	0	0	0	0	0	0	Fusarium226
OG0001357	0	0	0	0	0	0	Fusarium226
OG0001358	0	0	0	0	0	0	Fusarium226
OG0001359	0	0	0	0	0	0	Fusarium226
OG0001360	0	6.91616476706282	0	0	0	0	Fusarium226
OG0001362	0	0	0	0	0	0	Fusarium226
OG0001363	0	0	0	0	0	0	Fusarium226
OG0001364	0	0	0	0	0	0	Fusarium226
OG0001367	0	0	0	0	0	0	Fusarium226
OG0001368	0	0	0	0	0	0	Fusarium226
OG0001369	0	0	0	0	0	0	Fusarium226
OG0001370	0	0	0	0	0	0	Fusarium226
OG0001371	0	0	0	0	0	0	Fusarium226
OG0001372	0	0	0	0	0	0	Fusarium226
OG0001374	0	0	0	0	0	0	Fusarium226
OG0001375	0	0	0	0	0	0	Fusarium226
OG0001376	0	0	0	0	0	0	Fusarium226
OG0001377	0	0	0	0	0	0	Fusarium226
OG0001378	0	0	0	0	0	0	Fusarium226
OG0001379	0	0	0	0	0	0	Fusarium226
OG0001380	0	0	0	6.66557908709677	0	0	Fusarium226
OG0001381	0	0	0	0	0	0	Fusarium226
OG0001382	0	0	0	0	0	0	Fusarium226
OG0001383	0	0	0	0	0	0	Fusarium226
OG0001384	0	0	0	0	0	0	Fusarium226
OG0001385	0	0	0	0	0	0	Fusarium226
OG0001386	0	0	0	0	0	0	Fusarium226
OG0001387	0	8.41967884685909	0	0	0	16.8393576937182	Fusarium226
OG0001388	0	0	0	0	0	0	Fusarium226
OG0001389	0	0	0	0	0	0	Fusarium226
OG0001390	0	0	0	0	0	0	Fusarium226
OG0001391	0	0	0	0	0	0	Fusarium226
OG0001392	0	0	0	0	0	0	Fusarium226
OG0001393	0	0	0	5.43770925526316	0	0	Fusarium226
OG0001394	0	0	6.73574307748727	0	0	0	Fusarium226
OG0001395	0	0	0	0	0	0	Fusarium226
OG0001397	0	0	0	0	0	0	Fusarium226
OG0001398	0	11.7274098224109	0	0	0	33.6787153874363	Fusarium226
OG0001399	0	0	0	0	0	0	Fusarium226
OG0001400	0	0	0	1.92950973573854	0	0	Fusarium226
OG0001401	0	0	0	0	0	0	Fusarium226
OG0001402	0	0	0	6.31475913514431	0	16.8393576937182	Fusarium226
OG0001404	0	0	0	0	0	0	Fusarium226
OG0001405	0	0	0	0	0	0	Fusarium226
OG0001407	0	0	0	0	0	0	Fusarium226
OG0001408	0	0	5.87218627268121	0	0	0	Fusarium226
OG0001409	0	0	0	0	0	0	Fusarium226
OG0001410	0	0	0	0	0	0	Fusarium226
OG0001411	0	0	0	0	0	0	Fusarium226
OG0001413	0	0	0	5.78852920721562	0	0	Fusarium226
OG0001415	0	0	0	0	0	0	Fusarium226
OG0001416	0	0	0	0	0	0	Fusarium226
OG0001417	0	0	0	0	0	0	Fusarium226
OG0001419	0	0	0	0	0	0	Fusarium226
OG0001420	0	0	0	3.50819951952462	0	0	Fusarium226
OG0001421	0	0	0	0	0	0	Fusarium226
OG0001422	0	0	0	0	0	0	Fusarium226
OG0001424	0	0	0	0	0	0	Fusarium226
OG0001425	0	0	0	0	0	0	Fusarium226
OG0001426	0	0	0	0	0	0	Fusarium226
OG0001427	0	0	0	0	0	0	Fusarium226
OG0001428	0	0	0	0	0	0	Fusarium226
OG0001430	0	0	0	0	0	0	Fusarium226
OG0001431	0	0	0	0	0	0	Fusarium226
OG0001432	0	0	0	0	0	0	Fusarium226
OG0001433	0	0	0	0	0	0	Fusarium226
OG0001434	0	0	0	0	0	0	Fusarium226
OG0001436	0	0	0	0	0	0	Fusarium226
OG0001437	0	0	0	0	0	0	Fusarium226
OG0001438	0	0	0	0	0	0	Fusarium226
OG0001439	0	8.41967884685909	0	0	0	0	Fusarium226
OG0001440	0	0	0	0	0	0	Fusarium226
OG0001441	0	0	0	0	0	0	Fusarium226
OG0001442	0	0	0	0	0	0	Fusarium226
OG0001443	0	0	0	0	0	0	Fusarium226
OG0001445	0	0	0	0	0	0	Fusarium226
OG0001446	0	0	0	0	0	0	Fusarium226
OG0001447	0	0	6.04489763364242	0	0	0	Fusarium226
OG0001448	0	0	0	0	0	0	Fusarium226
OG0001449	0	0	0	0	0	0	Fusarium226
OG0001450	0	0	0	0	0	0	Fusarium226
OG0001451	0	0	4.3177840240303	8.94590877478778	0	0	Fusarium226
OG0001453	0	0	0	0	0	0	Fusarium226
OG0001454	0	0	0	0	0	0	Fusarium226
OG0001456	0	0	0	0	0	0	Fusarium226
OG0001457	0	0	0	0	0	0	Fusarium226
OG0001459	0	0	0	0	0	0	Fusarium226
OG0001460	0	0	0	0	0	0	Fusarium226
OG0001461	0	0	15.1985997645867	6.13934915916808	0	0	Fusarium226
OG0001465	0	0	0	0	0	0	Fusarium226
OG0001466	0	0	0	0	0	0	Fusarium226
OG0001467	0	0	0	0	0	0	Fusarium226
OG0001468	0	0	0	0	0	0	Fusarium226
OG0001469	0	0	0	0	0	0	Fusarium226
OG0001470	0	0	0	0	0	0	Fusarium226
OG0001471	0	0	0	0	0	0	Fusarium226
OG0001473	0	0	0	0	0	0	Fusarium226
OG0001474	0	0	0	0	0	0	Fusarium226
OG0001475	0	0	0	0	0	0	Fusarium226
OG0001476	0	0	0	0	0	0	Fusarium226
OG0001477	0	0	0	0	0	0	Fusarium226
OG0001478	0	0	0	0	0	0	Fusarium226
OG0001479	0	0	0	0	0	0	Fusarium226
OG0001480	0	0	3.10880449730182	0	0	0	Fusarium226
OG0001481	0	0	0	0	0	0	Fusarium226
OG0001482	0	0	0	0	0	0	Fusarium226
OG0001484	0	0	0	0	0	0	Fusarium226
OG0001485	0	0	0	0	0	0	Fusarium226
OG0001486	0	0	0	0	0	0	Fusarium226
OG0001488	0	0	0	0	0	0	Fusarium226
OG0001489	0	0	0	0	0	0	Fusarium226
OG0001490	0	0	0	0	0	0	Fusarium226
OG0001492	0	3.90913660747029	0	0	0	0	Fusarium226
OG0001495	0	0	0	0	0	0	Fusarium226
OG0001496	0	0	0	0	0	0	Fusarium226
OG0001497	0	0	0	0	0	0	Fusarium226
OG0001498	0	0	0	0	0	0	Fusarium226
OG0001499	0	0	0	0	0	0	Fusarium226
OG0001502	0	0	0	0	0	0	Fusarium226
OG0001503	0	0	0	0	0	0	Fusarium226
OG0001504	0	0	0	0	0	0	Fusarium226
OG0001505	0	12.9302210862479	0	0	0	0	Fusarium226
OG0001506	0	0	0	0	0	0	Fusarium226
OG0001508	0	0	0	0	0	0	Fusarium226
OG0001509	0	0	0	0	0	0	Fusarium226
OG0001510	0	0	0	0	0	0	Fusarium226
OG0001511	0	0	0	0	0	0	Fusarium226
OG0001512	0	0	0	0	0	0	Fusarium226
OG0001513	0	0	0	0	0	0	Fusarium226
OG0001514	0	0	0	0	0	0	Fusarium226
OG0001516	0	0	0	0	0	0	Fusarium226
OG0001517	0	0	0	0	0	0	Fusarium226
OG0001523	0	0	0	0	0	0	Fusarium226
OG0001526	0	0	0	0	0	0	Fusarium226
OG0001527	403.953088393497	7.21686758302207	0	0	0	0	Fusarium226
OG0001528	0	0	0	0	0	0	Fusarium226
OG0001529	0	0	0	0	0	0	Fusarium226
OG0001530	0	0	0	0	0	0	Fusarium226
OG0001531	0	0	0	0	0	0	Fusarium226
OG0001532	0	0	0	0	0	0	Fusarium226
OG0001533	0	0	0	0	0	0	Fusarium226
OG0001535	0	0	0	0	0	0	Fusarium226
OG0001536	0	0	0	0	0	0	Fusarium226
OG0001537	0	0	0	0	0	0	Fusarium226
OG0001538	0	11.7274098224109	0	0	0	0	Fusarium226
OG0001539	0	0	0	0	0	0	Fusarium226
OG0001540	0	0	0	0	0	0	Fusarium226
OG0001541	0	0	0	0	0	0	Fusarium226
OG0001542	0	6.01405631918506	0	8.59508882283532	0	0	Fusarium226
OG0001544	0	0	0	0	0	0	Fusarium226
OG0001545	0	0	0	0	0	0	Fusarium226
OG0001546	0	0	0	0	0	0	Fusarium226
OG0001547	0	0	0	0	0	0	Fusarium226
OG0001549	0	0	0	0	0	0	Fusarium226
OG0001550	0	0	0	0	0	0	Fusarium226
OG0001551	0	0	0	0	0	0	Fusarium226
OG0001552	0	5.41265068726656	0	0.175409975976231	0	0	Fusarium226
OG0001553	0	0	0	0	0	0	Fusarium226
OG0001555	0	0	0	0	0	0	Fusarium226
OG0001556	0	0	0	0	0	0	Fusarium226
OG0001557	0	0	0	0	0	0	Fusarium226
OG0001560	0	0	0	0	0	0	Fusarium226
OG0001561	0	0	0	0	0	0	Fusarium226
OG0001562	0	0	0	0	0	0	Fusarium226
OG0001565	0	0	0	0	0	0	Fusarium226
OG0001567	129.842064126481	5.71335350322581	6.21760899460363	0.175409975976231	0	0	Fusarium226
OG0001568	750.19859273078	0	0	0	0	0	Fusarium226
OG0001571	0	0	0	0	0	0	Fusarium226
OG0001572	0	0	0	0	0	0	Fusarium226
OG0001573	0	0	0	0	0	0	Fusarium226
OG0001574	0	0	0	0	0	0	Fusarium226
OG0001575	0	0	0	0	0	0	Fusarium226
OG0001576	0	0	0	0	0	0	Fusarium226
OG0001578	0	0	0	0	0	0	Fusarium226
OG0001579	0	0	0	0	0	0	Fusarium226
OG0001580	0	0	0	0	0	0	Fusarium226
OG0001583	0	0	0	0	0	0	Fusarium226
OG0001584	0	0	0	0	0	0	Fusarium226
OG0001585	0	0	0	0	0	0	Fusarium226
OG0001586	0	0	0	0	0	0	Fusarium226
OG0001587	0	0	0	0	0	0	Fusarium226
OG0001588	0	0	0	7.01639903904924	0	16.8393576937182	Fusarium226
OG0001589	0	0	0	0	0	0	Fusarium226
OG0001591	548.222048534032	23.4548196448217	0	2.10491971171477	0	50.5180730811545	Fusarium226
OG0001592	0	0	0	0	0	0	Fusarium226
OG0001593	0	0	0	0	0	0	Fusarium226
OG0001594	0	0	0	0	0	0	Fusarium226
OG0001597	0	0	0	0	0	0	Fusarium226
OG0001598	0	0	0	0	0	0	Fusarium226
OG0001604	0	0	0	0	0	0	Fusarium226
OG0001605	0	0	0	0	0	0	Fusarium226
OG0001606	0	0	0	0	0	0	Fusarium226
OG0001607	0	0	0	0	0	0	Fusarium226
OG0001608	0	0	0	0	0	0	Fusarium226
OG0001609	0	0	0	0	0	0	Fusarium226
OG0001610	0	0	0	0	0	0	Fusarium226
OG0001611	0	0	0	5.26229927928693	0	0	Fusarium226
OG0001612	0	0	0	0	0	0	Fusarium226
OG0001614	0	0	0	0	0	0	Fusarium226
OG0001618	0	0	0	0	0	0	Fusarium226
OG0001619	0	6.61546195110357	0	0	0	0	Fusarium226
OG0001620	0	0	0	0	0	0	Fusarium226
OG0001622	0	0	0	0	0	0	Fusarium226
OG0001623	0	0	0	0	0	0	Fusarium226
OG0001624	0	0	0	0	0	0	Fusarium226
OG0001625	0	0	0	0	0	0	Fusarium226
OG0001626	0	0	0	0	0	0	Fusarium226
OG0001628	0	0	0	0	0	0	Fusarium226
OG0001629	0	0	0	0	0	0	Fusarium226
OG0001631	0	0	0	0	0	0	Fusarium226
OG0001632	0	0	0	0	0	0	Fusarium226
OG0001634	0	0	0	0	0	0	Fusarium226
OG0001635	0	0	0	0	0	0	Fusarium226
OG0001636	0	0	0	0	0	0	Fusarium226
OG0001637	0	0	0	0	0	0	Fusarium226
OG0001638	0	0	0	0	0	0	Fusarium226
OG0001639	0	0	0	0	0	0	Fusarium226
OG0001640	0	0	0	0	0	0	Fusarium226
OG0001642	0	0	0	0	0	0	Fusarium226
OG0001643	0	14.1330323500849	8.11743396517696	1.40327980780985	0	0	Fusarium226
OG0001644	0	0	0	0	0	0	Fusarium226
OG0001645	0	0	0	0	0	0	Fusarium226
OG0001646	0	0	0	0	0	0	Fusarium226
OG0001647	0	0	0	0	0	0	Fusarium226
OG0001648	0	0	0	0	0	0	Fusarium226
OG0001649	0	0	0	0	0	0	Fusarium226
OG0001650	0	0	0	0	0	0	Fusarium226
OG0001651	0	0	0	0	0	0	Fusarium226
OG0001652	0	0	0	0	0	0	Fusarium226
OG0001653	0	0	0	2.80655961561969	0	0	Fusarium226
OG0001654	0	0	2.76338177537939	0	0	0	Fusarium226
OG0001655	0	0	0	0	0	0	Fusarium226
OG0001656	0	0	0	0	0	0	Fusarium226
OG0001657	0	0	0	0	0	0	Fusarium226
OG0001659	0	0	0	0	0	0	Fusarium226
OG0001660	0	0	0	0	0	0	Fusarium226
OG0001661	0	0	0	0	0	0	Fusarium226
OG0001662	0	0	0	0	0	0	Fusarium226
OG0001664	0	0	0	0	0	0	Fusarium226
OG0001665	0	5.1119478713073	4.49049538499151	0.350819951952462	0.193555835559979	0	Fusarium226
OG0001666	0	0	0	0	0	0	Fusarium226
OG0001667	28.8537920281069	0	0	0	0	0	Fusarium226
OG0001668	0	15.6365464298812	0	0	0	0	Fusarium226
OG0001669	0	22.552711196944	3.10880449730182	0	0	0	Fusarium226
OG0001670	14.4268960140535	0	0	7.89344891893039	0	0	Fusarium226
OG0001671	14.4268960140535	0	0	4.20983942342954	0	4512.94786191647	Fusarium226
OG0001672	0	0	0	0	0	0	Fusarium226
OG0001673	0	0	0	0	0	0	Fusarium226
OG0001674	0	0	0	0	0	0	Fusarium226
OG0001675	0	13.5316267181664	0	0	0	0	Fusarium226
OG0001679	0	0	0	0	0	0	Fusarium226
OG0001681	0	0	0	0	0	0	Fusarium226
OG0001682	0	0	0	0	0	0	Fusarium226
OG0001685	0	0	0	0	0	0	Fusarium226
OG0001687	0	0	0	0	0	0	Fusarium226
OG0001688	0	0	0	0	0	0	Fusarium226
OG0001689	0	0	0	0	0	0	Fusarium226
OG0001690	0	0	0	0	0.387111671119958	0	Fusarium226
OG0001691	0	0	0	0	0	0	Fusarium226
OG0001692	0	0	0	3.85901947147708	0	0	Fusarium226
OG0001693	0	0	0	0	0	0	Fusarium226
OG0001694	0	0	0	0	0	0	Fusarium226
OG0001695	0	0	0	0	0	0	Fusarium226
OG0001696	0	0	0	0	0	0	Fusarium226
OG0001697	0	0	0	0	0	0	Fusarium226
OG0001698	0	0	0	6.66557908709677	0	0	Fusarium226
OG0001700	0	0	0	0	0	0	Fusarium226
OG0001701	0	0	0	0	0	0	Fusarium226
OG0001702	0	0	0	0	0	0	Fusarium226
OG0001703	0	0	0	0	0	0	Fusarium226
OG0001704	0	0	0	0	0	0	Fusarium226
OG0001705	0	0	0	0	0	0	Fusarium226
OG0001706	0	0	0	0	0	0	Fusarium226
OG0001708	0	0	0	0	0	0	Fusarium226
OG0001709	0	2.70632534363328	0	0	0	0	Fusarium226
OG0001710	0	0	0	0	0	0	Fusarium226
OG0001711	0	8.41967884685909	0	0	0	0	Fusarium226
OG0001712	0	0	0	0	0	0	Fusarium226
OG0001713	0	0	0	0	0	0	Fusarium226
OG0001715	0	0	0	0	0	0	Fusarium226
OG0001717	0	3.90913660747029	0	0	0	0	Fusarium226
OG0001718	0	0	0	0	0	0	Fusarium226
OG0001719	0	0	0	0	0	0	Fusarium226
OG0001720	0	0	0	0	0	0	Fusarium226
OG0001721	0	0	0	0	0	0	Fusarium226
OG0001724	0	0	0	0	0	0	Fusarium226
OG0001727	0	0	0	0	0	0	Fusarium226
OG0001728	0	0	0	0	0	0	Fusarium226
OG0001729	0	0	0	0	0	0	Fusarium226
OG0001730	0	0	0	0	0	0	Fusarium226
OG0001731	0	0	0	0	0	0	Fusarium226
OG0001732	0	0	0	0	0	0	Fusarium226
OG0001737	0	0	0	0	0	0	Fusarium226
OG0001738	0	0	0	0	0	0	Fusarium226
OG0001741	0	0	0	0	0	0	Fusarium226
OG0001742	0	0	0	0	0	0	Fusarium226
OG0001746	0	0	0	0	0	0	Fusarium226
OG0001748	0	3.30773097555178	0	0	0	0	Fusarium226
OG0001749	0	0	0	0	0	0	Fusarium226
OG0001751	0	0	0	0	0	0	Fusarium226
OG0001754	0	0	0	0	0	0	Fusarium226
OG0001755	0	0	0	0	0	0	Fusarium226
OG0001756	0	0	0	0	0	0	Fusarium226
OG0001758	0	0	0	0	0	0	Fusarium226
OG0001759	0	0	0	0	0	0	Fusarium226
OG0001761	0	0	0	0	0	0	Fusarium226
OG0001762	0	0	0	0	0	0	Fusarium226
OG0001764	0	0	0	0	0	0	Fusarium226
OG0001765	0	0	0	0	0	0	Fusarium226
OG0001766	0	0	0	0	0	0	Fusarium226
OG0001767	0	0	0	0	0	0	Fusarium226
OG0001768	0	0	0	0	0	0	Fusarium226
OG0001769	0	0	0	0	0	0	Fusarium226
OG0001771	0	0	0	0	0	0	Fusarium226
OG0001772	0	0	0	0	0	0	Fusarium226
OG0001773	0	0	0	0	0	16.8393576937182	Fusarium226
OG0001774	0	0	0	0	0	0	Fusarium226
OG0001776	0	0	0	0	0	0	Fusarium226
OG0001777	0	0	0	0	0	0	Fusarium226
OG0001778	0	0	0	0	0	0	Fusarium226
OG0001779	14.4268960140535	0	0	0	0	1734.45384245297	Fusarium226
OG0001781	0	0	0	0	0	0	Fusarium226
OG0001782	0	0	0	0	0	0	Fusarium226
OG0001783	0	0	0	0	0	0	Fusarium226
OG0001785	0	0	0	0	0	0	Fusarium226
OG0001786	0	0	0	0	0	0	Fusarium226
OG0001787	0	0	0	0	0	0	Fusarium226
OG0001788	0	0	0	0	0	0	Fusarium226
OG0001789	0	0	0	0	0	0	Fusarium226
OG0001792	0	0	0	0	0	0	Fusarium226
OG0001793	0	0	0	0	0	0	Fusarium226
OG0001794	0	0	0	0	0	0	Fusarium226
OG0001795	0	0	0	0	0	0	Fusarium226
OG0001797	0	0	0	0	0	0	Fusarium226
OG0001798	0	16.8393576937182	0	0	0.193555835559979	0	Fusarium226
OG0001799	0	0	0	0	0	0	Fusarium226
OG0001800	0	0	0	0	0	0	Fusarium226
OG0001802	0	0	0	0	0	0	Fusarium226
OG0001803	0	0	0	0	0	0	Fusarium226
OG0001805	0	0	0	0	0	0	Fusarium226
OG0001806	0	0	0	0	0	0	Fusarium226
OG0001807	0	0	0	0	0	0	Fusarium226
OG0001808	0	0	0	0	0	0	Fusarium226
OG0001809	0	0	0	0	0	0	Fusarium226
OG0001810	0	0	0	0	0	0	Fusarium226
OG0001812	0	0	0	0	0	0	Fusarium226
OG0001813	0	9.32178729473685	0	0	0	0	Fusarium226
OG0001814	0	0	0	0	0	0	Fusarium226
OG0001816	0	0	0	0	0	0	Fusarium226
OG0001817	0	0	0	0	0	0	Fusarium226
OG0001818	0	0	0	0	0	0	Fusarium226
OG0001819	0	0	0	0	0	0	Fusarium226
OG0001821	0	0	0	0	0	0	Fusarium226
OG0001822	0	0	0	0	0	0	Fusarium226
OG0001823	0	0	0	0	0	0	Fusarium226
OG0001824	0	0	0	0	0	0	Fusarium226
OG0001825	0	0	0	0	0	0	Fusarium226
OG0001826	0	0	0	0	0	0	Fusarium226
OG0001827	0	0	0	0	0	0	Fusarium226
OG0001828	0	0	0	5.0868893033107	0	0	Fusarium226
OG0001829	0	5.71335350322581	0	0	0	0	Fusarium226
OG0001830	0	0	0	0	0	0	Fusarium226
OG0001832	0	0	0	0	0	0	Fusarium226
OG0001833	0	0	0	0	0	0	Fusarium226
OG0001834	0	0	0	0	0	0	Fusarium226
OG0001835	0	0	0	0	0	0	Fusarium226
OG0001836	0	0	0	0	0	0	Fusarium226
OG0001837	0	0	0	0	0	0	Fusarium226
OG0001838	0	0	0	0	0	0	Fusarium226
OG0001839	0	0	0	0	0	0	Fusarium226
OG0001840	0	0	0	0	0	0	Fusarium226
OG0001841	0	0	0	0	0	0	Fusarium226
OG0001842	0	0	0	0	0	0	Fusarium226
OG0001843	0	0	0	0	0	0	Fusarium226
OG0001844	0	0	0	0	0	0	Fusarium226
OG0001845	0	0	0	6.84098906307301	0	0	Fusarium226
OG0001846	0	0	0	0	0	0	Fusarium226
OG0001847	0	0	0	0	0	0	Fusarium226
OG0001848	0	0	0	0	0	0	Fusarium226
OG0001849	0	0	0	0	0	0	Fusarium226
OG0001852	0	0	0	0	0	0	Fusarium226
OG0001853	0	12.3288154543294	4.14507266306909	0	0	16.8393576937182	Fusarium226
OG0001854	0	0	0	0	0	0	Fusarium226
OG0001856	0	0	0	0	0	0	Fusarium226
OG0001857	0	0	0	0	0	0	Fusarium226
OG0001859	0	0	0	0	0	0	Fusarium226
OG0001860	0	0	0	0	0	0	Fusarium226
OG0001862	0	0	0	0	0	0	Fusarium226
OG0001864	0	0	0	0	0	0	Fusarium226
OG0001865	0	0	0	0	0	0	Fusarium226
OG0001866	0	0	0	0	0	0	Fusarium226
OG0001869	0	0	0	0	0	0	Fusarium226
OG0001870	0	0	0	0	0	0	Fusarium226
OG0001871	0	27.9653618842105	0	0	0	0	Fusarium226
OG0001873	0	0	0	0	0	0	Fusarium226
OG0001874	0	0	0	0	0	0	Fusarium226
OG0001875	0	0	0	0	0	0	Fusarium226
OG0001876	0	0	0	0	0	0	Fusarium226
OG0001877	0	0	0	0	0	0	Fusarium226
OG0001878	0	0	0	0	0	0	Fusarium226
OG0001881	0	0	0	0	0	0	Fusarium226
OG0001882	0	0	0	0	0	0	Fusarium226
OG0001883	0	0	0	0	0	0	Fusarium226
OG0001884	0	0	0	0	0	0	Fusarium226
OG0001885	0	0	0	0	0	0	Fusarium226
OG0001886	0	0	0	0	0	0	Fusarium226
OG0001887	0	0	0	0	0	0	Fusarium226
OG0001888	0	27.9653618842105	0	0	0.193555835559979	0	Fusarium226
OG0001890	0	0	0	0	0	0	Fusarium226
OG0001892	0	0	0	0	0	0	Fusarium226
OG0001893	0	0	0	0	0	0	Fusarium226
OG0001896	0	0	0	0	0	0	Fusarium226
OG0001898	0	0	0	0	0	0	Fusarium226
OG0001900	0	0	0	0	0	0	Fusarium226
OG0001901	0	0	0	0	0	0	Fusarium226
OG0001903	0	0	0	0	0	0	Fusarium226
OG0001905	0	0	0	0	0	0	Fusarium226
OG0001906	14.4268960140535	0	0	42.9754441141766	0	0	Fusarium226
OG0001907	0	0	0	0	0	0	Fusarium226
OG0001908	0	0	0	0	0	0	Fusarium226
OG0001909	0	0	0	0	0	0	Fusarium226
OG0001910	0	0	0	0	0	0	Fusarium226
OG0001911	692.491008674566	12.6295182702886	0	3.85901947147708	0	0	Fusarium226
OG0001913	0	0	0	0	0	0	Fusarium226
OG0001914	0	0	0	0	0	0	Fusarium226
OG0001915	0	0	0	0	0	0	Fusarium226
OG0001916	0	0	0	0	0	0	Fusarium226
OG0001917	0	0	0	0	0	0	Fusarium226
OG0001918	692.491008674566	0	0	0	0	0	Fusarium226
OG0001919	0	0	0	0	0	0	Fusarium226
OG0001920	0	0	0	0	0	0	Fusarium226
OG0001921	0	0	0	0	0	0	Fusarium226
OG0001922	0	0	0	0	0	0	Fusarium226
OG0001923	0	0	0	0	0	0	Fusarium226
OG0001924	0	0	0	0	0	0	Fusarium226
OG0001925	0	0	0	0	0	0	Fusarium226
OG0001926	0	5.1119478713073	0	0	0	0	Fusarium226
OG0001927	0	0	0	0	0	0	Fusarium226
OG0001928	0	0	0	0	0	0	Fusarium226
OG0001930	0	0	0	0	0	0	Fusarium226
OG0001931	0	0	0	0	0	0	Fusarium226
OG0001932	0	0	0	0	0	0	Fusarium226
OG0001933	0	0	0	0	0	0	Fusarium226
OG0001934	0	0	0	0	0	0	Fusarium226
OG0001935	0	14.4337351660441	0	25.7852664685059	0	16.8393576937182	Fusarium226
OG0001936	0	0	0	0	0	0	Fusarium226
OG0001937	0	0	0	0	0	0	Fusarium226
OG0001938	0	0	0	0	0	0	Fusarium226
OG0001939	0	0	0	0	0	0	Fusarium226
OG0001940	0	0	0	0	0	0	Fusarium226
OG0001941	0	0	0	0	0	0	Fusarium226
OG0001942	0	0	0	0	0	0	Fusarium226
OG0001943	0	0	0	0	0	0	Fusarium226
OG0001945	0	0	0	0	0	0	Fusarium226
OG0001947	0	0	0	0	0	0	Fusarium226
OG0001948	0	0	0	0	0	0	Fusarium226
OG0001950	0	0	0	0	0	0	Fusarium226
OG0001952	0	5.41265068726656	0	0	0	0	Fusarium226
OG0001953	0	0	0.690845443844848	0	0	0	Fusarium226
OG0001955	0	0	0	0	0	0	Fusarium226
OG0001956	0	24.0562252767402	0	0	0	0	Fusarium226
OG0001957	0	0	0	0	0	0	Fusarium226
OG0001958	0	0	0	0	0	0	Fusarium226
OG0001959	0	0	0	0	0	0	Fusarium226
OG0001960	0	0	0	0	0	0	Fusarium226
OG0001961	0	0	0	0	0	0	Fusarium226
OG0001962	0	0	0	0	0	0	Fusarium226
OG0001966	0	0	0	0	0	0	Fusarium226
OG0001968	0	0	0	0	0	0	Fusarium226
OG0001969	0	0	0	0	0	0	Fusarium226
OG0001971	0	0	0	0	0	0	Fusarium226
OG0001972	0	0	0	0	0	0	Fusarium226
OG0001973	0	0	0	0	0	0	Fusarium226
OG0001974	0	0	0	0	0	0	Fusarium226
OG0001975	0	0	0	0	0	0	Fusarium226
OG0001976	0	0	0	0	0	0	Fusarium226
OG0001977	0	0	0	0	0	0	Fusarium226
OG0001978	0	0	0	0	0	0	Fusarium226
OG0001979	0	0	0	0	0	0	Fusarium226
OG0001982	0	0	0	0	0	0	Fusarium226
OG0001983	0	10.5245985585739	0	0	0	0	Fusarium226
OG0001985	0	0	0	0	0	0	Fusarium226
OG0001987	577.075840562138	0	0	0	0.193555835559979	0	Fusarium226
OG0001988	0	0	0	0	0	0	Fusarium226
OG0001989	0	0	0	0	0	0	Fusarium226
OG0001990	0	0	0	0	0	0	Fusarium226
OG0001991	0	0	0	0	0	0	Fusarium226
OG0001992	0	0	0	0	0	0	Fusarium226
OG0001993	0	4.81124505534805	0	5.78852920721562	0	0	Fusarium226
OG0001994	0	0	0	0	0	0	Fusarium226
OG0001995	0	0	0	0	0	0	Fusarium226
OG0001996	0	0	0	0	0	0	Fusarium226
OG0001997	0	0	0	0	0	0	Fusarium226
OG0001998	0	0	0	0	0	0	Fusarium226
OG0001999	0	0	0	0	0	0	Fusarium226
OG0002002	0	9.02108447877759	0	0	0	0	Fusarium226
OG0002005	0	0	0	0	0	0	Fusarium226
OG0002009	0	0	0	0	0	0	Fusarium226
OG0002011	0	0	0	0	0	0	Fusarium226
OG0002012	0	0	0	0	0	0	Fusarium226
OG0002013	0	0	0	0	0	0	Fusarium226
OG0002014	0	0	0	0	0	0	Fusarium226
OG0002015	0	0	0	0	0	0	Fusarium226
OG0002016	0	0	2.07253633153454	5.26229927928693	0	0	Fusarium226
OG0002017	0	0	0	0	0	0	Fusarium226
OG0002018	0	0	0	7.19180901502547	0	0	Fusarium226
OG0002019	0	0	0	0	0	0	Fusarium226
OG0002021	0	0	0	0	0	0	Fusarium226
OG0002022	0	0	0	0	0	0	Fusarium226
OG0002023	0	0	0	6.13934915916808	0	0	Fusarium226
OG0002024	0	0	0	0	0	0	Fusarium226
OG0002025	0	0	0	0	0	0	Fusarium226
OG0002027	0	0	0	0	0	0	Fusarium226
OG0002029	0	6.01405631918506	0	0	0	0	Fusarium226
OG0002031	0	0	0	0	0	0	Fusarium226
OG0002032	0	0	0	0	0	0	Fusarium226
OG0002033	0	0	0	0	0	0	Fusarium226
OG0002035	0	0	0	10.5245985585739	0	0	Fusarium226
OG0002037	0	0	0	0	0	0	Fusarium226
OG0002038	0	0	22.79789964688	0	0	0	Fusarium226
OG0002040	0	0	0	0	0	0	Fusarium226
OG0002041	0	0	0	0	0	0	Fusarium226
OG0002042	0	0	0	0	0	0	Fusarium226
OG0002043	0	0	0	0	0	0	Fusarium226
OG0002045	0	0	0	0	0	0	Fusarium226
OG0002046	0	0	0	0	0	0	Fusarium226
OG0002047	0	0	0	0	0	0	Fusarium226
OG0002048	0	0	0	0	0	0	Fusarium226
OG0002049	0	0	0	0	0	0	Fusarium226
OG0002050	0	0	0	0	0	0	Fusarium226
OG0002051	0	0	0	0	0	0	Fusarium226
OG0002052	0	0	0	0	0	0	Fusarium226
OG0002053	0	0	0	0	0	0	Fusarium226
OG0002054	0	0	0	0	0	0	Fusarium226
OG0002055	0	0	0	0	0	0	Fusarium226
OG0002056	0	0	0	0	0	0	Fusarium226
OG0002057	0	0	0	0	0	0	Fusarium226
OG0002058	476.087568463764	0	0	0	0	0	Fusarium226
OG0002059	0	0	0	0	0	0	Fusarium226
OG0002060	0	0	0	0	0	0	Fusarium226
OG0002061	0	0	0	0	0	0	Fusarium226
OG0002062	0	0	0	0	0	0	Fusarium226
OG0002063	0	0	0	0	0	0	Fusarium226
OG0002064	0	0	0	0	0	0	Fusarium226
OG0002065	0	0	0	0	0	0	Fusarium226
OG0002066	0	0	0	0	0	0	Fusarium226
OG0002067	0	0	0	0	0	0	Fusarium226
OG0002069	0	0	0	0	0	0	Fusarium226
OG0002070	0	0	0	0	0	0	Fusarium226
OG0002071	0	0	0	0	0	0	Fusarium226
OG0002072	0	0	0	0	0	0	Fusarium226
OG0002073	0	0	0	0	0	0	Fusarium226
OG0002074	0	0	0	0	0	0	Fusarium226
OG0002076	0	0	0	0	0	0	Fusarium226
OG0002077	0	0	0	0	0	0	Fusarium226
OG0002078	0	0	0	0	0	0	Fusarium226
OG0002079	0	0	0	0	0	0	Fusarium226
OG0002080	0	0	0	0	0	0	Fusarium226
OG0002081	0	0	0	0	0	0	Fusarium226
OG0002082	0	0	0	0	0	0	Fusarium226
OG0002083	0	0	0	0	0	0	Fusarium226
OG0002084	0	0	0	0	0	0	Fusarium226
OG0002085	0	0	0	0	0	0	Fusarium226
OG0002086	0	0	0	0	0	0	Fusarium226
OG0002087	0	0	0	0	0	0	Fusarium226
OG0002088	432.806880421604	0	0	1.92950973573854	0	0	Fusarium226
OG0002089	0	0	0	0	0	0	Fusarium226
OG0002090	0	0	0	0	0	0	Fusarium226
OG0002091	0	0	0	0	0	0	Fusarium226
OG0002092	0	0	0	0	0	0	Fusarium226
OG0002093	0	0	0	0	0	0	Fusarium226
OG0002094	0	0	3.45422721922424	9.12131875076401	0	0	Fusarium226
OG0002095	0	0	0	0.526229927928693	0.193555835559979	0	Fusarium226
OG0002096	0	0	0	0	0	0	Fusarium226
OG0002097	0	0	0	0	0	0	Fusarium226
OG0002100	0	0	0	0	0	0	Fusarium226
OG0002101	0	0	0	0	0	0	Fusarium226
OG0002102	0	0	0	0	0	0	Fusarium226
OG0002104	0	0	0	0	0	0	Fusarium226
OG0002105	0	0	0	0	0	0	Fusarium226
OG0002107	0	0	0	0	0	0	Fusarium226
OG0002108	0	0	0	0	0	0	Fusarium226
OG0002109	0	0	0	8.41967884685908	0	0	Fusarium226
OG0002110	0	0	0	0	0	0	Fusarium226
OG0002112	0	0	0	0	0	0	Fusarium226
OG0002113	0	0	0	0	0	0	Fusarium226
OG0002114	822.333072801047	0	0	4.38524939940577	0.387111671119958	0	Fusarium226
OG0002115	0	0	0	0	0	0	Fusarium226
OG0002116	0	0	0	0	0	0	Fusarium226
OG0002117	0	0	0	0	0	0	Fusarium226
OG0002118	0	0	0	0	0	0	Fusarium226
OG0002121	0	0	0	0	0	0	Fusarium226
OG0002122	0	0	0	0	0	0	Fusarium226
OG0002123	0	0	0	0	0	0	Fusarium226
OG0002124	0	0.300702815959253	0	0	0	0	Fusarium226
OG0002125	0	0	0	0	0	0	Fusarium226
OG0002126	0	0	0	0	0	0	Fusarium226
OG0002130	0	0	0	0	0	0	Fusarium226
OG0002132	0	0	0	0	0	0	Fusarium226
OG0002133	0	0	0	0	0	0	Fusarium226
OG0002136	0	0	3.10880449730182	3.50819951952462	0	0	Fusarium226
OG0002137	0	0	0	0	0	0	Fusarium226
OG0002138	0	0	0	0	0	0	Fusarium226
OG0002142	0	0	5.00862946787515	0	0	0	Fusarium226
OG0002143	0	0	0	0	0	0	Fusarium226
OG0002144	0	0	0	0.175409975976231	0	0	Fusarium226
OG0002145	0	0	0	0	0	0	Fusarium226
OG0002147	0	0	0	0	0	0	Fusarium226
OG0002148	0	0	0	0	0	0	Fusarium226
OG0002149	0	0	0	0	0	0	Fusarium226
OG0002151	0	0	0	0	0	0	Fusarium226
OG0002153	0	3.60843379151104	0	2.63114963964346	0	0	Fusarium226
OG0002154	461.660672449711	11.4267070064516	0	0	0	0	Fusarium226
OG0002157	0	0	0	0	0	0	Fusarium226
OG0002161	0	0	0	0	0	0	Fusarium226
OG0002164	0	0	0	0	0	0	Fusarium226
OG0002166	0	0	0	0	0	0	Fusarium226
OG0002167	0	0	0	0	0	0	Fusarium226
OG0002168	0	0	0	0	0	0	Fusarium226
OG0002169	0	0	0	0	0	0	Fusarium226
OG0002170	0	0	0	0	0	0	Fusarium226
OG0002172	0	0	0	0	0	0	Fusarium226
OG0002173	0	0	0	13.681978126146	0	0	Fusarium226
OG0002174	0	62.8468885354839	0	0.175409975976231	0.193555835559979	16.8393576937182	Fusarium226
OG0002176	0	0	0	0	0	0	Fusarium226
OG0002178	0	0	0	0	0	0	Fusarium226
OG0002179	0	0	0	0	0	0	Fusarium226
OG0002180	0	0	0	0	0	0	Fusarium226
OG0002181	0	0	0	0	0	0	Fusarium226
OG0002183	0	0	0	0	0	0	Fusarium226
OG0002184	0	0	0	0	0	0	Fusarium226
OG0002185	0	0	0	0	0	0	Fusarium226
OG0002189	0	0	0	0	0	0	Fusarium226
OG0002191	0	0	0	0	0	0	Fusarium226
OG0002192	0	0	0	0	0	0	Fusarium226
OG0002193	0	0	0	0	0	0	Fusarium226
OG0002194	0	0	0	0	0	0	Fusarium226
OG0002195	0	0	0	0	0	0	Fusarium226
OG0002196	764.625488744833	8.11897603089983	0	0	0	0	Fusarium226
OG0002197	0	6.31475913514432	0	0	0	0	Fusarium226
OG0002198	0	0	0	0	0	0	Fusarium226
OG0002200	0	0	0	0	0	0	Fusarium226
OG0002202	0	0	0	0	0	0	Fusarium226
OG0002204	0	0	0	0	0	0	Fusarium226
OG0002205	0	0	0	0	0	0	Fusarium226
OG0002206	0	0	0	0	0	0	Fusarium226
OG0002207	0	0	0	0	0	0	Fusarium226
OG0002208	0	0	0	0	0	0	Fusarium226
OG0002209	0	0	0	0	0	0	Fusarium226
OG0002210	0	0	0	0	0	16.8393576937182	Fusarium226
OG0002212	0	0	0	0	0	0	Fusarium226
OG0002213	0	0	0	0	0	0	Fusarium226
OG0002214	0	0	0	0	0	0	Fusarium226
OG0002216	0	0	0	0	0	0	Fusarium226
OG0002218	0	0	0	0	0	0	Fusarium226
OG0002219	0	0	0	0	0	0	Fusarium226
OG0002221	0	0	0	0	0	0	Fusarium226
OG0002222	0	0	0	0	0	0	Fusarium226
OG0002223	0	0	0	0	0	0	Fusarium226
OG0002224	0	0	0	0	0	0	Fusarium226
OG0002225	0	0	0	0	0	0	Fusarium226
OG0002226	0	0	0	8.06885889490662	0	0	Fusarium226
OG0002227	0	0	0	0	0	0	Fusarium226
OG0002228	0	0	0	0	0	0	Fusarium226
OG0002229	0	5.71335350322581	2.07253633153454	4.20983942342954	0	0	Fusarium226
OG0002233	0	0	0	0	0	0	Fusarium226
OG0002236	0	0.902108447877759	0	0	34.2593828941163	8806.9840738146	Fusarium226
OG0002237	0	0	0	13.5065681501698	0	0	Fusarium226
OG0002240	0	0	0	0	0	0	Fusarium226
OG0002241	0	0	0	0	0	0	Fusarium226
OG0002243	0	0	0	0	0	0	Fusarium226
OG0002244	0	0	0	0	0	0	Fusarium226
OG0002245	836.759968815101	4.5105422393888	5.35405218979757	3.50819951952462	0	0	Fusarium226
OG0002246	0	0	0	0	0	0	Fusarium226
OG0002247	0	0	0	0	0	0	Fusarium226
OG0002248	0	0	8.29014532613818	0	0	0	Fusarium226
OG0002249	0	0	0	0	0	0	Fusarium226
OG0002253	14.4268960140535	18.0421689575552	11.5716611844012	0	73.164105841672	0	Fusarium226
OG0002254	0	0	0	0	0	0	Fusarium226
OG0002255	0	0	0	0	0	0	Fusarium226
OG0002257	0	0	0	0	0	0	Fusarium226
OG0002261	0	0	0	0	0	0	Fusarium226
OG0002262	0	0	0	4.73606935135823	0	0	Fusarium226
OG0002263	0	0	0	0	0	0	Fusarium226
OG0002264	0	0	0	0	0	0	Fusarium226
OG0002265	0	0	0	0	0	0	Fusarium226
OG0002267	0	0	0	0	0	0	Fusarium226
OG0002268	0	0	0	0	0	0	Fusarium226
OG0002269	0	0	0	0	0	0	Fusarium226
OG0002270	0	0	0	0	0	0	Fusarium226
OG0002273	0	0	0	0	0	0	Fusarium226
OG0002274	0	0	0	0	0	0	Fusarium226
OG0002275	0	0	0	0	0	0	Fusarium226
OG0002277	0	0	0	0	0	0	Fusarium226
OG0002285	0	0	0	0	0	0	Fusarium226
OG0002289	0	0	0	0	0	0	Fusarium226
OG0002291	0	0	0	0	0	0	Fusarium226
OG0002292	0	0	0	0	0	0	Fusarium226
OG0002293	0	0	0	0	0	0	Fusarium226
OG0002295	0	0	0	0	0	0	Fusarium226
OG0002297	0	0	0	0	0	0	Fusarium226
OG0002298	0	0	0	0	0	0	Fusarium226
OG0002299	0	0	0	0	0	0	Fusarium226
OG0002300	0	0	0	0	0	16.8393576937182	Fusarium226
OG0002301	0	0	0	0	0	0	Fusarium226
OG0002302	0	0	0	0	0	0	Fusarium226
OG0002303	0	0	0	0	0	0	Fusarium226
OG0002305	0	0	0	0	0	0	Fusarium226
OG0002306	764.625488744833	0	0	0	0	0	Fusarium226
OG0002307	0	0	0	0	0	0	Fusarium226
OG0002308	0	0	0	0	0	0	Fusarium226
OG0002309	0	0	0	8.06885889490662	0	0	Fusarium226
OG0002311	0	0	0	0	0	0	Fusarium226
OG0002313	0	0	0	0	0	0	Fusarium226
OG0002315	0	0	0	0	0	0	Fusarium226
OG0002316	0	0	0	0	0	0	Fusarium226
OG0002317	0	0	0	0	0	0	Fusarium226
OG0002319	0	9.02108447877759	0	0	0	0	Fusarium226
OG0002321	0	6.01405631918506	0	0	0	0	Fusarium226
OG0002322	0	0	0	3.33278954354839	0	0	Fusarium226
OG0002323	0	0	0	0	0	0	Fusarium226
OG0002324	0	0	0	0	0	0	Fusarium226
OG0002325	0	0	0	0	0	0	Fusarium226
OG0002326	0	0	0	0	0	0	Fusarium226
OG0002327	0	0	2.76338177537939	0	0	0	Fusarium226
OG0002329	0	0	0	0	0	0	Fusarium226
OG0002330	0	0	0	0	0	0	Fusarium226
OG0002331	0	0	0	0	0	0	Fusarium226
OG0002332	0	0	0	0	0	0	Fusarium226
OG0002334	0	0	0	0	0	0	Fusarium226
OG0002336	0	0	0	0	0	0	Fusarium226
OG0002338	0	0	0	0	0	0	Fusarium226
OG0002341	0	0	0	0	0	0	Fusarium226
OG0002342	0	0	0	0	0	0	Fusarium226
OG0002343	0	0	0	0	0	0	Fusarium226
OG0002344	0	0	0	0	0	0	Fusarium226
OG0002346	0	0	0	0	0	0	Fusarium226
OG0002348	0	0	0	0	0	0	Fusarium226
OG0002349	0	0	0	0	0	0	Fusarium226
OG0002350	0	0	0	0	0	0	Fusarium226
OG0002351	0	0	0	0	0	0	Fusarium226
OG0002352	0	0	0	0	0	0	Fusarium226
OG0002353	0	0	0	0	0	0	Fusarium226
OG0002355	0	0	0	0	0	0	Fusarium226
OG0002356	0	0	6.90845443844848	0	0	0	Fusarium226
OG0002358	0	0	0	0	0	0	Fusarium226
OG0002360	0	0	0	0	0	0	Fusarium226
OG0002361	0	4.20983942342954	0	0	0	0	Fusarium226
OG0002362	0	0	0	0	0	0	Fusarium226
OG0002365	0	0	0	0	0	0	Fusarium226
OG0002366	0	0	0	0	0	0	Fusarium226
OG0002367	0	0	0	0	0	0	Fusarium226
OG0002368	0	0	0	0	0	0	Fusarium226
OG0002369	0	0	0	0	0	0	Fusarium226
OG0002370	0	0	0	0	0	0	Fusarium226
OG0002372	0	0	0	0	0	0	Fusarium226
OG0002373	0	0	0	0	0	0	Fusarium226
OG0002375	0	0	0	0	0	0	Fusarium226
OG0002376	0	0	0	0	0	0	Fusarium226
OG0002377	0	0	0	0	0	0	Fusarium226
OG0002379	0	0	0	0	0	0	Fusarium226
OG0002380	0	0	0	0	0	0	Fusarium226
OG0002382	0	0	0	2.280329687691	0	0	Fusarium226
OG0002385	0	0	0	0	0	0	Fusarium226
OG0002389	0	0	0	0	0	0	Fusarium226
OG0002390	0	0	0	0	0	0	Fusarium226
OG0002391	0	0	0	0	0	0	Fusarium226
OG0002392	0	0	0	0	0	0	Fusarium226
OG0002394	0	0	0	0	0	0	Fusarium226
OG0002395	0	0	0	0	0	0	Fusarium226
OG0002397	0	0	0	0	0	0	Fusarium226
OG0002398	0	0	0	0	0	0	Fusarium226
OG0002400	0	12.3288154543294	0	19.1196873814092	0	0	Fusarium226
OG0002401	0	0	0	0	0	0	Fusarium226
OG0002403	0	0	0	0	0	0	Fusarium226
OG0002404	0	0	0	0	0	0	Fusarium226
OG0002406	0	0	0	0	0	0	Fusarium226
OG0002407	0	0	0	0	0	0	Fusarium226
OG0002408	0	0	0	0	0	0	Fusarium226
OG0002412	0	0	0	0	0	0	Fusarium226
OG0002415	0	0	0	0	0	0	Fusarium226
OG0002417	0	11.4267070064516	0	0	0	0	Fusarium226
OG0002418	0	0	0	0	0	0	Fusarium226
OG0002419	0	0	0	0	0	0	Fusarium226
OG0002420	0	0	0	0	0.580667506679937	0	Fusarium226
[truncated: 6,825 more rows]
