# Supplementary material for: Genome-resolved metatranscriptomics reveals conserved root colonization determinants in a synthetic microbiota
Source: Nat Commun. 2023 Dec 13;14:8274. doi: 10.1038/s41467-023-43688-z (PMC10719396; doi:10.1038/s41467-023-43688-z)
Supplement: Supplementary file 11 — Source Data [file 41467_2023_43688_MOESM11_ESM.zip › Source Data/Main_figures/figure3/figures_d-e/Plecuc1_normcounts_MvsR.csv]

	NumReads_A.sf	NumReads_B.sf	NumReads_Bpre.sf	NumReads_C.sf	NumReads_D.sf	NumReads_E.sf	Strain
OG0000000	9.22523598626753	30.4852210703893	121.104178355742	30.2349325915123	121.596004553856	28.8997819906929	Plecuc1
OG0000001	0	0	0	0	0	0	Plecuc1
OG0000002	0	5.39561434874147	0	0	0	0	Plecuc1
OG0000003	0	0	46.5525810949648	0	0	0	Plecuc1
OG0000004	0	15.6472816113503	0	0	0	0	Plecuc1
OG0000005	0	0	0	0	0	0	Plecuc1
OG0000006	0	0	0	0	0	0	Plecuc1
OG0000007	0	7.82364080567513	0	0	0	0	Plecuc1
OG0000008	0	0.269780717437073	0	0	0	0	Plecuc1
OG0000009	0	0	0	0	0	0	Plecuc1
OG0000010	68.0361153987231	14.837939459039	1.34935017666565	0.479919564944639	78.4320548853877	14.4498909953465	Plecuc1
OG0000011	177.58579273565	7.28407937080098	8.09610105999388	0	0	43.3496729860394	Plecuc1
OG0000012	0	6.20495650105269	0	0	0	14.4498909953465	Plecuc1
OG0000013	1.15315449828344	42.6253533550576	44.5285558299664	13.9176673833945	88.4334578573499	6762.54898582214	Plecuc1
OG0000015	0	10.2516672626088	26.6496659891465	21.1164608575641	0	0	Plecuc1
OG0000016	0	0	0	0	111.594601581894	28.8997819906929	Plecuc1
OG0000018	0	17.5357466334098	29.0110287983114	0	0	0	Plecuc1
OG0000019	0	4.58627219643025	0	0	0	0	Plecuc1
OG0000021	0	0	0	0	0	0	Plecuc1
OG0000022	0	7.01429865336391	8.43343860416029	0	0	0	Plecuc1
OG0000023	194.883110209902	2.69780717437073	11.1321389574916	0	0	0	Plecuc1
OG0000024	48.4324889279046	214.475670362473	51.9499818016274	174.210802074904	2.63194815051637	0	Plecuc1
OG0000025	0	0	0	0	0	0	Plecuc1
OG0000027	0	0	0	0	0	0	Plecuc1
OG0000028	0	4.85605291386732	0	0	0	0	Plecuc1
OG0000029	0	0	115.369440104913	0	103.698757130345	0	Plecuc1
OG0000032	0	0	0	0	0	0	Plecuc1
OG0000033	0	0	0	0	0	0	Plecuc1
OG0000036	0	0	2.36136280916488	0	0	0	Plecuc1
OG0000037	3.45946349485033	6.47473721848976	29.6857038866442	0	0	0	Plecuc1
OG0000038	34.5946349485033	0	5.39740070666259	0	0	0	Plecuc1
OG0000039	0	0	0	0	42.1111704082619	0	Plecuc1
OG0000040	0	0	118.742815546577	0	0	0	Plecuc1
OG0000041	0	0	0	0	0	0	Plecuc1
OG0000042	10.378390484551	19.1544309380322	0	73.4276934365298	0	0	Plecuc1
OG0000045	0	16.4566237636615	1.34935017666565	0	37.9000533674357	0	Plecuc1
OG0000046	0	0	0	0	0	0	Plecuc1
OG0000047	0	0	0	0	0	0	Plecuc1
OG0000048	0	8.90276367542343	0	16.7971847730624	0	0	Plecuc1
OG0000050	0	0	5.734738250829	0	0	0	Plecuc1
OG0000051	0	0	32.3844042399755	0	23.6875333546473	0	Plecuc1
OG0000052	0	0	0	0	0	0	Plecuc1
OG0000053	0	0	0	0	0	0	Plecuc1
OG0000054	77.2613513849906	0	0	0	0	0	Plecuc1
OG0000055	44.9730254330542	35.0714932668196	0.337337544166412	24.9558173771212	0	0	Plecuc1
OG0000056	0	0	11.8068140458244	0	0	0	Plecuc1
OG0000057	1.15315449828344	7.55386008823806	0	0.479919564944639	81.5903926660073	14.4498909953465	Plecuc1
OG0000058	0	0	0	0	0	0	Plecuc1
OG0000059	0	2.15824573949659	0	0	0	0	Plecuc1
OG0000060	1.15315449828344	8.63298295798635	0	8.63855216900351	0	0	Plecuc1
OG0000061	0	0	0	0	0	0	Plecuc1
OG0000064	0	0	0	0	0	0	Plecuc1
OG0000065	0	0	0	0	0	0	Plecuc1
OG0000066	0	7.01429865336391	70.1662091866137	16.7971847730624	0	0	Plecuc1
OG0000067	0	9.98188654517172	0	0	0	0	Plecuc1
OG0000068	0	0	0	0	0	0	Plecuc1
OG0000069	0	9.71210582773464	0	0	0	0	Plecuc1
OG0000071	0	32.913247527323	0	0	0	0	Plecuc1
OG0000072	0	0	33.3964168724748	0	0	0	Plecuc1
OG0000073	16.1441629759682	9.1725443928605	0	0	0	0	Plecuc1
OG0000074	0	19.9637730903434	0	0	0	0	Plecuc1
OG0000075	1.15315449828344	7.82364080567513	0	0	0	0	Plecuc1
OG0000076	0	0	0	0	0	0	Plecuc1
OG0000077	0	0	0	0	0	0	Plecuc1
OG0000078	0	0	0	0	0	0	Plecuc1
OG0000079	0	0	0	0	0	0	Plecuc1
OG0000080	0	0	0	0	0	0	Plecuc1
OG0000081	0	0	0	0	0	0	Plecuc1
OG0000082	48.4324889279046	29.9456596355152	1.34935017666565	0.479919564944639	0	0	Plecuc1
OG0000083	0	0	0	0	0	0	Plecuc1
OG0000084	0	0	12.1441515899908	0	113.173770472204	0	Plecuc1
OG0000085	0	2.69780717437073	0	1.43975869483392	0	0	Plecuc1
OG0000087	0	0	0	13.9176673833945	0	0	Plecuc1
OG0000089	121.081222319761	0	1.01201263249924	33.5943695461248	1.57916889030982	14.4498909953465	Plecuc1
OG0000090	0	11.06100941492	0	0	0	0	Plecuc1
OG0000091	0	0	0	0	0	0	Plecuc1
OG0000092	0	0	0	0	0	2109.68408532058	Plecuc1
OG0000093	1.15315449828344	0	18.5535649291526	0	103.172367500242	0	Plecuc1
OG0000096	0	12.9494744369795	0	14.3975869483392	0	0	Plecuc1
OG0000097	0	0	7.08408842749465	10.5582304287821	0	0	Plecuc1
OG0000098	0	0	8.09610105999388	0	0	0	Plecuc1
OG0000099	0	0	0	4.79919564944639	0	0	Plecuc1
OG0000100	0	0	0.674675088332824	0	0	0	Plecuc1
OG0000101	0	2.69780717437073	0	12.4779086885606	0	0	Plecuc1
OG0000102	0	0	0	0	0	0	Plecuc1
OG0000104	0	9.71210582773464	0	0	0	0	Plecuc1
OG0000106	0	24.5500452867737	56.3353698757908	0	45.2695081888815	0	Plecuc1
OG0000107	0	0	0.674675088332824	0	0	0	Plecuc1
OG0000108	0	0	353.867083830566	26.8754956368998	0	2283.08277726474	Plecuc1
OG0000109	63.4234974055893	1.61868430462244	53.6366695224595	0	0	0	Plecuc1
OG0000110	0	0	11.8068140458244	0	0.526389630103273	0	Plecuc1
OG0000111	87.6397418695416	5.66539506617854	260.42458409647	7.67871303911423	102.645977870138	0	Plecuc1
OG0000113	0	0	0	0	0	0	Plecuc1
OG0000115	0	0	22.938953003316	0	0	0	Plecuc1
OG0000116	0	0	73.8769221724442	11.0381499937267	0	0	Plecuc1
OG0000117	1.15315449828344	0	0	0	0	0	Plecuc1
OG0000118	0	0	0	0	1.05277926020655	0	Plecuc1
OG0000119	0	0	0	0	0	0	Plecuc1
OG0000121	0	0	0	0	0	0	Plecuc1
OG0000122	0	0	0	0	0	0	Plecuc1
OG0000123	0	0	0	0	0	0	Plecuc1
OG0000124	0	0	0	0	0	0	Plecuc1
OG0000125	0	0	0	0	0	0	Plecuc1
OG0000126	0	0	0	0	0	0	Plecuc1
OG0000128	0	0	0	0	0	0	Plecuc1
OG0000129	0	0	0	0	0	0	Plecuc1
OG0000130	1.15315449828344	1.88846502205951	0	0	0	0	Plecuc1
OG0000131	0	5.1258336313044	0	0	0	0	Plecuc1
OG0000132	0	0	0	0	0	0	Plecuc1
OG0000133	0	0	0	0	0	0	Plecuc1
OG0000134	0	0	17.204214752487	0	0	0	Plecuc1
OG0000135	0	0	8.43343860416029	0	0	0	Plecuc1
OG0000136	0	0	0	0	1.57916889030982	4739.56424647364	Plecuc1
OG0000137	0	3.23736860924488	0	0	0	0	Plecuc1
OG0000138	0	0	6.07207579499541	0	0	0	Plecuc1
OG0000139	1.15315449828344	284.348876178675	60.0460828616213	35.0341282409587	11.580571862272	86.6993459720787	Plecuc1
OG0000140	0	0	0	0	0	0	Plecuc1
OG0000141	0	0	0	0.479919564944639	0	0	Plecuc1
OG0000143	0	0	0	0	0	0	Plecuc1
OG0000144	0	0	0	0	0	0	Plecuc1
OG0000145	0	0	0	0	0	0	Plecuc1
OG0000146	0	0	0	0	0	0	Plecuc1
OG0000147	0	5.66539506617854	0	0	0	0	Plecuc1
OG0000148	26.5225534605192	0	0	0	0	0	Plecuc1
OG0000149	0	0	0	0	0	0	Plecuc1
OG0000150	1.15315449828344	11.06100941492	0	22.0762999874534	0.526389630103273	0	Plecuc1
OG0000152	0	0	0	0	0	0	Plecuc1
OG0000153	0	0	0	13.4377478184499	0	0	Plecuc1
OG0000154	0	0	0	0	0	0	Plecuc1
OG0000155	0	0	0	0	0	0	Plecuc1
OG0000156	0	0	0	0	0	0	Plecuc1
OG0000157	0	0	0	0	0	0	Plecuc1
OG0000159	1.15315449828344	0	77.5876351582747	19.6767021627302	111.594601581894	0	Plecuc1
OG0000161	2.30630899656688	5.1258336313044	24.2883031799816	6.71887390922495	0	0	Plecuc1
OG0000162	0	0	0	0	0	0	Plecuc1
OG0000163	0	4.58627219643025	0	0	0	0	Plecuc1
OG0000164	100.324441350659	19.6939923729064	1.68668772083206	18.2369434678963	0	0	Plecuc1
OG0000166	0	0	0	0	0	0	Plecuc1
OG0000167	0	0	0	0	0	0	Plecuc1
OG0000168	0	0	0	0	0	0	Plecuc1
OG0000169	0	1.61868430462244	0	0	0	0	Plecuc1
OG0000170	0	0	0	0	0	0	Plecuc1
OG0000171	0	0	0	0	0	0	Plecuc1
OG0000172	0	0	0	0	0	0	Plecuc1
OG0000173	0	0	14.8428519433221	0.479919564944639	0	14.4498909953465	Plecuc1
OG0000174	0	0	0	0	0	0	Plecuc1
OG0000175	0	0	0	0	0	0	Plecuc1
OG0000176	0	0	0	0	0	0	Plecuc1
OG0000177	0	0	0	0	0	0	Plecuc1
OG0000178	0	14.568158741602	0	0	0	0	Plecuc1
OG0000179	0	0	10.4574638691588	0	0	0	Plecuc1
OG0000180	0	0	0	0	0	0	Plecuc1
OG0000181	0	0	0	0	0	0	Plecuc1
OG0000184	0	0	0	0	0	0	Plecuc1
OG0000185	0	0	0	0	0	0	Plecuc1
OG0000187	1.15315449828344	0	0	9.11847173394815	0	0	Plecuc1
OG0000188	0	0	0	0	0	0	Plecuc1
OG0000189	0	10.2516672626088	14.5055143991557	0	0	14.4498909953465	Plecuc1
OG0000190	33.4414804502198	3.23736860924488	0	0	0	0	Plecuc1
OG0000192	0	0	0	0	0	0	Plecuc1
OG0000193	0	0	20.2402526499847	0	0	0	Plecuc1
OG0000194	0	0	4.38538807416335	0	0	0	Plecuc1
OG0000195	0	5.1258336313044	0	0	0	0	Plecuc1
OG0000196	0	0	0	0	0	0	Plecuc1
OG0000197	0	0	0	0	0	0	Plecuc1
OG0000198	0	0	0	0	0	0	Plecuc1
OG0000201	0	13.2192551544166	0	0	0	0	Plecuc1
OG0000202	0	0	12.4814891341572	0	0	0	Plecuc1
OG0000203	58.8108794124555	31.5643439401376	115.032102560746	95.5039934239832	0	0	Plecuc1
OG0000204	0	0	0	11.0381499937267	0	0	Plecuc1
OG0000205	0	10.7912286974829	42.5045305649679	4.79919564944639	0	0	Plecuc1
OG0000206	0	67.4451793592684	11.1321389574916	0	0	260.098037916236	Plecuc1
OG0000207	0	0	10.1201263249924	0	0	0	Plecuc1
OG0000208	0	0	0	0	0	0	Plecuc1
OG0000209	0	13.4890358718537	0	0	1.05277926020655	3034.47710902275	Plecuc1
OG0000210	0	0	0	0	0	0	Plecuc1
OG0000211	0	120.591980694372	33.3964168724748	27.8353347667891	0.526389630103273	43.3496729860394	Plecuc1
OG0000213	1.15315449828344	18.8846502205951	0	0	0	0	Plecuc1
OG0000214	0	0	0	0	0	0	Plecuc1
OG0000215	0	0	0	0	0	0	Plecuc1
OG0000216	0	0	0	0	0	0	Plecuc1
OG0000217	0	0	0	0	0	0	Plecuc1
OG0000218	0	0	0	0	0	0	Plecuc1
OG0000219	0	0	0	0	0	0	Plecuc1
OG0000220	83.0271238764078	35.8808354191308	12.1441515899908	0	0	0	Plecuc1
OG0000221	0	0	0	0	0	0	Plecuc1
OG0000222	57.6577249141721	17.5357466334098	34.7457670491404	21.1164608575641	0	0	Plecuc1
OG0000223	0	0	0	0	0	0	Plecuc1
OG0000224	0	0	0	0	0	0	Plecuc1
OG0000225	0	53.1468013351035	0	12.4779086885606	98.4348608293121	0	Plecuc1
OG0000226	0	0	0	0	0	0	Plecuc1
OG0000227	0	0	0	0	0	0	Plecuc1
OG0000228	0	0	0	0	0	0	Plecuc1
OG0000229	0	0	0	0	0	0	Plecuc1
OG0000232	0	4.85605291386732	66.7928337449495	0	0	0	Plecuc1
OG0000233	0	0	0	0	0	0	Plecuc1
OG0000234	0	0	0	0	0	0	Plecuc1
OG0000235	0	0	0	0	0	0	Plecuc1
OG0000236	0	0	0	0	0	0	Plecuc1
OG0000238	0	0	0	0	0	0	Plecuc1
OG0000239	0	0	0	0	0	0	Plecuc1
OG0000241	0	0	0	0	0	0	Plecuc1
OG0000242	0	0	0	0	0	0	Plecuc1
OG0000244	0	0	0	0	0	0	Plecuc1
OG0000245	0	0	0	0	0	0	Plecuc1
OG0000246	0	0	0	0	0	0	Plecuc1
OG0000247	0	9.98188654517172	14.1681768549893	0	0	0	Plecuc1
OG0000248	0	0	0	0	0	0	Plecuc1
OG0000249	0	0	0	0	0	0	Plecuc1
OG0000250	0	0	0	0	0	0	Plecuc1
OG0000251	0	0	0	0	0	0	Plecuc1
OG0000252	1.15315449828344	0	41.4925179324687	0	157.390499400879	0	Plecuc1
OG0000253	0	0	0	9.11847173394815	0	0	Plecuc1
OG0000254	0	0	62.7447832149526	0	0	28.8997819906929	Plecuc1
OG0000255	0	0	0	0	0	0	Plecuc1
OG0000256	0	0	0	0	0	0	Plecuc1
OG0000257	0	0	0	0	0	0	Plecuc1
OG0000258	0	0	20.5775901941511	0	0	0	Plecuc1
OG0000259	0	0	0	0	0	0	Plecuc1
OG0000261	0	0	0	0	0	0	Plecuc1
OG0000262	0	0	0	0	0	0	Plecuc1
OG0000264	0	0	0	0	0	0	Plecuc1
OG0000265	0	0	0	0	0	0	Plecuc1
OG0000267	0	4.31649147899318	0	0	0	28.8997819906929	Plecuc1
OG0000268	0	0	0	0	0	0	Plecuc1
OG0000269	0	8.36320224054928	0	0	0	0	Plecuc1
OG0000270	0	0	0	0	0	0	Plecuc1
OG0000271	0	19.1544309380322	0	0.959839129889279	0.526389630103273	0	Plecuc1
OG0000272	1.15315449828344	35.0714932668196	0	2.3995978247232	0	0	Plecuc1
OG0000273	0	0	37.1071298583053	0	0	0	Plecuc1
OG0000275	1.15315449828344	0	0	21.5963804225088	0	0	Plecuc1
OG0000277	0	0	0	0	0	0	Plecuc1
OG0000278	0	0	0	0	0	0	Plecuc1
OG0000280	0	0	0	0	0	0	Plecuc1
OG0000281	0	11.8703515672312	0	0.479919564944639	0.526389630103273	0	Plecuc1
OG0000282	0	0	0	0	0	0	Plecuc1
OG0000283	0	0	15.8548645758214	10.0783108638374	0	0	Plecuc1
OG0000284	0	12.6796937195425	64.4314709357846	0	0	0	Plecuc1
OG0000285	0	13.4890358718537	33.3964168724748	0	0.526389630103273	0	Plecuc1
OG0000286	0	0	0	0	0	0	Plecuc1
OG0000287	0	0	3.03603789749771	0	0	0	Plecuc1
OG0000288	0	0	0	0	0	0	Plecuc1
OG0000289	0	0	0	0	0	0	Plecuc1
OG0000290	0	0	0	0	0	0	Plecuc1
OG0000291	0	0	0	0	0	0	Plecuc1
OG0000292	0	16.4566237636615	0	31.6746912863462	0	0	Plecuc1
OG0000293	0	11.06100941492	11.1321389574916	52.7911521439103	0	3280.12525594364	Plecuc1
OG0000294	0	0	0	0	0	173.398691944157	Plecuc1
OG0000295	0	0	0	0	0	0	Plecuc1
OG0000296	0	47.4814062689249	0	8.15863260405887	0	43.3496729860394	Plecuc1
OG0000297	0	0	0	0	0	0	Plecuc1
OG0000298	0	0	0	0	0	0	Plecuc1
OG0000299	0	0	0	0	0	0	Plecuc1
OG0000300	0	0	0	0	0	0	Plecuc1
OG0000301	0	0	0	0	0	0	Plecuc1
OG0000302	0	0	0	0	0	0	Plecuc1
OG0000303	0	0	0	0	0	0	Plecuc1
OG0000304	0	0	43.8538807416335	0	0	0	Plecuc1
OG0000305	0	0	0	0	0	0	Plecuc1
OG0000306	0	0	0	7.19879347416959	0	0	Plecuc1
OG0000307	0	0	0	0	0	0	Plecuc1
OG0000308	0	0	0	0	0	0	Plecuc1
OG0000309	0	0	4.38538807416335	0	0	0	Plecuc1
OG0000310	0	14.0285973067278	8.77077614832671	0	0	0	Plecuc1
OG0000312	0	0	0	0	0	0	Plecuc1
OG0000313	1.15315449828344	12.9494744369795	0	0.479919564944639	0	3337.92481992503	Plecuc1
OG0000314	0	0	0	0	0	0	Plecuc1
OG0000315	0	11.06100941492	0	0	0	0	Plecuc1
OG0000316	0	0	0	0	0	0	Plecuc1
OG0000320	0	0	0	0	0	0	Plecuc1
OG0000321	0	6.74451793592684	0	0	0	14.4498909953465	Plecuc1
OG0000322	0	0	0	0	0	0	Plecuc1
OG0000323	0	0	0.674675088332824	0	0	0	Plecuc1
OG0000324	46.1261799313377	0	0	0	0	0	Plecuc1
OG0000325	0	0	0	0	0	0	Plecuc1
OG0000326	0	0	0	0	0	0	Plecuc1
OG0000327	0	0	7.08408842749465	0	0	0	Plecuc1
OG0000328	0	0	0	0	0	0	Plecuc1
OG0000329	0	0	0	13.9176673833945	0	0	Plecuc1
OG0000330	0	0	0	0.479919564944639	0	0	Plecuc1
OG0000331	0	0	0	0	0	0	Plecuc1
OG0000332	0	7.28407937080098	0	0	0	0	Plecuc1
OG0000334	0	22.6615802647142	58.0220575966228	24.4758978121766	0	14.4498909953465	Plecuc1
OG0000335	0	12.4099130021054	9.44545123665953	34.0742891110694	40.0056118878488	28.8997819906929	Plecuc1
OG0000337	0	0	0	0	0	0	Plecuc1
OG0000338	0	0	0	0	0	0	Plecuc1
OG0000339	0	0	0	1.43975869483392	0	0	Plecuc1
OG0000340	0	0	0	0	0	0	Plecuc1
OG0000341	0	0	0	0	0	0	Plecuc1
OG0000342	1.15315449828344	0	29.0110287983114	14.3975869483392	0	0	Plecuc1
OG0000344	0	0	0	0	0	0	Plecuc1
OG0000345	46.1261799313377	2.42802645693366	24.6256407241481	0	85.2751200767303	0	Plecuc1
OG0000348	1.15315449828344	10.5214479800459	0	45.5923586697407	0	0	Plecuc1
OG0000349	0	15.3775008939132	21.5896028266504	0	0	0	Plecuc1
OG0000350	0	0	0	0	0	0	Plecuc1
OG0000351	0	0	0	0	0	0	Plecuc1
OG0000352	0	0	0	0	0	0	Plecuc1
OG0000353	0	18.6148695031581	0	0	0.526389630103273	0	Plecuc1
OG0000354	0	0	0	0	0	0	Plecuc1
OG0000355	1.15315449828344	0	104.574638691588	0.479919564944639	167.918292002944	0	Plecuc1
OG0000356	0	0	8.77077614832671	0	0	0	Plecuc1
OG0000357	0	0	0	0	0	0	Plecuc1
OG0000358	0	3.77693004411903	45.2032309182992	0	0	245.64814692089	Plecuc1
OG0000360	0	0	0	0	0	0	Plecuc1
OG0000361	71.4955788935734	9.1725443928605	0	0.479919564944639	0	0	Plecuc1
OG0000362	0	0	0	0	0	6704.74942184075	Plecuc1
OG0000364	0	0	10.1201263249924	0	0	0	Plecuc1
OG0000365	0	2.96758789180781	0	0	0	0	Plecuc1
OG0000366	0	0	23.9509656358152	0.479919564944639	215.819748342342	0	Plecuc1
OG0000367	0	0	0	0	0	0	Plecuc1
OG0000369	0	0	0	0	0	0	Plecuc1
OG0000370	0	0	0	14.3975869483392	0	0	Plecuc1
OG0000371	0	0	0	0	0	0	Plecuc1
OG0000372	0	110.6100941492	7.42142597166106	8.63855216900351	0	0	Plecuc1
OG0000373	0	0	0	0	0	0	Plecuc1
OG0000374	0	17.8055273508469	0	0	0	0	Plecuc1
OG0000375	151.063239275131	1.34890358718537	0.674675088332824	20.6365412926195	0	0	Plecuc1
OG0000376	0	0	0	0	0	0	Plecuc1
OG0000377	0	4.85605291386732	15.8548645758214	37.4337260656819	0	3106.72656399949	Plecuc1
OG0000379	0	3.77693004411903	23.6136280916488	0	0	0	Plecuc1
OG0000380	0	21.0428959600917	0	11.5180695586713	0.526389630103273	0	Plecuc1
OG0000382	0	0	0	0	0	0	Plecuc1
OG0000383	0	15.6472816113503	11.8068140458244	0	0	0	Plecuc1
OG0000384	0	0	21.2522652824839	0	0.526389630103273	0	Plecuc1
OG0000385	0	0	0	0	0	0	Plecuc1
OG0000387	0	18.0753080682839	0	16.3172652081177	0.526389630103273	0	Plecuc1
OG0000388	0	0	0	0	0	0	Plecuc1
OG0000389	0	0	0	0	0	0	Plecuc1
OG0000390	0	0	0	0	0	0	Plecuc1
OG0000391	0	0	0	0	0	0	Plecuc1
OG0000392	1.15315449828344	0.269780717437073	9.78278878082594	19.6767021627302	0	0	Plecuc1
OG0000393	0	0	0	0	0	0	Plecuc1
OG0000395	0	0	0	8.15863260405887	0	0	Plecuc1
OG0000396	0	0	29.3483663424778	0	0	0	Plecuc1
OG0000397	0	0	0	14.8775065132838	0.526389630103273	0	Plecuc1
OG0000398	66.8829609004396	13.4890358718537	45.2032309182992	0	0	0	Plecuc1
OG0000399	0	0	0	0	0	0	Plecuc1
OG0000400	0	0	0	0	0	0	Plecuc1
OG0000401	0	0	0	32.1546108512908	0	0	Plecuc1
OG0000402	0	0	0	0	0	0	Plecuc1
OG0000403	0	0	0	0	0	0	Plecuc1
OG0000404	1.15315449828344	0	0	0	0	5910.0054170967	Plecuc1
OG0000406	0	0	0	0	0	0	Plecuc1
OG0000407	0	0	0	0	0	0	Plecuc1
OG0000408	0	2.42802645693366	4.38538807416335	1.43975869483392	4.21111704082619	0	Plecuc1
OG0000410	0	0	0	0	0	0	Plecuc1
OG0000411	0	0	0	0	0	0	Plecuc1
OG0000412	0	0	0	0	0	0	Plecuc1
OG0000413	0	0	0	0	0	0	Plecuc1
OG0000414	0	0	0	0	0	0	Plecuc1
OG0000416	0	0	0	0	0	0	Plecuc1
OG0000417	0	4.0467107615561	0	0	0	0	Plecuc1
OG0000418	0	0	0	0	0	0	Plecuc1
OG0000419	0	0	0	0	0	0	Plecuc1
OG0000421	0	0	0	0	0	0	Plecuc1
OG0000424	0	0	0	0	0	0	Plecuc1
OG0000426	0	0	0	0	0	0	Plecuc1
OG0000427	0	0	0	0	0	0	Plecuc1
OG0000428	0	0	0	0	0	0	Plecuc1
OG0000429	0	0	8.09610105999388	0	0	0	Plecuc1
OG0000430	0	0	10.4574638691588	0	0	0	Plecuc1
OG0000433	0	11.06100941492	4.38538807416335	0	0	0	Plecuc1
OG0000434	1.15315449828344	114.656804910756	19.9029151058183	0	145.809927538607	0	Plecuc1
OG0000435	0	1.88846502205951	8.43343860416029	0	0	0	Plecuc1
OG0000436	0	0	0	0	0	0	Plecuc1
OG0000437	0	0	0	0	0	0	Plecuc1
OG0000438	68.0361153987231	0	0	0	0	0	Plecuc1
OG0000440	0	0	0	0	0	0	Plecuc1
OG0000441	0	9.44232511029757	0	0	0	0	Plecuc1
OG0000442	0	0	0	13.4377478184499	0	0	Plecuc1
OG0000443	0	0	0	0	0	0	Plecuc1
OG0000444	0	0	0	0	0	0	Plecuc1
OG0000445	0	0	4.04805052999694	0	0	0	Plecuc1
OG0000446	0	0	0	0	0	0	Plecuc1
OG0000447	1.15315449828344	0	0	0	110.541822321687	0	Plecuc1
OG0000449	0	0	13.1561642224901	0	0	0	Plecuc1
OG0000450	0	2.96758789180781	0	0	0	0	Plecuc1
OG0000451	0	0	0	0	0	0	Plecuc1
OG0000452	0	0	0	0	0	0	Plecuc1
OG0000453	0	4.85605291386732	0	0	0	0	Plecuc1
OG0000454	0	0	0	0	0	0	Plecuc1
OG0000455	41.5135619382039	26.1687295913961	38.7938175791374	0	0	28.8997819906929	Plecuc1
OG0000456	0	11.6005708497942	174.740847878201	0	78.958444515491	14.4498909953465	Plecuc1
OG0000457	0	0	0	0	0	0	Plecuc1
OG0000458	0	0	68.4795214657816	0	0	14.4498909953465	Plecuc1
OG0000459	2.30630899656688	77.157285187003	0	0	133.702966046231	28.8997819906929	Plecuc1
OG0000460	0	0	0	0	0	0	Plecuc1
OG0000462	0	0	0	0	0	0	Plecuc1
OG0000463	0	0	0	0	0	0	Plecuc1
OG0000465	0	0	0	0	0	0	Plecuc1
OG0000466	0	0	0	0	0	0	Plecuc1
OG0000467	0	0	0	0	0	0	Plecuc1
OG0000468	0	0	0	0	0	0	Plecuc1
OG0000469	87.6397418695416	18.8846502205951	0	0	0	0	Plecuc1
OG0000470	0	0	0	0	0	0	Plecuc1
OG0000471	0	0	0	0	0	0	Plecuc1
OG0000472	38.0540984433536	0	22.938953003316	27.3554152018444	0.526389630103273	14.4498909953465	Plecuc1
OG0000473	0	0	0	0	0	0	Plecuc1
OG0000474	0	0	49.2512814482961	0	0	0	Plecuc1
OG0000475	0	0	67.8048463774488	0	4.73750667092946	0	Plecuc1
OG0000476	0	6.74451793592684	0	0	0	0	Plecuc1
OG0000477	110.70283183521	0	0	0	0	0	Plecuc1
OG0000479	0	0	0	0	0	0	Plecuc1
OG0000480	0	0	0	0	0	0	Plecuc1
OG0000482	0	0	22.6016154591496	0	0	0	Plecuc1
OG0000483	84.1802783746912	0	110.984052030749	17.7570239029517	2.10555852041309	0	Plecuc1
OG0000484	0	0	0	0	0	0	Plecuc1
OG0000485	0	0	0	0	0	0	Plecuc1
OG0000486	0	0	0	0	0	0	Plecuc1
OG0000487	0	0	0	0	0	0	Plecuc1
OG0000488	0	0	0	0	0	0	Plecuc1
OG0000489	0	0	109.297364309917	0	5.26389630103273	0	Plecuc1
OG0000490	1.15315449828344	7.82364080567513	0	44.1525999749068	184.236370536146	28.8997819906929	Plecuc1
OG0000491	0	0	0	0	0	0	Plecuc1
OG0000492	0	41.2764497678722	0	0	0	0	Plecuc1
OG0000493	0	0	0	0	0	0	Plecuc1
OG0000495	0	4.85605291386732	0	0	0.526389630103273	939.242914697519	Plecuc1
OG0000498	0	0	0	0	0	0	Plecuc1
OG0000499	0	0	0	0	0	0	Plecuc1
OG0000500	0	0	0	0	0	0	Plecuc1
OG0000501	1.15315449828344	50.9885555956069	0	47.9919564944639	73.6945482144583	14.4498909953465	Plecuc1
OG0000503	0	0	1.68668772083206	0	0	0	Plecuc1
OG0000504	0	4.31649147899318	16.8668772083206	0	0	0	Plecuc1
OG0000505	0	21.3126766775288	0	0	0.526389630103273	0	Plecuc1
OG0000506	0	12.6796937195425	10.7948014133252	0	0	14.4498909953465	Plecuc1
OG0000507	0	0	50.6006316249618	0.479919564944639	0	0	Plecuc1
OG0000508	0	0	0	0	0	0	Plecuc1
OG0000509	0	0	0	0	0	0	Plecuc1
OG0000510	0	0	0	0	0	0	Plecuc1
OG0000511	0	8.63298295798635	9.78278878082594	0	37.9000533674357	0	Plecuc1
OG0000512	0	4.58627219643025	21.5896028266504	0	0	0	Plecuc1
OG0000513	0	0	11.469476501658	34.0742891110694	0	0	Plecuc1
OG0000514	0	0	0	0	0	0	Plecuc1
OG0000516	0	0	0	0	0	0	Plecuc1
OG0000517	0	0	0	0	0	0	Plecuc1
OG0000518	0	0	0	0	0	0	Plecuc1
OG0000519	0	0	0	0	0	0	Plecuc1
OG0000520	0	0	0	0	0	0	Plecuc1
OG0000521	0	0	0	0	0	0	Plecuc1
OG0000522	0	0	7.75876351582747	0	0	0	Plecuc1
OG0000523	0	0	5.06006316249618	0	0	0	Plecuc1
OG0000524	0	0	0	0	0	0	Plecuc1
OG0000525	1.15315449828344	0	0	0	0	14.4498909953465	Plecuc1
OG0000526	0	0	21.9269403708168	0	0	0	Plecuc1
OG0000527	0	0	0	7.67871303911423	0	0	Plecuc1
OG0000529	0	6.20495650105269	0	0	0	0	Plecuc1
OG0000530	3.45946349485033	0	0	0	0	0	Plecuc1
OG0000531	0	0	0	0	0	0	Plecuc1
OG0000532	0	0	0	0	0	0	Plecuc1
OG0000533	0	0	0	0	0	0	Plecuc1
OG0000534	0	0	0	0	0	0	Plecuc1
OG0000535	29.9820169553695	0	0	0	0	0	Plecuc1
OG0000536	0	3.77693004411903	8.77077614832671	19.6767021627302	109.489043061481	3265.6753649483	Plecuc1
OG0000537	0	0	0	0	0	0	Plecuc1
OG0000538	0	0	0	0	0	0	Plecuc1
OG0000539	0	0	0	0	0	0	Plecuc1
OG0000540	0	0	0	0	0	0	Plecuc1
OG0000541	53.0451069210383	9.71210582773464	155.512607860716	57.5903477933567	124.227952704372	101.149236967425	Plecuc1
OG0000542	0	0	0	0	0	0	Plecuc1
OG0000543	0	13.4890358718537	0	0	0	0	Plecuc1
OG0000545	0	0	0	0	0	0	Plecuc1
OG0000547	0	8.63298295798635	0	8.63855216900351	0.526389630103273	0	Plecuc1
OG0000548	0	0	0	0	0	0	Plecuc1
OG0000549	0	9.44232511029757	0	0	0	0	Plecuc1
OG0000550	0	0	0	0	0	0	Plecuc1
OG0000551	0	0	0	0	0	0	Plecuc1
OG0000552	0	0	8.43343860416029	0	0	0	Plecuc1
OG0000553	0	2.15824573949659	18.5535649291526	0	0	0	Plecuc1
OG0000554	0	0	18.8909024733191	0	0	0	Plecuc1
OG0000555	115.315449828344	4.58627219643025	59.7087453174549	0	1.57916889030982	4074.8692606877	Plecuc1
OG0000556	0	0	0	0	0	0	Plecuc1
OG0000557	0	0	0	0	0	0	Plecuc1
OG0000558	0	0	0	0	0	0	Plecuc1
OG0000559	0	0	0	0	0	0	Plecuc1
OG0000560	0	0	0	7.67871303911423	0	0	Plecuc1
OG0000561	0	0	0	0	0	0	Plecuc1
OG0000562	0	0	0	0	0	0	Plecuc1
OG0000563	1.15315449828344	43.1649147899318	0.337337544166412	29.275093461623	88.4334578573499	28.8997819906929	Plecuc1
OG0000566	0	0	26.6496659891465	0	0	0	Plecuc1
OG0000567	0	0	0	0	0	0	Plecuc1
OG0000568	0	0	0	0	0	0	Plecuc1
OG0000570	0	0	0	0	0	0	Plecuc1
OG0000571	0	0	0	0	0	0	Plecuc1
OG0000573	0	0	0	0	0	0	Plecuc1
OG0000574	0	0	29.6857038866442	0	0	0	Plecuc1
OG0000575	102.630750347226	0	38.1191424908045	0	1.57916889030982	3554.67318485523	Plecuc1
OG0000576	0	0	0	0	0	0	Plecuc1
OG0000578	0	0	0	0	0	0	Plecuc1
OG0000579	0	16.7264044810986	9.10811369249312	0.479919564944639	0	14.4498909953465	Plecuc1
OG0000580	0	0	0	0	0	0	Plecuc1
OG0000581	0	0	0	0	0	0	Plecuc1
OG0000582	0	0	0	0	0	0	Plecuc1
OG0000583	0	0	0	0	0	0	Plecuc1
OG0000584	0	0	0	0	0	0	Plecuc1
OG0000585	0	0	0	0	0	0	Plecuc1
OG0000586	0	0	0	0	0	0	Plecuc1
OG0000587	0	0	0	0	0	0	Plecuc1
OG0000588	0	0	0	0	0	0	Plecuc1
OG0000589	0	0	0	0	0	0	Plecuc1
OG0000590	0	0	0	0	0	0	Plecuc1
OG0000591	0	0	0	0	0	0	Plecuc1
OG0000593	0	0	0	0	0	0	Plecuc1
OG0000594	64.5766519038727	58.0028542489708	34.7457670491404	153.09434121734	0.526389630103273	14.4498909953465	Plecuc1
OG0000596	0	0	0	0	0	0	Plecuc1
OG0000597	0	0	0	0	0	0	Plecuc1
OG0000598	0	0	0	0	0	0	Plecuc1
OG0000599	0	0	0.674675088332824	58.550186923246	0	14.4498909953465	Plecuc1
OG0000600	0	0	0	0	0	0	Plecuc1
OG0000601	0	0	0	0	0	0	Plecuc1
OG0000602	0	18.6148695031581	12.8188266783236	0	0	0	Plecuc1
OG0000603	38.0540984433536	0	0	0	0	0	Plecuc1
OG0000605	0	0	0	0	0	0	Plecuc1
OG0000606	0	0	0	0	0	0	Plecuc1
OG0000607	0	0	0	0	0	0	Plecuc1
OG0000608	0	5.1258336313044	0	0	0	0	Plecuc1
OG0000609	0	0	0	0	0	0	Plecuc1
OG0000610	0	0	0	0	0	0	Plecuc1
OG0000613	27.6757079588026	0	0	0	0	0	Plecuc1
OG0000614	0	0	0	0	0	0	Plecuc1
OG0000615	0	0	0	0	0	0	Plecuc1
OG0000616	0	0	0	0	0	0	Plecuc1
OG0000617	0	0	7.08408842749465	0	0	0	Plecuc1
OG0000619	0	7.28407937080098	0	0	0	0	Plecuc1
OG0000620	0	0	0	13.9176673833945	0	0	Plecuc1
OG0000621	0	0	0	0	0	0	Plecuc1
OG0000622	0	4.85605291386732	0	0	0	0	Plecuc1
OG0000623	0	0	0	0	0	0	Plecuc1
OG0000624	64.5766519038727	12.9494744369795	44.5285558299664	48.9517956243532	0.526389630103273	4334.96729860393	Plecuc1
OG0000625	0	0	8.43343860416029	51.831313014021	58.4292489414633	0	Plecuc1
OG0000626	0	9.98188654517172	0	0	0	0	Plecuc1
OG0000627	0	0	0	0	0	0	Plecuc1
OG0000628	0	0	0	0	0	0	Plecuc1
OG0000630	0	0	0	0	0	0	Plecuc1
OG0000631	16.1441629759682	5.93517578361562	9.44545123665953	24.9558173771212	0	0	Plecuc1
OG0000632	0	0	0	0	0	0	Plecuc1
OG0000633	0	0	0	10.5582304287821	0	0	Plecuc1
OG0000634	0	0	9.10811369249312	0	0	0	Plecuc1
OG0000635	0	0	0	0	0	0	Plecuc1
OG0000636	0	9.98188654517172	24.6256407241481	18.7168630328409	0	0	Plecuc1
OG0000637	0	0	20.5775901941511	0	0	0	Plecuc1
OG0000638	0	0	0	0	0	0	Plecuc1
OG0000639	0	0	8.43343860416029	19.6767021627302	18.9500266837178	0	Plecuc1
OG0000641	0	0	0	0	0	0	Plecuc1
OG0000642	0	0	68.4795214657816	0	0	0	Plecuc1
OG0000643	0	13.2192551544166	0	0	0	0	Plecuc1
OG0000644	0	0	0	0	0	0	Plecuc1
OG0000646	0	0	0	0	56.3236904210502	0	Plecuc1
OG0000647	0	4.31649147899318	0	0	0	0	Plecuc1
OG0000650	0	8.90276367542343	0	0	0	0	Plecuc1
OG0000651	0	0	0	0	52.112573380224	0	Plecuc1
OG0000652	0	0	0	0	0	0	Plecuc1
OG0000653	0	0	19.2282400174855	0	0	0	Plecuc1
OG0000654	0	0	0	0	0	0	Plecuc1
OG0000655	0	0	0	0	0	0	Plecuc1
OG0000656	96.8649778558091	8.09342152311221	10.7948014133252	16.3172652081177	0	0	Plecuc1
OG0000657	0	0	0	15.3574260782285	0	0	Plecuc1
OG0000658	0	0	0	0	0	0	Plecuc1
OG0000660	0	20.7731152426547	0	0	0	0	Plecuc1
OG0000661	0	9.1725443928605	0	0	0	14.4498909953465	Plecuc1
OG0000662	0	0	0	0	0	0	Plecuc1
OG0000663	0	0	0	0	0	0	Plecuc1
OG0000664	0	2.96758789180781	0	0	304.253206199692	0	Plecuc1
OG0000665	0	15.6472816113503	21.9269403708168	4.31927608450175	0	0	Plecuc1
OG0000667	0	0	0	0	0	0	Plecuc1
OG0000668	0	0	0	0	0	0	Plecuc1
OG0000669	0	0	0	0	0	0	Plecuc1
OG0000671	0	0	0	0	0	0	Plecuc1
OG0000674	0	0	3.03603789749771	0	87.9070682272466	72.2494549767323	Plecuc1
OG0000677	0	0	0	0	0	0	Plecuc1
OG0000678	0	0	0	0	0	0	Plecuc1
OG0000679	0	46.6720641166137	0	0	0	0	Plecuc1
OG0000680	0	0	9.78278878082594	0	0	0	Plecuc1
OG0000682	0	7.01429865336391	0	0	0	0	Plecuc1
OG0000683	0	0	2.36136280916488	0	0	0	Plecuc1
OG0000684	0	0	22.2642779149832	0	0	0	Plecuc1
OG0000685	0	0	0	0	0	0	Plecuc1
OG0000686	0	0	0	0	0	0	Plecuc1
OG0000687	1.15315449828344	44.7835990945542	0	11.997989123616	1.05277926020655	14.4498909953465	Plecuc1
OG0000688	0	0	17.204214752487	0	0	0	Plecuc1
OG0000689	0	0	0	0	0	0	Plecuc1
OG0000691	0	28.3269753308927	0	5.27911521439103	0	0	Plecuc1
OG0000692	0	0	0	0	0	0	Plecuc1
OG0000693	0	0	0	0	0	0	Plecuc1
OG0000695	0	0	0	0	0	0	Plecuc1
OG0000696	0	1.07912286974829	0	0	0	0	Plecuc1
OG0000697	0	0.269780717437073	0	0	0	0	Plecuc1
OG0000698	0	0	0	0	0	0	Plecuc1
OG0000699	0	2.96758789180781	0	0	0	0	Plecuc1
OG0000700	0	0	0	0	0	0	Plecuc1
OG0000701	0	0	0	0	0	0	Plecuc1
OG0000703	0	0	0	0	0	0	Plecuc1
OG0000704	0	0	0	0	0	0	Plecuc1
OG0000705	0	0	0	0	0	0	Plecuc1
OG0000707	0	0	0	0	0	0	Plecuc1
OG0000708	0	0	0	0	0	0	Plecuc1
OG0000710	0	0	0	0	0	0	Plecuc1
OG0000711	36.9009439450701	9.71210582773464	16.1922021199878	0	0	0	Plecuc1
OG0000712	0	0	18.8909024733191	0	0	1531.68844550672	Plecuc1
OG0000714	0	0	0	0	0	0	Plecuc1
OG0000715	0	0	0	0	0	0	Plecuc1
OG0000717	0	0	0	0	0	0	Plecuc1
OG0000719	0	4.0467107615561	0	0	0	0	Plecuc1
OG0000721	0	0	0	0	0	0	Plecuc1
OG0000722	36.9009439450701	25.0896067216478	0	41.7530021501836	105.277926020655	28.8997819906929	Plecuc1
OG0000723	0	0	48.5766063599633	0	0	0	Plecuc1
OG0000724	0	0	0	0	0	0	Plecuc1
OG0000725	0	0	0	0	0	0	Plecuc1
OG0000726	0	0	0	0	0	0	Plecuc1
OG0000727	0	0	11.1321389574916	0	0	0	Plecuc1
OG0000729	0	0	0	0	0	0	Plecuc1
OG0000730	68.0361153987231	16.9961851985356	29.6857038866442	21.1164608575641	0	14.4498909953465	Plecuc1
OG0000731	0	3.77693004411903	0	0	0	0	Plecuc1
OG0000732	0	0	0	0	0	0	Plecuc1
OG0000734	0	0	0	0	0	0	Plecuc1
OG0000735	0	9.98188654517172	0	0	0	0	Plecuc1
OG0000737	0	0	0	0	0	0	Plecuc1
OG0000738	0	0	0	0	0	0	Plecuc1
OG0000739	0	0	0	0	0	0	Plecuc1
OG0000740	0	23.4709224170254	0	40.7931630202943	1.57916889030982	0	Plecuc1
OG0000742	0	0	0	0	0	0	Plecuc1
OG0000743	0	0	0	0	0	0	Plecuc1
OG0000744	2.30630899656688	0	40.4805052999694	0	133.176576416128	2427.5816872182	Plecuc1
OG0000745	0	0	0	0	0	0	Plecuc1
OG0000748	0	0	0	0	0	0	Plecuc1
OG0000749	0	7.01429865336391	0	0	0	0	Plecuc1
OG0000750	0	0	0	0	0	0	Plecuc1
OG0000751	0	0	0	0	0	0	Plecuc1
OG0000752	0	0	0	0	0	0	Plecuc1
OG0000753	50.7387979244714	4.85605291386732	19.5655775616519	0	0	0	Plecuc1
OG0000755	0	0	8.77077614832671	0.479919564944639	20.0028059439244	0	Plecuc1
OG0000756	0	0	0	0	0	0	Plecuc1
OG0000757	0	0	0	0	0	0	Plecuc1
OG0000760	0	0	0	0	0	0	Plecuc1
OG0000761	0	0	0	0	0	0	Plecuc1
OG0000762	0	0	0	0	0	0	Plecuc1
OG0000763	0	0	0	0	0	0	Plecuc1
OG0000764	0	48.0209677037991	41.4925179324687	0	9.47501334185892	0	Plecuc1
OG0000765	0	0.80934215231122	8.43343860416029	0	0	0	Plecuc1
OG0000766	54.1982614193218	14.837939459039	37.4444674024717	1.43975869483392	0.526389630103273	14.4498909953465	Plecuc1
OG0000767	0	0	0	0	0	0	Plecuc1
OG0000768	0	0	0	0	0	0	Plecuc1
OG0000769	0	6.20495650105269	17.204214752487	0	0	0	Plecuc1
OG0000771	0	0	0	0	0	0	Plecuc1
OG0000772	84.1802783746912	19.9637730903434	0	15.3574260782285	82.6431719262139	14.4498909953465	Plecuc1
OG0000773	0	0	0	0	0	0	Plecuc1
OG0000774	0	0	0	0	31.5833778061964	0	Plecuc1
OG0000775	1.15315449828344	0	0	0	0	0	Plecuc1
OG0000776	80.7208148798409	0	0	1.91967825977856	0.526389630103273	0	Plecuc1
OG0000777	0	0	19.2282400174855	0	0	0	Plecuc1
OG0000778	0	0	0	0	0	0	Plecuc1
OG0000779	0	0	0	0	0	0	Plecuc1
OG0000780	0	0	29.3483663424778	0	0	0	Plecuc1
OG0000781	0	1.61868430462244	0	15.3574260782285	0	0	Plecuc1
OG0000785	0	0	0	0	0	0	Plecuc1
OG0000786	0	0	0	0	0	0	Plecuc1
OG0000787	0	0	0	0	0	0	Plecuc1
OG0000789	0	4.58627219643025	0	21.5963804225088	0	0	Plecuc1
OG0000790	0	0	0	0	0	0	Plecuc1
OG0000792	0	11.6005708497942	77.5876351582747	0	48.9542355996044	0	Plecuc1
OG0000793	0	0	0	0	0	0	Plecuc1
OG0000794	0	0	0	0	0	0	Plecuc1
OG0000795	0	0	0	0	0	0	Plecuc1
OG0000797	0	0	1.34935017666565	0	0	0	Plecuc1
OG0000799	0	0	0	0	0	0	Plecuc1
OG0000800	0	0	0	0	0	0	Plecuc1
OG0000801	0	0.80934215231122	10.1201263249924	0	0	0	Plecuc1
OG0000802	0	0	0	0	0	0	Plecuc1
OG0000803	0	134.6205780011	30.0230414308106	0	422.690872972928	14.4498909953465	Plecuc1
OG0000804	0	0	0	0	0	0	Plecuc1
OG0000805	0	0	0	0	0	0	Plecuc1
OG0000806	0	0	0	0	88.4334578573499	0	Plecuc1
OG0000807	0	0	0	0	0	0	Plecuc1
OG0000808	0	0	0	0	0	0	Plecuc1
OG0000809	0	0	0	0	0	0	Plecuc1
OG0000810	46.1261799313377	1.07912286974829	0.674675088332824	23.0361391173427	0	0	Plecuc1
OG0000811	0	0	0	0	0	0	Plecuc1
OG0000812	0	0	14.5055143991557	0	0	0	Plecuc1
OG0000813	0	0	0	0	0	0	Plecuc1
OG0000815	0	0	6.07207579499541	16.3172652081177	0	0	Plecuc1
OG0000817	0	0	0	0	0	0	Plecuc1
OG0000818	0	69.603425098765	52.2873193457938	0	399.529729248384	28.8997819906929	Plecuc1
OG0000820	0	22.6615802647142	44.8658933741328	13.4377478184499	132.123797155922	28.8997819906929	Plecuc1
OG0000821	0	0	0	0	0	0	Plecuc1
OG0000822	0	0	0	0	0	0	Plecuc1
OG0000823	0	0	0	0	0	0	Plecuc1
OG0000825	0	0	0	0	0	0	Plecuc1
OG0000827	0	0	0	0	0	0	Plecuc1
OG0000828	29.9820169553695	0	0	0	0	0	Plecuc1
OG0000830	0	0	0	0	0	0	Plecuc1
OG0000831	0	0	0	0	0	0	Plecuc1
OG0000832	0	34.5319318319454	0	3.35943695461248	0	0	Plecuc1
OG0000833	0	16.9961851985356	0	11.5180695586713	0	0	Plecuc1
OG0000834	0	0	0	0	0	0	Plecuc1
OG0000836	0	0	7.75876351582747	0	0	0	Plecuc1
OG0000837	0	0	0	0	0	0	Plecuc1
OG0000839	0	0	54.3113446107923	0	0	0	Plecuc1
OG0000841	0	10.5214479800459	0	0	0	0	Plecuc1
OG0000842	0	0	0	0	0	0	Plecuc1
OG0000843	41.5135619382039	98.2001811470948	149.44053206572	238.520023777486	87.9070682272466	4710.66446448294	Plecuc1
OG0000845	0	0	0	0	0	0	Plecuc1
OG0000846	0	0	0	0	0	0	Plecuc1
OG0000847	0	0	0	0	0	0	Plecuc1
OG0000848	0	7.55386008823806	0	0	0	0	Plecuc1
OG0000849	0	0	34.0710919608076	0	0	0	Plecuc1
OG0000850	0	0	0	0.479919564944639	0	0	Plecuc1
OG0000851	0	0	0	0	0	0	Plecuc1
OG0000852	1.15315449828344	7.55386008823806	0	0	0	0	Plecuc1
OG0000853	0	3.77693004411903	16.1922021199878	0	0	0	Plecuc1
OG0000854	0	0	0	0	0	0	Plecuc1
OG0000855	0	0	0	0	0	0	Plecuc1
OG0000856	0	0	0	0	0	0	Plecuc1
OG0000857	0	0	0	0	0	0	Plecuc1
OG0000858	0	0	0	0	0	0	Plecuc1
OG0000861	0	0	0	0	0	0	Plecuc1
OG0000862	0	0	0	0	0	0	Plecuc1
OG0000863	0	0	0	0	0	0	Plecuc1
OG0000864	0	13.4890358718537	15.8548645758214	27.3554152018444	0	0	Plecuc1
OG0000865	27.6757079588026	0	29.6857038866442	24.9558173771212	0	0	Plecuc1
OG0000866	144.14431228543	159.170623287873	0	97.9035912487064	212.135020931619	1994.08495735781	Plecuc1
OG0000867	0	0	0	11.997989123616	0	14.4498909953465	Plecuc1
OG0000868	0	0	0	0	0	0	Plecuc1
OG0000870	0	0	0	0	0	0	Plecuc1
OG0000871	1.15315449828344	0	0	0	0	0	Plecuc1
OG0000872	0	0	0	0	0	0	Plecuc1
OG0000873	0	1.07912286974829	0	0	0	0	Plecuc1
OG0000874	0	1.61868430462244	0	18.7168630328409	0	0	Plecuc1
OG0000876	0	0	0	0	0	0	Plecuc1
OG0000877	0	0	0	0	0	0	Plecuc1
OG0000878	0	0	0	0	0	0	Plecuc1
OG0000879	0	0	0	0	0	0	Plecuc1
OG0000881	1.15315449828344	0.539561434874147	39.1311551233038	0	0	0	Plecuc1
OG0000883	0	0	0	0	0	0	Plecuc1
OG0000884	0	3.77693004411903	0	0	0	0	Plecuc1
OG0000885	35.7477894467867	0.80934215231122	14.8428519433221	0	0	0	Plecuc1
OG0000886	0	0	6.40941333916182	0	0	0	Plecuc1
OG0000887	2.30630899656688	0.80934215231122	60.0460828616213	0	1.57916889030982	3453.5239478878	Plecuc1
OG0000888	0	9.71210582773464	9.44545123665953	0	0.526389630103273	14.4498909953465	Plecuc1
OG0000890	0	0	10.1201263249924	0	0	0	Plecuc1
OG0000891	0	0	0	0	0	0	Plecuc1
OG0000892	0	8.09342152311221	24.9629782683145	0	0	0	Plecuc1
OG0000893	0	0	13.8308393108229	0	0	0	Plecuc1
OG0000894	0	0	0	0	0	0	Plecuc1
OG0000895	0	0	7.42142597166106	0	0	0	Plecuc1
OG0000896	0	0	0	0	0	0	Plecuc1
OG0000897	1.15315449828344	143.523341676523	0	0	91.0654060078663	14.4498909953465	Plecuc1
OG0000898	0	25.8989488739591	0	0	0	0	Plecuc1
OG0000900	0	5.93517578361562	0	14.3975869483392	79.4848341455942	0	Plecuc1
OG0000901	0	0	0	0	0	0	Plecuc1
OG0000904	0	3.50714932668196	0.337337544166412	0	0	0	Plecuc1
OG0000906	0	5.39561434874147	18.8909024733191	0	0	0	Plecuc1
OG0000907	0	18.6148695031581	16.5295396641542	0	0	0	Plecuc1
OG0000908	0	0	0	0	0	0	Plecuc1
OG0000909	0	37.2297390063161	14.8428519433221	0	48.9542355996044	0	Plecuc1
OG0000910	0	4.0467107615561	0	24.9558173771212	0	0	Plecuc1
OG0000911	0	0	0	0	0	0	Plecuc1
OG0000912	0	0	0	0	0	0	Plecuc1
OG0000914	0	0	0	0	0	0	Plecuc1
OG0000915	0	0	0	0	0	0	Plecuc1
OG0000918	0	0	0	0	0	0	Plecuc1
OG0000919	0	0	0	0	0	0	Plecuc1
OG0000921	0	0	0	0	30.5305985459898	0	Plecuc1
OG0000922	0	24.5500452867737	0	0	0	0	Plecuc1
OG0000923	12.6846994811179	0	0	0	0	0	Plecuc1
OG0000925	0	0	0	0	0	0	Plecuc1
OG0000926	0	0	0	0	0	0	Plecuc1
OG0000928	0	0	0	12.9578282535053	0	0	Plecuc1
OG0000930	0	0	0	0	0	0	Plecuc1
OG0000931	0	0	0	0	0	0	Plecuc1
OG0000932	0	0	0	0	0	0	Plecuc1
OG0000933	0	0	5.06006316249618	0	4.73750667092946	0	Plecuc1
OG0000934	95.7118233575257	0	31.0350540633099	0	0	0	Plecuc1
OG0000935	0	0	0	0	0	0	Plecuc1
OG0000936	0	0	0	0	0	0	Plecuc1
OG0000937	0	0	0	0	0	0	Plecuc1
OG0000938	0	0	12.1441515899908	0	0	0	Plecuc1
OG0000939	0	0	0	0	0	0	Plecuc1
OG0000940	0	0	18.5535649291526	0	0	0	Plecuc1
OG0000941	0	0	0	0	0	0	Plecuc1
OG0000942	0	0	0	0	0	0	Plecuc1
OG0000943	0	0	0	0	0	0	Plecuc1
OG0000945	0	0	0	0	0	0	Plecuc1
OG0000947	0	0	0	0	0	0	Plecuc1
OG0000948	0	24.2802645693366	0	0	0	0	Plecuc1
OG0000949	0	0	0	0	0	0	Plecuc1
OG0000950	0	0	0	0	0	0	Plecuc1
OG0000951	0	0	28.673691254145	0	0	0	Plecuc1
OG0000952	0	5.93517578361562	24.6256407241481	0	0	0	Plecuc1
OG0000953	0	0	0	0	0	0	Plecuc1
OG0000954	0	0	0	0	0	0	Plecuc1
OG0000955	0	0	0	0	0	0	Plecuc1
OG0000956	0	0	0	0	0	0	Plecuc1
OG0000958	42.6667164364873	0	0	8.15863260405887	0	0	Plecuc1
OG0000959	0	0.269780717437073	6.40941333916182	0	0	0	Plecuc1
OG0000961	0	0	0	0	0	0	Plecuc1
OG0000962	0	0	0	0	0	0	Plecuc1
OG0000963	21.9099354673854	0	8.43343860416029	0	0	0	Plecuc1
OG0000964	0	0	0	0	0	0	Plecuc1
OG0000966	0	0	0	9.11847173394815	0.526389630103273	14.4498909953465	Plecuc1
OG0000967	46.1261799313377	0	15.8548645758214	0.479919564944639	94.2237437884859	14.4498909953465	Plecuc1
OG0000968	0	0	0	0	0	0	Plecuc1
OG0000969	0	0	0	0	0	0	Plecuc1
OG0000970	0	0	0	0	0	0	Plecuc1
OG0000972	0	11.8703515672312	0	0	0	0	Plecuc1
OG0000973	36.9009439450701	0	0	0	0	0	Plecuc1
OG0000976	0	0	0	0	0	0	Plecuc1
OG0000977	0	0	0	0	0	0	Plecuc1
OG0000978	0	0	0	10.0783108638374	0	14.4498909953465	Plecuc1
OG0000980	0	0	0	0	0	0	Plecuc1
OG0000982	0	0	0	0	0	0	Plecuc1
OG0000983	0	0	0	0	0	0	Plecuc1
OG0000984	0	0	0	0	0	0	Plecuc1
OG0000987	0	0.539561434874147	0	0	0	0	Plecuc1
OG0000989	73.8018878901403	0	33.7337544166412	39.8333238904051	0.526389630103273	0	Plecuc1
OG0000990	74.9550423884237	139.20685019753	0	11.0381499937267	53.1653526404306	0	Plecuc1
OG0000991	0	0	0	0	0	0	Plecuc1
OG0000992	0	0	0	0	0	0	Plecuc1
OG0000993	25.3693989622357	2.96758789180781	0	0	0	0	Plecuc1
OG0000994	0	0	0	0	0	0	Plecuc1
OG0000995	0	0	0	0	0	14.4498909953465	Plecuc1
OG0000996	0	0	0	0	0	0	Plecuc1
OG0000997	51.8919524227549	13.2192551544166	46.2152435507984	0.479919564944639	0	0	Plecuc1
OG0000998	0	11.3307901323571	18.5535649291526	0	0	0	Plecuc1
OG0000999	0	0	0	0	0	0	Plecuc1
OG0001000	63.4234974055893	0.269780717437073	0	0	0.526389630103273	0	Plecuc1
OG0001002	0	0	0	0	0	0	Plecuc1
OG0001003	0	0	4.38538807416335	17.277104338007	51.0597941200175	0	Plecuc1
OG0001004	1.15315449828344	14.0285973067278	0	23.0361391173427	0	0	Plecuc1
OG0001005	0	6.74451793592684	1.01201263249924	0	0	0	Plecuc1
OG0001006	0	0	0	0	84.748730446627	0	Plecuc1
OG0001007	0	0	33.3964168724748	0	0	0	Plecuc1
OG0001009	0	0	10.4574638691588	0	0	0	Plecuc1
OG0001010	0	0	37.4444674024717	0	0	0	Plecuc1
OG0001011	0	19.9637730903434	0	0	0	0	Plecuc1
OG0001013	0	15.9170623287873	0	0	0	0	Plecuc1
OG0001014	0	0	0	0	0	0	Plecuc1
OG0001015	0	0.269780717437073	0	0	0	0	Plecuc1
OG0001017	0	0	5.39740070666259	0	0	0	Plecuc1
OG0001018	0	0	3.03603789749771	0.479919564944639	0	0	Plecuc1
OG0001019	0	0	55.9980323316244	0	0	0	Plecuc1
OG0001020	0	0	0	0	0	0	Plecuc1
OG0001021	0	16.1868430462244	0	18.2369434678963	0	0	Plecuc1
OG0001022	0	0	39.1311551233038	0	0	0	Plecuc1
OG0001024	0	0	0	0	0	0	Plecuc1
OG0001025	0	0	0	0	0	0	Plecuc1
OG0001030	0	0	14.8428519433221	0	0	0	Plecuc1
OG0001031	0	0	0	0	0	0	Plecuc1
OG0001032	0	0	0	0	0	0	Plecuc1
OG0001034	0	0	0	0	0	0	Plecuc1
OG0001035	0	0	0	0	0	0	Plecuc1
OG0001036	0	0	0	0	0	0	Plecuc1
OG0001037	51.8919524227549	12.4099130021054	0	0	0.526389630103273	0	Plecuc1
OG0001038	0	0	0	0	36.8472741072291	0	Plecuc1
OG0001040	0	0	0	0	0	0	Plecuc1
OG0001041	0	12.9494744369795	0	0	0	0	Plecuc1
OG0001042	0	4.58627219643025	15.8548645758214	8.63855216900351	0	0	Plecuc1
OG0001043	0	0	0	0	0	0	Plecuc1
OG0001044	0	0	0	0	0	0	Plecuc1
OG0001045	0	0	0	0	0	0	Plecuc1
OG0001046	0	0	0	0	0	0	Plecuc1
OG0001047	0	0	0	0	0	0	Plecuc1
OG0001048	0	0	0	0	0	0	Plecuc1
OG0001049	0	0	0	0	0	0	Plecuc1
OG0001050	0	0	0	0	0	0	Plecuc1
OG0001051	0	0	0	0	0	0	Plecuc1
OG0001053	0	0	0	0	0	0	Plecuc1
OG0001054	0	0	0	4.31927608450175	0	0	Plecuc1
OG0001055	0	0	0	0	0	0	Plecuc1
OG0001057	54.1982614193218	54.7654856397259	0	63.3493825726924	0	5548.75814221304	Plecuc1
OG0001058	0	0	0	0	0	14.4498909953465	Plecuc1
OG0001059	0	0	12.8188266783236	0	0	0	Plecuc1
OG0001060	10.378390484551	22.6615802647142	0	0	110.541822321687	0	Plecuc1
OG0001061	0	0	0	0	0	0	Plecuc1
OG0001062	0	0	0	0	0	0	Plecuc1
OG0001063	0	4.0467107615561	0	0	0	0	Plecuc1
OG0001064	0	0	9.78278878082594	0	0	0	Plecuc1
OG0001065	0	0	0	0	0	0	Plecuc1
OG0001067	0	0	16.1922021199878	14.3975869483392	0	0	Plecuc1
OG0001071	24.2162444639523	135.429920153411	52.9619944341267	0	0	43.3496729860394	Plecuc1
OG0001072	0	0	0	0	0	0	Plecuc1
OG0001073	0	0	95.1291874549281	0	0.526389630103273	2109.68408532058	Plecuc1
OG0001074	0	0	0	0	0	0	Plecuc1
OG0001075	0	0	0	0	0	0	Plecuc1
OG0001077	0	0	0	0	0	0	Plecuc1
OG0001078	0	12.4099130021054	44.8658933741328	0	0	0	Plecuc1
OG0001079	0	0	15.1801894874885	0	0	0	Plecuc1
OG0001081	0	0	0	0	0	0	Plecuc1
OG0001082	0	5.1258336313044	0	0	0	0	Plecuc1
OG0001084	0	0	8.43343860416029	27.8353347667891	0	0	Plecuc1
OG0001085	0	3.77693004411903	10.1201263249924	0	0	0	Plecuc1
OG0001086	0	0	0	16.3172652081177	0	0	Plecuc1
OG0001087	0	0	0	0	0	0	Plecuc1
OG0001089	0	0	0	0	0	0	Plecuc1
OG0001090	0	0	0	0	0	0	Plecuc1
OG0001092	0	0	0	0	0	0	Plecuc1
OG0001093	0	0	8.77077614832671	0	0	0	Plecuc1
OG0001094	0	0	0	0	2.63194815051637	0	Plecuc1
OG0001095	0	0	0	0	0	0	Plecuc1
OG0001097	0	0	0	0	0	0	Plecuc1
OG0001098	57.6577249141721	17.8055273508469	5.39740070666259	11.5180695586713	0.526389630103273	0	Plecuc1
OG0001099	48.4324889279046	0	5.39740070666259	0	93.1709645282794	0	Plecuc1
OG0001100	0	4.58627219643025	13.4935017666565	0	0	0	Plecuc1
OG0001101	0	4.58627219643025	0	0	0	0	Plecuc1
OG0001102	0	0	0	30.7148521564569	0	0	Plecuc1
OG0001103	0	0	0	0	0	0	Plecuc1
OG0001105	0	33.9923703970713	5.39740070666259	11.0381499937267	0	0	Plecuc1
OG0001106	0	0	0	0	0	0	Plecuc1
OG0001107	0	0	0	0	0	0	Plecuc1
OG0001108	0	1.07912286974829	0	0	0	0	Plecuc1
OG0001110	0	0	0	0	0	0	Plecuc1
OG0001113	0	14.0285973067278	0	0	2.10555852041309	0	Plecuc1
OG0001114	0	0	0	0	0	0	Plecuc1
OG0001116	0	4.0467107615561	0	0	0	0	Plecuc1
OG0001118	0	0	0	0	0	0	Plecuc1
OG0001119	0	23.7407031344625	0	0	2.10555852041309	28.8997819906929	Plecuc1
OG0001121	0	7.28407937080098	0.337337544166412	0	56.3236904210502	14.4498909953465	Plecuc1
OG0001122	0	0	0	0	0	0	Plecuc1
OG0001123	0	0	0	0	0	0	Plecuc1
OG0001124	0	0	0	0	0	0	Plecuc1
OG0001125	0	0	0	0	0	0	Plecuc1
OG0001126	0	0	0	21.1164608575641	0	0	Plecuc1
OG0001127	0	0	0	0	0	0	Plecuc1
OG0001130	0	0	0	0	0	0	Plecuc1
OG0001134	0	0	16.1922021199878	0	2.10555852041309	0	Plecuc1
OG0001135	0	0	0	0	0	0	Plecuc1
OG0001136	0	0	0	0	0	0	Plecuc1
OG0001137	0	0	0	0	0	0	Plecuc1
OG0001139	0	0	3.37337544166412	0	0	0	Plecuc1
OG0001141	0	5.1258336313044	0	0	0	0	Plecuc1
OG0001142	0	0	12.4814891341572	0	0	0	Plecuc1
OG0001143	0	0	0	0	0	0	Plecuc1
OG0001144	0	0	0	0	0	0	Plecuc1
OG0001145	0	0	0	0	0	0	Plecuc1
OG0001146	80.7208148798409	11.3307901323571	138.983068196562	34.0742891110694	0	0	Plecuc1
OG0001147	0	3.23736860924488	6.74675088332824	37.9136456306265	0	0	Plecuc1
OG0001149	0	3.23736860924488	57.0100449641236	0.479919564944639	95.8029126787957	0	Plecuc1
OG0001150	1.15315449828344	26.7082910262703	42.5045305649679	0.479919564944639	48.4278459695011	0	Plecuc1
OG0001151	0	0	13.4935017666565	0	0	0	Plecuc1
OG0001152	0	6.74451793592684	0	0	0	0	Plecuc1
OG0001153	0	4.31649147899318	21.9269403708168	0	0	0	Plecuc1
OG0001154	0	0	0	0	0	0	Plecuc1
OG0001156	0	0	0	0	0	0	Plecuc1
OG0001157	0	0	0	0	0	0	Plecuc1
OG0001159	0	2.42802645693366	0	0	106.330705280861	0	Plecuc1
OG0001160	44.9730254330542	0	32.3844042399755	0	1.05277926020655	0	Plecuc1
OG0001161	0	0	0	0	0	0	Plecuc1
OG0001162	0	0	0	0	0	0	Plecuc1
OG0001163	0	0	0	0	0	0	Plecuc1
OG0001164	0	0	0	0	0	0	Plecuc1
OG0001165	84.1802783746912	12.6796937195425	69.4915340982808	57.5903477933567	0.526389630103273	0	Plecuc1
OG0001166	0	0	0	0	0	0	Plecuc1
OG0001167	0	0	0	0	0	0	Plecuc1
OG0001168	0	0	0	0	0	0	Plecuc1
OG0001169	0	0	0	0	0	0	Plecuc1
OG0001170	0	0	0	11.0381499937267	0	14.4498909953465	Plecuc1
OG0001171	0	0	8.77077614832671	22.5562195523981	0	0	Plecuc1
OG0001172	73.8018878901403	6.74451793592684	11.469476501658	0	0.526389630103273	0	Plecuc1
OG0001173	0	14.568158741602	0	0	0	0	Plecuc1
OG0001174	0	5.66539506617854	0	0	0	0	Plecuc1
OG0001175	0	0	7.42142597166106	0	0	0	Plecuc1
OG0001177	0	0	0	0	0	0	Plecuc1
OG0001178	56.5045704158886	0	0	0	0	0	Plecuc1
OG0001179	0	0	0	0	0	0	Plecuc1
OG0001180	0	0	0	0	0	0	Plecuc1
OG0001181	0	0	2.36136280916488	0	0	0	Plecuc1
OG0001182	70.34242439529	8.36320224054928	0	9.11847173394815	0	14.4498909953465	Plecuc1
OG0001185	0	11.3307901323571	11.8068140458244	0	0	0	Plecuc1
OG0001186	0	0	4.38538807416335	0	0	0	Plecuc1
OG0001187	0	0	0	0	0	0	Plecuc1
OG0001188	0	0	0	0	0	0	Plecuc1
OG0001189	51.8919524227549	20.7731152426547	6.40941333916182	18.7168630328409	0	14.4498909953465	Plecuc1
OG0001190	0	0	0	0	0	0	Plecuc1
OG0001191	0	26.1687295913961	113.682752384081	43.6726804099622	0	0	Plecuc1
OG0001192	0	0	0	0	0	0	Plecuc1
OG0001194	2.30630899656688	0	55.6606947874579	11.0381499937267	0.526389630103273	9247.93023702173	Plecuc1
OG0001195	0	0	0	0	0	0	Plecuc1
OG0001196	0	0	0	0	0	0	Plecuc1
OG0001197	0	0	0	0	0	0	Plecuc1
OG0001198	0	0	0	0	0	0	Plecuc1
OG0001199	0	0	8.09610105999388	0	0	0	Plecuc1
OG0001200	0	0	0	0	0	0	Plecuc1
OG0001201	0	0	0	0	0	0	Plecuc1
OG0001202	0	0	0	0	0	0	Plecuc1
OG0001203	0	0	0	0	0	0	Plecuc1
OG0001205	0	0	0	0	0	0	Plecuc1
OG0001206	0	6.74451793592684	0	0	0	0	Plecuc1
OG0001207	0	0	0	0	0	0	Plecuc1
OG0001208	0	0	0	0	0	0	Plecuc1
OG0001209	0	0	0	0	0	0	Plecuc1
OG0001211	0	0	0	0	0	0	Plecuc1
OG0001213	0	0	0	0	0	0	Plecuc1
OG0001214	0	4.0467107615561	5.734738250829	0	0	0	Plecuc1
OG0001217	0	0	0	0	0	0	Plecuc1
OG0001219	41.5135619382039	24.8198260042108	2.69870035333129	0	0	0	Plecuc1
OG0001221	38.0540984433536	42.8951340724947	70.8408842749465	17.7570239029517	66.8514830231157	0	Plecuc1
OG0001222	0	0	0	0	0	0	Plecuc1
OG0001225	104.937059343793	20.7731152426547	7.75876351582747	0	0	14.4498909953465	Plecuc1
OG0001227	0	0	0	0	0	0	Plecuc1
OG0001228	0	11.8703515672312	0	19.6767021627302	0	14.4498909953465	Plecuc1
OG0001229	0	0	1.01201263249924	0	0	0	Plecuc1
OG0001230	0	0	0	0	0	0	Plecuc1
OG0001231	0	0	0	0	0	0	Plecuc1
OG0001233	0	0	0	0	0	0	Plecuc1
OG0001235	0	399.815023241743	50.9379691691282	0.479919564944639	2.10555852041309	0	Plecuc1
OG0001236	0	0	0	0	111.594601581894	14.4498909953465	Plecuc1
OG0001237	0	0	0	0	0	0	Plecuc1
OG0001238	0	9.98188654517172	30.0230414308106	10.0783108638374	0	0	Plecuc1
OG0001239	86.4865873712581	21.3126766775288	0	0	0	0	Plecuc1
OG0001242	35.7477894467867	11.8703515672312	65.7808211124503	39.8333238904051	0	6126.75378202689	Plecuc1
OG0001243	0	5.66539506617854	0	0	0	0	Plecuc1
OG0001245	156.829011766548	94.4232511029757	0	19.1967825977856	0	28.8997819906929	Plecuc1
OG0001247	0	0	0	0	0	0	Plecuc1
OG0001248	0	6.47473721848976	0	8.15863260405887	0	0	Plecuc1
OG0001249	0	9.44232511029757	20.5775901941511	0	0	0	Plecuc1
OG0001250	0	0	0	0	0	0	Plecuc1
OG0001251	0	14.2983780241649	21.5896028266504	0	5.79028593113601	0	Plecuc1
OG0001253	0	0	0	0	0	0	Plecuc1
OG0001254	3.45946349485033	4.0467107615561	0	0	0	0	Plecuc1
OG0001256	0	0	0	14.3975869483392	0	0	Plecuc1
OG0001257	0	0.80934215231122	0	0	0	0	Plecuc1
OG0001258	0	7.55386008823806	0	0	0	0	Plecuc1
OG0001259	0	0	0	0	0	0	Plecuc1
OG0001261	0	0	0	0	110.015432691584	14.4498909953465	Plecuc1
OG0001262	0	0	0	0	0	0	Plecuc1
OG0001263	0	0	0	0	0	0	Plecuc1
OG0001264	0	0	0	27.3554152018444	0	0	Plecuc1
OG0001265	11.5315449828344	0	22.938953003316	0	0	0	Plecuc1
OG0001266	0	0	10.4574638691588	0	0	0	Plecuc1
OG0001267	0	15.1077201764761	0	0	0	0	Plecuc1
OG0001268	0	0	0	0	0	0	Plecuc1
OG0001269	0	0	9.44545123665953	0	0	0	Plecuc1
OG0001271	0	0	0	0	0	0	Plecuc1
OG0001272	0	0	0	0	0	0	Plecuc1
OG0001274	0	0	4.38538807416335	0	0	0	Plecuc1
OG0001276	0	0	0	0	0	0	Plecuc1
OG0001277	0	0	0	0	0	0	Plecuc1
OG0001279	0	0	0	0	0	0	Plecuc1
OG0001281	3.45946349485033	7.55386008823806	0	0	0	0	Plecuc1
OG0001282	0	0	0	0	0	0	Plecuc1
OG0001283	4.61261799313377	10.7912286974829	5.734738250829	16.3172652081177	0	0	Plecuc1
OG0001284	0	0	15.8548645758214	0	0	0	Plecuc1
OG0001285	28.828862457086	0	18.2162273849862	0	0	14.4498909953465	Plecuc1
OG0001286	0	0	0	0	0	0	Plecuc1
OG0001288	0	0	0	0	0	0	Plecuc1
OG0001290	0	0	0	0	0	0	Plecuc1
OG0001291	0	7.28407937080098	0	16.7971847730624	0	0	Plecuc1
OG0001292	0	0	0	0	0	0	Plecuc1
OG0001293	0	0	4.72272561832976	0	0	0	Plecuc1
OG0001294	0	0	0	0	0	0	Plecuc1
OG0001296	0	5.39561434874147	52.2873193457938	0	0	0	Plecuc1
OG0001297	0	0	0	0	0	0	Plecuc1
OG0001298	0	5.93517578361562	4.72272561832976	0	0	0	Plecuc1
OG0001299	0	0.539561434874147	0	0	0	0	Plecuc1
OG0001300	0	5.66539506617854	0	0	0	0	Plecuc1
OG0001301	0	0	0	0	0	0	Plecuc1
OG0001302	3.45946349485033	273.557647481193	1.01201263249924	62.3895434428031	71.5889896940452	14.4498909953465	Plecuc1
OG0001303	0	0	13.4935017666565	0	0	0	Plecuc1
OG0001305	0	0	0	0	0	0	Plecuc1
OG0001307	0	0	22.938953003316	0	0	0	Plecuc1
OG0001308	0	0	0	19.6767021627302	0	28.8997819906929	Plecuc1
OG0001309	0	0	0	0	0	0	Plecuc1
OG0001310	0	0	0	0	0	0	Plecuc1
OG0001311	0	0	0	0	0	0	Plecuc1
OG0001312	441.658172842558	34.5319318319454	0	82.546165170478	3.68472741072291	14.4498909953465	Plecuc1
OG0001313	0	0	0	14.8775065132838	0	0	Plecuc1
OG0001314	1.15315449828344	0	0	0	0	0	Plecuc1
OG0001315	0	10.7912286974829	14.1681768549893	0	81.0640030359041	0	Plecuc1
OG0001316	0	0	0	0	0	0	Plecuc1
OG0001317	0	9.98188654517172	0	0	0	0	Plecuc1
OG0001318	0	0	9.10811369249312	0	0	0	Plecuc1
OG0001319	0	0	0	0	0	0	Plecuc1
OG0001321	0	0	0	0	0	0	Plecuc1
OG0001323	1.15315449828344	0	0	16.3172652081177	0	0	Plecuc1
OG0001324	0	0	16.1922021199878	0	87.9070682272466	14.4498909953465	Plecuc1
OG0001325	0	0	0	0	0	0	Plecuc1
OG0001326	0	0	0	0	0	0	Plecuc1
OG0001327	0	0	99.5145755290915	0	0	14.4498909953465	Plecuc1
OG0001328	0	0	0	0	0	0	Plecuc1
OG0001329	0	0	0	0	0	0	Plecuc1
OG0001330	0	0	0	0	0	0	Plecuc1
OG0001331	0	1.61868430462244	69.1541965541144	25.9156565070105	106.330705280861	0	Plecuc1
OG0001334	0	0	16.8668772083206	0	0	0	Plecuc1
OG0001336	0	3.50714932668196	0.337337544166412	0	0	0	Plecuc1
OG0001337	0	0	0	0.479919564944639	0	274.547928911583	Plecuc1
OG0001339	0	0	0	0	0	0	Plecuc1
OG0001340	0	0	0	0	0	0	Plecuc1
OG0001341	0	0	0	0	0	0	Plecuc1
OG0001345	0	0	14.1681768549893	0	46.8486770791913	0	Plecuc1
OG0001346	0	3.23736860924488	0	22.0762999874534	0.526389630103273	0	Plecuc1
OG0001348	0	6.47473721848976	0	0	0	0	Plecuc1
OG0001350	0	21.5824573949659	0	0	0	0	Plecuc1
OG0001353	0	9.71210582773464	2.36136280916488	0	0	28.8997819906929	Plecuc1
OG0001354	0	0	8.77077614832671	0.479919564944639	0	0	Plecuc1
OG0001358	0	0	0	0	0	0	Plecuc1
OG0001360	0	0.269780717437073	0	0	0	0	Plecuc1
OG0001362	0	0	0	0	0	0	Plecuc1
OG0001363	0	0	0	0	0	0	Plecuc1
OG0001364	0	0	0	0	0	0	Plecuc1
OG0001365	0	0	0	0	0	0	Plecuc1
OG0001366	0	0	0	0	0	0	Plecuc1
OG0001367	0	0	0	0	0	0	Plecuc1
OG0001368	0	0	0	0	0	0	Plecuc1
OG0001369	28.828862457086	22.9313609821512	0	3.35943695461248	0	0	Plecuc1
OG0001370	126.846994811179	32.913247527323	96.4785376315938	46.0722782346854	0	0	Plecuc1
OG0001371	0	6.20495650105269	18.2162273849862	0	0	0	Plecuc1
OG0001374	0	0	0	0	0	0	Plecuc1
OG0001378	0	11.6005708497942	11.469476501658	22.0762999874534	0	14.4498909953465	Plecuc1
OG0001379	0	0	0	11.0381499937267	0	0	Plecuc1
OG0001380	0	0	0	0	0	0	Plecuc1
OG0001381	0	0	0	0	0	0	Plecuc1
OG0001383	80.7208148798409	0	0	0	0	14.4498909953465	Plecuc1
OG0001384	0	0.539561434874147	0	0	0	0	Plecuc1
OG0001385	0	0	0	0	0	0	Plecuc1
OG0001387	0	0	0	0	165.812733482531	0	Plecuc1
OG0001388	0	0	0	0	0	0	Plecuc1
OG0001389	0	0	0	0	0	0	Plecuc1
OG0001390	0	0	0	18.7168630328409	91.5917956379695	0	Plecuc1
OG0001392	0	0	0	0	0	0	Plecuc1
OG0001393	0	7.55386008823806	45.5405684624656	24.4758978121766	0	14.4498909953465	Plecuc1
OG0001394	0	0	0	0	0	0	Plecuc1
OG0001395	0	0	0	0	0	0	Plecuc1
OG0001396	0	0	0	0	0	0	Plecuc1
OG0001397	0	0	0	0	0	0	Plecuc1
OG0001398	0	4.85605291386732	0	0	0	0	Plecuc1
OG0001399	0	6.74451793592684	0	0	0	0	Plecuc1
OG0001400	0	0	0	0	0	0	Plecuc1
OG0001401	0	0	0	0	0	0	Plecuc1
OG0001402	0	0	0	0	0	0	Plecuc1
OG0001403	0	0	0	0	0	0	Plecuc1
OG0001404	0	0	0	0	0	0	Plecuc1
OG0001405	0	17.5357466334098	5.734738250829	0	0	0	Plecuc1
OG0001406	0	0	0	0	0	0	Plecuc1
OG0001407	0	0	0	0	0	0	Plecuc1
OG0001408	102.630750347226	0	0	62.8694630077478	0	0	Plecuc1
OG0001411	0	0	36.7697923141389	0	0	0	Plecuc1
OG0001412	36.9009439450701	107.372725539955	0	0	0	0	Plecuc1
OG0001413	0	0	13.8308393108229	5.75903477933567	0	14.4498909953465	Plecuc1
OG0001414	0	0	0	0	0	0	Plecuc1
OG0001415	0	0	0	0	0	0	Plecuc1
OG0001416	0	34.8017125493825	0	0	0	0	Plecuc1
OG0001417	6.91892698970065	0	0	0	0	0	Plecuc1
OG0001419	0	0	0	0	0	0	Plecuc1
OG0001420	86.4865873712581	0	57.0100449641236	0	0	0	Plecuc1
OG0001421	0	0	0	0	0	0	Plecuc1
OG0001422	0	0	0	0	0	0	Plecuc1
OG0001424	0	0	0	0	0	0	Plecuc1
OG0001425	0	16.1868430462244	44.8658933741328	0	0	0	Plecuc1
OG0001426	0	0	24.2883031799816	0	0	0	Plecuc1
OG0001427	0	0	0	0	0	0	Plecuc1
OG0001428	0	0	0	0	0	0	Plecuc1
OG0001430	0	0	0	0	0	0	Plecuc1
OG0001431	0	0	0	0	0	0	Plecuc1
OG0001432	0	0	0	0	0	0	Plecuc1
OG0001433	0	0	0	0	0	0	Plecuc1
OG0001434	26.5225534605192	0	0	0	0	0	Plecuc1
OG0001435	0	0	0	0	0	0	Plecuc1
OG0001436	0	0	0	0	0	0	Plecuc1
OG0001437	0	7.28407937080098	0	9.11847173394815	0	0	Plecuc1
OG0001438	0	4.31649147899318	0	0	0	0	Plecuc1
OG0001440	0	0	0	0	0	0	Plecuc1
OG0001441	0	0	0	0	0	0	Plecuc1
OG0001442	0	0	0	16.3172652081177	0	0	Plecuc1
OG0001443	0	0	0	0	0	0	Plecuc1
OG0001445	0	0	0	0	0	0	Plecuc1
OG0001446	0	0	0	0	0	0	Plecuc1
OG0001447	0	0	0	0	0	0	Plecuc1
OG0001448	0	0	0	0	0	0	Plecuc1
OG0001449	0	0	0	0	0	0	Plecuc1
OG0001450	0	6.47473721848976	0	0	0	0	Plecuc1
OG0001451	0	0	0	0	0	0	Plecuc1
OG0001452	0	11.3307901323571	38.7938175791374	0	0	0	Plecuc1
OG0001453	0	0	0	0	0	0	Plecuc1
OG0001454	0	0	83.6597109532701	0	0	0	Plecuc1
OG0001455	0	0	0	0	0	0	Plecuc1
OG0001456	0	0	0	0	0	0	Plecuc1
OG0001457	0	0	0	0	0	0	Plecuc1
OG0001458	0	0	32.3844042399755	21.1164608575641	0	0	Plecuc1
OG0001459	0	0	0	0	0	0	Plecuc1
OG0001460	0	0	0	0	0	0	Plecuc1
OG0001461	0	0	0	0	0	0	Plecuc1
OG0001462	0	0	0	0	0	0	Plecuc1
OG0001464	18.4504719725351	0	0	0	0	0	Plecuc1
OG0001465	0	0	0	0	0	0	Plecuc1
OG0001466	0	0	0	0	0	0	Plecuc1
OG0001467	0	6.47473721848976	18.8909024733191	0	0	0	Plecuc1
OG0001468	0	0	0	0	0	0	Plecuc1
OG0001469	0	0	0	23.995978247232	0.526389630103273	0	Plecuc1
OG0001470	0	0	0	0	0	0	Plecuc1
OG0001471	79.5676603815575	0	0	0	65.7987037629092	14.4498909953465	Plecuc1
OG0001472	0	0	0	0	0	0	Plecuc1
OG0001473	59.964033910739	8.90276367542343	8.77077614832671	20.1566217276749	0	28.8997819906929	Plecuc1
OG0001474	0	8.36320224054928	0	0	0	0	Plecuc1
OG0001475	0	0	0	0	0	0	Plecuc1
OG0001476	0	22.12201882984	14.5055143991557	0	0	0	Plecuc1
OG0001477	0	0	0	0	0	0	Plecuc1
OG0001478	0	0	0	15.3574260782285	0	0	Plecuc1
OG0001480	0	0	0	0	0	0	Plecuc1
OG0001481	0	0	0	0	0	0	Plecuc1
OG0001483	0	12.4099130021054	0	0	0	0	Plecuc1
OG0001484	0	0	0	0	0	0	Plecuc1
OG0001485	68.0361153987231	0	0	0	0	14.4498909953465	Plecuc1
OG0001486	23.0630899656688	0	0	0	0	0	Plecuc1
OG0001487	0	0	0	0	0	0	Plecuc1
OG0001488	0	10.2516672626088	0	0	0.526389630103273	0	Plecuc1
OG0001489	0	0	0	15.8373456431731	0	0	Plecuc1
OG0001490	0	0	0	0	0	0	Plecuc1
OG0001491	0	0	0	0	0	0	Plecuc1
OG0001492	0	9.98188654517172	0	0	0	0	Plecuc1
OG0001493	0	0	0	0	1.05277926020655	0	Plecuc1
OG0001494	0	0	0	0	0	0	Plecuc1
OG0001495	0	5.1258336313044	14.5055143991557	0	0	0	Plecuc1
OG0001496	0	0	0	0	0	0	Plecuc1
OG0001497	0	0	0	0	0	0	Plecuc1
OG0001498	0	0	0	0	0	72.2494549767323	Plecuc1
OG0001499	0	0	0	0	0	0	Plecuc1
OG0001501	0	0	0	0	0	0	Plecuc1
OG0001502	0	21.5824573949659	6.40941333916182	3.35943695461248	0	14.4498909953465	Plecuc1
OG0001503	3.45946349485033	350.445151950758	35.4204421374732	0	0	86.6993459720787	Plecuc1
OG0001504	0	0	0	0	0	0	Plecuc1
OG0001505	0	4.31649147899318	0	0	0	0	Plecuc1
OG0001506	0	0	0	0	0	0	Plecuc1
OG0001507	0	0	0	0	0	0	Plecuc1
OG0001508	0	0	12.8188266783236	0	0	0	Plecuc1
OG0001512	0	0	0	0	0	0	Plecuc1
OG0001513	0	0	0	0	0	0	Plecuc1
OG0001514	0	0	0	10.0783108638374	0	0	Plecuc1
OG0001516	0	7.55386008823806	26.9870035333129	0	91.0654060078663	14.4498909953465	Plecuc1
OG0001518	0	0	0	0	0	0	Plecuc1
OG0001519	0	0	0	9.59839129889279	0	0	Plecuc1
OG0001520	0	0	0	0	0	0	Plecuc1
OG0001521	0	0	0	16.3172652081177	0	0	Plecuc1
OG0001522	0	0	0	0	0	0	Plecuc1
OG0001523	0	0	0	0	0	0	Plecuc1
OG0001525	0	0	0	0	0	0	Plecuc1
OG0001526	170.666865745949	21.5824573949659	0	9.59839129889279	0	14.4498909953465	Plecuc1
OG0001527	3.45946349485033	85.2507067101152	63.7567958474518	67.1887390922495	160.548837181498	3511.32351186919	Plecuc1
OG0001528	0	0	0	0	0	0	Plecuc1
OG0001529	0	5.93517578361562	0	0	0	0	Plecuc1
OG0001530	0	0	0	0	0	0	Plecuc1
OG0001531	0	51.7978977479181	32.0470666958091	11.997989123616	119.490446033443	28.8997819906929	Plecuc1
OG0001532	0	0	0	0	0	0	Plecuc1
OG0001533	0	0	0	0	0	0	Plecuc1
OG0001534	34.5946349485033	17.5357466334098	169.680784715705	9.11847173394815	0.526389630103273	0	Plecuc1
OG0001535	0	0	0	0	0	0	Plecuc1
OG0001536	0	8.09342152311221	16.5295396641542	8.63855216900351	0	0	Plecuc1
OG0001537	0	0	0	0	0	0	Plecuc1
OG0001538	0	0	0	0	0	0	Plecuc1
OG0001539	0	0	0	0	0	0	Plecuc1
OG0001540	0	25.629168156522	0	0.479919564944639	57.3764696812568	1733.98691944157	Plecuc1
OG0001541	0	0	0	0	0	0	Plecuc1
OG0001542	47.2793344296211	0	0	0	71.0626000639419	43.3496729860394	Plecuc1
OG0001543	0	18.0753080682839	9.78278878082594	0	0	0	Plecuc1
OG0001544	0	0	0	0	0	0	Plecuc1
OG0001545	29.9820169553695	0	0	0	0	0	Plecuc1
OG0001546	0	0	0	0	0	0	Plecuc1
OG0001547	0	0	0	0	0	0	Plecuc1
OG0001548	0	0.269780717437073	0	0	0	0	Plecuc1
OG0001549	35.7477894467867	0	0	0	0	0	Plecuc1
OG0001553	0	0	0	0	0	0	Plecuc1
OG0001554	0	0.539561434874147	0	0	0	0	Plecuc1
OG0001555	0	14.837939459039	0	86.8654412549797	0	0	Plecuc1
OG0001556	0	0	0	0	0	0	Plecuc1
OG0001557	0	0	28.3363537099786	0	0	0	Plecuc1
OG0001558	0	0	0	0	0	0	Plecuc1
OG0001559	0	0	0	0	0	0	Plecuc1
OG0001560	1.15315449828344	0	0	0	0	0	Plecuc1
OG0001562	84.1802783746912	0	0	0	92.6445748981761	0	Plecuc1
OG0001563	0	0	0	0	0	0	Plecuc1
OG0001564	0	0	0	0	0	0	Plecuc1
OG0001565	0	8.63298295798635	0	0	0	0	Plecuc1
OG0001567	1.15315449828344	15.9170623287873	35.4204421374732	37.9136456306265	2.63194815051637	0	Plecuc1
OG0001569	0	0	24.9629782683145	0	7.36945482144583	0	Plecuc1
OG0001570	0	0	0	0	0	0	Plecuc1
OG0001571	0	0	0	0	0	0	Plecuc1
OG0001572	0	0	9.44545123665953	0	0	0	Plecuc1
OG0001573	0	0	0	0	0	0	Plecuc1
OG0001575	0	0	0	0	0	0	Plecuc1
OG0001576	0	0	0	0	0	0	Plecuc1
OG0001578	0	0	0	0	0	0	Plecuc1
OG0001579	0	0	0	0	0	0	Plecuc1
OG0001580	0	48.5605291386732	0	0	0	28.8997819906929	Plecuc1
OG0001581	0	0	0	0	0	0	Plecuc1
OG0001582	0	9.98188654517172	0	0	0	0	Plecuc1
OG0001583	0	0	0	0	0	0	Plecuc1
OG0001585	0	0	29.6857038866442	0	61.0611970919797	0	Plecuc1
OG0001586	2.30630899656688	0	0	0	0	0	Plecuc1
OG0001588	13.8378539794013	0	0	0	0	0	Plecuc1
OG0001589	0	0.269780717437073	56.3353698757908	0	47.3750667092946	0	Plecuc1
OG0001591	0	0	0	0	0	0	Plecuc1
OG0001592	0	0	13.4935017666565	0	0	0	Plecuc1
OG0001593	42.6667164364873	0	0	0	0	28.8997819906929	Plecuc1
OG0001595	0	0	0	0	0	0	Plecuc1
OG0001596	0	25.3593874390849	32.0470666958091	22.0762999874534	0	0	Plecuc1
OG0001597	40.3604074399205	10.2516672626088	0	0	0	14.4498909953465	Plecuc1
OG0001598	0	0	0	0	0	0	Plecuc1
OG0001599	3.45946349485033	5.1258336313044	25.3003158124809	0	0	0	Plecuc1
OG0001600	0	0	0	0	0	0	Plecuc1
OG0001601	0	0	36.0951172258061	0	0	0	Plecuc1
OG0001602	0	0	17.204214752487	0	0	0	Plecuc1
OG0001603	0	0	0	0	0	0	Plecuc1
OG0001604	0	0	0	0	0	0	Plecuc1
OG0001605	0	0	0	0	0	0	Plecuc1
OG0001606	0	0	0	0	0	0	Plecuc1
OG0001607	41.5135619382039	28.8665367657669	37.1071298583053	65.269060832471	1.05277926020655	14.4498909953465	Plecuc1
OG0001609	0	0	0	0	0	0	Plecuc1
OG0001610	0	0.539561434874147	0	0	0	0	Plecuc1
OG0001611	0	0	0	0	0	0	Plecuc1
OG0001612	0	0	0	0	0	0	Plecuc1
OG0001613	0	0	0	0	0	0	Plecuc1
OG0001614	0	0	28.673691254145	0	0	0	Plecuc1
OG0001615	0	1.07912286974829	0	0	0	0	Plecuc1
OG0001619	80.7208148798409	0	0	6.23895434428031	0	0	Plecuc1
OG0001620	0	0	0	0	67.9042622833222	0	Plecuc1
OG0001621	0	25.629168156522	15.1801894874885	21.5963804225088	0	0	Plecuc1
OG0001623	0	0	0	0	0	0	Plecuc1
OG0001627	0	0	0	0	0	0	Plecuc1
OG0001628	0	0	0	0	0	0	Plecuc1
OG0001629	0	0	0	0	0	0	Plecuc1
OG0001630	0	0	0	0	0	0	Plecuc1
OG0001631	0	0	0	0	0	0	Plecuc1
OG0001632	14.9910084776847	9.98188654517172	0	18.7168630328409	0	0	Plecuc1
OG0001634	0	0	0	11.0381499937267	0	0	Plecuc1
OG0001635	0	0	0	0	0	0	Plecuc1
OG0001636	0	0	0	0	0	0	Plecuc1
OG0001637	0	0	0	0	0	0	Plecuc1
OG0001638	0	0	0	0	0	0	Plecuc1
OG0001639	0	0	0	0	0	0	Plecuc1
OG0001641	0	0	0	0	0	0	Plecuc1
OG0001642	0	0	0	0	0	0	Plecuc1
OG0001643	0	0	0	0	0	0	Plecuc1
OG0001644	0	0	0	0	0	0	Plecuc1
OG0001645	0	0	0	0	0	0	Plecuc1
OG0001646	59.964033910739	0	0	0	0.526389630103273	0	Plecuc1
OG0001647	0	0.539561434874147	0	0	0	0	Plecuc1
OG0001648	0	0	0	0	0	0	Plecuc1
OG0001649	0	0	0	0	0	0	Plecuc1
OG0001651	0	0	0	0	0	0	Plecuc1
OG0001652	0	0	0	0	0	0	Plecuc1
OG0001655	0	2.69780717437073	22.938953003316	0	0	0	Plecuc1
OG0001656	0	0	0	0	0	0	Plecuc1
OG0001657	0	0	0	0	0	0	Plecuc1
OG0001659	0	0	0	0	0	0	Plecuc1
OG0001660	0	0	0	0	0	0	Plecuc1
OG0001662	0	3.50714932668196	0	0	0	0	Plecuc1
OG0001664	0	0	0	0	0	0	Plecuc1
OG0001665	0	8.36320224054928	0	0	1.57916889030982	0	Plecuc1
OG0001666	0	7.01429865336391	0	0	0	0	Plecuc1
OG0001668	0	0	0	0	0	0	Plecuc1
OG0001669	40.3604074399205	32.3736860924488	155.512607860716	10.5582304287821	185.289149796352	28.8997819906929	Plecuc1
OG0001670	38.0540984433536	21.852238112403	0	12.4779086885606	0	0	Plecuc1
OG0001672	0	0	52.9619944341267	0	0	0	Plecuc1
OG0001673	51.8919524227549	0	6.40941333916182	0	0	0	Plecuc1
OG0001674	0	0	0	0	0	0	Plecuc1
OG0001675	0	0	0	0	0	0	Plecuc1
OG0001676	0	0	0	0	0	0	Plecuc1
OG0001678	0	0	0	0	0	0	Plecuc1
OG0001679	0	0	0	0	0	0	Plecuc1
OG0001680	0	0	0	0	0	0	Plecuc1
OG0001681	0	0	0	0	0	0	Plecuc1
OG0001682	0	0	0	0	0	0	Plecuc1
OG0001683	0	0	0	0	0	0	Plecuc1
OG0001685	0	0	0	0	0	0	Plecuc1
OG0001686	0	2.15824573949659	0	0	0	2731.02939812048	Plecuc1
OG0001687	0	0	0	0	0	0	Plecuc1
OG0001688	0	0	35.7577796816396	0	0	0	Plecuc1
OG0001690	0	9.1725443928605	22.938953003316	0	0	0	Plecuc1
OG0001692	61.1171884090224	31.8341246575747	54.9860196991251	35.993967370848	29.4778192857833	0	Plecuc1
OG0001693	0	0	0	0	0	0	Plecuc1
OG0001698	0	0	0	0	0	0	Plecuc1
OG0001699	40.3604074399205	0	16.1922021199878	0	0	0	Plecuc1
OG0001700	0	0	0	0	0	0	Plecuc1
OG0001703	0	0	41.4925179324687	0	0	0	Plecuc1
OG0001704	0	0	20.2402526499847	0	0.526389630103273	0	Plecuc1
OG0001705	0	0	0	0	0	0	Plecuc1
OG0001706	0	2.42802645693366	9.78278878082594	0	0	0	Plecuc1
OG0001707	0	4.31649147899318	3.37337544166412	24.4758978121766	0	0	Plecuc1
OG0001708	0	0	0	0	0	0	Plecuc1
OG0001709	0	11.6005708497942	0	0	0	0	Plecuc1
OG0001710	0	0	0	0	0	0	Plecuc1
OG0001711	0	0	0	0	0	0	Plecuc1
OG0001713	0	0	0	0	0	0	Plecuc1
OG0001714	0	0	0	0	0	0	Plecuc1
OG0001715	0	0	0	0	0	0	Plecuc1
OG0001716	0	0	0	0	0.526389630103273	5678.80716117115	Plecuc1
OG0001717	0	0	0	0	0	0	Plecuc1
OG0001718	0	0	0	0	2.63194815051637	0	Plecuc1
OG0001719	0	4.31649147899318	33.7337544166412	0	0	0	Plecuc1
OG0001720	0	0	0	0	0	0	Plecuc1
OG0001721	0	0	0	0	0	0	Plecuc1
OG0001722	0	0	0	0	0	0	Plecuc1
OG0001723	0	0	0	0	0	0	Plecuc1
OG0001724	0	0	2.02402526499847	0	0	0	Plecuc1
OG0001725	69.1892698970065	0	0	0	0.526389630103273	0	Plecuc1
OG0001726	0	0	0	0	0	0	Plecuc1
OG0001727	0	0	0	0	0	0	Plecuc1
OG0001729	0	9.98188654517172	0	0	0	0	Plecuc1
OG0001731	0	0	0	0	0	0	Plecuc1
OG0001732	0	0	0	0	0	0	Plecuc1
OG0001733	0	0	0	0	0	0	Plecuc1
OG0001734	0	0	0	0	0	0	Plecuc1
OG0001735	0	0	0	0	0	0	Plecuc1
OG0001736	0	642.887449652546	99.8519130732579	4.79919564944639	0	1835.136156409	Plecuc1
OG0001737	0	0	0	0	0	0	Plecuc1
OG0001738	0	0	0	0	0	0	Plecuc1
OG0001739	0	0	0	0	0	0	Plecuc1
OG0001741	0	10.5214479800459	0	4.79919564944639	0	0	Plecuc1
OG0001742	0	0.269780717437073	387.938175791374	0.959839129889279	196.869721658624	14.4498909953465	Plecuc1
OG0001744	0	1.61868430462244	13.4935017666565	0	0	0	Plecuc1
OG0001745	167.207402251099	94.9628125378499	35.7577796816396	115.180695586713	177.393305344803	14.4498909953465	Plecuc1
OG0001746	0	0	0	0	0	0	Plecuc1
OG0001747	193.729955711618	45.8627219643025	81.6356856882716	32.1546108512908	325.308791403823	5245.31043131076	Plecuc1
OG0001748	14.9910084776847	24.2802645693366	4.04805052999694	39.8333238904051	0	0	Plecuc1
OG0001749	0	0	0	0	0	0	Plecuc1
OG0001750	0	0	0	0	0	0	Plecuc1
OG0001751	0	0	0	0	0	0	Plecuc1
OG0001752	0	0	0	0	0	0	Plecuc1
OG0001754	0	0	0	0	0	0	Plecuc1
OG0001755	0	0	0	0	0	0	Plecuc1
OG0001756	0	0	0	0	0	0	Plecuc1
OG0001757	40.3604074399205	0.269780717437073	0	17.277104338007	0	0	Plecuc1
OG0001758	69.1892698970065	0	0	0	0	0	Plecuc1
OG0001759	0	0	0.337337544166412	0	0	0	Plecuc1
OG0001760	66.8829609004396	0	111.658727119082	18.7168630328409	67.9042622833222	0	Plecuc1
OG0001761	0	0	0	0.959839129889279	0	0	Plecuc1
OG0001762	0	0	0	0	0	0	Plecuc1
OG0001763	0	0	0	0	0	0	Plecuc1
OG0001765	0	0	0	0	0	0	Plecuc1
OG0001767	0	9.44232511029757	0	0	0	0	Plecuc1
OG0001768	0	0	0	0	0	0	Plecuc1
OG0001771	0	3.50714932668196	13.4935017666565	0	0	0	Plecuc1
OG0001772	0	0.539561434874147	78.2623102466075	0	0	0	Plecuc1
OG0001773	0	26.7082910262703	20.5775901941511	0	0	0	Plecuc1
OG0001774	0	0	12.8188266783236	0	0	0	Plecuc1
OG0001775	0	0	8.43343860416029	0	0	0	Plecuc1
OG0001778	0	0	0	0	0	0	Plecuc1
OG0001779	0	0	230.401542665659	0	0	0	Plecuc1
OG0001781	1.15315449828344	0.269780717437073	0	0.479919564944639	107.383484541068	5982.25487207343	Plecuc1
OG0001782	0	0	0	0	0	0	Plecuc1
OG0001783	0	0	0	21.5963804225088	0	0	Plecuc1
OG0001784	0	0	0	0	0	0	Plecuc1
OG0001787	0	0.269780717437073	4.72272561832976	0	0	0	Plecuc1
OG0001788	0	0	0	0	0	0	Plecuc1
OG0001790	0	0	0	0	0	0	Plecuc1
OG0001791	0	1.07912286974829	0	0	0	0	Plecuc1
OG0001792	0	0	0	0	0	0	Plecuc1
OG0001794	0	0	0	21.1164608575641	88.9598474874532	0	Plecuc1
OG0001795	0	4.31649147899318	0	0	0	0	Plecuc1
OG0001796	0	0	0	0	0	0	Plecuc1
OG0001797	0	0	0	0	0	0	Plecuc1
OG0001798	0	0	0	0	0	0	Plecuc1
OG0001799	0	0	34.7457670491404	0	0	0	Plecuc1
OG0001801	101.477595848943	7.82364080567513	0	0	55.2709111608437	0	Plecuc1
OG0001802	0	9.71210582773464	0	0	0	0	Plecuc1
OG0001803	0	0	0	27.8353347667891	0.526389630103273	14.4498909953465	Plecuc1
OG0001804	0	0	0	0	0	0	Plecuc1
OG0001805	0	0	0	0	0	0	Plecuc1
OG0001806	0	0	0	0	0	0	Plecuc1
OG0001807	0	9.71210582773464	0	0	0	0	Plecuc1
OG0001808	0	24.0104838518995	29.3483663424778	0	0	0	Plecuc1
OG0001810	0	0	9.10811369249312	0	0	0	Plecuc1
OG0001811	0	0	0	0	0	0	Plecuc1
OG0001813	0	0	0	0	0	0	Plecuc1
OG0001815	0	0	0	0	0	0	Plecuc1
OG0001816	58.8108794124555	0	0	0	0.526389630103273	0	Plecuc1
OG0001818	0	0	0	0	0	0	Plecuc1
OG0001819	0	0	0	0	0	0	Plecuc1
OG0001823	0	0	0	0	0	0	Plecuc1
OG0001825	0	0	0	0	0	0	Plecuc1
OG0001828	0	0	0	0	0	0	Plecuc1
OG0001829	0	0	0	0	0	0	Plecuc1
OG0001830	0	5.93517578361562	0	0	0	0	Plecuc1
OG0001831	0	2.42802645693366	0	16.7971847730624	0	0	Plecuc1
OG0001832	0	0	0	0	0	0	Plecuc1
OG0001833	0	1.61868430462244	0	0	0	0	Plecuc1
OG0001837	0	8.36320224054928	0	14.8775065132838	0	0	Plecuc1
OG0001838	0	0	0	0	0	0	Plecuc1
OG0001839	44.9730254330542	0	0	0	0	0	Plecuc1
OG0001841	0	0	0	0	0	0	Plecuc1
OG0001842	0	0	0	0	0	0	Plecuc1
OG0001843	0	0	0	0	0	0	Plecuc1
OG0001845	0	0	0	0	0	0	Plecuc1
OG0001846	0	0	0	0	0	0	Plecuc1
OG0001847	0	11.06100941492	0	0	0	0	Plecuc1
OG0001849	0	0	0	0	0	0	Plecuc1
OG0001850	0	0	0	0	0	0	Plecuc1
OG0001851	0	2.96758789180781	0	12.9578282535053	0	0	Plecuc1
OG0001853	0	18.8846502205951	79.9489979674396	1.43975869483392	101.066808979828	14.4498909953465	Plecuc1
OG0001854	0	0	0	0	0	0	Plecuc1
OG0001857	0	0	0	0	0	0	Plecuc1
OG0001858	0	0	0	0	0	0	Plecuc1
OG0001860	0	0	0	0	0	0	Plecuc1
OG0001861	0	0	0	0	0	0	Plecuc1
OG0001862	0	0	8.43343860416029	0	0	0	Plecuc1
OG0001863	38.0540984433536	6.74451793592684	0	0	0	0	Plecuc1
OG0001864	0	0	0	0	0	0	Plecuc1
OG0001865	0	0	0	15.3574260782285	0	0	Plecuc1
OG0001866	0	26.1687295913961	17.5415522966534	22.5562195523981	67.9042622833222	0	Plecuc1
OG0001868	0	0	0	0	0	0	Plecuc1
OG0001869	0	4.58627219643025	0	0	0	0	Plecuc1
OG0001870	0	0.269780717437073	2.36136280916488	0	0	0	Plecuc1
OG0001872	0	0	0	0	0	0	Plecuc1
OG0001875	0	0	0	0	0	0	Plecuc1
OG0001877	0	23.4709224170254	0	0	85.2751200767303	14.4498909953465	Plecuc1
OG0001878	0	0	0	0	0	0	Plecuc1
OG0001879	0	0	0	0	0	0	Plecuc1
OG0001880	0	0	0	0	91.0654060078663	14.4498909953465	Plecuc1
OG0001881	0	0	0	0	0	0	Plecuc1
OG0001883	8.07208148798409	13.4890358718537	15.8548645758214	1.43975869483392	0	0	Plecuc1
OG0001884	0	0.269780717437073	9.10811369249312	0	0	0	Plecuc1
OG0001887	122.234376818045	19.9637730903434	21.5896028266504	0	0	0	Plecuc1
OG0001888	0	10.7912286974829	10.4574638691588	0	0	0	Plecuc1
OG0001889	0	0	0.337337544166412	0	0	0	Plecuc1
OG0001890	0	0	0	8.63855216900351	0	0	Plecuc1
OG0001891	0	0	0	0	0	0	Plecuc1
OG0001892	0	2.69780717437073	0	0	0	0	Plecuc1
OG0001893	0	0	0	0	0	0	Plecuc1
OG0001894	0	0	0	0	0	0	Plecuc1
OG0001895	0	7.28407937080098	0	0	0	0	Plecuc1
OG0001897	0	0	0	0	0	0	Plecuc1
OG0001898	0	0	38.4564800349709	0	0	0	Plecuc1
OG0001899	0	0	0	9.11847173394815	0	14.4498909953465	Plecuc1
OG0001900	0	0	0	0	0	0	Plecuc1
OG0001901	0	11.06100941492	0	17.7570239029517	0.526389630103273	14.4498909953465	Plecuc1
OG0001902	0	0	0	0	0	0	Plecuc1
OG0001903	0	0	0.337337544166412	0	0	0	Plecuc1
OG0001904	0	0	0	0	0	0	Plecuc1
OG0001907	0	0	0	0	60.5348074618764	0	Plecuc1
OG0001908	0	0	0	0	0	0	Plecuc1
OG0001909	0	0	0	0	0	0	Plecuc1
OG0001910	0	0	0	0	0	0	Plecuc1
OG0001911	0	0	0	0	0	0	Plecuc1
OG0001912	0	4.58627219643025	0	0	133.176576416128	28.8997819906929	Plecuc1
OG0001913	0	11.8703515672312	1.68668772083206	0	0	0	Plecuc1
OG0001914	0	0	0	0	0	0	Plecuc1
OG0001916	9.22523598626753	14.0285973067278	0	0	0	14.4498909953465	Plecuc1
OG0001918	1.15315449828344	43.1649147899318	162.259358744044	112.301178197046	3.68472741072291	28.8997819906929	Plecuc1
OG0001919	0	0	0	4.31927608450175	0	0	Plecuc1
OG0001920	0	0	0	0	0	0	Plecuc1
OG0001921	0	0	0	0	0	0	Plecuc1
OG0001923	0	10.2516672626088	0	0	0	0	Plecuc1
OG0001924	0	0	0	0	0	0	Plecuc1
OG0001925	0	16.1868430462244	15.5175270316549	0	0	0	Plecuc1
OG0001926	0	7.01429865336391	0	0	0	0	Plecuc1
OG0001927	0	0	0	0	0	0	Plecuc1
OG0001929	0	0	0	0	0	0	Plecuc1
OG0001932	0	0	0	0	0	0	Plecuc1
OG0001934	35.7477894467867	0	0	0	0	0	Plecuc1
OG0001936	0	0	0	0	0	0	Plecuc1
OG0001938	0	0	0	0	0	0	Plecuc1
OG0001941	0	0	0	0	0	0	Plecuc1
OG0001944	0	0	0	0	0	0	Plecuc1
OG0001949	0	2.96758789180781	0	0	0	0	Plecuc1
OG0001950	0	0	0	0	0	0	Plecuc1
OG0001952	68.0361153987231	51.528117030481	0	54.2309108387442	1.05277926020655	28.8997819906929	Plecuc1
OG0001953	0	0	0	0	0	0	Plecuc1
OG0001954	0	0	0	0	0	0	Plecuc1
OG0001955	46.1261799313377	0	0	21.1164608575641	0	0	Plecuc1
OG0001956	40.3604074399205	11.3307901323571	0	59.9899456180799	0	0	Plecuc1
OG0001957	0	17.8055273508469	10.1201263249924	0	0	0	Plecuc1
OG0001959	0	0	0	0	0	0	Plecuc1
OG0001960	0	0	0	0	0	0	Plecuc1
OG0001961	0	0	0	0	0	0	Plecuc1
OG0001962	0	0	0	0	0	0	Plecuc1
OG0001963	0	0	5.39740070666259	0	0	0	Plecuc1
OG0001964	0	0	0	0	0	0	Plecuc1
OG0001965	0	0	0	0	0	0	Plecuc1
OG0001966	56.5045704158886	0	0	3.83935651955711	1.05277926020655	0	Plecuc1
OG0001969	0	0	13.1561642224901	0	0	0	Plecuc1
OG0001970	0	0	0	0	0	0	Plecuc1
OG0001972	0	0	0	0	0	0	Plecuc1
OG0001973	0	0	0	0	0	0	Plecuc1
OG0001974	0	17.5357466334098	7.42142597166106	0	0	0	Plecuc1
OG0001975	0	0	0	0	0	0	Plecuc1
OG0001976	0	0	0	0	0	0	Plecuc1
OG0001977	0	0	0	0	0	0	Plecuc1
OG0001980	26.5225534605192	6.47473721848976	46.2152435507984	0	0	0	Plecuc1
OG0001981	0	0	0	0	0	0	Plecuc1
OG0001982	0	0	57.34738250829	0	0	0	Plecuc1
OG0001983	18.4504719725351	9.98188654517172	10.4574638691588	16.3172652081177	46.8486770791913	14.4498909953465	Plecuc1
OG0001984	0	0	0	0	0	0	Plecuc1
OG0001985	0	17.5357466334098	0	0.479919564944639	0	0	Plecuc1
OG0001987	0	21.3126766775288	0	0	0.526389630103273	0	Plecuc1
OG0001988	0	0	0	0	0	0	Plecuc1
OG0001989	0	7.55386008823806	34.0710919608076	0	0	0	Plecuc1
OG0001990	0	0	0	0	0	0	Plecuc1
OG0001991	0	0	0	0	0	0	Plecuc1
OG0001992	0	0	0	0	0	0	Plecuc1
OG0001993	0	0	15.8548645758214	0	0	0	Plecuc1
OG0001994	0	0	0	0	0	0	Plecuc1
OG0001995	0	0	0	0	0	0	Plecuc1
OG0001997	0	0	0	0	0	0	Plecuc1
OG0001999	1.15315449828344	79.3155309264996	73.2022470841114	0.479919564944639	1.57916889030982	0	Plecuc1
OG0002000	0	0	0	0	0	0	Plecuc1
OG0002001	0	0	0	0	0	0	Plecuc1
OG0002002	0	0	0	0	0	0	Plecuc1
OG0002003	0	0	4.72272561832976	0	0	0	Plecuc1
OG0002004	0	0	0	0	0	0	Plecuc1
OG0002005	0	0	0	0	0	0	Plecuc1
OG0002006	0	0	0	0	0	0	Plecuc1
OG0002007	0	0	0	0	0	0	Plecuc1
OG0002008	0	9.98188654517172	0	0	0	0	Plecuc1
OG0002009	0	0	0	0	0	0	Plecuc1
OG0002011	0	0	0	0	0	0	Plecuc1
OG0002012	0	5.66539506617854	65.1061460241175	38.8734847605158	0	1199.34095261376	Plecuc1
OG0002013	0	0	0	0	0	0	Plecuc1
OG0002014	0	0	0	0	0	0	Plecuc1
OG0002015	0	0.80934215231122	0	0	115.80571862272	14.4498909953465	Plecuc1
OG0002016	46.1261799313377	0	106.936001500753	0.479919564944639	0	0	Plecuc1
OG0002017	0	0	0	0	0	0	Plecuc1
OG0002018	0	0	0	0	0	0	Plecuc1
OG0002019	0	0	0	0	0	0	Plecuc1
OG0002021	0	0	0	0	0	0	Plecuc1
OG0002022	0	0	0	0	0	0	Plecuc1
OG0002023	0	9.71210582773464	0	0	0.526389630103273	0	Plecuc1
OG0002024	0	0	0	0	0	0	Plecuc1
OG0002025	0	0	0	0	0	0	Plecuc1
OG0002026	0	0	8.77077614832671	0	0	0	Plecuc1
OG0002027	0	0	4.72272561832976	0	0	0	Plecuc1
OG0002028	43.8198709347708	0	0	32.6345304162355	0	0	Plecuc1
OG0002032	0	0	39.8058302116366	0	0	0	Plecuc1
OG0002033	0	0	0	0	0	0	Plecuc1
OG0002036	0	0	0	0	0	0	Plecuc1
OG0002037	0	0	0	0	0	0	Plecuc1
OG0002038	0	0	0	23.995978247232	0	0	Plecuc1
OG0002041	0	0	0	0	0	0	Plecuc1
OG0002043	0	0	0	0	0	0	Plecuc1
OG0002045	0	0	0	0	0	0	Plecuc1
OG0002046	0	0	0	0	0	0	Plecuc1
OG0002047	0	0	0	0	0	0	Plecuc1
OG0002048	0	0	0	0	0	0	Plecuc1
OG0002049	0	0	0	0	0	0	Plecuc1
OG0002050	0	0	0	0	0	0	Plecuc1
OG0002052	0	7.28407937080098	8.43343860416029	0	0.526389630103273	0	Plecuc1
OG0002055	0	0	0	0	0	0	Plecuc1
OG0002057	0	0	0	0	0	0	Plecuc1
OG0002058	0	0.269780717437073	0	0	0	0	Plecuc1
OG0002060	0	0	0	0	0	0	Plecuc1
OG0002061	0	0	0	0	0	0	Plecuc1
OG0002062	0	0	0	17.277104338007	0	0	Plecuc1
OG0002063	0	0	0	0	0	0	Plecuc1
OG0002064	0	0	0	0	0	0	Plecuc1
OG0002065	50.7387979244714	22.3917995472771	0	0.479919564944639	0	0	Plecuc1
OG0002067	0	0	0	0	0	0	Plecuc1
OG0002070	0	0	0	0	0	0	Plecuc1
OG0002072	0	0	0	0	0	0	Plecuc1
OG0002073	0	0	0	0	0	0	Plecuc1
OG0002074	0	0	0	0	0	0	Plecuc1
OG0002075	0	7.28407937080098	0	0	0	0	Plecuc1
OG0002076	0	0	0	0	0	0	Plecuc1
OG0002077	0	0	0	0	0	0	Plecuc1
OG0002081	0	0	0	0	0	0	Plecuc1
OG0002082	0	0	0	0	0	0	Plecuc1
OG0002086	0	0	0	0	0	0	Plecuc1
OG0002089	0	0	0	0	0	0	Plecuc1
OG0002090	0	0	10.1201263249924	0	0	0	Plecuc1
OG0002091	0	0	0	0	0	0	Plecuc1
OG0002092	0	0	0	0	0	0	Plecuc1
OG0002094	0	15.1077201764761	13.1561642224901	0	0	0	Plecuc1
OG0002095	0	8.09342152311221	0	10.0783108638374	0	0	Plecuc1
OG0002096	0	0	15.8548645758214	0	2.10555852041309	0	Plecuc1
OG0002097	0	0	0	0	0	0	Plecuc1
OG0002099	0	0	0	0	0	0	Plecuc1
OG0002100	0	0	0	0	0	0	Plecuc1
OG0002102	0	0	0	0	0	0	Plecuc1
OG0002103	0	0	0	0	0	0	Plecuc1
OG0002104	0	4.31649147899318	0	0	0	14.4498909953465	Plecuc1
OG0002105	0	0	0	0	0	0	Plecuc1
OG0002106	106.090213842077	29.1363174832039	0	57.1104282284121	0	14.4498909953465	Plecuc1
OG0002107	0	0	15.1801894874885	0	0	0	Plecuc1
OG0002108	0	0	0	0	0	0	Plecuc1
OG0002109	0	0	0	0	0	0	Plecuc1
OG0002110	0	0	0	41.7530021501836	0	0	Plecuc1
OG0002111	0	0	16.1922021199878	0	0	0	Plecuc1
OG0002112	0	0	0	0	0	0	Plecuc1
OG0002113	0	0	0	0	0	0	Plecuc1
OG0002114	0	0	0	0	0	0	Plecuc1
OG0002116	0	0	0	0	0	0	Plecuc1
OG0002118	0	0	0	0	0	0	Plecuc1
OG0002119	0	0	0	0	0	0	Plecuc1
OG0002120	0	0	0	0	0	0	Plecuc1
OG0002121	0	5.66539506617854	60.0460828616213	0	0	0	Plecuc1
OG0002122	0	0	0	0	0	0	Plecuc1
OG0002124	0	22.12201882984	15.8548645758214	0	57.9028593113601	0	Plecuc1
OG0002126	0	0	0	0	0	0	Plecuc1
OG0002127	0	12.1401322846683	0	0	0	0	Plecuc1
OG0002128	0	0	0	0	0	0	Plecuc1
OG0002129	0	0	0	0	0	0	Plecuc1
OG0002130	21.9099354673854	7.01429865336391	0	30.7148521564569	0	0	Plecuc1
OG0002131	0	0	0	0	0	0	Plecuc1
OG0002132	0	7.01429865336391	0	0	0	0	Plecuc1
OG0002134	0	0	0	0	0	0	Plecuc1
OG0002135	0	0	0	0	0	0	Plecuc1
OG0002136	39.207252941637	31.2945632227005	269.870035333129	35.5140478059033	0.526389630103273	14.4498909953465	Plecuc1
OG0002137	0	0	0	0	0	0	Plecuc1
OG0002139	0	0	6.40941333916182	0	0	0	Plecuc1
OG0002142	0	0	0	0	0	0	Plecuc1
OG0002144	17.2973174742516	15.9170623287873	13.8308393108229	44.1525999749068	0	0	Plecuc1
OG0002145	0	0	15.1801894874885	31.1947717214016	0	14.4498909953465	Plecuc1
OG0002146	0	0	0	0	0	0	Plecuc1
OG0002147	0	2.42802645693366	0	0	0	0	Plecuc1
OG0002148	0	0	0	0	0	0	Plecuc1
OG0002149	0	0	13.4935017666565	0	0	0	Plecuc1
OG0002150	0	0	0	0	0	0	Plecuc1
OG0002151	0	1.07912286974829	5.06006316249618	0	0	0	Plecuc1
OG0002152	0	0	0	0	0	0	Plecuc1
OG0002153	65.7298064021562	15.6472816113503	36.0951172258061	16.7971847730624	0	0	Plecuc1
OG0002154	0	7.28407937080098	40.8178428441358	0	0.526389630103273	0	Plecuc1
OG0002155	0	0	0	0	0	0	Plecuc1
OG0002157	0	0	4.04805052999694	0	0	0	Plecuc1
OG0002159	0	11.8703515672312	48.5766063599633	0	3.68472741072291	0	Plecuc1
OG0002160	0	0	0	0	0	0	Plecuc1
OG0002161	0	9.71210582773464	16.5295396641542	0	0	0	Plecuc1
OG0002163	0	6.20495650105269	0	0	0	0	Plecuc1
OG0002164	0	0	0	0	0	0	Plecuc1
OG0002165	0	0	0	0	0	0	Plecuc1
OG0002166	0	7.55386008823806	0	0	0	0	Plecuc1
OG0002167	1.15315449828344	30.2154403529522	0	0	25.2667022449571	0	Plecuc1
OG0002169	0	0	0	0	0	0	Plecuc1
OG0002170	0	0	0	0	0	0	Plecuc1
OG0002171	0	1.61868430462244	0	0	0	1416.08931754395	Plecuc1
OG0002172	0	0	0	0	0	0	Plecuc1
OG0002174	73.8018878901403	0	0	0.479919564944639	0	0	Plecuc1
OG0002176	0	13.2192551544166	48.2392688157969	0	0	14.4498909953465	Plecuc1
OG0002178	26.5225534605192	614.830255039091	0	1.43975869483392	1.57916889030982	72.2494549767323	Plecuc1
OG0002179	0	0	0	0	0	0	Plecuc1
OG0002181	36.9009439450701	0	0.337337544166412	0	0	0	Plecuc1
OG0002186	0	0	0	0	0	0	Plecuc1
OG0002187	0	0	0	0	0	0	Plecuc1
OG0002188	0	0	33.0590793283084	0	0	0	Plecuc1
OG0002192	0	0	0	0	0	0	Plecuc1
OG0002194	0	0	0	0	0	0	Plecuc1
OG0002196	0	0	0	0	0	0	Plecuc1
OG0002197	0	0	0	0	0	0	Plecuc1
OG0002198	0	3.77693004411903	0	0	0	0	Plecuc1
OG0002199	0	0	0	0	0	0	Plecuc1
OG0002200	0	0	0	0	0	0	Plecuc1
OG0002201	0	0	0	0	0	0	Plecuc1
OG0002203	58.8108794124555	0	27.3243410774794	12.4779086885606	0	0	Plecuc1
OG0002205	0	0	12.4814891341572	0	0	0	Plecuc1
OG0002207	0	0	0	0	0	0	Plecuc1
OG0002208	0	0	0	0	0	0	Plecuc1
OG0002209	0	0	10.7948014133252	0	0	0	Plecuc1
OG0002210	0	11.06100941492	0	0	0.526389630103273	0	Plecuc1
OG0002212	0	0	0	0	0	0	Plecuc1
OG0002214	0	0	0	0	0	0	Plecuc1
OG0002216	0	0	0	0	0	0	Plecuc1
OG0002218	0	0	0	0	0	0	Plecuc1
OG0002222	0	0	0	6.71887390922495	0	0	Plecuc1
OG0002224	0	10.5214479800459	0	0	0	0	Plecuc1
OG0002226	0	0	0	0	0	0	Plecuc1
OG0002228	0	12.1401322846683	0.337337544166412	0	0	0	Plecuc1
OG0002229	0	0	0	0	0	0	Plecuc1
OG0002230	0	5.39561434874147	0	0	0	0	Plecuc1
OG0002232	0	0	0	0	0	0	Plecuc1
OG0002233	0	27.2478524611444	20.5775901941511	50.3915543191871	0	216.748364930197	Plecuc1
OG0002235	0	0	0	0	0	0	Plecuc1
OG0002236	0	15.6472816113503	40.4805052999694	0	75.8001067348713	0	Plecuc1
OG0002238	0	0	0	0	0	0	Plecuc1
OG0002239	0	6.74451793592684	0	0	0	0	Plecuc1
OG0002242	0	0	0	0	0	0	Plecuc1
OG0002243	0	0	0	0	0	0	Plecuc1
OG0002244	0	0	0	0	0	0	Plecuc1
OG0002245	0	5.93517578361562	0	0	0.526389630103273	0	Plecuc1
OG0002246	0	13.2192551544166	0	0	0	0	Plecuc1
OG0002247	1.15315449828344	204.493783817302	125.826903974072	8.15863260405887	1.05277926020655	43.3496729860394	Plecuc1
OG0002249	0	0	0	0	0	0	Plecuc1
OG0002250	0	0	0	0	0	101.149236967425	Plecuc1
OG0002251	0	0	0	0	0	0	Plecuc1
OG0002252	0	0	0	0	0	0	Plecuc1
OG0002254	53.0451069210383	24.8198260042108	8.77077614832671	16.7971847730624	58.9556385715666	28.8997819906929	Plecuc1
OG0002255	1.15315449828344	0	45.2032309182992	0	64.7459245027026	0	Plecuc1
OG0002256	0	0	0	0	0	0	Plecuc1
OG0002258	0	0	5.734738250829	0	0	0	Plecuc1
OG0002259	1.15315449828344	22.6615802647142	12.8188266783236	0	0.526389630103273	0	Plecuc1
OG0002261	0	0	7.08408842749465	0	0	0	Plecuc1
OG0002262	0	0	0	0	0	0	Plecuc1
OG0002263	0	0	0	0	0	0	Plecuc1
OG0002264	0	8.90276367542343	0	0	0	0	Plecuc1
OG0002265	0	0	0	0	0	0	Plecuc1
OG0002266	11.5315449828344	1.07912286974829	0	0	0	0	Plecuc1
OG0002267	0	0.80934215231122	0	21.5963804225088	0	0	Plecuc1
OG0002268	0	0	0	0	147.91548605902	0	Plecuc1
OG0002269	0	3.50714932668196	0	0	0	0	Plecuc1
OG0002270	1.15315449828344	6.20495650105269	15.8548645758214	0	77.3792756251812	0	Plecuc1
OG0002271	0	0	0	0	0	0	Plecuc1
OG0002273	0	0	0	0	11.0541822321687	0	Plecuc1
OG0002274	0	0	0	0	0	0	Plecuc1
OG0002275	0	0	0	0	0	0	Plecuc1
OG0002276	0	0	28.3363537099786	0	0	0	Plecuc1
OG0002277	0	0	0	14.3975869483392	0	0	Plecuc1
OG0002278	0	0	0	0	0	0	Plecuc1
OG0002279	0	0	0	0	0	0	Plecuc1
OG0002280	0	0	0	0	0	0	Plecuc1
OG0002281	53.0451069210383	5.39561434874147	0	0	0	14.4498909953465	Plecuc1
OG0002282	1.15315449828344	14.568158741602	0	0	0	0	Plecuc1
OG0002283	0	13.2192551544166	0	0	0	0	Plecuc1
OG0002288	0	0	0	0	0	0	Plecuc1
OG0002289	0	0	0	0	0	0	Plecuc1
OG0002290	0	0	0	0	0	0	Plecuc1
OG0002291	0	0	0	0	0	0	Plecuc1
OG0002292	0	0	19.5655775616519	0	0	0	Plecuc1
OG0002293	0	0	0	0	0	0	Plecuc1
OG0002295	0	0	0	11.997989123616	0	0	Plecuc1
OG0002296	0	0	0	0	0	0	Plecuc1
OG0002297	0	4.0467107615561	0	0	0	0	Plecuc1
OG0002299	0	30.4852210703893	7.75876351582747	0	0	0	Plecuc1
OG0002302	0	0	0	0	0	0	Plecuc1
OG0002303	0	0	0	0	0	0	Plecuc1
OG0002305	0	0	0	0	0	0	Plecuc1
OG0002306	0	0	0	0	0	0	Plecuc1
OG0002307	2.30630899656688	4.0467107615561	0	0	0	0	Plecuc1
OG0002308	0	0	12.4814891341572	0	0	0	Plecuc1
OG0002309	0	0	0	33.1144499811801	0	0	Plecuc1
OG0002311	0	0	0	0	0	0	Plecuc1
OG0002313	0	0	0	0	0	0	Plecuc1
OG0002315	0	19.4242116554693	0	0	0	0	Plecuc1
OG0002316	0	0.269780717437073	0	0	0	0	Plecuc1
OG0002317	72.6487333918568	16.1868430462244	0	0	0	14.4498909953465	Plecuc1
OG0002319	0	0	0	0	55.2709111608437	0	Plecuc1
OG0002321	36.9009439450701	0	0	0	0	0	Plecuc1
OG0002322	0	5.1258336313044	3.71071298583053	0	0	0	Plecuc1
OG0002324	0	12.4099130021054	0	43.6726804099622	0	0	Plecuc1
OG0002326	0	0	37.7818049466381	15.3574260782285	0	0	Plecuc1
OG0002327	0	0	23.2762905474824	0	0	0	Plecuc1
OG0002328	111.855986333494	69.3336443813279	88.7197741157663	92.1445564693708	1.05277926020655	0	Plecuc1
OG0002330	0	7.28407937080098	0	0.479919564944639	0	0	Plecuc1
OG0002331	0	0	0	0	0	0	Plecuc1
OG0002333	0	0	0	0	0	0	Plecuc1
OG0002334	0	0	6.07207579499541	0	0	0	Plecuc1
OG0002336	0	0	0	0	0	0	Plecuc1
OG0002340	0	0	0	0	0	0	Plecuc1
OG0002341	0	0	0	0	0	0	Plecuc1
OG0002342	0	0	0	0	0	0	Plecuc1
OG0002344	0	0	0	0	0	0	Plecuc1
OG0002347	0	0	0	0	0	0	Plecuc1
OG0002350	0	0	0	0	0	0	Plecuc1
OG0002352	0	0	0	0	0	0	Plecuc1
OG0002353	0	0	0	0	0	0	Plecuc1
OG0002354	0	4.85605291386732	0	0	0	0	Plecuc1
OG0002358	0	0	0	0	0	0	Plecuc1
OG0002359	0	0	0	0	0	0	Plecuc1
OG0002361	0	0	0	0	0	0	Plecuc1
OG0002362	0	14.568158741602	0	0	0	0	Plecuc1
OG0002367	0	0	5.06006316249618	6.23895434428031	0	0	Plecuc1
OG0002370	0	0	0	0	0	0	Plecuc1
OG0002371	0	0	0	0	0	0	Plecuc1
OG0002373	9.22523598626753	0	0	10.5582304287821	0	14.4498909953465	Plecuc1
OG0002374	0	0	0	0	0	0	Plecuc1
OG0002375	0	0	0	0	0	0	Plecuc1
OG0002377	0	0	36.4324547699725	0	0	0	Plecuc1
OG0002378	0	0	0	0	0	0	Plecuc1
OG0002379	0	0	0	0	0	0	Plecuc1
OG0002380	0	10.2516672626088	7.08408842749465	0	0	0	Plecuc1
OG0002381	0	0	0	0	0	0	Plecuc1
OG0002382	57.6577249141721	7.55386008823806	0	0	0	0	Plecuc1
OG0002383	0	0	0	0	0	0	Plecuc1
OG0002384	0	0	0	0	0	0	Plecuc1
OG0002386	0	0	0	0	0	0	Plecuc1
OG0002387	0	0	0	0	0	0	Plecuc1
OG0002388	0	18.345088785721	0	0	0	0	Plecuc1
OG0002390	41.5135619382039	0	19.5655775616519	0	0	0	Plecuc1
OG0002391	0	0	0	0	0	0	Plecuc1
OG0002394	0	4.0467107615561	0	0	0	0	Plecuc1
OG0002395	0	0	0	0	0	0	Plecuc1
OG0002396	0	8.63298295798635	7.75876351582747	32.1546108512908	0	0	Plecuc1
OG0002397	0	0	0	0	0	0	Plecuc1
OG0002398	0	39.3879847458127	0	0	0	0	Plecuc1
OG0002400	0	7.55386008823806	12.1441515899908	0	0	0	Plecuc1
OG0002401	0	0	0	0	0	0	Plecuc1
OG0002402	0	0	5.06006316249618	0	0	0	Plecuc1
OG0002405	0	11.6005708497942	0	0.479919564944639	63.1667556123928	0	Plecuc1
OG0002406	0	9.44232511029757	0	0	0	0	Plecuc1
OG0002407	0	0	0	19.6767021627302	1.05277926020655	0	Plecuc1
OG0002408	0	0	0	0	0	0	Plecuc1
OG0002409	38.0540984433536	7.55386008823806	0	0	0	0	Plecuc1
OG0002410	0	0	0	0	0	0	Plecuc1
OG0002411	0	5.66539506617854	32.3844042399755	20.1566217276749	0	0	Plecuc1
OG0002412	0	0	0	0	0	0	Plecuc1
OG0002413	0	0	0	0	0	0	Plecuc1
OG0002414	0	0	0	10.0783108638374	0	0	Plecuc1
OG0002415	0	0	2.36136280916488	0	0	0	Plecuc1
OG0002417	0	4.31649147899318	18.8909024733191	0	0	14.4498909953465	Plecuc1
OG0002418	0	0	0	0	0	0	Plecuc1
OG0002421	0	0	0	0	0	0	Plecuc1
OG0002422	0	6.74451793592684	0	0	0	0	Plecuc1
OG0002424	0	0	0	0	0	0	Plecuc1
OG0002425	4.61261799313377	0	0	0	0	0	Plecuc1
OG0002426	24.2162444639523	0	25.6376533566473	0	0	28.8997819906929	Plecuc1
OG0002428	36.9009439450701	0	8.77077614832671	0	0	0	Plecuc1
OG0002429	0	0	0	0	0	0	Plecuc1
OG0002430	0	0	11.8068140458244	0	0	0	Plecuc1
OG0002433	0	0	0	0	0	0	Plecuc1
OG0002434	205.261500694453	36.1506161365678	409.190441073857	0	380.053312934563	13221.650260742	Plecuc1
OG0002435	64.5766519038727	0	32.7217417841419	0	5.26389630103273	0	Plecuc1
OG0002436	0	0	0	0	0	0	Plecuc1
OG0002437	0	0.539561434874147	61.0580954941205	20.1566217276749	147.91548605902	43.3496729860394	Plecuc1
OG0002440	0	0	0	0	0	0	Plecuc1
OG0002441	0	0	0.337337544166412	0	0	0	Plecuc1
OG0002443	0	0	0	0	0	0	Plecuc1
OG0002444	0	0	9.44545123665953	0	0	0	Plecuc1
OG0002446	0	0	0	0	0	0	Plecuc1
OG0002450	0	0	0	0	0	0	Plecuc1
OG0002451	0	0	32.0470666958091	37.4337260656819	0	0	Plecuc1
OG0002452	0	0	8.43343860416029	0	0	0	Plecuc1
OG0002454	0	0	0	0	0	0	Plecuc1
OG0002456	0	5.39561434874147	0	0	0	0	Plecuc1
OG0002458	34.5946349485033	12.9494744369795	105.24931377992	0	0	0	Plecuc1
OG0002459	0	0	0	0	53.1653526404306	0	Plecuc1
OG0002460	0	1.88846502205951	0	1.91967825977856	0	0	Plecuc1
OG0002461	0	12.1401322846683	13.8308393108229	0	0	0	Plecuc1
OG0002462	0	46.6720641166137	0	48.4718760594086	0	14.4498909953465	Plecuc1
OG0002463	0	0	0	0	0	0	Plecuc1
OG0002464	0	15.6472816113503	11.469476501658	0	2.63194815051637	0	Plecuc1
OG0002465	0	0	0	0	0	0	Plecuc1
OG0002467	0	0	0	0	0	0	Plecuc1
OG0002468	0	0	0.337337544166412	20.1566217276749	0.526389630103273	0	Plecuc1
OG0002469	0	0	0	0	0	0	Plecuc1
OG0002470	0	0	0	0	0	0	Plecuc1
OG0002471	0	0	0	0	0	0	Plecuc1
OG0002472	18.4504719725351	0	0	0	0	0	Plecuc1
OG0002473	0	10.7912286974829	0	0	0	0	Plecuc1
OG0002475	0	1.34890358718537	27.6616786216458	0	0	0	Plecuc1
OG0002476	0	0	0	0	0	0	Plecuc1
OG0002477	0	79.3155309264996	106.936001500753	0	1.05277926020655	0	Plecuc1
OG0002479	0	2.42802645693366	0	0	0	0	Plecuc1
OG0002482	0	0	0	0	0	0	Plecuc1
OG0002485	0	6.47473721848976	15.5175270316549	14.3975869483392	0	0	Plecuc1
OG0002486	0	0	4.04805052999694	0	0.526389630103273	0	Plecuc1
OG0002489	0	176.436589203846	6.74675088332824	19.6767021627302	186.341929056559	14.4498909953465	Plecuc1
OG0002490	0	0	0	0	0	0	Plecuc1
OG0002491	0	0	0	0	62.6403659822895	0	Plecuc1
OG0002493	0	0	0	0	0	0	Plecuc1
OG0002495	0	0	0	0	0	0	Plecuc1
OG0002496	0	0	0	0	0	0	Plecuc1
OG0002497	0	0	0	0	0	0	Plecuc1
OG0002498	0	0	0	0	0	0	Plecuc1
OG0002499	0	0	0	0	0	0	Plecuc1
OG0002500	33.4414804502198	31.5643439401376	0	28.7951738966784	38.9528326276422	14.4498909953465	Plecuc1
OG0002502	0	0	12.1441515899908	0	0	0	Plecuc1
OG0002503	0	0	0	0	3.15833778061964	0	Plecuc1
OG0002504	0	0	16.8668772083206	12.4779086885606	101.066808979828	14.4498909953465	Plecuc1
OG0002505	0	0	26.9870035333129	0	0	0	Plecuc1
OG0002506	0	5.66539506617854	0	10.0783108638374	0	0	Plecuc1
OG0002508	0	0	0	0	0	0	Plecuc1
OG0002509	0	0	0	0	0	0	Plecuc1
OG0002510	0	0	0	0	0	0	Plecuc1
OG0002515	0	0	0	0	0	0	Plecuc1
OG0002516	0	0	0	0	0	0	Plecuc1
OG0002517	0	0	0	0	0	0	Plecuc1
OG0002525	0	0	0	0	0	0	Plecuc1
OG0002526	0	0	0	0	0	0	Plecuc1
OG0002527	0	0	0	0	0	0	Plecuc1
OG0002532	0	0	4.04805052999694	0	0	0	Plecuc1
OG0002534	0	0	0	0	0	0	Plecuc1
OG0002535	0	0	0	0	0	0	Plecuc1
OG0002536	0	0	0	0	0	0	Plecuc1
OG0002540	0	0	18.2162273849862	0	0	0	Plecuc1
OG0002541	0	0	0	0	0	0	Plecuc1
OG0002542	47.2793344296211	16.9961851985356	8.09610105999388	0	0	0	Plecuc1
OG0002543	0	0	0	0	0	0	Plecuc1
OG0002544	0	0	0	0	0	0	Plecuc1
OG0002545	0	0	0	0	0	0	Plecuc1
OG0002546	0	0	0	0	0	0	Plecuc1
OG0002548	0	0	0	0	0	0	Plecuc1
OG0002549	0	0	0	0	0	0	Plecuc1
OG0002550	0	0	12.8188266783236	0	108.436263801274	28.8997819906929	Plecuc1
OG0002551	0	0	0	0	0	0	Plecuc1
OG0002552	0	0	0	0	0	0	Plecuc1
OG0002554	0	0	0	0	0	0	Plecuc1
OG0002555	0	0	0	0	0	0	Plecuc1
OG0002557	0	0	0	0	0	0	Plecuc1
OG0002558	0	0	0	0	0	0	Plecuc1
OG0002559	0	0	0	0	0	0	Plecuc1
OG0002560	0	0	0	0	0	0	Plecuc1
OG0002562	0	0	0	0	0	0	Plecuc1
OG0002570	48.4324889279046	3.77693004411903	11.469476501658	8.63855216900351	0	0	Plecuc1
OG0002571	0	0	0	0	0	0	Plecuc1
OG0002572	0	7.28407937080098	12.1441515899908	0	0	0	Plecuc1
OG0002574	0	0	0	0	0	0	Plecuc1
OG0002575	0	0	0	0	0	0	Plecuc1
OG0002576	34.5946349485033	0	0	0	0	0	Plecuc1
OG0002577	0	0	0	0	0	0	Plecuc1
OG0002578	0	8.90276367542343	0	0	0	0	Plecuc1
OG0002579	0	0	0	0	0	0	Plecuc1
OG0002582	0	4.58627219643025	0	0	0	0	Plecuc1
OG0002583	0	0	7.42142597166106	0	0	0	Plecuc1
OG0002584	0	0	0	0	0	0	Plecuc1
OG0002585	0	0	0	0	0	0	Plecuc1
OG0002586	0	0	0	0	0	0	Plecuc1
OG0002588	0	0	0	0	0	0	Plecuc1
OG0002589	0	0	0	0	0	14.4498909953465	Plecuc1
OG0002590	83.0271238764078	0	44.8658933741328	0	0	0	Plecuc1
OG0002591	0	0	0	0	0	0	Plecuc1
OG0002593	0	0	0	0	0	0	Plecuc1
OG0002594	0	0	0	0	0	0	Plecuc1
OG0002595	0	0.80934215231122	0	0	0	0	Plecuc1
OG0002596	0	0	0	0	0	0	Plecuc1
OG0002597	0	13.7588165892907	0	0	0	0	Plecuc1
OG0002598	0	0	0	0	0	0	Plecuc1
OG0002599	136.072230797446	21.5824573949659	22.2642779149832	0	0	0	Plecuc1
[truncated: 6,761 more rows]
