# Supplementary material for: Genome-resolved metatranscriptomics reveals conserved root colonization determinants in a synthetic microbiota
Source: Nat Commun. 2023 Dec 13;14:8274. doi: 10.1038/s41467-023-43688-z (PMC10719396; doi:10.1038/s41467-023-43688-z)
Supplement: Supplementary file 11 — Source Data [file 41467_2023_43688_MOESM11_ESM.zip › Source Data/Main_figures/figure3/figures_d-e/taxonomic_info.csv]

	MPI	phylum	class	order	species
Morel_U14_1	MPI-CAGE-AA-0104	Mucoromycota	Mortierellomycetes	Mortierellales	Mortierella elongata
Denna1	MPI-CAGE-CH-0243	Ascomycota	Dothideomycetes	Pleosporales	Dendryphion nanum
Zalva1	MPI-CAGE-AT-0135	Ascomycota	Leotiomycetes	Helotiales	Zalerion varium
Mictri1	MPI-CAGE-CH-0230	Ascomycota	Sordariomycetes	Xylariales	Microdochium trichocladiopsis
Chame1	MPI-CAGE-AT-0009	Ascomycota	Sordariomycetes	Sordariales	Chaetomium megalocarpum
Chafu1	MPI-SDFR-AT-0129	Ascomycota	Sordariomycetes	Sordariales	Chaetomium funicola
Verdah1	MPI-CAGE-AT-0001	Ascomycota	Sordariomycetes	Glomerellales	Verticillium dahliae
Plecto143	MPI-CAGE-AT-0143	Ascomycota	Sordariomycetes	Glomerellales	Plectosphaerella cucumerina
Plecuc1	MPI-CAGE-AT-0016	Ascomycota	Sordariomycetes	Glomerellales	Plectosphaerella cucumerina
Stael1	MPI-CAGE-CH-0235	Ascomycota	Sordariomycetes	Hypocreales	Stachybotrys elegans
Cylol1	MPI-CAGE-CH-0241	Ascomycota	Sordariomycetes	Hypocreales	Cylindrocarpon olidum
Dacma1	MPI-CAGE-AT-0147	Ascomycota	Sordariomycetes	Hypocreales	Dactylonectria macrodidyma
Daces1	MPI-CAGE-AT-0021	Ascomycota	Sordariomycetes	Hypocreales	Dactylonectria estremocensis
Neora1	MPI-CAGE-AT-0134	Ascomycota	Sordariomycetes	Hypocreales	Neonectria radicicola
Ilyeu1	MPI-CAGE-AT-0026	Ascomycota	Sordariomycetes	Hypocreales	Ilyonectria europaea
Fusven1	MPI-CAGE-CH-0201	Ascomycota	Sordariomycetes	Hypocreales	Fusarium venenatum
Fusarium233	MPI-CAGE-CH-0233	Ascomycota	Sordariomycetes	Hypocreales	Fusarium cf equiseti MY_2011 / Gibberella intricans
Fuseq1	MPI-CAGE-AA-0113	Ascomycota	Sordariomycetes	Hypocreales	Fusarium equiseti
Fusarium226	MPI-CAGE-CH-0226	Ascomycota	Sordariomycetes	Hypocreales	Fusarium oxysporum
Fusarium13	MPI-CAGE-AT-0013	Ascomycota	Sordariomycetes	Hypocreales	Fusarium oxysporum
Fusarium216	MPI-CAGE-CH-0216	Ascomycota	Sordariomycetes	Hypocreales	Fusarium redolens
Fusre1	MPI-CAGE-AT-0023	Ascomycota	Sordariomycetes	Hypocreales	Fusarium redolens
