# Supplementary material for: Genome-resolved metatranscriptomics reveals conserved root colonization determinants in a synthetic microbiota
Source: Nat Commun. 2023 Dec 13;14:8274. doi: 10.1038/s41467-023-43688-z (PMC10719396; doi:10.1038/s41467-023-43688-z)
Supplement: Supplementary file 11 — Source Data [file 41467_2023_43688_MOESM11_ESM.zip › Source Data/Main_figures/figure3/figures_d-e/Verdah1_normcounts_MvsR.csv]

	NumReads_A.sf	NumReads_B.sf	NumReads_Bpre.sf	NumReads_C.sf	NumReads_D.sf	NumReads_E.sf	Strain
OG0000000	13.2567725516909	13.8534311505909	10.8638827521701	10.5699422873137	0	11.6034996604809	Verdah1
OG0000001	0	0	0	0	0	0	Verdah1
OG0000002	0	0	0	0	0	0	Verdah1
OG0000003	0	4.90642353250094	13.5798534402126	3.90274792146969	11.8255713213935	3597.08489474909	Verdah1
OG0000004	0	0	0	0	0	0	Verdah1
OG0000005	0	0	0	0	0	0	Verdah1
OG0000006	0	0.288613148970643	0	0	0	0	Verdah1
OG0000007	8.2854828448068	16.4509494913267	6.78992672010628	0	11.8255713213935	0	Verdah1
OG0000009	0	12.987591703679	0	0	0	11.6034996604809	Verdah1
OG0000010	0	0	0	6.17935087566034	0	0	Verdah1
OG0000011	0	0	0	0	0	0	Verdah1
OG0000012	0	0	0	0	0	0	Verdah1
OG0000013	0	0	22.1804272856805	19.0258961171647	0	0	Verdah1
OG0000014	0	0	0	0	0	0	Verdah1
OG0000015	0	0	47.529487040744	8.78118282330679	0	0	Verdah1
OG0000016	0	8.94700761808994	0	5.04104939856501	0	0	Verdah1
OG0000017	0	0	0	0	0	0	Verdah1
OG0000018	0	0	0	0	0	0	Verdah1
OG0000019	0	0	0	0	0	0	Verdah1
OG0000020	0	0	0	1.95137396073484	0	0	Verdah1
OG0000021	0	0	0	5.04104939856501	0	0	Verdah1
OG0000022	0	0	0	0	0	0	Verdah1
OG0000023	0	6.34948927735415	0	0	0	0	Verdah1
OG0000024	38.3499491673915	52.8162062616277	11.7692063148509	74.6400539981077	11.8255713213935	11.6034996604809	Verdah1
OG0000025	0	0	0	0	0	0	Verdah1
OG0000027	0	0	0	3.08967543783017	0	0	Verdah1
OG0000028	0	0	0	0	0	0	Verdah1
OG0000029	0	0	0	0	0	0	Verdah1
OG0000030	0	0	0	0	0	0	Verdah1
OG0000032	0	0	0	0	0	0	Verdah1
OG0000033	0	0	0	0	0	0	Verdah1
OG0000035	0	0	0	0	0	0	Verdah1
OG0000036	0	0	0	0	0	0	Verdah1
OG0000038	0	0	0	0	0	0	Verdah1
OG0000039	0	0	0	1.78875946400694	0	0	Verdah1
OG0000040	11.3629479014493	0	0	0	0	11.6034996604809	Verdah1
OG0000041	0	0	0	0	0	0	Verdah1
OG0000042	0	6.92671557529544	0	12.1960872545928	0	0	Verdah1
OG0000045	0	0	0	0	0	0	Verdah1
OG0000046	0	0	0	0	0	0	Verdah1
OG0000047	0	0	0	0	0	0	Verdah1
OG0000048	5.20801778816428	0	0	0	0	0	Verdah1
OG0000050	0	0	0	0	0	0	Verdah1
OG0000051	0	0	0	0	0	0	Verdah1
OG0000052	0	0	0	0	0	0	Verdah1
OG0000053	0	3.46335778764772	0	0	0	0	Verdah1
OG0000054	0	0	0	0	0	0	Verdah1
OG0000055	0	12.987591703679	0	0.162614496727904	0	0	Verdah1
OG0000056	0	0	0	1.46353047055113	0	0	Verdah1
OG0000057	0	0	0	0	0	0	Verdah1
OG0000058	11.3629479014493	0	8.14791206412754	0	0	0	Verdah1
OG0000059	0	0	0	0	0	0	Verdah1
OG0000060	0	0	0	7.64288134621147	0	0	Verdah1
OG0000062	0	6.34948927735415	0	0	0	0	Verdah1
OG0000063	0	0	0	0	0	0	Verdah1
OG0000064	0	0	0	0	0	0	Verdah1
OG0000065	0	0	0	0	0	0	Verdah1
OG0000066	0	0	3.62129425072335	0.813072483639518	0	0	Verdah1
OG0000067	0	0	0	0	0	0	Verdah1
OG0000068	0	0	0	0	0	0	Verdah1
OG0000069	0	0	0	0	0	0	Verdah1
OG0000070	0	10.9672996608844	0	0	0	0	Verdah1
OG0000071	0	0	0	6.82980886257195	0	0	Verdah1
OG0000072	0	0	0	0	0	0	Verdah1
OG0000073	0	0	0	0	0	0	Verdah1
OG0000074	0	0.288613148970643	0	0	0	0	Verdah1
OG0000075	0	0	0	0	0	0	Verdah1
OG0000076	0	0	0	0	0	0	Verdah1
OG0000078	0	0	0	0	0	0	Verdah1
OG0000079	0	0	0	0	0	0	Verdah1
OG0000080	0	0	0	0	0	0	Verdah1
OG0000081	0	0	0	0	0	0	Verdah1
OG0000082	0	25.6865702583873	0	0	0	11.6034996604809	Verdah1
OG0000083	0	0	0	0	0	0	Verdah1
OG0000084	0	0	0	0	0	0	Verdah1
OG0000085	0	6.06087612838351	0	17.2371366531578	0	23.2069993209619	Verdah1
OG0000086	7.57529860096622	0	0	2.92706094110226	0	0	Verdah1
OG0000087	0	0	0	0	0	0	Verdah1
OG0000088	0	0	0	0	0	0	Verdah1
OG0000089	33.6153875417876	17.3167889382386	17.6538094722763	13.8222322218718	11.8255713213935	23.2069993209619	Verdah1
OG0000090	0.473456162560389	10.1014602139725	0	0.813072483639518	0	11.6034996604809	Verdah1
OG0000091	0	0	0	0	0	0	Verdah1
OG0000092	0	0	0	0	0	0	Verdah1
OG0000093	3.07746505664253	0	10.8638827521701	0	0	0	Verdah1
OG0000096	0	0	0	0	0	0	Verdah1
OG0000097	0	0	0	10.8951712807695	0	0	Verdah1
OG0000098	3.31419313792272	12.6989785547083	0	0	11.8255713213935	0	Verdah1
OG0000099	0	0	0	0	0	0	Verdah1
OG0000100	0	4.04058408558901	0	0	0	0	Verdah1
OG0000101	0	0	0	0	0	0	Verdah1
OG0000102	0	0	22.1804272856805	0	0	0	Verdah1
OG0000104	0	0	0	2.27660295419065	0	0	Verdah1
OG0000106	0	0	5.43194137608503	0	0	0	Verdah1
OG0000108	11.5996759827295	8.94700761808994	38.4762514139356	8.13072483639518	23.6511426427869	0	Verdah1
OG0000109	0	0	0	6.82980886257195	0	0	Verdah1
OG0000110	0	4.90642353250094	0	9.1064118167626	11.8255713213935	0	Verdah1
OG0000111	5.44474586944447	0.288613148970643	18.5591330349572	6.34196537238824	0	0	Verdah1
OG0000113	0	0	0	0	0	0	Verdah1
OG0000115	0	0	0	0	0	0	Verdah1
OG0000116	20.3586149900967	0	0	14.7979192022392	0	0	Verdah1
OG0000117	0	0	0	0	0	0	Verdah1
OG0000118	0	0	0	0	0	0	Verdah1
OG0000119	0	0	0	0	0	0	Verdah1
OG0000120	0	0	0	0	0	0	Verdah1
OG0000121	0	0	0	5.69150738547663	0	0	Verdah1
OG0000123	0	0	0	0	0	0	Verdah1
OG0000124	0	0	0	0	0	0	Verdah1
OG0000125	0	0.288613148970643	0	0	0	0	Verdah1
OG0000126	11.3629479014493	14.7192705975028	0	4.3905914116534	0	0	Verdah1
OG0000129	0	5.77226297941287	0	0	0	0	Verdah1
OG0000130	0	0	0	1.95137396073484	0	0	Verdah1
OG0000131	0	0	0	0	0	0	Verdah1
OG0000132	0	5.77226297941287	0	0	0	0	Verdah1
OG0000133	0	0	0	0	0	0	Verdah1
OG0000134	14.9138691206522	10.1014602139725	0	3.25228993455807	11.8255713213935	11.6034996604809	Verdah1
OG0000135	0	0	0	0	0	0	Verdah1
OG0000136	0.473456162560389	3.75197093661836	0	0	0	11.6034996604809	Verdah1
OG0000137	0	0	0	0	0	0	Verdah1
OG0000138	4.49783354432369	0	0	5.69150738547663	0	0	Verdah1
OG0000139	0	8.94700761808994	0	0	0	0	Verdah1
OG0000140	0	0	0	0	0	0	Verdah1
OG0000141	0	0	0	0	0	0	Verdah1
OG0000142	0	9.81284706500188	0	8.45595382985099	11.8255713213935	0	Verdah1
OG0000143	0	0	15.3905005655742	0	0	0	Verdah1
OG0000144	0	0	0	0	0	0	Verdah1
OG0000145	0	0	0	0	0	0	Verdah1
OG0000147	0	0	0	0	0	0	Verdah1
OG0000148	0	0	0	0	0	0	Verdah1
OG0000149	0	0	0	0	0	0	Verdah1
OG0000150	0.236728081280194	16.7395626402973	0	6.17935087566034	0	0	Verdah1
OG0000151	2.84073697536233	8.36978132014866	0	5.20366389529292	82.7789992497542	0	Verdah1
OG0000155	0	0	0	0	0	0	Verdah1
OG0000156	0	0	0	0	0	0	Verdah1
OG0000157	0	0	0	0	0	0	Verdah1
OG0000159	0	0.577226297941287	0	0	0	0	Verdah1
OG0000161	0	0	0	0	0	0	Verdah1
OG0000163	3.31419313792272	10.6786865119138	0	0	0	0	Verdah1
OG0000164	0	9.52423391603123	0	4.06536241819759	0	0	Verdah1
OG0000166	0	0	0	0	0	0	Verdah1
OG0000167	0	7.21532872426608	0	0	0	0	Verdah1
OG0000168	0	0	0	0	0	0	Verdah1
OG0000169	0	0	0	0	0	0	Verdah1
OG0000170	0	0	0	0	0	0	Verdah1
OG0000171	0	4.61781038353029	0	0	0	0	Verdah1
OG0000173	0	0	0	1.95137396073484	0	0	Verdah1
OG0000174	0	0	0	0	0	0	Verdah1
OG0000175	0	0	0	0	0	0	Verdah1
OG0000176	0	0	0	0	0	0	Verdah1
OG0000177	0	0	0	0	0	0	Verdah1
OG0000178	0	0	0	0	0	0	Verdah1
OG0000179	0	0	0	0	0	0	Verdah1
OG0000181	0	0	0	0	0	0	Verdah1
OG0000182	12.0731321452899	6.06087612838351	0	0	0	11.6034996604809	Verdah1
OG0000184	0	0	0	0	0	0	Verdah1
OG0000185	0	0	0	0	0	0	Verdah1
OG0000186	0	0	0	0	0	0	Verdah1
OG0000188	0	0	0	0	0	0	Verdah1
OG0000189	0	0	0	0	0	0	Verdah1
OG0000190	0	0	0	0	0	0	Verdah1
OG0000192	0	0	0	0	0	0	Verdah1
OG0000193	0	0	0	0	0	0	Verdah1
OG0000194	0	0	0	0	0	0	Verdah1
OG0000195	0	5.19503668147158	0	5.85412188220453	0	0	Verdah1
OG0000196	0	0	0	0	0	0	Verdah1
OG0000197	0	0	0	0	0	0	Verdah1
OG0000201	0	0	0	0	0	0	Verdah1
OG0000202	0	0	0	0	0	0	Verdah1
OG0000203	15.3873252832126	22.8004387686808	16.7484859095955	8.13072483639518	11.8255713213935	0	Verdah1
OG0000204	0	0	0	0	0	0	Verdah1
OG0000205	0	0	0	2.11398845746275	0	0	Verdah1
OG0000206	0	0	12.2218680961913	0	0	0	Verdah1
OG0000207	0	0	4.07395603206377	0	0	0	Verdah1
OG0000208	0	0	0	0	0	0	Verdah1
OG0000209	0	0	0	5.85412188220453	0	0	Verdah1
OG0000210	0	0	0	0	0	0	Verdah1
OG0000211	0	0	0	0	0	0	Verdah1
OG0000213	0	0	0	0	0	0	Verdah1
OG0000214	0	0	0	0	0	0	Verdah1
OG0000215	0	0	0	0	0	0	Verdah1
OG0000217	0	0	0	0	0	0	Verdah1
OG0000218	0	0	16.7484859095955	0	0	0	Verdah1
OG0000219	0	6.06087612838351	0	0	0	0	Verdah1
OG0000220	0	0	11.7692063148509	3.41490443128598	0	0	Verdah1
OG0000221	0	0	0	0	0	0	Verdah1
OG0000222	15.1505972019324	14.7192705975028	0	0	0	0	Verdah1
OG0000225	0	0	0	0	0	0	Verdah1
OG0000226	0.236728081280194	3.75197093661836	0	0	0	0	Verdah1
OG0000227	0.236728081280194	7.79255502220737	0	19.5137396073484	11.8255713213935	0	Verdah1
OG0000228	0	0	0	0	0	0	Verdah1
OG0000229	0	0	0	0	0	0	Verdah1
OG0000230	0	0	0	0	0	0	Verdah1
OG0000232	0	0	0	0	0	0	Verdah1
OG0000233	0	0	0	0	0	0	Verdah1
OG0000234	0	0	0	0	0	0	Verdah1
OG0000235	0	0	0	0	0	0	Verdah1
OG0000236	18.4647903398552	16.7395626402973	9.50589740814879	5.36627839202082	0	0	Verdah1
OG0000237	0	0	0	0	0	0	Verdah1
OG0000238	0	0.288613148970643	0	4.3905914116534	0	0	Verdah1
OG0000239	0	0.577226297941287	0	0.487843490183711	0	0	Verdah1
OG0000241	0	0	0	0	0	0	Verdah1
OG0000242	0	0	0	8.29333933312308	0	0	Verdah1
OG0000244	0	0	0	0	0	0	Verdah1
OG0000245	0	0	0	0	0	0	Verdah1
OG0000247	7.81202668224641	0	0	4.22797691492549	0	11.6034996604809	Verdah1
OG0000248	0	0	0	0	0	0	Verdah1
OG0000249	0	0	0	0	0	0	Verdah1
OG0000250	0	0	0	0	0	0	Verdah1
OG0000251	0	0	0	7.48026684948356	0	0	Verdah1
OG0000252	0	0	5.88460315742544	0	0	0	Verdah1
OG0000253	0	0	0	0	0	0	Verdah1
OG0000254	0	0	0	0	0	0	Verdah1
OG0000255	0	0	0	0.162614496727904	0	0	Verdah1
OG0000256	0	6.06087612838351	0	0	0	0	Verdah1
OG0000257	0	0	0	0	0	0	Verdah1
OG0000259	0	0	4.07395603206377	0	0	0	Verdah1
OG0000261	0	0	0	0	0	0	Verdah1
OG0000263	0	0	0	0	0	0	Verdah1
OG0000264	0	0	0	0	0	0	Verdah1
OG0000268	0	0	0	0	0	0	Verdah1
OG0000269	11.3629479014493	14.1420442995615	0	9.59425530694631	0	0	Verdah1
OG0000270	0	0	0	0	0	0	Verdah1
OG0000271	0	0	0	0	0	0	Verdah1
OG0000272	0	0	0	0	0	0	Verdah1
OG0000273	0	0	0	0	0	0	Verdah1
OG0000274	0	0	0	0	0	0	Verdah1
OG0000275	0	0	0	0	0	0	Verdah1
OG0000277	0	0	0	0	0	0	Verdah1
OG0000280	0	0	0	0	0	0	Verdah1
OG0000281	0	9.23562076706059	0	0.162614496727904	0	0	Verdah1
OG0000282	0	0	0	0	0	0	Verdah1
OG0000283	0	0	0	0	0	0	Verdah1
OG0000284	22.0157115590581	0	0	0.162614496727904	11.8255713213935	2030.61244058417	Verdah1
OG0000285	0	0	0	0	0	0	Verdah1
OG0000286	0	0	0	0	0	0	Verdah1
OG0000287	0	0	0	0	0	0	Verdah1
OG0000288	3.31419313792272	0	0	0	0	0	Verdah1
OG0000289	0	0	0	0	0	0	Verdah1
OG0000290	0	0	0	0	0	0	Verdah1
OG0000291	0	0	0	0	0	0	Verdah1
OG0000292	0	0	0	0	0	0	Verdah1
OG0000293	0	0	9.05323562680837	0	0	0	Verdah1
OG0000294	0	0	0	0	0	0	Verdah1
OG0000295	0	0	0	8.13072483639518	0	0	Verdah1
OG0000296	0	0	0	0	0	0	Verdah1
OG0000297	0	0	0	0	0	0	Verdah1
OG0000298	0	0	0	0.325228993455807	0	0	Verdah1
OG0000299	0	0	0	0	0	0	Verdah1
OG0000300	0	0	0	0	0	0	Verdah1
OG0000301	0	0	0	0	0	0	Verdah1
OG0000302	0	0	0	5.85412188220453	0	0	Verdah1
OG0000303	0	0	0	0	0	0	Verdah1
OG0000304	0	0	9.50589740814879	14.6353047055113	11.8255713213935	11.6034996604809	Verdah1
OG0000305	0	0	0	0	0	0	Verdah1
OG0000306	0	0	0	0	0	0	Verdah1
OG0000307	0	0	0	0	0	0	Verdah1
OG0000309	0	0	0	0	0	0	Verdah1
OG0000310	0	0	0	7.96811033966728	11.8255713213935	0	Verdah1
OG0000312	0	0	39.8342367579569	0	0	0	Verdah1
OG0000313	0	0	0	0	0	0	Verdah1
OG0000314	0	0	0	0	0	0	Verdah1
OG0000316	0	0	0	0	0	0	Verdah1
OG0000317	0	9.23562076706059	0	10.4073277905858	11.8255713213935	0	Verdah1
OG0000318	0	0	0	0	0	0	Verdah1
OG0000319	0	2.88613148970643	0	24.7174035026413	11.8255713213935	0	Verdah1
OG0000320	0	0	0	0	0	0	Verdah1
OG0000321	0	0	0	0	0	0	Verdah1
OG0000322	0	0	0	0	0	0	Verdah1
OG0000323	0	0	0	0	0	0	Verdah1
OG0000324	0	0	0	0	0	0	Verdah1
OG0000325	0	12.4103654057377	0	7.64288134621147	0	0	Verdah1
OG0000326	3.55092121920291	5.48364983044222	0	0	0	0	Verdah1
OG0000327	0	0	0	0	0	0	Verdah1
OG0000329	0	0	0	0	0	0	Verdah1
OG0000330	0	0	0	0	0	0	Verdah1
OG0000331	0	0	0	0	0	0	Verdah1
OG0000334	0	8.08116817117801	16.7484859095955	10.8951712807695	11.8255713213935	0	Verdah1
OG0000335	0	0	0	0	0	0	Verdah1
OG0000336	0	0	0	0	0	0	Verdah1
OG0000337	7.57529860096622	0	0	0	11.8255713213935	0	Verdah1
OG0000338	13.2567725516909	13.8534311505909	0	0	0	0	Verdah1
OG0000339	0	5.48364983044222	0	4.7158204051092	0	0	Verdah1
OG0000340	0	0	0	0	0	0	Verdah1
OG0000341	0	0	0	0	0	0	Verdah1
OG0000342	0	0	0	6.82980886257195	0	11.6034996604809	Verdah1
OG0000343	0	0	0	0	0	0	Verdah1
OG0000344	0	0	0	0	0	0	Verdah1
OG0000345	8.75893900736719	0	0	0	0	0	Verdah1
OG0000346	0	0	0	0	0	0	Verdah1
OG0000348	0	0	0	0	0	0	Verdah1
OG0000349	0	0	0	0	0	0	Verdah1
OG0000351	0	0	14.4851770028934	0	0	0	Verdah1
OG0000352	0	0	0	0	0	0	Verdah1
OG0000354	0	0	0	0	0	0	Verdah1
OG0000355	0	0	0	6.99242335929985	11.8255713213935	0	Verdah1
OG0000356	0	0	0	0	0	0	Verdah1
OG0000357	0	0	0	0	0	0	Verdah1
OG0000358	0	0	0	0	0	0	Verdah1
OG0000360	0	0	0	0	0	0	Verdah1
OG0000361	0	0	8.14791206412754	0	0	0	Verdah1
OG0000362	0	6.6381024263248	0	7.80549584293937	0	0	Verdah1
OG0000363	0	0	0	0	0	0	Verdah1
OG0000364	0	0	0	0	0	0	Verdah1
OG0000365	0	0	0	0	0	0	Verdah1
OG0000366	0	0	0	0	0	0	Verdah1
OG0000367	0	0	0	0	0	0	Verdah1
OG0000368	0	0	0	0	0	0	Verdah1
OG0000369	0	0	0	0	0	0	Verdah1
OG0000370	0	0	24.4437361923826	0	0	0	Verdah1
OG0000371	0	0	0	7.31765235275566	0	0	Verdah1
OG0000372	0	3.46335778764772	0	9.59425530694631	0	0	Verdah1
OG0000373	0	0	0	0	0	0	Verdah1
OG0000374	0	0	0	0	0	0	Verdah1
OG0000375	0	0.288613148970643	0	0	0	0	Verdah1
OG0000376	0	0	0	0	0	0	Verdah1
OG0000377	0	0	0	0	0	0	Verdah1
OG0000379	23.9095362092996	5.19503668147158	0	0	11.8255713213935	0	Verdah1
OG0000380	0	0	0	0	0	0	Verdah1
OG0000382	4.73456162560389	0	8.14791206412754	0	0	0	Verdah1
OG0000383	0	0	15.8431623469147	0	0	0	Verdah1
OG0000384	0	0	0	0	0	0	Verdah1
OG0000385	0	0	0	5.69150738547663	0	0	Verdah1
OG0000387	0	0	0	0	0	0	Verdah1
OG0000388	0	0	0	0	0	0	Verdah1
OG0000389	0	0	0	0	0	0	Verdah1
OG0000390	0	0	0	0	0	0	Verdah1
OG0000392	0	0	23.0857508483614	0.325228993455807	0	0	Verdah1
OG0000395	6.15493011328505	0	0	0	0	0	Verdah1
OG0000396	0	7.50394187323673	0	4.3905914116534	0	11.6034996604809	Verdah1
OG0000397	0	0	0	0	0	0	Verdah1
OG0000398	0	0	0	0	0	0	Verdah1
OG0000399	0	0	0	0	0	0	Verdah1
OG0000400	0	0	0	0	0	0	Verdah1
OG0000401	0	0	0	0	0	0	Verdah1
OG0000403	0	0	0	0	0	0	Verdah1
OG0000404	0	0	0	0	0	0	Verdah1
OG0000405	0	0	0	0	0	0	Verdah1
OG0000407	0	0	0	0	0	0	Verdah1
OG0000408	0	9.52423391603123	0	3.57751892801388	0	0	Verdah1
OG0000409	13.4935006329711	9.52423391603123	0	5.85412188220453	11.8255713213935	0	Verdah1
OG0000410	0	0	0	0	0	0	Verdah1
OG0000411	0	0	0	0	0	0	Verdah1
OG0000412	0	0	0	0	0	0	Verdah1
OG0000413	0	0	0	0	0	0	Verdah1
OG0000414	0	0	0	0	0	0	Verdah1
OG0000415	0	0	0	0	0	0	Verdah1
OG0000416	0	0	0	0	0	0	Verdah1
OG0000417	0	0	0	0	0	0	Verdah1
OG0000418	0	0	0	0	0	0	Verdah1
OG0000422	0	0	0	0	0	0	Verdah1
OG0000423	0	0	0	0	0	0	Verdah1
OG0000427	0	0	0	0	0	0	Verdah1
OG0000428	0	0	0	0	0	0	Verdah1
OG0000429	0	0	0	0	0	0	Verdah1
OG0000430	0	0	0	0	0	0	Verdah1
OG0000431	0	0	0	0	0	0	Verdah1
OG0000432	0	0	12.6745298775317	0	0	0	Verdah1
OG0000433	0	0	0	0	0	0	Verdah1
OG0000434	0	0	0	0	0	0	Verdah1
OG0000435	0	0	0	0	0	0	Verdah1
OG0000436	0	0	0	0	0	0	Verdah1
OG0000437	0	0	8.60057384546796	0	0	0	Verdah1
OG0000438	0	0	0	0	0	0	Verdah1
OG0000443	0	0	0	0	0	0	Verdah1
OG0000445	0	0	0	0	0	0	Verdah1
OG0000446	0	1.73167889382386	0	0	0	0	Verdah1
OG0000449	0	0	0	0	0	0	Verdah1
OG0000450	0	5.48364983044222	0	0	0	0	Verdah1
OG0000452	0	0	0	0	0	0	Verdah1
OG0000453	0	0	0	0	0	0	Verdah1
OG0000454	0	0	15.3905005655742	0	0	0	Verdah1
OG0000455	8.99566708864738	0	0	2.76444644437436	0	0	Verdah1
OG0000456	0	0	3.16863246938293	0	0	0	Verdah1
OG0000458	0	15.0078837464735	0	2.11398845746275	0	0	Verdah1
OG0000459	0	0	0	0	0	0	Verdah1
OG0000460	0	4.04058408558901	0	0	0	0	Verdah1
OG0000461	0	0	0	0	0	0	Verdah1
OG0000462	0	0	0	0	0	0	Verdah1
OG0000463	0	0	0	0	0	0	Verdah1
OG0000465	0	0	0	0	0	0	Verdah1
OG0000467	0	0	14.032515221553	9.43164081021841	0	0	Verdah1
OG0000468	0	0	0	0	0	0	Verdah1
OG0000469	0	0	0	0	0	0	Verdah1
OG0000470	0	0	0	2.43921745091855	0	0	Verdah1
OG0000471	0	0	0	0	0	0	Verdah1
OG0000472	10.1793074950484	0.86583944691193	0	3.90274792146969	0	0	Verdah1
OG0000473	0	0.288613148970643	0	0	0	0	Verdah1
OG0000474	0	0	0	0	0	0	Verdah1
OG0000475	0	4.61781038353029	0	0	0	0	Verdah1
OG0000477	0	0	0	0.487843490183711	0	0	Verdah1
OG0000479	0	0	0	0	0	0	Verdah1
OG0000480	0	0	0	0	0	0	Verdah1
OG0000481	0	1.44306574485322	0	6.01673637893243	0	0	Verdah1
OG0000482	0	0	0	0	0	0	Verdah1
OG0000483	4.0243773817633	1.73167889382386	24.896397973723	0	0	0	Verdah1
OG0000484	0	0	0	0	0	0	Verdah1
OG0000485	9.70585133248797	0	13.1271916588721	4.06536241819759	0	0	Verdah1
OG0000486	0	6.06087612838351	0	0	0	0	Verdah1
OG0000487	0	0	0	0	0	0	Verdah1
OG0000488	0	0	0	0	0	0	Verdah1
OG0000489	0	36.6538699192717	0	0	0	0	Verdah1
OG0000490	0	7.50394187323673	0	12.0334727578649	0	0	Verdah1
OG0000491	0	0	0	6.34196537238824	0	23.2069993209619	Verdah1
OG0000492	22.2524396403383	0	0	0	0	0	Verdah1
OG0000493	0	0	0	0	0	0	Verdah1
OG0000495	0	0	0	0	0	0	Verdah1
OG0000496	0	0	0	0	0	0	Verdah1
OG0000497	0	0	0	0	0	0	Verdah1
OG0000499	0	0	0	0	0	0	Verdah1
OG0000500	0	0	0	0	0	0	Verdah1
OG0000501	0	0	0	0	0	0	Verdah1
OG0000502	7.33857051968602	0	0	0	0	0	Verdah1
OG0000503	0	0	0	0	0	0	Verdah1
OG0000504	0	0	0	0	0	0	Verdah1
OG0000505	0	0	0	0	0	0	Verdah1
OG0000506	0	0.288613148970643	0	0	0	0	Verdah1
OG0000507	0	0	0	0	0	0	Verdah1
OG0000508	0	0	0	0	0	0	Verdah1
OG0000511	0	0	0	0	0	0	Verdah1
OG0000512	0	0	0	0	0	0	Verdah1
OG0000513	8.99566708864738	7.79255502220737	0	4.87843490183711	0	11.6034996604809	Verdah1
OG0000514	0	0	0	0	0	0	Verdah1
OG0000516	0	0	0	0	0	0	Verdah1
OG0000517	0	0	0	0	0	0	Verdah1
OG0000518	0	0	0	0	0	0	Verdah1
OG0000520	0	0	0	0	0	0	Verdah1
OG0000521	0	0	0	0	0	0	Verdah1
OG0000522	0	40.6944540048607	16.7484859095955	0	354.767139641804	0	Verdah1
OG0000523	0	0	0	0	0	0	Verdah1
OG0000524	0	2.88613148970643	0	0	23.6511426427869	0	Verdah1
OG0000525	0	0	0	0	0	0	Verdah1
OG0000526	0	0	0	0	0	0	Verdah1
OG0000527	0	0	0	0	0	0	Verdah1
OG0000528	0	14.4306574485322	0	0	11.8255713213935	0	Verdah1
OG0000529	10.4160355763286	0	0	0	0	0	Verdah1
OG0000530	0.946912325120777	7.79255502220737	10.8638827521701	0.162614496727904	0	0	Verdah1
OG0000531	0	1.44306574485322	0	0	0	0	Verdah1
OG0000532	0	0	0	0	0	0	Verdah1
OG0000533	0	0	0	0	0	0	Verdah1
OG0000534	0	0	0	0	0	0	Verdah1
OG0000535	0	3.75197093661836	0	0	0	0	Verdah1
OG0000537	0	0	0	0	0	0	Verdah1
OG0000538	0	0	0	0	0	0	Verdah1
OG0000540	0	0	0	0	0	0	Verdah1
OG0000541	0	0	0	0.162614496727904	0	0	Verdah1
OG0000545	0	0	0	0	0	0	Verdah1
OG0000547	0	0	0	0	0	0	Verdah1
OG0000548	0	0	0	0	0	0	Verdah1
OG0000549	0	0	0	5.20366389529292	0	11.6034996604809	Verdah1
OG0000550	0	7.50394187323673	0	5.69150738547663	0	0	Verdah1
OG0000551	0	0	0	0	0	0	Verdah1
OG0000552	0	0	0	0	0	0	Verdah1
OG0000553	0	0	0	0	0	0	Verdah1
OG0000554	0	0	0	0	0	0	Verdah1
OG0000555	10.1793074950484	5.48364983044222	0	5.52889288874872	0	0	Verdah1
OG0000556	0	0	0	0	0	0	Verdah1
OG0000557	0	0	0	0	0	0	Verdah1
OG0000561	0	0	0	0	0	0	Verdah1
OG0000562	0	0	0	0	0	0	Verdah1
OG0000563	16.3342376083334	4.32919723455965	0	0	0	0	Verdah1
OG0000565	0	0	0	0	0	0	Verdah1
OG0000566	0	0	0	0	0	0	Verdah1
OG0000567	0	0	0	0	0	0	Verdah1
OG0000568	0	0	0	0	0	0	Verdah1
OG0000569	0	0	0	0	0	0	Verdah1
OG0000571	0	0	0	6.34196537238824	0	0	Verdah1
OG0000572	0	0	0	0	0	0	Verdah1
OG0000573	0	0	0	0	0	0	Verdah1
OG0000574	0	0	0	0	0	0	Verdah1
OG0000575	0	0	0	0	0	0	Verdah1
OG0000577	0	0	19.9171183789784	0	0	0	Verdah1
OG0000578	0	0	0	0	0	0	Verdah1
OG0000579	0	0	0	0	342.94156832041	0	Verdah1
OG0000580	0	0	0	0	0	0	Verdah1
OG0000581	0	0	0	0	0	0	Verdah1
OG0000582	0	0	0	0	0	0	Verdah1
OG0000585	13.0200444704107	3.75197093661836	0	3.57751892801388	0	0	Verdah1
OG0000586	0	0	0	0	0	0	Verdah1
OG0000587	0	0	0	0	0	0	Verdah1
OG0000588	0	0	0	0	0	0	Verdah1
OG0000590	0	0	0	0	0	0	Verdah1
OG0000591	0	0	0	0	0	0	Verdah1
OG0000593	0	0	0	0	0	0	Verdah1
OG0000594	0	0	0	15.4483771891508	0	0	Verdah1
OG0000596	0	0	0	0	0	0	Verdah1
OG0000597	0	2.30890519176515	0	0	0	0	Verdah1
OG0000598	0	0	0	0	0	0	Verdah1
OG0000599	12.0731321452899	2.0202920427945	0	9.59425530694631	11.8255713213935	0	Verdah1
OG0000600	5.68147395072466	24.243504513534	0	0.162614496727904	11.8255713213935	0	Verdah1
OG0000602	0	4.61781038353029	0	6.17935087566034	0	0	Verdah1
OG0000603	0	0	0	0	0	0	Verdah1
OG0000605	0	0	0	0	0	0	Verdah1
OG0000606	0	0	0	0	0	0	Verdah1
OG0000607	0	0	0	0	0	0	Verdah1
OG0000608	0	0	0	0	0	0	Verdah1
OG0000609	0	0	0	0	0	0	Verdah1
OG0000610	0	0	0	0	0	0	Verdah1
OG0000613	0	0	0	0	0	0	Verdah1
OG0000615	0	0	0	0	0	0	Verdah1
OG0000617	14.2036848768117	0.288613148970643	0	8.45595382985099	0	0	Verdah1
OG0000619	0	0	5.43194137608503	0	0	0	Verdah1
OG0000620	0.236728081280194	0	0	0	0	0	Verdah1
OG0000621	0	0	0	0	0	0	Verdah1
OG0000622	0	0	0	0.325228993455807	0	0	Verdah1
OG0000623	11.8364040640097	0	58.393369792914	5.04104939856501	11.8255713213935	0	Verdah1
OG0000624	31.9582909728262	3.75197093661836	0	0.162614496727904	11.8255713213935	11.6034996604809	Verdah1
OG0000625	0	0	0	0	0	0	Verdah1
OG0000626	0	0	0	0	0	0	Verdah1
OG0000627	0	0	0	0	0	0	Verdah1
OG0000628	0	0	3.62129425072335	0	0	0	Verdah1
OG0000629	0	0	0	0	0	0	Verdah1
OG0000630	0	0	0	0	0	0	Verdah1
OG0000631	0	0	0	0	0	0	Verdah1
OG0000632	0	0	0	0	0	0	Verdah1
OG0000633	11.5996759827295	17.8940152361799	0	4.06536241819759	11.8255713213935	0	Verdah1
OG0000634	0	0	0	0	0	0	Verdah1
OG0000635	0	0	0	0	0	0	Verdah1
OG0000636	0	0	0	3.41490443128598	0	0	Verdah1
OG0000637	0	0	0	0	0	0	Verdah1
OG0000638	0	0	0	0	0	0	Verdah1
OG0000639	0	0	0	0	0	0	Verdah1
OG0000640	0	0	0	0	0	0	Verdah1
OG0000641	0	0	0	0	0	0	Verdah1
OG0000642	13.2567725516909	18.1826283851505	0	3.74013342474178	0	0	Verdah1
OG0000643	0	0	0	0	0	0	Verdah1
OG0000644	0	0	0	0	0	0	Verdah1
OG0000646	0	0	0	3.57751892801388	0	0	Verdah1
OG0000647	0	8.36978132014866	0	0	0	0	Verdah1
OG0000650	0	0	0	2.11398845746275	0	0	Verdah1
OG0000651	0	0	0	0	0	0	Verdah1
OG0000652	0	0	0	0	0	0	Verdah1
OG0000653	0	0	0	0	0	0	Verdah1
OG0000654	0	0	0	3.41490443128598	0	0	Verdah1
OG0000655	0	0	0	0	0	0	Verdah1
OG0000656	0	0.288613148970643	0	0	0	0	Verdah1
OG0000658	0	0	0	0	0	0	Verdah1
OG0000660	7.57529860096622	35.7880304723598	0	19.3511251106205	11.8255713213935	0	Verdah1
OG0000662	0	0	0	0	0	0	Verdah1
OG0000663	15.6240533644928	0	0	0	11.8255713213935	11.6034996604809	Verdah1
OG0000664	0	0	0	0	0	0	Verdah1
OG0000665	0	0	0	0	0	0	Verdah1
OG0000667	7.33857051968602	0	0	0	0	0	Verdah1
OG0000668	0	0	0	0	0	0	Verdah1
OG0000669	0	0	0	0	0	0	Verdah1
OG0000671	0	0	0	0	0	0	Verdah1
OG0000673	0.946912325120777	0	0	0	0	0	Verdah1
OG0000674	0	0	0	0	0	0	Verdah1
OG0000675	0	0	0	0	0	0	Verdah1
OG0000678	0	0	0	0	0	0	Verdah1
OG0000679	0	0	0	5.69150738547663	0	0	Verdah1
OG0000682	0	0	0	0	0	0	Verdah1
OG0000683	0	12.6989785547083	0	0	0	0	Verdah1
OG0000684	0	0	0	0	0	0	Verdah1
OG0000685	0	0	0	0	0	0	Verdah1
OG0000686	0	0	0	0	0	0	Verdah1
OG0000687	13.2567725516909	4.90642353250094	0	12.0334727578649	11.8255713213935	0	Verdah1
OG0000688	0	0.86583944691193	0	0	0	0	Verdah1
OG0000689	0	0	0	0	0	0	Verdah1
OG0000691	0	0	0	3.08967543783017	0	0	Verdah1
OG0000692	0	0	0	0	0	0	Verdah1
OG0000693	0	0	0	0	0	0	Verdah1
OG0000694	0	0	8.60057384546796	0	0	0	Verdah1
OG0000695	0	0	0	0	0	0	Verdah1
OG0000696	0	0	0	0	0	0	Verdah1
OG0000697	0	0	0	0	0	0	Verdah1
OG0000699	0	0	0	3.41490443128598	0	0	Verdah1
OG0000700	0	0	0	0	0	0	Verdah1
OG0000701	0	10.3900733629432	0	0	0	0	Verdah1
OG0000703	0	0	0	0	0	0	Verdah1
OG0000704	0	0	0	0	0	0	Verdah1
OG0000705	0	0	0	0	0	0	Verdah1
OG0000706	0	0	0	0	0	0	Verdah1
OG0000708	0	0	0	0	0	0	Verdah1
OG0000710	0	0	0	0	0	0	Verdah1
OG0000711	0	0	0	4.3905914116534	0	0	Verdah1
OG0000717	0	0	0	0	0	0	Verdah1
OG0000719	0	0	0	0	0	0	Verdah1
OG0000720	0	0	0	0	0	0	Verdah1
OG0000721	0	0	0	0	0	0	Verdah1
OG0000722	12.7833163891305	26.5524097052992	19.0117948162976	13.8222322218718	0	23.2069993209619	Verdah1
OG0000723	0	0	0	0	0	0	Verdah1
OG0000724	0	0	0	0	0	0	Verdah1
OG0000725	0	0	0	0	0	0	Verdah1
OG0000726	0	0	0	0	0	0	Verdah1
OG0000727	12.0731321452899	0	0	0.162614496727904	0	0	Verdah1
OG0000728	0	5.77226297941287	0	0	0	0	Verdah1
OG0000730	0	0	11.3165445335105	8.29333933312308	0	11.6034996604809	Verdah1
OG0000731	0	0	0	0	0	0	Verdah1
OG0000732	0	0	0	0	0	0	Verdah1
OG0000733	0	5.19503668147158	0	0	0	0	Verdah1
OG0000734	0	0	0	0	0	0	Verdah1
OG0000735	0	0	0	1.46353047055113	0	0	Verdah1
OG0000736	0	0	0	0	0	0	Verdah1
OG0000737	0	0	0	0	0	0	Verdah1
OG0000738	0	11.2559128098551	0	0	0	0	Verdah1
OG0000740	0	0	0	0	0	0	Verdah1
OG0000742	0	0	0	0	0	0	Verdah1
OG0000743	0	0	0	0	0	0	Verdah1
OG0000744	0	0	0	0	0	0	Verdah1
OG0000745	0	0	0	0	0	0	Verdah1
OG0000746	0	0	0	0	0	0	Verdah1
OG0000749	0	0	0	0	0	0	Verdah1
OG0000753	0	0	0	0	0	0	Verdah1
OG0000756	0	0	0	0	0	0	Verdah1
OG0000757	0	0	0	0	0	0	Verdah1
OG0000761	0	0	0	0	0	0	Verdah1
OG0000762	0	0	0	0	0	0	Verdah1
OG0000763	0	0	0	7.31765235275566	0	0	Verdah1
OG0000764	0	0	0	0	0	0	Verdah1
OG0000765	0	0	0	0	0	0	Verdah1
OG0000766	0	0	0	0.162614496727904	0	0	Verdah1
OG0000767	0	0.288613148970643	25.3490597550635	6.50457986911614	11.8255713213935	0	Verdah1
OG0000768	0	0	0	0	0	0	Verdah1
OG0000769	0	0	0	0	0	0	Verdah1
OG0000770	0	0	0	0	0	0	Verdah1
OG0000771	0	0	0	0	0	0	Verdah1
OG0000772	17.7546060960146	0	0	11.3830147709533	0	34.8104989814428	Verdah1
OG0000773	0	0	0	0	0	0	Verdah1
OG0000774	0	0	4.97927959474461	0	0	0	Verdah1
OG0000775	0	0	0	1.95137396073484	0	0	Verdah1
OG0000776	0	0	0	0	0	0	Verdah1
OG0000777	0	5.48364983044222	0	0	0	0	Verdah1
OG0000778	0	0	0	0	0	0	Verdah1
OG0000779	0	0	0	0	0	0	Verdah1
OG0000780	0	0	0	0	0	0	Verdah1
OG0000781	0	0	0	0	0	0	Verdah1
OG0000782	0	0	0	0	0	0	Verdah1
OG0000784	0	0	0	0	0	0	Verdah1
OG0000785	0	0	0	0	0	0	Verdah1
OG0000786	0	0	0	0	0	0	Verdah1
OG0000789	0	0	0	0	0	0	Verdah1
OG0000790	0	0	0	0	0	0	Verdah1
OG0000792	0	0	0	0	0	0	Verdah1
OG0000793	0	0	0	0	0	0	Verdah1
OG0000794	0	0	0	0	0	0	Verdah1
OG0000795	0	0	0	0	0	0	Verdah1
OG0000798	0	0	0	7.15503785602776	0	0	Verdah1
OG0000799	0	0	0	0	0	0	Verdah1
OG0000800	0	3.46335778764772	0	4.3905914116534	0	0	Verdah1
OG0000801	0.236728081280194	0.288613148970643	0	0.325228993455807	23.6511426427869	4502.15786826661	Verdah1
OG0000802	0	0	0	0	0	0	Verdah1
OG0000803	0	0	0	0	0	0	Verdah1
OG0000804	0	0	8.60057384546796	4.06536241819759	0	0	Verdah1
OG0000806	0	0	0	0	0	0	Verdah1
OG0000807	0	1.15445259588257	0	5.52889288874872	0	0	Verdah1
OG0000808	0	0	0	0	0	0	Verdah1
OG0000809	0	0	15.8431623469147	0	0	0	Verdah1
OG0000810	0	0	0	0	0	0	Verdah1
OG0000811	20.1218869088165	0	0	0	0	0	Verdah1
OG0000812	0	0	0	0	0	0	Verdah1
OG0000815	0	0	0	0	0	0	Verdah1
OG0000816	0	7.79255502220737	0	2.76444644437436	0	0	Verdah1
OG0000817	0	0	0	4.5532059083813	0	0	Verdah1
OG0000818	0	0	0	0	0	0	Verdah1
OG0000820	0	0	0	0	0	0	Verdah1
OG0000822	0	0	0	0	0	0	Verdah1
OG0000825	0	0	0	0	0	0	Verdah1
OG0000828	0	0	0	0	0	0	Verdah1
OG0000830	0	0	0	0	0	0	Verdah1
OG0000831	0	0	0	0	0	0	Verdah1
OG0000832	0	8.94700761808994	0	0	0	0	Verdah1
OG0000833	0	0	0	0	0	0	Verdah1
OG0000834	0	0	0	0	0	0	Verdah1
OG0000835	0	0	0	10.8951712807695	0	0	Verdah1
OG0000836	0	8.94700761808994	0	9.43164081021841	0	0	Verdah1
OG0000837	0	0	0	0	0	0	Verdah1
OG0000838	0	0	0	2.60183194764646	0	0	Verdah1
OG0000839	0	0	0	0	0	0	Verdah1
OG0000840	0	0	0	0	0	0	Verdah1
OG0000841	0	18.1826283851505	0	15.9362206793346	0	0	Verdah1
OG0000842	0	0	14.4851770028934	0	0	0	Verdah1
OG0000843	37.4030368422707	19.3370809810331	19.464456597638	30.2462963913901	342.94156832041	11.6034996604809	Verdah1
OG0000844	0	0	0	0	0	0	Verdah1
OG0000845	0	0	0	0	0	0	Verdah1
OG0000846	0	0	0	0	0	0	Verdah1
OG0000847	0	5.19503668147158	0	0	0	0	Verdah1
OG0000848	0	0	0	0	0	0	Verdah1
OG0000849	0	0	0	3.08967543783017	0	0	Verdah1
OG0000850	0	0	0	0	0	0	Verdah1
OG0000851	0	0	0	0	0	0	Verdah1
OG0000853	0	0	0	0	0	0	Verdah1
OG0000854	0	0	0	0	0	0	Verdah1
OG0000855	0	7.79255502220737	0	0	0	0	Verdah1
OG0000856	0	0	0	0	0	0	Verdah1
OG0000858	0	0	0	0	0	0	Verdah1
OG0000861	0	0	0	0	0	0	Verdah1
OG0000862	0	0	0	0	0	0	Verdah1
OG0000863	0	0	0	0	0	0	Verdah1
OG0000864	0	0	0	0	0	0	Verdah1
OG0000865	1.42036848768117	11.8331391077964	0	0	0	11.6034996604809	Verdah1
OG0000866	19.8851588275363	79.0800028179563	0	6.34196537238824	0	23.2069993209619	Verdah1
OG0000868	0	0	0	0	0	0	Verdah1
OG0000869	6.86511435712564	6.06087612838351	0	16.5866786662462	0	11.6034996604809	Verdah1
OG0000870	0	0	0	0	0	0	Verdah1
OG0000871	0.236728081280194	15.8737231933854	0	11.0577857774974	0	11.6034996604809	Verdah1
OG0000872	0	0	0	0	0	0	Verdah1
OG0000873	0	10.9672996608844	0	0	0	0	Verdah1
OG0000874	0	6.92671557529544	12.2218680961913	0	0	0	Verdah1
OG0000876	0	0	0	0	0	0	Verdah1
OG0000877	0	0	0	0	0	0	Verdah1
OG0000878	0	0	0	0	0	0	Verdah1
OG0000879	0	0	0	7.48026684948356	0	11.6034996604809	Verdah1
OG0000880	0	0	0	0	0	0	Verdah1
OG0000881	0	0	0	0	0	0	Verdah1
OG0000883	0	0	0	0	0	0	Verdah1
OG0000884	0	0	0	0	0	0	Verdah1
OG0000885	0	0	0	0	0	0	Verdah1
OG0000886	0	0	0	0	0	0	Verdah1
OG0000887	0	0	0	0	0	0	Verdah1
OG0000888	0	0	0	0	0	0	Verdah1
OG0000890	0	0	0	0	0	0	Verdah1
OG0000891	0	0	0	2.27660295419065	0	0	Verdah1
OG0000892	0	0	0	3.25228993455807	0	0	Verdah1
OG0000893	0	0	0	0.975686980367422	0	11.6034996604809	Verdah1
OG0000894	0	0	0	0	0	0	Verdah1
OG0000895	0	0	0	0	0	0	Verdah1
OG0000896	0	0	0	0	0	0	Verdah1
OG0000897	0	0	0	0	0	0	Verdah1
OG0000898	0	0	0	0	0	0	Verdah1
OG0000900	0	0	0	0	0	0	Verdah1
OG0000903	19.4117026649759	4.61781038353029	5.88460315742544	11.7082437644091	0	11.6034996604809	Verdah1
OG0000904	0	10.1014602139725	0	6.50457986911614	11.8255713213935	0	Verdah1
OG0000906	0	4.04058408558901	0	0	0	0	Verdah1
OG0000907	0	0	0	0	0	0	Verdah1
OG0000908	0	4.90642353250094	0	0	0	0	Verdah1
OG0000909	0	10.1014602139725	0	0	11.8255713213935	0	Verdah1
OG0000910	15.6240533644928	0.288613148970643	0	0.162614496727904	0	0	Verdah1
OG0000911	0	0	0	5.69150738547663	0	0	Verdah1
OG0000912	0	10.9672996608844	0	3.41490443128598	0	0	Verdah1
OG0000914	0	0	0	0	0	0	Verdah1
OG0000915	0	0	0	8.45595382985099	11.8255713213935	0	Verdah1
OG0000917	0	0	0	0	0	0	Verdah1
OG0000918	0	0	0	0	0	0	Verdah1
OG0000919	0	0	0	0	0	0	Verdah1
OG0000921	0	0	0	0	0	0	Verdah1
OG0000922	0	0	0	0	0	0	Verdah1
OG0000923	0	0	0	4.3905914116534	0	0	Verdah1
OG0000925	0	0	0	0	0	0	Verdah1
OG0000926	0	0	0	0	0	0	Verdah1
OG0000929	0	0	0	0	0	0	Verdah1
OG0000930	0	0	0	0	0	0	Verdah1
OG0000931	0	0	0	4.06536241819759	0	0	Verdah1
OG0000933	0	0	0	0	0	0	Verdah1
OG0000934	0	0	0	0	0	0	Verdah1
OG0000935	0	5.77226297941287	0	0	0	0	Verdah1
OG0000936	0	0	0	0	0	0	Verdah1
OG0000938	8.2854828448068	29.149928046035	0	50.0852649921943	0	0	Verdah1
OG0000939	0	0	0	0	0	0	Verdah1
OG0000940	0	0	0	0	0	0	Verdah1
OG0000943	0	0	0	0	0	0	Verdah1
OG0000945	0	0	7.2425885014467	0	0	0	Verdah1
OG0000947	0	0	0	0	0	0	Verdah1
OG0000948	15.3873252832126	0	23.5384126297018	12.1960872545928	0	0	Verdah1
OG0000949	0	0	0	0	0	0	Verdah1
OG0000950	0	0	0	0	0	0	Verdah1
OG0000951	0	0	0	0	0	0	Verdah1
OG0000952	0	0	0	6.66719436584405	0	0	Verdah1
OG0000953	0	0	0	0	0	0	Verdah1
OG0000954	27.6971855097827	44.7350380904497	35.3076189445527	70.2494625864543	11.8255713213935	11.6034996604809	Verdah1
OG0000955	0	0	0	6.82980886257195	0	0	Verdah1
OG0000957	0	14.1420442995615	0	10.4073277905858	11.8255713213935	0	Verdah1
OG0000958	0	0	0	0	0	0	Verdah1
OG0000959	0	0.288613148970643	0	0	0	0	Verdah1
OG0000960	0	0	0	0	0	0	Verdah1
OG0000961	0	0	0	0.162614496727904	0	0	Verdah1
OG0000962	0	3.17474463867708	0	4.22797691492549	0	0	Verdah1
OG0000963	8.52221092608699	0	0	0	0	0	Verdah1
OG0000964	0	0	0	0	0	0	Verdah1
OG0000965	0	11.8331391077964	26.7070450990847	3.08967543783017	0	0	Verdah1
OG0000966	0	0	0	0	0	0	Verdah1
OG0000967	0	0	0	0	0	0	Verdah1
OG0000968	0	4.32919723455965	0	0	0	0	Verdah1
OG0000969	0	0	0	0	0	0	Verdah1
OG0000970	0	0	0	0	0	0	Verdah1
OG0000971	0	0	0	0	0	0	Verdah1
OG0000972	0	0	0	0	0	0	Verdah1
OG0000973	0	0	0	0	0	0	Verdah1
OG0000976	0	0	0	0	0	0	Verdah1
OG0000977	0	0	0	0	0	0	Verdah1
OG0000978	0	0	0	0	0	0	Verdah1
OG0000980	0	0	0	0	0	0	Verdah1
OG0000983	0	0	0	0	0	0	Verdah1
OG0000984	0	0	0	0	0	0	Verdah1
OG0000985	0	0	0	0	0	0	Verdah1
OG0000987	0	0	18.5591330349572	4.06536241819759	0	0	Verdah1
OG0000988	0	7.79255502220737	0	0	0	0	Verdah1
OG0000989	0	6.34948927735415	12.6745298775317	11.2204002742253	0	0	Verdah1
OG0000990	0	0	0	0	0	0	Verdah1
OG0000991	0	0	0	0	0	0	Verdah1
OG0000992	0	0	0	0	0	0	Verdah1
OG0000993	0	0	0	2.92706094110226	0	0	Verdah1
OG0000994	0	0	0	0	0	0	Verdah1
OG0000995	0	0	0	7.48026684948356	0	0	Verdah1
OG0000996	0	0	0	0	0	0	Verdah1
OG0000997	0	3.46335778764772	38.4762514139356	0	0	0	Verdah1
OG0000998	0	0	0	0	0	0	Verdah1
OG0000999	2.60400889408214	0	0	0	0	0	Verdah1
OG0001000	0	0	0	0	0	0	Verdah1
OG0001001	0	0	0	12.3587017513207	0	0	Verdah1
OG0001002	0	0	0	0	0	0	Verdah1
OG0001003	10.8894917388889	0	0	0	0	0	Verdah1
OG0001004	0	8.94700761808994	0	0	0	0	Verdah1
OG0001005	0	0	0	0	0	0	Verdah1
OG0001006	0	0	0	0	0	0	Verdah1
OG0001007	0	7.21532872426608	15.3905005655742	0	0	0	Verdah1
OG0001009	0	0	0	0	0	0	Verdah1
OG0001010	0	0	0	0	0	0	Verdah1
OG0001011	0	0	0	4.06536241819759	0	0	Verdah1
OG0001012	0	0	0	0	0	0	Verdah1
OG0001013	0	0	0	0	0	0	Verdah1
OG0001014	0	0	0	0	0	0	Verdah1
OG0001015	5.68147395072466	0	0	3.74013342474178	0	0	Verdah1
OG0001016	0	0	0	0	0	0	Verdah1
OG0001017	0	0	0	0	0	0	Verdah1
OG0001018	0	9.23562076706059	0	0	0	0	Verdah1
OG0001019	0	0	18.5591330349572	0	0	0	Verdah1
OG0001020	0	0	0	3.57751892801388	0	0	Verdah1
OG0001021	0	0	17.6538094722763	0	0	0	Verdah1
OG0001022	0	0	0	0	0	0	Verdah1
OG0001024	0	0	0	0	0	0	Verdah1
OG0001025	0	0	0	0	0	0	Verdah1
OG0001027	0	6.34948927735415	10.4112209708296	0	11.8255713213935	0	Verdah1
OG0001028	0	0	0	0	0	0	Verdah1
OG0001030	0	0	0	0	0	0	Verdah1
OG0001031	0	0	0	0	0	0	Verdah1
OG0001032	0	0	0	0	0	0	Verdah1
OG0001036	0	0	0	0	0	0	Verdah1
OG0001038	0	0	0	0	0	0	Verdah1
OG0001041	0	0	0	5.69150738547663	0	0	Verdah1
OG0001042	13.0200444704107	1.15445259588257	10.4112209708296	5.69150738547663	0	11.6034996604809	Verdah1
OG0001043	0	0	0	0	0	0	Verdah1
OG0001044	0	0	0	0	0	0	Verdah1
OG0001046	0	0	0	0	0	0	Verdah1
OG0001047	0	0	0	0	0	0	Verdah1
OG0001048	0	0	0	0	0	0	Verdah1
OG0001049	0	0	0	0	0	0	Verdah1
OG0001050	0	0	0	0	0	0	Verdah1
OG0001053	0	7.21532872426608	0	0	0	0	Verdah1
OG0001054	25.3299046969808	6.6381024263248	33.496971819191	26.6687774633762	0	0	Verdah1
OG0001056	0	0	0	0	0	0	Verdah1
OG0001057	0	41.271680302802	0	9.75686980367422	0	23.2069993209619	Verdah1
OG0001058	0	0	0	0	0	0	Verdah1
OG0001059	0	0	0	0	0	0	Verdah1
OG0001060	0	0	0	0	2341.46312163591	11.6034996604809	Verdah1
OG0001061	0	0	0	0	0	0	Verdah1
OG0001062	0	0	0	0	0	0	Verdah1
OG0001063	0	0	0	0	0	0	Verdah1
OG0001064	0	0	0	0	0	0	Verdah1
OG0001065	0	0	0	0	0	0	Verdah1
OG0001066	0	0	0	0	0	0	Verdah1
OG0001067	0	0	0	0	0	0	Verdah1
OG0001068	0	0	0	2.92706094110226	0	0	Verdah1
OG0001069	0	0	0	0	0	0	Verdah1
OG0001071	0	5.77226297941287	0	0	0	0	Verdah1
OG0001072	0	0	0	0	0	0	Verdah1
OG0001073	0	0	0	0	0	0	Verdah1
OG0001074	0	0	0	0	0	0	Verdah1
OG0001075	0	0	0	0	0	0	Verdah1
OG0001077	0	0	0	0	0	0	Verdah1
OG0001078	0	0	9.95855918948921	0	0	0	Verdah1
OG0001079	0	0	0	0	0	0	Verdah1
OG0001084	0	5.48364983044222	0	0	11.8255713213935	11.6034996604809	Verdah1
OG0001085	19.8851588275363	17.3167889382386	0	23.9043310190018	0	23.2069993209619	Verdah1
OG0001086	0	0	0	0	0	0	Verdah1
OG0001087	0	0	0	5.85412188220453	0	11.6034996604809	Verdah1
OG0001088	0	0	47.9821488220844	2.76444644437436	0	0	Verdah1
OG0001089	0	0	0	2.27660295419065	0	0	Verdah1
OG0001090	0	0	0	0	0	0	Verdah1
OG0001092	0	0	0	0	0	0	Verdah1
OG0001093	0	0	0	0	0	0	Verdah1
OG0001094	0	0	0	0	0	0	Verdah1
OG0001095	0	0	0	0	0	0	Verdah1
OG0001096	5.68147395072466	18.7598546830918	0	0	0	0	Verdah1
OG0001097	0	0	0	0	0	0	Verdah1
OG0001098	0	0	0	0	0	0	Verdah1
OG0001099	0	0	0	0	0	0	Verdah1
OG0001100	0	0	0	0	0	0	Verdah1
OG0001101	0	0	0	0	0	0	Verdah1
OG0001102	0	0	0	0	0	0	Verdah1
OG0001103	0	0	0	0	0	0	Verdah1
OG0001104	0	2.30890519176515	0	0	0	11.6034996604809	Verdah1
OG0001106	0	0	0	0	0	0	Verdah1
OG0001108	0	0	0	0	0	0	Verdah1
OG0001109	0	0	0	0	0	0	Verdah1
OG0001110	0	0	0	0	0	0	Verdah1
OG0001112	0	0	0	0	0	0	Verdah1
OG0001113	0	0	0	0	0	0	Verdah1
OG0001114	0	0	0	0	0	0	Verdah1
OG0001115	0	8.08116817117801	0	0	0	0	Verdah1
OG0001116	0	0	0	0	0	0	Verdah1
OG0001118	0	0	0	2.11398845746275	11.8255713213935	0	Verdah1
OG0001119	0	0	0	0	0	0	Verdah1
OG0001121	0	0	0	6.17935087566034	0	0	Verdah1
OG0001122	7.57529860096622	0	0	0	0	11.6034996604809	Verdah1
OG0001123	0	0	0	0	0	0	Verdah1
OG0001124	0	5.19503668147158	0	0	0	0	Verdah1
OG0001125	0	0	15.3905005655742	0	0	0	Verdah1
OG0001126	0	0	0	0	0	0	Verdah1
OG0001127	0	0	0	0	0	0	Verdah1
OG0001133	0	0	0	0	0	0	Verdah1
OG0001134	0	0	0	0	0	0	Verdah1
OG0001136	0	0	0	0	0	0	Verdah1
OG0001137	0	0	0	0	0	0	Verdah1
OG0001139	0	0	0	0	0	0	Verdah1
OG0001141	0	0	0	0	0	0	Verdah1
OG0001142	0	0	0	0	0	0	Verdah1
OG0001143	0	0	0	0	0	0	Verdah1
OG0001144	0	0	0	0	0	0	Verdah1
OG0001145	0	0	0	0	0	0	Verdah1
OG0001146	0	0	9.50589740814879	0	0	0	Verdah1
OG0001147	0	8.08116817117801	0	0	0	0	Verdah1
OG0001148	0	2.30890519176515	0	0	0	0	Verdah1
OG0001149	0	0	0	1.62614496727904	0	0	Verdah1
OG0001150	0	15.5851100444147	0	0.162614496727904	0	0	Verdah1
OG0001151	0	0	0	0	0	0	Verdah1
OG0001152	0	0	0	2.11398845746275	0	0	Verdah1
OG0001153	0	0	0	0	0	0	Verdah1
OG0001154	0	0	0	0	0	0	Verdah1
OG0001155	0	0	0	0	0	0	Verdah1
OG0001156	0	0	0	0	0	0	Verdah1
OG0001157	0	0	0	0	0	0	Verdah1
OG0001158	6.39165819456525	4.61781038353029	0	14.7979192022392	11.8255713213935	11.6034996604809	Verdah1
OG0001159	0	0	0	0	0	0	Verdah1
OG0001160	0	0	21.2751037229997	0	0	0	Verdah1
OG0001161	0	0	0	0.162614496727904	0	0	Verdah1
OG0001162	15.1505972019324	1.15445259588257	0	0.162614496727904	0	0	Verdah1
OG0001163	0	0	0	0	0	0	Verdah1
OG0001164	0	0	0	13.6596177251439	0	0	Verdah1
OG0001165	9.23239516992758	4.61781038353029	0	11.0577857774974	0	0	Verdah1
OG0001166	0	0	0	0	0	0	Verdah1
OG0001167	0	0	0	0	0	0	Verdah1
OG0001168	0	0	0	0	0	0	Verdah1
OG0001169	0	0	0	0	0	0	Verdah1
OG0001170	0	0	23.9910744110422	0	0	0	Verdah1
OG0001171	0	2.88613148970643	0	6.82980886257195	0	0	Verdah1
OG0001172	7.57529860096622	0	0	0	0	0	Verdah1
OG0001173	0	0	0	4.5532059083813	0	0	Verdah1
OG0001174	0	0	0	0	0	0	Verdah1
OG0001175	0	0	0	0	0	0	Verdah1
OG0001176	14.2036848768117	18.4712415341212	31.2336629124889	10.08209879713	0	11.6034996604809	Verdah1
OG0001177	0	0	0	0	0	0	Verdah1
OG0001178	0	0	0	0	0	0	Verdah1
OG0001179	0	0	0	0	0	0	Verdah1
OG0001181	0	0	0	3.74013342474178	0	11.6034996604809	Verdah1
OG0001182	0	0	0	0	0	0	Verdah1
OG0001184	0	0	0	0	0	0	Verdah1
OG0001185	0	0	0	7.48026684948356	0	0	Verdah1
OG0001186	0	0	0	0	0	0	Verdah1
OG0001187	0	0	0	0	0	0	Verdah1
OG0001188	0	0	0	0	0	0	Verdah1
OG0001189	0	0	9.05323562680837	0	0	0	Verdah1
OG0001190	0	0	0	0	0	0	Verdah1
OG0001191	0	7.21532872426608	9.95855918948921	7.96811033966728	0	0	Verdah1
OG0001192	0	0	0	0	0	0	Verdah1
OG0001194	0	0	0	0	0	0	Verdah1
OG0001196	0	0	0	0	0	0	Verdah1
OG0001197	0	0	0	2.60183194764646	0	0	Verdah1
OG0001201	0	0	0	0	0	0	Verdah1
OG0001203	0	0	0	0	0	0	Verdah1
OG0001204	0	0	0	0	0	0	Verdah1
OG0001205	0	0	0	0	0	0	Verdah1
OG0001206	0	0	0	0	0	0	Verdah1
OG0001207	0	5.19503668147158	0	4.06536241819759	0	0	Verdah1
OG0001208	0	0	0	0	0	0	Verdah1
OG0001209	0	0	0	0	0	0	Verdah1
OG0001213	0	0	0	0	0	0	Verdah1
OG0001214	0	0	0	0	0	0	Verdah1
OG0001215	0	0	0	0	0	0	Verdah1
OG0001216	0	0	0	0	0	0	Verdah1
OG0001219	0	0	0	6.50457986911614	0	0	Verdah1
OG0001221	0.236728081280194	0	0	5.52889288874872	0	11.6034996604809	Verdah1
OG0001222	9.46912325120777	46.4667169842736	0	0	0	23.2069993209619	Verdah1
OG0001224	0	0	0	0	0	0	Verdah1
OG0001225	0	18.7598546830918	0	6.17935087566034	0	0	Verdah1
OG0001226	0	0	0	0	0	0	Verdah1
OG0001227	0	0	0	0	0	0	Verdah1
OG0001228	0	10.3900733629432	0	0	0	0	Verdah1
OG0001229	0	10.3900733629432	0	0	0	0	Verdah1
OG0001230	0.236728081280194	0.577226297941287	0	7.80549584293937	0	0	Verdah1
OG0001232	0	0	0	0	0	0	Verdah1
OG0001233	0	0	0	0	0	0	Verdah1
OG0001234	0	0	0	0	0	0	Verdah1
OG0001235	0	8.36978132014866	0	0	0	0	Verdah1
OG0001236	7.81202668224641	0.577226297941287	0	7.96811033966728	0	0	Verdah1
OG0001238	0	0.86583944691193	0	0	0	0	Verdah1
OG0001239	12.0731321452899	10.1014602139725	0	0.975686980367422	0	0	Verdah1
OG0001240	0	0	0	0	0	0	Verdah1
OG0001241	0	0	0	4.7158204051092	0	0	Verdah1
OG0001242	0	0	0	2.27660295419065	0	0	Verdah1
OG0001243	0	0	0	0	0	0	Verdah1
OG0001244	0	0	0	0	0	0	Verdah1
OG0001245	0	0	0	5.36627839202082	0	0	Verdah1
OG0001247	0	0	0	0	0	0	Verdah1
OG0001248	0	0	0	0	0	0	Verdah1
OG0001249	0	0	0	0	0	0	Verdah1
OG0001250	0	3.75197093661836	0	0	0	0	Verdah1
OG0001251	0	0	0	0.162614496727904	1797.48684085181	0	Verdah1
OG0001253	0	0	0	0	0	0	Verdah1
OG0001254	0	0	0	0	0	0	Verdah1
OG0001255	0	0	0	4.87843490183711	0	0	Verdah1
OG0001257	0	5.77226297941287	0	0	0	0	Verdah1
OG0001258	0	0	0	0	0	0	Verdah1
OG0001259	0	0	0	0	0	0	Verdah1
OG0001260	0	0	0	0	0	0	Verdah1
OG0001261	0	0	0	0	0	0	Verdah1
OG0001262	0	0	0	0	0	0	Verdah1
OG0001263	0	0	0	0	0	0	Verdah1
OG0001264	0	0	12.2218680961913	0	0	0	Verdah1
OG0001265	9.70585133248797	0.577226297941287	0	0	0	0	Verdah1
OG0001266	0	0	0	0	0	0	Verdah1
OG0001267	0	0	0	0	0	0	Verdah1
OG0001268	0	0	0	0	0	0	Verdah1
OG0001269	0	0	0	0	0	0	Verdah1
OG0001271	0	0	0	0	0	0	Verdah1
OG0001272	11.5996759827295	0	0	0	0	0	Verdah1
OG0001273	0	0	0	0	0	0	Verdah1
OG0001274	0	0	0	0	0	0	Verdah1
OG0001275	0	0	0	0	0	0	Verdah1
OG0001276	0	0	18.1064712536167	0	0	0	Verdah1
OG0001278	0	0	0	0	0	0	Verdah1
OG0001281	0	0	0	0	0	0	Verdah1
OG0001282	0	0	0	0	0	0	Verdah1
OG0001283	0	0	0	0	0	0	Verdah1
OG0001284	0	0	0	0	0	0	Verdah1
OG0001285	0	0	0	0	0	0	Verdah1
OG0001290	0	0	0	0	0	0	Verdah1
OG0001291	0	0	0	0	0	0	Verdah1
OG0001292	0	0	0	0	0	0	Verdah1
OG0001293	0	0	0	0	0	0	Verdah1
OG0001294	0	0	0	0	0	0	Verdah1
OG0001296	12.0731321452899	31.1702200888295	6.78992672010628	6.01673637893243	0	0	Verdah1
OG0001297	0	0	0	0	0	0	Verdah1
OG0001298	0	7.21532872426608	0	0	0	0	Verdah1
OG0001299	0	4.04058408558901	0	0	0	0	Verdah1
OG0001300	0	0	0	0	0	0	Verdah1
OG0001302	10.4160355763286	34.3449647275066	2.26330890670209	8.45595382985099	0	23.2069993209619	Verdah1
OG0001303	0	0	0	0	0	0	Verdah1
OG0001305	0	0	0	0	0	0	Verdah1
OG0001306	0	0	0	0	0	0	Verdah1
OG0001307	0	6.92671557529544	34.4022953818718	5.20366389529292	0	11.6034996604809	Verdah1
OG0001308	0	0	0	0	0	0	Verdah1
OG0001309	0	0	0	0	0	0	Verdah1
OG0001310	0	0	0	0	0	0	Verdah1
OG0001311	0	8.94700761808994	0	0	0	0	Verdah1
OG0001313	0	0	0	0	0	0	Verdah1
OG0001314	0	0	0	3.74013342474178	0	0	Verdah1
OG0001315	12.0731321452899	5.48364983044222	0	3.41490443128598	23.6511426427869	0	Verdah1
OG0001316	0	2.59751834073579	0	28.4575369273831	11.8255713213935	3423.03239984188	Verdah1
OG0001317	13.2567725516909	0	0	0	0	0	Verdah1
OG0001318	0	0	0	0	0	0	Verdah1
OG0001319	0	0	0	0	0	0	Verdah1
OG0001320	0	0	0	0	0	0	Verdah1
OG0001321	0	0	0	0	0	0	Verdah1
OG0001322	0	0	0	0	0	0	Verdah1
OG0001323	0	0	12.2218680961913	6.50457986911614	0	0	Verdah1
OG0001324	0	0	0	0	0	0	Verdah1
OG0001326	0	0	0	0	0	0	Verdah1
OG0001327	0	8.6583944691193	21.7277655043401	0	0	0	Verdah1
OG0001328	0	0	0	0	0	0	Verdah1
OG0001330	0	0	0	0	0	0	Verdah1
OG0001331	0	14.1420442995615	18.1064712536167	0	0	0	Verdah1
OG0001332	0	0.577226297941287	0	0	0	0	Verdah1
OG0001333	0	0	0	0	0	0	Verdah1
OG0001334	11.8364040640097	0	0	0	0	0	Verdah1
OG0001336	0	0	0	0	0	0	Verdah1
OG0001337	0	0	0	0	0	0	Verdah1
OG0001338	0	1.15445259588257	0	2.60183194764646	11.8255713213935	0	Verdah1
OG0001339	0	7.21532872426608	0	0	0	0	Verdah1
OG0001340	0	0	0	0	0	0	Verdah1
OG0001341	0	0	0	0	0	0	Verdah1
OG0001342	0	0	0	0	0	0	Verdah1
OG0001345	5.44474586944447	5.19503668147158	0	11.870858261137	11.8255713213935	0	Verdah1
OG0001346	0	0	0	0	0	0	Verdah1
OG0001348	0	0	0	0	0	0	Verdah1
OG0001349	13.4935006329711	1.73167889382386	0	0	0	0	Verdah1
OG0001353	0	0	0	3.90274792146969	1903.91698274435	11.6034996604809	Verdah1
OG0001354	0	0	0	0	0	0	Verdah1
OG0001357	0	0	0	0	0	0	Verdah1
OG0001359	0	0	0	0	0	0	Verdah1
OG0001362	0	0	0	0	0	0	Verdah1
OG0001365	0	0	0	0	0	0	Verdah1
OG0001366	0	0	0	0	0	0	Verdah1
OG0001368	0	10.6786865119138	0	0	0	0	Verdah1
OG0001369	0	4.04058408558901	0	6.50457986911614	11.8255713213935	0	Verdah1
OG0001370	0	4.90642353250094	8.60057384546796	10.08209879713	0	0	Verdah1
OG0001371	0	0	0	0.162614496727904	0	0	Verdah1
OG0001372	0	0	0	0	0	0	Verdah1
OG0001374	0	0	0	0	0	0	Verdah1
OG0001376	0	0	5.88460315742544	5.20366389529292	0	0	Verdah1
OG0001377	0	0	0	0	0	0	Verdah1
OG0001378	0.236728081280194	0	0	19.0258961171647	0	0	Verdah1
OG0001379	0	0	0	0	0	0	Verdah1
OG0001380	0	0	0	0	0	0	Verdah1
OG0001382	0	0	0	0	0	0	Verdah1
OG0001384	0	0	0	0	0	0	Verdah1
OG0001385	0	0	0	0	0	0	Verdah1
OG0001387	18.228062258575	0.288613148970643	24.896397973723	3.25228993455807	23.6511426427869	0	Verdah1
OG0001389	0	0	0	0	0	0	Verdah1
OG0001390	0	0	0	0	0	0	Verdah1
OG0001391	0	0	0	0	0	0	Verdah1
OG0001392	0	9.52423391603123	0	0	0	0	Verdah1
OG0001393	9.94257941376816	0.288613148970643	0	7.15503785602776	0	0	Verdah1
OG0001394	0	0	0	0	0	0	Verdah1
OG0001395	0	0	0	0	0	0	Verdah1
OG0001396	0	0	0	0	0	0	Verdah1
OG0001397	0	0	0	0	0	0	Verdah1
OG0001398	2.13055273152175	0	0	0.325228993455807	0	0	Verdah1
OG0001399	8.99566708864738	0	0	0	11.8255713213935	0	Verdah1
OG0001400	0	0	0	0	0	0	Verdah1
OG0001401	0	7.79255502220737	0	0	0	11.6034996604809	Verdah1
OG0001402	0	0	0	0	0	0	Verdah1
OG0001403	0	0	0	0	0	0	Verdah1
OG0001404	0	0	0	0	0	0	Verdah1
OG0001405	13.0200444704107	16.7395626402973	0	14.7979192022392	0	0	Verdah1
OG0001406	0	0	0	0	0	0	Verdah1
OG0001407	0	0	0	0	0	0	Verdah1
OG0001408	0	4.90642353250094	0	4.7158204051092	0	11.6034996604809	Verdah1
OG0001409	0	0	0	0	0	0	Verdah1
OG0001412	0	0	0	6.50457986911614	0	0	Verdah1
OG0001413	0	0	0	5.52889288874872	0	11.6034996604809	Verdah1
OG0001414	14.9138691206522	0	0	5.85412188220453	0	23.2069993209619	Verdah1
OG0001415	0	9.23562076706059	0	0	0	0	Verdah1
OG0001416	0	2.0202920427945	0	0	0	0	Verdah1
OG0001417	3.31419313792272	0	0	0	0	0	Verdah1
OG0001418	0	0	11.3165445335105	2.60183194764646	0	0	Verdah1
OG0001419	0	0	0	0	0	0	Verdah1
OG0001420	37.4030368422707	8.94700761808994	0	31.3845978684854	0	11.6034996604809	Verdah1
OG0001421	0	0	0	0	0	0	Verdah1
OG0001422	0	0	0	0	0	0	Verdah1
OG0001423	0	0	0	0	0	0	Verdah1
OG0001425	0	7.50394187323673	0	0	0	0	Verdah1
OG0001426	0	0	23.0857508483614	0	0	0	Verdah1
OG0001427	0	0	0	0	0	0	Verdah1
OG0001429	0	0	0	0	0	0	Verdah1
OG0001433	0	0	0	0	0	0	Verdah1
OG0001434	0	0	18.1064712536167	8.29333933312308	0	0	Verdah1
OG0001435	0	0	0	0	0	0	Verdah1
OG0001436	0	0	0	0	0	0	Verdah1
OG0001437	0	2.88613148970643	0	0	0	0	Verdah1
OG0001440	0	0	0	0	0	0	Verdah1
OG0001441	0	0	0	0	0	0	Verdah1
OG0001442	0	0	0	0	0	0	Verdah1
OG0001445	0	0	0	0	0	0	Verdah1
OG0001446	0	4.04058408558901	0	0	0	0	Verdah1
OG0001447	0	0	0	0	0	0	Verdah1
OG0001448	0	0	0	0	0	0	Verdah1
OG0001449	0	0	0	0	0	0	Verdah1
OG0001451	0	0	0	3.90274792146969	0	0	Verdah1
OG0001452	0	9.23562076706059	0	0.162614496727904	0	0	Verdah1
OG0001453	0	0.577226297941287	0	0	0	0	Verdah1
OG0001454	0	0	0	0	0	0	Verdah1
OG0001455	0	0	0	0	0	0	Verdah1
OG0001456	8.04875476352661	0	8.60057384546796	0	0	0	Verdah1
OG0001457	0	0	0	0	0	0	Verdah1
OG0001458	0	0	0	0	0	0	Verdah1
OG0001459	0	0	0	0	0	0	Verdah1
OG0001460	0	0	0	0	0	0	Verdah1
OG0001461	0	0	17.6538094722763	0	0	0	Verdah1
OG0001463	0	0	0	0	0	0	Verdah1
OG0001465	0	0	0	0	0	0	Verdah1
OG0001466	0	0	0	0.325228993455807	0	0	Verdah1
OG0001467	0	0	0	0.813072483639518	0	0	Verdah1
OG0001468	0	0	0	0	0	0	Verdah1
OG0001469	0	0	0	0	0	0	Verdah1
OG0001470	0	0	0	0	0	0	Verdah1
OG0001471	0	9.81284706500188	0	0	11.8255713213935	0	Verdah1
OG0001472	0	0	5.88460315742544	0	0	0	Verdah1
OG0001473	4.0243773817633	0	0	5.20366389529292	0	0	Verdah1
OG0001475	16.0975095270532	4.04058408558901	0	0	0	0	Verdah1
OG0001476	0	0	0	0	0	0	Verdah1
OG0001477	0	0	0	0	0	0	Verdah1
OG0001478	0	0	0	0	0	0	Verdah1
OG0001479	0	6.92671557529544	0	0	0	0	Verdah1
OG0001480	6.86511435712564	15.2964968954441	0	0	11.8255713213935	11.6034996604809	Verdah1
OG0001481	0	8.08116817117801	0	3.08967543783017	0	11.6034996604809	Verdah1
OG0001483	0	0	0	0	0	0	Verdah1
OG0001484	0	0	0	0	0	0	Verdah1
OG0001485	5.20801778816428	0	0	0	0	0	Verdah1
OG0001486	0	0	0	0	0	0	Verdah1
OG0001487	0	0.288613148970643	0	0	0	0	Verdah1
OG0001488	0	0	0	0	0	0	Verdah1
OG0001489	0	0	0	0	0	0	Verdah1
OG0001490	0	0	0	0	0	0	Verdah1
OG0001491	0	0	0	0	0	0	Verdah1
OG0001492	0.236728081280194	8.08116817117801	0	3.74013342474178	0	0	Verdah1
OG0001493	0	0	0	0	0	0	Verdah1
OG0001494	0	0	0	0	0	0	Verdah1
OG0001495	0	0	0	0	0	0	Verdah1
OG0001496	0	0	0	0	0	0	Verdah1
OG0001497	0	0	0	0	0	0	Verdah1
OG0001498	0	0	0	0	0	0	Verdah1
OG0001499	0	0	0	0	0	0	Verdah1
OG0001500	0	0	0	0	0	0	Verdah1
OG0001501	0	0	0	0	0	0	Verdah1
OG0001502	0	0	0	0	0	0	Verdah1
OG0001503	0	6.92671557529544	0	0	0	0	Verdah1
OG0001504	0	0	0	0	0	0	Verdah1
OG0001505	0	0	0	0	0	0	Verdah1
OG0001506	0	0	0	0	0	0	Verdah1
OG0001508	0	0	0	6.17935087566034	0	0	Verdah1
OG0001511	0	0	0	0	0	0	Verdah1
OG0001516	0	0	0	0	0	0	Verdah1
OG0001518	0	0	0	0	0	0	Verdah1
OG0001519	0	3.75197093661836	0	10.08209879713	0	0	Verdah1
OG0001520	0	0	0	0	0	0	Verdah1
OG0001522	0	0	0	0	0	0	Verdah1
OG0001523	0	0	14.4851770028934	0	0	0	Verdah1
OG0001524	0	0	0	0	0	0	Verdah1
OG0001526	0	6.6381024263248	0	2.43921745091855	11.8255713213935	0	Verdah1
OG0001527	32.6684752166668	9.23562076706059	12.2218680961913	0.325228993455807	23.6511426427869	23.2069993209619	Verdah1
OG0001528	0	8.08116817117801	0	0	0	0	Verdah1
OG0001529	0	0	0	0	0	0	Verdah1
OG0001530	0	0	4.52661781340419	5.85412188220453	0	0	Verdah1
OG0001531	0	4.32919723455965	0	0	0	0	Verdah1
OG0001532	0	0	0	0	0	0	Verdah1
OG0001534	0	0	13.5798534402126	10.4073277905858	0	0	Verdah1
OG0001536	0	0	0	7.96811033966728	0	0	Verdah1
OG0001537	0	0	0	0	0	0	Verdah1
OG0001538	0	0	7.69525028278712	0	0	0	Verdah1
OG0001539	0	0	0	0	0	0	Verdah1
OG0001540	0	0	0	0	0	0	Verdah1
OG0001541	0	0	0	0	0	0	Verdah1
OG0001542	0	0	0	0	0	0	Verdah1
OG0001543	0	0	0	0	0	0	Verdah1
OG0001544	0	0	0	0	0	0	Verdah1
OG0001545	0	0	0	0	0	0	Verdah1
OG0001546	0	0	0	0	0	0	Verdah1
OG0001547	0	0	0	0	0	0	Verdah1
OG0001548	11.1262198201691	0	0	0	0	0	Verdah1
OG0001549	0	0	0	0	0	0	Verdah1
OG0001550	0	0	0	0	0	0	Verdah1
OG0001551	0	0	0	0	0	0	Verdah1
OG0001552	0	0	0	0.325228993455807	0	0	Verdah1
OG0001553	0	0	0	2.27660295419065	0	0	Verdah1
OG0001554	0	1.73167889382386	15.3905005655742	5.52889288874872	0	11.6034996604809	Verdah1
OG0001555	0	15.8737231933854	0	0	0	0	Verdah1
OG0001556	0	0	0	0	0	0	Verdah1
OG0001557	0	0	0	0	0	0	Verdah1
OG0001558	0	0	0	0	0	0	Verdah1
OG0001559	0	0	0	0	0	0	Verdah1
OG0001560	0	0	0	0	0	0	Verdah1
OG0001561	0	0	0	0	0	0	Verdah1
OG0001562	0	0	0	0	0	0	Verdah1
OG0001563	0	0	0	0	0	0	Verdah1
OG0001564	0	0	0	0	0	0	Verdah1
OG0001565	0	0	0	0	0	0	Verdah1
OG0001567	0	0	4.97927959474461	6.01673637893243	0	0	Verdah1
OG0001568	0	0	0	0	0	0	Verdah1
OG0001569	0	0	0	0	0	0	Verdah1
OG0001573	0	0	0	0	0	0	Verdah1
OG0001575	0	0	0	0	0	0	Verdah1
OG0001576	0	0	0	0	0	0	Verdah1
OG0001578	0	0	0	0	0	0	Verdah1
OG0001581	0	16.162336342356	5.43194137608503	9.59425530694631	0	0	Verdah1
OG0001582	0	0	0	0	0	0	Verdah1
OG0001583	14.9138691206522	0	0	0	0	0	Verdah1
OG0001585	0	0	0	0	0	0	Verdah1
OG0001588	0	0	0	0	0	0	Verdah1
OG0001589	0	0	0	11.2204002742253	0	11.6034996604809	Verdah1
OG0001591	0	0	0	0	0	0	Verdah1
OG0001592	0	0	0	0	0	0	Verdah1
OG0001593	0	4.32919723455965	0	14.3100757120555	0	0	Verdah1
OG0001594	2.84073697536233	9.52423391603123	0	11.0577857774974	23.6511426427869	11.6034996604809	Verdah1
OG0001596	0	0	0	0	0	0	Verdah1
OG0001597	0	0	0	0	0	0	Verdah1
OG0001598	0	0	0	0	0	0	Verdah1
OG0001599	0	0	0	0	0	0	Verdah1
OG0001600	0	0	0	0	0	0	Verdah1
OG0001602	0	0	0	0	0	0	Verdah1
OG0001603	0	0	0	0	0	0	Verdah1
OG0001604	0	0	0	0	0	0	Verdah1
OG0001606	0	0	0	0	0	0	Verdah1
OG0001607	0.236728081280194	12.4103654057377	0	0	0	0	Verdah1
OG0001609	0	0	0	0	0	0	Verdah1
OG0001610	0	0	0	0	0	0	Verdah1
OG0001611	0	0	0	0	0	0	Verdah1
OG0001612	0	0	0	0	0	0	Verdah1
OG0001613	0	0.288613148970643	0	6.50457986911614	0	0	Verdah1
OG0001614	0	0	0	0	0	0	Verdah1
OG0001615	0	0	0	0	0	0	Verdah1
OG0001617	0	0	0	0	0	0	Verdah1
OG0001618	0	0	0	0	0	0	Verdah1
OG0001619	3.78764930048311	39.2513882600075	5.88460315742544	7.96811033966728	0	0	Verdah1
OG0001620	0	0	0	0	0	0	Verdah1
OG0001621	0	0	0	6.99242335929985	11.8255713213935	0	Verdah1
OG0001622	0	0	0	0	0	0	Verdah1
OG0001623	0	0	0	0	0	0	Verdah1
OG0001626	0	0	0	0	0	0	Verdah1
OG0001627	0	0	0	0	0	0	Verdah1
OG0001628	0	0	0	0	0	0	Verdah1
OG0001629	0	0	0	0	0	0	Verdah1
OG0001630	0	0	0	0	0	0	Verdah1
OG0001632	0	9.52423391603123	0	0	0	0	Verdah1
OG0001633	0	0	0	0	0	0	Verdah1
OG0001634	0	0	0	0	0	0	Verdah1
OG0001637	0	0	0	0	0	0	Verdah1
OG0001638	0	0	0	0	0	0	Verdah1
OG0001639	0	0	0	0	0	0	Verdah1
OG0001641	0	0	0	0	0	0	Verdah1
OG0001642	0	0	0	0	0	0	Verdah1
OG0001643	0	0	0	0	0	0	Verdah1
OG0001646	0	0	0	0	0	0	Verdah1
OG0001648	0	0	0	0	0	0	Verdah1
OG0001649	0	0	0	0	0	0	Verdah1
OG0001651	0	0	0	0	0	0	Verdah1
OG0001652	0	0	0	0	0	0	Verdah1
OG0001655	0	0	0	0	0	0	Verdah1
OG0001657	8.75893900736719	0	0	0	0	0	Verdah1
OG0001659	0	0	0	0	0	0	Verdah1
OG0001660	0	0	0	0	0	0	Verdah1
OG0001662	0	0	0	0	0	0	Verdah1
OG0001665	0	12.987591703679	0	18.2128236335252	0	0	Verdah1
OG0001666	0	0	0	0	0	0	Verdah1
OG0001667	0	0	0	0	0	0	Verdah1
OG0001668	7.81202668224641	6.06087612838351	0	0.162614496727904	555.801852105493	23.2069993209619	Verdah1
OG0001669	0	1.73167889382386	0	5.52889288874872	0	0	Verdah1
OG0001670	0	11.2559128098551	0	0	212.860283785082	0	Verdah1
OG0001671	0	0	0	0	0	0	Verdah1
OG0001672	0	0	0	0	0	0	Verdah1
OG0001673	0	0	0	0	0	0	Verdah1
OG0001675	0	0.288613148970643	0	0	0	0	Verdah1
OG0001676	0	0	0	0	0	0	Verdah1
OG0001678	0	8.94700761808994	0	0	0	0	Verdah1
OG0001679	0	0	0	0	0	0	Verdah1
OG0001680	0	0	0	0	0	0	Verdah1
OG0001681	0	0	0	0	0	0	Verdah1
OG0001682	0	0	0	0	0	0	Verdah1
OG0001683	0	0	0	0	0	0	Verdah1
OG0001684	0.236728081280194	0.288613148970643	33.0443100378506	13.8222322218718	1028.82470496123	11.6034996604809	Verdah1
OG0001685	0	0	0	0	0	0	Verdah1
OG0001686	0	0	0	0	0	0	Verdah1
OG0001688	0	0	0	0	0	0	Verdah1
OG0001689	0	5.19503668147158	0	5.69150738547663	0	0	Verdah1
OG0001690	0	0	0	0	0	0	Verdah1
OG0001691	0	0	0	6.17935087566034	0	0	Verdah1
OG0001692	0	2.59751834073579	0	1.95137396073484	0	0	Verdah1
OG0001693	0.710184243840583	2.88613148970643	0	0.162614496727904	0	0	Verdah1
OG0001694	0	0	0	0	0	0	Verdah1
OG0001695	0	0	53.4140901981694	4.7158204051092	0	0	Verdah1
OG0001698	0	0	0	0	0	0	Verdah1
OG0001699	0	0	0	0	0	0	Verdah1
OG0001700	0	0	0	0	0	0	Verdah1
OG0001701	0	0	0	0	0	0	Verdah1
OG0001703	0	0	0	0	0	0	Verdah1
OG0001704	0	0.288613148970643	0	0	0	0	Verdah1
OG0001705	0	0	0	0	0	0	Verdah1
OG0001706	0	0	0	0	0	0	Verdah1
OG0001707	0.946912325120777	0	0	2.11398845746275	0	0	Verdah1
OG0001708	0	0	0	0	0	0	Verdah1
OG0001709	0	0	0	0	0	0	Verdah1
OG0001711	0	0	0	0	0	0	Verdah1
OG0001712	0	0	0	0	0	0	Verdah1
OG0001713	0	0	0	7.96811033966728	0	0	Verdah1
OG0001714	0	0	0	0	0	0	Verdah1
OG0001715	0	0	0	0	0	0	Verdah1
OG0001716	0	7.50394187323673	0	2.76444644437436	23.6511426427869	0	Verdah1
OG0001717	0	0	0	0	0	0	Verdah1
OG0001718	0	0	0	0	0	0	Verdah1
OG0001719	0	0	0	0	0	0	Verdah1
OG0001720	0	0	0	0	0	0	Verdah1
OG0001721	0	0	0	0	0	0	Verdah1
OG0001722	0	0	0	0	0	0	Verdah1
OG0001723	0	0	0	0	0	0	Verdah1
OG0001724	0	0	0	0	0	0	Verdah1
OG0001725	0	0	0	0	0	0	Verdah1
OG0001726	0	0.577226297941287	0	12.6839307447765	11.8255713213935	0	Verdah1
OG0001728	0	0	0	0	0	0	Verdah1
OG0001729	0	0	0	0	0	0	Verdah1
OG0001731	0	0	0	0	0	0	Verdah1
OG0001732	0	12.4103654057377	0	3.74013342474178	0	0	Verdah1
OG0001733	0	0	0	0	0	0	Verdah1
OG0001734	0	0	0	0	0	0	Verdah1
OG0001735	0	0	0	0	0	0	Verdah1
OG0001736	25.0931766157006	167.972852700914	0	50.573108482378	35.4767139641804	23.2069993209619	Verdah1
OG0001737	0	0	0	0	0	0	Verdah1
OG0001739	0	0	0	0	0	0	Verdah1
OG0001740	0	0	0	0	0	0	Verdah1
OG0001741	0	0	0	0	0	0	Verdah1
OG0001742	0	0	0	0	0	0	Verdah1
OG0001744	0	0	0	0	0	0	Verdah1
OG0001745	0	9.81284706500188	19.0117948162976	0	0	0	Verdah1
OG0001746	0	0	0	0	0	0	Verdah1
OG0001747	0	6.34948927735415	0	0.162614496727904	0	0	Verdah1
OG0001748	0	0	0	2.60183194764646	11.8255713213935	0	Verdah1
OG0001749	0	0	0	0	0	0	Verdah1
OG0001750	0	0	0	0	0	0	Verdah1
OG0001751	0	0	0	0	0	0	Verdah1
OG0001752	0	0.288613148970643	0	0	0	0	Verdah1
OG0001753	0	0	0	0	0	0	Verdah1
OG0001754	0	0	0	0	0	0	Verdah1
OG0001755	0	3.75197093661836	0	0	0	0	Verdah1
OG0001756	0	0	0	0	0	0	Verdah1
OG0001757	0	0	4.52661781340419	4.3905914116534	0	0	Verdah1
OG0001758	0	0	0	0	0	0	Verdah1
OG0001759	16.3342376083334	13.5648180016202	6.33726493876586	0	11.8255713213935	0	Verdah1
OG0001760	0	4.04058408558901	0	0	0	0	Verdah1
OG0001761	0	0	0	0	0	0	Verdah1
OG0001762	0	0	0	0	0	0	Verdah1
OG0001764	0	0	0	0	0	0	Verdah1
OG0001765	0	0	0	0	0	0	Verdah1
OG0001766	0	0	0	0.162614496727904	0	0	Verdah1
OG0001767	0	0	0	0	0	0	Verdah1
OG0001769	0	0	0	0	0	0	Verdah1
OG0001770	0	0	0	0	0	0	Verdah1
OG0001771	0	0	0	0	0	0	Verdah1
OG0001772	0	0.288613148970643	9.50589740814879	5.85412188220453	0	0	Verdah1
OG0001773	0	0	0	0	0	0	Verdah1
OG0001774	0	9.52423391603123	0	0	0	11.6034996604809	Verdah1
OG0001775	0	0	0	0	0	0	Verdah1
OG0001777	0	0	0	0	0	0	Verdah1
OG0001778	0	0	0	0	0	0	Verdah1
OG0001779	0	0	42.5502074459994	0	0	0	Verdah1
OG0001780	0	0	0	0	0	0	Verdah1
OG0001781	0	0	0	0	0	0	Verdah1
OG0001782	0	0	0	0	0	0	Verdah1
OG0001783	0	0	0	0	0	0	Verdah1
OG0001784	0	0	0	0	0	0	Verdah1
OG0001786	1.89382465024155	0	0	0	0	0	Verdah1
OG0001787	0	0	0	0	0	0	Verdah1
OG0001788	0	0	0	0	0	0	Verdah1
OG0001789	0	0	0	0	0	0	Verdah1
OG0001790	0	0	0	0	0	0	Verdah1
OG0001791	0	0	0	0	0	0	Verdah1
OG0001792	0	0	0	0	0	0	Verdah1
OG0001793	0	0	0	0	0	0	Verdah1
OG0001794	0	0	0	0	0	0	Verdah1
OG0001795	0	0	0	4.22797691492549	0	0	Verdah1
OG0001796	0	0	0	0	0	0	Verdah1
OG0001797	0	0	0	0	0	0	Verdah1
OG0001798	0	0	0	0	0	0	Verdah1
OG0001799	0	0	0	0	0	0	Verdah1
OG0001801	0	0	0	8.29333933312308	0	0	Verdah1
OG0001802	0	0	0	0	0	0	Verdah1
OG0001803	0	0	0	0	0	0	Verdah1
OG0001805	0	0	0	0	0	0	Verdah1
OG0001807	0	0	0	7.80549584293937	0	0	Verdah1
OG0001808	0	0	0	0	0	0	Verdah1
OG0001809	0	0	0	0	0	0	Verdah1
OG0001810	0	0	0	0	0	0	Verdah1
OG0001811	0	0	0	0	0	0	Verdah1
OG0001813	0	0	0	0	0	0	Verdah1
OG0001815	0	0	0	0	0	0	Verdah1
OG0001818	0	0	0	0	0	0	Verdah1
OG0001822	0	0	0	0	0	0	Verdah1
OG0001824	0	0	0	0	0	0	Verdah1
OG0001825	0	0	0	0	0	0	Verdah1
OG0001828	0	0	0	0	0	0	Verdah1
OG0001829	0	0	0	0	0	0	Verdah1
OG0001830	0	0	0	0	0	0	Verdah1
OG0001833	0	0	0	0	0	0	Verdah1
OG0001834	0	0	0	0	0	0	Verdah1
OG0001835	0	0	0	0	0	0	Verdah1
OG0001837	0	9.52423391603123	0	0	0	0	Verdah1
OG0001838	0	0	0	0	0	0	Verdah1
OG0001839	0	0	0	0	0	0	Verdah1
OG0001841	0	0	0	0	0	0	Verdah1
OG0001842	0	0	0	0	0	0	Verdah1
OG0001844	0	0	0	0	0	0	Verdah1
OG0001845	0	0	0	4.06536241819759	0	11.6034996604809	Verdah1
OG0001846	0	0	0	6.01673637893243	0	0	Verdah1
OG0001847	0	0	0	0	0	0	Verdah1
OG0001848	0	0	0	0	0	0	Verdah1
OG0001849	5.44474586944447	0	0	0	0	0	Verdah1
OG0001850	0	0	0	0	0	11.6034996604809	Verdah1
OG0001851	0	0	0	0	0	0	Verdah1
OG0001852	0	0	0	0	0	0	Verdah1
OG0001853	0	0	0	0	0	0	Verdah1
OG0001854	0	0	15.3905005655742	0	0	0	Verdah1
OG0001855	0	0	0	0	0	0	Verdah1
OG0001856	0	0	0	0	0	0	Verdah1
OG0001857	0.236728081280194	6.92671557529544	0	0	0	0	Verdah1
OG0001858	0	2.59751834073579	0	0	0	0	Verdah1
OG0001859	0	0	19.0117948162976	0	0	0	Verdah1
OG0001862	4.2611054630435	0	0	0	11.8255713213935	0	Verdah1
OG0001863	0	0	14.4851770028934	0	0	0	Verdah1
OG0001865	14.677141039372	0	0	4.5532059083813	0	11.6034996604809	Verdah1
OG0001866	0	0	0	0	0	0	Verdah1
OG0001867	0	2.88613148970643	13.5798534402126	13.3343887316881	0	11.6034996604809	Verdah1
OG0001868	17.044421852174	0	0	0.162614496727904	0	11.6034996604809	Verdah1
OG0001869	0	0	0	0	0	0	Verdah1
OG0001870	0	0	0	11.5456292676812	11.8255713213935	0	Verdah1
OG0001871	0	8.36978132014866	0	0	0	0	Verdah1
OG0001872	0	0	0	0	0	0	Verdah1
OG0001873	0	0	0	0	0	0	Verdah1
OG0001874	0	0	11.3165445335105	0	0	0	Verdah1
OG0001875	0	4.90642353250094	0	0	0	0	Verdah1
OG0001876	0	0	0	0	0	0	Verdah1
OG0001877	0	0	0	0	0	0	Verdah1
OG0001878	0	0	0	0	0	0	Verdah1
OG0001880	0	2.30890519176515	0	0	0	0	Verdah1
OG0001883	0	0	0	0.162614496727904	0	0	Verdah1
OG0001884	0	0	0	0	0	0	Verdah1
OG0001885	0	0	0	0	0	0	Verdah1
OG0001886	0	0	0	0	0	0	Verdah1
OG0001887	6.15493011328505	5.77226297941287	0	0	0	11.6034996604809	Verdah1
OG0001888	0	0.288613148970643	0	0	0	0	Verdah1
OG0001890	0.236728081280194	0	0	11.3830147709533	0	0	Verdah1
OG0001891	0	0	0	0	0	0	Verdah1
OG0001892	0	0	0	0	0	0	Verdah1
OG0001894	0	0	0	0	0	0	Verdah1
OG0001895	0	0	0	0	0	0	Verdah1
OG0001897	0	0	0	0	0	0	Verdah1
OG0001898	0	0	0	0	0	0	Verdah1
OG0001899	0	0	6.78992672010628	0	0	0	Verdah1
OG0001900	0	0	0	0	0	0	Verdah1
OG0001901	0	0	0	0	0	0	Verdah1
OG0001902	0	0	0	0	0	0	Verdah1
OG0001903	0	0	0	0	0	0	Verdah1
OG0001904	0	0	0	0	0	0	Verdah1
OG0001906	30.5379224851451	44.7350380904497	11.3165445335105	56.5898448613104	11.8255713213935	0	Verdah1
OG0001907	0	0	0	0	0	0	Verdah1
OG0001908	0	0	0	0	0	0	Verdah1
OG0001909	0	0	0	0	0	0	Verdah1
OG0001910	0	0	0	0	0	0	Verdah1
OG0001912	0	14.4306574485322	0	0	0	0	Verdah1
OG0001913	0	0	0	0	0	0	Verdah1
OG0001914	0	0	0	0	0	0	Verdah1
OG0001915	0	0	0	0	0	0	Verdah1
OG0001916	0	0	0	0	0	0	Verdah1
OG0001918	0	2.59751834073579	0	5.52889288874872	0	0	Verdah1
OG0001919	0	0	0	0	0	0	Verdah1
OG0001924	0	0	0	0	0	0	Verdah1
OG0001925	0	0	0	0	0	0	Verdah1
OG0001926	0	0	0	0	0	0	Verdah1
OG0001927	0	2.0202920427945	0	0	0	0	Verdah1
OG0001929	0	0	3.16863246938293	0	0	0	Verdah1
OG0001930	0	0	15.3905005655742	0	0	0	Verdah1
OG0001932	0	0	0	0	0	0	Verdah1
OG0001934	0	0	0	0	0	0	Verdah1
OG0001937	0	0	0	0	0	0	Verdah1
OG0001939	0	0	0	0	0	0	Verdah1
OG0001941	5.91820203200486	0	0	0	0	0	Verdah1
OG0001943	0	0	0	0	0	0	Verdah1
OG0001944	0	0	0	0	0	0	Verdah1
OG0001945	0	0	0	0	0	0	Verdah1
OG0001949	0	0	0	9.2690263134905	0	0	Verdah1
OG0001952	0	0	0	0	0	0	Verdah1
OG0001953	0	0	0	0	0	0	Verdah1
OG0001954	0	0	0	0	0	0	Verdah1
OG0001955	0	4.61781038353029	0	12.6839307447765	0	0	Verdah1
OG0001956	14.4404129580919	10.9672996608844	0	14.3100757120555	0	11.6034996604809	Verdah1
OG0001957	0	0	0	0	0	0	Verdah1
OG0001958	0	0	0	0	0	0	Verdah1
OG0001959	0	0	0	0	0	0	Verdah1
OG0001961	0	0	0	2.43921745091855	0	0	Verdah1
OG0001963	0	0	0	0	0	0	Verdah1
OG0001964	7.33857051968602	0	0	0	0	0	Verdah1
OG0001965	0	0	0	0	0	0	Verdah1
OG0001966	0	0	0	0	0	0	Verdah1
OG0001967	0	0	0	0	0	0	Verdah1
OG0001969	0	0	0	0	0	0	Verdah1
OG0001970	0	0	0	0	0	0	Verdah1
OG0001971	0	0	0	0	0	0	Verdah1
OG0001972	0	10.6786865119138	0	9.75686980367422	0	0	Verdah1
OG0001973	0	0	0	0	0	0	Verdah1
OG0001974	0	0	0	0	0	0	Verdah1
OG0001975	0	0	0	0	0	0	Verdah1
OG0001976	0	0	0	0	0	0	Verdah1
OG0001977	0	0	0	0	0	0	Verdah1
OG0001978	0	0	0	0	0	0	Verdah1
OG0001979	0	0	0	0	0	0	Verdah1
OG0001980	0	0	0	10.8951712807695	0	0	Verdah1
OG0001981	0	0	0	0	0	0	Verdah1
OG0001982	0	0	0	0	0	0	Verdah1
OG0001983	10.8894917388889	0	0	0	0	0	Verdah1
OG0001984	0	0	0	0	0	0	Verdah1
OG0001985	0	0	0	0	0	0	Verdah1
OG0001987	0	0	0	0.325228993455807	0	0	Verdah1
OG0001988	0	6.34948927735415	0	0.162614496727904	0	0	Verdah1
OG0001989	0	0	0	12.6839307447765	0	0	Verdah1
OG0001990	15.1505972019324	0	0	0	11.8255713213935	0	Verdah1
OG0001992	0	0	0	0	0	0	Verdah1
OG0001993	0	0	0	0	0	0	Verdah1
OG0001994	0	0	0	0	0	0	Verdah1
OG0001995	0	0	0	0	0	0	Verdah1
OG0001996	0	0	0	0	0	0	Verdah1
OG0001999	0	0	0	13.6596177251439	0	0	Verdah1
OG0002000	0	0	0	0	0	0	Verdah1
OG0002001	0	0	0	0	0	0	Verdah1
OG0002002	0	0	0	0	0	0	Verdah1
OG0002003	0	0	0	0	0	0	Verdah1
OG0002004	0	0	0	0	0	0	Verdah1
OG0002006	0	0	0	0	0	0	Verdah1
OG0002007	0	0	0	0	0	0	Verdah1
OG0002008	0	0	0	0	0	0	Verdah1
OG0002011	0	0	0	0	0	0	Verdah1
OG0002012	0	29.149928046035	0	6.82980886257195	23.6511426427869	0	Verdah1
OG0002013	0	0	0	0	0	0	Verdah1
OG0002014	0	0	0	0	0	0	Verdah1
OG0002015	5.91820203200486	0	0	9.75686980367422	0	0	Verdah1
OG0002016	0.236728081280194	0	0	5.36627839202082	0	0	Verdah1
OG0002017	0	0	0	0	0	0	Verdah1
OG0002018	0	0	0	0	0	0	Verdah1
OG0002019	0	0	0	0	0	0	Verdah1
OG0002020	0	0	0	0	0	0	Verdah1
OG0002021	0	0	0	0	0	0	Verdah1
OG0002022	0	0	0	0	0	0	Verdah1
OG0002023	0	2.30890519176515	0	0	0	0	Verdah1
OG0002024	0	0	0	0	0	0	Verdah1
OG0002025	0	0	0	0	0	0	Verdah1
OG0002026	0	0	0	7.31765235275566	0	0	Verdah1
OG0002027	0	0	0	0	0	0	Verdah1
OG0002028	0	0	0	4.87843490183711	0	11.6034996604809	Verdah1
OG0002029	0	9.52423391603123	0	8.13072483639518	0	0	Verdah1
OG0002030	0	0	0	0	0	0	Verdah1
OG0002031	0	0	0	0	0	0	Verdah1
OG0002032	0	0	0	0	0	0	Verdah1
OG0002034	0	0	0	0	0	0	Verdah1
OG0002035	0	6.06087612838351	0	0	0	0	Verdah1
OG0002036	0	0	0	0	0	0	Verdah1
OG0002037	0	0	0	0	0	0	Verdah1
OG0002038	0	0	0	0	0	0	Verdah1
OG0002040	0	0	0	0	0	0	Verdah1
OG0002041	0	0	0	0	0	0	Verdah1
OG0002047	0	0	0	0	0	0	Verdah1
OG0002048	0	0	0	0	0	0	Verdah1
OG0002049	0	0	0	0	0	0	Verdah1
OG0002051	0	0	0	0	0	0	Verdah1
OG0002052	0	0.288613148970643	0	0	0	0	Verdah1
OG0002053	0	0	0	0	0	0	Verdah1
OG0002055	0	0	0	0	0	0	Verdah1
OG0002057	0	0	0	0	0	0	Verdah1
OG0002058	0	0	0	2.43921745091855	0	0	Verdah1
OG0002061	0	0	0	0	0	0	Verdah1
OG0002062	0	0	0	0	0	0	Verdah1
OG0002065	0	0	0	0	0	0	Verdah1
OG0002066	0	0	0	0	0	0	Verdah1
OG0002067	0	0	0	0	0	0	Verdah1
OG0002070	0	0	0	0	0	0	Verdah1
OG0002071	0	0	0	0	0	0	Verdah1
OG0002072	0	0	0	0	0	0	Verdah1
OG0002073	0	0	0	0	0	0	Verdah1
OG0002075	0	6.92671557529544	0	0	0	0	Verdah1
OG0002076	0	0	0	0	0	0	Verdah1
OG0002077	0	0	0	0	0	0	Verdah1
OG0002078	0	0	0	0	0	0	Verdah1
OG0002081	0	0	0	0	0	0	Verdah1
OG0002082	0	0	0	0	0	0	Verdah1
OG0002090	0	0	0	0	0	0	Verdah1
OG0002091	0	0	0	0	0	0	Verdah1
OG0002092	0	5.77226297941287	0	11.0577857774974	0	0	Verdah1
OG0002093	0	0	13.1271916588721	6.99242335929985	0	0	Verdah1
OG0002094	0	2.59751834073579	0	0	0	11.6034996604809	Verdah1
OG0002095	0	0	0	0	0	0	Verdah1
OG0002096	0	0	0	0	0	0	Verdah1
OG0002098	0	0	0	0	0	0	Verdah1
OG0002099	0	0	0	0	0	0	Verdah1
OG0002100	0.236728081280194	9.52423391603123	0	9.43164081021841	0	0	Verdah1
OG0002101	7.33857051968602	6.6381024263248	0	0	0	0	Verdah1
OG0002102	0	0	0	0	0	0	Verdah1
OG0002103	0	0	0	0	0	0	Verdah1
OG0002104	0	0	0	0	0	0	Verdah1
OG0002105	5.91820203200486	9.23562076706059	0	0.162614496727904	0	0	Verdah1
OG0002106	0	5.19503668147158	0	0.325228993455807	0	0	Verdah1
OG0002107	0	9.52423391603123	0	0	0	0	Verdah1
OG0002108	0	0	0	0	0	0	Verdah1
OG0002109	59.4187484013288	18.7598546830918	0	57.40291734495	11.8255713213935	23.2069993209619	Verdah1
OG0002110	10.4160355763286	0	0	0	0	0	Verdah1
OG0002111	0	0	0	0	0	0	Verdah1
OG0002113	0	0	0	0	0	0	Verdah1
OG0002115	11.3629479014493	0	0	0	0	0	Verdah1
OG0002116	0	0	0	0	0	0	Verdah1
OG0002119	0	0	0	0	0	0	Verdah1
OG0002120	0	0	0	0	0	0	Verdah1
OG0002121	0	6.92671557529544	24.896397973723	6.34196537238824	23.6511426427869	11.6034996604809	Verdah1
OG0002122	0	0	0	0	0	0	Verdah1
OG0002123	0	0	0	0	0	0	Verdah1
OG0002124	0	0	0	0	0	0	Verdah1
OG0002125	0	0	0	0	0	0	Verdah1
OG0002126	0	0	0	0	0	0	Verdah1
OG0002127	0	0	0	7.64288134621147	0	0	Verdah1
OG0002128	0	0	0	0	0	0	Verdah1
OG0002129	0	0	0	0	0	0	Verdah1
OG0002130	0	0	0	0	0	0	Verdah1
OG0002131	0	0	0	0	0	0	Verdah1
OG0002134	0	0	0	0	0	0	Verdah1
OG0002135	0.473456162560389	2.0202920427945	0	6.50457986911614	0	0	Verdah1
OG0002136	0.236728081280194	5.19503668147158	19.0117948162976	10.4073277905858	0	0	Verdah1
OG0002137	0	0	0	0	0	0	Verdah1
OG0002139	0	0	0	0	0	0	Verdah1
OG0002141	0	1.44306574485322	9.05323562680837	0	0	0	Verdah1
OG0002142	7.33857051968602	0	18.1064712536167	0	0	0	Verdah1
OG0002144	0	14.1420442995615	0	0.813072483639518	11.8255713213935	11.6034996604809	Verdah1
OG0002145	0	0	0	0	0	0	Verdah1
OG0002146	0	0	0	0	0	0	Verdah1
OG0002147	0	9.23562076706059	0	0	0	0	Verdah1
OG0002148	0	0	0	0	0	0	Verdah1
OG0002149	0	0	0	0	0	0	Verdah1
OG0002150	0	0	0	0	0	0	Verdah1
OG0002151	0	0	0	0	0	0	Verdah1
OG0002152	0	0	0	0	0	0	Verdah1
OG0002153	14.2036848768117	18.1826283851505	0	11.870858261137	0	11.6034996604809	Verdah1
OG0002154	13.9669567955315	3.17474463867708	0	6.01673637893243	0	0	Verdah1
OG0002156	0	0	0	3.25228993455807	0	0	Verdah1
OG0002157	0	0	0	0	0	0	Verdah1
OG0002158	0	0	0	0	0	0	Verdah1
OG0002159	0	0	0	3.57751892801388	0	0	Verdah1
OG0002160	0	0	0	0	0	0	Verdah1
OG0002161	0	0	0	0	0	0	Verdah1
OG0002162	0	0	0	0	0	0	Verdah1
OG0002164	1.65709656896136	0	0	0	0	0	Verdah1
OG0002165	0	0	0	0	0	0	Verdah1
OG0002166	0	0	0	0	0	0	Verdah1
OG0002167	0	0	0	0	0	0	Verdah1
OG0002168	7.33857051968602	0	0	0	0	0	Verdah1
OG0002169	0	0	0	0	0	0	Verdah1
OG0002170	0	0	0	0	0	0	Verdah1
OG0002171	0	8.6583944691193	0	3.08967543783017	0	0	Verdah1
OG0002172	0	0	0	0	0	0	Verdah1
OG0002173	19.1749745836957	16.4509494913267	0	17.5623656466136	0	0	Verdah1
OG0002174	0	0	17.2011476909359	0	0	0	Verdah1
OG0002175	0	0	0	0	0	0	Verdah1
OG0002176	0.236728081280194	0	0	8.45595382985099	0	0	Verdah1
OG0002178	0	0	0	0	0	0	Verdah1
OG0002179	0	0	0	0	0	0	Verdah1
OG0002181	0	9.52423391603123	0	0	0	0	Verdah1
OG0002182	8.2854828448068	0	0	0	0	0	Verdah1
OG0002184	0	0	0	0	0	0	Verdah1
OG0002185	3.31419313792272	3.75197093661836	0	0	0	0	Verdah1
OG0002186	0	0	0	0	0	0	Verdah1
OG0002188	0	0	0	0	0	0	Verdah1
OG0002191	0	0	0	3.57751892801388	0	0	Verdah1
OG0002194	0	0	0	0	0	0	Verdah1
OG0002196	0	0	0	0	0	0	Verdah1
OG0002199	0	0	0	0	0	0	Verdah1
OG0002200	12.7833163891305	0	0	6.50457986911614	0	0	Verdah1
OG0002201	0	0	0	0	0	0	Verdah1
OG0002203	0	22.2232124707395	0	13.497003228416	2814.48597449164	11.6034996604809	Verdah1
OG0002204	0	0	0	0	0	0	Verdah1
OG0002205	0	0	0	0	0	0	Verdah1
OG0002207	0	0	0	0	0	0	Verdah1
OG0002208	0	0	0	0	0	0	Verdah1
OG0002209	0	0	0	0	0	0	Verdah1
OG0002212	0	0	0	0	0	0	Verdah1
OG0002214	0	0	0	0	0	0	Verdah1
OG0002216	0	0	0	0	0	0	Verdah1
OG0002217	0	0	0	4.06536241819759	0	0	Verdah1
OG0002218	7.10184243840583	0	0	4.87843490183711	0	0	Verdah1
OG0002219	0	0	0	0	0	0	Verdah1
OG0002220	0	0	0	0	0	0	Verdah1
OG0002221	0	0	0	0	0	0	Verdah1
OG0002222	0	0	0	0	0	0	Verdah1
OG0002223	0	0	0	0	0	0	Verdah1
OG0002224	0	0	0	3.74013342474178	0	0	Verdah1
OG0002225	0	0	0	0	0	0	Verdah1
OG0002226	8.52221092608699	0	0	0	0	0	Verdah1
OG0002227	0	6.34948927735415	0	0	0	0	Verdah1
OG0002228	0	0	0	0	0	0	Verdah1
OG0002229	0	0	0	0	0	0	Verdah1
OG0002230	0	0	0	0	0	0	Verdah1
OG0002231	0	0	0	0	0	0	Verdah1
OG0002232	0	0	0	0	0	0	Verdah1
OG0002233	0	0	0	4.06536241819759	0	0	Verdah1
OG0002234	0	0	0	0	0	0	Verdah1
OG0002235	0	8.94700761808994	0	0	0	0	Verdah1
OG0002236	0	0	0	0	0	0	Verdah1
OG0002237	3.78764930048311	0	0	3.41490443128598	0	11.6034996604809	Verdah1
OG0002238	0	0	0	0	0	0	Verdah1
OG0002239	0	0	0	0	0	0	Verdah1
OG0002241	0	3.17474463867708	0	10.2447132938579	0	0	Verdah1
OG0002242	0	0	0	0	0	0	Verdah1
OG0002243	0	0	0	0	0	0	Verdah1
OG0002244	0	0	0	0	0	0	Verdah1
OG0002245	6.15493011328505	15.8737231933854	0	13.8222322218718	23.6511426427869	0	Verdah1
OG0002246	0	0	0	4.87843490183711	11.8255713213935	0	Verdah1
OG0002247	0	0	0	0.487843490183711	0	0	Verdah1
OG0002248	0	0	1.35798534402126	0.325228993455807	0	0	Verdah1
OG0002249	13.7302287142513	0	0	2.27660295419065	0	0	Verdah1
OG0002250	13.0200444704107	16.4509494913267	14.032515221553	13.6596177251439	0	11.6034996604809	Verdah1
OG0002251	0	0	0	0	0	0	Verdah1
OG0002252	0	0	0	0	0	0	Verdah1
OG0002253	5.91820203200486	0.288613148970643	21.2751037229997	21.952957058267	0	0	Verdah1
OG0002255	0	0	0	0	0	0	Verdah1
OG0002256	0	0	0	0	0	0	Verdah1
OG0002258	0	0	0	0	0	0	Verdah1
OG0002259	0.236728081280194	11.8331391077964	0	4.22797691492549	0	11.6034996604809	Verdah1
OG0002261	0	0	0	0	0	0	Verdah1
OG0002262	4.97128970688408	22.2232124707395	17.6538094722763	2.11398845746275	0	23.2069993209619	Verdah1
OG0002263	6.39165819456525	0	0	0	0	0	Verdah1
OG0002264	0	0	0	6.17935087566034	0	0	Verdah1
OG0002265	0	0	0	0	0	0	Verdah1
OG0002266	12.7833163891305	9.81284706500188	0	16.2614496727904	11.8255713213935	0	Verdah1
OG0002267	0	0	0	0	0	0	Verdah1
OG0002268	0	0	0	0	0	0	Verdah1
OG0002269	0	0	0	0	0	0	Verdah1
OG0002270	0	0	0	0	0	0	Verdah1
OG0002271	0	0	0	0	0	0	Verdah1
OG0002272	0	0	0	0	0	0	Verdah1
OG0002273	4.97128970688408	4.61781038353029	0	5.36627839202082	0	0	Verdah1
OG0002274	0	0	0	0	0	0	Verdah1
OG0002275	0	0	0	0	0	0	Verdah1
OG0002276	0	0	0	3.08967543783017	0	0	Verdah1
OG0002277	4.97128970688408	8.36978132014866	0	0	0	0	Verdah1
OG0002278	0	0	0	0	0	0	Verdah1
OG0002279	0	5.77226297941287	0	0	0	11.6034996604809	Verdah1
OG0002280	0	0	0	0	0	0	Verdah1
OG0002281	3.78764930048311	3.46335778764772	0	8.61856832657889	0	0	Verdah1
OG0002282	0	0	0	0	0	0	Verdah1
OG0002283	8.75893900736719	0	0	0	0	0	Verdah1
OG0002284	0	0	0	0	0	0	Verdah1
OG0002285	0	11.2559128098551	0	0	0	0	Verdah1
OG0002286	0	0	0	2.43921745091855	0	0	Verdah1
OG0002287	0	0	0	0	0	0	Verdah1
OG0002289	0	7.21532872426608	0	0	0	0	Verdah1
OG0002290	0	0	0	0	0	0	Verdah1
OG0002291	0	0	0	0	0	0	Verdah1
OG0002292	0	0	0	0	0	0	Verdah1
OG0002293	0	7.21532872426608	0	3.08967543783017	0	0	Verdah1
OG0002294	0	0	0	0	0	0	Verdah1
OG0002295	9.23239516992758	0	0	3.41490443128598	0	0	Verdah1
OG0002296	0	0	0	0	0	0	Verdah1
OG0002297	0	0	0	0	0	0	Verdah1
OG0002299	0	0	0	0	0	0	Verdah1
OG0002300	0	0	0	0	0	0	Verdah1
OG0002302	0	0	0	6.99242335929985	0	0	Verdah1
OG0002303	0	0	0	0	0	0	Verdah1
OG0002304	0	0	0	0	0	0	Verdah1
OG0002305	0	0.288613148970643	0	8.29333933312308	0	11.6034996604809	Verdah1
OG0002306	0	2.88613148970643	0	0	0	0	Verdah1
OG0002307	0	5.48364983044222	0	0	0	0	Verdah1
OG0002308	0	0	0	6.01673637893243	0	0	Verdah1
OG0002309	0	0.577226297941287	0	4.22797691492549	0	0	Verdah1
OG0002310	0	0	0	0	0	0	Verdah1
OG0002311	0	0	0	0	0	0	Verdah1
OG0002312	0	0	0	0	0	0	Verdah1
OG0002315	0	0	0	0	0	0	Verdah1
OG0002316	0	0	0	0	0	0	Verdah1
OG0002317	8.2854828448068	0	0	2.43921745091855	11.8255713213935	0	Verdah1
OG0002318	0	0	0	0	0	0	Verdah1
OG0002319	4.2611054630435	8.6583944691193	0	33.661200822676	0	11.6034996604809	Verdah1
OG0002320	0	0	0	0	0	0	Verdah1
OG0002321	0	0	0	0	0	0	Verdah1
OG0002322	0	8.6583944691193	0	0	0	0	Verdah1
OG0002324	0	20.202920427945	0	0.325228993455807	0	0	Verdah1
OG0002325	0	0	0	0	0	0	Verdah1
OG0002326	0	0	0	0	0	0	Verdah1
OG0002327	0	0	0	0	0	0	Verdah1
OG0002328	29.8277382413045	0	13.1271916588721	22.9286440386344	0	23.2069993209619	Verdah1
OG0002329	10.1793074950484	0	0	0.162614496727904	0	0	Verdah1
OG0002330	0	0	0	0	0	0	Verdah1
OG0002333	0	0	0	0	0	0	Verdah1
OG0002334	0	0	0	0	0	0	Verdah1
OG0002336	0	0	0	0	0	0	Verdah1
OG0002337	0	0	0	0	0	0	Verdah1
OG0002341	0	3.75197093661836	0	9.91948430040212	11.8255713213935	11.6034996604809	Verdah1
OG0002342	0	2.59751834073579	0	0	0	0	Verdah1
OG0002345	0	0	0	0	0	0	Verdah1
OG0002347	0	0	0	0	0	0	Verdah1
OG0002350	0	0	0	0	0	0	Verdah1
OG0002353	0	0	0	0	0	0	Verdah1
OG0002357	0	0	0	0	0	0	Verdah1
OG0002358	0	0	0	0	0	0	Verdah1
OG0002359	0	0	0	0	0	0	Verdah1
OG0002360	0	0	0	1.95137396073484	0	0	Verdah1
OG0002367	0	0	0	0	0	0	Verdah1
OG0002368	0	0	0	0	0	0	Verdah1
OG0002369	0	0	0	0	0	0	Verdah1
OG0002371	0	0	0	0	0	0	Verdah1
OG0002373	10.8894917388889	0	0	0	0	0	Verdah1
OG0002377	0.473456162560389	0	0	0	0	11.6034996604809	Verdah1
OG0002378	0	0	0	0	0	0	Verdah1
OG0002379	10.1793074950484	9.81284706500188	0	5.85412188220453	11.8255713213935	0	Verdah1
OG0002380	0	2.30890519176515	0	0	0	0	Verdah1
OG0002381	3.07746505664253	7.50394187323673	6.78992672010628	7.48026684948356	0	0	Verdah1
OG0002382	0	0	0	0	0	0	Verdah1
OG0002383	0	0	0	0	0	0	Verdah1
OG0002384	0	0	0	0	0	0	Verdah1
OG0002385	0	0	0	0	0	0	Verdah1
OG0002386	0	11.8331391077964	0	0	0	0	Verdah1
OG0002387	0	0	0	0	0	0	Verdah1
OG0002388	0	0	0	4.3905914116534	0	0	Verdah1
OG0002389	2.84073697536233	0	0	0	0	0	Verdah1
OG0002390	0	0	28.5176922244464	0	0	0	Verdah1
OG0002391	0	0	0	0	0	0	Verdah1
OG0002392	0	0	0	0	0	0	Verdah1
OG0002393	0	0	32.1389864751697	0	0	0	Verdah1
OG0002394	0	0	0	0	0	0	Verdah1
OG0002395	0	0	0	0	0	0	Verdah1
OG0002396	0	6.06087612838351	9.95855918948921	0	0	0	Verdah1
OG0002397	7.10184243840583	0	0	0	0	0	Verdah1
OG0002398	13.2567725516909	0	0	0	0	0	Verdah1
OG0002399	0	0	0	0	0	0	Verdah1
OG0002401	0	0	0	0	0	0	Verdah1
OG0002402	0	0	0	0	0	0	Verdah1
OG0002403	0	0	0	0	0	0	Verdah1
OG0002404	0	0	0	6.17935087566034	0	0	Verdah1
OG0002405	0	0	0	0	0	0	Verdah1
OG0002406	0	0	0	12.5213162480486	0	0	Verdah1
OG0002407	0	0	0	0	0	0	Verdah1
OG0002408	0	0	0	0	0	0	Verdah1
OG0002409	0	0	0	4.22797691492549	0	0	Verdah1
OG0002410	0	0	0	0	0	0	Verdah1
OG0002411	0	1.73167889382386	12.2218680961913	7.64288134621147	0	0	Verdah1
OG0002412	0	0	0	0	0	0	Verdah1
OG0002413	0	0	0	0	0	0	Verdah1
OG0002414	0	0	0	0	0	0	Verdah1
OG0002415	0	0	22.1804272856805	0	0	0	Verdah1
OG0002416	0	5.19503668147158	0	0	0	0	Verdah1
OG0002417	0	5.19503668147158	0	3.74013342474178	0	11.6034996604809	Verdah1
OG0002418	0	0	0	0	0	0	Verdah1
OG0002419	0	0	3.62129425072335	0	0	0	Verdah1
OG0002420	0	0	0	0	0	0	Verdah1
OG0002421	0	0	0	0	0	0	Verdah1
OG0002422	0	0	0	0	0	0	Verdah1
OG0002423	0	0	0	0	0	0	Verdah1
OG0002424	0	0	0	0	0	0	Verdah1
OG0002426	0	0	0	7.15503785602776	0	0	Verdah1
OG0002427	0	0	0	0	0	0	Verdah1
OG0002428	0	0	0	8.45595382985099	11.8255713213935	0	Verdah1
OG0002429	0	0	0	0	0	0	Verdah1
OG0002430	0	0	0	5.04104939856501	0	0	Verdah1
OG0002431	0	0	0	0	0	0	Verdah1
OG0002432	0	0	0	0	0	0	Verdah1
OG0002433	0	0	0	0	0	0	Verdah1
OG0002434	18.228062258575	47.0439432822149	13.1271916588721	10.8951712807695	0	11.6034996604809	Verdah1
OG0002435	0	8.6583944691193	58.393369792914	0	0	0	Verdah1
OG0002436	0	0	0	0	0	0	Verdah1
OG0002437	0	0	0	4.7158204051092	0	0	Verdah1
OG0002438	0	0	0	0	0	0	Verdah1
OG0002439	0	0	0	0	0	0	Verdah1
OG0002440	7.57529860096622	0	0	3.25228993455807	0	0	Verdah1
OG0002441	0	0	0	0	0	0	Verdah1
OG0002443	0	0	0	0	0	0	Verdah1
OG0002444	0	0	0	0	0	0	Verdah1
OG0002446	0	0	0	0	0	0	Verdah1
OG0002447	0	5.19503668147158	22.1804272856805	2.76444644437436	0	0	Verdah1
OG0002448	0	0	0	0	0	0	Verdah1
OG0002450	0	0	0	0	0	0	Verdah1
OG0002451	0	0	0	1.46353047055113	0	0	Verdah1
OG0002452	0	0	0	0	0	0	Verdah1
OG0002453	0	0	0	0	0	0	Verdah1
OG0002454	0	0	0	0	0	0	Verdah1
OG0002455	0	0	0	0	0	0	Verdah1
OG0002456	0	0	0	0	0	0	Verdah1
OG0002457	0	0	12.2218680961913	0.325228993455807	0	0	Verdah1
OG0002458	0	0	0	0	0	0	Verdah1
OG0002459	0	8.36978132014866	0	0	0	0	Verdah1
OG0002460	0.236728081280194	24.243504513534	17.2011476909359	0	0	0	Verdah1
OG0002461	0	0	0	0	0	0	Verdah1
OG0002462	0	0	0	0	0	0	Verdah1
OG0002463	0	0	0	0	0	0	Verdah1
OG0002464	12.3098602265701	0	23.9910744110422	0	0	0	Verdah1
OG0002465	0	0	0	0	0	0	Verdah1
OG0002466	0	3.75197093661836	0	0	0	0	Verdah1
OG0002467	0	0	0	0	0	0	Verdah1
OG0002468	0	0	0	0	0	0	Verdah1
OG0002470	0	0	0	0	0	0	Verdah1
OG0002472	0	0	0	0	0	0	Verdah1
OG0002473	0	0	0	0	0	0	Verdah1
OG0002474	0	0	0	0	0	0	Verdah1
OG0002475	0	0	0	0	0	0	Verdah1
OG0002476	0	0	0	0	0	0	Verdah1
OG0002477	43.7946950368359	47.9097827291268	4.52661781340419	148.792264506032	47.3022852855738	81.2244976233666	Verdah1
OG0002479	0	0	0	0	0	0	Verdah1
OG0002480	0	0	0	0	0	0	Verdah1
OG0002481	0	0	0	0	0	0	Verdah1
OG0002482	0	0	0	0	0	0	Verdah1
OG0002483	0.236728081280194	8.36978132014866	0	0	0	0	Verdah1
OG0002484	0	0	0	0	0	0	Verdah1
OG0002485	0	0	16.2958241282551	13.3343887316881	11.8255713213935	0	Verdah1
OG0002486	0	16.162336342356	0	0	0	0	Verdah1
OG0002488	0	0	0	0	0	0	Verdah1
OG0002489	0	0	0	0	0	0	Verdah1
OG0002490	8.2854828448068	0	0	0	0	0	Verdah1
OG0002491	0	0	0	0	0	0	Verdah1
OG0002492	0	2.59751834073579	0	0	0	0	Verdah1
OG0002493	0	8.94700761808994	0	1.46353047055113	11.8255713213935	0	Verdah1
OG0002494	0	0	0	3.41490443128598	0	0	Verdah1
OG0002495	0	0	0	0	0	0	Verdah1
OG0002496	0	0	0	0	0	0	Verdah1
OG0002497	0	0	0	0	0	0	Verdah1
OG0002498	0	0	0	0	0	0	Verdah1
OG0002500	0	13.8534311505909	55.6773991048715	5.85412188220453	0	23.2069993209619	Verdah1
OG0002501	0	0	0	0	0	0	Verdah1
OG0002502	0	0	0	0	0	0	Verdah1
OG0002503	0	0	0	0	0	0	Verdah1
OG0002504	0.710184243840583	0	0	0	0	0	Verdah1
OG0002505	0	7.21532872426608	24.4437361923826	6.01673637893243	0	0	Verdah1
OG0002507	0	0	0	0	0	0	Verdah1
OG0002508	0	0	0	0	0	0	Verdah1
OG0002510	0	0	0	2.76444644437436	0	0	Verdah1
OG0002513	0	0	0	0	0	0	Verdah1
OG0002514	0	0	0	0	0	0	Verdah1
OG0002515	0	0	0	0	0	0	Verdah1
OG0002517	0	0	0	0	0	0	Verdah1
OG0002526	0	0	0	0	0	0	Verdah1
OG0002527	0	0	0	0	0	0	Verdah1
OG0002532	0	0	0	0	0	0	Verdah1
OG0002535	0	0	0	0	0	0	Verdah1
OG0002536	0	0	0	0	0	0	Verdah1
OG0002537	0	0	0	0	0	0	Verdah1
OG0002541	0	0	0	0	0	0	Verdah1
OG0002542	0	0	0	13.3343887316881	0	0	Verdah1
OG0002546	0	0	0	0	0	0	Verdah1
OG0002549	0	0	0	0	0	0	Verdah1
OG0002550	0	0	19.9171183789784	0	0	0	Verdah1
OG0002552	0	0	0	0	0	0	Verdah1
OG0002555	0	0	0	0	0	0	Verdah1
OG0002556	0	0	0	0	0	0	Verdah1
OG0002558	0	0	0	0	0	0	Verdah1
[truncated: 7,960 more rows]
