# Supplementary material for: Genome-resolved metatranscriptomics reveals conserved root colonization determinants in a synthetic microbiota
Source: Nat Commun. 2023 Dec 13;14:8274. doi: 10.1038/s41467-023-43688-z (PMC10719396; doi:10.1038/s41467-023-43688-z)
Supplement: Supplementary file 11 — Source Data [file 41467_2023_43688_MOESM11_ESM.zip › Source Data/Main_figures/figure3/figures_d-e/Fusarium216_normcounts_MvsR.csv]

	NumReads_A.sf	NumReads_B.sf	NumReads_Bpre.sf	NumReads_C.sf	NumReads_D.sf	NumReads_E.sf	Strain
OG0000000	39.8912193163447	23.0961642553477	0	17.1735347480469	0	1083.94619132394	Fusarium216
OG0000001	0.453309310413008	13.9976753062713	0	26.6574270715952	0	4198.86524639168	Fusarium216
OG0000002	0	0	0	0	0	0	Fusarium216
OG0000003	14.0525886228033	11.8980240103306	0	6.92067818204876	0	0	Fusarium216
OG0000004	0	0	0	0	0	0	Fusarium216
OG0000005	0	0	0	0	0	0	Fusarium216
OG0000006	0	0	0	0	0	0	Fusarium216
OG0000007	0	0	0	0	0	0	Fusarium216
OG0000008	0	10.8481983623603	75.0844724119809	10.7654993942981	10.4818146962246	0	Fusarium216
OG0000009	0	0	0	0	0	0	Fusarium216
OG0000010	0	0	0	0	0	0	Fusarium216
OG0000011	0	0	0	8.71492808109844	0	0	Fusarium216
OG0000012	0	0	0	0	0	0	Fusarium216
OG0000013	0	5.94901200516531	0	7.94596383864857	0	0	Fusarium216
OG0000014	0	0	0	21.2746773744462	0	0	Fusarium216
OG0000015	0	0	0	5.63907111129899	0	0	Fusarium216
OG0000016	0	0	31.5086625300277	0	0	0	Fusarium216
OG0000017	0	0	0	0	0	0	Fusarium216
OG0000018	0	8.39860518376279	0	0	0	0	Fusarium216
OG0000019	0	0	0	0	0	0	Fusarium216
OG0000020	1.81323724165203	5.59907012250852	0	0	0	0	Fusarium216
OG0000021	0	0	0	0	0	0	Fusarium216
OG0000022	0	0	0	0	0	0	Fusarium216
OG0000023	0	0	0	0	0	0	Fusarium216
OG0000024	0	10.1483145970467	0	0	0	0	Fusarium216
OG0000025	0	0	0	0	0	0	Fusarium216
OG0000026	0	0	0	0	0	0	Fusarium216
OG0000027	0	3.84936070922461	0	0	0	0	Fusarium216
OG0000028	0	0	0	0	0	0	Fusarium216
OG0000029	0	5.94901200516531	237.320564587868	0	0	0	Fusarium216
OG0000030	0	0	34.8606479055626	0	0	0	Fusarium216
OG0000031	24.4787027623024	11.5480821276738	0	7.17699959619871	1299.74502233185	0	Fusarium216
OG0000032	0	0	0	0	0	0	Fusarium216
OG0000033	0	0	0	0	0	0	Fusarium216
OG0000034	0	0	0	0	0	0	Fusarium216
OG0000035	15.8658258644553	0	6.70397075106972	0	0	0	Fusarium216
OG0000036	0	0	0	0	0	0	Fusarium216
OG0000037	0	0	0	0	0	0	Fusarium216
OG0000038	0	0	0	0	0	0	Fusarium216
OG0000039	0	0	0	0	0	0	Fusarium216
OG0000040	0	0	0	0	0	0	Fusarium216
OG0000041	0	0	0	0	0	0	Fusarium216
OG0000042	0	0	0	0	0	0	Fusarium216
OG0000044	0	0	0	0	0	0	Fusarium216
OG0000045	0	0	19.4415151781022	0	0	0	Fusarium216
OG0000046	0	0	0	0	0	0	Fusarium216
OG0000047	0	0	0	0	0	0	Fusarium216
OG0000048	0	0	0	0	0	0	Fusarium216
OG0000050	0	0	0	0	0	0	Fusarium216
OG0000051	0	0	0	0	0	0	Fusarium216
OG0000053	0	0	0	0	0	0	Fusarium216
OG0000054	0	12.2479658929874	0	0	0	0	Fusarium216
OG0000055	0	0	0	0	0	0	Fusarium216
OG0000056	0	0	0	0	0	0	Fusarium216
OG0000057	0	0	0	0	0	0	Fusarium216
OG0000058	0	0	0	0	0	0	Fusarium216
OG0000059	0	0	0	0	0	0	Fusarium216
OG0000060	0	0	0	19.7367488895465	0	0	Fusarium216
OG0000061	19.9456096581724	16.4472684848688	0	8.45860666694848	10.4818146962246	0	Fusarium216
OG0000062	0	0	0	0	0	0	Fusarium216
OG0000063	0	3.14947694391104	0	0	0	0	Fusarium216
OG0000064	0	10.8481983623603	0	9.4838923235483	10.4818146962246	0	Fusarium216
OG0000065	0	0	0	0	0	0	Fusarium216
OG0000066	0	0	0	0	0	0	Fusarium216
OG0000067	0	0	0	7.17699959619871	0	0	Fusarium216
OG0000068	0	0	0	0	0	0	Fusarium216
OG0000069	0	0	0	0	0	0	Fusarium216
OG0000070	0	4.19930259188139	10.0559561266046	0.256321414149954	0	0	Fusarium216
OG0000071	0	0	17.4303239527813	0	0	0	Fusarium216
OG0000072	0	0	0	0	0	0	Fusarium216
OG0000073	0	0	0	0	0	0	Fusarium216
OG0000074	0	0	0	0	0	0	Fusarium216
OG0000075	0	21.3464548420637	0	5.89539252544894	0	0	Fusarium216
OG0000076	0	0	0	0	0	0	Fusarium216
OG0000077	0	8.048663301106	0.670397075106972	0	0	0	Fusarium216
OG0000078	0	0	0	0	0	0	Fusarium216
OG0000079	0	0	0	0	0	0	Fusarium216
OG0000080	0	0	0	0	0	0	Fusarium216
OG0000081	0	0	0	0	0	0	Fusarium216
OG0000082	0	0	0	0	0	0	Fusarium216
OG0000083	0	0	0	0	0	0	Fusarium216
OG0000084	0	0	0	0	0	0	Fusarium216
OG0000085	0	0	0	0	0	0	Fusarium216
OG0000086	0	0	0	0	0	0	Fusarium216
OG0000087	0	0	0	0	0	0	Fusarium216
OG0000088	29.4651051768455	59.8400619343099	26.1454859291719	19.2241060612465	0	57.0497995433653	Fusarium216
OG0000089	0	0	0	10.7654993942981	0	0	Fusarium216
OG0000090	0	0	0	0	0	0	Fusarium216
OG0000091	0	0	0	0	0	0	Fusarium216
OG0000092	0	0	0	0	0	0	Fusarium216
OG0000093	0	0	0	0	0	0	Fusarium216
OG0000094	0	0	0	0	0	0	Fusarium216
OG0000095	0	0	0	0	0	0	Fusarium216
OG0000096	0	0	0	0	0	0	Fusarium216
OG0000097	0	0	0	0	0	0	Fusarium216
OG0000098	0	0	0	0	0	0	Fusarium216
OG0000099	0	0	0	0	0	0	Fusarium216
OG0000100	0	0	0	0	0	0	Fusarium216
OG0000101	0	0	0	0	0	0	Fusarium216
OG0000102	0	0	0	0	0	0	Fusarium216
OG0000104	0	7.34877953579244	0	0	0	0	Fusarium216
OG0000105	0	0	0	0	0	0	Fusarium216
OG0000106	0.453309310413008	13.6477334236145	36.8718391308835	0	0	0	Fusarium216
OG0000107	0	0	0	0	0	0	Fusarium216
OG0000108	0	0	0	0	0	0	Fusarium216
OG0000109	19.0389910373463	0	0	19.9930703036964	0	0	Fusarium216
OG0000110	0	0	0	0	0	0	Fusarium216
OG0000111	13.5992793123902	0	35.5310449806695	10.7654993942981	10.4818146962246	11.4099599086731	Fusarium216
OG0000112	0	0	0	0	0	0	Fusarium216
OG0000113	0	0	0	0	0	0	Fusarium216
OG0000114	0	0	0	0	0	0	Fusarium216
OG0000115	0	0	0	0	0	0	Fusarium216
OG0000116	3.62647448330406	16.4472684848688	0	0	0	0	Fusarium216
OG0000117	0	0	0	0	0	0	Fusarium216
OG0000118	0	0	0	0	0	0	Fusarium216
OG0000119	0	0	0	0	0	0	Fusarium216
OG0000120	0	0	0	0	0	0	Fusarium216
OG0000121	0	0	0	0	0	0	Fusarium216
OG0000122	0	0	0	0	0	0	Fusarium216
OG0000123	0	0	0	0	0	0	Fusarium216
OG0000124	0	0	0	0	0	0	Fusarium216
OG0000125	0	0	72.402884111553	19.2241060612465	0	0	Fusarium216
OG0000126	0	0	0	0	0	0	Fusarium216
OG0000127	0	0	0	0	0	0	Fusarium216
OG0000128	0	0	0	0	0	0	Fusarium216
OG0000129	0	0	0	0	0	0	Fusarium216
OG0000130	0	0	0	0	0	0	Fusarium216
OG0000131	0	0	0	0	0	0	Fusarium216
OG0000132	0	0	0	0	0	0	Fusarium216
OG0000134	10.8794234499122	0	0	0	0	0	Fusarium216
OG0000135	0	0	0	0	0	0	Fusarium216
OG0000136	0	0	0	0	0	0	Fusarium216
OG0000137	0	0	0	0	0	0	Fusarium216
OG0000138	0	0	0	0	0	0	Fusarium216
OG0000139	0	0	0	0	0	0	Fusarium216
OG0000141	0	0	0	0	0	0	Fusarium216
OG0000142	0	0	0	0	0	0	Fusarium216
OG0000143	0	0	0	7.68964242449862	0	0	Fusarium216
OG0000144	5.4397117249561	0	0	9.74021373769825	0	0	Fusarium216
OG0000145	12.2393513811512	0	0	0	0	0	Fusarium216
OG0000146	0	0	0	0	0	0	Fusarium216
OG0000147	0	0	0	0	0	0	Fusarium216
OG0000148	0	0	0	0	0	0	Fusarium216
OG0000149	0	0	8.04476490128367	0	0	0	Fusarium216
OG0000150	0	0	0	0	0	0	Fusarium216
OG0000151	0	0	16.0895298025673	0	0	0	Fusarium216
OG0000152	0	0	0	0	0	0	Fusarium216
OG0000153	0	0	0	0	0	0	Fusarium216
OG0000154	0	0	0	0	0	0	Fusarium216
OG0000155	0	0	0	0	0	0	Fusarium216
OG0000156	0	0	0	0	0	0	Fusarium216
OG0000157	0	0	0	0	0	0	Fusarium216
OG0000158	28.5584865560195	0.349941882656783	0	9.74021373769825	0	11.4099599086731	Fusarium216
OG0000159	0	0	0	0	0	0	Fusarium216
OG0000160	0	0	0	0	0	0	Fusarium216
OG0000161	0	0	0	0	0	0	Fusarium216
OG0000162	0	0	0	0	0	0	Fusarium216
OG0000164	0	0	0	0	0	0	Fusarium216
OG0000165	0	0	0	12.3034278791978	0	0	Fusarium216
OG0000166	0	0	8.71516197639064	0	0	0	Fusarium216
OG0000167	0	0	0	0	0	0	Fusarium216
OG0000168	0	0	0	0	0	0	Fusarium216
OG0000169	28.5584865560195	0	0	0	0	0	Fusarium216
OG0000170	0	0	0	0	0	0	Fusarium216
OG0000171	0	0	2.01119122532092	0	0	0	Fusarium216
OG0000172	0	0	0	0	0	0	Fusarium216
OG0000173	0	0	25.475088854065	2.05057131319963	0	1916.87326465707	Fusarium216
OG0000174	0	0	0	0	0	0	Fusarium216
OG0000175	0	0	0	0	0	0	Fusarium216
OG0000177	0	0	0	0	0	0	Fusarium216
OG0000178	0	0	0	0	0	0	Fusarium216
OG0000179	0	0	0	0	0	0	Fusarium216
OG0000180	0	0	0	0	0	0	Fusarium216
OG0000181	0	0	0	0	0	0	Fusarium216
OG0000182	0	0	23.463897628744	0	0	0	Fusarium216
OG0000183	0	0	0	0	0	0	Fusarium216
OG0000184	0	0	0	0	0	0	Fusarium216
OG0000185	14.9592072436293	0	0	0	0	0	Fusarium216
OG0000186	0	0	0	0	0	0	Fusarium216
OG0000187	0	0	0	0	0	0	Fusarium216
OG0000188	0	0	0	0	0	0	Fusarium216
OG0000189	0	0	0	0	0	0	Fusarium216
OG0000190	0	0	0	5.89539252544894	0	0	Fusarium216
OG0000191	0	0	0	0	0	0	Fusarium216
OG0000192	0	0	0	0	0	0	Fusarium216
OG0000193	0	0	0	0	0	0	Fusarium216
OG0000195	36.2647448330406	0	23.463897628744	8.71492808109844	10.4818146962246	11.4099599086731	Fusarium216
OG0000196	0	0	0	0	0	0	Fusarium216
OG0000197	0	0	0	0	0	0	Fusarium216
OG0000198	0	0	0	0	0	0	Fusarium216
OG0000199	0	0	0	0	0	0	Fusarium216
OG0000201	0	0	0	0	0	0	Fusarium216
OG0000202	0	0	0	0	0	0	Fusarium216
OG0000203	0	45.8423866280385	0	0	0	0	Fusarium216
OG0000204	0	0	40.8942215815253	0	0	0	Fusarium216
OG0000205	0	4.54924447453818	0	0	0	0	Fusarium216
OG0000206	0	0	0	0	0	0	Fusarium216
OG0000207	0	0	0	0	0	0	Fusarium216
OG0000208	0	0	0	0	0	0	Fusarium216
OG0000209	0	0	0	0	0	0	Fusarium216
OG0000212	0	0	0	0	0	0	Fusarium216
OG0000213	0	0	0	0	0	0	Fusarium216
OG0000214	0	0	0	0	0	0	Fusarium216
OG0000215	0	0	0	0	0	0	Fusarium216
OG0000216	0	0	0	0	0	0	Fusarium216
OG0000217	0	0	0	0	0	0	Fusarium216
OG0000218	0	0	0	0	0	0	Fusarium216
OG0000219	0	0	0	0	0	0	Fusarium216
OG0000220	0	0	0	0.256321414149954	0	0	Fusarium216
OG0000221	0	0	0	0	0	0	Fusarium216
OG0000222	0	0	0	0	0	0	Fusarium216
OG0000223	0	0	0	0	0	0	Fusarium216
OG0000224	0	0	0	0	0	0	Fusarium216
OG0000226	0	0	0	0	0	0	Fusarium216
OG0000227	0	0	0	0	0	0	Fusarium216
OG0000228	0	0	0	0	0	0	Fusarium216
OG0000229	0	0	0	0	0	0	Fusarium216
OG0000230	9.51949551867317	0	0	9.74021373769825	0	0	Fusarium216
OG0000231	0	0	0	0	0	0	Fusarium216
OG0000232	0	0	0	6.15171393959889	0	0	Fusarium216
OG0000235	0	0	0	0	0	0	Fusarium216
OG0000236	0	7.34877953579244	0	5.89539252544894	0	0	Fusarium216
OG0000237	0	0	0	0	0	0	Fusarium216
OG0000238	0	0	0	0	0	0	Fusarium216
OG0000239	0	0	0	0	0	0	Fusarium216
OG0000240	0	0	0	0	0	0	Fusarium216
OG0000241	0	0	0	0	0	0	Fusarium216
OG0000242	0	0	0	0	0	0	Fusarium216
OG0000244	0	0	0	0	0	0	Fusarium216
OG0000245	0	0	0	0	0	0	Fusarium216
OG0000246	0	0	0	0	0	0	Fusarium216
OG0000247	0	13.9976753062713	0	0	0	11.4099599086731	Fusarium216
OG0000248	0	0	0	0	0	0	Fusarium216
OG0000249	0	0	0	0	0	0	Fusarium216
OG0000250	6.79963965619512	0	18.1007210278883	4.87010686884912	0	0	Fusarium216
OG0000251	0	0	0	0	0	0	Fusarium216
OG0000252	0	0	0	0	0	0	Fusarium216
OG0000254	0	0	0	0	0	0	Fusarium216
OG0000255	0	0	0	0	0	0	Fusarium216
OG0000256	0	0	0	0	0	0	Fusarium216
OG0000258	0	0	0	0	0	0	Fusarium216
OG0000259	0	0	0	0	0	0	Fusarium216
OG0000260	0	0	0	0	0	0	Fusarium216
OG0000261	0	0	0	0	0	0	Fusarium216
OG0000262	0	0	0	0	0	0	Fusarium216
OG0000263	0	0	0	0	0	0	Fusarium216
OG0000264	0	0	0	0	0	0	Fusarium216
OG0000265	0	0	0	0	0	0	Fusarium216
OG0000267	0	0	0	0	0	0	Fusarium216
OG0000268	0	0	0	0	0	0	Fusarium216
OG0000269	0	0	0	0	0	0	Fusarium216
OG0000270	0	0	0	0	0	0	Fusarium216
OG0000271	0	5.59907012250852	0	0	0	0	Fusarium216
OG0000272	0	0	0	0	0	0	Fusarium216
OG0000273	0	0	0	0	0	0	Fusarium216
OG0000274	0	0	0	0	0	0	Fusarium216
OG0000275	0	0	0	0	0	0	Fusarium216
OG0000278	0	0	0	0	0	0	Fusarium216
OG0000279	0	0	0	0	0	0	Fusarium216
OG0000280	0	0	0	0	0	0	Fusarium216
OG0000281	0	0	0	0	0	0	Fusarium216
OG0000282	0	0	0	0	0	0	Fusarium216
OG0000283	0	0	0	0	0	0	Fusarium216
OG0000285	0	0	0	0	0	0	Fusarium216
OG0000287	0	0	0	0	0	0	Fusarium216
OG0000288	0	0	0	0	0	0	Fusarium216
OG0000290	0	0	0	0	0	0	Fusarium216
OG0000292	0	0	0	0	0	0	Fusarium216
OG0000293	0	0	0	0	0	0	Fusarium216
OG0000295	0	0	0	0	0	0	Fusarium216
OG0000296	0	0	0	0	0	0	Fusarium216
OG0000298	0	0	0	0	0	0	Fusarium216
OG0000299	0	0	0	0	0	0	Fusarium216
OG0000301	0	0	0	0	0	0	Fusarium216
OG0000302	0	0	0	0	0	0	Fusarium216
OG0000303	0	0	0	0	0	0	Fusarium216
OG0000304	0	0.349941882656783	0	0	0	3023.63937579836	Fusarium216
OG0000305	0	0	0	0	0	0	Fusarium216
OG0000306	0	0	0	0	0	0	Fusarium216
OG0000307	0	0	0	0	0	0	Fusarium216
OG0000308	0	0	0	0	0	0	Fusarium216
OG0000309	0	0	0	0	0	0	Fusarium216
OG0000310	0	0	0	2.30689272734959	0	0	Fusarium216
OG0000311	0	0	0	0	0	0	Fusarium216
OG0000312	0	0	0	0	0	0	Fusarium216
OG0000314	0	4.54924447453818	0	0	0	0	Fusarium216
OG0000316	0	0	0	0	0	0	Fusarium216
OG0000317	3.17316517289106	28.3452924951994	57.6541484591996	32.2964981828942	10.4818146962246	0	Fusarium216
OG0000319	0	0	0	0	0	0	Fusarium216
OG0000320	0	0	0	0	0	0	Fusarium216
OG0000321	0	0	0	0	0	0	Fusarium216
OG0000322	0	0	0	0	0	0	Fusarium216
OG0000323	0	0	0	0	0	0	Fusarium216
OG0000324	0	0	0	0	0	0	Fusarium216
OG0000325	0	0	0	0	0	0	Fusarium216
OG0000326	0	3.84936070922461	0	0	0	0	Fusarium216
OG0000329	0	0	0	0	0	0	Fusarium216
OG0000330	0	0	0	0	0	0	Fusarium216
OG0000331	0	0	0	0	0	0	Fusarium216
OG0000332	0	0	0	0	0	0	Fusarium216
OG0000333	0	0	0	0	0	0	Fusarium216
OG0000334	0	0	0	0	0	0	Fusarium216
OG0000336	0	0	0	0	0	0	Fusarium216
OG0000337	0	0	0	0	0	0	Fusarium216
OG0000338	0	0	0	0	0	0	Fusarium216
OG0000339	0	5.59907012250852	22.7935005536371	33.8344266677939	10.4818146962246	11.4099599086731	Fusarium216
OG0000340	0	0	0	0	0	0	Fusarium216
OG0000343	0	0	0	0	0	0	Fusarium216
OG0000344	0	0	0	0	0	0	Fusarium216
OG0000345	0	0	0	0	0	0	Fusarium216
OG0000346	0	0	0	0	0	0	Fusarium216
OG0000347	0	0	0	0	0	0	Fusarium216
OG0000348	0	0	0	0	0	0	Fusarium216
OG0000351	0	0	0	0	0	0	Fusarium216
OG0000352	0	0	0	0	0	0	Fusarium216
OG0000354	0	0	0	0	0	0	Fusarium216
OG0000355	0	0	0	0	0	0	Fusarium216
OG0000356	0	0	0	0	0	0	Fusarium216
OG0000357	0	0	0	0	0	0	Fusarium216
OG0000358	0	0	0	0	0	0	Fusarium216
OG0000359	0	0	0	0	0	0	Fusarium216
OG0000361	0	0	0	0	0	0	Fusarium216
OG0000362	0	41.2931421535004	0	0	0	0	Fusarium216
OG0000363	0	0	0	0	0	0	Fusarium216
OG0000365	0	0	0	0	0	0	Fusarium216
OG0000366	0	0	0	0	0	0	Fusarium216
OG0000367	0	0	0	0	0	0	Fusarium216
OG0000368	0	0	0	0	0	0	Fusarium216
OG0000369	0	0	0	0	0	0	Fusarium216
OG0000370	0	0	0	0	0	0	Fusarium216
OG0000371	0	0	0	0	0	0	Fusarium216
OG0000372	0	0	0	0	0	0	Fusarium216
OG0000376	5.89302103536911	10.4982564797035	0	0	0	0	Fusarium216
OG0000377	0	0	0	0	0	0	Fusarium216
OG0000378	0	0	0	0	0	0	Fusarium216
OG0000380	0	11.8980240103306	0	0	0	0	Fusarium216
OG0000381	0	0	0	2.30689272734959	0	0	Fusarium216
OG0000383	10.8794234499122	6.64889577047887	12.0671473519255	0	0	0	Fusarium216
OG0000385	0	0	0	0	0	0	Fusarium216
OG0000386	0	0	0	0	0	0	Fusarium216
OG0000387	0	0	0	0	0	0	Fusarium216
OG0000389	0	0	0	0	0	0	Fusarium216
OG0000390	0	0	0	0	0	0	Fusarium216
OG0000392	0	0	0	0	0	0	Fusarium216
OG0000393	0	0	0	0	0	0	Fusarium216
OG0000395	0	0	0	0	0	0	Fusarium216
OG0000396	0	0	0	0	0	0	Fusarium216
OG0000397	0	0	0	0	0	0	Fusarium216
OG0000398	0	0	0	0	0	0	Fusarium216
OG0000399	0	0	0	0	0	0	Fusarium216
OG0000400	0	0	0	4.87010686884912	0	0	Fusarium216
OG0000401	0	0	0	0	0	0	Fusarium216
OG0000402	0	0	0	0	0	0	Fusarium216
OG0000403	0	0	0	0	0	0	Fusarium216
OG0000404	0	0	0	0	0	0	Fusarium216
OG0000406	0	0	0	0	0	0	Fusarium216
OG0000408	0	8.74854706641957	4.02238245064183	25.8884628291454	0	11.4099599086731	Fusarium216
OG0000409	0	4.19930259188139	0	0	0	0	Fusarium216
OG0000410	0	0	0	0	0	0	Fusarium216
OG0000411	22.2121562102374	0.699883765313565	0	6.92067818204876	0	0	Fusarium216
OG0000412	0	0	0	0	0	0	Fusarium216
OG0000414	0	0	0	0	0	0	Fusarium216
OG0000415	0	0	0	0	0	0	Fusarium216
OG0000416	0	0	0	0	0	0	Fusarium216
OG0000417	19.0389910373463	0	0	0	0	0	Fusarium216
OG0000418	0	0	0	0.256321414149954	0	0	Fusarium216
OG0000419	0	0	0	0	0	0	Fusarium216
OG0000420	0	19.2468035461231	12.7375444270325	0	0	0	Fusarium216
OG0000421	0	0	0	0	0	0	Fusarium216
OG0000422	0	0	0	0	0	0	Fusarium216
OG0000423	0	0	0	0	0	0	Fusarium216
OG0000425	0	0	0	0	0	0	Fusarium216
OG0000426	0	0	0	0	0	0	Fusarium216
OG0000427	0	0	0	0	0	0	Fusarium216
OG0000428	0	0	0	0	0	0	Fusarium216
OG0000429	0	0	0	0	0	0	Fusarium216
OG0000432	0	0	0	0	0	0	Fusarium216
OG0000433	0	0	0	0	0	0	Fusarium216
OG0000434	0	0	0	0	0	0	Fusarium216
OG0000435	0	0	0	0	0	0	Fusarium216
OG0000438	0	0	0	0	0	0	Fusarium216
OG0000439	0	0	0	0	0	0	Fusarium216
OG0000440	0	0	0	0	0	0	Fusarium216
OG0000441	0	0	0	0	0	0	Fusarium216
OG0000442	0	0	0	0	0	0	Fusarium216
OG0000443	0	0	0	0	0	0	Fusarium216
OG0000444	0	0	0	0	0	0	Fusarium216
OG0000445	0	0	0	0	0	0	Fusarium216
OG0000447	0	0	0	0	0	0	Fusarium216
OG0000448	0	0	0	0	0	0	Fusarium216
OG0000449	0	0	0	0	0	0	Fusarium216
OG0000450	0	0	0	0	0	0	Fusarium216
OG0000451	0	0	0	0	0	0	Fusarium216
OG0000452	0	0	0	0	0	0	Fusarium216
OG0000453	0	0	0	0	0	0	Fusarium216
OG0000454	0	0	0	0	0	0	Fusarium216
OG0000456	0	1.39976753062713	14.7487356523534	0	0	0	Fusarium216
OG0000457	0	0	0	0	0	0	Fusarium216
OG0000458	0	0	0	0	0	0	Fusarium216
OG0000459	0	0	0	0	0	0	Fusarium216
OG0000460	1.81323724165203	0	0	0	0	0	Fusarium216
OG0000461	0	0	0	0	0	0	Fusarium216
OG0000463	4.98640241454309	28.3452924951994	32.1790596051347	7.68964242449862	0	0	Fusarium216
OG0000464	0	0	0	0	0	0	Fusarium216
OG0000465	0	0	0	0	0	0	Fusarium216
OG0000466	0	26.2456411992587	0	10.2528565659982	0	0	Fusarium216
OG0000468	0	0	0	0	0	0	Fusarium216
OG0000469	0	0	0	0	0	0	Fusarium216
OG0000470	0	11.8980240103306	0	0	10.4818146962246	0	Fusarium216
OG0000471	0	0	0	0	0	0	Fusarium216
OG0000472	0	0	0	0	0	0	Fusarium216
OG0000474	0	0	0	0	0	0	Fusarium216
OG0000475	0	0	0	0	0	0	Fusarium216
OG0000476	0	0	0	0	0	0	Fusarium216
OG0000477	6.79963965619512	0	84.4700314634785	0	0	0	Fusarium216
OG0000479	0	0	0	0	0	0	Fusarium216
OG0000480	0	0	0	0	0	0	Fusarium216
OG0000481	0	0	0	0	0	0	Fusarium216
OG0000482	0	0	0	0	0	0	Fusarium216
OG0000485	0	39.5434327402165	0	22.8126058593459	0	0	Fusarium216
OG0000486	0	0	0	0	0	0	Fusarium216
OG0000487	0	0	0	0	0	0	Fusarium216
OG0000488	0	0	0	0	0	0	Fusarium216
OG0000489	0	0	0	0	0	0	Fusarium216
OG0000490	0	0	0	0	0	0	Fusarium216
OG0000491	0	0	0	0	0	0	Fusarium216
OG0000492	0	31.8447113217672	0	0	0	0	Fusarium216
OG0000493	0	0	0	0	0	0	Fusarium216
OG0000495	0	0	18.7711181029952	0	0	0	Fusarium216
OG0000496	0	0	0	0	0	0	Fusarium216
OG0000497	0	6.99883765313565	0	0	0	0	Fusarium216
OG0000498	0	0	0	0	0	0	Fusarium216
OG0000499	0	0	0	0	0	0	Fusarium216
OG0000501	0	3.14947694391104	0	0	0	0	Fusarium216
OG0000502	0	3.14947694391104	0	0	0	0	Fusarium216
OG0000503	0	0	0	0	0	0	Fusarium216
OG0000504	0	0	0	0	0	0	Fusarium216
OG0000506	0	15.0475009542417	26.8158830042789	0	0	0	Fusarium216
OG0000508	0	0	0	0	0	0	Fusarium216
OG0000509	0	0	0	0	0	0	Fusarium216
OG0000510	0	0	0	0	0	0	Fusarium216
OG0000511	0	0.349941882656783	0	0	0	0	Fusarium216
OG0000512	0	0	0	0	0	0	Fusarium216
OG0000513	0	0	0	0	0	0	Fusarium216
OG0000514	0	0	0	0	0	0	Fusarium216
OG0000515	0	0	0	0	0	0	Fusarium216
OG0000518	0	4.89918635719496	0	0	0	11.4099599086731	Fusarium216
OG0000519	0	0	0	0	0	0	Fusarium216
OG0000520	42.1577658684098	0	22.7935005536371	0	314.454440886739	11.4099599086731	Fusarium216
OG0000521	0	0	0	0	0	0	Fusarium216
OG0000523	0	0	0	0	0	0	Fusarium216
OG0000524	0	0	0	0	0	0	Fusarium216
OG0000526	0	0	0	0	0	0	Fusarium216
OG0000527	0	0	0	0	0	0	Fusarium216
OG0000528	0	13.9976753062713	0	0	0	57.0497995433653	Fusarium216
OG0000529	0	5.59907012250852	42.9054128068462	0	0	0	Fusarium216
OG0000530	0	0	0	0	0	0	Fusarium216
OG0000531	0	6.29895388782209	0	0	0	0	Fusarium216
OG0000532	0	0	0	0	0	0	Fusarium216
OG0000534	0	0	0	0	0	0	Fusarium216
OG0000536	0	0	0	0	0	0	Fusarium216
OG0000537	0	0	0	0	0	0	Fusarium216
OG0000538	0	0	0	0	0	0	Fusarium216
OG0000539	0	0	0	0	0	0	Fusarium216
OG0000541	0	0	0	0	0	0	Fusarium216
OG0000542	0	0	0	0	0	0	Fusarium216
OG0000543	0	0	0	0	0	0	Fusarium216
OG0000545	0	0	0	0	0	0	Fusarium216
OG0000546	0	0	0	0	0	0	Fusarium216
OG0000548	17.6790631061073	0	0	0	0	11.4099599086731	Fusarium216
OG0000549	0	0	0	0	0	0	Fusarium216
OG0000550	0	0	0	0	0	0	Fusarium216
OG0000551	18.1323724165203	9.79837271438992	0	8.20228525279853	0	22.8199198173461	Fusarium216
OG0000552	0	5.24912823985174	0	0	0	0	Fusarium216
OG0000553	0	0	0	0	0	0	Fusarium216
OG0000554	0	0	0	0	0	0	Fusarium216
OG0000555	62.5566848369951	18.5469197808095	0.670397075106972	10.5091779801481	0	4210.27520630036	Fusarium216
OG0000556	0	0	0	4.61378545469917	0	0	Fusarium216
OG0000557	0	0	0	0	0	0	Fusarium216
OG0000558	0	0	0	0	0	0	Fusarium216
OG0000559	0	0	0	0	0	0	Fusarium216
OG0000560	0	0	0	0	0	0	Fusarium216
OG0000561	0	0.349941882656783	0	0	0	0	Fusarium216
OG0000562	0	0	0	0	0	0	Fusarium216
OG0000563	0	0	0	0	0	0	Fusarium216
OG0000564	0	0	0	0	0	0	Fusarium216
OG0000565	0	0	0	0	0	0	Fusarium216
OG0000567	21.3055375894114	0	30.8382654549207	32.2964981828942	0	0	Fusarium216
OG0000569	0	0	0	0	0	0	Fusarium216
OG0000570	0	0	0	0	0	0	Fusarium216
OG0000571	0	0	0	0	0	0	Fusarium216
OG0000573	0	0	0	0	0	0	Fusarium216
OG0000574	40.7978379371707	11.8980240103306	0	10.2528565659982	10.4818146962246	0	Fusarium216
OG0000576	0	0	0	0	0	0	Fusarium216
OG0000578	0	0	0	0	0	0	Fusarium216
OG0000579	0	0	0	0	0	0	Fusarium216
OG0000581	0	0	0	0	0	0	Fusarium216
OG0000582	0	0	0	0	0	0	Fusarium216
OG0000583	0	0	0	0	0	0	Fusarium216
OG0000584	0	0	0	0	0	0	Fusarium216
OG0000586	0	0	0	0	0	0	Fusarium216
OG0000587	11.7860420707382	11.198140245017	0	0	0	0	Fusarium216
OG0000588	0	0	0	0	0	0	Fusarium216
OG0000590	0	0	0	0	0	0	Fusarium216
OG0000592	0	0	0	0	0	0	Fusarium216
OG0000594	39.4379100059317	53.5411080464878	79.7772519377297	67.4125319214379	41.9272587848985	102.689639178057	Fusarium216
OG0000595	0	0	0	0	0	0	Fusarium216
OG0000596	0	0	0	0	0	0	Fusarium216
OG0000599	0	0	0	0	0	0	Fusarium216
OG0000600	0	0	0	0	0	0	Fusarium216
OG0000601	0	0	0	0	0	0	Fusarium216
OG0000602	0	0	0	0	0	0	Fusarium216
OG0000603	0	0	0	0	0	0	Fusarium216
OG0000604	0	0	0	0	0	0	Fusarium216
OG0000605	0	0	0	0	0	0	Fusarium216
OG0000606	0	0	0	0	0	0	Fusarium216
OG0000609	0	0	0	0	0	0	Fusarium216
OG0000611	0	32.5445950870808	0	10.7654993942981	10.4818146962246	0	Fusarium216
OG0000612	0	0	0	0	0	0	Fusarium216
OG0000613	0	0	0	0	0	0	Fusarium216
OG0000614	0	0	0	0	0	0	Fusarium216
OG0000616	0	0	0	0	0	0	Fusarium216
OG0000617	0	0	0	0	0	0	Fusarium216
OG0000618	0	0	0	0	0	0	Fusarium216
OG0000620	0	0	0	0	0	0	Fusarium216
OG0000622	0	0	0	0	0	0	Fusarium216
OG0000623	0	0	0	0	0	0	Fusarium216
OG0000624	0	0	0	0	0	0	Fusarium216
OG0000625	0	0	0	0	0	0	Fusarium216
OG0000626	0	0	0	0	0	0	Fusarium216
OG0000627	0	0	0	0	0	0	Fusarium216
OG0000628	0	0	0	0	0	0	Fusarium216
OG0000629	0	0	0	0	0	0	Fusarium216
OG0000630	0	0	0	0	0	0	Fusarium216
OG0000631	0	6.99883765313565	0	32.8091410111941	0	0	Fusarium216
OG0000632	0	0	0	0	0	0	Fusarium216
OG0000633	0	0	20.7823093283161	0	0	0	Fusarium216
OG0000636	0	0	0	0	0	0	Fusarium216
OG0000637	0	0	0	0	0	0	Fusarium216
OG0000638	0	0	0	0	0	0	Fusarium216
OG0000639	0	0	0	0	0	0	Fusarium216
OG0000641	0	0	0	0	0	0	Fusarium216
OG0000643	0	0	0	0	0	0	Fusarium216
OG0000645	0	0	0	0	0	0	Fusarium216
OG0000646	0	0	0	0	0	0	Fusarium216
OG0000649	0	0	0	0	0	0	Fusarium216
OG0000650	0	0	0	0	0	0	Fusarium216
OG0000651	0	0	0	0	0	0	Fusarium216
OG0000652	0	0	0	0	0	0	Fusarium216
OG0000653	0	0	0	0	0	0	Fusarium216
OG0000656	0	0	0	0	0	0	Fusarium216
OG0000658	0	16.097326602212	0	20.2493917178464	0	0	Fusarium216
OG0000659	0	0	0	0	0	0	Fusarium216
OG0000661	0	0	0	0	0	0	Fusarium216
OG0000664	0	0	0	0	0	0	Fusarium216
OG0000665	0	0	0	0	953.84513735644	0	Fusarium216
OG0000667	19.9456096581724	0	0	0	0	0	Fusarium216
OG0000668	0	1.39976753062713	0	0	0	0	Fusarium216
OG0000669	0	0	0	0	0	0	Fusarium216
OG0000670	0	0	0	0	0	0	Fusarium216
OG0000671	0	0	0	0	0	0	Fusarium216
OG0000672	0	0	0	13.0723921216477	0	0	Fusarium216
OG0000673	0	0	0	0	0	0	Fusarium216
OG0000675	0	0	0	0	0	0	Fusarium216
OG0000676	0	0	0	0	0	0	Fusarium216
OG0000677	0	0	0	0	0	0	Fusarium216
OG0000678	0	0	0	0	0	0	Fusarium216
OG0000679	0	0	0	0	0	0	Fusarium216
OG0000680	0	0	0	0	0	0	Fusarium216
OG0000682	0	0	0	0	0	0	Fusarium216
OG0000683	0	0	0	0	0	0	Fusarium216
OG0000684	0	0	0	0	0	0	Fusarium216
OG0000685	0	0	0	0	0	0	Fusarium216
OG0000688	0	0	0	0	0	0	Fusarium216
OG0000689	0	0	0	0	0	0	Fusarium216
OG0000690	0	0	0	0	0	0	Fusarium216
OG0000691	0	0	0	0	0	0	Fusarium216
OG0000692	0	0	0	0	0	0	Fusarium216
OG0000693	0	0	0	7.94596383864857	0	0	Fusarium216
OG0000697	0	0	0	0	0	0	Fusarium216
OG0000698	0	0	0	0	0	0	Fusarium216
OG0000699	0	0	0	0	0	0	Fusarium216
OG0000702	0	0	0	0	0	0	Fusarium216
OG0000703	0	0	0	0	0	0	Fusarium216
OG0000705	0	0	0	0	0	0	Fusarium216
OG0000706	0	0	0	0	0	0	Fusarium216
OG0000707	10.8794234499122	0.349941882656783	0	18.7114632329466	0	0	Fusarium216
OG0000708	0	0	0	0	0	0	Fusarium216
OG0000709	0	0	0	0	0	0	Fusarium216
OG0000710	0	0	0	0	0	0	Fusarium216
OG0000711	0	0	0	0	0	0	Fusarium216
OG0000712	0	0	0	0	0	0	Fusarium216
OG0000713	0	0	0	0	0	0	Fusarium216
OG0000714	0	10.4982564797035	0	0	0	0	Fusarium216
OG0000716	8.15956758743414	9.79837271438992	0	24.3505343442456	0	11.4099599086731	Fusarium216
OG0000717	0	0	0	0	0	0	Fusarium216
OG0000718	0	0	0	3.07585696979945	0	0	Fusarium216
OG0000719	0	0	0	0	0	0	Fusarium216
OG0000720	0	0	0	0	0	0	Fusarium216
OG0000721	0	0	0	0	0	0	Fusarium216
OG0000723	0	0	0	0	0	0	Fusarium216
OG0000726	0	0	0	0	0	0	Fusarium216
OG0000727	0	0	0	0	0	0	Fusarium216
OG0000729	0	0	0	0	0	0	Fusarium216
OG0000730	0.453309310413008	0.349941882656783	0	27.1700698998951	0	68.4597594520383	Fusarium216
OG0000731	0	0	0	0	0	0	Fusarium216
OG0000733	0	0	0	0	0	0	Fusarium216
OG0000735	0	0	0	0	0	0	Fusarium216
OG0000736	0	0	0	0	0	0	Fusarium216
OG0000737	0	0	0	0	0	0	Fusarium216
OG0000738	0	16.4472684848688	0	0	0	0	Fusarium216
OG0000739	0	0	0	0	0	0	Fusarium216
OG0000740	0	0	0	0	0	0	Fusarium216
OG0000741	0	0	0	0	0	0	Fusarium216
OG0000742	0	0	0	0	0	0	Fusarium216
OG0000744	0	0	0	0	0	0	Fusarium216
OG0000745	0	0	0	0	0	0	Fusarium216
OG0000746	0	0	0	0	0	0	Fusarium216
OG0000747	0	0	0	0	0	0	Fusarium216
OG0000748	0	0	0	0	0	0	Fusarium216
OG0000749	0	0	0	0	0	0	Fusarium216
OG0000750	32.6382703497366	0	0	23.0689272734959	10.4818146962246	0	Fusarium216
OG0000751	0	0	0	0	0	0	Fusarium216
OG0000752	0	0	0	0	0	0	Fusarium216
OG0000754	0	0	0	0	0	0	Fusarium216
OG0000756	0	0	0	0	0	0	Fusarium216
OG0000757	8.15956758743414	47.5920960413224	12.7375444270325	8.20228525279853	10.4818146962246	11.4099599086731	Fusarium216
OG0000758	0	0	0	0	0	0	Fusarium216
OG0000759	0	0	0	0	0	0	Fusarium216
OG0000760	0	0	0	0	0	0	Fusarium216
OG0000761	0	0	0	0	0	0	Fusarium216
OG0000762	0	0	0	0	0	0	Fusarium216
OG0000765	0	0	0	0	0	0	Fusarium216
OG0000766	0	0	0	0	0	0	Fusarium216
OG0000768	0	0	0	0	0	0	Fusarium216
OG0000769	0	0	0	0	0	0	Fusarium216
OG0000771	0	0	0	0	0	0	Fusarium216
OG0000773	0	0	0	0	0	0	Fusarium216
OG0000774	0	0	0	0	0	0	Fusarium216
OG0000775	0	3.84936070922461	0	15.3792848489972	0	0	Fusarium216
OG0000776	0	6.29895388782209	0	0	0	0	Fusarium216
OG0000777	0	17.4970941328391	0	11.7907850508979	0	0	Fusarium216
OG0000778	0	0	0	0	0	0	Fusarium216
OG0000780	0	0	0	0	0	0	Fusarium216
OG0000782	0	0	0	0	0	0	Fusarium216
OG0000783	0	0	0	0	0	0	Fusarium216
OG0000784	0	0	0	0	0	0	Fusarium216
OG0000785	0	0	0	0	0	0	Fusarium216
OG0000786	0	0	0	0	0	0	Fusarium216
OG0000787	0	0	0	0	0	0	Fusarium216
OG0000788	0	0	0	0.256321414149954	0	0	Fusarium216
OG0000789	0	0	0	0	0	0	Fusarium216
OG0000790	0	0	0	0	0	0	Fusarium216
OG0000791	0	0	0	10.7654993942981	0	0	Fusarium216
OG0000794	0	0	0	0	0	0	Fusarium216
OG0000795	0	0	0	0	0	0	Fusarium216
OG0000796	0	0	0	0	0	0	Fusarium216
OG0000797	0	18.5469197808095	0	0	0	11.4099599086731	Fusarium216
OG0000798	0	0	40.2238245064183	0	0	0	Fusarium216
OG0000799	0	0	0	0	0	0	Fusarium216
OG0000801	0	0	0	0	0	0	Fusarium216
OG0000803	0	0	0	0	0	0	Fusarium216
OG0000805	0	0	0	0	0	0	Fusarium216
OG0000806	0	0	0	8.45860666694848	0	0	Fusarium216
OG0000807	0	0	0	0	0	0	Fusarium216
OG0000810	0	0	0	0	0	0	Fusarium216
OG0000811	0	0	0	0	0	0	Fusarium216
OG0000813	0	0	0	0	0	0	Fusarium216
OG0000814	0	0	0	0	0	0	Fusarium216
OG0000815	0	11.5480821276738	0	0	0	0	Fusarium216
OG0000817	0	8.39860518376279	0	0	0	0	Fusarium216
OG0000818	0	0	0	0	0	0	Fusarium216
OG0000819	0	0	0	0	0	0	Fusarium216
OG0000820	86.1287689784715	0	57.6541484591996	0	0	0	Fusarium216
OG0000821	0	0	0	0	0	0	Fusarium216
OG0000822	0	8.048663301106	29.4974713047068	0	0	0	Fusarium216
OG0000824	0	0	0	0	0	0	Fusarium216
OG0000825	0	0	0	0	0	0	Fusarium216
OG0000826	0	0	0	0	0	0	Fusarium216
OG0000827	0	0	0	0	0	0	Fusarium216
OG0000828	0	0	0	0	0	0	Fusarium216
OG0000830	0	0	0	0	0	0	Fusarium216
OG0000831	0	0	0	0	0	0	Fusarium216
OG0000835	3.17316517289106	0	0	0	0	0	Fusarium216
OG0000836	0	0	0	0	0	0	Fusarium216
OG0000837	0	0	0	0	0	0	Fusarium216
OG0000838	0	0.699883765313565	23.463897628744	1.53792848489972	0	0	Fusarium216
OG0000841	0	0	0	0	0	0	Fusarium216
OG0000842	0	0	0	0	0	0	Fusarium216
OG0000844	0	0	0	0	0	0	Fusarium216
OG0000847	0	0	0	0	0	0	Fusarium216
OG0000848	0	0	0	0	0	0	Fusarium216
OG0000849	0	0	0	0	0	0	Fusarium216
OG0000852	0	0	0	0	0	0	Fusarium216
OG0000854	0	0	0	0	0	0	Fusarium216
OG0000855	0	0	0	0	0	0	Fusarium216
OG0000856	0	0	0	0	0	0	Fusarium216
OG0000857	0	0	0	0	0	0	Fusarium216
OG0000858	0	0	0	0	0	0	Fusarium216
OG0000859	0	0	0	0	0	0	Fusarium216
OG0000860	9.97280482908618	10.1483145970467	0	0	0	0	Fusarium216
OG0000861	0	0	0	0	0	0	Fusarium216
OG0000862	0	0.699883765313565	0	10.7654993942981	0	0	Fusarium216
OG0000863	0	0	0	0	0	0	Fusarium216
OG0000864	0	0	0	0	0	0	Fusarium216
OG0000865	26.2919400039545	38.4936070922461	11.3967502768185	30.2459268696946	0	0	Fusarium216
OG0000867	0	0	0	0	0	0	Fusarium216
OG0000868	0	0	0	0	0	0	Fusarium216
OG0000871	0	6.99883765313565	0	0	10.4818146962246	0	Fusarium216
OG0000876	0	0	0	0	0	0	Fusarium216
OG0000877	0	0	0	0	0	0	Fusarium216
OG0000878	0	0	0	4.61378545469917	0	0	Fusarium216
OG0000879	0	0	0	0	0	0	Fusarium216
OG0000881	0	0	0	0	0	0	Fusarium216
OG0000882	0	0	0	0	0	0	Fusarium216
OG0000885	0	0	0	0	0	0	Fusarium216
OG0000886	0	0	0	0	0	0	Fusarium216
OG0000887	0	0	0	0	0	0	Fusarium216
OG0000888	0	0	0	0	0	0	Fusarium216
OG0000890	0	0	0	0	0	0	Fusarium216
OG0000891	0	0	0	0	0	0	Fusarium216
OG0000894	0	0	0	0	0	0	Fusarium216
OG0000895	0	0	0	0	0	0	Fusarium216
OG0000896	0	0	0	0	0	0	Fusarium216
OG0000898	0	0	32.8494566802417	0	0	0	Fusarium216
OG0000899	0	0	0	0	0	0	Fusarium216
OG0000901	0	0	0	0	0	0	Fusarium216
OG0000903	0	4.19930259188139	13.4079415021394	19.4804274753965	0	0	Fusarium216
OG0000904	0	6.29895388782209	11.3967502768185	0	0	0	Fusarium216
OG0000905	0	0	0	0	0	0	Fusarium216
OG0000906	0	0	0	0	0	0	Fusarium216
OG0000907	0	0	0	1.79424989904968	0	0	Fusarium216
OG0000908	0	4.89918635719496	0	0	0	0	Fusarium216
OG0000909	0	0	0	0	0	0	Fusarium216
OG0000911	0	0	0	0	0	0	Fusarium216
OG0000913	0	0	0	0	0	0	Fusarium216
OG0000914	0	0	0	0	0	0	Fusarium216
OG0000915	0	11.198140245017	0	2.05057131319963	10.4818146962246	0	Fusarium216
OG0000916	0	0	0	0	0	0	Fusarium216
OG0000917	0	0	0	0	0	0	Fusarium216
OG0000919	0	0	0	0	0	0	Fusarium216
OG0000920	0	0	0	0	0	0	Fusarium216
OG0000923	0	0	0	0	0	0	Fusarium216
OG0000924	0	0	0	0	0	0	Fusarium216
OG0000925	0	0	0	0	0	0	Fusarium216
OG0000927	0	0	0	0	0	0	Fusarium216
OG0000928	0	0	34.8606479055626	32.2964981828942	0	0	Fusarium216
OG0000929	0	0	0	0	0	0	Fusarium216
OG0000930	0	0	0	0	0	0	Fusarium216
OG0000932	0	0	0	0	0	0	Fusarium216
OG0000934	0	0	0	0	0	0	Fusarium216
OG0000936	0	0	0	0	0	0	Fusarium216
OG0000937	0	0	0	0	0	0	Fusarium216
OG0000939	0	0	0	0	0	0	Fusarium216
OG0000940	0	0	0	0	0	0	Fusarium216
OG0000941	48.9574055246049	0	0	24.3505343442456	10.4818146962246	11.4099599086731	Fusarium216
OG0000942	0	0	0	0	0	0	Fusarium216
OG0000943	0	0	0	0	0	0	Fusarium216
OG0000944	0	0	0	0	0	0	Fusarium216
OG0000945	0	0	0	0	0	0	Fusarium216
OG0000947	0	0	0	2.56321414149954	0	0	Fusarium216
OG0000949	0	0	0	0	0	0	Fusarium216
OG0000951	0	0	0	0	0	0	Fusarium216
OG0000955	0	7.34877953579244	0	0	10.4818146962246	0	Fusarium216
OG0000956	0	0	0	0	0	0	Fusarium216
OG0000958	0	0	0	0	0	0	Fusarium216
OG0000961	0.906618620826016	0	0	0	0	0	Fusarium216
OG0000962	0.906618620826016	0	0	0.256321414149954	0	4176.04532657434	Fusarium216
OG0000963	0	0	0	0	0	0	Fusarium216
OG0000969	0	0	0	0	0	0	Fusarium216
OG0000971	0	5.94901200516531	0	0	0	0	Fusarium216
OG0000973	0	0	0	0	0	0	Fusarium216
OG0000974	0	0	0	0	0	0	Fusarium216
OG0000975	0	0	0	0	0	0	Fusarium216
OG0000976	0	0	0	0	0	0	Fusarium216
OG0000977	0	0	0	0	0	0	Fusarium216
OG0000978	16.7724444852813	0	0	0	0	0	Fusarium216
OG0000980	0	0	0	0	0	0	Fusarium216
OG0000981	0	0	0	0	0	0	Fusarium216
OG0000982	0	0	0	0	0	0	Fusarium216
OG0000984	0	0	0	0	0	0	Fusarium216
OG0000985	0	0	0	0	0	0	Fusarium216
OG0000987	0	0	0	0.512642828299908	0	0	Fusarium216
OG0000989	0	0	0	0	0	0	Fusarium216
OG0000993	0	0	141.453782847571	0	52.4090734811231	1859.82346511371	Fusarium216
OG0000995	0	0	0	0	0	0	Fusarium216
OG0000996	0	0	0	0	0	0	Fusarium216
OG0000997	0	0	0	0	0	0	Fusarium216
OG0000998	0	0	0	0	0	0	Fusarium216
OG0001000	0	5.59907012250852	0	0	0	0	Fusarium216
OG0001001	0	0	0	0	0	0	Fusarium216
OG0001002	0	0	0	0	0	0	Fusarium216
OG0001003	0	0	0	0	0	0	Fusarium216
OG0001004	0	1.04982564797035	54.9725601587717	0	0	0	Fusarium216
OG0001005	0	0	0	0	0	0	Fusarium216
OG0001007	0	6.64889577047887	0	0	0	0	Fusarium216
OG0001008	0	0	0	0	0	0	Fusarium216
OG0001009	0	0	0	0	0	0	Fusarium216
OG0001010	0	0	0	0	0	0	Fusarium216
OG0001011	0	0	0	0	0	0	Fusarium216
OG0001012	0	0	0	0	0	0	Fusarium216
OG0001014	0	0	0	0	0	0	Fusarium216
OG0001016	0	0	0	0	0	0	Fusarium216
OG0001017	0	2.79953506125426	0	0	0	0	Fusarium216
OG0001018	0	0	0	0	0	0	Fusarium216
OG0001019	0	19.9466873114366	52.9613689334508	1.79424989904968	0	0	Fusarium216
OG0001020	0	0	0	0	0	0	Fusarium216
OG0001021	0	0	0	0	0	0	Fusarium216
OG0001022	0	0	0	0	0	0	Fusarium216
OG0001023	0	0	0	0	0	0	Fusarium216
OG0001024	0	0	0	0	0	0	Fusarium216
OG0001026	0	0	0	0	0	0	Fusarium216
OG0001028	0	0	0	0	0	0	Fusarium216
OG0001029	0	0	0	0	0	0	Fusarium216
OG0001030	0	0	0	0	0	0	Fusarium216
OG0001031	0	0	0	0	0	0	Fusarium216
OG0001033	0	0	0	0	0	0	Fusarium216
OG0001036	0	0	0	0	0	0	Fusarium216
OG0001037	0	0	0	0	0	1962.51310429177	Fusarium216
OG0001038	0	0	0	0	0	0	Fusarium216
OG0001041	0	0	0	0	0	0	Fusarium216
OG0001042	0	0	0	0	0	0	Fusarium216
OG0001043	0	0	0	0	0	0	Fusarium216
OG0001044	0	0	0	0	0	0	Fusarium216
OG0001045	0	0	0	0	0	0	Fusarium216
OG0001046	0	0	0	0	0	0	Fusarium216
OG0001048	0	0	0	0	0	0	Fusarium216
OG0001050	0	0	0	0	0	0	Fusarium216
OG0001052	0	0	0	0	0	0	Fusarium216
OG0001054	60.2901382849301	12.5979077756442	78.4364577875158	8.45860666694848	230.599923316942	0	Fusarium216
OG0001057	0	0	0	0	0	0	Fusarium216
OG0001058	0	0	0	0	0	0	Fusarium216
OG0001060	0	5.94901200516531	0	0	0	0	Fusarium216
OG0001061	0	0	0	0	0	0	Fusarium216
OG0001062	0	0	0	0	0	0	Fusarium216
OG0001064	0	0	0	0	0	0	Fusarium216
OG0001065	0	0	0	0	0	0	Fusarium216
OG0001066	0	0	0	0	0	0	Fusarium216
OG0001069	0	0	0	0	0	0	Fusarium216
OG0001074	0	0	42.2350157317393	0	0	0	Fusarium216
OG0001075	0	0	0	0	0	0	Fusarium216
OG0001076	0	0	0	0	0	0	Fusarium216
OG0001077	0	0	0	0	0	0	Fusarium216
OG0001079	0	0	0	0	0	0	Fusarium216
OG0001080	0	0	0	0	0	0	Fusarium216
OG0001081	0	0	0	0	0	0	Fusarium216
OG0001083	0	0	0	0	0	0	Fusarium216
OG0001085	0	0	0	5.63907111129899	0	0	Fusarium216
OG0001086	0	0	0	0	0	0	Fusarium216
OG0001087	0	0	0	0	0	0	Fusarium216
OG0001088	44.4243124204748	9.44843083173313	62.3469279849484	27.4263913140451	1415.04498399032	2339.04178127798	Fusarium216
OG0001090	0	0	0	0	0	0	Fusarium216
OG0001092	0	0	0	0	0	0	Fusarium216
OG0001093	0	0	0	0	0	0	Fusarium216
OG0001096	0	0	0	0	0	0	Fusarium216
OG0001097	0	0	0	0	0	0	Fusarium216
OG0001101	0	0	0	0	0	0	Fusarium216
OG0001104	0	0	0	0	0	0	Fusarium216
OG0001105	0	1.04982564797035	0	0	0	0	Fusarium216
OG0001106	0	0	0	0	0	0	Fusarium216
OG0001107	0	0	17.4303239527813	0	0	0	Fusarium216
OG0001108	0	0	60.3357367596275	0	0	0	Fusarium216
OG0001109	0	0	0	0	0	0	Fusarium216
OG0001110	0	0	0	0	0	0	Fusarium216
OG0001111	0	0	24.804691778958	0	0	0	Fusarium216
OG0001114	0	0	0	0	0	0	Fusarium216
OG0001115	0	9.79837271438992	0	0	0	0	Fusarium216
OG0001116	0	0	0	0	0	0	Fusarium216
OG0001118	0	0	0	0	0	0	Fusarium216
OG0001119	0	0	0	0	0	0	Fusarium216
OG0001120	0	0	0	0	0	0	Fusarium216
OG0001122	0	0	0	0	0	0	Fusarium216
OG0001123	0	0	0	0	0	0	Fusarium216
OG0001124	0	0	0	0	0	0	Fusarium216
OG0001126	0	0	0	0	0	0	Fusarium216
OG0001128	0	0	0	0	0	0	Fusarium216
OG0001129	0	0	0	0	0	0	Fusarium216
OG0001130	0	0	0	0	0	0	Fusarium216
OG0001131	0	0	0	0	0	0	Fusarium216
OG0001132	0	0	0	6.15171393959889	0	0	Fusarium216
OG0001133	0	0	0	0	0	0	Fusarium216
OG0001135	0	10.1483145970467	0	0	0	0	Fusarium216
OG0001136	0	0	0	0	0	0	Fusarium216
OG0001137	0	0	0	0	0	0	Fusarium216
OG0001138	0	0	0	0	0	0	Fusarium216
OG0001140	0	0	0	0	0	0	Fusarium216
OG0001141	0	0	0	0	0	0	Fusarium216
OG0001143	0	0	0	0	0	0	Fusarium216
OG0001144	0	0	0	0	0	0	Fusarium216
OG0001145	0	0	0	0	0	0	Fusarium216
OG0001147	0	0	0	0	0	0	Fusarium216
OG0001148	16.7724444852813	3.14947694391104	0	0	0	0	Fusarium216
OG0001149	0	0	0	3.07585696979945	10.4818146962246	0	Fusarium216
OG0001150	0.453309310413008	13.9976753062713	4.69277952574881	0	52.4090734811231	11.4099599086731	Fusarium216
OG0001152	0	10.8481983623603	0	0	10.4818146962246	0	Fusarium216
OG0001153	0	0	0	0	0	0	Fusarium216
OG0001156	0	9.44843083173313	0	7.68964242449862	0	0	Fusarium216
OG0001157	0	0	0	0	0	0	Fusarium216
OG0001158	0	0	0	0	0	0	Fusarium216
OG0001159	0	0	0	0	0	0	Fusarium216
OG0001162	0	0	0	0	0	0	Fusarium216
OG0001164	0	0	0	0	0	0	Fusarium216
OG0001168	0	0	0	0	0	0	Fusarium216
OG0001170	0	0	0	0	0	0	Fusarium216
OG0001171	0	0	0	0	0	0	Fusarium216
OG0001174	0	0	0	0	0	0	Fusarium216
OG0001176	152.765237609184	59.1401781689963	24.804691778958	35.3723551526936	911.917878571542	0	Fusarium216
OG0001177	0	0	0	0	0	0	Fusarium216
OG0001178	0	0	0	0	0	0	Fusarium216
OG0001179	0	0	0	0	0	0	Fusarium216
OG0001181	0	0	0	0	0	0	Fusarium216
OG0001183	0	0	0	0	0	0	Fusarium216
OG0001185	0	0	0	0	0	0	Fusarium216
OG0001186	0	0	0	0	0	0	Fusarium216
OG0001187	0	7.69872141844922	0	0	10.4818146962246	0	Fusarium216
OG0001188	0	0	0	0	0	0	Fusarium216
OG0001191	0	0	0	0	0	0	Fusarium216
OG0001192	0	0	0	0	0	0	Fusarium216
OG0001193	0	0	0	0	0	0	Fusarium216
OG0001194	0	0	0	0	0	0	Fusarium216
OG0001195	0	0	0	0	0	0	Fusarium216
OG0001197	0	0	0	0	0	0	Fusarium216
OG0001198	0	0	0	0	0	0	Fusarium216
OG0001199	0	0	0	0	0	0	Fusarium216
OG0001200	0	0	0	0	0	0	Fusarium216
OG0001201	0	0	0	0	0	0	Fusarium216
OG0001203	0	0	0	0	0	0	Fusarium216
OG0001204	0	0	0	0	0	0	Fusarium216
OG0001205	0	0	0	0	0	0	Fusarium216
OG0001206	0	0	0	0	0	0	Fusarium216
OG0001208	0	0	0	0	0	0	Fusarium216
OG0001209	0	0	19.4415151781022	0	0	0	Fusarium216
OG0001211	0	0	0	0	0	0	Fusarium216
OG0001213	0	0	0	0	0	0	Fusarium216
OG0001214	0	0	0	0	0	0	Fusarium216
OG0001215	0	0	0	0	0	0	Fusarium216
OG0001216	0	0	0	6.92067818204876	0	0	Fusarium216
OG0001218	0	0	0	0	0	0	Fusarium216
OG0001219	0	0	0	0	0	0	Fusarium216
OG0001220	0	6.99883765313565	0	0	0	0	Fusarium216
OG0001221	0	0	0	0	0	0	Fusarium216
OG0001222	0	0	0	0	0	0	Fusarium216
OG0001224	0	0	0	0	0	0	Fusarium216
OG0001225	41.7044565579967	17.8470360154959	0	32.0401767687442	0	34.2298797260192	Fusarium216
OG0001226	0	0	0	0	0	0	Fusarium216
OG0001227	0	0	0	0	0	0	Fusarium216
OG0001228	29.0117958664325	0	0	0	20.9636293924492	0	Fusarium216
OG0001229	33.5448889705626	0.349941882656783	0	0	0	0	Fusarium216
OG0001230	0	0	0	0	0	0	Fusarium216
OG0001231	0	0	0	0	0	0	Fusarium216
OG0001232	0	0	0	0	0	0	Fusarium216
OG0001233	0	0	0	0	0	0	Fusarium216
OG0001234	0	0	0	0	0	0	Fusarium216
OG0001235	0	0	0	0	0	0	Fusarium216
OG0001237	0	0	0	0	0	0	Fusarium216
OG0001238	9.51949551867317	6.64889577047887	0	7.43332101034866	0	11.4099599086731	Fusarium216
OG0001239	0	0	0	0	0	0	Fusarium216
OG0001241	0	4.54924447453818	0	0	0	0	Fusarium216
OG0001242	11.3327327603252	15.3974428368984	14.0783385772464	21.2746773744462	0	0	Fusarium216
OG0001243	0	0	0	0	0	0	Fusarium216
OG0001244	0	0	0	0	0	0	Fusarium216
OG0001246	0	0	0	0	0	0	Fusarium216
OG0001247	31.2783424184976	0.349941882656783	0	0	0	11.4099599086731	Fusarium216
OG0001248	0	0	0	0	0	0	Fusarium216
OG0001249	0	0	0	0	0	0	Fusarium216
OG0001250	0	0	0	0	0	0	Fusarium216
OG0001252	0	0	0	0	0	0	Fusarium216
OG0001253	0	0	0	0	0	0	Fusarium216
OG0001254	0	0	0	0	0	0	Fusarium216
OG0001256	0	0	0	0	0	0	Fusarium216
OG0001260	0	0	0	0	0	0	Fusarium216
OG0001261	0	0	0	0	0	0	Fusarium216
OG0001262	0	0	0	0	0	0	Fusarium216
OG0001263	0	0	0	0	0	0	Fusarium216
OG0001266	0	0	0	0	0	0	Fusarium216
OG0001267	0.453309310413008	10.4982564797035	22.7935005536371	11.021820808448	10.4818146962246	0	Fusarium216
OG0001268	0	0	0	0	0	0	Fusarium216
OG0001269	0	0	0	0	0	0	Fusarium216
OG0001270	0	0	0	0	0	0	Fusarium216
OG0001271	0	0	0	0	0	0	Fusarium216
OG0001272	0	0	0	0	0	0	Fusarium216
OG0001275	0	0	0	0	0	0	Fusarium216
OG0001276	0	0	0	0	0	0	Fusarium216
OG0001277	10.8794234499122	0	0	0	0	0	Fusarium216
OG0001279	0	0	0	0	0	0	Fusarium216
OG0001280	0	0	0	0	0	0	Fusarium216
OG0001281	0	5.94901200516531	0	5.89539252544894	0	11.4099599086731	Fusarium216
OG0001282	0	0	0	2.05057131319963	0	0	Fusarium216
OG0001284	0	0	0	0	0	0	Fusarium216
OG0001285	0	0	0	0	0	0	Fusarium216
OG0001286	0	0	0	0	0	0	Fusarium216
OG0001288	0	0	0	0	0	0	Fusarium216
OG0001289	0	0	0	0	0	0	Fusarium216
OG0001290	0	0	0	0	0	0	Fusarium216
OG0001291	0	0.349941882656783	0	8.45860666694848	0	0	Fusarium216
OG0001293	0	0	0	0	0	0	Fusarium216
OG0001295	0	0	0	0	0	0	Fusarium216
OG0001296	0	0	0	0	0	0	Fusarium216
OG0001297	0	0	0	0	0	0	Fusarium216
OG0001298	0	0	0	0	0	0	Fusarium216
OG0001300	0	0	0	0	0	0	Fusarium216
OG0001301	0	4.19930259188139	0	7.17699959619871	0	0	Fusarium216
OG0001303	0	0	0	0	0	0	Fusarium216
OG0001304	0	0	0	0	0	0	Fusarium216
OG0001308	0	0	14.0783385772464	16.4045705055971	0	0	Fusarium216
OG0001310	0	0	14.7487356523534	0	0	0	Fusarium216
OG0001313	0	0	0	0	0	0	Fusarium216
OG0001315	0	0	0	0	0	0	Fusarium216
OG0001316	73.4361082869073	0	22.7935005536371	12.3034278791978	10.4818146962246	11.4099599086731	Fusarium216
OG0001317	0	0	0	0	0	0	Fusarium216
OG0001318	0	0	0	0	0	0	Fusarium216
OG0001320	0	0	0	0	0	0	Fusarium216
OG0001321	0	0	0	0	0	0	Fusarium216
OG0001323	13.5992793123902	0	12.7375444270325	0	0	0	Fusarium216
OG0001325	0	0	0	0	0	0	Fusarium216
OG0001326	0	0	0	0	0	0	Fusarium216
OG0001327	0	0.699883765313565	0	34.6033909102438	1540.82676034502	0	Fusarium216
OG0001328	0	0	0	10.7654993942981	0	11.4099599086731	Fusarium216
OG0001331	19.0389910373463	8.048663301106	33.5198537553486	0	10.4818146962246	0	Fusarium216
OG0001334	0	0	0	0	0	0	Fusarium216
OG0001336	0	3.49941882656783	0	0	0	0	Fusarium216
OG0001337	0	0	0	0	0	0	Fusarium216
OG0001338	0	0	0	0	0	0	Fusarium216
OG0001340	0	0	0	6.15171393959889	0	0	Fusarium216
OG0001341	0	0	0	0	0	0	Fusarium216
OG0001342	0	0	0	0	0	0	Fusarium216
OG0001343	16.7724444852813	16.7972103675256	0	0	0	0	Fusarium216
OG0001344	0	0	0	0	0	0	Fusarium216
OG0001345	0	0	0	0	0	0	Fusarium216
OG0001346	0	0	0	0	0	0	Fusarium216
OG0001347	0	0	0	0	0	0	Fusarium216
OG0001348	0	0	0	0	0	0	Fusarium216
OG0001350	0	0	0	0	0	0	Fusarium216
OG0001352	0	0	0	0	0	0	Fusarium216
OG0001355	0	0	0	0	0	0	Fusarium216
OG0001356	0	0	0	0	0	0	Fusarium216
OG0001358	0	0	0	0	0	0	Fusarium216
OG0001359	0	0	0	0	0	0	Fusarium216
OG0001360	0	0	0	0	0	0	Fusarium216
OG0001361	0	0	0	0	0	0	Fusarium216
OG0001362	0	0	0	0	0	0	Fusarium216
OG0001363	0	0	0	0	0	0	Fusarium216
OG0001364	0	0	0	0	0	0	Fusarium216
OG0001365	0	0	0	0	0	0	Fusarium216
OG0001367	0	0	0	0	0	0	Fusarium216
OG0001370	0	0	0	47.1631402035915	0	0	Fusarium216
OG0001371	0	0	0	0	0	0	Fusarium216
OG0001374	0	0	0	0	0	0	Fusarium216
OG0001375	0	0	0	0	0	0	Fusarium216
OG0001376	0	0	0	0	0	0	Fusarium216
OG0001377	0	0	0	0	0	0	Fusarium216
OG0001378	0	0	27.4862800793859	0	0	0	Fusarium216
OG0001379	0	0	0	0	0	0	Fusarium216
OG0001384	0	0	0	0	0	0	Fusarium216
OG0001385	0	0	0	0	0	0	Fusarium216
OG0001386	0	0	0	0	0	0	Fusarium216
OG0001389	0	0	0	0	0	0	Fusarium216
OG0001390	0	0	12.0671473519255	0	0	0	Fusarium216
OG0001392	0	0	0	0	0	0	Fusarium216
OG0001393	0	0	0	0	0	0	Fusarium216
OG0001395	24.4787027623024	0	0	0	0	0	Fusarium216
OG0001398	0	0	0	0	0	0	Fusarium216
OG0001399	0	0	0	0	0	0	Fusarium216
OG0001400	0	0	0	0	0	0	Fusarium216
OG0001401	0	0	0	0	0	0	Fusarium216
OG0001402	0	0	0	0	0	0	Fusarium216
OG0001403	0	0	0	0	0	0	Fusarium216
OG0001405	0	3.49941882656783	26.8158830042789	11.278142222598	10.4818146962246	0	Fusarium216
OG0001407	8.15956758743414	0	0	0	0	0	Fusarium216
OG0001408	130.099772088533	23.4461061380044	89.1628109892273	39.4734977790929	10.4818146962246	57.0497995433653	Fusarium216
OG0001410	0	0	0	0	0	0	Fusarium216
OG0001411	24.9320120727154	19.9466873114366	38.2126332810974	0	0	0	Fusarium216
OG0001412	0	0	0	0	0	0	Fusarium216
OG0001414	0	0	0	0	0	0	Fusarium216
OG0001416	0	0	0	3.58849979809936	0	0	Fusarium216
OG0001417	0	12.5979077756442	26.1454859291719	0	0	0	Fusarium216
OG0001419	0	8.048663301106	0	0	0	0	Fusarium216
OG0001421	0	0	0	0	0	0	Fusarium216
OG0001422	0	0	0	0	0	0	Fusarium216
OG0001423	0	0	88.4924139141204	0	0	524.85815579896	Fusarium216
OG0001424	0	0	0	0	0	0	Fusarium216
OG0001427	0	0	0	0	0	0	Fusarium216
OG0001428	0	0	0	0	0	0	Fusarium216
OG0001429	0	0	0	0	0	0	Fusarium216
OG0001430	0	0	0	0	0	0	Fusarium216
OG0001431	0	0	0	0	0	0	Fusarium216
OG0001432	0	0	0	0	0	0	Fusarium216
OG0001433	0	0	0	0	0	0	Fusarium216
OG0001434	0	13.6477334236145	0	0	0	0	Fusarium216
OG0001435	0	0	0	0	0	0	Fusarium216
OG0001436	0	0	0	0	0	0	Fusarium216
OG0001437	0	0	0	0	0	0	Fusarium216
OG0001438	0	0	0	0	0	0	Fusarium216
OG0001439	0	0	0	0	0	0	Fusarium216
OG0001440	0	0	0	0	0	0	Fusarium216
OG0001441	0	0	0	0	0	0	Fusarium216
OG0001442	14.0525886228033	0	0	0	0	0	Fusarium216
OG0001443	0	0	0	0	0	0	Fusarium216
OG0001447	0	0	0	0	0	0	Fusarium216
OG0001448	0	0	0	6.92067818204876	0	0	Fusarium216
OG0001449	0	0	0	0	0	0	Fusarium216
OG0001450	0	0	0	0	0	0	Fusarium216
OG0001454	0	0	0	0	0	0	Fusarium216
OG0001455	0	4.89918635719496	0	0	0	11.4099599086731	Fusarium216
OG0001457	0	0	0	0	0	0	Fusarium216
OG0001458	0	0	0	7.94596383864857	0	0	Fusarium216
OG0001461	0	0	0	0	0	0	Fusarium216
OG0001462	0	0	0	0	0	0	Fusarium216
OG0001465	0	0	0	0	0	0	Fusarium216
OG0001467	0	0	0	0	0	0	Fusarium216
OG0001468	0	0	0	0	0	0	Fusarium216
OG0001469	0	0	0	0	0	0	Fusarium216
OG0001470	0	0	0	0	0	0	Fusarium216
OG0001471	0	0	0	0	0	0	Fusarium216
OG0001474	0	0	0	0	0	0	Fusarium216
OG0001475	0	0	0	0	0	0	Fusarium216
OG0001477	0	0	0	0	0	0	Fusarium216
OG0001480	0	13.6477334236145	0	4.10114262639926	0	0	Fusarium216
OG0001487	0	0	0	0	0	0	Fusarium216
OG0001488	0	0	0	0	0	0	Fusarium216
OG0001489	0	0	0	0	0	0	Fusarium216
OG0001490	0	0	0	0	0	0	Fusarium216
OG0001491	0	0	0	0	0	0	Fusarium216
OG0001492	0	0	5.36317660085578	0	0	0	Fusarium216
OG0001493	0	11.8980240103306	0	0	20.9636293924492	0	Fusarium216
OG0001494	0	0	0	0	0	0	Fusarium216
OG0001495	0	0	14.0783385772464	0	0	0	Fusarium216
OG0001497	0	0	0	0	0	0	Fusarium216
OG0001499	1.35992793123902	0	0	0	0	0	Fusarium216
OG0001504	0	0	0	0	0	0	Fusarium216
OG0001505	0	0	0	0	0	0	Fusarium216
OG0001506	0	7.69872141844922	0	0	0	0	Fusarium216
OG0001507	0	0	0	0	0	0	Fusarium216
OG0001508	0	0	0	0	0	0	Fusarium216
OG0001509	0	0	0	0	0	0	Fusarium216
OG0001510	0	0	0	0	0	0	Fusarium216
OG0001511	0	0	0	0	0	0	Fusarium216
OG0001513	0	0	0	0	0	0	Fusarium216
OG0001515	0	0	0	0	0	0	Fusarium216
OG0001517	0	0	0	0	0	0	Fusarium216
OG0001518	0	0	0	0.768964242449862	0	0	Fusarium216
OG0001519	0	0	0	0	0	0	Fusarium216
OG0001520	0	0	38.8830303562044	0	0	524.85815579896	Fusarium216
OG0001521	0	0	0	0	0	0	Fusarium216
OG0001523	0	2.79953506125426	18.1007210278883	0	0	0	Fusarium216
OG0001528	0	0	0	0	0	0	Fusarium216
OG0001529	0	0	0	0	0	0	Fusarium216
OG0001532	0	0	0	0	0	0	Fusarium216
OG0001533	0	0	0	0	0	0	Fusarium216
OG0001535	8.15956758743414	0	0	7.17699959619871	0	0	Fusarium216
OG0001536	0	0	0	0	0	0	Fusarium216
OG0001538	0	0	0	0	0	0	Fusarium216
OG0001542	23.1187748310634	23.7960480206612	16.7599268776743	39.9861406073928	20.9636293924492	3491.44773205395	Fusarium216
OG0001548	0	0	0	0	0	0	Fusarium216
OG0001549	0	0	0	0	0	0	Fusarium216
OG0001550	0	0	0	0	0	0	Fusarium216
OG0001552	0	0	0	0	0	0	Fusarium216
OG0001554	0	0	0	0	0	0	Fusarium216
OG0001555	0	0	0	0	0	0	Fusarium216
OG0001556	0	0	0	0	0	0	Fusarium216
OG0001557	0	0	0	0	0	0	Fusarium216
OG0001562	0	0	0	11.7907850508979	0	0	Fusarium216
OG0001564	0	0	0	0	0	0	Fusarium216
OG0001566	0	0	0	0	0	0	Fusarium216
OG0001567	0	0	0	0	0	0	Fusarium216
OG0001568	0	0	0	0	0	0	Fusarium216
OG0001570	0	0	0	0	0	0	Fusarium216
OG0001571	0	0	0	0	0	0	Fusarium216
OG0001572	0	0	0	0	0	0	Fusarium216
OG0001573	0	0	0	0	0	0	Fusarium216
OG0001574	0	0	0	0	0	0	Fusarium216
OG0001575	0	0	0	0	0	0	Fusarium216
OG0001576	0	0	0	0	0	0	Fusarium216
OG0001577	0	0	0	0	0	0	Fusarium216
OG0001578	0	0	0	0	0	0	Fusarium216
OG0001579	0	0	0	0	0	0	Fusarium216
OG0001580	0	0	0	0	0	0	Fusarium216
OG0001584	0	0	0	0	0	0	Fusarium216
OG0001586	0	0	0	0	0	0	Fusarium216
OG0001587	0	0	0	0	0	0	Fusarium216
OG0001588	0	0	0	0	0	0	Fusarium216
OG0001589	0	0	0	0	0	0	Fusarium216
OG0001592	0	0	0	0	0	0	Fusarium216
OG0001593	0	0	0	0	0	0	Fusarium216
OG0001594	0	0	0	0	0	0	Fusarium216
OG0001595	0	0	0	0	0	0	Fusarium216
OG0001598	0	0	27.4862800793859	3.58849979809936	10.4818146962246	0	Fusarium216
OG0001599	0	0	0	0	0	0	Fusarium216
OG0001601	0	0	0	0	0	0	Fusarium216
OG0001606	0	0	0	0	0	0	Fusarium216
OG0001607	0	0	0	21.2746773744462	20.9636293924492	0	Fusarium216
OG0001608	0	0	0	0	0	0	Fusarium216
OG0001609	0	0	0	0	0	0	Fusarium216
OG0001610	0	0	0	0	0	0	Fusarium216
OG0001611	0	0	0	0	0	0	Fusarium216
OG0001614	22.2121562102374	0	0	5.89539252544894	0	0	Fusarium216
OG0001615	0	0	0	3.07585696979945	0	0	Fusarium216
OG0001621	0	0	0	0	0	0	Fusarium216
OG0001624	0	0	0	0	0	0	Fusarium216
OG0001626	0	0	0	0	0	0	Fusarium216
OG0001629	0	0	0	0	0	0	Fusarium216
OG0001630	0	0	0	0	0	0	Fusarium216
OG0001631	0	0	0	0	0	0	Fusarium216
OG0001636	0	0	0	0	0	0	Fusarium216
OG0001637	0	0	0	0	0	0	Fusarium216
OG0001639	0	0	0	0	0	0	Fusarium216
OG0001640	0	0	0	0	0	0	Fusarium216
OG0001642	0	0	0	0	0	0	Fusarium216
OG0001645	0	0	0	0	0	0	Fusarium216
OG0001647	0	0	0	0	0	0	Fusarium216
OG0001648	0	0	0	0	0	0	Fusarium216
OG0001649	0	0	0	0	0	0	Fusarium216
OG0001650	0	0	0	0	0	0	Fusarium216
OG0001651	0	0	0	0	0	0	Fusarium216
OG0001653	30.8250331080846	10.1483145970467	27.4862800793859	7.94596383864857	0	0	Fusarium216
OG0001654	0	0	0	0	0	0	Fusarium216
OG0001655	0	0	0	0	0	0	Fusarium216
OG0001656	0	0	0	0	0	0	Fusarium216
OG0001658	0	0	0	0	0	0	Fusarium216
OG0001659	0	0	22.7935005536371	0	0	0	Fusarium216
OG0001660	0	0	0	0	0	0	Fusarium216
OG0001662	0	0	0	0	0	0	Fusarium216
OG0001666	0	0	0	0	0	0	Fusarium216
OG0001667	0	0	0	0	0	0	Fusarium216
OG0001668	24.0253934518894	1.39976753062713	0	5.89539252544894	20.9636293924492	0	Fusarium216
OG0001669	0	46.8922122760089	0	0	0	0	Fusarium216
OG0001673	0	0	0	0	0	0	Fusarium216
OG0001675	0	0	0	0	0	0	Fusarium216
OG0001678	65.2765406994732	42.6929096841275	0	32.2964981828942	0	0	Fusarium216
OG0001679	0	0	0	0	0	0	Fusarium216
OG0001682	0	0	0	0	0	0	Fusarium216
OG0001683	0	0	0	0	0	0	Fusarium216
OG0001684	0	0	0	0	0	0	Fusarium216
OG0001685	0	0	0	0	0	0	Fusarium216
OG0001687	0	0	0	0	0	0	Fusarium216
OG0001688	0	0	0	0	0	0	Fusarium216
OG0001689	0	0	0	0	0	0	Fusarium216
OG0001694	0	0	0	0	0	0	Fusarium216
OG0001697	0	0	0	0	0	0	Fusarium216
OG0001700	0	0	0	0	0	0	Fusarium216
OG0001701	0	0	0	0	0	0	Fusarium216
OG0001702	0	0	0	0	0	0	Fusarium216
OG0001703	0	0	0	0	0	0	Fusarium216
OG0001704	0	0	0	0	0	0	Fusarium216
OG0001705	0	0	0	0	0	0	Fusarium216
OG0001706	0	0	0	0	0	0	Fusarium216
OG0001707	0	0	0	7.68964242449862	0	0	Fusarium216
OG0001708	0	0	0	0	0	0	Fusarium216
OG0001709	0	0	0	0	0	0	Fusarium216
OG0001710	0	0	0	0	0	0	Fusarium216
OG0001713	0	0	0	0	0	0	Fusarium216
OG0001715	0	0	0	0	0	0	Fusarium216
OG0001716	0	0	0	0.256321414149954	0	0	Fusarium216
OG0001717	0	0	0	0	0	0	Fusarium216
OG0001719	0	0	24.804691778958	0	0	0	Fusarium216
OG0001722	0	0	0	0	0	0	Fusarium216
OG0001727	0	0	0	0	0	0	Fusarium216
OG0001728	0	0	0	0	0	0	Fusarium216
OG0001729	0	0	0	0	0	0	Fusarium216
OG0001730	0	0	0	0	0	0	Fusarium216
OG0001731	0	0	0	0	0	0	Fusarium216
OG0001732	0	0	0	0	0	0	Fusarium216
OG0001736	0	0	0	0	0	0	Fusarium216
OG0001737	0	0	0	0	0	0	Fusarium216
OG0001738	0	0	0	0	0	0	Fusarium216
OG0001742	0	0	0	0	0	0	Fusarium216
OG0001744	0	0	0	0	0	0	Fusarium216
OG0001748	54.397117249561	13.9976753062713	0	31.5275339404443	0	11.4099599086731	Fusarium216
OG0001749	0	0	0	0	3060.68989129759	11.4099599086731	Fusarium216
OG0001751	0	0	0	0	0	0	Fusarium216
OG0001755	0	0	42.2350157317393	0	0	0	Fusarium216
OG0001757	0	0	0	0	0	0	Fusarium216
OG0001758	0	0	0	0	0	0	Fusarium216
OG0001759	0	0	20.1119122532092	0	0	0	Fusarium216
OG0001761	10.8794234499122	0	20.7823093283161	14.8666420206973	0	11.4099599086731	Fusarium216
OG0001767	0	0	0	0	0	0	Fusarium216
OG0001770	0	0	0	9.22757090939834	0	0	Fusarium216
OG0001771	0	0	0	0	0	0	Fusarium216
OG0001773	21.3055375894114	16.7972103675256	48.268589407702	4.61378545469917	10.4818146962246	0	Fusarium216
OG0001774	0	0	0	0	0	0	Fusarium216
OG0001776	0	0	0	0	0	0	Fusarium216
OG0001781	0	2.0996512959407	0	0	0	0	Fusarium216
OG0001787	0	0	0	0	0	0	Fusarium216
OG0001789	0	0	0	7.94596383864857	0	22.8199198173461	Fusarium216
OG0001793	0	0	0	0	0	0	Fusarium216
OG0001794	0	0	0	0	0	0	Fusarium216
OG0001795	0	0	0	0	0	0	Fusarium216
OG0001796	0	0	0	12.3034278791978	0	0	Fusarium216
OG0001797	0	0	0	0	0	0	Fusarium216
OG0001800	0	0	0	0	0	0	Fusarium216
OG0001801	0	0	0	0	0	0	Fusarium216
OG0001803	0	0	0	0	0	0	Fusarium216
OG0001805	0	0	0	0	0	0	Fusarium216
OG0001806	0	0	0	0	0	0	Fusarium216
OG0001808	0	0	0	0	0	0	Fusarium216
OG0001810	0	0	0	0	0	0	Fusarium216
OG0001812	0	0	0	0	0	0	Fusarium216
OG0001813	0	0	0	0	0	0	Fusarium216
OG0001814	0	0	0	0	0	0	Fusarium216
OG0001815	0	0	0	0	0	0	Fusarium216
OG0001817	4.07978379371707	0	26.1454859291719	0	0	0	Fusarium216
OG0001818	0	0	0	0	0	0	Fusarium216
OG0001819	0	0	0	0	0	0	Fusarium216
OG0001820	0	5.94901200516531	0	0	0	0	Fusarium216
OG0001821	0	0	0	0	0	0	Fusarium216
OG0001822	0	0	0	0	0	0	Fusarium216
OG0001824	0	0	0	0	0	0	Fusarium216
OG0001825	0	0	0	0	0	0	Fusarium216
OG0001826	0	0	0	0	0	0	Fusarium216
OG0001828	0	0	0	0	0	0	Fusarium216
OG0001829	0	0	0	9.74021373769825	0	0	Fusarium216
OG0001830	0	0	0	0	0	0	Fusarium216
OG0001832	0	0	0	0	0	0	Fusarium216
OG0001833	0	0	0	0	0	0	Fusarium216
OG0001834	0	0	0	0	0	0	Fusarium216
OG0001835	0	0	0	0	0	0	Fusarium216
OG0001836	0	0	0	0	0	0	Fusarium216
OG0001837	0	0	0	0	0	0	Fusarium216
OG0001839	0	0	0	0	0	0	Fusarium216
OG0001840	0	0	0	0	0	0	Fusarium216
OG0001842	0	0	0	0	0	0	Fusarium216
OG0001843	0	0	0	0	0	0	Fusarium216
OG0001846	0	0	0	0	0	0	Fusarium216
OG0001847	0	0	0	0	0	0	Fusarium216
OG0001852	0	0	0	0	0	0	Fusarium216
OG0001854	0	0	0	0	0	0	Fusarium216
OG0001856	0	0	0	0	0	0	Fusarium216
OG0001858	9.51949551867317	0	0	0.256321414149954	0	0	Fusarium216
OG0001859	0	0	0	0	0	0	Fusarium216
OG0001862	0	0	0	0	0	0	Fusarium216
OG0001870	0	0	0	0	0	0	Fusarium216
OG0001871	0	0	0	0	0	0	Fusarium216
OG0001875	0	0	0	0	0	0	Fusarium216
OG0001876	0	0	0	0	0	0	Fusarium216
OG0001881	0	0	0	0	0	0	Fusarium216
OG0001882	0	0	0	0	0	0	Fusarium216
OG0001883	0	0	0	0	0	0	Fusarium216
OG0001886	0	0	0	0	0	0	Fusarium216
OG0001892	0	0	0	0	0	0	Fusarium216
OG0001896	0	0	0	0	0	0	Fusarium216
OG0001898	0	0	0	0	0	0	Fusarium216
OG0001899	0	0	0	0	0	0	Fusarium216
OG0001900	7.25294896660813	7.34877953579244	0	0	0	0	Fusarium216
OG0001903	0	5.24912823985174	0	0	0	0	Fusarium216
OG0001905	0	0	0	0	0	0	Fusarium216
OG0001909	0	0	0	0	0	0	Fusarium216
OG0001910	0	0	0	0	0	0	Fusarium216
OG0001911	31.2783424184976	46.1923285106953	0	92.7883519222833	62.8908881773477	11.4099599086731	Fusarium216
OG0001912	0	0	0	0	0	0	Fusarium216
OG0001914	0	0	0	0	0	0	Fusarium216
OG0001915	0	0	0	0	0	0	Fusarium216
OG0001917	0	0	0	0	0	0	Fusarium216
OG0001918	0	0.699883765313565	7.3743678261767	0	0	0	Fusarium216
OG0001920	0	0	0	0	0	0	Fusarium216
OG0001921	0	0	0	0	0	0	Fusarium216
OG0001922	0	0	0	0	0	0	Fusarium216
OG0001923	0	0	0	0	0	0	Fusarium216
OG0001924	0	0	0	0	0	0	Fusarium216
OG0001925	0	0	0	0	0	0	Fusarium216
OG0001926	0	0	0	0	0	0	Fusarium216
OG0001927	0	0	0	0	0	0	Fusarium216
OG0001928	0	0	0	0	0	0	Fusarium216
OG0001929	0	0	0	0	0	0	Fusarium216
OG0001932	0	0	0	0	0	0	Fusarium216
OG0001933	0	0	0	0	0	0	Fusarium216
OG0001935	0	0	0	0.256321414149954	0	0	Fusarium216
OG0001936	0	0	0	0	0	0	Fusarium216
OG0001937	0	0	0	0	0	0	Fusarium216
OG0001938	0	0	0	0	0	0	Fusarium216
OG0001939	0	0	0	0	0	0	Fusarium216
OG0001941	6.79963965619512	0	0	0	0	0	Fusarium216
OG0001942	0	0	0	0	0	0	Fusarium216
OG0001943	21.7588468998244	0	0	0	0	0	Fusarium216
OG0001944	0	0	0	0	0	0	Fusarium216
OG0001946	0	0	0	0	0	0	Fusarium216
OG0001950	0	0	0	0	0	0	Fusarium216
OG0001953	0	0	0	0	0	0	Fusarium216
OG0001955	0	0	0	0	0	0	Fusarium216
OG0001959	0	0	0	0	0	0	Fusarium216
OG0001960	0	0	0	0	0	0	Fusarium216
OG0001961	0	0	0	0	0	0	Fusarium216
OG0001963	0.906618620826016	0	0	0	0	0	Fusarium216
OG0001964	0	0	0	0	0	0	Fusarium216
OG0001965	0	0	0	0	0	0	Fusarium216
OG0001967	0	0	0	0	0	0	Fusarium216
OG0001972	0	17.8470360154959	22.1231034785301	23.3252486876458	0	0	Fusarium216
OG0001976	0	0	0	0	0	0	Fusarium216
OG0001977	0	0	0	0	0	0	Fusarium216
OG0001983	0	9.09848894907635	0	0	0	0	Fusarium216
OG0001984	0	0	0	0	0	0	Fusarium216
OG0001985	0	0	0	0	0	0	Fusarium216
OG0001987	0	0	0	7.68964242449862	0	0	Fusarium216
OG0001988	0	0	0	0	0	0	Fusarium216
OG0001990	0	0	0	0	0	0	Fusarium216
OG0001995	0	0	0	0	0	0	Fusarium216
OG0002002	0	0	0	0	0	0	Fusarium216
OG0002003	0	0	0	0	0	0	Fusarium216
OG0002004	0	0	0	0	0	0	Fusarium216
OG0002015	14.5058979332163	18.8968616634663	22.1231034785301	19.9930703036964	20.9636293924492	0	Fusarium216
OG0002016	0	0	20.1119122532092	0	0	0	Fusarium216
OG0002017	0	0	0	0	0	0	Fusarium216
OG0002020	0	0	0	0	0	0	Fusarium216
OG0002021	0	0	0	0	0	0	Fusarium216
OG0002025	9.97280482908618	0	0	0	0	0	Fusarium216
OG0002026	0	0	0	0	0	0	Fusarium216
OG0002028	0	0	0	0	0	0	Fusarium216
OG0002032	0	0	0	0	0	0	Fusarium216
OG0002034	0	0	26.8158830042789	0	0	0	Fusarium216
OG0002039	0	0	0	0	0	0	Fusarium216
OG0002040	0	0	0	0	0	0	Fusarium216
OG0002041	0	0	0	0	0	0	Fusarium216
OG0002042	0	0	0	0	0	0	Fusarium216
OG0002043	0	0	0	0	0	0	Fusarium216
OG0002046	0	0	0	0	0	0	Fusarium216
OG0002047	0	0	0	0	0	0	Fusarium216
OG0002048	0	0	0	0	0	0	Fusarium216
OG0002049	0	0	0	0	0	0	Fusarium216
OG0002051	0	0.699883765313565	0	0.256321414149954	0	2293.40194164328	Fusarium216
OG0002053	0	0	0	0	0	0	Fusarium216
OG0002054	0	0	0	0	0	0	Fusarium216
OG0002055	0	0	0	0	0	0	Fusarium216
OG0002056	4.07978379371707	0	0	8.71492808109844	0	0	Fusarium216
OG0002057	0	0	0	0	0	0	Fusarium216
OG0002058	0	5.24912823985174	0	18.4551418187967	0	0	Fusarium216
OG0002059	0	0	0	0	0	0	Fusarium216
OG0002060	0	0	0	0	0	0	Fusarium216
OG0002061	0	0	0	0	0	0	Fusarium216
OG0002062	0	0	0	0	0	0	Fusarium216
OG0002063	0	0	0	0	0	0	Fusarium216
OG0002064	0	0	0	0	0	0	Fusarium216
OG0002065	0	0	0	0	0	0	Fusarium216
OG0002066	0	0	0	0	0	0	Fusarium216
OG0002067	0	0	0	0	0	0	Fusarium216
OG0002070	0	0	0	0	0	0	Fusarium216
OG0002074	0	0	0	0	0	0	Fusarium216
OG0002075	0	0	0	0	0	0	Fusarium216
OG0002076	0	0	0	0	0	0	Fusarium216
OG0002080	0	0	0	0	0	0	Fusarium216
OG0002081	0	0	0	0	0	0	Fusarium216
OG0002082	0	0	0	0	0	0	Fusarium216
OG0002083	0	0	0	0	0	0	Fusarium216
OG0002084	0	0	0	0	0	0	Fusarium216
OG0002085	0	0	0	0	0	0	Fusarium216
OG0002086	24.9320120727154	2.79953506125426	0	0	0	0	Fusarium216
OG0002087	0	0	0	0	0	0	Fusarium216
OG0002088	0	0	0	0	0	0	Fusarium216
OG0002090	0	0	0	3.58849979809936	0	0	Fusarium216
OG0002092	0	0	0	0	0	0	Fusarium216
OG0002093	0	0	0	0	0	0	Fusarium216
OG0002095	0	0	0	0	0	0	Fusarium216
OG0002097	0	0	0	0	0	0	Fusarium216
OG0002101	0	0	0	0	0	0	Fusarium216
OG0002102	0	0	0	0	0	0	Fusarium216
OG0002106	22.2121562102374	0.699883765313565	0	0	607.945252381028	0	Fusarium216
OG0002114	0	0	0	0	0	0	Fusarium216
OG0002115	0	0	0	0	31.4454440886739	3651.18717077538	Fusarium216
OG0002117	0	0	0	0	0	0	Fusarium216
OG0002119	0	0	0	0	0	0	Fusarium216
OG0002120	0	0	0	0	0	0	Fusarium216
OG0002121	33.0915796601496	0	14.0783385772464	6.6643567678988	20.9636293924492	1939.69318447442	Fusarium216
OG0002122	0	0	0	0	0	0	Fusarium216
OG0002128	0	0	0	0	0	0	Fusarium216
OG0002130	0	0	0	0	0	0	Fusarium216
OG0002131	0	0	0	0	0	0	Fusarium216
OG0002132	0	0	0	0	0	0	Fusarium216
OG0002133	0	0	0	0	0	0	Fusarium216
OG0002136	0	20.996512959407	0	0	0	0	Fusarium216
OG0002137	0	0	0	0	0	0	Fusarium216
OG0002138	0	0	0	0	0	0	Fusarium216
OG0002139	0	0	0	0	0	0	Fusarium216
OG0002140	0	0	0	0	0	0	Fusarium216
OG0002143	0	0	0	0	0	0	Fusarium216
OG0002144	0	0	36.8718391308835	0.256321414149954	0	0	Fusarium216
OG0002145	0	0	0	0	0	0	Fusarium216
OG0002147	0	0	0	0	0	0	Fusarium216
OG0002152	0	0	0	0	0	0	Fusarium216
OG0002154	9.06618620826016	14.3476171889281	0	2.56321414149954	0	0	Fusarium216
OG0002157	0	0	0	0	0	0	Fusarium216
OG0002159	0	0	0	0	0	0	Fusarium216
OG0002160	0	0	0	0	0	0	Fusarium216
OG0002161	0	0	0	0	0	0	Fusarium216
OG0002162	0	0	0	0	0	0	Fusarium216
OG0002164	0	0	0	0	0	0	Fusarium216
OG0002165	4.07978379371707	0	35.5310449806695	0	0	0	Fusarium216
OG0002167	0	0	0	0	0	0	Fusarium216
OG0002169	0	0	0	0	0	0	Fusarium216
OG0002172	0	0	0	0	0	0	Fusarium216
OG0002174	77.0625827702114	0	0	0	20.9636293924492	0	Fusarium216
OG0002175	0	0	0	0	0	0	Fusarium216
OG0002178	0	28.3452924951994	0	0	10.4818146962246	1677.26410657494	Fusarium216
OG0002180	0	0	0	0	0	0	Fusarium216
OG0002181	0	0	0	0	0	0	Fusarium216
OG0002182	82.0489851847545	1.04982564797035	27.4862800793859	26.9137484857452	2243.10834499207	0	Fusarium216
OG0002183	0	0	0	0	0	0	Fusarium216
OG0002184	0	0	0	0	0	0	Fusarium216
OG0002185	0	0	14.7487356523534	0	0	0	Fusarium216
OG0002186	0	0	0	0	0	0	Fusarium216
OG0002193	0	0	0	0	0	0	Fusarium216
OG0002194	0	0	0	0	0	0	Fusarium216
OG0002196	0	0	10.7263532017116	0	0	0	Fusarium216
OG0002197	0	0	0	0	0	0	Fusarium216
OG0002199	0	0	0	0	0	0	Fusarium216
OG0002201	0	0	0	0	0	0	Fusarium216
OG0002203	0	0	0	0	0	0	Fusarium216
OG0002204	0	0	0	0	0	0	Fusarium216
OG0002205	0	0	0	0	0	0	Fusarium216
OG0002206	0	0	0	0	0	0	Fusarium216
OG0002207	0	0	0	0	0	0	Fusarium216
OG0002208	0	0	0	0	0	0	Fusarium216
OG0002212	0	0	0	0	0	0	Fusarium216
OG0002213	0	0	0	0	0	0	Fusarium216
OG0002214	0	0	0	0	0	0	Fusarium216
OG0002216	0	0	0	0	0	0	Fusarium216
OG0002221	0	0	0	0	0	0	Fusarium216
OG0002223	0	0	0	0	0	0	Fusarium216
OG0002226	0	0	0	0	0	0	Fusarium216
OG0002228	0	0	10.7263532017116	0	0	0	Fusarium216
OG0002231	0	0	0	0	0	0	Fusarium216
OG0002232	0	0	0	0	0	0	Fusarium216
OG0002238	0	0	0	0	0	0	Fusarium216
OG0002239	0	0	0	0	0	0	Fusarium216
OG0002245	0	0	81.7884431630506	8.71492808109844	0	0	Fusarium216
OG0002246	0	0	0	0	0	0	Fusarium216
OG0002254	0	0	0	0	0	0	Fusarium216
OG0002255	0	0	0	0	0	0	Fusarium216
OG0002261	0	0	0	0	0	0	Fusarium216
OG0002265	0	0	0	0	0	0	Fusarium216
OG0002266	0	0	0	0	0	0	Fusarium216
OG0002267	0	0	0	0	0	0	Fusarium216
OG0002268	0	0	0	2.30689272734959	0	0	Fusarium216
OG0002269	0	0	0	0	0	0	Fusarium216
OG0002271	0	0	0	0	0	0	Fusarium216
OG0002273	0	0	0	0	0	0	Fusarium216
OG0002274	0	0	0	0	0	0	Fusarium216
OG0002281	22.2121562102374	10.8481983623603	0	22.5562844451959	0	0	Fusarium216
OG0002284	0	0	0	4.35746404054922	0	0	Fusarium216
OG0002287	0	0	0	0	0	0	Fusarium216
OG0002288	0	0	0	0	0	0	Fusarium216
OG0002289	0	0	0	0	0	0	Fusarium216
OG0002290	0	0	0	0	0	0	Fusarium216
OG0002291	0	0	0	0	0	0	Fusarium216
OG0002292	0	0	0	0	0	0	Fusarium216
OG0002297	0	0	0	0	0	0	Fusarium216
OG0002298	0	0	0	0	0	0	Fusarium216
OG0002300	19.0389910373463	26.2456411992587	0	0	0	3377.34813296722	Fusarium216
OG0002303	0	0	0	5.12642828299908	0	0	Fusarium216
OG0002308	0	0	0	0	0	0	Fusarium216
OG0002309	0	0	0	16.660891919747	0	0	Fusarium216
OG0002319	29.4651051768455	16.097326602212	0	14.0976777782475	0	11.4099599086731	Fusarium216
OG0002323	0	0	0	0	0	0	Fusarium216
OG0002325	0	0	0	0	0	0	Fusarium216
OG0002327	0	0	0	15.1229634348473	0	0	Fusarium216
OG0002330	0	0	0	0	0	0	Fusarium216
OG0002332	0	0	0	0	0	0	Fusarium216
OG0002336	0	0	0	0	0	0	Fusarium216
OG0002337	0	0	0	0	0	0	Fusarium216
OG0002338	0	0	0	0	0	0	Fusarium216
OG0002339	0	0	0	0	0	0	Fusarium216
OG0002340	0	0	0	0	0	0	Fusarium216
OG0002341	0	0	0	0	0	0	Fusarium216
OG0002342	0	0	0	0	0	0	Fusarium216
OG0002343	0	0	0	0	0	0	Fusarium216
OG0002349	0	0	0	0	0	0	Fusarium216
OG0002351	0	0	0	0	0	0	Fusarium216
OG0002352	0	0	0	0	0	0	Fusarium216
OG0002353	0	0	0	0	0	0	Fusarium216
OG0002354	5.89302103536911	0	0	0	0	11.4099599086731	Fusarium216
OG0002356	0	0	0	0	0	0	Fusarium216
OG0002358	0	0	0	0	0	0	Fusarium216
OG0002359	0	0	0	0	0	0	Fusarium216
OG0002361	0	0	0	0	0	0	Fusarium216
OG0002366	0	0	0	0	0	0	Fusarium216
OG0002367	0	0	0	0	0	0	Fusarium216
OG0002369	0	0	0	0	0	0	Fusarium216
OG0002370	0	0	0	0	0	0	Fusarium216
OG0002372	0	0	0	0	0	0	Fusarium216
OG0002373	0	10.4982564797035	0	0	0	0	Fusarium216
OG0002374	0	0	0	0	0	0	Fusarium216
OG0002376	0	0	0	0	0	0	Fusarium216
OG0002377	0	0	0	0	0	0	Fusarium216
OG0002380	0	0	0	0	0	0	Fusarium216
OG0002384	0	0	0	0	0	0	Fusarium216
OG0002387	0	0	0	0	0	0	Fusarium216
OG0002388	0	0	0	0	0	0	Fusarium216
OG0002389	0	0	0	0	0	0	Fusarium216
OG0002392	0	0	0	0	0	0	Fusarium216
OG0002393	0	5.59907012250852	0	1.02528565659982	10.4818146962246	0	Fusarium216
OG0002394	0	0	0	0	0	0	Fusarium216
OG0002397	0	0	0	0	0	0	Fusarium216
OG0002398	0	10.8481983623603	0	0	0	0	Fusarium216
OG0002403	0	0	0	0	0	0	Fusarium216
OG0002404	0	0	0	0	0	0	Fusarium216
OG0002406	0	0	0	0	0	0	Fusarium216
OG0002408	0	0	0	0	0	0	Fusarium216
OG0002411	0	3.84936070922461	34.8606479055626	0	0	0	Fusarium216
OG0002412	0	0	0	0	0	0	Fusarium216
OG0002413	0	0	0	0	0	0	Fusarium216
OG0002414	0	0	0	0	0	0	Fusarium216
OG0002419	0	0	0	0	0	0	Fusarium216
OG0002420	28.5584865560195	0	0	7.17699959619871	0	0	Fusarium216
OG0002423	0	0	0	0	0	0	Fusarium216
OG0002426	0	0	0	0	0	0	Fusarium216
OG0002429	19.9456096581724	0	0	0	0	0	Fusarium216
OG0002430	0	0	0	0	0	0	Fusarium216
OG0002433	0	0	0	0	0	0	Fusarium216
OG0002434	54.397117249561	38.1436652095893	222.571828935515	28.9643197989448	31.4454440886739	11.4099599086731	Fusarium216
OG0002438	0	0	0	0	0	0	Fusarium216
OG0002439	0	6.29895388782209	0	0	0	0	Fusarium216
OG0002442	0	0	0	0	0	0	Fusarium216
OG0002449	0	0	0	0	0	0	Fusarium216
OG0002452	0	0	0	0	0	0	Fusarium216
OG0002453	0	0	0	0	0	0	Fusarium216
OG0002462	0	14.6975590715849	0	0	0	0	Fusarium216
OG0002465	0	0	0	0	0	0	Fusarium216
OG0002469	0	0	0	0	0	0	Fusarium216
OG0002471	0	0	0	0	0	0	Fusarium216
OG0002473	0	0	0	0	0	0	Fusarium216
OG0002478	0	0	0	0	0	0	Fusarium216
OG0002482	0	6.64889577047887	0	0	0	0	Fusarium216
OG0002485	0	8.39860518376279	18.7711181029952	0	0	0	Fusarium216
OG0002487	0	0	0	0	0	0	Fusarium216
OG0002489	0	0	0	0	0	0	Fusarium216
OG0002491	0	0	0	0	0	0	Fusarium216
OG0002492	0	0	6.70397075106972	0	0	0	Fusarium216
OG0002493	0	0	0	0	0	0	Fusarium216
OG0002494	14.0525886228033	28.6952343778562	0	0	0	0	Fusarium216
OG0002495	0	0	0	0	0	0	Fusarium216
OG0002499	0	0	0	0	0	0	Fusarium216
OG0002501	0	0	0	0	0	0	Fusarium216
OG0002505	0	0	0	11.5344636367479	0	0	Fusarium216
OG0002506	0	0	0	0	0	0	Fusarium216
OG0002508	0	0	0	0	0	0	Fusarium216
OG0002511	0	0	0	0	0	0	Fusarium216
OG0002513	0	0	0	0	0	0	Fusarium216
OG0002515	0	0	0	0	0	0	Fusarium216
OG0002516	0	0	0	0	0	0	Fusarium216
OG0002517	0	0	0	0	0	0	Fusarium216
OG0002520	0	0	0	0	0	0	Fusarium216
OG0002521	0	3.14947694391104	0	0	0	0	Fusarium216
OG0002523	0	0	0	0	0	0	Fusarium216
OG0002525	0	0	0.670397075106972	0	0	0	Fusarium216
OG0002527	0	0	0	0	0	0	Fusarium216
OG0002528	0	0	0	0	0	0	Fusarium216
OG0002529	0	0	0	0	0	0	Fusarium216
OG0002530	0	0	0	0	0	0	Fusarium216
OG0002531	0	0	0	0	0	0	Fusarium216
OG0002532	0	0	0	0	0	0	Fusarium216
OG0002533	0	0	0	0	0	0	Fusarium216
OG0002542	0	0	0	0	0	0	Fusarium216
OG0002543	0	0	0	0	0	0	Fusarium216
OG0002545	0	0	0	0	0	0	Fusarium216
OG0002548	0	0	0	5.63907111129899	0	0	Fusarium216
OG0002549	0	0	0	0	0	0	Fusarium216
OG0002553	0	0	0	0	0	0	Fusarium216
OG0002554	0	0	0	0	0	0	Fusarium216
OG0002555	8.61287689784715	0	0	0	0	0	Fusarium216
OG0002556	0	0	0	0	0	0	Fusarium216
OG0002557	0	0	0	0	0	0	Fusarium216
OG0002559	0	0	0	0	0	0	Fusarium216
OG0002561	0	0	0	0	0	0	Fusarium216
OG0002565	0	0	0	0	0	0	Fusarium216
OG0002566	0	6.64889577047887	0	0	0	0	Fusarium216
OG0002567	0	0	0	0	0	0	Fusarium216
OG0002570	0	6.64889577047887	0	0	0	0	Fusarium216
OG0002578	0	0	0	0	0	0	Fusarium216
OG0002581	0	0	0	12.3034278791978	0	0	Fusarium216
OG0002582	16.3191351748683	9.09848894907635	19.4415151781022	0	0	0	Fusarium216
OG0002583	0	4.19930259188139	0	0	1142.51780188848	11.4099599086731	Fusarium216
OG0002587	0	5.59907012250852	0	0	0	0	Fusarium216
OG0002589	0	0	0	0	0	0	Fusarium216
OG0002595	0	0	0	0	0	0	Fusarium216
OG0002598	0	0	0	0	0	0	Fusarium216
OG0002601	0	0	0	0	0	0	Fusarium216
OG0002602	0	0	0	0	0	0	Fusarium216
OG0002603	0	0	17.4303239527813	5.12642828299908	0	2384.68162091267	Fusarium216
OG0002605	0	0	0	0	0	0	Fusarium216
OG0002608	0	0	0	0	0	0	Fusarium216
OG0002610	0	0.349941882656783	0	0	0	0	Fusarium216
OG0002613	0	0	0	0	0	0	Fusarium216
OG0002614	0	0	0	0	0	0	Fusarium216
OG0002615	0	9.79837271438992	0	0	0	0	Fusarium216
OG0002618	0	0	0	0.512642828299908	0	0	Fusarium216
OG0002622	0	0	0	0	0	0	Fusarium216
OG0002624	0	0	0	17.6861775763468	0	0	Fusarium216
OG0002626	0	0	0	2.30689272734959	0	0	Fusarium216
OG0002633	0	0	0	0	0	0	Fusarium216
OG0002635	0	23.4461061380044	0	0	0	22.8199198173461	Fusarium216
OG0002638	0	0	0	0	0	0	Fusarium216
OG0002640	0	0	0	0	0	0	Fusarium216
OG0002641	0	0	0	0	0	0	Fusarium216
OG0002644	0	0	0	0	0	0	Fusarium216
OG0002645	0	0.349941882656783	0	0	0	0	Fusarium216
OG0002650	0	0	0	0	0	0	Fusarium216
OG0002654	0	0	0	0	0	0	Fusarium216
OG0002655	0	0	0	0	0	0	Fusarium216
OG0002656	0	0	0	0	0	0	Fusarium216
OG0002658	0	0	0	0	0	0	Fusarium216
OG0002662	26.7452493143675	0	0	0	0	0	Fusarium216
OG0002665	0	0	0	0	0	0	Fusarium216
OG0002666	0	0	0	1.53792848489972	0	0	Fusarium216
OG0002667	0	0	0	0	1708.53579548461	11.4099599086731	Fusarium216
OG0002669	0	0	0	0	0	0	Fusarium216
OG0002671	0	0	0	0	0	0	Fusarium216
OG0002674	0	6.64889577047887	0	0	0	0	Fusarium216
OG0002675	0	0	0	0	0	0	Fusarium216
OG0002676	0	0	0	18.9677846470966	0	0	Fusarium216
OG0002680	0	0	0	0	0	0	Fusarium216
OG0002686	0	0	0	0	0	0	Fusarium216
OG0002690	0	0	0	0	0	0	Fusarium216
OG0002692	0	4.89918635719496	0	0	0	0	Fusarium216
OG0002705	0	16.7972103675256	38.8830303562044	0	0	1528.93462776219	Fusarium216
OG0002706	0	0	0	0	0	0	Fusarium216
OG0002707	7.25294896660813	24.8458736686316	12.7375444270325	9.74021373769825	20.9636293924492	11.4099599086731	Fusarium216
OG0002717	0	0	0	0	0	0	Fusarium216
OG0002719	0	0	0	0	0	0	Fusarium216
OG0002727	0	0	0	0	0	0	Fusarium216
OG0002730	0	0	0	0	0	0	Fusarium216
OG0002731	0	0	0	0	0	0	Fusarium216
OG0002732	0	0	0	0	0	0	Fusarium216
OG0002734	0	0	0	0	0	0	Fusarium216
OG0002735	0	0	0	0	0	0	Fusarium216
OG0002736	0	12.5979077756442	0	0	0	0	Fusarium216
OG0002737	18.1323724165203	0	0	15.1229634348473	0	0	Fusarium216
OG0002740	0	4.19930259188139	0	5.89539252544894	1907.69027471288	0	Fusarium216
OG0002745	0	0	0	0	0	0	Fusarium216
OG0002746	0	9.44843083173313	20.7823093283161	0.256321414149954	136.26359105092	0	Fusarium216
OG0002747	0	0	0	0	0	0	Fusarium216
OG0002750	0	0	0	0	0	0	Fusarium216
OG0002753	0	0	0	0	31.4454440886739	0	Fusarium216
OG0002756	0	0	0	0	0	0	Fusarium216
OG0002757	0	0	0	0	0	0	Fusarium216
OG0002758	0	0	0	0	0	0	Fusarium216
OG0002766	0	0	0	0	0	0	Fusarium216
OG0002769	0	0	0	0	0	0	Fusarium216
OG0002780	0	0	0	0	0	0	Fusarium216
OG0002781	0	0	0	0	0	0	Fusarium216
OG0002784	0	0	0	0	0	0	Fusarium216
OG0002786	0	0	0	0	0	0	Fusarium216
OG0002787	0	0	0	0	0	0	Fusarium216
OG0002789	0	0	0	0	0	0	Fusarium216
OG0002791	0	0	0	0	0	0	Fusarium216
OG0002795	0	0	0	0	0	0	Fusarium216
OG0002796	0	0	0	0	0	0	Fusarium216
OG0002800	0	0	0	0	0	0	Fusarium216
OG0002802	0	0	0	0	0	0	Fusarium216
OG0002804	0	0	0	0	0	0	Fusarium216
OG0002805	0	0	0	0	0	0	Fusarium216
OG0002806	0	0	0	0	0	0	Fusarium216
OG0002807	0	0	0	0	0	0	Fusarium216
OG0002809	0	0	0	0	0	0	Fusarium216
OG0002810	0	0	0	6.92067818204876	0	11.4099599086731	Fusarium216
OG0002812	0	0	0	0	0	0	Fusarium216
OG0002814	0	0	0	0	0	0	Fusarium216
OG0002815	0	0	0	0	0	0	Fusarium216
OG0002816	0	0	0	0	0	0	Fusarium216
OG0002817	0	0	0	0	0	0	Fusarium216
OG0002818	0	0	0	0	0	0	Fusarium216
OG0002819	0	0	0	0	0	0	Fusarium216
OG0002821	0	0	0	0	0	0	Fusarium216
OG0002822	0	0	0	0	0	0	Fusarium216
OG0002823	0	0	0	0	0	0	Fusarium216
OG0002824	0	0	0	0	0	0	Fusarium216
OG0002825	0	0	0	0	0	0	Fusarium216
OG0002826	0	0	0	0	0	0	Fusarium216
OG0002827	0	0	0	0	0	0	Fusarium216
OG0002828	0	0	0	0	0	0	Fusarium216
OG0002831	0	0	0	0	0	0	Fusarium216
OG0002832	0	0	0	0	0	0	Fusarium216
OG0002833	0	0	0	0	0	0	Fusarium216
OG0002834	0	0	0	0	0	0	Fusarium216
OG0002835	0	0	0	0	0	0	Fusarium216
OG0002836	0	0	0	0	0	0	Fusarium216
OG0002839	0	0	0	0	0	0	Fusarium216
OG0002840	0	0	0	0	0	0	Fusarium216
OG0002841	0	0	0	0	0	0	Fusarium216
OG0002849	0	0	0	0	0	0	Fusarium216
OG0002850	0	0	0	0	0	0	Fusarium216
OG0002854	0	0	0	0	0	0	Fusarium216
OG0002859	0	0	0	0	0	0	Fusarium216
OG0002864	19.9456096581724	0	67.7101045858042	14.0976777782475	0	11.4099599086731	Fusarium216
OG0002865	0	0	0	0	0	0	Fusarium216
OG0002867	0	0	44.2462069570602	0	0	0	Fusarium216
OG0002868	0	0	0	0	0	0	Fusarium216
OG0002869	0	0	0	13.5850349499476	0	0	Fusarium216
OG0002872	0	0	17.4303239527813	0	0	0	Fusarium216
OG0002875	1.35992793123902	0	0	0	0	0	Fusarium216
OG0002879	0	0	0	0	0	0	Fusarium216
OG0002884	0	13.2977915409577	0	0	0	0	Fusarium216
OG0002885	0	4.54924447453818	31.5086625300277	6.15171393959889	2012.50842167513	0	Fusarium216
OG0002887	0	0	0	0	0	0	Fusarium216
OG0002888	0	10.8481983623603	0	2.81953555564949	0	0	Fusarium216
OG0002891	40.7978379371707	26.9455249645723	0	26.4011056574453	0	34.2298797260192	Fusarium216
OG0002894	19.4923003477593	0	0	0	0	0	Fusarium216
OG0002895	0	0	0	0	0	0	Fusarium216
OG0002896	0	7.69872141844922	0	0	0	0	Fusarium216
OG0002900	0	0	0	0	0	0	Fusarium216
OG0002902	0	0	0	0	0	0	Fusarium216
OG0002904	0	11.198140245017	38.8830303562044	6.40803535374885	0	0	Fusarium216
OG0002913	0	0	0	8.97124949524839	0	0	Fusarium216
OG0002922	0	5.24912823985174	0	0	0	0	Fusarium216
OG0002923	0	4.89918635719496	21.4527064034231	10.5091779801481	0	0	Fusarium216
OG0002924	0	0	0	8.20228525279853	0	0	Fusarium216
OG0002930	0	0	0	0	0	0	Fusarium216
OG0002937	0	0	0	0	0	0	Fusarium216
OG0002947	0	0	0	0	0	0	Fusarium216
OG0002948	0	0	0	0	0	0	Fusarium216
OG0002958	0	0	0	0	0	0	Fusarium216
OG0002963	0	0	0	0	0	0	Fusarium216
OG0002964	0	0	0	0	639.390696469702	0	Fusarium216
OG0002969	0	0	0	0	0	0	Fusarium216
OG0002971	0	0	0	4.87010686884912	10.4818146962246	0	Fusarium216
OG0002975	0	0	0	0	0	0	Fusarium216
OG0002977	0	0	0	0	0	0	Fusarium216
OG0002979	0	0	0	0	0	0	Fusarium216
OG0002981	0.453309310413008	20.2966291940934	0	13.0723921216477	0	11.4099599086731	Fusarium216
OG0002983	0	0	0	0	0	0	Fusarium216
OG0002989	26.7452493143675	0	0	0	0	0	Fusarium216
OG0003001	0	0	0	0	0	0	Fusarium216
OG0003004	0	0	0	0.256321414149954	0	0	Fusarium216
OG0003011	0	0	27.4862800793859	0	0	0	Fusarium216
OG0003012	0	6.64889577047887	0	0	0	0	Fusarium216
OG0003014	0	0	0	0	0	0	Fusarium216
OG0003018	0	0	0	0	0	0	Fusarium216
OG0003021	0	0	0	0	0	0	Fusarium216
OG0003023	0	0	0	0	0	0	Fusarium216
OG0003025	0	0	0	0	0	0	Fusarium216
OG0003027	4.98640241454309	0	0	0	0	0	Fusarium216
OG0003029	0	0	0	0	0	0	Fusarium216
OG0003034	0	0	0	0	0	0	Fusarium216
OG0003037	0	0	0	0	0	0	Fusarium216
OG0003039	24.0253934518894	0	0	0	10.4818146962246	11.4099599086731	Fusarium216
OG0003040	0	0	0	0	0	0	Fusarium216
OG0003046	0	0	0	0	0	0	Fusarium216
OG0003049	0	0	0	0	0	0	Fusarium216
OG0003052	0	0	0	0	0	0	Fusarium216
OG0003056	0	0	0	0	0	0	Fusarium216
OG0003063	0	0	0	0	0	0	Fusarium216
OG0003065	0	0	0	0	0	0	Fusarium216
OG0003067	17.2257537956943	7.69872141844922	0	2.81953555564949	0	0	Fusarium216
OG0003069	0	0	0	0	0	0	Fusarium216
OG0003073	0	0	0	0	0	0	Fusarium216
OG0003076	0	0	0	0	0	0	Fusarium216
OG0003083	0	0	0	0	0	0	Fusarium216
OG0003087	0	0	0	0	0	0	Fusarium216
OG0003088	0	0	0	0	0	0	Fusarium216
OG0003090	0	0	0	0	0	0	Fusarium216
OG0003091	0	0	0	0	0	0	Fusarium216
OG0003094	0	0	0	0	0	0	Fusarium216
OG0003095	9.97280482908618	0	0	0	0	0	Fusarium216
OG0003099	87.9420062201236	0	0	0	0	0	Fusarium216
OG0003101	9.51949551867317	1.74970941328391	0	0	0	0	Fusarium216
OG0003102	0	0	0	0	0	0	Fusarium216
OG0003103	0	0	0	0	0	0	Fusarium216
OG0003109	0	0	0	0	0	0	Fusarium216
OG0003110	0	0	13.4079415021394	1.28160707074977	0	0	Fusarium216
OG0003111	18.5856817269333	6.99883765313565	0	0	10.4818146962246	11.4099599086731	Fusarium216
OG0003118	0	0	0	0	0	0	Fusarium216
OG0003119	0	0	0	0	0	0	Fusarium216
OG0003126	0	0	0	0	0	0	Fusarium216
OG0003129	0	0	0	0	0	0	Fusarium216
OG0003132	0	0	0	0	0	0	Fusarium216
OG0003133	0	0	0	0	0	0	Fusarium216
OG0003134	0.906618620826016	11.5480821276738	0	0	0	0	Fusarium216
OG0003139	0	0	0	0	0	0	Fusarium216
OG0003140	0	0	0	0	0	0	Fusarium216
OG0003141	0	0	0	0	0	0	Fusarium216
OG0003143	0	0	0	0	0	0	Fusarium216
OG0003145	0	0	0	0	0	0	Fusarium216
OG0003146	0	0	0	0	0	0	Fusarium216
OG0003147	0	0	0	0	0	0	Fusarium216
OG0003149	0	0	0	0	0	0	Fusarium216
OG0003150	0	0	0	0	0	0	Fusarium216
OG0003151	0	0	0	0	0	0	Fusarium216
OG0003153	0	0	0	0	0	0	Fusarium216
OG0003162	0	0	0	0	0	0	Fusarium216
OG0003163	16.7724444852813	0	0	0	0	0	Fusarium216
OG0003164	0	0	0	0	0	0	Fusarium216
OG0003166	0	0	0	0	0	0	Fusarium216
OG0003167	0	0	0	0	0	0	Fusarium216
OG0003168	0	0	0	0	0	0	Fusarium216
OG0003169	0	0	0	0	0	0	Fusarium216
OG0003170	0	0	0	0	0	0	Fusarium216
OG0003173	0	0	0	0	0	0	Fusarium216
OG0003174	0	0	0	0	0	0	Fusarium216
OG0003176	0	0	0	0	0	0	Fusarium216
OG0003177	0	0	0	0	1687.57216609216	0	Fusarium216
OG0003179	0	0	0	0	0	0	Fusarium216
OG0003180	0	0	0	0	0	0	Fusarium216
OG0003182	26.2919400039545	8.39860518376279	0	0	0	0	Fusarium216
OG0003184	0	0	0	0	0	0	Fusarium216
OG0003185	0	0	0	0	0	0	Fusarium216
OG0003189	0	0	0	0	0	0	Fusarium216
OG0003191	0	0	0	0	0	0	Fusarium216
OG0003192	945.149912211122	867.155985223508	104.581943716688	691.811496790726	4821.63476026333	399.348596803557	Fusarium216
OG0003195	0	0	0	0	0	0	Fusarium216
OG0003197	0	0	0	0	0	0	Fusarium216
OG0003201	0	0	0	0	0	0	Fusarium216
OG0003214	0	0	0	0	0	0	Fusarium216
OG0003219	9.51949551867317	0	0	0	0	0	Fusarium216
OG0003222	0	0	0	0	0	0	Fusarium216
OG0003223	0	0	0	0	0	0	Fusarium216
OG0003226	0	0	0	0	0	0	Fusarium216
OG0003233	0	0	0	0	0	0	Fusarium216
OG0003234	0	0	0	0	0	0	Fusarium216
OG0003237	0	11.8980240103306	0	0	0	0	Fusarium216
OG0003239	0	0	0	0	0	0	Fusarium216
OG0003241	0	0	0	0	0	0	Fusarium216
OG0003242	0	0	0	0	0	0	Fusarium216
OG0003245	0	0	0	0	0	0	Fusarium216
OG0003252	0	0	24.134294703851	0	0	0	Fusarium216
OG0003257	0	0	0	0	0	0	Fusarium216
OG0003262	0	0	0	0	0	0	Fusarium216
OG0003267	0	0	0	5.38274969714903	0	0	Fusarium216
OG0003268	0	0	0	0	0	0	Fusarium216
OG0003269	0	0	0	0	0	0	Fusarium216
OG0003274	0	9.44843083173313	0	0	0	0	Fusarium216
OG0003275	0	0	0	11.021820808448	0	0	Fusarium216
OG0003276	28.5584865560195	9.44843083173313	0	0	0	0	Fusarium216
OG0003278	0	5.94901200516531	0	0	0	0	Fusarium216
OG0003281	0	0	0	0	0	0	Fusarium216
OG0003287	0.453309310413008	13.6477334236145	0	0.256321414149954	0	0	Fusarium216
OG0003288	0	0	0	0	0	0	Fusarium216
OG0003291	14.0525886228033	0	0	7.68964242449862	0	0	Fusarium216
OG0003295	0	0	0	0	0	0	Fusarium216
OG0003302	0	0	18.7711181029952	0	0	0	Fusarium216
OG0003309	0	0	0	0	0	0	Fusarium216
OG0003312	0	0	0	0	0	0	Fusarium216
OG0003318	0	0	0	0	0	0	Fusarium216
OG0003323	0	0	0	0	0	0	Fusarium216
OG0003324	0	0	0	0	0	0	Fusarium216
OG0003325	0	0	0	0	0	0	Fusarium216
OG0003326	0	0	0	0	0	0	Fusarium216
OG0003329	0	0	0	0	0	0	Fusarium216
OG0003330	0	0	0	0	0	0	Fusarium216
OG0003331	0	0	0	0	0	0	Fusarium216
OG0003334	0	0	16.7599268776743	0	0	0	Fusarium216
OG0003337	0	0	0	0	0	0	Fusarium216
OG0003346	0	0	0	0	0	0	Fusarium216
OG0003350	0	0	0	0	0	0	Fusarium216
OG0003352	0	0	0	0	0	0	Fusarium216
OG0003353	0	5.59907012250852	0	4.35746404054922	0	0	Fusarium216
OG0003361	0	0	0	0	0	0	Fusarium216
OG0003371	0	0	41.5646186566323	13.0723921216477	712.763399343274	0	Fusarium216
OG0003372	0	0	0	0	0	0	Fusarium216
OG0003376	0	4.54924447453818	0	0	0	0	Fusarium216
OG0003379	69.8096338036032	39.5434327402165	20.7823093283161	11.278142222598	0	0	Fusarium216
OG0003380	0	0	34.8606479055626	0	0	0	Fusarium216
OG0003383	0	5.59907012250852	0	0	10.4818146962246	1300.73542958873	Fusarium216
OG0003386	0	0	0	0	0	0	Fusarium216
OG0003388	9.51949551867317	0	0	0	0	0	Fusarium216
OG0003391	0	0	0	0	0	0	Fusarium216
OG0003392	0	0	0	0	0	0	Fusarium216
OG0003395	0	0	0	0	0	0	Fusarium216
OG0003399	16.7724444852813	0	0	32.8091410111941	0	11.4099599086731	Fusarium216
OG0003402	0	2.79953506125426	0	0	0	0	Fusarium216
OG0003408	0	0	0	0	0	0	Fusarium216
OG0003409	0	13.6477334236145	80.4476490128367	9.9965351518482	0	0	Fusarium216
OG0003410	0	0	0	0	0	0	Fusarium216
OG0003414	0	0	0	0	0	0	Fusarium216
OG0003418	0	0	0	0	0	0	Fusarium216
OG0003420	0	9.79837271438992	0	8.20228525279853	0	0	Fusarium216
OG0003424	0	0	0	0	0	0	Fusarium216
OG0003426	0	0	0	0	0	0	Fusarium216
OG0003436	0	0	0	0	0	0	Fusarium216
OG0003442	0	0	0	0	0	0	Fusarium216
OG0003443	0	15.7473847195552	0	13.0723921216477	10.4818146962246	0	Fusarium216
OG0003446	0	0	0	0	0	0	Fusarium216
OG0003447	27.6518679351935	0	0	0	0	0	Fusarium216
OG0003449	0	10.4982564797035	0	0	0	0	Fusarium216
OG0003450	39.4379100059317	12.947849658301	0	0	10.4818146962246	11.4099599086731	Fusarium216
OG0003452	0	0	0	0	0	0	Fusarium216
OG0003453	0	0	0	0	0	0	Fusarium216
OG0003455	0	0	42.9054128068462	0	0	0	Fusarium216
OG0003460	0	0	0	6.40803535374885	0	0	Fusarium216
OG0003465	0	0	0	0	0	0	Fusarium216
OG0003468	0	0	0	0	0	0	Fusarium216
OG0003469	0	0	0	0	0	0	Fusarium216
OG0003470	0	0	0	22.043641616896	10.4818146962246	0	Fusarium216
OG0003472	0	0	0	0	0	0	Fusarium216
OG0003478	0	0	0	0	0	0	Fusarium216
OG0003481	3.62647448330406	0	8.04476490128367	9.22757090939834	0	0	Fusarium216
OG0003483	0	0	0	0	0	0	Fusarium216
OG0003484	0	0	0	0	0	0	Fusarium216
OG0003486	0	0	0	21.0183559602962	0	0	Fusarium216
OG0003488	0	0	0	0	0	0	Fusarium216
OG0003489	0	0	12.0671473519255	0	0	0	Fusarium216
OG0003490	0	3.14947694391104	0	3.84482121224931	0	0	Fusarium216
OG0003492	0	0	0	0	0	0	Fusarium216
OG0003496	0	0	0	6.92067818204876	10.4818146962246	0	Fusarium216
OG0003504	63.4633034578211	38.8435489749029	16.7599268776743	52.2895684865906	408.79077315276	2122.25254301319	Fusarium216
OG0003508	0	0	0	0	0	0	Fusarium216
OG0003509	0	0	0	0	0	0	Fusarium216
OG0003513	0	7.34877953579244	0	0	0	0	Fusarium216
OG0003514	0	0	16.0895298025673	0	0	0	Fusarium216
OG0003517	0	0	0	0	0	0	Fusarium216
OG0003518	0	0	0	0	0	0	Fusarium216
OG0003520	0	0	0	0	0	0	Fusarium216
OG0003527	0	0	0	4.61378545469917	0	0	Fusarium216
OG0003529	0	0	0	0	0	0	Fusarium216
[truncated: 4,311 more rows]
