# Supplementary material for: Genome-resolved metatranscriptomics reveals conserved root colonization determinants in a synthetic microbiota
Source: Nat Commun. 2023 Dec 13;14:8274. doi: 10.1038/s41467-023-43688-z (PMC10719396; doi:10.1038/s41467-023-43688-z)
Supplement: Supplementary file 11 — Source Data [file 41467_2023_43688_MOESM11_ESM.zip › Source Data/Main_figures/figure3/figures_d-e/Morel_U14_1_normcounts_MvsR.csv]

	NumReads_A.sf	NumReads_B.sf	NumReads_Bpre.sf	NumReads_C.sf	NumReads_D.sf	NumReads_E.sf	Strain
OG0000000	0	0	11.5565150974544	0	0	0	Morel_U14_1
OG0000004	0	0	3.93413279913341	0	0	0	Morel_U14_1
OG0000005	0	0	0	0	0	0	Morel_U14_1
OG0000007	0	0	0	0	0	0	Morel_U14_1
OG0000009	0	0	0	0	0	0	Morel_U14_1
OG0000016	0	0	0	0	0	0	Morel_U14_1
OG0000018	0	0	0	0	0	0	Morel_U14_1
OG0000022	0	0	0	0	0	0	Morel_U14_1
OG0000023	0	0	0	0	0	0	Morel_U14_1
OG0000024	0	0	0	0	0	0	Morel_U14_1
OG0000025	0	0	0	0	0	0	Morel_U14_1
OG0000031	0	0	0	0	0	0	Morel_U14_1
OG0000032	0	0	0	29.7104418005395	0	0	Morel_U14_1
OG0000036	0	0	0	0	0	0	Morel_U14_1
OG0000038	0	0	0	0	0	0	Morel_U14_1
OG0000042	0	0	0	0	0	0	Morel_U14_1
OG0000043	0	0	0.368824949918757	0	0	0	Morel_U14_1
OG0000045	0	0	0	0	0	0	Morel_U14_1
OG0000046	0	0	0	0	0	0	Morel_U14_1
OG0000049	0	0	3.31942454926882	38.0903100006916	0	0	Morel_U14_1
OG0000056	0	0	0	0	0	0	Morel_U14_1
OG0000059	0	0	0	0	0	0	Morel_U14_1
OG0000068	0	0	0	0	0	0	Morel_U14_1
OG0000069	0	0	0	0	0	0	Morel_U14_1
OG0000072	0	0	0	0	0	0	Morel_U14_1
OG0000073	0	0	0	0	0	0	Morel_U14_1
OG0000074	0	0	0	0	0	0	Morel_U14_1
OG0000077	0	0	0	0	0	0	Morel_U14_1
OG0000082	0	0	0	25.1396046004565	0	0	Morel_U14_1
OG0000083	0	0	0	0	0	0	Morel_U14_1
OG0000086	0	0	6.51590744856471	0	0	0	Morel_U14_1
OG0000096	0	0	0	0	0	0	Morel_U14_1
OG0000099	0	0	0	0	0	0	Morel_U14_1
OG0000103	0	0	1.35235814970211	0	0	0	Morel_U14_1
OG0000104	0	0	0	0	0	0	Morel_U14_1
OG0000105	0	0	0	0	0	0	Morel_U14_1
OG0000108	0	0	0	0	0	0	Morel_U14_1
OG0000109	0	0	0	0	0	0.276053775115484	Morel_U14_1
OG0000111	0	0	0	0	0	0	Morel_U14_1
OG0000113	0	0	0	0	0	0	Morel_U14_1
OG0000116	0	0	0	0	0	0	Morel_U14_1
OG0000132	0	0	0	35.0430852006363	0	0.0690134437788711	Morel_U14_1
OG0000134	0	0	0	6.09444960011066	0	0	Morel_U14_1
OG0000136	0	0	0	0	0	0	Morel_U14_1
OG0000137	0	0	0	20.5687674003735	0	0	Morel_U14_1
OG0000138	0	0	0	0	0	0	Morel_U14_1
OG0000140	0	0	0	0	0	0	Morel_U14_1
OG0000141	0	0	0	0	0	0	Morel_U14_1
OG0000143	0	0	0	0	0	0	Morel_U14_1
OG0000149	0	0	0	0	0	0	Morel_U14_1
OG0000150	0	0	0	0	0	0	Morel_U14_1
OG0000157	0	0	0	26.6632170004841	0	0	Morel_U14_1
OG0000161	0	0	0	0	0	0	Morel_U14_1
OG0000163	0	0	0	0	0	0	Morel_U14_1
OG0000177	0	0	0	0	0	0	Morel_U14_1
OG0000182	0	0	0	0	0	0	Morel_U14_1
OG0000183	0	0	0	0	0	0	Morel_U14_1
OG0000185	0	0	0	0	0	0	Morel_U14_1
OG0000187	0	0	0	0.761806200013832	0	0	Morel_U14_1
OG0000194	0	0	0	0	0	0	Morel_U14_1
OG0000200	0	0	0	0	0	0	Morel_U14_1
OG0000203	0	0	0	0	0	0	Morel_U14_1
OG0000204	0	0	0	0	0	0	Morel_U14_1
OG0000205	0	0	0	0	0	0	Morel_U14_1
OG0000210	0	0	0	0	0	0	Morel_U14_1
OG0000217	0	0	0	0	0	0	Morel_U14_1
OG0000219	0	0	0	0	0	0	Morel_U14_1
OG0000220	0	0	4.67178269897093	0	0	0	Morel_U14_1
OG0000226	0	0	0	0	0	0	Morel_U14_1
OG0000227	0	0	0	0	0	0	Morel_U14_1
OG0000228	0	0	0	0	0	0	Morel_U14_1
OG0000229	0	0	0	0	0	0	Morel_U14_1
OG0000232	0	0	0	0	0	0	Morel_U14_1
OG0000235	0	0	0	0	0	0	Morel_U14_1
OG0000238	0	21.0506837922342	0	124.174410602255	0.143105936281527	10.4900434543884	Morel_U14_1
OG0000239	0	0	0.245883299945838	0	0	0	Morel_U14_1
OG0000243	0	21.0506837922342	3.31942454926882	22.0923798004011	16.3140767360941	0	Morel_U14_1
OG0000250	0	0	0	0	0	0	Morel_U14_1
OG0000252	0	0	0	0	0	0	Morel_U14_1
OG0000253	0	0	0	0	0	0	Morel_U14_1
OG0000255	0	0	0	0	0	0	Morel_U14_1
OG0000257	0	0	0	0	0	0	Morel_U14_1
OG0000260	0	0	0	0	0	0	Morel_U14_1
OG0000262	0	0	0	0	0	0	Morel_U14_1
OG0000266	0	0	11.3106317975086	0	0	0	Morel_U14_1
OG0000273	0	0	5.1635492988626	0	0	0	Morel_U14_1
OG0000282	0	0	0	0	0	0	Morel_U14_1
OG0000284	0	0	0	0	0	0	Morel_U14_1
OG0000285	0	0	0	0	0	0	Morel_U14_1
OG0000288	0	0	0	0	0	0	Morel_U14_1
OG0000293	0	0	0	22.0923798004011	0	0.0690134437788711	Morel_U14_1
OG0000294	0	0	0	0	0	0	Morel_U14_1
OG0000299	0	0	0	25.9014108004703	0	0.0690134437788711	Morel_U14_1
OG0000302	0	0	0	0	0	0	Morel_U14_1
OG0000304	0	0	0	19.0451550003458	0	0	Morel_U14_1
OG0000312	0	0	4.18001609907925	0	0	0	Morel_U14_1
OG0000322	0	0	0	0.761806200013832	26.9039160209271	0.0690134437788711	Morel_U14_1
OG0000324	0	0	0	0	0	0	Morel_U14_1
OG0000336	0	0	5.1635492988626	0	0	0	Morel_U14_1
OG0000342	0	0	0	0	0	0	Morel_U14_1
OG0000345	0	0	0	0	0	0	Morel_U14_1
OG0000352	0	0	0	0	0	0	Morel_U14_1
OG0000355	0	0	0	0	0	0	Morel_U14_1
OG0000361	0	0	0	0	0	10.5590568981673	Morel_U14_1
OG0000364	0	0	0	0	0	0	Morel_U14_1
OG0000365	0	0	0	0	0	0	Morel_U14_1
OG0000370	0	0	0	0	0	0	Morel_U14_1
OG0000375	0	0	0	0	0	0	Morel_U14_1
OG0000376	0	0	0	0	0	0	Morel_U14_1
OG0000377	0	0	0	0	0	0	Morel_U14_1
OG0000379	0	0	0	0	0	0	Morel_U14_1
OG0000383	0	0	2.82765794937714	0	0	0	Morel_U14_1
OG0000385	0	0	0	0	0	0	Morel_U14_1
OG0000393	0	0	0	0	0	0	Morel_U14_1
OG0000394	0	0	0	0	0	0	Morel_U14_1
OG0000395	0	0	0	0	0	0	Morel_U14_1
OG0000396	0	0	0	0	0	0	Morel_U14_1
OG0000401	0	0	0	0	0	0	Morel_U14_1
OG0000404	0	0	9.46650704791477	0.761806200013832	0	0.276053775115484	Morel_U14_1
OG0000407	0	0	0	0	0	0	Morel_U14_1
OG0000408	0	0	0	0	0	0	Morel_U14_1
OG0000409	0	0	0	0	0	0	Morel_U14_1
OG0000410	0	0	0	0	0	0	Morel_U14_1
OG0000411	0	0	0	0	0	0	Morel_U14_1
OG0000416	0	0	0	0	0	0	Morel_U14_1
OG0000418	0	0	0	0	0	0	Morel_U14_1
OG0000421	0	0	0	0	0	0	Morel_U14_1
OG0000423	0	0	0	0	0	0	Morel_U14_1
OG0000429	0	0	0	0	0	0	Morel_U14_1
OG0000431	0	0	0	21.3305736003873	0	0	Morel_U14_1
OG0000433	0	0	0	0	0	0	Morel_U14_1
OG0000434	0	0	0	0	0	0	Morel_U14_1
OG0000443	0	0	0	0	0	0	Morel_U14_1
OG0000445	0	0	0	0	0	0	Morel_U14_1
OG0000455	0	0	0	0	0	0	Morel_U14_1
OG0000457	0	0	0	0	0	0	Morel_U14_1
OG0000458	0	0	0	47.2319844008576	0	0	Morel_U14_1
OG0000470	0	0	0	0	0	0	Morel_U14_1
OG0000477	0	0	5.28649094883552	0	0	0	Morel_U14_1
OG0000483	0	0	0	0	0	0	Morel_U14_1
OG0000485	0	0	0	0	0	0	Morel_U14_1
OG0000500	0	0	0	0	0	0	Morel_U14_1
OG0000502	0	0	0	0	0	0	Morel_U14_1
OG0000507	0	0	0	0	0	0	Morel_U14_1
OG0000525	0	0	8.23709054818558	0	0	0.828161325346453	Morel_U14_1
OG0000528	0	0	0	0	0	0	Morel_U14_1
OG0000529	0	0	0	0	0	0	Morel_U14_1
OG0000530	0	0	0	0	0	0	Morel_U14_1
OG0000531	0	0	0	0	0	0	Morel_U14_1
OG0000535	0	0	0	0	0	0	Morel_U14_1
OG0000538	0	0	0	0	0	0	Morel_U14_1
OG0000547	0	0	0	0	0	0	Morel_U14_1
OG0000550	0	0	0	0	0	0	Morel_U14_1
OG0000551	0	0	0	15.9979302002905	0	0	Morel_U14_1
OG0000552	0	0	0	0	0	0	Morel_U14_1
OG0000553	0	0	0	9.14167440016599	0	0	Morel_U14_1
OG0000554	0	0	0	0	0	0	Morel_U14_1
OG0000556	0	0	0	0	0	0	Morel_U14_1
OG0000563	0	0	0	0	0	0	Morel_U14_1
OG0000568	0	0	0	0	0	0	Morel_U14_1
OG0000571	0	0	0	0	0	0	Morel_U14_1
OG0000574	0	0	0	0	0	0	Morel_U14_1
OG0000580	0	0	0	0	0	0	Morel_U14_1
OG0000585	0	0	3.44236619924173	0	0	0	Morel_U14_1
OG0000588	0	0	0	0	0	0	Morel_U14_1
OG0000591	0	0	0	0	0	0	Morel_U14_1
OG0000593	0	0	0	0	0	0	Morel_U14_1
OG0000597	0	0	0	0	0	0	Morel_U14_1
OG0000598	0	0	0	0	0	0	Morel_U14_1
OG0000599	0	0	0	0	0	0	Morel_U14_1
OG0000603	0	0	0	0	0	0	Morel_U14_1
OG0000605	0	0	0	0	0	0	Morel_U14_1
OG0000614	0	0	0	0	0	0	Morel_U14_1
OG0000621	0	0	0	0	0	0	Morel_U14_1
OG0000623	0	0	0	0	0	0	Morel_U14_1
OG0000624	0	0	0	0	0	0	Morel_U14_1
OG0000625	0	0	8.3600321981585	9.14167440016599	0	0	Morel_U14_1
OG0000628	0	0	2.70471629940422	0	25.1866447855488	0.0690134437788711	Morel_U14_1
OG0000629	0	0	0	0	0	0	Morel_U14_1
OG0000631	0	0	0	0	0	0	Morel_U14_1
OG0000632	0	0	0	0	0	0	Morel_U14_1
OG0000634	0	0	0	0	0	0	Morel_U14_1
OG0000636	0	0	0	0	0	0	Morel_U14_1
OG0000641	0	0	0	0	0	0	Morel_U14_1
OG0000642	0	0	0	0	0	0	Morel_U14_1
OG0000648	0	0	0	0	0	0	Morel_U14_1
OG0000649	0	0	0	0	0	0	Morel_U14_1
OG0000650	0	0	0	0	0	0	Morel_U14_1
OG0000652	0	0	0	0	0	0	Morel_U14_1
OG0000656	0	0	0	0	0	0	Morel_U14_1
OG0000659	0	0	0	0	0	0	Morel_U14_1
OG0000660	0	0	0	0	0	0	Morel_U14_1
OG0000661	0	0	0	0	0	0	Morel_U14_1
OG0000666	0	0	0	0	0	0	Morel_U14_1
OG0000667	0	0	0	0	0	0	Morel_U14_1
OG0000673	0	0	0	0	0	0	Morel_U14_1
OG0000681	0	0	0	0	1.43105936281527	0	Morel_U14_1
OG0000683	0	0	0	0	0	0	Morel_U14_1
OG0000684	0	0	0	0	0	0	Morel_U14_1
OG0000687	0	0	0	0	0	0	Morel_U14_1
OG0000688	0	0	0	0	0	0	Morel_U14_1
OG0000694	0	0	0	0	0	0	Morel_U14_1
OG0000696	0	0	0	0	0	0	Morel_U14_1
OG0000697	0	0	1.96706639956671	0	0	0	Morel_U14_1
OG0000700	0	0	0	0	0	0	Morel_U14_1
OG0000701	0	0	0	0	0	0	Morel_U14_1
OG0000707	0	0	0	0	0	0	Morel_U14_1
OG0000709	0	0	5.04060764888968	0	0	17.9434953825065	Morel_U14_1
OG0000722	0	0	6.76179074851055	55.6118526010098	34.488530643848	0.138026887557742	Morel_U14_1
OG0000725	0	0	4.79472434894384	0	0	0	Morel_U14_1
OG0000726	0	0	0	0	0	0	Morel_U14_1
OG0000728	0	0	0	0	0	0	Morel_U14_1
OG0000756	0	0	0	0	0	0	Morel_U14_1
OG0000757	0	0	0	0	0	0	Morel_U14_1
OG0000763	0	0	6.76179074851055	0	0	0	Morel_U14_1
OG0000765	0	0	0	0	0.429317808844581	0	Morel_U14_1
OG0000766	0	0	0	0	0	0	Morel_U14_1
OG0000767	0	0	0	0	0	0	Morel_U14_1
OG0000772	0	0	0	0	0	0	Morel_U14_1
OG0000774	0	0	0	22.0923798004011	0	0	Morel_U14_1
OG0000776	0	0	0	0	0	0	Morel_U14_1
OG0000777	0	0	0	0	0	0	Morel_U14_1
OG0000779	0	0	0	0	0	0	Morel_U14_1
OG0000781	0	0	0	0	0	0	Morel_U14_1
OG0000782	0	0	0	0	0	0	Morel_U14_1
OG0000795	0	0	2.82765794937714	0	0	0	Morel_U14_1
OG0000799	0	0	0	0	0	0	Morel_U14_1
OG0000804	0	0	0	0	0	0	Morel_U14_1
OG0000806	0	0	0	0	0	0	Morel_U14_1
OG0000807	0	0	0.983533199783353	0	0	0	Morel_U14_1
OG0000811	0	0	0	0	0	0	Morel_U14_1
OG0000815	0	0	0	0	0	0	Morel_U14_1
OG0000817	0	0	0	0	0	0	Morel_U14_1
OG0000824	0	0	0	0	0	0	Morel_U14_1
OG0000831	0	0	0	0.761806200013832	0	0	Morel_U14_1
OG0000833	0	0	0	0	0	0	Morel_U14_1
OG0000834	0	0	0	0	0	0	Morel_U14_1
OG0000835	0	0	0	0	0	0	Morel_U14_1
OG0000836	0	0	0	0	0	0	Morel_U14_1
OG0000838	0	0	0	0.761806200013832	0	0	Morel_U14_1
OG0000839	0	0	0	0	0	0	Morel_U14_1
OG0000840	0	0	0	0	0	0	Morel_U14_1
OG0000843	0	0	0	0	26.7608100846456	25.3279338668457	Morel_U14_1
OG0000853	0	0	0	0	0	0	Morel_U14_1
OG0000860	0	0	0	0	0	0	Morel_U14_1
OG0000861	0	0	0	0	0	0	Morel_U14_1
OG0000863	0	21.0506837922342	0	0.761806200013832	0	10.0069493479363	Morel_U14_1
OG0000865	0	0	0	0	0	0	Morel_U14_1
OG0000869	0	0	0	0	0	0	Morel_U14_1
OG0000870	0	0	0	0	0	0	Morel_U14_1
OG0000873	0	0	0	0	0	0	Morel_U14_1
OG0000874	0	0	0	0	0	0	Morel_U14_1
OG0000875	0	0	5.40943259880844	0	0	0	Morel_U14_1
OG0000877	0	0	0	0	0	0	Morel_U14_1
OG0000878	0	0	0	0	0	0	Morel_U14_1
OG0000879	0	0	1.35235814970211	0	0	0	Morel_U14_1
OG0000881	0	0	0	0	0	0	Morel_U14_1
OG0000885	0	0	0	0	0	0	Morel_U14_1
OG0000889	0	0	0	0	0	0	Morel_U14_1
OG0000893	0	0	0	0	0	0	Morel_U14_1
OG0000902	0	0	0	0	0	0	Morel_U14_1
OG0000903	0	0	0.245883299945838	0	0	0	Morel_U14_1
OG0000905	0	0	0	0	0	0	Morel_U14_1
OG0000906	0	0	0	0	0	0	Morel_U14_1
OG0000907	0	0	0	0	0	0	Morel_U14_1
OG0000908	0	0	0	0	0	0	Morel_U14_1
OG0000909	0	21.0506837922342	9.22062374796893	54.8500464009959	0	0.0690134437788711	Morel_U14_1
OG0000910	0	0	4.05707444910633	0	0	0	Morel_U14_1
OG0000911	0	0	0	25.1396046004565	0	0	Morel_U14_1
OG0000914	0	0	0	0	0	0	Morel_U14_1
OG0000915	0	0	5.04060764888968	0	0	0	Morel_U14_1
OG0000917	0	0	0	0	0	0	Morel_U14_1
OG0000921	0	0	0	0	0	0	Morel_U14_1
OG0000923	0	0	0	0	0	0	Morel_U14_1
OG0000928	0	0	0	0	0	0	Morel_U14_1
OG0000939	0	0	0	0	0	0	Morel_U14_1
OG0000945	0	0	0	0	0	0	Morel_U14_1
OG0000948	0	0	0	0	0	0	Morel_U14_1
OG0000949	0	0	0	0	0	0	Morel_U14_1
OG0000955	0	0	2.45883299945838	0	0	0	Morel_U14_1
OG0000957	0	0	0	0	0	0	Morel_U14_1
OG0000959	0	0	0	0	0	0	Morel_U14_1
OG0000961	0	0	0	0	0	0	Morel_U14_1
OG0000962	0	0	0	0	0	0	Morel_U14_1
OG0000963	0	0	0	0	0	0	Morel_U14_1
OG0000966	0	0	0	0	0	0	Morel_U14_1
OG0000970	0	0	0	0	0	0	Morel_U14_1
OG0000972	0	0	3.68824949918757	0	0	0.345067218894355	Morel_U14_1
OG0000975	0	0	0	0	0	0	Morel_U14_1
OG0000978	0	0	0.368824949918757	35.8048914006501	0	0	Morel_U14_1
OG0000983	0	0	0	0	0	0	Morel_U14_1
OG0000986	0	0	0	28.9486356005256	0	0.0690134437788711	Morel_U14_1
OG0000987	0	0	0	0	0	0	Morel_U14_1
OG0000991	0	0	0	0	0	0	Morel_U14_1
OG0000992	0	0	0	0	0	0	Morel_U14_1
OG0000993	0	0	0	0	0	0	Morel_U14_1
OG0000995	0	0	0	0	0	0	Morel_U14_1
OG0000997	0	0	2.95059959935006	0	24.7573269767042	0	Morel_U14_1
OG0000999	0	0	0	0	0	0	Morel_U14_1
OG0001001	0	0	0	0	0	0	Morel_U14_1
OG0001002	0	0	0	0	0	0	Morel_U14_1
OG0001004	0	0	0	10.6652868001937	0	0	Morel_U14_1
OG0001005	0	0	0	0	0	0	Morel_U14_1
OG0001007	0	0	0	0	0	0	Morel_U14_1
OG0001009	0	0	0	0	0	0	Morel_U14_1
OG0001012	0	0	0	0	0	0	Morel_U14_1
OG0001015	0	0	0	23.6159922004288	0	0	Morel_U14_1
OG0001016	0	0	0	14.4743178002628	0	0	Morel_U14_1
OG0001017	0	0	9.22062374796893	0	0	0	Morel_U14_1
OG0001019	0	0	0	0	0	0	Morel_U14_1
OG0001021	0	0	0	0	0	0	Morel_U14_1
OG0001022	0	0	0	0	0	0	Morel_U14_1
OG0001025	0	0	0.245883299945838	0	0	0	Morel_U14_1
OG0001032	0	0	0	0	0	0	Morel_U14_1
OG0001039	0	0	0	0	0	0	Morel_U14_1
OG0001042	0	0	0	0	0	0	Morel_U14_1
OG0001043	0	0	0	0	0	0	Morel_U14_1
OG0001044	0	0	0	0	0	0	Morel_U14_1
OG0001049	0	0	0	0	0	0	Morel_U14_1
OG0001050	0	0	2.95059959935006	0	0.286211872563054	14.6308500811207	Morel_U14_1
OG0001054	0	0	0	15.9979302002905	0	0	Morel_U14_1
OG0001056	0	0	2.82765794937714	125.698023002282	0.143105936281527	0	Morel_U14_1
OG0001065	0	0	0	0	0	0	Morel_U14_1
OG0001068	0	0	0	0	0	0	Morel_U14_1
OG0001071	0	0	0	0	0	0	Morel_U14_1
OG0001072	0	0	0	0	0	0	Morel_U14_1
OG0001082	0	0	0	0	0	0	Morel_U14_1
OG0001084	0	0	0	0	0	0	Morel_U14_1
OG0001085	0	0	0	0	0	0	Morel_U14_1
OG0001087	0	0	0	0	0	0	Morel_U14_1
OG0001088	0	0	10.8188651976169	21.3305736003873	0	0.0690134437788711	Morel_U14_1
OG0001094	0	0	0	0	0	0	Morel_U14_1
OG0001095	0	0	0	0	0	0	Morel_U14_1
OG0001096	29.6224106683745	0	3.56530784921465	27.425023200498	77.5634174645877	0	Morel_U14_1
OG0001097	0	0	0	0	0	0	Morel_U14_1
OG0001099	0	0	0	0	0	0	Morel_U14_1
OG0001100	0	0	0	0	0	0	Morel_U14_1
OG0001105	0	0	0	0	0	0	Morel_U14_1
OG0001107	0	0	0	0	0	0	Morel_U14_1
OG0001108	0	0	0	0	0	0	Morel_U14_1
OG0001109	0	0	0	0	0	0	Morel_U14_1
OG0001113	0	0	0	0	0	0	Morel_U14_1
OG0001115	0	0	0	0	0	0	Morel_U14_1
OG0001118	0	0	0	0	0	0	Morel_U14_1
OG0001119	0	0	0	0	0	0	Morel_U14_1
OG0001120	0	0	0	0	0	0	Morel_U14_1
OG0001122	0	0	0	0	0	0	Morel_U14_1
OG0001133	0	0	0	0	0	0	Morel_U14_1
OG0001148	0	0	0	0	0	0	Morel_U14_1
OG0001149	0	0	5.04060764888968	39.6139224007193	0	0	Morel_U14_1
OG0001150	0	0	0	0	0	0	Morel_U14_1
OG0001151	0	0	0	0	0	0	Morel_U14_1
OG0001152	0	0	0	0	0	0	Morel_U14_1
OG0001154	0	0	1.47529979967503	0	0	0	Morel_U14_1
OG0001156	0	0	0	0	0	0	Morel_U14_1
OG0001159	0	0	0	0	0	0	Morel_U14_1
OG0001163	0	0	0	0	0	0	Morel_U14_1
OG0001165	0	0	0	25.1396046004565	0	0	Morel_U14_1
OG0001167	0	0	0	0	0	0	Morel_U14_1
OG0001168	0	0	0	0	0	0	Morel_U14_1
OG0001169	0	0	0	0	0	0	Morel_U14_1
OG0001170	0	0	0	0	0	0	Morel_U14_1
OG0001171	0	0	5.7782575487272	0	0	0	Morel_U14_1
OG0001172	0	0	0	0	0	0	Morel_U14_1
OG0001173	0	0	8.11414889821266	0	0	0	Morel_U14_1
OG0001174	0	0	0	0	0	0	Morel_U14_1
OG0001176	0	0	3.31942454926882	0	0	0	Morel_U14_1
OG0001177	0	0	0	0	0	0	Morel_U14_1
OG0001178	0	0	0	0	0	0	Morel_U14_1
OG0001179	0	0	0	0	0	0	Morel_U14_1
OG0001181	0	0	0	0	0	0.0690134437788711	Morel_U14_1
OG0001185	0	0	5.40943259880844	0	0	0	Morel_U14_1
OG0001187	0	0	0	0	0	0	Morel_U14_1
OG0001188	0	0	0	0	0	0	Morel_U14_1
OG0001189	0	0	0	0	0	0	Morel_U14_1
OG0001197	0	0	0	0	0	0	Morel_U14_1
OG0001216	0	0	0	0	0	0	Morel_U14_1
OG0001217	0	0	6.39296579859179	0	21.7521023147921	0	Morel_U14_1
OG0001219	0	0	0	0	0	0	Morel_U14_1
OG0001221	0	0	4.79472434894384	0	0	0	Morel_U14_1
OG0001224	0	0	0	0	0	0	Morel_U14_1
OG0001226	0	0	0	0	0	0	Morel_U14_1
OG0001227	0	0	0	0	0	0	Morel_U14_1
OG0001228	0	0	0	0	0	0	Morel_U14_1
OG0001229	0	0	3.56530784921465	0	0	0	Morel_U14_1
OG0001230	0	0	0	0	0	0	Morel_U14_1
OG0001232	0	0	0	0	0	0	Morel_U14_1
OG0001238	0	0	0	0	0	0	Morel_U14_1
OG0001239	0	0	0	0	0	0	Morel_U14_1
OG0001241	0	0	3.44236619924173	0	0	0	Morel_U14_1
OG0001243	0	0	0	0	0	0	Morel_U14_1
OG0001249	0	0	0	0	0	0	Morel_U14_1
OG0001251	0	0	0	0	0	0	Morel_U14_1
OG0001253	0	0	0	0	0	0	Morel_U14_1
OG0001254	0	0	0	0	0	0	Morel_U14_1
OG0001258	0	0	0	0	0	0	Morel_U14_1
OG0001264	0	0	0	0	0	0	Morel_U14_1
OG0001267	0	0	0	0	0	0	Morel_U14_1
OG0001269	0	0	0	0	0	0	Morel_U14_1
OG0001270	0	0	1.35235814970211	0	0	0	Morel_U14_1
OG0001276	0	0	0	0	0	0	Morel_U14_1
OG0001287	0	0	3.93413279913341	0	0	0	Morel_U14_1
OG0001294	0	0	0	0	0	0	Morel_U14_1
OG0001296	0	0	0	0	0.143105936281527	0.483094106452098	Morel_U14_1
OG0001300	0	0	0	0	0	0	Morel_U14_1
OG0001301	0	0	0	0	0	0	Morel_U14_1
OG0001305	0	0	0	0	0	0	Morel_U14_1
OG0001306	0	0	0	0	0	0	Morel_U14_1
OG0001308	0	0	0	0	0	0	Morel_U14_1
OG0001309	0	0	0	0	0	0	Morel_U14_1
OG0001310	0	0	0	0	0	0	Morel_U14_1
OG0001313	0	0	0	0	0	0	Morel_U14_1
OG0001314	0	0	1.10647484975627	0	0	0	Morel_U14_1
OG0001315	59.244821336749	0	12.9088732471565	0	0	13.7336753119953	Morel_U14_1
OG0001317	0	0	0	0	0	0	Morel_U14_1
OG0001318	0	0	0	0	0	0	Morel_U14_1
OG0001320	0	0	0	0	0	0	Morel_U14_1
OG0001323	0	0	0	0	0	0	Morel_U14_1
OG0001324	0	0	2.95059959935006	0	0	0	Morel_U14_1
OG0001326	0	0	0	0	0	0	Morel_U14_1
OG0001327	0	0	17.9494808960462	0	0	0	Morel_U14_1
OG0001331	0	0	0	0	0	0	Morel_U14_1
OG0001332	0	0	0	0	0	0.966188212904195	Morel_U14_1
OG0001334	0	0	0	0	0	0	Morel_U14_1
OG0001336	0	0	0	0	0	0	Morel_U14_1
OG0001337	0	0	0	0	0	0	Morel_U14_1
OG0001341	0	0	0	0	0	0	Morel_U14_1
OG0001351	0	0	8.85179879805017	0	0	0	Morel_U14_1
OG0001353	0	0	0	0	0	0	Morel_U14_1
OG0001368	0	0	0	0	0	0	Morel_U14_1
OG0001369	0	0	0	0	0	0	Morel_U14_1
OG0001371	0	0	0	0	0	0	Morel_U14_1
OG0001372	0	0	0	0	0	0	Morel_U14_1
OG0001374	0	0	0	0	0	0	Morel_U14_1
OG0001376	0	0	0	0	0	0	Morel_U14_1
OG0001378	0	0	0	0	0	0	Morel_U14_1
OG0001385	0	0	1.47529979967503	0	0	0	Morel_U14_1
OG0001387	0	0	0	0	0	0	Morel_U14_1
OG0001388	0	0	0	0	0	0	Morel_U14_1
OG0001390	0	0	0	0	0	0	Morel_U14_1
OG0001391	0	0	0	0	0	0	Morel_U14_1
OG0001392	0	0	0	0	0	0	Morel_U14_1
OG0001394	0	0	0	0	0	0	Morel_U14_1
OG0001397	0	0	0	0	0	0.276053775115484	Morel_U14_1
OG0001398	0	0	0	0	0	0	Morel_U14_1
OG0001399	0	0	0	0	0	0	Morel_U14_1
OG0001400	0	0	0	0	0	0	Morel_U14_1
OG0001402	0	0	0	0	0	0	Morel_U14_1
OG0001403	0	0	0	0	0	0	Morel_U14_1
OG0001404	0	0	0	0	0	0	Morel_U14_1
OG0001405	0	0	0	0	0	0	Morel_U14_1
OG0001407	0	0	0	0	0	0	Morel_U14_1
OG0001411	0	0	7.62238229832098	0	2.00348310794138	0	Morel_U14_1
OG0001413	0	0	4.54884104899801	0	0	22.5673961156908	Morel_U14_1
OG0001415	0	0	0	0	0	0	Morel_U14_1
OG0001417	0	0	0	0	0	0	Morel_U14_1
OG0001418	0	0	4.91766599891676	0	0	0	Morel_U14_1
OG0001423	0	0	0	0	0	0	Morel_U14_1
OG0001444	0	0	0	0	0	0	Morel_U14_1
OG0001446	0	0	0	0	0	0	Morel_U14_1
OG0001453	0	0	0	0	0	0	Morel_U14_1
OG0001455	0	0	0	0	0	0	Morel_U14_1
OG0001457	0	0	0	0	0	0	Morel_U14_1
OG0001458	0	0	0	0	0	0	Morel_U14_1
OG0001459	0	0	0	0	0	0	Morel_U14_1
OG0001463	0	0	1.96706639956671	0	0	0	Morel_U14_1
OG0001470	0	0	0	0	0	0	Morel_U14_1
OG0001471	0	0	4.79472434894384	0	0	0	Morel_U14_1
OG0001473	0	0	0	0	0	0	Morel_U14_1
OG0001475	0	0	0	0	0	0	Morel_U14_1
OG0001478	0	0	0	0	0	0	Morel_U14_1
OG0001480	0	0	0	0	0	0	Morel_U14_1
OG0001481	0	0	0	51.0410154009268	0	0	Morel_U14_1
OG0001485	0	0	0	0	0	0	Morel_U14_1
OG0001487	0	0	0	0	0	0	Morel_U14_1
OG0001489	0	0	0	0.761806200013832	5.2949196424165	0	Morel_U14_1
OG0001492	0	0	0	0	0	0	Morel_U14_1
OG0001493	0	0	0	0	0	0	Morel_U14_1
OG0001494	0	0	0	0	0	0	Morel_U14_1
OG0001495	0	0	0	0	0	0	Morel_U14_1
OG0001496	0	0	0	0	0	0	Morel_U14_1
OG0001500	0	0	0	7.61806200013832	0	0	Morel_U14_1
OG0001501	0	0	0	0	0	0	Morel_U14_1
OG0001502	0	0	0	0	0	0	Morel_U14_1
OG0001507	0	0	0	0	0	0	Morel_U14_1
OG0001515	0	0	0	49.5174030008991	0	0	Morel_U14_1
OG0001519	0	0	0	0	0	0	Morel_U14_1
OG0001523	0	0	0	0	0	0	Morel_U14_1
OG0001525	0	0	0	0	0	0	Morel_U14_1
OG0001526	0	0	0	0	0	0	Morel_U14_1
OG0001527	0	0	2.95059959935006	1.52361240002766	27.3332338297717	0.0690134437788711	Morel_U14_1
OG0001536	0	0	0	0	0	0	Morel_U14_1
OG0001538	0	0	0	0	0	0	Morel_U14_1
OG0001539	0	0	0	0	0	0	Morel_U14_1
OG0001540	0	0	0	0	0	0	Morel_U14_1
OG0001542	0	0	0	0	0	0	Morel_U14_1
OG0001548	0	0	0	0	0	0	Morel_U14_1
OG0001549	0	0	0	0	0	0	Morel_U14_1
OG0001550	0	0	0	0	0	0	Morel_U14_1
OG0001552	0	0	0	0	0	0	Morel_U14_1
OG0001553	0	0	0	0	0	0	Morel_U14_1
OG0001554	0	0	0	0	0	0	Morel_U14_1
OG0001555	0	0	0	0	0	0	Morel_U14_1
OG0001556	29.6224106683745	0	0	0	0.143105936281527	10.2139896792729	Morel_U14_1
OG0001557	0	0	0	0	0	0	Morel_U14_1
OG0001561	0	0	0	0	0	0	Morel_U14_1
OG0001563	0	0	0	0	0	0	Morel_U14_1
OG0001566	0	0	0	0	0	0	Morel_U14_1
OG0001567	0	0	0	0	0	0	Morel_U14_1
OG0001568	0	0	0	0	0	0	Morel_U14_1
OG0001569	0	0	0	0	0	0	Morel_U14_1
OG0001590	0	0	0	0	0	0	Morel_U14_1
OG0001592	0	0	5.28649094883552	0	0	0	Morel_U14_1
OG0001593	0	0	0	0	0	0	Morel_U14_1
OG0001594	0	0	0	0	0	0	Morel_U14_1
OG0001597	0	0	0.860591549810434	0	0	0	Morel_U14_1
OG0001598	0	0	0	0	0	0	Morel_U14_1
OG0001603	0	0	0	0	0	0	Morel_U14_1
OG0001607	0	0	0	0	0.143105936281527	25.9490548608555	Morel_U14_1
OG0001610	0	0	0	0	0	0	Morel_U14_1
OG0001612	29.6224106683745	0	0	0	28.0487635111793	0.138026887557742	Morel_U14_1
OG0001613	0	0	0	0	0	0	Morel_U14_1
OG0001614	0	0	0	0	0	0	Morel_U14_1
OG0001615	0	0	7.37649899837514	0	0	0	Morel_U14_1
OG0001619	0	0	0	0	0	0	Morel_U14_1
OG0001621	0	0	0	0	0	0	Morel_U14_1
OG0001622	0	0	0	0	0	0	Morel_U14_1
OG0001630	0	0	0	0	0	0	Morel_U14_1
OG0001632	0	0	0	0	0	0	Morel_U14_1
OG0001635	0	0	0	0	0	0	Morel_U14_1
OG0001654	296.224106683745	0	9.71239034786061	40.3757286007331	29.9091406828392	0	Morel_U14_1
OG0001655	0	0	0.614708249864595	0	0	0	Morel_U14_1
OG0001663	0	0	2.45883299945838	0	1.43105936281527	0	Morel_U14_1
OG0001665	0	0	2.70471629940422	0	0	0	Morel_U14_1
OG0001667	0	0	0	0	0	0	Morel_U14_1
OG0001668	0	0	0	0	0	0	Morel_U14_1
OG0001669	0	0	6.76179074851055	0	0	0	Morel_U14_1
OG0001671	0	0	0	0	0	0	Morel_U14_1
OG0001672	0	0	10.3270985977252	0	0	0	Morel_U14_1
OG0001675	29.6224106683745	42.1013675844684	0	177.500844603223	0	0	Morel_U14_1
OG0001676	0	0	0	0	0	0	Morel_U14_1
OG0001677	0	0	0	0	0	0	Morel_U14_1
OG0001679	0	0	0	0	0	0	Morel_U14_1
OG0001686	0	0	0	0	0	0	Morel_U14_1
OG0001688	0	0	0	0	0	0	Morel_U14_1
OG0001689	0	0	0	0	0	0	Morel_U14_1
OG0001695	0	0	0	0.761806200013832	16.3140767360941	0	Morel_U14_1
OG0001699	0	0	0	0	0	0	Morel_U14_1
OG0001703	0	0	0	0	0	0	Morel_U14_1
OG0001704	0	0	0	0	0	0	Morel_U14_1
OG0001707	0	0	0	0	0	0	Morel_U14_1
OG0001712	0	0	0	0	0	0	Morel_U14_1
OG0001716	0	0	0	0	0	0	Morel_U14_1
OG0001718	0	0	0	0	0	0	Morel_U14_1
OG0001723	0	0	0	0	0	0	Morel_U14_1
OG0001725	0	0	0	0	0	0	Morel_U14_1
OG0001726	0	0	2.09000804953962	0	0	0	Morel_U14_1
OG0001727	0	0	0	0	0	0	Morel_U14_1
OG0001734	0	0	0	0	0	0	Morel_U14_1
OG0001735	0	0	0	0	0	0	Morel_U14_1
OG0001739	0	0	1.35235814970211	0	0	0	Morel_U14_1
OG0001746	59.244821336749	0	0	0	0	0	Morel_U14_1
OG0001748	0	0	0	0	0	0	Morel_U14_1
OG0001749	0	0	5.28649094883552	0	0	0	Morel_U14_1
OG0001750	0	0	0	0	0	0	Morel_U14_1
OG0001753	0	0	0	0	0	0	Morel_U14_1
OG0001754	0	0	1.59824144964795	0	0	0	Morel_U14_1
OG0001755	0	0	0	0	0	0	Morel_U14_1
OG0001756	0	0	0	0	0	0	Morel_U14_1
OG0001757	0	0	2.09000804953962	0	0	0	Morel_U14_1
OG0001759	0	0	0	0	0	0	Morel_U14_1
OG0001760	0	0	0.983533199783353	0	0	0	Morel_U14_1
OG0001761	0	0	0	11.4270930002075	0	0.0690134437788711	Morel_U14_1
OG0001762	0	0	0	0	0	0	Morel_U14_1
OG0001765	0	0	0	0	0	0	Morel_U14_1
OG0001766	0	0	0	0	0	0	Morel_U14_1
OG0001770	0	0	0	0	0	0	Morel_U14_1
OG0001772	0	0	0	0	0	0	Morel_U14_1
OG0001773	0	0	0	0	0	0	Morel_U14_1
OG0001777	0	0	0	0	0	0	Morel_U14_1
OG0001778	0	0	0	0	0	0	Morel_U14_1
OG0001779	0	0	0	0	0	0	Morel_U14_1
OG0001781	0	0	0	0	0	0	Morel_U14_1
OG0001784	0	0	0	0	0	0	Morel_U14_1
OG0001787	0	0	0	0	0	0	Morel_U14_1
OG0001788	0	0	0	0	0	0	Morel_U14_1
OG0001789	0	0	0	0	0	0	Morel_U14_1
OG0001791	0	0	0	0	0	0	Morel_U14_1
OG0001792	0	0	0	0	0	0	Morel_U14_1
OG0001796	0	0	0	16.7597364003043	0	0	Morel_U14_1
OG0001801	0	0	0	0	0	0	Morel_U14_1
OG0001802	0	0	0	0	0	0	Morel_U14_1
OG0001805	0	0	0	0	0	0	Morel_U14_1
OG0001807	0	0	0	0	0	0	Morel_U14_1
OG0001845	0	0	0	0	0	0	Morel_U14_1
OG0001847	0	0	0	0	0	0	Morel_U14_1
OG0001848	0	0	0	0	0	0	Morel_U14_1
OG0001850	0	0	0	0	0	0	Morel_U14_1
OG0001851	0	0	2.82765794937714	0	1.5741652990968	0	Morel_U14_1
OG0001852	0	0	0	0	0	0	Morel_U14_1
OG0001853	0	0	0	0	0	0	Morel_U14_1
OG0001854	0	0	0	0	0	0	Morel_U14_1
OG0001855	0	0	0	0	0	0	Morel_U14_1
OG0001859	0	0	0	0	0	0	Morel_U14_1
OG0001864	0	0	0	0	0	0	Morel_U14_1
OG0001866	0	0	0	0	0	0	Morel_U14_1
OG0001867	0	0	0	0	0	0	Morel_U14_1
OG0001870	0	0	0	0	0	0	Morel_U14_1
OG0001871	0	0	0	0	0	0	Morel_U14_1
OG0001875	0	0	0	0	0	0	Morel_U14_1
OG0001877	0	0	0	0	0	0	Morel_U14_1
OG0001878	0	0	0	0	0	0	Morel_U14_1
OG0001884	0	0	0	0	0	0	Morel_U14_1
OG0001885	0	0	0	0	0	0	Morel_U14_1
OG0001887	0	0	0	0	0	0	Morel_U14_1
OG0001889	0	0	0	0	0	0	Morel_U14_1
OG0001890	0	0	0	0	0	0	Morel_U14_1
OG0001891	0	0	0	0	0	0	Morel_U14_1
OG0001893	0	0	0	0	0	0	Morel_U14_1
OG0001894	0	0	4.67178269897093	0	0	0	Morel_U14_1
OG0001899	0	0	0	0	0	0	Morel_U14_1
OG0001901	0	0	0	0	0	0	Morel_U14_1
OG0001902	0	0	0	0	0	0	Morel_U14_1
OG0001903	0	0	0	0.761806200013832	0	32.5743454636272	Morel_U14_1
OG0001904	0	0	0	0	0	0	Morel_U14_1
OG0001907	0	0	0	0	0	0	Morel_U14_1
OG0001909	0	0	0	0	0	0	Morel_U14_1
OG0001910	0	0	0	18.283348800332	0	0	Morel_U14_1
OG0001913	0	0	0	0	0	0	Morel_U14_1
OG0001920	0	0	0	0	0	0	Morel_U14_1
OG0001926	0	0	0	0	0	0	Morel_U14_1
OG0001959	0	0	0	0	0	0	Morel_U14_1
OG0001963	0	0	0	0	0	0	Morel_U14_1
OG0001965	0	0	0	0	0	0	Morel_U14_1
OG0001966	0	0	0	0	0	0	Morel_U14_1
OG0001969	0	0	0	0	0	0	Morel_U14_1
OG0001971	0	0	0	0	0	0	Morel_U14_1
OG0001972	0	0	0	0	0	0	Morel_U14_1
OG0001973	0	0	0	0	0	0	Morel_U14_1
OG0001975	0	0	0	0	0	0	Morel_U14_1
OG0001979	0	0	0	0	0	0	Morel_U14_1
OG0001980	0	0	0	0	0	0	Morel_U14_1
OG0001982	0	0	0	0	0	0	Morel_U14_1
OG0001983	0	0	4.30295774905217	0	0	0	Morel_U14_1
OG0001985	0	0	0	0	0	0	Morel_U14_1
OG0001987	0	0	4.18001609907925	0	0	0	Morel_U14_1
OG0001988	0	0	0	0	0	0	Morel_U14_1
OG0001989	0	0	0	0	0	0	Morel_U14_1
OG0001990	0	0	0	0	0	0	Morel_U14_1
OG0001991	0	0	0	0	0	0	Morel_U14_1
OG0001993	0	0	0	0	0	0	Morel_U14_1
OG0001995	0	0	0	0	0	0	Morel_U14_1
OG0001996	0	0	7.25355734840223	0	0	0	Morel_U14_1
OG0001997	0	0	0	0	0	0	Morel_U14_1
OG0002000	0	0	0	0	0	0	Morel_U14_1
OG0002003	0	0	0	0	0	0	Morel_U14_1
OG0002005	0	0	0	0	0	0	Morel_U14_1
OG0002007	0	0	0	0	0	0	Morel_U14_1
OG0002008	0	0	0	0	0	0	Morel_U14_1
OG0002012	0	0	8.97474044802309	0	0	0	Morel_U14_1
OG0002015	0	0	3.68824949918757	0	0	0	Morel_U14_1
OG0002016	0	0	4.30295774905217	20.5687674003735	0	0	Morel_U14_1
OG0002021	0	0	0	0	0	0	Morel_U14_1
OG0002022	0	0	1.59824144964795	1.52361240002766	0	0	Morel_U14_1
OG0002023	0	0	0	0	0	0	Morel_U14_1
OG0002025	59.244821336749	0	0	0	0	23.9476649912683	Morel_U14_1
OG0002026	0	0	9.34356539794185	47.9937906008714	0	0.0690134437788711	Morel_U14_1
OG0002027	0	0	0	0	0	0	Morel_U14_1
OG0002028	0	0	0	0	0	0	Morel_U14_1
OG0002030	0	0	0	0	0	0	Morel_U14_1
OG0002034	0	0	0	0	0	0	Morel_U14_1
OG0002035	0	0	0.983533199783353	16.7597364003043	0.143105936281527	0	Morel_U14_1
OG0002036	0	0	0	0	0	0	Morel_U14_1
OG0002038	0	0	0	0	0	0	Morel_U14_1
OG0002044	0	0	0	0	0	0	Morel_U14_1
OG0002065	0	0	0	0	0	0	Morel_U14_1
OG0002072	0	0	0	0	0	0	Morel_U14_1
OG0002073	0	0	0	0	0	0	Morel_U14_1
OG0002075	0	0	0	0	0	0	Morel_U14_1
OG0002077	0	0	0	0	0	0	Morel_U14_1
OG0002078	0	0	0	0	0	0	Morel_U14_1
OG0002083	0	0	0	0	0	0	Morel_U14_1
OG0002090	0	0	0	0	0	0	Morel_U14_1
OG0002091	0	0	0	0	0	0	Morel_U14_1
OG0002096	0	0	0	0	0	0	Morel_U14_1
OG0002098	0	0	0	0	0	0	Morel_U14_1
OG0002100	0	0	0	0	0	0	Morel_U14_1
OG0002105	0	0	0	0	0	0	Morel_U14_1
OG0002106	0	0	0	0	0	0	Morel_U14_1
OG0002108	0	0	0	0	0	0	Morel_U14_1
OG0002110	0	0	0	0	0	0	Morel_U14_1
OG0002111	0	0	0	0	0	0	Morel_U14_1
OG0002113	0	0	0	0	0	0	Morel_U14_1
OG0002115	0	0	4.18001609907925	0	0	0	Morel_U14_1
OG0002116	0	0	0	0	0	0	Morel_U14_1
OG0002119	0	0	0	0	0	0	Morel_U14_1
OG0002120	0	0	0	0	0	0	Morel_U14_1
OG0002125	0	0	0	22.854186000415	0	0	Morel_U14_1
OG0002127	0	0	0	0	0	0	Morel_U14_1
OG0002129	0	0	0	0	0	0	Morel_U14_1
OG0002130	0	0	0	0	0	0	Morel_U14_1
OG0002134	0	0	0	0	0	0	Morel_U14_1
OG0002135	0	0	0	0	0	0	Morel_U14_1
OG0002137	0	0	0	0	0	0	Morel_U14_1
OG0002139	0	0	0	16.7597364003043	0	0	Morel_U14_1
OG0002144	0	0	0	0	0	0	Morel_U14_1
OG0002146	0	0	0	0	0	0	Morel_U14_1
OG0002147	0	0	0	0	0	0	Morel_U14_1
OG0002148	0	0	2.33589134948546	0	0	0	Morel_U14_1
OG0002151	0	0	0	0	0	0	Morel_U14_1
OG0002152	0	0	0	0	0	0	Morel_U14_1
OG0002153	0	0	0	0	0	0	Morel_U14_1
OG0002154	0	0	1.35235814970211	0	0	0	Morel_U14_1
OG0002156	0	0	0	0	0	0	Morel_U14_1
OG0002158	0	0	0	0	0	0	Morel_U14_1
OG0002159	0	0	0	0	0	0	Morel_U14_1
OG0002160	0	0	0	0	0	0	Morel_U14_1
OG0002161	0	0	0	0	0	0	Morel_U14_1
OG0002162	0	0	0	0	0	0	Morel_U14_1
OG0002165	0	0	0	0	0	0	Morel_U14_1
OG0002168	0	0	0	0	0	0	Morel_U14_1
OG0002169	0	0	0	0	0	0	Morel_U14_1
OG0002171	0	0	0	0	0	0	Morel_U14_1
OG0002173	0	0	0	0	0	0	Morel_U14_1
OG0002176	0	0	0	0	0	0	Morel_U14_1
OG0002188	0	0	0	0	0	0	Morel_U14_1
OG0002193	0	0	0	0	0	0	Morel_U14_1
OG0002199	0	0	0	0	0	0	Morel_U14_1
OG0002211	0	0	0	0	0	0	Morel_U14_1
OG0002215	0	0	0	0	0	0	Morel_U14_1
OG0002217	0	0	0	0	0	0	Morel_U14_1
OG0002218	0	0	0	0	0	0	Morel_U14_1
OG0002221	0	0	0	0	0	0	Morel_U14_1
OG0002223	0	0	0	0	0	0	Morel_U14_1
OG0002227	0	0	0	0	0	0	Morel_U14_1
OG0002230	0	0	0	0	0	0	Morel_U14_1
OG0002231	0	0	0	0	0	0	Morel_U14_1
OG0002233	0	0	0	0	0	0	Morel_U14_1
OG0002236	0	0	0	0	0	0	Morel_U14_1
OG0002237	0	0	0	0	0	0	Morel_U14_1
OG0002239	0	0	0	0	0	0	Morel_U14_1
OG0002240	0	0	0	0	0	0	Morel_U14_1
OG0002245	0	0	3.07354124932298	0	0	0	Morel_U14_1
OG0002248	0	0	0	0	0	0	Morel_U14_1
OG0002249	0	0	0	0	0	0	Morel_U14_1
OG0002250	0	0	0	0	0	0	Morel_U14_1
OG0002251	0	0	0	0	0	0	Morel_U14_1
OG0002253	0	0	0	0	0	0	Morel_U14_1
OG0002258	0	0	0	0	0	0	Morel_U14_1
OG0002261	0	0	0	0	0	0	Morel_U14_1
OG0002263	0	0	0	0	0	0	Morel_U14_1
OG0002266	0	0	0	0	0	0	Morel_U14_1
OG0002267	0	0	0	0	0	0	Morel_U14_1
OG0002268	0	0	0	0	0	0	Morel_U14_1
OG0002269	0	0	0	0	0	0	Morel_U14_1
OG0002270	0	0	0	0	0	0	Morel_U14_1
OG0002271	0	0	0	0	0	0	Morel_U14_1
OG0002272	0	0	0	0	0	0	Morel_U14_1
OG0002273	0	0	0	0	0	0	Morel_U14_1
OG0002277	0	0	0	0	0	0	Morel_U14_1
OG0002278	0	0	0	0	0	0	Morel_U14_1
OG0002279	0	0	2.82765794937714	0	0	0	Morel_U14_1
OG0002281	0	0	0	0	0	0	Morel_U14_1
OG0002282	0	0	0	0	0	0	Morel_U14_1
OG0002283	0	0	0	0	0	0	Morel_U14_1
OG0002284	0	0	0	0	0	0	Morel_U14_1
OG0002285	0	0	0	0	0	0	Morel_U14_1
OG0002286	0	0	0	0	0	0	Morel_U14_1
OG0002289	0	0	0	0	0	0	Morel_U14_1
OG0002290	0	0	3.93413279913341	0	0	0	Morel_U14_1
OG0002294	0	0	0	21.3305736003873	0.143105936281527	0	Morel_U14_1
OG0002302	0	0	3.93413279913341	0	0	0	Morel_U14_1
OG0002304	0	0	0	6.09444960011066	0	0	Morel_U14_1
OG0002306	0	0	0	0	0	0	Morel_U14_1
OG0002307	0	0	0	0	0	0	Morel_U14_1
OG0002309	0	0	0	0	0	0	Morel_U14_1
OG0002311	0	0	0	0	0	0	Morel_U14_1
OG0002312	0	0	2.21294969951254	0	0	0	Morel_U14_1
OG0002314	0	0	0	0	0	0	Morel_U14_1
OG0002317	0	0	0	0	0	0	Morel_U14_1
OG0002318	0	0	0	0	0	0	Morel_U14_1
OG0002321	0	0	6.02414084867304	0	0	0	Morel_U14_1
OG0002322	0	0	3.1964828992959	0	0	0	Morel_U14_1
OG0002324	0	0	0	0	0	0	Morel_U14_1
OG0002326	0	0	0	0	0	0	Morel_U14_1
OG0002327	0	0	0	0	0	0	Morel_U14_1
OG0002329	0	0	0	0	0	0	Morel_U14_1
OG0002330	0	0	0	0	0	0	Morel_U14_1
OG0002333	0	0	0	0	0	0	Morel_U14_1
OG0002336	0	0	3.31942454926882	0	0	0	Morel_U14_1
OG0002339	0	0	0	0	0	0	Morel_U14_1
OG0002341	0	0	0	0	0	0	Morel_U14_1
OG0002349	0	0	0	0	0	0	Morel_U14_1
OG0002363	0	0	0	0	0	0	Morel_U14_1
OG0002368	0	0	12.2941649972919	0	0	0	Morel_U14_1
OG0002369	0	0	0	0	0	0	Morel_U14_1
OG0002377	0	0	0	0	0	0	Morel_U14_1
OG0002378	0	0	0	0	0	0	Morel_U14_1
OG0002382	0	0	0	20.5687674003735	0	0	Morel_U14_1
OG0002383	0	0	0	0	0	0	Morel_U14_1
OG0002384	0	0	0	0	0	0	Morel_U14_1
OG0002386	0	0	0	0	0	0	Morel_U14_1
OG0002387	0	0	0	0	0	0	Morel_U14_1
OG0002388	0	0	0	0	0	0	Morel_U14_1
OG0002389	0	0	0	0	0	0	Morel_U14_1
OG0002390	0	0	0	0	0	0	Morel_U14_1
OG0002393	0	0	0	0	0	0	Morel_U14_1
OG0002395	0	0	0	0	0	0	Morel_U14_1
OG0002396	0	0	0	0	0	0	Morel_U14_1
OG0002397	0	0	7.37649899837514	0	0	0	Morel_U14_1
OG0002399	0	0	0	0	0.286211872563054	15.0449307437939	Morel_U14_1
OG0002401	0	0	0	0	0	0	Morel_U14_1
OG0002403	0	0	0	0	0	0	Morel_U14_1
OG0002404	0	0	4.30295774905217	0.761806200013832	0	0	Morel_U14_1
OG0002405	0	0	0	0	0	0	Morel_U14_1
OG0002409	0	0	0	0	0	0	Morel_U14_1
OG0002410	0	0	0	0	0	0	Morel_U14_1
OG0002411	0	0	0	0	0	0	Morel_U14_1
OG0002413	0	0	0	0	0	0	Morel_U14_1
OG0002415	0	0	0	0	0	0	Morel_U14_1
OG0002416	0	0	0	0	0	0	Morel_U14_1
OG0002418	0	0	2.33589134948546	0	0	0	Morel_U14_1
OG0002419	0	0	0	0	0	0	Morel_U14_1
OG0002422	0	0	0	0	0	0	Morel_U14_1
OG0002424	0	0	0	0	0	0	Morel_U14_1
OG0002425	0	0	0	0	0	0	Morel_U14_1
OG0002426	0	0	0	0	0	0	Morel_U14_1
OG0002428	0	0	0	0	0	0	Morel_U14_1
OG0002430	0	0	0	0	0	0	Morel_U14_1
OG0002431	0	0	0	0	0	0	Morel_U14_1
OG0002432	0	0	8.60591549810434	6.85625580012449	0	0	Morel_U14_1
OG0002433	0	0	0	0	0	0	Morel_U14_1
OG0002434	0	0	3.31942454926882	0	0	0	Morel_U14_1
OG0002435	0	0	0	0	0	0	Morel_U14_1
OG0002436	0	0	0	0	0	0	Morel_U14_1
OG0002437	0	0	0	0	0	0	Morel_U14_1
OG0002438	0	0	0	0	0	0	Morel_U14_1
OG0002441	0	0	0	0.761806200013832	0	4.34784695806888	Morel_U14_1
OG0002442	0	0	0	0	0	0	Morel_U14_1
OG0002443	0	0	0	0	0	0	Morel_U14_1
OG0002444	0	0	0	0	0	0	Morel_U14_1
OG0002450	0	0	0	0	0	0	Morel_U14_1
OG0002454	0	0	0	0	0	0	Morel_U14_1
OG0002455	0	0	0	0	0	0	Morel_U14_1
OG0002456	0	0	3.44236619924173	0	0	0	Morel_U14_1
OG0002458	0	0	8.23709054818558	0	0.143105936281527	0	Morel_U14_1
OG0002459	0	0	0	0	0	0	Morel_U14_1
OG0002460	0	0	22.4983219450442	71.6097828013002	1.86037717165985	0	Morel_U14_1
OG0002461	0	0	0	0	0	0	Morel_U14_1
OG0002462	0	0	0	0	0	0	Morel_U14_1
OG0002463	0	0	0	0	0	0	Morel_U14_1
OG0002464	0	0	0	0	0	0	Morel_U14_1
OG0002465	0	0	0	0	0	0	Morel_U14_1
OG0002466	0	0	0	0	0	0	Morel_U14_1
OG0002472	0	0	0	0	0	0	Morel_U14_1
OG0002474	0	0	0	0	0	0	Morel_U14_1
OG0002475	0	0	0	0	0	0	Morel_U14_1
OG0002476	0	0	0	0	0	0	Morel_U14_1
OG0002479	0	0	0	0	0	0	Morel_U14_1
OG0002482	0	0	0	0	0	0	Morel_U14_1
OG0002484	0	0	0	0	0	0	Morel_U14_1
OG0002485	0	0	0	0	0	0	Morel_U14_1
OG0002486	0	0	0	0	0	0	Morel_U14_1
OG0002492	0	0	8.85179879805017	0	0	0	Morel_U14_1
OG0002493	0	0	0	0	0	0	Morel_U14_1
OG0002494	0	0	0	0	0	0	Morel_U14_1
OG0002495	0	0	0	0	0	0	Morel_U14_1
OG0002496	0	0	0	0	0	0	Morel_U14_1
OG0002497	0	0	0	0	0	0	Morel_U14_1
OG0002498	0	0	0	0	0	0	Morel_U14_1
OG0002500	0	0	0	0	0	0	Morel_U14_1
OG0002504	0	0	0	5.33264340009683	0	0	Morel_U14_1
OG0002505	0	0	0	0	0	0	Morel_U14_1
OG0002513	0	0	0	0	0	0	Morel_U14_1
OG0002515	0	0	0	0	0	0	Morel_U14_1
OG0002521	0	0	0	0	0	0	Morel_U14_1
OG0002529	0	0	0	0	0	0	Morel_U14_1
OG0002568	0	0	0	0	33.0574712810328	0	Morel_U14_1
OG0002569	0	0	0	0	0	0	Morel_U14_1
OG0002570	0	0	0	0	0	0.345067218894355	Morel_U14_1
OG0002571	0	0	0	0	0	0	Morel_U14_1
OG0002572	0	0	0	0	0	0	Morel_U14_1
OG0002573	0	0	0.983533199783353	0	0	0	Morel_U14_1
OG0002574	0	0	0	0	0	0	Morel_U14_1
OG0002575	0	0	0	0.761806200013832	0	0	Morel_U14_1
OG0002577	0	0	0	0	0	0	Morel_U14_1
OG0002581	0	0	0	0	0	0	Morel_U14_1
OG0002583	0	0	0	0	0	0	Morel_U14_1
OG0002584	0	0	0	0	0	0	Morel_U14_1
OG0002585	0	0	0	0	0	0	Morel_U14_1
OG0002586	0	0	0	0	0	0	Morel_U14_1
OG0002587	0	0	0	0	0	0	Morel_U14_1
OG0002590	0	0	0	0	0	0	Morel_U14_1
OG0002591	0	0	0	0	0	0	Morel_U14_1
OG0002592	0	0	0	0	0	0	Morel_U14_1
OG0002593	0	0	0	0	0	0	Morel_U14_1
OG0002594	0	0	0	41.1375348007469	0	0	Morel_U14_1
OG0002598	0	0	0	0	0.429317808844581	0	Morel_U14_1
OG0002600	0	0	0	0	0	0	Morel_U14_1
OG0002601	0	0	0	0	0	0	Morel_U14_1
OG0002602	0	0	0	0	0	0	Morel_U14_1
OG0002603	0	0	0	0	0	0	Morel_U14_1
OG0002605	0	0	0	31.2340542005671	26.331492275801	0	Morel_U14_1
OG0002606	0	0	0	0	0	0	Morel_U14_1
OG0002607	0	0	0	0	0	0	Morel_U14_1
OG0002608	0	0	0	0	0	0	Morel_U14_1
OG0002609	0	0	0	0	0	0	Morel_U14_1
OG0002610	0	0	0	0.761806200013832	0.143105936281527	22.6364095594697	Morel_U14_1
OG0002611	0	0	0	0	0	0	Morel_U14_1
OG0002613	0	0	0	0	0	0	Morel_U14_1
OG0002614	0	0	0	0	0	0	Morel_U14_1
OG0002615	0	0	0	0	0	0	Morel_U14_1
OG0002618	0	0	5.7782575487272	0	0	0	Morel_U14_1
OG0002619	0	0	0	0	0	0	Morel_U14_1
OG0002620	0	0	8.3600321981585	0	0	0	Morel_U14_1
OG0002621	0	0	0	0	0	0	Morel_U14_1
OG0002623	0	0	3.31942454926882	0	0	0	Morel_U14_1
OG0002624	0	0	0	0	0	0	Morel_U14_1
OG0002626	0	0	0	0	0	0	Morel_U14_1
OG0002627	0	0	0	0	0	0	Morel_U14_1
OG0002628	0	0	0	0	0	0.759147881567582	Morel_U14_1
OG0002629	0	0	0	0	0	0	Morel_U14_1
OG0002630	0	0	0	0	0	0	Morel_U14_1
OG0002631	0	0	0	0	0	0	Morel_U14_1
OG0002632	0	0	5.1635492988626	0	0	0	Morel_U14_1
OG0002634	0	0	0	0	0	0	Morel_U14_1
OG0002635	0	0	0	0	0	0	Morel_U14_1
OG0002636	0	0	4.79472434894384	0	0	0	Morel_U14_1
OG0002642	0	0	0	0	0	0	Morel_U14_1
OG0002643	0	0	0	0	0	0	Morel_U14_1
OG0002644	0	0	0	0	0	0	Morel_U14_1
OG0002645	0	0	0	0	0	0	Morel_U14_1
OG0002646	0	0	0	0	0	0	Morel_U14_1
OG0002647	0	0	0.368824949918757	0	0	0	Morel_U14_1
OG0002648	0	0	0	0	0	0	Morel_U14_1
OG0002649	0	0	0	0	0	0	Morel_U14_1
OG0002651	0	0	0	0	0	0	Morel_U14_1
OG0002652	0	0	0	0	0	0	Morel_U14_1
OG0002653	0	0	0	0	0	0	Morel_U14_1
OG0002654	0	0	0	0	0	0	Morel_U14_1
OG0002655	0	0	0	0	0	0	Morel_U14_1
OG0002657	0	0	0	0	0	0	Morel_U14_1
OG0002658	0	0	0	0	0	0	Morel_U14_1
OG0002660	0	0	0	0	0	0	Morel_U14_1
OG0002661	0	0	0	0	0	0	Morel_U14_1
OG0002662	0	0	0	0	0	0	Morel_U14_1
OG0002663	0	0	0	0	0	0	Morel_U14_1
OG0002664	0	0	0	0	0	0	Morel_U14_1
OG0002665	0	0	0	0	0	0	Morel_U14_1
OG0002667	0	0	0	0	0	0	Morel_U14_1
OG0002668	0	0	0	0	0	0	Morel_U14_1
OG0002672	0	0	0	0	0	0	Morel_U14_1
OG0002674	0	0	0	0	0	0	Morel_U14_1
OG0002675	0	0	0	0	0	0	Morel_U14_1
OG0002678	0	0	0	0	0	0	Morel_U14_1
OG0002679	0	0	0	0	0	0	Morel_U14_1
OG0002681	0	0	0	0	0	0	Morel_U14_1
OG0002684	0	0	0	0	0	0	Morel_U14_1
OG0002688	0	0	0	0	0	0	Morel_U14_1
OG0002690	0	0	1.35235814970211	0	0	0	Morel_U14_1
OG0002691	0	0	0	0	0	0	Morel_U14_1
OG0002692	0	0	2.82765794937714	0	0	0	Morel_U14_1
OG0002693	0	0	0	0	0	0	Morel_U14_1
OG0002694	0	0	0	0	0	0	Morel_U14_1
OG0002696	0	0	0	0	0	0	Morel_U14_1
OG0002698	0	0	0	0	0	0	Morel_U14_1
OG0002701	0	0	0	0	0	0	Morel_U14_1
OG0002702	0	0	6.02414084867304	15.2361240002766	0	0.276053775115484	Morel_U14_1
OG0002703	0	0	0	0	0	0	Morel_U14_1
OG0002704	0	0	0	0	0	0	Morel_U14_1
OG0002705	0	0	12.9088732471565	43.4229534007885	0.143105936281527	15.3209845189094	Morel_U14_1
OG0002707	0	0	0	0	0	0	Morel_U14_1
OG0002708	0	0	0	0	0	0	Morel_U14_1
OG0002710	0	0	0	0	0	0	Morel_U14_1
OG0002711	0	0	0	0	0	0	Morel_U14_1
OG0002712	0	0	2.70471629940422	0	0	0	Morel_U14_1
OG0002714	0	0	0	0	0	0	Morel_U14_1
OG0002720	0	0	2.45883299945838	0	4.29317808844581	0	Morel_U14_1
OG0002724	0	0	0	0	0	0	Morel_U14_1
OG0002725	0	0	0	0	0	0	Morel_U14_1
OG0002727	0	0	0	0	0	0	Morel_U14_1
OG0002728	0	0	0	0	0	0	Morel_U14_1
OG0002729	0	0	0	0	0	0	Morel_U14_1
OG0002732	0	0	0	0	0	0	Morel_U14_1
OG0002735	0	0	0	0	0	0	Morel_U14_1
OG0002736	0	0	0	0	0	0	Morel_U14_1
OG0002737	0	0	0	0	0	0	Morel_U14_1
OG0002738	0	0	0	0	0	0	Morel_U14_1
OG0002740	0	0	5.04060764888968	0	0	0	Morel_U14_1
OG0002741	0	0	1.10647484975627	0	21.6089963785106	0	Morel_U14_1
OG0002742	29.6224106683745	0	19.3018390457483	0.761806200013832	36.2058018792264	19.1167239267473	Morel_U14_1
OG0002743	0	0	0	0	0	0	Morel_U14_1
OG0002744	0	0	1.96706639956671	0	0	0	Morel_U14_1
OG0002746	0	0	0	0	0	0	Morel_U14_1
OG0002749	0	0	2.45883299945838	0	0	0	Morel_U14_1
OG0002750	0	0	0	0	0	0	Morel_U14_1
OG0002752	0	0	0	0	1.14484749025222	0	Morel_U14_1
OG0002753	0	0	4.54884104899801	0	0	0	Morel_U14_1
OG0002755	0	0	6.51590744856471	29.7104418005395	0	0	Morel_U14_1
OG0002759	0	0	0	0	0	0	Morel_U14_1
OG0002760	0	0	0	0	0	0	Morel_U14_1
OG0002761	0	0	0	0	0	0	Morel_U14_1
OG0002762	0	0	0	0	0	0	Morel_U14_1
OG0002763	0	0	0	0	0	0	Morel_U14_1
OG0002764	0	0	0	0	0	0	Morel_U14_1
OG0002765	0	0	0	0	0	0	Morel_U14_1
OG0002767	0	0	0	0	0	0	Morel_U14_1
OG0002768	0	0	0	0	0	0	Morel_U14_1
OG0002769	0	0	0	0	0	0	Morel_U14_1
OG0002771	0	0	0	0	0	0	Morel_U14_1
OG0002772	0	0	0	0	0	0	Morel_U14_1
OG0002775	0	0	0	0	0	0	Morel_U14_1
OG0002779	0	0	0	0	0	0	Morel_U14_1
OG0002798	0	0	0	0	0	0	Morel_U14_1
OG0002802	0	0	0	0	0	0	Morel_U14_1
OG0002805	0	0	0	0	0	0	Morel_U14_1
OG0002810	0	0	0	0	0	0	Morel_U14_1
OG0002838	0	0	0	0	0	0	Morel_U14_1
OG0002839	0	0	0	0	0	0	Morel_U14_1
OG0002841	0	0	0	0	0	0	Morel_U14_1
OG0002842	0	0	0	0	0	0	Morel_U14_1
OG0002843	0	0	0	0	0	0	Morel_U14_1
OG0002844	0	0	0	0	0	0	Morel_U14_1
OG0002845	0	0	0	0	0	0	Morel_U14_1
OG0002846	0	0	0	0	0	0	Morel_U14_1
OG0002848	0	0	0	0	0	0	Morel_U14_1
OG0002849	0	0	0	0	0	0	Morel_U14_1
OG0002850	0	0	0	0	0	0	Morel_U14_1
OG0002851	0	0	0	0	0	0	Morel_U14_1
OG0002852	0	0	0	0	0	0	Morel_U14_1
OG0002853	0	0	0	0	0	0	Morel_U14_1
OG0002856	0	0	0	0	0	0	Morel_U14_1
OG0002857	0	0	0	0	0	0	Morel_U14_1
OG0002858	0	0	0	11.4270930002075	0	0	Morel_U14_1
OG0002859	0	0	0	0	0	0	Morel_U14_1
OG0002860	0	0	0	0	0	0	Morel_U14_1
OG0002862	0	0	3.07354124932298	0	0	0	Morel_U14_1
OG0002863	0	0	0	0	0	0	Morel_U14_1
OG0002864	0	0	0	0	0	0	Morel_U14_1
OG0002865	0	0	0	0	0	0	Morel_U14_1
OG0002866	0	0	0	0	0	0	Morel_U14_1
OG0002867	0	0	0	0	0	0	Morel_U14_1
OG0002868	0	0	0	0	0	0	Morel_U14_1
OG0002869	0	0	1.10647484975627	0	0	0	Morel_U14_1
OG0002871	0	0	0	0	0	0	Morel_U14_1
OG0002873	0	0	0	0	0	0	Morel_U14_1
OG0002874	0	0	0	0	0	0	Morel_U14_1
OG0002875	0	0	0	0	0	0	Morel_U14_1
OG0002876	0	0	0	0	0	0	Morel_U14_1
OG0002877	0	0	0	0	0	0	Morel_U14_1
OG0002878	0	0	2.45883299945838	0	0	0	Morel_U14_1
OG0002879	0	0	0	0	0	0	Morel_U14_1
OG0002880	0	0	0	0	0	0	Morel_U14_1
OG0002881	0	0	0	0	0	0	Morel_U14_1
OG0002882	0	0	0	0	0	0	Morel_U14_1
OG0002883	0	0	0	0	0	0	Morel_U14_1
OG0002885	0	0	0	0	0	0	Morel_U14_1
OG0002886	0	0	0	0	0	0	Morel_U14_1
OG0002887	0	0	0	0	0	0	Morel_U14_1
OG0002888	0	0	0	0	0	0	Morel_U14_1
OG0002889	0	0	0	0	0	0	Morel_U14_1
OG0002890	0	0	0	0	0	0	Morel_U14_1
OG0002891	0	0	0	0	0	0	Morel_U14_1
OG0002892	0	0	0	0	0	0	Morel_U14_1
OG0002893	0	0	0	0	0	0	Morel_U14_1
OG0002894	0	0	0	0	0	0	Morel_U14_1
OG0002896	0	0	0	0	0	0	Morel_U14_1
OG0002897	0	0	0	0	0	3.79573940783791	Morel_U14_1
OG0002898	0	0	0	0	0	0	Morel_U14_1
OG0002900	0	0	0	0	0	0	Morel_U14_1
OG0002901	0	0	0	0	0	0	Morel_U14_1
OG0002902	0	0	0	0	0	0	Morel_U14_1
OG0002903	0	0	5.90119919870012	0.761806200013832	30.7677763005283	14.0787425308897	Morel_U14_1
OG0002904	0	0	0	0	0	0	Morel_U14_1
OG0002905	0	0	0	0	0	0	Morel_U14_1
OG0002907	0	0	2.45883299945838	0	0	0	Morel_U14_1
OG0002908	0	0	0	0	0	0	Morel_U14_1
OG0002910	0	0	0	0	0	0	Morel_U14_1
OG0002911	0	0	0	0	0	0	Morel_U14_1
OG0002912	0	0	0	0	0	0	Morel_U14_1
OG0002914	0	0	0	0	0	0	Morel_U14_1
OG0002915	0	0	0	32.7576666005948	0	0	Morel_U14_1
OG0002916	0	0	0	0	0	0	Morel_U14_1
OG0002919	0	0	0	0	0	0	Morel_U14_1
OG0002920	0	0	0	0	0	0	Morel_U14_1
OG0002922	0	0	0	0	0	0	Morel_U14_1
OG0002923	0	0	0	0	0	0	Morel_U14_1
OG0002924	0	0	0	0	0	0	Morel_U14_1
OG0002925	0	0	0	0	0	0	Morel_U14_1
OG0002929	0	0	0	0	0	0	Morel_U14_1
OG0002930	0	0	0.368824949918757	0	0	0	Morel_U14_1
OG0002931	0	0	0	0	0	0	Morel_U14_1
OG0002935	0	0	8.48297384813142	0	0	0	Morel_U14_1
OG0002936	0	0	0	0	0	0	Morel_U14_1
OG0002937	0	0	0	0	0	0	Morel_U14_1
OG0002939	0	0	0	0	0	0	Morel_U14_1
OG0002940	0	0	0	0	0	0	Morel_U14_1
OG0002941	0	0	0	0	0	0	Morel_U14_1
OG0002942	0	0	0	0	0	0	Morel_U14_1
OG0002943	0	0	0	0	0	0	Morel_U14_1
OG0002944	0	0	0	0	0	0	Morel_U14_1
OG0002945	0	0	0	0	0	0	Morel_U14_1
OG0002947	0	0	0	0	0	0	Morel_U14_1
OG0002948	0	0	0	0	0	0	Morel_U14_1
OG0002949	0	0	0	0	0	0	Morel_U14_1
OG0002950	0	0	1.84412474959379	0	0	0	Morel_U14_1
OG0002952	0	0	0	0	0	0	Morel_U14_1
OG0002953	0	21.0506837922342	0	0	0.286211872563054	21.0491003525557	Morel_U14_1
OG0002954	0	0	0	0	0	0	Morel_U14_1
OG0002955	0	0	0	0	0	0	Morel_U14_1
OG0002956	0	0	0	0	0	0	Morel_U14_1
OG0002958	0	0	0	0	0	0	Morel_U14_1
OG0002960	0	0	6.76179074851055	0	0	0.690134437788711	Morel_U14_1
OG0002961	0	0	0	0	0	0	Morel_U14_1
OG0002962	0	0	0	0	0	0	Morel_U14_1
OG0002963	0	0	0	0	0	0	Morel_U14_1
OG0002965	0	0	0	0	0	0	Morel_U14_1
OG0002967	0	0	0	0	0	0	Morel_U14_1
OG0002968	0	0	0	0	0	0	Morel_U14_1
OG0002969	0	0	0	0	0	0	Morel_U14_1
OG0002971	0	0	0	0	0	0	Morel_U14_1
OG0002973	0	0	0	0.761806200013832	0.429317808844581	20.0829121396515	Morel_U14_1
OG0002974	0	0	0	0	22.3245260599182	0.0690134437788711	Morel_U14_1
OG0002976	0	0	8.48297384813142	0	0	0	Morel_U14_1
OG0002977	0	0	0	0	0	0	Morel_U14_1
OG0002978	0	0	0	0	0	0	Morel_U14_1
OG0002979	0	0	0	0	0	0	Morel_U14_1
OG0002980	0	0	0	0	0	0	Morel_U14_1
OG0002981	0	0	0	0	0	0	Morel_U14_1
OG0002982	0	0	0	0	0	0	Morel_U14_1
OG0002983	0	0	0	0	0	0	Morel_U14_1
OG0002984	0	0	0	0	0	0	Morel_U14_1
OG0002985	0	0	0	0	0	0	Morel_U14_1
OG0002987	0	0	0	0	0	0	Morel_U14_1
OG0002988	0	0	0	0	0	0	Morel_U14_1
OG0002989	0	0	0	0	0	0	Morel_U14_1
OG0002990	0	0	2.5817746494313	0	0	0	Morel_U14_1
OG0002991	0	0	0	0	0	0	Morel_U14_1
OG0002992	0	0	3.81119114916049	0	0	0	Morel_U14_1
OG0002993	0	0	10.2041569477523	0	0	0	Morel_U14_1
OG0002994	0	0	0	0	0	0	Morel_U14_1
OG0002995	0	0	0	0	0	0	Morel_U14_1
OG0002996	0	0	0	0	0	0	Morel_U14_1
OG0002997	0	0	0	0	0	0	Morel_U14_1
OG0002999	0	0	0	0	0	0	Morel_U14_1
OG0003000	0	0	3.07354124932298	0	0	0	Morel_U14_1
OG0003001	0	0	0	0	0	0	Morel_U14_1
OG0003003	0	0	0	0	0	0	Morel_U14_1
OG0003004	0	0	4.91766599891676	0	0	0	Morel_U14_1
OG0003005	0	0	0	0	0	0	Morel_U14_1
OG0003006	0	0	0	0	0	0	Morel_U14_1
OG0003007	0	0	0	0	0	0	Morel_U14_1
OG0003008	0	0	0	0	0	0	Morel_U14_1
OG0003009	0	0	0	0	0	0	Morel_U14_1
OG0003010	0	0	0	0	0	0	Morel_U14_1
OG0003011	0	0	7.13061569842931	3.80903100006916	0	0	Morel_U14_1
OG0003012	0	0	3.31942454926882	0	0	0	Morel_U14_1
OG0003013	0	0	0	0	0	0	Morel_U14_1
OG0003015	0	0	0	0	0	0	Morel_U14_1
OG0003018	0	0	0	0	0	0	Morel_U14_1
OG0003020	29.6224106683745	21.0506837922342	0	46.4701782008438	0	0.0690134437788711	Morel_U14_1
OG0003022	0	0	0	0	0	0	Morel_U14_1
OG0003023	0	0	0	0	0	0	Morel_U14_1
OG0003024	0	0	0	0	0	0	Morel_U14_1
OG0003026	29.6224106683745	21.0506837922342	13.1547565471023	0.761806200013832	13.308852074182	19.4617911456416	Morel_U14_1
OG0003027	0	0	0	0	0	0	Morel_U14_1
OG0003028	0	0	0	0	0	0	Morel_U14_1
OG0003029	0	0	4.54884104899801	0	23.612479486452	0	Morel_U14_1
OG0003030	0	0	0	0	0	0	Morel_U14_1
OG0003031	0	0	0	0	0	0	Morel_U14_1
OG0003032	0	0	0	0	0	0	Morel_U14_1
OG0003034	0	0	0	0	0	0	Morel_U14_1
OG0003035	0	0	0	0	0	0	Morel_U14_1
OG0003039	0	0	0	0	0	0	Morel_U14_1
OG0003040	0	0	0	0	0	0	Morel_U14_1
OG0003041	0	0	0	0	0	0	Morel_U14_1
OG0003042	0	0	0	0	0	0	Morel_U14_1
OG0003043	29.6224106683745	0	0	0	0	13.8717021995531	Morel_U14_1
OG0003044	0	0	0	0	0	0	Morel_U14_1
OG0003045	0	0	0	0	0	0	Morel_U14_1
OG0003046	0	0	0	0	0	0	Morel_U14_1
OG0003047	0	0	0	0	0	0	Morel_U14_1
OG0003048	0	0	0	0	0	0	Morel_U14_1
OG0003050	0	0	0	0	0	0	Morel_U14_1
OG0003051	0	0	0	0	0	0	Morel_U14_1
OG0003055	0	0	0	0	0	0	Morel_U14_1
OG0003057	0	0	0	0	0	0	Morel_U14_1
OG0003058	0	0	0	0	0	0	Morel_U14_1
OG0003059	0	0	0	0	0	0	Morel_U14_1
OG0003060	0	0	0	0	0	0	Morel_U14_1
OG0003061	0	0	0	0	0	0	Morel_U14_1
OG0003062	0	0	0	0	0	0	Morel_U14_1
OG0003063	0	0	0	0	0	0	Morel_U14_1
OG0003064	0	0	0	0	0	0	Morel_U14_1
OG0003065	0	0	0	0	0	0	Morel_U14_1
OG0003070	0	0	0	0	0	0	Morel_U14_1
OG0003071	0	0	0	0	0	0	Morel_U14_1
OG0003074	0	0	0	0	0	0	Morel_U14_1
OG0003075	0	0	0	0	0.858635617689163	0	Morel_U14_1
OG0003077	0	0	0	0	0	0	Morel_U14_1
OG0003078	0	0	0	0	0	0	Morel_U14_1
OG0003079	0	0	0	0	0	0	Morel_U14_1
OG0003081	0	0	0	0	0	0	Morel_U14_1
OG0003082	0	0	0	0	0	0	Morel_U14_1
OG0003084	0	0	0	0	0	0	Morel_U14_1
OG0003085	0	0	3.44236619924173	0	0	0	Morel_U14_1
OG0003086	0	0	0	0	0	0	Morel_U14_1
OG0003087	0	0	0	0	0	0	Morel_U14_1
OG0003089	0	0	0	0	0	0	Morel_U14_1
OG0003093	0	0	0	0	0	0	Morel_U14_1
OG0003095	0	0	0	0	0	0	Morel_U14_1
OG0003096	0	0	0	0	0	0	Morel_U14_1
OG0003097	0	0	0	0	0	0	Morel_U14_1
OG0003098	0	0	0	0	0	0	Morel_U14_1
OG0003099	0	0	0	0	0	0	Morel_U14_1
OG0003103	0	0	0	0	0	0	Morel_U14_1
OG0003104	0	0	0	0	0	0	Morel_U14_1
OG0003105	0	0	0	0	0	0	Morel_U14_1
OG0003106	0	0	0	16.7597364003043	0	0	Morel_U14_1
OG0003108	0	0	0.860591549810434	0	0	0	Morel_U14_1
OG0003109	0	0	3.07354124932298	0	0	0	Morel_U14_1
OG0003110	0	0	0	0	0	0	Morel_U14_1
OG0003112	29.6224106683745	0	2.95059959935006	20.5687674003735	0	0	Morel_U14_1
OG0003113	0	0	1.10647484975627	0	0	0	Morel_U14_1
OG0003115	0	0	0	0	0	0	Morel_U14_1
OG0003116	0	0	0	0	0	0	Morel_U14_1
OG0003117	0	0	8.23709054818558	0.761806200013832	0	13.8717021995531	Morel_U14_1
OG0003119	0	0	0	0	0	0	Morel_U14_1
OG0003120	0	0	0	0	0	0	Morel_U14_1
OG0003121	0	0	0	0	0	0	Morel_U14_1
OG0003123	0	0	0	0	0	0	Morel_U14_1
OG0003124	0	0	0	0	0	0	Morel_U14_1
OG0003126	0	0	0	0	0	0	Morel_U14_1
OG0003127	0	0	0	0	0	0	Morel_U14_1
OG0003129	0	0	0	0	0	0	Morel_U14_1
OG0003130	0	0	0	0	0	0	Morel_U14_1
OG0003131	0	0	0	0	0	0	Morel_U14_1
OG0003134	0	0	0	0	0	0	Morel_U14_1
OG0003136	0	0	0	0	0	0	Morel_U14_1
OG0003137	0	0	0	0	0	0	Morel_U14_1
OG0003138	0	0	0	0	0	0	Morel_U14_1
OG0003140	0	0	0	0	0	0	Morel_U14_1
OG0003142	0	0	0	0	0	0	Morel_U14_1
OG0003145	0	0	0	0	0	0	Morel_U14_1
OG0003157	0	0	0	0	0	0	Morel_U14_1
OG0003159	0	0	0	0	0	0	Morel_U14_1
OG0003164	0	0	0	0	0	0	Morel_U14_1
OG0003186	0	0	0	0	0	0	Morel_U14_1
OG0003196	0	0	0	0	0	0	Morel_U14_1
OG0003197	0	0	1.84412474959379	0	0	0	Morel_U14_1
OG0003199	0	0	0	0	0	0	Morel_U14_1
OG0003201	0	0	0	0	0	0	Morel_U14_1
OG0003203	0	0	0	0	0	0	Morel_U14_1
OG0003204	0	0	0	0	0	0	Morel_U14_1
OG0003205	0	0	0	0	0	0	Morel_U14_1
OG0003206	0	0	0	0	0	0	Morel_U14_1
OG0003209	0	0	2.70471629940422	17.5215426003181	0	0.0690134437788711	Morel_U14_1
OG0003210	0	0	0	0	0	0	Morel_U14_1
OG0003213	0	0	0	0	0	0	Morel_U14_1
OG0003214	0	0	4.30295774905217	0	0	0	Morel_U14_1
OG0003215	0	0	0	0	0	0	Morel_U14_1
OG0003216	0	0	0	0	0	0	Morel_U14_1
OG0003218	0	0	0	0	0	0	Morel_U14_1
OG0003219	0	0	0	0	0	0	Morel_U14_1
OG0003220	0	0	0	0	0	0	Morel_U14_1
OG0003221	0	0	0	0	0	0	Morel_U14_1
OG0003222	0	0	0	0	0	0	Morel_U14_1
OG0003223	0	0	0	0	0	0	Morel_U14_1
OG0003225	0	0	0	0	0	0	Morel_U14_1
OG0003226	0	0	0	0	0	0	Morel_U14_1
OG0003227	0	0	0	0	0	0	Morel_U14_1
OG0003228	0	0	0	0	0	0	Morel_U14_1
OG0003231	0	0	0	0	0	0	Morel_U14_1
OG0003232	0	0	0	0	0	0	Morel_U14_1
OG0003233	0	0	0	0	0	0	Morel_U14_1
OG0003234	0	0	0	0	0	0	Morel_U14_1
OG0003235	0	0	0	0	0	0	Morel_U14_1
OG0003236	0	0	0	0	0	0	Morel_U14_1
OG0003237	0	0	0	0	0	0	Morel_U14_1
OG0003238	0	0	0	0	0	0	Morel_U14_1
OG0003239	0	0	0	0	0	0	Morel_U14_1
OG0003244	0	0	0	0	0	0	Morel_U14_1
OG0003245	0	0	0	0	0	0	Morel_U14_1
OG0003246	0	0	0	0	0	0	Morel_U14_1
OG0003248	0	0	0	0	0	0	Morel_U14_1
OG0003249	0	0	0	0	0	0	Morel_U14_1
OG0003250	59.244821336749	0	0	0.761806200013832	0	15.8730920691404	Morel_U14_1
OG0003251	0	0	0	0	0	0	Morel_U14_1
OG0003252	0	0	0	4.57083720008299	0	0	Morel_U14_1
OG0003253	0	0	1.47529979967503	0	0	0	Morel_U14_1
OG0003254	0	0	0	0	0	0	Morel_U14_1
OG0003255	0	0	0.614708249864595	0	0	0	Morel_U14_1
OG0003256	0	0	0	0	0	0	Morel_U14_1
OG0003259	0	0	0	0	0	0	Morel_U14_1
OG0003260	0	0	0	0	0	0	Morel_U14_1
OG0003261	0	0	0.245883299945838	0	0	0	Morel_U14_1
OG0003263	0	0	4.91766599891676	0	0	0	Morel_U14_1
OG0003264	0	0	0	0	0	0	Morel_U14_1
OG0003265	0	0	0	0	0	0	Morel_U14_1
OG0003266	0	0	0	0	0	0	Morel_U14_1
OG0003267	0	0	0	0	0	15.8730920691404	Morel_U14_1
OG0003268	0	0	0	0	0	0	Morel_U14_1
OG0003269	0	0	0	0	0	0	Morel_U14_1
OG0003270	0	0	0	0	0	0	Morel_U14_1
OG0003271	0	0	0	0	0	0	Morel_U14_1
OG0003272	0	0	0	0	0	0	Morel_U14_1
OG0003273	0	0	0	0	0	0	Morel_U14_1
OG0003274	0	0	3.1964828992959	0	0	0	Morel_U14_1
OG0003275	0	0	0	0	0	0	Morel_U14_1
OG0003276	0	0	0	0	0	0	Morel_U14_1
OG0003277	0	0	0	0	0	0	Morel_U14_1
OG0003278	0	0	0	0	0	0	Morel_U14_1
OG0003279	0	0	0	7.61806200013832	0	0	Morel_U14_1
OG0003280	0	0	0	0	0	0	Morel_U14_1
OG0003281	0	0	0	0	0	0	Morel_U14_1
OG0003282	0	0	0	0	0	0	Morel_U14_1
OG0003283	0	0	0	0	0	0	Morel_U14_1
OG0003284	0	0	0	0	0	0	Morel_U14_1
OG0003285	0	0	0	0	0	0	Morel_U14_1
OG0003286	0	0	0	0	0	0	Morel_U14_1
OG0003287	0	0	0	0	0	0	Morel_U14_1
OG0003288	0	0	0	0	0	0	Morel_U14_1
OG0003289	0	0	0	0	0	0	Morel_U14_1
OG0003290	0	0	0	0	0	0	Morel_U14_1
OG0003293	0	0	3.1964828992959	0	0	0	Morel_U14_1
OG0003296	0	0	0	0	0	0	Morel_U14_1
OG0003298	0	0	0	0	0	0	Morel_U14_1
OG0003299	0	0	0	0	0	0	Morel_U14_1
OG0003302	0	0	0	0	0	0	Morel_U14_1
OG0003303	0	0	0	0	0	0	Morel_U14_1
OG0003304	0	0	0	0	0	0	Morel_U14_1
OG0003306	0	0	0	0	0	0	Morel_U14_1
OG0003308	0	0	0	0	0	0	Morel_U14_1
OG0003310	0	0	0	0	0	0	Morel_U14_1
OG0003311	0	0	2.45883299945838	0	0	0	Morel_U14_1
OG0003312	0	0	3.68824949918757	37.3285038006778	31.9126237907806	0	Morel_U14_1
OG0003313	0	0	0	0	0	0	Morel_U14_1
OG0003318	0	0	0	0	0	0	Morel_U14_1
OG0003319	0	0	0	0	0	0	Morel_U14_1
OG0003320	0	0	0	0	0	0	Morel_U14_1
OG0003322	0	0	0	0	0	0	Morel_U14_1
OG0003323	0	0	6.51590744856471	0.761806200013832	0.143105936281527	17.2533609447178	Morel_U14_1
OG0003324	0	0	0	0	0	0	Morel_U14_1
OG0003325	0	0	0	0	0	0	Morel_U14_1
OG0003326	0	0	0	0	0	0	Morel_U14_1
OG0003327	0	0	0	0	0	0	Morel_U14_1
OG0003328	0	0	1.10647484975627	0.761806200013832	13.8812758193081	0	Morel_U14_1
OG0003329	0	0	0	0	0	0	Morel_U14_1
OG0003330	0	0	0	0	0	0	Morel_U14_1
OG0003332	0	0	5.1635492988626	12.9507054002352	0	0	Morel_U14_1
OG0003334	0	0	0	0	0	0	Morel_U14_1
OG0003335	0	0	6.88473239848347	0	0	0	Morel_U14_1
OG0003339	0	0	0	0	0	0	Morel_U14_1
OG0003340	0	0	0	0	0	0	Morel_U14_1
OG0003341	0	0	0	0	0	0	Morel_U14_1
OG0003342	0	0	0	0	0	0	Morel_U14_1
OG0003343	0	0	0	0	0	0	Morel_U14_1
OG0003345	0	0	0	0	0	0	Morel_U14_1
OG0003346	0	0	0	0	0	0	Morel_U14_1
OG0003348	0	0	0	0	0	0	Morel_U14_1
OG0003349	0	0	0	0	0	0	Morel_U14_1
OG0003350	0	0	0	0	0	0	Morel_U14_1
OG0003351	0	0	0	0	0	0	Morel_U14_1
OG0003353	0	0	0	0	0	0	Morel_U14_1
OG0003354	0	0	0	0	0	0	Morel_U14_1
OG0003355	0	0	0	0	0	0	Morel_U14_1
OG0003357	0	0	2.09000804953962	8.37986820015216	0	0	Morel_U14_1
OG0003358	0	0	0	0	0	0	Morel_U14_1
OG0003359	0	0	0	0	0	0	Morel_U14_1
OG0003360	0	0	0	0	0	0	Morel_U14_1
OG0003361	0	0	0	0	0	0	Morel_U14_1
OG0003362	0	0	0	0	0	0	Morel_U14_1
OG0003363	0	0	0	0	0	0	Morel_U14_1
OG0003364	0	0	0	0	0	0	Morel_U14_1
OG0003365	0	0	0	0	0	0	Morel_U14_1
OG0003366	0	0	0	0	0	0	Morel_U14_1
OG0003367	0	0	0	0	0	0	Morel_U14_1
OG0003368	0	0	0	0	0	0	Morel_U14_1
OG0003369	0	0	0	0	0	0	Morel_U14_1
OG0003371	0	0	3.93413279913341	0	0	0	Morel_U14_1
OG0003372	0	0	0	0	0	0	Morel_U14_1
OG0003374	0	0	0	0	0	0	Morel_U14_1
OG0003375	0	0	0	0	0	0	Morel_U14_1
OG0003378	0	0	0	0	0	0	Morel_U14_1
OG0003379	29.6224106683745	0	0	22.0923798004011	0	0	Morel_U14_1
OG0003380	0	0	0	0	0	0	Morel_U14_1
OG0003381	0	0	0	0	0	0	Morel_U14_1
OG0003382	0	0	0	0	0	0	Morel_U14_1
OG0003383	0	0	0	0	0	0	Morel_U14_1
OG0003384	0	0	2.09000804953962	0	0	0	Morel_U14_1
OG0003385	0	0	0	0	0	0	Morel_U14_1
OG0003388	0	0	0	0	0	0	Morel_U14_1
OG0003389	0	0	0.614708249864595	0	0	0	Morel_U14_1
OG0003390	0	0	0	0	0	0	Morel_U14_1
OG0003391	0	0	0	0	0	0	Morel_U14_1
OG0003392	0	0	7.7453239482939	0	0	0	Morel_U14_1
OG0003393	0	0	12.9088732471565	79.2278448014386	25.6159625943934	0.0690134437788711	Morel_U14_1
OG0003395	0	0	0	0	0	0	Morel_U14_1
OG0003396	0	0	9.34356539794185	29.7104418005395	0	0	Morel_U14_1
OG0003399	0	0	5.1635492988626	0	0	0	Morel_U14_1
OG0003400	0	0	0	0	0	0	Morel_U14_1
OG0003401	0	0	0	0	0	0	Morel_U14_1
OG0003402	0	0	0	0	0	0	Morel_U14_1
OG0003403	0	0	0	0	0	0	Morel_U14_1
OG0003405	0	0	0	0	0	0	Morel_U14_1
OG0003407	0	0	0	0	0	0	Morel_U14_1
OG0003408	0	0	0	0	0	0	Morel_U14_1
OG0003410	0	0	0	0	0	0	Morel_U14_1
OG0003411	0	0	3.68824949918757	0	0	0	Morel_U14_1
OG0003412	0	0	0	0	0	0	Morel_U14_1
OG0003413	0	0	2.70471629940422	0	0	0	Morel_U14_1
OG0003414	0	0	0	0	0	0	Morel_U14_1
OG0003415	0	0	0	0	0	0	Morel_U14_1
OG0003416	0	0	0	0	0	0	Morel_U14_1
OG0003417	0	0	0	0	0	0	Morel_U14_1
OG0003420	0	0	0	0	0	0	Morel_U14_1
OG0003421	0	0	0	0	0	0	Morel_U14_1
OG0003422	0	0	0	0	0	0	Morel_U14_1
OG0003423	0	0	0	0	0	0	Morel_U14_1
OG0003424	0	0	0	0	0	0	Morel_U14_1
OG0003425	0	0	0	0	0	0	Morel_U14_1
OG0003426	0	0	5.1635492988626	0	0	0	Morel_U14_1
OG0003428	0	0	0	0	0	0	Morel_U14_1
OG0003430	0	0	0	0	0	0	Morel_U14_1
OG0003432	0	0	0	0	0	0	Morel_U14_1
OG0003433	0	0	0	0	0	0	Morel_U14_1
OG0003434	0	0	0	0	0	0	Morel_U14_1
OG0003435	0	0	0	0	0	0	Morel_U14_1
OG0003436	0	0	0	0	0	0	Morel_U14_1
OG0003437	0	0	0	0	0	0	Morel_U14_1
OG0003438	0	0	0	0	0	0	Morel_U14_1
OG0003439	0	0	0	0	0	0	Morel_U14_1
OG0003440	0	0	0	0	0	0	Morel_U14_1
OG0003441	0	0	0	0	0	0	Morel_U14_1
OG0003444	0	0	0	0	0	0	Morel_U14_1
OG0003445	0	0	0	0	0	0	Morel_U14_1
OG0003446	0	0	0	0	0	0	Morel_U14_1
OG0003447	0	0	0	0	19.8917251431323	0	Morel_U14_1
OG0003448	0	0	0	0	0.429317808844581	0	Morel_U14_1
OG0003449	0	0	3.44236619924173	0	0	0	Morel_U14_1
OG0003451	0	0	0	0	0	0	Morel_U14_1
OG0003452	0	0	0	0	0	0	Morel_U14_1
OG0003454	0	0	0	0	0	0	Morel_U14_1
OG0003456	0	0	0	0	0	0	Morel_U14_1
OG0003457	0	0	5.1635492988626	0	0	0	Morel_U14_1
OG0003458	0	0	0	0	0	0	Morel_U14_1
OG0003459	0	0	4.91766599891676	0	0	0	Morel_U14_1
OG0003461	0	0	0	0	0	0	Morel_U14_1
OG0003462	0	0	0	0	0	0	Morel_U14_1
OG0003463	0	0	0	25.9014108004703	0	0.0690134437788711	Morel_U14_1
OG0003466	0	0	0	0	0	0	Morel_U14_1
OG0003467	0	0	0	0	11.1622630299591	0	Morel_U14_1
OG0003468	0	0	3.31942454926882	0	0	0	Morel_U14_1
OG0003469	0	0	0	0	0	0	Morel_U14_1
OG0003471	0	0	0	0	0	0	Morel_U14_1
OG0003472	0	0	0	0	0	0	Morel_U14_1
OG0003474	0	0	0	0	0	0	Morel_U14_1
OG0003475	0	0	3.1964828992959	0	0	0	Morel_U14_1
OG0003476	0	0	3.68824949918757	16.7597364003043	0	0	Morel_U14_1
OG0003478	0	0	0	0	0	0	Morel_U14_1
OG0003479	0	0	0	0	0	0	Morel_U14_1
OG0003480	0	0	0	0	0	0	Morel_U14_1
OG0003481	0	0	0	0	0	0	Morel_U14_1
OG0003482	0	0	0	0	0	0	Morel_U14_1
OG0003485	0	0	0	0	0	0	Morel_U14_1
OG0003486	0	0	0	0	0	0	Morel_U14_1
OG0003487	0	0	0	0	0	0	Morel_U14_1
OG0003488	0	0	2.45883299945838	0	0	0	Morel_U14_1
OG0003489	0	0	0	0	0	0	Morel_U14_1
OG0003491	0	0	0	0	0	0	Morel_U14_1
OG0003493	0	0	0	0	0	0	Morel_U14_1
OG0003494	0	0	0	0	0	0	Morel_U14_1
OG0003495	0	0	0	0	0	0	Morel_U14_1
OG0003496	0	0	0	0	0	0	Morel_U14_1
OG0003497	0	0	0	0	0	0	Morel_U14_1
OG0003498	0	0	0	0	0	0	Morel_U14_1
OG0003499	0	0	0	0	0	0	Morel_U14_1
OG0003500	0	0	0	0	0	0	Morel_U14_1
OG0003501	0	0	0	0	0	0	Morel_U14_1
OG0003502	0	0	0	0	0	0	Morel_U14_1
OG0003503	0	0	0	0	0	0	Morel_U14_1
OG0003505	0	0	2.33589134948546	0	0	0	Morel_U14_1
OG0003506	0	0	0	0	0	0	Morel_U14_1
OG0003507	0	0	0	0	0	0	Morel_U14_1
OG0003510	0	0	0	0	0	0	Morel_U14_1
OG0003511	0	0	0	0	0	0	Morel_U14_1
OG0003512	0	0	0	0	0	0	Morel_U14_1
OG0003513	0	0	10.572981897671	0	0	0	Morel_U14_1
OG0003514	0	0	0	0	0	0	Morel_U14_1
OG0003515	0	0	0	0	0	0	Morel_U14_1
OG0003516	0	0	0	0	0	0	Morel_U14_1
OG0003517	0	0	0	0	0	0	Morel_U14_1
OG0003519	0	0	0	0	0	0	Morel_U14_1
OG0003520	0	0	0	0	0	0	Morel_U14_1
OG0003521	0	0	0	0	0	0	Morel_U14_1
OG0003522	0	0	0	0	0	0	Morel_U14_1
OG0003523	0	0	0	0	0	0	Morel_U14_1
OG0003524	0	0	0	0	0	0	Morel_U14_1
OG0003525	0	0	8.23709054818558	6.09444960011066	0.143105936281527	28.916632943347	Morel_U14_1
OG0003526	0	0	0	0	0	0	Morel_U14_1
OG0003527	0	0	0	0	0	0	Morel_U14_1
OG0003528	0	0	0	0	0	17.5984281636121	Morel_U14_1
OG0003530	0	0	0	0	0	0	Morel_U14_1
OG0003531	0	0	2.21294969951254	27.425023200498	0	0	Morel_U14_1
OG0003532	0	0	1.22941649972919	0	0	0	Morel_U14_1
OG0003533	0	0	0	0	0	0	Morel_U14_1
OG0003534	0	0	0	0	0	0	Morel_U14_1
OG0003535	0	0	0	0	0	0	Morel_U14_1
OG0003536	0	0	0	0	0	0	Morel_U14_1
OG0003537	0	0	0	0	0	0	Morel_U14_1
OG0003538	0	0	0	0	0	0	Morel_U14_1
OG0003539	0	0	0	0	0	0	Morel_U14_1
OG0003540	29.6224106683745	0	0	34.2812790006225	0	0	Morel_U14_1
OG0003542	0	0	0	0	0	0	Morel_U14_1
OG0003543	0	0	0	0	0	0	Morel_U14_1
OG0003544	0	0	0	0	0	0	Morel_U14_1
OG0003545	0	0	0.737649899837514	19.8069612003596	0	0	Morel_U14_1
OG0003546	0	0	0	0	0	0	Morel_U14_1
OG0003547	0	0	0	0	0	0	Morel_U14_1
OG0003548	0	0	0	0	0	0	Morel_U14_1
OG0003550	0	0	0	0	0	0	Morel_U14_1
OG0003552	0	0	0	0	0	0	Morel_U14_1
OG0003553	0	0	0	0.761806200013832	28.3349753837424	0.0690134437788711	Morel_U14_1
OG0003554	0	0	4.18001609907925	0	0	0	Morel_U14_1
OG0003555	0	0	0	0	0	0	Morel_U14_1
OG0003556	0	0	0	11.4270930002075	0	0	Morel_U14_1
OG0003557	0	0	0	0	0	0	Morel_U14_1
OG0003558	0	0	0	0	0	0	Morel_U14_1
OG0003559	0	0	0	0	0	0	Morel_U14_1
OG0003560	0	0	0	0	0	0	Morel_U14_1
OG0003561	0	0	0	0	0	0	Morel_U14_1
OG0003562	0	0	0	0	0	0	Morel_U14_1
OG0003563	0	0	0	0	0	0	Morel_U14_1
OG0003564	0	0	0	0	0	0	Morel_U14_1
OG0003565	0	0	0	0	0	0	Morel_U14_1
OG0003566	0	0	0	0	0	0	Morel_U14_1
OG0003567	0	0	3.1964828992959	0	0	0	Morel_U14_1
OG0003568	0	0	2.70471629940422	0	0	0	Morel_U14_1
OG0003569	0	0	0	0	0	0	Morel_U14_1
OG0003570	0	0	0	0	0	0	Morel_U14_1
OG0003571	0	0	0	0	0	0	Morel_U14_1
OG0003572	29.6224106683745	0	6.76179074851055	70.8479766012864	0.143105936281527	15.4590114064671	Morel_U14_1
OG0003573	0	0	0	0	0	0	Morel_U14_1
OG0003574	0	0	0	0	0	0	Morel_U14_1
OG0003575	0	0	0	0	0	0	Morel_U14_1
OG0003576	0	0	4.67178269897093	0	0	0	Morel_U14_1
OG0003577	29.6224106683745	0	0	0	0.143105936281527	22.0843020092387	Morel_U14_1
OG0003580	0	0	0	0	0	0	Morel_U14_1
OG0003581	0	0	0	0	0	0	Morel_U14_1
OG0003582	0	0	0	0	0	0	Morel_U14_1
OG0003583	0	0	0	0	0	0	Morel_U14_1
OG0003584	0	0	3.07354124932298	0	0	0	Morel_U14_1
OG0003585	0	0	0	0	0	0	Morel_U14_1
OG0003586	0	0	0	0	0	0	Morel_U14_1
OG0003587	0	0	0	0	0	0	Morel_U14_1
OG0003589	0	0	0	0	0	0	Morel_U14_1
OG0003590	0	0	0	0	0	0	Morel_U14_1
OG0003591	0	0	0	0	0	0	Morel_U14_1
OG0003592	0	0	0	0	0	0	Morel_U14_1
OG0003594	0	0	0	0	0	0	Morel_U14_1
OG0003595	0	0	2.45883299945838	0	0	0	Morel_U14_1
OG0003597	0	0	0	0	0	0	Morel_U14_1
OG0003598	0	0	0	0	0	0	Morel_U14_1
OG0003599	0	0	0	0	0	0	Morel_U14_1
OG0003601	0	0	0	0	0	0	Morel_U14_1
OG0003602	0	0	0	0	0	0	Morel_U14_1
OG0003603	0	0	0	27.425023200498	0	0	Morel_U14_1
OG0003604	0	0	0	0	0	0	Morel_U14_1
OG0003606	0	0	0	0	0	0	Morel_U14_1
OG0003607	0	0	0	0	0	0	Morel_U14_1
OG0003609	0	0	0	0	0	0	Morel_U14_1
OG0003610	0	0	0	32.7576666005948	0.286211872563054	17.3223743884966	Morel_U14_1
OG0003611	0	0	10.4500402476981	0	0	0	Morel_U14_1
OG0003613	0	0	3.31942454926882	0	0	0	Morel_U14_1
OG0003615	0	0	0	0	0	0	Morel_U14_1
OG0003616	0	0	0	0	0	0	Morel_U14_1
OG0003617	0	0	3.81119114916049	0	0	0	Morel_U14_1
OG0003618	0	0	0	0	0	0	Morel_U14_1
OG0003619	0	0	0	0	0	0	Morel_U14_1
OG0003620	0	0	6.02414084867304	0	0	0	Morel_U14_1
OG0003621	0	0	0	0	0	0	Morel_U14_1
OG0003623	0	0	0	0	0	0	Morel_U14_1
OG0003624	0	0	0	0	0	0	Morel_U14_1
OG0003626	0	0	0	0	0	0	Morel_U14_1
OG0003627	0	0	0	0	0	0	Morel_U14_1
OG0003628	0	0	0	0	0	0	Morel_U14_1
OG0003629	0	0	0	0	0	0	Morel_U14_1
OG0003630	0	0	0	0	0	0	Morel_U14_1
OG0003631	0	0	0	0	0	0	Morel_U14_1
OG0003632	0	0	0	0	0	0	Morel_U14_1
OG0003634	0	0	0	34.2812790006225	0	0	Morel_U14_1
OG0003635	0	0	0	0	0	0	Morel_U14_1
OG0003636	0	0	0	0	0	0	Morel_U14_1
OG0003638	0	0	0	0	0	0	Morel_U14_1
OG0003639	0	0	0	0	0	0	Morel_U14_1
OG0003640	0	0	0	0	0	0	Morel_U14_1
OG0003641	0	0	0	0	0	0	Morel_U14_1
OG0003642	0	0	0	0	0	0	Morel_U14_1
OG0003643	0	0	0	0	0	0	Morel_U14_1
OG0003644	0	0	0	0	0	0	Morel_U14_1
OG0003645	0	0	0	0	0	0	Morel_U14_1
OG0003646	0	0	0	0	0	0	Morel_U14_1
OG0003647	0	0	0	0	0	0	Morel_U14_1
OG0003648	0	0	0	0	0	0	Morel_U14_1
OG0003649	0	0	0	0	0	0	Morel_U14_1
OG0003650	0	0	0	0	0	0	Morel_U14_1
OG0003651	0	0	0	0	0	0	Morel_U14_1
OG0003652	0	0	0	0	0	0	Morel_U14_1
OG0003654	0	0	0	0	0	0	Morel_U14_1
OG0003655	0	0	0	0	0	0	Morel_U14_1
OG0003656	0	0	0	0	0	0	Morel_U14_1
OG0003657	0	0	0	0	0	0	Morel_U14_1
OG0003658	0	0	0	0	0	0	Morel_U14_1
OG0003659	0	0	0	0	0	0	Morel_U14_1
OG0003660	0	0	0	0	0	0	Morel_U14_1
OG0003662	0	0	0	0	0	0	Morel_U14_1
OG0003663	0	0	0	0	0	0	Morel_U14_1
OG0003665	0	0	0	0	0	0	Morel_U14_1
OG0003666	0	0	0	0	0	0	Morel_U14_1
OG0003667	0	0	0	0	0	0	Morel_U14_1
OG0003669	0	0	0	0	0	0	Morel_U14_1
OG0003670	0	0	0	0	0	0	Morel_U14_1
OG0003671	0	0	0	0	0	0	Morel_U14_1
OG0003672	0	0	0	0	0	0	Morel_U14_1
OG0003673	0	0	0	0	0	0	Morel_U14_1
OG0003675	0	0	0	0	0	0	Morel_U14_1
OG0003676	0	0	0	0	0	0	Morel_U14_1
OG0003677	0	0	2.21294969951254	0	0	0	Morel_U14_1
OG0003679	0	0	1.59824144964795	0	0	0	Morel_U14_1
OG0003680	0	0	0	0	20.893466697103	0.138026887557742	Morel_U14_1
OG0003681	0	0	0	0	0	0	Morel_U14_1
OG0003682	0	0	0	0	0	0	Morel_U14_1
OG0003683	0	0	0	0	0	0	Morel_U14_1
OG0003685	0	0	0	0	0	0	Morel_U14_1
OG0003686	0	0	0	0	0	0	Morel_U14_1
OG0003688	0	0	0	0	0	0	Morel_U14_1
OG0003689	0	0	6.27002414861887	0	0	0	Morel_U14_1
OG0003693	0	0	0	0	0	0	Morel_U14_1
OG0003695	0	0	6.88473239848347	0	0	0	Morel_U14_1
OG0003696	0	0	0	0	0	0	Morel_U14_1
OG0003697	0	0	5.04060764888968	0	0	0	Morel_U14_1
OG0003698	0	0	0	0	0	0	Morel_U14_1
OG0003699	0	0	0	0	0	0	Morel_U14_1
OG0003701	0	0	0	0	0	0	Morel_U14_1
OG0003702	0	0	0	0	0	0	Morel_U14_1
OG0003703	0	0	0	0	0	0	Morel_U14_1
OG0003705	0	0	0	0	0	0	Morel_U14_1
OG0003707	0	0	0	0	0	0	Morel_U14_1
OG0003708	0	0	0	0	0	0	Morel_U14_1
OG0003710	0	0	2.45883299945838	0	0	0	Morel_U14_1
OG0003711	0	0	0	0	0	0	Morel_U14_1
OG0003712	0	0	0	0	0	0	Morel_U14_1
OG0003714	0	0	0	0	0	0	Morel_U14_1
OG0003716	0	0	0	0	0	0	Morel_U14_1
OG0003718	0	0	0	0	0	0	Morel_U14_1
OG0003719	0	0	0	0	0	0	Morel_U14_1
OG0003720	0	0	0	0	0	0	Morel_U14_1
OG0003723	0	0	0	0	0	0	Morel_U14_1
OG0003725	0	0	0	0	0	0	Morel_U14_1
OG0003727	0	0	0	0	0	0	Morel_U14_1
OG0003728	0	0	0	0	0	0	Morel_U14_1
OG0003729	0	0	0	0	0	0	Morel_U14_1
OG0003731	0	0	0	0	0	0	Morel_U14_1
OG0003732	0	0	0	0	0	0	Morel_U14_1
OG0003733	0	0	0	0	0	0	Morel_U14_1
OG0003735	0	0	0	0	0	0	Morel_U14_1
OG0003736	0	0	0	0	0	0	Morel_U14_1
OG0003738	0	0	0	0	0	0	Morel_U14_1
OG0003739	0	0	9.95827364780645	7.61806200013832	0	0	Morel_U14_1
OG0003740	0	0	0	0	0	0	Morel_U14_1
OG0003742	0	0	0	0	0	0	Morel_U14_1
OG0003744	0	0	0	0	0	0	Morel_U14_1
OG0003771	0	0	0	0	12.0208986476483	0.138026887557742	Morel_U14_1
OG0003812	0	0	0	0	0	0	Morel_U14_1
OG0003813	0	0	0	0	0	0	Morel_U14_1
OG0003817	0	0	5.90119919870012	0	0	0	Morel_U14_1
OG0003819	0	0	0	35.0430852006363	0.143105936281527	0	Morel_U14_1
OG0003820	0	0	0	0	0	0	Morel_U14_1
OG0003821	0	0	0	0	0	0	Morel_U14_1
OG0003822	0	0	0	0	0	0	Morel_U14_1
OG0003823	0	0	0	0	0	0	Morel_U14_1
OG0003825	0	0	0	0	0	0	Morel_U14_1
OG0003827	0	0	0	0	0	0	Morel_U14_1
OG0003828	0	0	0	0	0	0	Morel_U14_1
OG0003829	0	0	0	0	0	0	Morel_U14_1
OG0003830	0	0	0	0	0	0	Morel_U14_1
OG0003831	0	0	0	0	0	0	Morel_U14_1
OG0003833	0	0	2.70471629940422	0	0	0	Morel_U14_1
OG0003834	0	0	0	0	0	0	Morel_U14_1
OG0003835	0	0	0	0	0	0	Morel_U14_1
OG0003837	0	0	0	0	0	0	Morel_U14_1
OG0003838	0	0	0	0	0	0	Morel_U14_1
OG0003841	0	0	0	0	0	0	Morel_U14_1
OG0003842	0	0	0	0	0	0	Morel_U14_1
OG0003845	0	0	0	0	0	0	Morel_U14_1
OG0003846	0	0	0	0	0	0	Morel_U14_1
OG0003847	0	0	0	0	0	0	Morel_U14_1
OG0003848	0	0	0	0	0	0	Morel_U14_1
OG0003849	0	0	0	0	0	0	Morel_U14_1
OG0003850	0	0	6.51590744856471	0	0	0	Morel_U14_1
OG0003851	0	0	0	0	0	0	Morel_U14_1
OG0003852	0	0	0	0	0	0	Morel_U14_1
OG0003853	0	0	3.68824949918757	0	0	0	Morel_U14_1
OG0003854	0	0	0	0	0	0	Morel_U14_1
OG0003855	0	0	0	0	0	0	Morel_U14_1
OG0003856	0	0	0	0	0	0	Morel_U14_1
OG0003857	0	0	0	0	0	0	Morel_U14_1
OG0003858	0	0	0	0	0	0	Morel_U14_1
OG0003859	0	0	0	0	0	0	Morel_U14_1
OG0003860	0	0	0	0	0	0	Morel_U14_1
OG0003861	0	0	0	0	0	0	Morel_U14_1
OG0003862	0	0	0	0	0	0	Morel_U14_1
OG0003863	0	0	0	0	0	0	Morel_U14_1
OG0003864	0	0	0	0	0	0	Morel_U14_1
OG0003866	0	0	0	0	0	0	Morel_U14_1
OG0003867	0	0	0	0	0	0	Morel_U14_1
OG0003868	0	0	0	0	0	0	Morel_U14_1
OG0003869	0	0	0	0	0	0	Morel_U14_1
OG0003870	0	0	0	0	0	0	Morel_U14_1
OG0003871	0	0	0	0	0	0	Morel_U14_1
OG0003872	0	0	0	0	0	0	Morel_U14_1
OG0003873	0	0	2.95059959935006	25.1396046004565	0	0	Morel_U14_1
OG0003874	0	0	0	0	0	0	Morel_U14_1
OG0003875	0	0	0	0	0	0	Morel_U14_1
OG0003876	0	0	0	0	0	0	Morel_U14_1
OG0003877	0	0	0	0	0.143105936281527	15.9421055129192	Morel_U14_1
OG0003879	0	0	0	0	0	0	Morel_U14_1
OG0003880	0	0	0	0	0	0	Morel_U14_1
OG0003881	0	0	0	0	0	0	Morel_U14_1
OG0003883	0	0	0	0	0	0	Morel_U14_1
OG0003884	0	0	0	0	0	0	Morel_U14_1
OG0003885	0	0	0	0	0	0	Morel_U14_1
OG0003887	0	0	0	0	0	0	Morel_U14_1
OG0003888	0	0	5.28649094883552	48.7555968008853	0.143105936281527	15.3209845189094	Morel_U14_1
OG0003889	0	0	0	0	0	0	Morel_U14_1
OG0003893	0	0	2.82765794937714	0	0	0	Morel_U14_1
OG0003894	0	0	0	0	0	0	Morel_U14_1
OG0003896	0	0	0	0	0	0	Morel_U14_1
OG0003897	0	0	0	0	0	0	Morel_U14_1
OG0003899	0	0	0	0	0	0	Morel_U14_1
OG0003900	0	0	0	0	0	0	Morel_U14_1
OG0003901	0	0	0	0	0	0	Morel_U14_1
OG0003902	0	0	0	0	0	0	Morel_U14_1
OG0003903	0	0	0	0	0	0	Morel_U14_1
OG0003904	0	0	0	0	0	0	Morel_U14_1
OG0003905	0	0	1.10647484975627	0	0	0	Morel_U14_1
OG0003907	0	0	0	0	0	0	Morel_U14_1
OG0003908	0	0	0	0	0	0	Morel_U14_1
OG0003909	0	0	0	0	0	0	Morel_U14_1
OG0003910	0	0	0	0	0	0	Morel_U14_1
OG0003911	0	0	3.68824949918757	24.3777984004426	0	0	Morel_U14_1
OG0003914	0	0	2.45883299945838	0	0	0	Morel_U14_1
OG0003915	0	0	0	0	0	0	Morel_U14_1
OG0003916	0	0	0	0	0	0	Morel_U14_1
OG0003918	0	0	0	0	0	0	Morel_U14_1
OG0003920	0	0	1.96706639956671	0	0	0	Morel_U14_1
OG0003921	0	0	0	0	0	0	Morel_U14_1
OG0003922	0	0	0	0	0	0	Morel_U14_1
OG0003924	0	0	0	0	0	0	Morel_U14_1
OG0003925	0	0	0	0	0	0	Morel_U14_1
OG0003926	0	0	0	0	0	0	Morel_U14_1
OG0003927	0	0	0	0	0	0	Morel_U14_1
OG0003928	0	21.0506837922342	0	23.6159922004288	0	0	Morel_U14_1
OG0003929	0	0	0	0	0	0	Morel_U14_1
OG0003931	0	0	0	0	0	0	Morel_U14_1
OG0003932	0	0	0	0	0	0	Morel_U14_1
OG0003933	0	0	0	0	0	0	Morel_U14_1
OG0003934	0	0	0	0	0	0	Morel_U14_1
OG0003936	0	0	0	0	0	0	Morel_U14_1
OG0003937	0	0	0	0	0	0	Morel_U14_1
OG0003938	0	0	0	0	0	0	Morel_U14_1
OG0003939	0	0	0	0	0	0	Morel_U14_1
OG0003940	0	0	0	0	0	0	Morel_U14_1
OG0003941	0	0	0	0	0	0	Morel_U14_1
OG0003942	0	0	0	0	0	0	Morel_U14_1
OG0003943	0	0	0	0	0	0	Morel_U14_1
OG0003945	0	0	0	0	0	0	Morel_U14_1
OG0003946	0	0	0	0	0	0	Morel_U14_1
OG0003947	0	0	0	0	0	0	Morel_U14_1
OG0003948	0	0	0	0	0	0	Morel_U14_1
OG0003949	0	0	0	0	0	0	Morel_U14_1
OG0003950	0	0	0	0	0	0	Morel_U14_1
OG0003951	0	0	0	0	0	0	Morel_U14_1
OG0003952	0	0	0	0	0	0	Morel_U14_1
OG0003953	0	0	0	0	0	0	Morel_U14_1
OG0003954	0	0	0	0	0	0	Morel_U14_1
OG0003955	0	0	0	0	0	0	Morel_U14_1
OG0003956	0	0	0	0	0	0	Morel_U14_1
OG0003957	0	0	0	0	0	0	Morel_U14_1
OG0003958	0	0	0	0	0	0	Morel_U14_1
OG0003959	0	0	0	0	0	0	Morel_U14_1
OG0003960	0	0	1.35235814970211	68.5625580012449	0	0	Morel_U14_1
OG0003961	0	0	0.983533199783353	0	0	0	Morel_U14_1
OG0003962	0	0	0	0	0	0	Morel_U14_1
OG0003964	0	0	0	0	0	0	Morel_U14_1
OG0003965	0	21.0506837922342	0.737649899837514	22.854186000415	0	0	Morel_U14_1
OG0003966	0	0	0	0	0	0	Morel_U14_1
OG0003967	0	0	0	0	0	0	Morel_U14_1
OG0003970	0	0	0	0	0	0	Morel_U14_1
OG0003972	0	0	0	0	0	0	Morel_U14_1
OG0003974	0	0	0	0	0	0	Morel_U14_1
OG0003975	0	0	0	0	0	0	Morel_U14_1
OG0003976	0	0	0	0	0	0	Morel_U14_1
OG0003978	0	0	0	0	0	0	Morel_U14_1
OG0003980	0	0	0	0	0	0	Morel_U14_1
OG0003981	0	0	0	0	0	0	Morel_U14_1
OG0003982	0	0	0	0	0	0	Morel_U14_1
OG0003984	0	0	0	0	0	0	Morel_U14_1
OG0003986	0	0	0	0	11.8777927113668	0	Morel_U14_1
OG0003987	0	0	0	0	0	0	Morel_U14_1
OG0003988	0	0	0	0	0	0	Morel_U14_1
OG0003989	0	0	0	0	0	0	Morel_U14_1
OG0003990	0	0	0	0	0	0	Morel_U14_1
OG0003991	0	0	0	0	0	0	Morel_U14_1
OG0003992	0	0	0	0	0	0	Morel_U14_1
OG0003993	0	0	0	0	0	0	Morel_U14_1
OG0003995	0	0	0	0	0	0	Morel_U14_1
OG0003996	0	0	0	0	0	0	Morel_U14_1
OG0003997	0	0	0	0	0	0	Morel_U14_1
OG0003998	0	0	0	0	0	0	Morel_U14_1
OG0003999	0	0	0	0	0	0	Morel_U14_1
OG0004001	0	21.0506837922342	2.70471629940422	15.2361240002766	0	0.276053775115484	Morel_U14_1
OG0004003	0	0	6.14708249864595	0	0	0	Morel_U14_1
OG0004004	0	0	0.245883299945838	0	0	0	Morel_U14_1
OG0004005	0	0	0	0	0	0	Morel_U14_1
OG0004006	0	0	0	0	0	0	Morel_U14_1
OG0004009	0	0	0	0	0	0	Morel_U14_1
OG0004010	0	0	0	0	0	0	Morel_U14_1
OG0004012	0	0	0	0	0	0	Morel_U14_1
OG0004014	0	0	0	0	0	0	Morel_U14_1
OG0004015	0	0	0	0	0	0	Morel_U14_1
OG0004016	0	0	0	0	0	0	Morel_U14_1
OG0004017	0	0	0	0	0	0	Morel_U14_1
OG0004018	0	0	0	0	0	0	Morel_U14_1
OG0004019	0	0	0	0	0	0	Morel_U14_1
OG0004020	0	0	3.07354124932298	0	0	0	Morel_U14_1
OG0004021	0	0	0	0	0	0	Morel_U14_1
OG0004023	0	0	0	0	0	0	Morel_U14_1
OG0004028	0	0	0	0	0	0	Morel_U14_1
OG0004029	0	0	0	0	0	0	Morel_U14_1
OG0004030	0	0	0	0	0	0	Morel_U14_1
OG0004031	0	0	0	0	0	0	Morel_U14_1
OG0004032	0	0	0	0	0	0	Morel_U14_1
OG0004033	0	0	0	0	0	0	Morel_U14_1
OG0004034	0	0	0	0	0	0	Morel_U14_1
OG0004035	0	0	0	0	0	0	Morel_U14_1
OG0004036	0	0	0	0	0	0	Morel_U14_1
OG0004038	0	0	0	0	0	0	Morel_U14_1
OG0004039	0	0	2.5817746494313	13.712511600249	0	0	Morel_U14_1
OG0004041	0	0	0	0	0	0	Morel_U14_1
OG0004044	0	0	0	0	0	0	Morel_U14_1
OG0004045	0	0	0	0	0	0	Morel_U14_1
OG0004047	0	0	6.63884909853763	0	0	0	Morel_U14_1
OG0004049	0	0	0	0	0	0	Morel_U14_1
OG0004050	0	0	0	0	0	0	Morel_U14_1
OG0004052	0	0	0	0	0	0	Morel_U14_1
OG0004053	0	0	0	0	0	0	Morel_U14_1
OG0004054	0	0	0	0	0	0	Morel_U14_1
OG0004056	0	0	0	0	0	0	Morel_U14_1
OG0004057	0	0	0	0	0	0	Morel_U14_1
OG0004058	0	0	0	0	0	0	Morel_U14_1
OG0004059	0	0	0	0	0	0	Morel_U14_1
OG0004060	0	0	0	0	0	0	Morel_U14_1
OG0004061	0	0	0	0	0	0	Morel_U14_1
OG0004062	0	0	0	0	0	0	Morel_U14_1
OG0004063	0	0	5.40943259880844	0	0	0	Morel_U14_1
OG0004064	0	0	0	0	0	0	Morel_U14_1
OG0004065	0	0	0	1.52361240002766	0	0	Morel_U14_1
OG0004066	0	0	0	0	0	0	Morel_U14_1
OG0004068	0	0	0	0	0	0	Morel_U14_1
OG0004071	0	0	0	0	0	0	Morel_U14_1
OG0004072	0	0	0	0	0.858635617689163	0	Morel_U14_1
OG0004073	0	0	0	0	0	0	Morel_U14_1
OG0004074	0	0	0	0	0	0	Morel_U14_1
OG0004078	0	0	0	0	2.14658904422291	0	Morel_U14_1
OG0004080	0	0	0	0	0	0	Morel_U14_1
OG0004081	0	0	0	0	0	0	Morel_U14_1
OG0004082	0	0	0	0	0	0	Morel_U14_1
OG0004083	0	0	0	0	0	0	Morel_U14_1
OG0004084	0	0	0	0	0	0	Morel_U14_1
OG0004085	0	0	0	0	0	0	Morel_U14_1
OG0004086	0	0	0	0	0	0	Morel_U14_1
OG0004088	0	0	0	0	0	0	Morel_U14_1
OG0004089	0	0	0	0	0	0	Morel_U14_1
OG0004090	0	0	0	0	0	0	Morel_U14_1
OG0004092	0	0	0	0	0	0	Morel_U14_1
OG0004093	0	0	0	0	0	0	Morel_U14_1
OG0004094	0	0	0	0	0	0	Morel_U14_1
OG0004095	0	0	0	0	0	0	Morel_U14_1
OG0004096	0	0	0	0	0	0	Morel_U14_1
OG0004097	0	0	0	0	0	0	Morel_U14_1
OG0004098	0	0	0	0	0	0	Morel_U14_1
OG0004100	0	0	9.95827364780645	0	0	0	Morel_U14_1
OG0004101	0	0	0	0	0	0	Morel_U14_1
OG0004102	0	0	0	0	0	0	Morel_U14_1
OG0004104	0	0	0	0	0	0	Morel_U14_1
OG0004105	0	21.0506837922342	0	24.3777984004426	0	0	Morel_U14_1
OG0004106	0	0	0	0	0	0	Morel_U14_1
OG0004107	0	0	0	0	0	0	Morel_U14_1
OG0004108	0	0	0	0	0	0	Morel_U14_1
OG0004111	0	0	0	0	0	0	Morel_U14_1
OG0004114	0	0	0	0	0	0	Morel_U14_1
OG0004115	0	0	3.31942454926882	0	0	0	Morel_U14_1
OG0004116	0	0	0	0	0	0	Morel_U14_1
OG0004117	0	0	0	0	0	0	Morel_U14_1
OG0004118	0	0	0	0	0	0	Morel_U14_1
OG0004120	0	0	3.56530784921465	38.0903100006916	0	0	Morel_U14_1
OG0004121	0	0	0	0	0	0	Morel_U14_1
OG0004122	0	0	0	0	0	0	Morel_U14_1
OG0004123	0	0	2.09000804953962	0	0	0	Morel_U14_1
OG0004124	0	0	0	0	0	0	Morel_U14_1
OG0004125	0	0	0	0	0	0	Morel_U14_1
OG0004126	0	0	0	0	0	0	Morel_U14_1
OG0004127	0	0	0	0	0	0	Morel_U14_1
OG0004128	0	0	0	35.8048914006501	0	0	Morel_U14_1
OG0004129	0	0	0	0	0	0	Morel_U14_1
OG0004130	0	0	0	0	0	0	Morel_U14_1
OG0004131	0	0	0	0	0	0	Morel_U14_1
OG0004132	0	0	7.00767404845639	0	0	0	Morel_U14_1
OG0004133	0	0	0	0	0	0	Morel_U14_1
OG0004135	0	0	0	0	0	0	Morel_U14_1
OG0004136	0	0	0	0	0	0	Morel_U14_1
OG0004137	29.6224106683745	0	0	0	0.143105936281527	13.2505812055432	Morel_U14_1
OG0004138	0	0	1.96706639956671	0	0	0	Morel_U14_1
OG0004139	0	0	0	0	0	0	Morel_U14_1
OG0004140	0	0	0	0	0.429317808844581	0	Morel_U14_1
OG0004141	0	0	0	0	0	0	Morel_U14_1
OG0004143	0	0	0	0	0	0	Morel_U14_1
OG0004145	0	0	0	0	0	0	Morel_U14_1
OG0004146	0	0	0	0	0	0	Morel_U14_1
OG0004147	0	0	7.13061569842931	0	0	0	Morel_U14_1
OG0004148	0	0	0	0	0	0	Morel_U14_1
OG0004150	0	0	0	0	0	0	Morel_U14_1
OG0004151	0	0	0	0	0	0	Morel_U14_1
OG0004152	0	0	0	0	0	0	Morel_U14_1
OG0004153	0	0	0	0	0	0	Morel_U14_1
OG0004154	0	0	0	0	0	0	Morel_U14_1
OG0004155	0	0	2.95059959935006	0	0	0	Morel_U14_1
OG0004156	0	0	0	0	0	0	Morel_U14_1
OG0004157	0	0	0	0	0	0	Morel_U14_1
OG0004158	0	0	0	0	0	0	Morel_U14_1
OG0004159	0	0	0	0	0	0	Morel_U14_1
OG0004160	0	21.0506837922342	0	0	0.572423745126109	17.8744819387276	Morel_U14_1
OG0004161	0	0	0	0	0	0	Morel_U14_1
OG0004162	0	0	0	0	0	0	Morel_U14_1
OG0004163	0	0	0	0	0	0	Morel_U14_1
OG0004167	0	0	0	0	0	0	Morel_U14_1
OG0004168	0	0	0	0	0	0	Morel_U14_1
OG0004169	0	0	0	0	0	0	Morel_U14_1
OG0004170	0	0	0	0	0	0	Morel_U14_1
OG0004172	0	0	0	0	0	0	Morel_U14_1
OG0004173	0	0	0	0	0	0	Morel_U14_1
OG0004174	0	0	0	0	19.4624073342877	0	Morel_U14_1
OG0004176	0	0	6.76179074851055	0	0	0	Morel_U14_1
OG0004177	0	0	0	0	0	0	Morel_U14_1
OG0004178	0	0	0	0	0	0	Morel_U14_1
OG0004179	0	0	0	0	0	0	Morel_U14_1
OG0004180	0	0	5.65531589875428	31.995860400581	0.143105936281527	20.4969928023247	Morel_U14_1
OG0004181	0	0	0	0	0	0	Morel_U14_1
OG0004182	0	0	0	0	0	0	Morel_U14_1
OG0004183	0	0	0	0	0	0	Morel_U14_1
OG0004185	0	0	0	0	0	0	Morel_U14_1
OG0004186	0	0	0	0	0	0	Morel_U14_1
OG0004187	0	0	0	0	0	0	Morel_U14_1
OG0004188	0	0	0	0	0	0	Morel_U14_1
OG0004190	0	0	0	0	0	0	Morel_U14_1
OG0004191	0	0	0	0	0	0	Morel_U14_1
OG0004192	29.6224106683745	63.1520513767027	16.1053561464524	91.4167440016599	0	40.3728646106396	Morel_U14_1
OG0004193	0	0	0	9.14167440016599	0	0	Morel_U14_1
OG0004195	0	0	0	0	0	0	Morel_U14_1
OG0004196	0	0	0	0	0	0	Morel_U14_1
OG0004197	0	0	0	0	0	0	Morel_U14_1
OG0004198	0	0	0	20.5687674003735	0	0	Morel_U14_1
OG0004199	0	0	0	0	0	0	Morel_U14_1
OG0004201	0	0	0	0	0	0	Morel_U14_1
OG0004203	0	0	0	0	0	0	Morel_U14_1
OG0004204	0	42.1013675844684	0	0	0	21.39416757145	Morel_U14_1
OG0004205	0	0	0	0	36.3489078155079	0.138026887557742	Morel_U14_1
OG0004206	0	0	0	0	0	0	Morel_U14_1
OG0004207	0	0	0	0	0	0	Morel_U14_1
OG0004209	0	0	0	0	0	0	Morel_U14_1
OG0004210	0	0	0	0	0	0	Morel_U14_1
OG0004211	0	0	1.59824144964795	0	0	0	Morel_U14_1
OG0004213	0	0	0	0	0	0	Morel_U14_1
OG0004214	0	0	0	0	0	0	Morel_U14_1
OG0004215	0	0	0	0	0	0	Morel_U14_1
OG0004216	0	0	0	0	0	0	Morel_U14_1
OG0004217	0	0	0	0	0	0	Morel_U14_1
OG0004218	0	0	0	0	0	0	Morel_U14_1
OG0004219	0	0	0	0	0	0	Morel_U14_1
OG0004220	0	0	0	0	0	0	Morel_U14_1
OG0004221	0	0	0	0	0	0	Morel_U14_1
OG0004222	0	0	0	0	0	0	Morel_U14_1
OG0004223	0	0	0	0	0	0	Morel_U14_1
OG0004224	0	0	0	0	0	0	Morel_U14_1
OG0004225	0	0	0	0	0	0	Morel_U14_1
OG0004226	0	0	0	0	0	0	Morel_U14_1
OG0004227	0	0	0	0	0	0	Morel_U14_1
OG0004228	0	0	0	0	0	0	Morel_U14_1
[truncated: 8,828 more rows]
