# Supplementary material for: Genome-resolved metatranscriptomics reveals conserved root colonization determinants in a synthetic microbiota
Source: Nat Commun. 2023 Dec 13;14:8274. doi: 10.1038/s41467-023-43688-z (PMC10719396; doi:10.1038/s41467-023-43688-z)
Supplement: Supplementary file 11 — Source Data [file 41467_2023_43688_MOESM11_ESM.zip › Source Data/Main_figures/figure3/figures_d-e/read_me.txt]

The PCOA plot was done by using using each strain's orthogroups differential expression results from DESeq to produce the PCOA  and taxonomic data was used for mapping colors. The files are provided here and the scripts are accessible on ghithub. 
