# Supplementary material for: Genome-resolved metatranscriptomics reveals conserved root colonization determinants in a synthetic microbiota
Source: Nat Commun. 2023 Dec 13;14:8274. doi: 10.1038/s41467-023-43688-z (PMC10719396; doi:10.1038/s41467-023-43688-z)
Supplement: Supplementary file 11 — Source Data [file 41467_2023_43688_MOESM11_ESM.zip › Source Data/Main_figures/figure3/figures_d-e/Fusre1_normcounts_MvsR.csv]

	NumReads_A.sf	NumReads_B.sf	NumReads_Bpre.sf	NumReads_C.sf	NumReads_D.sf	NumReads_E.sf	Strain
OG0000000	11.7947465881938	38.8646228264734	22.2550749127372	13.9755019618954	0.816496322788843	12.9920877240503	Fusre1
OG0000001	0	0	0	0	0	0	Fusre1
OG0000002	14.4753708127833	0	0	5.7546184548981	0	0	Fusre1
OG0000003	0	0	0	6.30267735536459	0	0	Fusre1
OG0000004	0	0	0	0	0	0	Fusre1
OG0000005	0	0	0	0	0	0	Fusre1
OG0000006	0	0	0	0	0	0	Fusre1
OG0000007	0	0	0	4.11044175349864	0	0	Fusre1
OG0000008	0	0	0	0	0	0	Fusre1
OG0000009	0	0	0	0	0	0	Fusre1
OG0000010	0	0	0	0	0	0	Fusre1
OG0000011	0	13.3250135405052	0	0	0	0	Fusre1
OG0000012	0	4.99688007768943	0	0	0	0	Fusre1
OG0000013	0	0	0.483805976363851	0	2.44948896836653	1598.02679005819	Fusre1
OG0000014	0	0	0	0	0	0	Fusre1
OG0000015	42.3538627485142	0	0	11.5092369097962	0	0	Fusre1
OG0000016	0	0	0	0	0	0	Fusre1
OG0000017	0	0	0	0	0	0	Fusre1
OG0000018	0	0	0	20.0041498670267	0.816496322788843	12.9920877240503	Fusre1
OG0000019	0	0	0	0	0	0	Fusre1
OG0000020	0	0	0	0	0	0	Fusre1
OG0000021	0	27.7604448760524	13.5465673381878	0	0.816496322788843	0	Fusre1
OG0000022	0	0	0	0	0	0	Fusre1
OG0000023	0	15.5458491305893	0	0	0	0	Fusre1
OG0000024	21.9811186416339	0	0	0	0	0	Fusre1
OG0000025	0	0	0	0	0	0	Fusre1
OG0000026	0	0	0	0	0	0	Fusre1
OG0000027	0	0	0	0	0	0	Fusre1
OG0000028	0	0	0	0	0	0	Fusre1
OG0000029	0	0	0	0	0	0	Fusre1
OG0000030	0	0	0	0	0	0	Fusre1
OG0000031	0	0	0	0	0	0	Fusre1
OG0000032	0	0	0	0	0	0	Fusre1
OG0000033	0	0	0	0	0	0	Fusre1
OG0000034	0	0	0	0	0	0	Fusre1
OG0000035	0	0	0	0	0	0	Fusre1
OG0000036	0	0	0	0	0	0	Fusre1
OG0000037	0	27.7604448760524	0	15.8937081135281	0	0	Fusre1
OG0000038	0	0	0	0	0	0	Fusre1
OG0000039	0	0	0	0	0	0	Fusre1
OG0000040	0	0	0	0	0	0	Fusre1
OG0000041	0	17.2114758231525	12.0951494090963	0	0	0	Fusre1
OG0000042	64.3349813901481	102.158437143873	0	17.2638553646943	42.4578087850199	51.9683508962012	Fusre1
OG0000044	0	0	0	0	0	0	Fusre1
OG0000045	0	0	0	0	0	0	Fusre1
OG0000046	0	0	0	0	0	0	Fusre1
OG0000047	0	0	0	0	0	0	Fusre1
OG0000048	0	0	0	6.57670680559783	0	0	Fusre1
OG0000050	0	0	0	0	0	0	Fusre1
OG0000051	0	0	0	0	0	0	Fusre1
OG0000053	0	0	0	0.274029450233243	0	0	Fusre1
OG0000054	0	0	0	0	0	0	Fusre1
OG0000055	6.43349813901481	0	11.1275374563686	0	0	0	Fusre1
OG0000056	0	0	0	0	0	0	Fusre1
OG0000057	0	0	17.9008211254625	0	0	0	Fusre1
OG0000058	0	0	0	0	0	0	Fusre1
OG0000059	0	0	0	0	0	0	Fusre1
OG0000060	0	0	0	0	0	0	Fusre1
OG0000061	0	0	0	0	0	0	Fusre1
OG0000062	0	0	0	0	0	0	Fusre1
OG0000063	0	0	0	6.57670680559783	0	0	Fusre1
OG0000064	0	0	0	0	0	0	Fusre1
OG0000065	0	0	0	0	0	0	Fusre1
OG0000066	0	17.2114758231525	0	0	0	0	Fusre1
OG0000067	0	0	7.74089562182162	8.49491295723053	0	0	Fusre1
OG0000068	0	0	0	0	0	0	Fusre1
OG0000069	0	0	0	0	0	0	Fusre1
OG0000070	0	0	0	0	0	0	Fusre1
OG0000071	0	0	0	0	0	0	Fusre1
OG0000072	0	0	0	0	0	0	Fusre1
OG0000073	0	0	0	0	0	0	Fusre1
OG0000074	0	0	0	0	0	0	Fusre1
OG0000075	0	0	0	0	0	0	Fusre1
OG0000076	0	0	0	0	0	0	Fusre1
OG0000077	0	0	0	0	52.255764658486	0	Fusre1
OG0000078	0	0	0	0	0	0	Fusre1
OG0000079	0	12.7698046429841	0	0	0.816496322788843	0	Fusre1
OG0000080	0	0	0	0	0	0	Fusre1
OG0000081	0	0	0	0	0	0	Fusre1
OG0000082	0	0	0	0	0	0	Fusre1
OG0000083	0	0	0	0	0	0	Fusre1
OG0000084	0	0	0	0	0	0	Fusre1
OG0000085	0	0	0	0	0	0	Fusre1
OG0000086	0	0	0	0	0	0	Fusre1
OG0000087	0	0	0	0	0	0	Fusre1
OG0000089	0.536124844917901	9.43855125785782	0	0	151.051819715936	12.9920877240503	Fusre1
OG0000090	0	0	0	0	0	0	Fusre1
OG0000091	0	0	0	0	0	0	Fusre1
OG0000092	0	0	0	0	0	0	Fusre1
OG0000093	25.1978677111413	7.77292456529467	7.74089562182162	0.548058900466486	0	25.9841754481006	Fusre1
OG0000094	0	0	0	0	0	0	Fusre1
OG0000095	0	0	0	0	0	0	Fusre1
OG0000096	0	0	0	0	0	0	Fusre1
OG0000097	0	0	0	0	0	0	Fusre1
OG0000098	0	0	0	0	0	0	Fusre1
OG0000099	0	0	0	0	0	0	Fusre1
OG0000100	0	0	0	0	0	0	Fusre1
OG0000101	0	0	0	0	0	0	Fusre1
OG0000102	0	0	0	0	0	0	Fusre1
OG0000105	0	0	0	0	0	0	Fusre1
OG0000106	0	0	0	0	0	0	Fusre1
OG0000107	0	0	0	0	0	0	Fusre1
OG0000108	0	0	0	0	0	0	Fusre1
OG0000109	23.0533683314697	15.5458491305893	0	0.274029450233243	0	0	Fusre1
OG0000110	0	0	0	0	0	0	Fusre1
OG0000111	0	0	0	0	0	0	Fusre1
OG0000112	0	0	0	0	0	0	Fusre1
OG0000113	0	0	0	0	0	0	Fusre1
OG0000114	41.8177379035963	17.7666847206735	0	0	0	12.9920877240503	Fusre1
OG0000115	0	0	0	0	0	0	Fusre1
OG0000116	0	0	0	0.274029450233243	0	0	Fusre1
OG0000117	0	0	0	0	0	0	Fusre1
OG0000118	0	0	0	12.0572958102627	0.816496322788843	0	Fusre1
OG0000119	0	0	0	0	0	0	Fusre1
OG0000120	0	0	0	0	0	0	Fusre1
OG0000121	0	0	0	0	0	0	Fusre1
OG0000122	0	0	0	0	0	0	Fusre1
OG0000123	0	0	0	0	0	0	Fusre1
OG0000124	0	0	0	0	0	0	Fusre1
OG0000125	11.2586217432759	0	0	0	0	0	Fusre1
OG0000126	0	0	0	0	0	0	Fusre1
OG0000127	0	0	0	0	0	0	Fusre1
OG0000128	0	0	0	0	0	0	Fusre1
OG0000129	0	0	0	0	0	0	Fusre1
OG0000130	0	0	0	0	0	0	Fusre1
OG0000131	0	0	0	0	0	0	Fusre1
OG0000132	0	0	0	0	0	0	Fusre1
OG0000134	0	0	16.9332091727348	0	0	0	Fusre1
OG0000135	0	0	0	0	0	0	Fusre1
OG0000136	6.43349813901481	6.66250677025258	8.22470159818547	14.5235608623619	0	0	Fusre1
OG0000137	0	0	0	0	0	0	Fusre1
OG0000138	0	0	0	0	0	0	Fusre1
OG0000139	0	0	0	0	0	0	Fusre1
OG0000141	2045.85240820671	2761.60905626969	201.263286167362	1509.62824133494	30.2103639431872	675.588561650615	Fusre1
OG0000142	0	0	0	0	0	0	Fusre1
OG0000143	0	0	0	0	0	0	Fusre1
OG0000144	0	0	0	0	0	0	Fusre1
OG0000145	0	0	0	3.28835340279892	0	0	Fusre1
OG0000146	0	0	0	0	0	0	Fusre1
OG0000147	0	0	0	0	0	0	Fusre1
OG0000148	0	0	0	0	0	0	Fusre1
OG0000149	0	0	0	0	0	0	Fusre1
OG0000150	0	0	0	0	0	0	Fusre1
OG0000151	0	0	0	0	0	0	Fusre1
OG0000153	0	0	0	0	0	0	Fusre1
OG0000154	0	0	0	0	0	0	Fusre1
OG0000155	0	0	0	0	0	0	Fusre1
OG0000156	0	0	0	0	0	0	Fusre1
OG0000157	0	0	0	0	0	0	Fusre1
OG0000158	0	0	0	0	0	0	Fusre1
OG0000159	0	0	0	0	0	0	Fusre1
OG0000160	0	0	0	0	0	0	Fusre1
OG0000161	0.536124844917901	0	0	0	0	0	Fusre1
OG0000162	0	0	0	0	0	0	Fusre1
OG0000164	0	0	0	0	0	0	Fusre1
OG0000165	0	0	0	0	0	0	Fusre1
OG0000166	0	0	0	0	0	0	Fusre1
OG0000167	0	0	0	0	0	0	Fusre1
OG0000168	0	0	0	0	0	0	Fusre1
OG0000169	0	0	0	0	0	0	Fusre1
OG0000170	0	0	0	0	0	0	Fusre1
OG0000171	0	0	0	0	0	0	Fusre1
OG0000172	0	0	0	0	0	0	Fusre1
OG0000173	0	0	0	0	0	0	Fusre1
OG0000174	0	0	0	0	0	0	Fusre1
OG0000175	0	0	0	0	0	0	Fusre1
OG0000177	0	0	0	0	0	0	Fusre1
OG0000178	0	27.7604448760524	0	0	1.63299264557769	0	Fusre1
OG0000179	0	0.555208897521048	0	0	0	0	Fusre1
OG0000180	0	0	0	0	0	0	Fusre1
OG0000181	0	2.22083559008419	0	0	0	0	Fusre1
OG0000182	0	9.99376015537887	0	0	0	0	Fusre1
OG0000183	0	0	0	0	0	0	Fusre1
OG0000184	0	0	0	0	0	0	Fusre1
OG0000185	0	0	0	0	0	0	Fusre1
OG0000186	0	0	0	0	0	0	Fusre1
OG0000187	0	0	0	0	0	0	Fusre1
OG0000188	0	0	0	0	0	0	Fusre1
OG0000189	0	0	0	0	0	0	Fusre1
OG0000190	0	10.5489690528999	0	0.274029450233243	134.721893260159	0	Fusre1
OG0000191	0	0	0	0	0	0	Fusre1
OG0000192	0	0	0	0	0	0	Fusre1
OG0000193	0	0	0	0	0	0	Fusre1
OG0000195	0	19.4323114132367	0	7.6728246065308	0	0	Fusre1
OG0000196	0	0	0	0	0	0	Fusre1
OG0000197	0	0	0	0	0	0	Fusre1
OG0000198	0	0	0	0	0	0	Fusre1
OG0000201	0	0	0	0	0	0	Fusre1
OG0000202	0	0	0	0	0	0	Fusre1
OG0000203	23.5894931763876	0	57.5729111872983	24.9366799712251	0	0	Fusre1
OG0000204	0	0	0	0	0	0	Fusre1
OG0000205	0	0	23.2226868654649	0	0	0	Fusre1
OG0000206	0	0	0	0	0	0	Fusre1
OG0000207	0	0	0	0	0	0	Fusre1
OG0000208	0	0	0	0	0	0	Fusre1
OG0000209	0	0	0	0	0	0	Fusre1
OG0000212	0	0	0	0	0	0	Fusre1
OG0000213	0	0	0	0	0	0	Fusre1
OG0000214	0	0	0	0	0	0	Fusre1
OG0000215	0	0	0	0	0	0	Fusre1
OG0000216	0	0	0	0	0	0	Fusre1
OG0000217	0	0	0	0	0	0	Fusre1
OG0000218	0	0	0	0	0	0	Fusre1
OG0000219	0	0	0	0	0	0	Fusre1
OG0000220	0	0	0	0	0	0	Fusre1
OG0000221	0	0	0	0	0	0	Fusre1
OG0000222	0	0	0	0	0	0	Fusre1
OG0000223	24.6617428662234	0	0	0	0	0	Fusre1
OG0000224	0	0	0	0	0	0	Fusre1
OG0000225	0	0	0	0	0	0	Fusre1
OG0000226	0	0	0	0	0	0	Fusre1
OG0000227	0	0	0	0	0	0	Fusre1
OG0000228	0	0	0	10.13908965863	0	0	Fusre1
OG0000229	0	0	0	0	0	0	Fusre1
OG0000230	0	0	0	0	0	0	Fusre1
OG0000231	0	0	0	0	0	0	Fusre1
OG0000232	0	0	0	0	0	0	Fusre1
OG0000233	0	0	0	0	0	0	Fusre1
OG0000234	0	0	0	0	0	0	Fusre1
OG0000235	31.0952410052382	9.43855125785782	0	0	0	0	Fusre1
OG0000236	0	0	5.80567171636621	0	0	0	Fusre1
OG0000237	0	0	0	0	0	0	Fusre1
OG0000238	0	0	0	0	0	0	Fusre1
OG0000239	0	0	0	0	0	0	Fusre1
OG0000240	0	0	0	0	0	0	Fusre1
OG0000241	0	0	0	0	0	0	Fusre1
OG0000242	0	0	0	0	0	0	Fusre1
OG0000244	0	0	0	0	0	0	Fusre1
OG0000245	0	0	0	0	0	0	Fusre1
OG0000246	0	0	0	0	0	0	Fusre1
OG0000247	0	0	0	0	0	0	Fusre1
OG0000248	0	0	0	0	0	0	Fusre1
OG0000249	0	0	0	0	0	0	Fusre1
OG0000250	0	0	0	0	0	0	Fusre1
OG0000251	0	0	0	0	0	0	Fusre1
OG0000252	0	0	0	0	0	0	Fusre1
OG0000254	0	0	0	0	0	0	Fusre1
OG0000255	0	0	0	0	0	0	Fusre1
OG0000256	0	0	0	0	0	0	Fusre1
OG0000258	0	0	0	0	0	0	Fusre1
OG0000259	0	10.5489690528999	0	0	0	0	Fusre1
OG0000260	0	8.32813346281572	0	9.86506020839675	0	0	Fusre1
OG0000261	0	0	0	0	0	0	Fusre1
OG0000262	0	0	0	0	0	0	Fusre1
OG0000263	0	0	0	0	0	0	Fusre1
OG0000264	21.9811186416339	0	0	0	0	0	Fusre1
OG0000265	0	0	0	0	0	0	Fusre1
OG0000267	0	0	0	0	0	0	Fusre1
OG0000268	0	0	0	0	0	0	Fusre1
OG0000269	0	0	0	0	0	0	Fusre1
OG0000270	0	0	0	0	0	0	Fusre1
OG0000271	0	0	0	0	0	0	Fusre1
OG0000272	0	0	0	0	0	0	Fusre1
OG0000273	0	0	0	0	0	0	Fusre1
OG0000274	0	0	0	0	0	0	Fusre1
OG0000275	0	0	0	0	0	0	Fusre1
OG0000277	0	0	0	0	0	0	Fusre1
OG0000278	0	0	0	0	0	0	Fusre1
OG0000279	0	0	0	0	0	0	Fusre1
OG0000280	0	0	0	0	0	0	Fusre1
OG0000281	0	0	0	0	0	0	Fusre1
OG0000282	0	0	0	0	0	0	Fusre1
OG0000283	0	0	0	0	0	0	Fusre1
OG0000288	0	0	0	0.274029450233243	0	0	Fusre1
OG0000290	0	0	0	0	0	0	Fusre1
OG0000292	0	0	0	0	0	0	Fusre1
OG0000293	0	0	0	0	0	0	Fusre1
OG0000295	0	0	0	0	0	0	Fusre1
OG0000296	0	0	0	0	0	0	Fusre1
OG0000298	0	0	0	0	0	0	Fusre1
OG0000299	0	0	0	0	0	0	Fusre1
OG0000300	0	0	0	0	0	0	Fusre1
OG0000301	0	0	0	0	0	0	Fusre1
OG0000302	0	0	0	0	0	0	Fusre1
OG0000303	0	0	0	0	0	0	Fusre1
OG0000304	1.0722496898358	12.2145957454631	0	13.7014725116621	0	0	Fusre1
OG0000305	0	0	0	0	0	0	Fusre1
OG0000306	0	0	0	0	0	0	Fusre1
OG0000307	0	0	0	0	0	0	Fusre1
OG0000308	0	0	0	0	0	0	Fusre1
OG0000309	0	0	0	0	0	0	Fusre1
OG0000310	0	22.2083559008419	0	0	0.816496322788843	0	Fusre1
OG0000311	0	0	0	0	0	0	Fusre1
OG0000312	0	0	0	0	0	0	Fusre1
OG0000314	0	0	0	0	102.878536671394	0	Fusre1
OG0000316	0	0	0	0	0	0	Fusre1
OG0000317	0	0	0	0	0	0	Fusre1
OG0000319	0	0	0	0	0	0	Fusre1
OG0000320	0	0	0	0	0	0	Fusre1
OG0000321	0	0	0	0	0	0	Fusre1
OG0000322	0	0	0	0	0	0	Fusre1
OG0000323	0	0	0	0	0	0	Fusre1
OG0000324	0	0	0	0	0	0	Fusre1
OG0000325	0	31.6469071586997	0	0	0	0	Fusre1
OG0000326	0	0	0	0	0	0	Fusre1
OG0000328	0	0	0	0	0	0	Fusre1
OG0000329	57.9014832511333	11.659386847942	0	23.5665327200589	0.816496322788843	12.9920877240503	Fusre1
OG0000330	0	0	0	0	0	0	Fusre1
OG0000331	0	0	0	0	0	0	Fusre1
OG0000332	0	0	0	0	0	0	Fusre1
OG0000333	0	0	0	0	0	0	Fusre1
OG0000334	0	0	0	0	0	0	Fusre1
OG0000336	43.42611243835	22.2083559008419	4.35425378727466	7.12476570606432	0	0	Fusre1
OG0000337	0	0	0	0	0	0	Fusre1
OG0000338	0	0	0	0	0	0	Fusre1
OG0000339	21.444993796716	0	0	0	0	0	Fusre1
OG0000340	0	0	0	0	0	0	Fusre1
OG0000343	0	0	0	0	0	0	Fusre1
OG0000344	0	0	0	0	0	0	Fusre1
OG0000345	0	12.7698046429841	0	3.56238285303216	0	0	Fusre1
OG0000346	0	0	0	0	0	0	Fusre1
OG0000347	0	0	0	0	0	0	Fusre1
OG0000348	0	1.1104177950421	0	0	0	0	Fusre1
OG0000350	0	29.4260715686155	0	0	0	0	Fusre1
OG0000351	0	0	0	0	0	0	Fusre1
OG0000352	0	0	0	0	0	0	Fusre1
OG0000354	0	0	0	0	0	0	Fusre1
OG0000356	0	0	0	0	0	0	Fusre1
OG0000357	0	0	0	0	0	0	Fusre1
OG0000358	0	0	0	0	0	0	Fusre1
OG0000359	0	0	0	0	0	0	Fusre1
OG0000361	30.5591161603203	0	0	0	0.816496322788843	0	Fusre1
OG0000362	49.3234857324469	0	0	16.9898259144611	0	0	Fusre1
OG0000363	0	0	0	0	0	0	Fusre1
OG0000365	0	0	0	0	0	142.912964964553	Fusre1
OG0000366	0	0	0	0	0	0	Fusre1
OG0000367	0	0	0	0	0	0	Fusre1
OG0000368	0	0	0	0	0	0	Fusre1
OG0000369	0	0	0	0	0	0	Fusre1
OG0000370	0	0	0	0	10.614452196255	0	Fusre1
OG0000371	0	0	0	0	0	0	Fusre1
OG0000372	0	0	0	0	0	0	Fusre1
OG0000376	0	0	0	0	0	0	Fusre1
OG0000377	0	0	0	0	0	0	Fusre1
OG0000378	0	0	0	0	0	0	Fusre1
OG0000380	0	0	0	0	0	0	Fusre1
OG0000382	0	0	0	0	0	0	Fusre1
OG0000383	0	0	39.1882840854719	3.01432395256567	0	0	Fusre1
OG0000385	0	0	0	0	0	0	Fusre1
OG0000386	0	0	0	0	0	0	Fusre1
OG0000387	0.536124844917901	10.5489690528999	0	0	0	0	Fusre1
OG0000390	0	0	0	0	0	0	Fusre1
OG0000391	0	0	0	0	0	0	Fusre1
OG0000392	0	0	0	0	0	0	Fusre1
OG0000393	0	0	0	0	0	0	Fusre1
OG0000395	0	0	0	0	0	0	Fusre1
OG0000396	0	0	0	0	0	0	Fusre1
OG0000397	0	0	0	0	0	0	Fusre1
OG0000398	0	0	0	0	0	0	Fusre1
OG0000399	0	0	0	0	0	0	Fusre1
OG0000400	0	0	0	0	0	0	Fusre1
OG0000401	0	0	0	0	0	0	Fusre1
OG0000402	0	0	0	0	0	0	Fusre1
OG0000403	0	0	0	0	0	0	Fusre1
OG0000404	0	0	0	0	0	0	Fusre1
OG0000405	0	0	0	0	0	0	Fusre1
OG0000406	0	0	0	0	0	0	Fusre1
OG0000408	48.2512360426111	0	0	0	0	0	Fusre1
OG0000409	0	0	14.9979852672794	5.48058900466486	0	0	Fusre1
OG0000411	0	0	0	0	0	0	Fusre1
OG0000412	0	0	0	0	0	0	Fusre1
OG0000414	0	0	0	0	0	0	Fusre1
OG0000415	0	0	0	0	0	0	Fusre1
OG0000416	0	0	0	0	0	0	Fusre1
OG0000417	0	0	0	0	0	0	Fusre1
OG0000418	0	0	0	0	0	0	Fusre1
OG0000419	0	0	0	0	0	0	Fusre1
OG0000420	0	0	0	0	0	0	Fusre1
OG0000421	0	0	0	0	0	0	Fusre1
OG0000422	0	0	0	0	0	0	Fusre1
OG0000423	0	0	0	0	0	0	Fusre1
OG0000425	0	0	0	5.20655955443162	0	0	Fusre1
OG0000426	0	0	0	0	0	0	Fusre1
OG0000427	0	0	0	0	0	0	Fusre1
OG0000428	0	0	0	0	0	0	Fusre1
OG0000429	0	0	0	0	0	0	Fusre1
OG0000432	0	0	0	0	0	0	Fusre1
OG0000433	0	0	0	0	0	0	Fusre1
OG0000434	0	0	0	0	0	0	Fusre1
OG0000435	0	0	0	0	0	0	Fusre1
OG0000438	0	0	0	0	0	0	Fusre1
OG0000439	0	0	0	0	0	0	Fusre1
OG0000440	0	0	0	0	0	0	Fusre1
OG0000441	0	0	0	0	0	0	Fusre1
OG0000442	0	0	0	0	0	0	Fusre1
OG0000443	0	0	0	0	0	0	Fusre1
OG0000444	0	0	0	0	0	0	Fusre1
OG0000445	0	0	0	0	0	0	Fusre1
OG0000447	18.7643695721265	0	0	0	0.816496322788843	0	Fusre1
OG0000448	0	0	0	0	0	0	Fusre1
OG0000449	0	0	0	0	0	0	Fusre1
OG0000450	0	0	0	0	0	0	Fusre1
OG0000451	0	0	0	0	0	0	Fusre1
OG0000452	0	6.10729787273153	0	0	0	0	Fusre1
OG0000453	0	0	0	0	0	0	Fusre1
OG0000454	0	0	0	0	0	0	Fusre1
OG0000456	0	0	0	0	0	0	Fusre1
OG0000457	0	0	0	0	0	0	Fusre1
OG0000458	0	0	0	0	0	0	Fusre1
OG0000459	0	0	0	0	0	0	Fusre1
OG0000460	0	0	0	0	0	0	Fusre1
OG0000461	0	0	0	0	0	0	Fusre1
OG0000463	0	0	0	0	0	0	Fusre1
OG0000464	0	0	0	0	0	0	Fusre1
OG0000465	0	0	0	0	0	0	Fusre1
OG0000468	0	0	0	0	0	0	Fusre1
OG0000469	0	0	0	0	0	0	Fusre1
OG0000470	0	0	0	0	0	0	Fusre1
OG0000472	0	0	0	0	0	0	Fusre1
OG0000474	0	0	0	0	0	0	Fusre1
OG0000475	38.064863989171	0	0	23.8405621702921	0	0	Fusre1
OG0000476	0	0	0	0	0	0	Fusre1
OG0000477	0	0	0	0	0	0	Fusre1
OG0000480	0	0	0	0	0	0	Fusre1
OG0000481	0	0	0	0	0	0	Fusre1
OG0000482	0	0	0	0	0	0	Fusre1
OG0000485	0	0.555208897521048	0	0	0	0	Fusre1
OG0000486	0	0	0	0	0	0	Fusre1
OG0000487	0	0	0	0	0	0	Fusre1
OG0000488	0	0	0	0	0	0	Fusre1
OG0000489	0	0	0	0	0	0	Fusre1
OG0000490	0	0	0	0	0	0	Fusre1
OG0000491	0	0	0	0	0	0	Fusre1
OG0000492	0	0	0	0.548058900466486	0	12.9920877240503	Fusre1
OG0000495	0	0	0	0	0	0	Fusre1
OG0000496	0	0	0	0	0	0	Fusre1
OG0000497	0	0	0	0	0	0	Fusre1
OG0000499	0	0	0	0	0	0	Fusre1
OG0000501	0	0	0	0	0	0	Fusre1
OG0000502	0	0	0	0	0	0	Fusre1
OG0000504	0	0	0	0	0	0	Fusre1
OG0000506	0	0	0	0	0	0	Fusre1
OG0000508	0	0	0	0	0	0	Fusre1
OG0000509	0	0	0	0	0	0	Fusre1
OG0000510	0	0	0	0	0	0	Fusre1
OG0000511	0	0	0	0	0	0	Fusre1
OG0000512	0	0	0	0	0	0	Fusre1
OG0000513	0	0	0	0	0	0	Fusre1
OG0000514	0	0	0	0	0	0	Fusre1
OG0000515	0	0	0	0	0	0	Fusre1
OG0000516	0	0	0	0	0	0	Fusre1
OG0000518	0	0	0	0	0	0	Fusre1
OG0000519	0	0	0	0	0	0	Fusre1
OG0000520	0	0	0	0.548058900466486	0	0	Fusre1
OG0000521	0	0	0	0	0	0	Fusre1
OG0000523	0	0	0	0	0	0	Fusre1
OG0000524	0	0	0	0	0	0	Fusre1
OG0000526	0	0	0	0	0	0	Fusre1
OG0000527	0	0	0	0	0	0	Fusre1
OG0000528	0	0	0	0	0	0	Fusre1
OG0000529	0	0	0	0	0	0	Fusre1
OG0000530	0	0	0	0	0	0	Fusre1
OG0000531	0	0	0	0	0	0	Fusre1
OG0000532	0	0	0	0	0	0	Fusre1
OG0000533	0	0	0	0	0	0	Fusre1
OG0000534	0	0	0	0	0	0	Fusre1
OG0000536	0	0	0	0	0	0	Fusre1
OG0000537	0	0	0	0	0	0	Fusre1
OG0000538	0	0	0	0	0	0	Fusre1
OG0000539	0	0	0	0	0	0	Fusre1
OG0000541	0	0	0	0	0	0	Fusre1
OG0000542	0	0	0	0	0	0	Fusre1
OG0000543	0	0	0	0	0	0	Fusre1
OG0000545	0	0	0	0	0	0	Fusre1
OG0000546	0	0	0	0	0	0	Fusre1
OG0000548	0	0	0	0	0	0	Fusre1
OG0000549	0	0	0	0	0	0	Fusre1
OG0000550	0	0	0	0	0	0	Fusre1
OG0000551	0	0	0	0	0	0	Fusre1
OG0000552	0	0	0	0	0	0	Fusre1
OG0000553	0	0	15.9655972200071	0.274029450233243	0	0	Fusre1
OG0000554	0	0	0	0	0	0	Fusre1
OG0000555	0	0	0	0	2.44948896836653	0	Fusre1
OG0000556	0	0	0	0	0	0	Fusre1
OG0000557	0	0	0	0	0	0	Fusre1
OG0000558	0	0	0	0	0	0	Fusre1
OG0000559	0	0	0	0	0	0	Fusre1
OG0000560	0	0	0	0	0	0	Fusre1
OG0000561	0	0	0	0	0	0	Fusre1
OG0000562	0	0	0	0	0	0	Fusre1
OG0000563	0	0	0	0	0	0	Fusre1
OG0000564	0	0	0	0	0	0	Fusre1
OG0000565	0	0	0	0	0	0	Fusre1
OG0000567	0	124.922001942236	0	0	0	0	Fusre1
OG0000570	0	0	0	0	0	0	Fusre1
OG0000571	0	0	0	0	0	0	Fusre1
OG0000573	0	0	0	0	0	0	Fusre1
OG0000574	0	0	29.9959705345588	0	0	0	Fusre1
OG0000576	0	0	0	0	0	0	Fusre1
OG0000578	0	0	0	0	0	0	Fusre1
OG0000579	0	0	0	0	0	0	Fusre1
OG0000581	0	0	0	0	0	0	Fusre1
OG0000582	0	0	0	0	0	0	Fusre1
OG0000583	0	0	0	0	0	0	Fusre1
OG0000584	0	0	0	0	0	0	Fusre1
OG0000586	0	0	0	0	0	0	Fusre1
OG0000587	0	0	0	0	0	0	Fusre1
OG0000588	0	0	0	0	0	0	Fusre1
OG0000590	0	0	0	0	0	0	Fusre1
OG0000592	0	0	0	0	0	0	Fusre1
OG0000594	0	0	0	0	0	0	Fusre1
OG0000595	0	0	0	0	0	0	Fusre1
OG0000596	0	0	0	0	0	0	Fusre1
OG0000599	0	0	0	0	0	0	Fusre1
OG0000600	0	0	0	0	0	0	Fusre1
OG0000601	0	0	0	0	0	0	Fusre1
OG0000602	0	0	0	0	0	0	Fusre1
OG0000603	0	0	0	0	0	0	Fusre1
OG0000604	0	0	0	0	0	0	Fusre1
OG0000605	0	0	0	0	0	0	Fusre1
OG0000606	0	0	0	0	0	0	Fusre1
OG0000609	0	0	0	0	0	0	Fusre1
OG0000611	19.8366192619623	0	0	3.56238285303216	0	155.905052688604	Fusre1
OG0000612	0	0	0	0	0	0	Fusre1
OG0000613	0	0	0	0	0	0	Fusre1
OG0000614	0	9.43855125785782	0	0	0	0	Fusre1
OG0000616	0	0	0	0	0	0	Fusre1
OG0000617	0	0	0	0	0	0	Fusre1
OG0000618	0	0	0	0	0	0	Fusre1
OG0000620	0	0	0	0	0	0	Fusre1
OG0000622	0	0	0	0	0	0	Fusre1
OG0000623	0	0	0	0	0	0	Fusre1
OG0000624	0	0	0	0	0	0	Fusre1
OG0000625	0	0	0	0	0	0	Fusre1
OG0000626	0	0	0	0	0	0	Fusre1
OG0000627	0	0	0	0	0	0	Fusre1
OG0000628	0	0	0	0	0	0	Fusre1
OG0000629	0	0	0	0	0	0	Fusre1
OG0000630	0	0	0	0	0	0	Fusre1
OG0000631	0	0	6.77328366909391	0	0	0	Fusre1
OG0000632	0	0	0	0	0	0	Fusre1
OG0000633	0	0	0	0	0	0	Fusre1
OG0000636	0	0	0	0	0	0	Fusre1
OG0000637	0	0	0	0	0	0	Fusre1
OG0000638	0	0	0	0	0	0	Fusre1
OG0000639	0	0	0	0	0	0	Fusre1
OG0000641	0	0	0	0	0	0	Fusre1
OG0000643	0	0	0	0	0	0	Fusre1
OG0000644	0	0	0	0	0	0	Fusre1
OG0000645	0	0	0	0	0	0	Fusre1
OG0000646	15.5476205026191	0	0	13.9755019618954	0	12.9920877240503	Fusre1
OG0000649	0	0	0	0	0	0	Fusre1
OG0000650	0	0	0	0	0	0	Fusre1
OG0000651	0	0	0	0	0	0	Fusre1
OG0000652	0	0	0	0	0	0	Fusre1
OG0000653	0	0	0	0	0	0	Fusre1
OG0000655	0	0	0	0	0	0	Fusre1
OG0000656	0	0	0	0	0	0	Fusre1
OG0000658	0	0	0	0	0	0	Fusre1
OG0000659	0	0	0	0	0	0	Fusre1
OG0000661	0	0	0	0	0	0	Fusre1
OG0000664	0	0	0	0	0	0	Fusre1
OG0000665	0	0	0	0	0	0	Fusre1
OG0000667	0	0	0	0	0	0	Fusre1
OG0000668	0	0	0	0	0	0	Fusre1
OG0000669	0	0	0	4.38447120373189	0	0	Fusre1
OG0000670	0	0	0	0	0	0	Fusre1
OG0000671	0	0	0	0	0	0	Fusre1
OG0000672	0	0	0	0	0	0	Fusre1
OG0000673	0	0	0	0	0	0	Fusre1
OG0000675	0	0	0	0	0	0	Fusre1
OG0000676	0	0	0	0	0	0	Fusre1
OG0000677	0	0	0	0	0	0	Fusre1
OG0000678	0	0	0	0	0	0	Fusre1
OG0000679	0	0	0	0	0	0	Fusre1
OG0000680	0	8.88334236033677	0	0	0	0	Fusre1
OG0000682	0	0	0	0	0	0	Fusre1
OG0000683	0	0	0	0	0	0	Fusre1
OG0000684	0	0	0	0	0	0	Fusre1
OG0000685	0	0	0	0	0	0	Fusre1
OG0000686	0	0	0	0	0	0	Fusre1
OG0000688	0	0	0	0	0	0	Fusre1
OG0000689	0	0	0	0	0	0	Fusre1
OG0000691	0	0	0	0	0	0	Fusre1
OG0000692	0	0	0	0	0	0	Fusre1
OG0000693	0	0	0	0	0	0	Fusre1
OG0000696	0	0	0	0	0	0	Fusre1
OG0000697	0	0	0	0	0	0	Fusre1
OG0000698	0	0	0	0	0	0	Fusre1
OG0000702	0	0	0	0	0	0	Fusre1
OG0000703	0	0	0	0	0	0	Fusre1
OG0000705	0	0	0	0	0	0	Fusre1
OG0000706	0	0	0	0	0	0	Fusre1
OG0000707	0	0	0	0	0	0	Fusre1
OG0000708	0	0	0	0	0	0	Fusre1
OG0000709	8.04187267376851	0	0	0	0	0	Fusre1
OG0000710	0	0	0	6.57670680559783	0	0	Fusre1
OG0000711	9.11412236360431	0	11.6113434327324	0	0	0	Fusre1
OG0000712	0	0	0	0	0	3637.78456273408	Fusre1
OG0000713	0	0	0	0	0	0	Fusre1
OG0000714	0	0	0	0	0	0	Fusre1
OG0000717	0	0	0	0	0	0	Fusre1
OG0000719	0	0	53.7024633763875	0	0	0	Fusre1
OG0000720	0	0	0	0	0	0	Fusre1
OG0000721	0	0	0	0	0	0	Fusre1
OG0000726	0	0	0	0	0	0	Fusre1
OG0000727	0	0	0	0	0	0	Fusre1
OG0000729	0	0	0	0	0	0	Fusre1
OG0000730	0	0	0	0	0	0	Fusre1
OG0000731	0	0	0	0	0	0	Fusre1
OG0000732	0	0	0	0	0	0	Fusre1
OG0000733	0	0	0	0	0	0	Fusre1
OG0000734	0	0	0	0	0	0	Fusre1
OG0000735	0	0	0	0	0	0	Fusre1
OG0000736	0	0	0	0	0	0	Fusre1
OG0000737	0	0	0	0	0	0	Fusre1
OG0000738	0	0	0	0	0	0	Fusre1
OG0000739	0	0	0	0	0	0	Fusre1
OG0000740	0	0	0	0	0	0	Fusre1
OG0000741	0	0	0	0	0	0	Fusre1
OG0000742	0	0	0	0	0	0	Fusre1
OG0000744	0	0	0	0	0	0	Fusre1
OG0000746	0	0	0	0	0	0	Fusre1
OG0000747	0	0	0	0	0	0	Fusre1
OG0000748	0	0	0	0	0	0	Fusre1
OG0000749	0	0	0	0	0	0	Fusre1
OG0000750	0	71.6219477802152	0	0	0	0	Fusre1
OG0000751	0	0	0	0	0	0	Fusre1
OG0000752	0	0	0	0	0	0	Fusre1
OG0000754	0	0	0	0	0	0	Fusre1
OG0000755	0	0	0	0	0	0	Fusre1
OG0000756	0	0	0	0	0	0	Fusre1
OG0000759	0	0	0	0	0	0	Fusre1
OG0000760	0	0	0	0	0	0	Fusre1
OG0000761	0	0	0	0	0	0	Fusre1
OG0000762	0	0	0	0	0	0	Fusre1
OG0000765	0	0	0	0	0	0	Fusre1
OG0000766	0	0	0	0	0	0	Fusre1
OG0000768	0	0	0	0	0	0	Fusre1
OG0000769	0	0	0	0	0	0	Fusre1
OG0000771	0	0	0	0	0	0	Fusre1
OG0000773	0	0	0	0	0	0	Fusre1
OG0000774	0	0	0	0	0	0	Fusre1
OG0000775	0	0	0	0	0	0	Fusre1
OG0000776	0	0	0	0	0	0	Fusre1
OG0000777	0	0	0	0	0	0	Fusre1
OG0000778	0	0	0	0	0	0	Fusre1
OG0000780	0	0	0	0	0	0	Fusre1
OG0000782	0	0	0	0	0	0	Fusre1
OG0000783	0	0	0	0	0	0	Fusre1
OG0000784	0	0	0	0	0	0	Fusre1
OG0000785	0	0	0	0	0	0	Fusre1
OG0000786	0	0	0	0	0	0	Fusre1
OG0000787	0	0	0	0	0	0	Fusre1
OG0000789	0	0	0	0	0	0	Fusre1
OG0000790	10.1863720534401	18.8771025157156	0	0	0	0	Fusre1
OG0000794	0	0	0	0	0	0	Fusre1
OG0000795	0	0	0	0	0	0	Fusre1
OG0000796	0	0	42.5749259200189	0	0	0	Fusre1
OG0000797	0	0	0	0	0	0	Fusre1
OG0000798	0	0	0	0	0	0	Fusre1
OG0000799	0	0	0	0	0	0	Fusre1
OG0000801	0	0	0	0	0	0	Fusre1
OG0000803	0	0	0	0	0	0	Fusre1
OG0000805	85.7799751868641	39.4198317239944	0	5.48058900466486	1.63299264557769	0	Fusre1
OG0000806	0	0	0	0	0	0	Fusre1
OG0000807	0	0	0	0	0	0	Fusre1
OG0000810	0	0	0	0	0	0	Fusre1
OG0000811	0	0	0	0	0	0	Fusre1
OG0000813	0	0	0	0	0	0	Fusre1
OG0000814	0	0	19.8360450309179	0	0	0	Fusre1
OG0000815	0	0	0	0	0	0	Fusre1
OG0000817	0	0	0	0	0	0	Fusre1
OG0000818	0	0	0	0	0	0	Fusre1
OG0000820	0	21.6531470033209	0	0	132.272404291793	12.9920877240503	Fusre1
OG0000821	0	0	0	0	0	0	Fusre1
OG0000822	0	0	0	8.76894240746377	0	0	Fusre1
OG0000824	0	0	0	0	0	0	Fusre1
OG0000825	0	0	0	0	0	0	Fusre1
OG0000826	0	0	0	0	0	0	Fusre1
OG0000827	0	0	0	0	0	0	Fusre1
OG0000828	0	0	0	0	0	0	Fusre1
OG0000829	0	0	0	0	0	0	Fusre1
OG0000830	0	0	0	0	0	0	Fusre1
OG0000831	0	0	0	0	0	0	Fusre1
OG0000835	0	0	0	0	0	0	Fusre1
OG0000836	0	0	0	0	0	0	Fusre1
OG0000837	0	0	0	0	0	0	Fusre1
OG0000838	0	0	0	0	0	0	Fusre1
OG0000840	0	0	0	0	0	0	Fusre1
OG0000841	0	0	0	0	0	0	Fusre1
OG0000842	0	0	0	0	0	0	Fusre1
OG0000844	0	0	0	0	0	0	Fusre1
OG0000845	0	0	0	0	0	0	Fusre1
OG0000846	0	0	0	0	0	0	Fusre1
OG0000847	0	0	0	0	0	0	Fusre1
OG0000848	0	0	0	0	0	0	Fusre1
OG0000849	0	0	0	0	0	0	Fusre1
OG0000852	0	0	0	0	0	0	Fusre1
OG0000854	38.064863989171	0.555208897521048	0	0.274029450233243	0	0	Fusre1
OG0000855	0	0	0	0	0	0	Fusre1
OG0000856	0	3.33125338512629	0	0	0	0	Fusre1
OG0000857	0	0	0	0	0	0	Fusre1
OG0000858	0	0	0	0	0	0	Fusre1
OG0000859	0	0	0	0	0	0	Fusre1
OG0000861	0	0	0	0	0	0	Fusre1
OG0000862	0	0	0	0	0	0	Fusre1
OG0000863	0	0	0	0	0	0	Fusre1
OG0000864	0	0	0	0	0	0	Fusre1
OG0000865	0	0	0	0	0	0	Fusre1
OG0000867	0	0	0	0	0	0	Fusre1
OG0000868	0	0	0	0	0	0	Fusre1
OG0000871	0	0	0	0	0	0	Fusre1
OG0000876	0	0	0	0	0	0	Fusre1
OG0000877	0	0	0	0	0	0	Fusre1
OG0000879	0	0	15.4817912436432	0	0	0	Fusre1
OG0000881	0	0	0	0	0	0	Fusre1
OG0000885	0	0	37.2530601800165	0	0	0	Fusre1
OG0000886	0	0	0	0	0	0	Fusre1
OG0000887	0	0	0	0	0	0	Fusre1
OG0000888	0	0	0	0	0	0	Fusre1
OG0000890	0	0	0	0	0	0	Fusre1
OG0000891	0	0	0	0	0	0	Fusre1
OG0000895	0	0	0	0	0	0	Fusre1
OG0000896	0	0	0	0	0	0	Fusre1
OG0000898	0	0	0	0	0	0	Fusre1
OG0000899	0	0	0	0	0	0	Fusre1
OG0000901	0	0	0	0	0	0	Fusre1
OG0000903	0.536124844917901	0	0	0	0	0	Fusre1
OG0000905	0	0	0	0	0	0	Fusre1
OG0000906	0	0	0	0	0	0	Fusre1
OG0000907	0	12.7698046429841	0	0	0	0	Fusre1
OG0000908	0	0	0	0	0	0	Fusre1
OG0000909	20.9088689517981	0	0	0.548058900466486	0.816496322788843	0	Fusre1
OG0000911	0	0	0	0	0	0	Fusre1
OG0000913	0	0	0	0	0	0	Fusre1
OG0000914	0	0	0	0	0	0	Fusre1
OG0000915	0	0	0	0	0	0	Fusre1
OG0000916	0	10.5489690528999	0	3.28835340279892	0	0	Fusre1
OG0000917	0	0	0	15.3456492130616	0	0	Fusre1
OG0000919	0	0	0	0	0	0	Fusre1
OG0000920	0	0	0	0	0	0	Fusre1
OG0000923	0	0	0	0	0	0	Fusre1
OG0000924	0	0	0	0	0	0	Fusre1
OG0000925	0	0	0	0	0	0	Fusre1
OG0000927	0	8.88334236033677	0	0.274029450233243	0	0	Fusre1
OG0000928	0	0.555208897521048	0	0	0	0	Fusre1
OG0000929	0	0	0	0	0	0	Fusre1
OG0000930	0	0	0	0	0	0	Fusre1
OG0000932	0	0	0	0	0	0	Fusre1
OG0000934	0	0	0	0	0	0	Fusre1
OG0000936	0	0	0	0	0	0	Fusre1
OG0000937	0	0	0	0	0	0	Fusre1
OG0000939	0	0	0	0	0	0	Fusre1
OG0000940	0	0	0	0	0	0	Fusre1
OG0000941	0	0	0	2.74029450233243	0	0	Fusre1
OG0000942	0	0	0	0	0	0	Fusre1
OG0000943	0	0	0	0	0	0	Fusre1
OG0000944	0	0	0	0	0	0	Fusre1
OG0000945	0	0	0	0	0	0	Fusre1
OG0000947	0	0	0	0	0	0	Fusre1
OG0000949	0	0	0	0	0	0	Fusre1
OG0000951	0	0	0	0	0	0	Fusre1
OG0000953	0	0	0	0	0	0	Fusre1
OG0000955	0	0	0	0	0	0	Fusre1
OG0000956	0	0	0	0	0	0	Fusre1
OG0000958	0	0	0	0	0	0	Fusre1
OG0000961	0	0	0	0	0	0	Fusre1
OG0000962	0	0	0	0	0	0	Fusre1
OG0000963	0	0	0	0	0	0	Fusre1
OG0000969	0	0	0	0	0	0	Fusre1
OG0000971	0	0	0	0	0	0	Fusre1
OG0000973	0	0	0	0	0	0	Fusre1
OG0000974	0	0	18.3846271018263	0	0	0	Fusre1
OG0000976	0	0	0	0	0	0	Fusre1
OG0000977	0	0	0	0	0	0	Fusre1
OG0000978	0	0	0	0	0	0	Fusre1
OG0000980	0	0	0	0	0	0	Fusre1
OG0000981	0	0	0	0	0	0	Fusre1
OG0000982	0	0	0	0	0	0	Fusre1
OG0000984	0	0	0	0	0	0	Fusre1
OG0000985	0	0	0	0	0	0	Fusre1
OG0000987	0	0	0	0	0	0	Fusre1
OG0000989	0	0	0	0	0	0	Fusre1
OG0000993	0	0	0	3.28835340279892	0	0	Fusre1
OG0000996	0	0	0	0	0	0	Fusre1
OG0000997	0	0	0	0	0	0	Fusre1
OG0000998	0	0	0	0.274029450233243	0	0	Fusre1
OG0001000	0	0	0	0	0	0	Fusre1
OG0001001	0	0	0	0	0	0	Fusre1
OG0001002	0	0	0	0	0	0	Fusre1
OG0001003	0	0	0	0	0	0	Fusre1
OG0001004	0.536124844917901	0	0	0	175.546709399601	0	Fusre1
OG0001005	0	0	0	0	0	0	Fusre1
OG0001007	0	0	0	0	0	0	Fusre1
OG0001008	0	0	0	0	0	0	Fusre1
OG0001009	0	0	0	0	0	0	Fusre1
OG0001010	0	0	0	0	0	0	Fusre1
OG0001011	0	0	0	0	0	0	Fusre1
OG0001012	0	0	0	0	0	0	Fusre1
OG0001014	0	0	0	0	0	0	Fusre1
OG0001016	0	0	0	0	0	0	Fusre1
OG0001017	0	0	0	0	0	0	Fusre1
OG0001018	0	0	0	0	0	0	Fusre1
OG0001019	0	0	0	0	0	0	Fusre1
OG0001021	0	0	0	0	0	0	Fusre1
OG0001022	0	0	0	0	0	0	Fusre1
OG0001023	0	0	0	0	0	0	Fusre1
OG0001024	0	0	0	0	0	0	Fusre1
OG0001026	0	0	0	0	0	0	Fusre1
OG0001027	0	0	18.3846271018263	0	0	0	Fusre1
OG0001028	0	0	0	0	0	0	Fusre1
OG0001029	0	0	0	0	0	0	Fusre1
OG0001030	0	0	0	0	0	0	Fusre1
OG0001031	0	0	0	0	0	0	Fusre1
OG0001033	0	0	0	0	0	0	Fusre1
OG0001036	0	0	0	0	0	0	Fusre1
OG0001037	0	0	0	0	0	0	Fusre1
OG0001038	0	0	0	0	0	0	Fusre1
OG0001041	0	0	0	0	0	0	Fusre1
OG0001042	0	0	0	0	0	0	Fusre1
OG0001043	0	0	0	0	0	0	Fusre1
OG0001044	0	0	0	0	0	0	Fusre1
OG0001045	0	0	0	0	0	0	Fusre1
OG0001046	0	0	0	0	0	0	Fusre1
OG0001048	0	0	0	0	0	0	Fusre1
OG0001050	0	0	0	0	0	0	Fusre1
OG0001052	0	0	0	0	0	0	Fusre1
OG0001054	0	0	0	0.274029450233243	0	0	Fusre1
OG0001057	0	0	0	0	0	0	Fusre1
OG0001058	0	0	0	0	0	0	Fusre1
OG0001059	0	0	0	0	0	0	Fusre1
OG0001060	0	0	12.0951494090963	0	0	0	Fusre1
OG0001061	0	0	0	0	0	0	Fusre1
OG0001062	0	0	0	0	0	0	Fusre1
OG0001064	0	0	0	0	0	0	Fusre1
OG0001066	0	0	0	0	0	0	Fusre1
OG0001069	0	0	0	0	0	0	Fusre1
OG0001074	0	0	0	0	0	0	Fusre1
OG0001075	0	0	0	0	0	0	Fusre1
OG0001076	0	0	0	0	0	0	Fusre1
OG0001077	0	0	0	0	0	0	Fusre1
OG0001079	0	0	0	0	0	0	Fusre1
OG0001080	0	0	0	0	0	0	Fusre1
OG0001081	0	0	0	0	0	0	Fusre1
OG0001085	0	0	0	0	0	0	Fusre1
OG0001086	0	0	0	2.19223560186594	0	0	Fusre1
OG0001087	0	0	0	0	0	0	Fusre1
OG0001088	0	13.3250135405052	127.240971783693	0	0	0	Fusre1
OG0001090	0	0	0	0	0	0	Fusre1
OG0001092	0	0	0	0	0	0	Fusre1
OG0001093	0	0	0	0	0	0	Fusre1
OG0001096	0	0	0	0	0	0	Fusre1
OG0001097	0	0	0	0	0	0	Fusre1
OG0001098	0	0	0	0	0	0	Fusre1
OG0001101	0	0	0	0	0	0	Fusre1
OG0001104	0	0	0	0	0	0	Fusre1
OG0001105	0	0	0	0	0	0	Fusre1
OG0001106	0	0	0	0	0	0	Fusre1
OG0001107	0	0	0	0	0	0	Fusre1
OG0001108	0	0	0	0	0	0	Fusre1
OG0001109	0	0	0	0	0	0	Fusre1
OG0001110	0	0	11.1275374563686	0	0	0	Fusre1
OG0001114	0	0	0	0	0	0	Fusre1
OG0001115	0	0	0	0	0	0	Fusre1
OG0001116	0	0	0	0	0	0	Fusre1
OG0001118	0	0	0	0	0	0	Fusre1
OG0001119	0	0	0	0	0	0	Fusre1
OG0001120	0	0	0	0	0	0	Fusre1
OG0001122	0	0	0	0	0	0	Fusre1
OG0001124	0	11.659386847942	0	0	0	0	Fusre1
OG0001126	0	0	0	0	0	0	Fusre1
OG0001127	0	0	0	0	0	0	Fusre1
OG0001128	0	0	0	0	0	0	Fusre1
OG0001129	0	0	0	0	0	0	Fusre1
OG0001130	0	0	0	0	0	0	Fusre1
OG0001132	0	0	0	10.9611780093297	0	0	Fusre1
OG0001133	0	0	0	0	0	0	Fusre1
OG0001136	0	0	0	0	0	0	Fusre1
OG0001137	0	0	0	0	0	0	Fusre1
OG0001138	0	0	0	0	0	0	Fusre1
OG0001141	0	0	0	0	0	0	Fusre1
OG0001143	0	0	0	0	0	0	Fusre1
OG0001145	0	0	0	0	0	0	Fusre1
OG0001147	0	0	0	0	0	0	Fusre1
OG0001148	0	0	0	0	0	0	Fusre1
OG0001149	0	0	0	1.37014725116621	0	0	Fusre1
OG0001150	0	0	0	0	0	0	Fusre1
OG0001152	0	0	0	0	0	0	Fusre1
OG0001153	0	0	0	0	0	0	Fusre1
OG0001156	0	0	0	0	0	0	Fusre1
OG0001157	0	0	0	0	0	0	Fusre1
OG0001159	0	0	11.6113434327324	0	0	0	Fusre1
OG0001162	0	0	0	0	0	0	Fusre1
OG0001164	0	0	0	0	0	0	Fusre1
OG0001168	0	0	0	0	0	0	Fusre1
OG0001170	0	0	0	0	0	0	Fusre1
OG0001171	11.2586217432759	0	11.1275374563686	0	0	0	Fusre1
OG0001174	0	0	12.0951494090963	0	0	0	Fusre1
OG0001176	0	0	0	0	0	0	Fusre1
OG0001177	0	0	0	0	0	0	Fusre1
OG0001178	0	0	0	0	0	0	Fusre1
OG0001179	0	0	0	0	0	0	Fusre1
OG0001181	0	0	0	0	0	0	Fusre1
OG0001183	0	0	0	0	0	0	Fusre1
OG0001185	0	0	0	0	0	0	Fusre1
OG0001186	0	0	0	0	0	0	Fusre1
OG0001187	0	0	0	0	0	0	Fusre1
OG0001188	0	0	0	0	0	0	Fusre1
OG0001190	0	0	0	0	0	0	Fusre1
OG0001191	0	0	0	0	0	0	Fusre1
OG0001192	0	0	0	0	0	0	Fusre1
OG0001193	0	0	0	0	0	0	Fusre1
OG0001194	0	0	0	0	0	0	Fusre1
OG0001195	0	0	0	0	0	0	Fusre1
OG0001197	0	0	0	0	0	0	Fusre1
OG0001198	0	0	0	0	0	0	Fusre1
OG0001199	0	0	0	0	0	0	Fusre1
OG0001200	0	0	0	0	0	0	Fusre1
OG0001201	0	0	0	0	0	0	Fusre1
OG0001203	0	0	0	0	0	0	Fusre1
OG0001204	0	0	0	0	0	0	Fusre1
OG0001205	0	0	0	0	0	0	Fusre1
OG0001206	0	0	0	0	0	0	Fusre1
OG0001208	0	0	0	0	0	0	Fusre1
OG0001209	0	0	0	0	0	0	Fusre1
OG0001211	0	0	0	0	0	0	Fusre1
OG0001213	0	0	0	0	0	0	Fusre1
OG0001214	0	0	0	0	0	0	Fusre1
OG0001215	0	0	0	0	0	0	Fusre1
OG0001216	0	0	0	0	0	0	Fusre1
OG0001218	0	0	0	0	0	0	Fusre1
OG0001219	0	0	0	0	0	0	Fusre1
OG0001220	0	0	0	0	0	0	Fusre1
OG0001221	21.444993796716	6.10729787273153	43.0587318963827	27.1289155730911	125.740433709482	4664.15949293406	Fusre1
OG0001224	0	0	0	0	0	0	Fusre1
OG0001225	0	0	0	0	0	0	Fusre1
OG0001227	0	0	0	0	0	0	Fusre1
OG0001228	0	0	0	0	0	0	Fusre1
OG0001229	0	0	0	0	0	0	Fusre1
OG0001230	0	0	0	0	0	0	Fusre1
OG0001231	0	0	0	0	0	0	Fusre1
OG0001232	0	0	0	0	0	0	Fusre1
OG0001233	0	0	0	0	0	0	Fusre1
OG0001234	0	0	0	0	0	0	Fusre1
OG0001235	0	0	0	0	0	0	Fusre1
OG0001237	0	0	0	0	0	0	Fusre1
OG0001238	0	0	0	5.20655955443162	0	0	Fusre1
OG0001239	20.9088689517981	0	0	0	0.816496322788843	0	Fusre1
OG0001241	0	0	0	0	0	0	Fusre1
OG0001242	0	0	0	0	0	0	Fusre1
OG0001243	0	0	0	0	0	0	Fusre1
OG0001244	0	0	0	0	0	0	Fusre1
OG0001246	0	0	0	0	0	0	Fusre1
OG0001247	0	0	0	0	0	0	Fusre1
OG0001248	0	0	0	0	0	0	Fusre1
OG0001249	0	0	0	0	0	0	Fusre1
OG0001250	0	0	0	0	0	0	Fusre1
OG0001252	0	0	0	0	0	0	Fusre1
OG0001253	0	0	0	0	0	0	Fusre1
OG0001256	0	0	0	0	0	0	Fusre1
OG0001261	0	0	0	0	0	0	Fusre1
OG0001262	0	0	0	0	0	0	Fusre1
OG0001263	0	0	0	0	0	0	Fusre1
OG0001266	0	0	0	0	0	0	Fusre1
OG0001267	0	0	0	0	0	0	Fusre1
OG0001268	0	0	0	0	0	0	Fusre1
OG0001269	0	0	0	0	0	0	Fusre1
OG0001270	0	0	0	0	0	0	Fusre1
OG0001271	0	19.9875203107577	0	12.8793841609624	0	0	Fusre1
OG0001272	0	0	0	0	0	0	Fusre1
OG0001275	0	0	0	0	0	0	Fusre1
OG0001276	0	0	0	0	0	0	Fusre1
OG0001277	0	0	0	0	0	0	Fusre1
OG0001279	0	0	0	0	0	0	Fusre1
OG0001280	0	0	0	0	0	0	Fusre1
OG0001281	0	0	0	0	0	0	Fusre1
OG0001282	0	0	0	0	0	0	Fusre1
OG0001284	0	0	0	0	0	0	Fusre1
OG0001285	0	0	0	0	0	0	Fusre1
OG0001286	0	0	0	0	0	0	Fusre1
OG0001288	0	0	0	0	0	0	Fusre1
OG0001289	0	0	0	0	0	0	Fusre1
OG0001290	0	0	0	0	0	0	Fusre1
OG0001291	0	0	0	0	0	0	Fusre1
OG0001293	0	0	0	0	0	0	Fusre1
OG0001295	0	0	0	0	0	0	Fusre1
OG0001296	0	0	0	0	0	0	Fusre1
OG0001297	0	0	0	0	0	0	Fusre1
OG0001298	0	0	0	0	0	0	Fusre1
OG0001300	0	0	0	0	0	0	Fusre1
OG0001301	0	0	0	0	0	0	Fusre1
OG0001303	0	0	0	0	0	0	Fusre1
OG0001304	0	0	0	0	0	0	Fusre1
OG0001308	0	0	0	0	0	0	Fusre1
OG0001310	0	0	0	0	0	0	Fusre1
OG0001313	0	0	0	0	0	0	Fusre1
OG0001315	0	0	0	0	0	0	Fusre1
OG0001316	0	24.4291914909261	0	0	0	0	Fusre1
OG0001317	0	0	0	0	0	0	Fusre1
OG0001318	0	0	0	0	0	0	Fusre1
OG0001320	0	0	0	0	0	0	Fusre1
OG0001321	0	0	0	0	0	0	Fusre1
OG0001323	0	0	0	0	0	0	Fusre1
OG0001325	0	0	0	0	0	0	Fusre1
OG0001326	0	0	0	0	0	0	Fusre1
OG0001327	19.3004944170444	0	0	0	0	0	Fusre1
OG0001328	0	0	0	0	0	0	Fusre1
OG0001331	0	0	24.1902988181926	0	0	0	Fusre1
OG0001334	0	0	0	0	0	0	Fusre1
OG0001336	0	0	0	0	0	0	Fusre1
OG0001337	0	0	0	0	0	0	Fusre1
OG0001338	0	0	0	0	0	0	Fusre1
OG0001340	0	0	0	0	0	0	Fusre1
OG0001341	0	0	0	0	0	0	Fusre1
OG0001343	0	0	0	0	0	0	Fusre1
OG0001344	0	0	0	0	0	0	Fusre1
OG0001345	0	0	0	0	0	0	Fusre1
OG0001346	0	0	0	0	0	0	Fusre1
OG0001347	0	0	0	0	0	0	Fusre1
OG0001348	0	0	0	0	0	0	Fusre1
OG0001350	0	0	0	0	0	0	Fusre1
OG0001352	0	0	0	0	0	0	Fusre1
OG0001354	0	0	0	0	0	0	Fusre1
OG0001355	0	0	0	0	0	0	Fusre1
OG0001356	0	0	0	0	0	0	Fusre1
OG0001358	0	0	0	0	0	0	Fusre1
OG0001359	0	0	0	0	0	0	Fusre1
OG0001360	0	0	0	0	0	0	Fusre1
OG0001361	0	0	0	0	0	0	Fusre1
OG0001363	0	0	0	0	0	0	Fusre1
OG0001364	0	0	0	0	0	0	Fusre1
OG0001365	0	0	0	0	0	0	Fusre1
OG0001367	0	0	0	0	0	0	Fusre1
OG0001370	18.7643695721265	106.04489942652	55.153881305479	0	0	25.9841754481006	Fusre1
OG0001371	0	0	0	0	0	0	Fusre1
OG0001374	0	0	0	0	0	0	Fusre1
OG0001375	0	0	0	0	0	0	Fusre1
OG0001376	0	0	0	0	0	0	Fusre1
OG0001377	0	0	0	0	0	0	Fusre1
OG0001378	0	0	0	0	0	0	Fusre1
OG0001379	0	0	0	0	0	0	Fusre1
OG0001384	0	0	0	0	0	0	Fusre1
OG0001385	0	0	0	0	0	0	Fusre1
OG0001386	0	0	0	0	0	0	Fusre1
OG0001389	0	0	0	0	0	0	Fusre1
OG0001390	0	0	0	0	0	0	Fusre1
OG0001392	0	0	0	0	0	0	Fusre1
OG0001395	0	0	0	0	0	0	Fusre1
OG0001398	0	0	0	0	0	0	Fusre1
OG0001399	0	0	0	0	0	0	Fusre1
OG0001400	0	0	0	0	0	0	Fusre1
OG0001402	0	0	0	0	0	0	Fusre1
OG0001403	0	0	0	0	0	0	Fusre1
OG0001405	0	0	0	0	0	0	Fusre1
OG0001407	0	0	0	0	0	0	Fusre1
OG0001408	0	0	0	0	0	0	Fusre1
OG0001410	0	0	0	0	0	0	Fusre1
OG0001411	0	0	0	16.9898259144611	0	0	Fusre1
OG0001412	0	0	0	0	0	0	Fusre1
OG0001414	0	0	0	0	0	0	Fusre1
OG0001416	0	0	0	0	0	0	Fusre1
OG0001417	0	0	0	15.0716197628284	0	0	Fusre1
OG0001419	0	0	0	0	0	0	Fusre1
OG0001421	0	0	0	0	0	0	Fusre1
OG0001422	0	0	0	0	0	0	Fusre1
OG0001423	0	0	18.3846271018263	0	0	0	Fusre1
OG0001424	0	0	0	0	0	0	Fusre1
OG0001427	0	0	0	0	0	0	Fusre1
OG0001428	0	0	0	0	0	0	Fusre1
OG0001429	0	0	0	0	0	0	Fusre1
OG0001430	0	0	0	0	0	0	Fusre1
OG0001432	0	0	0	0	0	0	Fusre1
OG0001433	0	0	0	0	0	0	Fusre1
OG0001434	0	0	0	0	0	0	Fusre1
OG0001435	0	0	0	0	0	0	Fusre1
OG0001436	0	0	0	0	0	0	Fusre1
OG0001437	0	0	0	0	0	0	Fusre1
OG0001438	0	0	0	0	0	0	Fusre1
OG0001439	0	0	0	0	0	0	Fusre1
OG0001440	0	0	0	0	0	0	Fusre1
OG0001441	0	0	0	0	0	0	Fusre1
OG0001442	0	0	0	0	0	0	Fusre1
OG0001443	0	0	0	0	0	0	Fusre1
OG0001447	0	0	0	0	0	0	Fusre1
OG0001448	0	0	0	0	0	0	Fusre1
OG0001449	0	0	0	0	0	0	Fusre1
OG0001450	0	0	0	0	0	0	Fusre1
OG0001455	0	0	0	0	0	0	Fusre1
OG0001457	0	0	0	0	0	0	Fusre1
OG0001458	0	0	0	0	0	0	Fusre1
OG0001462	0	0	0	0	0	0	Fusre1
OG0001465	0	0	0	0	0	0	Fusre1
OG0001467	0	0	0	0	0	0	Fusre1
OG0001468	0	0	0	0	0	0	Fusre1
OG0001469	0	0	0	0	0	0	Fusre1
OG0001470	0	0	0	0	0	0	Fusre1
OG0001471	0	0	0	0	0	0	Fusre1
OG0001474	0	0	0	0	0	0	Fusre1
OG0001475	0	0	0	0	0	0	Fusre1
OG0001477	0	0	0	0	0	0	Fusre1
OG0001480	0	0	0	0	0	0	Fusre1
OG0001485	0	0	0	0	0	0	Fusre1
OG0001487	0	13.3250135405052	0	0	0	0	Fusre1
OG0001488	0	0	0	0	0	0	Fusre1
OG0001489	0	19.9875203107577	0	15.6196786632948	0	0	Fusre1
OG0001490	0	0	0	0	0	0	Fusre1
OG0001492	0	0.555208897521048	0	0	0	0	Fusre1
OG0001493	0	0	0	0	0	0	Fusre1
OG0001495	0	0	0	0	0	0	Fusre1
OG0001497	0	0	0	0	0	0	Fusre1
OG0001504	0	0	0	0	0	0	Fusre1
OG0001505	0	0	0	0	0	0	Fusre1
OG0001506	0	0	0	0	0	0	Fusre1
OG0001507	0	0	0	0	0	0	Fusre1
OG0001509	0	0	0	0	0	0	Fusre1
OG0001510	0	0	0	0	0	0	Fusre1
OG0001513	0	0	0	0	0	0	Fusre1
OG0001515	0	0	0	0	0	0	Fusre1
OG0001517	0	0	0	0	0	0	Fusre1
OG0001518	0	0.555208897521048	0	0	0	0	Fusre1
OG0001520	0	0	0	0	0	0	Fusre1
OG0001521	0	0	0	0	0	0	Fusre1
OG0001523	0	0	0	0	0	0	Fusre1
OG0001528	20.9088689517981	0	0	17.2638553646943	0	25.9841754481006	Fusre1
OG0001529	0	0	0	0	0	0	Fusre1
OG0001532	0	0	0	0	0	0	Fusre1
OG0001533	0	0	0	0	0	0	Fusre1
OG0001535	0	0	0	0	0	0	Fusre1
OG0001536	0	0	0	0	0	0	Fusre1
OG0001538	0	0	0	0	0	0	Fusre1
OG0001542	0	0	0	0	0	116.928789516453	Fusre1
OG0001548	0	0	0	0	0	0	Fusre1
OG0001549	0	0	0	0	0	0	Fusre1
OG0001550	0	0	0	0	0	0	Fusre1
OG0001552	0	0	0	0	0	0	Fusre1
OG0001554	0	4.99688007768943	12.5789553854601	0	0	0	Fusre1
OG0001555	0	0	0	0	0	0	Fusre1
OG0001556	0	0	0	0	0	0	Fusre1
OG0001557	0	0	0	0	0	0	Fusre1
OG0001562	0	0	0	0	0	0	Fusre1
OG0001564	0	0	0	0	0	0	Fusre1
OG0001566	0	0	0	0	0	0	Fusre1
OG0001567	0	0	0	0	0	0	Fusre1
OG0001568	0	0	0	0	0	0	Fusre1
OG0001570	0	0	0	0	0	0	Fusre1
OG0001571	0	0	0	0	0	0	Fusre1
OG0001572	0	0	0	0	0	0	Fusre1
OG0001573	0	0	0	0	0	0	Fusre1
OG0001574	0	0	0	0	0	0	Fusre1
OG0001575	0	0	0	0	0	0	Fusre1
OG0001576	0	0	0	0	0	0	Fusre1
OG0001577	0	0	0	0	0	0	Fusre1
OG0001578	0	0	0	0	0	0	Fusre1
OG0001579	0	0	0	0	0	0	Fusre1
OG0001580	0	0	0	0	0	0	Fusre1
OG0001584	0	0	0	0	0	0	Fusre1
OG0001586	0	0	0	0	0	0	Fusre1
OG0001587	0	0	0	0	0	0	Fusre1
OG0001588	0	0	0	0	0	0	Fusre1
OG0001589	0	0	0	0	0	0	Fusre1
OG0001592	0	0	0	9.04297185769702	0	0	Fusre1
OG0001593	0	0	0	0	0	0	Fusre1
OG0001594	0	0	0	0	0	0	Fusre1
OG0001595	0	0	0	0	0	0	Fusre1
OG0001598	0	0	0	0	0	0	Fusre1
OG0001599	0	0	0	0	0	0	Fusre1
OG0001601	0	0	0	0	0	0	Fusre1
OG0001605	0	0	0	0	0	0	Fusre1
OG0001606	0	0	0	0	0	0	Fusre1
OG0001607	0	0	0	0	0	0	Fusre1
OG0001610	0	0	0	0	0	0	Fusre1
OG0001611	0	14.4354313355472	0	0	0.816496322788843	12.9920877240503	Fusre1
OG0001614	0	0	0	0.274029450233243	0	0	Fusre1
OG0001615	0	12.7698046429841	0	0	0	0	Fusre1
OG0001620	0	0	0	0	0	0	Fusre1
OG0001621	0	18.3218936181946	0	0	0	12.9920877240503	Fusre1
OG0001626	0	0	0	0	0	0	Fusre1
OG0001629	0	22.2083559008419	0	0	0	0	Fusre1
OG0001630	0	0	0	0	0	0	Fusre1
OG0001631	0	0	0	0	0	0	Fusre1
OG0001636	0	0	0	0	0	0	Fusre1
OG0001637	0	0	0	0	0	0	Fusre1
OG0001639	0	0	0	0	0	0	Fusre1
OG0001640	0	14.4354313355472	0	5.48058900466486	0	0	Fusre1
OG0001642	0	0	0	0	0	0	Fusre1
OG0001644	0	0	0	0	0	0	Fusre1
OG0001645	0	0	0	0	0	0	Fusre1
OG0001647	0	0	0	0	0	0	Fusre1
OG0001648	0	0	0	0	0	0	Fusre1
OG0001649	0	0	0	0	0	0	Fusre1
OG0001651	0	0	0	0	0	0	Fusre1
OG0001653	0	0	0	0	0	0	Fusre1
OG0001654	16.6198701924549	11.659386847942	44.5101498254743	0	0	0	Fusre1
OG0001655	0	0	0	0	0	0	Fusre1
OG0001656	0	0	0	0	0	0	Fusre1
OG0001658	0	0	0	0	0	0	Fusre1
OG0001659	0	0	0	0	0	0	Fusre1
OG0001660	0	0	0	0	0	0	Fusre1
OG0001661	0	0	0	0	0	0	Fusre1
OG0001662	0	0	0	0	0	0	Fusre1
OG0001666	0	0	0	0	0	0	Fusre1
OG0001667	0	0	0	0	0	0	Fusre1
OG0001668	0	0	0	0	0	0	Fusre1
OG0001669	8.04187267376851	0	0	15.0716197628284	61.2372242091633	0	Fusre1
OG0001673	0	0	0	0	0	0	Fusre1
OG0001675	0	13.3250135405052	0	0	0	0	Fusre1
OG0001678	93.2857230157147	55.5208897521048	16.4494031963709	35.3497990800883	0	12.9920877240503	Fusre1
OG0001679	0	0	0	0	0	0	Fusre1
OG0001682	0	0	0	0	0	0	Fusre1
OG0001683	0	0	0	0	0	0	Fusre1
OG0001684	0	0	0	0	0	0	Fusre1
OG0001687	0	0	0	0	0	0	Fusre1
OG0001689	0	0	0	0.274029450233243	0	0	Fusre1
OG0001694	0	0	0	0	0	0	Fusre1
OG0001697	0	0	0	0	0	0	Fusre1
OG0001700	0	0	0	0	0	0	Fusre1
OG0001701	0	0	0	0	0	0	Fusre1
OG0001702	33.7758652298278	0	0	0	0	12.9920877240503	Fusre1
OG0001703	0	0	0	0	0	0	Fusre1
OG0001704	0	0	0	0	0	0	Fusre1
OG0001705	0	0	0	0	0	0	Fusre1
OG0001706	0	0	0	0	0	0	Fusre1
OG0001707	0	0	0	0	0	0	Fusre1
OG0001708	0	0	0	0	0	0	Fusre1
OG0001709	0	0	0	0	0	0	Fusre1
OG0001710	0	0	0	0	0	0	Fusre1
OG0001713	0	0	0	0	0	0	Fusre1
OG0001715	0	0	0	0	0	0	Fusre1
OG0001716	0	0	0	0	0	0	Fusre1
OG0001717	0	0	0	0	0	0	Fusre1
OG0001719	0	0	0	5.7546184548981	0	0	Fusre1
OG0001721	0	0	0	0	0	0	Fusre1
OG0001722	0	0	0	0	102.062040348605	12.9920877240503	Fusre1
OG0001727	0	0	0	0	0	0	Fusre1
OG0001728	0	0	0	0	0	0	Fusre1
OG0001729	0	0	0	0	0	0	Fusre1
OG0001730	0	0	0	0	0	0	Fusre1
OG0001731	0	0	0	0	0	0	Fusre1
OG0001732	0	0	0	0	0	0	Fusre1
OG0001736	0	0	0	0	0	0	Fusre1
OG0001737	0	0	0	0	0	0	Fusre1
OG0001738	0	0	0	0	0	0	Fusre1
OG0001740	0	0	0	0	0	0	Fusre1
OG0001742	0	0	0	0	0	0	Fusre1
OG0001744	0	0	0	0	0	0	Fusre1
OG0001747	0	0	0	0	0	0	Fusre1
OG0001748	0	0	0	0	0	0	Fusre1
OG0001751	0	0	0	0	0	0	Fusre1
OG0001755	0	0	0	0	0	0	Fusre1
OG0001757	0	0	0	0	0	0	Fusre1
OG0001758	0	0	0	0	0	0	Fusre1
OG0001759	0	0	0	0	0	0	Fusre1
OG0001761	0	0	0	0	0	0	Fusre1
OG0001767	0	0	0	0	0	0	Fusre1
OG0001770	0	0	0	0	0	0	Fusre1
OG0001771	0	0	0	0	0	0	Fusre1
OG0001774	0	0	0	0	0	0	Fusre1
OG0001776	0	0	0	0	0	0	Fusre1
OG0001781	0	0	0	0	0	0	Fusre1
OG0001783	0.536124844917901	0	0	7.94685405676405	0	0	Fusre1
OG0001787	0	0	0	0	0	0	Fusre1
OG0001788	0	0	0	0	0	0	Fusre1
OG0001789	0	0	0	0	0	0	Fusre1
OG0001793	0	0	0	0	0	0	Fusre1
OG0001794	0	0	0	0	0	0	Fusre1
OG0001795	0	0	0	0	0	0	Fusre1
OG0001796	19.8366192619623	0	0	0	0	0	Fusre1
OG0001797	0	0	0	0	0	0	Fusre1
OG0001800	0	0	0	0	0	0	Fusre1
OG0001801	0	0	0	0	0	0	Fusre1
OG0001803	0	0	0	0	0	0	Fusre1
OG0001805	0	0	0	0	0	0	Fusre1
OG0001806	0	0	0	0	0	0	Fusre1
OG0001808	0	0	0	0	0	0	Fusre1
OG0001810	0	0	0	0	0	0	Fusre1
OG0001812	0	0	0	0	0	0	Fusre1
OG0001813	0	0	0	0	0	0	Fusre1
OG0001814	0	0	0	0	0	0	Fusre1
OG0001815	0	0	0	0	0	0	Fusre1
OG0001818	0	0	0	0	0	0	Fusre1
OG0001819	0	0	0	0	0	0	Fusre1
OG0001820	0	0	0	0	0	0	Fusre1
OG0001821	0	0	0	0	0	0	Fusre1
OG0001825	0	0	0	0	0	0	Fusre1
OG0001826	0	0	0	0	0	0	Fusre1
OG0001828	0	0	0	0	0	0	Fusre1
OG0001829	0	0	0	0	0	0	Fusre1
OG0001830	0	0	0	0	0	0	Fusre1
OG0001832	0	0	0	10.6871485590965	0	0	Fusre1
OG0001833	0	0	0	0	0	0	Fusre1
OG0001834	0	0	0	0	0	0	Fusre1
OG0001835	0	28.8708626710945	0	0	0	0	Fusre1
OG0001836	0	0	0	0	0	0	Fusre1
OG0001837	0	0	0	0	0	0	Fusre1
OG0001839	0	0	0	0	0	0	Fusre1
OG0001840	0	0	0	0	0	0	Fusre1
OG0001842	0	0	0	0	0	0	Fusre1
OG0001843	0	0	0	0	0	0	Fusre1
OG0001846	0	0	12.5789553854601	0	0	0	Fusre1
OG0001847	0	0	0	0	0	0	Fusre1
OG0001852	0	0	0	0	0	0	Fusre1
OG0001856	0	0	0	0	0	0	Fusre1
OG0001858	0	7.77292456529467	0	0	0	0	Fusre1
OG0001859	0	0	0	0	0	0	Fusre1
OG0001862	0	0	0	0	0	0	Fusre1
OG0001870	0	0	0	0	0	0	Fusre1
OG0001871	0	0	0	0	0	0	Fusre1
OG0001876	0	0	0	0	0	0	Fusre1
OG0001881	0	0	0	0	0	0	Fusre1
OG0001882	0	0	0	0	0	0	Fusre1
OG0001883	0	0	0	0	0	0	Fusre1
OG0001886	0	0	0	0	0	0	Fusre1
OG0001892	0	0	7.74089562182162	0	0	0	Fusre1
OG0001896	0	0	0	0	0	0	Fusre1
OG0001898	0	0	0	0	0	0	Fusre1
OG0001900	0	0	0	0	0	0	Fusre1
OG0001903	0	0	0	0	0	0	Fusre1
OG0001905	0	0	0	0	0	0	Fusre1
OG0001909	0	0	0	0	0	0	Fusre1
OG0001910	0	0	0	0	0	0	Fusre1
OG0001911	0	0	0	0	0	0	Fusre1
OG0001912	0	0	0	0	0	0	Fusre1
OG0001914	0	0	0	0	0	0	Fusre1
OG0001915	0	1.1104177950421	0	0	0	0	Fusre1
OG0001917	0	0	0	0	0	0	Fusre1
OG0001918	0	0	0	0	0	0	Fusre1
OG0001920	0	0	0	0	0	0	Fusre1
OG0001921	0	0	0	0	0	0	Fusre1
OG0001922	0	0	0	0	0	0	Fusre1
OG0001923	0	0	0	0	0	0	Fusre1
OG0001924	0	0	0	0	0	0	Fusre1
OG0001925	0	0	0	0	0	0	Fusre1
OG0001926	0	0	0	0	0	0	Fusre1
OG0001927	0	0	0	0	0	0	Fusre1
OG0001928	0	0	0	0	0	0	Fusre1
OG0001929	0	0	0	0	0	0	Fusre1
OG0001933	0	0	0	0	0	0	Fusre1
OG0001935	0	0	0	0	0	0	Fusre1
OG0001937	0	0	0	0	0	0	Fusre1
OG0001939	0	0	0	0	0	0	Fusre1
OG0001941	19.3004944170444	0	0	0	0	0	Fusre1
OG0001942	0.536124844917901	0	0	0	0	0	Fusre1
OG0001943	0	0	0	0	0	0	Fusre1
OG0001944	0	0	0	0	0	0	Fusre1
OG0001946	0	0	0	0	0	0	Fusre1
OG0001950	0	0	0	0	0	0	Fusre1
OG0001953	0	0	0	0	0	0	Fusre1
OG0001955	0	0	2.90283585818311	0	0	0	Fusre1
OG0001959	0	0	0	0	0	0	Fusre1
OG0001960	0	0	0	0	0	0	Fusre1
OG0001961	0	0	0	0	0	0	Fusre1
OG0001963	0	6.66250677025258	0	0	0	0	Fusre1
OG0001964	0	0	0	0	0	0	Fusre1
OG0001965	0	0	0	0	0	0	Fusre1
OG0001967	0	0	0	0	0	0	Fusre1
OG0001972	0	0	0	0	0	0	Fusre1
OG0001976	0	0	0	0	0	0	Fusre1
OG0001977	0	0	0	0	0	0	Fusre1
OG0001983	0	0	0	0	0	0	Fusre1
OG0001984	0	0	0	0	0	0	Fusre1
OG0001985	0	0	0	0	2.44948896836653	0	Fusre1
OG0001987	0	0	0	0	0	0	Fusre1
OG0001988	0	0	0	0	0	0	Fusre1
OG0001990	0	0	0	0	0	0	Fusre1
OG0001995	15.5476205026191	28.8708626710945	0	7.94685405676405	0	0	Fusre1
OG0002002	0	0	0	0	0	0	Fusre1
OG0002003	0	0	0	0	0	0	Fusre1
OG0002004	0	0	0	0	0	0	Fusre1
OG0002015	0	0	0	0	0	0	Fusre1
OG0002016	0	0	0	0	0	0	Fusre1
OG0002017	0	0	0	0	0	0	Fusre1
OG0002020	0	0	0	0	0	0	Fusre1
OG0002021	0	0	0	0	0	0	Fusre1
OG0002025	0	0	0	0	0	0	Fusre1
OG0002026	0	0	0	0	0	0	Fusre1
OG0002028	0	0	0	0	0	0	Fusre1
OG0002032	0	0	0	0	0	0	Fusre1
OG0002034	0	0	0	0	0	0	Fusre1
OG0002039	0	0	0	0	0	0	Fusre1
OG0002040	0	0	0	0	0	0	Fusre1
OG0002041	0	0	0	0	0	0	Fusre1
OG0002042	0	0	0	0	0	0	Fusre1
OG0002043	0	0	0	0	0	0	Fusre1
OG0002046	0	0	0	0	0	0	Fusre1
OG0002047	0	0	0	0	0	0	Fusre1
OG0002048	0	0	0	0	0	0	Fusre1
OG0002049	0	0	0	0	0	0	Fusre1
OG0002051	0	0	0	0	0	0	Fusre1
OG0002053	0	0	0	0	0	0	Fusre1
OG0002054	0	0	0	0	0	0	Fusre1
OG0002055	0	0	0	0	0	0	Fusre1
OG0002056	0	0	0	0	0	0	Fusre1
OG0002057	0	0	0	0	0	0	Fusre1
OG0002058	0	0	0	0	0	0	Fusre1
OG0002059	0	0	0	0	0	0	Fusre1
OG0002060	0	0	0	0	0	0	Fusre1
OG0002061	0	0	0	0	0	0	Fusre1
OG0002062	0	0	0	0	0	0	Fusre1
OG0002063	13.9392459678654	0	0	0	0	0	Fusre1
OG0002064	0	0	0	0	0	0	Fusre1
OG0002065	0	0	0	0	0	0	Fusre1
OG0002066	0	0	0	0	0	0	Fusre1
OG0002067	0	0	0	0	0	0	Fusre1
OG0002070	13.9392459678654	0	0	0	0	0	Fusre1
OG0002075	0	0	0	0	0	0	Fusre1
OG0002076	0	0	0	0	0	0	Fusre1
OG0002079	0	0	0	0	0	0	Fusre1
OG0002081	0	0	0	0	0	0	Fusre1
OG0002083	0	0	0	0	0	0	Fusre1
OG0002084	0	0	0	0	0	0	Fusre1
OG0002085	0	0	0	0	0	0	Fusre1
OG0002086	0	0	0	0	0	0	Fusre1
OG0002090	0	0	0	0	0	0	Fusre1
OG0002092	18.2282447272086	0	0	0	0	0	Fusre1
OG0002093	0	0	0	0	0	0	Fusre1
OG0002095	0	0	0	0	0	0	Fusre1
OG0002097	0	0	0	0	0	0	Fusre1
OG0002101	0	0	0	0	0	0	Fusre1
OG0002102	0	0	0	0	0	0	Fusre1
OG0002105	0	0	0	0	0	0	Fusre1
OG0002106	0	0	0	35.3497990800883	0	0	Fusre1
OG0002114	0	0	0	0	0	0	Fusre1
OG0002115	0	41.6406673140786	0	0.822088350699729	0	0	Fusre1
OG0002117	0	0	0	0	0	0	Fusre1
OG0002118	0	0	0	0	0	0	Fusre1
OG0002119	0	0	0	0	0	0	Fusre1
OG0002120	0	0	0	0	0	0	Fusre1
OG0002121	0	0	0	0	0	0	Fusre1
OG0002122	0	0	0	0	0	0	Fusre1
OG0002128	0	0	0	0	0	0	Fusre1
OG0002130	0	0	0	0	81.6496322788843	0	Fusre1
OG0002131	0	0	9.19231355091317	9.31700130793026	0	12.9920877240503	Fusre1
OG0002132	0	0	0	0	0	0	Fusre1
OG0002133	0	0	0	0	0	0	Fusre1
OG0002136	0	0	56.6052992345706	0	0	0	Fusre1
OG0002137	0	0	0	0	0	0	Fusre1
OG0002138	0	0	0	0	0	0	Fusre1
OG0002139	0	0	0	0	0	0	Fusre1
OG0002140	0	0	0	0	0	0	Fusre1
OG0002144	0	0	0	0	0	0	Fusre1
OG0002145	0	0	0	0	0	0	Fusre1
OG0002147	0	0	0	0	0	0	Fusre1
OG0002152	0	0	0	0	0	0	Fusre1
OG0002154	0	0	0	0	0	0	Fusre1
OG0002157	0	0	0	0	0	0	Fusre1
OG0002159	0	0	13.062761361824	0	0	0	Fusre1
OG0002160	0	0	0	0	0	0	Fusre1
OG0002161	0	0	0	0	0	0	Fusre1
OG0002162	0	0	0	0	0	0	Fusre1
OG0002164	0	0	0	0	0	0	Fusre1
OG0002165	0	0	0	0	0	0	Fusre1
OG0002167	0	0	0	0	0	0	Fusre1
OG0002169	0	0	0	0	0	0	Fusre1
OG0002172	0	0	0	0	0	0	Fusre1
OG0002174	0	59.9625609322732	22.2550749127372	2.46626505209919	0	4378.33356300495	Fusre1
OG0002175	0	0	0	0	0	0	Fusre1
OG0002178	0	0	0	0	0	0	Fusre1
OG0002180	0	0	0	0	0	0	Fusre1
OG0002181	0	0	0	0	0	0	Fusre1
OG0002182	0	0	0	0	0	0	Fusre1
OG0002183	0	0	0	0	0	0	Fusre1
OG0002184	0	0	0	0	0	0	Fusre1
OG0002185	0	0	0	0	0	0	Fusre1
OG0002190	0	0	0	0	0	0	Fusre1
OG0002193	0	0	0	0	0	0	Fusre1
OG0002194	0	0	0	0	0	0	Fusre1
OG0002196	0	0	0	0	0	0	Fusre1
OG0002197	0	0	0	0	0	0	Fusre1
OG0002199	0	0	0	0	0	0	Fusre1
OG0002201	0	0	0	0	0	0	Fusre1
OG0002203	0	0	0	0	0	0	Fusre1
OG0002204	0	0	0	0	0	0	Fusre1
OG0002205	0	0	0	0	0	0	Fusre1
OG0002206	0	0	0	0	0	0	Fusre1
OG0002207	0	0	0	2.46626505209919	0	0	Fusre1
OG0002208	0	0	0	0	0	0	Fusre1
OG0002212	0	0	0	0	0	0	Fusre1
OG0002214	0	0	0	0	0	0	Fusre1
OG0002216	0	0	0	0	0	0	Fusre1
OG0002219	0	0	0	0	0	0	Fusre1
OG0002221	0	0	0	0	0	0	Fusre1
OG0002223	0	0	0	0	0	0	Fusre1
OG0002226	0	0	0	0	0	0	Fusre1
OG0002228	0	0	0	0	0	0	Fusre1
OG0002231	0	0	0	0	0	0	Fusre1
OG0002232	0	0	0	0	0	0	Fusre1
OG0002238	0	0	0	0	0	0	Fusre1
OG0002239	0	0	0	0	0	0	Fusre1
OG0002245	69.1601049944092	40.5302495190365	27.0931346763757	58.3682728996807	197.5921101149	38.9762631721509	Fusre1
OG0002246	0	0	0	0	0	0	Fusre1
OG0002252	0	0	0	0	0	0	Fusre1
OG0002254	0	0	0	0	0	0	Fusre1
OG0002255	0	0	0	0	0	0	Fusre1
OG0002261	0	0	29.0283585818311	16.4417670139946	0	0	Fusre1
OG0002265	0	0	0	0	0	0	Fusre1
OG0002266	18.7643695721265	0	0	0	0	0	Fusre1
OG0002267	36.4564894544173	12.2145957454631	0	0	0	0	Fusre1
OG0002268	0	0	0	0	0	0	Fusre1
OG0002269	0	0	0	0.274029450233243	0	0	Fusre1
OG0002271	0	0	0	0	0	0	Fusre1
OG0002273	0	0	0	0	0	0	Fusre1
OG0002274	0	0	0	0	0	0	Fusre1
OG0002281	0	0	0	0	0	0	Fusre1
OG0002284	0	0	0	0	0	0	Fusre1
OG0002287	0	0	0	0	0	0	Fusre1
OG0002288	0	0	0	0	0	0	Fusre1
OG0002289	19.3004944170444	0	0	0.274029450233243	0.816496322788843	0	Fusre1
OG0002290	0	0	0	0	0	0	Fusre1
OG0002291	0	0	0	0	0	0	Fusre1
OG0002292	0	0	0	0	0	0	Fusre1
OG0002297	0	0	0	0	0	0	Fusre1
OG0002298	0	0	0	0	0	0	Fusre1
OG0002300	0	0	0	0	0	0	Fusre1
OG0002303	0	0	0	0	0	0	Fusre1
OG0002308	0	0	0	0	0	0	Fusre1
OG0002309	0	0	0	0	0	0	Fusre1
OG0002319	0	0	0	6.57670680559783	0	0	Fusre1
OG0002323	0	0	0	0	0	0	Fusre1
OG0002325	0	0	0	0	0	0	Fusre1
OG0002327	0	0	0	0	0	0	Fusre1
OG0002330	0	0	0	0	0	0	Fusre1
OG0002332	0	18.8771025157156	0	0	0	0	Fusre1
OG0002334	0	0	0	0	0	0	Fusre1
OG0002336	0	0	0	0	0	0	Fusre1
OG0002337	0	0	0	0	0	0	Fusre1
OG0002338	0	0	0	0	0	0	Fusre1
OG0002339	0	0	0	0	0	0	Fusre1
OG0002340	0	0	0	0	0	0	Fusre1
OG0002341	0	0	0	0	0	0	Fusre1
OG0002342	0	0	0	0	0	0	Fusre1
OG0002343	0	0	0	0	0	0	Fusre1
OG0002349	0	0	0	0	0	0	Fusre1
OG0002351	0	0	0	0	0	0	Fusre1
OG0002352	0	0	0	0	0	0	Fusre1
OG0002353	0	0	0	0	0	0	Fusre1
OG0002354	0	0	0	0	0	0	Fusre1
OG0002356	0	0	0	0	0	0	Fusre1
OG0002358	0	0	0	0	0	0	Fusre1
OG0002359	0	0	0	0	0	0	Fusre1
OG0002361	0	0	0	0	0	0	Fusre1
OG0002366	0	0	0	0	0	0	Fusre1
OG0002367	0	0	0	0	0	0	Fusre1
OG0002370	0	0	0	0	0	0	Fusre1
OG0002372	0	0	0	0	0	0	Fusre1
OG0002373	0	0	0	0	0	0	Fusre1
OG0002376	0	0	0	0	0	0	Fusre1
OG0002377	0	0	0	0	0	0	Fusre1
OG0002380	0	0	0	0	0	0	Fusre1
OG0002384	0	8.88334236033677	0	0	0	0	Fusre1
OG0002387	0	0	0	0	0	0	Fusre1
OG0002388	33.7758652298278	38.8646228264734	0	0.274029450233243	3.26598529115537	3416.91907142523	Fusre1
OG0002389	0	0	0	0	0	0	Fusre1
OG0002392	0	0	0	0	0	0	Fusre1
OG0002393	0	0	0	0	0	0	Fusre1
OG0002394	0	7.21771566777362	0	0	0	0	Fusre1
OG0002397	0	12.2145957454631	0	7.39879515629756	0	12.9920877240503	Fusre1
OG0002398	0	0	0	0	0	0	Fusre1
OG0002403	0	0	0	0	0	0	Fusre1
OG0002404	0	27.2052359785314	3.87044781091081	0	0	0	Fusre1
OG0002406	0	0	0	0	0	0	Fusre1
OG0002408	0	0	0	0	0	0	Fusre1
OG0002411	0	0	0	0	0	0	Fusre1
OG0002413	0	0	0	0	0	0	Fusre1
OG0002414	0	0	0	0	0	0	Fusre1
OG0002419	0	0	0	0	0	0	Fusre1
OG0002420	0	0	0	0	0.816496322788843	0	Fusre1
OG0002423	0	0	0	0	0	0	Fusre1
OG0002426	0.536124844917901	9.43855125785782	0	0	106.14452196255	12.9920877240503	Fusre1
OG0002429	0	0	0	0	0	0	Fusre1
OG0002430	0	0	0	0	0	0	Fusre1
OG0002433	0	0	0	0	0	0	Fusre1
OG0002434	0	0	0	0	0	0	Fusre1
OG0002438	0	0	0	0	0	0	Fusre1
OG0002439	0	0	0	0	0	0	Fusre1
OG0002442	0	0	0	0	0	0	Fusre1
OG0002449	0	0	0	0	0	0	Fusre1
OG0002452	0	0.555208897521048	0	0	65.3197058231075	0	Fusre1
OG0002453	0	0	0	0	0	0	Fusre1
OG0002462	0	0	11.1275374563686	0	0	0	Fusre1
OG0002465	0	0	0	0	0	0	Fusre1
OG0002469	0	0	0	0	0	0	Fusre1
OG0002471	0	0	0	0	0	0	Fusre1
OG0002473	0	0	0	0	0	0	Fusre1
OG0002478	0	0	0	0	0	0	Fusre1
OG0002480	0	0	0	0	0	0	Fusre1
OG0002482	0	0	0	0	0	0	Fusre1
OG0002485	0	0.555208897521048	0	0	0	0	Fusre1
OG0002487	0	0	0	0	0	0	Fusre1
OG0002489	0	0	0	0	0	0	Fusre1
OG0002491	0	0	0	0	0	0	Fusre1
OG0002492	0	0	0	0	0	0	Fusre1
OG0002493	0	0	0	0	0	0	Fusre1
OG0002494	0	1.66562669256314	0	3.8364123032654	0	0	Fusre1
OG0002495	0	0	0	0	0	0	Fusre1
OG0002499	0	0	0	0	0	0	Fusre1
OG0002501	0	0	0	0	0	0	Fusre1
OG0002505	0	0	0	0	0	0	Fusre1
OG0002506	0	0	0	0	0	0	Fusre1
OG0002508	0	0	0	0	0	0	Fusre1
OG0002513	0	0	0	0	0	0	Fusre1
OG0002515	0	0	0	0	0	0	Fusre1
OG0002516	0	0	0	0	0	0	Fusre1
OG0002517	0	0	0	0	0	0	Fusre1
OG0002519	0	0	0	0	0	0	Fusre1
OG0002521	0	0	0	0	0	0	Fusre1
OG0002523	0	0	0	0	0	0	Fusre1
OG0002525	0	0	0	0	0	0	Fusre1
OG0002527	0	0	0	0	0	0	Fusre1
OG0002528	0	0	0	0	0	0	Fusre1
OG0002529	0	0	0	0	0	0	Fusre1
OG0002530	0	0	0	0	0	0	Fusre1
OG0002531	0	13.8802224380262	0	0	0	0	Fusre1
OG0002532	0	0	0	0	0	0	Fusre1
OG0002533	0	0	0	0	0	0	Fusre1
OG0002534	0	0	0	0	0	0	Fusre1
OG0002539	0	0	0	0	0	0	Fusre1
OG0002542	0	0	0	0	0	0	Fusre1
OG0002543	0	0	0	0	0	0	Fusre1
OG0002545	0	0	0	0	0	0	Fusre1
OG0002548	0	0	0	0	0	0	Fusre1
OG0002549	0	0	0	0	0	0	Fusre1
OG0002553	0	0	0	0	0	0	Fusre1
OG0002554	0	0	0	0	0	0	Fusre1
OG0002555	0	0	0	0	0	0	Fusre1
OG0002556	0	0	0	0	0	0	Fusre1
OG0002557	0	0	0	0	0	0	Fusre1
OG0002559	0	0	0	0	0	0	Fusre1
OG0002561	0	0	0	0	0	0	Fusre1
OG0002562	0	0	0	0	0	0	Fusre1
OG0002565	0	0	0	0	0	0	Fusre1
OG0002566	0	0	0	0	0	0	Fusre1
OG0002567	0	0	0	0	0	0	Fusre1
OG0002570	0	0	0	0	0	0	Fusre1
OG0002576	39.6732385239247	12.2145957454631	0	0	0	0	Fusre1
OG0002578	0	0	0	0	0	0	Fusre1
OG0002581	0	0	0	0	0	0	Fusre1
OG0002582	0	0	0	0	0	0	Fusre1
OG0002583	0	0	0	0	0	0	Fusre1
OG0002587	0	0	0	0	0	0	Fusre1
OG0002589	0	0	0	0	0	0	Fusre1
OG0002595	0	0	0	0	0	0	Fusre1
OG0002598	0	0	0	0	0	0	Fusre1
OG0002601	0	0	0	0	0	0	Fusre1
OG0002602	0	0	0	0	0	0	Fusre1
OG0002603	0	0	0	0	0	0	Fusre1
OG0002605	0	0	0	0	0	0	Fusre1
OG0002608	0	0	0	0	0	0	Fusre1
OG0002610	70.232354684245	0	29.0283585818311	24.9366799712251	0.816496322788843	25.9841754481006	Fusre1
OG0002613	0	0	0	0	0	0	Fusre1
OG0002614	0	4.44167118016838	10.6437314800047	0	0	0	Fusre1
OG0002615	0	0	0	0	0	0	Fusre1
OG0002618	0	0	0	0	0	0	Fusre1
OG0002622	26.2701174009771	19.9875203107577	0	0	0	0	Fusre1
OG0002624	0	0	0	0	0	0	Fusre1
OG0002626	0	0	0	0	0	0	Fusre1
OG0002633	0	0	0	0	0	0	Fusre1
OG0002635	0	0	11.1275374563686	0	0	0	Fusre1
OG0002638	0	0	0	0	0	0	Fusre1
OG0002640	0	0	0	0	0	0	Fusre1
OG0002641	0	0	0	0	0	0	Fusre1
OG0002644	0	0	0	0	0	0	Fusre1
OG0002645	0	0	0	0	0	0	Fusre1
OG0002650	0	18.8771025157156	10.6437314800047	21.9223560186594	0.816496322788843	4183.4522471442	Fusre1
OG0002654	0	0	0	0	0	0	Fusre1
OG0002655	0	0	0	0	0	0	Fusre1
OG0002656	0	0	0	0	0	0	Fusre1
OG0002658	0	10.5489690528999	0	0	0	0	Fusre1
OG0002662	0	2.22083559008419	0	0	0	0	Fusre1
OG0002665	0	0	0	0	0	0	Fusre1
OG0002666	0	0	0	0	0	0	Fusre1
OG0002667	0	0	0	0	0	0	Fusre1
OG0002669	0	0	0	0	0	0	Fusre1
OG0002671	0	0	0	0	0	0	Fusre1
OG0002674	0	0	0	0	0	0	Fusre1
OG0002675	0	0	0	0	0	0	Fusre1
OG0002676	0	0	0	0	0	0	Fusre1
OG0002680	0	0	0	0	0	0	Fusre1
OG0002690	53.0763596468722	0	0	0	0	0	Fusre1
OG0002692	0	0	33.3826123691057	0	0	0	Fusre1
OG0002697	0	0	0	0	0	0	Fusre1
OG0002705	0	19.4323114132367	0	0	0	0	Fusre1
OG0002706	0	0	0	0	0	0	Fusre1
OG0002707	0	3.33125338512629	0	19.7301204167935	0	0	Fusre1
OG0002717	0	0	0	0	0	0	Fusre1
OG0002727	0	0	0	0.822088350699729	0	0	Fusre1
OG0002731	0	0	0	0	0	0	Fusre1
OG0002732	0	0	0	0	0	0	Fusre1
OG0002733	0	0	0	0	0	0	Fusre1
OG0002734	0	0	0	0	0	0	Fusre1
OG0002735	0	0	0	18.085943715394	0	0	Fusre1
OG0002737	0	0	0	0	0	0	Fusre1
OG0002740	0	0	0	0	0	0	Fusre1
OG0002745	0	0	0	0	0	0	Fusre1
OG0002746	0	0	0	0	0	0	Fusre1
OG0002747	0	0	0	0	0	0	Fusre1
OG0002750	6.43349813901481	7.77292456529467	16.4494031963709	0	4.89897793673306	0	Fusre1
OG0002753	0	0	86.6012697691293	0	0	0	Fusre1
OG0002756	0	2.77604448760524	0	0	0	0	Fusre1
OG0002757	0	0	0	0	0	0	Fusre1
OG0002758	0	0	0	0	0	0	Fusre1
OG0002766	0	0	0	0	0	0	Fusre1
OG0002769	0	0	0	0	0	0	Fusre1
OG0002780	0	0	0	0	0	0	Fusre1
OG0002781	0	0	0	0	0	0	Fusre1
OG0002784	0	0	0	0	0	0	Fusre1
OG0002786	0	0	0	0	0	0	Fusre1
OG0002787	0	0	0	0	0	0	Fusre1
OG0002789	0	0	0	0	0	0	Fusre1
OG0002791	0	0	0	0	0	0	Fusre1
OG0002795	0	0	0	0	0	0	Fusre1
OG0002796	0	0	0	0	0	0	Fusre1
OG0002800	0	0	0	0	0	0	Fusre1
OG0002802	0	0	0	0	0	0	Fusre1
OG0002804	0	0	0	0	0	0	Fusre1
OG0002805	0	0	0	0	0	0	Fusre1
OG0002806	0	0	0	0	0	0	Fusre1
OG0002807	0	0	0	0	0	0	Fusre1
OG0002809	0	0	0	0	0	0	Fusre1
OG0002810	0	0	0	0	0	0	Fusre1
OG0002812	0	0	0	0	0	0	Fusre1
OG0002814	0	0	0	0	0	0	Fusre1
OG0002815	0	0	0	0	0	0	Fusre1
OG0002816	0	0	0	0	0	0	Fusre1
OG0002817	0	0	0	0	0	0	Fusre1
OG0002818	0	0	0	0	0	0	Fusre1
OG0002819	0	0	0	0	0	0	Fusre1
OG0002821	0	0	0	3.56238285303216	0	0	Fusre1
OG0002822	0	0	0	0	0	0	Fusre1
OG0002823	0	0	0	0	0	0	Fusre1
OG0002824	0	0	0	0	0	0	Fusre1
OG0002825	0	0	0	0	0	0	Fusre1
OG0002826	0	0	0	0	0	0	Fusre1
OG0002827	0	0	0	0	0	0	Fusre1
OG0002831	0	0	0	0	0	0	Fusre1
OG0002832	0	0	0	0	0	0	Fusre1
OG0002833	0	0	0	0	0	0	Fusre1
OG0002834	0	0	0	0	0	0	Fusre1
OG0002835	0	0	0	0	0	0	Fusre1
OG0002836	0	0	0	0	0	0	Fusre1
OG0002839	0	0	0	0	0	0	Fusre1
OG0002840	0	0	0	0	0	0	Fusre1
OG0002841	0	0	0	0	0	0	Fusre1
OG0002849	0	0	0	0	0	0	Fusre1
OG0002850	0	0	0	0	0	0	Fusre1
OG0002854	0	12.2145957454631	0	0	0	0	Fusre1
OG0002859	0	0	0	0	0	0	Fusre1
OG0002864	0	0	0	0	0	0	Fusre1
OG0002865	0	0	0	8.76894240746377	0	12.9920877240503	Fusre1
OG0002867	0	0	0	0	0	0	Fusre1
OG0002868	0	0	0	0	0	0	Fusre1
OG0002869	20.3727441068802	0	0	0	0	0	Fusre1
OG0002872	0	0	0	0	0	0	Fusre1
OG0002875	0	0	0	0	0	0	Fusre1
OG0002879	0	0	0	0	0	0	Fusre1
OG0002884	0	0	0	0	0	0	Fusre1
OG0002885	0	0	0	0	0	0	Fusre1
OG0002887	0	0	0	0	0	0	Fusre1
OG0002888	0	0	0	0	0	0	Fusre1
OG0002891	0	0	0	0	0	0	Fusre1
OG0002894	0	9.43855125785782	0	0	0	0	Fusre1
OG0002895	0	0	0	0	0	0	Fusre1
OG0002896	0	0	0	0	0	0	Fusre1
OG0002900	0	0	0	0	0	0	Fusre1
OG0002902	0	0	0	0	0	0	Fusre1
OG0002904	0	0	0	0	0	0	Fusre1
OG0002913	0	0	0	0	0	0	Fusre1
OG0002922	0	0	0	0	0	0	Fusre1
OG0002923	0	0	0	0	0	0	Fusre1
OG0002924	0	0	0	0	0	0	Fusre1
OG0002930	0	15.5458491305893	10.6437314800047	8.76894240746377	0	0	Fusre1
OG0002937	0	0	0	0	0	0	Fusre1
OG0002947	0	0	0	0	0	0	Fusre1
OG0002948	0	15.5458491305893	0	0	0	0	Fusre1
OG0002957	0	0	0	0	0	0	Fusre1
OG0002958	0	0	0	0	0	0	Fusre1
OG0002963	0	0	0	0	0	0	Fusre1
OG0002964	0	0	0	0	0	0	Fusre1
OG0002969	0	0	0	0	0	0	Fusre1
OG0002971	0	0	0	0	0	0	Fusre1
OG0002972	0	0	0	0	0	0	Fusre1
OG0002975	0	0	0	0	0	0	Fusre1
OG0002977	0	0	0	0	0	0	Fusre1
OG0002979	0	0	0	0	0	0	Fusre1
OG0002981	0	0	0	0	0	0	Fusre1
OG0002983	0	14.4354313355472	0	9.5910307581635	0	0	Fusre1
OG0002989	0	0	0	0	0	0	Fusre1
OG0003001	27.8784919357308	0	0	0	1.63299264557769	25.9841754481006	Fusre1
OG0003004	0	0	0	0	0	0	Fusre1
OG0003011	0	0	0	0	0	0	Fusre1
OG0003012	0	0	0	0	0	0	Fusre1
OG0003018	0.536124844917901	0	0	13.1534136111957	0.816496322788843	0	Fusre1
OG0003021	0	0	0	0	0	0	Fusre1
OG0003023	0	0	0	0	0	0	Fusre1
OG0003027	0	0	0	0	0	0	Fusre1
OG0003029	0	2.22083559008419	0	0	0	0	Fusre1
OG0003034	0	0	0	0	0	0	Fusre1
OG0003037	0	0	0	0	0	0	Fusre1
OG0003039	0	0	0	0	0	0	Fusre1
OG0003040	0	0	0	0	0	0	Fusre1
OG0003046	0	0	14.5141792909155	0	0	0	Fusre1
OG0003049	0	0	0	0	0	0	Fusre1
OG0003052	0	0	0	0	0	0	Fusre1
OG0003056	0	0	0	0	0	0	Fusre1
OG0003063	17.1559950373728	3.88646228264734	0	0	0	0	Fusre1
OG0003065	0	0	0	0	0	0	Fusre1
OG0003067	0	0	0	0	0	0	Fusre1
OG0003069	0	0	0	0	0	0	Fusre1
OG0003073	0	0	0	0	0	0	Fusre1
OG0003076	0	0	0	0	0	0	Fusre1
OG0003083	0	0	0	0	0	0	Fusre1
OG0003087	0	0	0	0	0	0	Fusre1
OG0003088	0	0	0	0	0	0	Fusre1
OG0003090	0	0	0	0	0	0	Fusre1
OG0003091	0	0	0	0	0	0	Fusre1
OG0003094	0	0	0	0	0	0	Fusre1
OG0003095	0	0	0	0	0	0	Fusre1
OG0003099	0	40.5302495190365	0	10.6871485590965	1.63299264557769	0	Fusre1
OG0003101	0	0	0	0	0	0	Fusre1
OG0003102	0	0	0	0	0	0	Fusre1
OG0003103	0	0	0	0	0	0	Fusre1
OG0003109	48.787360887529	0.555208897521048	36.7692542036527	21.6483265684262	8.16496322788843	12.9920877240503	Fusre1
OG0003110	13.4031211229475	17.7666847206735	0	0	7.34846690509959	0	Fusre1
OG0003111	0	0	0	0	0	0	Fusre1
OG0003118	0	0	0	0	0	0	Fusre1
OG0003119	0	0	0	0	0	0	Fusre1
OG0003125	0	0	0	0	0	0	Fusre1
OG0003126	0	0	0	0	0	0	Fusre1
OG0003129	0	0	0	0	0	0	Fusre1
OG0003132	0	8.88334236033677	0	0	0	0	Fusre1
OG0003133	0	0	0	0	0	0	Fusre1
OG0003134	0	0	0	0	0	0	Fusre1
OG0003139	0	0	0	0	0	0	Fusre1
OG0003140	0	0	0	0	0	0	Fusre1
OG0003141	0	0	0	0	0	0	Fusre1
OG0003143	0	0	0	0	0	0	Fusre1
OG0003145	0	0	0	0	0	0	Fusre1
OG0003146	0	0	0	0	0	0	Fusre1
OG0003147	0	0	0	0	0	0	Fusre1
OG0003149	0	0	0	0	0	0	Fusre1
OG0003150	0	0	0	0	0	0	Fusre1
OG0003151	0	0	0	0	0	0	Fusre1
OG0003153	0	0	0	0	0	0	Fusre1
OG0003162	0	0	0	0	0	0	Fusre1
OG0003163	0	0	0	0	0	0	Fusre1
OG0003167	0	0	0	0	0	0	Fusre1
OG0003168	0	0	0	0	0	0	Fusre1
OG0003169	0	0	0	0	0	0	Fusre1
OG0003170	0	0	0	0	0	0	Fusre1
OG0003173	0	0	0	0	0	0	Fusre1
OG0003174	0	0	0	0	0	0	Fusre1
OG0003176	0	0	0	0	0	0	Fusre1
OG0003177	0	0	0	0	0	0	Fusre1
OG0003179	0	0	0	0	0	0	Fusre1
OG0003180	0	0	0	0	0	0	Fusre1
OG0003182	0	0	0	0	0	0	Fusre1
OG0003184	0	0	0	0	0	0	Fusre1
OG0003185	0	0	0	0	0	0	Fusre1
OG0003189	0	0	0	0	0	0	Fusre1
OG0003191	0	0	0	0	0	0	Fusre1
OG0003193	0	0	0	0	0	0	Fusre1
OG0003195	0	0	0	0	0	0	Fusre1
OG0003197	0	18.3218936181946	7.25708964545777	10.13908965863	0	12.9920877240503	Fusre1
OG0003201	15.0114956577012	0	0	0	0.816496322788843	0	Fusre1
OG0003212	0	0	0	0	0	0	Fusre1
OG0003214	0	0	0	0	0	0	Fusre1
OG0003219	0	0	0	0	0	0	Fusre1
OG0003222	0	0	0	0	0	0	Fusre1
OG0003223	0	0	0	0	0	0	Fusre1
OG0003226	9.11412236360431	16.1010580281104	0	9.31700130793026	0	0	Fusre1
OG0003233	0	0	17.9008211254625	0	94.7135734435058	0	Fusre1
OG0003234	0	0	0	0	0	0	Fusre1
OG0003237	0	0	0	0	0	0	Fusre1
OG0003239	0	0	0	0	0	0	Fusre1
OG0003241	0	0	0	0	0	0	Fusre1
OG0003242	0	0	0	0	0	0	Fusre1
OG0003245	0	0	0	0	0	0	Fusre1
OG0003252	0	0	0	0	0	0	Fusre1
OG0003257	0	11.659386847942	0	0	0	0	Fusre1
OG0003262	0	0	0	0	0	0	Fusre1
OG0003265	0	0	0	0	0	0	Fusre1
OG0003267	0	0	0	0	0	0	Fusre1
OG0003268	0	0	0	0	0	0	Fusre1
OG0003269	0	0	0	0	0	0	Fusre1
OG0003274	0	0	0	0	0	0	Fusre1
OG0003275	0	0	0	0	0	0	Fusre1
OG0003276	0	0	0	0	0	0	Fusre1
OG0003278	0	0	0	0	0	0	Fusre1
OG0003281	0	0	0	0	0	0	Fusre1
OG0003287	0	0	0.967611952727702	0	0	0	Fusre1
OG0003288	0	0	0	0	0	0	Fusre1
OG0003291	0	0	0	0	0	0	Fusre1
OG0003302	0	0	0	5.20655955443162	0	0	Fusre1
OG0003309	0	0	0	0	0	0	Fusre1
OG0003312	0	0	0	0	0	0	Fusre1
OG0003318	0	0	0	0	0	0	Fusre1
OG0003323	21.444993796716	18.3218936181946	0	6.85073625583107	0	12.9920877240503	Fusre1
OG0003324	0	0	0	0	0	0	Fusre1
OG0003325	0.536124844917901	20.5427292082788	0	11.5092369097962	0	0	Fusre1
OG0003326	0	12.7698046429841	0	12.6053547107292	0	0	Fusre1
OG0003329	0	0	0	0	0	0	Fusre1
OG0003330	0	0	0	0	0	0	Fusre1
OG0003331	0	0	0	0	0	0	Fusre1
OG0003334	0	0	0	0	0	0	Fusre1
OG0003346	18.7643695721265	13.3250135405052	0	0	0	0	Fusre1
OG0003350	0	0	0	0	0	0	Fusre1
OG0003352	16.083745347537	0	0	0	0	0	Fusre1
OG0003353	0	0	1.45141792909155	0	0	0	Fusre1
OG0003361	0	0	0	0	0	0	Fusre1
OG0003372	0	24.9844003884472	0	0.274029450233243	0	0	Fusre1
OG0003376	13.9392459678654	0	17.4170151490986	5.7546184548981	0.816496322788843	25.9841754481006	Fusre1
OG0003379	0	0	0	0	0	0	Fusre1
OG0003380	0.536124844917901	0	0	0.822088350699729	0	0	Fusre1
OG0003383	9.11412236360431	0	0	0	0	0	Fusre1
OG0003386	0	0	0	0	0	0	Fusre1
OG0003388	0	0	0	0	0	0	Fusre1
OG0003391	0	0	0	0	0	0	Fusre1
OG0003392	0	0	0	0	0	0	Fusre1
OG0003395	19.8366192619623	0	0	0	0	0	Fusre1
OG0003399	0	0	0	0	0	0	Fusre1
OG0003402	0	0	0	0	0	0	Fusre1
OG0003408	0	0	0	0	0	0	Fusre1
OG0003409	0	0	0	0	0	0	Fusre1
OG0003410	0	0	0	0	0	0	Fusre1
OG0003414	0.536124844917901	0	0	15.8937081135281	0	0	Fusre1
OG0003418	0	0	0	0	0	0	Fusre1
OG0003420	0	0	0	0	0	0	Fusre1
OG0003424	0	9.43855125785782	0	12.6053547107292	0	0	Fusre1
OG0003426	33.7758652298278	18.8771025157156	2.90283585818311	0	0	12.9920877240503	Fusre1
OG0003442	0	0	0	0	0	0	Fusre1
OG0003443	0	0	0	0	0	0	Fusre1
OG0003446	0	0	0	0	0	0	Fusre1
OG0003447	0	0	0	0.274029450233243	0.816496322788843	1520.07426371388	Fusre1
OG0003449	0	0	0	0	0	0	Fusre1
OG0003450	0	0	0	0	0	0	Fusre1
OG0003452	0	0	0	0	0	0	Fusre1
OG0003453	0	0	0	0	0	0	Fusre1
OG0003455	0	0	0	0	0	0	Fusre1
OG0003460	0	0	0	0	0	0	Fusre1
OG0003465	0	0	0	0	0	0	Fusre1
OG0003468	0	0	0	0	0	0	Fusre1
OG0003470	0	0	0	0	0	0	Fusre1
OG0003472	0	0	11.1275374563686	12.3313252604959	0	0	Fusre1
OG0003478	0	0	0	0	0	0	Fusre1
OG0003481	0	0	0	0	0	0	Fusre1
OG0003483	0	0	0	0	0	0	Fusre1
OG0003484	0	0	0	0	0	0	Fusre1
OG0003486	0	5.55208897521048	0	0	0	0	Fusre1
OG0003488	0	0	0	0	0	0	Fusre1
OG0003489	0	0	0	0	0	0	Fusre1
OG0003490	0	0	0	0	0	0	Fusre1
OG0003492	0	0	0	0	0	0	Fusre1
OG0003496	0	0	0	0	0	0	Fusre1
OG0003504	0	0	0	0	0	0	Fusre1
OG0003508	0	0	0	0	0	0	Fusre1
OG0003509	0.536124844917901	16.6562669256314	0	0	0	0	Fusre1
OG0003513	0	0	0	0	0	0	Fusre1
OG0003514	0	0	0	0	0	0	Fusre1
OG0003517	0	0	0	0	0	0	Fusre1
OG0003518	0	0	0	0	0	0	Fusre1
OG0003520	0	0	0	0	0	0	Fusre1
OG0003527	0	0	0	0	0	0	Fusre1
OG0003529	0	0	0	0	0	0	Fusre1
OG0003533	9.65024720852221	0	0	0	0	0	Fusre1
OG0003535	0	0	0	0	0	0	Fusre1
OG0003537	0	0	7.25708964545777	8.22088350699729	0	0	Fusre1
OG0003543	0	0	0	0	0	0	Fusre1
OG0003547	0	0	0	0	0	0	Fusre1
OG0003549	0	0	0	0	0	0	Fusre1
OG0003550	0	0	0	0	0	0	Fusre1
OG0003556	0	0	0	0	0	0	Fusre1
OG0003557	0	0	0	0	0	0	Fusre1
OG0003566	0	0	0	0	0	0	Fusre1
OG0003567	0	0	0	0	0	0	Fusre1
OG0003573	0	0	0	0	0	0	Fusre1
OG0003577	0	0	0	0	0	0	Fusre1
OG0003579	0	0	0	0	0	0	Fusre1
OG0003580	0	0	0	0	0	0	Fusre1
OG0003581	0	0	0	0	0	0	Fusre1
OG0003583	0	0	0	0	0	0	Fusre1
OG0003587	0	0	0	0	0	0	Fusre1
OG0003590	0	0.555208897521048	0	15.0716197628284	0.816496322788843	0	Fusre1
OG0003591	0	0	0	0	0	0	Fusre1
OG0003593	0	0	0	0	0	0	Fusre1
OG0003595	0	0	0	0	0	0	Fusre1
OG0003600	0	77.1740367554257	0	0	0	0	Fusre1
OG0003605	0	0	0	0	0	0	Fusre1
OG0003612	0	0	0	0	0	0	Fusre1
OG0003614	0	0	0	0	0	0	Fusre1
OG0003620	0	28.8708626710945	0	0	0	0	Fusre1
OG0003622	17.1559950373728	0	9.67611952727702	0.274029450233243	0.816496322788843	4261.4047734885	Fusre1
OG0003624	0	0	0	0	0	0	Fusre1
OG0003632	0	0	0	0	0	0	Fusre1
OG0003636	0	12.7698046429841	0	11.235207459563	0	0	Fusre1
OG0003637	0	0	0	0	0	0	Fusre1
OG0003639	0	0	0	0	0	0	Fusre1
OG0003640	0	0	0	0	0	0	Fusre1
OG0003644	0	17.2114758231525	0	13.9755019618954	0.816496322788843	0	Fusre1
OG0003647	0	19.4323114132367	0	0	0	12.9920877240503	Fusre1
OG0003648	0	0	0	0	0	0	Fusre1
OG0003653	0	0	0	0	0	0	Fusre1
OG0003655	0	0	0	0	0	0	Fusre1
OG0003657	0	0	0	0	0	0	Fusre1
OG0003661	0	0	0	0	0	0	Fusre1
OG0003662	0	0	0	0	0	0	Fusre1
OG0003665	0	0	0	0	0	0	Fusre1
OG0003667	0	0	0	0	0	0	Fusre1
OG0003669	0	0	0	0	0	0	Fusre1
OG0003670	0	0	0	0	0	0	Fusre1
[truncated: 4,018 more rows]
