# Supplementary material for: Genome-resolved metatranscriptomics reveals conserved root colonization determinants in a synthetic microbiota
Source: Nat Commun. 2023 Dec 13;14:8274. doi: 10.1038/s41467-023-43688-z (PMC10719396; doi:10.1038/s41467-023-43688-z)
Supplement: Supplementary file 11 — Source Data [file 41467_2023_43688_MOESM11_ESM.zip › Source Data/Main_figures/figure3/figure_a/Galaxy274-[scatter_genes_20strains_08-04.txt].interval]

Root559	1	1	0.33992	color=grey
Root559	2	2	0.98359	color=grey
Root559	3	3	-0.33293	color=grey
Root559	4	4	-2.55821	color=blue
Root559	5	5	0.52121	color=grey
Root559	6	6	-0.56483	color=grey
Root559	7	7	0.27131	color=grey
Root559	8	8	-0.64227	color=grey
Root559	9	9	0.51533	color=grey
Root559	10	10	0.87582	color=grey
Root559	11	11	-0.34374	color=grey
Root559	12	12	1.36289	color=grey
Root559	13	13	2.34932	color=red
Root559	14	14	-0.54762	color=grey
Root559	15	15	-0.67213	color=grey
Root559	16	16	-3.14617	color=blue
Root559	17	17	-0.52034	color=grey
Root559	18	18	0.33776	color=grey
Root559	19	19	-2.30782	color=grey
Root559	20	20	0.29882	color=grey
Root559	21	21	1.24265	color=grey
Root559	22	22	0.3965	color=grey
Root559	23	23	-1.05612	color=grey
Root559	24	24	0.42866	color=grey
Root559	25	25	-0.91823	color=grey
Root559	26	26	0.59004	color=grey
Root559	27	27	-0.35478	color=grey
Root559	28	28	0.80524	color=grey
Root559	29	29	1.96996	color=grey
Root559	30	30	-0.5518	color=grey
Root559	31	31	-1.52547	color=grey
Root559	32	32	-0.31674	color=grey
Root559	33	33	0.53143	color=grey
Root559	34	34	-0.89747	color=blue
Root559	35	35	0.28612	color=grey
Root559	36	36	-0.60357	color=grey
Root559	37	37	-0.93735	color=grey
Root559	38	38	-0.68815	color=grey
Root559	39	39	0.38675	color=grey
Root559	40	40	-0.90694	color=grey
Root559	41	41	-0.51232	color=grey
Root559	42	42	-0.43251	color=grey
Root559	43	43	-1.04593	color=grey
Root559	44	44	-0.90655	color=grey
Root559	45	45	-0.26845	color=grey
Root559	46	46	-0.53936	color=grey
Root559	47	47	-3.02144	color=blue
Root559	48	48	-2.73361	color=blue
Root559	49	49	0.25674	color=grey
Root559	50	50	-0.64308	color=grey
Root559	51	51	-0.50854	color=grey
Root559	52	52	-0.34063	color=grey
Root559	53	53	1.1659	color=grey
Root559	54	54	-0.38663	color=grey
Root559	55	55	-0.55737	color=grey
Root559	56	56	2.6926	color=grey
Root559	57	57	-0.37735	color=grey
Root559	58	58	0.3171	color=grey
Root559	59	59	0.27169	color=grey
Root559	60	60	-0.6439	color=grey
Root559	61	61	0.40241	color=grey
Root559	62	62	0.67638	color=grey
Root559	63	63	0.33456	color=grey
Root559	64	64	0.34642	color=grey
Root559	65	65	-0.37256	color=grey
Root559	66	66	1.52424	color=grey
Root559	67	67	-1.72191	color=grey
Root559	68	68	-0.25504	color=grey
Root559	69	69	-0.36067	color=grey
Root559	70	70	-3.99743	color=blue
Root559	71	71	-0.7218	color=grey
Root559	72	72	-0.57191	color=grey
Root559	73	73	-2.42373	color=blue
Root559	74	74	-0.63581	color=grey
Root559	75	75	1.00018	color=grey
Root559	76	76	-2.73777	color=blue
Root559	77	77	-0.29656	color=grey
Root559	78	78	3.8003	color=red
Root559	79	79	-0.87452	color=grey
Root559	80	80	-0.91139	color=grey
Root559	81	81	0.46444	color=grey
Root559	82	82	0.39215	color=grey
Root559	83	83	0.38738	color=grey
Root559	84	84	-0.75031	color=grey
Root559	85	85	-0.2775	color=grey
Root559	86	86	0.31292	color=grey
Root559	87	87	0.72138	color=grey
Root559	88	88	-0.32567	color=grey
Root559	89	89	-2.62112	color=blue
Root559	90	90	0.52589	color=grey
Root559	91	91	-1.00469	color=grey
Root559	92	92	-0.35708	color=grey
Root559	93	93	0.90971	color=grey
Root559	94	94	4.41249	color=red
Root559	95	95	-6.20604	color=blue
Root559	96	96	-0.46809	color=grey
Root559	97	97	-0.35792	color=grey
Root559	98	98	-0.51616	color=grey
Root559	99	99	-0.41105	color=grey
Root559	100	100	-1.80081	color=grey
Root559	101	101	-1.43959	color=grey
Root559	102	102	0.33104	color=grey
Root559	103	103	1.28742	color=grey
Root559	104	104	0.5903	color=grey
Root559	105	105	0.76999	color=grey
Root559	106	106	0.58592	color=grey
Root559	107	107	-0.32634	color=grey
Root559	108	108	0.58055	color=grey
Root559	109	109	-6.1591	color=blue
Root559	110	110	0.57401	color=grey
Root559	111	111	-0.97404	color=grey
Root559	112	112	-0.61298	color=grey
Root559	113	113	-0.43418	color=grey
Root559	114	114	-6.23015	color=blue
Root559	115	115	-3.85896	color=blue
Root559	116	116	0.27421	color=grey
Root559	117	117	-0.62065	color=grey
Root559	118	118	-0.85493	color=grey
Root559	119	119	0.74506	color=grey
Root559	120	120	0.58063	color=grey
Root559	121	121	-2.78026	color=blue
Root559	122	122	1.63863	color=grey
Root559	123	123	-2.94798	color=blue
Root559	124	124	-0.54282	color=grey
Root559	125	125	0.33044	color=grey
Root559	126	126	0.47385	color=grey
Root559	127	127	-0.38956	color=grey
Root559	128	128	0.51323	color=grey
Root559	129	129	-0.52568	color=grey
Root559	130	130	-1.53202	color=grey
Root559	131	131	-0.75767	color=grey
Root559	132	132	1.01035	color=grey
Root559	133	133	1.64623	color=grey
Root559	134	134	-0.3261	color=grey
Root559	135	135	-0.2965	color=grey
Root559	136	136	0.4337	color=grey
Root559	137	137	-0.62117	color=grey
Root559	138	138	-0.26573	color=grey
Root559	139	139	-0.44276	color=grey
Root559	140	140	-3.17943	color=blue
Root559	141	141	-0.46696	color=grey
Root559	142	142	0.25823	color=grey
Root559	143	143	-1.1804	color=grey
Root559	144	144	-0.35268	color=grey
Root559	145	145	0.57066	color=grey
Root559	146	146	-0.83204	color=grey
Root559	147	147	0.88304	color=grey
Root559	148	148	0.27903	color=grey
Root559	149	149	-0.5181	color=grey
Root559	150	150	0.35861	color=grey
Root559	151	151	-0.46308	color=grey
Root559	152	152	-0.29591	color=grey
Root559	153	153	2.46808	color=red
Root559	154	154	0.56892	color=grey
Root559	155	155	0.39734	color=grey
Root559	156	156	0.3382	color=grey
Root559	157	157	-1.26066	color=grey
Root559	158	158	0.53564	color=grey
Root559	159	159	1.93039	color=red
Root559	160	160	-0.66325	color=grey
Root559	161	161	-8.66611	color=blue
Root559	162	162	0.42932	color=grey
Root559	163	163	-0.54233	color=grey
Root559	164	164	4.88648	color=red
Root559	165	165	-0.83044	color=grey
Root559	166	166	-2.6986	color=blue
Root559	167	167	5.72589	color=red
Root559	168	168	-0.42418	color=grey
Root559	169	169	1.69388	color=grey
Root559	170	170	-0.59673	color=grey
Root559	171	171	1.85802	color=red
Root559	172	172	-1.48889	color=grey
Root559	173	173	-0.3597	color=grey
Root559	174	174	-0.78968	color=blue
Root559	175	175	-0.87348	color=grey
Root559	176	176	2.06119	color=red
Root559	177	177	-0.80495	color=grey
Root559	178	178	3.4268	color=red
Root559	179	179	4.169	color=red
Root559	180	180	1.26169	color=grey
Root559	181	181	-4.12489	color=blue
Root559	182	182	0.64024	color=grey
Root559	183	183	-0.25327	color=grey
Root559	184	184	0.27231	color=grey
Root559	185	185	-0.47743	color=grey
Root559	186	186	-0.37325	color=grey
Root559	187	187	-0.4696	color=blue
Root559	188	188	-0.47211	color=grey
Root559	189	189	2.07909	color=red
Root559	190	190	0.44611	color=grey
Root559	191	191	0.30003	color=grey
Root559	192	192	1.82315	color=grey
Root559	193	193	-0.61408	color=grey
Root559	194	194	-0.59795	color=grey
Root559	195	195	-0.43193	color=grey
Root559	196	196	-3.60003	color=blue
Root559	197	197	0.31524	color=grey
Root559	198	198	0.42405	color=grey
Root559	199	199	-0.51245	color=grey
Root559	200	200	0.25182	color=grey
Root559	201	201	-0.35363	color=grey
Root559	202	202	-0.35008	color=grey
Root559	203	203	-0.37968	color=grey
Root559	204	204	-0.71386	color=grey
Root559	205	205	-0.31751	color=grey
Root559	206	206	0.94126	color=grey
Root559	207	207	-3.25473	color=blue
Root559	208	208	-0.52757	color=grey
Root559	209	209	0.80909	color=grey
Root559	210	210	0.62056	color=grey
Root559	211	211	0.63689	color=grey
Root559	212	212	-0.47994	color=grey
Root559	213	213	0.37211	color=grey
Root559	214	214	1.14025	color=grey
Root559	215	215	-0.45746	color=grey
Root559	216	216	-2.33678	color=grey
Root559	217	217	1.6163	color=red
Root559	218	218	-0.55431	color=grey
Root559	219	219	0.71448	color=grey
Root559	220	220	0.94015	color=grey
Root559	221	221	3.07706	color=red
Root559	222	222	2.82594	color=red
Root559	223	223	0.39423	color=grey
Root559	224	224	-0.3647	color=grey
Root559	225	225	-2.04982	color=grey
Root559	226	226	0.31736	color=grey
Root559	227	227	0.70381	color=grey
Root559	228	228	-0.43823	color=grey
Root559	229	229	-4.45961	color=blue
Root559	230	230	0.57877	color=grey
Root559	231	231	0.80516	color=grey
Root559	232	232	-0.47961	color=grey
Root559	233	233	0.72501	color=grey
Root559	234	234	0.59071	color=grey
Root559	235	235	1.30517	color=grey
Root559	236	236	0.70156	color=grey
Root559	237	237	-0.32324	color=grey
Root559	238	238	3.72647	color=red
Root559	239	239	1.39588	color=grey
Root559	240	240	0.92332	color=grey
Root559	241	241	-0.70272	color=grey
Root559	242	242	1.51498	color=grey
Root559	243	243	1.10589	color=grey
Root559	244	244	-1.28492	color=grey
Root559	245	245	-1.617	color=blue
Root559	246	246	0.69296	color=grey
Root559	247	247	0.74521	color=grey
Root559	248	248	1.4549	color=grey
Root559	249	249	-0.27561	color=grey
Root559	250	250	0.29235	color=grey
Root559	251	251	3.47959	color=red
Root559	252	252	-0.81668	color=grey
Root559	253	253	0.47343	color=grey
Root559	254	254	1.5351	color=grey
Root559	255	255	1.8639	color=red
Root559	256	256	5.24481	color=red
Root559	257	257	-0.80405	color=grey
Root559	258	258	4.75535	color=red
Root559	259	259	2.30734	color=red
Root559	260	260	0.30921	color=grey
Root559	261	261	0.74399	color=grey
Root559	262	262	-0.42363	color=grey
Root559	263	263	0.68822	color=grey
Root559	264	264	-1.43214	color=grey
Root559	265	265	-4.37295	color=blue
Root559	266	266	-0.409	color=grey
Root559	267	267	-0.28348	color=grey
Root559	268	268	0.30726	color=grey
Root559	269	269	-9.92269	color=blue
Root559	270	270	0.34984	color=grey
Root559	271	271	-1.04222	color=grey
Root559	272	272	0.49482	color=grey
Root559	273	273	-0.66366	color=grey
Root559	274	274	1.37125	color=grey
Root559	275	275	-1.53979	color=grey
Root559	276	276	-0.33064	color=grey
Root559	277	277	1.32659	color=grey
Root559	278	278	-0.33272	color=grey
Root559	279	279	0.46547	color=grey
Root559	280	280	-0.57418	color=grey
Root559	281	281	1.24208	color=grey
Root559	282	282	0.86482	color=grey
Root559	283	283	0.28029	color=grey
Root559	284	284	0.30869	color=grey
Root559	285	285	-0.4929	color=grey
Root559	286	286	-0.5381	color=grey
Root559	287	287	-0.47949	color=grey
Root559	288	288	-1.02133	color=grey
Root559	289	289	0.88635	color=grey
Root559	290	290	0.33426	color=grey
Root559	291	291	0.6949	color=grey
Root559	292	292	0.64203	color=grey
Root559	293	293	-0.32168	color=grey
Root559	294	294	1.65067	color=red
Root559	295	295	0.46979	color=grey
Root559	296	296	10.44903	color=red
Root559	297	297	5.62236	color=red
Root559	298	298	-0.32611	color=grey
Root559	299	299	-0.26431	color=grey
Root559	300	300	0.75016	color=grey
Root559	301	301	0.4643	color=grey
Root559	302	302	0.39509	color=grey
Root559	303	303	0.39353	color=grey
Root559	304	304	0.58707	color=grey
Root559	305	305	0.59594	color=grey
Root559	306	306	-0.42804	color=grey
Root559	307	307	0.57428	color=grey
Root559	308	308	-0.96863	color=grey
Root559	309	309	-0.31231	color=grey
Root559	310	310	-0.83983	color=grey
Root559	311	311	-0.34151	color=grey
Root559	312	312	0.89884	color=grey
Root559	313	313	2.04489	color=red
Root559	314	314	-0.90407	color=grey
Root559	315	315	0.43975	color=grey
Root559	316	316	1.13086	color=grey
Root559	317	317	-0.36662	color=grey
Root559	318	318	2.14718	color=red
Root559	319	319	0.36171	color=grey
Root559	320	320	1.82911	color=grey
Root559	321	321	0.38104	color=grey
Root559	322	322	0.41377	color=grey
Root559	323	323	-2.87362	color=grey
Root559	324	324	-0.28645	color=grey
Root559	325	325	-0.40221	color=grey
Root559	326	326	-0.37881	color=grey
Root559	327	327	-0.27086	color=grey
Root559	328	328	-2.8126	color=blue
Root559	329	329	0.52782	color=grey
Root559	330	330	-0.40355	color=grey
Root559	331	331	-0.45108	color=grey
Root559	332	332	-0.80793	color=grey
Root559	333	333	-1.61609	color=grey
Root559	334	334	-0.28355	color=grey
Root559	335	335	-1.41547	color=grey
Root559	336	336	1.33972	color=grey
Root559	337	337	-1.24324	color=grey
Root559	338	338	-0.93282	color=grey
Root559	339	339	-0.53177	color=grey
Root559	340	340	-0.31531	color=grey
Root559	341	341	-2.19305	color=grey
Root559	342	342	-0.34477	color=grey
Root559	343	343	-4.86963	color=blue
Root559	344	344	-0.64102	color=grey
Root559	345	345	0.40536	color=grey
Root559	346	346	-1.0353	color=grey
Root559	347	347	-1.19444	color=grey
Root559	348	348	0.40599	color=grey
Root559	349	349	-0.32616	color=grey
Root559	350	350	6.37901	color=red
Root559	351	351	-0.39792	color=grey
Root559	352	352	-1.60821	color=grey
Root559	353	353	0.30504	color=grey
Root559	354	354	-5.54415	color=blue
Root559	355	355	-0.77361	color=grey
Root559	356	356	1.05134	color=grey
Root559	357	357	-0.69022	color=grey
Root559	358	358	0.25162	color=grey
Root559	359	359	0.71979	color=grey
Root559	360	360	0.26268	color=grey
Root559	361	361	-0.28968	color=grey
Root559	362	362	-0.41251	color=grey
Root559	363	363	2.10384	color=grey
Root559	364	364	-0.39509	color=grey
Root559	365	365	-1.21065	color=grey
Root559	366	366	-0.33947	color=grey
Root559	367	367	0.96186	color=grey
Root559	368	368	0.39342	color=grey
Root559	369	369	-0.70078	color=grey
Root559	370	370	0.39516	color=grey
Root559	371	371	-0.35244	color=grey
Root559	372	372	-0.44386	color=grey
Root559	373	373	0.31048	color=grey
Root559	374	374	0.79741	color=grey
Root559	375	375	-0.36533	color=grey
Root559	376	376	0.47422	color=grey
Root559	377	377	0.26406	color=grey
Root559	378	378	0.4074	color=grey
Root559	379	379	0.38256	color=grey
Root559	380	380	0.4399	color=grey
Root559	381	381	-3.67076	color=blue
Root559	382	382	-0.58925	color=grey
Root559	383	383	-0.44572	color=grey
Root559	384	384	-0.37251	color=grey
Root559	385	385	1.01489	color=grey
Root559	386	386	-0.43281	color=grey
Root559	387	387	0.47494	color=grey
Root559	388	388	-0.7523	color=grey
Root559	389	389	-0.32581	color=grey
Root559	390	390	-0.76762	color=blue
Root559	391	391	-1.16482	color=blue
Root559	392	392	-0.86756	color=grey
Root559	393	393	7.18984	color=red
Root559	394	394	0.59565	color=grey
Root559	395	395	0.26554	color=grey
Root559	396	396	1.07742	color=grey
Root559	397	397	1.78054	color=grey
Root559	398	398	-0.73176	color=grey
Root559	399	399	-2.71837	color=blue
Root559	400	400	-0.59861	color=grey
Root559	401	401	-0.29609	color=grey
Root559	402	402	0.40181	color=grey
Root559	403	403	-2.44646	color=grey
Root559	404	404	0.4787	color=grey
Root559	405	405	0.49976	color=grey
Root559	406	406	-4.14442	color=blue
Root559	407	407	-0.77705	color=grey
Root559	408	408	0.65908	color=red
Root559	409	409	-3.75496	color=blue
Root559	410	410	-0.54412	color=grey
Root559	411	411	0.33158	color=grey
Root559	412	412	-0.60062	color=grey
Root559	413	413	5.91853	color=red
Root559	414	414	1.32597	color=grey
Root559	415	415	0.55166	color=grey
Root559	416	416	1.40713	color=grey
Root559	417	417	0.3224	color=grey
Root559	418	418	0.77259	color=grey
Root559	419	419	-0.50418	color=grey
Root559	420	420	0.90337	color=grey
Root559	421	421	1.04635	color=grey
Root559	422	422	0.7708	color=grey
Root559	423	423	-1.68278	color=grey
Root559	424	424	-4.98073	color=blue
Root559	425	425	0.5605	color=grey
Root559	426	426	0.88432	color=grey
Root559	427	427	-0.31273	color=grey
Root559	428	428	1.13435	color=grey
Root559	429	429	1.57451	color=grey
Root559	430	430	0.40797	color=grey
Root559	431	431	1.74918	color=grey
Root559	432	432	-0.79166	color=grey
Root559	433	433	0.49299	color=grey
Root559	434	434	2.84958	color=red
Root559	435	435	-0.4314	color=grey
Root559	436	436	0.73598	color=grey
Root559	437	437	1.55934	color=grey
Root559	438	438	0.97555	color=grey
Root559	439	439	-3.95899	color=blue
Root559	440	440	-2.89496	color=blue
Root559	441	441	-1.18674	color=grey
Root559	442	442	-2.97272	color=blue
Root559	443	443	-1.4871	color=grey
Root559	444	444	0.86772	color=grey
Root559	445	445	0.68109	color=grey
Root559	446	446	0.31797	color=grey
Root559	447	447	2.80847	color=red
Root559	448	448	0.76067	color=grey
Root559	449	449	-2.12851	color=blue
Root559	450	450	0.52323	color=grey
Root559	451	451	0.34477	color=grey
Root559	452	452	-0.87764	color=grey
Root559	453	453	-0.33064	color=grey
Root559	454	454	-0.39792	color=grey
Root559	455	455	0.55246	color=grey
Root559	456	456	-1.118	color=grey
Root559	457	457	-0.39717	color=grey
Root559	458	458	-0.34989	color=grey
Root559	459	459	0.32183	color=grey
Root559	460	460	-0.51147	color=grey
Root559	461	461	0.51304	color=grey
Root559	462	462	0.68561	color=grey
Root559	463	463	-0.3543	color=grey
Root559	464	464	0.53284	color=grey
Root559	465	465	6.78438	color=red
Root559	466	466	0.92187	color=grey
Root559	467	467	0.45142	color=grey
Root559	468	468	-0.28529	color=grey
Root559	469	469	-2.61739	color=blue
Root559	470	470	-3.67437	color=blue
Root559	471	471	0.25676	color=grey
Root559	472	472	1.60643	color=grey
Root559	473	473	0.83911	color=grey
Root559	474	474	2.15182	color=red
Root559	475	475	-3.4856	color=blue
Root559	476	476	-0.53659	color=grey
Root559	477	477	1.38782	color=grey
Root559	478	478	1.57325	color=grey
Root559	479	479	0.25137	color=grey
Root559	480	480	0.76003	color=grey
Root559	481	481	2.36431	color=red
Root559	482	482	0.394	color=grey
Root559	483	483	0.34516	color=grey
Root559	484	484	0.51849	color=grey
Root559	485	485	-0.74698	color=grey
Root559	486	486	0.36201	color=grey
Root559	487	487	0.45507	color=grey
Root559	488	488	1.91391	color=red
Root559	489	489	2.28567	color=red
Root559	490	490	1.06031	color=grey
Root559	491	491	3.5991	color=red
Root559	492	492	-0.44914	color=grey
Root559	493	493	0.55809	color=grey
Root559	494	494	0.92521	color=grey
Root559	495	495	-0.76573	color=grey
Root559	496	496	0.96851	color=grey
Root559	497	497	0.89017	color=grey
Root559	498	498	1.57601	color=grey
Root559	499	499	2.78377	color=red
Root559	500	500	2.25629	color=red
Root559	501	501	-1.24629	color=grey
Root559	502	502	-1.1155	color=grey
Root559	503	503	0.7025	color=grey
Root559	504	504	0.3718	color=grey
Root559	505	505	1.29247	color=grey
Root559	506	506	0.47499	color=grey
Root559	507	507	-0.25571	color=grey
Root559	508	508	-2.1507	color=grey
Root559	509	509	-0.76131	color=grey
Root559	510	510	0.62333	color=grey
Root559	511	511	-3.11184	color=blue
Root559	512	512	0.29205	color=grey
Root559	513	513	2.22168	color=red
Root559	514	514	0.78885	color=grey
Root559	515	515	-3.90503	color=blue
Root559	516	516	-0.69006	color=grey
Root559	517	517	3.90848	color=red
Root559	518	518	-1.23359	color=grey
Root559	519	519	0.51095	color=grey
Root559	520	520	0.5122	color=grey
Root559	521	521	0.85796	color=grey
Root559	522	522	0.53189	color=grey
Root559	523	523	0.42433	color=grey
Root559	524	524	3.53152	color=red
Root559	525	525	-0.2727	color=grey
Root559	526	526	-2.04297	color=grey
Root559	527	527	2.28153	color=red
Root559	528	528	0.41225	color=grey
Root559	529	529	-1.33018	color=grey
Root559	530	530	0.84522	color=grey
Root559	531	531	-0.42998	color=grey
Root559	532	532	-1.72457	color=grey
Root559	533	533	0.95604	color=grey
Root559	534	534	2.91624	color=red
Root559	535	535	-2.56935	color=blue
Root559	536	536	1.79103	color=red
Root559	537	537	1.38361	color=grey
Root559	538	538	1.4822	color=grey
Root559	539	539	0.55528	color=grey
Root559	540	540	1.04605	color=grey
Root559	541	541	0.79699	color=grey
Root559	542	542	-0.25109	color=grey
Root559	543	543	-0.47682	color=grey
Root559	544	544	-0.37258	color=grey
Root559	545	545	-0.72315	color=grey
Root559	546	546	0.47454	color=grey
Root559	547	547	0.48026	color=grey
Root559	548	548	0.64917	color=grey
Root559	549	549	-0.6116	color=blue
Root559	550	550	0.57818	color=grey
Root559	551	551	-0.56673	color=grey
Root559	552	552	1.14821	color=grey
Root559	553	553	0.94098	color=grey
Root559	554	554	-3.07401	color=blue
Root559	555	555	0.8052	color=grey
Root559	556	556	-0.32684	color=grey
Root559	557	557	-0.95565	color=blue
Root559	558	558	-0.27709	color=grey
Root559	559	559	0.56103	color=grey
Root559	560	560	0.80932	color=grey
Root559	561	561	0.70516	color=grey
Root559	562	562	0.29055	color=grey
Root559	563	563	0.70503	color=grey
Root559	564	564	0.27504	color=grey
Root559	565	565	1.2904	color=grey
Root559	566	566	0.86371	color=grey
Root559	567	567	2.56205	color=red
Root559	568	568	-0.31659	color=grey
Root559	569	569	-0.33028	color=grey
Root559	570	570	0.47088	color=grey
Root559	571	571	1.03321	color=grey
Root559	572	572	0.49817	color=grey
Root559	573	573	0.84393	color=grey
Root559	574	574	0.65506	color=grey
Root559	575	575	-0.62011	color=grey
Root559	576	576	0.45502	color=red
Root559	577	577	2.3433	color=red
Root559	578	578	0.71294	color=grey
Root559	579	579	0.49436	color=grey
Root559	580	580	-0.56902	color=grey
Root559	581	581	1.68923	color=grey
Root559	582	582	12.86967	color=red
Root559	583	583	2.40558	color=red
Root559	584	584	0.5512	color=grey
Root559	585	585	-0.44709	color=grey
Root559	586	586	-0.26389	color=grey
Root559	587	587	0.95749	color=grey
Root559	588	588	3.19619	color=red
Root559	589	589	0.75731	color=grey
Root559	590	590	0.36111	color=grey
Root559	591	591	-0.53167	color=grey
Root559	592	592	0.37101	color=grey
Root559	593	593	0.43783	color=grey
Root559	594	594	5.03888	color=red
Root559	595	595	0.59326	color=grey
Root559	596	596	-4.78866	color=blue
Root559	597	597	0.30344	color=grey
Root559	598	598	0.90063	color=grey
Root559	599	599	1.7365	color=grey
Root559	600	600	0.29405	color=grey
Root559	601	601	0.79977	color=grey
Root559	602	602	0.33225	color=grey
Root559	603	603	-10.23657	color=blue
Root559	604	604	0.69654	color=grey
Root559	605	605	1.15722	color=grey
Root559	606	606	0.47966	color=grey
Root559	607	607	-2.13307	color=grey
Root559	608	608	-0.67315	color=grey
Root559	609	609	-2.14352	color=grey
Root559	610	610	0.79385	color=grey
Root559	611	611	0.44767	color=grey
Root559	612	612	1.76242	color=red
Root559	613	613	1.49528	color=grey
Root559	614	614	-0.36319	color=grey
Root559	615	615	-1.23968	color=grey
Root559	616	616	-1.14425	color=grey
Root559	617	617	-1.16249	color=grey
Root559	618	618	-0.75434	color=grey
Root559	619	619	-0.40144	color=grey
Root559	620	620	1.34241	color=grey
Root559	621	621	-2.01758	color=grey
Root559	622	622	-0.27129	color=grey
Root559	623	623	-0.56402	color=grey
Root559	624	624	1.51418	color=grey
Root559	625	625	-0.43049	color=grey
Root559	626	626	0.28823	color=grey
Root559	627	627	-0.52635	color=grey
Root559	628	628	-0.86952	color=grey
Root559	629	629	0.81588	color=red
Root559	630	630	0.68953	color=grey
Root559	631	631	-0.72905	color=grey
Root559	632	632	1.11409	color=grey
Root559	633	633	-0.30984	color=grey
Root559	634	634	0.26732	color=grey
Root559	635	635	-3.5004	color=blue
Root559	636	636	-1.78546	color=grey
Root559	637	637	-3.19331	color=blue
Root559	638	638	-0.5236	color=grey
Root559	639	639	0.82755	color=grey
Root559	640	640	0.57303	color=grey
Root559	641	641	-0.27753	color=grey
Root559	642	642	-2.35797	color=blue
Root559	643	643	-0.29435	color=grey
Root559	644	644	-0.32938	color=grey
Root559	645	645	-0.87367	color=grey
Root559	646	646	-1.21046	color=grey
Root559	647	647	0.32425	color=grey
Root559	648	648	-4.24683	color=blue
Root559	649	649	0.50793	color=grey
Root559	650	650	-1.19267	color=grey
Root559	651	651	1.09971	color=grey
Root559	652	652	1.10637	color=grey
Root559	653	653	-0.4035	color=grey
Root559	654	654	0.50312	color=grey
Root559	655	655	1.44218	color=grey
Root559	656	656	-0.49191	color=grey
Root559	657	657	-2.20137	color=blue
Root559	658	658	0.559	color=grey
Root559	659	659	-1.53135	color=grey
Root559	660	660	-0.44151	color=grey
Root559	661	661	1.3725	color=grey
Root559	662	662	-1.01534	color=grey
Root559	663	663	-0.93229	color=grey
Root559	664	664	-0.85011	color=grey
Root559	665	665	0.6832	color=grey
Root559	666	666	0.31411	color=grey
Root559	667	667	0.36115	color=grey
Root559	668	668	0.59404	color=grey
Root559	669	669	-1.28107	color=grey
Root559	670	670	-0.25936	color=grey
Root559	671	671	0.83111	color=grey
Root559	672	672	-0.86442	color=grey
Root559	673	673	0.58666	color=grey
Root559	674	674	-0.43454	color=grey
Root559	675	675	2.86608	color=red
Root559	676	676	1.19093	color=grey
Root559	677	677	2.52459	color=red
Root559	678	678	-0.56824	color=grey
Root559	679	679	1.09854	color=grey
Root559	680	680	4.42353	color=red
Root559	681	681	0.72221	color=grey
Root559	682	682	-0.65618	color=grey
Root559	683	683	-0.44753	color=grey
Root559	684	684	0.33671	color=grey
Root559	685	685	-0.55445	color=grey
Root559	686	686	0.50246	color=grey
Root559	687	687	0.27019	color=grey
Root559	688	688	1.50248	color=grey
Root559	689	689	1.02091	color=grey
Root559	690	690	-0.54818	color=grey
Root559	691	691	-1.08241	color=grey
Root559	692	692	0.62258	color=grey
Root559	693	693	0.66879	color=grey
Root559	694	694	-0.46343	color=grey
Root559	695	695	-2.50971	color=grey
Root559	696	696	2.07753	color=grey
Root559	697	697	-0.42357	color=grey
Root559	698	698	-0.68733	color=grey
Root559	699	699	0.51246	color=grey
Root559	700	700	-0.37557	color=grey
Root559	701	701	0.32538	color=grey
Root559	702	702	-0.47894	color=grey
Root559	703	703	1.20079	color=grey
Root559	704	704	2.17923	color=red
Root559	705	705	0.71455	color=grey
Root559	706	706	6.97213	color=red
Root559	707	707	-2.59422	color=grey
Root559	708	708	0.39316	color=grey
Root559	709	709	-0.76451	color=grey
Root559	710	710	1.27083	color=grey
Root559	711	711	0.41733	color=grey
Root559	712	712	1.22188	color=grey
Root559	713	713	0.57848	color=grey
Root559	714	714	1.23429	color=grey
Root559	715	715	0.57416	color=grey
Root559	716	716	0.47106	color=grey
Root559	717	717	-0.57291	color=grey
Root559	718	718	2.44117	color=grey
Root559	719	719	0.76191	color=grey
Root559	720	720	0.55058	color=grey
Root559	721	721	2.23136	color=grey
Root559	722	722	0.6283	color=grey
Root559	723	723	-0.55098	color=grey
Root559	724	724	0.70088	color=grey
Root559	725	725	-0.69893	color=grey
Root559	726	726	0.85824	color=grey
Root559	727	727	-0.74183	color=grey
Root559	728	728	-2.84352	color=blue
Root559	729	729	0.39377	color=grey
Root559	730	730	0.70824	color=grey
Root559	731	731	-1.27301	color=grey
Root559	732	732	0.95383	color=grey
Root559	733	733	0.32705	color=grey
Root559	734	734	0.90189	color=grey
Root559	735	735	0.89604	color=grey
Root559	736	736	1.4007	color=grey
Root559	737	737	0.43634	color=grey
Root559	738	738	1.82046	color=red
Root559	739	739	0.54272	color=grey
Root559	740	740	0.32862	color=grey
Root559	741	741	-4.05089	color=blue
Root559	742	742	-0.8614	color=grey
Root559	743	743	0.30104	color=grey
Root559	744	744	0.33076	color=grey
Root559	745	745	1.18434	color=grey
Root559	746	746	0.84751	color=grey
Root559	747	747	0.86182	color=grey
Root559	748	748	-0.67215	color=grey
Root559	749	749	0.50077	color=grey
Root559	750	750	1.35593	color=grey
Root559	751	751	-0.93732	color=grey
Root559	752	752	-0.37018	color=grey
Root559	753	753	1.67368	color=grey
Root559	754	754	0.49504	color=grey
Root559	755	755	-8.76741	color=blue
Root559	756	756	-0.6203	color=grey
Root559	757	757	1.26886	color=grey
Root559	758	758	3.6838	color=red
Root559	759	759	2.12571	color=red
Root559	760	760	-1.92395	color=grey
Root559	761	761	-0.72172	color=grey
Root559	762	762	-0.35993	color=grey
Root559	763	763	0.35109	color=grey
Root559	764	764	-4.70556	color=blue
Root559	765	765	-0.31512	color=grey
Root559	766	766	-0.26193	color=grey
Root559	767	767	-0.53918	color=grey
Root559	768	768	-1.05684	color=grey
Root559	769	769	0.53515	color=grey
Root559	770	770	1.6844	color=grey
Root559	771	771	2.62159	color=red
Root559	772	772	0.36146	color=grey
Root559	773	773	2.51233	color=red
Root559	774	774	1.33899	color=grey
Root559	775	775	-4.29707	color=blue
Root559	776	776	0.79047	color=grey
Root559	777	777	-0.39762	color=grey
Root559	778	778	-0.30824	color=grey
Root559	779	779	0.4632	color=grey
Root559	780	780	3.40595	color=red
Root559	781	781	2.54706	color=grey
Root559	782	782	-0.27162	color=grey
Root559	783	783	2.93939	color=red
Root559	784	784	2.01802	color=red
Root559	785	785	1.79476	color=red
Root559	786	786	1.28063	color=grey
Root559	787	787	-0.89272	color=grey
Root559	788	788	0.27857	color=grey
Root559	789	789	-0.36899	color=grey
Root559	790	790	0.30468	color=grey
Root559	791	791	-0.41994	color=grey
Root559	792	792	0.32234	color=grey
Root559	793	793	-1.20562	color=grey
Root559	794	794	0.97193	color=grey
Root559	795	795	0.70115	color=grey
Root559	796	796	0.4795	color=grey
Root559	797	797	0.28099	color=grey
Root559	798	798	0.9305	color=grey
Root559	799	799	0.58521	color=grey
Root559	800	800	0.62023	color=grey
Root559	801	801	0.31897	color=grey
Root559	802	802	1.40405	color=grey
Root559	803	803	0.79102	color=grey
Root559	804	804	-0.28541	color=grey
Root559	805	805	0.69674	color=grey
Root559	806	806	0.68744	color=grey
Root559	807	807	0.60313	color=grey
Root559	808	808	-5.5845	color=blue
Root559	809	809	-0.9943	color=grey
Root559	810	810	0.26873	color=grey
Root559	811	811	0.35878	color=grey
Root559	812	812	1.60929	color=red
Root559	813	813	-0.39027	color=grey
Root559	814	814	-0.75195	color=grey
Root559	815	815	-0.45355	color=blue
Root559	816	816	3.66578	color=red
Root559	817	817	2.35271	color=red
Root559	818	818	0.45402	color=grey
Root559	819	819	-0.4739	color=grey
Root559	820	820	1.66447	color=red
Root559	821	821	-0.26341	color=grey
Root559	822	822	2.03692	color=grey
Root559	823	823	1.63393	color=grey
Root559	824	824	-0.62853	color=grey
Root559	825	825	0.27602	color=grey
Root559	826	826	-0.33486	color=grey
Root559	827	827	-0.36167	color=grey
Root559	828	828	-1.11378	color=grey
Root559	829	829	2.31824	color=red
Root559	830	830	-0.69291	color=grey
Root559	831	831	0.80749	color=grey
Root559	832	832	0.59726	color=grey
Root559	833	833	0.40622	color=grey
Root559	834	834	1.87889	color=red
Root559	835	835	-0.62874	color=grey
Root559	836	836	0.7735	color=grey
Root559	837	837	-0.38106	color=grey
Root559	838	838	-0.28385	color=grey
Root559	839	839	-0.46099	color=grey
Root559	840	840	-0.30591	color=grey
Root559	841	841	-1.04254	color=grey
Root559	842	842	-0.38508	color=grey
Root559	843	843	-4.04384	color=blue
Root559	844	844	1.05338	color=grey
Root559	845	845	0.70641	color=grey
Root559	846	846	1.04003	color=grey
Root559	847	847	0.4631	color=grey
Root559	848	848	0.67815	color=grey
Root559	849	849	1.43046	color=grey
Root559	850	850	-1.52763	color=grey
Root559	851	851	1.03264	color=grey
Root559	852	852	-0.81746	color=grey
Root559	853	853	-0.50407	color=grey
Root559	854	854	0.4332	color=grey
Root559	855	855	1.99282	color=red
Root559	856	856	-0.85957	color=grey
Root559	857	857	-0.31466	color=grey
Root559	858	858	0.48691	color=grey
Root559	859	859	0.41677	color=grey
Root559	860	860	1.59156	color=grey
Root559	861	861	0.58927	color=grey
Root559	862	862	0.62666	color=grey
Root559	863	863	0.94681	color=grey
Root559	864	864	-1.45295	color=grey
Root559	865	865	1.4564	color=grey
Root559	866	866	-1.32065	color=grey
Root559	867	867	0.57668	color=grey
Root559	868	868	1.27672	color=grey
Root559	869	869	0.74109	color=grey
Root559	870	870	1.11794	color=grey
Root559	871	871	3.99874	color=red
Root559	872	872	0.53618	color=grey
Root559	873	873	0.6914	color=grey
Root559	874	874	0.79992	color=grey
Root559	875	875	0.74682	color=grey
Root559	876	876	-1.04657	color=grey
Root559	877	877	0.42753	color=grey
Root559	878	878	-0.38433	color=grey
Root559	879	879	1.44114	color=grey
Root559	880	880	-1.10381	color=grey
Root559	881	881	1.35886	color=grey
Root559	882	882	0.37955	color=grey
Root559	883	883	0.82629	color=grey
Root559	884	884	0.70373	color=grey
Root559	885	885	1.99917	color=red
Root559	886	886	0.80839	color=grey
Root559	887	887	2.07202	color=red
Root559	888	888	2.04561	color=red
Root559	889	889	0.97167	color=grey
Root559	890	890	-0.73794	color=grey
Root559	891	891	1.4212	color=grey
Root559	892	892	1.01882	color=grey
Root559	893	893	-0.44039	color=grey
Root559	894	894	2.27627	color=red
Root559	895	895	0.98109	color=grey
Root559	896	896	0.80558	color=grey
Root559	897	897	0.55637	color=grey
Root559	898	898	0.6703	color=grey
Root559	899	899	1.3406	color=grey
Root559	900	900	-0.8742	color=grey
Root559	901	901	2.25868	color=red
Root559	902	902	0.7279	color=grey
Root559	903	903	0.86377	color=red
Root559	904	904	0.67244	color=grey
Root559	905	905	4.45168	color=red
Root559	906	906	4.44098	color=red
Root559	907	907	1.86203	color=grey
Root559	908	908	-0.46103	color=grey
Root559	909	909	0.63047	color=grey
Root559	910	910	1.4355	color=grey
Root559	911	911	0.52746	color=grey
Root559	912	912	1.60691	color=grey
Root559	913	913	2.08226	color=red
Root559	914	914	0.84576	color=grey
Root559	915	915	2.62139	color=red
Root559	916	916	2.4991	color=red
Root559	917	917	2.29563	color=red
Root559	918	918	2.73781	color=red
Root559	919	919	-0.40898	color=grey
Root559	920	920	1.59024	color=grey
Root559	921	921	2.95386	color=red
Root559	922	922	0.77031	color=grey
Root559	923	923	-0.66367	color=grey
Root559	924	924	1.99963	color=grey
Root559	925	925	2.77589	color=red
Root559	926	926	1.36801	color=grey
Root559	927	927	3.44821	color=red
Root559	928	928	3.03537	color=red
Root559	929	929	2.89016	color=red
Root559	930	930	3.50609	color=red
Root559	931	931	2.82127	color=red
Root559	932	932	3.06162	color=red
Root559	933	933	3.02591	color=red
Root559	934	934	2.52621	color=red
Root559	935	935	2.54286	color=red
Root559	936	936	2.51768	color=red
Root559	937	937	1.3684	color=grey
Root559	938	938	2.10127	color=red
Root559	939	939	1.99547	color=red
Root559	940	940	2.60411	color=red
Root559	941	941	1.34166	color=grey
Root559	942	942	0.67358	color=grey
Root559	943	943	0.56127	color=grey
Root559	944	944	4.5648	color=red
Root559	945	945	1.39937	color=grey
Root559	946	946	0.30231	color=grey
Root559	947	947	0.33612	color=grey
Root559	948	948	3.1163	color=red
Root559	949	949	0.48745	color=grey
Root559	950	950	1.85966	color=red
Root559	951	951	1.68559	color=grey
Root559	952	952	1.71927	color=grey
Root559	953	953	2.37243	color=red
Root559	954	954	1.93571	color=red
Root559	955	955	1.68871	color=grey
Root559	956	956	0.63767	color=grey
Root559	957	957	-0.28609	color=grey
Root559	958	958	0.27516	color=grey
Root559	959	959	1.2364	color=grey
Root559	960	960	0.47958	color=grey
Root559	961	961	1.20887	color=grey
Root559	962	962	2.42818	color=red
Root559	963	963	-0.33389	color=grey
Root559	964	964	0.4163	color=grey
Root559	965	965	0.39432	color=grey
Root559	966	966	1.97183	color=red
Root559	967	967	-0.55799	color=grey
Root559	968	968	1.36102	color=grey
Root559	969	969	0.58167	color=grey
Root559	970	970	3.24955	color=red
Root559	971	971	1.84299	color=red
Root559	972	972	2.99287	color=red
Root559	973	973	0.44379	color=grey
Root559	974	974	0.96976	color=grey
Root559	975	975	0.49299	color=grey
Root559	976	976	1.24016	color=grey
Root559	977	977	1.99937	color=red
Root559	978	978	0.36846	color=grey
Root559	979	979	1.67179	color=red
Root559	980	980	-0.52726	color=grey
Root559	981	981	1.09747	color=grey
Root559	982	982	1.99982	color=red
Root559	983	983	1.02133	color=grey
Root559	984	984	2.34153	color=red
Root559	985	985	2.23812	color=red
Root559	986	986	0.46499	color=grey
Root559	987	987	1.43766	color=grey
Root559	988	988	1.60689	color=red
Root559	989	989	2.20439	color=red
Root559	990	990	0.81102	color=grey
Root559	991	991	0.30073	color=grey
Root559	992	992	0.67409	color=grey
Root559	993	993	-5.45641	color=blue
Root559	994	994	3.67516	color=red
Root559	995	995	2.17335	color=red
Root559	996	996	0.59556	color=grey
Root559	997	997	0.58478	color=grey
Root559	998	998	-3.07341	color=blue
Root559	999	999	0.39492	color=grey
Root559	1000	1000	-0.25559	color=grey
Root559	1001	1001	1.10494	color=grey
Root559	1002	1002	-3.00079	color=blue
Root559	1003	1003	-2.36554	color=blue
Root559	1004	1004	0.38502	color=grey
Root559	1005	1005	0.26626	color=grey
Root559	1006	1006	0.28946	color=grey
Root559	1007	1007	-0.6581	color=grey
Root559	1008	1008	0.52003	color=grey
Root559	1009	1009	0.33939	color=grey
Root559	1010	1010	2.17766	color=red
Root559	1011	1011	3.90578	color=red
Root559	1012	1012	0.51445	color=grey
Root559	1013	1013	0.63754	color=grey
Root559	1014	1014	-0.41662	color=grey
Root559	1015	1015	2.51756	color=red
Root559	1016	1016	-0.40005	color=grey
Root559	1017	1017	-0.38447	color=grey
Root559	1018	1018	2.71729	color=red
Root559	1019	1019	1.76697	color=red
Root559	1020	1020	0.78922	color=grey
Root559	1021	1021	-0.38848	color=grey
Root559	1022	1022	-0.43473	color=grey
Root559	1023	1023	-5.05311	color=blue
Root559	1024	1024	-0.37475	color=grey
Root559	1025	1025	1.13765	color=grey
Root559	1026	1026	-0.26464	color=grey
Root559	1027	1027	2.06335	color=grey
Root559	1028	1028	0.97431	color=grey
Root559	1029	1029	0.73667	color=grey
Root559	1030	1030	-2.0003	color=grey
Root559	1031	1031	0.75408	color=grey
Root559	1032	1032	0.35801	color=grey
Root559	1033	1033	-0.61647	color=grey
Root559	1034	1034	0.91694	color=grey
Root559	1035	1035	-0.28345	color=grey
Root559	1036	1036	1.43708	color=grey
Root559	1037	1037	5.06005	color=red
Root559	1038	1038	-3.52297	color=blue
Root559	1039	1039	3.34035	color=red
Root559	1040	1040	1.95651	color=red
Root559	1041	1041	-0.35019	color=grey
Root559	1042	1042	-0.36071	color=grey
Root559	1043	1043	1.04309	color=grey
Root559	1044	1044	-3.29087	color=blue
Root559	1045	1045	-0.26164	color=grey
Root559	1046	1046	0.59537	color=grey
Root559	1047	1047	-2.04951	color=grey
Root559	1048	1048	2.77506	color=red
Root559	1049	1049	-1.30135	color=grey
Root559	1050	1050	0.31732	color=grey
Root559	1051	1051	-2.74714	color=blue
Root559	1052	1052	0.51718	color=grey
Root559	1053	1053	0.56029	color=grey
Root559	1054	1054	-0.4312	color=grey
Root559	1055	1055	4.95168	color=red
Root559	1056	1056	-0.42986	color=grey
Root559	1057	1057	2.67717	color=red
Root559	1058	1058	1.49409	color=grey
Root559	1059	1059	-0.53696	color=grey
Root559	1060	1060	-2.40148	color=blue
Root559	1061	1061	0.43384	color=grey
Root559	1062	1062	0.65611	color=grey
Root559	1063	1063	1.1612	color=grey
Root559	1064	1064	-2.3938	color=grey
Root559	1065	1065	0.57035	color=grey
Root559	1066	1066	-0.32977	color=grey
Root559	1067	1067	0.51851	color=grey
Root559	1068	1068	0.51505	color=grey
Root559	1069	1069	-0.32078	color=grey
Root559	1070	1070	-0.51986	color=grey
Root559	1071	1071	2.32233	color=red
Root559	1072	1072	0.49781	color=grey
Root559	1073	1073	3.41804	color=red
Root559	1074	1074	-0.40402	color=grey
Root559	1075	1075	-0.54565	color=grey
Root559	1076	1076	2.37452	color=red
Root559	1077	1077	0.64316	color=grey
Root559	1078	1078	-0.77516	color=grey
Root559	1079	1079	0.34058	color=grey
Root559	1080	1080	-1.36922	color=grey
Root559	1081	1081	1.07243	color=grey
Root559	1082	1082	-0.30054	color=grey
Root559	1083	1083	-1.82016	color=grey
Root559	1084	1084	-0.36103	color=grey
Root559	1085	1085	1.00299	color=grey
Root559	1086	1086	-1.02201	color=grey
Root559	1087	1087	-0.38763	color=grey
Root559	1088	1088	0.47342	color=grey
Root559	1089	1089	1.4319	color=grey
Root559	1090	1090	2.94444	color=red
Root559	1091	1091	0.3455	color=grey
Root559	1092	1092	1.45396	color=grey
Root559	1093	1093	-0.60378	color=grey
Root559	1094	1094	-0.35387	color=grey
Root559	1095	1095	-2.46964	color=grey
Root559	1096	1096	-0.26521	color=grey
Root559	1097	1097	5.22553	color=red
Root559	1098	1098	5.46441	color=red
Root559	1099	1099	0.39647	color=grey
Root559	1100	1100	1.2035	color=grey
Root559	1101	1101	-0.48028	color=grey
Root559	1102	1102	-0.26266	color=grey
Root559	1103	1103	-0.69951	color=grey
Root559	1104	1104	-0.5782	color=grey
Root559	1105	1105	11.23875	color=red
Root559	1106	1106	0.69431	color=grey
Root559	1107	1107	-1.53227	color=grey
Root559	1108	1108	0.38447	color=grey
Root559	1109	1109	-0.34582	color=grey
Root559	1110	1110	-0.49932	color=grey
Root559	1111	1111	0.65431	color=grey
Root559	1112	1112	0.30285	color=grey
Root559	1113	1113	5.01669	color=red
Root559	1114	1114	2.12656	color=red
Root559	1115	1115	-2.53631	color=blue
Root559	1116	1116	0.45085	color=grey
Root559	1117	1117	0.67284	color=grey
Root559	1118	1118	-5.39642	color=blue
Root559	1119	1119	-1.57885	color=grey
Root559	1120	1120	-0.25458	color=grey
Root559	1121	1121	0.364	color=grey
Root559	1122	1122	-1.62601	color=grey
Root559	1123	1123	1.29375	color=grey
Root559	1124	1124	0.44531	color=grey
Root559	1125	1125	2.07777	color=red
Root559	1126	1126	0.49453	color=grey
Root559	1127	1127	-1.8175	color=grey
Root559	1128	1128	-0.84961	color=grey
Root559	1129	1129	0.67063	color=grey
Root559	1130	1130	-0.4558	color=grey
Root559	1131	1131	0.34385	color=grey
Root559	1132	1132	1.02824	color=grey
Root559	1133	1133	-0.51992	color=grey
Root559	1134	1134	-1.16366	color=grey
Root559	1135	1135	-2.79075	color=blue
Root559	1136	1136	-3.25048	color=blue
Root559	1137	1137	-0.40359	color=grey
Root559	1138	1138	0.55903	color=grey
Root559	1139	1139	0.79531	color=grey
Root559	1140	1140	-0.2832	color=grey
Root559	1141	1141	-0.63722	color=grey
Root559	1142	1142	-0.69637	color=grey
Root559	1143	1143	-0.37854	color=grey
Root559	1144	1144	1.2782	color=grey
Root559	1145	1145	-1.40786	color=grey
Root559	1146	1146	-6.37823	color=blue
Root559	1147	1147	0.27459	color=grey
Root559	1148	1148	0.6502	color=grey
Root559	1149	1149	-0.54239	color=grey
Root559	1150	1150	-1.57602	color=grey
Root559	1151	1151	0.35925	color=grey
Root559	1152	1152	0.4468	color=grey
Root559	1153	1153	0.39181	color=grey
Root559	1154	1154	0.61395	color=grey
Root559	1155	1155	0.30816	color=grey
Root559	1156	1156	-0.92597	color=blue
Root559	1157	1157	0.57106	color=grey
Root559	1158	1158	-1.38646	color=grey
Root559	1159	1159	-1.10573	color=grey
Root559	1160	1160	0.7652	color=grey
Root559	1161	1161	-0.78945	color=grey
Root559	1162	1162	0.53006	color=grey
Root559	1163	1163	-1.04386	color=grey
Root559	1164	1164	-5.08979	color=blue
Root559	1165	1165	-1.76466	color=blue
Root559	1166	1166	-1.72481	color=grey
Root559	1167	1167	1.27738	color=grey
Root559	1168	1168	-1.49497	color=grey
Root559	1169	1169	1.06412	color=grey
Root559	1170	1170	-0.38498	color=grey
Root559	1171	1171	0.8178	color=grey
Root559	1172	1172	0.44151	color=grey
Root559	1173	1173	0.985	color=grey
Root559	1174	1174	-4.92277	color=blue
Root559	1175	1175	0.63181	color=grey
Root559	1176	1176	0.45417	color=grey
Root559	1177	1177	-2.50396	color=grey
Root559	1178	1178	1.15733	color=grey
Root559	1179	1179	-0.59308	color=grey
Root559	1180	1180	0.66618	color=grey
Root559	1181	1181	5.22033	color=red
Root559	1182	1182	0.95757	color=grey
Root559	1183	1183	-0.26147	color=grey
Root559	1184	1184	1.32465	color=grey
Root559	1185	1185	0.35926	color=grey
Root559	1186	1186	-0.61807	color=grey
Root559	1187	1187	0.26665	color=grey
Root559	1188	1188	0.98051	color=grey
Root559	1189	1189	0.8933	color=grey
Root559	1190	1190	-0.8697	color=grey
Root559	1191	1191	2.48473	color=grey
Root559	1192	1192	-0.61043	color=grey
Root559	1193	1193	-0.30723	color=grey
Root559	1194	1194	-0.59758	color=grey
Root559	1195	1195	-0.92898	color=grey
Root559	1196	1196	1.8312	color=grey
Root559	1197	1197	-1.56279	color=grey
Root559	1198	1198	0.31976	color=grey
Root559	1199	1199	-0.92287	color=blue
Root559	1200	1200	-0.44523	color=grey
Root559	1201	1201	0.49353	color=grey
Root559	1202	1202	0.68889	color=grey
Root559	1203	1203	1.13852	color=grey
Root559	1204	1204	-0.318	color=grey
Root559	1205	1205	0.48178	color=grey
Root559	1206	1206	0.45308	color=grey
Root559	1207	1207	-0.9048	color=grey
Root559	1208	1208	-0.32016	color=grey
Root559	1209	1209	-0.6064	color=grey
Root559	1210	1210	0.75949	color=grey
Root559	1211	1211	-0.57399	color=grey
Root559	1212	1212	-1.97434	color=grey
Root559	1213	1213	2.27548	color=red
Root559	1214	1214	1.26871	color=grey
Root559	1215	1215	1.11979	color=grey
Root559	1216	1216	0.83055	color=grey
Root559	1217	1217	-0.38231	color=grey
Root559	1218	1218	1.52244	color=grey
Root559	1219	1219	0.42914	color=grey
Root559	1220	1220	0.48846	color=grey
Root559	1221	1221	-0.33691	color=grey
Root559	1222	1222	1.24919	color=grey
Root559	1223	1223	2.93365	color=red
Root559	1224	1224	-0.65412	color=grey
Root559	1225	1225	0.87129	color=grey
Root559	1226	1226	0.46757	color=grey
Root559	1227	1227	-0.39819	color=grey
Root559	1228	1228	-0.29544	color=grey
Root559	1229	1229	0.92004	color=grey
Root559	1230	1230	0.4076	color=grey
Root559	1231	1231	0.3929	color=grey
Root559	1232	1232	0.33287	color=grey
Root559	1233	1233	0.95031	color=grey
Root559	1234	1234	-0.43826	color=grey
Root559	1235	1235	5.06475	color=red
Root559	1236	1236	1.0412	color=grey
Root559	1237	1237	0.5409	color=grey
Root559	1238	1238	1.25359	color=grey
Root559	1239	1239	0.48122	color=grey
Root559	1240	1240	0.83767	color=grey
Root559	1241	1241	0.38022	color=grey
Root559	1242	1242	-0.45875	color=grey
Root559	1243	1243	2.86927	color=red
Root559	1244	1244	0.42653	color=grey
Root559	1245	1245	-0.43611	color=grey
Root559	1246	1246	1.70498	color=grey
Root559	1247	1247	1.99104	color=grey
Root559	1248	1248	1.14796	color=grey
Root559	1249	1249	1.5276	color=grey
Root559	1250	1250	1.87758	color=red
Root559	1251	1251	0.31026	color=grey
Root559	1252	1252	6.86266	color=red
Root559	1253	1253	0.40629	color=grey
Root559	1254	1254	0.97813	color=grey
Root559	1255	1255	0.59275	color=grey
Root559	1256	1256	3.67679	color=red
Root559	1257	1257	0.59117	color=grey
Root559	1258	1258	0.3453	color=grey
Root559	1259	1259	0.7878	color=grey
Root559	1260	1260	-0.41943	color=grey
Root559	1261	1261	2.15129	color=grey
Root559	1262	1262	1.21407	color=grey
Root559	1263	1263	-0.29756	color=grey
Root559	1264	1264	0.44381	color=grey
Root559	1265	1265	-0.40054	color=grey
Root559	1266	1266	0.28633	color=grey
Root559	1267	1267	-0.33533	color=grey
Root559	1268	1268	1.43806	color=grey
Root559	1269	1269	-0.40983	color=grey
Root559	1270	1270	0.27342	color=grey
Root559	1271	1271	-0.39107	color=grey
Root559	1272	1272	1.82897	color=red
Root559	1273	1273	-0.36546	color=grey
Root559	1274	1274	2.05814	color=grey
Root559	1275	1275	0.8064	color=grey
Root559	1276	1276	2.49645	color=red
Root559	1277	1277	-0.27491	color=grey
Root559	1278	1278	-0.28163	color=grey
Root559	1279	1279	-0.74123	color=grey
Root559	1280	1280	2.29309	color=red
Root559	1281	1281	1.2571	color=grey
Root559	1282	1282	3.97981	color=red
Root559	1283	1283	-4.92263	color=blue
Root559	1284	1284	-4.05362	color=blue
Root559	1285	1285	-0.3727	color=grey
Root559	1286	1286	-0.60624	color=grey
Root559	1287	1287	0.46107	color=grey
Root559	1288	1288	1.38144	color=grey
Root559	1289	1289	0.80399	color=grey
Root559	1290	1290	-0.6045	color=grey
Root559	1291	1291	-0.40911	color=grey
Root559	1292	1292	0.687	color=grey
Root559	1293	1293	-2.12478	color=blue
Root559	1294	1294	3.03722	color=red
Root559	1295	1295	0.67411	color=grey
Root559	1296	1296	-0.31111	color=grey
Root559	1297	1297	0.25825	color=grey
Root559	1298	1298	-0.45374	color=grey
Root559	1299	1299	-0.35424	color=grey
Root559	1300	1300	-0.2719	color=grey
Root559	1301	1301	0.92191	color=grey
Root559	1302	1302	0.27371	color=grey
Root559	1303	1303	2.94544	color=red
Root559	1304	1304	0.83831	color=grey
Root559	1305	1305	-2.91953	color=blue
Root559	1306	1306	0.97176	color=grey
Root559	1307	1307	-0.28425	color=grey
Root559	1308	1308	0.41658	color=grey
Root559	1309	1309	0.70521	color=grey
Root559	1310	1310	0.66843	color=grey
Root559	1311	1311	-3.13332	color=blue
Root559	1312	1312	0.36215	color=grey
Root559	1313	1313	0.83612	color=grey
Root559	1314	1314	0.35363	color=grey
Root559	1315	1315	0.2663	color=grey
Root559	1316	1316	0.68192	color=grey
Root559	1317	1317	-0.41449	color=grey
Root559	1318	1318	-0.62115	color=grey
Root559	1319	1319	-0.96856	color=grey
Root559	1320	1320	1.05903	color=grey
Root559	1321	1321	-1.52331	color=grey
Root559	1322	1322	0.50553	color=grey
Root559	1323	1323	0.75832	color=grey
Root559	1324	1324	0.43739	color=grey
Root559	1325	1325	0.66969	color=grey
Root559	1326	1326	5.13153	color=grey
Root559	1327	1327	-0.36463	color=grey
Root559	1328	1328	-0.91934	color=grey
Root559	1329	1329	2.48832	color=red
Root559	1330	1330	-0.40837	color=grey
Root559	1331	1331	-0.26677	color=grey
Root559	1332	1332	-2.49372	color=blue
Root559	1333	1333	1.40169	color=grey
Root559	1334	1334	0.98778	color=grey
Root559	1335	1335	-0.99715	color=grey
Root559	1336	1336	-0.34753	color=grey
Root559	1337	1337	0.60834	color=grey
Root559	1338	1338	7.52966	color=red
Root559	1339	1339	-0.334	color=grey
Root559	1340	1340	-0.30876	color=grey
Root559	1341	1341	0.33049	color=grey
Root559	1342	1342	0.80377	color=grey
Root559	1343	1343	-0.30808	color=grey
Root559	1344	1344	-0.30391	color=grey
Root559	1345	1345	9.63577	color=red
Root559	1346	1346	0.32775	color=grey
Root559	1347	1347	0.6677	color=grey
Root559	1348	1348	1.47676	color=grey
Root559	1349	1349	-0.48706	color=grey
Root559	1350	1350	-3.30444	color=blue
Root559	1351	1351	0.30652	color=grey
Root559	1352	1352	0.65233	color=grey
Root559	1353	1353	1.48276	color=grey
Root559	1354	1354	-0.37681	color=grey
Root559	1355	1355	2.36729	color=red
Root559	1356	1356	1.6625	color=grey
Root559	1357	1357	0.52589	color=grey
Root559	1358	1358	0.40512	color=grey
Root559	1359	1359	0.59583	color=grey
Root559	1360	1360	0.5887	color=grey
Root559	1361	1361	-0.53977	color=grey
Root559	1362	1362	-2.81748	color=blue
Root559	1363	1363	-0.47535	color=grey
Root559	1364	1364	-5.52051	color=blue
Root559	1365	1365	-0.61912	color=grey
Root559	1366	1366	0.98935	color=grey
Root559	1367	1367	1.20689	color=grey
Root559	1368	1368	-0.28147	color=grey
Root559	1369	1369	1.36994	color=grey
Root559	1370	1370	0.33757	color=grey
Root559	1371	1371	-0.46477	color=grey
Root559	1372	1372	-0.41039	color=grey
Root559	1373	1373	-0.26775	color=grey
Root559	1374	1374	1.65171	color=grey
Root559	1375	1375	-0.31609	color=grey
Root559	1376	1376	1.26051	color=grey
Root559	1377	1377	-2.37817	color=blue
Root559	1378	1378	-0.60938	color=grey
Root559	1379	1379	0.45496	color=grey
Root559	1380	1380	-0.40055	color=grey
Root559	1381	1381	0.86375	color=grey
Root559	1382	1382	0.66724	color=grey
Root559	1383	1383	1.37892	color=grey
Root559	1384	1384	-0.3917	color=grey
Root559	1385	1385	0.95622	color=grey
Root559	1386	1386	0.59626	color=grey
Root559	1387	1387	-0.26652	color=grey
Root559	1388	1388	0.51239	color=grey
Root559	1389	1389	5.23082	color=red
Root559	1390	1390	-0.70118	color=grey
Root559	1391	1391	0.79488	color=grey
Root559	1392	1392	0.32307	color=grey
Root559	1393	1393	2.83462	color=red
Root559	1394	1394	4.56741	color=red
Root559	1395	1395	4.70454	color=red
Root559	1396	1396	-2.91168	color=blue
Root559	1397	1397	-2.52921	color=blue
Root559	1398	1398	0.31556	color=grey
Root559	1399	1399	-0.77265	color=grey
Root559	1400	1400	-1.70304	color=grey
Root559	1401	1401	-1.09054	color=grey
Root559	1402	1402	-0.38778	color=grey
Root559	1403	1403	0.39088	color=grey
Root559	1404	1404	-2.39403	color=blue
Root559	1405	1405	-0.36092	color=grey
Root559	1406	1406	-3.81092	color=blue
Root559	1407	1407	-1.21121	color=grey
Root559	1408	1408	0.93002	color=grey
Root559	1409	1409	0.42246	color=grey
Root559	1410	1410	0.30225	color=grey
Root559	1411	1411	-0.34055	color=grey
Root559	1412	1412	-0.57536	color=grey
Root559	1413	1413	-1.35695	color=grey
Root559	1414	1414	-2.53758	color=blue
Root559	1415	1415	0.93393	color=grey
Root559	1416	1416	0.96233	color=grey
Root559	1417	1417	-1.13493	color=grey
Root559	1418	1418	0.86637	color=grey
Root559	1419	1419	0.50466	color=grey
Root559	1420	1420	0.87316	color=grey
Root559	1421	1421	1.71901	color=grey
Root559	1422	1422	-1.1971	color=grey
Root559	1423	1423	4.19669	color=red
Root559	1424	1424	0.70652	color=grey
Root559	1425	1425	0.64579	color=grey
Root559	1426	1426	-1.21761	color=grey
Root559	1427	1427	0.9404	color=grey
Root559	1428	1428	-0.48454	color=grey
Root559	1429	1429	-0.91907	color=blue
Root559	1430	1430	-0.42445	color=grey
Root559	1431	1431	-0.7883	color=grey
Root559	1432	1432	-8.0554	color=blue
Root559	1433	1433	-0.41916	color=grey
Root559	1434	1434	-0.34162	color=grey
Root559	1435	1435	-0.68802	color=grey
Root559	1436	1436	-0.27086	color=grey
Root559	1437	1437	1.24148	color=grey
Root559	1438	1438	-0.41343	color=grey
Root559	1439	1439	0.30611	color=grey
Root559	1440	1440	-1.7666	color=grey
Root559	1441	1441	-0.25563	color=grey
Root559	1442	1442	1.61605	color=grey
Root559	1443	1443	-0.605	color=grey
Root559	1444	1444	-0.42459	color=grey
Root559	1445	1445	-0.39638	color=grey
Root559	1446	1446	0.4926	color=grey
Root559	1447	1447	-1.03013	color=grey
Root559	1448	1448	0.83008	color=grey
Root559	1449	1449	0.46453	color=grey
Root559	1450	1450	0.26288	color=grey
Root559	1451	1451	-5.0803	color=blue
Root559	1452	1452	-10.27808	color=blue
Root559	1453	1453	-0.27005	color=grey
Root559	1454	1454	-0.78371	color=grey
Root559	1455	1455	1.1968	color=grey
Root559	1456	1456	-2.42145	color=grey
Root559	1457	1457	-0.33513	color=grey
Root559	1458	1458	-0.91732	color=grey
Root559	1459	1459	1.34808	color=grey
Root559	1460	1460	-1.23325	color=grey
Root559	1461	1461	0.36431	color=grey
Root559	1462	1462	1.70845	color=grey
Root559	1463	1463	-0.26036	color=grey
Root559	1464	1464	-4.78199	color=blue
Root559	1465	1465	0.58053	color=grey
Root559	1466	1466	-0.52823	color=grey
Root559	1467	1467	-0.44389	color=grey
Root559	1468	1468	0.50135	color=grey
Root559	1469	1469	-0.61388	color=grey
Root559	1470	1470	0.69341	color=grey
Root559	1471	1471	-0.72105	color=grey
Root559	1472	1472	1.4664	color=grey
Root559	1473	1473	0.61507	color=grey
Root559	1474	1474	2.09378	color=red
Root559	1475	1475	-0.25562	color=grey
Root559	1476	1476	-0.87432	color=grey
Root559	1477	1477	0.68551	color=grey
Root559	1478	1478	0.6285	color=grey
Root559	1479	1479	-1.33541	color=grey
Root559	1480	1480	-1.9418	color=blue
Root559	1481	1481	0.82409	color=grey
Root559	1482	1482	2.44692	color=red
Root559	1483	1483	-0.50914	color=grey
Root559	1484	1484	-0.38705	color=grey
Root559	1485	1485	8.21516	color=red
Root559	1486	1486	0.95919	color=grey
Root559	1487	1487	1.41457	color=grey
Root559	1488	1488	1.0502	color=grey
Root559	1489	1489	-0.42013	color=grey
Root559	1490	1490	-0.49613	color=grey
Root559	1491	1491	-0.28716	color=grey
Root559	1492	1492	-0.56148	color=grey
Root559	1493	1493	0.60487	color=grey
Root559	1494	1494	-1.99586	color=grey
Root559	1495	1495	0.44748	color=grey
Root559	1496	1496	-0.41234	color=grey
Root559	1497	1497	-1.14758	color=grey
Root559	1498	1498	0.45564	color=grey
Root559	1499	1499	0.39804	color=grey
Root559	1500	1500	-1.19506	color=grey
Root559	1501	1501	1.89123	color=grey
Root559	1502	1502	0.47848	color=grey
Root559	1503	1503	-1.31791	color=grey
Root559	1504	1504	-0.63402	color=grey
Root559	1505	1505	-0.36773	color=grey
Root559	1506	1506	-0.46386	color=grey
Root559	1507	1507	-0.6096	color=grey
Root559	1508	1508	-0.32124	color=grey
Root559	1509	1509	-0.46185	color=grey
Root559	1510	1510	0.38847	color=grey
Root559	1511	1511	0.65421	color=grey
Root559	1512	1512	0.74615	color=grey
Root559	1513	1513	-0.38109	color=grey
Root559	1514	1514	0.65483	color=grey
Root559	1515	1515	0.82173	color=grey
Root559	1516	1516	-0.59614	color=grey
Root559	1517	1517	-2.33175	color=blue
Root559	1518	1518	-2.17678	color=grey
Root559	1519	1519	-0.36417	color=grey
Root559	1520	1520	-0.3412	color=grey
Root559	1521	1521	1.40231	color=grey
Root559	1522	1522	0.63371	color=grey
Root559	1523	1523	3.09124	color=red
Root559	1524	1524	0.30628	color=grey
Root559	1525	1525	-0.29941	color=grey
Root559	1526	1526	1.74246	color=grey
Root559	1527	1527	0.26583	color=grey
Root559	1528	1528	-0.39273	color=grey
Root559	1529	1529	0.31612	color=grey
Root559	1530	1530	4.13749	color=red
Root559	1531	1531	-0.28735	color=grey
Root559	1532	1532	-4.97822	color=blue
Root559	1533	1533	1.72124	color=red
Root559	1534	1534	2.78869	color=red
Root559	1535	1535	3.77575	color=red
Root559	1536	1536	-0.84798	color=grey
Root559	1537	1537	0.8654	color=grey
Root559	1538	1538	1.84036	color=red
Root559	1539	1539	0.68737	color=grey
Root559	1540	1540	-0.67391	color=grey
Root559	1541	1541	0.38663	color=grey
Root559	1542	1542	1.13409	color=grey
Root559	1543	1543	0.59146	color=grey
Root559	1544	1544	0.83907	color=grey
Root559	1545	1545	0.71906	color=grey
Root559	1546	1546	0.50225	color=grey
Root559	1547	1547	-11.66621	color=blue
Root559	1548	1548	0.43368	color=grey
Root559	1549	1549	0.7601	color=grey
Root559	1550	1550	1.54768	color=grey
Root559	1551	1551	-0.60521	color=grey
Root559	1552	1552	0.47829	color=grey
Root559	1553	1553	0.60313	color=grey
Root559	1554	1554	0.29936	color=grey
Root559	1555	1555	2.49624	color=red
Root559	1556	1556	1.01423	color=grey
Root559	1557	1557	-4.5605	color=blue
Root559	1558	1558	-1.0246	color=grey
Root559	1559	1559	-0.27875	color=grey
Root559	1560	1560	-0.65106	color=grey
Root559	1561	1561	0.64137	color=grey
Root559	1562	1562	-0.26774	color=grey
Root559	1563	1563	-0.28217	color=grey
Root559	1564	1564	0.81393	color=grey
Root559	1565	1565	0.94045	color=grey
Root559	1566	1566	-0.27269	color=grey
Root559	1567	1567	0.83834	color=grey
Root559	1568	1568	0.29667	color=grey
Root559	1569	1569	0.73813	color=grey
Root559	1570	1570	1.38307	color=grey
Root559	1571	1571	-0.46563	color=grey
Root559	1572	1572	0.66676	color=grey
Root559	1573	1573	-0.86087	color=grey
Root559	1574	1574	-1.06222	color=grey
Root559	1575	1575	-0.31646	color=grey
Root559	1576	1576	0.27413	color=grey
Root559	1577	1577	0.68269	color=grey
Root559	1578	1578	0.50142	color=grey
Root559	1579	1579	1.44113	color=grey
Root559	1580	1580	0.51294	color=grey
Root559	1581	1581	-0.43171	color=grey
Root559	1582	1582	-1.1045	color=grey
Root559	1583	1583	4.69549	color=red
Root559	1584	1584	0.35281	color=grey
Root559	1585	1585	0.5798	color=grey
Root559	1586	1586	1.24232	color=grey
Root559	1587	1587	0.49641	color=grey
Root559	1588	1588	-0.35868	color=grey
Root559	1589	1589	0.78911	color=grey
Root559	1590	1590	0.27274	color=grey
Root559	1591	1591	-1.48143	color=grey
Root559	1592	1592	-2.64866	color=blue
Root559	1593	1593	0.63298	color=grey
Root559	1594	1594	-0.294	color=grey
Root559	1595	1595	0.71548	color=grey
Root559	1596	1596	-3.74977	color=blue
Root559	1597	1597	-1.04772	color=grey
Root559	1598	1598	0.40151	color=grey
Root559	1599	1599	2.64731	color=red
Root559	1600	1600	-0.43247	color=grey
Root559	1601	1601	0.40018	color=grey
Root559	1602	1602	1.30996	color=grey
Root559	1603	1603	1.81863	color=grey
Root559	1604	1604	0.34175	color=grey
Root559	1605	1605	0.28209	color=grey
Root559	1606	1606	-0.82871	color=grey
Root559	1607	1607	-0.44188	color=grey
Root559	1608	1608	0.49858	color=grey
Root559	1609	1609	-0.2685	color=grey
Root559	1610	1610	0.94358	color=grey
Root559	1611	1611	-0.93754	color=grey
Root559	1612	1612	0.29751	color=grey
Root559	1613	1613	0.69865	color=grey
Root559	1614	1614	0.38322	color=grey
Root559	1615	1615	0.61984	color=grey
Root559	1616	1616	0.27781	color=grey
Root559	1617	1617	-1.38677	color=grey
Root559	1618	1618	-0.39462	color=grey
Root559	1619	1619	-0.30198	color=grey
Root559	1620	1620	-1.27528	color=grey
Root559	1621	1621	-1.55242	color=grey
Root559	1622	1622	-3.48465	color=blue
Root559	1623	1623	0.49305	color=grey
Root559	1624	1624	0.47212	color=grey
Root559	1625	1625	0.51456	color=grey
Root559	1626	1626	1.59603	color=grey
Root559	1627	1627	0.49787	color=grey
Root559	1628	1628	-0.51796	color=grey
Root559	1629	1629	-0.40798	color=grey
Root559	1630	1630	-1.34678	color=grey
Root559	1631	1631	0.74493	color=grey
Root559	1632	1632	1.52846	color=grey
Root559	1633	1633	-0.60098	color=grey
Root559	1634	1634	0.73868	color=grey
Root559	1635	1635	-0.32878	color=grey
Root559	1636	1636	-1.61336	color=grey
Root559	1637	1637	2.63691	color=red
Root559	1638	1638	1.35082	color=grey
Root559	1639	1639	-3.48376	color=blue
Root559	1640	1640	0.52638	color=grey
Root559	1641	1641	-0.40096	color=grey
Root559	1642	1642	-5.39662	color=blue
Root559	1643	1643	-0.38458	color=grey
Root559	1644	1644	0.80905	color=grey
Root559	1645	1645	0.52164	color=grey
Root559	1646	1646	-0.31023	color=grey
Root559	1647	1647	-0.96041	color=grey
Root559	1648	1648	2.04844	color=red
Root559	1649	1649	0.93988	color=grey
Root559	1650	1650	-0.36485	color=grey
Root559	1651	1651	-0.71132	color=grey
Root559	1652	1652	0.26024	color=grey
Root559	1653	1653	-5.23279	color=blue
Root559	1654	1654	-4.79665	color=blue
Root559	1655	1655	0.31925	color=grey
Root559	1656	1656	0.52281	color=grey
Root559	1657	1657	0.42761	color=grey
Root559	1658	1658	-0.70939	color=grey
Root559	1659	1659	0.62091	color=grey
Root559	1660	1660	-0.41379	color=grey
Root559	1661	1661	1.29552	color=grey
Root559	1662	1662	-0.4237	color=grey
Root559	1663	1663	-1.29811	color=grey
Root559	1664	1664	-0.68343	color=grey
Root559	1665	1665	-1.41092	color=grey
Root559	1666	1666	1.8128	color=red
Root559	1667	1667	-0.36312	color=grey
Root559	1668	1668	-1.05529	color=grey
Root559	1669	1669	-0.52544	color=grey
Root559	1670	1670	3.7764	color=red
Root559	1671	1671	1.3892	color=grey
Root559	1672	1672	1.41781	color=grey
Root559	1673	1673	-0.64331	color=grey
Root559	1674	1674	-0.30912	color=grey
Root559	1675	1675	5.6415	color=grey
Root559	1676	1676	1.14993	color=grey
Root559	1677	1677	-0.65504	color=grey
Root559	1678	1678	-0.33122	color=grey
Root559	1679	1679	0.27292	color=grey
Root559	1680	1680	0.51904	color=grey
Root559	1681	1681	4.43213	color=red
Root559	1682	1682	0.91898	color=grey
Root559	1683	1683	1.82355	color=grey
Root559	1684	1684	1.14145	color=grey
Root559	1685	1685	-0.40611	color=grey
Root559	1686	1686	2.0528	color=red
Root559	1687	1687	-1.80249	color=grey
Root559	1688	1688	-0.6171	color=grey
Root559	1689	1689	0.83582	color=grey
Root559	1690	1690	-5.09459	color=blue
Root559	1691	1691	0.82566	color=grey
Root559	1692	1692	0.625	color=grey
Root559	1693	1693	-0.42266	color=grey
Root559	1694	1694	1.88415	color=red
Root559	1695	1695	-0.28809	color=grey
Root559	1696	1696	-0.7726	color=grey
Root559	1697	1697	-0.50411	color=grey
Root559	1698	1698	-1.20179	color=grey
Root559	1699	1699	-0.294	color=grey
Root559	1700	1700	-0.29346	color=grey
Root559	1701	1701	-0.3344	color=grey
Root559	1702	1702	-1.51892	color=grey
Root559	1703	1703	0.64322	color=grey
Root559	1704	1704	-0.72427	color=grey
Root559	1705	1705	-0.74164	color=grey
Root559	1706	1706	-0.4402	color=grey
Root559	1707	1707	-1.70301	color=grey
Root559	1708	1708	0.50669	color=grey
Root559	1709	1709	-0.61073	color=grey
Root559	1710	1710	-0.52055	color=grey
Root559	1711	1711	0.37935	color=grey
Root559	1712	1712	-0.26811	color=grey
Root559	1713	1713	-0.29285	color=grey
Root559	1714	1714	0.5087	color=grey
Root559	1715	1715	-0.83383	color=grey
Root559	1716	1716	-0.27095	color=grey
Root559	1717	1717	0.32648	color=grey
Root559	1718	1718	-0.43319	color=grey
Root559	1719	1719	0.45723	color=grey
Root559	1720	1720	-0.69987	color=blue
Root559	1721	1721	0.82202	color=grey
Root559	1722	1722	-0.47201	color=grey
Root559	1723	1723	0.56833	color=grey
Root559	1724	1724	-0.49758	color=grey
Root559	1725	1725	-0.85947	color=blue
Root559	1726	1726	0.52849	color=grey
Root559	1727	1727	0.49129	color=grey
Root559	1728	1728	-1.08157	color=grey
Root559	1729	1729	-0.32489	color=grey
Root559	1730	1730	-0.41167	color=grey
Root559	1731	1731	-0.80608	color=grey
Root559	1732	1732	-0.80242	color=grey
Root559	1733	1733	-0.91777	color=grey
Root559	1734	1734	3.13921	color=red
Root559	1735	1735	0.94663	color=grey
Root559	1736	1736	-2.99771	color=blue
Root559	1737	1737	0.34261	color=grey
Root559	1738	1738	-4.11157	color=blue
Root559	1739	1739	-0.39107	color=grey
Root559	1740	1740	0.76704	color=grey
Root559	1741	1741	-0.37125	color=grey
Root559	1742	1742	0.56776	color=grey
Root559	1743	1743	-0.79477	color=grey
Root559	1744	1744	2.27089	color=red
Root559	1745	1745	0.88894	color=grey
Root559	1746	1746	-0.31816	color=grey
Root559	1747	1747	-0.87191	color=blue
Root559	1748	1748	-0.57494	color=grey
Root559	1749	1749	-0.31135	color=grey
Root559	1750	1750	0.65779	color=grey
Root559	1751	1751	-5.40497	color=blue
Root559	1752	1752	3.78812	color=red
Root559	1753	1753	-0.31958	color=grey
Root559	1754	1754	-0.37272	color=grey
Root559	1755	1755	0.42046	color=grey
Root559	1756	1756	0.7494	color=grey
Root559	1757	1757	-1.01015	color=blue
Root559	1758	1758	-1.40777	color=grey
Root559	1759	1759	-0.30477	color=grey
Root559	1760	1760	-0.42764	color=grey
Root559	1761	1761	0.26504	color=grey
Root559	1762	1762	-1.26686	color=grey
Root559	1763	1763	0.48483	color=grey
Root559	1764	1764	-0.39005	color=grey
Root559	1765	1765	-0.32725	color=grey
Root559	1766	1766	1.24722	color=grey
Root559	1767	1767	4.99355	color=red
Root559	1768	1768	-2.36851	color=blue
Root559	1769	1769	-0.40192	color=grey
Root559	1770	1770	-0.32561	color=grey
Root559	1771	1771	0.29229	color=grey
Root559	1772	1772	1.15403	color=grey
Root559	1773	1773	-2.03976	color=grey
Root559	1774	1774	0.68661	color=grey
Root559	1775	1775	-1.89787	color=blue
Root559	1776	1776	-0.85242	color=grey
Root559	1777	1777	-5.48524	color=blue
Root559	1778	1778	8.94307	color=red
Root559	1779	1779	-0.72048	color=grey
Root559	1780	1780	-0.44194	color=grey
Root559	1781	1781	-2.36396	color=blue
Root559	1782	1782	-2.31999	color=grey
Root559	1783	1783	0.30475	color=grey
Root559	1784	1784	0.27629	color=grey
Root559	1785	1785	-0.81962	color=grey
Root559	1786	1786	-1.03399	color=grey
Root559	1787	1787	0.77338	color=grey
Root559	1788	1788	0.68473	color=grey
Root559	1789	1789	-0.44059	color=grey
Root559	1790	1790	1.79872	color=grey
Root559	1791	1791	0.72489	color=grey
Root559	1792	1792	-0.53823	color=grey
Root559	1793	1793	-4.45546	color=blue
Root559	1794	1794	0.69302	color=grey
Root559	1795	1795	-0.46498	color=grey
Root559	1796	1796	-1.03825	color=grey
Root559	1797	1797	-0.30141	color=grey
Root559	1798	1798	0.78596	color=grey
Root559	1799	1799	-2.01994	color=grey
Root559	1800	1800	0.41318	color=grey
Root559	1801	1801	-0.3897	color=grey
Root559	1802	1802	-1.81302	color=grey
Root559	1803	1803	-2.81085	color=blue
Root559	1804	1804	1.35649	color=grey
Root559	1805	1805	-1.16796	color=grey
Root559	1806	1806	-0.58471	color=grey
Root559	1807	1807	0.49496	color=grey
Root559	1808	1808	0.4413	color=grey
Root559	1809	1809	-3.97556	color=blue
Root559	1810	1810	-2.99306	color=blue
Root559	1811	1811	2.49785	color=red
Root559	1812	1812	1.08389	color=grey
Root559	1813	1813	-0.40248	color=grey
Root559	1814	1814	-1.25297	color=grey
Root559	1815	1815	-0.41844	color=grey
Root559	1816	1816	-2.61563	color=blue
Root559	1817	1817	-2.28985	color=blue
Root559	1818	1818	-0.50492	color=grey
Root559	1819	1819	-0.43486	color=grey
Root559	1820	1820	-0.87763	color=grey
Root559	1821	1821	-0.25309	color=grey
Root559	1822	1822	-0.53957	color=grey
Root559	1823	1823	-1.82146	color=grey
Root559	1824	1824	-0.31614	color=grey
Root559	1825	1825	-3.56597	color=blue
Root559	1826	1826	-0.33783	color=grey
Root559	1827	1827	-0.82727	color=grey
Root559	1828	1828	-1.31761	color=blue
Root559	1829	1829	-1.37426	color=grey
Root559	1830	1830	-0.49177	color=grey
Root559	1831	1831	0.98465	color=grey
Root559	1832	1832	-0.3271	color=grey
Root559	1833	1833	-1.49913	color=grey
Root559	1834	1834	-0.86767	color=grey
Root559	1835	1835	0.25242	color=grey
Root559	1836	1836	-0.51487	color=grey
Root559	1837	1837	0.74509	color=grey
Root559	1838	1838	-1.0654	color=grey
Root559	1839	1839	-0.78534	color=grey
Root559	1840	1840	-1.22648	color=grey
Root559	1841	1841	-1.21142	color=grey
Root559	1842	1842	-0.31299	color=grey
Root559	1843	1843	-2.83001	color=blue
Root559	1844	1844	-0.29839	color=grey
Root559	1845	1845	0.25893	color=grey
Root559	1846	1846	-3.22701	color=blue
Root559	1847	1847	-0.76059	color=grey
Root559	1848	1848	1.30017	color=grey
Root559	1849	1849	0.75416	color=grey
Root559	1850	1850	4.01808	color=red
Root559	1851	1851	3.08931	color=red
Root559	1852	1852	0.67575	color=grey
Root559	1853	1853	-0.98904	color=grey
Root559	1854	1854	2.50547	color=red
Root559	1855	1855	0.68295	color=grey
Root559	1856	1856	-0.36216	color=grey
Root559	1857	1857	0.54833	color=grey
Root559	1858	1858	0.39959	color=grey
Root559	1859	1859	0.97113	color=grey
Root559	1860	1860	-0.56264	color=grey
Root559	1861	1861	0.58945	color=grey
Root559	1862	1862	-0.32447	color=grey
Root559	1863	1863	-0.39328	color=grey
Root559	1864	1864	-0.84723	color=grey
Root559	1865	1865	1.01259	color=grey
Root559	1866	1866	1.60116	color=grey
Root559	1867	1867	-0.5455	color=grey
Root559	1868	1868	0.47605	color=grey
Root559	1869	1869	0.2837	color=grey
Root559	1870	1870	-1.01452	color=grey
Root559	1871	1871	-0.37702	color=grey
Root559	1872	1872	10.40341	color=red
Root559	1873	1873	5.20605	color=red
Root559	1874	1874	-0.36352	color=grey
Root559	1875	1875	-0.52591	color=grey
Root559	1876	1876	-0.3435	color=grey
Root559	1877	1877	-0.4387	color=grey
Root559	1878	1878	-1.72308	color=grey
Root559	1879	1879	-1.62808	color=blue
Root559	1880	1880	-1.67278	color=grey
Root559	1881	1881	0.53355	color=grey
Root559	1882	1882	-0.40307	color=grey
Root559	1883	1883	-6.38658	color=blue
Root559	1884	1884	-0.76304	color=grey
Root559	1885	1885	6.10692	color=red
Root559	1886	1886	-0.70666	color=grey
Root559	1887	1887	0.57852	color=grey
Root559	1888	1888	-1.69163	color=grey
Root559	1889	1889	-0.78699	color=grey
Root559	1890	1890	0.56655	color=grey
Root559	1891	1891	-0.4871	color=grey
Root559	1892	1892	7.97635	color=red
Root559	1893	1893	-1.05133	color=grey
Root559	1894	1894	-0.2763	color=grey
Root559	1895	1895	-2.29973	color=grey
Root559	1896	1896	0.48877	color=grey
Root559	1897	1897	-0.32497	color=grey
Root559	1898	1898	0.27123	color=grey
Root559	1899	1899	0.35337	color=grey
Root559	1900	1900	-3.15108	color=blue
Root559	1901	1901	2.30471	color=red
Root559	1902	1902	-1.58885	color=grey
Root559	1903	1903	0.88515	color=grey
Root559	1904	1904	-0.67079	color=grey
Root559	1905	1905	-0.64172	color=grey
Root559	1906	1906	0.36511	color=grey
Root559	1907	1907	-1.29451	color=grey
Root559	1908	1908	-0.81659	color=grey
Root559	1909	1909	-3.54146	color=blue
Root559	1910	1910	-0.39455	color=grey
Root559	1911	1911	-0.42717	color=grey
Root559	1912	1912	-0.27229	color=grey
Root559	1913	1913	0.27604	color=grey
Root559	1914	1914	-0.36669	color=grey
Root559	1915	1915	0.42366	color=grey
Root559	1916	1916	1.00403	color=grey
Root559	1917	1917	-0.58435	color=grey
Root559	1918	1918	2.12152	color=grey
Root559	1919	1919	-0.71642	color=grey
Root559	1920	1920	-0.9491	color=grey
Root559	1921	1921	0.46326	color=grey
Root559	1922	1922	-0.75578	color=grey
Root559	1923	1923	0.38968	color=grey
Root559	1924	1924	-3.783	color=blue
Root559	1925	1925	-0.26757	color=grey
Root559	1926	1926	0.69941	color=grey
Root559	1927	1927	4.69866	color=red
Root559	1928	1928	0.40803	color=grey
Root559	1929	1929	-9.51047	color=blue
Root559	1930	1930	11.21468	color=red
Root559	1931	1931	-5.25475	color=blue
Root559	1932	1932	0.55119	color=grey
Root559	1933	1933	-10.68485	color=blue
Root559	1934	1934	-0.52374	color=grey
Root559	1935	1935	0.4846	color=grey
Root559	1936	1936	0.45299	color=grey
Root559	1937	1937	-0.40614	color=grey
Root559	1938	1938	-0.41587	color=grey
Root559	1939	1939	0.44843	color=grey
Root559	1940	1940	-0.94609	color=grey
Root559	1941	1941	-2.5121	color=blue
Root559	1942	1942	-0.35949	color=grey
Root559	1943	1943	0.73801	color=grey
Root559	1944	1944	-1.15491	color=grey
Root559	1945	1945	-0.2889	color=grey
Root559	1946	1946	0.55582	color=grey
Root559	1947	1947	0.73377	color=grey
Root559	1948	1948	1.48135	color=grey
Root559	1949	1949	3.4366	color=red
Root559	1950	1950	0.68266	color=grey
Root559	1951	1951	-1.0046	color=grey
Root559	1952	1952	-0.25377	color=grey
Root559	1953	1953	-0.33167	color=grey
Root559	1954	1954	-3.84399	color=blue
Root559	1955	1955	-0.31083	color=grey
Root559	1956	1956	-0.71792	color=blue
Root559	1957	1957	-0.93457	color=grey
Root559	1958	1958	-0.54039	color=grey
Root559	1959	1959	1.88181	color=red
Root559	1960	1960	0.73646	color=grey
Root559	1961	1961	0.52873	color=grey
Root559	1962	1962	0.44762	color=grey
Root559	1963	1963	3.69312	color=red
Root559	1964	1964	3.67932	color=red
Root559	1965	1965	-2.78681	color=blue
Root559	1966	1966	4.31503	color=red
Root559	1967	1967	1.41667	color=grey
Root559	1968	1968	1.20746	color=grey
Root559	1969	1969	-0.30498	color=grey
Root559	1970	1970	-1.98532	color=grey
Root559	1971	1971	1.75058	color=grey
Root559	1972	1972	0.65009	color=grey
Root559	1973	1973	0.59049	color=grey
Root559	1974	1974	-0.7787	color=grey
Root559	1975	1975	-2.8619	color=blue
Root559	1976	1976	-0.41125	color=grey
Root559	1977	1977	-0.3782	color=grey
Root559	1978	1978	-0.57706	color=grey
Root559	1979	1979	-0.33694	color=grey
Root559	1980	1980	-0.31566	color=grey
Root559	1981	1981	2.94393	color=red
Root559	1982	1982	-0.30349	color=grey
Root559	1983	1983	-0.68183	color=grey
Root559	1984	1984	2.48332	color=red
Root559	1985	1985	1.47418	color=grey
Root559	1986	1986	1.22269	color=grey
Root559	1987	1987	-1.83093	color=grey
Root559	1988	1988	-0.84283	color=grey
Root559	1989	1989	1.03228	color=grey
Root559	1990	1990	0.97144	color=grey
Root559	1991	1991	-3.68724	color=blue
Root559	1992	1992	0.82203	color=grey
Root559	1993	1993	-0.31355	color=grey
Root559	1994	1994	0.47934	color=grey
Root559	1995	1995	-0.86766	color=grey
Root559	1996	1996	-0.37951	color=grey
Root559	1997	1997	0.3209	color=grey
Root559	1998	1998	-0.99076	color=blue
Root559	1999	1999	0.42745	color=grey
Root559	2000	2000	-4.67364	color=blue
[truncated: 21,242 more rows]
