# Supplementary material for: Genome-resolved metatranscriptomics reveals conserved root colonization determinants in a synthetic microbiota
Source: Nat Commun. 2023 Dec 13;14:8274. doi: 10.1038/s41467-023-43688-z (PMC10719396; doi:10.1038/s41467-023-43688-z)
Supplement: Supplementary file 11 — Source Data [file 41467_2023_43688_MOESM11_ESM.zip › Source Data/Main_figures/figure3/figure_a/Galaxy211-[histograme_roots_20strains_08.txt].bed]

Root559	1	1	0.296938207369814
Root559	2	2	0.296938207369814
Root559	3	3	0.296938207369814
Root559	4	4	0.296938207369814
Root559	5	5	0.296938207369814
Root559	6	6	0.296938207369814
Root559	7	7	0.296938207369814
Root559	8	8	0.296938207369814
Root559	9	9	0.296938207369814
Root559	10	10	0.296938207369814
Root559	11	11	0.296938207369814
Root559	12	12	0.296938207369814
Root559	13	13	0.296938207369814
Root559	14	14	0.296938207369814
Root559	15	15	0.296938207369814
Root559	16	16	0.296938207369814
Root559	17	17	0.296938207369814
Root559	18	18	0.296938207369814
Root559	19	19	0.296938207369814
Root559	20	20	0.296938207369814
Root559	21	21	0.296938207369814
Root559	22	22	0.296938207369814
Root559	23	23	0.296938207369814
Root559	24	24	0.296938207369814
Root559	25	25	0.296938207369814
Root559	26	26	0.296938207369814
Root559	27	27	0.296938207369814
Root559	28	28	0.296938207369814
Root559	29	29	0.296938207369814
Root559	30	30	0.296938207369814
Root559	31	31	0.296938207369814
Root559	32	32	0.296938207369814
Root559	33	33	0.296938207369814
Root559	34	34	0.296938207369814
Root559	35	35	0.296938207369814
Root559	36	36	0.296938207369814
Root559	37	37	0.296938207369814
Root559	38	38	0.296938207369814
Root559	39	39	0.296938207369814
Root559	40	40	0.296938207369814
Root559	41	41	0.296938207369814
Root559	42	42	0.296938207369814
Root559	43	43	0.296938207369814
Root559	44	44	0.296938207369814
Root559	45	45	0.296938207369814
Root559	46	46	0.296938207369814
Root559	47	47	0.296938207369814
Root559	48	48	0.296938207369814
Root559	49	49	0.296938207369814
Root559	50	50	0.296938207369814
Root559	51	51	0.296938207369814
Root559	52	52	0.296938207369814
Root559	53	53	0.296938207369814
Root559	54	54	0.296938207369814
Root559	55	55	0.296938207369814
Root559	56	56	0.296938207369814
Root559	57	57	0.296938207369814
Root559	58	58	0.296938207369814
Root559	59	59	0.296938207369814
Root559	60	60	0.296938207369814
Root559	61	61	0.296938207369814
Root559	62	62	0.296938207369814
Root559	63	63	0.296938207369814
Root559	64	64	0.296938207369814
Root559	65	65	0.296938207369814
Root559	66	66	0.296938207369814
Root559	67	67	0.296938207369814
Root559	68	68	0.296938207369814
Root559	69	69	0.296938207369814
Root559	70	70	0.296938207369814
Root559	71	71	0.296938207369814
Root559	72	72	0.296938207369814
Root559	73	73	0.296938207369814
Root559	74	74	0.296938207369814
Root559	75	75	0.296938207369814
Root559	76	76	0.296938207369814
Root559	77	77	0.296938207369814
Root559	78	78	0.296938207369814
Root559	79	79	0.296938207369814
Root559	80	80	0.296938207369814
Root559	81	81	0.296938207369814
Root559	82	82	0.296938207369814
Root559	83	83	0.296938207369814
Root559	84	84	0.296938207369814
Root559	85	85	0.296938207369814
Root559	86	86	0.296938207369814
Root559	87	87	0.296938207369814
Root559	88	88	0.296938207369814
Root559	89	89	0.296938207369814
Root559	90	90	0.296938207369814
Root559	91	91	0.296938207369814
Root559	92	92	0.296938207369814
Root559	93	93	0.296938207369814
Root559	94	94	0.296938207369814
Root559	95	95	0.296938207369814
Root559	96	96	0.296938207369814
Root559	97	97	0.296938207369814
Root559	98	98	0.296938207369814
Root559	99	99	0.296938207369814
Root559	100	100	0.296938207369814
Root559	101	101	0.296938207369814
Root559	102	102	0.296938207369814
Root559	103	103	0.296938207369814
Root559	104	104	0.296938207369814
Root559	105	105	0.296938207369814
Root559	106	106	0.296938207369814
Root559	107	107	0.296938207369814
Root559	108	108	0.296938207369814
Root559	109	109	0.296938207369814
Root559	110	110	0.296938207369814
Root559	111	111	0.296938207369814
Root559	112	112	0.296938207369814
Root559	113	113	0.296938207369814
Root559	114	114	0.296938207369814
Root559	115	115	0.296938207369814
Root559	116	116	0.296938207369814
Root559	117	117	0.296938207369814
Root559	118	118	0.296938207369814
Root559	119	119	0.296938207369814
Root559	120	120	0.296938207369814
Root559	121	121	0.296938207369814
Root559	122	122	0.296938207369814
Root559	123	123	0.296938207369814
Root559	124	124	0.296938207369814
Root559	125	125	0.296938207369814
Root559	126	126	0.296938207369814
Root559	127	127	0.296938207369814
Root559	128	128	0.296938207369814
Root559	129	129	0.296938207369814
Root559	130	130	0.296938207369814
Root559	131	131	0.296938207369814
Root559	132	132	0.296938207369814
Root559	133	133	0.296938207369814
Root559	134	134	0.296938207369814
Root559	135	135	0.296938207369814
Root559	136	136	0.296938207369814
Root559	137	137	0.296938207369814
Root559	138	138	0.296938207369814
Root559	139	139	0.296938207369814
Root559	140	140	0.296938207369814
Root559	141	141	0.296938207369814
Root559	142	142	0.296938207369814
Root559	143	143	0.296938207369814
Root559	144	144	0.296938207369814
Root559	145	145	0.296938207369814
Root559	146	146	0.296938207369814
Root559	147	147	0.296938207369814
Root559	148	148	0.296938207369814
Root559	149	149	0.296938207369814
Root559	150	150	0.296938207369814
Root559	151	151	0.296938207369814
Root559	152	152	0.296938207369814
Root559	153	153	0.296938207369814
Root559	154	154	0.296938207369814
Root559	155	155	0.296938207369814
Root559	156	156	0.296938207369814
Root559	157	157	0.296938207369814
Root559	158	158	0.296938207369814
Root559	159	159	0.296938207369814
Root559	160	160	0.296938207369814
Root559	161	161	0.296938207369814
Root559	162	162	0.296938207369814
Root559	163	163	0.296938207369814
Root559	164	164	0.296938207369814
Root559	165	165	0.296938207369814
Root559	166	166	0.296938207369814
Root559	167	167	0.296938207369814
Root559	168	168	0.296938207369814
Root559	169	169	0.296938207369814
Root559	170	170	0.296938207369814
Root559	171	171	0.296938207369814
Root559	172	172	0.296938207369814
Root559	173	173	0.296938207369814
Root559	174	174	0.296938207369814
Root559	175	175	0.296938207369814
Root559	176	176	0.296938207369814
Root559	177	177	0.296938207369814
Root559	178	178	0.296938207369814
Root559	179	179	0.296938207369814
Root559	180	180	0.296938207369814
Root559	181	181	0.296938207369814
Root559	182	182	0.296938207369814
Root559	183	183	0.296938207369814
Root559	184	184	0.296938207369814
Root559	185	185	0.296938207369814
Root559	186	186	0.296938207369814
Root559	187	187	0.296938207369814
Root559	188	188	0.296938207369814
Root559	189	189	0.296938207369814
Root559	190	190	0.296938207369814
Root559	191	191	0.296938207369814
Root559	192	192	0.296938207369814
Root559	193	193	0.296938207369814
Root559	194	194	0.296938207369814
Root559	195	195	0.296938207369814
Root559	196	196	0.296938207369814
Root559	197	197	0.296938207369814
Root559	198	198	0.296938207369814
Root559	199	199	0.296938207369814
Root559	200	200	0.296938207369814
Root559	201	201	0.296938207369814
Root559	202	202	0.296938207369814
Root559	203	203	0.296938207369814
Root559	204	204	0.296938207369814
Root559	205	205	0.296938207369814
Root559	206	206	0.296938207369814
Root559	207	207	0.296938207369814
Root559	208	208	0.296938207369814
Root559	209	209	0.296938207369814
Root559	210	210	0.296938207369814
Root559	211	211	0.296938207369814
Root559	212	212	0.296938207369814
Root559	213	213	0.296938207369814
Root559	214	214	0.296938207369814
Root559	215	215	0.296938207369814
Root559	216	216	0.296938207369814
Root559	217	217	0.296938207369814
Root559	218	218	0.296938207369814
Root559	219	219	0.296938207369814
Root559	220	220	0.296938207369814
Root559	221	221	0.296938207369814
Root559	222	222	0.296938207369814
Root559	223	223	0.296938207369814
Root559	224	224	0.296938207369814
Root559	225	225	0.296938207369814
Root559	226	226	0.296938207369814
Root559	227	227	0.296938207369814
Root559	228	228	0.296938207369814
Root559	229	229	0.296938207369814
Root559	230	230	0.296938207369814
Root559	231	231	0.296938207369814
Root559	232	232	0.296938207369814
Root559	233	233	0.296938207369814
Root559	234	234	0.296938207369814
Root559	235	235	0.296938207369814
Root559	236	236	0.296938207369814
Root559	237	237	0.296938207369814
Root559	238	238	0.296938207369814
Root559	239	239	0.296938207369814
Root559	240	240	0.296938207369814
Root559	241	241	0.296938207369814
Root559	242	242	0.296938207369814
Root559	243	243	0.296938207369814
Root559	244	244	0.296938207369814
Root559	245	245	0.296938207369814
Root559	246	246	0.296938207369814
Root559	247	247	0.296938207369814
Root559	248	248	0.296938207369814
Root559	249	249	0.296938207369814
Root559	250	250	0.296938207369814
Root559	251	251	0.296938207369814
Root559	252	252	0.296938207369814
Root559	253	253	0.296938207369814
Root559	254	254	0.296938207369814
Root559	255	255	0.296938207369814
Root559	256	256	0.296938207369814
Root559	257	257	0.296938207369814
Root559	258	258	0.296938207369814
Root559	259	259	0.296938207369814
Root559	260	260	0.296938207369814
Root559	261	261	0.296938207369814
Root559	262	262	0.296938207369814
Root559	263	263	0.296938207369814
Root559	264	264	0.296938207369814
Root559	265	265	0.296938207369814
Root559	266	266	0.296938207369814
Root559	267	267	0.296938207369814
Root559	268	268	0.296938207369814
Root559	269	269	0.296938207369814
Root559	270	270	0.296938207369814
Root559	271	271	0.296938207369814
Root559	272	272	0.296938207369814
Root559	273	273	0.296938207369814
Root559	274	274	0.296938207369814
Root559	275	275	0.296938207369814
Root559	276	276	0.296938207369814
Root559	277	277	0.296938207369814
Root559	278	278	0.296938207369814
Root559	279	279	0.296938207369814
Root559	280	280	0.296938207369814
Root559	281	281	0.296938207369814
Root559	282	282	0.296938207369814
Root559	283	283	0.296938207369814
Root559	284	284	0.296938207369814
Root559	285	285	0.296938207369814
Root559	286	286	0.296938207369814
Root559	287	287	0.296938207369814
Root559	288	288	0.296938207369814
Root559	289	289	0.296938207369814
Root559	290	290	0.296938207369814
Root559	291	291	0.296938207369814
Root559	292	292	0.296938207369814
Root559	293	293	0.296938207369814
Root559	294	294	0.296938207369814
Root559	295	295	0.296938207369814
Root559	296	296	0.296938207369814
Root559	297	297	0.296938207369814
Root559	298	298	0.296938207369814
Root559	299	299	0.296938207369814
Root559	300	300	0.296938207369814
Root559	301	301	0.296938207369814
Root559	302	302	0.296938207369814
Root559	303	303	0.296938207369814
Root559	304	304	0.296938207369814
Root559	305	305	0.296938207369814
Root559	306	306	0.296938207369814
Root559	307	307	0.296938207369814
Root559	308	308	0.296938207369814
Root559	309	309	0.296938207369814
Root559	310	310	0.296938207369814
Root559	311	311	0.296938207369814
Root559	312	312	0.296938207369814
Root559	313	313	0.296938207369814
Root559	314	314	0.296938207369814
Root559	315	315	0.296938207369814
Root559	316	316	0.296938207369814
Root559	317	317	0.296938207369814
Root559	318	318	0.296938207369814
Root559	319	319	0.296938207369814
Root559	320	320	0.296938207369814
Root559	321	321	0.296938207369814
Root559	322	322	0.296938207369814
Root559	323	323	0.296938207369814
Root559	324	324	0.296938207369814
Root559	325	325	0.296938207369814
Root559	326	326	0.296938207369814
Root559	327	327	0.296938207369814
Root559	328	328	0.296938207369814
Root559	329	329	0.296938207369814
Root559	330	330	0.296938207369814
Root559	331	331	0.296938207369814
Root559	332	332	0.296938207369814
Root559	333	333	0.296938207369814
Root559	334	334	0.296938207369814
Root559	335	335	0.296938207369814
Root559	336	336	0.296938207369814
Root559	337	337	0.296938207369814
Root559	338	338	0.296938207369814
Root559	339	339	0.296938207369814
Root559	340	340	0.296938207369814
Root559	341	341	0.296938207369814
Root559	342	342	0.296938207369814
Root559	343	343	0.296938207369814
Root559	344	344	0.296938207369814
Root559	345	345	0.296938207369814
Root559	346	346	0.296938207369814
Root559	347	347	0.296938207369814
Root559	348	348	0.296938207369814
Root559	349	349	0.296938207369814
Root559	350	350	0.296938207369814
Root559	351	351	0.296938207369814
Root559	352	352	0.296938207369814
Root559	353	353	0.296938207369814
Root559	354	354	0.296938207369814
Root559	355	355	0.296938207369814
Root559	356	356	0.296938207369814
Root559	357	357	0.296938207369814
Root559	358	358	0.296938207369814
Root559	359	359	0.296938207369814
Root559	360	360	0.296938207369814
Root559	361	361	0.296938207369814
Root559	362	362	0.296938207369814
Root559	363	363	0.296938207369814
Root559	364	364	0.296938207369814
Root559	365	365	0.296938207369814
Root559	366	366	0.296938207369814
Root559	367	367	0.296938207369814
Root559	368	368	0.296938207369814
Root559	369	369	0.296938207369814
Root559	370	370	0.296938207369814
Root559	371	371	0.296938207369814
Root559	372	372	0.296938207369814
Root559	373	373	0.296938207369814
Root559	374	374	0.296938207369814
Root559	375	375	0.296938207369814
Root559	376	376	0.296938207369814
Root559	377	377	0.296938207369814
Root559	378	378	0.296938207369814
Root559	379	379	0.296938207369814
Root559	380	380	0.296938207369814
Root559	381	381	0.296938207369814
Root559	382	382	0.296938207369814
Root559	383	383	0.296938207369814
Root559	384	384	0.296938207369814
Root559	385	385	0.296938207369814
Root559	386	386	0.296938207369814
Root559	387	387	0.296938207369814
Root559	388	388	0.296938207369814
Root559	389	389	0.296938207369814
Root559	390	390	0.296938207369814
Root559	391	391	0.296938207369814
Root559	392	392	0.296938207369814
Root559	393	393	0.296938207369814
Root559	394	394	0.296938207369814
Root559	395	395	0.296938207369814
Root559	396	396	0.296938207369814
Root559	397	397	0.296938207369814
Root559	398	398	0.296938207369814
Root559	399	399	0.296938207369814
Root559	400	400	0.296938207369814
Root559	401	401	0.296938207369814
Root559	402	402	0.296938207369814
Root559	403	403	0.296938207369814
Root559	404	404	0.296938207369814
Root559	405	405	0.296938207369814
Root559	406	406	0.296938207369814
Root559	407	407	0.296938207369814
Root559	408	408	0.296938207369814
Root559	409	409	0.296938207369814
Root559	410	410	0.296938207369814
Root559	411	411	0.296938207369814
Root559	412	412	0.296938207369814
Root559	413	413	0.296938207369814
Root559	414	414	0.296938207369814
Root559	415	415	0.296938207369814
Root559	416	416	0.296938207369814
Root559	417	417	0.296938207369814
Root559	418	418	0.296938207369814
Root559	419	419	0.296938207369814
Root559	420	420	0.296938207369814
Root559	421	421	0.296938207369814
Root559	422	422	0.296938207369814
Root559	423	423	0.296938207369814
Root559	424	424	0.296938207369814
Root559	425	425	0.296938207369814
Root559	426	426	0.296938207369814
Root559	427	427	0.296938207369814
Root559	428	428	0.296938207369814
Root559	429	429	0.296938207369814
Root559	430	430	0.296938207369814
Root559	431	431	0.296938207369814
Root559	432	432	0.296938207369814
Root559	433	433	0.296938207369814
Root559	434	434	0.296938207369814
Root559	435	435	0.296938207369814
Root559	436	436	0.296938207369814
Root559	437	437	0.296938207369814
Root559	438	438	0.296938207369814
Root559	439	439	0.296938207369814
Root559	440	440	0.296938207369814
Root559	441	441	0.296938207369814
Root559	442	442	0.296938207369814
Root559	443	443	0.296938207369814
Root559	444	444	0.296938207369814
Root559	445	445	0.296938207369814
Root559	446	446	0.296938207369814
Root559	447	447	0.296938207369814
Root559	448	448	0.296938207369814
Root559	449	449	0.296938207369814
Root559	450	450	0.296938207369814
Root559	451	451	0.296938207369814
Root559	452	452	0.296938207369814
Root559	453	453	0.296938207369814
Root559	454	454	0.296938207369814
Root559	455	455	0.296938207369814
Root559	456	456	0.296938207369814
Root559	457	457	0.296938207369814
Root559	458	458	0.296938207369814
Root559	459	459	0.296938207369814
Root559	460	460	0.296938207369814
Root559	461	461	0.296938207369814
Root559	462	462	0.296938207369814
Root559	463	463	0.296938207369814
Root559	464	464	0.296938207369814
Root559	465	465	0.296938207369814
Root559	466	466	0.296938207369814
Root559	467	467	0.296938207369814
Root559	468	468	0.296938207369814
Root559	469	469	0.296938207369814
Root559	470	470	0.296938207369814
Root559	471	471	0.296938207369814
Root559	472	472	0.296938207369814
Root559	473	473	0.296938207369814
Root559	474	474	0.296938207369814
Root559	475	475	0.296938207369814
Root559	476	476	0.296938207369814
Root559	477	477	0.296938207369814
Root559	478	478	0.296938207369814
Root559	479	479	0.296938207369814
Root559	480	480	0.296938207369814
Root559	481	481	0.296938207369814
Root559	482	482	0.296938207369814
Root559	483	483	0.296938207369814
Root559	484	484	0.296938207369814
Root559	485	485	0.296938207369814
Root559	486	486	0.296938207369814
Root559	487	487	0.296938207369814
Root559	488	488	0.296938207369814
Root559	489	489	0.296938207369814
Root559	490	490	0.296938207369814
Root559	491	491	0.296938207369814
Root559	492	492	0.296938207369814
Root559	493	493	0.296938207369814
Root559	494	494	0.296938207369814
Root559	495	495	0.296938207369814
Root559	496	496	0.296938207369814
Root559	497	497	0.296938207369814
Root559	498	498	0.296938207369814
Root559	499	499	0.296938207369814
Root559	500	500	0.296938207369814
Root559	501	501	0.296938207369814
Root559	502	502	0.296938207369814
Root559	503	503	0.296938207369814
Root559	504	504	0.296938207369814
Root559	505	505	0.296938207369814
Root559	506	506	0.296938207369814
Root559	507	507	0.296938207369814
Root559	508	508	0.296938207369814
Root559	509	509	0.296938207369814
Root559	510	510	0.296938207369814
Root559	511	511	0.296938207369814
Root559	512	512	0.296938207369814
Root559	513	513	0.296938207369814
Root559	514	514	0.296938207369814
Root559	515	515	0.296938207369814
Root559	516	516	0.296938207369814
Root559	517	517	0.296938207369814
Root559	518	518	0.296938207369814
Root559	519	519	0.296938207369814
Root559	520	520	0.296938207369814
Root559	521	521	0.296938207369814
Root559	522	522	0.296938207369814
Root559	523	523	0.296938207369814
Root559	524	524	0.296938207369814
Root559	525	525	0.296938207369814
Root559	526	526	0.296938207369814
Root559	527	527	0.296938207369814
Root559	528	528	0.296938207369814
Root559	529	529	0.296938207369814
Root559	530	530	0.296938207369814
Root559	531	531	0.296938207369814
Root559	532	532	0.296938207369814
Root559	533	533	0.296938207369814
Root559	534	534	0.296938207369814
Root559	535	535	0.296938207369814
Root559	536	536	0.296938207369814
Root559	537	537	0.296938207369814
Root559	538	538	0.296938207369814
Root559	539	539	0.296938207369814
Root559	540	540	0.296938207369814
Root559	541	541	0.296938207369814
Root559	542	542	0.296938207369814
Root559	543	543	0.296938207369814
Root559	544	544	0.296938207369814
Root559	545	545	0.296938207369814
Root559	546	546	0.296938207369814
Root559	547	547	0.296938207369814
Root559	548	548	0.296938207369814
Root559	549	549	0.296938207369814
Root559	550	550	0.296938207369814
Root559	551	551	0.296938207369814
Root559	552	552	0.296938207369814
Root559	553	553	0.296938207369814
Root559	554	554	0.296938207369814
Root559	555	555	0.296938207369814
Root559	556	556	0.296938207369814
Root559	557	557	0.296938207369814
Root559	558	558	0.296938207369814
Root559	559	559	0.296938207369814
Root559	560	560	0.296938207369814
Root559	561	561	0.296938207369814
Root559	562	562	0.296938207369814
Root559	563	563	0.296938207369814
Root559	564	564	0.296938207369814
Root559	565	565	0.296938207369814
Root559	566	566	0.296938207369814
Root559	567	567	0.296938207369814
Root559	568	568	0.296938207369814
Root559	569	569	0.296938207369814
Root559	570	570	0.296938207369814
Root559	571	571	0.296938207369814
Root559	572	572	0.296938207369814
Root559	573	573	0.296938207369814
Root559	574	574	0.296938207369814
Root559	575	575	0.296938207369814
Root559	576	576	0.296938207369814
Root559	577	577	0.296938207369814
Root559	578	578	0.296938207369814
Root559	579	579	0.296938207369814
Root559	580	580	0.296938207369814
Root559	581	581	0.296938207369814
Root559	582	582	0.296938207369814
Root559	583	583	0.296938207369814
Root559	584	584	0.296938207369814
Root559	585	585	0.296938207369814
Root559	586	586	0.296938207369814
Root559	587	587	0.296938207369814
Root559	588	588	0.296938207369814
Root559	589	589	0.296938207369814
Root559	590	590	0.296938207369814
Root559	591	591	0.296938207369814
Root559	592	592	0.296938207369814
Root559	593	593	0.296938207369814
Root559	594	594	0.296938207369814
Root559	595	595	0.296938207369814
Root559	596	596	0.296938207369814
Root559	597	597	0.296938207369814
Root559	598	598	0.296938207369814
Root559	599	599	0.296938207369814
Root559	600	600	0.296938207369814
Root559	601	601	0.296938207369814
Root559	602	602	0.296938207369814
Root559	603	603	0.296938207369814
Root559	604	604	0.296938207369814
Root559	605	605	0.296938207369814
Root559	606	606	0.296938207369814
Root559	607	607	0.296938207369814
Root559	608	608	0.296938207369814
Root559	609	609	0.296938207369814
Root559	610	610	0.296938207369814
Root559	611	611	0.296938207369814
Root559	612	612	0.296938207369814
Root559	613	613	0.296938207369814
Root559	614	614	0.296938207369814
Root559	615	615	0.296938207369814
Root559	616	616	0.296938207369814
Root559	617	617	0.296938207369814
Root559	618	618	0.296938207369814
Root559	619	619	0.296938207369814
Root559	620	620	0.296938207369814
Root559	621	621	0.296938207369814
Root559	622	622	0.296938207369814
Root559	623	623	0.296938207369814
Root559	624	624	0.296938207369814
Root559	625	625	0.296938207369814
Root559	626	626	0.296938207369814
Root559	627	627	0.296938207369814
Root559	628	628	0.296938207369814
Root559	629	629	0.296938207369814
Root559	630	630	0.296938207369814
Root559	631	631	0.296938207369814
Root559	632	632	0.296938207369814
Root559	633	633	0.296938207369814
Root559	634	634	0.296938207369814
Root559	635	635	0.296938207369814
Root559	636	636	0.296938207369814
Root559	637	637	0.296938207369814
Root559	638	638	0.296938207369814
Root559	639	639	0.296938207369814
Root559	640	640	0.296938207369814
Root559	641	641	0.296938207369814
Root559	642	642	0.296938207369814
Root559	643	643	0.296938207369814
Root559	644	644	0.296938207369814
Root559	645	645	0.296938207369814
Root559	646	646	0.296938207369814
Root559	647	647	0.296938207369814
Root559	648	648	0.296938207369814
Root559	649	649	0.296938207369814
Root559	650	650	0.296938207369814
Root559	651	651	0.296938207369814
Root559	652	652	0.296938207369814
Root559	653	653	0.296938207369814
Root559	654	654	0.296938207369814
Root559	655	655	0.296938207369814
Root559	656	656	0.296938207369814
Root559	657	657	0.296938207369814
Root559	658	658	0.296938207369814
Root559	659	659	0.296938207369814
Root559	660	660	0.296938207369814
Root559	661	661	0.296938207369814
Root559	662	662	0.296938207369814
Root559	663	663	0.296938207369814
Root559	664	664	0.296938207369814
Root559	665	665	0.296938207369814
Root559	666	666	0.296938207369814
Root559	667	667	0.296938207369814
Root559	668	668	0.296938207369814
Root559	669	669	0.296938207369814
Root559	670	670	0.296938207369814
Root559	671	671	0.296938207369814
Root559	672	672	0.296938207369814
Root559	673	673	0.296938207369814
Root559	674	674	0.296938207369814
Root559	675	675	0.296938207369814
Root559	676	676	0.296938207369814
Root559	677	677	0.296938207369814
Root559	678	678	0.296938207369814
Root559	679	679	0.296938207369814
Root559	680	680	0.296938207369814
Root559	681	681	0.296938207369814
Root559	682	682	0.296938207369814
Root559	683	683	0.296938207369814
Root559	684	684	0.296938207369814
Root559	685	685	0.296938207369814
Root559	686	686	0.296938207369814
Root559	687	687	0.296938207369814
Root559	688	688	0.296938207369814
Root559	689	689	0.296938207369814
Root559	690	690	0.296938207369814
Root559	691	691	0.296938207369814
Root559	692	692	0.296938207369814
Root559	693	693	0.296938207369814
Root559	694	694	0.296938207369814
Root559	695	695	0.296938207369814
Root559	696	696	0.296938207369814
Root559	697	697	0.296938207369814
Root559	698	698	0.296938207369814
Root559	699	699	0.296938207369814
Root559	700	700	0.296938207369814
Root559	701	701	0.296938207369814
Root559	702	702	0.296938207369814
Root559	703	703	0.296938207369814
Root559	704	704	0.296938207369814
Root559	705	705	0.296938207369814
Root559	706	706	0.296938207369814
Root559	707	707	0.296938207369814
Root559	708	708	0.296938207369814
Root559	709	709	0.296938207369814
Root559	710	710	0.296938207369814
Root559	711	711	0.296938207369814
Root559	712	712	0.296938207369814
Root559	713	713	0.296938207369814
Root559	714	714	0.296938207369814
Root559	715	715	0.296938207369814
Root559	716	716	0.296938207369814
Root559	717	717	0.296938207369814
Root559	718	718	0.296938207369814
Root559	719	719	0.296938207369814
Root559	720	720	0.296938207369814
Root559	721	721	0.296938207369814
Root559	722	722	0.296938207369814
Root559	723	723	0.296938207369814
Root559	724	724	0.296938207369814
Root559	725	725	0.296938207369814
Root559	726	726	0.296938207369814
Root559	727	727	0.296938207369814
Root559	728	728	0.296938207369814
Root559	729	729	0.296938207369814
Root559	730	730	0.296938207369814
Root559	731	731	0.296938207369814
Root559	732	732	0.296938207369814
Root559	733	733	0.296938207369814
Root559	734	734	0.296938207369814
Root559	735	735	0.296938207369814
Root559	736	736	0.296938207369814
Root559	737	737	0.296938207369814
Root559	738	738	0.296938207369814
Root559	739	739	0.296938207369814
Root559	740	740	0.296938207369814
Root559	741	741	0.296938207369814
Root559	742	742	0.296938207369814
Root559	743	743	0.296938207369814
Root559	744	744	0.296938207369814
Root559	745	745	0.296938207369814
Root559	746	746	0.296938207369814
Root559	747	747	0.296938207369814
Root559	748	748	0.296938207369814
Root559	749	749	0.296938207369814
Root559	750	750	0.296938207369814
Root559	751	751	0.296938207369814
Root559	752	752	0.296938207369814
Root559	753	753	0.296938207369814
Root559	754	754	0.296938207369814
Root559	755	755	0.296938207369814
Root559	756	756	0.296938207369814
Root559	757	757	0.296938207369814
Root559	758	758	0.296938207369814
Root559	759	759	0.296938207369814
Root559	760	760	0.296938207369814
Root559	761	761	0.296938207369814
Root559	762	762	0.296938207369814
Root559	763	763	0.296938207369814
Root559	764	764	0.296938207369814
Root559	765	765	0.296938207369814
Root559	766	766	0.296938207369814
Root559	767	767	0.296938207369814
Root559	768	768	0.296938207369814
Root559	769	769	0.296938207369814
Root559	770	770	0.296938207369814
Root559	771	771	0.296938207369814
Root559	772	772	0.296938207369814
Root559	773	773	0.296938207369814
Root559	774	774	0.296938207369814
Root559	775	775	0.296938207369814
Root559	776	776	0.296938207369814
Root559	777	777	0.296938207369814
Root559	778	778	0.296938207369814
Root559	779	779	0.296938207369814
Root559	780	780	0.296938207369814
Root559	781	781	0.296938207369814
Root559	782	782	0.296938207369814
Root559	783	783	0.296938207369814
Root559	784	784	0.296938207369814
Root559	785	785	0.296938207369814
Root559	786	786	0.296938207369814
Root559	787	787	0.296938207369814
Root559	788	788	0.296938207369814
Root559	789	789	0.296938207369814
Root559	790	790	0.296938207369814
Root559	791	791	0.296938207369814
Root559	792	792	0.296938207369814
Root559	793	793	0.296938207369814
Root559	794	794	0.296938207369814
Root559	795	795	0.296938207369814
Root559	796	796	0.296938207369814
Root559	797	797	0.296938207369814
Root559	798	798	0.296938207369814
Root559	799	799	0.296938207369814
Root559	800	800	0.296938207369814
Root559	801	801	0.296938207369814
Root559	802	802	0.296938207369814
Root559	803	803	0.296938207369814
Root559	804	804	0.296938207369814
Root559	805	805	0.296938207369814
Root559	806	806	0.296938207369814
Root559	807	807	0.296938207369814
Root559	808	808	0.296938207369814
Root559	809	809	0.296938207369814
Root559	810	810	0.296938207369814
Root559	811	811	0.296938207369814
Root559	812	812	0.296938207369814
Root559	813	813	0.296938207369814
Root559	814	814	0.296938207369814
Root559	815	815	0.296938207369814
Root559	816	816	0.296938207369814
Root559	817	817	0.296938207369814
Root559	818	818	0.296938207369814
Root559	819	819	0.296938207369814
Root559	820	820	0.296938207369814
Root559	821	821	0.296938207369814
Root559	822	822	0.296938207369814
Root559	823	823	0.296938207369814
Root559	824	824	0.296938207369814
Root559	825	825	0.296938207369814
Root559	826	826	0.296938207369814
Root559	827	827	0.296938207369814
Root559	828	828	0.296938207369814
Root559	829	829	0.296938207369814
Root559	830	830	0.296938207369814
Root559	831	831	0.296938207369814
Root559	832	832	0.296938207369814
Root559	833	833	0.296938207369814
Root559	834	834	0.296938207369814
Root559	835	835	0.296938207369814
Root559	836	836	0.296938207369814
Root559	837	837	0.296938207369814
Root559	838	838	0.296938207369814
Root559	839	839	0.296938207369814
Root559	840	840	0.296938207369814
Root559	841	841	0.296938207369814
Root559	842	842	0.296938207369814
Root559	843	843	0.296938207369814
Root559	844	844	0.296938207369814
Root559	845	845	0.296938207369814
Root559	846	846	0.296938207369814
Root559	847	847	0.296938207369814
Root559	848	848	0.296938207369814
Root559	849	849	0.296938207369814
Root559	850	850	0.296938207369814
Root559	851	851	0.296938207369814
Root559	852	852	0.296938207369814
Root559	853	853	0.296938207369814
Root559	854	854	0.296938207369814
Root559	855	855	0.296938207369814
Root559	856	856	0.296938207369814
Root559	857	857	0.296938207369814
Root559	858	858	0.296938207369814
Root559	859	859	0.296938207369814
Root559	860	860	0.296938207369814
Root559	861	861	0.296938207369814
Root559	862	862	0.296938207369814
Root559	863	863	0.296938207369814
Root559	864	864	0.296938207369814
Root559	865	865	0.296938207369814
Root559	866	866	0.296938207369814
Root559	867	867	0.296938207369814
Root559	868	868	0.296938207369814
Root559	869	869	0.296938207369814
Root559	870	870	0.296938207369814
Root559	871	871	0.296938207369814
Root559	872	872	0.296938207369814
Root559	873	873	0.296938207369814
Root559	874	874	0.296938207369814
Root559	875	875	0.296938207369814
Root559	876	876	0.296938207369814
Root559	877	877	0.296938207369814
Root559	878	878	0.296938207369814
Root559	879	879	0.296938207369814
Root559	880	880	0.296938207369814
Root559	881	881	0.296938207369814
Root559	882	882	0.296938207369814
Root559	883	883	0.296938207369814
Root559	884	884	0.296938207369814
Root559	885	885	0.296938207369814
Root559	886	886	0.296938207369814
Root559	887	887	0.296938207369814
Root559	888	888	0.296938207369814
Root559	889	889	0.296938207369814
Root559	890	890	0.296938207369814
Root559	891	891	0.296938207369814
Root559	892	892	0.296938207369814
Root559	893	893	0.296938207369814
Root559	894	894	0.296938207369814
Root559	895	895	0.296938207369814
Root559	896	896	0.296938207369814
Root559	897	897	0.296938207369814
Root559	898	898	0.296938207369814
Root559	899	899	0.296938207369814
Root559	900	900	0.296938207369814
Root559	901	901	0.296938207369814
Root559	902	902	0.296938207369814
Root559	903	903	0.296938207369814
Root559	904	904	0.296938207369814
Root559	905	905	0.296938207369814
Root559	906	906	0.296938207369814
Root559	907	907	0.296938207369814
Root559	908	908	0.296938207369814
Root559	909	909	0.296938207369814
Root559	910	910	0.296938207369814
Root559	911	911	0.296938207369814
Root559	912	912	0.296938207369814
Root559	913	913	0.296938207369814
Root559	914	914	0.296938207369814
Root559	915	915	0.296938207369814
Root559	916	916	0.296938207369814
Root559	917	917	0.296938207369814
Root559	918	918	0.296938207369814
Root559	919	919	0.296938207369814
Root559	920	920	0.296938207369814
Root559	921	921	0.296938207369814
Root559	922	922	0.296938207369814
Root559	923	923	0.296938207369814
Root559	924	924	0.296938207369814
Root559	925	925	0.296938207369814
Root559	926	926	0.296938207369814
Root559	927	927	0.296938207369814
Root559	928	928	0.296938207369814
Root559	929	929	0.296938207369814
Root559	930	930	0.296938207369814
Root559	931	931	0.296938207369814
Root559	932	932	0.296938207369814
Root559	933	933	0.296938207369814
Root559	934	934	0.296938207369814
Root559	935	935	0.296938207369814
Root559	936	936	0.296938207369814
Root559	937	937	0.296938207369814
Root559	938	938	0.296938207369814
Root559	939	939	0.296938207369814
Root559	940	940	0.296938207369814
Root559	941	941	0.296938207369814
Root559	942	942	0.296938207369814
Root559	943	943	0.296938207369814
Root559	944	944	0.296938207369814
Root559	945	945	0.296938207369814
Root559	946	946	0.296938207369814
Root559	947	947	0.296938207369814
Root559	948	948	0.296938207369814
Root559	949	949	0.296938207369814
Root559	950	950	0.296938207369814
Root559	951	951	0.296938207369814
Root559	952	952	0.296938207369814
Root559	953	953	0.296938207369814
Root559	954	954	0.296938207369814
Root559	955	955	0.296938207369814
Root559	956	956	0.296938207369814
Root559	957	957	0.296938207369814
Root559	958	958	0.296938207369814
Root559	959	959	0.296938207369814
Root559	960	960	0.296938207369814
Root559	961	961	0.296938207369814
Root559	962	962	0.296938207369814
Root559	963	963	0.296938207369814
Root559	964	964	0.296938207369814
Root559	965	965	0.296938207369814
Root559	966	966	0.296938207369814
Root559	967	967	0.296938207369814
Root559	968	968	0.296938207369814
Root559	969	969	0.296938207369814
Root559	970	970	0.296938207369814
Root559	971	971	0.296938207369814
Root559	972	972	0.296938207369814
Root559	973	973	0.296938207369814
Root559	974	974	0.296938207369814
Root559	975	975	0.296938207369814
Root559	976	976	0.296938207369814
Root559	977	977	0.296938207369814
Root559	978	978	0.296938207369814
Root559	979	979	0.296938207369814
Root559	980	980	0.296938207369814
Root559	981	981	0.296938207369814
Root559	982	982	0.296938207369814
Root559	983	983	0.296938207369814
Root559	984	984	0.296938207369814
Root559	985	985	0.296938207369814
Root559	986	986	0.296938207369814
Root559	987	987	0.296938207369814
Root559	988	988	0.296938207369814
Root559	989	989	0.296938207369814
Root559	990	990	0.296938207369814
Root559	991	991	0.296938207369814
Root559	992	992	0.296938207369814
Root559	993	993	0.296938207369814
Root559	994	994	0.296938207369814
Root559	995	995	0.296938207369814
Root559	996	996	0.296938207369814
Root559	997	997	0.296938207369814
Root559	998	998	0.296938207369814
Root559	999	999	0.296938207369814
Root559	1000	1000	0.296938207369814
Root559	1001	1001	0.296938207369814
Root559	1002	1002	0.296938207369814
Root559	1003	1003	0.296938207369814
Root559	1004	1004	0.296938207369814
Root559	1005	1005	0.296938207369814
Root559	1006	1006	0.296938207369814
Root559	1007	1007	0.296938207369814
Root559	1008	1008	0.296938207369814
Root559	1009	1009	0.296938207369814
Root559	1010	1010	0.296938207369814
Root559	1011	1011	0.296938207369814
Root559	1012	1012	0.296938207369814
Root559	1013	1013	0.296938207369814
Root559	1014	1014	0.296938207369814
Root559	1015	1015	0.296938207369814
Root559	1016	1016	0.296938207369814
Root559	1017	1017	0.296938207369814
Root559	1018	1018	0.296938207369814
Root559	1019	1019	0.296938207369814
Root559	1020	1020	0.296938207369814
Root559	1021	1021	0.296938207369814
Root559	1022	1022	0.296938207369814
Root559	1023	1023	0.296938207369814
Root559	1024	1024	0.296938207369814
Root559	1025	1025	0.296938207369814
Root559	1026	1026	0.296938207369814
Root559	1027	1027	0.296938207369814
Root559	1028	1028	0.296938207369814
Root559	1029	1029	0.296938207369814
Root559	1030	1030	0.296938207369814
Root559	1031	1031	0.296938207369814
Root559	1032	1032	0.296938207369814
Root559	1033	1033	0.296938207369814
Root559	1034	1034	0.296938207369814
Root559	1035	1035	0.296938207369814
Root559	1036	1036	0.296938207369814
Root559	1037	1037	0.296938207369814
Root559	1038	1038	0.296938207369814
Root559	1039	1039	0.296938207369814
Root559	1040	1040	0.296938207369814
Root559	1041	1041	0.296938207369814
Root559	1042	1042	0.296938207369814
Root559	1043	1043	0.296938207369814
Root559	1044	1044	0.296938207369814
Root559	1045	1045	0.296938207369814
Root559	1046	1046	0.296938207369814
Root559	1047	1047	0.296938207369814
Root559	1048	1048	0.296938207369814
Root559	1049	1049	0.296938207369814
Root559	1050	1050	0.296938207369814
Root559	1051	1051	0.296938207369814
Root559	1052	1052	0.296938207369814
Root559	1053	1053	0.296938207369814
Root559	1054	1054	0.296938207369814
Root559	1055	1055	0.296938207369814
Root559	1056	1056	0.296938207369814
Root559	1057	1057	0.296938207369814
Root559	1058	1058	0.296938207369814
Root559	1059	1059	0.296938207369814
Root559	1060	1060	0.296938207369814
Root559	1061	1061	0.296938207369814
Root559	1062	1062	0.296938207369814
Root559	1063	1063	0.296938207369814
Root559	1064	1064	0.296938207369814
Root559	1065	1065	0.296938207369814
Root559	1066	1066	0.296938207369814
Root559	1067	1067	0.296938207369814
Root559	1068	1068	0.296938207369814
Root559	1069	1069	0.296938207369814
Root559	1070	1070	0.296938207369814
Root559	1071	1071	0.296938207369814
Root559	1072	1072	0.296938207369814
Root559	1073	1073	0.296938207369814
Root559	1074	1074	0.296938207369814
Root559	1075	1075	0.296938207369814
Root559	1076	1076	0.296938207369814
Root559	1077	1077	0.296938207369814
Root559	1078	1078	0.296938207369814
Root559	1079	1079	0.296938207369814
Root559	1080	1080	0.296938207369814
Root559	1081	1081	0.296938207369814
Root559	1082	1082	0.296938207369814
Root559	1083	1083	0.296938207369814
Root559	1084	1084	0.296938207369814
Root559	1085	1085	0.296938207369814
Root559	1086	1086	0.296938207369814
Root559	1087	1087	0.296938207369814
Root559	1088	1088	0.296938207369814
Root559	1089	1089	0.296938207369814
Root559	1090	1090	0.296938207369814
Root559	1091	1091	0.296938207369814
Root559	1092	1092	0.296938207369814
Root559	1093	1093	0.296938207369814
Root559	1094	1094	0.296938207369814
Root559	1095	1095	0.296938207369814
Root559	1096	1096	0.296938207369814
Root559	1097	1097	0.296938207369814
Root559	1098	1098	0.296938207369814
Root559	1099	1099	0.296938207369814
Root559	1100	1100	0.296938207369814
Root559	1101	1101	0.296938207369814
Root559	1102	1102	0.296938207369814
Root559	1103	1103	0.296938207369814
Root559	1104	1104	0.296938207369814
Root559	1105	1105	0.296938207369814
Root559	1106	1106	0.296938207369814
Root559	1107	1107	0.296938207369814
Root559	1108	1108	0.296938207369814
Root559	1109	1109	0.296938207369814
Root559	1110	1110	0.296938207369814
Root559	1111	1111	0.296938207369814
Root559	1112	1112	0.296938207369814
Root559	1113	1113	0.296938207369814
Root559	1114	1114	0.296938207369814
Root559	1115	1115	0.296938207369814
Root559	1116	1116	0.296938207369814
Root559	1117	1117	0.296938207369814
Root559	1118	1118	0.296938207369814
Root559	1119	1119	0.296938207369814
Root559	1120	1120	0.296938207369814
Root559	1121	1121	0.296938207369814
Root559	1122	1122	0.296938207369814
Root559	1123	1123	0.296938207369814
Root559	1124	1124	0.296938207369814
Root559	1125	1125	0.296938207369814
Root559	1126	1126	0.296938207369814
Root559	1127	1127	0.296938207369814
Root559	1128	1128	0.296938207369814
Root559	1129	1129	0.296938207369814
Root559	1130	1130	0.296938207369814
Root559	1131	1131	0.296938207369814
Root559	1132	1132	0.296938207369814
Root559	1133	1133	0.296938207369814
Root559	1134	1134	0.296938207369814
Root559	1135	1135	0.296938207369814
Root559	1136	1136	0.296938207369814
Root559	1137	1137	0.296938207369814
Root559	1138	1138	0.296938207369814
Root559	1139	1139	0.296938207369814
Root559	1140	1140	0.296938207369814
Root559	1141	1141	0.296938207369814
Root559	1142	1142	0.296938207369814
Root559	1143	1143	0.296938207369814
Root559	1144	1144	0.296938207369814
Root559	1145	1145	0.296938207369814
Root559	1146	1146	0.296938207369814
Root559	1147	1147	0.296938207369814
Root559	1148	1148	0.296938207369814
Root559	1149	1149	0.296938207369814
Root559	1150	1150	0.296938207369814
Root559	1151	1151	0.296938207369814
Root559	1152	1152	0.296938207369814
Root559	1153	1153	0.296938207369814
Root559	1154	1154	0.296938207369814
Root559	1155	1155	0.296938207369814
Root559	1156	1156	0.296938207369814
Root559	1157	1157	0.296938207369814
Root559	1158	1158	0.296938207369814
Root559	1159	1159	0.296938207369814
Root559	1160	1160	0.296938207369814
Root559	1161	1161	0.296938207369814
Root559	1162	1162	0.296938207369814
Root559	1163	1163	0.296938207369814
Root559	1164	1164	0.296938207369814
Root559	1165	1165	0.296938207369814
Root559	1166	1166	0.296938207369814
Root559	1167	1167	0.296938207369814
Root559	1168	1168	0.296938207369814
Root559	1169	1169	0.296938207369814
Root559	1170	1170	0.296938207369814
Root559	1171	1171	0.296938207369814
Root559	1172	1172	0.296938207369814
Root559	1173	1173	0.296938207369814
Root559	1174	1174	0.296938207369814
Root559	1175	1175	0.296938207369814
Root559	1176	1176	0.296938207369814
Root559	1177	1177	0.296938207369814
Root559	1178	1178	0.296938207369814
Root559	1179	1179	0.296938207369814
Root559	1180	1180	0.296938207369814
Root559	1181	1181	0.296938207369814
Root559	1182	1182	0.296938207369814
Root559	1183	1183	0.296938207369814
Root559	1184	1184	0.296938207369814
Root559	1185	1185	0.296938207369814
Root559	1186	1186	0.296938207369814
Root559	1187	1187	0.296938207369814
Root559	1188	1188	0.296938207369814
Root559	1189	1189	0.296938207369814
Root559	1190	1190	0.296938207369814
Root559	1191	1191	0.296938207369814
Root559	1192	1192	0.296938207369814
Root559	1193	1193	0.296938207369814
Root559	1194	1194	0.296938207369814
Root559	1195	1195	0.296938207369814
Root559	1196	1196	0.296938207369814
Root559	1197	1197	0.296938207369814
Root559	1198	1198	0.296938207369814
Root559	1199	1199	0.296938207369814
Root559	1200	1200	0.296938207369814
Root559	1201	1201	0.296938207369814
Root559	1202	1202	0.296938207369814
Root559	1203	1203	0.296938207369814
Root559	1204	1204	0.296938207369814
Root559	1205	1205	0.296938207369814
Root559	1206	1206	0.296938207369814
Root559	1207	1207	0.296938207369814
Root559	1208	1208	0.296938207369814
Root559	1209	1209	0.296938207369814
Root559	1210	1210	0.296938207369814
Root559	1211	1211	0.296938207369814
Root559	1212	1212	0.296938207369814
Root559	1213	1213	0.296938207369814
Root559	1214	1214	0.296938207369814
Root559	1215	1215	0.296938207369814
Root559	1216	1216	0.296938207369814
Root559	1217	1217	0.296938207369814
Root559	1218	1218	0.296938207369814
Root559	1219	1219	0.296938207369814
Root559	1220	1220	0.296938207369814
Root559	1221	1221	0.296938207369814
Root559	1222	1222	0.296938207369814
Root559	1223	1223	0.296938207369814
Root559	1224	1224	0.296938207369814
Root559	1225	1225	0.296938207369814
Root559	1226	1226	0.296938207369814
Root559	1227	1227	0.296938207369814
Root559	1228	1228	0.296938207369814
Root559	1229	1229	0.296938207369814
Root559	1230	1230	0.296938207369814
Root559	1231	1231	0.296938207369814
Root559	1232	1232	0.296938207369814
Root559	1233	1233	0.296938207369814
Root559	1234	1234	0.296938207369814
Root559	1235	1235	0.296938207369814
Root559	1236	1236	0.296938207369814
Root559	1237	1237	0.296938207369814
Root559	1238	1238	0.296938207369814
Root559	1239	1239	0.296938207369814
Root559	1240	1240	0.296938207369814
Root559	1241	1241	0.296938207369814
Root559	1242	1242	0.296938207369814
Root559	1243	1243	0.296938207369814
Root559	1244	1244	0.296938207369814
Root559	1245	1245	0.296938207369814
Root559	1246	1246	0.296938207369814
Root559	1247	1247	0.296938207369814
Root559	1248	1248	0.296938207369814
Root559	1249	1249	0.296938207369814
Root559	1250	1250	0.296938207369814
Root559	1251	1251	0.296938207369814
Root559	1252	1252	0.296938207369814
Root559	1253	1253	0.296938207369814
Root559	1254	1254	0.296938207369814
Root559	1255	1255	0.296938207369814
Root559	1256	1256	0.296938207369814
Root559	1257	1257	0.296938207369814
Root559	1258	1258	0.296938207369814
Root559	1259	1259	0.296938207369814
Root559	1260	1260	0.296938207369814
Root559	1261	1261	0.296938207369814
Root559	1262	1262	0.296938207369814
Root559	1263	1263	0.296938207369814
Root559	1264	1264	0.296938207369814
Root559	1265	1265	0.296938207369814
Root559	1266	1266	0.296938207369814
Root559	1267	1267	0.296938207369814
Root559	1268	1268	0.296938207369814
Root559	1269	1269	0.296938207369814
Root559	1270	1270	0.296938207369814
Root559	1271	1271	0.296938207369814
Root559	1272	1272	0.296938207369814
Root559	1273	1273	0.296938207369814
Root559	1274	1274	0.296938207369814
Root559	1275	1275	0.296938207369814
Root559	1276	1276	0.296938207369814
Root559	1277	1277	0.296938207369814
Root559	1278	1278	0.296938207369814
Root559	1279	1279	0.296938207369814
Root559	1280	1280	0.296938207369814
Root559	1281	1281	0.296938207369814
Root559	1282	1282	0.296938207369814
Root559	1283	1283	0.296938207369814
Root559	1284	1284	0.296938207369814
Root559	1285	1285	0.296938207369814
Root559	1286	1286	0.296938207369814
Root559	1287	1287	0.296938207369814
Root559	1288	1288	0.296938207369814
Root559	1289	1289	0.296938207369814
Root559	1290	1290	0.296938207369814
Root559	1291	1291	0.296938207369814
Root559	1292	1292	0.296938207369814
Root559	1293	1293	0.296938207369814
Root559	1294	1294	0.296938207369814
Root559	1295	1295	0.296938207369814
Root559	1296	1296	0.296938207369814
Root559	1297	1297	0.296938207369814
Root559	1298	1298	0.296938207369814
Root559	1299	1299	0.296938207369814
Root559	1300	1300	0.296938207369814
Root559	1301	1301	0.296938207369814
Root559	1302	1302	0.296938207369814
Root559	1303	1303	0.296938207369814
Root559	1304	1304	0.296938207369814
Root559	1305	1305	0.296938207369814
Root559	1306	1306	0.296938207369814
Root559	1307	1307	0.296938207369814
Root559	1308	1308	0.296938207369814
Root559	1309	1309	0.296938207369814
Root559	1310	1310	0.296938207369814
Root559	1311	1311	0.296938207369814
Root559	1312	1312	0.296938207369814
Root559	1313	1313	0.296938207369814
Root559	1314	1314	0.296938207369814
Root559	1315	1315	0.296938207369814
Root559	1316	1316	0.296938207369814
Root559	1317	1317	0.296938207369814
Root559	1318	1318	0.296938207369814
Root559	1319	1319	0.296938207369814
Root559	1320	1320	0.296938207369814
Root559	1321	1321	0.296938207369814
Root559	1322	1322	0.296938207369814
Root559	1323	1323	0.296938207369814
Root559	1324	1324	0.296938207369814
Root559	1325	1325	0.296938207369814
Root559	1326	1326	0.296938207369814
Root559	1327	1327	0.296938207369814
Root559	1328	1328	0.296938207369814
Root559	1329	1329	0.296938207369814
Root559	1330	1330	0.296938207369814
Root559	1331	1331	0.296938207369814
Root559	1332	1332	0.296938207369814
Root559	1333	1333	0.296938207369814
Root559	1334	1334	0.296938207369814
Root559	1335	1335	0.296938207369814
Root559	1336	1336	0.296938207369814
Root559	1337	1337	0.296938207369814
Root559	1338	1338	0.296938207369814
Root559	1339	1339	0.296938207369814
Root559	1340	1340	0.296938207369814
Root559	1341	1341	0.296938207369814
Root559	1342	1342	0.296938207369814
Root559	1343	1343	0.296938207369814
Root559	1344	1344	0.296938207369814
Root559	1345	1345	0.296938207369814
Root559	1346	1346	0.296938207369814
Root559	1347	1347	0.296938207369814
Root559	1348	1348	0.296938207369814
Root559	1349	1349	0.296938207369814
Root559	1350	1350	0.296938207369814
Root559	1351	1351	0.296938207369814
Root559	1352	1352	0.296938207369814
Root559	1353	1353	0.296938207369814
Root559	1354	1354	0.296938207369814
Root559	1355	1355	0.296938207369814
Root559	1356	1356	0.296938207369814
Root559	1357	1357	0.296938207369814
Root559	1358	1358	0.296938207369814
Root559	1359	1359	0.296938207369814
Root559	1360	1360	0.296938207369814
Root559	1361	1361	0.296938207369814
Root559	1362	1362	0.296938207369814
Root559	1363	1363	0.296938207369814
Root559	1364	1364	0.296938207369814
Root559	1365	1365	0.296938207369814
Root559	1366	1366	0.296938207369814
Root559	1367	1367	0.296938207369814
Root559	1368	1368	0.296938207369814
Root559	1369	1369	0.296938207369814
Root559	1370	1370	0.296938207369814
Root559	1371	1371	0.296938207369814
Root559	1372	1372	0.296938207369814
Root559	1373	1373	0.296938207369814
Root559	1374	1374	0.296938207369814
Root559	1375	1375	0.296938207369814
Root559	1376	1376	0.296938207369814
Root559	1377	1377	0.296938207369814
Root559	1378	1378	0.296938207369814
Root559	1379	1379	0.296938207369814
Root559	1380	1380	0.296938207369814
Root559	1381	1381	0.296938207369814
Root559	1382	1382	0.296938207369814
Root559	1383	1383	0.296938207369814
Root559	1384	1384	0.296938207369814
Root559	1385	1385	0.296938207369814
Root559	1386	1386	0.296938207369814
Root559	1387	1387	0.296938207369814
Root559	1388	1388	0.296938207369814
Root559	1389	1389	0.296938207369814
Root559	1390	1390	0.296938207369814
Root559	1391	1391	0.296938207369814
Root559	1392	1392	0.296938207369814
Root559	1393	1393	0.296938207369814
Root559	1394	1394	0.296938207369814
Root559	1395	1395	0.296938207369814
Root559	1396	1396	0.296938207369814
Root559	1397	1397	0.296938207369814
Root559	1398	1398	0.296938207369814
Root559	1399	1399	0.296938207369814
Root559	1400	1400	0.296938207369814
Root559	1401	1401	0.296938207369814
Root559	1402	1402	0.296938207369814
Root559	1403	1403	0.296938207369814
Root559	1404	1404	0.296938207369814
Root559	1405	1405	0.296938207369814
Root559	1406	1406	0.296938207369814
Root559	1407	1407	0.296938207369814
Root559	1408	1408	0.296938207369814
Root559	1409	1409	0.296938207369814
Root559	1410	1410	0.296938207369814
Root559	1411	1411	0.296938207369814
Root559	1412	1412	0.296938207369814
Root559	1413	1413	0.296938207369814
Root559	1414	1414	0.296938207369814
Root559	1415	1415	0.296938207369814
Root559	1416	1416	0.296938207369814
Root559	1417	1417	0.296938207369814
Root559	1418	1418	0.296938207369814
Root559	1419	1419	0.296938207369814
Root559	1420	1420	0.296938207369814
Root559	1421	1421	0.296938207369814
Root559	1422	1422	0.296938207369814
Root559	1423	1423	0.296938207369814
Root559	1424	1424	0.296938207369814
Root559	1425	1425	0.296938207369814
Root559	1426	1426	0.296938207369814
Root559	1427	1427	0.296938207369814
Root559	1428	1428	0.296938207369814
Root559	1429	1429	0.296938207369814
Root559	1430	1430	0.296938207369814
Root559	1431	1431	0.296938207369814
Root559	1432	1432	0.296938207369814
Root559	1433	1433	0.296938207369814
Root559	1434	1434	0.296938207369814
Root559	1435	1435	0.296938207369814
Root559	1436	1436	0.296938207369814
Root559	1437	1437	0.296938207369814
Root559	1438	1438	0.296938207369814
Root559	1439	1439	0.296938207369814
Root559	1440	1440	0.296938207369814
Root559	1441	1441	0.296938207369814
Root559	1442	1442	0.296938207369814
Root559	1443	1443	0.296938207369814
Root559	1444	1444	0.296938207369814
Root559	1445	1445	0.296938207369814
Root559	1446	1446	0.296938207369814
Root559	1447	1447	0.296938207369814
Root559	1448	1448	0.296938207369814
Root559	1449	1449	0.296938207369814
Root559	1450	1450	0.296938207369814
Root559	1451	1451	0.296938207369814
Root559	1452	1452	0.296938207369814
Root559	1453	1453	0.296938207369814
Root559	1454	1454	0.296938207369814
Root559	1455	1455	0.296938207369814
Root559	1456	1456	0.296938207369814
Root559	1457	1457	0.296938207369814
Root559	1458	1458	0.296938207369814
Root559	1459	1459	0.296938207369814
Root559	1460	1460	0.296938207369814
Root559	1461	1461	0.296938207369814
Root559	1462	1462	0.296938207369814
Root559	1463	1463	0.296938207369814
Root559	1464	1464	0.296938207369814
Root559	1465	1465	0.296938207369814
Root559	1466	1466	0.296938207369814
Root559	1467	1467	0.296938207369814
Root559	1468	1468	0.296938207369814
Root559	1469	1469	0.296938207369814
Root559	1470	1470	0.296938207369814
Root559	1471	1471	0.296938207369814
Root559	1472	1472	0.296938207369814
Root559	1473	1473	0.296938207369814
Root559	1474	1474	0.296938207369814
Root559	1475	1475	0.296938207369814
Root559	1476	1476	0.296938207369814
Root559	1477	1477	0.296938207369814
Root559	1478	1478	0.296938207369814
Root559	1479	1479	0.296938207369814
Root559	1480	1480	0.296938207369814
Root559	1481	1481	0.296938207369814
Root559	1482	1482	0.296938207369814
Root559	1483	1483	0.296938207369814
Root559	1484	1484	0.296938207369814
Root559	1485	1485	0.296938207369814
Root559	1486	1486	0.296938207369814
Root559	1487	1487	0.296938207369814
Root559	1488	1488	0.296938207369814
Root559	1489	1489	0.296938207369814
Root559	1490	1490	0.296938207369814
Root559	1491	1491	0.296938207369814
Root559	1492	1492	0.296938207369814
Root559	1493	1493	0.296938207369814
Root559	1494	1494	0.296938207369814
Root559	1495	1495	0.296938207369814
Root559	1496	1496	0.296938207369814
Root559	1497	1497	0.296938207369814
Root559	1498	1498	0.296938207369814
Root559	1499	1499	0.296938207369814
Root559	1500	1500	0.296938207369814
Root559	1501	1501	0.296938207369814
Root559	1502	1502	0.296938207369814
Root559	1503	1503	0.296938207369814
Root559	1504	1504	0.296938207369814
Root559	1505	1505	0.296938207369814
Root559	1506	1506	0.296938207369814
Root559	1507	1507	0.296938207369814
Root559	1508	1508	0.296938207369814
Root559	1509	1509	0.296938207369814
Root559	1510	1510	0.296938207369814
Root559	1511	1511	0.296938207369814
Root559	1512	1512	0.296938207369814
Root559	1513	1513	0.296938207369814
Root559	1514	1514	0.296938207369814
Root559	1515	1515	0.296938207369814
Root559	1516	1516	0.296938207369814
Root559	1517	1517	0.296938207369814
Root559	1518	1518	0.296938207369814
Root559	1519	1519	0.296938207369814
Root559	1520	1520	0.296938207369814
Root559	1521	1521	0.296938207369814
Root559	1522	1522	0.296938207369814
Root559	1523	1523	0.296938207369814
Root559	1524	1524	0.296938207369814
Root559	1525	1525	0.296938207369814
Root559	1526	1526	0.296938207369814
Root559	1527	1527	0.296938207369814
Root559	1528	1528	0.296938207369814
Root559	1529	1529	0.296938207369814
Root559	1530	1530	0.296938207369814
Root559	1531	1531	0.296938207369814
Root559	1532	1532	0.296938207369814
Root559	1533	1533	0.296938207369814
Root559	1534	1534	0.296938207369814
Root559	1535	1535	0.296938207369814
Root559	1536	1536	0.296938207369814
Root559	1537	1537	0.296938207369814
Root559	1538	1538	0.296938207369814
Root559	1539	1539	0.296938207369814
Root559	1540	1540	0.296938207369814
Root559	1541	1541	0.296938207369814
Root559	1542	1542	0.296938207369814
Root559	1543	1543	0.296938207369814
Root559	1544	1544	0.296938207369814
Root559	1545	1545	0.296938207369814
Root559	1546	1546	0.296938207369814
Root559	1547	1547	0.296938207369814
Root559	1548	1548	0.296938207369814
Root559	1549	1549	0.296938207369814
Root559	1550	1550	0.296938207369814
Root559	1551	1551	0.296938207369814
Root559	1552	1552	0.296938207369814
Root559	1553	1553	0.296938207369814
Root559	1554	1554	0.296938207369814
Root559	1555	1555	0.296938207369814
Root559	1556	1556	0.296938207369814
Root559	1557	1557	0.296938207369814
Root559	1558	1558	0.296938207369814
Root559	1559	1559	0.296938207369814
Root559	1560	1560	0.296938207369814
Root559	1561	1561	0.296938207369814
Root559	1562	1562	0.296938207369814
Root559	1563	1563	0.296938207369814
Root559	1564	1564	0.296938207369814
Root559	1565	1565	0.296938207369814
Root559	1566	1566	0.296938207369814
Root559	1567	1567	0.296938207369814
Root559	1568	1568	0.296938207369814
Root559	1569	1569	0.296938207369814
Root559	1570	1570	0.296938207369814
Root559	1571	1571	0.296938207369814
Root559	1572	1572	0.296938207369814
Root559	1573	1573	0.296938207369814
Root559	1574	1574	0.296938207369814
Root559	1575	1575	0.296938207369814
Root559	1576	1576	0.296938207369814
Root559	1577	1577	0.296938207369814
Root559	1578	1578	0.296938207369814
Root559	1579	1579	0.296938207369814
Root559	1580	1580	0.296938207369814
Root559	1581	1581	0.296938207369814
Root559	1582	1582	0.296938207369814
Root559	1583	1583	0.296938207369814
Root559	1584	1584	0.296938207369814
Root559	1585	1585	0.296938207369814
Root559	1586	1586	0.296938207369814
Root559	1587	1587	0.296938207369814
Root559	1588	1588	0.296938207369814
Root559	1589	1589	0.296938207369814
Root559	1590	1590	0.296938207369814
Root559	1591	1591	0.296938207369814
Root559	1592	1592	0.296938207369814
Root559	1593	1593	0.296938207369814
Root559	1594	1594	0.296938207369814
Root559	1595	1595	0.296938207369814
Root559	1596	1596	0.296938207369814
Root559	1597	1597	0.296938207369814
Root559	1598	1598	0.296938207369814
Root559	1599	1599	0.296938207369814
Root559	1600	1600	0.296938207369814
Root559	1601	1601	0.296938207369814
Root559	1602	1602	0.296938207369814
Root559	1603	1603	0.296938207369814
Root559	1604	1604	0.296938207369814
Root559	1605	1605	0.296938207369814
Root559	1606	1606	0.296938207369814
Root559	1607	1607	0.296938207369814
Root559	1608	1608	0.296938207369814
Root559	1609	1609	0.296938207369814
Root559	1610	1610	0.296938207369814
Root559	1611	1611	0.296938207369814
Root559	1612	1612	0.296938207369814
Root559	1613	1613	0.296938207369814
Root559	1614	1614	0.296938207369814
Root559	1615	1615	0.296938207369814
Root559	1616	1616	0.296938207369814
Root559	1617	1617	0.296938207369814
Root559	1618	1618	0.296938207369814
Root559	1619	1619	0.296938207369814
Root559	1620	1620	0.296938207369814
Root559	1621	1621	0.296938207369814
Root559	1622	1622	0.296938207369814
Root559	1623	1623	0.296938207369814
Root559	1624	1624	0.296938207369814
Root559	1625	1625	0.296938207369814
Root559	1626	1626	0.296938207369814
Root559	1627	1627	0.296938207369814
Root559	1628	1628	0.296938207369814
Root559	1629	1629	0.296938207369814
Root559	1630	1630	0.296938207369814
Root559	1631	1631	0.296938207369814
Root559	1632	1632	0.296938207369814
Root559	1633	1633	0.296938207369814
Root559	1634	1634	0.296938207369814
Root559	1635	1635	0.296938207369814
Root559	1636	1636	0.296938207369814
Root559	1637	1637	0.296938207369814
Root559	1638	1638	0.296938207369814
Root559	1639	1639	0.296938207369814
Root559	1640	1640	0.296938207369814
Root559	1641	1641	0.296938207369814
Root559	1642	1642	0.296938207369814
Root559	1643	1643	0.296938207369814
Root559	1644	1644	0.296938207369814
Root559	1645	1645	0.296938207369814
Root559	1646	1646	0.296938207369814
Root559	1647	1647	0.296938207369814
Root559	1648	1648	0.296938207369814
Root559	1649	1649	0.296938207369814
Root559	1650	1650	0.296938207369814
Root559	1651	1651	0.296938207369814
Root559	1652	1652	0.296938207369814
Root559	1653	1653	0.296938207369814
Root559	1654	1654	0.296938207369814
Root559	1655	1655	0.296938207369814
Root559	1656	1656	0.296938207369814
Root559	1657	1657	0.296938207369814
Root559	1658	1658	0.296938207369814
Root559	1659	1659	0.296938207369814
Root559	1660	1660	0.296938207369814
Root559	1661	1661	0.296938207369814
Root559	1662	1662	0.296938207369814
Root559	1663	1663	0.296938207369814
Root559	1664	1664	0.296938207369814
Root559	1665	1665	0.296938207369814
Root559	1666	1666	0.296938207369814
Root559	1667	1667	0.296938207369814
Root559	1668	1668	0.296938207369814
Root559	1669	1669	0.296938207369814
Root559	1670	1670	0.296938207369814
Root559	1671	1671	0.296938207369814
Root559	1672	1672	0.296938207369814
Root559	1673	1673	0.296938207369814
Root559	1674	1674	0.296938207369814
Root559	1675	1675	0.296938207369814
Root559	1676	1676	0.296938207369814
Root559	1677	1677	0.296938207369814
Root559	1678	1678	0.296938207369814
Root559	1679	1679	0.296938207369814
Root559	1680	1680	0.296938207369814
Root559	1681	1681	0.296938207369814
Root559	1682	1682	0.296938207369814
Root559	1683	1683	0.296938207369814
Root559	1684	1684	0.296938207369814
Root559	1685	1685	0.296938207369814
Root559	1686	1686	0.296938207369814
Root559	1687	1687	0.296938207369814
Root559	1688	1688	0.296938207369814
Root559	1689	1689	0.296938207369814
Root559	1690	1690	0.296938207369814
Root559	1691	1691	0.296938207369814
Root559	1692	1692	0.296938207369814
Root559	1693	1693	0.296938207369814
Root559	1694	1694	0.296938207369814
Root559	1695	1695	0.296938207369814
Root559	1696	1696	0.296938207369814
Root559	1697	1697	0.296938207369814
Root559	1698	1698	0.296938207369814
Root559	1699	1699	0.296938207369814
Root559	1700	1700	0.296938207369814
Root559	1701	1701	0.296938207369814
Root559	1702	1702	0.296938207369814
Root559	1703	1703	0.296938207369814
Root559	1704	1704	0.296938207369814
Root559	1705	1705	0.296938207369814
Root559	1706	1706	0.296938207369814
Root559	1707	1707	0.296938207369814
Root559	1708	1708	0.296938207369814
Root559	1709	1709	0.296938207369814
Root559	1710	1710	0.296938207369814
Root559	1711	1711	0.296938207369814
Root559	1712	1712	0.296938207369814
Root559	1713	1713	0.296938207369814
Root559	1714	1714	0.296938207369814
Root559	1715	1715	0.296938207369814
Root559	1716	1716	0.296938207369814
Root559	1717	1717	0.296938207369814
Root559	1718	1718	0.296938207369814
Root559	1719	1719	0.296938207369814
Root559	1720	1720	0.296938207369814
Root559	1721	1721	0.296938207369814
Root559	1722	1722	0.296938207369814
Root559	1723	1723	0.296938207369814
Root559	1724	1724	0.296938207369814
Root559	1725	1725	0.296938207369814
Root559	1726	1726	0.296938207369814
Root559	1727	1727	0.296938207369814
Root559	1728	1728	0.296938207369814
Root559	1729	1729	0.296938207369814
Root559	1730	1730	0.296938207369814
Root559	1731	1731	0.296938207369814
Root559	1732	1732	0.296938207369814
Root559	1733	1733	0.296938207369814
Root559	1734	1734	0.296938207369814
Root559	1735	1735	0.296938207369814
Root559	1736	1736	0.296938207369814
Root559	1737	1737	0.296938207369814
Root559	1738	1738	0.296938207369814
Root559	1739	1739	0.296938207369814
Root559	1740	1740	0.296938207369814
Root559	1741	1741	0.296938207369814
Root559	1742	1742	0.296938207369814
Root559	1743	1743	0.296938207369814
Root559	1744	1744	0.296938207369814
Root559	1745	1745	0.296938207369814
Root559	1746	1746	0.296938207369814
Root559	1747	1747	0.296938207369814
Root559	1748	1748	0.296938207369814
Root559	1749	1749	0.296938207369814
Root559	1750	1750	0.296938207369814
Root559	1751	1751	0.296938207369814
Root559	1752	1752	0.296938207369814
Root559	1753	1753	0.296938207369814
Root559	1754	1754	0.296938207369814
Root559	1755	1755	0.296938207369814
Root559	1756	1756	0.296938207369814
Root559	1757	1757	0.296938207369814
Root559	1758	1758	0.296938207369814
Root559	1759	1759	0.296938207369814
Root559	1760	1760	0.296938207369814
Root559	1761	1761	0.296938207369814
Root559	1762	1762	0.296938207369814
Root559	1763	1763	0.296938207369814
Root559	1764	1764	0.296938207369814
Root559	1765	1765	0.296938207369814
Root559	1766	1766	0.296938207369814
Root559	1767	1767	0.296938207369814
Root559	1768	1768	0.296938207369814
Root559	1769	1769	0.296938207369814
Root559	1770	1770	0.296938207369814
Root559	1771	1771	0.296938207369814
Root559	1772	1772	0.296938207369814
Root559	1773	1773	0.296938207369814
Root559	1774	1774	0.296938207369814
Root559	1775	1775	0.296938207369814
Root559	1776	1776	0.296938207369814
Root559	1777	1777	0.296938207369814
Root559	1778	1778	0.296938207369814
Root559	1779	1779	0.296938207369814
Root559	1780	1780	0.296938207369814
Root559	1781	1781	0.296938207369814
Root559	1782	1782	0.296938207369814
Root559	1783	1783	0.296938207369814
Root559	1784	1784	0.296938207369814
Root559	1785	1785	0.296938207369814
Root559	1786	1786	0.296938207369814
Root559	1787	1787	0.296938207369814
Root559	1788	1788	0.296938207369814
Root559	1789	1789	0.296938207369814
Root559	1790	1790	0.296938207369814
Root559	1791	1791	0.296938207369814
Root559	1792	1792	0.296938207369814
Root559	1793	1793	0.296938207369814
Root559	1794	1794	0.296938207369814
Root559	1795	1795	0.296938207369814
Root559	1796	1796	0.296938207369814
Root559	1797	1797	0.296938207369814
Root559	1798	1798	0.296938207369814
Root559	1799	1799	0.296938207369814
Root559	1800	1800	0.296938207369814
Root559	1801	1801	0.296938207369814
Root559	1802	1802	0.296938207369814
Root559	1803	1803	0.296938207369814
Root559	1804	1804	0.296938207369814
Root559	1805	1805	0.296938207369814
Root559	1806	1806	0.296938207369814
Root559	1807	1807	0.296938207369814
Root559	1808	1808	0.296938207369814
Root559	1809	1809	0.296938207369814
Root559	1810	1810	0.296938207369814
Root559	1811	1811	0.296938207369814
Root559	1812	1812	0.296938207369814
Root559	1813	1813	0.296938207369814
Root559	1814	1814	0.296938207369814
Root559	1815	1815	0.296938207369814
Root559	1816	1816	0.296938207369814
Root559	1817	1817	0.296938207369814
Root559	1818	1818	0.296938207369814
Root559	1819	1819	0.296938207369814
Root559	1820	1820	0.296938207369814
Root559	1821	1821	0.296938207369814
Root559	1822	1822	0.296938207369814
Root559	1823	1823	0.296938207369814
Root559	1824	1824	0.296938207369814
Root559	1825	1825	0.296938207369814
Root559	1826	1826	0.296938207369814
Root559	1827	1827	0.296938207369814
Root559	1828	1828	0.296938207369814
Root559	1829	1829	0.296938207369814
Root559	1830	1830	0.296938207369814
Root559	1831	1831	0.296938207369814
Root559	1832	1832	0.296938207369814
Root559	1833	1833	0.296938207369814
Root559	1834	1834	0.296938207369814
Root559	1835	1835	0.296938207369814
Root559	1836	1836	0.296938207369814
Root559	1837	1837	0.296938207369814
Root559	1838	1838	0.296938207369814
Root559	1839	1839	0.296938207369814
Root559	1840	1840	0.296938207369814
Root559	1841	1841	0.296938207369814
Root559	1842	1842	0.296938207369814
Root559	1843	1843	0.296938207369814
Root559	1844	1844	0.296938207369814
Root559	1845	1845	0.296938207369814
Root559	1846	1846	0.296938207369814
Root559	1847	1847	0.296938207369814
Root559	1848	1848	0.296938207369814
Root559	1849	1849	0.296938207369814
Root559	1850	1850	0.296938207369814
Root559	1851	1851	0.296938207369814
Root559	1852	1852	0.296938207369814
Root559	1853	1853	0.296938207369814
Root559	1854	1854	0.296938207369814
Root559	1855	1855	0.296938207369814
Root559	1856	1856	0.296938207369814
Root559	1857	1857	0.296938207369814
Root559	1858	1858	0.296938207369814
Root559	1859	1859	0.296938207369814
Root559	1860	1860	0.296938207369814
Root559	1861	1861	0.296938207369814
Root559	1862	1862	0.296938207369814
Root559	1863	1863	0.296938207369814
Root559	1864	1864	0.296938207369814
Root559	1865	1865	0.296938207369814
Root559	1866	1866	0.296938207369814
Root559	1867	1867	0.296938207369814
Root559	1868	1868	0.296938207369814
Root559	1869	1869	0.296938207369814
Root559	1870	1870	0.296938207369814
Root559	1871	1871	0.296938207369814
Root559	1872	1872	0.296938207369814
Root559	1873	1873	0.296938207369814
Root559	1874	1874	0.296938207369814
Root559	1875	1875	0.296938207369814
Root559	1876	1876	0.296938207369814
Root559	1877	1877	0.296938207369814
Root559	1878	1878	0.296938207369814
Root559	1879	1879	0.296938207369814
Root559	1880	1880	0.296938207369814
Root559	1881	1881	0.296938207369814
Root559	1882	1882	0.296938207369814
Root559	1883	1883	0.296938207369814
Root559	1884	1884	0.296938207369814
Root559	1885	1885	0.296938207369814
Root559	1886	1886	0.296938207369814
Root559	1887	1887	0.296938207369814
Root559	1888	1888	0.296938207369814
Root559	1889	1889	0.296938207369814
Root559	1890	1890	0.296938207369814
Root559	1891	1891	0.296938207369814
Root559	1892	1892	0.296938207369814
Root559	1893	1893	0.296938207369814
Root559	1894	1894	0.296938207369814
Root559	1895	1895	0.296938207369814
Root559	1896	1896	0.296938207369814
Root559	1897	1897	0.296938207369814
Root559	1898	1898	0.296938207369814
Root559	1899	1899	0.296938207369814
Root559	1900	1900	0.296938207369814
Root559	1901	1901	0.296938207369814
Root559	1902	1902	0.296938207369814
Root559	1903	1903	0.296938207369814
Root559	1904	1904	0.296938207369814
Root559	1905	1905	0.296938207369814
Root559	1906	1906	0.296938207369814
Root559	1907	1907	0.296938207369814
Root559	1908	1908	0.296938207369814
Root559	1909	1909	0.296938207369814
Root559	1910	1910	0.296938207369814
Root559	1911	1911	0.296938207369814
Root559	1912	1912	0.296938207369814
Root559	1913	1913	0.296938207369814
Root559	1914	1914	0.296938207369814
Root559	1915	1915	0.296938207369814
Root559	1916	1916	0.296938207369814
Root559	1917	1917	0.296938207369814
Root559	1918	1918	0.296938207369814
Root559	1919	1919	0.296938207369814
Root559	1920	1920	0.296938207369814
Root559	1921	1921	0.296938207369814
Root559	1922	1922	0.296938207369814
Root559	1923	1923	0.296938207369814
Root559	1924	1924	0.296938207369814
Root559	1925	1925	0.296938207369814
Root559	1926	1926	0.296938207369814
Root559	1927	1927	0.296938207369814
Root559	1928	1928	0.296938207369814
Root559	1929	1929	0.296938207369814
Root559	1930	1930	0.296938207369814
Root559	1931	1931	0.296938207369814
Root559	1932	1932	0.296938207369814
Root559	1933	1933	0.296938207369814
Root559	1934	1934	0.296938207369814
Root559	1935	1935	0.296938207369814
Root559	1936	1936	0.296938207369814
Root559	1937	1937	0.296938207369814
Root559	1938	1938	0.296938207369814
Root559	1939	1939	0.296938207369814
Root559	1940	1940	0.296938207369814
Root559	1941	1941	0.296938207369814
Root559	1942	1942	0.296938207369814
Root559	1943	1943	0.296938207369814
Root559	1944	1944	0.296938207369814
Root559	1945	1945	0.296938207369814
Root559	1946	1946	0.296938207369814
Root559	1947	1947	0.296938207369814
Root559	1948	1948	0.296938207369814
Root559	1949	1949	0.296938207369814
Root559	1950	1950	0.296938207369814
Root559	1951	1951	0.296938207369814
Root559	1952	1952	0.296938207369814
Root559	1953	1953	0.296938207369814
Root559	1954	1954	0.296938207369814
Root559	1955	1955	0.296938207369814
Root559	1956	1956	0.296938207369814
Root559	1957	1957	0.296938207369814
Root559	1958	1958	0.296938207369814
Root559	1959	1959	0.296938207369814
Root559	1960	1960	0.296938207369814
Root559	1961	1961	0.296938207369814
Root559	1962	1962	0.296938207369814
Root559	1963	1963	0.296938207369814
Root559	1964	1964	0.296938207369814
Root559	1965	1965	0.296938207369814
Root559	1966	1966	0.296938207369814
Root559	1967	1967	0.296938207369814
Root559	1968	1968	0.296938207369814
Root559	1969	1969	0.296938207369814
Root559	1970	1970	0.296938207369814
Root559	1971	1971	0.296938207369814
Root559	1972	1972	0.296938207369814
Root559	1973	1973	0.296938207369814
Root559	1974	1974	0.296938207369814
Root559	1975	1975	0.296938207369814
Root559	1976	1976	0.296938207369814
Root559	1977	1977	0.296938207369814
Root559	1978	1978	0.296938207369814
Root559	1979	1979	0.296938207369814
Root559	1980	1980	0.296938207369814
Root559	1981	1981	0.296938207369814
Root559	1982	1982	0.296938207369814
Root559	1983	1983	0.296938207369814
Root559	1984	1984	0.296938207369814
Root559	1985	1985	0.296938207369814
Root559	1986	1986	0.296938207369814
Root559	1987	1987	0.296938207369814
Root559	1988	1988	0.296938207369814
Root559	1989	1989	0.296938207369814
Root559	1990	1990	0.296938207369814
Root559	1991	1991	0.296938207369814
Root559	1992	1992	0.296938207369814
Root559	1993	1993	0.296938207369814
Root559	1994	1994	0.296938207369814
Root559	1995	1995	0.296938207369814
Root559	1996	1996	0.296938207369814
Root559	1997	1997	0.296938207369814
Root559	1998	1998	0.296938207369814
Root559	1999	1999	0.296938207369814
Root559	2000	2000	0.296938207369814
[truncated: 21,242 more rows]
