# Supplementary material for: Genome-resolved metatranscriptomics reveals conserved root colonization determinants in a synthetic microbiota
Source: Nat Commun. 2023 Dec 13;14:8274. doi: 10.1038/s41467-023-43688-z (PMC10719396; doi:10.1038/s41467-023-43688-z)
Supplement: Supplementary file 11 — Source Data [file 41467_2023_43688_MOESM11_ESM.zip › Source Data/Main_figures/figure3/figures_b-c/Root670_normcounts_MvsR.csv]

	NumReads_A.sf	NumReads_B.sf	NumReads_Bpre.sf	NumReads_C.sf	NumReads_D.sf	NumReads_E.sf	Strain
OG0000000	321.314664536415	279.447200955678	252.76052284698	215.755642704952	58.9179537079292	5168.05605479562	Root670
OG0000001	381.821971494572	331.376560491559	243.258247551981	455.598837227043	255.31113273436	1314.63423844955	Root670
OG0000002	13.3533367080069	34.7441038621364	30.7873719557975	115.276140839169	19.6393179026431	10.6448116473648	Root670
OG0000003	304.205701879282	214.068510892518	84.7602956313932	155.536763162102	3810.02767311276	26.612029118412	Root670
OG0000004	90.1350227790464	101.990756498529	98.0634810443921	113.211493540557	58.9179537079292	37.2568407657768	Root670
OG0000005	111.834194929558	103.485126557116	7.60182023599939	175.150912498916	39.2786358052861	5.32240582368241	Root670
OG0000006	164.83024998946	153.172931005118	290.769624026977	161.386597174836	78.5572716105723	37.2568407657768	Root670
OG0000007	10.8495860752556	19.053218246978	77.9186574189938	60.5629874259513	19.6393179026431	5.32240582368241	Root670
OG0000008	11.684169619506	75.4656879586189	112.506939492791	41.9811617384435	39.2786358052861	5.32240582368241	Root670
OG0000009	197.379008215227	90.0357960298374	242.117974516581	137.299045357696	58.9179537079292	5.32240582368241	Root670
OG0000010	37.5562594912693	36.9856589500162	8.7420932713993	34.7548961933016	39.2786358052861	5.32240582368241	Root670
OG0000011	58.8381398696553	66.1258750924532	7.60182023599939	59.1865558935433	0	2671.84772348857	Root670
OG0000012	17.9435462013842	3.73592514646628	25.466097790598	93.5973442037429	39.2786358052861	0	Root670
OG0000013	26.2893816438885	5.60388771969942	20.1448236253984	14.1084232071818	0	10.6448116473648	Root670
OG0000014	113.503362018058	109.089014276815	46.3711034395963	128.008132513943	39.2786358052861	1224.15333944695	Root670
OG0000015	27.123965188139	50.4349894772948	11.7828213657991	44.7340248032595	39.2786358052861	5.32240582368241	Root670
OG0000016	58.0035563254049	36.2384739207229	8.36200225959933	0.688215766203992	0	5.32240582368241	Root670
OG0000017	49.6577208829006	13.075738012632	0	24.0875518171397	0	5.32240582368241	Root670
OG0000018	58.0035563254049	100.496386439943	82.0996585487934	112.179169891251	0	10.6448116473648	Root670
OG0000019	0	0	7.60182023599939	3.44107883101996	0	0	Root670
OG0000020	1935.39923911675	1901.95949206598	669.720362791546	1587.02555686641	7109.43308075679	968.677859910198	Root670
OG0000021	88.4658556905456	164.00711392987	184.344140722985	137.299045357696	19.6393179026431	1559.46490633894	Root670
OG0000022	37.5562594912693	18.6796257323314	42.9502843333966	0.344107883101996	0	5.32240582368241	Root670
OG0000023	32.966049997892	7.09825777828593	49.0317405221961	0	19.6393179026431	5.32240582368241	Root670
OG0000024	122.266489232688	106.473866674289	90.4616608083928	89.468049606519	0	31.9344349420944	Root670
OG0000025	55.4998056926536	61.269172402047	19.3846416017984	72.9508712176232	39.2786358052861	1660.59061698891	Root670
OG0000026	0	10.086997895459	0	0.344107883101996	19.6393179026431	0	Root670
OG0000027	139.375451889822	87.420648427311	56.2534697463955	99.1030703333749	78.5572716105723	335.311566891992	Root670
OG0000028	47.1539702501493	55.291692167701	47.8914674867962	93.5973442037429	78.5572716105723	1170.92928121013	Root670
OG0000029	85.5448132856691	148.689820829358	115.547667587191	80.8653525289691	1355.11293528237	4289.85909388802	Root670
OG0000030	22.5337556947616	32.5025487742566	6.08145618879951	45.4222405694635	19.6393179026431	5.32240582368241	Root670
OG0000031	0	0	34.2081910619973	13.4202074409778	0	0	Root670
OG0000032	0	44.8311017575954	23.5656427315981	21.3346887523238	0	0	Root670
OG0000033	19.1954215177599	47.8198418747684	37.248919156397	34.7548961933016	19.6393179026431	10.6448116473648	Root670
OG0000034	28.3758405045146	33.6233263181965	104.144937233192	55.0572612963194	0	37.2568407657768	Root670
OG0000036	548.321388572532	481.560751379504	470.172581596562	297.653318883227	4890.19015775812	2554.75479536755	Root670
OG0000037	0	22.7891433934443	17.8642775545986	7.22626554514192	1512.22747850352	26.612029118412	Root670
OG0000038	43.3983443010224	48.9406194187083	51.3122865929959	18.2377178044058	0	10.6448116473648	Root670
OG0000039	75.5298107546639	8.59262783687245	8.7420932713993	34.4107883101996	0	1836.23000917043	Root670
OG0000040	609.245987302814	604.846281212891	182.443685663985	461.792779122879	196.393179026431	69.1912757078713	Root670
OG0000041	12.9360449358817	23.9099209373842	12.543003389399	0	0	0	Root670
OG0000042	0	6.35107274899268	28.5068258849977	11.6996680254679	0	0	Root670
OG0000043	0	32.8761412889033	0	7.57037342824391	0	1969.29015476249	Root670
OG0000044	159.822748723957	155.040893578351	22.0452786843982	153.128007980388	39.2786358052861	21.2896232947296	Root670
OG0000045	142.713786066824	91.9037586030705	183.203867687585	155.880871045204	78.5572716105723	1921.38850234935	Root670
OG0000046	0.417291772125215	81.0695756783183	41.4299202861967	36.4754356088116	19.6393179026431	2070.41586541246	Root670
OG0000047	10.0150025310052	64.6315050338667	17.8642775545986	60.5629874259513	39.2786358052861	5.32240582368241	Root670
OG0000048	85.1275215135438	29.8874011717303	9.50227529499924	71.9185475683172	19.6393179026431	1506.24084810212	Root670
OG0000049	93.8906487281734	106.847459188936	285.448349861777	196.829709134342	7129.07239865943	4103.57489005914	Root670
OG0000050	20.8645886062607	28.7666236277904	6.46154720059948	0	0	0	Root670
OG0000051	24.6202145553877	22.7891433934443	7.98191124779936	16.1730705057938	0	5.32240582368241	Root670
OG0000052	40.0600101240206	69.1146152096262	191.945960958985	44.0458090370555	3181.56950022818	53.2240582368241	Root670
OG0000053	107.24398543618	202.860735453119	111.366666457391	108.738091060231	58.9179537079292	1314.63423844955	Root670
OG0000054	7.92854367037908	0	0	0	0	0	Root670
OG0000055	26.7066734160138	5.23029520505279	0	14.1084232071818	39.2786358052861	0	Root670
OG0000056	10.8495860752556	24.6571059666775	24.705915766998	2.06464729861198	0	0	Root670
OG0000057	0	22.7891433934443	43.7104663569965	0	0	0	Root670
OG0000058	172.341501887714	109.462606791462	189.285323876385	79.4889209965611	1610.42406801673	1394.47032580479	Root670
OG0000059	29.6277158208903	0.373592514646628	1.90045505899985	13.0760995578758	19.6393179026431	0	Root670
OG0000060	99.3154417658012	70.9825777828594	19.0045505899985	96.6943151516609	58.9179537079292	10.6448116473648	Root670
OG0000061	56.7516810090292	73.9713179000324	92.7422068791926	13.0760995578758	0	0	Root670
OG0000062	20.0300050620103	19.053218246978	36.868828144597	43.3575932708515	0	0	Root670
OG0000063	32.5487582257668	14.1965155565719	29.2670079085977	35.0990040764036	19.6393179026431	10.6448116473648	Root670
OG0000064	24.2029227832625	38.1064364939561	21.6651876725983	0	19.6393179026431	143.704957239425	Root670
OG0000065	77.61626961529	104.605904101056	75.258020336394	77.4242736979491	58.9179537079292	53.2240582368241	Root670
OG0000066	0	5.60388771969942	28.5068258849977	1.03232364930599	39.2786358052861	1713.81467522573	Root670
OG0000067	138.540868345571	174.094111825329	133.031854129989	122.502406384311	3731.47040150218	10.6448116473648	Root670
OG0000068	137.706284801321	36.2384739207229	34.2081910619973	42.6693775046475	58.9179537079292	0	Root670
OG0000069	110.165027841057	95.2660912348902	73.7376562891941	70.8862239190112	2454.91473783038	15.9672174710472	Root670
OG0000070	20.4472968341355	11.9549604686921	14.0633674365989	0	0	0	Root670
OG0000071	25.8720898717633	38.4800290086027	0	73.2949791007252	19.6393179026431	10.6448116473648	Root670
OG0000072	26.7066734160138	0.373592514646628	46.7511944513963	15.1407468564878	0	5.32240582368241	Root670
OG0000073	0.417291772125215	42.9631391843622	12.543003389399	64.6922820231753	0	5.32240582368241	Root670
OG0000074	139.792743661947	26.151476025264	206.009328395583	73.9831948669292	0	0	Root670
OG0000075	0	3.36233263181965	0	0	0	0	Root670
OG0000076	44.650219617398	77.7072430464986	44.8507393923964	44.0458090370555	19.6393179026431	10.6448116473648	Root670
OG0000077	23.368339239012	85.1790933394312	123.52957883499	18.9259335706098	19.6393179026431	1096.41559967858	Root670
OG0000078	13.7706284801321	32.5025487742566	0	16.8612862719978	19.6393179026431	0	Root670
OG0000079	22.1164639226364	0	3.8009101179997	17.2053941550998	0	0	Root670
OG0000081	107.661277208305	82.9375382515514	284.308076826377	82.929999827581	117.835907415858	4540.01216760109	Root670
OG0000082	0	0	0	0	0	0	Root670
OG0000084	270.405068337139	202.487142938472	205.249146371984	306.256015960776	117.835907415858	1873.48684993621	Root670
OG0000085	0	0	12.543003389399	0	0	0	Root670
OG0000086	0	33.9969188328432	0	0	0	0	Root670
OG0000087	0	28.0194385984971	104.144937233192	9.97912860995788	0	10.6448116473648	Root670
OG0000088	42.5637607567719	7.09825777828593	60.4344708761952	0	235.671814831717	931.421019144421	Root670
OG0000089	2.08645886062607	23.9099209373842	0	16.8612862719978	19.6393179026431	0	Root670
OG0000090	0	14.9437005858651	104.144937233192	3.78518671412196	0	0	Root670
OG0000091	53.8306386041527	100.496386439943	15.9638224955987	159.321949876224	0	10.6448116473648	Root670
OG0000093	481.137413260373	585.419470451266	202.208418277584	331.719999310324	98.1965895132153	42.5792465894593	Root670
OG0000094	0	0	0	5.84983401273393	0	0	Root670
OG0000095	38.3908430355198	44.8311017575954	148.995676625588	17.5495020382018	19.6393179026431	5.32240582368241	Root670
OG0000096	64.6802246794083	32.8761412889033	77.5385664071938	24.0875518171397	0	5.32240582368241	Root670
OG0000097	28.7931322766398	43.3367316990089	128.47076198839	99.7912860995789	19.6393179026431	10.6448116473648	Root670
OG0000098	11.684169619506	8.59262783687245	41.8100112979967	32.3461410115876	19.6393179026431	915.453801673374	Root670
OG0000099	10.0150025310052	10.8341829247522	0	6.88215766203992	0	0	Root670
OG0000100	58.4208480975301	55.6652846823476	39.5294652271968	80.1771367627651	19.6393179026431	5.32240582368241	Root670
OG0000101	5.84208480975301	42.5895466697156	5.32127416519957	14.7966389733858	19.6393179026431	0	Root670
OG0000102	0	0	6.84163821239945	0	0	0	Root670
OG0000103	0	16.064478129805	1.90045505899985	0	0	0	Root670
OG0000104	189.033172772722	166.622261532396	256.181341953179	279.759708961923	3495.79858667047	638.688698841889	Root670
OG0000105	34.6352170863928	21.6683658495044	20.5249146371984	43.3575932708515	0	0	Root670
OG0000106	42.5637607567719	7.47185029293256	0	12.0437759085699	0	0	Root670
OG0000107	0	0	0	0	0	0	Root670
OG0000108	2.9210424048765	38.4800290086027	6.46154720059948	24.7757675833437	0	5.32240582368241	Root670
OG0000109	19.6127132898851	0	0	0	0	0	Root670
OG0000110	105.157526575554	147.195450770771	95.0227529499924	61.2512031921553	58.9179537079292	633.366293018206	Root670
OG0000111	0	14.5701080712185	19.3846416017984	0	0	0	Root670
OG0000112	0	11.2077754393988	0	5.84983401273393	0	0	Root670
OG0000113	58.0035563254049	90.0357960298374	11.0226393421991	102.888257047497	39.2786358052861	5.32240582368241	Root670
OG0000114	81.7891873365421	111.704161879342	57.7738337935954	50.9279666990954	3535.07722247575	2176.8639818861	Root670
OG0000115	235.352559478621	222.287546214744	905.376790107527	345.828422517506	137.475225318501	452.404495013005	Root670
OG0000116	0	10.4605904101056	15.5837314837988	29.2491700636697	0	0	Root670
OG0000117	39.2254265797702	21.6683658495044	0	41.9811617384435	0	0	Root670
OG0000118	0	0	11.0226393421991	0.344107883101996	0	0	Root670
OG0000120	12.9360449358817	21.6683658495044	72.5973832537942	2.75286306481597	19.6393179026431	0	Root670
OG0000121	41.7291772125215	56.4124697116408	26.6063708259979	32.6902488946896	19.6393179026431	0	Root670
OG0000122	8.76312721462951	17.1852556737449	13.3031854129989	32.3461410115876	0	0	Root670
OG0000123	0.83458354425043	0	18.2443685663985	0	0	0	Root670
OG0000124	0	32.5025487742566	0	16.1730705057938	39.2786358052861	5.32240582368241	Root670
OG0000125	62.5937658187822	46.3254718161819	145.954948531188	45.4222405694635	19.6393179026431	5.32240582368241	Root670
OG0000126	0	6.72466526363931	0	0	0	0	Root670
OG0000127	14.6052120243825	8.59262783687245	17.4841865427986	0	0	0	Root670
OG0000128	157.318998091206	48.5670269040617	250.47997677618	73.2949791007252	0	2160.89676441506	Root670
OG0000129	75.9471025267891	30.6345862010235	47.5113764749962	0	19.6393179026431	0	Root670
OG0000130	22.9510474668868	17.1852556737449	5.70136517699954	18.9259335706098	0	0	Root670
OG0000131	16.6916708850086	14.9437005858651	0	17.5495020382018	19.6393179026431	0	Root670
OG0000132	0.417291772125215	12.3285529833387	0	24.4316597002417	0	0	Root670
OG0000133	0.83458354425043	17.5588481883915	137.973037283389	0	39.2786358052861	510.950959073511	Root670
OG0000134	21.6991721505112	0	0	0	0	0	Root670
OG0000135	15.439795568633	5.60388771969942	764.363024729739	20.3023651030178	39.2786358052861	2203.47601100452	Root670
OG0000136	36.3043841748937	34.7441038621364	141.393856389589	10.3232364930599	2356.71814831717	0	Root670
OG0000138	88.8831474626708	49.6878044480015	17.8642775545986	67.1010372048892	19.6393179026431	5.32240582368241	Root670
OG0000139	64.2629329072831	97.5076463227699	94.2625709263924	28.2168464143637	3024.45495700703	830.295308494455	Root670
OG0000140	16.6916708850086	0	0	0	0	0	Root670
OG0000141	12.9360449358817	11.9549604686921	0	6.19394189583593	0	0	Root670
OG0000142	88.0485639184204	158.40322621017	197.267235124184	179.28020709614	824.851351911009	2437.66186724654	Root670
OG0000143	256.634439857007	230.50658153697	50.9321955811959	222.981908250093	137.475225318501	15.9672174710472	Root670
OG0000144	68.01855885641	63.5107274899268	9.12218428319927	123.534730033617	19.6393179026431	15.9672174710472	Root670
OG0000146	0	5.60388771969942	0	26.4963069988537	0	0	Root670
OG0000147	7.09396012612865	17.9324407030382	14.4434584483988	16.5171783888958	0	5.32240582368241	Root670
OG0000148	0	0	0	0	0	0	Root670
OG0000149	0	9.3398128661657	52.4525596283958	0	0	0	Root670
OG0000150	57.5862645532797	41.8423616404224	10.2624573185992	25.8080912326497	0	10.6448116473648	Root670
OG0000151	56.7516810090292	44.0839167283021	160.778497991387	44.3899169201575	0	0	Root670
OG0000152	31.7141746815163	3.73592514646628	82.4797495605934	24.0875518171397	0	0	Root670
OG0000153	89.7177310069212	189.784997440487	70.3168371829944	205.776514094994	2710.22587056474	1649.94580534155	Root670
OG0000154	0	0	0	10.6673443761619	0	0	Root670
OG0000155	17.9435462013842	65.7522825778066	185.864504770185	24.7757675833437	19.6393179026431	0	Root670
OG0000156	20.8645886062607	14.5701080712185	0	49.2074272835854	0	0	Root670
OG0000157	72.6087683497874	41.8423616404224	50.172013557596	21.3346887523238	19.6393179026431	5.32240582368241	Root670
OG0000158	72.6087683497874	20.5475883055645	16.7240045191987	48.5192115173814	0	10.6448116473648	Root670
OG0000159	0	8.21903532222582	0	14.4525310902838	0	0	Root670
OG0000160	15.0225037965077	8.96622035151908	74.877929324594	14.1084232071818	0	0	Root670
OG0000161	20.8645886062607	25.4042909959707	7.60182023599939	10.3232364930599	0	0	Root670
OG0000162	41.7291772125215	0	1.52036404719988	16.1730705057938	19.6393179026431	47.9016524131417	Root670
OG0000163	10.4322943031304	0.373592514646628	0	0	0	0	Root670
OG0000164	43.3983443010224	17.9324407030382	9.88236630679921	41.2929459722395	0	0	Root670
OG0000165	10.4322943031304	5.60388771969942	0	8.9468049606519	0	0	Root670
OG0000166	27.5412569602642	0	13.3031854129989	5.50572612963194	0	0	Root670
OG0000167	51.3268879714014	20.5475883055645	0	26.1521991157517	39.2786358052861	47.9016524131417	Root670
OG0000168	40.0600101240206	23.9099209373842	2.66063708259979	12.7319916747739	19.6393179026431	2272.66728671239	Root670
OG0000169	83.8756461971682	155.414486092997	22.8054607079982	55.0572612963194	98.1965895132153	1963.96774893881	Root670
OG0000170	122.266489232688	110.209791820755	44.4706483805964	62.2835268414613	78.5572716105723	5.32240582368241	Root670
OG0000171	71.774184805537	73.9713179000324	105.665301280392	85.338755009295	962.32657722951	0	Root670
OG0000172	35.0525088585181	28.0194385984971	31.5475539793975	11.0114522592639	0	1681.88024028364	Root670
OG0000173	123.935656321189	46.6990643308285	62.334925935195	54.0249376470134	98.1965895132153	1101.73800550226	Root670
OG0000174	0	0	12.543003389399	0	0	0	Root670
OG0000175	0	24.2835134520308	0	12.7319916747739	0	0	Root670
OG0000176	61.7591822745318	107.968236732876	36.1086461209971	68.1333608541952	58.9179537079292	5.32240582368241	Root670
OG0000177	0	1.86796257323314	46.3711034395963	8.6026970775499	0	0	Root670
OG0000178	90.9696063232969	83.3111307661981	29.2670079085977	34.4107883101996	19.6393179026431	1868.16444411252	Root670
OG0000179	649.305997426834	944.068284512029	104.144937233192	903.971408908944	294.589768539646	681.267945431348	Root670
OG0000180	0	0	0	0	0	0	Root670
OG0000181	48.8231373386501	91.9037586030705	141.393856389589	72.9508712176232	0	1484.95122480739	Root670
OG0000182	38.808134807645	104.979496615703	34.2081910619973	6.88215766203992	39.2786358052861	1447.69438404161	Root670
OG0000183	69.6877259449109	104.232311586409	45.6109214159963	8.9468049606519	39.2786358052861	1378.50310833374	Root670
OG0000184	21.281880378386	2.6151476025264	0	34.7548961933016	255.31113273436	5.32240582368241	Root670
OG0000185	0	0	0	0	0	0	Root670
OG0000186	0	9.3398128661657	20.9050056489983	7.91448131134591	0	0	Root670
OG0000187	0	9.3398128661657	0	13.4202074409778	0	0	Root670
OG0000188	14.6052120243825	13.8229230419252	0.38009101179997	35.0990040764036	19.6393179026431	5.32240582368241	Root670
OG0000189	14.1879202522573	4.85670269040617	0	16.8612862719978	0	5.32240582368241	Root670
OG0000190	23.368339239012	5.97748023434605	81.7195675369935	52.6485061146054	19.6393179026431	0	Root670
OG0000191	23.368339239012	0.747185029293256	5.32127416519957	4.47340248032595	0	0	Root670
OG0000192	44.650219617398	23.5363284227376	132.271672106389	20.3023651030178	0	2709.10456425434	Root670
OG0000193	0	33.2497338035499	178.262684534186	44.3899169201575	58.9179537079292	2187.50879353347	Root670
OG0000194	52.1614715156519	0.373592514646628	9.50227529499924	25.4639833495477	39.2786358052861	5.32240582368241	Root670
OG0000196	43.3983443010224	19.8004032762713	18.2443685663985	6.53804977893792	0	0	Root670
OG0000197	0	26.5250685399106	42.1901023097966	0	0	926.098613320739	Root670
OG0000198	0	0	0	0	0	0	Root670
OG0000199	0	0	0	0	0	0	Root670
OG0000200	12.9360449358817	25.4042909959707	30.7873719557975	1.37643153240798	0	111.770522297331	Root670
OG0000201	272.491527197765	118.055234628334	80.1992034897936	282.856679909841	117.835907415858	1910.74369070198	Root670
OG0000204	10.4322943031304	0.373592514646628	20.1448236253984	0	0	0	Root670
OG0000205	17.1089626571338	30.2609936863769	0	32.3461410115876	19.6393179026431	0	Root670
OG0000206	13.7706284801321	54.1709146237611	52.8326506401958	12.0437759085699	0	15.9672174710472	Root670
OG0000207	3.33833417700172	0	0	0	0	0	Root670
OG0000208	0	0	0	5.16161824652994	0	0	Root670
OG0000209	123.101072776938	93.7717211763037	7.60182023599939	71.9185475683172	39.2786358052861	21.2896232947296	Root670
OG0000211	57.1689727811544	29.5138086570836	21.2850966607983	16.5171783888958	39.2786358052861	5.32240582368241	Root670
OG0000212	0	0	16.3439135073987	13.4202074409778	19.6393179026431	0	Root670
OG0000213	85.9621050577943	123.659122348034	4.9411831533996	141.772447838022	0	5.32240582368241	Root670
OG0000214	0	0	25.086006778798	15.8289626226918	0	0	Root670
OG0000215	17.526254429259	26.151476025264	21.6651876725983	0	0	5.32240582368241	Root670
OG0000216	22.9510474668868	25.0306984813241	92.3621158673926	35.4431119595056	0	5.32240582368241	Root670
OG0000217	0	0	0	0	0	0	Root670
OG0000218	0	29.5138086570836	25.086006778798	0	0	0	Root670
OG0000220	5.42479303762779	16.4380706444516	108.706029374791	20.9905808692218	0	5.32240582368241	Root670
OG0000221	58.8381398696553	120.296789716214	48.6516495103961	53.3367218808094	19.6393179026431	5.32240582368241	Root670
OG0000222	35.0525088585181	43.3367316990089	67.2761090885946	69.8539002697052	78.5572716105723	0	Root670
OG0000224	0	0.373592514646628	14.4434584483988	30.9697094791796	0	0	Root670
OG0000225	0	0	40.2896472507968	0	0	0	Root670
OG0000226	33.8006335421424	61.6427649166936	217.792149761383	39.5724065567295	19.6393179026431	697.235162902395	Root670
OG0000227	6.67666835400344	29.5138086570836	24.705915766998	0	0	0	Root670
OG0000228	0	20.9211808202112	13.6832764247989	10.6673443761619	0	0	Root670
OG0000229	31.7141746815163	73.5977253853857	74.497838312794	94.6296678530489	1158.71975625594	0	Root670
OG0000230	0	9.3398128661657	0	0	0	0	Root670
OG0000231	73.4433518940378	70.6089852682127	215.891694702383	21.3346887523238	0	0	Root670
OG0000232	0	0	0	0	0	0	Root670
OG0000233	41.3118854403963	7.84544280757919	0	0	19.6393179026431	5.32240582368241	Root670
OG0000234	0	23.1627359080909	28.1267348731977	19.2700414537118	98.1965895132153	4087.60767258809	Root670
OG0000235	14.6052120243825	22.4155508787977	0	21.6787966354258	0	5.32240582368241	Root670
OG0000236	16.6916708850086	8.21903532222582	100.344027115192	10.3232364930599	0	0	Root670
OG0000237	0	0	0	0	0	0	Root670
OG0000238	0	0	0	35.7872198426076	0	0	Root670
OG0000239	23.368339239012	32.8761412889033	0	8.9468049606519	39.2786358052861	21.2896232947296	Root670
OG0000240	0.417291772125215	0	266.823890283579	0.688215766203992	3711.83108359954	1697.84745775469	Root670
OG0000241	0	50.4349894772948	13.6832764247989	25.8080912326497	0	0	Root670
OG0000242	0	0	0	0	0	0	Root670
OG0000243	5.00750126550258	10.086997895459	0	23.0552281678337	0	0	Root670
OG0000244	0	14.1965155565719	0	11.6996680254679	19.6393179026431	596.109452252429	Root670
OG0000245	0	0	0	0	4124.25675955504	0	Root670
OG0000246	7.09396012612865	54.1709146237611	0	46.1104563356675	0	5.32240582368241	Root670
OG0000247	66.3493917679092	109.836199306109	22.8054607079982	56.7778007118293	58.9179537079292	0	Root670
OG0000248	2.9210424048765	67.6202451510397	9.88236630679921	30.9697094791796	0	5.32240582368241	Root670
OG0000249	0	0	15.2036404719988	3.44107883101996	0	0	Root670
OG0000250	0	0	0	0	0	0	Root670
OG0000251	0	11.2077754393988	15.5837314837988	12.0437759085699	0	0	Root670
OG0000252	55.0825139205284	56.7860622262875	68.4163821239945	68.8215766203992	19.6393179026431	0	Root670
OG0000253	0.83458354425043	14.1965155565719	137.592946271589	0.344107883101996	3299.40540764404	1048.51394726543	Root670
OG0000254	4.59020949337736	0	27.7466438613978	0	0	0	Root670
OG0000255	35.8870924027685	54.9180996530543	38.009101179997	65.7246056724812	19.6393179026431	31.9344349420944	Root670
OG0000256	10.4322943031304	0.373592514646628	11.7828213657991	7.22626554514192	19.6393179026431	0	Root670
OG0000257	0	0	0	0	0	0	Root670
OG0000259	31.7141746815163	24.6571059666775	41.4299202861967	46.7986721018715	4595.60038921848	15.9672174710472	Root670
OG0000260	60.9245987302814	17.9324407030382	42.5701933215966	64.6922820231753	58.9179537079292	21.2896232947296	Root670
OG0000261	48.4058455665249	37.3592514646628	0	39.2282986736275	0	5.32240582368241	Root670
OG0000262	25.4547980996381	25.7778835106173	39.9095562389968	9.63502072685589	0	0	Root670
OG0000264	131.446908219443	57.5332472555807	0	104.608796463007	0	15.9672174710472	Root670
OG0000265	18.3608379735095	19.053218246978	35.7285551091971	4.81751036342794	0	0	Root670
OG0000266	0	2.6151476025264	0	13.0760995578758	0	0	Root670
OG0000267	66.3493917679092	42.5895466697156	0	96.3502072685589	0	5.32240582368241	Root670
OG0000268	0	0.373592514646628	14.8235494601988	0	0	0	Root670
OG0000269	0	45.204694272242	43.3303753451965	0	0	596.109452252429	Root670
OG0000270	13.3533367080069	1.49437005858651	9.88236630679921	0	0	0	Root670
OG0000271	156.06712277483	113.198531937928	117.068031634391	92.9091284375389	39.2786358052861	15.9672174710472	Root670
OG0000272	19.6127132898851	0	9.50227529499924	2.40875518171397	0	0	Root670
OG0000273	29.210424048765	42.9631391843622	112.126848480991	50.9279666990954	19.6393179026431	5.32240582368241	Root670
OG0000276	0	0	26.2262798141979	0	0	0	Root670
OG0000277	0	0	0	3.44107883101996	0	0	Root670
OG0000278	0	34.3705113474898	0	12.0437759085699	0	0	Root670
OG0000279	0	0	0	20.9905808692218	0	0	Root670
OG0000282	48.8231373386501	0	0	0	0	5.32240582368241	Root670
OG0000283	46.3193867058989	101.243571469236	17.8642775545986	23.7434439340377	3181.56950022818	10.6448116473648	Root670
OG0000284	123.101072776938	82.5639457369048	79.0589304543937	113.211493540557	19.6393179026431	47.9016524131417	Root670
OG0000286	0	0	0	0	0	0	Root670
OG0000287	42.9810525288971	101.990756498529	10.6425483303991	56.0895849456254	0	15.9672174710472	Root670
OG0000288	40.4773018961458	14.5701080712185	0	19.2700414537118	0	0	Root670
OG0000289	68.4358506285352	29.140216142437	209.050056489983	9.29091284375389	19.6393179026431	2118.3175178256	Root670
OG0000290	91.3868980954221	51.5557670212347	61.1946528997951	56.7778007118293	0	1192.21890450486	Root670
OG0000291	72.6087683497874	69.1146152096262	35.3484640973972	61.2512031921553	0	5.32240582368241	Root670
OG0000292	0	0	0	14.1084232071818	0	0	Root670
OG0000293	46.3193867058989	49.3142119333549	72.2172922419942	24.7757675833437	0	0	Root670
OG0000295	43.8156360731476	45.204694272242	57.3937427817954	30.2814937129757	39.2786358052861	0	Root670
OG0000296	80.9546037922917	67.2466526363931	36.4887371327971	52.3043982315034	19.6393179026431	0	Root670
OG0000298	62.176474046657	0.373592514646628	0	0	3770.74903730747	0	Root670
OG0000299	7.92854367037908	16.8116631590983	0	1.37643153240798	0	0	Root670
OG0000300	25.0375063275129	7.84544280757919	32.6878270147974	14.4525310902838	0	0	Root670
OG0000301	147.303995560201	158.029633695524	2011.44163444544	176.183236148222	3967.1422163339	13151.6647903192	Root670
OG0000302	0	5.97748023434605	0	0	0	0	Root670
OG0000303	154.39795568633	112.451346908635	28.1267348731977	88.779833840315	4458.12516389998	21.2896232947296	Root670
OG0000304	128.525865814566	100.122793925296	216.271785714183	129.040456163249	0	1713.81467522573	Root670
OG0000305	0	7.47185029293256	0	0	0	0	Root670
OG0000306	0	0	0	0	0	0	Root670
OG0000307	0	0	68.0362911121945	11.0114522592639	0	0	Root670
OG0000308	102.236484170678	80.6959831636717	98.0634810443921	87.747510191009	39.2786358052861	5.32240582368241	Root670
OG0000309	18.7781297456347	9.3398128661657	93.8824799145925	0	0	0	Root670
OG0000310	54.6652221484032	0	0	6.88215766203992	0	0	Root670
OG0000312	0	0	0	0	0	0	Root670
OG0000313	44.2329278452728	59.7748023434605	6.08145618879951	29.9373858298737	0	5.32240582368241	Root670
OG0000314	0	6.72466526363931	0	8.25858919444791	0	0	Root670
OG0000315	0	5.97748023434605	0	0	0	0	Root670
OG0000316	0	0	14.8235494601988	0	0	0	Root670
OG0000317	0	0	0	4.81751036342794	0	0	Root670
OG0000319	0.417291772125215	0.747185029293256	7.60182023599939	31.3138173622816	0	0	Root670
OG0000320	0	0	0	0	0	0	Root670
OG0000321	79.2854367037908	60.5219873727538	79.0589304543937	50.9279666990954	58.9179537079292	0	Root670
OG0000322	0	10.086997895459	31.1674629675975	0	0	0	Root670
OG0000324	0	42.5895466697156	0	5.16161824652994	39.2786358052861	0	Root670
OG0000325	23.7856310111373	22.0419583641511	164.959499121187	55.7454770625234	0	0	Root670
OG0000326	13.7706284801321	19.4268107616247	7.98191124779936	0	0	10.6448116473648	Root670
OG0000327	0	0	0	0	0	0	Root670
OG0000328	25.8720898717633	13.075738012632	7.22172922419942	22.3670124016297	0	0	Root670
OG0000329	0	18.3060332176848	0	23.3993360509357	0	5.32240582368241	Root670
OG0000330	19.1954215177599	7.09825777828593	8.7420932713993	57.1219085949313	0	2123.63992364928	Root670
OG0000331	0	0	0	0	0	0	Root670
OG0000332	4.59020949337736	10.8341829247522	0	0	0	0	Root670
OG0000333	0	0	13.3031854129989	0	0	0	Root670
OG0000334	757.384566407265	545.818663898724	1320.43617499309	559.863525806948	10919.4607538695	14977.2499878423	Root670
OG0000335	20.8645886062607	4.48311017575954	0	0	0	0	Root670
OG0000337	0	22.0419583641511	0	16.8612862719978	0	0	Root670
OG0000338	23.7856310111373	10.8341829247522	13.3031854129989	17.2053941550998	0	0	Root670
OG0000339	0	0	0	0	0	0	Root670
OG0000340	0.417291772125215	0	46.3711034395963	12.3878837916719	0	0	Root670
OG0000341	22.1164639226364	55.6652846823476	0	33.7225725439956	0	10.6448116473648	Root670
OG0000343	0	6.72466526363931	10.2624573185992	26.8404148819557	0	0	Root670
OG0000344	0	7.47185029293256	33.4480090383973	30.6256015960776	0	5.32240582368241	Root670
OG0000345	0	0	0	0	0	0	Root670
OG0000346	69.2704341727857	23.5363284227376	34.5882820737972	22.3670124016297	0	0	Root670
OG0000347	37.5562594912693	0	7.98191124779936	5.16161824652994	39.2786358052861	1346.56867339165	Root670
OG0000348	196.127132898851	310.455379671348	147.475312578388	236.058007807969	6323.86036465107	15.9672174710472	Root670
OG0000349	21.6991721505112	0	17.1040955309986	0	0	0	Root670
OG0000350	0	0	0	0	0	0	Root670
OG0000351	124.770239865439	45.5782867868886	0	58.1542322442373	19.6393179026431	21.2896232947296	Root670
OG0000352	0	13.4493305272786	0	0	0	0	Root670
OG0000353	0	0	17.4841865427986	15.1407468564878	0	0	Root670
OG0000354	10.8495860752556	4.10951766111291	14.8235494601988	0	0	0	Root670
OG0000355	659.738291729965	678.07041408363	2369.10727654921	789.039375952877	13590.407988629	15131.5997567291	Root670
OG0000356	0.417291772125215	25.7778835106173	117.448122646191	52.6485061146054	19.6393179026431	0	Root670
OG0000357	0	0	0	0	0	0	Root670
OG0000358	0	9.3398128661657	0	0	0	0	Root670
OG0000360	70.1050177170361	83.3111307661981	146.715130554788	88.091618074111	39.2786358052861	1511.5632539258	Root670
OG0000361	56.7516810090292	48.193434389415	61.1946528997951	11.6996680254679	39.2786358052861	0	Root670
OG0000362	0	0	0	0	0	0	Root670
OG0000363	38.808134807645	0	10.2624573185992	9.63502072685589	19.6393179026431	0	Root670
OG0000364	1.25187531637564	32.5025487742566	6.84163821239945	25.8080912326497	19.6393179026431	569.497423134017	Root670
OG0000365	19.1954215177599	0	10.6425483303991	0	0	0	Root670
OG0000366	9.59771075887994	7.47185029293256	42.9502843333966	40.2606223229335	0	0	Root670
OG0000369	0	31.3817712303168	41.8100112979967	6.88215766203992	0	0	Root670
OG0000370	84.2929379692934	93.0245361470104	32.3077360029974	30.9697094791796	58.9179537079292	10.6448116473648	Root670
OG0000371	24.2029227832625	10.8341829247522	21.2850966607983	0	0	0	Root670
OG0000373	0	0	0	0.688215766203992	0	0	Root670
OG0000374	0	0	11.4027303539991	3.44107883101996	0	0	Root670
OG0000376	0	0	0	0	0	0	Root670
OG0000377	0	16.8116631590983	0	0	0	0	Root670
OG0000378	0	4.48311017575954	21.2850966607983	0	0	0	Root670
OG0000380	0	55.291692167701	0	12.0437759085699	0	0	Root670
OG0000381	36.3043841748937	28.7666236277904	87.420932713993	0	0	0	Root670
OG0000382	19.1954215177599	10.8341829247522	0	3.09697094791796	0	10.6448116473648	Root670
OG0000383	0.417291772125215	0	4.56109214159963	0.344107883101996	0	1144.31725209172	Root670
OG0000384	15.8570873407582	59.4012098288139	16.3439135073987	16.5171783888958	0	5.32240582368241	Root670
OG0000385	32.1314664536416	10.086997895459	0	1.72053941550998	19.6393179026431	5.32240582368241	Root670
OG0000386	17.9435462013842	23.9099209373842	0	37.5077592581176	0	10.6448116473648	Root670
OG0000387	62.176474046657	11.9549604686921	61.5747439115951	16.1730705057938	0	888.841772554962	Root670
OG0000388	0	9.3398128661657	14.8235494601988	0	39.2786358052861	0	Root670
OG0000389	0	0	23.1855517197981	0	0	0	Root670
OG0000390	10.0150025310052	19.8004032762713	0	0.344107883101996	19.6393179026431	5.32240582368241	Root670
OG0000391	0	0	16.3439135073987	0	0	0	Root670
OG0000392	6.67666835400344	9.71340538081233	34.5882820737972	0	9367.95463956074	10.6448116473648	Root670
OG0000393	50.492304427151	42.215954155069	92.7422068791926	15.1407468564878	58.9179537079292	963.355454086516	Root670
OG0000394	51.7441797435267	25.7778835106173	0	28.9050621805677	19.6393179026431	0	Root670
OG0000395	21.6991721505112	2.24155508787977	4.56109214159963	6.19394189583593	0	0	Root670
OG0000396	0	0	0	0	0	0	Root670
OG0000397	0	0	9.12218428319927	0	0	0	Root670
OG0000398	0	10.086997895459	10.2624573185992	0	0	0	Root670
OG0000399	45.4848031616484	51.1821745065881	8.7420932713993	8.25858919444791	0	5.32240582368241	Root670
OG0000400	0	0	0	0	0	0	Root670
OG0000401	16.6916708850086	20.1739957909179	7.98191124779936	19.9582572199158	19.6393179026431	0	Root670
OG0000402	0	18.6796257323314	195.746871076984	13.4202074409778	0	1373.18070251006	Root670
OG0000403	0.417291772125215	12.3285529833387	0	0.344107883101996	0	0	Root670
OG0000404	0	8.96622035151908	0	5.16161824652994	0	0	Root670
OG0000405	32.5487582257668	79.2016131050852	21.2850966607983	14.7966389733858	19.6393179026431	21.2896232947296	Root670
OG0000406	0	18.6796257323314	48.6516495103961	0	0	0	Root670
OG0000407	0	0	0	0	0	0	Root670
OG0000408	0	4.85670269040617	0	28.2168464143637	0	0	Root670
OG0000410	34.6352170863928	58.280432284874	52.4525596283958	56.7778007118293	0	367.246001834086	Root670
OG0000411	536.637218953026	652.292530573013	646.914902083548	494.82713590067	15848.929547433	12220.2437711748	Root670
OG0000412	0	0	0	17.8936099213038	0	0	Root670
OG0000413	40.0600101240206	50.4349894772948	19.3846416017984	32.6902488946896	19.6393179026431	0	Root670
OG0000414	0	0	0	0	0	0	Root670
OG0000415	376.814470229069	382.932327512794	191.185778935385	353.742903828852	137.475225318501	26.612029118412	Root670
OG0000416	0.83458354425043	4.48311017575954	0	20.6464729861198	19.6393179026431	963.355454086516	Root670
OG0000417	12.9360449358817	0	0	19.9582572199158	0	0	Root670
OG0000418	0	7.09825777828593	0	11.3555601423659	0	0	Root670
OG0000419	0	0	0	0	0	0	Root670
OG0000420	32.5487582257668	5.23029520505279	34.5882820737972	11.3555601423659	0	0	Root670
OG0000421	0	0	15.5837314837988	14.4525310902838	0	5.32240582368241	Root670
OG0000422	28.7931322766398	3.36233263181965	24.705915766998	0	0	0	Root670
OG0000423	0	13.075738012632	26.9864618377978	0	0	0	Root670
OG0000424	23.368339239012	36.2384739207229	34.2081910619973	22.3670124016297	39.2786358052861	1884.13166158357	Root670
OG0000425	0	11.2077754393988	0	0	0	0	Root670
OG0000427	0	32.5025487742566	11.7828213657991	10.6673443761619	0	0	Root670
OG0000428	7.09396012612865	30.6345862010235	0	0	0	0	Root670
OG0000430	20.0300050620103	7.84544280757919	0	19.2700414537118	19.6393179026431	0	Root670
OG0000432	38.3908430355198	13.075738012632	0	22.0229045185277	19.6393179026431	0	Root670
OG0000433	17.1089626571338	7.84544280757919	10.6425483303991	0	0	5.32240582368241	Root670
OG0000434	0	0	0	0	0	0	Root670
OG0000435	17.1089626571338	59.0276173141672	0	93.2532363206409	19.6393179026431	0	Root670
OG0000436	0	14.5701080712185	27.3665528495978	51.6161824652994	0	0	Root670
OG0000437	34.2179253142676	10.4605904101056	0	5.84983401273393	0	0	Root670
OG0000438	0	0	0	0	0	0	Root670
OG0000439	172.758793659839	117.681642113688	42.9502843333966	129.040456163249	58.9179537079292	21.2896232947296	Root670
OG0000440	51.3268879714014	45.204694272242	0	72.9508712176232	0	0	Root670
OG0000441	10.0150025310052	54.5445071384077	47.8914674867962	13.4202074409778	0	10.6448116473648	Root670
OG0000442	0	0	0	0	0	0	Root670
OG0000444	0	24.2835134520308	0	0	0	0	Root670
OG0000445	1.25187531637564	0	0	0	0	0	Root670
OG0000446	0	0	0	0	0	0	Root670
OG0000447	0.417291772125215	0	0	0	0	0	Root670
OG0000448	16.6916708850086	25.4042909959707	0	17.2053941550998	0	2107.67270617823	Root670
OG0000449	0	10.086997895459	0	0	0	0	Root670
OG0000450	0	3.73592514646628	0	0	0	0	Root670
OG0000451	28.7931322766398	0	0	13.4202074409778	0	702.557568726078	Root670
OG0000453	15.439795568633	35.4912888914297	13.6832764247989	8.9468049606519	19.6393179026431	0	Root670
OG0000454	0	0	0	0	0	0	Root670
OG0000455	0	0	0	0	0	0	Root670
OG0000456	0	16.4380706444516	1.90045505899985	14.4525310902838	0	0	Root670
OG0000457	0	10.8341829247522	0	6.88215766203992	0	5.32240582368241	Root670
OG0000458	0	0	0	0	0	0	Root670
OG0000459	0	0	0	0	0	0	Root670
OG0000460	0	11.2077754393988	7.60182023599939	10.6673443761619	0	0	Root670
OG0000461	35.8870924027685	14.9437005858651	109.846302410191	24.4316597002417	1099.80180254801	5.32240582368241	Root670
OG0000462	12.9360449358817	13.8229230419252	89.7014787847928	17.8936099213038	0	0	Root670
OG0000464	0	7.09825777828593	0	0	0	0	Root670
OG0000465	0	0	0	0	0	0	Root670
OG0000466	0	0	0	0	0	0	Root670
OG0000467	0	0	34.2081910619973	0	0	0	Root670
OG0000468	16.6916708850086	19.053218246978	20.9050056489983	0	0	0	Root670
OG0000469	0	0	0	0	0	0	Root670
OG0000470	0	44.8311017575954	9.12218428319927	15.4848547395898	0	0	Root670
OG0000472	0	0	0	15.8289626226918	4674.15766082905	5.32240582368241	Root670
OG0000473	23.368339239012	18.6796257323314	7.98191124779936	13.7643153240798	0	0	Root670
OG0000474	0	0	0	0	0	0	Root670
OG0000476	16.6916708850086	1.86796257323314	0.760182023599939	13.0760995578758	19.6393179026431	0	Root670
OG0000478	0	0	0	0	0	0	Root670
OG0000479	17.526254429259	8.21903532222582	0	14.4525310902838	0	10.6448116473648	Root670
OG0000480	40.8945936682711	46.3254718161819	0	1.03232364930599	0	26.612029118412	Root670
OG0000481	0	0	4.18100112979966	0	0	0	Root670
OG0000483	0	0	0	0	0	0	Root670
OG0000485	8.3458354425043	0	0	0	0	2011.86940135195	Root670
OG0000486	0	0	7.98191124779936	0	0	0	Root670
OG0000487	0	0	6.08145618879951	0	0	0	Root670
OG0000488	0	7.09825777828593	11.0226393421991	0	0	5.32240582368241	Root670
OG0000489	61.7591822745318	44.4575092429487	147.475312578388	83.618215593785	2140.68565138809	5.32240582368241	Root670
OG0000490	746.952272104135	428.137021785036	63.4751989705949	604.941658493309	353.507722247575	58.5464640605065	Root670
OG0000492	0	0	0	0	0	0	Root670
OG0000493	0.417291772125215	6.35107274899268	14.4434584483988	17.5495020382018	0	0	Root670
OG0000494	2.50375063275129	9.3398128661657	0	2.75286306481597	19.6393179026431	0	Root670
OG0000495	0	18.6796257323314	14.4434584483988	0	0	0	Root670
OG0000496	0	0	0	0	0	0	Root670
OG0000497	90.5523145511716	67.9938376656863	28.8869168967977	56.7778007118293	19.6393179026431	15.9672174710472	Root670
OG0000498	9.59771075887994	31.3817712303168	11.0226393421991	22.0229045185277	19.6393179026431	5.32240582368241	Root670
OG0000499	0	5.97748023434605	18.6244595781985	0	0	0	Root670
OG0000501	19.6127132898851	23.1627359080909	41.4299202861967	12.3878837916719	19.6393179026431	0	Root670
OG0000502	0	0	0	0	0	0	Root670
OG0000503	0	0	0	0	0	0	Root670
OG0000504	0.417291772125215	15.6908856151584	0	0	0	0	Root670
OG0000505	0	0	0	10.6673443761619	0	0	Root670
OG0000509	0	0	0.38009101179997	0	0	1261.41018021273	Root670
OG0000510	57.5862645532797	9.3398128661657	0	36.8195434919136	19.6393179026431	1697.84745775469	Root670
OG0000511	0	0	0	1.37643153240798	0	0	Root670
OG0000512	0	0.373592514646628	87.040841702193	0	0	63.8688698841889	Root670
OG0000513	0	4.85670269040617	8.36200225959933	4.81751036342794	0	0	Root670
OG0000514	0	21.6683658495044	0	14.1084232071818	19.6393179026431	0	Root670
OG0000515	0	16.064478129805	0	12.7319916747739	0	0	Root670
OG0000516	17.526254429259	0	0	0	0	5.32240582368241	Root670
OG0000517	0	4.85670269040617	7.60182023599939	0	0	0	Root670
OG0000518	20.4472968341355	0	0	0	0	0	Root670
OG0000519	34.6352170863928	23.1627359080909	21.6651876725983	21.6787966354258	0	5.32240582368241	Root670
OG0000520	52.5787632877771	43.7103242136555	36.4887371327971	28.2168464143637	19.6393179026431	5.32240582368241	Root670
OG0000521	338.006335421424	175.962074398562	81.3394765251935	221.949584600787	78.5572716105723	15.9672174710472	Root670
OG0000522	22.9510474668868	52.6765445651746	34.9683730855972	11.6996680254679	0	0	Root670
OG0000523	30.8795911372659	19.053218246978	59.2941978407952	19.9582572199158	0	0	Root670
OG0000524	20.0300050620103	25.0306984813241	60.8145618879951	29.2491700636697	0	0	Root670
OG0000525	0	0	0	8.9468049606519	19.6393179026431	0	Root670
OG0000527	0	1.12077754393988	41.4299202861967	26.4963069988537	0	5.32240582368241	Root670
OG0000528	0	12.3285529833387	6.08145618879951	0	0	0	Root670
OG0000529	106.40940189193	59.0276173141672	58.5340158171953	17.2053941550998	39.2786358052861	1453.0167898653	Root670
OG0000532	12.9360449358817	17.5588481883915	47.1312854631962	19.2700414537118	0	0	Root670
OG0000533	25.4547980996381	6.35107274899268	47.1312854631962	25.4639833495477	0	85.1584931789185	Root670
OG0000534	37.1389677191441	14.1965155565719	22.0452786843982	1.37643153240798	0	0	Root670
OG0000535	0	0	7.60182023599939	0	0	0	Root670
OG0000536	0	0	0	0	0	0	Root670
OG0000537	0	16.4380706444516	25.8461888023979	16.1730705057938	19.6393179026431	5.32240582368241	Root670
OG0000538	0	0	14.0633674365989	0	0	0	Root670
OG0000539	29.210424048765	23.9099209373842	0	0	0	5.32240582368241	Root670
OG0000540	0	0	0	0	0	0	Root670
OG0000541	13.7706284801321	10.4605904101056	10.2624573185992	44.7340248032595	19.6393179026431	5.32240582368241	Root670
OG0000542	0	0	19.7647326135984	0	0	0	Root670
OG0000543	0	26.8986610545572	16.3439135073987	0.344107883101996	0	0	Root670
OG0000545	0	0	0	0	0	0	Root670
OG0000546	16.2743791128834	0	23.9457337433981	0	3338.68404344932	0	Root670
OG0000547	0	0	0	0	0	0	Root670
OG0000548	0	5.60388771969942	9.88236630679921	0	0	0	Root670
OG0000550	0	0	0	0	19.6393179026431	1112.38281714962	Root670
OG0000551	13.3533367080069	0.373592514646628	96.1630259853923	4.47340248032595	0	0	Root670
OG0000552	0	11.2077754393988	31.9276449911974	38.8841907905256	0	367.246001834086	Root670
OG0000553	0	0	0	0	0	0	Root670
OG0000554	127.273990498191	47.0726568454751	105.665301280392	36.8195434919136	2062.12837977752	5684.32941969281	Root670
OG0000555	0.417291772125215	25.4042909959707	13.3031854129989	7.91448131134591	39.2786358052861	974.00026573388	Root670
OG0000557	0	0	0	0	0	0	Root670
OG0000559	0	22.7891433934443	0	14.4525310902838	0	0	Root670
OG0000560	15.0225037965077	38.1064364939561	26.9864618377978	0	39.2786358052861	0	Root670
OG0000561	0	17.5588481883915	47.5113764749962	11.0114522592639	0	0	Root670
OG0000562	0	0	0	0.688215766203992	0	0	Root670
OG0000563	0.417291772125215	0.747185029293256	0	0	0	0	Root670
OG0000564	0	0	0	0	0	0	Root670
OG0000565	0	0	0	10.3232364930599	0	0	Root670
OG0000566	0	0	0	20.3023651030178	19.6393179026431	0	Root670
OG0000567	0.417291772125215	21.2947733348578	15.5837314837988	0.344107883101996	0	0	Root670
OG0000568	0	0	32.3077360029974	0	0	0	Root670
OG0000569	9.59771075887994	10.4605904101056	0	0	0	0	Root670
OG0000572	0	0	7.98191124779936	0	0	0	Root670
OG0000574	0	24.2835134520308	0	32.6902488946896	0	0	Root670
OG0000575	16.6916708850086	0.373592514646628	0	0	19.6393179026431	899.486584202327	Root670
OG0000577	24.6202145553877	11.5813679540455	0	0	0	0	Root670
OG0000578	0	0	0	0	0	0	Root670
OG0000579	0.417291772125215	14.1965155565719	50.552104569396	0	0	830.295308494455	Root670
OG0000580	0	0	38.3891921917969	0	0	0	Root670
OG0000581	0	0	23.9457337433981	0	0	0	Root670
OG0000582	4.17291772125215	18.3060332176848	16.7240045191987	16.5171783888958	0	0	Root670
OG0000583	0	8.59262783687245	0	0	0	0	Root670
OG0000588	0	0	41.4299202861967	2.40875518171397	0	0	Root670
OG0000589	0	23.1627359080909	0	0	0	0	Root670
OG0000590	0	0	22.8054607079982	0	0	0	Root670
OG0000591	0	32.5025487742566	293.430261109576	22.0229045185277	39.2786358052861	69.1912757078713	Root670
OG0000592	25.4547980996381	0	33.8281000501973	15.8289626226918	19.6393179026431	0	Root670
OG0000593	28.3758405045146	10.4605904101056	0	47.1427799849735	19.6393179026431	0	Root670
OG0000595	2.9210424048765	0.373592514646628	4.18100112979966	28.2168464143637	0	0	Root670
OG0000596	0	9.71340538081233	4.9411831533996	0	0	0	Root670
OG0000597	37.1389677191441	10.4605904101056	24.705915766998	0	19.6393179026431	5.32240582368241	Root670
OG0000598	29.6277158208903	30.6345862010235	0	8.25858919444791	0	0	Root670
OG0000599	0	0	34.5882820737972	0	0	0	Root670
OG0000600	29.210424048765	0	3.8009101179997	0	0	0	Root670
OG0000601	0	35.4912888914297	0	0	0	0	Root670
OG0000602	0	0	7.98191124779936	0	0	0	Root670
OG0000603	10.4322943031304	13.4493305272786	18.2443685663985	5.16161824652994	0	0	Root670
OG0000604	0	0	8.7420932713993	0	0	0	Root670
OG0000605	20.8645886062607	44.0839167283021	0	34.7548961933016	78.5572716105723	0	Root670
OG0000607	0	11.5813679540455	47.8914674867962	0	0	0	Root670
OG0000608	8.3458354425043	0	19.0045505899985	0	0	0	Root670
OG0000609	9.59771075887994	28.3930311131437	44.4706483805964	60.5629874259513	19.6393179026431	0	Root670
OG0000610	20.4472968341355	0.373592514646628	0	0.344107883101996	19.6393179026431	0	Root670
OG0000611	0	44.8311017575954	7.22172922419942	76.0478421655411	19.6393179026431	0	Root670
OG0000612	0	0	3.42081910619973	0	0	0	Root670
OG0000613	37.9735512633946	12.3285529833387	0	10.6673443761619	0	5.32240582368241	Root670
OG0000614	0	0	9.12218428319927	0	0	0	Root670
OG0000615	0	25.4042909959707	0	13.7643153240798	0	0	Root670
OG0000616	52.1614715156519	56.4124697116408	13.3031854129989	0	19.6393179026431	0	Root670
OG0000617	44.2329278452728	101.617163983883	21.2850966607983	42.6693775046475	19.6393179026431	5.32240582368241	Root670
OG0000619	0	0	0	7.57037342824391	0	0	Root670
OG0000620	0	24.2835134520308	3.04072809439976	17.8936099213038	0	0	Root670
OG0000621	0	0	0	0	0	0	Root670
OG0000622	0	7.09825777828593	0	0	0	0	Root670
OG0000623	0	0	0	0	0	0	Root670
OG0000624	11.2668778473808	40.7215840964825	15.9638224955987	0.344107883101996	39.2786358052861	1112.38281714962	Root670
OG0000626	9.18041898675473	7.09825777828593	0	7.57037342824391	0	0	Root670
OG0000627	0	0	0	0	0	0	Root670
OG0000629	66.7666835400344	41.8423616404224	104.525028244992	9.29091284375389	2847.70109588325	0	Root670
OG0000630	33.8006335421424	60.8955798874004	97.6833900325922	14.4525310902838	0	0	Root670
OG0000631	150.225037965077	92.6509436323638	23.1855517197981	81.2094604120711	19.6393179026431	10.6448116473648	Root670
OG0000632	20.4472968341355	26.151476025264	0	0	0	0	Root670
OG0000633	32.966049997892	8.59262783687245	2.66063708259979	20.3023651030178	0	0	Root670
OG0000634	0	20.1739957909179	38.7692832035969	0	0	0	Root670
OG0000635	19.6127132898851	20.9211808202112	9.12218428319927	31.6579252453836	0	5.32240582368241	Root670
OG0000636	0	13.8229230419252	6.08145618879951	0	0	0	Root670
OG0000638	0	0	76.3982933717939	0	0	0	Root670
OG0000639	0	16.4380706444516	6.46154720059948	0	39.2786358052861	42.5792465894593	Root670
OG0000640	25.8720898717633	0	4.18100112979966	1.37643153240798	0	0	Root670
OG0000641	30.0450075930155	11.9549604686921	71.0770192065943	7.91448131134591	39.2786358052861	0	Root670
OG0000642	35.4698006306433	22.0419583641511	57.3937427817954	3.09697094791796	19.6393179026431	1671.23542863628	Root670
OG0000643	0	6.72466526363931	0	0	0	0	Root670
OG0000644	34.6352170863928	0	0	0	0	0	Root670
OG0000645	58.8381398696553	185.301887264728	162.298862038587	77.0801658148471	2238.88224090131	26.612029118412	Root670
OG0000646	0	0	0	7.57037342824391	0	0	Root670
OG0000647	0	0	0	0	0	0	Root670
OG0000648	5.00750126550258	0	0	11.6996680254679	0	0	Root670
OG0000649	23.368339239012	13.4493305272786	0	0	19.6393179026431	0	Root670
OG0000650	38.3908430355198	0.373592514646628	0	12.3878837916719	0	0	Root670
OG0000651	0	46.3254718161819	22.8054607079982	0	19.6393179026431	0	Root670
OG0000652	0	12.3285529833387	54.3530146873956	9.63502072685589	0	0	Root670
OG0000653	53.4133468320275	22.0419583641511	8.36200225959933	19.6141493368138	19.6393179026431	0	Root670
OG0000654	1.25187531637564	8.59262783687245	0	6.53804977893792	0	0	Root670
OG0000655	24.2029227832625	1.12077754393988	6.84163821239945	11.6996680254679	19.6393179026431	5.32240582368241	Root670
OG0000657	0	0	0	0	0	0	Root670
OG0000659	27.9585487323894	22.4155508787977	53.9729236755957	35.4431119595056	19.6393179026431	5.32240582368241	Root670
OG0000660	0	8.59262783687245	17.8642775545986	7.22626554514192	0	0	Root670
OG0000661	0	23.5363284227376	0	0.344107883101996	0	0	Root670
OG0000662	0	42.5895466697156	25.8461888023979	9.29091284375389	0	0	Root670
OG0000663	0.417291772125215	53.0501370798212	27.3665528495978	0	0	0	Root670
OG0000664	37.9735512633946	10.8341829247522	0	45.0781326863615	19.6393179026431	0	Root670
OG0000666	612.584321479815	514.436892668407	297.611262239376	528.205600561564	432.064993858148	69.1912757078713	Root670
OG0000668	18.7781297456347	10.8341829247522	25.466097790598	17.8936099213038	39.2786358052861	0	Root670
OG0000669	0	0	27.7466438613978	0	0	0	Root670
OG0000670	24.6202145553877	31.0081787156701	6.84163821239945	34.4107883101996	0	5.32240582368241	Root670
OG0000671	19.1954215177599	7.47185029293256	11.4027303539991	20.6464729861198	19.6393179026431	10.6448116473648	Root670
OG0000672	0	4.10951766111291	0	0	19.6393179026431	0	Root670
OG0000673	41.3118854403963	3.36233263181965	21.2850966607983	0	0	0	Root670
OG0000674	0.417291772125215	69.1146152096262	91.6019338437927	52.6485061146054	0	10.6448116473648	Root670
OG0000675	0	0	8.36200225959933	6.53804977893792	0	0	Root670
OG0000676	0	13.8229230419252	19.3846416017984	0	0	85.1584931789185	Root670
OG0000677	17.526254429259	0	0	0	0	0	Root670
OG0000678	0	23.5363284227376	0	0	0	0	Root670
OG0000680	76.7816860710395	41.4687691257757	94.2625709263924	49.8956430497894	19.6393179026431	1309.31183262587	Root670
OG0000681	0.417291772125215	0	12.923094401199	0	19.6393179026431	1186.89649868118	Root670
OG0000682	0	14.5701080712185	26.9864618377978	0	0	5.32240582368241	Root670
OG0000683	0	0	9.12218428319927	14.4525310902838	0	0	Root670
OG0000685	0	2.98874011717303	42.5701933215966	11.3555601423659	0	0	Root670
OG0000686	0	0	0	38.1959750243216	0	0	Root670
OG0000687	11.2668778473808	15.3172931005118	152.036404719988	12.0437759085699	0	47.9016524131417	Root670
OG0000689	0	6.72466526363931	0	0.344107883101996	0	0	Root670
OG0000690	1.25187531637564	13.075738012632	17.1040955309986	35.4431119595056	0	0	Root670
OG0000691	0	6.72466526363931	0	0	0	5.32240582368241	Root670
OG0000692	0.417291772125215	0	0	0	0	53.2240582368241	Root670
OG0000693	0	0	0	0	0	0	Root670
OG0000694	0	0	11.4027303539991	0	0	0	Root670
OG0000695	0	0	0	0	0	0	Root670
OG0000696	49.6577208829006	26.8986610545572	72.5973832537942	0.344107883101996	0	0	Root670
OG0000697	178.600878469592	190.158589955134	19.0045505899985	117.684896020883	1276.5556636718	0	Root670
OG0000698	0	5.60388771969942	10.2624573185992	0	0	0	Root670
OG0000699	0	0	27.3665528495978	0	0	0	Root670
OG0000700	0	0	61.5747439115951	4.12929459722395	3986.78153423654	5.32240582368241	Root670
OG0000702	0	0	0	0	0	0	Root670
OG0000703	76.7816860710395	26.151476025264	40.6697382625967	122.158298501209	0	15.9672174710472	Root670
OG0000705	0	16.4380706444516	0	0	0	0	Root670
OG0000706	0	14.1965155565719	14.0633674365989	0	0	0	Root670
OG0000707	81.7891873365421	81.4431681929649	41.4299202861967	18.2377178044058	19.6393179026431	0	Root670
OG0000709	6.67666835400344	0.373592514646628	0	0	0	0	Root670
OG0000710	35.4698006306433	38.8536215232493	32.6878270147974	46.1104563356675	0	10.6448116473648	Root670
OG0000711	45.9020949337736	76.2128729879121	160.018315967787	19.6141493368138	98.1965895132153	1064.48116473648	Root670
OG0000712	0	25.7778835106173	266.823890283579	18.5818256875078	333.868404344932	4768.87561801944	Root670
OG0000714	3.75562594912693	0	0	0	0	0	Root670
OG0000715	0	9.3398128661657	0	0	0	0	Root670
OG0000716	0	0	7.98191124779936	0	0	0	Root670
OG0000717	17.526254429259	25.7778835106173	105.665301280392	0	0	282.087508655168	Root670
OG0000718	81.7891873365421	45.9518793015353	0	86.026970775499	19.6393179026431	0	Root670
OG0000719	0	11.5813679540455	16.7240045191987	11.0114522592639	0	2171.54157606242	Root670
OG0000720	42.9810525288971	78.4544280757919	77.1584753953938	77.7683815810511	2121.04633348545	234.185856242026	Root670
OG0000721	201.969217708604	314.191304817814	192.706142982585	184.785933225772	157.114543221145	5.32240582368241	Root670
OG0000722	0	0	7.60182023599939	2.06464729861198	0	0	Root670
OG0000723	7.92854367037908	40.3479915818358	16.3439135073987	20.9905808692218	39.2786358052861	0	Root670
OG0000724	0	5.60388771969942	12.543003389399	0	0	0	Root670
OG0000725	21.281880378386	1.12077754393988	49.791922545796	0	19.6393179026431	5.32240582368241	Root670
OG0000727	0	8.21903532222582	0	0	0	0	Root670
OG0000729	62.5937658187822	71.7297628121526	6.84163821239945	5.84983401273393	0	5.32240582368241	Root670
OG0000730	36.7216759470189	7.09825777828593	0	40.2606223229335	19.6393179026431	1990.57977805722	Root670
OG0000731	0	0	41.8100112979967	0	0	0	Root670
OG0000732	0	0	0	0	0	0	Root670
OG0000733	20.4472968341355	0	6.84163821239945	46.4545642187695	0	5.32240582368241	Root670
OG0000734	0	0	0	0	0	0	Root670
OG0000735	44.2329278452728	45.9518793015353	11.0226393421991	49.5515351666874	19.6393179026431	5.32240582368241	Root670
OG0000736	13.3533367080069	20.9211808202112	0	16.1730705057938	19.6393179026431	0	Root670
OG0000737	0	0	0	0	4615.23970712112	0	Root670
OG0000738	21.6991721505112	24.2835134520308	0	0.344107883101996	0	0	Root670
OG0000739	0	0	0	0	0	0	Root670
OG0000740	0	0	4.9411831533996	0	0	0	Root670
OG0000741	0	25.7778835106173	41.0498292743967	4.12929459722395	39.2786358052861	0	Root670
OG0000742	43.8156360731476	8.59262783687245	0	0	0	5.32240582368241	Root670
OG0000743	0	7.09825777828593	34.2081910619973	25.1198754664457	0	0	Root670
OG0000744	12.5187531637564	31.0081787156701	0	0	0	0	Root670
OG0000745	25.0375063275129	20.9211808202112	1.90045505899985	51.2720745821974	0	0	Root670
OG0000746	26.2893816438885	22.7891433934443	0	85.338755009295	19.6393179026431	10.6448116473648	Root670
OG0000747	30.8795911372659	3.36233263181965	0	12.7319916747739	0	10.6448116473648	Root670
OG0000748	0	41.0951766111291	28.1267348731977	0	0	0	Root670
OG0000749	0	10.8341829247522	0	23.0552281678337	19.6393179026431	5.32240582368241	Root670
OG0000750	24.2029227832625	46.3254718161819	25.8461888023979	59.8747716597473	39.2786358052861	1149.6396579154	Root670
OG0000751	0	0	0	0	0	0	Root670
OG0000752	0	0	69.9367461711944	0	0	0	Root670
OG0000754	0	9.71340538081233	8.36200225959933	8.6026970775499	0	0	Root670
OG0000755	0	0	43.7104663569965	32.6902488946896	0	0	Root670
OG0000757	0.417291772125215	22.4155508787977	0	30.2814937129757	0	5.32240582368241	Root670
OG0000758	0	0	10.6425483303991	0.688215766203992	0	0	Root670
OG0000760	0	0	0	0	0	0	Root670
OG0000762	102.653775942803	25.4042909959707	62.334925935195	35.0990040764036	19.6393179026431	2262.02247506502	Root670
OG0000763	26.2893816438885	27.2722535692039	12.543003389399	2.40875518171397	39.2786358052861	340.633972715674	Root670
OG0000764	0	0	13.3031854129989	0	0	0	Root670
OG0000765	0	0	6.08145618879951	0	0	0	Root670
OG0000766	17.526254429259	16.064478129805	0	0	0	0	Root670
OG0000768	34.6352170863928	8.96622035151908	5.32127416519957	7.22626554514192	0	0	Root670
OG0000769	0	0	14.4434584483988	22.3670124016297	0	0	Root670
OG0000770	2.9210424048765	0	0	0	0	0	Root670
OG0000771	0	0	0	0	19.6393179026431	0	Root670
OG0000772	0	29.5138086570836	0	0	0	0	Root670
OG0000773	0	10.4605904101056	13.3031854129989	0	0	0	Root670
OG0000774	0	16.064478129805	0	8.6026970775499	0	0	Root670
OG0000776	0	7.47185029293256	0	0	0	0	Root670
OG0000779	0	0	15.9638224955987	0	0	0	Root670
OG0000780	0	7.47185029293256	23.9457337433981	0	0	0	Root670
OG0000781	0	0	17.8642775545986	0	0	0	Root670
OG0000782	39.2254265797702	11.5813679540455	84.0001136077933	0	0	85.1584931789185	Root670
OG0000783	29.210424048765	31.3817712303168	44.0905573687965	9.29091284375389	19.6393179026431	0	Root670
OG0000785	0	0	0	6.19394189583593	0	0	Root670
OG0000786	0	0	36.868828144597	11.6996680254679	0	0	Root670
OG0000788	0	0	0	0	0	0	Root670
OG0000789	0	0	19.7647326135984	9.97912860995788	0	0	Root670
OG0000790	0	13.075738012632	14.0633674365989	0	0	0	Root670
OG0000791	0	12.7021454979854	19.0045505899985	0	0	0	Root670
OG0000792	0	0	73.3575652773941	0.344107883101996	0	0	Root670
OG0000793	0.417291772125215	10.086997895459	0	0.344107883101996	0	1303.98942680219	Root670
OG0000794	0	9.3398128661657	37.248919156397	12.0437759085699	19.6393179026431	5.32240582368241	Root670
OG0000795	0	0	0	0	0	0	Root670
OG0000796	0	0	31.9276449911974	0	0	0	Root670
OG0000798	0.83458354425043	45.9518793015353	50.172013557596	52.6485061146054	19.6393179026431	0	Root670
OG0000799	3.33833417700172	0	0.38009101179997	16.8612862719978	0	409.825248423545	Root670
OG0000800	0	12.7021454979854	0	0	19.6393179026431	0	Root670
OG0000801	0	0	4.9411831533996	8.6026970775499	0	5.32240582368241	Root670
OG0000803	0	0	11.4027303539991	0.688215766203992	0	0	Root670
OG0000804	0	0	17.4841865427986	2.40875518171397	0	0	Root670
OG0000805	0	0	0	0	0	0	Root670
OG0000806	8.3458354425043	0	12.543003389399	0	0	0	Root670
OG0000807	159.822748723957	73.5977253853857	72.2172922419942	28.2168464143637	19.6393179026431	63.8688698841889	Root670
OG0000808	21.281880378386	2.24155508787977	12.543003389399	0	0	0	Root670
OG0000810	0.417291772125215	0.373592514646628	0	0	0	521.595770720876	Root670
OG0000811	0	11.9549604686921	0	0	0	0	Root670
OG0000812	0	20.5475883055645	0	0	0	0	Root670
OG0000813	0	0	0	0	0	0	Root670
OG0000814	0.417291772125215	27.2722535692039	12.543003389399	9.63502072685589	0	0	Root670
OG0000815	0	1.86796257323314	45.9910124277963	2.06464729861198	0	0	Root670
OG0000816	0	0.747185029293256	0	0	0	0	Root670
OG0000817	0	5.23029520505279	42.5701933215966	28.9050621805677	0	0	Root670
OG0000818	41.3118854403963	74.344910414679	214.371330655183	64.3481741400733	9819.65895132153	867.552149260232	Root670
OG0000819	0	0	0	0	0	0	Root670
OG0000820	0	8.96622035151908	0	0	39.2786358052861	0	Root670
OG0000821	96.3943993609247	82.9375382515514	81.3394765251935	52.6485061146054	39.2786358052861	1117.70522297331	Root670
OG0000822	29.210424048765	8.21903532222582	231.855517197981	25.4639833495477	3377.96267925461	0	Root670
OG0000823	0	0	9.50227529499924	0.344107883101996	0	0	Root670
OG0000825	0	0	0	0	0	0	Root670
OG0000832	24.2029227832625	0	43.3303753451965	0	0	0	Root670
OG0000833	0	3.36233263181965	0	0	0	0	Root670
OG0000834	0	8.59262783687245	32.3077360029974	6.19394189583593	0	0	Root670
OG0000835	0	12.3285529833387	4.9411831533996	12.3878837916719	0	0	Root670
OG0000836	0	0	6.08145618879951	0	0	0	Root670
OG0000837	0	28.0194385984971	16.7240045191987	0	0	5.32240582368241	Root670
OG0000839	0	4.48311017575954	0	0.344107883101996	0	1969.29015476249	Root670
OG0000840	0	0	15.2036404719988	0	0	0	Root670
OG0000841	109.747736068932	140.844378021779	4.9411831533996	84.650539243091	0	10.6448116473648	Root670
OG0000842	64.6802246794083	8.96622035151908	0	58.8424480104413	0	0	Root670
OG0000843	0	0	1.52036404719988	0	0	0	Root670
OG0000844	94.7252322724238	0	56.6335607581955	15.8289626226918	0	0	Root670
OG0000845	14.1879202522573	38.1064364939561	37.248919156397	30.6256015960776	19.6393179026431	31.9344349420944	Root670
OG0000846	40.4773018961458	34.7441038621364	28.8869168967977	0	0	5.32240582368241	Root670
OG0000847	0	0	0	0	0	0	Root670
OG0000848	0	12.7021454979854	0	0	0	0	Root670
OG0000849	0	0	18.2443685663985	0	0	0	Root670
OG0000850	16.2743791128834	48.9406194187083	32.3077360029974	0.688215766203992	4458.12516389998	473.694118307734	Root670
OG0000851	0	44.8311017575954	112.506939492791	31.3138173622816	2847.70109588325	5.32240582368241	Root670
OG0000852	46.7366784780241	25.0306984813241	4.56109214159963	0.344107883101996	19.6393179026431	5.32240582368241	Root670
OG0000853	0	0	0	0	0	1005.93470067597	Root670
OG0000854	0	0	0	13.4202074409778	0	0	Root670
OG0000855	0.417291772125215	20.1739957909179	0	0	0	0	Root670
OG0000856	9.59771075887994	27.2722535692039	302.552445392776	19.2700414537118	0	0	Root670
OG0000857	0	0	0	0	0	0	Root670
OG0000858	2.9210424048765	19.053218246978	115.167576575391	20.3023651030178	0	1149.6396579154	Root670
OG0000859	0	0	0	0	0	0	Root670
OG0000862	53.4133468320275	8.21903532222582	0	16.5171783888958	19.6393179026431	5.32240582368241	Root670
OG0000863	39.6427183518954	0	47.5113764749962	24.0875518171397	0	0	Root670
OG0000864	0	5.60388771969942	25.8461888023979	20.9905808692218	19.6393179026431	0	Root670
OG0000865	0	0	0	0	0	0	Root670
OG0000866	6.67666835400344	14.9437005858651	8.7420932713993	0	0	0	Root670
OG0000867	0	15.3172931005118	88.9412967611929	9.29091284375389	19.6393179026431	0	Root670
OG0000868	12.5187531637564	0.373592514646628	104.144937233192	30.9697094791796	19.6393179026431	1979.93496640986	Root670
OG0000869	0	23.5363284227376	119.72866871699	21.6787966354258	0	931.421019144421	Root670
OG0000870	0	0.373592514646628	0	5.84983401273393	19.6393179026431	0	Root670
OG0000871	0	35.117696376783	1.90045505899985	0	0	0	Root670
OG0000872	0.83458354425043	60.8955798874004	318.516267888375	58.1542322442373	5125.86197258984	3981.15955611444	Root670
OG0000874	0	0	0	0	0	0	Root670
OG0000876	0	0	0	0	0	0	Root670
OG0000877	0	22.7891433934443	20.1448236253984	7.57037342824391	0	10.6448116473648	Root670
OG0000878	24.6202145553877	0	0	0	0	0	Root670
OG0000879	350.942380357306	381.811549968854	18.2443685663985	531.646679392584	117.835907415858	37.2568407657768	Root670
OG0000880	98.8981499936759	28.0194385984971	15.9638224955987	36.8195434919136	39.2786358052861	5.32240582368241	Root670
OG0000881	16.2743791128834	0	36.4887371327971	0	0	5.32240582368241	Root670
OG0000882	0	14.5701080712185	4.9411831533996	0	4458.12516389998	0	Root670
OG0000883	18.3608379735095	0.747185029293256	0	35.0990040764036	0	0	Root670
OG0000884	0	0	14.8235494601988	11.6996680254679	0	0	Root670
OG0000885	0	0	9.88236630679921	0	0	0	Root670
OG0000886	46.7366784780241	11.5813679540455	9.88236630679921	0	0	0	Root670
OG0000887	0.417291772125215	8.59262783687245	22.8054607079982	0	726.654762397794	10.6448116473648	Root670
OG0000888	0	0	11.0226393421991	0	0	0	Root670
OG0000889	0	10.086997895459	11.7828213657991	0	0	0	Root670
OG0000890	6.67666835400344	6.72466526363931	11.4027303539991	4.12929459722395	0	5.32240582368241	Root670
OG0000891	82.2064791086673	7.84544280757919	200.688054230384	30.6256015960776	19.6393179026431	1990.57977805722	Root670
OG0000892	18.7781297456347	5.60388771969942	0	19.9582572199158	0	0	Root670
OG0000893	0	8.59262783687245	5.70136517699954	0	0	0	Root670
OG0000894	0	6.35107274899268	0	16.5171783888958	0	0	Root670
OG0000895	0	0	0	0	0	0	Root670
OG0000896	5.42479303762779	0	0	0	0	0	Root670
OG0000898	37.1389677191441	13.4493305272786	7.60182023599939	13.0760995578758	0	5.32240582368241	Root670
OG0000899	55.4998056926536	0	11.4027303539991	22.7111202847317	0	0	Root670
OG0000900	298.780908841654	220.419583641511	680.362911121945	217.820290003563	6441.69627206693	7126.70139791074	Root670
OG0000901	0	0	4.56109214159963	0	0	0	Root670
OG0000902	70.5223094891613	45.204694272242	34.9683730855972	68.4774687372972	19.6393179026431	883.519366731279	Root670
OG0000903	27.5412569602642	15.6908856151584	38.3891921917969	32.0020331284856	19.6393179026431	0	Root670
OG0000904	23.368339239012	27.2722535692039	83.2399315841933	15.4848547395898	0	5.32240582368241	Root670
OG0000905	0	0	0.38009101179997	0.344107883101996	0	0	Root670
OG0000906	16.2743791128834	11.9549604686921	0	13.0760995578758	0	0	Root670
OG0000907	0.417291772125215	24.6571059666775	50.9321955811959	0	0	0	Root670
OG0000909	0	0	0	0	0	0	Root670
OG0000910	2.08645886062607	6.72466526363931	15.2036404719988	0	0	0	Root670
OG0000911	0	0	0	18.9259335706098	19.6393179026431	0	Root670
OG0000913	0	0	0	0	0	0	Root670
OG0000916	0	0.747185029293256	21.2850966607983	0	0	0	Root670
OG0000917	0	0	0	0	0	0	Root670
OG0000918	20.0300050620103	0	46.3711034395963	11.3555601423659	0	0	Root670
OG0000919	20.0300050620103	51.9293595358813	112.887030504591	25.4639833495477	39.2786358052861	1767.03873346256	Root670
OG0000920	0	0	61.1946528997951	2.06464729861198	0	0	Root670
OG0000921	0	4.85670269040617	22.4253696961982	0	0	0	Root670
OG0000922	0	6.72466526363931	0	10.6673443761619	0	0	Root670
OG0000923	27.123965188139	28.0194385984971	361.846643233571	8.6026970775499	9328.67600375546	21.2896232947296	Root670
OG0000924	0	0	13.3031854129989	0	0	0	Root670
OG0000925	29.6277158208903	25.0306984813241	10.6425483303991	14.7966389733858	0	5.32240582368241	Root670
OG0000926	144.382953155324	59.0276173141672	314.335266758575	48.1751036342794	19.6393179026431	2347.18096824394	Root670
OG0000927	0	1.49437005858651	0	0	0	0	Root670
OG0000928	0.417291772125215	0.373592514646628	44.0905573687965	0	19.6393179026431	824.972902670773	Root670
OG0000929	11.684169619506	15.3172931005118	0	0	0	0	Root670
OG0000930	3.33833417700172	0	4.9411831533996	0	0	0	Root670
OG0000931	44.650219617398	2.98874011717303	6.46154720059948	23.3993360509357	0	5.32240582368241	Root670
OG0000932	0	0	0	0.688215766203992	0	0	Root670
OG0000933	0	2.6151476025264	12.923094401199	0	0	0	Root670
OG0000934	0	0	21.6651876725983	0	0	0	Root670
OG0000935	0.83458354425043	25.4042909959707	397.195107330968	25.8080912326497	58.9179537079292	5396.91950521396	Root670
OG0000936	0	0	0	0	0	0	Root670
OG0000937	0	6.72466526363931	19.7647326135984	0	0	0	Root670
OG0000938	0.417291772125215	0	44.0905573687965	10.6673443761619	137.475225318501	0	Root670
OG0000939	0	8.21903532222582	15.9638224955987	5.16161824652994	0	0	Root670
OG0000940	29.210424048765	5.60388771969942	139.873492342389	27.5286306481597	19.6393179026431	894.164178378644	Root670
OG0000941	20.8645886062607	4.85670269040617	61.1946528997951	0	0	2043.80383629404	Root670
OG0000942	0	0	21.2850966607983	0	0	0	Root670
OG0000943	6.67666835400344	6.35107274899268	0	0	0	0	Root670
OG0000944	0	0	0	0	0	0	Root670
OG0000945	0	50.4349894772948	32.6878270147974	8.25858919444791	0	409.825248423545	Root670
OG0000946	0	13.8229230419252	3.04072809439976	0	0	0	Root670
OG0000947	0	10.086997895459	8.36200225959933	0	0	0	Root670
OG0000948	30.4622993651407	40.7215840964825	0	39.2282986736275	39.2786358052861	0	Root670
OG0000949	25.0375063275129	54.5445071384077	5.70136517699954	14.4525310902838	0	5.32240582368241	Root670
OG0000950	0	5.60388771969942	5.70136517699954	2.40875518171397	0	0	Root670
OG0000951	0	0	0	0	0	0	Root670
OG0000952	0	5.97748023434605	0.760182023599939	0	0	0	Root670
OG0000953	1.25187531637564	33.2497338035499	195.366780065184	0	4850.91152195284	1506.24084810212	Root670
OG0000954	13.7706284801321	29.8874011717303	0	0	0	0	Root670
OG0000955	0	0	12.543003389399	0	0	0	Root670
OG0000956	19.1954215177599	25.0306984813241	179.783048581386	0	0	0	Root670
OG0000957	0	11.5813679540455	0	8.9468049606519	19.6393179026431	0	Root670
OG0000958	0	8.96622035151908	0	0	0	0	Root670
OG0000959	24.2029227832625	8.21903532222582	0	30.6256015960776	0	5.32240582368241	Root670
OG0000960	0	23.1627359080909	44.8507393923964	0.688215766203992	0	0	Root670
OG0000961	0	0	58.5340158171953	0	0	0	Root670
OG0000962	0	0	0	3.78518671412196	0	0	Root670
OG0000963	9.18041898675473	6.72466526363931	8.7420932713993	7.57037342824391	0	5.32240582368241	Root670
OG0000964	0	19.053218246978	14.8235494601988	25.4639833495477	0	452.404495013005	Root670
OG0000965	0	0	0	0	0	0	Root670
OG0000966	1.66916708850086	0	29.6470989203976	12.0437759085699	19.6393179026431	0	Root670
OG0000967	0	0	9.12218428319927	0	0	0	Root670
OG0000968	32.5487582257668	0	66.8960180767946	0.344107883101996	7895.00579686251	1862.84203828884	Root670
OG0000969	0	0	8.7420932713993	0	0	0	Root670
OG0000970	0	0	14.8235494601988	0	0	0	Root670
OG0000971	0	0.373592514646628	5.32127416519957	0	0	0	Root670
OG0000972	0	11.9549604686921	0	0	0	0	Root670
OG0000973	5.42479303762779	14.5701080712185	0	37.1636513750156	0	0	Root670
OG0000974	1.25187531637564	0.747185029293256	17.1040955309986	0	0	0	Root670
OG0000975	11.684169619506	29.5138086570836	34.9683730855972	25.4639833495477	333.868404344932	5.32240582368241	Root670
OG0000976	30.0450075930155	0	185.484413758385	0	0	0	Root670
OG0000977	25.4547980996381	48.5670269040617	440.145391664365	10.6673443761619	4517.04311760791	5184.02327226666	Root670
OG0000978	0.417291772125215	24.6571059666775	359.946188174571	0	19.6393179026431	5019.02869173251	Root670
OG0000979	32.966049997892	78.4544280757919	421.140841074366	46.1104563356675	0	1282.69980350746	Root670
OG0000980	0	0	52.0724686165958	0	0	0	Root670
OG0000981	8.3458354425043	5.97748023434605	15.2036404719988	0	0	0	Root670
OG0000982	15.0225037965077	22.4155508787977	142.914220436789	8.6026970775499	0	255.475479536756	Root670
OG0000983	13.3533367080069	2.24155508787977	228.814789103582	18.2377178044058	4438.48584599733	739.814409491854	Root670
OG0000984	0	0	25.466097790598	0	0	0	Root670
OG0000985	0	55.6652846823476	158.117860908787	27.5286306481597	0	15.9672174710472	Root670
OG0000986	0	0	0	0	0	0	Root670
OG0000987	0	0	36.4887371327971	0	39.2786358052861	1825.58519752307	Root670
OG0000988	247.871312642378	148.689820829358	444.326392794164	242.251949703805	5361.53378742156	2331.21375077289	Root670
OG0000989	10.8495860752556	30.2609936863769	376.67019269377	9.29091284375389	903.408623521581	697.235162902395	Root670
OG0000990	1.66916708850086	67.9938376656863	777.286119130938	71.9185475683172	2906.61904959117	15.9672174710472	Root670
OG0000991	64.6802246794083	59.7748023434605	559.493969369555	31.6579252453836	19.6393179026431	2341.85856242026	Root670
OG0000992	12.1014613916312	0.747185029293256	208.669965478183	0	0	0	Root670
OG0000993	56.7516810090292	42.5895466697156	1094.66211398391	132.137427111166	2297.80019460924	5.32240582368241	Root670
OG0000994	23.7856310111373	47.8198418747684	588.760977278153	13.4202074409778	6461.33558996957	3539.3998727488	Root670
OG0000995	5.84208480975301	10.086997895459	198.787599171384	30.2814937129757	39.2786358052861	0	Root670
OG0000996	186.946713912096	101.243571469236	1027.76609590712	139.363692656308	2337.07883041453	2405.72743230445	Root670
OG0000997	45.0675113895232	10.4605904101056	573.937427817954	30.9697094791796	5145.50129049248	1735.10429852046	Root670
OG0000998	0	27.2722535692039	49.0317405221961	9.63502072685589	0	5.32240582368241	Root670
OG0000999	15.8570873407582	5.60388771969942	301.792263369176	10.3232364930599	1688.9813396273	2794.26305743326	Root670
OG0001000	67.1839753121596	63.5107274899268	614.987257092351	37.8518671412196	3201.20881813082	4060.99564346968	Root670
OG0001001	47.9885537943997	15.3172931005118	207.529692442783	0.344107883101996	4084.97812374976	926.098613320739	Root670
OG0001002	157.318998091206	106.100274159642	856.725140597131	101.511825515089	9269.75805004753	7722.81085016317	Root670
OG0001003	30.0450075930155	20.9211808202112	225.393969997382	8.25858919444791	78.5572716105723	6296.40608941629	Root670
OG0001004	25.8720898717633	36.6120664353696	425.701933215966	12.3878837916719	5557.92696644799	3278.60198738836	Root670
OG0001005	10.8495860752556	25.7778835106173	319.276449911974	10.3232364930599	2022.84974397224	0	Root670
OG0001006	6.67666835400344	9.3398128661657	527.946415390158	15.8289626226918	0	0	Root670
OG0001007	0	0	127.71057996479	0	0	0	Root670
OG0001008	17.526254429259	22.0419583641511	95.7829349735923	9.97912860995788	0	0	Root670
OG0001009	39.6427183518954	82.1903532222582	641.213536906549	87.747510191009	19.6393179026431	10.6448116473648	Root670
OG0001010	58.0035563254049	19.053218246978	249.71979475258	30.9697094791796	1433.67020689294	5.32240582368241	Root670
OG0001011	90.5523145511716	62.0163574313403	638.552899823949	121.814190618107	58.9179537079292	1697.84745775469	Root670
OG0001012	0	0.373592514646628	44.4706483805964	15.1407468564878	0	5.32240582368241	Root670
OG0001013	0	11.2077754393988	5.70136517699954	38.5400829074236	0	0	Root670
OG0001014	0	0.373592514646628	35.7285551091971	0	0	888.841772554962	Root670
OG0001015	0	0	28.8869168967977	0	0	0	Root670
OG0001016	0	8.59262783687245	0	0	0	0	Root670
OG0001017	27.123965188139	15.6908856151584	9.88236630679921	24.7757675833437	19.6393179026431	0	Root670
OG0001018	45.0675113895232	24.6571059666775	346.262911749772	38.8841907905256	19.6393179026431	2262.02247506502	Root670
OG0001020	43.3983443010224	9.3398128661657	0	8.9468049606519	19.6393179026431	0	Root670
OG0001021	0	0	5.70136517699954	0	0	0	Root670
OG0001022	0	0	16.3439135073987	0	0	0	Root670
OG0001023	20.4472968341355	10.4605904101056	23.5656427315981	27.1845227650577	0	0	Root670
OG0001024	0	0	70.3168371829944	0	0	0	Root670
OG0001025	7.51125189825387	6.72466526363931	17.8642775545986	17.2053941550998	0	5.32240582368241	Root670
OG0001026	44.650219617398	29.5138086570836	7.60182023599939	15.1407468564878	0	37.2568407657768	Root670
OG0001027	0	0	8.36200225959933	0	0	0	Root670
OG0001028	13.3533367080069	8.96622035151908	4.9411831533996	15.1407468564878	19.6393179026431	5.32240582368241	Root670
OG0001029	0	0.373592514646628	41.4299202861967	12.7319916747739	0	0	Root670
OG0001030	0	8.59262783687245	49.411831533996	14.7966389733858	0	0	Root670
OG0001031	92.6387734117977	51.1821745065881	88.9412967611929	102.544149164395	19.6393179026431	15.9672174710472	Root670
OG0001032	0	0.373592514646628	8.36200225959933	0	0	0	Root670
OG0001033	93.0560651839229	0	264.163253200979	4.12929459722395	0	1687.20264610732	Root670
OG0001034	77.1989778431648	43.3367316990089	400.996017448968	46.7986721018715	2926.25836749382	10.6448116473648	Root670
OG0001035	0	0	0	0	0	0	Root670
OG0001036	0	15.6908856151584	57.7738337935954	0	1728.25997543259	1053.83635308912	Root670
OG0001037	0	0	0	0	0	0	Root670
OG0001038	0.417291772125215	0	0	26.4963069988537	0	0	Root670
OG0001039	0	0	0	0.688215766203992	0	0	Root670
OG0001040	0	10.086997895459	4.18100112979966	0	0	0	Root670
OG0001041	24.2029227832625	5.23029520505279	26.9864618377978	0	0	0	Root670
OG0001042	0	19.4268107616247	0	0	19.6393179026431	0	Root670
OG0001043	16.2743791128834	68.3674301803329	500.19977152876	26.1521991157517	8739.49646667617	4023.7388027039	Root670
OG0001044	30.0450075930155	73.5977253853857	50.9321955811959	49.2074272835854	0	1016.57951232334	Root670
OG0001045	0	0	37.629010168197	0	0	0	Root670
OG0001046	0	7.47185029293256	8.7420932713993	0	0	0	Root670
OG0001047	92.6387734117977	107.221051703582	666.679634697147	147.622281850756	3888.58494472333	1149.6396579154	Root670
OG0001048	122.683781004813	226.770656390503	175.602047451586	131.449211344962	19.6393179026431	1288.02220933114	Root670
OG0001049	0	0.373592514646628	0	0	0	0	Root670
OG0001050	6.25937658187822	0.373592514646628	19.0045505899985	0	19.6393179026431	0	Root670
OG0001051	19.1954215177599	33.2497338035499	36.4887371327971	60.9070953090533	19.6393179026431	0	Root670
OG0001052	0	35.8648814060763	31.1674629675975	21.6787966354258	0	5.32240582368241	Root670
OG0001053	0	11.2077754393988	73.3575652773941	0	0	0	Root670
OG0001054	11.684169619506	0	0	0	0	0	Root670
OG0001055	0	0	0	0	0	0	Root670
OG0001056	0	0	11.0226393421991	0	0	0	Root670
OG0001057	0	11.9549604686921	7.22172922419942	0	0	0	Root670
OG0001058	6.67666835400344	1.12077754393988	0	0	0	0	Root670
OG0001059	0	0	0	21.3346887523238	0	0	Root670
OG0001060	0	0	7.98191124779936	0	0	53.2240582368241	Root670
OG0001061	1.66916708850086	45.9518793015353	174.461774416186	11.3555601423659	4104.6174416524	2677.17012931225	Root670
OG0001062	30.8795911372659	41.4687691257757	82.8598405723934	9.97912860995788	0	0	Root670
OG0001063	0.417291772125215	10.4605904101056	2.28054607079982	19.2700414537118	0	2240.73285177029	Root670
OG0001064	0	5.60388771969942	85.1403866431932	0.344107883101996	0	0	Root670
OG0001065	0	0	0	0	0	0	Root670
OG0001066	0	0	0	4.81751036342794	0	0	Root670
OG0001067	15.0225037965077	4.48311017575954	52.0724686165958	10.6673443761619	0	0	Root670
OG0001068	0	11.2077754393988	0	11.6996680254679	0	0	Root670
OG0001069	66.7666835400344	40.3479915818358	321.556995982774	65.3804977893792	19.6393179026431	21.2896232947296	Root670
OG0001070	0	0	0	5.84983401273393	0	0	Root670
OG0001071	0.417291772125215	19.4268107616247	164.579408109387	52.3043982315034	0	26.612029118412	Root670
OG0001072	39.2254265797702	0.373592514646628	27.7466438613978	13.4202074409778	0	537.562988191923	Root670
OG0001073	154.39795568633	163.633521415223	193.466325006184	118.717219670189	196.393179026431	1101.73800550226	Root670
OG0001074	2.08645886062607	16.4380706444516	212.090784584383	27.5286306481597	19.6393179026431	1719.13708104942	Root670
OG0001075	7.51125189825387	21.6683658495044	173.321501380786	15.4848547395898	0	0	Root670
OG0001076	0	0	18.2443685663985	0	0	0	Root670
OG0001077	16.6916708850086	21.2947733348578	8.36200225959933	0.344107883101996	0	0	Root670
OG0001078	0	51.5557670212347	19.3846416017984	39.2282986736275	0	0	Root670
OG0001079	0	30.6345862010235	30.0271899321976	0	0	1027.2243239707	Root670
OG0001080	5.42479303762779	9.3398128661657	58.5340158171953	0	0	0	Root670
OG0001081	9.18041898675473	0	355.385096032972	0	0	0	Root670
OG0001082	44.650219617398	63.5107274899268	250.09988576438	24.0875518171397	3142.29086442289	3842.7770046987	Root670
OG0001083	0	13.4493305272786	201.448236253984	40.9488380891375	0	42.5792465894593	Root670
OG0001084	399.765517695956	393.392917922899	1203.3681433587	305.22369231147	9682.18372600303	1665.91302281259	Root670
OG0001085	108.078568980431	172.973334281389	1139.13276236451	196.829709134342	8759.13578457881	31.9344349420944	Root670
OG0001086	60.5073069581562	192.400145043013	1173.72104443831	101.511825515089	8150.31692959687	6727.52096113456	Root670
OG0001087	7.92854367037908	28.7666236277904	312.814902711375	15.4848547395898	19.6393179026431	0	Root670
OG0001088	6.25937658187822	5.97748023434605	45.6109214159963	0	0	0	Root670
OG0001089	0	0	0	0	0	0	Root670
OG0001090	0	0	15.5837314837988	2.06464729861198	0	0	Root670
OG0001091	0	0	0	0	0	0	Root670
OG0001092	0	19.4268107616247	9.88236630679921	0	0	0	Root670
OG0001093	0	4.85670269040617	50.9321955811959	14.1084232071818	0	0	Root670
OG0001094	103.071067714928	81.4431681929649	0	52.9926139977074	39.2786358052861	21.2896232947296	Root670
OG0001095	0	0	4.18100112979966	0	0	0	Root670
OG0001096	0	2.98874011717303	0.760182023599939	0	0	0	Root670
OG0001097	0	0	0	10.3232364930599	0	0	Root670
OG0001098	0	0	0	0	0	0	Root670
OG0001099	0	0	1.90045505899985	0	0	0	Root670
OG0001100	506.592211360011	403.853508333005	135.692491212589	210.938132341524	235.671814831717	2922.00079720164	Root670
OG0001101	7.92854367037908	0.373592514646628	6.84163821239945	0	0	0	Root670
OG0001102	0	0	4.18100112979966	0	0	0	Root670
OG0001103	5.00750126550258	4.10951766111291	6.84163821239945	8.25858919444791	19.6393179026431	0	Root670
OG0001104	0	0	0	0	0	0	Root670
OG0001107	22.9510474668868	0	0.760182023599939	1.37643153240798	0	0	Root670
OG0001108	0	0	0	0	0	0	Root670
OG0001109	26.2893816438885	10.8341829247522	35.7285551091971	8.6026970775499	0	5.32240582368241	Root670
OG0001111	0	0	0	0	0	0	Root670
OG0001112	16.6916708850086	0.373592514646628	32.6878270147974	45.0781326863615	0	0	Root670
OG0001113	10.4322943031304	0	0	0	0	0	Root670
OG0001114	0	0	0	0	0	0	Root670
OG0001115	0	3.73592514646628	0	0	0	0	Root670
OG0001117	5.42479303762779	14.1965155565719	0	15.1407468564878	0	0	Root670
OG0001119	0	0	0	0	0	0	Root670
OG0001120	0	0.373592514646628	9.88236630679921	0	0	0	Root670
OG0001121	0	0	0	0	0	0	Root670
OG0001122	13.3533367080069	0	13.3031854129989	0	0	0	Root670
OG0001123	5.00750126550258	0	0	12.3878837916719	0	5.32240582368241	Root670
OG0001124	0	11.9549604686921	0	0.344107883101996	19.6393179026431	0	Root670
OG0001125	0	0	0	0	0	0	Root670
OG0001126	0	0	0.38009101179997	18.5818256875078	0	0	Root670
OG0001127	0	0	0	0	0	0	Root670
OG0001128	0	0	0	0	0	0	Root670
OG0001129	0	13.8229230419252	0.38009101179997	0	0	0	Root670
OG0001130	22.5337556947616	0	0	0	0	0	Root670
OG0001131	9.18041898675473	0	0	0	0	0	Root670
OG0001134	0	0	33.4480090383973	0	19.6393179026431	1138.99484626803	Root670
OG0001135	0	0	0	0	0	0	Root670
OG0001136	0	4.85670269040617	0	0	0	0	Root670
OG0001137	5.84208480975301	0	32.3077360029974	0.344107883101996	0	0	Root670
OG0001140	0	0	21.2850966607983	22.7111202847317	19.6393179026431	5.32240582368241	Root670
OG0001141	0	6.72466526363931	0	0	0	0	Root670
OG0001142	0	0.747185029293256	0	0.344107883101996	0	0	Root670
OG0001143	0	13.4493305272786	5.70136517699954	0	0	0	Root670
OG0001144	60.5073069581562	53.4237295944678	181.303412628585	21.6787966354258	19.6393179026431	53.2240582368241	Root670
OG0001145	0	0	0	0	0	0	Root670
OG0001146	0	0	6.84163821239945	0	0	0	Root670
OG0001147	0	0	0	0	0	0	Root670
OG0001148	0	0	0	0	0	0	Root670
OG0001150	2.9210424048765	8.96622035151908	38.009101179997	16.8612862719978	0	0	Root670
OG0001151	0	0	0	0	0	0	Root670
OG0001153	0	26.151476025264	0	17.2053941550998	0	0	Root670
OG0001154	0	0	0	0	0	0	Root670
OG0001156	7.09396012612865	33.6233263181965	16.7240045191987	0	0	0	Root670
OG0001157	13.3533367080069	5.60388771969942	11.0226393421991	9.63502072685589	0	0	Root670
OG0001159	15.0225037965077	0	0	26.1521991157517	0	0	Root670
OG0001160	0	6.35107274899268	36.1086461209971	0	0	0	Root670
OG0001161	0	0	0	0	0	0	Root670
OG0001162	0.83458354425043	0	18.2443685663985	0	0	0	Root670
OG0001163	0	0	0	0	0	0	Root670
OG0001164	33.8006335421424	33.2497338035499	0	29.9373858298737	0	5.32240582368241	Root670
OG0001165	18.7781297456347	0	0	0	0	0	Root670
OG0001167	0	0	11.7828213657991	0	0	0	Root670
OG0001169	0	0	26.6063708259979	0	0	0	Root670
OG0001170	18.3608379735095	14.9437005858651	12.162912377599	44.7340248032595	2553.1113273436	5.32240582368241	Root670
OG0001173	0	0	16.3439135073987	0	0	0	Root670
OG0001174	0	0	0	0	0	0	Root670
OG0001175	0	0	0	0	0	0	Root670
OG0001176	12.5187531637564	0	18.6244595781985	41.6370538553415	0	0	Root670
OG0001177	0	0	14.8235494601988	0	0	0	Root670
OG0001178	0	11.5813679540455	0	0	0	0	Root670
OG0001179	0	20.9211808202112	19.3846416017984	26.4963069988537	19.6393179026431	5.32240582368241	Root670
OG0001180	16.2743791128834	0	0	10.3232364930599	0	5.32240582368241	Root670
OG0001181	0	0	0	13.7643153240798	0	0	Root670
OG0001182	22.1164639226364	0	0	0	0	0	Root670
OG0001184	11.684169619506	10.8341829247522	16.3439135073987	6.53804977893792	0	5.32240582368241	Root670
OG0001185	0	0	13.6832764247989	2.06464729861198	0	0	Root670
OG0001187	0	0	0	3.44107883101996	0	0	Root670
OG0001188	0.417291772125215	1.86796257323314	0	11.6996680254679	0	0	Root670
OG0001189	0	0	6.46154720059948	0	0	0	Root670
OG0001191	0	0	0	0	0	0	Root670
OG0001194	25.8720898717633	15.3172931005118	11.7828213657991	0	0	0	Root670
OG0001196	0	0	10.6425483303991	0	0	0	Root670
OG0001197	0	7.84544280757919	0	0	0	0	Root670
OG0001198	0	0	0	0	0	0	Root670
OG0001202	0	0	0	0	0	0	Root670
OG0001205	1.66916708850086	26.5250685399106	141.013765377789	29.5932779467717	0	1138.99484626803	Root670
OG0001206	163.161082900959	150.184190887945	237.556882374981	220.229045185277	78.5572716105723	1059.1587589128	Root670
OG0001207	0	0	9.50227529499924	0	0	0	Root670
OG0001208	0	11.9549604686921	17.8642775545986	0.344107883101996	0	0	Root670
OG0001209	16.6916708850086	0	12.543003389399	7.91448131134591	0	5.32240582368241	Root670
OG0001210	611.749737935565	451.673350207773	708.109554983343	254.983941378579	2435.27541992774	6589.13840971882	Root670
OG0001211	33.3833417700172	110.956976850049	82.8598405723934	127.319916747739	2945.89768539646	21.2896232947296	Root670
OG0001212	0	0	9.50227529499924	0	0	0	Root670
OG0001213	0	22.7891433934443	0	0	19.6393179026431	0	Root670
OG0001214	0	0	0	0	0	0	Root670
OG0001216	23.368339239012	60.8955798874004	47.1312854631962	35.7872198426076	39.2786358052861	0	Root670
OG0001217	0	0	0	0	0	0	Root670
OG0001218	44.650219617398	103.111534042469	59.2941978407952	127.664024630841	58.9179537079292	196.929015476249	Root670
OG0001219	0	5.23029520505279	24.705915766998	0	0	0	Root670
OG0001220	0	0	0	0	0	0	Root670
OG0001222	749.873314509011	815.926051988236	32.3077360029974	685.462903139176	4438.48584599733	1921.38850234935	Root670
OG0001223	0	0	0	0	0	0	Root670
OG0001225	17.1089626571338	0	0	0	0	0	Root670
OG0001226	2.50375063275129	0	3.04072809439976	0	0	0	Root670
OG0001228	78.8681449316656	43.3367316990089	280.507166708377	62.6276347245633	4654.51834292641	2086.3830828835	Root670
OG0001229	2.50375063275129	2.98874011717303	25.466097790598	0	0	0	Root670
OG0001231	0	0	0	0	0	0	Root670
OG0001232	0	0	0	0	0	0	Root670
OG0001233	30.0450075930155	36.6120664353696	25.466097790598	21.3346887523238	0	10.6448116473648	Root670
OG0001234	13.7706284801321	4.85670269040617	4.56109214159963	0	0	0	Root670
OG0001235	0	23.5363284227376	53.2127416519957	8.6026970775499	0	1697.84745775469	Root670
OG0001236	40.0600101240206	10.8341829247522	52.8326506401958	0	19.6393179026431	1857.51963246516	Root670
OG0001237	0	0	0	0	0	0	Root670
OG0001238	0	0	0	0	0	0	Root670
OG0001239	22.1164639226364	12.3285529833387	16.7240045191987	0	0	0	Root670
OG0001240	0	0	0	0	0	0	Root670
OG0001242	33.3833417700172	6.35107274899268	110.986575445591	8.9468049606519	0	2262.02247506502	Root670
OG0001244	0.417291772125215	17.9324407030382	0	64.3481741400733	39.2786358052861	1437.04957239425	Root670
OG0001245	58.8381398696553	24.6571059666775	28.1267348731977	17.5495020382018	0	718.524786197125	Root670
OG0001246	19.1954215177599	0.373592514646628	0	0	0	0	Root670
OG0001247	0	10.4605904101056	0	0	0	0	Root670
OG0001248	0.417291772125215	56.4124697116408	110.606484433791	52.9926139977074	0	10.6448116473648	Root670
OG0001249	63.8456411351579	25.4042909959707	114.407394551791	25.4639833495477	19.6393179026431	5258.53695379822	Root670
OG0001250	0	1.12077754393988	0	0	0	0	Root670
OG0001253	0	0	0	0	0	0	Root670
OG0001254	0	0	0	12.0437759085699	0	0	Root670
OG0001255	138.958160117697	103.858719071763	102.244482174192	173.430373083406	137.475225318501	1857.51963246516	Root670
OG0001256	0	9.3398128661657	0	0	0	0	Root670
OG0001257	0	16.064478129805	0	17.8936099213038	19.6393179026431	0	Root670
OG0001258	0	0	0	0	0	0	Root670
OG0001259	0	0	0	0	0	0	Root670
OG0001260	0	0	0	0	0	0	Root670
OG0001261	0	0	0	0.688215766203992	0	0	Root670
OG0001264	0	0	47.8914674867962	11.6996680254679	0	0	Root670
OG0001265	0	0	0	0	0	63.8688698841889	Root670
OG0001266	0	0	11.0226393421991	12.3878837916719	0	0	Root670
OG0001267	16.2743791128834	0	3.04072809439976	0	0	5.32240582368241	Root670
OG0001270	0	0.373592514646628	0	0	0	0	Root670
OG0001273	57.5862645532797	94.8924987202436	17.1040955309986	48.5192115173814	19.6393179026431	10.6448116473648	Root670
OG0001274	0	0	0	18.2377178044058	0	0	Root670
OG0001275	0	0	0	5.16161824652994	0	0	Root670
OG0001277	110.999611385307	61.269172402047	56.2534697463955	68.4774687372972	19.6393179026431	5.32240582368241	Root670
OG0001279	0	0	5.32127416519957	9.29091284375389	0	0	Root670
OG0001280	0	0	45.2308304041964	0	0	0	Root670
OG0001281	0	0	0	4.12929459722395	19.6393179026431	0	Root670
OG0001282	0	0	0	0	0	0	Root670
OG0001283	0	1.12077754393988	14.0633674365989	0	0	0	Root670
OG0001284	0	16.8116631590983	0	8.6026970775499	0	5.32240582368241	Root670
OG0001285	32.5487582257668	8.59262783687245	0	9.63502072685589	19.6393179026431	0	Root670
OG0001286	0	0	0	0	0	0	Root670
OG0001288	0	7.47185029293256	18.2443685663985	0	0	0	Root670
OG0001289	0	6.35107274899268	0	0	0	0	Root670
OG0001290	0	0	0	0	0	0	Root670
OG0001293	0	0	0	0	0	0	Root670
OG0001295	0	0	0	0	0	0	Root670
OG0001296	0	0	9.88236630679921	0	0	0	Root670
OG0001297	0	5.60388771969942	0	13.0760995578758	0	0	Root670
OG0001298	0	0	7.22172922419942	0	0	0	Root670
OG0001301	0	0	0	35.7872198426076	0	0	Root670
OG0001302	0	0	11.7828213657991	3.78518671412196	0	0	Root670
OG0001303	23.7856310111373	0	0	0	0	5.32240582368241	Root670
OG0001304	104.740234803429	37.3592514646628	118.208304669791	96.6943151516609	19.6393179026431	0	Root670
OG0001305	56.7516810090292	19.053218246978	1.52036404719988	0	0	5.32240582368241	Root670
OG0001306	25.8720898717633	53.7973221091145	16.7240045191987	33.0343567777916	0	0	Root670
OG0001311	0	0	0	0	0	0	Root670
OG0001313	0	0	0	0	0	0	Root670
OG0001314	0	0	0	0	0	0	Root670
OG0001315	20.0300050620103	0	8.36200225959933	16.1730705057938	0	0	Root670
OG0001316	0	0	0	0	0	0	Root670
OG0001317	7.09396012612865	0	0	0	0	0	Root670
OG0001318	9.18041898675473	18.6796257323314	60.0543798643952	44.0458090370555	0	5.32240582368241	Root670
OG0001319	0	0	0	0	0	0	Root670
OG0001320	0	29.5138086570836	0	4.81751036342794	3986.78153423654	5.32240582368241	Root670
OG0001321	0	0	0	0	0	0	Root670
OG0001322	0	0	0	2.75286306481597	0	0	Root670
OG0001324	0	0	0	11.3555601423659	0	0	Root670
OG0001325	0	0	0	0	0	0	Root670
OG0001326	11.2668778473808	0	0	0	0	5.32240582368241	Root670
OG0001328	0	0	0	0	0	0	Root670
OG0001329	0	0	0	0	0	0	Root670
OG0001330	0	0	0	0	0	0	Root670
OG0001331	0	4.85670269040617	0	0	0	5.32240582368241	Root670
OG0001332	0	10.8341829247522	10.6425483303991	0	0	5.32240582368241	Root670
OG0001333	17.526254429259	0	0	0	0	0	Root670
OG0001334	0	0	0	0	0	0	Root670
OG0001335	0	0	13.3031854129989	0	0	0	Root670
OG0001336	0	0	0	0	0	0	Root670
OG0001337	0	0	0	0	0	0	Root670
OG0001338	0	6.72466526363931	40.6697382625967	0.344107883101996	0	5.32240582368241	Root670
OG0001339	0	6.72466526363931	0	0	0	0	Root670
OG0001340	0	0	0	9.63502072685589	19.6393179026431	0	Root670
OG0001341	0	0	0	0	0	0	Root670
OG0001342	0	0	0	0	0	0	Root670
OG0001343	0.83458354425043	0	0	0	0	0	Root670
OG0001344	15.439795568633	5.60388771969942	0	0	0	0	Root670
OG0001345	0	2.24155508787977	0	10.3232364930599	0	0	Root670
OG0001346	9.18041898675473	0	3.8009101179997	0	0	0	Root670
OG0001348	0.417291772125215	24.6571059666775	0	9.63502072685589	58.9179537079292	4369.69518124326	Root670
OG0001349	12.5187531637564	0	0	2.40875518171397	0	0	Root670
OG0001350	0	0	0	0	0	0	Root670
OG0001351	0	0.373592514646628	0	25.4639833495477	0	0	Root670
OG0001352	0	0	0	0	0	0	Root670
OG0001355	17.9435462013842	85.1790933394312	120.86894175239	91.8768047882329	39.2786358052861	2858.13192731745	Root670
OG0001357	38.3908430355198	88.1678334566042	139.493401330589	70.5421160359092	1787.17792914052	1117.70522297331	Root670
OG0001358	16.6916708850086	0	0	0	19.6393179026431	0	Root670
OG0001359	0	5.23029520505279	0	15.4848547395898	0	0	Root670
OG0001360	0	0	0	0	0	0	Root670
OG0001361	0	22.7891433934443	46.3711034395963	7.57037342824391	0	0	Root670
OG0001362	16.6916708850086	0	29.6470989203976	0	0	5.32240582368241	Root670
OG0001363	0	0	18.6244595781985	11.0114522592639	0	0	Root670
OG0001364	0	0	0	0	0	0	Root670
OG0001365	8.3458354425043	0	0	12.3878837916719	0	0	Root670
OG0001369	53.4133468320275	56.0388771969942	69.9367461711944	21.3346887523238	2886.97973168853	15.9672174710472	Root670
OG0001376	0	0	6.84163821239945	0	0	0	Root670
OG0001377	0	0.373592514646628	0.38009101179997	22.3670124016297	0	0	Root670
OG0001379	20.8645886062607	17.1852556737449	28.5068258849977	25.4639833495477	0	0	Root670
OG0001380	0.417291772125215	0	0	0	0	0	Root670
OG0001382	0	8.96622035151908	15.5837314837988	0	0	0	Root670
OG0001383	0.417291772125215	0.747185029293256	0	0	0	0	Root670
OG0001384	0	0	8.36200225959933	0	0	0	Root670
OG0001385	0	21.2947733348578	0	3.78518671412196	0	0	Root670
OG0001386	15.8570873407582	27.6458460838505	6.84163821239945	8.25858919444791	19.6393179026431	0	Root670
OG0001387	0	5.23029520505279	0	0	0	0	Root670
OG0001392	0	29.5138086570836	0	6.88215766203992	0	0	Root670
OG0001394	37.5562594912693	7.47185029293256	0	8.6026970775499	0	5.32240582368241	Root670
OG0001395	13.7706284801321	13.8229230419252	0	13.0760995578758	0	5.32240582368241	Root670
OG0001396	0	0	0	0	0	0	Root670
OG0001397	0	0	0	0	0	0	Root670
OG0001399	0	0	0	0	0	0	Root670
OG0001400	0	8.21903532222582	0	0	0	0	Root670
OG0001401	0	11.2077754393988	0	0	0	0	Root670
OG0001402	15.8570873407582	24.2835134520308	9.88236630679921	0	0	0	Root670
OG0001404	0	0	0	0	0	0	Root670
OG0001405	0	0	12.162912377599	0	0	0	Root670
OG0001408	0	0	16.3439135073987	0	0	0	Root670
OG0001409	0	0	38.7692832035969	0	0	2054.44864794141	Root670
OG0001410	17.9435462013842	0.747185029293256	47.5113764749962	5.84983401273393	1355.11293528237	5.32240582368241	Root670
OG0001411	0	10.4605904101056	0	11.3555601423659	0	0	Root670
OG0001412	0	0	11.4027303539991	0	0	1878.80925575989	Root670
OG0001415	0	0	0	0	0	0	Root670
OG0001417	0	0	0	0	0	0	Root670
OG0001419	0	0	0	0	0	0	Root670
OG0001423	0	0	13.3031854129989	0	0	0	Root670
OG0001424	0	0	0	0	0	0	Root670
OG0001427	0	0	0	0	0	0	Root670
OG0001428	12.1014613916312	11.5813679540455	0	0	0	0	Root670
OG0001429	0	0	0	0	0	0	Root670
OG0001430	23.7856310111373	0	19.7647326135984	0	0	0	Root670
OG0001431	34.2179253142676	0	19.0045505899985	0.344107883101996	0	10.6448116473648	Root670
OG0001433	0	5.23029520505279	39.9095562389968	18.5818256875078	0	0	Root670
OG0001435	0	0.373592514646628	4.9411831533996	0	0	0	Root670
OG0001436	11.2668778473808	0	30.7873719557975	6.88215766203992	19.6393179026431	0	Root670
OG0001437	0	0	0	0	0	0	Root670
OG0001438	0	0	14.0633674365989	0	4418.84652809469	0	Root670
OG0001439	0.417291772125215	6.72466526363931	3.8009101179997	0	0	0	Root670
OG0001440	0	0	4.56109214159963	0	0	0	Root670
OG0001441	0	0	0	0	0	0	Root670
OG0001442	0.417291772125215	20.9211808202112	9.12218428319927	0	2886.97973168853	5.32240582368241	Root670
OG0001443	98.0635664494255	99.3756088960031	0	44.0458090370555	19.6393179026431	846.262525965503	Root670
OG0001445	0	11.5813679540455	0	0	0	0	Root670
OG0001449	0	19.4268107616247	0	4.81751036342794	0	5.32240582368241	Root670
OG0001453	11.684169619506	0.373592514646628	0	0.344107883101996	0	0	Root670
OG0001456	19.1954215177599	0.373592514646628	40.6697382625967	11.3555601423659	19.6393179026431	0	Root670
OG0001457	0	7.84544280757919	25.466097790598	13.0760995578758	0	0	Root670
OG0001458	0	0	0	0	0	0	Root670
OG0001459	24.6202145553877	13.4493305272786	0	0	0	0	Root670
OG0001460	0	0	0	0	0	0	Root670
OG0001461	0	0	0	0	0	0	Root670
OG0001462	26.2893816438885	52.6765445651746	0	64.3481741400733	39.2786358052861	10.6448116473648	Root670
OG0001463	0	2.24155508787977	8.7420932713993	9.63502072685589	19.6393179026431	0	Root670
OG0001464	0	0	0	0	0	0	Root670
OG0001465	0	16.4380706444516	0	0	0	0	Root670
OG0001466	0	0	0	0	0	0	Root670
OG0001467	0	0	0	0	0	0	Root670
OG0001468	0	8.59262783687245	0	0	0	0	Root670
OG0001469	71.3568930334118	33.6233263181965	0	19.9582572199158	19.6393179026431	10.6448116473648	Root670
OG0001471	23.7856310111373	36.2384739207229	0	8.6026970775499	3260.12677183875	0	Root670
OG0001473	0	0	0	10.3232364930599	0	0	Root670
OG0001474	0	28.0194385984971	0	0.344107883101996	0	0	Root670
OG0001475	0	0	0	17.5495020382018	39.2786358052861	0	Root670
OG0001481	0	0	0	0	0	0	Root670
OG0001482	40.0600101240206	20.9211808202112	8.7420932713993	41.6370538553415	19.6393179026431	5.32240582368241	Root670
OG0001485	0	18.3060332176848	43.7104663569965	7.91448131134591	39.2786358052861	1421.0823549232	Root670
OG0001486	0	0	4.18100112979966	1.72053941550998	0	0	Root670
OG0001489	0	0	0	0.344107883101996	19.6393179026431	1325.27905009692	Root670
OG0001499	0	0	0	0	0	0	Root670
OG0001500	0	0	0	0	0	0	Root670
OG0001501	21.281880378386	27.2722535692039	6.84163821239945	50.5838588159934	0	5.32240582368241	Root670
OG0001502	1.25187531637564	16.064478129805	0	0	0	0	Root670
OG0001503	50.492304427151	42.5895466697156	28.1267348731977	38.8841907905256	0	0	Root670
OG0001504	0	0	17.4841865427986	0	0	0	Root670
OG0001506	0	0	0	0	0	0	Root670
OG0001507	0	0.373592514646628	0	6.88215766203992	0	0	Root670
OG0001508	0	0	0	0	0	0	Root670
OG0001509	0	0.373592514646628	0	16.5171783888958	0	0	Root670
OG0001511	4.17291772125215	0	0	2.40875518171397	0	0	Root670
OG0001512	46.7366784780241	110.583384335402	7.60182023599939	186.16236475818	19.6393179026431	1575.43212380999	Root670
OG0001518	0	5.60388771969942	0	0	0	0	Root670
OG0001519	0	0	0	0	0	0	Root670
OG0001520	0	0	0	0	0	0	Root670
OG0001521	66.7666835400344	104.979496615703	84.3802046195932	54.3690455301154	19.6393179026431	31.9344349420944	Root670
OG0001523	30.4622993651407	34.7441038621364	27.3665528495978	22.3670124016297	0	0	Root670
OG0001525	111.416903157432	77.7072430464986	11.7828213657991	101.167717631987	19.6393179026431	5.32240582368241	Root670
OG0001526	0	0	0	0	0	0	Root670
OG0001527	0	0	0	0	0	0	Root670
OG0001528	0	0	0	7.22626554514192	0	0	Root670
OG0001529	0.417291772125215	0	0	0	0	0	Root670
OG0001531	0	0	0	0	0	0	Root670
OG0001532	0	0	0	0	0	0	Root670
OG0001542	0	0	0	11.3555601423659	0	0	Root670
OG0001545	0	12.3285529833387	3.42081910619973	0	0	0	Root670
OG0001546	0	0	0	0	0	0	Root670
OG0001547	0	25.7778835106173	6.46154720059948	4.12929459722395	0	0	Root670
OG0001548	68.8531424006605	32.5025487742566	0	10.6673443761619	78.5572716105723	0	Root670
OG0001549	0	0	19.7647326135984	0	0	0	Root670
OG0001550	0	0	0	0.344107883101996	0	0	Root670
OG0001552	0	0	0	0	0	0	Root670
OG0001554	0	0.373592514646628	11.4027303539991	19.9582572199158	19.6393179026431	1075.12597638385	Root670
OG0001555	0	0	0	17.2053941550998	0	0	Root670
OG0001557	0	9.71340538081233	0	0	0	0	Root670
OG0001558	0	0	0	0	0	0	Root670
OG0001559	0	15.3172931005118	9.88236630679921	0	0	0	Root670
OG0001561	0.83458354425043	12.3285529833387	60.4344708761952	0	98.1965895132153	0	Root670
OG0001563	0	0	0	0	0	0	Root670
OG0001568	0	0	0	0	0	0	Root670
OG0001569	0	26.5250685399106	12.162912377599	5.50572612963194	58.9179537079292	5.32240582368241	Root670
OG0001570	81.3718955644169	65.7522825778066	79.4390214661936	24.0875518171397	19.6393179026431	0	Root670
OG0001571	64.6802246794083	33.9969188328432	156.597496861587	19.9582572199158	19.6393179026431	942.065830791786	Root670
OG0001572	0	2.6151476025264	0	0	0	0	Root670
OG0001573	0	5.23029520505279	0	5.50572612963194	0	0	Root670
OG0001574	0	0	0	0	0	0	Root670
OG0001576	22.9510474668868	13.8229230419252	36.1086461209971	23.7434439340377	0	1298.66702097851	Root670
OG0001577	7.51125189825387	35.4912888914297	37.629010168197	12.7319916747739	19.6393179026431	5.32240582368241	Root670
OG0001578	0	22.0419583641511	6.84163821239945	20.9905808692218	0	5.32240582368241	Root670
OG0001579	0	0	0	0	0	0	Root670
OG0001581	0	0	0	0	0	0	Root670
OG0001583	19.1954215177599	17.9324407030382	1.90045505899985	0	0	0	Root670
OG0001587	0	0	0	0	0	0	Root670
OG0001588	0	11.2077754393988	0	0	0	0	Root670
OG0001589	0	0	0	24.7757675833437	19.6393179026431	0	Root670
OG0001591	7.51125189825387	16.064478129805	26.2262798141979	0	0	5.32240582368241	Root670
OG0001592	0	1.86796257323314	0	0	0	0	Root670
OG0001593	1.25187531637564	5.23029520505279	23.5656427315981	7.91448131134591	0	0	Root670
OG0001594	0	0	0	11.6996680254679	0	0	Root670
OG0001595	166.916708850086	106.100274159642	210.570420537183	118.717219670189	157.114543221145	85.1584931789185	Root670
OG0001598	0	0	14.8235494601988	0	0	0	Root670
OG0001599	0	0	0	0	0	0	Root670
OG0001600	5.00750126550258	0	23.5656427315981	0	0	0	Root670
OG0001601	58.4208480975301	79.2016131050852	20.5249146371984	28.9050621805677	39.2786358052861	2033.15902464668	Root670
OG0001602	35.0525088585181	33.6233263181965	53.5928326637957	6.53804977893792	0	0	Root670
OG0001605	0	0	0	0	0	0	Root670
OG0001607	0	0	0	6.19394189583593	0	0	Root670
OG0001608	0	0	0	0	0	0	Root670
OG0001609	27.123965188139	10.4605904101056	3.8009101179997	12.0437759085699	0	989.967483204928	Root670
OG0001611	0	0	0	0	0	0	Root670
OG0001612	25.4547980996381	0	15.9638224955987	0	0	0	Root670
OG0001615	0	0	0	0	0	0	Root670
OG0001616	0	0	14.8235494601988	0	0	0	Root670
OG0001617	22.5337556947616	0	2.66063708259979	7.22626554514192	0	5.32240582368241	Root670
OG0001618	0	0	0	0	0	0	Root670
OG0001619	0	0	0	0	0	0	Root670
OG0001620	0	0	0	0	0	0	Root670
OG0001621	0	0	3.8009101179997	0	0	0	Root670
OG0001624	0	11.2077754393988	9.12218428319927	0	19.6393179026431	0	Root670
OG0001630	16.6916708850086	20.1739957909179	13.3031854129989	0	0	0	Root670
OG0001635	0	0	0	0	0	0	Root670
OG0001636	0	0	0	0	0	0	Root670
OG0001637	0	2.98874011717303	0	6.88215766203992	0	0	Root670
OG0001638	0	0	23.5656427315981	0	0	0	Root670
OG0001639	29.6277158208903	23.9099209373842	39.9095562389968	82.929999827581	19.6393179026431	0	Root670
OG0001640	0	0	0	0	0	0	Root670
OG0001642	0.83458354425043	0.373592514646628	0	0	0	0	Root670
OG0001643	157.736289863331	133.372527728846	224.253696961982	139.70780053941	39.2786358052861	2283.31209835975	Root670
OG0001645	0	0	0	0	0	0	Root670
OG0001646	0	0	0	0	0	0	Root670
OG0001647	0	0	7.98191124779936	34.0666804270976	19.6393179026431	0	Root670
OG0001648	0	0	6.46154720059948	11.0114522592639	0	0	Root670
OG0001650	16.2743791128834	16.4380706444516	0	11.3555601423659	0	0	Root670
OG0001651	0	0	4.9411831533996	0.344107883101996	0	0	Root670
OG0001652	4.17291772125215	0	12.543003389399	0	0	0	Root670
OG0001653	11.684169619506	8.21903532222582	11.7828213657991	0	0	0	Root670
OG0001654	0	51.9293595358813	8.7420932713993	14.7966389733858	0	0	Root670
OG0001655	0	1.49437005858651	0	0	0	0	Root670
OG0001656	17.526254429259	8.59262783687245	25.8461888023979	0	0	0	Root670
OG0001657	0	13.4493305272786	18.2443685663985	0	0	0	Root670
OG0001658	0.417291772125215	0	0	0.344107883101996	0	1463.66160151266	Root670
OG0001659	0	7.47185029293256	9.50227529499924	0.344107883101996	0	0	Root670
OG0001660	0.83458354425043	0	0	28.9050621805677	19.6393179026431	0	Root670
OG0001661	0	0	0	0	0	0	Root670
OG0001662	0	0	0	0	0	0	Root670
OG0001665	0	0	0	0	0	0	Root670
OG0001668	178.183586697467	140.470785507132	0	47.8309957511774	39.2786358052861	21.2896232947296	Root670
OG0001669	0	7.09825777828593	0	0	0	0	Root670
OG0001670	0	20.1739957909179	0	11.0114522592639	0	5.32240582368241	Root670
OG0001672	0	0	0	0	0	0	Root670
OG0001673	0	0	0	0	0	0	Root670
OG0001675	0	0	5.32127416519957	0	0	0	Root670
OG0001677	0	0	7.22172922419942	0.344107883101996	4124.25675955504	5.32240582368241	Root670
OG0001678	0	0	0	0	0	0	Root670
OG0001679	19.6127132898851	8.96622035151908	6.46154720059948	0	0	0	Root670
OG0001680	34.6352170863928	6.35107274899268	0	17.2053941550998	19.6393179026431	0	Root670
OG0001681	19.6127132898851	6.35107274899268	21.6651876725983	0	0	5.32240582368241	Root670
OG0001683	0	0	8.36200225959933	25.4639833495477	0	10.6448116473648	Root670
OG0001684	0	0	56.6335607581955	0	0	0	Root670
OG0001685	0	5.23029520505279	0	12.7319916747739	0	0	Root670
OG0001686	0	7.84544280757919	12.543003389399	13.0760995578758	0	2400.40502648077	Root670
OG0001688	0	0	0	0	0	0	Root670
OG0001689	0	0	0	0	0	0	Root670
OG0001690	0.83458354425043	8.21903532222582	0	17.8936099213038	0	0	Root670
OG0001695	0	10.4605904101056	0	0	0	0	Root670
OG0001696	8.76312721462951	1.12077754393988	27.3665528495978	12.3878837916719	0	0	Root670
OG0001697	0	0	0	25.1198754664457	0	0	Root670
OG0001701	0	11.9549604686921	0	4.47340248032595	0	0	Root670
OG0001702	0	10.8341829247522	0	6.88215766203992	0	0	Root670
OG0001704	0	0	0	0	0	0	Root670
OG0001705	29.6277158208903	11.5813679540455	24.325824755198	13.0760995578758	0	0	Root670
OG0001706	41.3118854403963	75.4656879586189	42.1901023097966	46.7986721018715	0	329.989161068309	Root670
OG0001708	8.3458354425043	21.2947733348578	24.705915766998	17.5495020382018	0	58.5464640605065	Root670
OG0001709	0.417291772125215	5.97748023434605	0	0	19.6393179026431	0	Root670
OG0001710	0	0	12.923094401199	0.344107883101996	0	0	Root670
OG0001711	19.6127132898851	0	0	27.1845227650577	0	0	Root670
OG0001712	0	0	0	0.344107883101996	0	0	Root670
OG0001713	0	0.373592514646628	0	0	0	0	Root670
OG0001716	0	0	0	0	0	0	Root670
OG0001717	0	25.7778835106173	4.18100112979966	20.3023651030178	0	5.32240582368241	Root670
OG0001718	19.6127132898851	22.4155508787977	3.42081910619973	6.53804977893792	0	0	Root670
OG0001723	0	40.7215840964825	34.9683730855972	31.6579252453836	0	633.366293018206	Root670
OG0001725	0	1.12077754393988	0	0	0	0	Root670
OG0001726	77.1989778431648	39.227214037896	145.194766507588	61.5953110752573	39.2786358052861	10.6448116473648	Root670
OG0001727	18.7781297456347	10.086997895459	0	13.4202074409778	19.6393179026431	0	Root670
OG0001729	0	0	0	0	0	0	Root670
OG0001730	0	0.373592514646628	0	0	0	0	Root670
OG0001731	18.3608379735095	0	9.12218428319927	0.344107883101996	0	0	Root670
OG0001732	0	0	0	9.63502072685589	2101.40701558281	0	Root670
OG0001733	22.1164639226364	20.5475883055645	72.5973832537942	17.8936099213038	19.6393179026431	1160.28446956276	Root670
OG0001734	0	0	0	0	0	0	Root670
OG0001735	0	11.9549604686921	0.38009101179997	0	0	0	Root670
OG0001736	0	5.23029520505279	0	0	0	0	Root670
OG0001738	0	0	0	0	0	0	Root670
OG0001739	2.50375063275129	11.2077754393988	9.12218428319927	0.344107883101996	0	0	Root670
OG0001740	17.9435462013842	0	0	7.91448131134591	0	5.32240582368241	Root670
OG0001744	0	7.84544280757919	0	0	0	0	Root670
OG0001750	10.8495860752556	13.8229230419252	0	0	0	0	Root670
OG0001754	9.59771075887994	15.6908856151584	7.22172922419942	0	0	0	Root670
OG0001755	33.8006335421424	41.4687691257757	19.7647326135984	7.22626554514192	0	0	Root670
OG0001756	0	0	0	0	0	0	Root670
OG0001757	33.8006335421424	16.8116631590983	9.12218428319927	0	0	5.32240582368241	Root670
OG0001761	11.684169619506	10.8341829247522	14.4434584483988	0.688215766203992	0	0	Root670
OG0001762	0	7.84544280757919	0	0	0	0	Root670
OG0001763	0	43.7103242136555	171.040955309986	43.3575932708515	19.6393179026431	0	Root670
OG0001764	0	0	21.2850966607983	0	0	0	Root670
OG0001765	22.9510474668868	14.9437005858651	47.1312854631962	11.6996680254679	58.9179537079292	2347.18096824394	Root670
OG0001766	0	0	0	0	0	0	Root670
OG0001767	0	0	0	0	0	0	Root670
OG0001768	0	0	11.0226393421991	0	0	0	Root670
OG0001769	0	0	0	0	0	0	Root670
OG0001770	0	11.2077754393988	0	0	0	0	Root670
OG0001771	1.25187531637564	12.7021454979854	0	13.4202074409778	0	0	Root670
OG0001772	0	0	0	0	0	0	Root670
OG0001773	0	0	7.60182023599939	8.9468049606519	0	0	Root670
OG0001774	0	0	7.22172922419942	0	1728.25997543259	0	Root670
OG0001776	1.25187531637564	20.1739957909179	1.90045505899985	13.0760995578758	19.6393179026431	0	Root670
OG0001777	0	0	16.3439135073987	0	0	0	Root670
OG0001778	0	0	0	11.3555601423659	0	0	Root670
OG0001782	0	0	0	0	0	0	Root670
OG0001785	0	0	0	0	0	0	Root670
OG0001788	0	0	0	0	0	0	Root670
OG0001790	0	0.373592514646628	0	0	0	0	Root670
OG0001792	0	0	0	0	0	0	Root670
OG0001793	0	0	6.08145618879951	0	0	0	Root670
OG0001794	22.9510474668868	0.747185029293256	0	0	19.6393179026431	0	Root670
OG0001795	0	0	0	0	0	0	Root670
OG0001797	37.5562594912693	0	0	22.3670124016297	19.6393179026431	0	Root670
OG0001798	33.8006335421424	20.1739957909179	41.8100112979967	21.3346887523238	196.393179026431	0	Root670
OG0001799	0	23.1627359080909	36.1086461209971	8.9468049606519	0	0	Root670
OG0001800	0	0	0	12.7319916747739	0	0	Root670
OG0001801	0	0	0	0	0	0	Root670
OG0001802	0	0	0	0	0	0	Root670
OG0001803	0	16.4380706444516	10.6425483303991	11.6996680254679	0	5.32240582368241	Root670
OG0001804	0	0	0	0	0	0	Root670
OG0001805	15.439795568633	7.47185029293256	23.9457337433981	4.47340248032595	0	0	Root670
OG0001806	0	0	13.3031854129989	0	0	0	Root670
OG0001807	8.3458354425043	1.12077754393988	6.84163821239945	4.47340248032595	0	0	Root670
OG0001808	0	26.5250685399106	52.0724686165958	20.3023651030178	0	0	Root670
OG0001809	0	0	0	0	0	0	Root670
OG0001810	0	0	7.60182023599939	0	0	0	Root670
OG0001811	28.7931322766398	47.4462493601218	101.864391162392	0	0	1314.63423844955	Root670
OG0001812	0	0	0	0	0	0	Root670
OG0001813	0	0	0	14.4525310902838	0	0	Root670
OG0001814	34.6352170863928	9.3398128661657	98.4435720561921	26.1521991157517	0	5.32240582368241	Root670
OG0001815	0	0	115.167576575391	0	0	436.437277541957	Root670
OG0001816	0	0	26.2262798141979	0	0	0	Root670
OG0001817	0	0	0	0	0	0	Root670
OG0001818	0	0	0	0	0	0	Root670
OG0001819	0	0	12.543003389399	0	19.6393179026431	324.666755244627	Root670
OG0001820	0.417291772125215	23.5363284227376	40.2896472507968	15.1407468564878	0	2325.89134494921	Root670
OG0001821	0	0	0	22.7111202847317	0	0	Root670
OG0001822	5.84208480975301	10.4605904101056	21.2850966607983	7.57037342824391	0	0	Root670
OG0001823	234.935267706496	62.3899499459869	13.6832764247989	236.402115691071	98.1965895132153	21.2896232947296	Root670
OG0001824	0	0	0	0	0	0	Root670
OG0001825	2.9210424048765	3.73592514646628	0	0	0	0	Root670
OG0001827	6.25937658187822	84.0583157954913	14.8235494601988	40.6047302060355	0	0	Root670
OG0001829	0	7.47185029293256	0	0	0	0	Root670
OG0001831	0	0	0	0	0	0	Root670
OG0001832	0	0	4.56109214159963	0	0	0	Root670
OG0001833	0	0	0	0	0	0	Root670
OG0001835	0	0	12.162912377599	6.19394189583593	0	0	Root670
OG0001836	0.83458354425043	0	0	0.344107883101996	0	0	Root670
OG0001837	0	0	9.12218428319927	0	0	0	Root670
OG0001839	0	0	13.6832764247989	0	0	0	Root670
OG0001841	0	0	0	0	0	0	Root670
OG0001842	0	0	0	0	0	0	Root670
OG0001843	0	14.1965155565719	0	17.2053941550998	0	5.32240582368241	Root670
OG0001844	0	15.6908856151584	0	13.4202074409778	0	0	Root670
OG0001847	0	0	0	0	0	0	Root670
OG0001848	0	0	0	0	0	0	Root670
OG0001850	0	0	0	0	0	0	Root670
OG0001851	0	0.373592514646628	0	0.344107883101996	0	0	Root670
OG0001853	0	16.064478129805	44.4706483805964	9.63502072685589	0	0	Root670
OG0001854	21.6991721505112	81.0695756783183	188.905232864585	43.3575932708515	1846.09588284845	5.32240582368241	Root670
OG0001859	0	0	6.46154720059948	10.3232364930599	0	0	Root670
OG0001860	2.50375063275129	9.71340538081233	11.7828213657991	0.344107883101996	2926.25836749382	0	Root670
OG0001861	0.417291772125215	13.4493305272786	0	0	0	0	Root670
OG0001866	0	12.3285529833387	7.22172922419942	0	0	0	Root670
OG0001871	25.8720898717633	0	58.9141068289953	7.91448131134591	3535.07722247575	10.6448116473648	Root670
OG0001872	21.6991721505112	52.6765445651746	14.8235494601988	22.7111202847317	0	0	Root670
OG0001873	0	10.8341829247522	17.8642775545986	0	19.6393179026431	0	Root670
OG0001874	0	0	0	0	0	0	Root670
OG0001875	28.7931322766398	0	35.7285551091971	12.3878837916719	0	5.32240582368241	Root670
OG0001876	0	0	15.2036404719988	0	0	0	Root670
OG0001878	0.417291772125215	0	10.2624573185992	0	0	0	Root670
OG0001879	17.1089626571338	22.0419583641511	87.040841702193	9.63502072685589	0	308.69953777358	Root670
OG0001880	0.417291772125215	0	14.8235494601988	11.0114522592639	19.6393179026431	1729.78189269678	Root670
OG0001881	0	10.086997895459	23.1855517197981	0	0	0	Root670
OG0001882	0	29.140216142437	41.0498292743967	15.1407468564878	0	0	Root670
OG0001883	25.8720898717633	9.71340538081233	26.2262798141979	6.53804977893792	0	1431.72716657057	Root670
OG0001884	0.417291772125215	0	0	0	0	0	Root670
OG0001885	0	0	0.38009101179997	0	5479.36969483742	0	Root670
OG0001886	0	0	46.3711034395963	11.3555601423659	0	0	Root670
OG0001888	0	7.47185029293256	0	10.3232364930599	0	0	Root670
OG0001891	17.1089626571338	0	23.9457337433981	0	0	0	Root670
OG0001901	0.83458354425043	0	0	10.6673443761619	0	0	Root670
OG0001902	0	0	0	0	0	0	Root670
OG0001903	8.76312721462951	32.8761412889033	8.7420932713993	24.4316597002417	0	0	Root670
OG0001905	0	0	0	0	0	0	Root670
OG0001906	22.5337556947616	28.3930311131437	404.036745543368	1.03232364930599	2337.07883041453	10203.0519639992	Root670
OG0001907	0	0	0	0	0	0	Root670
OG0001908	0	0	0	0	0	0	Root670
OG0001910	0	0	52.0724686165958	10.3232364930599	0	0	Root670
OG0001911	0	0	0	12.7319916747739	0	0	Root670
OG0001912	19.6127132898851	0	0	12.3878837916719	0	0	Root670
OG0001913	0	0	0	0	0	0	Root670
OG0001914	13.7706284801321	23.5363284227376	0	0	0	5.32240582368241	Root670
OG0001915	0	14.5701080712185	0	6.53804977893792	0	0	Root670
OG0001916	0	0	0	11.0114522592639	0	0	Root670
OG0001917	0	4.10951766111291	0	1.03232364930599	0	0	Root670
OG0001918	0	5.23029520505279	9.50227529499924	2.75286306481597	0	0	Root670
OG0001919	21.281880378386	7.84544280757919	124.66985187039	12.0437759085699	0	0	Root670
OG0001920	0	10.086997895459	0	9.97912860995788	0	0	Root670
OG0001921	0	0	0	0	0	0	Root670
OG0001922	0	6.35107274899268	0	0	0	0	Root670
OG0001925	0	0	0	0	0	0	Root670
OG0001926	0	10.086997895459	0	16.1730705057938	0	0	Root670
OG0001928	0	0	0	9.97912860995788	0	0	Root670
OG0001930	536.219927180901	444.575092429487	10.6425483303991	452.157758396023	117.835907415858	37.2568407657768	Root670
OG0001931	20.0300050620103	64.6315050338667	19.3846416017984	52.3043982315034	0	0	Root670
OG0001932	81.7891873365421	138.229230419252	0	157.257302577612	0	0	Root670
OG0001933	25.4547980996381	0	0	28.2168464143637	19.6393179026431	0	Root670
OG0001934	0	11.2077754393988	0	0	4026.06017004183	5.32240582368241	Root670
OG0001937	0	0	0	0	0	0	Root670
OG0001940	0	0	0	0	0	0	Root670
OG0001941	1.66916708850086	0	0	0	19.6393179026431	0	Root670
OG0001942	0	0	0	0	0	0	Root670
OG0001943	89.7177310069212	140.844378021779	70.6969281947943	110.458630475741	78.5572716105723	1548.82009469158	Root670
OG0001944	0	0	4.56109214159963	0	0	0	Root670
OG0001945	0	0	0	0	0	0	Root670
OG0001946	0	0	0	0	0	0	Root670
OG0001947	0	0	0	0	0	0	Root670
OG0001948	0	13.4493305272786	0	0	0	0	Root670
OG0001950	0	0	0	0	0	0	Root670
OG0001951	0	0	14.4434584483988	0	0	0	Root670
OG0001953	24.2029227832625	0	4.9411831533996	16.1730705057938	19.6393179026431	0	Root670
OG0001954	0	0	0	0	0	0	Root670
OG0001957	0	0	7.98191124779936	0	0	0	Root670
OG0001958	11.2668778473808	8.59262783687245	33.8281000501973	0	0	0	Root670
OG0001959	0	0	0	0	0	0	Root670
OG0001960	0	0	0	0	0	0	Root670
OG0001963	25.4547980996381	28.7666236277904	0	0	19.6393179026431	0	Root670
OG0001964	30.4622993651407	0	0	9.63502072685589	19.6393179026431	5.32240582368241	Root670
OG0001970	0	0	0	0	0	0	Root670
OG0001973	9.59771075887994	33.6233263181965	0	73.6390869838272	0	0	Root670
OG0001977	12.5187531637564	22.7891433934443	14.4434584483988	0	0	0	Root670
OG0001978	0	5.97748023434605	0	0	0	0	Root670
OG0001979	0	0	0	0	0	0	Root670
OG0001980	0	0	0	0	0	0	Root670
OG0001981	0	0	0	0	0	0	Root670
OG0001983	0.417291772125215	41.4687691257757	27.3665528495978	43.7017011539535	0	0	Root670
OG0001984	0	0	16.3439135073987	0	0	0	Root670
OG0001985	0	0	0	0	0	0	Root670
OG0001986	0	0	0	16.8612862719978	0	0	Root670
OG0001987	25.0375063275129	0	7.60182023599939	0	19.6393179026431	0	Root670
OG0001988	0	0	0	0	0	0	Root670
OG0001990	30.4622993651407	115.066494511161	85.9005686667931	24.0875518171397	39.2786358052861	1814.9403858757	Root670
OG0001991	0	16.4380706444516	18.2443685663985	47.4868878680755	0	0	Root670
OG0001992	0	15.3172931005118	0	0	0	0	Root670
OG0001993	0	8.59262783687245	0	0	0	0	Root670
OG0001994	0	0	0	0	0	0	Root670
OG0001996	21.281880378386	0	0	0	0	0	Root670
OG0002002	0	5.97748023434605	13.3031854129989	0	0	0	Root670
OG0002005	17.526254429259	0	20.9050056489983	15.4848547395898	0	0	Root670
OG0002006	0	0	0	0	0	0	Root670
OG0002016	0	0	0	0	0	0	Root670
OG0002020	1.66916708850086	20.5475883055645	10.6425483303991	0	0	0	Root670
OG0002021	0	8.59262783687245	1.14027303539991	0	0	0	Root670
OG0002022	0	0	0	13.7643153240798	0	0	Root670
OG0002024	272.07423542564	167.743039076336	0	243.628381236213	98.1965895132153	21.2896232947296	Root670
OG0002026	0	41.8423616404224	30.0271899321976	2.06464729861198	0	21.2896232947296	Root670
OG0002029	0	0	6.46154720059948	0	0	0	Root670
OG0002031	0	10.086997895459	0	0	19.6393179026431	0	Root670
OG0002033	0	4.10951766111291	0	0	0	0	Root670
OG0002034	0	0	0	0	0	0	Root670
OG0002035	0	0	0	0	0	0	Root670
OG0002036	17.526254429259	0	0	6.88215766203992	0	0	Root670
OG0002038	0	0	0	0	0	0	Root670
OG0002039	0	0	0	0	0	0	Root670
OG0002040	233.68339239012	180.445184574321	54.3530146873956	257.392696560293	117.835907415858	2224.76563429925	Root670
OG0002042	0	0	0	0	0	0	Root670
OG0002043	0	0	0	0	0	0	Root670
OG0002044	4.17291772125215	46.3254718161819	0	78.8007052303571	19.6393179026431	10.6448116473648	Root670
OG0002046	0	0	0	0	0	0	Root670
OG0002050	0	0	0	0	0	0	Root670
OG0002051	0	0	25.086006778798	5.16161824652994	0	0	Root670
OG0002053	0	25.0306984813241	84.7602956313932	6.53804977893792	39.2786358052861	0	Root670
OG0002058	16.2743791128834	42.5895466697156	17.4841865427986	11.3555601423659	19.6393179026431	0	Root670
OG0002063	16.2743791128834	0	0	9.29091284375389	0	0	Root670
OG0002064	0.417291772125215	18.3060332176848	15.5837314837988	16.1730705057938	0	0	Root670
OG0002066	0	0	13.3031854129989	0	0	0	Root670
OG0002067	0	0	0	0	0	0	Root670
OG0002072	0	10.8341829247522	0	0	0	0	Root670
OG0002073	0	5.23029520505279	0	13.0760995578758	0	0	Root670
OG0002074	0	0	0	0	0	0	Root670
OG0002075	0	21.6683658495044	0	0	0	0	Root670
OG0002076	11.684169619506	0	0	0	0	0	Root670
OG0002077	0	14.1965155565719	0	0	0	0	Root670
OG0002079	0	0.373592514646628	0	15.8289626226918	0	0	Root670
OG0002087	0	9.3398128661657	10.2624573185992	0	0	0	Root670
OG0002091	0	0	0	0	0	0	Root670
OG0002092	25.0375063275129	79.2016131050852	0	68.4774687372972	39.2786358052861	5.32240582368241	Root670
OG0002096	0	0	0	0	0	0	Root670
OG0002097	0	0	17.1040955309986	0	0	0	Root670
OG0002098	0	3.73592514646628	0	0	0	5.32240582368241	Root670
OG0002099	0	0	0	0	0	0	Root670
OG0002100	0	33.2497338035499	0	9.97912860995788	0	0	Root670
OG0002101	21.281880378386	9.3398128661657	0	8.25858919444791	0	0	Root670
OG0002102	6.67666835400344	0	0	21.6787966354258	0	10.6448116473648	Root670
OG0002103	83.8756461971682	56.0388771969942	153.556768767188	67.7892529710932	19.6393179026431	0	Root670
OG0002104	0	0	0	18.2377178044058	19.6393179026431	0	Root670
OG0002106	12.9360449358817	10.4605904101056	23.9457337433981	0	19.6393179026431	984.645077381245	Root670
OG0002107	0	8.96622035151908	0	0	0	0	Root670
OG0002108	0	0	0	0	0	0	Root670
OG0002109	39.2254265797702	0	14.8235494601988	28.2168464143637	0	5.32240582368241	Root670
OG0002111	0	7.47185029293256	1.52036404719988	0	0	5.32240582368241	Root670
OG0002112	0	0	11.4027303539991	0	0	0	Root670
OG0002113	0	3.73592514646628	0	0	0	0	Root670
OG0002116	12.1014613916312	43.3367316990089	9.88236630679921	17.2053941550998	0	37.2568407657768	Root670
OG0002126	25.4547980996381	8.96622035151908	0	0	0	10.6448116473648	Root670
OG0002127	8.3458354425043	0.747185029293256	7.98191124779936	24.7757675833437	0	0	Root670
OG0002134	54.6652221484032	84.0583157954913	57.0136517699954	11.6996680254679	19.6393179026431	0	Root670
OG0002136	0	0	0	0	0	0	Root670
OG0002137	17.9435462013842	0.747185029293256	0	0	0	0	Root670
OG0002139	28.3758405045146	18.3060332176848	0	0	19.6393179026431	10.6448116473648	Root670
OG0002140	0	6.35107274899268	0	0	0	0	Root670
OG0002142	0	0	7.60182023599939	0	0	0	Root670
OG0002143	147.721287332326	354.912888914297	107.565756339391	229.864065912133	137.475225318501	1192.21890450486	Root670
OG0002145	0	0	0	17.8936099213038	0	0	Root670
OG0002147	0	20.1739957909179	0	0	0	0	Root670
OG0002148	0	10.4605904101056	0	0	0	0	Root670
OG0002150	0	0	3.04072809439976	7.91448131134591	0	0	Root670
OG0002152	0	0	0	0	0	0	Root670
OG0002153	0	0	0	19.9582572199158	19.6393179026431	0	Root670
OG0002157	0	0	0	4.12929459722395	0	0	Root670
OG0002159	0	0	0	0	0	0	Root670
OG0002160	102.653775942803	145.327488197538	0	175.150912498916	39.2786358052861	10.6448116473648	Root670
OG0002161	0	0	0	0	0	0	Root670
OG0002163	0	0	0	0	0	0	Root670
OG0002167	0	0	0	0	0	0	Root670
OG0002170	0	0	0	0	0	0	Root670
OG0002172	12.9360449358817	13.4493305272786	22.8054607079982	12.3878837916719	0	0	Root670
OG0002175	0	0.373592514646628	0	0	0	0	Root670
OG0002179	0	0	1.14027303539991	15.4848547395898	0	5.32240582368241	Root670
OG0002180	167.751292394336	86.2998708833711	3.04072809439976	82.929999827581	58.9179537079292	21.2896232947296	Root670
OG0002182	0	0	15.2036404719988	0	0	0	Root670
OG0002183	0	0	0	0	0	0	Root670
OG0002184	15.8570873407582	26.8986610545572	11.0226393421991	11.3555601423659	0	0	Root670
OG0002185	2.08645886062607	0	0	6.53804977893792	0	0	Root670
OG0002188	30.8795911372659	35.4912888914297	0	61.9394189583593	19.6393179026431	0	Root670
OG0002190	100.567317082177	9.71340538081233	85.9005686667931	11.3555601423659	19.6393179026431	5.32240582368241	Root670
OG0002191	0	23.5363284227376	0	0	0	0	Root670
OG0002192	0	0	0	0	0	0	Root670
OG0002194	102.236484170678	62.7635424606335	123.90966984679	153.128007980388	4929.46879356341	10.6448116473648	Root670
OG0002196	18.3608379735095	14.1965155565719	30.0271899321976	9.63502072685589	0	31.9344349420944	Root670
OG0002198	80.5373120201665	76.9600580172054	0	68.4774687372972	19.6393179026431	10.6448116473648	Root670
OG0002199	0	0	0	0	0	0	Root670
OG0002204	8.3458354425043	0	0	0	0	0	Root670
OG0002205	0	7.47185029293256	0	0.344107883101996	0	0	Root670
OG0002207	0	0	0	0	0	0	Root670
OG0002209	0	0	0	0	0	0	Root670
OG0002210	0	0	0	0	0	0	Root670
OG0002211	0	0	0	0	0	0	Root670
OG0002212	0	0	0	0	0	0	Root670
OG0002216	0	0	0	0	0	0	Root670
OG0002220	0	0	0	0	0	0	Root670
OG0002222	0	17.5588481883915	43.7104663569965	0.344107883101996	0	0	Root670
OG0002224	0	0	0	0	0	0	Root670
OG0002227	0	0	11.4027303539991	0.344107883101996	0	0	Root670
OG0002229	0	0	0	0	0	0	Root670
OG0002230	0	0	0	0.344107883101996	0	0	Root670
OG0002231	26.2893816438885	63.1371349752802	232.615699221581	40.9488380891375	0	10.6448116473648	Root670
OG0002232	0	13.4493305272786	0	23.7434439340377	0	0	Root670
OG0002233	37.1389677191441	0	19.3846416017984	0	0	5.32240582368241	Root670
OG0002235	0	3.73592514646628	0	0	0	0	Root670
OG0002236	102.236484170678	94.8924987202436	0	230.552281678337	0	31.9344349420944	Root670
OG0002237	0	0	0	0	0	0	Root670
OG0002252	0	0	0	0	0	0	Root670
OG0002254	0	5.60388771969942	42.5701933215966	0	0	0	Root670
OG0002259	0	0	0	0	0	0	Root670
OG0002260	0	25.0306984813241	0	9.29091284375389	39.2786358052861	0	Root670
OG0002261	0	0	0	0	0	0	Root670
OG0002263	47.1539702501493	145.327488197538	61.1946528997951	77.7683815810511	39.2786358052861	10.6448116473648	Root670
OG0002267	0	0	0	0	0	0	Root670
OG0002268	23.7856310111373	12.7021454979854	0	11.3555601423659	0	0	Root670
OG0002269	0	0.747185029293256	0	0	0	0	Root670
OG0002270	0	9.71340538081233	0	0	0	0	Root670
OG0002271	10.0150025310052	31.7553637449634	0	0	0	5.32240582368241	Root670
OG0002274	2.9210424048765	51.9293595358813	111.746757469191	19.2700414537118	39.2786358052861	2144.92954694401	Root670
OG0002275	0	0	0	0	0	0	Root670
OG0002277	0	10.4605904101056	0	11.3555601423659	0	0	Root670
OG0002282	0	0	0	0	0	0	Root670
OG0002288	0	0	0	0	0	1681.88024028364	Root670
OG0002289	20.8645886062607	16.064478129805	0	32.0020331284856	0	0	Root670
OG0002293	25.8720898717633	10.086997895459	9.88236630679921	0	19.6393179026431	1580.75452963367	Root670
OG0002294	0	0	0	0	0	0	Root670
OG0002295	0.83458354425043	39.6008065525426	0	15.4848547395898	0	0	Root670
OG0002296	17.9435462013842	5.97748023434605	9.88236630679921	0	0	0	Root670
OG0002298	0	0	0	0	0	0	Root670
OG0002299	42.5637607567719	20.5475883055645	62.334925935195	22.3670124016297	19.6393179026431	516.273364897193	Root670
OG0002300	0	12.3285529833387	0	0	0	0	Root670
OG0002301	0	0	0	13.4202074409778	0	0	Root670
OG0002303	0	0	4.56109214159963	0	0	0	Root670
OG0002306	0	0	0	0	0	0	Root670
OG0002309	0	0	0	0	0	0	Root670
OG0002310	20.8645886062607	8.59262783687245	16.7240045191987	28.9050621805677	0	15.9672174710472	Root670
OG0002313	14.1879202522573	0.373592514646628	6.08145618879951	9.29091284375389	0	5.32240582368241	Root670
OG0002315	0.417291772125215	0.747185029293256	0	17.2053941550998	0	5.32240582368241	Root670
OG0002316	0	0.373592514646628	0	0	0	0	Root670
OG0002317	0	17.5588481883915	9.12218428319927	11.0114522592639	3181.56950022818	0	Root670
OG0002319	47.1539702501493	19.8004032762713	14.0633674365989	65.0363899062773	19.6393179026431	10.6448116473648	Root670
OG0002320	54.6652221484032	7.84544280757919	14.8235494601988	60.2188795428493	0	0	Root670
OG0002322	0	0	0	0	0	0	Root670
OG0002329	0	0	0	0	0	0	Root670
OG0002333	0	1.12077754393988	0	0	0	0	Root670
OG0002338	0.417291772125215	0	0	0	0	0	Root670
OG0002339	0	0	0	0	0	0	Root670
OG0002340	2.9210424048765	0	0	4.12929459722395	0	0	Root670
OG0002341	0	13.8229230419252	5.32127416519957	11.3555601423659	0	0	Root670
OG0002345	12.1014613916312	19.053218246978	0	45.0781326863615	39.2786358052861	5.32240582368241	Root670
OG0002346	0	0	0	0	0	0	Root670
OG0002347	3.33833417700172	11.9549604686921	12.162912377599	0	0	0	Root670
OG0002348	63.8456411351579	34.3705113474898	18.6244595781985	24.7757675833437	39.2786358052861	21.2896232947296	Root670
OG0002350	0	0	23.5656427315981	0	0	0	Root670
OG0002352	0	0	0	0	0	0	Root670
OG0002353	0	10.8341829247522	0	12.3878837916719	0	0	Root670
OG0002354	0	0	0	0	0	0	Root670
OG0002356	0	51.5557670212347	8.36200225959933	30.9697094791796	0	0	Root670
OG0002364	11.2668778473808	44.8311017575954	0	19.9582572199158	0	5.32240582368241	Root670
OG0002366	0	0	0	0	0	0	Root670
OG0002368	0	0	0	0	0	0	Root670
OG0002369	0	0	11.4027303539991	0	0	0	Root670
OG0002370	19.1954215177599	23.5363284227376	24.325824755198	43.7017011539535	2337.07883041453	5.32240582368241	Root670
OG0002372	189.867756316973	80.6959831636717	3.8009101179997	140.396016305614	98.1965895132153	10.6448116473648	Root670
OG0002373	18.3608379735095	13.4493305272786	0	30.9697094791796	0	0	Root670
OG0002376	22.9510474668868	1.12077754393988	0	38.8841907905256	19.6393179026431	0	Root670
OG0002377	0	3.73592514646628	0	0	0	0	Root670
OG0002381	31.2968829093911	0	12.923094401199	0	0	10.6448116473648	Root670
OG0002385	12.1014613916312	2.98874011717303	0	0	0	0	Root670
OG0002386	32.5487582257668	11.9549604686921	149.755858649188	50.2397509328914	0	3246.66755244627	Root670
OG0002387	0	0	14.4434584483988	9.63502072685589	0	0	Root670
OG0002388	18.3608379735095	23.9099209373842	26.2262798141979	16.1730705057938	0	5.32240582368241	Root670
OG0002390	0	0	0	0	0	0	Root670
OG0002392	0	0	0	0	0	0	Root670
OG0002393	0	0	4.9411831533996	0	0	10.6448116473648	Root670
OG0002394	0.417291772125215	18.3060332176848	0	29.2491700636697	0	0	Root670
OG0002395	0	8.21903532222582	0	5.50572612963194	0	0	Root670
OG0002396	0	0	0	0	0	0	Root670
OG0002398	0	0	0	0	0	0	Root670
OG0002399	48.8231373386501	1.12077754393988	112.506939492791	57.4660164780333	176.753861123788	2927.32320302532	Root670
OG0002401	0	0	0	0	0	0	Root670
OG0002402	35.8870924027685	13.8229230419252	27.3665528495978	33.3784646608936	39.2786358052861	0	Root670
OG0002403	25.0375063275129	0	14.0633674365989	0	0	0	Root670
OG0002415	0	8.96622035151908	0	0	0	0	Root670
OG0002416	0	0	10.2624573185992	2.40875518171397	0	0	Root670
OG0002427	0	0	12.543003389399	0	0	0	Root670
OG0002428	0	0	0	0	0	0	Root670
OG0002429	0	3.36233263181965	9.12218428319927	0	0	0	Root670
OG0002430	0	2.98874011717303	0	0	0	0	Root670
OG0002434	0	0	0	0	0	0	Root670
OG0002438	0	0	0	0	0	0	Root670
OG0002439	0	0	0	0	0	0	Root670
OG0002440	0	0	17.1040955309986	0	0	0	Root670
OG0002441	0	0	0	0	0	0	Root670
OG0002442	0	0	0	0	0	0	Root670
OG0002444	15.8570873407582	0	19.7647326135984	0	3220.84813603346	5.32240582368241	Root670
OG0002445	110.582319613182	156.535263636937	49.411831533996	87.059294424805	19.6393179026431	2767.65102831485	Root670
OG0002446	106.40940189193	69.1146152096262	7.22172922419942	101.855933398191	19.6393179026431	15.9672174710472	Root670
OG0002447	5.84208480975301	4.85670269040617	9.12218428319927	0	4575.96107131584	0	Root670
OG0002448	0	0	7.60182023599939	0	0	0	Root670
OG0002449	0	23.5363284227376	0	20.6464729861198	0	5.32240582368241	Root670
OG0002450	15.439795568633	11.9549604686921	201.448236253984	83.618215593785	7207.62967027001	0	Root670
OG0002455	0	4.10951766111291	0	0	19.6393179026431	0	Root670
OG0002456	0	0	0	19.6141493368138	0	0	Root670
OG0002459	1.66916708850086	21.6683658495044	11.7828213657991	0	0	0	Root670
OG0002460	0	0	0	0	0	0	Root670
OG0002468	0	0	0	0	0	0	Root670
OG0002469	40.8945936682711	20.1739957909179	0	30.9697094791796	39.2786358052861	0	Root670
OG0002471	0	0	0	0	0	0	Root670
OG0002472	0	0	0	0	0	0	Root670
OG0002473	0	0	0	0	0	0	Root670
OG0002474	0	38.1064364939561	6.46154720059948	8.9468049606519	19.6393179026431	0	Root670
OG0002475	0	28.0194385984971	3.42081910619973	0	0	0	Root670
OG0002476	0	0	0	9.29091284375389	0	0	Root670
OG0002477	0.417291772125215	11.9549604686921	182.063594652185	13.4202074409778	3672.55244779425	1314.63423844955	Root670
OG0002478	0	10.8341829247522	0	0.344107883101996	0	0	Root670
OG0002479	11.2668778473808	16.064478129805	0.38009101179997	0	19.6393179026431	5.32240582368241	Root670
OG0002480	13.7706284801321	9.71340538081233	110.606484433791	0	0	0	Root670
OG0002482	0	0	0	0	0	0	Root670
OG0002483	90.1350227790464	62.0163574313403	77.5385664071938	42.6693775046475	19.6393179026431	10.6448116473648	Root670
OG0002484	0	11.9549604686921	0	3.78518671412196	0	0	Root670
OG0002485	0	4.85670269040617	8.36200225959933	15.1407468564878	0	0	Root670
OG0002487	0	0	0	0	0	0	Root670
OG0002490	29.210424048765	0	10.2624573185992	0.344107883101996	0	0	Root670
OG0002491	0	0	0	0	0	0	Root670
OG0002492	0	0	0	0	0	0	Root670
OG0002493	0	16.8116631590983	0	6.88215766203992	0	0	Root670
OG0002494	0	0	0	0	0	0	Root670
OG0002495	0	0	0	5.84983401273393	0	0	Root670
OG0002496	21.6991721505112	0.747185029293256	0	18.2377178044058	0	5.32240582368241	Root670
OG0002497	21.6991721505112	7.47185029293256	52.4525596283958	17.2053941550998	0	1862.84203828884	Root670
OG0002498	15.0225037965077	0.373592514646628	0	0	0	0	Root670
OG0002499	0	0	25.8461888023979	0	0	74.5136815315537	Root670
OG0002500	0	0	0	0	0	0	Root670
OG0002501	0	8.21903532222582	0	0	0	0	Root670
OG0002503	14.6052120243825	7.84544280757919	50.552104569396	26.1521991157517	1139.0804383533	5.32240582368241	Root670
OG0002504	0	0	15.9638224955987	0	0	0	Root670
OG0002506	0	7.09825777828593	20.9050056489983	12.7319916747739	0	0	Root670
OG0002507	19.1954215177599	0	12.162912377599	0	0	0	Root670
OG0002509	0	0	0	20.9905808692218	0	0	Root670
OG0002510	0	0	0	0	0	0	Root670
OG0002512	0	0	0	0	0	0	Root670
OG0002514	0	7.47185029293256	7.22172922419942	15.4848547395898	0	1293.34461515482	Root670
OG0002515	0	0	12.923094401199	0	0	0	Root670
OG0002516	0	0	0	4.81751036342794	0	0	Root670
OG0002517	0	0.373592514646628	112.887030504591	16.1730705057938	0	0	Root670
OG0002518	11.684169619506	0	9.12218428319927	27.8727385312617	0	0	Root670
OG0002519	0	5.23029520505279	27.3665528495978	0	0	0	Root670
OG0002520	0	0	0	0	0	0	Root670
OG0002521	0	0	24.325824755198	0	0	0	Root670
OG0002522	0.417291772125215	20.1739957909179	21.2850966607983	0	19.6393179026431	1985.25737223354	Root670
OG0002523	0.417291772125215	7.47185029293256	0	0	0	0	Root670
OG0002525	54.6652221484032	69.8618002389195	8.36200225959933	44.3899169201575	58.9179537079292	0	Root670
OG0002526	0	0	0	0	0	0	Root670
OG0002527	24.2029227832625	0	21.2850966607983	0	0	0	Root670
OG0002528	0	0	4.9411831533996	0	0	0	Root670
OG0002529	28.3758405045146	20.5475883055645	24.705915766998	37.8518671412196	19.6393179026431	681.267945431348	Root670
OG0002530	24.2029227832625	41.0951766111291	63.8552899823949	0	0	0	Root670
OG0002538	0	0	31.5475539793975	14.7966389733858	4811.63288614755	0	Root670
OG0002539	35.0525088585181	12.7021454979854	4.56109214159963	12.7319916747739	19.6393179026431	5.32240582368241	Root670
OG0002545	0	0	0	4.47340248032595	0	0	Root670
OG0002549	0	0	0	10.3232364930599	0	0	Root670
OG0002550	0	0	0	0	0	0	Root670
OG0002558	0	13.075738012632	19.3846416017984	27.1845227650577	0	0	Root670
OG0002562	0	0	0	0	0	0	Root670
OG0002567	0	11.2077754393988	0	0	0	0	Root670
OG0002568	0	10.4605904101056	0	0	0	0	Root670
OG0002569	13.7706284801321	0	0	6.53804977893792	0	0	Root670
OG0002570	29.6277158208903	38.1064364939561	5.70136517699954	0.344107883101996	19.6393179026431	0	Root670
OG0002571	0	29.5138086570836	31.5475539793975	15.1407468564878	0	0	Root670
OG0002572	0	0	0	0	0	0	Root670
OG0002573	0	0	0	23.0552281678337	0	0	Root670
OG0002574	0	0	0	0	0	0	Root670
OG0002575	44.2329278452728	31.0081787156701	87.801023725793	25.1198754664457	0	5.32240582368241	Root670
OG0002576	7.09396012612865	25.7778835106173	0	16.8612862719978	19.6393179026431	5.32240582368241	Root670
OG0002577	20.8645886062607	13.8229230419252	0	4.12929459722395	0	0	Root670
OG0002578	0	25.7778835106173	144.434584483988	55.0572612963194	19.6393179026431	0	Root670
OG0002581	0	0	0	0	0	0	Root670
OG0002583	0	0	0	0	0	0	Root670
OG0002586	0	0	34.9683730855972	0.344107883101996	19.6393179026431	1900.09887905462	Root670
OG0002587	0	0	0	0	0	0	Root670
OG0002588	0	0	0	0	0	0	Root670
OG0002590	0	0	0	0	0	0	Root670
OG0002592	0	0	88.9412967611929	0	0	0	Root670
OG0002595	0	0	0	0	0	0	Root670
OG0002612	11.684169619506	33.2497338035499	0	29.2491700636697	0	0	Root670
OG0002614	0	0	0	8.25858919444791	0	0	Root670
OG0002616	0	0	22.4253696961982	0.688215766203992	0	0	Root670
OG0002621	0	0	16.3439135073987	0	0	0	Root670
OG0002629	20.0300050620103	0	0	0	0	0	Root670
OG0002633	0	0	0	0	0	0	Root670
OG0002634	0	12.3285529833387	0	0.344107883101996	0	0	Root670
OG0002635	0	0	0	0	0	0	Root670
OG0002639	0	0	0	0.344107883101996	0	0	Root670
OG0002640	12.5187531637564	0	0	18.5818256875078	19.6393179026431	0	Root670
OG0002641	247.036729098127	218.178028553631	122.00921478779	252.231078313763	137.475225318501	63.8688698841889	Root670
OG0002642	0	0	0	0	0	0	Root670
OG0002644	0	0	0	0	0	0	Root670
OG0002645	0	0.373592514646628	0	12.0437759085699	0	0	Root670
OG0002647	0	0	0	0	0	0	Root670
OG0002649	0.417291772125215	0	9.50227529499924	13.4202074409778	0	0	Root670
OG0002650	0	0	0	0	0	0	Root670
OG0002652	126.022115181815	22.7891433934443	14.8235494601988	65.0363899062773	39.2786358052861	5.32240582368241	Root670
OG0002653	0	10.4605904101056	12.162912377599	9.29091284375389	19.6393179026431	0	Root670
OG0002654	0	2.24155508787977	0	0	0	0	Root670
OG0002656	0	33.9969188328432	8.36200225959933	6.88215766203992	19.6393179026431	0	Root670
OG0002657	0	8.96622035151908	56.6335607581955	4.12929459722395	0	0	Root670
OG0002661	0	38.4800290086027	34.2081910619973	9.97912860995788	0	0	Root670
OG0002663	0	0	0	0	0	0	Root670
OG0002664	0	0	0	0	0	0	Root670
OG0002668	0	0	0	0	0	0	Root670
OG0002679	0	0	41.0498292743967	0	0	862.22974343655	Root670
OG0002695	0	6.35107274899268	0	5.16161824652994	0	0	Root670
OG0002696	0	0	0	0	0	0	Root670
OG0002697	0.83458354425043	0	0	0	0	0	Root670
OG0002700	0	3.36233263181965	0	0	0	0	Root670
OG0002703	0	15.3172931005118	14.4434584483988	4.47340248032595	0	942.065830791786	Root670
OG0002704	0	0	0	9.29091284375389	0	0	Root670
OG0002705	0	0	0	0	0	0	Root670
OG0002706	16.6916708850086	5.97748023434605	0	7.91448131134591	0	5.32240582368241	Root670
OG0002707	0	0	0	0	0	0	Root670
OG0002709	0	0	0	0	0	0	Root670
OG0002710	0	0	0	0	0	0	Root670
OG0002712	0	7.47185029293256	14.4434584483988	0	0	0	Root670
OG0002713	0	0	0	14.7966389733858	0	0	Root670
OG0002715	0	0	11.4027303539991	0	0	0	Root670
OG0002716	0	17.1852556737449	0	0	0	0	Root670
OG0002717	0	2.98874011717303	0	0	0	0	Root670
OG0002718	0	0	0	0	0	0	Root670
OG0002719	32.5487582257668	0	0	0	0	5.32240582368241	Root670
OG0002721	0	10.086997895459	16.7240045191987	0.344107883101996	0	0	Root670
OG0002722	0	0	0	0	0	0	Root670
OG0002724	10.8495860752556	0	0	0	0	0	Root670
OG0002739	0	0	0	0	0	0	Root670
OG0002740	0	10.4605904101056	0	4.81751036342794	0	5.32240582368241	Root670
OG0002745	5.84208480975301	0	0	9.63502072685589	0	0	Root670
OG0002747	0	0.747185029293256	0	7.57037342824391	0	0	Root670
OG0002748	0	0	0	0	0	0	Root670
OG0002750	0	0	0	0	0	0	Root670
OG0002751	129.360449358817	77.7072430464986	161.538680014987	105.985227995415	19.6393179026431	69.1912757078713	Root670
OG0002752	0	0	0	15.8289626226918	0	0	Root670
OG0002758	0	0	0	0	0	0	Root670
OG0002768	0	0	0	12.0437759085699	0	5.32240582368241	Root670
OG0002769	0	0	0	0	0	0	Root670
OG0002774	0	0	13.3031854129989	0	0	0	Root670
OG0002775	32.966049997892	16.4380706444516	0	44.7340248032595	0	5.32240582368241	Root670
OG0002776	1.25187531637564	13.4493305272786	0	0	0	0	Root670
OG0002777	0	0	0	0	0	0	Root670
OG0002780	28.3758405045146	28.7666236277904	37.629010168197	25.4639833495477	0	10.6448116473648	Root670
OG0002781	0	22.7891433934443	0	0	0	10.6448116473648	Root670
OG0002782	0	0	0	0	0	0	Root670
OG0002784	0	0	0	0	0	0	Root670
OG0002785	0	0	0	0	0	0	Root670
OG0002788	0.417291772125215	0.373592514646628	193.086233994385	0.344107883101996	0	1277.37739768378	Root670
OG0002789	0	27.2722535692039	27.7466438613978	5.16161824652994	0	0	Root670
OG0002790	2.08645886062607	0	0	0	0	0	Root670
OG0002791	0	0	21.6651876725983	0	0	0	Root670
OG0002792	0	0	0	14.7966389733858	0	0	Root670
OG0002793	0	0	8.7420932713993	0	0	0	Root670
OG0002794	0	1.12077754393988	0	0	0	0	Root670
OG0002795	3.33833417700172	14.1965155565719	0	0	0	0	Root670
OG0002801	20.4472968341355	13.4493305272786	12.543003389399	8.6026970775499	0	0	Root670
OG0002816	0	0	0	0	0	0	Root670
OG0002819	0	0	0	0	0	0	Root670
OG0002820	0	0	0	0	0	0	Root670
OG0002825	0	0	0	0	0	0	Root670
OG0002828	0	0	0	0	0	0	Root670
OG0002830	0	0	7.22172922419942	0	0	0	Root670
OG0002845	0	0	0	0	0	0	Root670
OG0002849	6.25937658187822	0	0	0	0	0	Root670
OG0002850	0	0	0	0	0	0	Root670
OG0002851	27.9585487323894	11.5813679540455	0	0	39.2786358052861	0	Root670
OG0002852	0	7.47185029293256	0	0	19.6393179026431	5.32240582368241	Root670
OG0002853	0	0	0	0	0	0	Root670
OG0002856	0	0	0	0	0	0	Root670
OG0002857	33.8006335421424	42.215954155069	0	0	0	5.32240582368241	Root670
OG0002858	22.1164639226364	0	353.104549962172	17.2053941550998	0	0	Root670
OG0002859	0	0	0	0	0	0	Root670
OG0002860	0	0	0	0	0	0	Root670
OG0002861	0	10.086997895459	0	0	0	0	Root670
OG0002865	39.2254265797702	14.1965155565719	0	14.4525310902838	0	5.32240582368241	Root670
OG0002866	0	13.8229230419252	0.38009101179997	2.75286306481597	0	0	Root670
OG0002869	29.6277158208903	25.0306984813241	7.60182023599939	22.7111202847317	39.2786358052861	0	Root670
OG0002871	0	0	0	0	0	0	Root670
OG0002872	0	16.064478129805	0	0	0	0	Root670
OG0002874	7.09396012612865	85.5526858540778	21.6651876725983	89.123941723417	19.6393179026431	1277.37739768378	Root670
OG0002895	0	0	0	10.3232364930599	0	0	Root670
OG0002896	0	0	0	0	0	0	Root670
OG0002898	0	0	0	0	0	0	Root670
OG0002902	38.808134807645	5.97748023434605	11.7828213657991	0	19.6393179026431	5.32240582368241	Root670
OG0002903	12.1014613916312	0	0	0	0	0	Root670
OG0002912	13.7706284801321	6.35107274899268	27.3665528495978	4.47340248032595	0	0	Root670
OG0002917	0	9.71340538081233	10.6425483303991	0	0	0	Root670
OG0002919	0	13.075738012632	0	0	0	0	Root670
OG0002920	0	0	3.42081910619973	32.3461410115876	0	0	Root670
OG0002921	0	0	0	0	0	53.2240582368241	Root670
OG0002923	0	16.064478129805	48.2715584985961	16.8612862719978	0	0	Root670
OG0002927	0	0.373592514646628	10.6425483303991	0	0	0	Root670
OG0002928	24.2029227832625	54.9180996530543	344.362456690772	42.6693775046475	39.2786358052861	1745.74911016783	Root670
OG0002929	0	10.4605904101056	4.56109214159963	0	0	0	Root670
OG0002931	0	0	0	0	0	0	Root670
OG0002934	0	0	0	0	0	0	Root670
OG0002943	0	13.075738012632	0	0	0	0	Root670
OG0002952	64.2629329072831	34.7441038621364	7.98191124779936	13.0760995578758	0	5.32240582368241	Root670
OG0002955	0	28.7666236277904	12.543003389399	6.88215766203992	19.6393179026431	0	Root670
OG0002961	0	6.72466526363931	0	0	19.6393179026431	0	Root670
[truncated: 1,054 more rows]
