# Supplementary material for: Genome-resolved metatranscriptomics reveals conserved root colonization determinants in a synthetic microbiota
Source: Nat Commun. 2023 Dec 13;14:8274. doi: 10.1038/s41467-023-43688-z (PMC10719396; doi:10.1038/s41467-023-43688-z)
Supplement: Supplementary file 11 — Source Data [file 41467_2023_43688_MOESM11_ESM.zip › Source Data/Main_figures/figure3/figures_b-c/Root423_normcounts_MvsR.csv]

	NumReads_A.sf	NumReads_B.sf	NumReads_Bpre.sf	NumReads_C.sf	NumReads_D.sf	NumReads_E.sf	Strain
OG0000000	0	0	0.934422547490076	0	0	0	Root423
OG0000001	0	635.345037456752	0	0	0.0567728565326381	0	Root423
OG0000002	0	0	0	0	0	0	Root423
OG0000003	0	1004.25505920583	0	0	0	0	Root423
OG0000004	0	0	0	819.800048331293	0	0	Root423
OG0000005	0	0	2.11802444097751	0	0	0	Root423
OG0000006	0	20.4950012082823	0	0	0	0	Root423
OG0000007	61.485003624847	0	4.23604888195501	0	4.31473709648049	0.0985336596552035	Root423
OG0000008	0	0	0	0	0	0	Root423
OG0000009	0	0	1.30819156648611	430.395025373929	0	0	Root423
OG0000010	61.485003624847	20.4950012082823	0	20.4950012082823	0.170318569597914	10.2475006041412	Root423
OG0000011	0	0	0	163.960009666259	0.681274278391657	0	Root423
OG0000012	0	0	0	0	0	0	Root423
OG0000013	0	0	0	0	0	0	Root423
OG0000014	0	0	0	0	0	0	Root423
OG0000015	0	758.315044706446	1.68196058548214	0	0	0	Root423
OG0000016	0	0	0	0	0	0	Root423
OG0000017	0	0	0.124589672998677	0	0	0	Root423
OG0000018	0	0	0	0	0	0	Root423
OG0000019	0	0	2.61638313297221	0	0	0	Root423
OG0000020	0	122.970007249694	17.6917335658121	0	0	0	Root423
OG0000021	0	0	0	471.385027790494	0	0.821113830460029	Root423
OG0000022	0	614.85003624847	0	0	0	0	Root423
OG0000023	0	0	0	0	0	0	Root423
OG0000024	0	0	0	0	0	0	Root423
OG0000025	0	0	0	0	0	0	Root423
OG0000026	0	0	0	0	0	0	Root423
OG0000027	0	0	0	0	0	0	Root423
OG0000028	0	0	0	0	0	0.459823745057616	Root423
OG0000029	0	0	0	0	0	0	Root423
OG0000030	0	0	0	0	0	0	Root423
OG0000031	0	40.9900024165647	0	0	0	0	Root423
OG0000032	0	0	5.17047142944509	0	0	0.0985336596552035	Root423
OG0000033	0	0	0	0	0	0	Root423
OG0000034	0	0	0	0	0	0	Root423
OG0000035	0	0	0	0	0	0	Root423
OG0000036	0	0	0	0	0	0	Root423
OG0000037	0	0	0	0	0	0	Root423
OG0000038	0	799.305047123011	0	0	0	0	Root423
OG0000039	0	0	0	0	0	0	Root423
OG0000040	0	0	0	0	0	0	Root423
OG0000041	0	184.455010874541	0	0	0	0	Root423
OG0000042	0	0	0	0	0	0	Root423
OG0000043	0	0	0	0	0	0	Root423
OG0000044	0	0	0	0	0	0	Root423
OG0000045	0	0	0	0	0	0	Root423
OG0000046	0	0	0	0	0	0	Root423
OG0000047	0	0	0	0	0	0	Root423
OG0000048	0	0	6.60325266892987	2029.00511961995	0	7.35717992092186	Root423
OG0000049	0	0	1.99343476797883	0	0	0	Root423
OG0000050	0	696.830041081599	0.996717383989414	0	0	0	Root423
OG0000052	0	0	0	0	0	0	Root423
OG0000053	0	0	0	0	0	0	Root423
OG0000054	0	0	0	0	0	0	Root423
OG0000055	0	0	0.872127710990737	0	0	0	Root423
OG0000056	0	0	0	0	0	0	Root423
OG0000057	0	0	0	0	0	0	Root423
OG0000058	0	0	0	0	0	0	Root423
OG0000059	0	0	1.99343476797883	0	0	0	Root423
OG0000060	0	0	0.622948364993384	0	0	0	Root423
OG0000061	0	0	0	0	0	0	Root423
OG0000062	0	0	0	0	0	0	Root423
OG0000063	0	0	0	0	0	0	Root423
OG0000064	0	0	0	0	0	0	Root423
OG0000065	0	0	0	0	0	0	Root423
OG0000067	0	0	0	0	0	0	Root423
OG0000068	0	0	0	0	0	0	Root423
OG0000069	0	0	0	0	0	0	Root423
OG0000070	0	0	0	0	0	0	Root423
OG0000071	0	0	0	0	0	0	Root423
OG0000072	0	184.455010874541	0	0	0	0	Root423
OG0000073	0	0	0	0	0	0	Root423
OG0000076	0	0	0	0	0	0	Root423
OG0000077	0	0	0	0	0	0	Root423
OG0000078	0	0	0	0	0	0	Root423
OG0000079	0	0	0	0	0	0	Root423
OG0000080	0	0	0	0	0	0	Root423
OG0000081	0	0	0	0	0	0	Root423
OG0000082	0	0	0	0	0	0	Root423
OG0000083	0	0	0	0	0	0	Root423
OG0000084	0	0	0	0	7.26692563617767	0	Root423
OG0000085	0	0	0	0	0	0	Root423
OG0000086	0	0	0	0	0	0	Root423
OG0000087	0	0	0	0	0	0	Root423
OG0000088	0	0	0	0	0	0	Root423
OG0000089	0	0	0	0	0	0	Root423
OG0000091	0	0	0.0622948364993384	0	0	0	Root423
OG0000092	0	0	1.30819156648611	0	0	0	Root423
OG0000093	0	0	0	0	0	0	Root423
OG0000094	0	0	0	0	0	0	Root423
OG0000098	0	0	2.55408829647287	0	0	0	Root423
OG0000100	0	0	0	0	0	0	Root423
OG0000102	0	0	0	0	0	0	Root423
OG0000103	0	0	0	0	0	0	Root423
OG0000104	0	0	0	0	0	0	Root423
OG0000105	0	0	0	0	0	0	Root423
OG0000106	0	0	0	0	0	0	Root423
OG0000107	0	0	0	0	0	0	Root423
OG0000108	0	0	0	0	0	0	Root423
OG0000110	0	0	0	0	0	0	Root423
OG0000111	0	0	0	0	0	0	Root423
OG0000112	0	0	0	0	0	0	Root423
OG0000113	0	0	0	0	0	0	Root423
OG0000114	0	0	0	0	0	0	Root423
OG0000115	0	0	0	0	0	0	Root423
OG0000116	0	0	0	0	0	0	Root423
OG0000117	266.43501570767	143.465008457976	9.65569965739745	0	0	11.134303541038	Root423
OG0000118	0	0	0	0	0	0	Root423
OG0000119	0	0	0	0	0	0	Root423
OG0000120	0	0	0	0	0	0	Root423
OG0000121	0	0	0	0	0	0	Root423
OG0000122	0	0	0	0	0	0	Root423
OG0000123	0	0	0	0	0	0	Root423
OG0000124	0	0	0	0	0	0	Root423
OG0000126	0	0	1.74425542198147	0	0.0567728565326381	0	Root423
OG0000127	0	0	1.86884509498015	0	0	0	Root423
OG0000128	0	0	0	0	0	0	Root423
OG0000129	0	0	0	0	0	0	Root423
OG0000130	0	0	0	0	0	0	Root423
OG0000131	0	0	0	0	0	0	Root423
OG0000132	0	0	0	0	0	0	Root423
OG0000134	0	0	0	0	0	0	Root423
OG0000135	0	0	0	0	0	0	Root423
OG0000136	0	0	0	0	0	0	Root423
OG0000137	0	0	0	0	0	0	Root423
OG0000140	0	0	0	0	0	0	Root423
OG0000141	0	0	0	0	0	0	Root423
OG0000142	0	143.465008457976	3.61310051696163	0	0	0	Root423
OG0000143	0	0	0	0	0	0	Root423
OG0000144	0	286.930016915953	1.68196058548214	0	0	0	Root423
OG0000145	0	0	0	0	0	0	Root423
OG0000146	0	0	0	0	0	0	Root423
OG0000147	0	573.860033831905	0	0	0	0	Root423
OG0000148	0	0	0	0	0	0	Root423
OG0000149	0	0	0	0	0	0	Root423
OG0000150	0	0	0	0	0	0	Root423
OG0000151	0	0	0	0	0	0	Root423
OG0000152	0	0	0	0	0	0	Root423
OG0000153	0	0	0	0	0	0	Root423
OG0000154	0	0	0	0	0	0	Root423
OG0000155	0	0	0	0	0	0	Root423
OG0000156	0	0	0	0	0	0	Root423
OG0000158	0	0	0	0	0	0	Root423
OG0000160	0	0	0	0	0	0	Root423
OG0000163	0	409.900024165647	1.12130705698809	0	0	0	Root423
OG0000164	0	0	0	0	0	0	Root423
OG0000165	0	0	0	0	0	0	Root423
OG0000166	0	0	0	0	0	0	Root423
OG0000167	0	0	0	0	0	0	Root423
OG0000168	0	0	0	0	0	0	Root423
OG0000169	0	0	0	0	0	0	Root423
OG0000171	0	0	0	0	0	0	Root423
OG0000172	0	0	0	0	0	0	Root423
OG0000173	0	0	0	0	0	0	Root423
OG0000174	0	0	0	0	0	0	Root423
OG0000175	0	0	0	0	0	0	Root423
OG0000177	0	0	0	0	0	0	Root423
OG0000179	0	0	0	0	3.80378138768675	0	Root423
OG0000182	0	0	0	0	0	0	Root423
OG0000183	0	0	5.23276626594443	0	0	0	Root423
OG0000184	0	0	0.872127710990737	0	0	0	Root423
OG0000186	0	0	0	0	0	0	Root423
OG0000187	0	0	0	0	0	0	Root423
OG0000189	0	0	0	0	0	0	Root423
OG0000190	0	0	0	0	0	0	Root423
OG0000191	0	0	6.1671888134345	0	0	0	Root423
OG0000192	0	0	0	0	0	0	Root423
OG0000193	0	0	0	0	0	0	Root423
OG0000194	0	0	0	0	0	0	Root423
OG0000195	0	0	0	0	0	0	Root423
OG0000196	0	0	0	0	0	0	Root423
OG0000197	0	0	0	0	0	0	Root423
OG0000198	0	0	0	0	0	0	Root423
OG0000200	0	0	0	0	0	0	Root423
OG0000202	0	450.890026582211	0	0	0	0	Root423
OG0000204	0	0	0	0	0	0	Root423
OG0000206	0	0	0	0	0	0	Root423
OG0000207	0	0	0	0	0	0	Root423
OG0000209	983.760057997552	1168.21506887209	0	4549.89026823868	0	0.0328445532184012	Root423
OG0000211	0	0	0	0	0	0	Root423
OG0000212	0	573.860033831905	0.37376901899603	0	0.0567728565326381	0	Root423
OG0000213	0	0	0	0	0	0	Root423
OG0000214	0	0	0	0	0	0	Root423
OG0000215	0	0	0	0	0	0	Root423
OG0000217	0	0	0	0	0	0	Root423
OG0000219	0	0	0	0	0	0	Root423
OG0000221	20.4950012082823	0	0	512.375030207058	0.0567728565326381	0	Root423
OG0000222	0	0	0	0	0	0	Root423
OG0000224	0	0	0	0	0	0	Root423
OG0000225	0	0	0	0	0	0	Root423
OG0000226	0	0	0	0	0	0	Root423
OG0000227	0	0	0	0	0	0	Root423
OG0000228	0	0	0	0	0	0	Root423
OG0000231	0	0	0	0	9.36752132788528	0	Root423
OG0000234	0	0	0	0	0	0	Root423
OG0000237	0	0	0	0	0	0	Root423
OG0000239	0	0	0	0	0	0	Root423
OG0000240	0	0	0	0	0	0	Root423
OG0000241	0	0	0	0	0	0	Root423
OG0000243	0	0	0	0	0	0	Root423
OG0000245	0	0	0	0	0	0	Root423
OG0000246	0	20.4950012082823	0	0	0	0	Root423
OG0000248	0	0	0	0	0	0	Root423
OG0000251	0	0	0	0	0	0	Root423
OG0000252	0	0	0	0	0	0	Root423
OG0000253	0	0	0	0	0	0	Root423
OG0000255	0	0	0	0	0.0567728565326381	13.8932460113837	Root423
OG0000256	0	0	0	0	0	0	Root423
OG0000257	0	0	0	0	0	0	Root423
OG0000258	0	0	0	0	0	0	Root423
OG0000259	0	0	0	20.4950012082823	0.113545713065276	14.8128935014989	Root423
OG0000261	0	0	0	0	0	0	Root423
OG0000263	0	0	0	0	0	0	Root423
OG0000264	266.43501570767	0	0	0	0	0	Root423
OG0000267	0	0	0	0	0	0	Root423
OG0000271	0	0	0	0	0	0	Root423
OG0000274	0	0	0	0	0	0	Root423
OG0000277	0	0	8.97045645590473	0	0	0	Root423
OG0000278	0	0	0	0	0	0	Root423
OG0000280	0	0	0	0	0	0	Root423
OG0000281	0	0	0	0	0	0	Root423
OG0000282	0	0	0	0	0	0	Root423
OG0000283	0	0	0	0	0	0	Root423
OG0000287	0	0	0	0	0	0	Root423
OG0000288	0	0	0	0	0	0	Root423
OG0000289	0	0	0	0	0	0	Root423
OG0000292	0	0	0	0	0	0	Root423
OG0000293	0	0	0	0	0	0	Root423
OG0000294	0	0	0	0	0	0	Root423
OG0000296	0	0	0	0	0	0	Root423
OG0000299	0	0	0	0	0	0	Root423
OG0000301	0	0	0	0	0	0.131378212873605	Root423
OG0000302	0	0	0	0	0	0	Root423
OG0000303	0	0	0	0	0	0	Root423
OG0000304	0	0	0	0	0	0	Root423
OG0000308	0	0	0	0	0	0	Root423
OG0000310	0	0	0	0	0	0	Root423
OG0000313	0	0	0	0	0	0.164222766092006	Root423
OG0000314	0	0	0	0	0	0	Root423
OG0000315	0	0	1.86884509498015	0	0	0	Root423
OG0000316	0	0	0	0	0	0	Root423
OG0000317	0	0	0	0	0	0	Root423
OG0000318	0	0	0	0	0	0	Root423
OG0000319	0	0	0	0	0	0	Root423
OG0000320	0	0	0	0	0	0	Root423
OG0000321	0	0	0	0	0	0	Root423
OG0000323	0	0	0	0	0	0	Root423
OG0000324	0	0	0	0	0	0	Root423
OG0000326	0	0	0	0	0	0	Root423
OG0000327	0	0	0	0	0	0	Root423
OG0000329	0	0	0	0	0	0	Root423
OG0000330	450.890026582211	0	0	0	0	0	Root423
OG0000331	0	0	0	0	0	0	Root423
OG0000332	0	0	0	0	0	0	Root423
OG0000333	0	0	0	0	0	0	Root423
OG0000334	0	0	2.49179345997354	0	0	0	Root423
OG0000336	0	0	0	0	0	0	Root423
OG0000337	0	0	0	0	0	0	Root423
OG0000338	20.4950012082823	573.860033831905	14.4524020678465	20.4950012082823	0	11.2656817539116	Root423
OG0000339	0	0	0	0	0	0	Root423
OG0000340	0	0	0	0	0	0	Root423
OG0000341	0	0	0	0	0	0	Root423
OG0000344	0	0	0	0	0	0	Root423
OG0000345	0	0	0	0	0	0	Root423
OG0000348	0	0	0	0	0	0	Root423
OG0000349	0	0	0	0	0	0	Root423
OG0000352	0	0	0	0	0	0	Root423
OG0000353	0	409.900024165647	0	0	9.59461275401583	0	Root423
OG0000356	0	0	0	0	0	0	Root423
OG0000357	0	389.405022957364	0	0	0	0	Root423
OG0000362	0	0	0	0	0	0	Root423
OG0000363	0	0	0	0	0	0	Root423
OG0000364	0	0	0	0	0	0	Root423
OG0000365	0	0	0	0	0	0	Root423
OG0000366	0	0	0	0	0	0	Root423
OG0000367	0	0	0	0	0	0	Root423
OG0000370	0	0	0	0	0	0	Root423
OG0000375	0	0	0	0	0	0	Root423
OG0000376	0	0	0	0	0	0	Root423
OG0000377	0	0	0	0	0	0	Root423
OG0000378	0	0	0	0	0	0	Root423
OG0000380	0	0	0	0	0	0	Root423
OG0000383	0	0	0	0	0	0	Root423
OG0000384	0	0	0	0	0	0	Root423
OG0000390	0	0	0	0	0	0	Root423
OG0000392	0	0	0	1045.2450616224	0	0.0328445532184012	Root423
OG0000393	0	0	0	1865.04510995369	0	0	Root423
OG0000395	0	0	0	0	0	0	Root423
OG0000396	0	0	0	0	0	0	Root423
OG0000398	0	0	0	0	0	0	Root423
OG0000399	0	0	0	0	0	0	Root423
OG0000400	0	0	0	0	0	0	Root423
OG0000406	0	0	0	0	0	0	Root423
OG0000407	40.9900024165647	450.890026582211	0	0	0	0	Root423
OG0000410	0	0	0	0	0	0	Root423
OG0000411	0	0	0	0	0	0	Root423
OG0000412	0	0	0	0	0	0	Root423
OG0000414	0	0	0	0	0	0	Root423
OG0000416	0	0	0	0	12.8874384329088	0.0328445532184012	Root423
OG0000417	0	0	0	0	0	0	Root423
OG0000419	0	0	0	0	0	0	Root423
OG0000420	0	0	2.86556247896957	0	0	0	Root423
OG0000423	0	0	0	0	0	0	Root423
OG0000426	0	0	0	0	0	0	Root423
OG0000428	0	0	0	0	0	0	Root423
OG0000429	0	0	0	0	0	0	Root423
OG0000432	0	0	0	0	0	0	Root423
OG0000434	0	0	0	0	0	0	Root423
OG0000435	0	0	0	0	0	0	Root423
OG0000439	0	0	0	0	0	0	Root423
OG0000445	0	0	0	0	0	0	Root423
OG0000446	102.475006041412	389.405022957364	0	0	0	0	Root423
OG0000451	0	0	0	0	0	0	Root423
OG0000453	0	0	0	0	0	0	Root423
OG0000454	0	0	4.92129208344773	0	0	0	Root423
OG0000456	0	0	0	0	0	0	Root423
OG0000463	0	0	0	0	0	0	Root423
OG0000464	0	0	0	0	0	0	Root423
OG0000466	0	0	0	0	0	0	Root423
OG0000467	0	0	0	0	0	0	Root423
OG0000469	0	0	0	0	0	0	Root423
OG0000472	0	0	0	0	0	0	Root423
OG0000476	0	0	0	0	0	0	Root423
OG0000478	0	0	0	0	0	0	Root423
OG0000480	0	0	0	0	0	0	Root423
OG0000481	0	0	0	0	0	0	Root423
OG0000483	0	0	0	0	0	0	Root423
OG0000484	0	0	0	0	0	12.612308435866	Root423
OG0000485	0	0	0	0	0	0	Root423
OG0000490	0	0	0	0	0	0	Root423
OG0000491	0	0	0	20.4950012082823	0	0	Root423
OG0000492	0	0	0	0	0	0	Root423
OG0000494	0	0	0	0	0	0	Root423
OG0000495	0	0	0	0	0	0	Root423
OG0000496	0	0	0	0	0	0	Root423
OG0000497	0	0	0	0	0	0	Root423
OG0000500	0	0	0	0	0	0	Root423
OG0000503	0	0	0	0	0	0	Root423
OG0000504	0	0	0	0	0	0	Root423
OG0000505	0	0	0	0	0	0	Root423
OG0000509	0	0	0	0	0	0	Root423
OG0000511	0	0	0	0	0	0	Root423
OG0000512	0	0	0	0	0	0	Root423
OG0000514	0	0	0	409.900024165647	0	0	Root423
OG0000516	0	0	0	0	0	0	Root423
OG0000517	0	0	0	0	0	0	Root423
OG0000519	0	0	0	0	0	0	Root423
OG0000522	0	0	0	0	0	0	Root423
OG0000523	0	0	0	0	0	0	Root423
OG0000524	0	0	0	0	0	0	Root423
OG0000528	0	696.830041081599	0	0	11.922299871854	0	Root423
OG0000531	0	0	2.86556247896957	0	0	0	Root423
OG0000538	0	0	0	0	0	0	Root423
OG0000539	0	0	0	0	0	0	Root423
OG0000541	0	0	0	0	0	0	Root423
OG0000542	0	0	0	0	0	0	Root423
OG0000547	0	0	0	0	5.62051279673117	0	Root423
OG0000553	0	0	0	0	0	0	Root423
OG0000554	0	184.455010874541	0	122.970007249694	0	0	Root423
OG0000559	0	0	0	0	0	0	Root423
OG0000560	0	0	0	0	0	0	Root423
OG0000563	0	0	0	0	0	0	Root423
OG0000565	0	0	0	0	0	0	Root423
OG0000568	0	0	0	0	0	0	Root423
OG0000572	0	0	0	0	0	0	Root423
OG0000574	0	0	0	0	0	0	Root423
OG0000575	0	0	0	0	0	0	Root423
OG0000581	0	0	0	0	0	0	Root423
OG0000583	0	0	0	0	0	0	Root423
OG0000584	0	0	0	0	0	0	Root423
OG0000590	0	0	0	0	0	0	Root423
OG0000596	0	0	0	0	0	0	Root423
OG0000602	0	0	0	0	0	0	Root423
OG0000607	0	0	0	0	0	0	Root423
OG0000609	0	0	0	0	0	0	Root423
OG0000610	0	0	0	0	0	0	Root423
OG0000613	0	0	0	0	0	0	Root423
OG0000616	0	0	0	0	0	0	Root423
OG0000617	0	0	0	0	0	0	Root423
OG0000625	0	0	0	0	0	0	Root423
OG0000626	0	0	0	0	0	0	Root423
OG0000630	0	0	0	0	0	0	Root423
OG0000631	225.445013291106	0	0	758.315044706446	0.0567728565326381	0.0328445532184012	Root423
OG0000632	0	0	0	0	0	0	Root423
OG0000636	0	0	0	0	0	0	Root423
OG0000638	0	0	0	0	0	0	Root423
OG0000643	0	0	0	0	0	0	Root423
OG0000648	0	0	0	0	0	0	Root423
OG0000651	0	0	0	922.275054372705	0	0	Root423
OG0000653	0	0	0	0	0	0	Root423
OG0000654	0	0	0	0	0	0	Root423
OG0000658	0	0	0	0	0	0	Root423
OG0000661	0	0	0	0	0	0	Root423
OG0000665	0	0	0	0	0	0	Root423
OG0000666	0	0	0	0	0	0	Root423
OG0000669	0	0	0	0	0	0	Root423
OG0000670	1045.2450616224	0	0	0	0	0	Root423
OG0000678	0	573.860033831905	0	942.770055580987	0	0	Root423
OG0000679	0	0	0	0	0	0	Root423
OG0000680	0	0	0	0	0	0	Root423
OG0000684	0	0	0	0	0	0	Root423
OG0000686	0	0	0	0	0	0	Root423
OG0000689	0	0	0	0	0.28386428266319	0	Root423
OG0000691	0	0	0	0	0	0	Root423
OG0000692	0	0	0	0	0	0	Root423
OG0000694	0	0	0	0	0	0	Root423
OG0000696	0	0	0	0	0	0	Root423
OG0000700	0	0	0	0	0	0	Root423
OG0000702	0	0	0	0	0	0	Root423
OG0000706	0	0	0	0	0	0	Root423
OG0000707	0	0	0	0	0	0	Root423
OG0000708	0	0	0	0	0	0	Root423
OG0000713	0	0	0	0	0	0	Root423
OG0000715	0	0	0	0	0	0	Root423
OG0000717	0	0	0	0	0	0	Root423
OG0000720	0	0	0	0	0	0	Root423
OG0000723	1024.75006041412	0	0	0	0	0	Root423
OG0000727	0	0	0	0	0	0	Root423
OG0000730	655.840038665035	0	0	0	0	0	Root423
OG0000732	0	0	0	0	0	0	Root423
OG0000734	0	0	0	0	0	0	Root423
OG0000735	0	717.325042289882	0	0	0	0	Root423
OG0000736	0	0	0	0	0	0	Root423
OG0000742	0	0	0	0	0	0	Root423
OG0000743	0	0	0	0	0	0	Root423
OG0000744	0	0	0	0	0	0	Root423
OG0000745	0	0	0	0	0	0	Root423
OG0000746	0	0	0	0	0	0	Root423
OG0000747	0	0	0	0	0	0	Root423
OG0000754	0	0	0	0	0	0	Root423
OG0000760	0	0	0	0	0	0	Root423
OG0000762	0	0	0	0	0	0	Root423
OG0000763	0	0	0	0	0	0	Root423
OG0000766	20.4950012082823	0	0	0	0	0	Root423
OG0000768	0	0	0	0	0	0	Root423
OG0000769	0	0	0	0	0	0	Root423
OG0000770	0	0	0	0	0	0	Root423
OG0000772	0	0	0	0	0	0	Root423
OG0000773	0	0	0	0	0	0	Root423
OG0000780	0	0	0	0	0	0	Root423
OG0000783	0	0	0	0	0	0	Root423
OG0000784	0	0	0	0	0	0	Root423
OG0000788	0	40.9900024165647	0	0	0	0	Root423
OG0000795	0	0	0	0	0	0	Root423
OG0000797	0	0	0	0	0	0	Root423
OG0000801	0	0	0	0	0	0	Root423
OG0000802	0	20.4950012082823	0	0	0	0	Root423
OG0000804	0	0	0	0	0	0	Root423
OG0000805	0	0	0	0	0	0	Root423
OG0000807	0	0	0	0	0	0	Root423
OG0000811	0	0	0	0	0	0	Root423
OG0000812	0	0	0	0	0	0	Root423
OG0000815	0	0	5.73112495793913	0	0	0.164222766092006	Root423
OG0000820	0	0	0	0	0	0	Root423
OG0000823	0	0	6.35407332293252	0	0	0	Root423
OG0000826	0	0	0	0	0	0	Root423
OG0000828	0	0	0	0	0	0	Root423
OG0000830	0	0	0	0	0	0	Root423
OG0000840	0	0	0	0	0	0	Root423
OG0000842	0	0	0	0	0	0	Root423
OG0000848	0	0	0	0	0	0	Root423
OG0000851	0	0	0	0	0	0	Root423
OG0000853	0	0	0	0	0	0	Root423
OG0000857	0	635.345037456752	0	0	0	0	Root423
OG0000860	0	0	0	0	0	0	Root423
OG0000866	0	0	0	0	0	0	Root423
OG0000869	0	0	0	0	0	0	Root423
OG0000874	0	0	0	0	0	0	Root423
OG0000876	0	0	0	0	0	0	Root423
OG0000879	0	0	0	0	0	0	Root423
OG0000890	0	184.455010874541	0	0	0	0	Root423
OG0000892	0	0	0	0	0	0	Root423
OG0000903	0	0	0	0	0	0	Root423
OG0000905	0	0	0	0	0	0	Root423
OG0000908	0	0	0	0	0	0	Root423
OG0000910	0	0	0	0	0	0	Root423
OG0000913	0	0	0	0	0	0	Root423
OG0000914	0	0	0	0	0	0	Root423
OG0000918	0	0	0	0	0	0	Root423
OG0000927	0	0	0	0	0	0	Root423
OG0000928	0	0	0	0	0	0	Root423
OG0000929	0	20.4950012082823	3.11474182496692	0	0	0	Root423
OG0000936	0	0	0	0	0	0	Root423
OG0000941	0	0	0	0	0	0	Root423
OG0000948	0	0	0	0	0	0	Root423
OG0000949	0	0	0	122.970007249694	0	0	Root423
OG0000952	0	0	0	0	0	0	Root423
OG0000955	0	0	0.622948364993384	0	0	0	Root423
OG0000958	0	0	0	0	0	0	Root423
OG0000961	0	0	0	0	0	0	Root423
OG0000963	0	0	0	0	0	0	Root423
OG0000984	0	0	0	0	0	0	Root423
OG0000990	0	553.365032623623	0	0	0	0	Root423
OG0001013	0	0	0	0	0	9.75483230586515	Root423
OG0001019	0	0	0	0	0	0	Root423
OG0001025	0	0	0	0	0	0	Root423
OG0001029	40.9900024165647	3730.09021990738	0	2643.85515586842	0	0	Root423
OG0001031	0	0	0	0	0	0	Root423
OG0001046	0	0	0.0622948364993384	0	0	0	Root423
OG0001056	0	0	0	0	0	0	Root423
OG0001062	0	0	0	0	0	0	Root423
OG0001067	0	0	0	0	0	0	Root423
OG0001077	0	0	0	0	0	0.0328445532184012	Root423
OG0001091	0	0	0	0	0	0	Root423
OG0001092	0	0	0	0	0	0.0328445532184012	Root423
OG0001093	0	0	0	0	0	0	Root423
OG0001096	0	0	0	0	0	0	Root423
OG0001099	0	0	0	0	0	0	Root423
OG0001100	0	0	0	0	0	0	Root423
OG0001104	0	0	0	0	0	0	Root423
OG0001105	0	0	0	0	0	0	Root423
OG0001106	0	0	0	0	0	0	Root423
OG0001108	0	0	0	0	0	0	Root423
OG0001110	0	0	0	0	0	0	Root423
OG0001116	0	0	0	0	0	0	Root423
OG0001117	0	0	0	0	0	0	Root423
OG0001126	0	0	0	0	0	0	Root423
OG0001127	0	0	0	0	0	0	Root423
OG0001136	0	0	0	0	0	0	Root423
OG0001139	0	0	0	0	0	0	Root423
OG0001140	0	0	0	0	0	0	Root423
OG0001144	0	0	0	0	0	0	Root423
OG0001148	0	0	1.80655025848081	0	0	0	Root423
OG0001150	0	0	0	0	0	0	Root423
OG0001152	0	0	0	0	0	0	Root423
OG0001153	0	0	0	0	0	0	Root423
OG0001154	0	0	0	0	0	0	Root423
OG0001158	0	0	0	0	0	0	Root423
OG0001163	0	0	0	0	0	0	Root423
OG0001164	0	0	0	0	0	0	Root423
OG0001166	0	0	0	0	0	0	Root423
OG0001174	0	0	0	0	0	0	Root423
OG0001175	0	0	0	0	0	0	Root423
OG0001176	0	0	0	0	0	0	Root423
OG0001183	0	491.880028998776	0	0	0	0	Root423
OG0001190	0	0	0	0	0	0	Root423
OG0001194	0	0	0	0	0	0	Root423
OG0001196	0	0	0.872127710990737	0	0	0	Root423
OG0001201	0	0	0	0	0	0	Root423
OG0001203	0	0	0	0	0	0	Root423
OG0001204	0	0	0	0	0	0	Root423
OG0001210	0	0	0	0	0	0	Root423
OG0001211	0	0	0	0	0	0	Root423
OG0001215	0	0	1.43278123948478	0	0	0	Root423
OG0001218	0	0	0	0	0	0	Root423
OG0001223	0	0	0	0	0	0	Root423
OG0001225	0	0	0	0	0	0	Root423
OG0001226	0	0	0	0	0	0	Root423
OG0001233	0	0	0	0	0	0	Root423
OG0001237	0	0	0	0	0	0	Root423
OG0001251	0	0	0	0	0	0	Root423
OG0001252	0	0	0	0	0	0	Root423
OG0001257	0	0	0	0	0	0	Root423
OG0001258	0	0	0	0	0	0	Root423
OG0001262	0	0	0	0	0	0	Root423
OG0001266	0	0	0	0	0	0	Root423
OG0001269	0	0	0	0	0	0	Root423
OG0001272	0	0	0	0	0	0	Root423
OG0001273	0	0	0	0	0	0	Root423
OG0001282	0	0	0	0	0	0	Root423
OG0001283	0	0	0	0	0	0	Root423
OG0001289	0	0	0	0	0	0	Root423
OG0001291	0	20.4950012082823	0	20.4950012082823	0	0	Root423
OG0001294	0	0	0	0	0	0	Root423
OG0001299	0	0	0	0	0	0	Root423
OG0001307	0	0	0	0	0	0	Root423
OG0001308	0	0	0	0	0.0567728565326381	0	Root423
OG0001320	0	0	0	0	0	0	Root423
OG0001329	0	0	0	0	0	0	Root423
OG0001332	0	0	0	0	0	0	Root423
OG0001339	0	0	0	0	0	0	Root423
OG0001340	0	0	0	0	0	0	Root423
OG0001346	0	0	0	0	0	0	Root423
OG0001347	0	450.890026582211	1.24589672998677	0	0	0	Root423
OG0001352	0	0	0	0	0	0	Root423
OG0001353	0	0	2.74097280597089	0	0	0	Root423
OG0001357	0	0	0	0	0	6.53606609046183	Root423
OG0001358	655.840038665035	0	0	0	0	0	Root423
OG0001359	0	0	0	0	0	0	Root423
OG0001365	0	696.830041081599	0	635.345037456752	0	0.0328445532184012	Root423
OG0001366	0	0	0	0	0	0	Root423
OG0001367	0	0	0	0	0	0	Root423
OG0001372	0	0	0	0	0	0	Root423
OG0001377	0	0	2.80326764247023	0	0	0	Root423
OG0001382	0	0	0	0	0	0	Root423
OG0001387	0	0	0	0	0	0	Root423
OG0001389	0	0	0	0	0	0	Root423
OG0001390	0	0	0	0	0	0	Root423
OG0001393	0	0	0	0	0	0	Root423
OG0001394	0	0	0	0	0	0	Root423
OG0001395	0	0	0	0	0	0	Root423
OG0001397	0	0	0	0	0	0	Root423
OG0001398	0	0	0	0	0	0	Root423
OG0001399	0	0	0	0	0	0	Root423
OG0001400	0	0	0	0	0	0	Root423
OG0001404	0	0	0	0	0	0	Root423
OG0001407	0	0	6.41636815943185	0	0	0	Root423
OG0001410	0	0	0	0	0.397409995728466	0	Root423
OG0001412	0	0	0	0	0	0	Root423
OG0001415	0	0	0	0	0	0	Root423
OG0001416	0	0	0	0	0	0	Root423
OG0001417	0	0	0	0	0	0	Root423
OG0001419	0	0	0	0	0	0	Root423
OG0001421	0	0	0	0	0	0	Root423
OG0001422	0	225.445013291106	1.05901222048875	0	0	0	Root423
OG0001424	0	0	0	0	0	0	Root423
OG0001426	0	0	0	0	0	0	Root423
OG0001428	0	0	0	0	0	0	Root423
OG0001429	0	0	0	0	0	0	Root423
OG0001430	0	20.4950012082823	0	0	0	0	Root423
OG0001433	0	0	0	20.4950012082823	0	0	Root423
OG0001434	0	0	0	0	0	0	Root423
OG0001435	0	0	0	0	0	0	Root423
OG0001440	0	0	0	0	0	0	Root423
OG0001446	0	0	0	0	0	0	Root423
OG0001448	0	0	0	0	0	0	Root423
OG0001451	0	0	0	0	0	0	Root423
OG0001452	0	0	0	0	0	0	Root423
OG0001453	0	0	4.73440757394972	0	0	0	Root423
OG0001459	0	0	0	0	0	0	Root423
OG0001462	0	0	0	0	0	0	Root423
OG0001469	0	0	0	0	0	0	Root423
OG0001470	0	0	0	0	0	0	Root423
OG0001472	0	0	0	0	0	0	Root423
OG0001474	0	0	0	0	0	0	Root423
OG0001475	0	0	0	0	0	0	Root423
OG0001479	0	0	0	0	0	0	Root423
OG0001483	0	0	0	0	0	0	Root423
OG0001487	0	0	0	0	0	0	Root423
OG0001490	0	0	0	0	0	0	Root423
OG0001492	0	0	0	0	0	0	Root423
OG0001495	0	0	0	0	0	0	Root423
OG0001497	0	0	0	0	0	0	Root423
OG0001498	0	0	0	0	0	0	Root423
OG0001503	0	0	7.53767521641995	0	0	14.0246242242573	Root423
OG0001504	0	0	0	0	0	0	Root423
OG0001505	0	0	0	0	0	0	Root423
OG0001507	0	0	0	0	0	0	Root423
OG0001521	0	0	0	20.4950012082823	0	11.462749073222	Root423
OG0001522	0	0	0	0	0	0	Root423
OG0001525	0	0	0	0	0	0	Root423
OG0001526	0	0	0	0	0	0	Root423
OG0001529	0	0	0	0	0	0	Root423
OG0001530	0	0	0	0	0	0	Root423
OG0001532	0	0	0	0	0	0	Root423
OG0001533	0	0	0	0	0	0	Root423
OG0001539	0	0	0	0	0	0	Root423
OG0001541	0	0	0	0	0	0	Root423
OG0001542	0	0	0	0	0	0	Root423
OG0001544	0	0	0	0	0	0	Root423
OG0001547	0	0	0	0	0	0	Root423
OG0001548	0	0	0	0	0	0	Root423
OG0001552	0	0	0	0	0	0	Root423
OG0001553	0	0	0.560653528494046	0	0	0	Root423
OG0001556	0	0	0	0	0	0	Root423
OG0001557	0	0	0	0	0	0	Root423
OG0001562	0	0	0	0	0	0	Root423
OG0001563	0	0	0	0	0	0	Root423
OG0001567	20.4950012082823	0	0	0	0	0	Root423
OG0001570	0	0	0	0	0	0	Root423
OG0001577	0	0	0	0	0	0	Root423
OG0001580	0	0	0	0	0	0	Root423
OG0001583	0	0	0	0	0	0	Root423
OG0001588	0	0	0	0	0	0	Root423
OG0001589	0	0	0	0	0	0	Root423
OG0001593	0	0	0	0	0	0	Root423
OG0001595	0	0	2.05572960447817	0	0	0	Root423
OG0001596	0	0	0	0	0	0	Root423
OG0001597	0	0	0	0	0	0	Root423
OG0001609	0	0	0	0	0	0	Root423
OG0001612	0	0	0	0	0	0	Root423
OG0001613	0	0	0	0	0	0	Root423
OG0001621	0	0	0	0	0	0	Root423
OG0001622	0	0	0	0	0	0	Root423
OG0001628	0	0	0	0	0	0	Root423
OG0001632	0	0	0	0	0	0	Root423
OG0001634	0	0	0	0	0	0	Root423
OG0001645	0	0	0	0	0	0	Root423
OG0001650	0	0	0	0	0	0	Root423
OG0001651	0	0	2.55408829647287	0	0	0	Root423
OG0001653	0	0	0	0	0	0	Root423
OG0001671	0	0	0	0	0	0	Root423
OG0001676	0	0	0	0	0	0	Root423
OG0001690	20.4950012082823	0	0	0	0	0	Root423
OG0001691	0	0	0	0	0	0	Root423
OG0001692	0	0	0	0	0	0	Root423
OG0001698	0	0	0	0	0	0	Root423
OG0001699	0	0	0	0	0	0	Root423
OG0001701	0	0	0	0	0	0	Root423
OG0001709	0	0	0	0	0	0	Root423
OG0001710	0	0	0	0	0	0	Root423
OG0001711	0	0	0	0	0	0	Root423
OG0001712	0	0	0	0	0	0	Root423
OG0001722	0	0	0	0	8.85656561909154	0.0328445532184012	Root423
OG0001724	0	0	0	0	0	0	Root423
OG0001727	0	0	0	0	0	0	Root423
OG0001728	0	0	0	0	0	0	Root423
OG0001733	0	0	0	0	0	0	Root423
OG0001734	0	0	0	0	0	0	Root423
OG0001737	0	0	0	0	0	0	Root423
OG0001739	0	0	0	0	0	0	Root423
OG0001742	0	0	0	0	0	0	Root423
OG0001745	0	0	0	0	0	0	Root423
OG0001758	0	0	0	0	0	0	Root423
OG0001760	0	0	0	0	0	0	Root423
OG0001761	0	0	0	0	0	0	Root423
OG0001762	0	0	0	0	0	0	Root423
OG0001763	1250.19507370522	368.910021749082	0	0	0.113545713065276	13.5319559259813	Root423
OG0001768	0	0	0	0	0	0	Root423
OG0001769	0	0	0	0	0	0	Root423
OG0001770	0	0	0	0	0	0	Root423
OG0001776	0	0	1.30819156648611	0	0	0	Root423
OG0001778	0	0	0	0	0	0	Root423
OG0001785	0	0	0	0	0	0	Root423
OG0001787	0	0	0	0	0	0	Root423
OG0001788	0	0	0	0	0	0	Root423
OG0001794	0	0	0	0	0	0	Root423
OG0001795	0	0	0	0	0	0	Root423
OG0001821	0	0	0	0	0	0.0328445532184012	Root423
OG0001823	6804.34040114974	7357.70543377336	0	13321.7507853835	0.113545713065276	0.394134638620814	Root423
OG0001827	0	0	0	0	4.48505566607841	0	Root423
OG0001831	0	0	0	0	0	0	Root423
OG0001833	0	0	0	0	0	0	Root423
OG0001849	0	0	0	0	0	0	Root423
OG0001860	0	0	0	0	0	0	Root423
OG0001862	0	0	0	0	0	0	Root423
OG0001865	0	0	0	0	0	0	Root423
OG0001868	0	0	0	0	0	0	Root423
OG0001875	0	0	0	0	0	0	Root423
OG0001876	0	0	0	0	0	0	Root423
OG0001877	0	0	0	0	0	0	Root423
OG0001879	81.9800048331293	0	0	0	0	0	Root423
OG0001882	0	0	0	40.9900024165647	0	0.0328445532184012	Root423
OG0001884	0	0	0	0	0	0	Root423
OG0001887	0	0	0	0	0	0	Root423
OG0001890	0	0	0	0	0	0	Root423
OG0001897	0	0	0	0	0	0	Root423
OG0001898	0	0	0	0	0	0	Root423
OG0001901	0	0	0	0	0	0	Root423
OG0001904	0	0	0	0	0	0	Root423
OG0001905	0	0	0	0	0	0	Root423
OG0001907	0	0	0	0	0	0	Root423
OG0001911	0	0	0	0	0	0	Root423
OG0001912	0	0	0	0	0	0	Root423
OG0001916	0	0	0	0	0	0	Root423
OG0001917	0	0	0	0	0	0	Root423
OG0001921	0	0	0	0	0.0567728565326381	14.2873806500045	Root423
OG0001923	0	0	0	0	0	0.164222766092006	Root423
OG0001925	0	0	0	0	0	0	Root423
OG0001926	0	0	0	0	0	0	Root423
OG0001927	0	0	0	0	0	0	Root423
OG0001936	0	0	0	0	0	0	Root423
OG0001937	0	0	0	0	0	0	Root423
OG0001948	0	0	0	0	0	0	Root423
OG0001949	0	0	0	0	0	0	Root423
OG0001959	0	0	0	0	0	0	Root423
OG0001972	0	0	0	0	0	0	Root423
OG0001973	0	0	0	0	0	0	Root423
OG0001992	0	0	0	0	0	0	Root423
OG0001996	0	0	0	0	0	0	Root423
OG0002002	0	0	0	0	0	0	Root423
OG0002003	0	0	0	0	0	0	Root423
OG0002006	0	0	0	0	0	0	Root423
OG0002009	0	0	0	0	0	0	Root423
OG0002012	0	0	0	0	0	0	Root423
OG0002017	0	0	0	0	0	0	Root423
OG0002021	0	0	0	0	0	0	Root423
OG0002022	0	0	0	0	0	0	Root423
OG0002023	0	0	0	0	0	0	Root423
OG0002024	0	0	0	0	0	0	Root423
OG0002037	0	0	0	0	0	0	Root423
OG0002038	0	0	0	0	0	0	Root423
OG0002040	0	0	0	0	0	0	Root423
OG0002042	0	0	0	0	0	0	Root423
OG0002043	0	0	0	0	0	0	Root423
OG0002045	0	0	0	0	0	0	Root423
OG0002048	0	0	0	0	0	0	Root423
OG0002051	0	0	0	0	0	0	Root423
OG0002061	0	0	0	0	0	0	Root423
OG0002062	0	0	0	0	0	0	Root423
OG0002067	0	0	0	0	0	0	Root423
OG0002068	0	0	0	0	0	0	Root423
OG0002075	0	0	0	0	0	0	Root423
OG0002077	0	0	0	0	0	0	Root423
OG0002079	0	0	0	0	0	0	Root423
OG0002091	0	0	0	0	0	0	Root423
OG0002092	0	0	0	0	0	0	Root423
OG0002093	0	450.890026582211	0	0	0	0	Root423
OG0002094	0	0	0	0	0	0	Root423
OG0002101	61.485003624847	20.4950012082823	0	0	0	0	Root423
OG0002103	0	0	0	0	0	0	Root423
OG0002113	0	0	0	0	0	0	Root423
OG0002114	0	0	0	0	0	0	Root423
OG0002115	0	0	0	0	0	0	Root423
OG0002126	0	0	0	0	0	0	Root423
OG0002129	0	0	0	0	0	0	Root423
OG0002130	0	0	0	0	0	0	Root423
OG0002136	0	0	0	0	0	0	Root423
OG0002137	0	0	0	0	0	0	Root423
OG0002138	0	0	0	0	0	0	Root423
OG0002141	0	0	0	0	0	0	Root423
OG0002146	0	0	0	0	0	0	Root423
OG0002149	0	2377.42014016075	0	0	0	0	Root423
OG0002151	0	0	0	0	0	0	Root423
OG0002158	0	0	0	0	0	0	Root423
OG0002160	0	0	0	0	0.170318569597914	0.0656891064368023	Root423
OG0002169	0	0	0	0	0	0	Root423
OG0002171	0	0	0	0	0	0	Root423
OG0002174	0	0	0	0	0	0	Root423
OG0002181	0	0	0	0	0	0	Root423
OG0002184	0	0	0	0	0	0	Root423
OG0002187	0	0	0	0	0	0	Root423
OG0002190	0	0	0	0	0	0	Root423
OG0002193	0	0	0	0	0	0	Root423
OG0002198	1844.55010874541	0	0	1947.02511478682	0	0	Root423
OG0002207	0	0	0	0	0	0	Root423
OG0002212	901.780053164423	0	0	1024.75006041412	0.0567728565326381	0	Root423
OG0002213	0	0	0	0	0	0	Root423
OG0002218	0	0	0	0	0	0	Root423
OG0002226	0	0	0	0	0	0	Root423
OG0002227	0	0	0	0	0	0.0328445532184012	Root423
OG0002230	0	0	0	0	0	0	Root423
OG0002232	0	0	0	0	0	0	Root423
OG0002237	0	0	0	0	0	0	Root423
OG0002249	0	0	0	0	0	0	Root423
OG0002259	0	0	0	0	0	0	Root423
OG0002261	0	0	0	0	0	0	Root423
OG0002268	0	0	0	0	0	0	Root423
OG0002272	0	0	0	0	0	0	Root423
OG0002273	0	0	0	0	0	0	Root423
OG0002274	0	0	0	0	0	0.0328445532184012	Root423
OG0002277	0	0	0	0	0	0	Root423
OG0002282	0	0	0	0	0	0	Root423
OG0002289	0	0	0	0	0	0	Root423
OG0002293	0	0	0	0	0	0	Root423
OG0002294	0	0	0	0	0	0	Root423
OG0002300	0	0	0	0	0	0	Root423
OG0002301	0	0	0	0	0	0	Root423
OG0002302	0	0	0	0	0	0	Root423
OG0002304	0	0	0	0	0	0	Root423
OG0002305	0	471.385027790494	0	0	0	0	Root423
OG0002315	0	0	0	0	0	0	Root423
OG0002316	0	819.800048331293	0	0	0	0	Root423
OG0002321	0	0	0	0	0	0	Root423
OG0002322	0	0	0	0	0	0	Root423
OG0002328	0	81.9800048331293	0	0	0	0	Root423
OG0002330	0	0	0	0	0	0	Root423
OG0002352	0	0	0	0	0	0	Root423
OG0002354	0	0	0	0	0	0	Root423
OG0002355	0	0	0	0	0	0	Root423
OG0002373	0	0	0	0	0	0	Root423
OG0002381	0	0	0	0	0	0	Root423
OG0002395	0	286.930016915953	0	0	0	0	Root423
OG0002397	0	0	0	0	0	0	Root423
OG0002400	0	0	0	0	0	0	Root423
OG0002417	0	0	0	0	0	0	Root423
OG0002418	0	0	0	0	0	0	Root423
OG0002424	0	0	0	0	0	0	Root423
OG0002429	0	0	0	1742.075102704	0	0.0656891064368023	Root423
OG0002430	0	0	0	0	0	0	Root423
OG0002442	0	0	0	0	0	0	Root423
OG0002445	0	0	0	0	0	0	Root423
OG0002455	0	0	0	0	0	0	Root423
OG0002459	0	0	0	0	0	0	Root423
OG0002460	0	0	0	0	0	0	Root423
OG0002463	0	0	0	0	0	0	Root423
OG0002466	0	0	0	0	0	0	Root423
OG0002467	0	0	0	0	0	0	Root423
OG0002468	0	0	0	0	0	0	Root423
OG0002469	0	0	0	0	0	0	Root423
OG0002494	0	0	0	0	0	0	Root423
OG0002501	0	0	0	0	0	0	Root423
OG0002505	0	0	0	0	0	0	Root423
OG0002512	0	0	0	0	0	0	Root423
OG0002514	0	0	0	0	0	0	Root423
OG0002520	0	0	0	0	0	0	Root423
OG0002524	0	0	0	0	0	0	Root423
OG0002531	0	0	0	0	0	0	Root423
OG0002542	0	0	0	0	0	0	Root423
OG0002561	0	0	0	0	0	0	Root423
OG0002562	0	0	0	0	0	0	Root423
OG0002565	0	0	0	0	0	0	Root423
OG0002566	0	0	0	0	0	0	Root423
OG0002576	0	0	0	0	0	0	Root423
OG0002595	0	0	0	0	0	0	Root423
OG0002616	0	0	0	0	0	0	Root423
OG0002617	0	0	0	0	0	0	Root423
OG0002622	0	0	0	0	0	0	Root423
OG0002639	0	0	0	0	0	0	Root423
OG0002645	0	0	0	0	0	0	Root423
OG0002651	0	0	0	0	0	0	Root423
OG0002659	0	0	0	0	0	0	Root423
OG0002660	0	0	0	0	0	0	Root423
OG0002661	0	122.970007249694	0	0	0	0	Root423
OG0002664	0	0	0	0	0	0	Root423
OG0002665	0	0	0	0	0	0	Root423
OG0002683	0	0	0	0	0	0	Root423
OG0002686	1619.1050954543	0	0	0	0	0	Root423
OG0002694	0	0	0	0	0	0	Root423
OG0002707	0	0	0	0	0	0	Root423
OG0002710	0	0	0	0	0	0	Root423
OG0002720	0	0	0	0	0	0	Root423
OG0002722	0	0	0	0	0	0	Root423
OG0002739	0	0	0	0	0	0	Root423
OG0002744	0	0	0	0	0	0	Root423
OG0002758	0	0	0	0	0	0	Root423
OG0002760	0	0	0	0	0	0	Root423
OG0002768	0	0	0	0	0	0	Root423
OG0002769	0	0	0	0	0	0	Root423
OG0002770	0	0	0	0	0	0	Root423
OG0002773	0	0	0	0	0	0	Root423
OG0002785	0	0	0	0	0	0	Root423
OG0002798	0	0	0	0	0	0	Root423
OG0002818	0	0	0	0	0	0	Root423
OG0002819	0	0	0	0	0	0	Root423
OG0002820	0	0	0	0	0	0	Root423
OG0002828	0	0	0	0	0	0	Root423
OG0002832	0	0	0	0	0	0	Root423
OG0002836	0	0	0	0	0	0	Root423
OG0002840	0	0	0	0	0	0	Root423
OG0002842	0	0	0	0	0	0	Root423
OG0002844	0	0	0	0	0	0	Root423
OG0002846	0	0	0	0	0	0	Root423
OG0002851	0	0	0	0	0	0	Root423
OG0002853	0	0	0	0	0	0	Root423
OG0002854	0	0	0	0	0	0	Root423
OG0002856	0	0	0	0	0	0	Root423
OG0002870	0	0	0	0	0	0	Root423
OG0002873	0	0	0	0	0	0	Root423
OG0002900	0	0	0	0	0	0	Root423
OG0002902	0	0	0	0	0	0	Root423
OG0002910	0	0	0	0	0	0	Root423
OG0002914	0	0	0	0	0	0	Root423
OG0002921	0	0	0	0	0	0	Root423
OG0002923	0	0	0	0	0	0	Root423
OG0002932	0	0	0	0	0	0	Root423
OG0002933	0	0	0	0	0	0	Root423
OG0002936	0	0	0	0	0	0	Root423
OG0002962	0	0	0	0	0	0	Root423
OG0002964	0	0	0	0	0	0	Root423
OG0002966	0	0	0	0	0	0	Root423
OG0002968	0	0	0	0	0	0	Root423
OG0002972	0	0	0	0	0	0	Root423
OG0002975	0	0	0	0	0	0	Root423
OG0002978	0	0	0	0	0	0	Root423
OG0002979	0	0	0	0	0	0	Root423
OG0003006	0	0	0	0	0	0	Root423
OG0003009	0	0	0	0	0	0	Root423
OG0003019	0	0	0	0	0	0	Root423
OG0003029	0	0	0	0	0	0	Root423
OG0003030	0	0	0	0	0	0	Root423
OG0003067	0	0	0	0	0	0	Root423
OG0003071	0	0	2.30490895047552	0	0	0	Root423
OG0003081	0	0	0	0	0	0	Root423
OG0003084	0	0	0	0	0	0	Root423
OG0003085	0	0	0	0	0	0	Root423
OG0003086	0	0	0	0	0	0	Root423
OG0003091	0	0	0	0	0	0	Root423
OG0003093	0	0	0	0	0	0	Root423
OG0003098	0	0	0	0	0	0	Root423
OG0003099	0	0	0	0	0	0	Root423
OG0003105	0	0	0	0	0.0567728565326381	9.52492043333634	Root423
OG0003113	0	0	0	0	0	0	Root423
OG0003119	0	0	0	0	0	0	Root423
OG0003122	0	0	0	0	0	0	Root423
OG0003123	0	0	0	0	0	0	Root423
OG0003124	0	0	0	0	0	0	Root423
OG0003125	0	0	0	0	0	0	Root423
OG0003126	0	0	0	0	0	0	Root423
OG0003127	0	0	0	0	0	0	Root423
OG0003137	0	0	0	0	0	0	Root423
OG0003139	0	0	0	0	0	0	Root423
OG0003189	0	0	0	0	0	0	Root423
OG0003190	0	0	0	0	0	0	Root423
OG0003191	0	0	0	0	0	0	Root423
OG0003197	0	0	0	0	0	0	Root423
OG0003198	0	0	0	0	0	0	Root423
OG0003204	0	0	0	0	0	0	Root423
OG0003216	0	61.485003624847	0	0	0	0	Root423
OG0003231	0	0	0	0	0	0	Root423
OG0003236	0	0	0	0	0	0	Root423
OG0003246	0	0	0	0	0	0	Root423
OG0003247	0	0	0	0	0	0	Root423
OG0003248	0	0	0	20.4950012082823	0	0	Root423
OG0003256	0	0	0	0	0	0	Root423
OG0003270	0	0	0	0	0	0	Root423
OG0003273	0	0	0	0	0	0	Root423
OG0003286	0	0	0	0	0	0	Root423
OG0003290	0	0	0	0	0	0	Root423
OG0003295	0	0	0	0	0	0	Root423
OG0003307	0	0	0	0	0	0	Root423
OG0003309	0	0	0	0	0	0	Root423
OG0003310	0	0	0	0	0	0	Root423
OG0003311	0	0	0	0	0	0	Root423
OG0003312	0	0	0	963.26505678927	0	0	Root423
OG0003314	0	0	0	0	0	0	Root423
OG0003326	0	0	17.0687852008187	0	0.0567728565326381	12.1524846908084	Root423
OG0003328	0	0	0	0	0	0	Root423
OG0003329	0	0	0	0	0	0	Root423
OG0003344	0	0	0	0	0	0	Root423
OG0003352	0	0	0	0	0	0	Root423
OG0003379	0	0	0	0	0	0	Root423
OG0003381	0	0	2.36720378697486	0	0	0	Root423
OG0003392	0	0	0	0	0	0	Root423
OG0003394	0	0	0	0	0	0	Root423
OG0003400	0	0	0	0	0	0	Root423
OG0003405	0	0	0	0	0	0	Root423
OG0003409	0	0	0	0	0	0	Root423
OG0003411	0	0	0	0	0	0	Root423
OG0003413	0	0	0	0	0	0	Root423
OG0003418	0	0	0	0	0	0	Root423
OG0003422	0	0	0	0	0	0	Root423
OG0003428	0	0	2.05572960447817	0	0	0	Root423
OG0003435	0	0	0	0	0	0	Root423
OG0003436	0	0	0	0	0	0	Root423
OG0003440	0	0	0	0	0	0	Root423
OG0003444	0	0	0	0	0	0	Root423
OG0003445	0	0	0	0	0	0	Root423
OG0003467	0	0	0	0	0	0	Root423
OG0003472	0	0	0	0	0	0	Root423
OG0003474	0	0	0	0	0	0	Root423
OG0003476	0	0	0	0	0	0	Root423
OG0003479	0	0	0	0	0	0	Root423
OG0003483	0	0	0	0	0	0	Root423
OG0003506	0	0	0	0	0	0	Root423
OG0003507	0	0	0	0	0	0	Root423
OG0003512	0	0	0	0	0	0	Root423
OG0003515	0	0	0	0	0	0	Root423
OG0003521	0	0	0	0	0	0	Root423
OG0003527	0	0	0	0	0	0	Root423
OG0003529	0	0	0	0	0	0	Root423
OG0003546	0	0	0	0	6.81274278391657	0.0328445532184012	Root423
OG0003556	0	0	0	0	0	0	Root423
OG0003557	0	0	0	0	0	0	Root423
OG0003563	0	0	0	0	0	0	Root423
OG0003584	0	0	0	0	0	0	Root423
OG0003594	0	0	0	0	0	0	Root423
OG0003595	0	0	0	0	0	0	Root423
OG0003601	0	0	0	0	0	0	Root423
OG0003603	0	0	0	0	0	0	Root423
OG0003608	0	0	0	0	0	0	Root423
OG0003613	0	0	0	0	0	0	Root423
OG0003617	0	0	0	0	0	0	Root423
OG0003625	0	0	0	0	0	0	Root423
OG0003626	0	0	0	20.4950012082823	0	0	Root423
OG0003628	0	0	0	0	0	0	Root423
OG0003636	0	0	0	0	0	0	Root423
OG0003638	0	0	0	0	0	0	Root423
OG0003643	0	0	0	0	0	0	Root423
OG0003645	0	0	0	0	0	0	Root423
OG0003646	0	0	0	0	0	0	Root423
OG0003649	0	0	0	0	0	0	Root423
OG0003653	0	0	0	0	0	0	Root423
OG0003667	0	0	0	0	0	0	Root423
OG0003673	0	0	0	0	0	0	Root423
OG0003678	0	0	0	0	0	0	Root423
OG0003679	0	0	0	0	0	0	Root423
OG0003685	0	0	0	0	0	0	Root423
OG0003703	0	0	0	0	0	0	Root423
OG0003708	0	0	0	881.28505195614	0.0567728565326381	0	Root423
OG0003709	0	0	0	0	0	0	Root423
OG0003710	0	0	0	0	0	0	Root423
OG0003712	0	0	0	0	0	0	Root423
OG0003715	0	0	0	0	0	0	Root423
OG0003719	0	0	0	0	0	0	Root423
OG0003721	0	0	0	0	0	0	Root423
OG0003733	0	0	0	0	0	0	Root423
OG0003735	0	0	0	0	0	0	Root423
OG0003736	0	0	0	0	0	0	Root423
OG0003738	0	0	0	0	0	0	Root423
OG0003741	0	0	0	0	0	0	Root423
OG0003742	0	0	0	0	0	0	Root423
OG0003747	0	0	0	0	0	0	Root423
OG0003758	0	0	0	0	0	0	Root423
OG0003775	0	0	0	0	0	0	Root423
OG0003777	0	0	0	0	0	0	Root423
OG0003796	0	0	0	0	0	0	Root423
OG0003798	0	0	0	0	0	0	Root423
OG0003814	0	0	0	0	0	0	Root423
OG0003830	0	0	0	0	0	0	Root423
OG0003831	0	0	0	0	0	0	Root423
OG0003846	0	0	0	0	0	0	Root423
OG0003861	0	0	0	0	0	0	Root423
OG0003866	20.4950012082823	0	0	0	0	0	Root423
OG0003880	0	0	0	0	0	0	Root423
OG0003889	0	0	0	0	0	0	Root423
OG0003910	0	0	0	0	0	0	Root423
OG0003912	0	0	2.67867796947155	0	0.0567728565326381	0	Root423
OG0003946	0	0	0	0	0	0	Root423
OG0003952	0	0	0	0	0	0	Root423
OG0003954	0	0	0	0	0	0	Root423
OG0003962	0	0	0	0	0	0	Root423
OG0003977	0	0	0	0	0	0	Root423
OG0003994	0	0	0	0	0	0	Root423
OG0003995	0	0	0	0	0	0	Root423
OG0003996	0	0	0	0	0	0	Root423
OG0003998	0	0	0	0	0	0	Root423
OG0003999	0	0	0	0	0	0	Root423
OG0004010	0	0	0	0	0	0	Root423
OG0004011	0	0	0	0	0	0	Root423
OG0004020	0	0	0	0	0	0	Root423
OG0004033	0	0	0	0	0	0	Root423
OG0004035	0	0	0	0	0	0	Root423
OG0004038	0	0	0	0	0	0	Root423
OG0004040	0	0	0	0	0	0	Root423
OG0004041	0	20.4950012082823	0	0	0	0	Root423
OG0004043	0	0	0	0	0	0	Root423
OG0004092	0	0	0	0	0	0	Root423
OG0004101	0	81.9800048331293	0	0	0	0	Root423
OG0004102	0	0	0	0	0	0	Root423
OG0004103	0	0	0	0	0	0	Root423
OG0004104	0	0	0	0	0	0	Root423
OG0004105	0	0	0	0	0	0	Root423
OG0004134	0	0	1.74425542198147	0	0	0	Root423
OG0004136	0	0	0	0	0	0	Root423
OG0004140	0	0	0	0	0	0	Root423
OG0004142	0	0	0	0	0	0	Root423
OG0004144	0	0	0	0	0	0	Root423
OG0004148	0	0	0	0	0	0	Root423
OG0004158	0	0	0	0	0	0	Root423
OG0004163	0	0	0	0	0	0	Root423
OG0004174	0	0	0	0	0	0	Root423
OG0004175	0	0	0	0	0	0	Root423
OG0004176	0	0	0	0	0	0	Root423
OG0004184	0	0	0	0	0	0	Root423
OG0004185	0	0	0	0	0	0	Root423
OG0004190	0	0	0	0	0	0	Root423
OG0004194	0	0	0	0	0	0	Root423
OG0004240	0	0	0	0	0	0	Root423
OG0004243	0	0	0	0	0	0	Root423
OG0004244	0	0	0	0	0	0	Root423
OG0004245	0	0	0	0	0	0	Root423
OG0004248	0	0	0	0	0	0	Root423
OG0004249	0	0	0	0	0	0	Root423
OG0004253	0	0	0	0	0	0	Root423
OG0004254	0	0	0	0	0	0	Root423
OG0004256	0	0	0	0	0	0	Root423
OG0004257	0	0	0	0	0	0	Root423
OG0004260	0	0	0	0	0	0	Root423
OG0004261	20.4950012082823	20.4950012082823	0	0	0	0	Root423
OG0004271	0	0	0	0	0	0	Root423
OG0004279	0	0	0	0	0	0	Root423
OG0004299	0	0	0	0	0	0	Root423
OG0004302	0	0	0	0	0	0	Root423
OG0004303	0	0	0	0	0	0	Root423
OG0004304	0	0	0	0	0	0	Root423
OG0004318	0	0	0	0	0	0	Root423
OG0004326	0	0	0	0	0	0	Root423
OG0004329	0	0	0	0	0	0	Root423
OG0004330	0	0	0	0	0	0	Root423
OG0004333	0	0	0	0	0	0	Root423
OG0004341	0	0	0	0	0	0	Root423
OG0004343	0	0	0	0	0	0	Root423
OG0004346	0	0	0	0	0	0	Root423
OG0004347	0	0	0	0	0	0	Root423
OG0004349	0	0	0	0	0	0	Root423
OG0004387	0	0	0	0	0	0	Root423
OG0004393	0	0	0	1004.25505920583	0	0	Root423
OG0004395	0	0	0	0	0	0	Root423
OG0004396	0	0	0	0	0	0	Root423
OG0004398	0	225.445013291106	0	0	0	0	Root423
OG0004404	0	0	0	0	0	0	Root423
OG0004405	0	0	0	0	0	0	Root423
OG0004406	0	0	0	0	0	0	Root423
OG0004408	0	0	0	81.9800048331293	0	0	Root423
OG0004419	0	0	0	0	0	0	Root423
OG0004421	0	0	0	0	0	0	Root423
OG0004423	0	0	0	0	0	0	Root423
OG0004432	0	0	0	0	0	0	Root423
OG0004440	0	0	0	0	0	0	Root423
OG0004449	0	0	0	0	0	0	Root423
OG0004457	0	0	0	0	0	0	Root423
OG0004475	0	0	0	0	0	0	Root423
OG0004480	0	0	0	1127.22506645553	0	0	Root423
OG0004481	0	0	0	0	0	0	Root423
OG0004482	0	0	0	0	0	0	Root423
OG0004508	0	0	0	0	0	0	Root423
OG0004549	0	0	0	0	0	0	Root423
OG0004554	0	0	0	0	0	0	Root423
OG0004560	0	0	0	0	0	0	Root423
OG0004561	0	0	0	0	0	0	Root423
OG0004563	0	0	0	0	0	0	Root423
OG0004564	20.4950012082823	0	0	0	0	0	Root423
OG0004566	0	0	0	0	0	0	Root423
OG0004574	0	0	0	0	0	0	Root423
OG0004577	0	0	0	0	0	0	Root423
OG0004584	0	0	0	0	0	0	Root423
OG0004621	0	0	0	0	0	0	Root423
OG0004624	0	0	0	0	0	0	Root423
OG0004639	0	0	0	0	0	0	Root423
OG0004646	0	0	0	0	0	0	Root423
OG0004667	0	0	0	0	0	0	Root423
OG0004669	0	0	0	0	0	0	Root423
OG0004670	0	0	0	0	0	0	Root423
OG0004671	0	0	0	0	0	0	Root423
OG0004674	0	0	0	0	0	0	Root423
OG0004675	0	0	0	0	0	0	Root423
OG0004703	0	0	0	0	0	0	Root423
OG0004711	0	0	0	0	0	0	Root423
OG0004716	0	0	0	0	0	0	Root423
OG0004717	0	0	0	0	0	0	Root423
OG0004749	0	0	0	0	0	0	Root423
OG0004751	0	0	0	0	0	0	Root423
OG0004758	0	0	0	0	0	0	Root423
OG0004759	0	0	0	0	0	0	Root423
OG0004765	0	0	0	0	0	0	Root423
OG0004766	0	0	0	0	0	0	Root423
OG0004767	0	0	0	0	0	0	Root423
OG0004768	0	0	0	0	0	0	Root423
OG0004809	0	0	0	0	0	0	Root423
OG0004811	0	0	0	0	0	0	Root423
OG0004815	0	0	0	0	0	0	Root423
OG0004820	0	0	0	0	0	0	Root423
OG0004821	0	0	0	0	0	0	Root423
OG0004826	0	0	0	0	0	0	Root423
OG0004834	0	0	0	0	0	0.0328445532184012	Root423
OG0004842	0	0	0	0	0	0	Root423
OG0004844	0	0	0	0	0	0	Root423
OG0004864	20.4950012082823	0	0	0	0	0	Root423
OG0004865	0	0	0	0	0	0	Root423
OG0004866	0	0	0	0	0	0	Root423
OG0004879	0	0	0	0	0	0	Root423
OG0004888	0	61.485003624847	0	0	0	0	Root423
OG0004889	0	0	0	0	0	0	Root423
OG0004893	81.9800048331293	0	0	0	0	0.0328445532184012	Root423
OG0004897	0	0	0	0	0	0	Root423
OG0004908	0	0	0	0	0	0	Root423
OG0004910	0	0	0	0	0	0	Root423
OG0004912	0	0	0	0	0	0	Root423
OG0004914	0	0	0	0	0	0	Root423
OG0004915	0	0	0	0	0	0	Root423
OG0004925	0	0	0	0	0	0	Root423
OG0004952	0	0	0	0	0	0	Root423
OG0004954	0	0	0	0	0	0	Root423
OG0004963	0	0	0	0	0	0	Root423
OG0004965	0	0	0	0	0	0	Root423
OG0004969	0	0	0	0	0	0	Root423
OG0004974	0	0	0	0	0	0	Root423
OG0004976	0	0	0	0	0	0	Root423
OG0005035	0	0	0	0	0	0	Root423
OG0005037	0	0	0	0	0	0	Root423
OG0005040	0	0	0	0	0	0	Root423
OG0005042	0	0	0	0	0	0	Root423
OG0005043	0	0	0	0	0	0	Root423
OG0005045	0	0	0	0	0	0	Root423
OG0005047	0	0	0	0	0	0	Root423
OG0005060	0	0	0	0	0	0	Root423
OG0005062	0	0	0	0	0	0	Root423
OG0005086	0	0	0	0	0	0	Root423
OG0005089	0	0	0	0	0	0	Root423
OG0005095	0	0	0	0	0	0	Root423
OG0005097	0	0	0	0	0	0	Root423
OG0005112	0	922.275054372705	0	0	0	0	Root423
OG0005113	0	0	0	0	0	0	Root423
OG0005174	0	0	0	0	0	0	Root423
OG0005186	0	0	0	0	0	0	Root423
OG0005194	0	0	0	0	0	0	Root423
OG0005197	0	0	0	0	0	0	Root423
OG0005198	0	0	0	0	0	0	Root423
OG0005210	0	0	0	0	0	0	Root423
OG0005212	0	0	0	0	0	0	Root423
OG0005251	614.85003624847	20.4950012082823	0	0	0	0	Root423
OG0005252	0	0	0	0	0	0	Root423
OG0005257	0	0	0	0	0	0	Root423
OG0005259	0	0	0	0	0	0	Root423
OG0005261	0	0	0	0	0	0	Root423
OG0005284	0	0	0	0	0	0	Root423
OG0005287	0	0	0	0	0	0	Root423
OG0005288	0	0	0	0	0	0	Root423
OG0005289	0	0	0	0	0	0	Root423
OG0005307	0	0	0	204.950012082823	0	0	Root423
OG0005335	0	0	0	0	0	0	Root423
OG0005337	0	0	0	0	0	0	Root423
OG0005339	0	0	0	0	0	0	Root423
OG0005340	0	0	0	0	0	0	Root423
OG0005344	0	0	0	0	0	0	Root423
OG0005401	0	0	0	0	0	0	Root423
OG0005409	0	0	0.685243201492722	81.9800048331293	0	0	Root423
OG0005416	0	0	0	0	0	0	Root423
OG0005418	0	0	0	1250.19507370522	0	0	Root423
OG0005461	0	0	2.61638313297221	0	0	0	Root423
OG0005470	0	0	0	0	0	0	Root423
OG0005483	0	0	0	0	0	0	Root423
OG0005489	0	0	0	0	0	0	Root423
OG0005490	0	0	0	0	0	0	Root423
OG0005503	0	0	0	0	0	0	Root423
OG0005509	0	0	0	0	0	0	Root423
OG0005521	0	0	4.29834371845435	0	0	0	Root423
OG0005549	0	0	0	0	0	0	Root423
OG0005553	0	0	0	0	0	0	Root423
OG0005554	0	0	0	0	0	0	Root423
OG0005558	0	0	0	0	0	0	Root423
OG0005579	0	0	0	0	0	0	Root423
OG0005599	0	0	0	0	0	0	Root423
OG0005600	0	0	0	0	0	0	Root423
OG0005604	0	0	0	0	0	0	Root423
OG0005613	0	0	0	0	0	0	Root423
OG0005619	0	0	0	0	0	0	Root423
OG0005644	0	0	0	0	0	0	Root423
OG0005674	0	0	0	0	0	0	Root423
OG0005692	0	0	0	0	0	0	Root423
OG0005703	0	0	0	0	0	0	Root423
OG0005715	0	0	0	0	0	0	Root423
OG0005771	0	0	0	0	0	0	Root423
OG0005773	0	0	0	0	0	0	Root423
OG0005774	2971.77517520094	1393.6600821632	0	0	0	0	Root423
OG0005777	0	0	0	0	0	0	Root423
OG0005779	0	0	0	0	0	0	Root423
OG0005780	0	368.910021749082	0	0	0	0	Root423
OG0005783	0	0	0	0	0	0	Root423
OG0005785	0	0	0	0	0	0	Root423
OG0005786	0	0	0	0	0	0	Root423
OG0005788	0	0	0	0	0	0	Root423
OG0005792	0	0	0	0	0	0	Root423
OG0005839	0	0	0	0	0	0	Root423
OG0005847	0	0	0	0	0	0	Root423
OG0005848	0	0	0	0	0	0	Root423
OG0005850	0	0	0	0	0	0	Root423
OG0005851	0	0	0	0	0	0	Root423
OG0005854	0	0	0	0	0	0	Root423
OG0005855	0	0	0	0	0	0	Root423
OG0005856	0	0	0	0	0	0	Root423
OG0005857	0	0	0	0	0	0	Root423
OG0005919	0	0	0	0	0	0	Root423
OG0005920	0	0	0	0	0	0	Root423
OG0005925	0	0	0	0	0	0	Root423
OG0005927	0	0	0	0	0	0	Root423
OG0005929	0	0	0	0	0	0	Root423
OG0005932	0	0	0	0	0	0	Root423
OG0005933	0	0	0	0	0	0	Root423
OG0005968	0	0	0	0	0	0	Root423
OG0005975	0	0	0	0	0	0	Root423
OG0005989	0	0	0	0	0	0	Root423
OG0006009	0	0	0	0	0	0	Root423
OG0006038	0	0	0	0	0	0	Root423
OG0006048	0	0	0	0	0	0	Root423
OG0006087	0	0	0	0	0	0	Root423
OG0006089	0	0	0	0	0	0	Root423
OG0006090	0	0	0	0	0	0	Root423
OG0006091	0	0	0	0	0	0	Root423
OG0006096	0	0	0	0	0	0	Root423
OG0006109	0	0	0	0	0	0	Root423
OG0006125	0	0	0	0	0	0	Root423
OG0006126	0	0	0	0	0	0.295600978965611	Root423
OG0006127	0	0	0	0	0	0	Root423
OG0006129	0	0	0	0	0	0	Root423
OG0006148	0	0	0	0	0	0	Root423
OG0006199	0	0	0	0	0	0	Root423
OG0006202	0	0	0	0	0	0	Root423
OG0006206	0	0	0	0	0	0	Root423
OG0006207	0	0	0	0	0	0	Root423
OG0006208	0	0	0	0	0	0	Root423
OG0006209	0	0	0	0	0	0	Root423
OG0006210	0	0	0	0	0	0	Root423
OG0006211	0	0	0	0	0	0	Root423
OG0006212	0	0	0	0	0	0	Root423
OG0006213	0	0	0	0	0	0	Root423
OG0006214	0	0	0	0	0	0	Root423
OG0006228	0	0	0	0	0	0	Root423
OG0006253	0	0	0	0	0	0	Root423
OG0006257	0	0	0	0	0	0	Root423
OG0006258	0	0	0	0	0	0	Root423
OG0006259	0	0	0	0	0	0	Root423
OG0006287	0	0	0	0	0	0	Root423
OG0006297	0	0	0	0	0	0	Root423
OG0006305	0	0	0	0	0	0	Root423
OG0006345	0	0	0	0	0	0	Root423
OG0006355	0	0	0	0	0	0	Root423
OG0006363	0	0	0	0	0	0	Root423
OG0006462	0	0	0	0	0	0	Root423
OG0006465	0	0	0	0	0	0	Root423
OG0006468	0	0	0	0	0	0	Root423
OG0006477	0	0	0	0	0	0	Root423
OG0006480	0	0	0	0	0	0	Root423
OG0006484	0	0	0	0	0	0	Root423
OG0006486	0	0	0	0	0	0	Root423
OG0006492	0	122.970007249694	0	0	0	0	Root423
OG0006494	0	0	0	0	0	0	Root423
OG0006495	0	0	0	0	0	0	Root423
OG0006496	0	0	0	0	0	0	Root423
OG0006519	0	0	0	0	0	0	Root423
OG0006527	0	0	0	0	0	0	Root423
OG0006561	0	0	0	0	0	0	Root423
OG0006582	0	0	0	0	0	0	Root423
OG0006584	0	0	0	0	0	0	Root423
OG0006587	0	0	0	0	0	0	Root423
OG0006588	0	0	0	0	0	0	Root423
OG0006589	0	0	0	0	7.6075627753735	0	Root423
OG0006590	0	0	0	0	0	0	Root423
OG0006592	0	0	0	0	0	0	Root423
OG0006650	0	0	0	0	0	0	Root423
OG0006655	20.4950012082823	0	0	0	0.170318569597914	9.32785311402593	Root423
OG0006659	0	0	0	0	0	0	Root423
OG0006660	0	0	0	0	0	0	Root423
OG0006661	0	0	0	0	0	0	Root423
OG0006742	0	0	0	0	0	0	Root423
OG0006781	0	0	0	0	0	0.525512851494419	Root423
OG0006789	0	0	0	0	0	0	Root423
OG0006879	0	0	0	0	0	0	Root423
OG0006880	0	0	0	0	0	0	Root423
OG0006881	0	0	0	0	0	0	Root423
OG0006887	0	0	0	0	0	0	Root423
OG0006919	0	0	0	0	0	0	Root423
OG0006921	0	0	0	0	0	0	Root423
OG0006997	0	0	0	0	0	0	Root423
OG0007001	0	0	0	0	0	0	Root423
OG0007025	0	0	1.05901222048875	0	0	0	Root423
OG0007034	0	0	0	0	0	0	Root423
OG0007035	0	0	0	0	0	0	Root423
OG0007041	0	0	0	0	0	0	Root423
OG0007043	0	0	0	0	0	0	Root423
OG0007044	0	0	0	0	0	0	Root423
OG0007045	0	0	0	0	0	0	Root423
OG0007048	0	0	0	0	0	0	Root423
OG0007051	0	0	0	0	0	0	Root423
OG0007056	0	0	0	0	0	0	Root423
OG0007059	0	0	0	0	0	0	Root423
OG0007060	0	0	0	0	0	0	Root423
OG0007062	0	0	0	0	0	0	Root423
OG0007063	0	0	0	0	0	0	Root423
OG0007065	0	0	0	0	0	0	Root423
OG0007072	0	0	0	0	0	0	Root423
OG0007073	0	0	0	0	0	0	Root423
OG0007129	0	0	0	0	0	0	Root423
OG0007200	0	0	0	0	0	0	Root423
OG0007203	0	0	0	0	0	0	Root423
OG0007207	0	0	0	0	0	0	Root423
OG0007208	0	0	0	0	0	0	Root423
OG0007212	0	553.365032623623	0	0	0	0	Root423
OG0007291	0	0	0	0	0	0	Root423
OG0007334	0	0	0	0	0	0	Root423
OG0007345	0	0	0	0	0	0	Root423
OG0007359	0	0	0	0	0	0	Root423
OG0007379	0	0	0	0	0	0	Root423
OG0007389	0	0	0	0	0	0	Root423
OG0007390	0	0	0	0	0	0	Root423
OG0007391	0	0	0	0	0	0	Root423
OG0007509	0	0	0	0	0	0	Root423
OG0007519	0	0	0	0	0	0.0328445532184012	Root423
OG0007543	0	0	0	0	0	0	Root423
OG0007545	0	0	0	0	0	0	Root423
OG0007620	0	0	0	0	0	0	Root423
OG0007621	0	0	0	0	0	0	Root423
OG0007622	0	0	0	0	0	0	Root423
OG0007628	0	0	0	0	0	0	Root423
OG0007629	0	0	0	0	0	0	Root423
OG0007633	0	0	0	0	0	0	Root423
OG0007636	0	0	0	0	0	0	Root423
OG0007787	0	0	0	0	0	0	Root423
OG0007788	0	0	0	0	0	0	Root423
OG0007794	0	0	0	0	0	0	Root423
OG0007799	0	0	0	0	0	0	Root423
OG0007802	0	0	0	0	0	0	Root423
OG0007808	0	0	0	0	0	0	Root423
OG0007810	0	0	0	0	0	0	Root423
OG0007811	0	0	0	0	0	0	Root423
OG0007934	0	0	0	0	0	0	Root423
OG0008256	0	0	0	0	0	0	Root423
OG0008274	0	0	0	0	0	0	Root423
OG0008284	0	0	0	0	0	0	Root423
OG0008369	0	0	0	0	0	0	Root423
OG0008433	0	0	0	0	0	0	Root423
OG0008434	0	0	0	0	0	0	Root423
OG0008435	0	0	0	0	0	0	Root423
OG0008436	0	0	0	0	0	0	Root423
OG0008592	0	0	0	0	0	0	Root423
OG0008598	0	0	0	0	0	0	Root423
OG0008606	0	0	0	0	0	0	Root423
OG0008607	0	0	0	0	0	0	Root423
OG0008617	0	0	0	0	0	0	Root423
OG0008618	0	0	0	0	0	0	Root423
OG0008619	0	0	0	0	0	0	Root423
OG0008620	0	0	0	0	0	0	Root423
OG0008633	0	471.385027790494	0	0	0	0	Root423
OG0008634	0	0	0	0	0	0	Root423
OG0008637	0	0	0	0	0	0	Root423
OG0008639	0	0	0	0	0	0	Root423
OG0008640	0	0	0	0	0	0	Root423
OG0008641	0	0	0	0	0	0	Root423
OG0008642	0	0	0	0	0	0	Root423
OG0008643	0	0	0	0	0	0	Root423
OG0008644	0	0	0	0	0	0	Root423
OG0008645	0	0	1.24589672998677	0	0	4.99237208919698	Root423
OG0008651	0	0	0	0	0	0	Root423
OG0008652	0	0	0	0	0	0	Root423
OG0008654	20.4950012082823	0	0	0	0	0	Root423
OG0008656	0	0	0	81.9800048331293	0	0	Root423
OG0008659	0	532.870031415341	0	0	0	0	Root423
OG0008660	0	0	0	0	0	0	Root423
OG0008661	0	0	0	0	0	0	Root423
OG0008664	0	0	0	0	0	0	Root423
OG0008666	0	0	0	0	0	0	Root423
OG0008667	0	0	0	0	0	0	Root423
OG0008675	0	0	0	0	0	0	Root423
OG0008676	0	0	0	0	0	0	Root423
OG0008678	0	0	0	0	0	0	Root423
OG0008679	0	0	0	20.4950012082823	0	0	Root423
OG0008682	0	0	0	0	0	0	Root423
OG0008789	0	0	0	0	0	0	Root423
OG0008873	0	0	0	0	0	0	Root423
OG0008908	0	0	0	0	0	0	Root423
OG0009041	0	0	0	0	0	0	Root423
OG0009395	0	0	0	0	0	0	Root423
OG0009477	0	0	0	0	0	0	Root423
OG0009579	0	0	0	0	0	0	Root423
OG0009657	0	0	0	0	0	0	Root423
OG0009660	0	0	0	0	0	0	Root423
OG0009662	0	0	0	0	0	0	Root423
OG0009670	0	0	0	0	0	0	Root423
OG0009672	0	0	0	0	0	0	Root423
OG0009676	0	0	0	0	0	0	Root423
OG0009681	0	0	0	0	0	0	Root423
OG0009682	0	0	0	0	0	0	Root423
OG0009683	307.425018124235	0	0	0	0	0	Root423
OG0009684	0	0	0	0	0	0	Root423
OG0009685	0	0	0	0	0	0	Root423
OG0009688	0	0	0	0	0	0	Root423
OG0009689	0	0	0	0	0	0	Root423
OG0009690	0	0	0	0	0	0	Root423
OG0009697	0	0	0	0	0	0	Root423
OG0009699	0	0	0	40.9900024165647	0	0	Root423
OG0009834	0	0	0	0	0	0	Root423
OG0009952	0	0	0	0	0	0	Root423
OG0010376	0	0	0	0	0	0	Root423
OG0010377	0	0	0	0	0	0	Root423
OG0010397	0	0	0	0	0	0	Root423
OG0010582	0	0	0	0	0	0	Root423
OG0010583	0	0	0	0	0	0	Root423
OG0010593	0	0	0	0	0	0	Root423
OG0011341	0	0	0	0	0	0	Root423
OG0011480	0	0	0	0	0	0	Root423
OG0011786	0	0	0	0	0	0	Root423
OG0011787	0	0	0	0	0	0	Root423
OG0011965	0	0	0	0	0	0	Root423
OG0012049	0	0	0	0	0	0	Root423
OG0012336	0	0	0	0	0	0	Root423
OG0012447	0	0	0	0	0	0	Root423
OG0012501	0	0	0	0	0	0	Root423
OG0012558	0	0	0	0	0	0	Root423
OG0012561	0	0	0	0	0	0	Root423
OG0012562	0	0	0	0	0	0	Root423
OG0012589	0	0	0	0	0	0	Root423
OG0012590	0	0	0	0	0	0	Root423
OG0013835	0	0	0	0	0	0	Root423
OG0013857	0	0	0	0	0	0	Root423
OG0013858	0	0	0	0	0	0	Root423
OG0013859	0	0	0	0	0	0	Root423
OG0013860	0	0	0	0	0	0	Root423
OG0014161	0	0	0	0	0	0	Root423
OG0014445	0	0	0	0	0	0	Root423
OG0015125	0	0	0	0	0	0	Root423
OG0015131	0	0	0	0	0	0	Root423
OG0015168	0	0	0	0	0	0	Root423
OG0015495	0	0	0	0	0	0	Root423
OG0015496	0	0	0	0	0	0	Root423
OG0015497	0	0	0	0	0	0	Root423
OG0015508	0	0	0	0	0	0	Root423
OG0015518	0	0	0	0	0	0	Root423
OG0017161	20.4950012082823	20.4950012082823	20.4950012082823	20.4950012082823	20.4950012082823	20.4950012082823	Root423
OG0017215	0	0	0	0	0	0	Root423
OG0018518	0	0	0	0	0	0	Root423
OG0018529	0	0	0	676.335039873317	0	0	Root423
OG0018732	0	0	0	0	0	0	Root423
OG0018733	0	0	0	0	0	0	Root423
OG0018735	0	0	0	0	0	0	Root423
OG0018736	0	0	0	0	0	0	Root423
OG0018741	0	0	0	0	0	0	Root423
OG0018742	0	0	0	0	0	0	Root423
OG0018745	0	0	0	0	0	0	Root423
OG0018747	0	0	0	0	0	0	Root423
OG0018756	0	0	0	0	0	0	Root423
OG0018757	0	0	0	0	0	0	Root423
OG0018758	0	0	0	0	0	0	Root423
OG0018759	0	0	0	0	0	0	Root423
OG0018760	0	0	0	0	0	0	Root423
OG0018762	0	0	0	0	0	0	Root423
OG0018764	0	0	0	0	0	0	Root423
OG0038571	0	0	0	0	0	0	Root423
OG0038572	0	0	0	0	0	0	Root423
OG0038573	0	0	0	0	0	0	Root423
OG0038574	0	0	0	0	0	0	Root423
OG0038575	0	0	0	0	0	0	Root423
OG0038576	0	0	0	0	0	0	Root423
OG0038577	0	0	0	0	0	0	Root423
OG0038578	0	0	0	0	0	0	Root423
OG0038579	0	0	0	0	0	0	Root423
OG0038580	0	0	0	0	0	0	Root423
OG0038581	0	0	0	0	0	0	Root423
OG0038582	0	0	0	0	0	0	Root423
OG0038583	0	0	0	0	0	0	Root423
OG0038584	0	0	0	0	0	0	Root423
OG0038585	0	0	0	0	0	0	Root423
OG0038586	0	0	0	0	0	0	Root423
OG0038587	0	0	0	0	0	0	Root423
OG0038588	0	0	0	0	0	0	Root423
OG0038589	0	0	0	0	0	0	Root423
OG0038590	0	0	0	0	0	0	Root423
OG0038591	0	0	0	0	0	0	Root423
OG0038592	0	0	0	0	0	0	Root423
OG0038593	0	0	0	0	0	0	Root423
OG0038594	0	0	0	0	0	0	Root423
OG0038595	0	0	0	0	0	0	Root423
OG0038596	0	0	0	0	0	0	Root423
OG0038597	0	0	0	0	0	0	Root423
OG0038598	0	0	0	0	0	0	Root423
OG0038599	0	0	0	0	0	0	Root423
OG0038600	0	0	0	0	0	0	Root423
OG0038601	0	0	0	0	0	0	Root423
OG0038602	0	0	0	0	0	0	Root423
OG0038603	0	0	0	0	0	0	Root423
OG0038604	0	0	0	0	0	0	Root423
OG0038605	0	0	0	0	0	0	Root423
OG0038606	0	0	0	0	0	0	Root423
OG0038607	0	0	0	0	0	0	Root423
OG0038608	0	0	0	0	0	0	Root423
OG0038609	0	0	0	0	0	0	Root423
OG0038610	0	0	0	0	0	0	Root423
OG0038611	0	0	0	0	0	0	Root423
OG0038612	0	0	0	0	0	0	Root423
OG0038613	0	0	0	0	0	0	Root423
OG0038614	0	0	0	0	0	0	Root423
OG0038615	0	0	0	0	0	0	Root423
OG0038616	0	0	0	0	0	0	Root423
OG0038617	0	0	0	0	0	0	Root423
OG0038618	0	0	0	0	0	0	Root423
OG0038619	0	0	0	0	0	0	Root423
OG0038620	0	0	0	0	0	0	Root423
OG0038621	0	0	0	0	0	0	Root423
OG0038622	0	0	0	0	0	0	Root423
OG0038623	0	0	0	0	0	0	Root423
OG0038624	0	0	0	0	0	0	Root423
OG0038625	0	0	0	0	0	0	Root423
OG0038626	0	0	0	0	0	0	Root423
OG0038627	0	0	0	0	0	0	Root423
OG0038628	0	0	0	0	0	0	Root423
OG0038629	0	0	0	0	0	0	Root423
OG0038630	0	0	0	0	0	0	Root423
OG0038631	0	0	0	0	0	0	Root423
OG0038632	0	0	0	0	0.28386428266319	0	Root423
OG0038633	0	0	0	0	0	0	Root423
