# Supplementary material for: Genome-resolved metatranscriptomics reveals conserved root colonization determinants in a synthetic microbiota
Source: Nat Commun. 2023 Dec 13;14:8274. doi: 10.1038/s41467-023-43688-z (PMC10719396; doi:10.1038/s41467-023-43688-z)
Supplement: Supplementary file 11 — Source Data [file 41467_2023_43688_MOESM11_ESM.zip › Source Data/Main_figures/figure3/figures_b-c/Root685_normcounts_MvsR.csv]

	NumReads_A.sf	NumReads_B.sf	NumReads_Bpre.sf	NumReads_C.sf	NumReads_D.sf	NumReads_E.sf	Strain
OG0000000	413.301387904624	593.273390422175	312.082766452026	361.372972709316	1808.3906833928	3888.1297996519	Root685
OG0000001	149.35353533727	188.768806043419	102.199166812227	134.327691322179	893.301421916924	38.7843371536349	Root685
OG0000002	13.6497386174338	26.966972291917	61.7814172254704	30.5910328284494	1713.97671197068	0	Root685
OG0000003	97.7702207946421	107.867889167668	93.8269186835416	99.4339746310662	1459.78525044961	58.1765057304524	Root685
OG0000004	75.2322802867863	0	136.842952172304	63.8581251324579	29.0504527452658	14.5441264326131	Root685
OG0000005	237.441964786988	107.867889167668	78.5259134828409	286.39083563924	130.727037353696	1381.69201109824	Root685
OG0000006	184.906342898958	53.9339445838341	243.083893943206	306.539989337567	116.201810981063	106.656927172496	Root685
OG0000007	56.1861333787392	0	68.9988725088198	31.5355244080585	1365.37127902749	174.529517191357	Root685
OG0000008	42.8538305431061	26.966972291917	35.2211817827448	30.0138435297994	14.5252263726329	761.142616640086	Root685
OG0000009	87.1361221043158	0	187.365139155749	123.413566402252	58.1009054905316	87.2647585956786	Root685
OG0000010	18.2525574535452	26.966972291917	39.8403531640884	19.939266680636	7.26261318631645	9.69608428840874	Root685
OG0000011	24.4425551986605	0	83.7224812868525	26.8655382644358	14.5252263726329	9.69608428840874	Root685
OG0000012	230.617095478271	80.9009168757511	47.9239030814397	311.41986249888	1111.17981750642	92.112800739883	Root685
OG0000013	108.245601594068	26.966972291917	74.7728367354993	87.3654711138392	1663.13841966647	92.112800739883	Root685
OG0000014	0	0	0	1.41673736941361	0	0	Root685
OG0000015	154.273789955182	350.570639794921	80.5468009621788	100.063635684139	36.3130659315823	9.69608428840874	Root685
OG0000016	80.3112527955989	53.9339445838341	50.5221869834455	64.6976732032215	21.7878395589494	19.3921685768175	Root685
OG0000017	47.1392135974167	0	45.9030156021019	7.24110211033622	7.26261318631645	736.902405919064	Root685
OG0000018	109.356626830371	53.9339445838341	23.3845551180519	94.3966862064845	994.978006525354	29.0882528652262	Root685
OG0000019	58.566901742245	0	111.726207786248	106.780020250248	29.0504527452658	29.0882528652262	Root685
OG0000020	658.04437567303	539.339445838341	1134.29527233118	818.926671275489	479.332470296886	2079.81007986367	Root685
OG0000021	9.36435556312319	0	9.52704097402114	16.8434331696951	0	0	Root685
OG0000022	0	0	0	0.0524717544227263	0	0	Root685
OG0000023	48.7263925064207	53.9339445838341	140.018632496977	18.3651140479542	610.059507650582	14.5441264326131	Root685
OG0000024	46.9804957065164	26.966972291917	33.488992514741	40.1408921333856	7.26261318631645	9.69608428840874	Root685
OG0000025	0	0	0	2.09887017690905	0	0	Root685
OG0000026	74.7561266140851	26.966972291917	106.529639982236	63.3334075882306	43.5756791178987	24.2402107210218	Root685
OG0000027	3.17435781800786	0	23.0958569067179	18.207698784686	0	0	Root685
OG0000028	25.8710162167641	0	35.7985782054128	47.8542400335263	7.26261318631645	19.3921685768175	Root685
OG0000029	36.0289612343892	53.9339445838341	67.5553814521499	42.7644798545219	1031.29107245694	14.5441264326131	Root685
OG0000030	25.5535804349633	26.966972291917	8.66094634001922	28.4921626515404	29.0504527452658	14.5441264326131	Root685
OG0000031	87.4535578861166	188.768806043419	92.0947294155377	106.570133232557	36.3130659315823	5201.94922073129	Root685
OG0000032	0	0	0	2.41370070344541	0	0	Root685
OG0000033	80.1525349046985	26.966972291917	91.5173329928698	118.323806223248	101.67658460843	29.0882528652262	Root685
OG0000034	142.211230246752	0	192.850405171095	104.838565336607	668.160413141114	1527.13327542438	Root685
OG0000035	9.36435556312319	0	2.02088747933782	26.1834054569404	21.7878395589494	1022.93689242712	Root685
OG0000036	31.902296070979	53.9339445838341	739.644817437642	92.9799488370709	21.7878395589494	38.7843371536349	Root685
OG0000037	173.63737264503	107.867889167668	191.406914114425	123.728396928788	72.6261318631645	790.230869505312	Root685
OG0000038	80.4699706864993	53.9339445838341	18.4766855253743	96.023310593589	167.040103285278	43.6323792978393	Root685
OG0000039	57.1384407241415	0	25.1167443860557	11.2289554464634	777.099610935861	24.2402107210218	Root685
OG0000040	15.0781996355373	0	6.35136064934743	22.1955521208132	0	4.84804214420437	Root685
OG0000041	115.705342466387	134.834861459585	10.970532030691	114.70325516808	43.5756791178987	3097.89893014659	Root685
OG0000042	128.720209520219	53.9339445838341	24.2506497520538	228.042244721168	94.4139714221139	77.5686743072699	Root685
OG0000043	18.2525574535452	0	3.46437853600769	5.66694947765443	14.5252263726329	0	Root685
OG0000044	28.7279382529711	0	18.1879873140404	24.7141963331041	14.5252263726329	4.84804214420437	Root685
OG0000045	32.2197318527798	53.9339445838341	139.729934285643	32.3750724788221	994.978006525354	9.69608428840874	Root685
OG0000046	10.6340986903263	0	0	0.0524717544227263	0	0	Root685
OG0000047	647.727712764504	215.735778335336	266.179750849924	744.206892977526	283.241914266342	261.794275787036	Root685
OG0000048	29.0453740347719	80.9009168757511	13.2801177213628	49.9531102104354	29.0504527452658	4.84804214420437	Root685
OG0000049	89.0407367951205	134.834861459585	487.322580731748	109.351136216962	1045.81629882957	6244.27828173523	Root685
OG0000050	18.4112753444456	26.966972291917	0	16.1613003621997	14.5252263726329	4.84804214420437	Root685
OG0000051	0	0	0	5.03728842458172	0	0	Root685
OG0000052	90.9453514859252	0	84.5885759208544	29.9613717753767	29.0504527452658	82.4167164514742	Root685
OG0000053	23.1728120714574	53.9339445838341	19.6314783707102	26.1309337025177	0	24.2402107210218	Root685
OG0000054	23.4902478532582	0	24.8280461747218	9.13008526955437	7.26261318631645	756.294574495881	Root685
OG0000055	122.212775993303	26.966972291917	46.7691102361038	69.1577723291532	617.322120836899	33.9362950094306	Root685
OG0000056	5.71384407241415	0	16.1670998347025	10.8091814110816	0	0	Root685
OG0000057	35.0766538889869	0	10.1044373966891	18.3126422935315	835.200516426392	14.5441264326131	Root685
OG0000058	0	0	9.23834276268717	0	0	0	Root685
OG0000059	0	0	9.52704097402114	6.03425175861352	7.26261318631645	0	Root685
OG0000060	25.7122983258637	0	3.75307674734166	35.9956235339902	7.26261318631645	29.0882528652262	Root685
OG0000061	23.3315299623578	26.966972291917	100.755675755557	18.9947751010269	1307.27037353696	1818.01580407664	Root685
OG0000062	69.835871996173	0	111.726207786248	31.0108068638312	14.5252263726329	19.3921685768175	Root685
OG0000063	50.1548535245242	0	10.681833819357	18.1027552758406	14.5252263726329	14.5441264326131	Root685
OG0000064	4.76153672701179	0	0	0.996963334031799	0	0	Root685
OG0000065	8.57076610862123	0	0	0.157415263268179	0	0	Root685
OG0000066	23.3315299623578	0	30.3133121900673	11.4388424641543	58.1009054905316	4.84804214420437	Root685
OG0000067	50.9484429790262	26.966972291917	65.5344939728121	60.2375740772897	1532.41138231277	1420.47634825188	Root685
OG0000068	0	0	0	0	0	0	Root685
OG0000069	0	0	7.50615349468333	4.1977403538181	0	0	Root685
OG0000070	23.807683635059	0	17.3218926800384	9.44491579609073	7.26261318631645	0	Root685
OG0000071	0	0	11.8366266646929	9.91716158589526	0	4.84804214420437	Root685
OG0000072	0.158717890900393	0	6.92875707201538	8.86772649744074	0	0	Root685
OG0000073	0.793589454501965	0	0	0	0	0	Root685
OG0000074	48.4089567246199	80.9009168757511	97.0025990082153	29.6990130032631	7.26261318631645	4.84804214420437	Root685
OG0000075	0	26.966972291917	18.7653837367083	16.5810743975815	14.5252263726329	2171.92288060356	Root685
OG0000076	14.6020459628362	0	41.5725424320923	5.92930824976807	0	4.84804214420437	Root685
OG0000077	26.1884519985649	215.735778335336	144.926502089655	47.2770507348764	21.7878395589494	9.69608428840874	Root685
OG0000078	59.8366448694482	0	12.1253248760269	25.4488008950222	21.7878395589494	14.5441264326131	Root685
OG0000079	0.317435781800786	0	12.9914195100288	1.31179386056816	0	0	Root685
OG0000080	12.6974312720314	0	0	2.83347473882722	0	4.84804214420437	Root685
OG0000081	226.331712423961	107.867889167668	682.771269804849	216.655874011437	4815.11254252781	4843.19410206016	Root685
OG0000082	0	0	8.08354991735127	2.67605947555904	493.857696669519	4.84804214420437	Root685
OG0000083	10.9515344721271	26.966972291917	0	23.7172329990723	0	4.84804214420437	Root685
OG0000084	141.41764079225	53.9339445838341	216.812356711815	69.000357065885	515.645536228468	6898.76397120281	Root685
OG0000085	11.2689702539279	26.966972291917	3.75307674734166	2.41370070344541	0	727.206321630655	Root685
OG0000086	8.88820189042201	26.966972291917	7.50615349468333	1.73156789594997	0	0	Root685
OG0000087	24.1251194168598	26.966972291917	77.659818848839	24.2419505432995	29.0504527452658	1745.29517191357	Root685
OG0000088	38.0922938160943	26.966972291917	61.2040208028025	35.3659624809175	36.3130659315823	19.3921685768175	Root685
OG0000089	0	0	22.51846048405	21.460947558895	0	9.69608428840874	Root685
OG0000090	0	0	32.911596092073	20.5689277337087	14.5252263726329	1410.78026396347	Root685
OG0000091	93.4848377403315	134.834861459585	214.791469232477	131.284329565661	94.4139714221139	4261.42904475564	Root685
OG0000093	84.1204821772083	26.966972291917	30.3133121900673	113.129102535398	36.3130659315823	33.9362950094306	Root685
OG0000094	7.45974087231848	0	16.7444962573705	8.44795246205893	0	4.84804214420437	Root685
OG0000095	32.2197318527798	26.966972291917	159.07271444502	53.9409635465626	3268.1759338424	24.2402107210218	Root685
OG0000097	24.2838373077601	0	103.353959657563	33.4245075672766	36.3130659315823	9.69608428840874	Root685
OG0000098	18.4112753444456	0	9.81573918535512	15.1643370281679	0	0	Root685
OG0000099	5.07897250881258	0	129.625496888954	9.91716158589526	0	0	Root685
OG0000100	60.7889522148506	26.966972291917	23.0958569067179	29.7514847576858	36.3130659315823	19.3921685768175	Root685
OG0000101	23.9664015259594	0	6.35136064934743	21.3035322956269	14.5252263726329	9.69608428840874	Root685
OG0000102	15.3956354173381	0	0	0.787076316340894	0	0	Root685
OG0000103	6.8248693087169	0	4.61917138134358	4.72245789804536	0	0	Root685
OG0000104	7.93589454501965	0	0	3.35819228305448	0	4.84804214420437	Root685
OG0000105	32.5371676345806	26.966972291917	21.0749694273801	41.977403538181	21.7878395589494	9.69608428840874	Root685
OG0000106	0.317435781800786	0	0	3.41066403747721	0	0	Root685
OG0000107	9.0469197813224	0	19.3427801593763	3.83043807285902	392.181112061089	0	Root685
OG0000108	16.8240964354417	53.9339445838341	11.8366266646929	17.1057919418088	21.7878395589494	4.84804214420437	Root685
OG0000109	7.61845876321887	0	0	0	0	0	Root685
OG0000110	0	0	0	0.157415263268179	0	0	Root685
OG0000111	18.7287111262464	26.966972291917	16.7444962573705	9.18255702397709	7.26261318631645	9.69608428840874	Root685
OG0000112	10.1579450176252	0	0	3.67302280959084	0	0	Root685
OG0000113	17.776403780844	0	7.21745528334935	21.8807215942768	1241.90685486011	48.4804214420437	Root685
OG0000114	32.3784497436802	53.9339445838341	5.19656780401153	15.7939980812406	7.26261318631645	9.69608428840874	Root685
OG0000115	177.76403780844	107.867889167668	191.118215903091	134.222747813334	537.433375787418	940.520175975647	Root685
OG0000116	6.03127985421494	0	57.7396422667948	14.6920912383633	7.26261318631645	0	Root685
OG0000117	4.92025461791219	0	0	0	7.26261318631645	0	Root685
OG0000118	5.39640829061336	0	9.81573918535512	0	0	0	Root685
OG0000119	5.87256196331454	0	0	2.78100298440449	0	4.84804214420437	Root685
OG0000120	31.5848602891782	0	36.9533710507487	3.35819228305448	0	14.5441264326131	Root685
OG0000121	0	0	0	16.6335461520042	14.5252263726329	0	Root685
OG0000123	0	0	0	0.104943508845453	0	0	Root685
OG0000124	10.6340986903263	0	0	10.6517661478134	7.26261318631645	4.84804214420437	Root685
OG0000125	111.102523630275	53.9339445838341	143.483011032985	100.798240246057	1474.31047682224	2671.27122145661	Root685
OG0000127	0	0	0	2.46617245786813	0	0	Root685
OG0000128	47.2979314883171	26.966972291917	143.771709244319	41.5051577483765	965.927553780088	19.3921685768175	Root685
OG0000129	0	0	0	2.93841824767267	7.26261318631645	0	Root685
OG0000130	19.9984542534495	0	3.75307674734166	15.5841110635497	1009.50323289799	4.84804214420437	Root685
OG0000131	31.2674245073774	0	10.970532030691	21.5134193133178	7.26261318631645	53.328463586248	Root685
OG0000133	33.9656286526841	26.966972291917	254.343124185231	38.9340417816629	6500.03880175323	1691.96670832732	Root685
OG0000134	0	0	7.7948517060173	0	0	0	Root685
OG0000135	20.4746079261507	0	94.4043151062095	19.0997186098724	7.26261318631645	4.84804214420437	Root685
OG0000136	0	0	0	10.7042379022362	21.7878395589494	4.84804214420437	Root685
OG0000137	9.0469197813224	0	0	3.51560754632266	7.26261318631645	0	Root685
OG0000138	63.3284384692568	26.966972291917	203.243540779118	27.8100298440449	2251.4100877581	1415.62830610768	Root685
OG0000139	152.369175264377	0	112.014905997582	120.999865698807	72.6261318631645	1701.66279261573	Root685
OG0000140	0	0	0	2.09887017690905	0	0	Root685
OG0000141	1.58717890900393	26.966972291917	24.2506497520538	29.7514847576858	1612.30012736225	1071.41731386917	Root685
OG0000142	47.6153672701179	107.867889167668	120.964550548935	87.3129993594165	36.3130659315823	9.69608428840874	Root685
OG0000143	0	0	0	12.8555798335679	0	0	Root685
OG0000144	80.3112527955989	80.9009168757511	18.4766855253743	163.97423257102	79.888745049481	43.6323792978393	Root685
OG0000146	13.4910207265334	0	0	29.8564282665312	7.26261318631645	14.5441264326131	Root685
OG0000147	3.49179359980865	0	9.23834276268717	1.10190684287725	0	0	Root685
OG0000148	0	0	20.2088747933782	2.57111596671359	1198.33117574222	9.69608428840874	Root685
OG0000149	10.1579450176252	0	0	6.82132807495441	29.0504527452658	0	Root685
OG0000150	15.5543533082385	26.966972291917	6.06266243801346	6.61144105726351	7.26261318631645	0	Root685
OG0000151	20.3158900352503	26.966972291917	94.4043151062095	34.1591121291948	406.706338433721	1396.23613753086	Root685
OG0000152	21.2681973806527	0	95.8478061628794	15.1118652737452	7.26261318631645	1502.89306470335	Root685
OG0000153	14.7607638537366	0	17.6105908913724	10.2319921124316	7.26261318631645	4.84804214420437	Root685
OG0000154	10.4753807994259	0	0	3.25324877420903	0	0	Root685
OG0000155	8.57076610862123	0	11.547928453359	5.71942123207716	7.26261318631645	4.84804214420437	Root685
OG0000156	41.1079337432018	26.966972291917	10.3931356080231	56.354664250008	29.0504527452658	19.3921685768175	Root685
OG0000157	17.6176858899436	0	34.6437853600769	12.2259187804952	7.26261318631645	4.84804214420437	Root685
OG0000158	0	0	0	2.83347473882722	0	0	Root685
OG0000159	6.18999774511533	26.966972291917	0	14.954450010477	0	0	Root685
OG0000160	1.26974312720314	26.966972291917	11.547928453359	9.6023310593589	7.26261318631645	576.91701516032	Root685
OG0000161	20.9507615988519	0	13.8575141440308	3.46313579189993	0	4.84804214420437	Root685
OG0000162	0	0	13.5688159326968	3.88290982728174	7.26261318631645	0	Root685
OG0000163	15.0781996355373	26.966972291917	0	2.67605947555904	0	4.84804214420437	Root685
OG0000164	0	0	10.970532030691	2.9908900020954	0	0	Root685
OG0000165	17.4589679990432	0	19.0540819480423	27.5476710719313	0	9.69608428840874	Root685
OG0000166	12.8561491629318	0	20.4975730047122	24.924083350795	0	9.69608428840874	Root685
OG0000167	106.023551121463	53.9339445838341	0	124.72536026282	29.0504527452658	1934.36881553754	Root685
OG0000168	66.9789499599659	188.768806043419	0	113.076630780975	392.181112061089	33.9362950094306	Root685
OG0000169	37.4574222524928	0	15.3010052007006	30.8009198461403	29.0504527452658	9.69608428840874	Root685
OG0000170	181.414549299149	107.867889167668	127.315911198283	217.757780854314	79.888745049481	48.4804214420437	Root685
OG0000171	209.190180206718	0	43.3047317000961	132.910953952766	72.6261318631645	82.4167164514742	Root685
OG0000172	12.0625597084299	26.966972291917	59.4718315347987	12.2259187804952	7.26261318631645	4.84804214420437	Root685
OG0000173	26.8233235621664	0	18.1879873140404	12.4882775526088	14.5252263726329	1498.04502255915	Root685
OG0000174	13.1735849447326	0	12.7027212986949	1.46920912383633	0	0	Root685
OG0000175	0	0	0	0	0	0	Root685
OG0000176	29.8389634892739	0	54.8526601534551	6.4015540395726	0	4.84804214420437	Root685
OG0000177	7.45974087231848	0	0	1.73156789594997	7.26261318631645	0	Root685
OG0000178	16.3479427627405	26.966972291917	57.1622458441269	11.9635600083816	1350.84605265486	4.84804214420437	Root685
OG0000179	85.3902253044115	107.867889167668	176.683305336392	157.415263268179	87.1513582357974	38.7843371536349	Root685
OG0000180	0	0	8.9496445513532	3.67302280959084	0	0	Root685
OG0000181	53.8053650152333	26.966972291917	67.266683240816	45.2831240668128	36.3130659315823	24.2402107210218	Root685
OG0000182	34.6005002162857	0	17.6105908913724	27.1803687909722	1096.65459113378	4.84804214420437	Root685
OG0000183	24.6012730895609	0	0	32.3226007243994	29.0504527452658	4.84804214420437	Root685
OG0000184	20.9507615988519	0	0	8.02817842667712	7.26261318631645	4.84804214420437	Root685
OG0000185	0.158717890900393	0	14.1462123553647	9.33997228724527	0	0	Root685
OG0000186	11.2689702539279	0	0	6.66391281168623	0	0	Root685
OG0000188	54.4402365788348	0	43.5934299114301	26.0784619480949	0	9.69608428840874	Root685
OG0000189	0	0	35.7985782054128	21.6183628221632	7.26261318631645	9.69608428840874	Root685
OG0000190	8.72948399952162	0	11.8366266646929	14.0099584308679	0	0	Root685
OG0000192	29.0453740347719	0	0	8.86772649744074	21.7878395589494	4.84804214420437	Root685
OG0000193	10.4753807994259	0	9.81573918535512	8.23806544436802	0	0	Root685
OG0000194	17.1415322172425	0	0	8.34300895321347	0	0	Root685
OG0000195	0	0	0	0	0	0	Root685
OG0000196	18.569993235346	26.966972291917	0	3.51560754632266	7.26261318631645	4.84804214420437	Root685
OG0000197	3.49179359980865	0	6.92875707201538	6.71638456610896	7.26261318631645	0	Root685
OG0000198	10.9515344721271	0	0	4.98481667015899	7.26261318631645	0	Root685
OG0000199	0	0	0	0	0	0	Root685
OG0000201	320.451421727894	458.438528962589	245.104781422544	400.411957999824	196.090556030544	1628.94216045267	Root685
OG0000202	3.80922938160943	0	24.8280461747218	3.88290982728174	0	0	Root685
OG0000204	21.2681973806527	0	36.3759746280807	12.0160317628043	14.5252263726329	0	Root685
OG0000205	36.6638327979908	26.966972291917	7.21745528334935	30.853391600563	7.26261318631645	0	Root685
OG0000206	15.5543533082385	26.966972291917	11.259230242025	13.3278256233725	7.26261318631645	9.69608428840874	Root685
OG0000208	4.6028188361114	0	33.200294303407	8.23806544436802	0	24.2402107210218	Root685
OG0000209	84.4379179590091	80.9009168757511	0	150.016745894574	43.5756791178987	43.6323792978393	Root685
OG0000211	0	0	0	0	0	0	Root685
OG0000212	0	0	0	0.104943508845453	0	0	Root685
OG0000213	50.7897250881258	53.9339445838341	28.8698211333974	46.5949179273809	21.7878395589494	24.2402107210218	Root685
OG0000214	0	26.966972291917	10.1044373966891	4.09279684497265	0	0	Root685
OG0000215	6.66615141781651	0	11.259230242025	0.83954807076362	0	0	Root685
OG0000216	0	26.966972291917	10.1044373966891	12.3308622893407	7.26261318631645	9.69608428840874	Root685
OG0000217	10.4753807994259	0	0	4.77492965246809	0	9.69608428840874	Root685
OG0000218	12.0625597084299	0	71.5971564108256	21.5658910677405	0	9.69608428840874	Root685
OG0000219	0	0	0	0	0	0	Root685
OG0000220	31.7435781800786	0	92.6721258382057	37.6747196755175	21.7878395589494	9.69608428840874	Root685
OG0000221	0	0	14.4349105666987	0	0	0	Root685
OG0000222	14.6020459628362	0	215.946262077813	9.02514176070892	7.26261318631645	1182.92228318587	Root685
OG0000224	0	0	0	0	0	0	Root685
OG0000225	0	0	0	0	0	0	Root685
OG0000226	69.6771541052726	26.966972291917	65.5344939728121	50.8976017900445	508.382923042152	19.3921685768175	Root685
OG0000227	8.72948399952162	0	8.66094634001922	17.5780377316133	7.26261318631645	4.84804214420437	Root685
OG0000228	29.8389634892739	0	49.6560923494435	34.4214709013084	7.26261318631645	9.69608428840874	Root685
OG0000229	52.5356218880301	0	108.550527461574	48.2215423144854	14.5252263726329	29.0882528652262	Root685
OG0000230	0	0	0	0	0	0	Root685
OG0000231	33.6481928708833	26.966972291917	116.922775590259	76.7661767204485	1779.34023064753	2191.31504918037	Root685
OG0000232	3.49179359980865	0	115.767982744924	2.36122894902268	0	0	Root685
OG0000234	8.72948399952162	0	106.529639982236	2.62358772113631	0	9.69608428840874	Root685
OG0000235	0	0	7.21745528334935	2.04639842248632	0	0	Root685
OG0000236	4.28538305431061	0	28.8698211333974	16.0563568533542	0	4.84804214420437	Root685
OG0000237	4.6028188361114	0	0	0	0	0	Root685
OG0000238	0	0	11.8366266646929	1.04943508845452	0	0	Root685
OG0000239	13.6497386174338	674.174307297926	79.9694045395108	40.7180814320356	0	1871.34426766289	Root685
OG0000240	28.4105024711704	26.966972291917	0	31.3256373903676	7.26261318631645	9.69608428840874	Root685
OG0000241	0	0	0	0	0	0	Root685
OG0000242	0	0	0	0.0524717544227263	0	0	Root685
OG0000243	0	0	0	2.41370070344541	7.26261318631645	0	Root685
OG0000244	25.8710162167641	0	8.37224812868525	17.6829812404587	0	4.84804214420437	Root685
OG0000245	19.5223005807484	0	32.6228978807391	13.9574866764452	14.5252263726329	0	Root685
OG0000246	0.952307345402359	26.966972291917	34.6437853600769	11.0190684287725	7.26261318631645	4.84804214420437	Root685
OG0000247	8.41204821772083	0	61.4927190141365	10.5992943933907	1830.17852295175	29.0882528652262	Root685
OG0000248	0	0	0	0	0	0	Root685
OG0000249	13.4910207265334	26.966972291917	63.5136064934743	28.3872191426949	0	882.343670245195	Root685
OG0000250	8.57076610862123	26.966972291917	0	8.13312193552257	0	0	Root685
OG0000251	35.0766538889869	0	56.2961512101249	11.9110882539589	14.5252263726329	0	Root685
OG0000253	11.4276881448283	0	25.9828390200577	11.3338989553089	0	4.84804214420437	Root685
OG0000254	0	0	15.8784016233686	11.6487294818452	0	0	Root685
OG0000255	4.6028188361114	0	99.600882910221	10.2319921124316	573.746441719	1929.52077339334	Root685
OG0000256	0	0	0	0.577189298649989	0	0	Root685
OG0000257	3.65051149070904	0	0	1.31179386056816	0	0	Root685
OG0000259	6.03127985421494	0	41.2838442207583	0.996963334031799	1002.24061971167	4.84804214420437	Root685
OG0000260	38.8858832705963	0	0	28.0723886161585	29.0504527452658	9.69608428840874	Root685
OG0000261	5.55512618151376	0	25.6941408087237	0	14.5252263726329	0	Root685
OG0000262	1.58717890900393	0	4.04177495867564	6.71638456610896	0	9.69608428840874	Root685
OG0000263	10.1579450176252	0	31.1794068240692	15.6890545723951	7.26261318631645	0	Root685
OG0000264	33.8069107617837	0	6.92875707201538	134.170276058911	43.5756791178987	24.2402107210218	Root685
OG0000265	8.88820189042201	26.966972291917	20.7862712160461	11.8586164995361	0	0	Root685
OG0000266	57.6145943968427	26.966972291917	14.1462123553647	73.6703432095076	36.3130659315823	14.5441264326131	Root685
OG0000267	44.7584452339108	26.966972291917	19.6314783707102	70.6794532074123	21.7878395589494	14.5441264326131	Root685
OG0000268	0	0	0	0	0	0	Root685
OG0000269	9.2056376722228	26.966972291917	2.88698211333974	8.92019825186346	0	0	Root685
OG0000270	0	0	0	0	0	0	Root685
OG0000271	48.2502388337195	26.966972291917	18.4766855253743	49.638279683899	36.3130659315823	1401.08417967506	Root685
OG0000272	0	0	40.7064477980903	1.36426561499088	0	0	Root685
OG0000273	0	0	0	5.77189298649989	0	0	Root685
OG0000278	0	0	8.37224812868525	1.10190684287725	7.26261318631645	0	Root685
OG0000279	20.6333258170511	26.966972291917	0	55.4101726703989	29.0504527452658	14.5441264326131	Root685
OG0000282	6.8248693087169	0	93.2495222608736	4.30268386266355	0	4.84804214420437	Root685
OG0000283	0	0	0	0	0	0	Root685
OG0000284	25.8710162167641	26.966972291917	25.6941408087237	20.5689277337087	7.26261318631645	4.84804214420437	Root685
OG0000286	0	0	0	0.734604561918167	0	0	Root685
OG0000287	28.0930666893696	0	13.8575141440308	9.91716158589526	7.26261318631645	0	Root685
OG0000288	11.4276881448283	0	0	14.377260711827	14.5252263726329	4.84804214420437	Root685
OG0000289	29.6802455983735	26.966972291917	46.7691102361038	55.8824184602035	29.0504527452658	2748.83989576388	Root685
OG0000290	6.66615141781651	0	23.3845551180519	12.3833340437634	14.5252263726329	33.9362950094306	Root685
OG0000291	0	0	0	8.29053719879075	0	4.84804214420437	Root685
OG0000292	20.6333258170511	0	23.9619515407198	6.45402579399533	0	4.84804214420437	Root685
OG0000294	0	0	0	0.629661053072715	0	0	Root685
OG0000295	196.016595261985	107.867889167668	79.3920081168429	320.130173733053	196.090556030544	63.0245478746568	Root685
OG0000296	0	0	0	4.72245789804536	7.26261318631645	0	Root685
OG0000297	32.0610139618794	53.9339445838341	75.9276295808352	33.4769793216993	1488.83570319487	513.892467285663	Root685
OG0000298	4.44410094521101	0	8.08354991735127	2.83347473882722	14.5252263726329	0	Root685
OG0000299	49.0438282882215	53.9339445838341	5.48526601534551	33.3195640584312	14.5252263726329	33.9362950094306	Root685
OG0000300	28.7279382529711	26.966972291917	59.1831333234647	14.4297324662497	7.26261318631645	9.69608428840874	Root685
OG0000301	107.452012139566	26.966972291917	749.460556622997	141.411378169247	1140.23027025168	7082.98957268258	Root685
OG0000302	13.0148670538322	0	28.5811229220634	12.0160317628043	14.5252263726329	4.84804214420437	Root685
OG0000304	68.8835646507706	53.9339445838341	29.1585193447314	44.1812172239355	14.5252263726329	24.2402107210218	Root685
OG0000305	0	0	0	0	0	0	Root685
OG0000306	7.30102298141808	26.966972291917	19.3427801593763	4.1977403538181	7.26261318631645	0	Root685
OG0000307	0	0	9.23834276268717	5.14223193342717	0	0	Root685
OG0000308	9.36435556312319	0	0	3.56807930074539	0	0	Root685
OG0000309	21.2681973806527	0	49.0786959267756	18.1027552758406	856.988355985342	1289.57921035836	Root685
OG0000310	0	0	0	1.25932210614543	0	0	Root685
OG0000312	0	0	38.1081638960846	6.92627158379987	0	0	Root685
OG0000313	55.8686975969384	0	0	63.2809358338079	43.5756791178987	19.3921685768175	Root685
OG0000314	26.8233235621664	0	11.547928453359	6.03425175861352	7.26261318631645	14.5441264326131	Root685
OG0000316	0	0	2.59828390200577	3.09583351094085	0	0	Root685
OG0000317	35.552807561688	0	62.3588136481384	32.1127137067085	29.0504527452658	4.84804214420437	Root685
OG0000318	0	0	0	1.41673736941361	0	0	Root685
OG0000319	0	0	0	0	0	0	Root685
OG0000320	0	0	0	1.41673736941361	0	0	Root685
OG0000321	0.158717890900393	0	4.90786959267756	1.57415263268179	0	0	Root685
OG0000322	12.5387133811311	26.966972291917	46.7691102361038	7.24110211033622	0	2196.16309132458	Root685
OG0000327	0.158717890900393	0	10.970532030691	2.51864421229086	0	0	Root685
OG0000328	36.1876791252896	26.966972291917	68.1327778748179	40.5081944143447	14.5252263726329	4.84804214420437	Root685
OG0000330	0	0	14.4349105666987	4.25021210824083	0	0	Root685
OG0000331	3.96794727250983	0	6.06266243801346	3.9878533361272	0	0	Root685
OG0000332	0	0	0	0	0	0	Root685
OG0000334	338.227825508738	134.834861459585	253.765727762563	239.218728413209	849.725742799025	3311.21278449158	Root685
OG0000335	15.3956354173381	0	46.7691102361038	13.222882114527	14.5252263726329	0	Root685
OG0000336	0	0	7.7948517060173	0	0	0	Root685
OG0000338	2.85692203620708	26.966972291917	34.9324835714109	11.9635600083816	7.26261318631645	4.84804214420437	Root685
OG0000339	0	0	0	4.56504263477718	0	4.84804214420437	Root685
OG0000341	18.4112753444456	26.966972291917	0	17.630509486036	7.26261318631645	4.84804214420437	Root685
OG0000344	7.45974087231848	0	27.4263300767275	32.9522617774721	21.7878395589494	14.5441264326131	Root685
OG0000345	0	0	0	0	0	0	Root685
OG0000346	0	0	18.7653837367083	1.88898315921814	0	0	Root685
OG0000347	0	0	0	1.52168087825906	0	0	Root685
OG0000348	205.063515043308	107.867889167668	137.709046806306	216.550930502591	268.716687893709	1328.363547512	Root685
OG0000349	0.317435781800786	0	23.0958569067179	5.92930824976807	0	0	Root685
OG0000350	0	0	53.1204708854512	7.66087614571803	7.26261318631645	0	Root685
OG0000351	3.49179359980865	0	0	3.46313579189993	0	0	Root685
OG0000354	0	0	0	3.04336175651812	0	0	Root685
OG0000355	162.050966609301	701.141279589843	1746.33548035921	162.032777657379	17728.0387877985	12032.8406019152	Root685
OG0000356	17.3002501081428	53.9339445838341	31.7568032467371	21.5658910677405	43.5756791178987	1449.56460111711	Root685
OG0000358	0	0	0	0	0	0	Root685
OG0000360	0	0	88.0529544568621	11.124011937618	14.5252263726329	4.84804214420437	Root685
OG0000361	0	0	9.52704097402114	6.92627158379987	0	0	Root685
OG0000362	27.9343487984692	0	29.4472175560654	12.2259187804952	0	0	Root685
OG0000363	0	0	0	1.36426561499088	0	0	Root685
OG0000364	0.793589454501965	0	0	2.62358772113631	0	4.84804214420437	Root685
OG0000365	15.8717890900393	0	0	5.50953421438626	0	0	Root685
OG0000366	9.99922712672476	0	190.252121269089	7.29357386475895	1416.20957133171	1774.3834247788	Root685
OG0000367	0	0	46.4804120247698	4.30268386266355	0	0	Root685
OG0000368	0	0	0	1.31179386056816	7.26261318631645	0	Root685
OG0000369	28.5692203620708	26.966972291917	32.6228978807391	15.2168087825906	14.5252263726329	2622.79080001456	Root685
OG0000370	7.30102298141808	26.966972291917	0	2.62358772113631	0	0	Root685
OG0000371	0.158717890900393	0	5.19656780401153	0	0	1192.61836747427	Root685
OG0000373	6.18999774511533	0	17.3218926800384	3.77796631843629	0	1735.59908762516	Root685
OG0000374	31.4261423982778	26.966972291917	11.8366266646929	40.5606661687674	14.5252263726329	1163.53011460905	Root685
OG0000375	43.0125484340065	80.9009168757511	0	27.9149733528904	14.5252263726329	4.84804214420437	Root685
OG0000376	3.33307570890825	0	0	0	0	0	Root685
OG0000377	0	26.966972291917	0	5.4045907055408	0	0	Root685
OG0000378	7.77717665411926	26.966972291917	0	8.02817842667712	14.5252263726329	9.69608428840874	Root685
OG0000380	19.363582689848	80.9009168757511	0	17.5255659771906	0	9.69608428840874	Root685
OG0000381	7.93589454501965	0	23.6732533293859	13.222882114527	0	0	Root685
OG0000382	0	0	16.1670998347025	6.24413877630442	0	4.84804214420437	Root685
OG0000383	8.88820189042201	26.966972291917	11.8366266646929	4.14526859939537	0	0	Root685
OG0000384	0	0	4.90786959267756	15.4266958002815	0	0	Root685
OG0000385	33.6481928708833	26.966972291917	0	41.7150447660674	7.26261318631645	0	Root685
OG0000386	67.4551036326671	0	9.23834276268717	26.2358772113631	29.0504527452658	29.0882528652262	Root685
OG0000387	4.92025461791219	0	80.8354991735127	10.2319921124316	0	4.84804214420437	Root685
OG0000389	9.99922712672476	0	15.3010052007006	3.14830526536358	0	9.69608428840874	Root685
OG0000390	0	0	0	0	0	0	Root685
OG0000391	0	0	0	0.682132807495441	0	0	Root685
OG0000392	51.265878760827	26.966972291917	9.23834276268717	33.6868663393903	36.3130659315823	2506.43778855366	Root685
OG0000393	39.5207548341979	0	15.5897034120346	21.0411735235132	43.5756791178987	4.84804214420437	Root685
OG0000394	6.03127985421494	0	4.90786959267756	9.23502877839982	14.5252263726329	0	Root685
OG0000395	0.158717890900393	0	0	1.94145491364087	0	0	Root685
OG0000396	0	0	0	0	0	0	Root685
OG0000397	0	0	0	7.08368684706804	0	4.84804214420437	Root685
OG0000398	1.74589679990432	0	19.0540819480423	15.4791675547042	0	14.5441264326131	Root685
OG0000399	62.5348490147549	53.9339445838341	15.5897034120346	60.4999328494034	43.5756791178987	1047.17710314814	Root685
OG0000400	10.1579450176252	80.9009168757511	0	75.139552333344	36.3130659315823	58.1765057304524	Root685
OG0000401	73.486383486882	26.966972291917	28.5811229220634	37.3598891489811	0	1187.77032533007	Root685
OG0000402	6.03127985421494	53.9339445838341	104.508752502899	13.5901843954861	7.26261318631645	1561.06957043381	Root685
OG0000403	0	0	0	0	0	0	Root685
OG0000406	3.65051149070904	0	10.681833819357	4.25021210824083	0	4.84804214420437	Root685
OG0000408	0.634871563601572	0	37.5307674734166	12.9080515879907	14.5252263726329	0	Root685
OG0000410	47.6153672701179	26.966972291917	22.229762272716	85.1616574280847	29.0504527452658	38.7843371536349	Root685
OG0000411	6.9835871996173	0	0	10.9665966743498	0	0	Root685
OG0000412	5.23769039971297	0	0	7.66087614571803	7.26261318631645	0	Root685
OG0000413	30.7912708346763	26.966972291917	0.288698211333974	12.4882775526088	14.5252263726329	1056.87318743655	Root685
OG0000414	17.776403780844	0	0	5.14223193342717	14.5252263726329	4.84804214420437	Root685
OG0000415	241.092476277697	107.867889167668	285.233832797966	333.143168829889	101.67658460843	5134.07663071242	Root685
OG0000416	2.69820414530668	0	0	0	0	0	Root685
OG0000419	50.7897250881258	0	28.2924247107295	18.8898315921815	43.5756791178987	14.5441264326131	Root685
OG0000420	11.7451239266291	0	0	2.67605947555904	0	0	Root685
OG0000421	16.6653785445413	0	0	5.45706245996353	0	0	Root685
OG0000422	7.14230509051769	0	8.66094634001922	4.66998614362264	7.26261318631645	0	Root685
OG0000423	20.1571721443499	0	0.288698211333974	10.3894073756998	7.26261318631645	9.69608428840874	Root685
OG0000424	17.9351216717444	0	47.3465066587717	21.9331933486996	14.5252263726329	9.69608428840874	Root685
OG0000426	0	0	0	1.67909614152724	0	0	Root685
OG0000427	0	0	4.90786959267756	8.97267000628619	7.26261318631645	0	Root685
OG0000428	4.92025461791219	0	0	0	0	0	Root685
OG0000429	24.6012730895609	26.966972291917	0	19.9917384350587	14.5252263726329	4.84804214420437	Root685
OG0000430	139.354308210545	80.9009168757511	54.2752637307871	135.009824129675	116.201810981063	707.814153053838	Root685
OG0000433	5.23769039971297	0	4.61917138134358	8.08065018109984	0	9.69608428840874	Root685
OG0000434	10.3166629085256	26.966972291917	0	22.1430803663905	21.7878395589494	1415.62830610768	Root685
OG0000436	19.363582689848	0	9.81573918535512	8.50042421648165	14.5252263726329	63.0245478746568	Root685
OG0000437	0	0	0	0	0	0	Root685
OG0000438	0	0	0	1.67909614152724	0	0	Root685
OG0000440	53.9640829061336	539.339445838341	8.37224812868525	58.9257802167216	7.26261318631645	38.7843371536349	Root685
OG0000442	0.158717890900393	0	21.3636676387141	0.0524717544227263	1953.64294711913	1648.33432902948	Root685
OG0000443	39.2033190523971	0	351.923119616114	60.3949893405579	29.0504527452658	24.2402107210218	Root685
OG0000444	0	0	9.23834276268717	0.104943508845453	0	0	Root685
OG0000445	15.2369175264377	0	9.52704097402114	0.0524717544227263	0	0	Root685
OG0000446	10.7928165812267	0	0	37.9895502020538	14.5252263726329	14.5441264326131	Root685
OG0000447	16.6653785445413	0	19.0540819480423	7.3985173736044	0	4.84804214420437	Root685
OG0000448	7.14230509051769	0	0	4.14526859939537	0	0	Root685
OG0000449	39.5207548341979	0	22.229762272716	39.8785333612719	43.5756791178987	14.5441264326131	Root685
OG0000450	44.5997273430105	26.966972291917	40.9951460094243	46.96222020834	21.7878395589494	9.69608428840874	Root685
OG0000451	0	0	0	0	0	0	Root685
OG0000452	0	0	0	0	0	0	Root685
OG0000453	3.80922938160943	0	39.5516549527544	7.81829140898621	0	0	Root685
OG0000454	4.6028188361114	26.966972291917	0	3.9878533361272	0	0	Root685
OG0000456	3.49179359980865	26.966972291917	4.04177495867564	20.516455979286	0	4.84804214420437	Root685
OG0000459	0.158717890900393	0	9.52704097402114	0	0	0	Root685
OG0000460	7.77717665411926	0	6.92875707201538	1.88898315921814	0	4.84804214420437	Root685
OG0000461	17.1415322172425	0	42.4386370660942	2.93841824767267	7.26261318631645	2026.48161627743	Root685
OG0000463	0	26.966972291917	0	4.66998614362264	7.26261318631645	0	Root685
OG0000464	0	0	153.587448429674	2.57111596671359	7.26261318631645	1032.63297671553	Root685
OG0000465	0	0	0	0	0	0	Root685
OG0000466	9.0469197813224	26.966972291917	41.2838442207583	29.8564282665312	14.5252263726329	48.4804214420437	Root685
OG0000467	0	0	0	1.36426561499088	0	0	Root685
OG0000468	0	0	0	6.13919526745897	0	4.84804214420437	Root685
OG0000470	45.0758810157116	0	10.1044373966891	16.6860179064269	36.3130659315823	1517.43719113597	Root685
OG0000472	0	0	0	0	0	0	Root685
OG0000474	3.49179359980865	0	0	1.62662438710451	7.26261318631645	0	Root685
OG0000475	15.8717890900393	0	0	0	0	9.69608428840874	Root685
OG0000478	10.1579450176252	0	0	7.50346088244985	7.26261318631645	0	Root685
OG0000479	1.58717890900393	0	3.46437853600769	1.62662438710451	0	0	Root685
OG0000480	0	0	14.1462123553647	5.14223193342717	0	0	Root685
OG0000481	3.49179359980865	0	0	2.67605947555904	0	0	Root685
OG0000482	14.4433280719358	0	30.8907086127352	22.9826284371541	14.5252263726329	9.69608428840874	Root685
OG0000483	0.476153672701179	0	0	1.2068503517227	0	4.84804214420437	Root685
OG0000484	0	0	13.5688159326968	4.14526859939537	0	4.84804214420437	Root685
OG0000485	8.25333032682044	0	7.21745528334935	1.25932210614543	1590.5122878033	4.84804214420437	Root685
OG0000486	0	0	26.2715372313916	0	0	0	Root685
OG0000487	0	0	0	0	0	0	Root685
OG0000489	51.4245966517274	26.966972291917	39.5516549527544	60.4474610949806	36.3130659315823	2729.44772718706	Root685
OG0000490	509.801865572063	485.405501254507	8.37224812868525	828.948776370229	399.443725247405	232.70602292181	Root685
OG0000491	405.365493359604	970.811002509013	210.172297851133	487.987316131354	167.040103285278	1347.75571608881	Root685
OG0000492	0	0	0	5.82436474092261	0	0	Root685
OG0000493	0	0	0	0	0	0	Root685
OG0000494	0	0	8.08354991735127	1.57415263268179	0	0	Root685
OG0000495	0	0	19.9201765820442	2.30875719459996	0	0	Root685
OG0000496	0.158717890900393	0	0	1.94145491364087	0	9.69608428840874	Root685
OG0000497	20.3158900352503	0	0	27.022953527704	0	19.3921685768175	Root685
OG0000498	0	0	0	7.71334790014076	0	4.84804214420437	Root685
OG0000499	11.7451239266291	0	4.90786959267756	4.61751438919991	0	1357.45180037722	Root685
OG0000500	13.332302835633	0	20.4975730047122	6.08672351303624	0	0	Root685
OG0000501	37.9335759251939	107.867889167668	0	29.3841824767267	21.7878395589494	1202.31445176268	Root685
OG0000502	0	0	11.547928453359	0	0	0	Root685
OG0000503	60.4715164330498	53.9339445838341	13.8575141440308	30.853391600563	21.7878395589494	0	Root685
OG0000506	0	0	0	4.82740140689082	0	0	Root685
OG0000509	2.69820414530668	0	0	4.30268386266355	0	0	Root685
OG0000510	1.11102523630275	0	0	0	0	0	Root685
OG0000511	5.87256196331454	0	27.1376318653936	2.41370070344541	0	0	Root685
OG0000512	0	0	15.0123069893667	0.944491579609072	0	649.637647323385	Root685
OG0000513	0	0	0	0	0	0	Root685
OG0000514	3.33307570890825	0	8.66094634001922	8.29053719879075	0	4.84804214420437	Root685
OG0000515	0.634871563601572	0	0	19.8867949262132	0	0	Root685
OG0000516	0.476153672701179	0	0	3.88290982728174	0	0	Root685
OG0000517	17.776403780844	0	26.5602354427256	8.97267000628619	0	0	Root685
OG0000519	0.158717890900393	0	0	2.78100298440449	1198.33117574222	1158.68207246484	Root685
OG0000520	23.014094180557	53.9339445838341	83.1450848641845	16.7909614152724	14.5252263726329	1308.97137893518	Root685
OG0000521	36.0289612343892	0	18.1879873140404	64.8026167120669	65.3635186768481	9.69608428840874	Root685
OG0000522	0	0	13.5688159326968	0	0	0	Root685
OG0000523	133.32302835633	26.966972291917	145.503898512323	113.496404816357	79.888745049481	1808.31971978823	Root685
OG0000524	24.4425551986605	53.9339445838341	46.1917138134359	23.5073459813814	1060.3415252022	1672.57453975051	Root685
OG0000525	11.9038418175295	0	0	10.1795203580089	7.26261318631645	14.5441264326131	Root685
OG0000526	4.92025461791219	0	4.33047317000961	4.04032509054992	0	43.6323792978393	Root685
OG0000527	13.0148670538322	26.966972291917	0	0.0524717544227263	0	4.84804214420437	Root685
OG0000528	34.6005002162857	26.966972291917	4.33047317000961	22.5103826473496	14.5252263726329	523.588551574072	Root685
OG0000529	7.45974087231848	26.966972291917	128.470704043618	6.92627158379987	900.56403510324	0	Root685
OG0000532	0	0	0	2.83347473882722	0	0	Root685
OG0000533	0	0	0	0.577189298649989	0	0	Root685
OG0000534	13.9671743992346	0	0	1.15437859729998	7.26261318631645	4.84804214420437	Root685
OG0000536	0.158717890900393	0	7.21745528334935	0	0	0	Root685
OG0000537	7.93589454501965	26.966972291917	7.7948517060173	3.04336175651812	7.26261318631645	1561.06957043381	Root685
OG0000540	0	0	11.8366266646929	0	544.695988973734	0	Root685
OG0000541	0.317435781800786	0	0	0	0	0	Root685
OG0000542	9.2056376722228	0	2.88698211333974	0	2280.46054050337	1163.53011460905	Root685
OG0000543	18.7287111262464	0	0	7.03121509264532	0	0	Root685
OG0000545	0	0	0	0	0	0	Root685
OG0000546	5.87256196331454	0	14.7236087780327	14.5346759750952	7.26261318631645	1110.2016510228	Root685
OG0000547	0	0	0	4.56504263477718	0	0	Root685
OG0000550	0	0	0	0	0	0	Root685
OG0000551	0	0	8.37224812868525	1.62662438710451	0	0	Root685
OG0000552	0	0	37.8194656847506	3.2007770197863	0	0	Root685
OG0000553	0	0	0	1.9939266680636	0	0	Root685
OG0000554	39.2033190523971	0	39.5516549527544	35.7332647618766	7.26261318631645	24.2402107210218	Root685
OG0000555	0	0	0	0	0	0	Root685
OG0000557	0	0	0	1.15437859729998	0	0	Root685
OG0000558	0	0	4.33047317000961	1.83651140479542	0	0	Root685
OG0000559	0	0	0	0	0	0	Root685
OG0000560	56.0274154878388	26.966972291917	19.6314783707102	27.9674451073131	21.7878395589494	24.2402107210218	Root685
OG0000561	12.6974312720314	26.966972291917	0	10.1270486035862	0	0	Root685
OG0000562	5.23769039971297	0	6.92875707201538	0	0	4.84804214420437	Root685
OG0000563	0.158717890900393	0	0	0.104943508845453	0	0	Root685
OG0000564	0	0	0	3.83043807285902	0	0	Root685
OG0000565	0	0	8.66094634001922	1.94145491364087	0	0	Root685
OG0000566	0	0	0	1.41673736941361	0	0	Root685
OG0000567	0	0	20.2088747933782	8.92019825186346	0	0	Root685
OG0000568	3.65051149070904	0	20.4975730047122	19.1521903642951	0	0	Root685
OG0000569	6.8248693087169	0	9.81573918535512	2.93841824767267	14.5252263726329	0	Root685
OG0000574	0	0	0	7.08368684706804	0	0	Root685
OG0000575	0	0	3.75307674734166	2.83347473882722	0	0	Root685
OG0000577	9.36435556312319	0	17.0331944687045	14.2198454485588	0	4.84804214420437	Root685
OG0000578	0	0	0	1.62662438710451	0	0	Root685
OG0000579	0	0	0	0.996963334031799	0	0	Root685
OG0000580	0	0	0.577396422667948	21.9331933486996	7.26261318631645	0	Root685
OG0000582	7.14230509051769	0	9.23834276268717	1.10190684287725	0	0	Root685
OG0000583	0	0	0	1.73156789594997	7.26261318631645	0	Root685
OG0000584	0	0	0	0.41977403538181	0	0	Root685
OG0000586	0	0	3.46437853600769	2.78100298440449	0	0	Root685
OG0000587	10.1579450176252	26.966972291917	1.44349105666987	16.2137721166224	14.5252263726329	14.5441264326131	Root685
OG0000588	5.23769039971297	0	13.2801177213628	6.66391281168623	0	0	Root685
OG0000589	34.6005002162857	0	38.9742585300865	59.1356672344125	7.26261318631645	1129.59381959962	Root685
OG0000590	15.0781996355373	0	17.3218926800384	8.76278298859528	14.5252263726329	0	Root685
OG0000591	14.4433280719358	0	138.575141440308	17.2632072050769	29.0504527452658	14.5441264326131	Root685
OG0000592	12.5387133811311	0	29.1585193447314	6.24413877630442	1619.56274054857	722.358279486451	Root685
OG0000593	0	0	0	0	0	0	Root685
OG0000594	0	0	0	1.46920912383633	0	0	Root685
OG0000595	2.06333258170511	0	22.229762272716	2.62358772113631	0	0	Root685
OG0000597	0.158717890900393	0	21.941064061382	5.4045907055408	29.0504527452658	1876.19230980709	Root685
OG0000598	43.3299842158073	0	25.9828390200577	40.4557226599219	21.7878395589494	4.84804214420437	Root685
OG0000599	0	0	0	1.25932210614543	0	0	Root685
OG0000600	21.1094794897523	53.9339445838341	0	34.7887731822675	14.5252263726329	4.84804214420437	Root685
OG0000601	2.06333258170511	0	40.7064477980903	10.8616531655043	0	4.84804214420437	Root685
OG0000602	4.28538305431061	0	0	2.83347473882722	668.160413141114	0	Root685
OG0000603	19.8397363625491	0	16.4557980460365	16.8434331696951	0	470.260087987824	Root685
OG0000604	9.0469197813224	0	0	0	0	0	Root685
OG0000605	12.6974312720314	26.966972291917	10.970532030691	26.1309337025177	0	4.84804214420437	Root685
OG0000608	0.158717890900393	0	0	5.24717544227263	0	0	Root685
OG0000609	17.776403780844	26.966972291917	66.1118903954801	8.02817842667712	0	0	Root685
OG0000611	23.1728120714574	0	0	18.1027552758406	14.5252263726329	4.84804214420437	Root685
OG0000612	0	0	0.866094634001922	0	0	0	Root685
OG0000613	0	53.9339445838341	9.52704097402114	34.2115838836175	21.7878395589494	9.69608428840874	Root685
OG0000614	7.45974087231848	0	0	1.10190684287725	0	0	Root685
OG0000615	7.45974087231848	0	22.807158695384	14.7970347472088	0	4.84804214420437	Root685
OG0000616	0	0	15.8784016233686	0.996963334031799	0	0	Root685
OG0000617	3.96794727250983	0	8.08354991735127	4.407627371509	0	1197.46640961848	Root685
OG0000619	0	0	0	0.0524717544227263	0	0	Root685
OG0000620	3.17435781800786	0	0	2.93841824767267	0	0	Root685
OG0000621	52.8530576698309	0	0	38.2519089741674	0	0	Root685
OG0000622	4.6028188361114	0	0	8.81525474301801	7.26261318631645	4.84804214420437	Root685
OG0000623	0	0	6.92875707201538	0	0	0	Root685
OG0000624	3.80922938160943	26.966972291917	8.08354991735127	16.5810743975815	7.26261318631645	4.84804214420437	Root685
OG0000625	0.158717890900393	0	8.08354991735127	8.71031123417256	0	0	Root685
OG0000626	202.206593007101	53.9339445838341	107.107036404904	134.432634831025	36.3130659315823	48.4804214420437	Root685
OG0000628	0.158717890900393	0	0	5.61447772323171	29.0504527452658	0	Root685
OG0000629	0	0	11.259230242025	6.03425175861352	7.26261318631645	0	Root685
OG0000630	0	0	7.7948517060173	10.4943508845453	0	0	Root685
OG0000631	505.516482517752	269.66972291917	48.2126012927737	669.277227661873	2476.55109653391	242.402107210218	Root685
OG0000632	0	0	11.8366266646929	3.72549456401356	0	0	Root685
OG0000633	11.2689702539279	0	19.6314783707102	7.97570667225439	0	0	Root685
OG0000634	34.7592181071861	0	83.1450848641845	17.5255659771906	0	0	Root685
OG0000635	17.4589679990432	0	15.8784016233686	1.15437859729998	0	0	Root685
OG0000636	0	0	0	2.04639842248632	0	0	Root685
OG0000638	0	0	0	0.0524717544227263	0	0	Root685
OG0000639	15.3956354173381	0	70.7310617768237	6.66391281168623	0	0	Root685
OG0000640	6.50743352691612	0	18.7653837367083	26.5507077378995	842.463129612709	0	Root685
OG0000641	0	26.966972291917	15.5897034120346	13.3802973777952	7.26261318631645	0	Root685
OG0000643	0	0	19.3427801593763	0	0	0	Root685
OG0000644	0	0	0	0	0	0	Root685
OG0000645	157.60686566409	0	298.513950519329	157.310319759333	2759.79301080025	33.9362950094306	Root685
OG0000646	1.58717890900393	0	22.229762272716	4.66998614362264	0	0	Root685
OG0000649	22.220504726055	26.966972291917	4.61917138134358	4.14526859939537	0	0	Root685
OG0000650	0	0	11.8366266646929	5.03728842458172	0	0	Root685
OG0000653	6.9835871996173	26.966972291917	46.7691102361038	16.0038850989315	36.3130659315823	0	Root685
OG0000654	7.77717665411926	0	12.4140230873609	2.78100298440449	7.26261318631645	4.84804214420437	Root685
OG0000655	0	0	13.5688159326968	0	0	0	Root685
OG0000657	6.03127985421494	0	0	0	0	0	Root685
OG0000658	10.7928165812267	0	0	9.33997228724527	7.26261318631645	4.84804214420437	Root685
OG0000659	125.387133811311	107.867889167668	54.2752637307871	82.3281826892575	43.5756791178987	14.5441264326131	Root685
OG0000660	0	0	33.488992514741	0.0524717544227263	65.3635186768481	14.5441264326131	Root685
OG0000661	33.0133213072818	26.966972291917	18.4766855253743	58.8208367078761	29.0504527452658	9.69608428840874	Root685
OG0000662	0	0	0	7.1886303559135	0	4.84804214420437	Root685
OG0000663	10.1579450176252	0	20.2088747933782	30.3286740563358	0	0	Root685
OG0000664	53.1704934516317	485.405501254507	34.9324835714109	81.4361628640711	79.888745049481	24.2402107210218	Root685
OG0000666	144.433280719358	80.9009168757511	56.2961512101249	171.792523980006	130.727037353696	33.9362950094306	Root685
OG0000668	0	0	102.776563234895	3.67302280959084	7.26261318631645	950.216260264056	Root685
OG0000670	12.6974312720314	0	23.9619515407198	4.56504263477718	7.26261318631645	0	Root685
OG0000671	11.9038418175295	0	21.3636676387141	5.1947036878499	0	0	Root685
OG0000672	0	0	0	0	0	0	Root685
OG0000673	1.58717890900393	0	0.577396422667948	8.71031123417256	7.26261318631645	4.84804214420437	Root685
OG0000674	26.8233235621664	26.966972291917	127.604609409617	22.5628544017723	0	14.5441264326131	Root685
OG0000675	2.3807683635059	26.966972291917	21.3636676387141	20.2016254527496	0	4.84804214420437	Root685
OG0000676	7.14230509051769	0	82.2789902301826	9.392444041668	1430.73479770434	14.5441264326131	Root685
OG0000678	0	0	0	3.9878533361272	0	4.84804214420437	Root685
OG0000679	19.8397363625491	0	20.4975730047122	14.0624301852906	7.26261318631645	0	Root685
OG0000681	0	0	0	0	0	0	Root685
OG0000682	0	0	0	0	0	0	Root685
OG0000683	7.14230509051769	0	0	0	0	0	Root685
OG0000685	9.36435556312319	26.966972291917	46.7691102361038	0	7.26261318631645	0	Root685
OG0000686	0	0	0	0.0524717544227263	0	0	Root685
OG0000687	41.584087415903	0	194.293896227765	39.301344062622	4611.75937331095	1493.19698041495	Root685
OG0000689	0	0	10.681833819357	2.09887017690905	0	0	Root685
OG0000690	35.552807561688	0	58.8944351121307	35.6283212530311	36.3130659315823	2535.52604141888	Root685
OG0000691	0	0	11.547928453359	1.15437859729998	0	0	Root685
OG0000692	0	0	0	1.88898315921814	0	0	Root685
OG0000694	0	0	21.0749694273801	0	0	0	Root685
OG0000695	1.11102523630275	0	0	2.04639842248632	0	4.84804214420437	Root685
OG0000696	0	0	22.229762272716	0.787076316340894	0	0	Root685
OG0000697	14.2846101810354	26.966972291917	23.9619515407198	21.4084758044723	14.5252263726329	4.84804214420437	Root685
OG0000698	0	0	6.06266243801346	0	0	0	Root685
OG0000699	0	0	5.77396422667948	0	0	0	Root685
OG0000700	0	0	17.8992891027064	1.62662438710451	0	0	Root685
OG0000702	0	0	0	0	0	0	Root685
OG0000703	26.9820414530668	0	118.077568435595	15.6365828179724	0	9.69608428840874	Root685
OG0000705	0	0	0	0	0	0	Root685
OG0000706	13.0148670538322	0	17.6105908913724	12.9080515879907	21.7878395589494	1042.32906100394	Root685
OG0000707	4.92025461791219	0	33.200294303407	16.476130888736	14.5252263726329	1231.40270462791	Root685
OG0000708	0	0	0	0	0	0	Root685
OG0000709	10.6340986903263	0	89.496445513532	3.56807930074539	0	0	Root685
OG0000710	35.2353717798873	26.966972291917	24.8280461747218	24.0320635256086	0	14.5441264326131	Root685
OG0000711	22.5379405078558	0	128.470704043618	20.4115124704405	0	9.69608428840874	Root685
OG0000712	23.014094180557	0	184.766855253743	18.8898315921815	7.26261318631645	4.84804214420437	Root685
OG0000714	7.30102298141808	26.966972291917	0	23.9271200167632	7.26261318631645	14.5441264326131	Root685
OG0000715	0	0	0	0	0	0	Root685
OG0000716	8.72948399952162	0	0	2.67605947555904	7.26261318631645	0	Root685
OG0000717	35.2353717798873	80.9009168757511	78.5259134828409	20.1491536983269	1263.69469441906	14.5441264326131	Root685
OG0000718	13.0148670538322	26.966972291917	0	31.9028266890176	7.26261318631645	19.3921685768175	Root685
OG0000719	0	26.966972291917	35.5098799940788	11.701201236268	0	9.69608428840874	Root685
OG0000720	97.294067121941	0	96.1365043742134	67.268789169935	43.5756791178987	29.0882528652262	Root685
OG0000721	435.521892630679	1132.61283626052	178.126796393062	577.346713913257	827.937903240076	6404.26367249397	Root685
OG0000722	7.30102298141808	26.966972291917	0	3.2007770197863	1619.56274054857	0	Root685
OG0000723	0	0	0	0	0	0	Root685
OG0000724	5.07897250881258	0	9.81573918535512	8.13312193552257	0	4.84804214420437	Root685
OG0000725	22.6966583987562	0	10.3931356080231	17.1057919418088	0	0	Root685
OG0000726	3.17435781800786	0	22.51846048405	10.3894073756998	7.26261318631645	0	Root685
OG0000729	0	0	0	1.78403965037269	0	0	Root685
OG0000730	0	0	21.6523658500481	0.83954807076362	0	0	Root685
OG0000731	0	0	0	0	0	0	Root685
OG0000732	15.7130711991389	0	20.2088747933782	8.44795246205893	501.120309855835	4.84804214420437	Root685
OG0000733	20.6333258170511	26.966972291917	36.9533710507487	14.954450010477	7.26261318631645	14.5441264326131	Root685
OG0000736	107.134576357765	0	91.2286347815358	137.580940096388	36.3130659315823	24.2402107210218	Root685
OG0000737	5.71384407241415	0	0	0	0	4.84804214420437	Root685
OG0000738	0.793589454501965	0	0	0	0	0	Root685
OG0000739	0	0	0	0	0	0	Root685
OG0000740	12.3799954902307	0	15.5897034120346	7.03121509264532	7.26261318631645	0	Root685
OG0000741	0	0	0	0.944491579609072	0	0	Root685
OG0000742	17.4589679990432	0	0	3.25324877420903	0	0	Root685
OG0000743	16.6653785445413	0	26.8489336540596	3.46313579189993	0	9.69608428840874	Root685
OG0000744	35.2353717798873	0	32.6228978807391	13.8525431675997	7.26261318631645	0	Root685
OG0000745	24.2838373077601	0	36.6646728394147	17.9453400125724	7.26261318631645	0	Root685
OG0000746	523.134168407696	188.768806043419	28.8698211333974	572.466840751943	232.403621962127	1386.54005324245	Root685
OG0000748	8.25333032682044	0	61.2040208028025	4.30268386266355	7.26261318631645	0	Root685
OG0000749	0	0	0	0	0	0	Root685
OG0000750	17.6176858899436	26.966972291917	19.9201765820442	30.1712587930676	7.26261318631645	19.3921685768175	Root685
OG0000751	1.26974312720314	0	0	0	0	0	Root685
OG0000752	10.4753807994259	0	9.52704097402114	10.546822638968	14.5252263726329	0	Root685
OG0000753	0	0	0	0	0	0	Root685
OG0000754	39.3620369432975	0	30.6020104014013	44.6009912593173	14.5252263726329	596.309183737137	Root685
OG0000757	11.9038418175295	0	29.1585193447314	12.6981645702998	0	0	Root685
OG0000758	0	0	3.75307674734166	2.30875719459996	0	0	Root685
OG0000762	84.5966358499095	53.9339445838341	118.077568435595	91.248380941121	21.7878395589494	2084.65812200788	Root685
OG0000763	57.4558765059423	0	71.0197599881576	34.9461884455357	7.26261318631645	19.3921685768175	Root685
OG0000764	0	0	0	0	0	0	Root685
OG0000765	5.23769039971297	0	0	2.2038136857545	0	9.69608428840874	Root685
OG0000767	0	0	0	0	0	0	Root685
OG0000768	0	0	55.718754787457	2.2038136857545	0	0	Root685
OG0000769	0.793589454501965	0	71.8858546221595	0	0	0	Root685
OG0000770	19.5223005807484	0	0	9.23502877839982	0	9.69608428840874	Root685
OG0000771	0	0	9.81573918535512	4.407627371509	0	4.84804214420437	Root685
OG0000772	8.09461243592005	0	0	9.91716158589526	14.5252263726329	4.84804214420437	Root685
OG0000774	10.1579450176252	0	48.2126012927737	11.0715401831952	7.26261318631645	9.69608428840874	Root685
OG0000775	423.93548659495	269.66972291917	33.777690726075	330.519581108753	181.565329657911	867.799543812582	Root685
OG0000776	46.028188361114	26.966972291917	62.6475118594724	22.1955521208132	0	19.3921685768175	Root685
OG0000777	0	0	0	0.0524717544227263	0	0	Root685
OG0000780	18.8874290171468	0	98.1573918535512	16.0038850989315	1336.32082628223	4.84804214420437	Root685
OG0000781	0	0	0	0	0	0	Root685
OG0000782	24.6012730895609	26.966972291917	247.125668901882	25.7636314215586	1713.97671197068	14.5441264326131	Root685
OG0000783	23.4902478532582	0	64.9570975501442	16.6335461520042	0	0	Root685
OG0000786	14.919481744637	0	43.0160334887621	22.4054391385041	21.7878395589494	1391.38809538665	Root685
OG0000789	0	0	6.35136064934743	0	0	0	Root685
OG0000790	9.0469197813224	0	85.4546705548563	7.50346088244985	7.26261318631645	0	Root685
OG0000791	6.66615141781651	0	1.44349105666987	6.08672351303624	14.5252263726329	0	Root685
OG0000792	12.2212775993303	0	52.2543762514493	11.3338989553089	14.5252263726329	0	Root685
OG0000793	0	0	0	2.36122894902268	0	0	Root685
OG0000794	0	0	5.48526601534551	0.0524717544227263	0	0	Root685
OG0000795	9.68179134492398	0	0	8.44795246205893	14.5252263726329	0	Root685
OG0000796	0	0	1.73218926800384	0	0	0	Root685
OG0000797	0	0	0	1.88898315921814	0	0	Root685
OG0000798	3.80922938160943	0	0	6.24413877630442	7.26261318631645	0	Root685
OG0000799	45.8694704702136	0	46.1917138134359	29.908900020954	29.0504527452658	24.2402107210218	Root685
OG0000802	127.291748502115	269.66972291917	386.278206764857	95.5510648037845	1154.75549662432	92.112800739883	Root685
OG0000803	19.5223005807484	0	0	15.531639309127	268.716687893709	0	Root685
OG0000804	0	0	0	4.77492965246809	0	0	Root685
OG0000806	0	0	0	0.787076316340894	0	0	Root685
OG0000807	71.2643330142765	80.9009168757511	49.0786959267756	59.4504977609488	21.7878395589494	833.863248803151	Root685
OG0000810	0	0	8.66094634001922	0	0	0	Root685
OG0000812	0	0	0	1.31179386056816	0	0	Root685
OG0000813	11.5864060357287	0	0	11.9635600083816	0	4.84804214420437	Root685
OG0000814	6.8248693087169	0	23.3845551180519	9.13008526955437	0	1100.50556673439	Root685
OG0000815	0	0	59.7605297461326	1.41673736941361	0	0	Root685
OG0000816	6.9835871996173	0	0	14.2723172029815	7.26261318631645	0	Root685
OG0000817	0	0	17.6105908913724	5.03728842458172	0	0	Root685
OG0000818	21.1094794897523	0	0.577396422667948	2.88594649324994	0	0	Root685
OG0000819	0	0	7.7948517060173	2.67605947555904	0	0	Root685
OG0000820	0	0	0	0	0	0	Root685
OG0000821	66.1853605054639	0	178.415494604396	65.1174472386033	1546.9366086854	1556.2215282896	Root685
OG0000822	32.0610139618794	0	100.178279332889	22.3004956296587	2294.985766876	9.69608428840874	Root685
OG0000823	0	0	3.75307674734166	14.3247889574043	7.26261318631645	4.84804214420437	Root685
OG0000824	6.50743352691612	0	0	6.13919526745897	0	0	Root685
OG0000825	14.4433280719358	26.966972291917	6.06266243801346	11.9110882539589	0	0	Root685
OG0000826	0	0	0	1.62662438710451	0	0	Root685
OG0000829	0	0	0	0	0	0	Root685
OG0000830	0	0	0	0	0	0	Root685
OG0000832	10.4753807994259	26.966972291917	2.30958569067179	2.62358772113631	0	0	Root685
OG0000833	0	0	0	1.94145491364087	7.26261318631645	4.84804214420437	Root685
OG0000834	12.5387133811311	0	11.547928453359	11.2289554464634	14.5252263726329	4.84804214420437	Root685
OG0000835	0	0	0	2.46617245786813	0	0	Root685
OG0000836	4.76153672701179	26.966972291917	13.2801177213628	5.08976017900445	0	0	Root685
OG0000837	4.92025461791219	0	36.6646728394147	10.3894073756998	0	0	Root685
OG0000840	0	0	0	0	0	0	Root685
OG0000841	104.277654321558	53.9339445838341	9.52704097402114	86.263564270962	36.3130659315823	33.9362950094306	Root685
OG0000842	5.55512618151376	0	7.7948517060173	4.82740140689082	7.26261318631645	0	Root685
OG0000843	22.6966583987562	0	43.5934299114301	23.1400437004223	0	0	Root685
OG0000844	56.6622870514403	0	107.973131038906	70.4170944352986	7.26261318631645	24.2402107210218	Root685
OG0000846	53.1704934516317	26.966972291917	98.7347882762191	68.1608089951214	50.8382923042152	3233.64411018431	Root685
OG0000847	11.4276881448283	0	0	13.0129950968361	0	0	Root685
OG0000848	0	0	0	2.2038136857545	0	0	Root685
OG0000849	9.0469197813224	26.966972291917	34.3550871487429	15.0069217648997	7.26261318631645	4.84804214420437	Root685
OG0000850	3.65051149070904	0	14.1462123553647	9.23502877839982	72.6261318631645	0	Root685
OG0000851	20.1571721443499	0	166.001471517035	21.7233063310087	7.26261318631645	14.5441264326131	Root685
OG0000852	9.2056376722228	26.966972291917	0	4.09279684497265	0	4.84804214420437	Root685
OG0000854	19.8397363625491	0	0.577396422667948	30.9583351094085	14.5252263726329	4.84804214420437	Root685
OG0000855	0	0	0	0	0	0	Root685
OG0000856	21.5856331624535	0	165.712773305701	6.82132807495441	0	9.69608428840874	Root685
OG0000857	11.4276881448283	0	4.04177495867564	2.30875719459996	0	4.84804214420437	Root685
OG0000858	0	0	0	0	0	0	Root685
OG0000859	7.61845876321887	26.966972291917	0	1.67909614152724	0	0	Root685
OG0000860	245.219141441107	215.735778335336	284.945134586632	365.88554358967	159.777490098962	4149.92407543894	Root685
OG0000862	21.9030689442542	26.966972291917	13.2801177213628	58.086232145958	14.5252263726329	19.3921685768175	Root685
OG0000863	32.695885525481	0	49.6560923494435	17.1057919418088	14.5252263726329	9.69608428840874	Root685
OG0000864	11.2689702539279	0	15.3010052007006	4.93234491573627	7.26261318631645	9.69608428840874	Root685
OG0000865	4.12666516341022	0	0	3.09583351094085	0	4.84804214420437	Root685
OG0000866	0.158717890900393	0	0	9.86468983147254	7.26261318631645	1260.49095749314	Root685
OG0000867	0	0	67.8440796634839	8.76278298859528	14.5252263726329	4.84804214420437	Root685
OG0000868	23.6489657441586	26.966972291917	34.0663889374089	9.70727456820436	7.26261318631645	4.84804214420437	Root685
OG0000870	0	0	0	2.15134193133178	0	0	Root685
OG0000871	2.3807683635059	0	10.970532030691	8.71031123417256	0	0	Root685
OG0000872	91.5802230495268	80.9009168757511	102.487865023561	80.9639170742666	1249.16946804643	72.7206321630655	Root685
OG0000874	10.7928165812267	0	0	7.71334790014076	0	4.84804214420437	Root685
OG0000877	0	0	0	1.36426561499088	0	4.84804214420437	Root685
OG0000878	2.85692203620708	0	0	7.3985173736044	1423.47218451802	4.84804214420437	Root685
OG0000879	479.486748410088	377.537612086838	0	765.090651237771	188.827942844228	242.402107210218	Root685
OG0000880	36.1876791252896	0	9.52704097402114	11.2289554464634	7.26261318631645	14.5441264326131	Root685
OG0000881	32.0610139618794	0	93.8269186835416	20.5689277337087	14.5252263726329	9.69608428840874	Root685
OG0000882	21.7443510533539	0	21.3636676387141	10.9665966743498	7.26261318631645	4.84804214420437	Root685
OG0000883	0	0	14.4349105666987	0	0	0	Root685
OG0000884	0	0	18.1879873140404	0	0	0	Root685
OG0000885	0	0	5.19656780401153	2.93841824767267	0	0	Root685
OG0000886	8.41204821772083	0	12.9914195100288	4.82740140689082	7.26261318631645	9.69608428840874	Root685
OG0000887	0	0	19.6314783707102	1.04943508845452	0	0	Root685
OG0000888	0	0	3.46437853600769	1.9939266680636	0	0	Root685
OG0000889	0	0	15.5897034120346	3.41066403747721	7.26261318631645	4.84804214420437	Root685
OG0000890	20.9507615988519	26.966972291917	6.06266243801346	11.3338989553089	0	0	Root685
OG0000891	51.265878760827	0	98.7347882762191	27.600142826354	922.35187466219	19.3921685768175	Root685
OG0000893	0	0	0	1.67909614152724	0	9.69608428840874	Root685
OG0000895	0.634871563601572	0	8.9496445513532	1.25932210614543	0	0	Root685
OG0000896	0	26.966972291917	14.7236087780327	14.2723172029815	0	4.84804214420437	Root685
OG0000897	29.6802455983735	0	0	14.5346759750952	14.5252263726329	9.69608428840874	Root685
OG0000898	0	0	0	0	0	0	Root685
OG0000899	0	0	11.8366266646929	2.15134193133178	0	184.225601479766	Root685
OG0000900	233.950171187179	134.834861459585	873.023391073938	230.351001915768	1532.41138231277	6249.12632387943	Root685
OG0000901	3.49179359980865	0	12.4140230873609	2.57111596671359	0	4.84804214420437	Root685
OG0000902	21.5856331624535	0	29.1585193447314	7.34604561918167	0	4.84804214420437	Root685
OG0000903	0	0	19.3427801593763	0	0	0	Root685
OG0000904	87.2948399952162	53.9339445838341	211.615788907803	89.0970390097892	21.7878395589494	29.0882528652262	Root685
OG0000905	0	0	0	1.88898315921814	0	0	Root685
OG0000906	5.55512618151376	26.966972291917	6.6400588606814	47.0671637171854	29.0504527452658	4.84804214420437	Root685
OG0000907	0	0	0	0.367302280959084	0	0	Root685
OG0000908	153.63891839158	80.9009168757511	99.600882910221	144.454739925765	1111.17981750642	48.4804214420437	Root685
OG0000909	3.01563992710747	0	28.8698211333974	0	0	0	Root685
OG0000910	14.6020459628362	0	0	33.5294510761221	7.26261318631645	14.5441264326131	Root685
OG0000911	9.2056376722228	0	0	0.262358772113631	0	0	Root685
OG0000916	0	0	4.61917138134358	0.472245789804536	0	0	Root685
OG0000917	12.8561491629318	0	0	0.104943508845453	0	0	Root685
OG0000918	43.4887021067077	26.966972291917	73.6180438901634	52.4192826683035	14.5252263726329	19.3921685768175	Root685
OG0000919	12.3799954902307	53.9339445838341	71.5971564108256	10.8091814110816	21.7878395589494	4.84804214420437	Root685
OG0000920	0	0	3.75307674734166	2.78100298440449	14.5252263726329	0	Root685
OG0000921	0	0	26.2715372313916	5.35211895111808	0	0	Root685
OG0000923	42.377676870405	485.405501254507	441.419565129646	99.5389181399117	1365.37127902749	1871.34426766289	Root685
OG0000924	0	0	0	3.14830526536358	7.26261318631645	0	Root685
OG0000925	12.2212775993303	0	5.77396422667948	10.6517661478134	14.5252263726329	4.84804214420437	Root685
OG0000926	123.482519120506	80.9009168757511	721.745528334935	111.712365165984	3297.22638658767	1929.52077339334	Root685
OG0000928	6.03127985421494	0	51.9656780401153	5.71942123207716	14.5252263726329	4.84804214420437	Root685
OG0000929	14.6020459628362	0	0	5.24717544227263	0	0	Root685
OG0000931	0	0	15.5897034120346	9.23502877839982	0	4.84804214420437	Root685
OG0000932	0	0	17.6105908913724	6.08672351303624	0	0	Root685
OG0000933	3.17435781800786	0	0	4.87987316131354	0	0	Root685
OG0000934	0.634871563601572	0	32.6228978807391	9.81221807704981	7.26261318631645	0	Root685
OG0000935	68.248693087169	134.834861459585	177.838098181728	100.116107438562	145.252263726329	3602.09531314385	Root685
OG0000936	0	0	10.3931356080231	0	0	0	Root685
OG0000937	8.41204821772083	0	0	1.31179386056816	7.26261318631645	4.84804214420437	Root685
OG0000938	0	0	0	0	0	0	Root685
OG0000939	11.9038418175295	0	21.6523658500481	6.97874333822259	7.26261318631645	4.84804214420437	Root685
OG0000940	11.4276881448283	0	0	11.0190684287725	1684.92625922542	0	Root685
OG0000941	4.92025461791219	0	63.8023047048083	10.1795203580089	7.26261318631645	824.167164514742	Root685
OG0000942	0	0	0	1.83651140479542	0	0	Root685
OG0000943	0	26.966972291917	0	1.15437859729998	0	0	Root685
OG0000944	11.7451239266291	0	7.50615349468333	3.35819228305448	0	0	Root685
OG0000945	30.7912708346763	0	106.81833819357	58.2961191636489	36.3130659315823	3151.22739373284	Root685
OG0000946	8.72948399952162	0	0	12.9605233424134	14.5252263726329	0	Root685
OG0000947	16.3479427627405	0	0	16.8434331696951	7.26261318631645	4.84804214420437	Root685
OG0000948	13.8084565083342	0	0	0	0	4.84804214420437	Root685
OG0000950	0.158717890900393	0	0.577396422667948	9.65480281378163	7.26261318631645	0	Root685
OG0000951	0	0	17.6105908913724	0.524717544227262	0	0	Root685
OG0000952	109.19790893947	80.9009168757511	102.776563234895	71.8338318047122	29.0504527452658	829.015206658947	Root685
OG0000953	77.2956128684914	53.9339445838341	480.105125448399	117.904032187866	820.675290053759	3999.6347689686	Root685
OG0000954	7.14230509051769	0	10.970532030691	0	0	0	Root685
OG0000955	0	0	0	5.82436474092261	0	0	Root685
OG0000956	4.76153672701179	0	45.3256191794339	10.2844638668543	7.26261318631645	1531.98131756858	Root685
OG0000958	0	0	4.33047317000961	1.2068503517227	0	0	Root685
OG0000959	0	0	8.66094634001922	0.472245789804536	0	0	Root685
OG0000960	17.9351216717444	0	30.3133121900673	13.4852408866406	21.7878395589494	9.69608428840874	Root685
OG0000961	0	0	0	1.57415263268179	0	0	Root685
OG0000962	0	0	11.8366266646929	1.67909614152724	0	0	Root685
OG0000963	0	0	0	0	0	0	Root685
OG0000964	36.6638327979908	0	273.397206133273	36.8876433591766	14.5252263726329	24.2402107210218	Root685
OG0000965	6.9835871996173	0	0	4.25021210824083	0	0	Root685
OG0000966	0	0	8.66094634001922	0.734604561918167	610.059507650582	0	Root685
OG0000967	9.52307345402359	0	0	5.71942123207716	0	0	Root685
OG0000968	0	0	6.6400588606814	3.25324877420903	0	0	Root685
OG0000969	3.01563992710747	0	0	1.25932210614543	0	0	Root685
OG0000970	4.12666516341022	0	0	0.0524717544227263	0	0	Root685
OG0000971	0	0	0	0	0	0	Root685
OG0000972	0.793589454501965	0	0	3.77796631843629	0	0	Root685
OG0000973	4.28538305431061	26.966972291917	6.35136064934743	16.3711873798906	0	0	Root685
OG0000974	36.5051149070904	0	14.1462123553647	13.4852408866406	0	9.69608428840874	Root685
OG0000975	2.3807683635059	53.9339445838341	31.7568032467371	22.1430803663905	7.26261318631645	266.64231793124	Root685
OG0000976	0	0	68.9988725088198	8.50042421648165	0	0	Root685
OG0000977	35.2353717798873	53.9339445838341	368.667615873485	52.8390567036853	2084.36998447282	2394.93281923696	Root685
OG0000978	36.8225506888912	53.9339445838341	361.73885880147	25.8161031759813	2738.0051712413	1885.8883940955	Root685
OG0000979	137.767129301541	53.9339445838341	463.071930979694	76.3988744394894	58.1009054905316	2860.34486508058	Root685
OG0000980	47.4566493792175	53.9339445838341	188.519932001085	41.9249317837583	2040.79430535492	0	Root685
OG0000981	0	0	0	3.77796631843629	0	0	Root685
OG0000982	36.5051149070904	0	22.807158695384	11.701201236268	7.26261318631645	4.84804214420437	Root685
OG0000983	34.4417823253853	0	189.097328423753	15.4791675547042	944.139714221139	2254.33959705503	Root685
OG0000984	0	0	0	4.51257088035446	0	0	Root685
OG0000985	232.839145950877	782.042196465594	341.818682219425	275.109408438354	5076.5666172352	4101.44365399689	Root685
OG0000986	9.0469197813224	0	1.44349105666987	1.25932210614543	0	0	Root685
OG0000987	0.158717890900393	0	11.8366266646929	0.83954807076362	0	0	Root685
OG0000988	166.177631772712	53.9339445838341	202.66614435645	142.04103922232	1561.46183505804	43.6323792978393	Root685
OG0000989	12.8561491629318	0	167.444962573705	12.1209752716498	1568.72444824435	19.3921685768175	Root685
OG0000990	27.2994772348676	53.9339445838341	371.554597986825	22.5628544017723	951.402327407455	1662.8784554621	Root685
OG0000991	29.2040919256723	0	211.615788907803	7.92323491783166	203.353169216861	4.84804214420437	Root685
OG0000992	8.72948399952162	26.966972291917	129.914195100288	1.9939266680636	1321.79559990959	4.84804214420437	Root685
OG0000993	80.9461243592005	80.9009168757511	1274.02520661683	77.8680835633258	14.5252263726329	9.69608428840874	Root685
OG0000994	12.3799954902307	0	566.425890637257	16.2137721166224	501.120309855835	4.84804214420437	Root685
OG0000995	28.5692203620708	26.966972291917	222.875019149828	21.3560040500496	21.7878395589494	4.84804214420437	Root685
OG0000996	43.8061378885085	647.207335006009	326.517677018725	29.2267672134585	21.7878395589494	9.69608428840874	Root685
OG0000997	20.3158900352503	0	143.771709244319	15.4791675547042	7.26261318631645	53.328463586248	Root685
OG0000998	10.3166629085256	26.966972291917	165.424075094367	27.2853122998177	2062.58214491387	9.69608428840874	Root685
OG0000999	32.0610139618794	0	107.684432827572	18.9947751010269	14.5252263726329	0	Root685
OG0001000	25.3948625440629	26.966972291917	336.044717992746	27.600142826354	559.221215346367	4.84804214420437	Root685
OG0001001	43.1712663249069	0	394.073058470875	29.2792389678812	1496.09831638119	14.5441264326131	Root685
OG0001002	39.6794727250983	26.966972291917	314.103653931364	72.5684363666304	21.7878395589494	29.0882528652262	Root685
OG0001003	15.5543533082385	26.966972291917	55.141358364789	19.9917384350587	7.26261318631645	814.471080226334	Root685
OG0001004	85.8663789771127	188.768806043419	787.568720519081	133.225784479302	5948.08019959318	6855.13159190498	Root685
OG0001005	27.7756309075688	26.966972291917	279.459868571287	20.6213994881314	1605.03751417594	2297.97197635287	Root685
OG0001006	75.7084339594875	53.9339445838341	1149.01888110922	73.985173736044	6877.69468744168	1260.49095749314	Root685
OG0001007	0.158717890900393	0	97.2912972195493	2.72853122998177	0	63.0245478746568	Root685
OG0001008	40.1556263977995	80.9009168757511	153.587448429674	44.4435759960491	7.26261318631645	382.995329392145	Root685
OG0001009	33.8069107617837	26.966972291917	222.586320938494	40.4557226599219	1554.19922187172	4169.31624401576	Root685
OG0001010	18.8874290171468	0	135.399461115634	12.1734470260725	1234.6442416738	48.4804214420437	Root685
OG0001011	54.5989544697352	26.966972291917	580.572102992622	62.2315007453533	3907.28589423825	3839.64937820986	Root685
OG0001012	12.3799954902307	53.9339445838341	110.282716729578	7.24110211033622	21.7878395589494	1527.13327542438	Root685
OG0001013	7.30102298141808	0	0	5.77189298649989	0	0	Root685
OG0001014	6.9835871996173	0	44.748222756766	5.03728842458172	0	0	Root685
OG0001015	12.0625597084299	0	0	7.29357386475895	0	0	Root685
OG0001016	0	0	0	1.9939266680636	0	0	Root685
OG0001017	8.57076610862123	26.966972291917	0.577396422667948	1.9939266680636	1263.69469441906	4.84804214420437	Root685
OG0001018	68.4074109780694	916.877057925179	99.0234864875531	81.0163888286893	1452.52263726329	974.456470985078	Root685
OG0001020	0.158717890900393	0	17.8992891027064	3.72549456401356	0	0	Root685
OG0001021	0	0	0	4.09279684497265	0	4.84804214420437	Root685
OG0001022	6.8248693087169	0	0	2.04639842248632	7.26261318631645	0	Root685
OG0001023	13.0148670538322	0	34.6437853600769	9.18255702397709	7.26261318631645	0	Root685
OG0001024	22.3792226169554	0	17.3218926800384	1.10190684287725	36.3130659315823	0	Root685
OG0001025	0	0	0	8.76278298859528	0	0	Root685
OG0001026	0	0	28.0037264993955	16.476130888736	14.5252263726329	0	Root685
OG0001027	0	0	0	0	0	0	Root685
OG0001028	12.2212775993303	0	9.52704097402114	7.87076316340894	7.26261318631645	4.84804214420437	Root685
OG0001029	0	0	0	5.50953421438626	0	0	Root685
OG0001030	0	0	44.170826334098	2.88594649324994	0	0	Root685
OG0001031	0	0	25.4054425973897	12.8031080791452	79.888745049481	0	Root685
OG0001032	0	0	0	2.93841824767267	1336.32082628223	0	Root685
OG0001033	25.0774267622621	53.9339445838341	53.4091690967852	10.4418791301225	1423.47218451802	4.84804214420437	Root685
OG0001034	42.0602410886042	53.9339445838341	161.959696558359	24.6617245786813	14.5252263726329	2079.81007986367	Root685
OG0001035	0	0	19.6314783707102	0	0	0	Root685
OG0001036	0	0	81.7015938075147	3.25324877420903	0	0	Root685
OG0001037	0	0	12.1253248760269	0	0	0	Root685
OG0001038	27.458195125768	26.966972291917	55.430056576123	17.9453400125724	0	9.69608428840874	Root685
OG0001039	0	0	0	0	0	0	Root685
OG0001040	17.1415322172425	0	0	5.35211895111808	7.26261318631645	9.69608428840874	Root685
OG0001041	11.7451239266291	0	12.9914195100288	14.2723172029815	0	0	Root685
OG0001042	6.50743352691612	0	13.2801177213628	0.996963334031799	0	0	Root685
OG0001043	49.5199819609226	26.966972291917	263.00407052525	71.6239447870213	2694.4294921234	2351.30043993912	Root685
OG0001044	7.30102298141808	53.9339445838341	49.3673941381096	25.8161031759813	2607.27813388761	470.260087987824	Root685
OG0001045	13.1735849447326	0	0	4.407627371509	21.7878395589494	0	Root685
OG0001046	22.8553762896566	0	25.1167443860557	10.3369356212771	0	9.69608428840874	Root685
OG0001047	95.0720166493355	107.867889167668	663.428489645472	125.932210614543	36.3130659315823	24.2402107210218	Root685
OG0001048	22.6966583987562	0	327.961168075395	37.9370784476311	886.038808730607	1338.05963180041	Root685
OG0001049	0	0	0	0.0524717544227263	0	0	Root685
OG0001050	0	0	21.3636676387141	0.0524717544227263	0	43.6323792978393	Root685
OG0001051	0	0	3.46437853600769	6.97874333822259	0	0	Root685
OG0001052	0	0	6.6400588606814	1.31179386056816	0	0	Root685
OG0001053	7.93589454501965	0	51.6769798287814	8.65783947974983	7.26261318631645	14.5441264326131	Root685
OG0001054	0	0	0	0	0	0	Root685
OG0001055	4.6028188361114	0	0	3.93538158170447	0	9.69608428840874	Root685
OG0001056	0	0	11.8366266646929	5.35211895111808	0	1168.37815675325	Root685
OG0001057	0	0	0	0	0	0	Root685
OG0001058	0	0	13.8575141440308	4.04032509054992	0	0	Root685
OG0001059	0	0	0	2.51864421229086	0	0	Root685
OG0001060	0	0	6.6400588606814	0	0	0	Root685
OG0001061	47.2979314883171	26.966972291917	205.55312646979	73.0931539108577	2796.10607673183	4460.19877266802	Root685
OG0001062	37.9335759251939	53.9339445838341	73.0406474674954	20.8312865058223	1198.33117574222	14.5441264326131	Root685
OG0001063	0	0	72.7519492561615	2.9908900020954	7.26261318631645	0	Root685
OG0001064	5.07897250881258	26.966972291917	42.7273352774282	7.55593263687258	50.8382923042152	0	Root685
OG0001065	16.9828143263421	0	0	3.72549456401356	0	4.84804214420437	Root685
OG0001066	7.30102298141808	0	0	2.83347473882722	0	0	Root685
OG0001067	13.6497386174338	0	75.3502331581672	14.1673736941361	0	0	Root685
OG0001068	3.33307570890825	0	6.92875707201538	4.1977403538181	0	14.5441264326131	Root685
OG0001069	91.262787267726	53.9339445838341	467.691102361038	69.4726028556896	3369.85251845083	7950.78911649516	Root685
OG0001070	0	0	14.1462123553647	2.62358772113631	0	0	Root685
OG0001071	80.1525349046985	107.867889167668	255.209218819233	88.5723214655619	58.1009054905316	1027.78493457133	Root685
OG0001072	9.84050923582437	0	32.911596092073	8.44795246205893	0	0	Root685
OG0001073	139.036872428744	80.9009168757511	214.214072809809	279.46456405544	2585.49029432866	2748.83989576388	Root685
OG0001074	20.7920437079515	0	106.529639982236	9.13008526955437	0	4.84804214420437	Root685
OG0001075	13.8084565083342	0	12.9914195100288	9.23502877839982	0	4.84804214420437	Root685
OG0001076	4.6028188361114	0	7.50615349468333	1.83651140479542	0	0	Root685
OG0001077	0	0	2.30958569067179	6.4015540395726	1401.68434495908	0	Root685
OG0001078	4.6028188361114	0	8.37224812868525	0	14.5252263726329	0	Root685
OG0001079	15.0781996355373	26.966972291917	62.0701154368044	17.3681507139224	21.7878395589494	4.84804214420437	Root685
OG0001080	0	0	67.5553814521499	2.51864421229086	1263.69469441906	0	Root685
OG0001081	14.6020459628362	0	94.1156168948755	21.9331933486996	994.978006525354	930.824091687239	Root685
OG0001082	36.9812685797916	107.867889167668	628.496006074061	55.0953421438626	6805.06855557852	1982.84923697959	Root685
OG0001083	38.8858832705963	0	320.455014580711	24.7141963331041	0	2375.54065066014	Root685
OG0001084	184.112753444456	53.9339445838341	1677.62530606172	199.864912596164	3682.14488546244	2196.16309132458	Root685
OG0001085	209.98376966122	188.768806043419	1244.8666872721	162.24266467507	8228.54074009654	1439.8685168287	Root685
OG0001086	167.764810681715	80.9009168757511	637.445650625415	116.697181836143	2592.75290751497	799.926953793721	Root685
OG0001087	53.3292113425321	0	115.47928453359	39.2488723081992	43.5756791178987	48.4804214420437	Root685
OG0001088	0	0	19.0540819480423	10.9141249199271	0	0	Root685
OG0001089	0	0	23.3845551180519	12.0160317628043	0	0	Root685
OG0001091	4.6028188361114	0	0	5.1947036878499	0	0	Root685
OG0001092	13.6497386174338	0	17.3218926800384	13.1179386056816	21.7878395589494	9.69608428840874	Root685
OG0001093	0	0	0	3.56807930074539	0	0	Root685
OG0001094	59.2017733058466	26.966972291917	0	185.959897674142	72.6261318631645	14.5441264326131	Root685
OG0001095	0	0	0	0	0	0	Root685
OG0001096	0	0	5.48526601534551	3.67302280959084	0	0	Root685
OG0001097	0	0	2.30958569067179	1.04943508845452	0	0	Root685
OG0001098	0	0	36.9533710507487	0.0524717544227263	0	0	Root685
OG0001099	0	0	0	4.87987316131354	21.7878395589494	1420.47634825188	Root685
OG0001101	9.52307345402359	0	17.3218926800384	0	0	4.84804214420437	Root685
OG0001102	19.8397363625491	0	3.46437853600769	2.9908900020954	0	0	Root685
OG0001103	0	53.9339445838341	75.9276295808352	28.8069931780767	1118.44243069273	4.84804214420437	Root685
OG0001104	0.793589454501965	0	13.2801177213628	6.13919526745897	0	38.7843371536349	Root685
OG0001108	0	0	0	0	0	0	Root685
OG0001109	4.12666516341022	0	0	5.82436474092261	0	0	Root685
OG0001110	7.14230509051769	0	0	7.97570667225439	0	746.598490207473	Root685
OG0001111	2.53948625440629	0	27.4263300767275	8.65783947974983	7.26261318631645	0	Root685
OG0001112	11.4276881448283	0	17.0331944687045	9.54985930493618	7.26261318631645	4.84804214420437	Root685
OG0001113	0	0	11.259230242025	1.94145491364087	0	4.84804214420437	Root685
OG0001114	0	0	0	0	0	0	Root685
OG0001116	20.7920437079515	0	82.5676884415166	20.3065689615951	7.26261318631645	9.69608428840874	Root685
OG0001117	0	0	9.23834276268717	0	0	0	Root685
OG0001119	1.58717890900393	0	10.1044373966891	4.56504263477718	0	0	Root685
OG0001120	0	0	1.73218926800384	7.60840439129531	0	0	Root685
OG0001121	0	0	0	1.10190684287725	0	0	Root685
OG0001122	15.5543533082385	26.966972291917	44.170826334098	4.61751438919991	29.0504527452658	0	Root685
OG0001124	0	0	0	0	0	0	Root685
OG0001125	0	0	0	0	0	0	Root685
OG0001126	7.30102298141808	0	40.1290513754224	6.08672351303624	0	0	Root685
OG0001127	0	0	0	3.93538158170447	0	0	Root685
OG0001128	0	0	0	0	0	0	Root685
OG0001129	0	0	9.23834276268717	0	0	0	Root685
OG0001131	0	0	0	0.577189298649989	0	0	Root685
OG0001132	0	0	0	2.9908900020954	0	0	Root685
OG0001133	0	0	0	0.157415263268179	0	0	Root685
OG0001134	0	0	16.7444962573705	2.09887017690905	0	0	Root685
OG0001135	2.2220504726055	0	14.7236087780327	2.30875719459996	7.26261318631645	0	Root685
OG0001137	10.1579450176252	0	86.8981616115262	41.7150447660674	2600.01552070129	14.5441264326131	Root685
OG0001140	58.4081838513447	26.966972291917	31.4681050354032	19.5194926452542	21.7878395589494	14.5441264326131	Root685
OG0001142	6.8248693087169	0	0.577396422667948	7.60840439129531	7.26261318631645	4.84804214420437	Root685
OG0001143	4.12666516341022	0	4.33047317000961	2.51864421229086	0	0	Root685
OG0001144	32.5371676345806	0	201.800049722448	48.9561468764036	7.26261318631645	0	Root685
OG0001145	0	0	0	0	0	0	Root685
OG0001147	3.96794727250983	0	0.288698211333974	3.30572052863175	0	0	Root685
OG0001150	29.9976813801743	0	0	6.82132807495441	0	0	Root685
OG0001151	39.2033190523971	0	18.1879873140404	12.1209752716498	0	19.3921685768175	Root685
OG0001154	0	0	0	7.81829140898621	0	4.84804214420437	Root685
OG0001157	5.39640829061336	0	46.7691102361038	4.04032509054992	0	0	Root685
OG0001158	0	0	0	0	0	0	Root685
OG0001159	8.41204821772083	0	0	4.93234491573627	7.26261318631645	0	Root685
OG0001160	26.9820414530668	26.966972291917	22.807158695384	19.2046621187178	7.26261318631645	484.804214420437	Root685
OG0001161	2.2220504726055	0	0	8.97267000628619	0	4.84804214420437	Root685
OG0001162	9.84050923582437	26.966972291917	5.48526601534551	11.8061447451134	14.5252263726329	0	Root685
OG0001163	9.0469197813224	0	25.9828390200577	21.1461170323587	0	4.84804214420437	Root685
OG0001164	0.158717890900393	0	0	7.97570667225439	0	0	Root685
OG0001165	2.85692203620708	0	0	9.70727456820436	0	0	Root685
OG0001167	7.77717665411926	0	0	2.67605947555904	7.26261318631645	0	Root685
OG0001168	8.09461243592005	0	13.8575141440308	11.7536729906907	7.26261318631645	4.84804214420437	Root685
OG0001170	25.3948625440629	26.966972291917	44.170826334098	12.0160317628043	0	9.69608428840874	Root685
OG0001171	9.2056376722228	26.966972291917	7.7948517060173	8.81525474301801	14.5252263726329	0	Root685
OG0001175	0	0	0	0	0	0	Root685
OG0001176	0	0	0	0.629661053072715	0	0	Root685
OG0001177	0	0	0	0	0	0	Root685
OG0001178	0	0	4.90786959267756	0	0	0	Root685
OG0001179	5.71384407241415	26.966972291917	0	15.6890545723951	0	0	Root685
OG0001181	0	0	6.06266243801346	0	0	0	Root685
OG0001182	2.69820414530668	0	0	14.6920912383633	0	4.84804214420437	Root685
OG0001184	0	0	0	0	0	0	Root685
OG0001185	0	0	9.23834276268717	2.2038136857545	0	0	Root685
OG0001188	30.7912708346763	0	20.2088747933782	17.7879247493042	7.26261318631645	0	Root685
OG0001189	0	0	3.17568032467371	0	0	0	Root685
OG0001191	9.0469197813224	0	0	1.25932210614543	0	0	Root685
OG0001192	0	0	0	0	0	0	Root685
OG0001193	0	0	0	0	0	0	Root685
OG0001196	5.87256196331454	0	8.66094634001922	21.6708345765859	14.5252263726329	0	Root685
OG0001198	0	0	34.9324835714109	0.0524717544227263	0	0	Root685
OG0001201	0	0	0	0	0	0	Root685
OG0001202	2.2220504726055	0	0	0.0524717544227263	0	0	Root685
OG0001205	24.7599909804613	26.966972291917	50.8108851947794	8.29053719879075	0	2104.0502905847	Root685
OG0001206	46.821777815616	26.966972291917	155.897034120346	50.4778277546627	1249.16946804643	24.2402107210218	Root685
OG0001207	17.1415322172425	0	0	6.34908228514988	0	9.69608428840874	Root685
OG0001208	11.4276881448283	0	6.6400588606814	1.15437859729998	0	0	Root685
OG0001209	0	0	0	1.31179386056816	0	0	Root685
OG0001211	26.0297341076645	0	147.524785991661	20.9887017690905	21.7878395589494	0	Root685
OG0001212	0	0	0	4.30268386266355	1314.53298672328	0	Root685
OG0001213	5.55512618151376	0	9.23834276268717	1.67909614152724	7.26261318631645	0	Root685
OG0001216	81.4222780319017	53.9339445838341	34.9324835714109	126.876702194152	58.1009054905316	1764.68734049039	Root685
OG0001217	13.332302835633	26.966972291917	0	0	0	0	Root685
OG0001218	11.1102523630275	0	8.37224812868525	55.7250031969353	14.5252263726329	24.2402107210218	Root685
OG0001219	7.93589454501965	0	7.50615349468333	12.6981645702998	0	0	Root685
OG0001222	7.93589454501965	0	12.9914195100288	11.7536729906907	0	9.69608428840874	Root685
OG0001223	0	0	0	0	0	0	Root685
OG0001224	0	0	0	0.157415263268179	0	0	Root685
OG0001225	13.0148670538322	0	0	14.377260711827	14.5252263726329	9.69608428840874	Root685
OG0001228	0	26.966972291917	23.3845551180519	13.7475996587543	79.888745049481	4.84804214420437	Root685
OG0001229	0	0	12.4140230873609	0	0	1008.39276599451	Root685
OG0001230	5.23769039971297	0	0	5.03728842458172	0	4.84804214420437	Root685
OG0001231	7.14230509051769	0	0	2.36122894902268	0	0	Root685
OG0001232	0	0	35.2211817827448	3.30572052863175	0	0	Root685
OG0001233	44.1235736703093	0	30.3133121900673	85.2141291825074	14.5252263726329	24.2402107210218	Root685
OG0001234	3.17435781800786	0	7.50615349468333	2.67605947555904	0	0	Root685
OG0001235	6.50743352691612	26.966972291917	11.547928453359	11.9635600083816	0	14.5441264326131	Root685
OG0001236	0	0	0	5.08976017900445	0	0	Root685
OG0001238	3.49179359980865	0	9.81573918535512	4.61751438919991	1619.56274054857	0	Root685
OG0001239	0	0	0	4.14526859939537	0	0	Root685
OG0001242	0.317435781800786	0	57.1622458441269	8.29053719879075	7.26261318631645	1163.53011460905	Root685
OG0001244	26.1884519985649	0	63.2249082821403	26.2883489657859	14.5252263726329	9.69608428840874	Root685
OG0001245	25.3948625440629	26.966972291917	37.5307674734166	25.0814986140631	14.5252263726329	33.9362950094306	Root685
OG0001246	14.2846101810354	0	0	4.25021210824083	0	0	Root685
OG0001247	0	0	0	0.682132807495441	0	0	Root685
OG0001248	6.66615141781651	0	13.8575141440308	3.9878533361272	0	0	Root685
OG0001250	20.7920437079515	26.966972291917	0	29.4366542311494	7.26261318631645	4.84804214420437	Root685
OG0001251	0	0	5.19656780401153	6.4015540395726	0	4.84804214420437	Root685
OG0001252	48.2502388337195	26.966972291917	10.970532030691	22.8252131738859	0	1396.23613753086	Root685
OG0001253	9.99922712672476	0	10.970532030691	3.46313579189993	0	4.84804214420437	Root685
OG0001254	5.07897250881258	0	2.59828390200577	0	0	0	Root685
OG0001255	410.285747977516	539.339445838341	245.104781422544	572.20448197983	1699.45148559805	3325.7569109242	Root685
OG0001256	13.8084565083342	26.966972291917	0	7.71334790014076	0	0	Root685
OG0001258	10.1579450176252	0	0	5.77189298649989	7.26261318631645	0	Root685
OG0001259	0	0	0	0	0	0	Root685
OG0001260	0	0	0	2.57111596671359	0	0	Root685
OG0001261	0	0	0	2.04639842248632	7.26261318631645	0	Root685
OG0001262	15.5543533082385	26.966972291917	0	26.3932924746313	0	14.5441264326131	Root685
OG0001263	0	0	0	2.9908900020954	0	0	Root685
OG0001264	0	0	0	0	0	0	Root685
OG0001265	0.158717890900393	0	0	3.04336175651812	0	0	Root685
OG0001271	0	0	0	4.56504263477718	0	0	Root685
OG0001272	0	0	0	2.09887017690905	0	0	Root685
OG0001273	9.36435556312319	0	5.19656780401153	0.0524717544227263	0	0	Root685
OG0001274	39.5207548341979	26.966972291917	4.33047317000961	29.1218237046131	36.3130659315823	48.4804214420437	Root685
OG0001275	0	0	8.37224812868525	0	0	0	Root685
OG0001276	0	0	0	0	0	0	Root685
OG0001277	11.4276881448283	0	4.61917138134358	16.7909614152724	0	4.84804214420437	Root685
OG0001279	14.4433280719358	0	0	9.28750053282255	0	9.69608428840874	Root685
OG0001281	0	0	0	0	0	0	Root685
OG0001282	0	0	6.35136064934743	3.14830526536358	0	0	Root685
OG0001283	0.317435781800786	0	5.48526601534551	2.78100298440449	7.26261318631645	0	Root685
OG0001284	0	0	0	1.36426561499088	0	0	Root685
OG0001286	6.66615141781651	0	7.21745528334935	0.83954807076362	0	0	Root685
OG0001287	0.317435781800786	0	9.23834276268717	1.10190684287725	0	0	Root685
OG0001288	0	0	0	0	0	0	Root685
OG0001291	33.6481928708833	0	8.66094634001922	26.7081230011677	21.7878395589494	9.69608428840874	Root685
OG0001293	0	0	14.1462123553647	0	0	0	Root685
OG0001294	10.7928165812267	0	0	1.15437859729998	0	0	Root685
OG0001296	0	0	0	0	0	0	Root685
OG0001301	18.7287111262464	0	8.37224812868525	5.35211895111808	7.26261318631645	4.84804214420437	Root685
OG0001302	0	0	0	0	0	0	Root685
OG0001303	2.69820414530668	0	0	4.04032509054992	7.26261318631645	0	Root685
OG0001304	20.3158900352503	0	29.1585193447314	8.92019825186346	14.5252263726329	0	Root685
OG0001305	20.3158900352503	26.966972291917	15.8784016233686	28.2298038794267	7.26261318631645	19.3921685768175	Root685
OG0001306	74.1212550504836	26.966972291917	92.3834276268717	75.1920240877667	29.0504527452658	19.3921685768175	Root685
OG0001307	0	0	0	0	0	0	Root685
OG0001311	0	0	4.61917138134358	5.24717544227263	0	0	Root685
OG0001312	0	0	0	0	0	0	Root685
OG0001315	0	0	4.90786959267756	0.787076316340894	0	0	Root685
OG0001316	0	0	2.88698211333974	0	0	0	Root685
OG0001317	37.6161401433932	26.966972291917	17.3218926800384	42.0823470470265	29.0504527452658	14.5441264326131	Root685
OG0001318	8.88820189042201	26.966972291917	23.0958569067179	10.546822638968	7.26261318631645	4.84804214420437	Root685
OG0001319	5.55512618151376	0	0	0	7.26261318631645	0	Root685
OG0001320	14.125892290135	0	4.90786959267756	7.76581965456348	0	0	Root685
OG0001321	5.87256196331454	0	0	2.09887017690905	0	0	Root685
OG0001322	4.12666516341022	0	0	2.04639842248632	0	0	Root685
OG0001323	0	0	0	1.9939266680636	0	0	Root685
OG0001324	1.26974312720314	0	0	15.2692805370133	14.5252263726329	0	Root685
OG0001325	13.332302835633	0	0	0	0	0	Root685
OG0001328	0	0	0	1.41673736941361	0	0	Root685
OG0001329	10.1579450176252	0	0	6.87379982937714	7.26261318631645	4.84804214420437	Root685
OG0001331	5.39640829061336	0	0	0	0	0	Root685
OG0001332	2.06333258170511	0	0	4.98481667015899	0	4.84804214420437	Root685
OG0001333	34.6005002162857	53.9339445838341	13.8575141440308	36.2579823061038	1132.96765706537	1599.85390758744	Root685
OG0001334	0	0	0	2.46617245786813	0	0	Root685
OG0001335	9.2056376722228	0	0	0	0	9.69608428840874	Root685
OG0001336	0.634871563601572	0	6.92875707201538	0.262358772113631	0	0	Root685
OG0001337	0	0	0	3.72549456401356	0	0	Root685
OG0001338	2.85692203620708	0	5.48526601534551	11.4388424641543	0	0	Root685
OG0001339	0	0	0	0	0	0	Root685
OG0001340	7.61845876321887	26.966972291917	34.0663889374089	11.124011937618	0	4.84804214420437	Root685
OG0001341	5.71384407241415	0	0	1.36426561499088	0	0	Root685
OG0001342	0	0	0	0	0	0	Root685
OG0001343	0	0	0	0	0	0	Root685
OG0001344	4.28538305431061	0	5.48526601534551	0.0524717544227263	7.26261318631645	0	Root685
OG0001345	6.9835871996173	0	0	1.31179386056816	0	0	Root685
OG0001348	20.6333258170511	0	35.2211817827448	9.392444041668	14.5252263726329	9.69608428840874	Root685
OG0001349	0	0	5.77396422667948	1.9939266680636	0	0	Root685
OG0001350	0	0	0	5.08976017900445	0	0	Root685
OG0001351	0	0	0	0.472245789804536	0	0	Root685
OG0001355	66.3440783963643	0	271.376318653936	122.626490085911	1365.37127902749	67.8725900188611	Root685
OG0001357	27.1407593439672	0	0	6.87379982937714	0	0	Root685
OG0001358	2.69820414530668	0	0	2.04639842248632	7.26261318631645	0	Root685
OG0001359	22.5379405078558	0	38.9742585300865	4.72245789804536	0	4.84804214420437	Root685
OG0001360	0	0	0	1.67909614152724	0	0	Root685
OG0001361	0	0	0	3.09583351094085	0	4.84804214420437	Root685
OG0001362	9.84050923582437	0	0	1.31179386056816	0	4.84804214420437	Root685
OG0001363	0	0	0	0	0	0	Root685
OG0001364	0	0	0	0	0	0	Root685
OG0001365	14.125892290135	0	0	7.97570667225439	0	4.84804214420437	Root685
OG0001373	23.014094180557	0	19.3427801593763	6.87379982937714	0	0	Root685
OG0001377	8.72948399952162	0	0	36.5203410782175	29.0504527452658	4.84804214420437	Root685
OG0001378	0	0	0	0.0524717544227263	0	1653.18237117369	Root685
OG0001379	36.8225506888912	0	19.9201765820442	50.7401865267763	14.5252263726329	9.69608428840874	Root685
OG0001380	0	0	0	0	0	0	Root685
OG0001383	0	0	0	0	0	0	Root685
OG0001384	0	0	0	4.35515561708628	7.26261318631645	0	Root685
OG0001385	1.11102523630275	0	0.288698211333974	5.35211895111808	0	0	Root685
OG0001388	25.7122983258637	1078.67889167668	2.88698211333974	15.2692805370133	0	0	Root685
OG0001389	11.7451239266291	0	9.23834276268717	6.87379982937714	7.26261318631645	1289.57921035836	Root685
OG0001392	11.1102523630275	0	12.7027212986949	5.92930824976807	0	0	Root685
OG0001396	13.9671743992346	0	0	20.883758260245	871.513582357975	0	Root685
OG0001397	0	0	0	0	0	0	Root685
OG0001398	6.50743352691612	0	21.941064061382	2.30875719459996	1024.02845927062	1168.37815675325	Root685
OG0001400	0	0	0	0	0	0	Root685
OG0001401	0	0	0	4.1977403538181	7.26261318631645	0	Root685
OG0001405	0	0	0	0	0	0	Root685
OG0001409	5.39640829061336	26.966972291917	0	17.3681507139224	14.5252263726329	0	Root685
OG0001410	10.7928165812267	0	89.496445513532	20.9887017690905	7.26261318631645	9.69608428840874	Root685
OG0001411	0	0	0	0	0	0	Root685
OG0001412	5.55512618151376	26.966972291917	10.1044373966891	15.2692805370133	0	0	Root685
OG0001414	0	0	0	2.57111596671359	0	0	Root685
OG0001415	0	0	0	2.78100298440449	7.26261318631645	4.84804214420437	Root685
OG0001418	63.3284384692568	0	0	32.9522617774721	50.8382923042152	0	Root685
OG0001419	0	0	0	0	0	0	Root685
OG0001422	0	0	0	0	0	0	Root685
OG0001424	0	0	0	0.41977403538181	0	0	Root685
OG0001427	0	0	0	0.209887017690905	0	0	Root685
OG0001428	3.33307570890825	0	26.2715372313916	15.8464698356633	7.26261318631645	9.69608428840874	Root685
OG0001429	0	0	0	2.72853122998177	7.26261318631645	0	Root685
OG0001430	5.39640829061336	0	12.1253248760269	1.83651140479542	0	0	Root685
OG0001431	8.57076610862123	26.966972291917	66.689286818148	10.8616531655043	0	0	Root685
OG0001432	9.0469197813224	0	0	2.57111596671359	14.5252263726329	0	Root685
OG0001433	16.6653785445413	26.966972291917	16.4557980460365	7.13615860149077	7.26261318631645	4.84804214420437	Root685
OG0001434	0	0	0	2.04639842248632	0	4.84804214420437	Root685
OG0001435	52.6943397789305	0	16.4557980460365	16.5286026431588	0	0	Root685
OG0001436	9.2056376722228	0	5.19656780401153	9.65480281378163	0	87.2647585956786	Root685
OG0001437	0	0	0	0	0	0	Root685
OG0001438	14.6020459628362	0	114.03579347692	28.2298038794267	7.26261318631645	4.84804214420437	Root685
OG0001440	0	0	0	1.83651140479542	0	0	Root685
OG0001441	0	0	0	0	0	0	Root685
OG0001442	23.1728120714574	26.966972291917	4.33047317000961	5.03728842458172	14.5252263726329	0	Root685
OG0001443	395.048830451078	80.9009168757511	134.822064692966	465.949179273809	1394.42173177276	1250.79487320473	Root685
OG0001446	3.80922938160943	26.966972291917	4.33047317000961	2.15134193133178	0	0	Root685
OG0001447	10.4753807994259	0	12.1253248760269	0	0	0	Root685
OG0001448	0	0	0	1.62662438710451	7.26261318631645	0	Root685
OG0001451	0.158717890900393	0	0	7.45098912802713	0	0	Root685
OG0001453	3.80922938160943	0	0	10.9665966743498	0	0	Root685
OG0001456	0	0	10.3931356080231	0	0	0	Root685
OG0001457	25.7122983258637	0	59.7605297461326	14.4822042206724	14.5252263726329	0	Root685
OG0001459	0	0	12.9914195100288	10.546822638968	0	0	Root685
OG0001461	0	0	5.48526601534551	0	0	0	Root685
OG0001463	0	0	0	5.71942123207716	0	0	Root685
OG0001464	0	0	6.35136064934743	4.46009912593173	7.26261318631645	0	Root685
OG0001465	2.3807683635059	26.966972291917	0	3.04336175651812	14.5252263726329	1003.5447238503	Root685
OG0001466	0	0	1.1547928453359	0	0	0	Root685
OG0001467	5.07897250881258	0	0	0	0	0	Root685
OG0001468	10.1579450176252	0	0	3.14830526536358	0	0	Root685
OG0001469	0	0	0	0	0	0	Root685
OG0001471	12.6974312720314	26.966972291917	7.50615349468333	19.2046621187178	806.150063681126	14.5441264326131	Root685
OG0001472	0	0	0	3.88290982728174	0	0	Root685
OG0001473	20.1571721443499	26.966972291917	0	4.35515561708628	7.26261318631645	0	Root685
OG0001478	0	0	0	2.30875719459996	0	0	Root685
OG0001482	340.449875981343	242.702750627253	29.1585193447314	479.906665950254	167.040103285278	159.985390758744	Root685
OG0001483	11.7451239266291	0	53.9865655194532	2.46617245786813	7.26261318631645	0	Root685
OG0001484	9.99922712672476	0	0	1.41673736941361	0	0	Root685
OG0001485	15.5543533082385	593.273390422175	6.6400588606814	18.1552270302633	14.5252263726329	4.84804214420437	Root685
OG0001486	0	0	0	0	0	0	Root685
OG0001488	15.8717890900393	0	15.5897034120346	28.8594649324994	36.3130659315823	1003.5447238503	Root685
OG0001489	17.9351216717444	0	23.3845551180519	5.61447772323171	0	9.69608428840874	Root685
OG0001491	5.55512618151376	26.966972291917	27.7150282880615	4.407627371509	0	4.84804214420437	Root685
OG0001501	29.5215277074731	26.966972291917	12.9914195100288	138.787790448111	43.5756791178987	19.3921685768175	Root685
OG0001503	3.65051149070904	0	0	2.2038136857545	7.26261318631645	0	Root685
OG0001506	0	0	0	1.41673736941361	0	0	Root685
OG0001507	35.3940896707877	53.9339445838341	10.970532030691	32.3226007243994	14.5252263726329	24.2402107210218	Root685
OG0001508	0	0	0.577396422667948	1.04943508845452	0	0	Root685
OG0001509	13.9671743992346	0	0.288698211333974	12.645692815877	21.7878395589494	0	Root685
OG0001511	2.2220504726055	0	6.06266243801346	3.77796631843629	0	0	Root685
OG0001512	16.0305069809397	0	0	7.03121509264532	0	4.84804214420437	Root685
OG0001520	7.77717665411926	0	0	5.4045907055408	0	0	Root685
OG0001521	13.9671743992346	80.9009168757511	35.5098799940788	19.3096056275633	7.26261318631645	9.69608428840874	Root685
OG0001522	0	26.966972291917	5.48526601534551	3.35819228305448	7.26261318631645	4.84804214420437	Root685
OG0001523	10.1579450176252	0	6.06266243801346	6.92627158379987	1089.39197794747	4.84804214420437	Root685
OG0001525	92.84996617673	0	14.7236087780327	57.1417405663489	769.836997749544	19.3921685768175	Root685
OG0001526	28.5692203620708	26.966972291917	0	27.1803687909722	29.0504527452658	4.84804214420437	Root685
OG0001527	0	0	0	1.57415263268179	0	0	Root685
OG0001528	10.6340986903263	0	0.577396422667948	12.068503517227	0	4.84804214420437	Root685
OG0001531	0	0	0	1.36426561499088	0	0	Root685
OG0001533	0	0	0	0	0	0	Root685
OG0001534	0	0	0	10.1270486035862	0	4.84804214420437	Root685
OG0001536	14.4433280719358	0	8.66094634001922	13.0129950968361	7.26261318631645	4.84804214420437	Root685
OG0001537	0	0	0	0	0	0	Root685
OG0001539	0	0	0	0.0524717544227263	0	0	Root685
OG0001540	8.09461243592005	0	0	5.35211895111808	0	4.84804214420437	Root685
OG0001541	0	0	0	0	0	0	Root685
OG0001545	46.028188361114	0	22.51846048405	29.8039565121085	929.614487848506	19.3921685768175	Root685
OG0001547	0	0	0.577396422667948	1.88898315921814	0	0	Root685
OG0001548	0	0	10.1044373966891	2.72853122998177	0	0	Root685
OG0001549	3.96794727250983	0	12.4140230873609	0	0	4.84804214420437	Root685
OG0001550	0.158717890900393	53.9339445838341	27.1376318653936	15.3217522914361	0	4.84804214420437	Root685
OG0001551	6.34871563601572	0	11.259230242025	24.4518375609904	0	9.69608428840874	Root685
OG0001552	44.1235736703093	0	0	7.34604561918167	14.5252263726329	0	Root685
OG0001559	15.3956354173381	26.966972291917	36.3759746280807	0.0524717544227263	7.26261318631645	9.69608428840874	Root685
OG0001562	0	0	19.6314783707102	0	0	0	Root685
OG0001569	3.80922938160943	0	0	0.104943508845453	0	0	Root685
OG0001570	3.33307570890825	0	6.06266243801346	7.92323491783166	0	0	Root685
OG0001571	19.363582689848	26.966972291917	90.0738419361999	22.7727414194632	588.271668091633	4.84804214420437	Root685
OG0001572	0	0	0	0.104943508845453	0	0	Root685
OG0001573	0	0	0	1.10190684287725	7.26261318631645	0	Root685
OG0001576	9.2056376722228	0	7.7948517060173	2.62358772113631	0	4.84804214420437	Root685
OG0001577	14.7607638537366	0	23.0958569067179	34.1066403747721	0	19.3921685768175	Root685
OG0001578	8.25333032682044	0	17.6105908913724	19.9917384350587	14.5252263726329	4.84804214420437	Root685
OG0001588	104.753807994259	0	25.4054425973897	76.9760637381394	36.3130659315823	24.2402107210218	Root685
OG0001589	0	0	0	0	0	0	Root685
OG0001591	8.72948399952162	26.966972291917	12.4140230873609	10.9665966743498	0	4.84804214420437	Root685
OG0001592	7.93589454501965	0	0	1.41673736941361	0	9.69608428840874	Root685
OG0001593	0.158717890900393	0	0	5.98178000419079	0	0	Root685
OG0001595	23.3315299623578	0	30.6020104014013	78.1304423354394	36.3130659315823	4.84804214420437	Root685
OG0001596	0	0	0	0	0	0	Root685
OG0001597	3.01563992710747	0	76.2163277921692	10.3894073756998	7.26261318631645	0	Root685
OG0001598	0	0	23.6732533293859	1.94145491364087	0	0	Root685
OG0001599	0	0	8.37224812868525	0	0	0	Root685
OG0001600	0	0	0	0	0	0	Root685
OG0001601	9.68179134492398	0	56.2961512101249	31.9552984434403	14.5252263726329	9.69608428840874	Root685
OG0001602	55.8686975969384	53.9339445838341	0	138.105657640616	58.1009054905316	24.2402107210218	Root685
OG0001605	0	0	0	2.67605947555904	7.26261318631645	0	Root685
OG0001607	0	0	0	0	0	0	Root685
OG0001609	0	0	0	0	0	0	Root685
OG0001611	0	26.966972291917	0	5.98178000419079	0	0	Root685
OG0001612	1.11102523630275	0	6.06266243801346	0	0	4.84804214420437	Root685
OG0001613	71.8992045778781	53.9339445838341	0	131.441744828929	58.1009054905316	33.9362950094306	Root685
OG0001615	7.30102298141808	0	0	1.73156789594997	0	0	Root685
OG0001617	0	0	0	0	0	0	Root685
OG0001618	0.158717890900393	0	0	11.9110882539589	21.7878395589494	0	Root685
OG0001620	13.6497386174338	0	1.73218926800384	3.77796631843629	7.26261318631645	0	Root685
OG0001621	4.44410094521101	0	0	2.2038136857545	0	0	Root685
OG0001627	11.2689702539279	0	0	0	0	0	Root685
OG0001631	0	0	0	0	0	0	Root685
OG0001632	0	0	7.50615349468333	3.14830526536358	0	0	Root685
OG0001633	0	0	53.4091690967852	1.88898315921814	50.8382923042152	0	Root685
OG0001636	0	0	0	4.25021210824083	0	0	Root685
OG0001637	0.952307345402359	0	0.577396422667948	1.62662438710451	0	0	Root685
OG0001638	7.14230509051769	0	4.33047317000961	1.78403965037269	0	0	Root685
OG0001639	95.3894524311362	0	0	205.217031547282	50.8382923042152	63.0245478746568	Root685
OG0001640	4.12666516341022	0	0	1.9939266680636	0	0	Root685
OG0001643	65.8679247236631	0	189.097328423753	83.6399765498256	36.3130659315823	3160.92347802125	Root685
OG0001644	0	0	6.06266243801346	0	0	0	Root685
OG0001646	4.6028188361114	26.966972291917	0	4.82740140689082	0	4.84804214420437	Root685
OG0001647	0	0	0	2.51864421229086	0	0	Root685
OG0001648	0.158717890900393	0	0	0	0	0	Root685
OG0001649	0.158717890900393	26.966972291917	0	10.4418791301225	0	0	Root685
OG0001650	0.158717890900393	0	22.807158695384	1.46920912383633	0	0	Root685
OG0001651	6.03127985421494	0	0	1.78403965037269	0	0	Root685
OG0001655	6.18999774511533	0	0	0	0	0	Root685
OG0001656	59.2017733058466	26.966972291917	48.7899977154416	78.392801107553	58.1009054905316	29.0882528652262	Root685
OG0001657	4.44410094521101	0	8.37224812868525	0	7.26261318631645	0	Root685
OG0001658	0	0	0	2.72853122998177	0	0	Root685
OG0001659	13.9671743992346	0	0	8.97267000628619	7.26261318631645	0	Root685
OG0001660	23.3315299623578	26.966972291917	0	16.5286026431588	7.26261318631645	0	Root685
OG0001661	0	0	2.30958569067179	6.1916670218817	0	4.84804214420437	Root685
OG0001662	46.6630599247156	26.966972291917	25.6941408087237	52.8915284581081	21.7878395589494	1963.45706840277	Root685
OG0001663	0	0	0	0.104943508845453	0	0	Root685
OG0001664	13.9671743992346	0	23.6732533293859	16.6335461520042	0	9.69608428840874	Root685
OG0001665	0	0	0	6.08672351303624	0	4.84804214420437	Root685
OG0001668	22.3792226169554	26.966972291917	0	30.0138435297994	14.5252263726329	14.5441264326131	Root685
OG0001670	1.42846101810354	0	0	2.83347473882722	0	0	Root685
OG0001675	0	0	0	0.0524717544227263	0	0	Root685
OG0001677	4.12666516341022	0	9.23834276268717	0	0	4.84804214420437	Root685
OG0001679	0	53.9339445838341	0	7.71334790014076	0	9.69608428840874	Root685
OG0001681	0	0	4.33047317000961	0	0	0	Root685
OG0001684	8.41204821772083	0	17.8992891027064	7.76581965456348	0	0	Root685
OG0001686	0	0	0	0	0	0	Root685
OG0001687	0	0	0	0	0	0	Root685
OG0001689	7.14230509051769	0	0	1.88898315921814	0	4.84804214420437	Root685
OG0001695	2.53948625440629	0	8.37224812868525	18.4175858023769	0	4.84804214420437	Root685
OG0001696	4.12666516341022	0	0	0.83954807076362	0	0	Root685
OG0001697	0	0	0	1.88898315921814	0	0	Root685
OG0001698	0	0	0	0	0	0	Root685
OG0001701	0	0	0	0	0	0	Root685
OG0001702	19.6810184716487	0	0	4.82740140689082	0	4.84804214420437	Root685
OG0001705	11.2689702539279	0	11.259230242025	0.83954807076362	0	0	Root685
OG0001706	25.7122983258637	0	79.3920081168429	34.8412449366902	14.5252263726329	4.84804214420437	Root685
OG0001707	4.44410094521101	0	15.8784016233686	19.4670208908314	7.26261318631645	4.84804214420437	Root685
OG0001708	27.458195125768	0	44.748222756766	4.98481667015899	0	0	Root685
OG0001710	0	0	9.81573918535512	2.41370070344541	0	0	Root685
OG0001711	0	0	3.46437853600769	2.88594649324994	0	0	Root685
OG0001713	0	0	12.1253248760269	0	0	0	Root685
OG0001716	0	0	0	0	0	0	Root685
OG0001718	0	0	14.7236087780327	2.15134193133178	0	0	Root685
OG0001721	0	0	0	5.14223193342717	0	0	Root685
OG0001722	129.03764530202	80.9009168757511	53.4091690967852	90.7761351513164	58.1009054905316	1682.27062403892	Root685
OG0001725	4.76153672701179	0	23.6732533293859	6.71638456610896	7.26261318631645	0	Root685
OG0001726	17.9351216717444	0	143.194312821651	33.8967533570812	1677.6636460391	1997.3933634122	Root685
OG0001727	0	0	6.6400588606814	2.30875719459996	0	0	Root685
OG0001728	0.317435781800786	0	0	0	0	0	Root685
OG0001729	3.17435781800786	0	12.4140230873609	0	0	0	Root685
OG0001730	0	0	0	18.0502835214178	7.26261318631645	0	Root685
OG0001731	3.96794727250983	26.966972291917	14.4349105666987	7.97570667225439	7.26261318631645	1837.40797265346	Root685
OG0001732	41.1079337432018	53.9339445838341	0	18.9423033466042	0	4.84804214420437	Root685
OG0001733	0	0	15.0123069893667	3.67302280959084	0	446.019877266802	Root685
OG0001734	25.3948625440629	0	0	16.2137721166224	21.7878395589494	0	Root685
OG0001735	0	0	0	0	0	0	Root685
OG0001738	0	916.877057925179	0	1.78403965037269	0	4.84804214420437	Root685
OG0001739	52.8530576698309	26.966972291917	0	32.9522617774721	29.0504527452658	9.69608428840874	Root685
OG0001740	0.158717890900393	0	10.3931356080231	15.1118652737452	0	0	Root685
OG0001741	24.6012730895609	0	0	48.5888445954445	29.0504527452658	14.5441264326131	Root685
OG0001743	0	0	19.6314783707102	3.2007770197863	0	0	Root685
OG0001744	12.8561491629318	0	0	32.8473182686266	7.26261318631645	4.84804214420437	Root685
OG0001745	0	0	0	0	0	0	Root685
OG0001747	24.6012730895609	26.966972291917	0	14.377260711827	0	4.84804214420437	Root685
OG0001748	0	0	0	3.51560754632266	0	4.84804214420437	Root685
OG0001751	27.2994772348676	0	63.8023047048083	14.2723172029815	50.8382923042152	14.5441264326131	Root685
OG0001752	251.567857077123	134.834861459585	15.8784016233686	237.067386481877	72.6261318631645	53.328463586248	Root685
OG0001753	0	0	0	1.25932210614543	0	0	Root685
OG0001755	11.9038418175295	0	47.6352048701057	7.55593263687258	0	9.69608428840874	Root685
OG0001757	23.807683635059	26.966972291917	0	14.7445629927861	7.26261318631645	4.84804214420437	Root685
OG0001758	0	0	0	0	0	0	Root685
OG0001760	28.4105024711704	0	36.0872764167468	19.7293796629451	7.26261318631645	9.69608428840874	Root685
OG0001761	5.87256196331454	0	10.1044373966891	1.2068503517227	7.26261318631645	4.84804214420437	Root685
OG0001763	29.6802455983735	0	7.7948517060173	26.4982359834768	1205.59378892853	9.69608428840874	Root685
OG0001764	4.44410094521101	0	0	0	0	0	Root685
OG0001765	8.88820189042201	26.966972291917	47.0578084474378	8.81525474301801	0	0	Root685
OG0001766	0	0	8.66094634001922	0.944491579609072	0	0	Root685
OG0001767	0	0	0	0.892019825186346	0	0	Root685
OG0001769	0	0	6.6400588606814	8.6053677253271	0	0	Root685
OG0001772	0	0	0	0	0	0	Root685
OG0001773	4.92025461791219	0	13.5688159326968	5.08976017900445	0	0	Root685
OG0001774	0	0	6.35136064934743	0	21.7878395589494	1725.90300333675	Root685
OG0001776	13.8084565083342	0	4.90786959267756	6.45402579399533	7.26261318631645	0	Root685
OG0001777	0	0	0	0	0	0	Root685
OG0001784	7.30102298141808	0	0	7.03121509264532	0	0	Root685
OG0001785	0	0	8.08354991735127	0	0	0	Root685
OG0001790	6.50743352691612	0	0	21.8807215942768	7.26261318631645	4.84804214420437	Root685
OG0001791	18.2525574535452	0	0	3.9878533361272	0	0	Root685
OG0001792	0	0	0	0	0	0	Root685
OG0001798	26.9820414530668	26.966972291917	165.424075094367	30.0663152842221	2229.62224819915	14.5441264326131	Root685
OG0001799	59.8366448694482	26.966972291917	34.9324835714109	95.8134235758981	21.7878395589494	24.2402107210218	Root685
OG0001800	18.7287111262464	26.966972291917	7.7948517060173	12.5932210614543	0	4.84804214420437	Root685
OG0001801	0	0	0	0	0	0	Root685
OG0001802	5.23769039971297	0	0	1.57415263268179	0	0	Root685
OG0001803	8.72948399952162	0	9.81573918535512	7.1886303559135	0	0	Root685
OG0001805	9.68179134492398	0	32.6228978807391	5.56200596880898	0	4.84804214420437	Root685
OG0001807	0	0	0	0	0	0	Root685
OG0001808	57.9320301786435	26.966972291917	255.786615241901	61.1820656568988	94.4139714221139	19.3921685768175	Root685
OG0001809	0	0	0	1.46920912383633	0	0	Root685
OG0001810	0	0	11.547928453359	1.9939266680636	0	0	Root685
OG0001811	0	0	10.3931356080231	4.82740140689082	0	0	Root685
OG0001812	13.6497386174338	889.910085633262	33.200294303407	9.49738755051345	0	24.2402107210218	Root685
OG0001814	3.49179359980865	0	0	1.41673736941361	0	0	Root685
OG0001815	23.014094180557	0	11.8366266646929	8.81525474301801	508.382923042152	9.69608428840874	Root685
OG0001816	0	0	0	2.93841824767267	0	0	Root685
OG0001817	36.9812685797916	53.9339445838341	51.0995834061134	66.0619388182124	1002.24061971167	14.5441264326131	Root685
OG0001818	17.6176858899436	0	6.35136064934743	6.29661053072715	14.5252263726329	4.84804214420437	Root685
OG0001819	0	0	6.06266243801346	2.9908900020954	0	0	Root685
OG0001822	0	26.966972291917	3.46437853600769	0.787076316340894	0	0	Root685
OG0001824	0	0	0	0	0	0	Root685
OG0001827	90.9453514859252	53.9339445838341	119.809757703599	94.2392709432163	29.0504527452658	48.4804214420437	Root685
OG0001833	5.71384407241415	0	0	0	0	0	Root685
OG0001835	57.6145943968427	0	68.1327778748179	31.1157503726767	7.26261318631645	14.5441264326131	Root685
OG0001836	7.14230509051769	0	0	0.787076316340894	7.26261318631645	0	Root685
OG0001837	18.8874290171468	0	18.7653837367083	4.09279684497265	0	0	Root685
OG0001838	0	0	0	0	0	0	Root685
OG0001839	0	0	6.92875707201538	2.15134193133178	0	0	Root685
OG0001840	0	0	0	1.31179386056816	0	0	Root685
OG0001841	0	0	0	1.04943508845452	7.26261318631645	0	Root685
OG0001842	0	0	0	0	0	0	Root685
OG0001843	6.8248693087169	0	0	3.41066403747721	0	4.84804214420437	Root685
OG0001844	0	0	7.7948517060173	0	0	0	Root685
OG0001846	0	0	0	0	0	0	Root685
OG0001847	0	0	6.92875707201538	0	0	0	Root685
OG0001848	0	0	0	0	0	0	Root685
OG0001850	0	0	6.35136064934743	0	0	0	Root685
OG0001851	0	0	0	1.36426561499088	0	0	Root685
OG0001853	446.790862884607	296.636695211087	231.824663701181	589.992406729134	290.504527452658	193.921685768175	Root685
OG0001859	6.03127985421494	26.966972291917	0	0	0	0	Root685
OG0001860	0	0	0	1.62662438710451	0	0	Root685
OG0001862	0	0	10.1044373966891	0.629661053072715	0	0	Root685
OG0001865	0	0	0	1.57415263268179	0	4.84804214420437	Root685
OG0001866	79.2002275592962	80.9009168757511	0	130.392309740475	43.5756791178987	53.328463586248	Root685
OG0001870	0	0	0	0	0	0	Root685
OG0001871	20.3158900352503	0	26.2715372313916	22.6677979106177	0	4.84804214420437	Root685
OG0001872	0	0	0	2.83347473882722	0	0	Root685
OG0001873	0	0	0.866094634001922	0	0	0	Root685
OG0001874	0	0	11.259230242025	0	0	0	Root685
OG0001877	0	0	0	0	0	0	Root685
OG0001878	0	0	22.229762272716	3.88290982728174	0	4.84804214420437	Root685
OG0001879	8.72948399952162	0	9.23834276268717	19.0997186098724	7.26261318631645	4.84804214420437	Root685
OG0001880	0	0	0	3.25324877420903	7.26261318631645	4.84804214420437	Root685
OG0001881	3.96794727250983	0	0	5.24717544227263	7.26261318631645	0	Root685
OG0001882	13.1735849447326	0	48.7899977154416	13.0654668512588	0	0	Root685
OG0001883	0	0	0	9.70727456820436	0	9.69608428840874	Root685
OG0001884	0	0	8.9496445513532	0	0	0	Root685
OG0001885	0	0	0	2.25628544017723	0	0	Root685
OG0001888	11.4276881448283	0	12.9914195100288	0.944491579609072	0	0	Root685
OG0001889	11.7451239266291	0	8.37224812868525	4.35515561708628	7.26261318631645	4.84804214420437	Root685
OG0001891	0	0	8.08354991735127	0	0	0	Root685
OG0001905	0	0	0	0.996963334031799	0	0	Root685
OG0001906	0.476153672701179	0	108.26182925024	5.82436474092261	7.26261318631645	0	Root685
OG0001908	0	0	0	0	0	0	Root685
OG0001909	0.158717890900393	0	0	7.76581965456348	7.26261318631645	0	Root685
OG0001910	19.363582689848	0	207.862712160461	15.9514133445088	2658.11642619182	1047.17710314814	Root685
OG0001911	0	0	0.288698211333974	0	0	0	Root685
OG0001912	0	0	0	1.67909614152724	0	0	Root685
OG0001913	6.03127985421494	0	50.5221869834455	2.2038136857545	0	0	Root685
OG0001915	7.61845876321887	0	11.547928453359	6.66391281168623	7.26261318631645	4.84804214420437	Root685
OG0001916	0	0	0	0.0524717544227263	0	0	Root685
OG0001917	16.8240964354417	0	10.970532030691	14.0624301852906	7.26261318631645	9.69608428840874	Root685
OG0001918	4.28538305431061	0	4.33047317000961	3.77796631843629	7.26261318631645	4.84804214420437	Root685
OG0001919	10.3166629085256	0	22.807158695384	2.83347473882722	0	0	Root685
OG0001921	10.3166629085256	53.9339445838341	34.9324835714109	21.460947558895	0	0	Root685
OG0001922	0	0	0	0	0	0	Root685
OG0001923	0.476153672701179	0	0	0	0	0	Root685
OG0001926	0	0	10.681833819357	0	0	0	Root685
OG0001928	16.3479427627405	0	9.23834276268717	18.1027552758406	21.7878395589494	0	Root685
OG0001929	8.41204821772083	0	0	5.08976017900445	14.5252263726329	4.84804214420437	Root685
OG0001932	66.5027962872647	53.9339445838341	0	131.756575355466	58.1009054905316	552.676804439298	Root685
OG0001933	0	0	6.06266243801346	4.77492965246809	7.26261318631645	0	Root685
OG0001937	0	0	0	0	0	1493.19698041495	Root685
OG0001943	3.65051149070904	26.966972291917	29.4472175560654	6.13919526745897	0	0	Root685
OG0001944	0	0	0	10.546822638968	0	0	Root685
OG0001945	0	0	0.288698211333974	0	0	0	Root685
OG0001946	13.6497386174338	26.966972291917	0	13.222882114527	675.42302632743	0	Root685
OG0001947	0	0	11.547928453359	3.93538158170447	2621.80336026024	0	Root685
OG0001950	0	0	0	0	0	0	Root685
OG0001951	10.1579450176252	0	0	1.04943508845452	0	9.69608428840874	Root685
OG0001952	0	0	0	2.9908900020954	0	0	Root685
OG0001956	33.4894749799829	0	80.8354991735127	44.65346301374	1198.33117574222	9.69608428840874	Root685
OG0001957	0	0	0	0	0	0	Root685
OG0001958	2.69820414530668	0	17.8992891027064	4.14526859939537	1350.84605265486	0	Root685
OG0001959	0	0	0	4.56504263477718	0	4.84804214420437	Root685
OG0001967	0	0	31.1794068240692	2.36122894902268	7.26261318631645	785.382827361108	Root685
OG0001979	0	0	0	0	0	0	Root685
OG0001981	7.14230509051769	0	0	5.56200596880898	0	0	Root685
OG0001985	11.9038418175295	0	0	4.25021210824083	0	0	Root685
OG0001986	0	0	22.51846048405	0.41977403538181	0	0	Root685
OG0001987	0	0	50.5221869834455	5.50953421438626	0	0	Root685
OG0001989	21.1094794897523	0	9.81573918535512	3.88290982728174	0	4.84804214420437	Root685
OG0001991	0	26.966972291917	14.1462123553647	8.55289597090438	0	0	Root685
OG0001992	12.5387133811311	0	0	0	0	0	Root685
OG0001993	10.9515344721271	0	0	9.75974632262708	0	14.5441264326131	Root685
OG0001994	0	0	0	1.78403965037269	7.26261318631645	0	Root685
OG0001995	0	0	11.8366266646929	7.55593263687258	7.26261318631645	4.84804214420437	Root685
OG0001998	0	0	0	1.9939266680636	0	0	Root685
OG0002005	14.919481744637	0	0	9.33997228724527	14.5252263726329	4.84804214420437	Root685
OG0002006	13.6497386174338	0	6.35136064934743	0	755.311771376911	4.84804214420437	Root685
OG0002010	96.6591955583394	0	18.7653837367083	53.8360200377171	43.5756791178987	974.456470985078	Root685
OG0002011	0	0	9.81573918535512	0	0	0	Root685
OG0002019	0	0	12.4140230873609	6.97874333822259	0	0	Root685
OG0002024	164.749170754608	1132.61283626052	0	163.711873798906	58.1009054905316	33.9362950094306	Root685
OG0002025	4.28538305431061	0	434.202109846297	6.92627158379987	457.544630737937	2205.85917561299	Root685
OG0002026	0	0	61.4927190141365	5.82436474092261	0	0	Root685
OG0002027	7.30102298141808	0	0	1.04943508845452	0	4.84804214420437	Root685
OG0002029	29.3628098165727	26.966972291917	15.5897034120346	17.053320187386	21.7878395589494	14.5441264326131	Root685
OG0002031	3.33307570890825	26.966972291917	0	10.4943508845453	0	0	Root685
OG0002033	6.50743352691612	0	0	0	0	0	Root685
OG0002034	0	0	0	1.62662438710451	0	0	Root685
OG0002035	0	0	0	0	0	0	Root685
OG0002036	0	0	0	1.83651140479542	0	0	Root685
OG0002037	8.25333032682044	0	10.970532030691	9.75974632262708	646.372573582164	4.84804214420437	Root685
OG0002038	0.158717890900393	0	0	5.56200596880898	0	0	Root685
OG0002040	0.317435781800786	0	0	0	0	0	Root685
OG0002041	0	0	0	0	0	0	Root685
OG0002043	0.158717890900393	0	0	2.15134193133178	7.26261318631645	0	Root685
OG0002046	0	0	0	0	0	0	Root685
OG0002048	61.8999774511533	26.966972291917	0	71.7288882958668	29.0504527452658	33.9362950094306	Root685
OG0002058	0	0	0	2.46617245786813	0	0	Root685
OG0002059	0.793589454501965	0	0	4.77492965246809	0	4.84804214420437	Root685
OG0002064	0.158717890900393	0	0	2.72853122998177	0	0	Root685
OG0002067	0	0	9.81573918535512	3.72549456401356	0	0	Root685
OG0002074	4.6028188361114	0	0	6.4015540395726	7.26261318631645	0	Root685
OG0002075	0	0	0	0	0	0	Root685
OG0002076	0	0	0	0	0	0	Root685
OG0002077	0	0	0	3.93538158170447	0	0	Root685
OG0002078	0	0	0	0	0	0	Root685
OG0002090	32.0610139618794	0	0	5.98178000419079	0	14.5441264326131	Root685
OG0002091	0	0	0	2.46617245786813	0	0	Root685
OG0002099	0	0	0	0	0	0	Root685
OG0002101	41.2666516341022	26.966972291917	58.0283404781288	35.1036037088039	14.5252263726329	14.5441264326131	Root685
OG0002102	0	0	0	0	0	0	Root685
OG0002103	92.6912482858296	80.9009168757511	0	158.359754847788	58.1009054905316	29.0882528652262	Root685
OG0002104	8.25333032682044	0	0	13.3802973777952	0	9.69608428840874	Root685
OG0002106	9.99922712672476	0	0	14.5346759750952	377.655885688456	4.84804214420437	Root685
OG0002108	0	0	6.35136064934743	0	0	0	Root685
OG0002110	0	0	0	1.78403965037269	0	4.84804214420437	Root685
OG0002112	7.93589454501965	0	18.7653837367083	3.56807930074539	29.0504527452658	0	Root685
OG0002116	18.8874290171468	0	62.9362100708063	6.82132807495441	14.5252263726329	14.5441264326131	Root685
OG0002126	12.3799954902307	0	0	5.50953421438626	0	0	Root685
OG0002128	11.4276881448283	0	0	11.6487294818452	7.26261318631645	0	Root685
OG0002131	22.0617868351546	0	0	7.87076316340894	7.26261318631645	0	Root685
OG0002133	0	0	0	0	0	0	Root685
OG0002140	0	0	10.1044373966891	0	0	0	Root685
OG0002143	56.9797228332411	53.9339445838341	7.21745528334935	61.6543114467033	21.7878395589494	33.9362950094306	Root685
OG0002145	0	0	0	0	0	0	Root685
OG0002146	0	0	0	0	0	0	Root685
OG0002148	7.93589454501965	0	0	0	0	0	Root685
OG0002152	0	0	0	0	0	0	Root685
OG0002153	0	0	0	0	0	0	Root685
OG0002155	0.634871563601572	0	0	0	0	0	Root685
OG0002157	55.3925439242372	53.9339445838341	29.7359157673993	47.2245789804536	14.5252263726329	19.3921685768175	Root685
OG0002159	20.7920437079515	0	0	9.28750053282255	7.26261318631645	4.84804214420437	Root685
OG0002160	107.134576357765	53.9339445838341	0	145.609118523065	43.5756791178987	24.2402107210218	Root685
OG0002161	0	0	8.66094634001922	0	0	0	Root685
OG0002169	0	0	0	0	0	0	Root685
OG0002172	0	0	57.4509440554608	2.15134193133178	7.26261318631645	0	Root685
OG0002174	3.01563992710747	0	0	3.56807930074539	0	0	Root685
OG0002179	0	0	0	0	0	0	Root685
OG0002180	51.7420324335281	26.966972291917	39.5516549527544	27.9674451073131	21.7878395589494	0	Root685
OG0002182	0	0	7.50615349468333	1.25932210614543	0	0	Root685
OG0002183	233.315299623578	80.9009168757511	71.0197599881576	243.573884030295	3565.94307448138	1260.49095749314	Root685
OG0002186	45.0758810157116	26.966972291917	10.681833819357	31.1682221270994	1162.01810981063	29.0882528652262	Root685
OG0002187	0	0	0	0	0	0	Root685
OG0002189	9.99922712672476	0	0	0	0	4.84804214420437	Root685
OG0002190	7.30102298141808	0	29.7359157673993	14.2198454485588	7.26261318631645	14.5441264326131	Root685
OG0002191	46.3456241429148	0	141.462123553647	50.1105254737036	697.21086588638	14.5441264326131	Root685
OG0002192	0	0	9.52704097402114	0.577189298649989	0	0	Root685
OG0002193	6.50743352691612	0	0	0	0	0	Root685
OG0002194	17.3002501081428	0	123.274136239607	4.1977403538181	0	1565.91761257801	Root685
OG0002195	0	0	0	2.41370070344541	0	0	Root685
OG0002196	0	0	0.288698211333974	4.56504263477718	7.26261318631645	4.84804214420437	Root685
OG0002197	11.5864060357287	0	0	0.0524717544227263	0	0	Root685
OG0002198	20.4746079261507	0	0	21.093645277936	0	9.69608428840874	Root685
OG0002206	3.33307570890825	0	0	7.97570667225439	0	0	Root685
OG0002207	8.41204821772083	0	5.77396422667948	5.82436474092261	7.26261318631645	0	Root685
OG0002209	0	0	8.9496445513532	1.31179386056816	0	0	Root685
OG0002213	7.45974087231848	0	0	2.62358772113631	0	0	Root685
OG0002216	10.4753807994259	0	0	2.30875719459996	0	9.69608428840874	Root685
OG0002217	0	0	0	0	0	0	Root685
OG0002221	5.39640829061336	0	7.50615349468333	0	0	0	Root685
OG0002223	0	0	0	3.62055105516811	7.26261318631645	0	Root685
OG0002224	0	0	0	0.262358772113631	0	0	Root685
OG0002227	28.5692203620708	0	22.51846048405	12.4358057981861	0	601.157225881342	Root685
OG0002228	244.266834095705	107.867889167668	13.8575141440308	302.132361966058	123.46442416738	1541.67740185699	Root685
OG0002231	82.8507390500052	26.966972291917	227.494190531172	56.4071360044307	1590.5122878033	1216.8585781953	Root685
OG0002232	7.14230509051769	0	0	10.0745768491634	0	14.5441264326131	Root685
OG0002234	0	0	8.9496445513532	0	0	0	Root685
OG0002236	0	0	0	2.25628544017723	0	4.84804214420437	Root685
OG0002245	0	0	0	0.682132807495441	0	0	Root685
OG0002247	0	26.966972291917	0	6.82132807495441	0	0	Root685
OG0002248	3.01563992710747	53.9339445838341	154.164844852342	7.87076316340894	660.897799954797	1270.18704178154	Root685
OG0002250	7.14230509051769	0	0	13.800071413177	0	4.84804214420437	Root685
OG0002252	0	0	0	0	0	0	Root685
OG0002254	0	0	6.92875707201538	2.15134193133178	0	0	Root685
OG0002263	33.8069107617837	53.9339445838341	186.499044521747	31.9028266890176	79.888745049481	208.465812200788	Root685
OG0002266	5.07897250881258	0	0	4.30268386266355	0	0	Root685
OG0002267	0	0	0	0.0524717544227263	0	4.84804214420437	Root685
OG0002269	6.50743352691612	0	87.4755580341941	13.4327691322179	7.26261318631645	2186.46700703617	Root685
OG0002271	0.158717890900393	0	0	3.35819228305448	0	0	Root685
OG0002272	0	0	0	0.104943508845453	0	0	Root685
OG0002274	26.0297341076645	0	0	16.0038850989315	7.26261318631645	0	Root685
OG0002275	0	0	6.6400588606814	0.682132807495441	0	0	Root685
OG0002276	6.34871563601572	0	0	0	0	0	Root685
OG0002277	0	0	24.8280461747218	1.04943508845452	0	4.84804214420437	Root685
OG0002279	16.9828143263421	0	0	10.1795203580089	0	4.84804214420437	Root685
OG0002284	0	0	8.37224812868525	0.787076316340894	0	0	Root685
OG0002289	7.14230509051769	0	6.35136064934743	1.73156789594997	0	4.84804214420437	Root685
OG0002290	74.7561266140851	80.9009168757511	0	57.4565710928852	29.0504527452658	1628.94216045267	Root685
OG0002293	0	0	0	3.83043807285902	0	0	Root685
OG0002296	7.93589454501965	0	10.970532030691	9.33997228724527	0	53.328463586248	Root685
OG0002298	0	0	0	1.9939266680636	0	0	Root685
OG0002299	83.3268927227064	0	115.767982744924	45.2831240668128	29.0504527452658	19.3921685768175	Root685
OG0002300	0	0	0	2.25628544017723	0	0	Root685
OG0002301	30.4738350528755	53.9339445838341	0	68.2657525039669	14.5252263726329	0	Root685
OG0002303	0	0	0	0	0	0	Root685
OG0002306	0	0	0	0	0	0	Root685
OG0002310	28.0930666893696	26.966972291917	16.1670998347025	28.7020496692313	0	4.84804214420437	Root685
OG0002311	0	0	0	0	0	0	Root685
OG0002313	9.2056376722228	0	0	6.66391281168623	0	0	Root685
OG0002314	0	0	0	1.46920912383633	0	0	Root685
OG0002315	5.39640829061336	0	0	25.6586879127131	0	9.69608428840874	Root685
OG0002316	0	0	10.1044373966891	2.46617245786813	7.26261318631645	4.84804214420437	Root685
OG0002317	0	0	19.9201765820442	0	0	0	Root685
OG0002322	0	0	0	0.524717544227262	0	0	Root685
OG0002327	0	0	0	1.94145491364087	0	0	Root685
OG0002329	16.6653785445413	0	0	1.73156789594997	7.26261318631645	9.69608428840874	Root685
OG0002331	5.07897250881258	0	39.8403531640884	7.60840439129531	14.5252263726329	1425.32439039608	Root685
OG0002332	0	0	0	0	0	0	Root685
OG0002333	0	0	0	0.0524717544227263	0	0	Root685
OG0002339	5.23769039971297	0	0	2.51864421229086	0	0	Root685
OG0002340	12.3799954902307	0	0	29.908900020954	7.26261318631645	0	Root685
OG0002343	0	0	0	0	0	0	Root685
OG0002344	0	0	0	0	0	0	Root685
OG0002346	0	0	7.21745528334935	0	0	0	Root685
OG0002347	0	0	0	0	0	0	Root685
OG0002348	0	0	0	0	0	0	Root685
OG0002350	0	0	3.75307674734166	0	0	0	Root685
OG0002353	16.9828143263421	0	10.1044373966891	8.13312193552257	14.5252263726329	1842.25601479766	Root685
OG0002366	0	0	6.06266243801346	0.787076316340894	0	0	Root685
OG0002369	0	0	0	1.73156789594997	0	0	Root685
OG0002370	0	0	0	4.93234491573627	0	0	Root685
OG0002372	102.055603848953	53.9339445838341	0	158.464698356633	94.4139714221139	29.0882528652262	Root685
OG0002373	0	0	0	1.41673736941361	7.26261318631645	0	Root685
OG0002376	74.1212550504836	80.9009168757511	0	153.742240458588	50.8382923042152	38.7843371536349	Root685
OG0002377	0	0	10.681833819357	1.41673736941361	0	0	Root685
OG0002380	0	0	6.35136064934743	1.41673736941361	0	0	Root685
OG0002386	0	0	56.2961512101249	1.46920912383633	0	0	Root685
OG0002387	0	0	8.37224812868525	0	0	0	Root685
OG0002388	5.39640829061336	26.966972291917	0	13.7475996587543	14.5252263726329	0	Root685
OG0002392	3.01563992710747	0	0	2.04639842248632	0	4.84804214420437	Root685
OG0002393	0	0	0	1.67909614152724	0	0	Root685
OG0002394	0	0	0	1.9939266680636	0	0	Root685
OG0002395	7.45974087231848	0	0	6.82132807495441	0	4.84804214420437	Root685
OG0002398	0	0	0	3.56807930074539	0	0	Root685
OG0002399	0	0	0	5.03728842458172	0	0	Root685
OG0002401	0	0	0	0	0	0	Root685
OG0002402	8.41204821772083	0	4.61917138134358	6.24413877630442	0	4.84804214420437	Root685
OG0002403	0	0	10.1044373966891	2.09887017690905	0	1076.26535601337	Root685
OG0002404	4.92025461791219	0	10.1044373966891	0	0	0	Root685
OG0002416	673.122575308567	242.702750627253	29.1585193447314	356.807930074538	268.716687893709	174.529517191357	Root685
OG0002417	164.273017081907	134.834861459585	35.5098799940788	252.861384563118	87.1513582357974	87.2647585956786	Root685
OG0002418	0	0	0	0.629661053072715	0	0	Root685
OG0002419	0	0	0	0	0	0	Root685
OG0002427	14.4433280719358	0	0	24.2419505432995	0	4.84804214420437	Root685
OG0002428	0	0	0	0	0	0	Root685
OG0002430	56.8210049423407	0	6.06266243801346	44.4960477504719	14.5252263726329	29.0882528652262	Root685
OG0002431	0	0	0	1.73156789594997	0	0	Root685
OG0002432	0	0	0	0	0	0	Root685
OG0002434	3.33307570890825	0	0	0	0	4.84804214420437	Root685
OG0002436	15.0781996355373	0	8.9496445513532	54.8329833717489	29.0504527452658	9.69608428840874	Root685
OG0002438	4.44410094521101	0	0	1.10190684287725	0	0	Root685
OG0002440	48.0915209428191	0	15.3010052007006	34.7363014278448	7.26261318631645	4.84804214420437	Root685
OG0002441	0	0	8.9496445513532	0	0	0	Root685
OG0002442	0	0	0	0	0	0	Root685
OG0002445	45.0758810157116	53.9339445838341	166.290169728369	47.5918812614127	1677.6636460391	33.9362950094306	Root685
OG0002446	3.01563992710747	0	0	34.2640556380402	14.5252263726329	19.3921685768175	Root685
OG0002447	14.6020459628362	26.966972291917	3.17568032467371	2.9908900020954	0	0	Root685
OG0002448	0	0	0	2.41370070344541	0	0	Root685
OG0002450	16.1892248718401	26.966972291917	181.302476717736	42.4496493279855	1234.6442416738	1013.24080813871	Root685
OG0002454	3.33307570890825	0	0	3.41066403747721	0	4.84804214420437	Root685
OG0002456	7.77717665411926	0	0	6.24413877630442	14.5252263726329	9.69608428840874	Root685
OG0002463	13.332302835633	0	15.0123069893667	1.62662438710451	7.26261318631645	0	Root685
OG0002471	8.57076610862123	0	0	1.78403965037269	7.26261318631645	0	Root685
OG0002472	0	0	0	0	0	0	Root685
OG0002474	22.6966583987562	0	12.7027212986949	18.6799445744905	7.26261318631645	4.84804214420437	Root685
OG0002476	6.9835871996173	0	0	2.25628544017723	0	0	Root685
OG0002477	8.25333032682044	26.966972291917	10.970532030691	2.88594649324994	1009.50323289799	0	Root685
OG0002480	75.2322802867863	26.966972291917	33.200294303407	117.746616924598	36.3130659315823	19.3921685768175	Root685
OG0002482	0	0	6.06266243801346	0	0	0	Root685
OG0002483	3.65051149070904	0	2.02088747933782	4.66998614362264	0	9.69608428840874	Root685
OG0002484	0	0	23.0958569067179	4.46009912593173	7.26261318631645	1522.28523328017	Root685
OG0002485	0	53.9339445838341	20.2088747933782	11.5437859729998	7.26261318631645	0	Root685
OG0002487	14.2846101810354	0	57.4509440554608	1.67909614152724	94.4139714221139	945.368218119852	Root685
OG0002488	4.92025461791219	0	0	2.67605947555904	0	0	Root685
OG0002489	0	0	0	0	0	0	Root685
OG0002490	5.87256196331454	0	0	5.92930824976807	7.26261318631645	4.84804214420437	Root685
OG0002491	0	0	0	0	0	0	Root685
OG0002493	0	0	0	0	0	0	Root685
OG0002495	0	0	21.6523658500481	6.87379982937714	0	0	Root685
OG0002497	30.7912708346763	26.966972291917	40.4177495867564	23.769704753495	7.26261318631645	1081.11339815757	Root685
OG0002498	15.2369175264377	26.966972291917	35.7985782054128	8.02817842667712	0	0	Root685
OG0002499	7.93589454501965	0	33.777690726075	0.996963334031799	21.7878395589494	1624.09411830846	Root685
OG0002500	1.42846101810354	0	0	7.29357386475895	7.26261318631645	0	Root685
OG0002501	0	0	0	0.0524717544227263	0	0	Root685
OG0002503	0	0	18.7653837367083	0	0	0	Root685
OG0002506	8.57076610862123	26.966972291917	10.681833819357	3.77796631843629	7.26261318631645	4.84804214420437	Root685
OG0002507	14.125892290135	0	0	0	0	0	Root685
OG0002509	0	0	0	9.392444041668	0	9.69608428840874	Root685
OG0002510	0	0	0	0.629661053072715	0	0	Root685
OG0002511	10.9515344721271	458.438528962589	6.6400588606814	20.2540972071723	14.5252263726329	4.84804214420437	Root685
OG0002512	9.36435556312319	0	0	0	7.26261318631645	0	Root685
OG0002513	8.25333032682044	0	0	0.0524717544227263	7.26261318631645	0	Root685
OG0002514	0	0	0	0	0	0	Root685
OG0002515	9.2056376722228	0	19.9201765820442	2.83347473882722	7.26261318631645	1371.99592680984	Root685
OG0002516	0	0	0	3.46313579189993	0	0	Root685
OG0002517	24.7599909804613	26.966972291917	78.8146116941749	28.3347473882722	21.7878395589494	4.84804214420437	Root685
OG0002518	10.4753807994259	0	2.59828390200577	23.2974589636905	7.26261318631645	9.69608428840874	Root685
OG0002519	8.41204821772083	0	18.1879873140404	3.67302280959084	0	0	Root685
OG0002520	0	0	0	0	0	0	Root685
OG0002521	19.9984542534495	0	36.9533710507487	3.14830526536358	7.26261318631645	4.84804214420437	Root685
OG0002522	0	0	4.33047317000961	0.944491579609072	0	0	Root685
OG0002523	0	0	3.17568032467371	0	0	0	Root685
OG0002524	0	0	0	0	0	0	Root685
OG0002525	0	0	4.90786959267756	2.41370070344541	0	0	Root685
OG0002526	0	0	0	0	0	0	Root685
OG0002527	0	0	10.3931356080231	1.83651140479542	0	0	Root685
OG0002528	0	0	0	1.94145491364087	7.26261318631645	0	Root685
OG0002529	6.34871563601572	0	50.2334887721115	2.51864421229086	0	0	Root685
OG0002530	8.41204821772083	0	48.7899977154416	4.51257088035446	0	9.69608428840874	Root685
OG0002554	0	0	0	0.682132807495441	0	0	Root685
OG0002567	0	0	7.21745528334935	1.46920912383633	0	0	Root685
OG0002568	0	0	0	2.2038136857545	0	0	Root685
OG0002570	4.44410094521101	0	25.9828390200577	7.71334790014076	14.5252263726329	0	Root685
OG0002571	9.84050923582437	0	13.8575141440308	6.34908228514988	0	48.4804214420437	Root685
OG0002574	4.44410094521101	0	0	2.78100298440449	0	0	Root685
OG0002575	0	0	0	6.92627158379987	0	0	Root685
OG0002576	0	0	0	8.13312193552257	0	0	Root685
OG0002582	18.8874290171468	0	0	3.67302280959084	0	0	Root685
OG0002583	0.317435781800786	0	0	9.33997228724527	7.26261318631645	0	Root685
OG0002584	0	0	0	2.09887017690905	0	0	Root685
OG0002586	0.158717890900393	0	0	3.56807930074539	0	0	Root685
OG0002587	10.1579450176252	0	3.75307674734166	6.24413877630442	0	4.84804214420437	Root685
OG0002588	2.69820414530668	0	0	0.104943508845453	0	0	Root685
OG0002590	0	0	0	1.31179386056816	0	0	Root685
OG0002596	0	0	0	0.157415263268179	0	0	Root685
OG0002612	0	0	0	2.04639842248632	0	0	Root685
OG0002613	31.4261423982778	26.966972291917	0	22.0906086119678	7.26261318631645	4.84804214420437	Root685
OG0002614	0	0	0	0	0	0	Root685
OG0002617	12.6974312720314	0	23.6732533293859	13.4327691322179	0	9.69608428840874	Root685
OG0002630	0	0	0	0	0	0	Root685
OG0002633	0	0	0	2.88594649324994	0	0	Root685
OG0002634	18.4112753444456	0	0	11.0715401831952	7.26261318631645	4.84804214420437	Root685
OG0002636	1.26974312720314	0	0	1.2068503517227	0	4.84804214420437	Root685
OG0002637	118.720982393494	431.471556670672	0	320.182645487476	108.939197794747	82.4167164514742	Root685
OG0002638	0	0	50.2334887721115	2.72853122998177	7.26261318631645	3165.77152016545	Root685
OG0002641	140.941487119549	53.9339445838341	140.884727130979	65.2223907474487	1728.50193834332	19.3921685768175	Root685
OG0002644	0	0	9.23834276268717	0	0	0	Root685
OG0002645	0	0	0	1.41673736941361	0	0	Root685
OG0002646	0	0	0	0	0	0	Root685
OG0002649	0.317435781800786	0	0	0	0	4.84804214420437	Root685
OG0002650	0	0	0	0	0	0	Root685
OG0002653	0	26.966972291917	0	2.93841824767267	0	4.84804214420437	Root685
OG0002654	0	0	11.547928453359	4.87987316131354	0	0	Root685
OG0002657	0	0	0	0	0	0	Root685
OG0002661	33.3307570890825	0	10.970532030691	11.124011937618	7.26261318631645	4.84804214420437	Root685
OG0002662	0	0	0	2.51864421229086	0	0	Root685
OG0002663	0	0	0	0	0	0	Root685
OG0002664	0	0	0	0	0	0	Root685
OG0002666	14.2846101810354	0	0	3.83043807285902	0	0	Root685
OG0002668	0	0	0	0	0	0	Root685
OG0002680	0	0	0	0	0	0	Root685
OG0002681	0	0	0	0	0	0	Root685
OG0002682	35.7115254525884	0	40.7064477980903	35.1036037088039	994.978006525354	9.69608428840874	Root685
OG0002686	18.8874290171468	0	0	17.8928682581497	14.5252263726329	0	Root685
OG0002701	9.0469197813224	0	0	10.9665966743498	0	4.84804214420437	Root685
OG0002705	9.36435556312319	0	0	8.13312193552257	0	0	Root685
OG0002706	0	0	0	1.9939266680636	1053.07891201589	4.84804214420437	Root685
OG0002707	0	0	0	3.41066403747721	0	0	Root685
OG0002709	0	0	0	0	0	0	Root685
OG0002711	0	0	0	1.57415263268179	0	0	Root685
OG0002712	0	26.966972291917	6.92875707201538	3.72549456401356	7.26261318631645	0	Root685
OG0002716	0	0	0	1.57415263268179	0	0	Root685
OG0002717	2.53948625440629	0	0	0.472245789804536	0	0	Root685
OG0002719	0	0	0	0	0	0	Root685
OG0002722	0	0	0	0.734604561918167	0	0	Root685
OG0002735	31.2674245073774	0	6.6400588606814	6.29661053072715	1423.47218451802	9.69608428840874	Root685
OG0002738	0	0	0	0	0	0	Root685
OG0002740	6.8248693087169	26.966972291917	0	11.3863707097316	21.7878395589494	0	Root685
OG0002745	15.7130711991389	26.966972291917	3.46437853600769	6.61144105726351	7.26261318631645	4.84804214420437	Root685
OG0002748	0	0	0	0	0	0	Root685
OG0002749	5.23769039971297	26.966972291917	0	5.35211895111808	0	0	Root685
OG0002751	91.8976588313276	53.9339445838341	49.6560923494435	71.2041707516395	14.5252263726329	38.7843371536349	Root685
OG0002760	0	0	4.61917138134358	0.157415263268179	0	0	Root685
OG0002774	0	0	0	0	0	0	Root685
OG0002776	0	0	0	0	0	0	Root685
OG0002779	11.5864060357287	0	0	5.50953421438626	0	0	Root685
OG0002780	18.8874290171468	0	1.44349105666987	6.61144105726351	7.26261318631645	0	Root685
OG0002781	5.87256196331454	0	0	4.72245789804536	7.26261318631645	0	Root685
OG0002782	0	0	1.44349105666987	0	0	0	Root685
OG0002784	0	0	0	0	0	0	Root685
OG0002785	0	0	0	0	0	0	Root685
OG0002791	0	0	0	1.62662438710451	0	0	Root685
OG0002792	0	0	0	4.04032509054992	7.26261318631645	0	Root685
OG0002793	0	0	0	5.29964719669535	0	0	Root685
OG0002794	0	26.966972291917	45.3256191794339	3.62055105516811	0	0	Root685
OG0002795	0	0	0	0	0	0	Root685
OG0002797	5.07897250881258	0	6.35136064934743	8.92019825186346	7.26261318631645	0	Root685
OG0002798	0.158717890900393	0	0	1.94145491364087	0	0	Root685
OG0002799	0	0	0	1.9939266680636	0	0	Root685
OG0002801	0	0	0	8.81525474301801	7.26261318631645	0	Root685
OG0002816	0.317435781800786	0	0	2.15134193133178	0	0	Root685
OG0002821	0	0	0	1.78403965037269	0	0	Root685
OG0002825	0	0	0	0.577189298649989	0	0	Root685
OG0002828	0	0	0	0	0	0	Root685
OG0002829	2.06333258170511	0	0	2.83347473882722	0	0	Root685
OG0002832	0	0	11.259230242025	4.66998614362264	0	0	Root685
OG0002833	7.93589454501965	0	0	8.81525474301801	7.26261318631645	0	Root685
OG0002846	0	0	0	0	0	0	Root685
OG0002850	0	0	0	0.996963334031799	0	0	Root685
OG0002855	23.9664015259594	26.966972291917	8.37224812868525	36.2055105516811	14.5252263726329	14.5441264326131	Root685
OG0002856	22.3792226169554	0	0	4.09279684497265	0	0	Root685
OG0002859	0	0	0	2.15134193133178	0	0	Root685
OG0002860	0	0	11.259230242025	0	0	0	Root685
OG0002861	0	0	0	0	0	0	Root685
OG0002864	0	0	0	0	0	0	Root685
OG0002865	0	0	0	5.45706245996353	0	4.84804214420437	Root685
OG0002866	0	0	0	0	0	0	Root685
OG0002869	26.3471698894653	53.9339445838341	6.06266243801346	23.6647612446495	7.26261318631645	4.84804214420437	Root685
OG0002871	0	0	8.9496445513532	1.10190684287725	0	0	Root685
OG0002873	0	0	0	0	0	0	Root685
OG0002874	5.87256196331454	0	9.81573918535512	1.52168087825906	0	0	Root685
OG0002895	0	0	0	0	0	0	Root685
OG0002898	0	0	0	0	0	0	Root685
OG0002902	6.03127985421494	53.9339445838341	7.21745528334935	6.08672351303624	7.26261318631645	2264.03568134344	Root685
OG0002915	0	0	0	1.46920912383633	0	0	Root685
OG0002917	0	26.966972291917	26.2715372313916	8.3954807076362	0	0	Root685
OG0002919	0.634871563601572	0	0	11.491314218577	7.26261318631645	4.84804214420437	Root685
OG0002921	143.004819701254	134.834861459585	455.854475696345	83.2726742688666	2738.0051712413	2380.38869280434	Root685
OG0002922	0	0	0	0	0	0	Root685
OG0002923	42.2189589795046	0	85.4546705548563	32.7948465142039	43.5756791178987	1599.85390758744	Root685
OG0002924	0	0	0	0.367302280959084	0	0	Root685
OG0002925	18.4112753444456	26.966972291917	0.577396422667948	20.6738712425541	7.26261318631645	14.5441264326131	Root685
OG0002928	53.6466471243329	53.9339445838341	260.983183045913	32.7948465142039	2382.1371251118	862.951501668377	Root685
OG0002931	0	0	10.681833819357	0	0	0	Root685
OG0002933	36.6638327979908	26.966972291917	136.55425396097	53.9409635465626	50.8382923042152	1207.16249390689	Root685
OG0002934	2.69820414530668	0	0	0	0	0	Root685
OG0002936	0	0	0	3.09583351094085	0	0	Root685
OG0002937	11.1102523630275	0	9.81573918535512	8.23806544436802	0	0	Root685
OG0002958	0	0	0	0	0	0	Root685
OG0002959	0	0	0	0	0	0	Root685
OG0002960	7.14230509051769	0	4.90786959267756	3.62055105516811	0	4.84804214420437	Root685
OG0002964	9.68179134492398	26.966972291917	0	0.996963334031799	0	0	Root685
OG0002965	0	0	0	0	0	0	Root685
OG0002967	0	0	0	4.87987316131354	0	0	Root685
OG0002976	0	0	0	0	0	0	Root685
OG0002979	23.9664015259594	0	7.7948517060173	12.8031080791452	0	0	Root685
OG0002982	28.4105024711704	0	120.387154126267	36.7302280959084	958.664940593772	421.77966654578	Root685
OG0002983	109.991498393972	26.966972291917	0	92.8750053282255	21.7878395589494	43.6323792978393	Root685
OG0002984	0	0	7.50615349468333	11.8586164995361	0	0	Root685
OG0002985	12.0625597084299	0	24.5393479633878	3.9878533361272	0	0	Root685
OG0002986	5.07897250881258	0	14.4349105666987	0.0524717544227263	0	0	Root685
OG0002987	0	0	6.35136064934743	3.46313579189993	0	4.84804214420437	Root685
OG0002992	0	0	0	0	0	0	Root685
OG0002996	34.1243465435845	0	0	11.124011937618	7.26261318631645	24.2402107210218	Root685
OG0002997	23.9664015259594	80.9009168757511	54.5639619421211	7.24110211033622	7.26261318631645	1415.62830610768	Root685
OG0002998	19.6810184716487	0	37.2420692620827	3.30572052863175	7.26261318631645	4.84804214420437	Root685
OG0003000	6.03127985421494	0	0	0	0	4.84804214420437	Root685
OG0003003	34.6005002162857	26.966972291917	59.7605297461326	20.5689277337087	21.7878395589494	0	Root685
OG0003004	25.7122983258637	26.966972291917	0	42.0298752926037	1379.89650540013	24.2402107210218	Root685
OG0003005	0	0	4.33047317000961	2.09887017690905	0	0	Root685
OG0003006	0	0	0	1.36426561499088	0	0	Root685
OG0003007	0.158717890900393	0	0	0	0	0	Root685
OG0003010	0	0	0	0	0	0	Root685
OG0003014	16.6653785445413	0	0	8.50042421648165	0	0	Root685
OG0003015	3.49179359980865	26.966972291917	0	2.67605947555904	0	4.84804214420437	Root685
OG0003017	0.158717890900393	0	25.4054425973897	5.61447772323171	0	722.358279486451	Root685
OG0003018	0	0	0	0	0	0	Root685
OG0003020	0	0	0	0	0	0	Root685
OG0003021	23.4902478532582	53.9339445838341	8.9496445513532	74.7722500523849	1655.87580648015	82.4167164514742	Root685
OG0003022	0	0	0	0.472245789804536	0	0	Root685
OG0003023	20.3158900352503	26.966972291917	0	0	0	0	Root685
OG0003024	0	0	0	0	0	0	Root685
OG0003025	4.76153672701179	26.966972291917	0	4.407627371509	7.26261318631645	0	Root685
OG0003026	23.4902478532582	0	0	17.8403965037269	0	0	Root685
OG0003027	2.69820414530668	0	0	5.98178000419079	0	0	Root685
OG0003028	0	0	14.1462123553647	1.2068503517227	0	0	Root685
OG0003030	0	0	0	0	0	0	Root685
OG0003051	0.634871563601572	0	0	0	0	0	Root685
OG0003060	0	0	0	1.31179386056816	0	0	Root685
OG0003061	6.03127985421494	0	0	0	0	0	Root685
OG0003064	0	0	0	0.104943508845453	0	0	Root685
OG0003066	0	0	0	0	0	0	Root685
OG0003068	0	0	0	3.41066403747721	0	0	Root685
OG0003073	0	0	0	2.57111596671359	0	0	Root685
OG0003074	0.158717890900393	0	0	0	0	0	Root685
OG0003081	5.39640829061336	53.9339445838341	44.748222756766	35.5758494986084	7.26261318631645	0	Root685
OG0003097	0	0	4.33047317000961	2.2038136857545	0	0	Root685
OG0003110	12.3799954902307	0	0	12.1209752716498	0	0	Root685
OG0003113	0	0	0	0	0	0	Root685
OG0003114	56.6622870514403	26.966972291917	114.03579347692	28.2298038794267	14.5252263726329	4.84804214420437	Root685
OG0003118	0	0	0	0	0	0	Root685
OG0003120	0	0	0	0	0	0	Root685
OG0003122	0	0	40.9951460094243	4.04032509054992	0	4.84804214420437	Root685
OG0003123	0	0	0	0	0	0	Root685
OG0003124	0	0	0	0	0	0	Root685
OG0003125	11.7451239266291	0	0	0	0	0	Root685
OG0003126	0	0	0	0	0	0	Root685
OG0003127	0	0	0	0	0	0	Root685
OG0003134	17.776403780844	0	7.50615349468333	7.34604561918167	7.26261318631645	9.69608428840874	Root685
OG0003136	0	0	0	0	7.26261318631645	9.69608428840874	Root685
OG0003139	9.68179134492398	0	0	4.82740140689082	14.5252263726329	4.84804214420437	Root685
OG0003178	0	0	0	3.04336175651812	0	0	Root685
OG0003189	0	0	0	0	0	0	Root685
OG0003190	5.23769039971297	0	49.3673941381096	0	0	0	Root685
OG0003192	16.3479427627405	0	78.237215271507	24.2419505432995	21.7878395589494	1367.14788466563	Root685
OG0003197	4.28538305431061	0	0	0.0524717544227263	0	4.84804214420437	Root685
OG0003198	0	0	0	0	0	0	Root685
OG0003199	0	0	0	0	0	0	Root685
OG0003200	10.4753807994259	53.9339445838341	0	46.3325591552673	14.5252263726329	4.84804214420437	Root685
OG0003204	3.33307570890825	0	25.4054425973897	0.944491579609072	0	0	Root685
OG0003212	6.66615141781651	26.966972291917	97.0025990082153	12.8555798335679	0	4.84804214420437	Root685
OG0003227	0.476153672701179	0	0	13.3278256233725	0	9.69608428840874	Root685
OG0003236	30.6325529437759	458.438528962589	23.6732533293859	36.1530387972584	14.5252263726329	4.84804214420437	Root685
OG0003237	4.44410094521101	0	0	3.14830526536358	0	0	Root685
OG0003238	0	0	14.7236087780327	0.682132807495441	0	4.84804214420437	Root685
OG0003239	0	0	0	3.83043807285902	0	0	Root685
OG0003245	0	0	0	0	0	0	Root685
OG0003249	52.6943397789305	0	22.229762272716	58.5060061813398	36.3130659315823	382.995329392145	Root685
OG0003271	0	0	0	4.04032509054992	0	0	Root685
OG0003283	0	0	6.6400588606814	2.78100298440449	0	0	Root685
OG0003292	0	0	0	0	0	0	Root685
OG0003294	0	0	0	2.36122894902268	0	0	Root685
OG0003295	0	0	0	0	0	0	Root685
OG0003299	0.476153672701179	0	0	3.2007770197863	0	0	Root685
OG0003330	0	0	4.33047317000961	0.944491579609072	0	0	Root685
OG0003333	0	0	0	2.78100298440449	0	0	Root685
OG0003338	0	0	4.33047317000961	7.55593263687258	0	0	Root685
OG0003340	0	0	0	0	0	0	Root685
OG0003341	0	0	0	0	0	0	Root685
OG0003350	1.42846101810354	0	0	0	0	0	Root685
OG0003375	0	0	0	7.92323491783166	7.26261318631645	0	Root685
OG0003380	10.6340986903263	0	0	0	14.5252263726329	0	Root685
OG0003388	20.3158900352503	0	6.35136064934743	32.7423747597812	14.5252263726329	4.84804214420437	Root685
OG0003392	0	0	0	0.577189298649989	0	0	Root685
OG0003410	0.634871563601572	0	0	5.03728842458172	0	0	Root685
OG0003422	0	0	0	0	0	0	Root685
OG0003427	0	0	0	0	1234.6442416738	4.84804214420437	Root685
OG0003430	0	0	0	0	0	0	Root685
OG0003441	34.6005002162857	0	180.725080295068	38.5667395007038	886.038808730607	349.059034382714	Root685
OG0003445	0	0	0	0	0	0	Root685
OG0003464	6.66615141781651	0	0	0	0	0	Root685
OG0003478	57.4558765059423	0	0	49.7956949471672	7.26261318631645	29.0882528652262	Root685
OG0003482	0	0	0	0	0	0	Root685
OG0003484	0	0	0	0	0	0	Root685
OG0003485	0.476153672701179	0	32.911596092073	11.2289554464634	0	4.84804214420437	Root685
OG0003486	0	0	0	3.30572052863175	0	0	Root685
OG0003507	0	0	0	0	0	0	Root685
OG0003522	0	0	0	5.56200596880898	0	0	Root685
OG0003523	0	0	0	5.14223193342717	0	0	Root685
OG0003533	0	0	0	0	0	0	Root685
OG0003536	0	0	0	0	0	0	Root685
OG0003537	0	0	0	0	0	0	Root685
OG0003546	0	0	6.6400588606814	0	0	0	Root685
OG0003548	0	0	0	0	0	0	Root685
OG0003550	0	0	0	4.98481667015899	7.26261318631645	4.84804214420437	Root685
OG0003559	0	0	12.9914195100288	0	0	0	Root685
OG0003560	12.8561491629318	0	0	1.36426561499088	0	4.84804214420437	Root685
OG0003562	0	0	42.1499388547602	2.36122894902268	0	0	Root685
OG0003599	0	0	0	0	0	0	Root685
OG0003603	17.1415322172425	0	0	28.5446344059631	7.26261318631645	14.5441264326131	Root685
OG0003607	12.3799954902307	0	0	5.71942123207716	0	4.84804214420437	Root685
OG0003608	0	0	0	1.46920912383633	0	0	Root685
OG0003610	0	0	17.6105908913724	3.14830526536358	0	916.279965254625	Root685
OG0003637	0	0	0	0	0	0	Root685
OG0003648	16.1892248718401	0	0	11.0190684287725	0	0	Root685
OG0003649	3.65051149070904	0	0	0	0	0	Root685
OG0003653	0	0	0	0	0	0	Root685
OG0003664	0	0	0	0	0	0	Root685
OG0003669	0	0	0	0	0	0	Root685
OG0003674	0	0	0	2.04639842248632	0	0	Root685
OG0003709	0	593.273390422175	10.1044373966891	14.5346759750952	14.5252263726329	0	Root685
OG0003715	0	0	0	2.41370070344541	0	0	Root685
OG0003725	5.39640829061336	674.174307297926	3.46437853600769	4.407627371509	0	4.84804214420437	Root685
OG0003755	0	0	0	0	0	0	Root685
OG0003772	0	0	0	2.25628544017723	0	0	Root685
OG0003778	0	0	0	7.1886303559135	0	4.84804214420437	Root685
OG0003782	0	0	0	0	0	0	Root685
OG0003785	0	0	0	0	0	0	Root685
OG0003786	0	0	0	0	0	0	Root685
OG0003787	0	0	0	2.67605947555904	0	0	Root685
OG0003789	36.8225506888912	53.9339445838341	31.7568032467371	7.1886303559135	7.26261318631645	19.3921685768175	Root685
OG0003790	0	0	0	0	0	0	Root685
OG0003793	0	0	0	0	0	0	Root685
OG0003796	0	0	0	1.25932210614543	0	0	Root685
OG0003797	19.8397363625491	0	14.1462123553647	9.96963334031799	0	9.69608428840874	Root685
OG0003798	0	0	34.6437853600769	3.35819228305448	0	0	Root685
OG0003804	0	0	0	0	0	0	Root685
OG0003814	0	0	0	4.04032509054992	0	0	Root685
OG0003829	0	0	0	1.62662438710451	0	0	Root685
OG0003832	0	0	0	0	0	0	Root685
OG0003833	0	0	14.7236087780327	0	0	0	Root685
OG0003834	4.28538305431061	0	0	0.0524717544227263	0	0	Root685
OG0003837	10.9515344721271	0	0	4.51257088035446	0	0	Root685
OG0003839	0	0	0	0.83954807076362	0	0	Root685
OG0003869	0	0	0	0	0	0	Root685
OG0003873	0	0	0	0	0	0	Root685
OG0003884	19.5223005807484	26.966972291917	20.2088747933782	14.6396194839406	0	4.84804214420437	Root685
OG0003890	11.4276881448283	0	0	0	7.26261318631645	9.69608428840874	Root685
OG0003899	0	0	8.66094634001922	0	0	0	Root685
OG0003900	0	0	0	0	0	0	Root685
OG0003905	0	0	0	0	0	0	Root685
OG0003906	7.30102298141808	0	0	10.3369356212771	0	0	Root685
OG0003907	9.36435556312319	0	1.1547928453359	1.78403965037269	0	0	Root685
OG0003915	5.39640829061336	0	10.3931356080231	0	0	4.84804214420437	Root685
OG0003933	0.158717890900393	0	0	0	0	0	Root685
OG0003943	0	0	0	0	0	0	Root685
OG0003954	0	0	0	0	0	0	Root685
OG0003955	0	0	0	0	0	0	Root685
OG0003956	32.3784497436802	0	0	6.97874333822259	7.26261318631645	9.69608428840874	Root685
OG0003957	0	0	0	0	0	0	Root685
OG0003958	13.9671743992346	0	0	5.1947036878499	14.5252263726329	14.5441264326131	Root685
OG0003961	0	0	0	1.88898315921814	0	4.84804214420437	Root685
OG0003974	6.03127985421494	0	13.8575141440308	6.61144105726351	0	4.84804214420437	Root685
OG0003979	9.2056376722228	701.141279589843	0	14.2198454485588	0	0	Root685
[truncated: 609 more rows]
