# Supplementary material for: Genome-resolved metatranscriptomics reveals conserved root colonization determinants in a synthetic microbiota
Source: Nat Commun. 2023 Dec 13;14:8274. doi: 10.1038/s41467-023-43688-z (PMC10719396; doi:10.1038/s41467-023-43688-z)
Supplement: Supplementary file 11 — Source Data [file 41467_2023_43688_MOESM11_ESM.zip › Source Data/Main_figures/figure3/figures_b-c/Root480_normcounts_MvsR.csv]

	NumReads_A.sf	NumReads_B.sf	NumReads_Bpre.sf	NumReads_C.sf	NumReads_D.sf	NumReads_E.sf	Strain
OG0000000	138.235965965445	2.63001013774322	0	4.42831719674272	93.8219936064883	23.5969912791928	Root480
OG0000001	347.836349647816	14.9033907805449	0	12.5468987241044	354.4386425134	135.682699855359	Root480
OG0000002	22.3640600771142	0.876670045914405	0	2.21415859837136	10.4246659562765	5.89924781979821	Root480
OG0000003	499.891900719209	17.5334009182881	0	16.2371630547233	354.4386425134	147.481195494955	Root480
OG0000004	20.6792340264617	0.876670045914405	0	2.21415859837136	31.2739978688294	15.7313275194619	Root480
OG0000005	25.7136547254354	1.75334009182881	0	0.738052866123786	20.849331912553	7.86566375973094	Root480
OG0000006	416.613355929812	35.9434718824906	0	14.7610573224757	276.253647841327	139.615531735224	Root480
OG0000007	121.407762911904	2.63001013774322	0	2.95221146449514	52.1233297813824	33.4290709788565	Root480
OG0000008	54.6966742872561	2.63001013774322	0	2.21415859837136	57.3356627595207	23.5969912791928	Root480
OG0000010	68.0348805215888	25.4234313315178	0	1.47610573224757	41.6986638251059	23.5969912791928	Root480
OG0000011	29.1434791856924	0.876670045914405	0	1.47610573224757	31.2739978688294	9.83207969966368	Root480
OG0000012	228.073297880597	3.50668018365762	0	10.332740125733	177.2193212567	64.8917260177803	Root480
OG0000014	142.889295057724	4.38335022957203	0	5.1663700628665	119.88365849718	58.9924781979821	Root480
OG0000016	75.9375169972687	1.75334009182881	0	2.21415859837136	31.2739978688294	27.5298231590583	Root480
OG0000017	72.0062562124127	1.75334009182881	0	1.47610573224757	36.4863308469677	17.6977434593946	Root480
OG0000018	49.4416216054589	1.75334009182881	0	0	26.0616648906912	19.6641593993274	Root480
OG0000019	46.6335781877046	0.876670045914405	0	1.47610573224757	15.6369989344147	7.86566375973094	Root480
OG0000021	4.49286946840681	0	0	0	0	1.96641593993274	Root480
OG0000022	58.8686245079196	0.876670045914405	0	0.738052866123786	36.4863308469677	9.83207969966368	Root480
OG0000023	7.08028090333752	0	0	0	5.21233297813824	1.96641593993274	Root480
OG0000025	21.1606128980767	0	0	1.47610573224757	10.4246659562765	1.96641593993274	Root480
OG0000026	3.34959464832115	0	0	0	0	0	Root480
OG0000027	33.7968082779709	2.63001013774322	0	1.47610573224757	31.2739978688294	11.7984956395964	Root480
OG0000029	183.806499145	7.01336036731524	0	2.95221146449514	145.945323387871	72.7573897775112	Root480
OG0000030	6.63901693769042	0	0	0	5.21233297813824	3.93283187986547	Root480
OG0000031	24.7107820762374	1.75334009182881	0	1.47610573224757	10.4246659562765	9.83207969966368	Root480
OG0000033	9.98861158601157	0	0	0.738052866123786	5.21233297813824	3.93283187986547	Root480
OG0000034	60.3528760287325	0	0	2.21415859837136	36.4863308469677	13.7649115795292	Root480
OG0000035	12.3754484911027	0	0	0	10.4246659562765	3.93283187986547	Root480
OG0000037	37.3870923620995	1.75334009182881	0	0.738052866123786	26.0616648906912	5.89924781979821	Root480
OG0000038	187.938334459696	4.38335022957203	0	3.69026433061893	125.095991475318	70.7909738375785	Root480
OG0000039	3.75074370800033	0	0	0	0	0	Root480
OG0000041	31.1291670311043	1.75334009182881	0	0	36.4863308469677	13.7649115795292	Root480
OG0000042	21.3411299749323	0	0	0.738052866123786	0	9.83207969966368	Root480
OG0000043	18.4929716512102	0	0	1.47610573224757	20.849331912553	1.96641593993274	Root480
OG0000044	2.38683690509112	0	0	0	0	1.96641593993274	Root480
OG0000045	74.6137251003274	4.38335022957203	0	2.21415859837136	57.3356627595207	17.6977434593946	Root480
OG0000048	26.0947463321306	1.75334009182881	0	0	15.6369989344147	7.86566375973094	Root480
OG0000049	137.273208222215	5.26002027548643	0	2.21415859837136	99.0343265846266	37.361902858722	Root480
OG0000050	8.46424515923068	0	0	0.738052866123786	15.6369989344147	0	Root480
OG0000051	26.6764124686654	0.876670045914405	0	0	20.849331912553	11.7984956395964	Root480
OG0000052	109.894784899111	4.38335022957203	0	4.42831719674272	52.1233297813824	47.1939825583857	Root480
OG0000053	26.5560677507617	2.63001013774322	0	0	20.849331912553	7.86566375973094	Root480
OG0000055	6.1576380660754	0.876670045914405	0	0	0	3.93283187986547	Root480
OG0000056	42.1407087192978	26.3001013774322	0	2.95221146449514	26.0616648906912	15.7313275194619	Root480
OG0000057	3.1289626654976	0	0	0	0	0	Root480
OG0000058	69.7598214782093	2.63001013774322	0	2.21415859837136	26.0616648906912	23.5969912791928	Root480
OG0000059	8.80522185995799	0	0	0	5.21233297813824	9.83207969966368	Root480
OG0000060	84.8831410281144	1.75334009182881	0	1.47610573224757	52.1233297813824	25.5634072191256	Root480
OG0000061	480.516401136705	20.1634110560313	0	16.9752159208471	328.376977622709	175.011018654013	Root480
OG0000062	7.16051071527335	0	0	0	10.4246659562765	1.96641593993274	Root480
OG0000064	9.58746252633239	0	0	0	15.6369989344147	3.93283187986547	Root480
OG0000066	46.1521993160896	1.75334009182881	0	2.21415859837136	26.0616648906912	7.86566375973094	Root480
OG0000067	98.0809450915594	5.26002027548643	0	2.95221146449514	78.1849946720736	33.4290709788565	Root480
OG0000068	11.0917715001293	0	0	0.738052866123786	0	1.96641593993274	Root480
OG0000070	6.51867221978666	0	0	0.738052866123786	5.21233297813824	3.93283187986547	Root480
OG0000071	21.9027386584832	0	0	0.738052866123786	10.4246659562765	11.7984956395964	Root480
OG0000072	0.100287264919795	0	0	0	5.21233297813824	0	Root480
OG0000073	3.44988191324094	0	0	0	10.4246659562765	0	Root480
OG0000074	108.510820643218	1.75334009182881	0	1.47610573224757	62.5479957376589	37.361902858722	Root480
OG0000075	29.5847431513395	0	0	2.21415859837136	26.0616648906912	13.7649115795292	Root480
OG0000076	43.985994393822	2.63001013774322	0	0	46.9109968032442	19.6641593993274	Root480
OG0000077	49.0605299987636	0	0	3.69026433061893	31.2739978688294	15.7313275194619	Root480
OG0000078	26.5360102977777	0	0	0.738052866123786	26.0616648906912	5.89924781979821	Root480
OG0000079	15.9857900282153	0	0	0.738052866123786	10.4246659562765	0	Root480
OG0000081	87.029288497398	0.876670045914405	0	2.21415859837136	57.3356627595207	17.6977434593946	Root480
OG0000083	45.3097862907633	1.75334009182881	0	1.47610573224757	36.4863308469677	17.6977434593946	Root480
OG0000084	51.0061029382077	2.63001013774322	0	1.47610573224757	52.1233297813824	15.7313275194619	Root480
OG0000085	12.0344717903754	0.876670045914405	0	0.738052866123786	5.21233297813824	1.96641593993274	Root480
OG0000087	22.6448644188897	0	0	0	10.4246659562765	1.96641593993274	Root480
OG0000089	59.7712098921977	2.63001013774322	0	1.47610573224757	26.0616648906912	11.7984956395964	Root480
OG0000090	37.2466901912118	1.75334009182881	0	1.47610573224757	26.0616648906912	9.83207969966368	Root480
OG0000092	12.71642519183	0	0	0	10.4246659562765	3.93283187986547	Root480
OG0000095	39.5532972843671	3.50668018365762	0	1.47610573224757	15.6369989344147	13.7649115795292	Root480
OG0000096	256.554881117819	11.3967105968873	0	5.1663700628665	177.2193212567	82.5894694771749	Root480
OG0000097	2340.94545266382	82.4069843159541	0	82.661921005864	1704.4328838512	774.767880333498	Root480
OG0000098	252.041954196428	10.5200405509729	0	7.38052866123786	156.369989344147	82.5894694771749	Root480
OG0000099	1.64471114468464	0	0	0	0	0	Root480
OG0000100	13.5187233111883	0.876670045914405	0	0	5.21233297813824	7.86566375973094	Root480
OG0000101	5.29516758776517	0	0	0	5.21233297813824	3.93283187986547	Root480
OG0000102	1.96563039242798	0	0	0	0	0	Root480
OG0000103	41.057606258164	2.63001013774322	0	0.738052866123786	15.6369989344147	9.83207969966368	Root480
OG0000104	12.2751612261829	0.876670045914405	80.7753271934359	47.9734362980461	10.4246659562765	1.96641593993274	Root480
OG0000105	2.30660709315528	0.876670045914405	0	0	0	0	Root480
OG0000107	25.8139419903552	2.63001013774322	0	0.738052866123786	15.6369989344147	11.7984956395964	Root480
OG0000108	299.277255973652	5.26002027548643	0	4.42831719674272	260.616648906912	112.085708576166	Root480
OG0000109	18.1319374974989	0.876670045914405	0	0	5.21233297813824	1.96641593993274	Root480
OG0000111	11.5731503717443	0	0	0	10.4246659562765	5.89924781979821	Root480
OG0000112	15.2637217207928	1.75334009182881	0	0.738052866123786	0	5.89924781979821	Root480
OG0000113	12.1748739612631	0.876670045914405	0	0	0	0	Root480
OG0000115	180.71765138547	9.64337050505846	0	7.38052866123786	125.095991475318	47.1939825583857	Root480
OG0000116	10.5702777225464	0	0	0	5.21233297813824	1.96641593993274	Root480
OG0000117	7.92269392866379	0	0	0	5.21233297813824	3.93283187986547	Root480
OG0000118	6.73930420261021	0.876670045914405	0	0.738052866123786	5.21233297813824	0	Root480
OG0000120	26.3354357679381	0	0	0.738052866123786	15.6369989344147	11.7984956395964	Root480
OG0000121	53.2525376724111	1.75334009182881	0	0	62.5479957376589	25.5634072191256	Root480
OG0000122	292.417607053138	20.1634110560313	0	10.332740125733	239.767316994359	80.6230535372422	Root480
OG0000123	15.5846409685361	0.876670045914405	0	0	5.21233297813824	5.89924781979821	Root480
OG0000125	248.4516701123	6.13669032140084	0	8.85663439348543	172.006988278562	80.6230535372422	Root480
OG0000127	6.39832750188291	0	0	0.738052866123786	5.21233297813824	1.96641593993274	Root480
OG0000128	192.892525346733	12.2733806428017	0	5.90442292899029	182.431654234838	62.9253100778476	Root480
OG0000129	58.5878201661441	1.75334009182881	0	3.69026433061893	26.0616648906912	19.6641593993274	Root480
OG0000130	34.8999681920886	0	0	2.21415859837136	15.6369989344147	3.93283187986547	Root480
OG0000131	36.4042771658855	1.75334009182881	0	0	41.6986638251059	21.6305753392601	Root480
OG0000133	59.0090266788073	2.63001013774322	0	2.95221146449514	31.2739978688294	17.6977434593946	Root480
OG0000135	207.915557631719	6.13669032140084	0	8.85663439348543	114.671325519041	68.8245578976458	Root480
OG0000136	33.6363486540992	0	0	1.47610573224757	15.6369989344147	13.7649115795292	Root480
OG0000138	149.387909824526	6.13669032140084	0	5.90442292899029	78.1849946720736	33.4290709788565	Root480
OG0000139	18.0517076855631	0.876670045914405	0	0.738052866123786	26.0616648906912	9.83207969966368	Root480
OG0000140	0.742125760406482	0	0	0	0	0	Root480
OG0000141	2.52723907597883	0	0	0	0	0	Root480
OG0000143	3.28942228936927	0	0	0.738052866123786	5.21233297813824	0	Root480
OG0000144	4.43269710945493	0.876670045914405	0	0	0	1.96641593993274	Root480
OG0000145	4.79373126316619	0	0	0	5.21233297813824	1.96641593993274	Root480
OG0000148	9.34677309052488	0.876670045914405	0	0	10.4246659562765	0	Root480
OG0000149	26.5360102977777	0.876670045914405	0	0	5.21233297813824	11.7984956395964	Root480
OG0000150	10.3095308337549	0	0	0	5.21233297813824	1.96641593993274	Root480
OG0000151	41.9200767364742	0.876670045914405	0	2.21415859837136	31.2739978688294	15.7313275194619	Root480
OG0000152	15.5645835155522	0	0	0.738052866123786	5.21233297813824	3.93283187986547	Root480
OG0000153	19.8368210011354	0.876670045914405	0	0.738052866123786	31.2739978688294	3.93283187986547	Root480
OG0000154	1.66476859766859	0	0	0	0	0	Root480
OG0000155	20.6591765734777	0	0	0	20.849331912553	7.86566375973094	Root480
OG0000156	17.7909607967716	0.876670045914405	0	0	10.4246659562765	3.93283187986547	Root480
OG0000157	9.86826686810781	0.876670045914405	0	0.738052866123786	15.6369989344147	5.89924781979821	Root480
OG0000158	12.4556783030385	0	0	0	5.21233297813824	9.83207969966368	Root480
OG0000160	28.341181066334	0.876670045914405	0	0.738052866123786	20.849331912553	11.7984956395964	Root480
OG0000161	8.12326845850338	0	0	0	15.6369989344147	0	Root480
OG0000162	0.020057452983959	0	0	0	0	0	Root480
OG0000163	6.9398787324498	0	0	1.47610573224757	0	1.96641593993274	Root480
OG0000164	99.4849668004365	3.50668018365762	0	2.21415859837136	88.6096606283501	35.3954869187892	Root480
OG0000165	92.0436517433877	6.13669032140084	0	4.42831719674272	52.1233297813824	35.3954869187892	Root480
OG0000166	41.4386978648592	0	0	2.21415859837136	15.6369989344147	7.86566375973094	Root480
OG0000167	64.3443091725404	3.50668018365762	0	2.21415859837136	31.2739978688294	11.7984956395964	Root480
OG0000168	11.3926332948887	0	0	0.738052866123786	10.4246659562765	7.86566375973094	Root480
OG0000170	77.241251441226	3.50668018365762	0	2.95221146449514	72.9726616939354	23.5969912791928	Root480
OG0000171	315.78453977945	14.0267207346305	0	8.11858152736165	172.006988278562	90.4551332369059	Root480
OG0000172	109.774440181207	6.13669032140084	0	3.69026433061893	78.1849946720736	41.2947347385875	Root480
OG0000173	85.2441751818256	2.63001013774322	0	4.42831719674272	67.7603287157971	31.4626550389238	Root480
OG0000174	5.9169486302679	0	0	0	5.21233297813824	0	Root480
OG0000175	71.0234410161987	2.63001013774322	0	1.47610573224757	67.7603287157971	27.5298231590583	Root480
OG0000176	19.5159017533921	0	0	1.47610573224757	0	7.86566375973094	Root480
OG0000177	12.235046320215	0.876670045914405	0	0.738052866123786	5.21233297813824	5.89924781979821	Root480
OG0000178	29.5847431513395	0.876670045914405	0	0.738052866123786	31.2739978688294	15.7313275194619	Root480
OG0000179	385.163269650964	18.4100709642025	0	18.4513216530947	286.678313797603	127.817036095628	Root480
OG0000180	12.0946441493273	0.876670045914405	0	0.738052866123786	5.21233297813824	0	Root480
OG0000182	228.193642598501	10.5200405509729	0	8.11858152736165	125.095991475318	76.6902216573767	Root480
OG0000183	114.046677666791	7.89003041322965	0	5.1663700628665	109.458992540903	58.9924781979821	Root480
OG0000185	22.1634855472747	0.876670045914405	0	0.738052866123786	15.6369989344147	3.93283187986547	Root480
OG0000186	2.48712417001091	0	0	0	0	0	Root480
OG0000187	1.1232173671017	0	0	0	0	0	Root480
OG0000188	340.374977137784	6.13669032140084	0	8.85663439348543	229.342651038083	112.085708576166	Root480
OG0000189	15.644813327488	0.876670045914405	0	0.738052866123786	15.6369989344147	7.86566375973094	Root480
OG0000190	3.89114587888804	0	0	0	0	0	Root480
OG0000192	26.876986998505	0.876670045914405	0	0.738052866123786	26.0616648906912	3.93283187986547	Root480
OG0000193	39.2323780366237	2.63001013774322	0	1.47610573224757	26.0616648906912	3.93283187986547	Root480
OG0000196	0.922642837262112	0	0	0	0	0	Root480
OG0000197	25.9744016142269	0	0	0	20.849331912553	11.7984956395964	Root480
OG0000199	7.94275138164775	0	0	0.738052866123786	5.21233297813824	0	Root480
OG0000200	32.3125567571579	0.876670045914405	0	0.738052866123786	15.6369989344147	9.83207969966368	Root480
OG0000201	990.136166553134	33.3134617447474	0	33.9504318416942	906.945938196054	373.61902858722	Root480
OG0000202	2.26649218718736	0	0	0	0	0	Root480
OG0000204	4.71350145123036	0	0	0	5.21233297813824	3.93283187986547	Root480
OG0000205	5.79660391236414	0	0	0.738052866123786	10.4246659562765	1.96641593993274	Root480
OG0000206	25.7738270843873	0.876670045914405	0	1.47610573224757	20.849331912553	21.6305753392601	Root480
OG0000207	42.020364001394	2.63001013774322	0	1.47610573224757	15.6369989344147	7.86566375973094	Root480
OG0000208	39.4530100194473	1.75334009182881	0	0.738052866123786	31.2739978688294	9.83207969966368	Root480
OG0000209	165.333584946774	4.38335022957203	0	7.38052866123786	140.732990409733	45.2275666184529	Root480
OG0000213	45.6307055385067	0	0	1.47610573224757	31.2739978688294	13.7649115795292	Root480
OG0000214	7.76223430479212	0	0	1.47610573224757	0	0	Root480
OG0000215	0	0	0	0	0	0	Root480
OG0000216	18.2322247624187	0	0	0.738052866123786	20.849331912553	5.89924781979821	Root480
OG0000217	64.4445964374602	1.75334009182881	0	0	36.4863308469677	9.83207969966368	Root480
OG0000218	36.1034153711261	0	0	0.738052866123786	36.4863308469677	13.7649115795292	Root480
OG0000219	2.7879859647703	0	0	0	0	0	Root480
OG0000220	61.9775297204332	0.876670045914405	0	1.47610573224757	104.246659562765	15.7313275194619	Root480
OG0000224	205.127571666948	5.26002027548643	0	2.95221146449514	161.582322322285	58.9924781979821	Root480
OG0000225	1.20344717903754	0	0	0	0	0	Root480
OG0000226	30.3870412706978	1.75334009182881	0	0	15.6369989344147	13.7649115795292	Root480
OG0000227	54.4158699454807	2.63001013774322	0	0.738052866123786	31.2739978688294	23.5969912791928	Root480
OG0000228	72.9890714086267	1.75334009182881	0	3.69026433061893	52.1233297813824	17.6977434593946	Root480
OG0000229	56.3614428849247	3.50668018365762	0	0.738052866123786	52.1233297813824	23.5969912791928	Root480
OG0000231	48.2582318794053	1.75334009182881	0	1.47610573224757	52.1233297813824	25.5634072191256	Root480
OG0000232	8.28372808237505	0	0	0.738052866123786	0	3.93283187986547	Root480
OG0000233	28.8025024849651	0	0	2.21415859837136	26.0616648906912	7.86566375973094	Root480
OG0000234	122.390578108118	1.75334009182881	0	1.47610573224757	93.8219936064883	41.2947347385875	Root480
OG0000235	51.2467923740152	1.75334009182881	0	0.738052866123786	52.1233297813824	13.7649115795292	Root480
OG0000236	78.6653306030871	1.75334009182881	0	2.21415859837136	26.0616648906912	41.2947347385875	Root480
OG0000238	51.5677116217585	0	0	0.738052866123786	26.0616648906912	15.7313275194619	Root480
OG0000239	13.5788956701402	0	0	0.738052866123786	0	9.83207969966368	Root480
OG0000240	2.02580275137986	0	0	0	15.6369989344147	1.96641593993274	Root480
OG0000242	5.83671881833206	0	0	0	5.21233297813824	1.96641593993274	Root480
OG0000243	22.2036004532426	0.876670045914405	0	1.47610573224757	10.4246659562765	9.83207969966368	Root480
OG0000244	59.2697735675987	1.75334009182881	0	2.95221146449514	52.1233297813824	17.6977434593946	Root480
OG0000245	15.7651580453917	0	0	0	10.4246659562765	1.96641593993274	Root480
OG0000246	40.8169168223565	0	0	2.95221146449514	41.6986638251059	15.7313275194619	Root480
OG0000247	26.2351485030183	2.63001013774322	0	0	20.849331912553	7.86566375973094	Root480
OG0000249	15.3038366267607	0	0	0	5.21233297813824	5.89924781979821	Root480
OG0000250	4.81378871615015	0	0	0	0	3.93283187986547	Root480
OG0000251	24.2494606576064	0.876670045914405	0	0	0	11.7984956395964	Root480
OG0000253	142.407916186109	6.13669032140084	0	3.69026433061893	57.3356627595207	58.9924781979821	Root480
OG0000254	45.971682239234	0.876670045914405	0	1.47610573224757	20.849331912553	15.7313275194619	Root480
OG0000255	89.2356083256335	1.75334009182881	0	6.64247579511408	52.1233297813824	35.3954869187892	Root480
OG0000256	5.65620174147643	1.75334009182881	0	0.738052866123786	10.4246659562765	3.93283187986547	Root480
OG0000257	12.2551037731989	0.876670045914405	0	0	0	5.89924781979821	Root480
OG0000258	7.88257902269587	0	0	0	10.4246659562765	1.96641593993274	Root480
OG0000259	27.3182509641521	1.75334009182881	0	0	15.6369989344147	5.89924781979821	Root480
OG0000260	8.34390044132693	0	0	0	5.21233297813824	1.96641593993274	Root480
OG0000261	10.5301628165785	0	0	0	5.21233297813824	1.96641593993274	Root480
OG0000262	30.1463518348903	0	0	0.738052866123786	5.21233297813824	9.83207969966368	Root480
OG0000263	3.14902011848156	0	0	1.47610573224757	0	0	Root480
OG0000264	65.3271243687544	0	0	2.21415859837136	52.1233297813824	37.361902858722	Root480
OG0000265	4.47281201542285	0	0	0	10.4246659562765	0	Root480
OG0000266	3.77080116098429	0	0	0	10.4246659562765	1.96641593993274	Root480
OG0000267	20.2379700608146	0.876670045914405	0	0.738052866123786	20.849331912553	1.96641593993274	Root480
OG0000268	1.00287264919795	0	0	0	0	0	Root480
OG0000269	148.84635859396	2.63001013774322	0	2.21415859837136	93.8219936064883	47.1939825583857	Root480
OG0000270	3.89114587888804	0	0	0	0	1.96641593993274	Root480
OG0000271	128.106952208546	7.89003041322965	0	2.95221146449514	109.458992540903	29.496239098991	Root480
OG0000272	7.50148741600065	0	0	0	5.21233297813824	7.86566375973094	Root480
OG0000273	41.8599043775224	2.63001013774322	0	0	36.4863308469677	9.83207969966368	Root480
OG0000274	2.36677945210716	0.876670045914405	0	0	5.21233297813824	1.96641593993274	Root480
OG0000277	24.3497479225262	0	0	0.738052866123786	26.0616648906912	5.89924781979821	Root480
OG0000281	34.3383595085378	2.63001013774322	0	1.47610573224757	26.0616648906912	13.7649115795292	Root480
OG0000284	41.8799618305063	1.75334009182881	0	1.47610573224757	31.2739978688294	13.7649115795292	Root480
OG0000285	343.544054709249	11.3967105968873	0	11.0707929918568	265.82898188505	131.749867975493	Root480
OG0000286	51.306964732967	2.63001013774322	0	1.47610573224757	15.6369989344147	13.7649115795292	Root480
OG0000288	25.5732525545477	0	0	0	10.4246659562765	15.7313275194619	Root480
OG0000289	108.891912249913	2.63001013774322	0	2.95221146449514	62.5479957376589	41.2947347385875	Root480
OG0000290	104.740019482234	1.75334009182881	0	2.21415859837136	67.7603287157971	25.5634072191256	Root480
OG0000293	77.1409641763062	1.75334009182881	0	0.738052866123786	57.3356627595207	17.6977434593946	Root480
OG0000294	11.1920587650491	0	0	0.738052866123786	5.21233297813824	3.93283187986547	Root480
OG0000296	17.6906735318518	24.5467612856033	0	0	15.6369989344147	7.86566375973094	Root480
OG0000297	0.742125760406482	0	0	0	0	0	Root480
OG0000298	5.0344206989737	0	0	0	0	1.96641593993274	Root480
OG0000299	6.47855731381875	0	0	1.47610573224757	10.4246659562765	0	Root480
OG0000300	18.4528567452423	0.876670045914405	0	0	20.849331912553	3.93283187986547	Root480
OG0000301	495.43914615677	5223.20013355803	3909.15013696605	5223.20013355803	10565.3989466862	9088.77447436911	Root480
OG0000302	14.1405043536911	0	0	0	5.21233297813824	5.89924781979821	Root480
OG0000303	34.8197383801528	0.876670045914405	0	0	31.2739978688294	11.7984956395964	Root480
OG0000304	59.9517269690534	1.75334009182881	0	0.738052866123786	31.2739978688294	27.5298231590583	Root480
OG0000305	42.6421450438968	0	0	1.47610573224757	36.4863308469677	11.7984956395964	Root480
OG0000306	4.31235239155118	0	0	0	0	1.96641593993274	Root480
OG0000307	146.900785654515	3.50668018365762	0	8.11858152736165	166.794655300424	43.2611506785202	Root480
OG0000309	29.4844558864197	2.63001013774322	0	0.738052866123786	20.849331912553	11.7984956395964	Root480
OG0000312	8.38401534729485	0.876670045914405	0	0	10.4246659562765	1.96641593993274	Root480
OG0000313	21.8826812054992	0.876670045914405	0	2.21415859837136	15.6369989344147	5.89924781979821	Root480
OG0000314	8.12326845850338	0	0	0	0	1.96641593993274	Root480
OG0000315	29.0632493737565	0	0	1.47610573224757	15.6369989344147	17.6977434593946	Root480
OG0000316	17.7307884378197	0.876670045914405	0	0.738052866123786	10.4246659562765	7.86566375973094	Root480
OG0000317	16.8282030535416	0.876670045914405	0	0.738052866123786	0	11.7984956395964	Root480
OG0000318	2.56735398194675	0	0	0	5.21233297813824	0	Root480
OG0000319	2.30660709315528	0	0	0	0	0	Root480
OG0000320	6.63901693769042	0	0	0	0	3.93283187986547	Root480
OG0000321	16.7880881475737	0.876670045914405	0	0	10.4246659562765	3.93283187986547	Root480
OG0000322	125.038161902	2.63001013774322	0	5.90442292899029	72.9726616939354	37.361902858722	Root480
OG0000325	7.60177468092045	0.876670045914405	0	0	10.4246659562765	0	Root480
OG0000326	124.837587372161	3.50668018365762	0	4.42831719674272	72.9726616939354	29.496239098991	Root480
OG0000328	31.8111204325589	1.75334009182881	0	1.47610573224757	15.6369989344147	5.89924781979821	Root480
OG0000332	24.7508969822054	1.75334009182881	0	0	20.849331912553	5.89924781979821	Root480
OG0000333	3.04873285356176	0	0	0	0	0	Root480
OG0000334	1575.95419585562	62.2435732599228	0	47.2353834319223	1026.82959669323	521.100224082175	Root480
OG0000335	29.3039388095641	0.876670045914405	0	0.738052866123786	5.21233297813824	19.6641593993274	Root480
OG0000337	69.9403385550649	3.50668018365762	0	0.738052866123786	36.4863308469677	13.7649115795292	Root480
OG0000339	8.28372808237505	1.75334009182881	0	0	5.21233297813824	1.96641593993274	Root480
OG0000341	82.0349827043922	2.63001013774322	0	3.69026433061893	99.0343265846266	31.4626550389238	Root480
OG0000343	44.1865689236616	4.38335022957203	0	4.42831719674272	20.849331912553	11.7984956395964	Root480
OG0000344	19.535959206376	0.876670045914405	0	1.47610573224757	15.6369989344147	9.83207969966368	Root480
OG0000345	12.8367699097337	0.876670045914405	0	0	15.6369989344147	7.86566375973094	Root480
OG0000346	6.71924674962625	0	0	0	0	1.96641593993274	Root480
OG0000348	282.790029620838	5.26002027548643	0	5.1663700628665	203.280986147391	80.6230535372422	Root480
OG0000350	41.8398469245384	0	0	0.738052866123786	36.4863308469677	11.7984956395964	Root480
OG0000352	11.5330354657764	0	0	0	10.4246659562765	7.86566375973094	Root480
OG0000354	23.3067603673603	0	0	0	10.4246659562765	13.7649115795292	Root480
OG0000355	404.79951612226	13.1500506887161	0	10.332740125733	260.616648906912	123.884204215762	Root480
OG0000356	138.276080871413	23.6700912396889	0	1.47610573224757	62.5479957376589	43.2611506785202	Root480
OG0000358	1.24356208500546	0	0	0	0	1.96641593993274	Root480
OG0000359	204.024411752831	4.38335022957203	0	4.42831719674272	109.458992540903	47.1939825583857	Root480
OG0000360	29.8655474931149	1.75334009182881	0	0	5.21233297813824	5.89924781979821	Root480
OG0000361	70.6222919565195	1.75334009182881	0	3.69026433061893	26.0616648906912	15.7313275194619	Root480
OG0000363	38.3297926523456	0.876670045914405	0	1.47610573224757	0	11.7984956395964	Root480
OG0000365	2.02580275137986	0	0	0	0	0	Root480
OG0000366	13.7393552940119	0	0	0.738052866123786	5.21233297813824	5.89924781979821	Root480
OG0000367	0.240689435807508	0	0	0	0	0	Root480
OG0000368	4.39258220348701	0	0	0	5.21233297813824	1.96641593993274	Root480
OG0000369	13.7794701999798	2.63001013774322	0	0	10.4246659562765	1.96641593993274	Root480
OG0000370	159.075659615779	7.01336036731524	0	4.42831719674272	114.671325519041	60.9588941379148	Root480
OG0000371	11.5530929187604	0.876670045914405	0	0	5.21233297813824	5.89924781979821	Root480
OG0000373	4.89401852808599	0	0	0.738052866123786	5.21233297813824	3.93283187986547	Root480
OG0000374	9.06596874874945	0	0	0	0	3.93283187986547	Root480
OG0000375	22.3239451711463	2.63001013774322	0	0.738052866123786	10.4246659562765	3.93283187986547	Root480
OG0000377	2.60746888791467	0	0	0	0	1.96641593993274	Root480
OG0000378	7.42125760406482	0	0	0	5.21233297813824	3.93283187986547	Root480
OG0000379	680.950528805407	25.4234313315178	0	22.1415859837136	484.746966966856	226.137833092265	Root480
OG0000380	3.89114587888804	0	0	0	0	0	Root480
OG0000381	21.2609001629965	0.876670045914405	0	0.738052866123786	15.6369989344147	5.89924781979821	Root480
OG0000383	12.4155633970706	0.876670045914405	0	0	10.4246659562765	1.96641593993274	Root480
OG0000385	44.4272583594691	0	0	0.738052866123786	36.4863308469677	21.6305753392601	Root480
OG0000386	8.58458987713444	0	0	0.738052866123786	0	0	Root480
OG0000387	129.029595045808	40.3268221120626	0	2.21415859837136	140.732990409733	35.3954869187892	Root480
OG0000388	4.81378871615015	0	0	0.738052866123786	0	1.96641593993274	Root480
OG0000389	8.58458987713444	0	0	1.47610573224757	5.21233297813824	0	Root480
OG0000390	1.74499840960443	0	0	0	0	0	Root480
OG0000391	8.30378553535901	0	0	0	0	1.96641593993274	Root480
OG0000393	45.0289819489879	0.876670045914405	0	0	26.0616648906912	15.7313275194619	Root480
OG0000394	26.6362975626975	1.75334009182881	0	0	46.9109968032442	7.86566375973094	Root480
OG0000395	5.97712098921977	0	0	0	0	0	Root480
OG0000396	6.47855731381875	0.876670045914405	0	0	20.849331912553	1.96641593993274	Root480
OG0000397	32.9744527056285	0	0	1.47610573224757	46.9109968032442	13.7649115795292	Root480
OG0000398	3.73068625501637	0	0	0.738052866123786	5.21233297813824	0	Root480
OG0000400	28.2408938014142	0	0	1.47610573224757	15.6369989344147	13.7649115795292	Root480
OG0000401	16.9485477714453	0	0	1.47610573224757	10.4246659562765	3.93283187986547	Root480
OG0000402	21.2207852570286	0	0	0.738052866123786	15.6369989344147	3.93283187986547	Root480
OG0000403	2.28654964017132	0	0	0	0	0	Root480
OG0000405	8.0630960995515	0	0	0	0	3.93283187986547	Root480
OG0000406	25.0718162299487	0.876670045914405	0	0	26.0616648906912	5.89924781979821	Root480
OG0000407	43.9258220348701	2.63001013774322	0	2.21415859837136	62.5479957376589	11.7984956395964	Root480
OG0000408	26.0345739731787	0.876670045914405	0	0.738052866123786	26.0616648906912	7.86566375973094	Root480
OG0000409	14.9428024730494	1.75334009182881	0	0	15.6369989344147	11.7984956395964	Root480
OG0000412	12.2952186791668	0	0	0.738052866123786	5.21233297813824	3.93283187986547	Root480
OG0000413	5.53585702357268	0	0	0	5.21233297813824	0	Root480
OG0000414	5.45562721163684	0	0	1.47610573224757	0	3.93283187986547	Root480
OG0000415	359.930993797144	8.76670045914405	0	20.665480251466	265.82898188505	135.682699855359	Root480
OG0000417	12.0745866963433	0	0	0.738052866123786	5.21233297813824	1.96641593993274	Root480
OG0000418	3.42982446025698	0.876670045914405	0	0.738052866123786	0	0	Root480
OG0000419	6.89976382648188	0	0	0	0	3.93283187986547	Root480
OG0000420	8.1633833644713	0	0	0	5.21233297813824	1.96641593993274	Root480
OG0000422	12.1347590552952	0	0	0	15.6369989344147	7.86566375973094	Root480
OG0000423	56.3012705259728	2.63001013774322	0	1.47610573224757	67.7603287157971	23.5969912791928	Root480
OG0000424	28.3812959723019	1.75334009182881	0	0.738052866123786	20.849331912553	15.7313275194619	Root480
OG0000427	12.2751612261829	0.876670045914405	0	0	5.21233297813824	5.89924781979821	Root480
OG0000429	5.67625919446039	0.876670045914405	0	0	0	1.96641593993274	Root480
OG0000430	8.18344081745526	0	0	0	0	3.93283187986547	Root480
OG0000431	3.65045644308053	0.876670045914405	0	0	10.4246659562765	0	Root480
OG0000432	12.9972295336054	0	0	0	10.4246659562765	1.96641593993274	Root480
OG0000433	5.43556975865288	0	0	2.21415859837136	10.4246659562765	0	Root480
OG0000434	26.2552059560023	0	0	0.738052866123786	10.4246659562765	7.86566375973094	Root480
OG0000435	5.55591447655663	0	0	0	5.21233297813824	1.96641593993274	Root480
OG0000436	81.8344081745526	3.50668018365762	0	0	46.9109968032442	21.6305753392601	Root480
OG0000437	3.71062880203241	0	0	0	5.21233297813824	0	Root480
OG0000440	16.146249652087	0	0	0.738052866123786	10.4246659562765	1.96641593993274	Root480
OG0000441	181.98127092346	7.01336036731524	0	4.42831719674272	88.6096606283501	76.6902216573767	Root480
OG0000442	3.34959464832115	0.876670045914405	0	0	5.21233297813824	0	Root480
OG0000444	1.54442387976484	0	0	0	0	1.96641593993274	Root480
OG0000445	9.96855413302761	0	0	0	10.4246659562765	1.96641593993274	Root480
OG0000446	3.18913502444948	0	0	0	0	0	Root480
OG0000447	51.9086883224858	1.75334009182881	0	0	31.2739978688294	7.86566375973094	Root480
OG0000448	97.8201982027679	4.38335022957203	0	3.69026433061893	57.3356627595207	21.6305753392601	Root480
OG0000450	29.5847431513395	0.876670045914405	0	1.47610573224757	15.6369989344147	7.86566375973094	Root480
OG0000451	14.8826301140976	0.876670045914405	0	0.738052866123786	0	5.89924781979821	Root480
OG0000452	16.0259049341832	0	0	0	15.6369989344147	3.93283187986547	Root480
OG0000453	19.8969933600873	0	0	0.738052866123786	15.6369989344147	5.89924781979821	Root480
OG0000454	39.2724929425917	0.876670045914405	0	2.21415859837136	46.9109968032442	15.7313275194619	Root480
OG0000455	4.43269710945493	0	0	0.738052866123786	0	1.96641593993274	Root480
OG0000456	60.0720716869571	1.75334009182881	0	1.47610573224757	46.9109968032442	15.7313275194619	Root480
OG0000457	29.1635366386763	0	0	1.47610573224757	10.4246659562765	13.7649115795292	Root480
OG0000458	10.5903351755303	0.876670045914405	0	1.47610573224757	10.4246659562765	3.93283187986547	Root480
OG0000460	13.5187233111883	0	0	0.738052866123786	15.6369989344147	0	Root480
OG0000461	87.0493459503819	7.01336036731524	0	1.47610573224757	119.88365849718	37.361902858722	Root480
OG0000465	0	0	0	0	0	0	Root480
OG0000466	15.1834919088569	0	0	0	15.6369989344147	5.89924781979821	Root480
OG0000467	8.92556657786174	0	0	0	0	3.93283187986547	Root480
OG0000471	69.9804534610328	3.50668018365762	0	2.21415859837136	57.3356627595207	21.6305753392601	Root480
OG0000473	7.64188958688837	0	0	0	10.4246659562765	1.96641593993274	Root480
OG0000474	4.37252475050305	0	0	1.47610573224757	5.21233297813824	0	Root480
OG0000479	6.87970637349793	0	0	0	0	0	Root480
OG0000480	49.6622535882824	1.75334009182881	0	3.69026433061893	41.6986638251059	9.83207969966368	Root480
OG0000481	4.03154804977575	0	0	0	5.21233297813824	0	Root480
OG0000482	948.31637708158	29.8067815610898	0	36.1645904400655	641.116956311004	308.72730256944	Root480
OG0000483	10.9714267822256	1.75334009182881	0	0	5.21233297813824	11.7984956395964	Root480
OG0000485	18.7136036340337	1.75334009182881	0	2.95221146449514	10.4246659562765	1.96641593993274	Root480
OG0000486	5.8166613653481	0	0	0	5.21233297813824	1.96641593993274	Root480
OG0000489	186.975576716465	3.50668018365762	0	5.90442292899029	140.732990409733	58.9924781979821	Root480
OG0000491	25.0718162299487	0	0	0	20.849331912553	5.89924781979821	Root480
OG0000492	11.6132652777122	0	0	0	15.6369989344147	1.96641593993274	Root480
OG0000493	6.57884457873854	0	0	0	0	0	Root480
OG0000494	59.5906928153421	0.876670045914405	0	0	41.6986638251059	17.6977434593946	Root480
OG0000495	5.17482286986141	0	0	0	0	3.93283187986547	Root480
OG0000497	181.319374974989	12.2733806428017	0	8.85663439348543	130.308324453456	82.5894694771749	Root480
OG0000498	3.95131823783992	0	0	0.738052866123786	5.21233297813824	0	Root480
OG0000499	59.63080772131	2.63001013774322	0	1.47610573224757	20.849331912553	23.5969912791928	Root480
OG0000501	7.30091288616106	0.876670045914405	0	0	15.6369989344147	3.93283187986547	Root480
OG0000502	1.80517076855631	0	0	0	0	0	Root480
OG0000503	12.0545292433593	0	0	0	5.21233297813824	3.93283187986547	Root480
OG0000505	12.4957932090064	0	0	0.738052866123786	0	7.86566375973094	Root480
OG0000506	20.8998660092852	2.63001013774322	0	0.738052866123786	15.6369989344147	9.83207969966368	Root480
OG0000507	28.4414683312538	1.75334009182881	0	0	26.0616648906912	5.89924781979821	Root480
OG0000508	11.1720013120651	0.876670045914405	0	0	0	3.93283187986547	Root480
OG0000509	34.6392213032971	0	0	0.738052866123786	15.6369989344147	13.7649115795292	Root480
OG0000510	12.6361953798941	1.75334009182881	0	0	15.6369989344147	5.89924781979821	Root480
OG0000512	0	0	0	0	0	0	Root480
OG0000514	20.8396936503334	0.876670045914405	0	0.738052866123786	0	3.93283187986547	Root480
OG0000515	11.0516565941614	0	0	0.738052866123786	10.4246659562765	3.93283187986547	Root480
OG0000516	3.20919247743343	0.876670045914405	0	0	0	0	Root480
OG0000517	62.1781042502728	2.63001013774322	0	5.90442292899029	36.4863308469677	29.496239098991	Root480
OG0000518	0.561608683550851	0	0	0	0	0	Root480
OG0000519	63.4818386942301	1.75334009182881	0	1.47610573224757	46.9109968032442	17.6977434593946	Root480
OG0000520	7.50148741600065	0	0	0	10.4246659562765	0	Root480
OG0000521	208.778028110029	3.50668018365762	0	2.95221146449514	156.369989344147	68.8245578976458	Root480
OG0000522	92.4247433500829	1.75334009182881	0	2.95221146449514	46.9109968032442	23.5969912791928	Root480
OG0000523	15.8253304043436	1.75334009182881	0	0	10.4246659562765	1.96641593993274	Root480
OG0000525	2.66764124686654	0.876670045914405	0	0	0	0	Root480
OG0000526	2.22637728121945	0.876670045914405	0	0	0	0	Root480
OG0000528	362.919554291754	13.1500506887161	0	17.7132687869709	213.705652103668	123.884204215762	Root480
OG0000529	33.3756017653077	0.876670045914405	0	0.738052866123786	10.4246659562765	9.83207969966368	Root480
OG0000530	137.674357281894	1.75334009182881	0	0	78.1849946720736	39.3283187986547	Root480
OG0000533	29.3841686214999	0	0	3.69026433061893	20.849331912553	7.86566375973094	Root480
OG0000534	16.8683179595095	0.876670045914405	0	0	31.2739978688294	3.93283187986547	Root480
OG0000535	0.822355572342318	0	0	0	0	0	Root480
OG0000536	25.8540568963231	2.63001013774322	0	0.738052866123786	0	7.86566375973094	Root480
OG0000537	12.1147016023112	0	0	0.738052866123786	5.21233297813824	1.96641593993274	Root480
OG0000538	11.5129780127924	0	0	0.738052866123786	0	1.96641593993274	Root480
OG0000540	3.20919247743343	0	0	0	0	0	Root480
OG0000541	14.4614236014344	0.876670045914405	0	0	10.4246659562765	3.93283187986547	Root480
OG0000542	33.3555443123238	0.876670045914405	0	1.47610573224757	15.6369989344147	13.7649115795292	Root480
OG0000543	0.902585384278154	0	0	0	0	0	Root480
OG0000545	43.4444431632551	2.63001013774322	0	1.47610573224757	41.6986638251059	7.86566375973094	Root480
OG0000546	13.4786084052204	0.876670045914405	0	2.21415859837136	0	5.89924781979821	Root480
OG0000547	3.87108842590408	0	0	0	0	1.96641593993274	Root480
OG0000548	0.461321418631056	0	0	0	0	0	Root480
OG0000549	35.8627259353186	0	0	0.738052866123786	36.4863308469677	15.7313275194619	Root480
OG0000550	0.882527931294195	0	0	0	0	0	Root480
OG0000551	37.6077243449231	1.75334009182881	0	0.738052866123786	26.0616648906912	17.6977434593946	Root480
OG0000552	11.0516565941614	0.876670045914405	0	0	0	5.89924781979821	Root480
OG0000553	8.42413025326277	0	0	0	10.4246659562765	3.93283187986547	Root480
OG0000554	103.85749155094	1.75334009182881	0	5.1663700628665	83.3973276502118	55.0596463181166	Root480
OG0000555	1.58453878573276	0	0	0	5.21233297813824	0	Root480
OG0000557	7.18056816825731	0	0	0	5.21233297813824	1.96641593993274	Root480
OG0000558	1.54442387976484	0	0	0	0	0	Root480
OG0000560	9.76797960318802	0	0	0.738052866123786	5.21233297813824	1.96641593993274	Root480
OG0000561	41.6192149417149	1.75334009182881	0	1.47610573224757	15.6369989344147	7.86566375973094	Root480
OG0000562	7.56165977495253	0	0	0	0	1.96641593993274	Root480
OG0000563	11.0917715001293	0	0	0	10.4246659562765	5.89924781979821	Root480
OG0000565	3.911203331872	0	0	0	5.21233297813824	0	Root480
OG0000566	12.7565400977979	0.876670045914405	0	0	5.21233297813824	5.89924781979821	Root480
OG0000568	48.7596682040042	4.38335022957203	0	0.738052866123786	31.2739978688294	17.6977434593946	Root480
OG0000569	3.36965210130511	0	0	0	5.21233297813824	0	Root480
OG0000570	1.94557293944402	0	0	0	0	3.93283187986547	Root480
OG0000571	45.4100735556831	0	0	0.738052866123786	20.849331912553	17.6977434593946	Root480
OG0000572	1.76505586258839	0	0	0	0	0	Root480
OG0000575	49.882885571106	1.75334009182881	0	1.47610573224757	15.6369989344147	13.7649115795292	Root480
OG0000576	2.98856049460989	0	0	0	0	5.89924781979821	Root480
OG0000577	90.0379064449918	1.75334009182881	0	5.1663700628665	57.3356627595207	41.2947347385875	Root480
OG0000578	11.9542419784395	0.876670045914405	0	0	20.849331912553	3.93283187986547	Root480
OG0000579	10.9313118762576	0.876670045914405	0	0	15.6369989344147	0	Root480
OG0000580	1.9054580334761	0	0	0	5.21233297813824	0	Root480
OG0000582	6.21781042502728	0.876670045914405	0	0	10.4246659562765	1.96641593993274	Root480
OG0000584	22.0832557353388	0.876670045914405	0	0	26.0616648906912	5.89924781979821	Root480
OG0000586	51.2066774680472	3.50668018365762	0	1.47610573224757	36.4863308469677	13.7649115795292	Root480
OG0000588	14.4413661484505	1.75334009182881	0	0	26.0616648906912	3.93283187986547	Root480
OG0000589	61.8170700965615	0.876670045914405	0	2.21415859837136	62.5479957376589	19.6641593993274	Root480
OG0000590	55.4789149536305	3.50668018365762	0	0.738052866123786	52.1233297813824	33.4290709788565	Root480
OG0000591	12.6763102858621	0	0	0.738052866123786	15.6369989344147	7.86566375973094	Root480
OG0000592	61.9374148144653	0.876670045914405	0	2.21415859837136	31.2739978688294	23.5969912791928	Root480
OG0000593	5.23499522881329	0.876670045914405	0	0	5.21233297813824	1.96641593993274	Root480
OG0000595	7.54160232196857	0	0	0.738052866123786	5.21233297813824	1.96641593993274	Root480
OG0000596	3.36965210130511	0	0	0	20.849331912553	1.96641593993274	Root480
OG0000597	176.164609558112	3.50668018365762	0	8.11858152736165	88.6096606283501	39.3283187986547	Root480
OG0000598	15.9256176692634	0.876670045914405	0	0	20.849331912553	5.89924781979821	Root480
OG0000599	13.2780338753808	1.75334009182881	0	0.738052866123786	0	3.93283187986547	Root480
OG0000601	11.5932078247283	0.876670045914405	0	0	5.21233297813824	7.86566375973094	Root480
OG0000602	9.04591129576549	0	0	0	0	5.89924781979821	Root480
OG0000603	41.9601916424422	1.75334009182881	0	0.738052866123786	20.849331912553	13.7649115795292	Root480
OG0000604	12.8167124567498	0	0	0	10.4246659562765	7.86566375973094	Root480
OG0000605	17.8511331557235	0	0	1.47610573224757	15.6369989344147	5.89924781979821	Root480
OG0000606	18.2121673094347	0	0	0.738052866123786	15.6369989344147	5.89924781979821	Root480
OG0000607	0.96275774323003	0	0	0	5.21233297813824	0	Root480
OG0000608	1.68482605065255	0	0	0.738052866123786	0	1.96641593993274	Root480
OG0000609	77.8028601247768	2.63001013774322	0	0.738052866123786	41.6986638251059	31.4626550389238	Root480
OG0000611	8.32384298834297	0.876670045914405	0	0	0	1.96641593993274	Root480
OG0000612	70.5220046915997	3.50668018365762	0	2.21415859837136	78.1849946720736	29.496239098991	Root480
OG0000613	14.160561806675	1.75334009182881	0	0.738052866123786	10.4246659562765	3.93283187986547	Root480
OG0000615	25.1319885889006	0.876670045914405	0	2.95221146449514	0	5.89924781979821	Root480
OG0000616	55.6193171245182	1.75334009182881	0	2.21415859837136	31.2739978688294	17.6977434593946	Root480
OG0000618	2.48712417001091	0	0	0	0	1.96641593993274	Root480
OG0000619	47.5963359309346	1.75334009182881	0	0.738052866123786	36.4863308469677	5.89924781979821	Root480
OG0000620	1.5644813327488	0	0	0.738052866123786	0	0	Root480
OG0000621	22.5846920599378	0	0	0.738052866123786	20.849331912553	13.7649115795292	Root480
OG0000622	33.6764635600671	0.876670045914405	0	2.95221146449514	20.849331912553	9.83207969966368	Root480
OG0000623	7.70206194584024	0	0	0	5.21233297813824	5.89924781979821	Root480
OG0000624	4.81378871615015	0	0	0	5.21233297813824	1.96641593993274	Root480
OG0000625	34.3584169615217	0	0	0.738052866123786	15.6369989344147	15.7313275194619	Root480
OG0000626	18.5330865571781	0.876670045914405	0	1.47610573224757	5.21233297813824	13.7649115795292	Root480
OG0000627	1.34384934992525	0	0	0	0	0	Root480
OG0000628	1.06304500814983	0	0	0	0	0	Root480
OG0000629	53.9746059798336	2.63001013774322	0	0.738052866123786	26.0616648906912	23.5969912791928	Root480
OG0000630	65.3872967277062	1.75334009182881	0	1.47610573224757	62.5479957376589	21.6305753392601	Root480
OG0000632	40.9773764462282	0	0	0	26.0616648906912	11.7984956395964	Root480
OG0000633	9.60751997931635	0	0	0.738052866123786	5.21233297813824	1.96641593993274	Root480
OG0000634	11.9141270724716	0	0	0	15.6369989344147	5.89924781979821	Root480
OG0000635	21.6821066756596	0.876670045914405	0	0	20.849331912553	3.93283187986547	Root480
OG0000636	11.3324609359368	0.876670045914405	0	0.738052866123786	10.4246659562765	3.93283187986547	Root480
OG0000639	12.4556783030385	0	0	0.738052866123786	10.4246659562765	3.93283187986547	Root480
OG0000641	14.2608490715948	0.876670045914405	0	0	10.4246659562765	3.93283187986547	Root480
OG0000644	0.58166613653481	0	0	0	0	0	Root480
OG0000645	115.21000993986	6.13669032140084	0	6.64247579511408	119.88365849718	47.1939825583857	Root480
OG0000648	2.10603256331569	0	0	0	0	0	Root480
OG0000649	17.6505586258839	0	0	0.738052866123786	5.21233297813824	5.89924781979821	Root480
OG0000650	9.00579638979758	0	0	0	0	3.93283187986547	Root480
OG0000651	17.8912480616914	1.75334009182881	0	0	10.4246659562765	3.93283187986547	Root480
OG0000652	9.02585384278153	0	0	0	0	3.93283187986547	Root480
OG0000653	36.5446793367732	0.876670045914405	0	0.738052866123786	20.849331912553	11.7984956395964	Root480
OG0000654	29.0833068267405	0.876670045914405	0	0.738052866123786	15.6369989344147	3.93283187986547	Root480
OG0000655	16.2665943699907	0.876670045914405	0	0	5.21233297813824	3.93283187986547	Root480
OG0000656	10.770852252386	0	0	0.738052866123786	0	1.96641593993274	Root480
OG0000657	2.2464347342034	0	0	0	5.21233297813824	0	Root480
OG0000658	3.97137569082388	0	0	0	0	0	Root480
OG0000659	183.164660649513	4.38335022957203	0	5.1663700628665	119.88365849718	57.0260622580493	Root480
OG0000660	13.5387807641723	0	0	2.21415859837136	10.4246659562765	0	Root480
OG0000663	18.2723396683866	0	0	0	0	1.96641593993274	Root480
OG0000667	6.77941910857813	0	0	0	5.21233297813824	3.93283187986547	Root480
OG0000668	29.8454900401309	0	0	0	26.0616648906912	21.6305753392601	Root480
OG0000669	2.08597511033173	0	0	0	0	0	Root480
OG0000670	9.48717526141259	0	0	0.738052866123786	10.4246659562765	7.86566375973094	Root480
OG0000671	13.2980913283648	0	0	0	5.21233297813824	5.89924781979821	Root480
OG0000672	1.08310246113378	0	0	0	0	0	Root480
OG0000673	8.54447497116652	0.876670045914405	0	0	0	3.93283187986547	Root480
OG0000674	120.344717903754	9.64337050505846	0	4.42831719674272	78.1849946720736	43.2611506785202	Root480
OG0000675	0	0	0	0	0	0	Root480
OG0000676	20.3181998727504	0	0	1.47610573224757	5.21233297813824	7.86566375973094	Root480
OG0000678	27.5188254939917	0.876670045914405	0	0.738052866123786	20.849331912553	3.93283187986547	Root480
OG0000679	11.0516565941614	0	0	0	10.4246659562765	0	Root480
OG0000680	92.0436517433877	3.50668018365762	0	4.42831719674272	62.5479957376589	27.5298231590583	Root480
OG0000683	0.280804341775426	0	0	0	0	0	Root480
OG0000684	4.95419088703787	0	0	0	0	0	Root480
OG0000685	36.7251964136289	0.876670045914405	0	0.738052866123786	31.2739978688294	5.89924781979821	Root480
OG0000686	26.5961826567296	0.876670045914405	0	0.738052866123786	15.6369989344147	5.89924781979821	Root480
OG0000687	48.7997831099722	0	0	0.738052866123786	26.0616648906912	11.7984956395964	Root480
OG0000689	28.842617390933	1.75334009182881	0	1.47610573224757	20.849331912553	7.86566375973094	Root480
OG0000690	102.914791260693	6.13669032140084	0	5.90442292899029	67.7603287157971	33.4290709788565	Root480
OG0000692	4.6934439982464	0	0	0	5.21233297813824	1.96641593993274	Root480
OG0000693	4.75361635719828	0.876670045914405	0	0	5.21233297813824	1.96641593993274	Root480
OG0000694	32.1320396803023	4.38335022957203	0	2.21415859837136	52.1233297813824	7.86566375973094	Root480
OG0000695	18.0517076855631	0.876670045914405	0	0	15.6369989344147	5.89924781979821	Root480
OG0000697	11.5129780127924	0.876670045914405	0	0.738052866123786	0	3.93283187986547	Root480
OG0000698	65.4073541806902	2.63001013774322	0	2.21415859837136	36.4863308469677	15.7313275194619	Root480
OG0000699	2.20631982823549	0	0	1.47610573224757	0	0	Root480
OG0000700	19.6763613772637	1.75334009182881	0	0.738052866123786	5.21233297813824	9.83207969966368	Root480
OG0000701	47.9774275376299	0.876670045914405	0	1.47610573224757	31.2739978688294	13.7649115795292	Root480
OG0000702	3.44988191324094	0	0	0.738052866123786	0	1.96641593993274	Root480
OG0000703	21.9027386584832	0.876670045914405	0	0	5.21233297813824	13.7649115795292	Root480
OG0000705	8.12326845850338	0	0	0	5.21233297813824	0	Root480
OG0000706	13.3181487813488	0.876670045914405	0	0.738052866123786	15.6369989344147	0	Root480
OG0000707	14.4012512424825	0.876670045914405	0	0.738052866123786	0	1.96641593993274	Root480
OG0000708	0.601723589518769	0	0	0	0	0	Root480
OG0000709	1.44413661484505	0	0	0	0	0	Root480
OG0000710	35.2409448928159	0	0	5.90442292899029	36.4863308469677	9.83207969966368	Root480
OG0000711	52.0490904933735	3.50668018365762	0	3.69026433061893	57.3356627595207	21.6305753392601	Root480
OG0000712	4.09172040872763	0	0	0	10.4246659562765	0	Root480
OG0000713	9.78803705617198	0	0	0	0	1.96641593993274	Root480
OG0000714	24.3898628284941	0.876670045914405	0	0	26.0616648906912	7.86566375973094	Root480
OG0000715	8.08315355253546	0.876670045914405	0	1.47610573224757	10.4246659562765	1.96641593993274	Root480
OG0000717	419.601916424422	42.9568322498059	0	14.7610573224757	260.616648906912	100.28721293657	Root480
OG0000718	100.327379825763	19.2867410101169	0	3.69026433061893	83.3973276502118	19.6641593993274	Root480
OG0000719	101.510769551816	5.26002027548643	0	0.738052866123786	62.5479957376589	33.4290709788565	Root480
OG0000720	30.1463518348903	0	0	3.69026433061893	15.6369989344147	13.7649115795292	Root480
OG0000721	1077.42620193932	36.820141928405	0	27.3079560465801	776.637613742598	367.719780767422	Root480
OG0000722	19.1749250526648	0.876670045914405	0	0.738052866123786	10.4246659562765	15.7313275194619	Root480
OG0000724	20.9399809152532	0.876670045914405	0	0	20.849331912553	1.96641593993274	Root480
OG0000725	67.2325824022305	1.75334009182881	0	2.21415859837136	46.9109968032442	15.7313275194619	Root480
OG0000728	126.361953798941	4.38335022957203	0	4.42831719674272	109.458992540903	45.2275666184529	Root480
OG0000729	3.75074370800033	0	0	0	0	1.96641593993274	Root480
OG0000730	5.75648900639622	0	0	0	5.21233297813824	1.96641593993274	Root480
OG0000732	4.83384616913411	0	0	0	5.21233297813824	0	Root480
OG0000733	17.610443719916	0.876670045914405	0	0	10.4246659562765	3.93283187986547	Root480
OG0000737	38.4501373702493	0.876670045914405	0	2.21415859837136	5.21233297813824	9.83207969966368	Root480
OG0000738	61.9574722674493	6.13669032140084	0	2.21415859837136	62.5479957376589	19.6641593993274	Root480
OG0000740	199.732116814263	33.3134617447474	0	6.64247579511408	104.246659562765	51.1268144382511	Root480
OG0000742	3.16907757146552	0	0	0	5.21233297813824	0	Root480
OG0000743	2.44700926404299	0	0	0	0	0	Root480
OG0000744	9.94849668004365	0	0	0	15.6369989344147	3.93283187986547	Root480
OG0000745	10.0086690389955	0.876670045914405	0	0	5.21233297813824	1.96641593993274	Root480
OG0000747	11.0115416881935	0	0	0.738052866123786	5.21233297813824	7.86566375973094	Root480
OG0000748	19.6563039242798	0	0	0.738052866123786	5.21233297813824	3.93283187986547	Root480
OG0000749	0	0	0	0	0	0	Root480
OG0000750	40.6564571984848	0.876670045914405	0	2.95221146449514	15.6369989344147	13.7649115795292	Root480
OG0000751	1.80517076855631	0	0	0	5.21233297813824	0	Root480
OG0000753	1.10315991411774	0	0	0	0	0	Root480
OG0000754	83.118085165526	2.63001013774322	0	5.1663700628665	57.3356627595207	43.2611506785202	Root480
OG0000755	24.6305522643016	0.876670045914405	0	0.738052866123786	20.849331912553	9.83207969966368	Root480
OG0000757	28.4414683312538	1.75334009182881	0	0.738052866123786	20.849331912553	9.83207969966368	Root480
OG0000758	67.1122376843267	1.75334009182881	0	3.69026433061893	46.9109968032442	21.6305753392601	Root480
OG0000761	2.32666454613924	0	0	0	0	1.96641593993274	Root480
OG0000762	30.9486499542487	0	0	0.738052866123786	26.0616648906912	9.83207969966368	Root480
OG0000763	38.0489883105702	0.876670045914405	0	2.95221146449514	26.0616648906912	23.5969912791928	Root480
OG0000764	0.922642837262112	0	0	0	5.21233297813824	0	Root480
OG0000769	6.71924674962625	0	0	0	5.21233297813824	3.93283187986547	Root480
OG0000770	13.9800447298194	0	0	0.738052866123786	15.6369989344147	1.96641593993274	Root480
OG0000771	12.235046320215	0	0	0	5.21233297813824	1.96641593993274	Root480
OG0000772	6.61895948470646	0	0	0	0	0	Root480
OG0000773	2.26649218718736	0.876670045914405	0	0	0	0	Root480
OG0000774	2.60746888791467	0	0	0	0	0	Root480
OG0000777	51.7081137926462	0	0	0.738052866123786	57.3356627595207	5.89924781979821	Root480
OG0000778	3.44988191324094	0	0	0	5.21233297813824	0	Root480
OG0000779	8.42413025326277	0	0	0.738052866123786	5.21233297813824	1.96641593993274	Root480
OG0000780	27.7595149297992	0	0	0	10.4246659562765	13.7649115795292	Root480
OG0000781	7.74217685180816	0	0	0	10.4246659562765	3.93283187986547	Root480
OG0000782	40.1149059679179	0	0	0.738052866123786	10.4246659562765	25.5634072191256	Root480
OG0000783	41.9601916424422	1.75334009182881	0	2.95221146449514	31.2739978688294	11.7984956395964	Root480
OG0000786	5.49574211760476	0	0	0	0	0	Root480
OG0000787	10.2894733807709	0.876670045914405	0	0	5.21233297813824	1.96641593993274	Root480
OG0000789	2.82810087073821	0	0	0.738052866123786	0	3.93283187986547	Root480
OG0000790	9.30665818455696	0.876670045914405	0	0	10.4246659562765	3.93283187986547	Root480
OG0000791	35.5819215935432	0	0	0.738052866123786	20.849331912553	17.6977434593946	Root480
OG0000792	78.1237793725202	0.876670045914405	0	2.95221146449514	31.2739978688294	29.496239098991	Root480
OG0000793	4.09172040872763	0	0	0	0	0	Root480
OG0000794	7.60177468092045	0	0	0	5.21233297813824	0	Root480
OG0000795	7.26079798019315	0	0	0.738052866123786	5.21233297813824	3.93283187986547	Root480
OG0000796	0.641838495486687	0	0	0	0	0	Root480
OG0000798	12.0344717903754	0	0	0	10.4246659562765	0	Root480
OG0000799	78.5851007911512	5.26002027548643	0	3.69026433061893	41.6986638251059	21.6305753392601	Root480
OG0000800	3.911203331872	0	0	0	5.21233297813824	0	Root480
OG0000801	23.467219991232	2.63001013774322	0	0.738052866123786	31.2739978688294	7.86566375973094	Root480
OG0000803	24.8912991530931	0.876670045914405	0	2.21415859837136	15.6369989344147	7.86566375973094	Root480
OG0000804	38.3498501053295	1.75334009182881	0	0.738052866123786	57.3356627595207	7.86566375973094	Root480
OG0000806	29.0231344677886	0.876670045914405	0	2.21415859837136	10.4246659562765	11.7984956395964	Root480
OG0000807	192.270744304231	24.5467612856033	0	6.64247579511408	114.671325519041	58.9924781979821	Root480
OG0000808	2.7879859647703	0	0	0	0	0	Root480
OG0000810	30.0861794759385	0.876670045914405	0	1.47610573224757	15.6369989344147	9.83207969966368	Root480
OG0000811	8.54447497116652	0	0	1.47610573224757	5.21233297813824	0	Root480
OG0000812	3.18913502444948	0	0	0	0	1.96641593993274	Root480
OG0000813	4.2521800325993	0	0	0	0	1.96641593993274	Root480
OG0000814	1.84528567452422	0.876670045914405	0	0	0	0	Root480
OG0000815	12.9771720806215	1.75334009182881	0	2.95221146449514	10.4246659562765	1.96641593993274	Root480
OG0000816	7.02010854438564	0	0	0.738052866123786	0	1.96641593993274	Root480
OG0000817	8.28372808237505	0	0	0.738052866123786	5.21233297813824	0	Root480
OG0000818	2.42695181105903	0	0	0	0	0	Root480
OG0000819	4.71350145123036	2.63001013774322	0	0.738052866123786	5.21233297813824	0	Root480
OG0000820	0.882527931294195	0.876670045914405	0	0	5.21233297813824	1.96641593993274	Root480
OG0000821	643.583493896291	23.6700912396889	0	22.8796388498374	390.924973360368	184.843098353677	Root480
OG0000822	65.3070669157704	3.50668018365762	0	3.69026433061893	72.9726616939354	19.6641593993274	Root480
OG0000823	10.5702777225464	0.876670045914405	0	0	0	0	Root480
OG0000825	14.5817683193382	0	0	0	0	1.96641593993274	Root480
OG0000828	24.3296904695422	1.75334009182881	0	0.738052866123786	15.6369989344147	17.6977434593946	Root480
OG0000833	17.5302139079801	0	0	0	26.0616648906912	1.96641593993274	Root480
OG0000834	8.92556657786174	0	1.8784959812427	0	26.0616648906912	5.89924781979821	Root480
OG0000835	8.52441751818256	0	0	0	10.4246659562765	1.96641593993274	Root480
OG0000836	3.65045644308053	0	0	0	0	0	Root480
OG0000837	73.1695884854823	0	0	0	36.4863308469677	15.7313275194619	Root480
OG0000839	7.00005109140168	0.876670045914405	0	0	0	1.96641593993274	Root480
OG0000840	35.3211747047517	0.876670045914405	0	1.47610573224757	20.849331912553	3.93283187986547	Root480
OG0000841	542.55410321609	25.4234313315178	0	22.1415859837136	521.233297813824	178.943850533879	Root480
OG0000842	1.36390680290921	0	0	0	0	0	Root480
OG0000843	9.30665818455696	0	0	0	5.21233297813824	5.89924781979821	Root480
OG0000844	37.8684712337145	4.38335022957203	0	0.738052866123786	31.2739978688294	11.7984956395964	Root480
OG0000845	22.504462248002	0	0	0	15.6369989344147	5.89924781979821	Root480
OG0000846	58.4273605422725	0.876670045914405	0	2.21415859837136	31.2739978688294	27.5298231590583	Root480
OG0000847	11.6333227306962	0	0	0.738052866123786	0	1.96641593993274	Root480
OG0000848	29.3841686214999	2.63001013774322	0	0	26.0616648906912	17.6977434593946	Root480
OG0000849	8.70493459503819	0.876670045914405	0	0.738052866123786	5.21233297813824	5.89924781979821	Root480
OG0000850	8.08315355253546	0	0	0	10.4246659562765	0	Root480
OG0000851	70.0205683670008	1.75334009182881	0	4.42831719674272	41.6986638251059	31.4626550389238	Root480
OG0000852	7.74217685180816	0	0	0	0	1.96641593993274	Root480
OG0000853	3.18913502444948	0.876670045914405	0	0	0	0	Root480
OG0000854	10.6906224404501	0.876670045914405	0	0	5.21233297813824	5.89924781979821	Root480
OG0000855	0	0	0	0	0	0	Root480
OG0000856	32.8541079877248	0	0	0.738052866123786	31.2739978688294	13.7649115795292	Root480
OG0000857	25.5331376485798	0	0	0	5.21233297813824	7.86566375973094	Root480
OG0000858	11.3725758419047	0	0	0	0	0	Root480
OG0000862	17.129064848301	0	0	1.47610573224757	0	7.86566375973094	Root480
OG0000863	36.8856560375005	0	0	0.738052866123786	31.2739978688294	9.83207969966368	Root480
OG0000864	141.746020237638	3.50668018365762	0	4.42831719674272	93.8219936064883	39.3283187986547	Root480
OG0000866	19.8167635481515	0.876670045914405	0	0.738052866123786	20.849331912553	5.89924781979821	Root480
OG0000867	54.7769040991919	0	0	0	41.6986638251059	11.7984956395964	Root480
OG0000868	55.8399491073418	2.63001013774322	0	1.47610573224757	20.849331912553	25.5634072191256	Root480
OG0000870	122.892014432717	2.63001013774322	0	6.64247579511408	88.6096606283501	35.3954869187892	Root480
OG0000871	5.59602938252455	0	0	0	0	0	Root480
OG0000872	92.0637091963717	2.63001013774322	0	2.21415859837136	78.1849946720736	39.3283187986547	Root480
OG0000875	73.1094161265304	1.75334009182881	0	3.69026433061893	36.4863308469677	21.6305753392601	Root480
OG0000877	3.87108842590408	0	0	0	0	0	Root480
OG0000878	16.3267667289426	0.876670045914405	0	0	26.0616648906912	7.86566375973094	Root480
OG0000880	14.0001021828034	1.75334009182881	0	2.21415859837136	5.21233297813824	1.96641593993274	Root480
OG0000881	15.0230322849853	0	0	0	5.21233297813824	3.93283187986547	Root480
OG0000882	20.5990042145259	0	0	0.738052866123786	5.21233297813824	3.93283187986547	Root480
OG0000883	45.4301310086671	1.75334009182881	0	2.21415859837136	52.1233297813824	13.7649115795292	Root480
OG0000884	5.8166613653481	1.75334009182881	0	0	0	5.89924781979821	Root480
OG0000885	0.902585384278154	0	0	0	0	0	Root480
OG0000886	50.4043793486889	1.75334009182881	0	0.738052866123786	20.849331912553	21.6305753392601	Root480
OG0000887	16.8683179595095	0.876670045914405	0	2.21415859837136	15.6369989344147	5.89924781979821	Root480
OG0000889	3.06879030654572	0	0	0	0	0	Root480
OG0000890	23.5875647091357	0.876670045914405	0	0.738052866123786	20.849331912553	5.89924781979821	Root480
OG0000891	20.2379700608146	0.876670045914405	0	0.738052866123786	5.21233297813824	3.93283187986547	Root480
OG0000892	28.6219854081094	0	0	0	5.21233297813824	1.96641593993274	Root480
OG0000893	19.8568784541194	0	0	0	0	11.7984956395964	Root480
OG0000895	43.5647878811589	0.876670045914405	0	0	15.6369989344147	9.83207969966368	Root480
OG0000896	29.5245707923876	0	0	2.21415859837136	10.4246659562765	9.83207969966368	Root480
OG0000898	0.521493777582933	0	0	0	0	0	Root480
OG0000899	22.8454389487293	0.876670045914405	0	0	15.6369989344147	5.89924781979821	Root480
OG0000900	1167.96554470891	52.6002027548643	0	39.1168019045607	1005.98026478068	410.980931445942	Root480
OG0000902	13.8396425589317	0.876670045914405	0	0.738052866123786	0	1.96641593993274	Root480
OG0000904	36.4845069778214	1.75334009182881	0	0.738052866123786	20.849331912553	7.86566375973094	Root480
OG0000906	0	0	0	0	0	0	Root480
OG0000907	29.9257198520668	0.876670045914405	0	2.21415859837136	26.0616648906912	13.7649115795292	Root480
OG0000909	10.0688413979474	0	0	0	10.4246659562765	7.86566375973094	Root480
OG0000910	5.25505268179725	0	0	0	5.21233297813824	3.93283187986547	Root480
OG0000911	4.45275456243889	0	0	0	0	3.93283187986547	Root480
OG0000913	15.6849282334559	1.75334009182881	0	0	0	5.89924781979821	Root480
OG0000914	5.95706353623581	0	0	0	0	1.96641593993274	Root480
OG0000915	0.0401149059679179	0	0	0	0	0	Root480
OG0000916	6.11752316010748	0	0	0	5.21233297813824	0	Root480
OG0000917	6.91982127946584	0	0	0	5.21233297813824	3.93283187986547	Root480
OG0000918	56.8227643035558	3.50668018365762	0	1.47610573224757	31.2739978688294	27.5298231590583	Root480
OG0000919	308.684201423129	10.5200405509729	0	40.5929076368082	208.49331912553	86.5223013570404	Root480
OG0000920	5.61608683550851	0	0	0	0	0	Root480
OG0000921	14.5617108663542	1.75334009182881	0	0	5.21233297813824	7.86566375973094	Root480
OG0000923	28.4214108782699	1.75334009182881	0	0.738052866123786	10.4246659562765	1.96641593993274	Root480
OG0000924	3.10890521251364	0	0	0	0	0	Root480
OG0000925	19.3353846765364	0	0	0	20.849331912553	5.89924781979821	Root480
OG0000926	88.2728505824034	1.75334009182881	0	1.47610573224757	88.6096606283501	29.496239098991	Root480
OG0000928	8.86539421890986	0	0	0	10.4246659562765	1.96641593993274	Root480
OG0000929	111.419151325892	4.38335022957203	0	2.95221146449514	62.5479957376589	37.361902858722	Root480
OG0000930	3.69057134904845	0	0	0.738052866123786	0	0	Root480
OG0000931	39.4931249254152	2.63001013774322	0	2.21415859837136	10.4246659562765	15.7313275194619	Root480
OG0000932	10.4298755516587	0.876670045914405	0	0	0	1.96641593993274	Root480
OG0000933	6.23786787801124	0.876670045914405	0	0	0	1.96641593993274	Root480
OG0000934	1.00287264919795	0	0	0	0	0	Root480
OG0000935	16.7680306945897	0	0	1.47610573224757	36.4863308469677	7.86566375973094	Root480
OG0000936	5.67625919446039	0	0	0	5.21233297813824	0	Root480
OG0000937	24.6506097172856	1.75334009182881	0	0.738052866123786	0	5.89924781979821	Root480
OG0000938	6.19775297204332	0	0	0	0	3.93283187986547	Root480
OG0000939	24.3698053755101	1.75334009182881	0	2.21415859837136	41.6986638251059	7.86566375973094	Root480
OG0000940	22.6849793248576	2.63001013774322	0	0	10.4246659562765	9.83207969966368	Root480
OG0000941	28.1406065364944	0.876670045914405	0	0.738052866123786	10.4246659562765	3.93283187986547	Root480
OG0000942	0.982815196213989	0	0	0	0	0	Root480
OG0000943	59.5706353623581	1.75334009182881	0	1.47610573224757	26.0616648906912	19.6641593993274	Root480
OG0000944	9.36683054350884	0.876670045914405	0	0	10.4246659562765	0	Root480
OG0000945	396.255041151093	12.2733806428017	0	13.2849515902282	291.890646775742	163.212523014417	Root480
OG0000946	5.71637410042831	0	0	0	0	0	Root480
OG0000947	193.775053278028	7.01336036731524	0	3.69026433061893	99.0343265846266	72.7573897775112	Root480
OG0000948	48.7997831099722	2.63001013774322	0	0	15.6369989344147	23.5969912791928	Root480
OG0000949	524.101246470848	12.2733806428017	0	21.4035331175898	344.013976557124	147.481195494955	Root480
OG0000950	39.8541590791265	0.876670045914405	0	0.738052866123786	36.4863308469677	11.7984956395964	Root480
OG0000951	4.41263965647097	0.876670045914405	0	0	5.21233297813824	0	Root480
OG0000952	5.17482286986141	0	0	0	0	3.93283187986547	Root480
OG0000953	111.539496043796	5.26002027548643	0	5.1663700628665	99.0343265846266	45.2275666184529	Root480
OG0000954	7.88257902269587	0	0	0	15.6369989344147	0	Root480
OG0000956	32.4930738340135	0	0	0.738052866123786	36.4863308469677	15.7313275194619	Root480
OG0000958	10.9513693292416	0	0	0.738052866123786	10.4246659562765	5.89924781979821	Root480
OG0000959	2.0057452983959	0	0	0	0	0	Root480
OG0000960	28.361238519318	0	0	2.95221146449514	5.21233297813824	5.89924781979821	Root480
OG0000961	12.2952186791668	0	0	0	15.6369989344147	1.96641593993274	Root480
OG0000962	7.76223430479212	0	0	0.738052866123786	0	3.93283187986547	Root480
OG0000964	45.3097862907633	2.63001013774322	0	3.69026433061893	5.21233297813824	15.7313275194619	Root480
OG0000965	0.521493777582933	0	0	0	0	1.96641593993274	Root480
OG0000966	3.83097351993616	0	0	0	0	1.96641593993274	Root480
OG0000967	17.0688924893491	0.876670045914405	0	0	15.6369989344147	5.89924781979821	Root480
OG0000968	15.6046984215201	0.876670045914405	0	0	5.21233297813824	13.7649115795292	Root480
OG0000969	1.34384934992525	0	0	0	0	1.96641593993274	Root480
OG0000970	2.48712417001091	0	0	0	0	0	Root480
OG0000972	10.730737346418	0	0	0.738052866123786	0	1.96641593993274	Root480
OG0000973	33.1549697824842	0.876670045914405	0	0	20.849331912553	19.6641593993274	Root480
OG0000974	5.85677627131602	0	0	0.738052866123786	5.21233297813824	0	Root480
OG0000975	9.08602620173341	0.876670045914405	0	0.738052866123786	0	1.96641593993274	Root480
OG0000976	13.3582636873167	0	0	0.738052866123786	15.6369989344147	5.89924781979821	Root480
OG0000977	215.477217406671	8.76670045914405	0	8.85663439348543	99.0343265846266	80.6230535372422	Root480
OG0000978	62.097874438337	2.63001013774322	0	1.47610573224757	46.9109968032442	25.5634072191256	Root480
OG0000979	247.649371992941	7.01336036731524	0	8.11858152736165	161.582322322285	58.9924781979821	Root480
OG0000980	50.7854709553841	1.75334009182881	0	0.738052866123786	46.9109968032442	7.86566375973094	Root480
OG0000981	4.21206512663138	0	0	0	0	1.96641593993274	Root480
OG0000982	47.9774275376299	1.75334009182881	0	1.47610573224757	36.4863308469677	21.6305753392601	Root480
OG0000983	3.36965210130511	0.876670045914405	0	0	0	0	Root480
OG0000984	34.2581296966019	2.63001013774322	0	0.738052866123786	36.4863308469677	11.7984956395964	Root480
OG0000985	43.2438686334155	0	0	1.47610573224757	31.2739978688294	13.7649115795292	Root480
OG0000986	14.2006767126429	0	0	0	26.0616648906912	11.7984956395964	Root480
OG0000987	9.36683054350884	0.876670045914405	0	0	15.6369989344147	5.89924781979821	Root480
OG0000988	156.44813327488	7.89003041322965	0	4.42831719674272	88.6096606283501	37.361902858722	Root480
OG0000989	45.4903033676189	4.38335022957203	0	0	36.4863308469677	15.7313275194619	Root480
OG0000990	112.602541051946	5.26002027548643	0	3.69026433061893	67.7603287157971	43.2611506785202	Root480
OG0000991	36.2438175420139	2.63001013774322	0	0.738052866123786	36.4863308469677	15.7313275194619	Root480
OG0000992	12.5359081149744	0.876670045914405	0	0	5.21233297813824	1.96641593993274	Root480
OG0000993	56.4416726968605	1.75334009182881	0	2.21415859837136	31.2739978688294	29.496239098991	Root480
OG0000994	27.2380211522163	2.63001013774322	0	0.738052866123786	15.6369989344147	7.86566375973094	Root480
OG0000995	24.1090584867187	0.876670045914405	0	1.47610573224757	10.4246659562765	3.93283187986547	Root480
OG0000996	85.4848646176331	0	0	3.69026433061893	67.7603287157971	21.6305753392601	Root480
OG0000997	58.3070158243687	0.876670045914405	0	4.42831719674272	62.5479957376589	29.496239098991	Root480
OG0000998	20.9199234622692	0.876670045914405	0	0.738052866123786	31.2739978688294	9.83207969966368	Root480
OG0000999	19.6362464712958	0	0	0	5.21233297813824	1.96641593993274	Root480
OG0001000	32.1922120392541	0	0	0	31.2739978688294	11.7984956395964	Root480
OG0001001	16.5273412587822	0	0	0.738052866123786	36.4863308469677	0	Root480
OG0001002	87.6711269928847	1.75334009182881	0	3.69026433061893	41.6986638251059	43.2611506785202	Root480
OG0001003	18.6133163691139	1.75334009182881	0	1.47610573224757	0	11.7984956395964	Root480
OG0001004	41.7796745655865	0.876670045914405	0	1.47610573224757	20.849331912553	15.7313275194619	Root480
OG0001005	29.6048006043234	0	0	1.47610573224757	15.6369989344147	5.89924781979821	Root480
OG0001006	39.2123205836398	0	0	1.47610573224757	15.6369989344147	21.6305753392601	Root480
OG0001007	34.9801980040244	0.876670045914405	0	2.21415859837136	41.6986638251059	11.7984956395964	Root480
OG0001008	33.0346250645804	1.75334009182881	0	1.47610573224757	36.4863308469677	11.7984956395964	Root480
OG0001009	47.9974849906138	0.876670045914405	0	2.95221146449514	41.6986638251059	19.6641593993274	Root480
OG0001010	47.2353017772234	1.75334009182881	0	2.21415859837136	31.2739978688294	9.83207969966368	Root480
OG0001011	89.7771595562003	2.63001013774322	0	2.95221146449514	36.4863308469677	27.5298231590583	Root480
OG0001012	20.8597511033173	0	0	0.738052866123786	15.6369989344147	9.83207969966368	Root480
OG0001013	27.0775615283446	1.75334009182881	0	0.738052866123786	15.6369989344147	7.86566375973094	Root480
OG0001014	137.253150769231	3.50668018365762	0	2.21415859837136	93.8219936064883	47.1939825583857	Root480
OG0001015	16.6677434296699	0	0	0.738052866123786	20.849331912553	5.89924781979821	Root480
OG0001016	18.2522822154027	0	0	0	5.21233297813824	3.93283187986547	Root480
OG0001017	18.3726269333064	0.876670045914405	77.0183352309505	0	10.4246659562765	9.83207969966368	Root480
OG0001018	17.8511331557235	0	0	0	10.4246659562765	3.93283187986547	Root480
OG0001019	5.45562721163684	0	0	0	0	0	Root480
OG0001020	2.60746888791467	0	0	0	0	0	Root480
OG0001021	0.762183213390441	0	0	0	0	1.96641593993274	Root480
OG0001022	1.08310246113378	0	0	0	0	0	Root480
OG0001023	9.88832432109177	0	0	0	10.4246659562765	0	Root480
OG0001024	16.0259049341832	0	0	0	15.6369989344147	1.96641593993274	Root480
OG0001025	16.146249652087	0	0	0	15.6369989344147	7.86566375973094	Root480
OG0001026	23.447162538248	0.876670045914405	0	0.738052866123786	31.2739978688294	15.7313275194619	Root480
OG0001027	3.69057134904845	0	0	0.738052866123786	0	3.93283187986547	Root480
OG0001028	14.2006767126429	0	0	0.738052866123786	31.2739978688294	5.89924781979821	Root480
OG0001029	2.54729652896279	0	0	0	0	1.96641593993274	Root480
OG0001030	25.6534823664835	0.876670045914405	0	0.738052866123786	15.6369989344147	7.86566375973094	Root480
OG0001031	28.3812959723019	2.63001013774322	0	0	10.4246659562765	5.89924781979821	Root480
OG0001032	3.73068625501637	0	0	0	0	1.96641593993274	Root480
OG0001033	11.3124034829529	0	0	0	10.4246659562765	3.93283187986547	Root480
OG0001034	95.5135911096126	5.26002027548643	0	1.47610573224757	52.1233297813824	15.7313275194619	Root480
OG0001035	3.75074370800033	0	0	0	5.21233297813824	0	Root480
OG0001036	13.0373444395733	0	0	0	10.4246659562765	3.93283187986547	Root480
OG0001037	0.742125760406482	0	0	0	0	0	Root480
OG0001038	11.713552542632	0.876670045914405	0	0	5.21233297813824	1.96641593993274	Root480
OG0001039	42.3011683431695	3.50668018365762	0	0.738052866123786	20.849331912553	7.86566375973094	Root480
OG0001040	77.0807918173543	1.75334009182881	0	2.21415859837136	72.9726616939354	31.4626550389238	Root480
OG0001041	47.5762784779507	0	0	4.42831719674272	41.6986638251059	13.7649115795292	Root480
OG0001042	1.464194067829	0	0	0	0	0	Root480
OG0001043	121.287418194	0.876670045914405	0	2.21415859837136	78.1849946720736	37.361902858722	Root480
OG0001044	3.77080116098429	0	0	0	0	1.96641593993274	Root480
OG0001045	1.34384934992525	0	0	0	0	0	Root480
OG0001046	1.62465369170068	0	0	0	0	0	Root480
OG0001047	131.436489403883	6.13669032140084	0	3.69026433061893	78.1849946720736	47.1939825583857	Root480
OG0001048	34.2781871495859	1.75334009182881	0	1.47610573224757	10.4246659562765	9.83207969966368	Root480
OG0001050	1.2235046320215	0	0	0	0	0	Root480
OG0001051	11.6734376366641	0	0	1.47610573224757	15.6369989344147	5.89924781979821	Root480
OG0001052	23.0460134785689	0.876670045914405	0	2.21415859837136	15.6369989344147	9.83207969966368	Root480
OG0001053	15.3038366267607	0	0	0	0	3.93283187986547	Root480
OG0001054	0.822355572342318	0	0	0	0	0	Root480
OG0001055	0.842413025326277	0	0	0	0	0	Root480
OG0001056	0.401149059679179	0	0	0	0	0	Root480
OG0001057	0.822355572342318	0	0	0	0	0	Root480
OG0001058	8.68487714205423	0	0	0.738052866123786	0	0	Root480
OG0001059	0.0802298119358359	0	0	0	0	0	Root480
OG0001060	49.1006449047316	2.63001013774322	0	0.738052866123786	41.6986638251059	13.7649115795292	Root480
OG0001061	82.8773957297185	5.26002027548643	0	0.738052866123786	67.7603287157971	27.5298231590583	Root480
OG0001062	17.9313629676593	2.63001013774322	0	1.47610573224757	15.6369989344147	1.96641593993274	Root480
OG0001063	1.02293010218191	0	0	0	0	0	Root480
OG0001064	17.1491223012849	0.876670045914405	0	0	26.0616648906912	1.96641593993274	Root480
OG0001065	10.7106798934341	0.876670045914405	0	0.738052866123786	26.0616648906912	3.93283187986547	Root480
OG0001066	11.3525183889208	0	0	0.738052866123786	20.849331912553	1.96641593993274	Root480
OG0001067	33.5160039361954	1.75334009182881	0	0.738052866123786	57.3356627595207	7.86566375973094	Root480
OG0001068	13.217861516429	0	0	0.738052866123786	0	3.93283187986547	Root480
OG0001069	239.104897021775	7.01336036731524	0	11.0707929918568	192.856320191115	98.3207969966368	Root480
OG0001070	0.742125760406482	0	0	0	0	0	Root480
OG0001071	27.4787105880238	1.75334009182881	0	0.738052866123786	20.849331912553	5.89924781979821	Root480
OG0001072	76.3186086039639	1.75334009182881	0	0.738052866123786	62.5479957376589	29.496239098991	Root480
OG0001073	157.912327342709	3.50668018365762	0	8.11858152736165	140.732990409733	64.8917260177803	Root480
OG0001074	27.3182509641521	0	0	1.47610573224757	10.4246659562765	5.89924781979821	Root480
OG0001075	12.5760230209423	0	0	0	10.4246659562765	3.93283187986547	Root480
OG0001076	6.95993618543376	0	0	0	5.21233297813824	3.93283187986547	Root480
OG0001077	23.1463007434886	1.75334009182881	0	0.738052866123786	5.21233297813824	7.86566375973094	Root480
OG0001078	21.7021641286436	0.876670045914405	0	0.738052866123786	10.4246659562765	7.86566375973094	Root480
OG0001079	49.842770665138	3.50668018365762	0	2.21415859837136	5.21233297813824	9.83207969966368	Root480
OG0001080	7.4814299630167	0	0	0	0	3.93283187986547	Root480
OG0001081	23.487277444216	0	0	0	20.849331912553	1.96641593993274	Root480
OG0001082	19.8167635481515	0	0	0.738052866123786	5.21233297813824	3.93283187986547	Root480
OG0001083	12.4155633970706	0	0	0.738052866123786	5.21233297813824	0	Root480
OG0001084	198.909761241921	6.13669032140084	0	5.90442292899029	187.643987212977	49.1603984983184	Root480
OG0001085	322.945050494723	7.01336036731524	0	31.7362732433228	244.979649972497	102.253628876502	Root480
OG0001086	50.3040920837691	0.876670045914405	0	1.47610573224757	36.4863308469677	15.7313275194619	Root480
OG0001087	90.920434376286	1.75334009182881	0	1.47610573224757	57.3356627595207	23.5969912791928	Root480
OG0001088	10.2092435688351	0	0	1.47610573224757	0	3.93283187986547	Root480
OG0001089	11.2121162180331	0	0	0.738052866123786	15.6369989344147	9.83207969966368	Root480
OG0001090	0	0	0	0	0	0	Root480
OG0001091	3.20919247743343	1.75334009182881	0	0	5.21233297813824	0	Root480
OG0001092	8.56453242415048	0	0	0	5.21233297813824	3.93283187986547	Root480
OG0001093	33.5761762951473	0	0	0	15.6369989344147	17.6977434593946	Root480
OG0001094	56.2812130729889	4.38335022957203	0	1.47610573224757	36.4863308469677	17.6977434593946	Root480
OG0001095	7.52154486898461	0	0	0	0	0	Root480
OG0001097	13.7393552940119	0.876670045914405	0	0	5.21233297813824	0	Root480
OG0001098	6.07740825413957	0	0	0	0	3.93283187986547	Root480
OG0001099	8.96568148382966	0	0	0	10.4246659562765	1.96641593993274	Root480
OG0001102	0	0	0	0	0	0	Root480
OG0001103	15.143377002889	0.876670045914405	0	0	10.4246659562765	3.93283187986547	Root480
OG0001105	462.284176374286	40.3268221120626	0	21.4035331175898	370.075641447815	137.649115795292	Root480
OG0001107	17.2694670191887	0	0	0.738052866123786	5.21233297813824	5.89924781979821	Root480
OG0001108	6.09746570712353	0	0	0	5.21233297813824	0	Root480
OG0001109	40.2753655917896	2.63001013774322	0	1.47610573224757	20.849331912553	13.7649115795292	Root480
OG0001111	14.0803319947392	1.75334009182881	0	2.21415859837136	5.21233297813824	5.89924781979821	Root480
OG0001112	10.8911969702897	0	0	0	0	0	Root480
OG0001113	1.36390680290921	0	0	0	0	0	Root480
OG0001114	2.62752634089862	0	0	0	0	0	Root480
OG0001116	126.341896345958	4.38335022957203	0	3.69026433061893	88.6096606283501	37.361902858722	Root480
OG0001119	9.86826686810781	0.876670045914405	0	0	20.849331912553	1.96641593993274	Root480
OG0001120	4.75361635719828	0	0	0	0	3.93283187986547	Root480
OG0001121	1.92551548646006	0	0	0.738052866123786	5.21233297813824	0	Root480
OG0001122	12.4155633970706	1.75334009182881	0	0	10.4246659562765	1.96641593993274	Root480
OG0001124	5.55591447655663	0	0	0.738052866123786	0	1.96641593993274	Root480
OG0001125	17.1892372072528	0	0	2.21415859837136	5.21233297813824	3.93283187986547	Root480
OG0001126	4.67338654526244	0	0	0	5.21233297813824	0	Root480
OG0001127	1.60459623871672	0	0	0	5.21233297813824	0	Root480
OG0001128	0.0802298119358359	0	0	0	0	0	Root480
OG0001129	13.0172869865894	0.876670045914405	0	0.738052866123786	10.4246659562765	5.89924781979821	Root480
OG0001130	8.40407280027881	0	0	0.738052866123786	0	0	Root480
OG0001131	28.0804341775426	0	0	0.738052866123786	15.6369989344147	11.7984956395964	Root480
OG0001133	7.96280883463171	0	0	0	0	1.96641593993274	Root480
OG0001134	6.73930420261021	0	0	0	10.4246659562765	7.86566375973094	Root480
OG0001135	5.375397399701	0	0	0	5.21233297813824	0	Root480
OG0001136	0	0	0	0	0	0	Root480
OG0001137	7.36108524511294	0.876670045914405	0	1.47610573224757	10.4246659562765	5.89924781979821	Root480
OG0001139	11.3725758419047	0	0	0	31.2739978688294	3.93283187986547	Root480
OG0001140	6.79947656156209	0	0	0	5.21233297813824	0	Root480
OG0001142	21.6219343167078	0	0	0.738052866123786	31.2739978688294	9.83207969966368	Root480
OG0001143	6.91982127946584	0	0	0	10.4246659562765	1.96641593993274	Root480
OG0001144	1.34384934992525	0	0	0	0	0	Root480
OG0001145	0	0	0	0	0	0	Root480
OG0001147	1.14327482008566	0	0	0	0	0	Root480
OG0001149	1.16333227306962	0	0	0	0	0	Root480
OG0001150	50.1035175539295	1.75334009182881	0	0.738052866123786	20.849331912553	15.7313275194619	Root480
OG0001151	16.4270539938624	0	0	0	15.6369989344147	7.86566375973094	Root480
OG0001153	3.63039899009657	0	0	0	0	0	Root480
OG0001156	22.6849793248576	0	0	0.738052866123786	10.4246659562765	0	Root480
OG0001157	34.3183020555538	0	0	1.47610573224757	15.6369989344147	19.6641593993274	Root480
OG0001159	17.3095819251566	1.75334009182881	0	0	0	7.86566375973094	Root480
OG0001160	24.4700926404299	0.876670045914405	0	2.21415859837136	15.6369989344147	11.7984956395964	Root480
OG0001161	1.24356208500546	0	0	0	0	0	Root480
OG0001162	6.43844240785083	0.876670045914405	0	0.738052866123786	0	1.96641593993274	Root480
OG0001165	28.361238519318	0.876670045914405	0	0.738052866123786	36.4863308469677	7.86566375973094	Root480
OG0001167	1.08310246113378	0	0	0	5.21233297813824	0	Root480
OG0001168	16.0860772931351	0	0	0.738052866123786	15.6369989344147	5.89924781979821	Root480
OG0001169	2.0057452983959	0	0	0	0	0	Root480
OG0001170	36.3240473539497	0	0	1.47610573224757	31.2739978688294	13.7649115795292	Root480
OG0001173	5.53585702357268	0	0	0	0	3.93283187986547	Root480
OG0001174	4.17195022066347	0	0	0	0	1.96641593993274	Root480
OG0001175	4.81378871615015	0	0	0	0	0	Root480
OG0001178	0.361034153711261	0	0	0	0	0	Root480
OG0001179	31.1893393900562	1.75334009182881	0	0	41.6986638251059	1.96641593993274	Root480
OG0001182	9.24648582560508	0	0	2.21415859837136	0	1.96641593993274	Root480
OG0001183	3.69057134904845	0	0	0	5.21233297813824	3.93283187986547	Root480
OG0001184	23.1864156494566	2.63001013774322	0	0	5.21233297813824	5.89924781979821	Root480
OG0001185	9.98861158601157	0	0	0.738052866123786	5.21233297813824	3.93283187986547	Root480
OG0001187	3.16907757146552	0	0	0	5.21233297813824	0	Root480
OG0001188	9.16625601366925	0	0	0	5.21233297813824	3.93283187986547	Root480
OG0001191	1.70488350363651	0	0	0	0	0	Root480
OG0001194	44.8484648721323	2.63001013774322	0	2.21415859837136	26.0616648906912	9.83207969966368	Root480
OG0001197	3.06879030654572	0	0	0.738052866123786	0	1.96641593993274	Root480
OG0001198	1.16333227306962	0	0	0	10.4246659562765	0	Root480
OG0001200	14.2809065245788	0	0	0	15.6369989344147	5.89924781979821	Root480
OG0001201	0.742125760406482	0	0	0	0	0	Root480
OG0001205	40.5962848395329	0.876670045914405	0	0.738052866123786	36.4863308469677	19.6641593993274	Root480
OG0001206	10.1490712098832	0	0	0	15.6369989344147	0	Root480
OG0001207	35.9429557472545	1.75334009182881	0	0.738052866123786	26.0616648906912	7.86566375973094	Root480
OG0001208	12.4957932090064	0	0	0.738052866123786	0	0	Root480
OG0001211	174.800702755202	6.13669032140084	0	5.90442292899029	78.1849946720736	45.2275666184529	Root480
OG0001212	8.08315355253546	0	0	0.738052866123786	5.21233297813824	3.93283187986547	Root480
OG0001213	0.802298119358359	0	0	0	0	0	Root480
OG0001216	181.178972804101	7.89003041322965	0	6.64247579511408	114.671325519041	68.8245578976458	Root480
OG0001220	40.7567444634046	0.876670045914405	0	0	26.0616648906912	15.7313275194619	Root480
OG0001224	38.3498501053295	0.876670045914405	0	2.21415859837136	15.6369989344147	25.5634072191256	Root480
OG0001226	2.10603256331569	0	0	0	5.21233297813824	0	Root480
OG0001229	5.01436324598974	0	0	0	0	0	Root480
OG0001230	81.5134889268092	2.63001013774322	0	2.21415859837136	31.2739978688294	33.4290709788565	Root480
OG0001231	0	0	0	0	0	0	Root480
OG0001233	10.730737346418	0.876670045914405	0	0	5.21233297813824	1.96641593993274	Root480
OG0001234	11.8138398075518	0	0	0	5.21233297813824	1.96641593993274	Root480
OG0001235	6.5989020317225	0.876670045914405	0	0	10.4246659562765	0	Root480
OG0001236	50.0634026479616	2.63001013774322	0	0.738052866123786	36.4863308469677	7.86566375973094	Root480
OG0001237	6.9398787324498	0	0	0	5.21233297813824	0	Root480
OG0001238	0.020057452983959	0	0	0	0	0	Root480
OG0001239	7.54160232196857	0.876670045914405	0	0	0	1.96641593993274	Root480
OG0001241	14.6218832253061	0	0	1.47610573224757	5.21233297813824	3.93283187986547	Root480
OG0001242	4.53298437437473	0	0	16.9752159208471	0	1.96641593993274	Root480
OG0001243	32.4930738340135	0	0	0	31.2739978688294	15.7313275194619	Root480
OG0001244	65.8085032403694	2.63001013774322	0	2.21415859837136	52.1233297813824	7.86566375973094	Root480
OG0001248	16.2064220110388	0.876670045914405	0	2.21415859837136	0	3.93283187986547	Root480
OG0001249	3.06879030654572	0	0	0	0	0	Root480
OG0001250	16.5072838057982	0.876670045914405	0	1.47610573224757	15.6369989344147	5.89924781979821	Root480
OG0001251	76.5191831338035	2.63001013774322	0	0.738052866123786	57.3356627595207	21.6305753392601	Root480
OG0001255	244.359949703572	25.4234313315178	0	11.8088458579806	229.342651038083	98.3207969966368	Root480
OG0001256	5.29516758776517	0	0	0	5.21233297813824	1.96641593993274	Root480
OG0001257	9.3868879964928	0	0	0.738052866123786	5.21233297813824	5.89924781979821	Root480
OG0001259	0	0	0	0	0	0	Root480
OG0001260	4.17195022066347	0	0	0	5.21233297813824	0	Root480
OG0001261	21.8826812054992	0	0	0	5.21233297813824	5.89924781979821	Root480
OG0001262	6.97999363841772	0	0	0	5.21233297813824	1.96641593993274	Root480
OG0001263	0	0	0	0	0	0	Root480
OG0001264	20.1577402488788	0	0	0.738052866123786	0	7.86566375973094	Root480
OG0001265	0	0	0	0	0	0	Root480
OG0001266	0	0	0	0	0	0	Root480
OG0001268	3.59028408412866	0	0	0	10.4246659562765	1.96641593993274	Root480
OG0001269	12.7565400977979	0	0	0.738052866123786	5.21233297813824	1.96641593993274	Root480
OG0001274	14.3611363365146	0.876670045914405	0	2.21415859837136	15.6369989344147	7.86566375973094	Root480
OG0001275	2.18626237525153	0	0	1.47610573224757	0	0	Root480
OG0001276	2.26649218718736	0	0	0	0	0	Root480
OG0001277	9.14619856068529	0	0	0	5.21233297813824	0	Root480
OG0001278	14.180619259659	0	0	0	5.21233297813824	1.96641593993274	Root480
OG0001281	0	0	0	0	0	0	Root480
OG0001284	6.47855731381875	0	0	0	15.6369989344147	1.96641593993274	Root480
OG0001287	9.18631346665321	0.876670045914405	0	0	10.4246659562765	3.93283187986547	Root480
OG0001288	2.22637728121945	0	0	0	0	1.96641593993274	Root480
OG0001290	1.72494095662047	0	0	0	0	1.96641593993274	Root480
OG0001294	10.5301628165785	1.75334009182881	0	0	15.6369989344147	1.96641593993274	Root480
OG0001295	5.89689117728394	0	0	0.738052866123786	10.4246659562765	1.96641593993274	Root480
OG0001296	6.33815514293103	0	0	0.738052866123786	5.21233297813824	1.96641593993274	Root480
OG0001297	20.2179126078306	0.876670045914405	0	1.47610573224757	5.21233297813824	7.86566375973094	Root480
OG0001298	1.42407916186109	0	0	0.738052866123786	0	0	Root480
OG0001302	0	0	0	0	0	0	Root480
OG0001304	68.5563742991718	2.63001013774322	0	1.47610573224757	26.0616648906912	31.4626550389238	Root480
OG0001305	21.2408427100125	0.876670045914405	0	1.47610573224757	5.21233297813824	3.93283187986547	Root480
OG0001306	259.503326706461	5.26002027548643	0	11.0707929918568	218.917985081806	82.5894694771749	Root480
OG0001308	29.5847431513395	2.63001013774322	0	0	15.6369989344147	3.93283187986547	Root480
OG0001311	9.34677309052488	0.876670045914405	0	0	10.4246659562765	1.96641593993274	Root480
OG0001312	5.73643155341226	0	0	0.738052866123786	0	7.86566375973094	Root480
OG0001314	0	0	0	0	0	0	Root480
OG0001317	29.0632493737565	1.75334009182881	0	0	15.6369989344147	17.6977434593946	Root480
OG0001319	0	0	0	0	0	0	Root480
OG0001320	5.33528249373309	0	0	0.738052866123786	0	0	Root480
OG0001321	0	0	0	0	0	0	Root480
OG0001322	2.48712417001091	0	0	0	0	0	Root480
OG0001324	13.9198723708675	0	0	0.738052866123786	10.4246659562765	3.93283187986547	Root480
OG0001328	2.46706671702695	0	0	0	0	0	Root480
OG0001331	3.95131823783992	1.75334009182881	0	0	5.21233297813824	1.96641593993274	Root480
OG0001332	36.4443920718534	0.876670045914405	0	0.738052866123786	36.4863308469677	11.7984956395964	Root480
OG0001333	8.1633833644713	0	0	0	10.4246659562765	0	Root480
OG0001334	0.441263965647097	0	0	0	0	0	Root480
OG0001335	0	0	0	0	0	0	Root480
OG0001336	7.94275138164775	0	0	0	0	1.96641593993274	Root480
OG0001337	0.38109160669522	0.876670045914405	0	0	0	0	Root480
OG0001338	4.5931567333266	0	0	0	0	1.96641593993274	Root480
OG0001344	27.7595149297992	0.876670045914405	0	1.47610573224757	26.0616648906912	11.7984956395964	Root480
OG0001345	7.12039580930543	0	0	0.738052866123786	10.4246659562765	0	Root480
OG0001348	54.5562721163684	3.50668018365762	0	2.21415859837136	20.849331912553	19.6641593993274	Root480
OG0001349	0.802298119358359	0	0	0	0	1.96641593993274	Root480
OG0001350	5.0344206989737	0	0	0.738052866123786	5.21233297813824	1.96641593993274	Root480
OG0001352	15.5044111566003	0	0	0	5.21233297813824	0	Root480
OG0001354	47.4759912130309	0.876670045914405	0	0	36.4863308469677	17.6977434593946	Root480
OG0001359	0.722068307422523	0	0	0	0	0	Root480
OG0001360	1.30373444395733	0	0	0	5.21233297813824	0	Root480
OG0001363	5.89689117728394	0	0	0	5.21233297813824	0	Root480
OG0001364	1.92551548646006	0	0	0	5.21233297813824	1.96641593993274	Root480
OG0001365	8.18344081745526	0.876670045914405	0	0	5.21233297813824	0	Root480
OG0001368	50.7453560494162	5.26002027548643	0	2.95221146449514	52.1233297813824	17.6977434593946	Root480
OG0001369	5.35533994671704	0	0	0	0	1.96641593993274	Root480
OG0001373	0.742125760406482	0	0	0	5.21233297813824	0	Root480
OG0001376	14.2608490715948	0.876670045914405	0	0	0	3.93283187986547	Root480
OG0001377	5.45562721163684	0.876670045914405	0	0.738052866123786	15.6369989344147	1.96641593993274	Root480
OG0001378	9.80809450915594	0	0	0.738052866123786	10.4246659562765	0	Root480
OG0001381	12.4757357560225	0	0	1.47610573224757	0	1.96641593993274	Root480
OG0001384	0	0	0	0	0	0	Root480
OG0001388	4.79373126316619	0	0	0	5.21233297813824	0	Root480
OG0001389	9.76797960318802	0	0	0	10.4246659562765	3.93283187986547	Root480
OG0001390	3.10890521251364	0	0	0	0	0	Root480
OG0001392	43.6851325990626	0.876670045914405	0	1.47610573224757	26.0616648906912	13.7649115795292	Root480
OG0001393	8.74504950100611	0	0	0	10.4246659562765	1.96641593993274	Root480
OG0001398	36.2638749949978	2.63001013774322	0	0	41.6986638251059	15.7313275194619	Root480
OG0001402	148.766128782024	4.38335022957203	0	5.1663700628665	78.1849946720736	62.9253100778476	Root480
OG0001403	754.019830025969	21.9167511478601	0	51.663700628665	630.692290354727	294.96239098991	Root480
OG0001404	16.5674561647501	0	0	0.738052866123786	0	3.93283187986547	Root480
OG0001407	21.9027386584832	0.876670045914405	0	0.738052866123786	41.6986638251059	13.7649115795292	Root480
OG0001408	11.6533801836802	0	0	0.738052866123786	0	1.96641593993274	Root480
OG0001409	5.07453560494162	0	0	0	0	1.96641593993274	Root480
OG0001410	4.43269710945493	0	0	0	0	1.96641593993274	Root480
OG0001411	1.06304500814983	0	0	0	0	0	Root480
OG0001412	13.217861516429	0	0	0	5.21233297813824	0	Root480
OG0001414	0.702010854438564	0	0	0	0	0	Root480
OG0001420	3.16907757146552	0.876670045914405	0	0.738052866123786	5.21233297813824	1.96641593993274	Root480
OG0001423	22.5445771539699	0.876670045914405	0	0.738052866123786	31.2739978688294	1.96641593993274	Root480
OG0001425	572.379535803237	47.3401824793779	0	24.3557445820849	479.534633988718	239.902744671794	Root480
OG0001428	2.84815832372217	0	0	0	0	0	Root480
OG0001430	60.633680370508	0.876670045914405	0	2.21415859837136	15.6369989344147	15.7313275194619	Root480
OG0001431	6.89976382648188	0.876670045914405	0	0	0	1.96641593993274	Root480
OG0001433	0.702010854438564	0	0	0	0	0	Root480
OG0001436	0.982815196213989	0	0	0	0	0	Root480
OG0001439	10.6906224404501	0.876670045914405	0	0.738052866123786	0	1.96641593993274	Root480
OG0001441	4.33240984453514	0	0	0	5.21233297813824	3.93283187986547	Root480
OG0001442	12.7364826448139	0	0	0	5.21233297813824	0	Root480
OG0001445	90.1983660688635	0.876670045914405	0	1.47610573224757	72.9726616939354	29.496239098991	Root480
OG0001449	39.9745037970302	0.876670045914405	0	0.738052866123786	31.2739978688294	13.7649115795292	Root480
OG0001452	131.536776668803	7.89003041322965	73.2613432684651	7.38052866123786	104.246659562765	47.1939825583857	Root480
OG0001453	6.97999363841772	0	0	0	0	3.93283187986547	Root480
OG0001455	13.9599872768354	0	0	0	5.21233297813824	5.89924781979821	Root480
OG0001458	1.72494095662047	0	0	0	0	1.96641593993274	Root480
OG0001459	7.52154486898461	0	0	0.738052866123786	5.21233297813824	1.96641593993274	Root480
OG0001460	11.5330354657764	0	0	1.47610573224757	5.21233297813824	3.93283187986547	Root480
OG0001461	4.15189276767951	0	0	0	0	1.96641593993274	Root480
OG0001463	30.5475008945695	0	0	1.47610573224757	57.3356627595207	9.83207969966368	Root480
OG0001464	5.17482286986141	0	0	0.738052866123786	0	1.96641593993274	Root480
OG0001465	5.29516758776517	0	0	0	10.4246659562765	0	Root480
OG0001466	8.32384298834297	0.876670045914405	0	0	0	0	Root480
OG0001470	47.6966231958544	2.63001013774322	0	0.738052866123786	15.6369989344147	17.6977434593946	Root480
OG0001471	27.6391702118955	0.876670045914405	0	1.47610573224757	26.0616648906912	13.7649115795292	Root480
OG0001472	1.28367699097337	0	0	0	0	3.93283187986547	Root480
OG0001474	2.94844558864197	0	0	0	0	0	Root480
OG0001475	0.681953401454605	0	0	0	0	0	Root480
OG0001479	4.29229493856722	0	0	0	5.21233297813824	0	Root480
OG0001480	168.703237048079	4.38335022957203	0	4.42831719674272	119.88365849718	55.0596463181166	Root480
OG0001481	0	0	0	0	0	0	Root480
OG0001486	18.6133163691139	0	0	0	20.849331912553	19.6641593993274	Root480
OG0001487	0	0	0	0	0	0	Root480
OG0001488	38.9916886008162	4.38335022957203	0	1.47610573224757	26.0616648906912	13.7649115795292	Root480
OG0001489	35.7824961233828	2.63001013774322	0	0.738052866123786	36.4863308469677	9.83207969966368	Root480
OG0001491	0.742125760406482	0	0	0	0	0	Root480
OG0001495	5.83671881833206	0	0	0.738052866123786	5.21233297813824	0	Root480
OG0001497	14.0001021828034	0	0	0.738052866123786	10.4246659562765	1.96641593993274	Root480
OG0001499	17.4700415490283	0.876670045914405	0	0	10.4246659562765	3.93283187986547	Root480
OG0001500	1.84528567452422	0.876670045914405	0	0	0	0	Root480
OG0001503	5.79660391236414	0	0	0.738052866123786	0	0	Root480
OG0001504	11.3525183889208	0	0	0	5.21233297813824	3.93283187986547	Root480
OG0001506	8.42413025326277	0	0	0	0	0	Root480
OG0001509	14.9026875670815	0.876670045914405	0	0	5.21233297813824	0	Root480
OG0001515	9.46711780842863	0	0	0.738052866123786	10.4246659562765	1.96641593993274	Root480
OG0001517	68.917408452883	4.38335022957203	0	2.21415859837136	67.7603287157971	17.6977434593946	Root480
OG0001518	4.49286946840681	0	0	0	0	0	Root480
OG0001522	4.95419088703787	0	0	0.738052866123786	0	0	Root480
OG0001523	11.4126907478727	0	0	0.738052866123786	5.21233297813824	1.96641593993274	Root480
OG0001524	9.286600731573	0.876670045914405	0	0	0	3.93283187986547	Root480
OG0001527	19.9772231720231	0.876670045914405	0	0	10.4246659562765	9.83207969966368	Root480
OG0001528	13.2780338753808	0	0	0	15.6369989344147	3.93283187986547	Root480
OG0001529	32.5331887399814	2.63001013774322	0	1.47610573224757	15.6369989344147	13.7649115795292	Root480
OG0001530	1.68482605065255	0	0	0	10.4246659562765	0	Root480
OG0001532	0	0	0	0	0	0	Root480
OG0001534	13.1376317044931	0.876670045914405	0	0	5.21233297813824	5.89924781979821	Root480
OG0001536	8.64476223608631	0	0	0.738052866123786	0	0	Root480
OG0001538	10.0487839449634	0	0	0	0	11.7984956395964	Root480
OG0001541	2.50718162299487	0	0	0	5.21233297813824	1.96641593993274	Root480
OG0001544	25.3325631187402	0	0	0	10.4246659562765	5.89924781979821	Root480
OG0001545	143.591305912162	4.38335022957203	0	7.38052866123786	93.8219936064883	47.1939825583857	Root480
OG0001549	4.53298437437473	0	0	0	10.4246659562765	0	Root480
OG0001550	17.5703288139481	2.63001013774322	0	0.738052866123786	15.6369989344147	3.93283187986547	Root480
OG0001553	223.841175300982	7.89003041322965	0	8.85663439348543	182.431654234838	66.858141957713	Root480
OG0001554	5.17482286986141	0	0	0	5.21233297813824	1.96641593993274	Root480
OG0001556	0.020057452983959	0	0	0	0	0	Root480
OG0001559	43.4243857102712	0	0	0.738052866123786	26.0616648906912	21.6305753392601	Root480
OG0001560	82.7169361058468	2.63001013774322	0	2.21415859837136	57.3356627595207	35.3954869187892	Root480
OG0001561	13.5187233111883	1.75334009182881	0	0.738052866123786	0	1.96641593993274	Root480
OG0001564	6.17769551905936	0	0	0	0	1.96641593993274	Root480
OG0001565	6.51867221978666	0	0	0	10.4246659562765	1.96641593993274	Root480
OG0001566	27.7996298357671	1.75334009182881	0	0.738052866123786	10.4246659562765	7.86566375973094	Root480
OG0001568	2.14614746928361	0	0	0	0	0	Root480
OG0001569	11.6132652777122	0	0	0	5.21233297813824	1.96641593993274	Root480
OG0001570	133.843383761958	4.38335022957203	0	3.69026433061893	78.1849946720736	21.6305753392601	Root480
OG0001576	11.9542419784395	0	0	1.47610573224757	15.6369989344147	0	Root480
OG0001578	77.3615961591297	1.75334009182881	0	3.69026433061893	62.5479957376589	23.5969912791928	Root480
OG0001583	19.3955570354883	1.75334009182881	0	2.21415859837136	10.4246659562765	3.93283187986547	Root480
OG0001587	1.86534312750818	0	0	0	0	0	Root480
OG0001597	11.7536674486	0	0	0	15.6369989344147	9.83207969966368	Root480
OG0001598	5.59602938252455	0	0	0	0	1.96641593993274	Root480
OG0001599	2.26649218718736	0	0	0	5.21233297813824	1.96641593993274	Root480
OG0001600	3.18913502444948	0	0	0	0	0	Root480
OG0001601	3.69057134904845	0.876670045914405	0	0	0	0	Root480
OG0001602	5.73643155341226	0	0	0	15.6369989344147	1.96641593993274	Root480
OG0001604	8.08315355253546	0.876670045914405	0	0.738052866123786	5.21233297813824	1.96641593993274	Root480
OG0001605	6.03729334817165	0	0	0	10.4246659562765	3.93283187986547	Root480
OG0001606	1.24356208500546	0	0	0	0	0	Root480
OG0001612	3.16907757146552	0	0	0.738052866123786	0	0	Root480
OG0001614	9.46711780842863	0.876670045914405	0	1.47610573224757	10.4246659562765	1.96641593993274	Root480
OG0001615	3.61034153711261	0	0	0	5.21233297813824	1.96641593993274	Root480
OG0001616	35.200829986848	0.876670045914405	0	0	10.4246659562765	7.86566375973094	Root480
OG0001617	7.34102779212898	0	0	0	0	0	Root480
OG0001618	5.9169486302679	0	0	0	0	0	Root480
OG0001621	0	0	0	0	0	0	Root480
OG0001624	6.79947656156209	0.876670045914405	0	1.47610573224757	5.21233297813824	0	Root480
OG0001626	1.82522822154027	0	0	0	0	0	Root480
OG0001629	95.7743379984041	9.64337050505846	0	3.69026433061893	52.1233297813824	33.4290709788565	Root480
OG0001633	2.76792851178634	0	0	0	0	1.96641593993274	Root480
OG0001637	5.89689117728394	0	0	0	0	0	Root480
OG0001638	13.6591254820761	0	0	0.738052866123786	10.4246659562765	1.96641593993274	Root480
OG0001640	1.1232173671017	0	0	0	5.21233297813824	1.96641593993274	Root480
OG0001641	12.7364826448139	0.876670045914405	0	0.738052866123786	5.21233297813824	1.96641593993274	Root480
OG0001642	28.0202618185907	1.75334009182881	0	0	20.849331912553	11.7984956395964	Root480
OG0001643	63.2210918054387	1.75334009182881	0	2.21415859837136	52.1233297813824	27.5298231590583	Root480
OG0001644	2.90833068267405	0	0	0	0	0	Root480
OG0001645	2.28654964017132	0.876670045914405	0	0	5.21233297813824	1.96641593993274	Root480
OG0001647	4.63327163929452	0	0	0	0	0	Root480
OG0001648	0	0	0	0	0	0	Root480
OG0001649	11.4929205598085	0	0	0	5.21233297813824	3.93283187986547	Root480
OG0001651	1.80517076855631	0	0	0	5.21233297813824	0	Root480
OG0001652	60.7339676354278	1.75334009182881	0	0.738052866123786	41.6986638251059	21.6305753392601	Root480
OG0001656	58.2669009184008	3.50668018365762	0	2.95221146449514	26.0616648906912	9.83207969966368	Root480
OG0001657	6.89976382648188	0	0	0	0	1.96641593993274	Root480
OG0001658	3.4699393662249	0	0	0.738052866123786	5.21233297813824	0	Root480
OG0001660	17.129064848301	0.876670045914405	0	0	5.21233297813824	7.86566375973094	Root480
OG0001662	21.7222215816276	2.63001013774322	0	0.738052866123786	15.6369989344147	5.89924781979821	Root480
OG0001664	9.32671563754092	0	0	0	5.21233297813824	1.96641593993274	Root480
OG0001667	1.84528567452422	0	0	0	0	0	Root480
OG0001668	43.8857071289022	1.75334009182881	0	2.21415859837136	15.6369989344147	23.5969912791928	Root480
OG0001670	25.0718162299487	0	0	1.47610573224757	20.849331912553	9.83207969966368	Root480
OG0001671	1.02293010218191	0	0	0.738052866123786	0	0	Root480
OG0001672	4.55304182735869	0	0	2.21415859837136	0	0	Root480
OG0001674	8.32384298834297	0	0	0	5.21233297813824	5.89924781979821	Root480
OG0001677	27.5589403999596	0	0	1.47610573224757	31.2739978688294	0	Root480
OG0001678	1.76505586258839	0	0	0	0	0	Root480
OG0001679	16.5273412587822	1.75334009182881	0	0	10.4246659562765	3.93283187986547	Root480
OG0001681	11.8740121665037	0	0	0.738052866123786	15.6369989344147	1.96641593993274	Root480
OG0001682	2.26649218718736	0	0	0	5.21233297813824	0	Root480
OG0001683	12.6763102858621	0.876670045914405	0	0	5.21233297813824	7.86566375973094	Root480
OG0001684	22.7652091367934	2.63001013774322	0	0.738052866123786	26.0616648906912	1.96641593993274	Root480
OG0001688	0	0	0	0	0	0	Root480
OG0001689	4.81378871615015	0	0	0	0	5.89924781979821	Root480
OG0001690	27.1979062462484	1.75334009182881	0	0	20.849331912553	9.83207969966368	Root480
OG0001696	0.280804341775426	0	0	0	0	0	Root480
OG0001697	1.1232173671017	0.876670045914405	0	0	0	0	Root480
OG0001699	0	0	0	0	0	0	Root480
OG0001700	1.04298755516587	0	0	0	0	1.96641593993274	Root480
OG0001702	54.1551230566892	0.876670045914405	0	2.95221146449514	41.6986638251059	29.496239098991	Root480
OG0001703	16.4872263528143	0	0	0.738052866123786	5.21233297813824	5.89924781979821	Root480
OG0001704	0	0	0	0	0	0	Root480
OG0001705	13.2579764223969	0.876670045914405	0	0	0	5.89924781979821	Root480
OG0001706	34.4185893204736	0	0	0.738052866123786	31.2739978688294	9.83207969966368	Root480
OG0001707	42.1407087192978	0.876670045914405	0	0.738052866123786	20.849331912553	23.5969912791928	Root480
OG0001708	5.11465051090954	0	0	0	0	0	Root480
OG0001709	2.20631982823549	0	0	0	0	1.96641593993274	Root480
OG0001710	9.96855413302761	0	0	0	5.21233297813824	5.89924781979821	Root480
OG0001712	21.501589598804	0	0	0	10.4246659562765	5.89924781979821	Root480
OG0001715	35.1005427219282	3.50668018365762	0	0.738052866123786	20.849331912553	13.7649115795292	Root480
OG0001716	2.20631982823549	0	0	0	0	3.93283187986547	Root480
OG0001717	26.9772742634248	0	0	0	5.21233297813824	1.96641593993274	Root480
OG0001721	6.75936165559417	0	0	0	5.21233297813824	3.93283187986547	Root480
OG0001723	372.32649974123	16.6567308723737	0	11.8088458579806	229.342651038083	121.91778827583	Root480
OG0001724	0.922642837262112	0.876670045914405	0	0	0	0	Root480
OG0001725	31.8111204325589	0	0	1.47610573224757	15.6369989344147	9.83207969966368	Root480
OG0001726	4.01149059679179	0	0	0	0	5.89924781979821	Root480
OG0001727	12.3353335851348	0.876670045914405	0	0.738052866123786	5.21233297813824	3.93283187986547	Root480
OG0001729	1.18338972605358	0	0	0	0	0	Root480
OG0001730	2.32666454613924	0	0	0	0	0	Root480
OG0001731	7.60177468092045	0	0	0.738052866123786	5.21233297813824	1.96641593993274	Root480
OG0001735	8.08315355253546	0	0	0	0	1.96641593993274	Root480
OG0001736	13.67918293506	0	0	0.738052866123786	10.4246659562765	1.96641593993274	Root480
OG0001737	68.8572360939311	2.63001013774322	0	1.47610573224757	57.3356627595207	19.6641593993274	Root480
OG0001738	1.92551548646006	0.876670045914405	0	0.738052866123786	0	0	Root480
OG0001739	57.7052922348499	0.876670045914405	0	27.3079560465801	36.4863308469677	13.7649115795292	Root480
OG0001740	46.4731185638329	0	0	0.738052866123786	57.3356627595207	19.6641593993274	Root480
OG0001742	4.83384616913411	0	0	0.738052866123786	5.21233297813824	1.96641593993274	Root480
OG0001743	9.78803705617198	0	0	0	5.21233297813824	3.93283187986547	Root480
OG0001744	13.9599872768354	0.876670045914405	0	0	5.21233297813824	1.96641593993274	Root480
OG0001745	0.842413025326277	0	0	0	0	0	Root480
OG0001751	32.27244185119	0.876670045914405	0	0.738052866123786	5.21233297813824	15.7313275194619	Root480
OG0001755	11.9943568844075	0	0	0	5.21233297813824	5.89924781979821	Root480
OG0001756	80.189697029868	0.876670045914405	0	3.69026433061893	62.5479957376589	35.3954869187892	Root480
OG0001757	17.9915353266112	0	0	0.738052866123786	10.4246659562765	7.86566375973094	Root480
OG0001761	35.4014045166876	0	0	1.47610573224757	26.0616648906912	3.93283187986547	Root480
OG0001762	4.13183531469555	0	0	0	10.4246659562765	3.93283187986547	Root480
OG0001763	20.0975678899269	1.75334009182881	0	0.738052866123786	20.849331912553	5.89924781979821	Root480
OG0001764	7.68200449285628	0	0	0	5.21233297813824	3.93283187986547	Root480
OG0001765	11.4126907478727	0	0	0	20.849331912553	3.93283187986547	Root480
OG0001766	9.46711780842863	0	0	0	5.21233297813824	3.93283187986547	Root480
OG0001767	5.87683372429998	0	0	0	5.21233297813824	1.96641593993274	Root480
OG0001770	1.30373444395733	0	0	0	0	0	Root480
OG0001771	17.7909607967716	0.876670045914405	0	0	10.4246659562765	5.89924781979821	Root480
OG0001772	24.3096330165583	0	0	1.47610573224757	10.4246659562765	5.89924781979821	Root480
OG0001773	0.982815196213989	0	0	0	0	0	Root480
OG0001775	5.33528249373309	0	0	0	5.21233297813824	3.93283187986547	Root480
OG0001776	4.29229493856722	0	0	0	5.21233297813824	0	Root480
OG0001783	17.5101564549962	0	0	0.738052866123786	10.4246659562765	5.89924781979821	Root480
OG0001784	35.4014045166876	0.876670045914405	0	1.47610573224757	31.2739978688294	3.93283187986547	Root480
OG0001785	1.72494095662047	0	0	0	0	0	Root480
OG0001786	7.76223430479212	0.876670045914405	0	0.738052866123786	5.21233297813824	3.93283187986547	Root480
OG0001787	2.50718162299487	0	0	0	0	5.89924781979821	Root480
OG0001789	1.92551548646006	0	0	0	5.21233297813824	1.96641593993274	Root480
OG0001791	3.63039899009657	0	0	0	0	0	Root480
OG0001796	7.60177468092045	1.75334009182881	0	0	10.4246659562765	3.93283187986547	Root480
OG0001797	77.742687765825	433.075002681716	191.606590086755	916.661659725742	88.6096606283501	23.5969912791928	Root480
OG0001798	39.8140441731585	0	0	1.47610573224757	46.9109968032442	13.7649115795292	Root480
OG0001799	0.661895948470646	0	0	0	0	0	Root480
OG0001800	4.53298437437473	0	0	0	0	1.96641593993274	Root480
OG0001801	1.34384934992525	0	0	0	0	0	Root480
OG0001802	14.160561806675	0	0	0.738052866123786	5.21233297813824	11.7984956395964	Root480
OG0001803	6.31809768994707	0	0	0	0	3.93283187986547	Root480
OG0001805	11.9341845254556	0	0	0	5.21233297813824	5.89924781979821	Root480
OG0001806	0.340976700727302	0.876670045914405	0	0	0	0	Root480
OG0001808	52.5906417239404	0	0	2.21415859837136	26.0616648906912	27.5298231590583	Root480
OG0001809	6.85964892051397	0	0	0	0	0	Root480
OG0001810	4.13183531469555	0	0	0.738052866123786	0	1.96641593993274	Root480
OG0001811	19.535959206376	2.63001013774322	0	0	5.21233297813824	11.7984956395964	Root480
OG0001812	0.300861794759385	0	0	0	0	0	Root480
OG0001814	9.98861158601157	0	0	0	10.4246659562765	0	Root480
OG0001815	22.7250942308255	0	0	0.738052866123786	20.849331912553	3.93283187986547	Root480
OG0001816	2.98856049460989	0.876670045914405	0	0.738052866123786	0	0	Root480
OG0001817	8.64476223608631	1.75334009182881	0	0	15.6369989344147	1.96641593993274	Root480
OG0001818	6.97999363841772	0	0	0	10.4246659562765	1.96641593993274	Root480
OG0001819	18.9743505228252	2.63001013774322	0	1.47610573224757	15.6369989344147	7.86566375973094	Root480
OG0001824	1.30373444395733	0	0	0	5.21233297813824	0	Root480
OG0001828	10.6705649874662	0	0	0	20.849331912553	0	Root480
OG0001831	12.9571146276375	0.876670045914405	0	0	5.21233297813824	7.86566375973094	Root480
OG0001835	11.1519438590812	0	0	1.47610573224757	15.6369989344147	9.83207969966368	Root480
OG0001836	10.7106798934341	0	0	0	5.21233297813824	5.89924781979821	Root480
OG0001837	11.1118289531133	0.876670045914405	0	0	5.21233297813824	5.89924781979821	Root480
OG0001838	2.80804341775426	0	0	0	5.21233297813824	0	Root480
OG0001839	6.35821259591499	0	0	0	5.21233297813824	0	Root480
OG0001841	0	0	0	0	0	0	Root480
OG0001842	4.47281201542285	0	0	0	10.4246659562765	3.93283187986547	Root480
OG0001843	16.2866518229747	0.876670045914405	0	0.738052866123786	5.21233297813824	3.93283187986547	Root480
OG0001846	1.00287264919795	0	0	0.738052866123786	0	1.96641593993274	Root480
OG0001847	9.92843922705969	0.876670045914405	0	0	5.21233297813824	5.89924781979821	Root480
OG0001850	2.2464347342034	0	0	0	0	0	Root480
OG0001851	9.06596874874945	0	0	0	0	1.96641593993274	Root480
OG0001854	1.36390680290921	0	0	0	0	1.96641593993274	Root480
OG0001858	14.5817683193382	0	0	2.21415859837136	5.21233297813824	7.86566375973094	Root480
OG0001859	11.5129780127924	0	0	1.47610573224757	10.4246659562765	0	Root480
OG0001862	1.30373444395733	0	0	0	0	0	Root480
OG0001865	10.7106798934341	0	0	0	5.21233297813824	1.96641593993274	Root480
OG0001866	7.80234921076004	0	0	0	5.21233297813824	0	Root480
OG0001867	1.04298755516587	0	0	0	0	0	Root480
OG0001869	8.28372808237505	0	0	0	0	0	Root480
OG0001871	22.7852665897774	0	0	0	26.0616648906912	7.86566375973094	Root480
OG0001873	0	0	0	0	0	0	Root480
OG0001874	9.54734762036447	1.75334009182881	0	0.738052866123786	26.0616648906912	0	Root480
OG0001880	8.72499204802215	0	0	0	15.6369989344147	5.89924781979821	Root480
OG0001881	2.3467219991232	0	0	0.738052866123786	0	0	Root480
OG0001885	2.28654964017132	0	0	0	0	3.93283187986547	Root480
OG0001886	7.18056816825731	0.876670045914405	0	0	5.21233297813824	0	Root480
OG0001888	5.4756846646208	0.876670045914405	0	0	5.21233297813824	0	Root480
OG0001891	2.02580275137986	0	0	0	0	3.93283187986547	Root480
OG0001892	5.97712098921977	0	0	0	5.21233297813824	5.89924781979821	Root480
OG0001894	2.54729652896279	0	0	0	0	1.96641593993274	Root480
OG0001896	39.5131823783992	0.876670045914405	0	0.738052866123786	15.6369989344147	7.86566375973094	Root480
OG0001897	4.3524672975191	0	0	0	0	3.93283187986547	Root480
OG0001899	52.7109864418442	0.876670045914405	0	2.95221146449514	52.1233297813824	21.6305753392601	Root480
OG0001902	24.429977734462	0.876670045914405	0	0	20.849331912553	7.86566375973094	Root480
OG0001909	0.96275774323003	0	0	0	0	0	Root480
OG0001910	3.06879030654572	0	0	0	5.21233297813824	0	Root480
OG0001911	6.6991892966423	0	0	0.738052866123786	5.21233297813824	1.96641593993274	Root480
OG0001912	10.8109671583539	0	0	0	20.849331912553	5.89924781979821	Root480
OG0001913	13.0774593455412	0	0	0	5.21233297813824	3.93283187986547	Root480
OG0001915	14.5617108663542	0.876670045914405	0	0.738052866123786	10.4246659562765	5.89924781979821	Root480
OG0001920	1.80517076855631	0	0	0	5.21233297813824	0	Root480
OG0001927	0.842413025326277	0	0	0	0	0	Root480
OG0001938	46.8943250764961	1.75334009182881	0	2.95221146449514	41.6986638251059	7.86566375973094	Root480
OG0001939	86.0264158482	0.876670045914405	0	0.738052866123786	41.6986638251059	29.496239098991	Root480
OG0001940	0.802298119358359	0	0	0	0	0	Root480
OG0001943	87.2900353861894	0.876670045914405	0	0.738052866123786	83.3973276502118	37.361902858722	Root480
OG0001945	4.31235239155118	0	0	0	0	0	Root480
OG0001947	6.03729334817165	0.876670045914405	0	0	0	0	Root480
OG0001948	10.1490712098832	0.876670045914405	0	0	0	0	Root480
OG0001950	6.07740825413957	0	0	0.738052866123786	0	0	Root480
OG0001953	1.20344717903754	0.876670045914405	0	0	0	1.96641593993274	Root480
OG0001954	8.34390044132693	0.876670045914405	0	0	10.4246659562765	1.96641593993274	Root480
OG0001957	7.3811426980969	0.876670045914405	0	0	10.4246659562765	5.89924781979821	Root480
OG0001964	3.26936483638531	0	0	0.738052866123786	0	1.96641593993274	Root480
OG0001968	6.31809768994707	0	0	0	0	7.86566375973094	Root480
OG0001969	10.8510820643218	0.876670045914405	0	0.738052866123786	10.4246659562765	3.93283187986547	Root480
OG0001970	2.02580275137986	0	0	0	0	1.96641593993274	Root480
OG0001974	8.80522185995799	0	0	0	10.4246659562765	0	Root480
OG0001978	3.24930738340135	0	0	0	5.21233297813824	0	Root480
OG0001981	5.55591447655663	0.876670045914405	0	0	5.21233297813824	5.89924781979821	Root480
OG0001983	13.2980913283648	0	0	0	5.21233297813824	3.93283187986547	Root480
OG0001985	16.8482605065255	0	0	0.738052866123786	10.4246659562765	3.93283187986547	Root480
OG0001986	3.51005427219282	0	0	0	0	1.96641593993274	Root480
OG0001987	6.71924674962625	0	0	0	10.4246659562765	0	Root480
OG0001988	6.45849986083479	0.876670045914405	0	0	0	0	Root480
OG0001991	1.94557293944402	0	0	0	0	0	Root480
OG0001995	9.60751997931635	0.876670045914405	0	0	5.21233297813824	7.86566375973094	Root480
OG0002000	0	0	0	0	0	0	Root480
OG0002004	21.4414172398521	0.876670045914405	0	0.738052866123786	15.6369989344147	15.7313275194619	Root480
OG0002005	0.942700290246071	0	0	0	0	1.96641593993274	Root480
OG0002006	36.2237600890299	3.50668018365762	0	1.47610573224757	20.849331912553	13.7649115795292	Root480
OG0002007	9.04591129576549	0	0	0	10.4246659562765	5.89924781979821	Root480
OG0002012	2.14614746928361	0	0	0	0	0	Root480
OG0002014	3.911203331872	0	0	0	10.4246659562765	3.93283187986547	Root480
OG0002021	5.25505268179725	0	0	0	0	0	Root480
OG0002025	72.2268881952362	0.876670045914405	0	2.21415859837136	46.9109968032442	9.83207969966368	Root480
OG0002026	3.75074370800033	0.876670045914405	0	0	0	1.96641593993274	Root480
OG0002027	3.5702266311447	0	0	0	0	1.96641593993274	Root480
OG0002028	10.750794799402	0.876670045914405	0	0.738052866123786	0	5.89924781979821	Root480
OG0002029	5.49574211760476	0	0	0	5.21233297813824	0	Root480
OG0002030	82.0149252514082	0.876670045914405	0	2.95221146449514	52.1233297813824	15.7313275194619	Root480
OG0002032	67.7139612738455	0	0	0.738052866123786	67.7603287157971	17.6977434593946	Root480
OG0002033	1.2235046320215	0	0	0	0	0	Root480
OG0002034	8.34390044132693	0	0	1.47610573224757	0	3.93283187986547	Root480
OG0002038	13.3783211403006	0	0	0	5.21233297813824	1.96641593993274	Root480
OG0002039	1.64471114468464	0	0	0.738052866123786	0	0	Root480
OG0002042	16.7078583356378	0.876670045914405	0	0.738052866123786	0	7.86566375973094	Root480
OG0002043	5.57597192954059	0	0	0.738052866123786	0	0	Root480
OG0002044	140.622802870536	6.13669032140084	0	5.1663700628665	109.458992540903	51.1268144382511	Root480
OG0002046	0.681953401454605	0	0	0	0	1.96641593993274	Root480
OG0002049	30.0059496640026	0.876670045914405	0	0.738052866123786	20.849331912553	5.89924781979821	Root480
OG0002053	0	0	0	0	0	0	Root480
OG0002059	1.68482605065255	0	0	0	0	0	Root480
OG0002061	4.93413343405391	0	0	0	0	1.96641593993274	Root480
OG0002067	3.97137569082388	0.876670045914405	0	0	20.849331912553	0	Root480
OG0002068	0.481378871615015	0	0	0	0	0	Root480
OG0002070	4.05160550275971	0	0	0	5.21233297813824	1.96641593993274	Root480
OG0002079	3.63039899009657	0	0	0	0	0	Root480
OG0002082	48.1980595204534	1.75334009182881	0	0	10.4246659562765	13.7649115795292	Root480
OG0002083	3.79085861396824	0	0	0	0	0	Root480
OG0002085	4.51292692139077	0	0	0	0	0	Root480
OG0002089	0.441263965647097	0	0	0	0	0	Root480
OG0002091	1.54442387976484	0	0	0	0	0	Root480
OG0002095	4.67338654526244	0	0	0	0	3.93283187986547	Root480
OG0002097	8.42413025326277	0	0	0.738052866123786	15.6369989344147	1.96641593993274	Root480
OG0002104	56.1207534491172	0.876670045914405	0	1.47610573224757	46.9109968032442	19.6641593993274	Root480
OG0002105	63.3213790703585	4.38335022957203	0	2.95221146449514	78.1849946720736	35.3954869187892	Root480
OG0002107	15.8654453103115	0.876670045914405	0	0.738052866123786	10.4246659562765	5.89924781979821	Root480
OG0002110	3.59028408412866	0	0	0	10.4246659562765	1.96641593993274	Root480
OG0002114	4.31235239155118	0	0	0	5.21233297813824	7.86566375973094	Root480
OG0002123	1.42407916186109	0	0	0	0	0	Root480
OG0002124	8.56453242415048	0.876670045914405	0	0	5.21233297813824	0	Root480
OG0002127	1.78511331557235	0.876670045914405	0	0	0	0	Root480
OG0002128	5.21493777582933	0	0	0	0	0	Root480
OG0002133	9.60751997931635	0	0	0	5.21233297813824	3.93283187986547	Root480
OG0002137	0.7822406663744	0	0	0	0	0	Root480
OG0002142	4.87396107510203	0	0	0	0	3.93283187986547	Root480
OG0002144	49.0003576398118	0	0	1.47610573224757	26.0616648906912	17.6977434593946	Root480
OG0002145	20.4987169496061	0	0	0.738052866123786	10.4246659562765	5.89924781979821	Root480
OG0002147	2.06591765734777	0	0	0	0	0	Root480
OG0002150	3.24930738340135	0	0	0	0	1.96641593993274	Root480
OG0002157	109.293061309592	3.50668018365762	0	2.95221146449514	109.458992540903	51.1268144382511	Root480
OG0002158	3.99143314380783	0	0	0	5.21233297813824	0	Root480
OG0002160	93.3875010933129	5.26002027548643	0	3.69026433061893	78.1849946720736	27.5298231590583	Root480
OG0002162	2.44700926404299	0	0	0	5.21233297813824	0	Root480
OG0002167	46.2524865810094	3.50668018365762	0	0	31.2739978688294	15.7313275194619	Root480
OG0002175	0.300861794759385	0	0	0	5.21233297813824	0	Root480
OG0002180	18.3926843862904	1.75334009182881	0	0.738052866123786	15.6369989344147	9.83207969966368	Root480
OG0002182	0	0	0	0	0	0	Root480
OG0002183	8.34390044132693	0	0	0	10.4246659562765	1.96641593993274	Root480
OG0002185	11.7937823545679	0.876670045914405	0	0.738052866123786	5.21233297813824	0	Root480
OG0002186	3.911203331872	0	0	0	0	0	Root480
OG0002188	1.08310246113378	0	0	0	0	1.96641593993274	Root480
OG0002190	15.163434455873	0	0	0	10.4246659562765	3.93283187986547	Root480
OG0002192	4.65332909227848	0.876670045914405	0	0	0	1.96641593993274	Root480
OG0002195	7.68200449285628	1.75334009182881	0	0	10.4246659562765	0	Root480
OG0002198	2.46706671702695	0	0	0	0	0	Root480
OG0002211	0	0	0	0	0	0	Root480
OG0002215	53.6536867320902	0	0	1.47610573224757	46.9109968032442	11.7984956395964	Root480
OG0002216	16.9686052244293	0.876670045914405	0	2.21415859837136	5.21233297813824	3.93283187986547	Root480
OG0002222	9.00579638979758	0.876670045914405	0	0	15.6369989344147	1.96641593993274	Root480
OG0002226	3.89114587888804	0	0	0	0	1.96641593993274	Root480
OG0002227	38.0489883105702	2.63001013774322	0	2.21415859837136	41.6986638251059	5.89924781979821	Root480
OG0002230	7.90263647567983	0	0	1.47610573224757	0	1.96641593993274	Root480
OG0002237	32.8942228936927	1.75334009182881	0	1.47610573224757	15.6369989344147	5.89924781979821	Root480
OG0002244	0.802298119358359	0	0	0	0	0	Root480
OG0002252	4.5931567333266	0.876670045914405	0	0	15.6369989344147	0	Root480
OG0002254	3.71062880203241	0	0	0	5.21233297813824	0	Root480
OG0002258	15.2837791737767	0	0	0	0	9.83207969966368	Root480
OG0002260	1.50430897379692	0	0	0	0	0	Root480
OG0002261	18.7737759929856	0.876670045914405	0	1.47610573224757	0	7.86566375973094	Root480
OG0002266	2.48712417001091	0	0	0	5.21233297813824	1.96641593993274	Root480
OG0002270	1.84528567452422	0	0	0	5.21233297813824	0	Root480
OG0002280	10.3496457397228	0.876670045914405	0	0	0	3.93283187986547	Root480
OG0002283	22.4041749830822	0.876670045914405	0	2.21415859837136	5.21233297813824	7.86566375973094	Root480
OG0002286	4.33240984453514	0	0	0.738052866123786	10.4246659562765	0	Root480
OG0002287	0	0	0	0	0	0	Root480
OG0002288	3.38970955428907	0	0	0.738052866123786	0	0	Root480
OG0002291	0.260746888791467	0	0	0	0	0	Root480
OG0002293	69.7598214782093	2.63001013774322	0	1.47610573224757	41.6986638251059	33.4290709788565	Root480
OG0002294	2.94844558864197	0	0	0	10.4246659562765	0	Root480
OG0002296	2.38683690509112	0	0	0	0	0	Root480
OG0002311	16.4471114468464	0	0	0.738052866123786	20.849331912553	17.6977434593946	Root480
OG0002318	2.48712417001091	0.876670045914405	0	0	0	0	Root480
OG0002323	4.17195022066347	0	0	0	0	0	Root480
OG0002324	1.50430897379692	0	0	0.738052866123786	0	0	Root480
OG0002327	9.82815196213989	0.876670045914405	0	0	0	1.96641593993274	Root480
OG0002331	21.1606128980767	1.75334009182881	0	0	15.6369989344147	3.93283187986547	Root480
OG0002333	0	0	0	0	0	0	Root480
OG0002352	18.553144010162	0.876670045914405	0	1.47610573224757	5.21233297813824	9.83207969966368	Root480
OG0002358	15.0631471909532	0.876670045914405	0	0	20.849331912553	0	Root480
OG0002359	0.882527931294195	0	0	0	0	0	Root480
OG0002360	21.4013023338842	1.75334009182881	0	0.738052866123786	26.0616648906912	5.89924781979821	Root480
OG0002361	7.96280883463171	0	0	0	0	0	Root480
OG0002362	9.30665818455696	0	0	0.738052866123786	0	3.93283187986547	Root480
OG0002363	43.7051900520466	0.876670045914405	0	2.95221146449514	20.849331912553	15.7313275194619	Root480
OG0002366	18.1519949504829	0	0	0	5.21233297813824	3.93283187986547	Root480
OG0002372	35.7824961233828	0	0	0.738052866123786	31.2739978688294	13.7649115795292	Root480
OG0002374	36.6048516957251	2.63001013774322	0	1.47610573224757	10.4246659562765	19.6641593993274	Root480
OG0002376	26.0145165201948	0.876670045914405	0	1.47610573224757	20.849331912553	3.93283187986547	Root480
OG0002379	1.64471114468464	0	0	0	0	1.96641593993274	Root480
OG0002382	1.26361953798942	0	0	0	0	0	Root480
OG0002397	31.9715800564306	2.63001013774322	0	1.47610573224757	36.4863308469677	17.6977434593946	Root480
OG0002403	0.0601723589518769	0	0	0	0	0	Root480
OG0002406	2.02580275137986	0	0	0	0	0	Root480
OG0002409	0.922642837262112	0	0	0	0	0	Root480
OG0002421	16.5674561647501	0.876670045914405	0	1.47610573224757	0	7.86566375973094	Root480
OG0002422	2.18626237525153	0	0	0	0	0	Root480
OG0002425	1.92551548646006	0	0	0	0	0	Root480
OG0002438	5.83671881833206	0.876670045914405	0	0.738052866123786	10.4246659562765	0	Root480
OG0002444	3.89114587888804	0	0	0	0	0	Root480
OG0002454	33.1549697824842	0.876670045914405	0	0.738052866123786	15.6369989344147	17.6977434593946	Root480
OG0002455	5.53585702357268	0	0	0.738052866123786	0	5.89924781979821	Root480
OG0002475	38.109160669522	1.75334009182881	0	1.47610573224757	31.2739978688294	11.7984956395964	Root480
OG0002486	19.9371082660552	0.876670045914405	0	0	5.21233297813824	7.86566375973094	Root480
OG0002502	0.982815196213989	0.876670045914405	0	0	0	0	Root480
OG0002505	16.4671688998303	0	0	0	10.4246659562765	1.96641593993274	Root480
OG0002534	8.92556657786174	0.876670045914405	0	0.738052866123786	10.4246659562765	1.96641593993274	Root480
OG0002535	124.215806329658	6.13669032140084	0	7.38052866123786	109.458992540903	41.2947347385875	Root480
OG0002536	9.26654327858904	1.75334009182881	0	0	5.21233297813824	3.93283187986547	Root480
OG0002552	21.8425662995313	0.876670045914405	0	0.738052866123786	10.4246659562765	1.96641593993274	Root480
OG0002555	21.7823939405794	0	0	0	15.6369989344147	3.93283187986547	Root480
OG0002559	17.7508458908037	0	0	0	10.4246659562765	3.93283187986547	Root480
OG0002562	9.3868879964928	1.75334009182881	0	0.738052866123786	0	1.96641593993274	Root480
OG0002563	3.79085861396824	0	0	0	5.21233297813824	1.96641593993274	Root480
OG0002564	121.909199236503	5.26002027548643	0	5.1663700628665	99.0343265846266	39.3283187986547	Root480
OG0002565	6.51867221978666	1.75334009182881	0	0	10.4246659562765	5.89924781979821	Root480
OG0002570	0.722068307422523	0	0	0	0	0	Root480
OG0002572	3.16907757146552	0.876670045914405	0	0.738052866123786	0	7.86566375973094	Root480
OG0002577	11.6132652777122	0	0	0.738052866123786	10.4246659562765	1.96641593993274	Root480
OG0002598	124.797472466193	2.63001013774322	0	3.69026433061893	36.4863308469677	43.2611506785202	Root480
OG0002613	23.7881392389753	0.876670045914405	0	0	10.4246659562765	0	Root480
OG0002616	6.29804023696312	0.876670045914405	0	1.47610573224757	10.4246659562765	0	Root480
OG0002621	0.882527931294195	0	0	0	0	1.96641593993274	Root480
OG0002625	2.10603256331569	0	0	0	0	5.89924781979821	Root480
OG0002626	66.4503417358561	2.63001013774322	0	2.95221146449514	20.849331912553	15.7313275194619	Root480
OG0002627	46.3527738459292	1.75334009182881	0	3.69026433061893	41.6986638251059	7.86566375973094	Root480
OG0002628	12.9972295336054	0	0	0.738052866123786	0	3.93283187986547	Root480
OG0002629	2.3467219991232	0	0	0	0	1.96641593993274	Root480
OG0002630	15.2637217207928	0	0	0.738052866123786	15.6369989344147	9.83207969966368	Root480
OG0002636	8.98573893681362	0	0	0	15.6369989344147	0	Root480
OG0002637	141.264641366023	2.63001013774322	0	5.90442292899029	62.5479957376589	55.0596463181166	Root480
OG0002638	19.7967060951675	0	0	0	15.6369989344147	3.93283187986547	Root480
OG0002640	3.0286754005778	0	0	0	0	0	Root480
OG0002660	1.464194067829	0	0	0	0	0	Root480
OG0002664	0	0	0	0	0	0	Root480
OG0002666	0.661895948470646	0	0	0	0	0	Root480
OG0002668	1.70488350363651	0	0	0	5.21233297813824	0	Root480
OG0002672	3.77080116098429	0	0	0	0	1.96641593993274	Root480
OG0002675	9.90838177407573	0	0	0	5.21233297813824	1.96641593993274	Root480
OG0002682	3.79085861396824	0	0	0	5.21233297813824	1.96641593993274	Root480
OG0002685	4.61321418631056	0	0	0	0	0	Root480
OG0002693	11.713552542632	0.876670045914405	0	0	15.6369989344147	1.96641593993274	Root480
OG0002697	23.8081966919593	0.876670045914405	0	1.47610573224757	10.4246659562765	3.93283187986547	Root480
OG0002701	0	0	0	0	0	0	Root480
OG0002720	1.44413661484505	0	0	0	0	0	Root480
OG0002723	2.84815832372217	0	0	0	5.21233297813824	1.96641593993274	Root480
OG0002729	3.87108842590408	0	0	0	0	0	Root480
OG0002731	1.52436642678088	0	0	0.738052866123786	0	0	Root480
OG0002732	33.5360613891794	0.876670045914405	0	0.738052866123786	15.6369989344147	7.86566375973094	Root480
OG0002740	30.8684201423128	0.876670045914405	0	1.47610573224757	0	3.93283187986547	Root480
OG0002743	1.96563039242798	0.876670045914405	0	0	5.21233297813824	1.96641593993274	Root480
OG0002749	4.85390362211807	0	0	2.21415859837136	5.21233297813824	3.93283187986547	Root480
OG0002755	3.77080116098429	0.876670045914405	0	0	0	1.96641593993274	Root480
OG0002756	4.31235239155118	0	0	0	0	1.96641593993274	Root480
OG0002757	5.89689117728394	0	0	0	0	9.83207969966368	Root480
OG0002763	12.9169997216696	0	0	0	15.6369989344147	0	Root480
OG0002766	8.34390044132693	0	0	0	5.21233297813824	5.89924781979821	Root480
OG0002777	0.401149059679179	0	0	0	0	0	Root480
OG0002783	0.0401149059679179	0	0	0	0	0	Root480
OG0002789	157.551293188998	10.5200405509729	0	5.1663700628665	140.732990409733	39.3283187986547	Root480
OG0002800	9.64763488528426	0	0	0	10.4246659562765	1.96641593993274	Root480
OG0002804	1.464194067829	0	0	0	0	0	Root480
OG0002805	1.54442387976484	0.876670045914405	0	0	0	1.96641593993274	Root480
OG0002807	21.6018768637238	0	0	0	15.6369989344147	5.89924781979821	Root480
OG0002814	0	0	0	0	0	0	Root480
OG0002815	40.9573189932442	0.876670045914405	0	2.21415859837136	31.2739978688294	13.7649115795292	Root480
OG0002820	31.9114076974787	0.876670045914405	0	2.21415859837136	26.0616648906912	7.86566375973094	Root480
OG0002823	0	0	0	0	0	0	Root480
OG0002841	6.2579253309952	0.876670045914405	0	0	5.21233297813824	1.96641593993274	Root480
OG0002843	108.009384318619	4.38335022957203	0	7.38052866123786	46.9109968032442	27.5298231590583	Root480
OG0002848	2.42695181105903	0	0	0	0	0	Root480
OG0002851	2.14614746928361	0	0	0	5.21233297813824	0	Root480
OG0002855	29.7652602281951	0.876670045914405	0	0.738052866123786	15.6369989344147	11.7984956395964	Root480
OG0002856	1.80517076855631	0	0	0	0	0	Root480
OG0002857	6.03729334817165	0	0	0	20.849331912553	7.86566375973094	Root480
OG0002867	3.04873285356176	0.876670045914405	0	0.738052866123786	0	0	Root480
OG0002895	4.71350145123036	0	0	0	5.21233297813824	5.89924781979821	Root480
OG0002898	2.64758379388258	0	0	0	0	0	Root480
OG0002899	56.0004087312134	0.876670045914405	0	2.21415859837136	57.3356627595207	27.5298231590583	Root480
OG0002907	17.0688924893491	0	0	0.738052866123786	10.4246659562765	1.96641593993274	Root480
OG0002908	0.541551230566892	0	0	0	0	3.93283187986547	Root480
OG0002922	6.43844240785083	0	0	0.738052866123786	10.4246659562765	0	Root480
OG0002927	4.55304182735869	0	0	0	0	0	Root480
OG0002931	11.232173671017	0	0	0.738052866123786	5.21233297813824	3.93283187986547	Root480
OG0002934	1.64471114468464	0	0	0	0	0	Root480
OG0002936	17.7709033437876	0.876670045914405	0	1.47610573224757	10.4246659562765	0	Root480
OG0002956	6.5989020317225	0	0	0.738052866123786	5.21233297813824	1.96641593993274	Root480
OG0002958	0.020057452983959	0	0	0	0	0	Root480
OG0002965	2.86821577670613	0	0	0	5.21233297813824	0	Root480
OG0002973	34.0174402607944	0.876670045914405	0	0.738052866123786	10.4246659562765	9.83207969966368	Root480
OG0002974	9.66769233826822	0.876670045914405	0	0	0	0	Root480
OG0002976	1.58453878573276	0	0	0	0	1.96641593993274	Root480
OG0002977	4.47281201542285	0	0	0	0	0	Root480
OG0002988	4.11177786171159	0	0	0	0	1.96641593993274	Root480
OG0002989	0.742125760406482	0	0	0	0	0	Root480
OG0002990	4.63327163929452	0	0	0	0	3.93283187986547	Root480
OG0003057	0.96275774323003	0	0	0	0	1.96641593993274	Root480
OG0003064	5.25505268179725	0	0	0	0	1.96641593993274	Root480
OG0003068	14.682055584258	0.876670045914405	0	2.95221146449514	0	5.89924781979821	Root480
OG0003069	0.702010854438564	0	0	0	0	0	Root480
OG0003070	0.58166613653481	0	0	0	0	0	Root480
OG0003080	0	0	0	0	0	0	Root480
OG0003082	6.13758061309144	0.876670045914405	0	0	0	1.96641593993274	Root480
OG0003083	33.3354868593398	1.75334009182881	0	1.47610573224757	15.6369989344147	21.6305753392601	Root480
OG0003084	9.08602620173341	0	0	0.738052866123786	15.6369989344147	3.93283187986547	Root480
OG0003087	145.135729791927	3.50668018365762	0	5.1663700628665	88.6096606283501	43.2611506785202	Root480
OG0003088	9.66769233826822	0.876670045914405	0	0	5.21233297813824	5.89924781979821	Root480
OG0003089	0.260746888791467	0	0	0	0	0	Root480
OG0003101	3.08884775952968	0	0	0	10.4246659562765	1.96641593993274	Root480
OG0003102	0	0	0	0	0	0	Root480
OG0003103	0.702010854438564	0	0	0	0	0	Root480
OG0003121	0.621781042502728	0	0	0	0	0	Root480
OG0003136	5.61608683550851	0	0	0	5.21233297813824	0	Root480
OG0003193	11.9341845254556	0	0	0	0	13.7649115795292	Root480
OG0003194	0.842413025326277	0	0	0	0	0	Root480
OG0003195	0	0	0	0	0	0	Root480
OG0003206	27.8196872887511	1.75334009182881	0	1.47610573224757	20.849331912553	7.86566375973094	Root480
OG0003211	47.9373126316619	0.876670045914405	0	2.21415859837136	20.849331912553	21.6305753392601	Root480
OG0003212	19.054580334761	0	0	0	10.4246659562765	5.89924781979821	Root480
OG0003213	14.0402170887713	0	0	0	5.21233297813824	1.96641593993274	Root480
OG0003218	1.34384934992525	0	0	0	0	1.96641593993274	Root480
OG0003220	11.713552542632	0	0	0	10.4246659562765	1.96641593993274	Root480
OG0003221	501.917703470589	17.5334009182881	0	11.8088458579806	364.863308469677	165.17893895435	Root480
OG0003234	26.5159528447938	1.75334009182881	0	0	41.6986638251059	9.83207969966368	Root480
OG0003250	6.5989020317225	0	0	0	0	3.93283187986547	Root480
OG0003264	62.3586213271284	3.50668018365762	0	0.738052866123786	36.4863308469677	33.4290709788565	Root480
OG0003283	1.82522822154027	0	0	0.738052866123786	0	1.96641593993274	Root480
OG0003289	0	0	0	0	0	0	Root480
OG0003292	16.0459623871672	0	0	0.738052866123786	10.4246659562765	7.86566375973094	Root480
OG0003293	16.1061347461191	1.75334009182881	0	0	10.4246659562765	9.83207969966368	Root480
OG0003298	30.5675583475535	0	0	0	26.0616648906912	1.96641593993274	Root480
OG0003305	5.8166613653481	0	0	0	10.4246659562765	1.96641593993274	Root480
OG0003306	11.7937823545679	0	0	0	10.4246659562765	0	Root480
OG0003314	31.5303160907835	0	0	1.47610573224757	31.2739978688294	11.7984956395964	Root480
OG0003315	1.464194067829	0	0	0	5.21233297813824	1.96641593993274	Root480
OG0003316	15.9055602162795	0.876670045914405	0	0	20.849331912553	9.83207969966368	Root480
OG0003317	6.1576380660754	0	0	0	5.21233297813824	1.96641593993274	Root480
OG0003318	6.75936165559417	0.876670045914405	0	0.738052866123786	10.4246659562765	3.93283187986547	Root480
OG0003319	17.4700415490283	1.75334009182881	0	0	15.6369989344147	1.96641593993274	Root480
OG0003320	14.180619259659	0.876670045914405	0	0.738052866123786	15.6369989344147	3.93283187986547	Root480
OG0003321	12.0745866963433	0	0	0	0	0	Root480
OG0003336	41.0375488051801	2.63001013774322	0	2.21415859837136	15.6369989344147	17.6977434593946	Root480
OG0003348	27.2580786052002	1.75334009182881	0	0	15.6369989344147	13.7649115795292	Root480
OG0003355	51.327022185951	0	0	0	41.6986638251059	19.6641593993274	Root480
OG0003365	4.13183531469555	0	0	0	0	3.93283187986547	Root480
OG0003373	43.3642133513193	2.63001013774322	0	1.47610573224757	52.1233297813824	29.496239098991	Root480
OG0003374	484.427604468577	28.9301115151754	0	25.0937974482087	401.349639316645	184.843098353677	Root480
OG0003380	6.65907439067438	0	0	0.738052866123786	5.21233297813824	3.93283187986547	Root480
OG0003386	2.74787105880238	0	0	0	0	0	Root480
OG0003388	1.1232173671017	0	0	0	0	0	Root480
OG0003398	5.33528249373309	0	0	0	0	3.93283187986547	Root480
OG0003410	24.5703799053497	0.876670045914405	0	0.738052866123786	5.21233297813824	1.96641593993274	Root480
OG0003412	8.28372808237505	0	0	0	0	5.89924781979821	Root480
OG0003414	11.0315991411774	0	0	0	5.21233297813824	1.96641593993274	Root480
OG0003415	5.4756846646208	1.75334009182881	0	0.738052866123786	0	1.96641593993274	Root480
OG0003416	3.20919247743343	0	0	0	0	0	Root480
OG0003417	1.66476859766859	0	0	0	5.21233297813824	0	Root480
OG0003453	5.29516758776517	0	0	0	0	1.96641593993274	Root480
OG0003468	0	0	0	0	0	0	Root480
OG0003480	13.1376317044931	0.876670045914405	0	0	10.4246659562765	7.86566375973094	Root480
OG0003484	1.62465369170068	0	0	0	5.21233297813824	0	Root480
OG0003496	17.8110182497556	0	0	0.738052866123786	15.6369989344147	9.83207969966368	Root480
OG0003500	29.8655474931149	0	0	0.738052866123786	52.1233297813824	5.89924781979821	Root480
OG0003503	1.72494095662047	0	0	0	5.21233297813824	0	Root480
OG0003505	8.82527931294195	0	0	0	10.4246659562765	3.93283187986547	Root480
OG0003511	6.81953401454605	0	0	0	0	0	Root480
OG0003516	1.1232173671017	0	0	0	0	0	Root480
OG0003518	241.772538268641	9.64337050505846	0	5.1663700628665	135.520657431594	84.5558854171076	Root480
OG0003519	5.69631664744435	0	0	0	5.21233297813824	1.96641593993274	Root480
OG0003526	0.140402170887713	0	0	0	5.21233297813824	0	Root480
OG0003556	0	0	0	0	0	0	Root480
OG0003557	0.020057452983959	0	0	0	0	0	Root480
OG0003585	16.1663071050709	0	0	0	10.4246659562765	5.89924781979821	Root480
OG0003600	26.7165273746333	0.876670045914405	0	0.738052866123786	26.0616648906912	11.7984956395964	Root480
OG0003621	6.51867221978666	0	0	0	0	0	Root480
OG0003625	31.5503735437675	0	0	0.738052866123786	5.21233297813824	5.89924781979821	Root480
OG0003626	45.7711077093944	1.75334009182881	0	1.47610573224757	52.1233297813824	21.6305753392601	Root480
OG0003632	61.8170700965615	0.876670045914405	0	2.95221146449514	72.9726616939354	17.6977434593946	Root480
OG0003633	10.6304500814983	1.75334009182881	0	0	0	0	Root480
OG0003637	0.902585384278154	0	0	0	0	0	Root480
OG0003641	4.47281201542285	0	0	0	0	1.96641593993274	Root480
OG0003681	13.5989531231242	0	0	0.738052866123786	10.4246659562765	0	Root480
OG0003710	5.59602938252455	0	0	0	5.21233297813824	0	Root480
OG0003714	12.0344717903754	0	0	0.738052866123786	10.4246659562765	3.93283187986547	Root480
OG0003732	8.28372808237505	0	0	0.738052866123786	15.6369989344147	0	Root480
OG0003737	15.5445260625682	0.876670045914405	0	0.738052866123786	5.21233297813824	5.89924781979821	Root480
OG0003741	4.13183531469555	1.75334009182881	0	0	0	0	Root480
OG0003748	7.18056816825731	0	0	0.738052866123786	5.21233297813824	7.86566375973094	Root480
OG0003749	12.4957932090064	0	0	1.47610573224757	0	0	Root480
OG0003752	3.16907757146552	0	0	0	0	0	Root480
OG0003753	16.0660198401511	0	0	0	5.21233297813824	5.89924781979821	Root480
OG0003754	3.24930738340135	0	0	0	0	0	Root480
OG0003756	4.57309928034264	0	0	0	15.6369989344147	0	Root480
OG0003780	4.05160550275971	0	0	0	0	0	Root480
OG0003783	6.21781042502728	0	0	0	0	0	Root480
OG0003784	0.20057452983959	0	0	0	0	0	Root480
OG0003789	3.40976700727302	0	0	0	0	1.96641593993274	Root480
OG0003795	16.7279157886218	0	0	0	5.21233297813824	3.93283187986547	Root480
OG0003841	14.2407916186109	0	0	0.738052866123786	0	1.96641593993274	Root480
OG0003857	5.0344206989737	0	0	0	5.21233297813824	0	Root480
OG0003859	1.80517076855631	0	0	0	0	3.93283187986547	Root480
OG0003860	26.7967571865692	0	0	1.47610573224757	10.4246659562765	3.93283187986547	Root480
OG0003867	71.1437857341025	4.38335022957203	0	0.738052866123786	57.3356627595207	15.7313275194619	Root480
OG0003875	0.621781042502728	0	0	0	0	0	Root480
OG0003877	38.1693330284739	1.75334009182881	0	1.47610573224757	10.4246659562765	9.83207969966368	Root480
OG0003878	14.9628599260334	0	0	0	10.4246659562765	3.93283187986547	Root480
OG0003879	21.3812448809003	0	0	0.738052866123786	10.4246659562765	7.86566375973094	Root480
OG0003883	7.52154486898461	0	0	0	0	1.96641593993274	Root480
OG0003885	16.607571070718	0.876670045914405	0	0.738052866123786	0	7.86566375973094	Root480
OG0003942	2.64758379388258	0	0	0	0	3.93283187986547	Root480
OG0003958	65.5678138045619	1.75334009182881	0	5.1663700628665	46.9109968032442	33.4290709788565	Root480
OG0003959	19.0144654287931	0.876670045914405	0	0	15.6369989344147	7.86566375973094	Root480
OG0003966	0	0	0	0	0	0	Root480
OG0003979	476.865944693624	27.1767714233466	0	22.1415859837136	354.4386425134	155.346859254686	Root480
OG0003981	1.464194067829	0	0	0	0	0	Root480
OG0003984	7.66194703987233	0	0	0	10.4246659562765	1.96641593993274	Root480
OG0003985	0.260746888791467	0	0	0	0	0	Root480
OG0003986	19.6964188302477	0	0	0.738052866123786	10.4246659562765	1.96641593993274	Root480
OG0003987	13.5187233111883	0	0	0	10.4246659562765	3.93283187986547	Root480
OG0003988	207.11325951236	8.76670045914405	0	5.90442292899029	145.945323387871	57.0260622580493	Root480
OG0004002	3.44988191324094	0	0	0	0	0	Root480
OG0004004	4.39258220348701	0	0	0	5.21233297813824	1.96641593993274	Root480
OG0004005	20.9800958212211	1.75334009182881	0	0.738052866123786	0	5.89924781979821	Root480
OG0004006	3.40976700727302	0	0	0.738052866123786	5.21233297813824	1.96641593993274	Root480
OG0004007	0.180517076855631	0	0	0	0	0	Root480
OG0004012	0.0401149059679179	0	0	0	0	1.96641593993274	Root480
OG0004013	6.09746570712353	0	0	0.738052866123786	0	1.96641593993274	Root480
OG0004015	26.6563550156815	3.50668018365762	0	0	15.6369989344147	7.86566375973094	Root480
OG0004021	1.32379189694129	0	0	0	0	0	Root480
OG0004040	359.790591626256	15.7800608264593	0	15.4991101885995	260.616648906912	100.28721293657	Root480
OG0004043	0.942700290246071	0	0	0	0	0	Root480
OG0004064	1.92551548646006	0	0	0	0	0	Root480
OG0004085	9.30665818455696	0	0	0	0	0	Root480
OG0004102	0.521493777582933	0	0	0	0	0	Root480
OG0004103	1.00287264919795	0.876670045914405	0	0	0	0	Root480
OG0004118	4.55304182735869	0	0	0	0	1.96641593993274	Root480
OG0004128	11.6934950896481	1.75334009182881	0	0	5.21233297813824	9.83207969966368	Root480
OG0004133	2.70775615283446	0.876670045914405	0	0	5.21233297813824	0	Root480
OG0004149	19.3153272235525	2.63001013774322	0	1.47610573224757	15.6369989344147	5.89924781979821	Root480
OG0004151	1.78511331557235	0	0	0	0	1.96641593993274	Root480
OG0004152	1.54442387976484	0	0	0	0	0	Root480
OG0004155	8.6046473301184	0.876670045914405	0	0	5.21233297813824	5.89924781979821	Root480
OG0004156	4.45275456243889	0	0	0	0	3.93283187986547	Root480
OG0004157	6.97999363841772	0	0	0.738052866123786	0	1.96641593993274	Root480
OG0004163	2.56735398194675	0	0	0	0	0	Root480
OG0004164	17.0287775833812	0	0	0	20.849331912553	11.7984956395964	Root480
OG0004165	0.280804341775426	0	0	0	0	0	Root480
OG0004174	2.64758379388258	0	0	0	5.21233297813824	0	Root480
OG0004175	15.2837791737767	1.75334009182881	0	0	5.21233297813824	1.96641593993274	Root480
OG0004206	0	0	0	0	0	0	Root480
OG0004244	1.92551548646006	0	0	0	0	0	Root480
OG0004247	16.8883754124935	0	0	0	15.6369989344147	3.93283187986547	Root480
OG0004253	0	0	0	0	0	0	Root480
OG0004288	1.10315991411774	0	0	0	0	0	Root480
OG0004291	31.9715800564306	0.876670045914405	0	0	26.0616648906912	11.7984956395964	Root480
OG0004293	2.0057452983959	0	0	0	0	0	Root480
OG0004305	0.481378871615015	0	0	0	0	0	Root480
OG0004307	3.00861794759385	0	0	0	0	0	Root480
OG0004308	55.5792022185503	1.75334009182881	0	2.95221146449514	41.6986638251059	21.6305753392601	Root480
OG0004310	1.06304500814983	0	0	0	0	0	Root480
OG0004311	3.10890521251364	0	0	0	0	1.96641593993274	Root480
OG0004312	10.1691286628672	0	0	0.738052866123786	5.21233297813824	3.93283187986547	Root480
OG0004313	6.5989020317225	0	0	0	0	0	Root480
OG0004314	1.24356208500546	0	0	0	0	0	Root480
OG0004319	15.9857900282153	0	0	0.738052866123786	20.849331912553	11.7984956395964	Root480
OG0004327	3.87108842590408	0	0	0	0	0	Root480
OG0004388	0.020057452983959	0	0	0	0	0	Root480
OG0004395	0	0	0	0	0	0	Root480
OG0004396	1.66476859766859	0	0	0	0	0	Root480
OG0004398	8.78516440697403	0.876670045914405	0	0	10.4246659562765	3.93283187986547	Root480
OG0004399	0	0	0	0	0	0	Root480
OG0004442	26.8569295455211	0.876670045914405	0	1.47610573224757	5.21233297813824	7.86566375973094	Root480
OG0004463	2.42695181105903	0	0	0	0	0	Root480
OG0004464	3.30947974235323	0	0	0	0	0	Root480
OG0004465	41.2581807880036	0.876670045914405	0	1.47610573224757	36.4863308469677	11.7984956395964	Root480
OG0004466	8.46424515923068	0	0	0	10.4246659562765	5.89924781979821	Root480
OG0004467	2.90833068267405	0	0	0	5.21233297813824	3.93283187986547	Root480
OG0004468	25.43285038366	3.50668018365762	0	1.47610573224757	20.849331912553	3.93283187986547	Root480
OG0004470	3.38970955428907	0	0	0	0	1.96641593993274	Root480
OG0004471	0.140402170887713	0	0	0	0	0	Root480
OG0004472	2.90833068267405	0	0	0	0	0	Root480
OG0004473	4.15189276767951	0	0	0	5.21233297813824	3.93283187986547	Root480
OG0004476	34.1177275257142	2.63001013774322	0	0	10.4246659562765	9.83207969966368	Root480
OG0004477	8.54447497116652	0	0	0	10.4246659562765	1.96641593993274	Root480
OG0004478	0.661895948470646	0	0	0	0	0	Root480
OG0004479	2.16620492226757	0	0	0	0	0	Root480
OG0004482	0	0	0	0	0	0	Root480
OG0004484	1.20344717903754	0	0	0	0	0	Root480
OG0004500	1.30373444395733	0	0	0	0	0	Root480
OG0004536	3.55016917816074	0	0	0	5.21233297813824	0	Root480
OG0004559	1.18338972605358	0	0	0	0	1.96641593993274	Root480
OG0004596	1.16333227306962	0	0	0	0	0	Root480
OG0004636	108.230016301443	2.63001013774322	0	1.47610573224757	41.6986638251059	45.2275666184529	Root480
OG0004648	0.58166613653481	0	0	0	0	0	Root480
OG0004650	3.10890521251364	0	0	0	0	1.96641593993274	Root480
OG0004651	0.601723589518769	0.876670045914405	0	0	10.4246659562765	0	Root480
OG0004652	0	0	0	0	0	0	Root480
OG0004653	16.8883754124935	0.876670045914405	0	0.738052866123786	10.4246659562765	3.93283187986547	Root480
OG0004655	4.3524672975191	0.876670045914405	0	0	0	0	Root480
OG0004656	48.9401852808599	0.876670045914405	0	0.738052866123786	26.0616648906912	19.6641593993274	Root480
OG0004658	9.74792215020406	0	0	0	15.6369989344147	1.96641593993274	Root480
OG0004659	18.5330865571781	1.75334009182881	0	1.47610573224757	20.849331912553	5.89924781979821	Root480
OG0004660	4.21206512663138	0	0	0	0	1.96641593993274	Root480
OG0004661	0.822355572342318	0	0	0	5.21233297813824	0	Root480
OG0004662	0	0	0	0	0	0	Root480
OG0004664	0	0	0	0	0	0	Root480
OG0004665	74.3930931175038	0.876670045914405	0	2.95221146449514	46.9109968032442	31.4626550389238	Root480
OG0004671	52.4702970060367	1.75334009182881	0	0.738052866123786	31.2739978688294	13.7649115795292	Root480
OG0004673	15.5044111566003	0.876670045914405	0	0	10.4246659562765	1.96641593993274	Root480
OG0004693	2.86821577670613	0	0	0	0	0	Root480
OG0004745	2.62752634089862	0	0	0	0	0	Root480
OG0004746	21.8826812054992	1.75334009182881	0	0	20.849331912553	5.89924781979821	Root480
OG0004772	2.20631982823549	0	0	0	0	1.96641593993274	Root480
OG0004779	67.8944783507011	3.50668018365762	0	1.47610573224757	52.1233297813824	21.6305753392601	Root480
OG0004784	5.67625919446039	0.876670045914405	0	0	0	1.96641593993274	Root480
OG0004787	0	0	0	0	0	0	Root480
OG0004801	53.8542612619298	2.63001013774322	0	0	36.4863308469677	21.6305753392601	Root480
OG0004802	23.0660709315528	0.876670045914405	0	0	5.21233297813824	3.93283187986547	Root480
OG0004804	0	0	0	0	0	0	Root480
OG0004829	14.8625726611136	0	0	0	15.6369989344147	1.96641593993274	Root480
OG0004833	9.74792215020406	0	0	0	5.21233297813824	1.96641593993274	Root480
OG0004838	0.020057452983959	0	0	0	0	0	Root480
OG0004840	15.0230322849853	0	0	1.47610573224757	10.4246659562765	1.96641593993274	Root480
OG0004841	1.76505586258839	90.2970147291838	0	23.6176917159612	0	0	Root480
OG0004845	0	0	0	0	0	0	Root480
OG0004847	0	0	0	0	0	0	Root480
OG0004850	4.63327163929452	0	0	0	10.4246659562765	1.96641593993274	Root480
OG0004851	1.06304500814983	0	0	0	0	1.96641593993274	Root480
OG0004852	2.28654964017132	0	0	0	0	1.96641593993274	Root480
OG0004854	11.0315991411774	0.876670045914405	0	0	5.21233297813824	3.93283187986547	Root480
OG0004855	0.742125760406482	0	0	0	0	0	Root480
OG0004870	20.8597511033173	0.876670045914405	0	0	10.4246659562765	5.89924781979821	Root480
OG0004871	33.1750272354681	1.75334009182881	0	0.738052866123786	26.0616648906912	13.7649115795292	Root480
OG0004878	13.8998149178836	0	0	0	5.21233297813824	1.96641593993274	Root480
OG0004880	10.2092435688351	0	0	0.738052866123786	15.6369989344147	0	Root480
OG0004881	42.521800325993	0	0	1.47610573224757	41.6986638251059	17.6977434593946	Root480
OG0004882	1087.97642220889	62.2435732599228	0	31.7362732433228	766.212947786321	420.813011145606	Root480
OG0004931	0.020057452983959	0	0	0	0	0	Root480
OG0004960	40.1951357798538	1.75334009182881	0	2.21415859837136	46.9109968032442	17.6977434593946	Root480
OG0004977	11.9742994314235	0	0	0	15.6369989344147	3.93283187986547	Root480
OG0004990	0.140402170887713	0	0	0	0	0	Root480
OG0005005	11.3725758419047	1.75334009182881	0	0.738052866123786	0	5.89924781979821	Root480
OG0005008	2.76792851178634	0	0	0	0	0	Root480
OG0005010	25.3125056657562	0.876670045914405	0	1.47610573224757	15.6369989344147	7.86566375973094	Root480
OG0005014	6.39832750188291	0	0	0	0	0	Root480
OG0005061	3.18913502444948	0	0	0.738052866123786	10.4246659562765	0	Root480
OG0005068	0	0	0	0	0	0	Root480
OG0005070	8.36395789431089	0	0	0	0	1.96641593993274	Root480
OG0005071	7.94275138164775	0	0	0	20.849331912553	1.96641593993274	Root480
OG0005072	4.87396107510203	0	0	0	0	1.96641593993274	Root480
OG0005073	40.9573189932442	0.876670045914405	0	0.738052866123786	15.6369989344147	11.7984956395964	Root480
OG0005076	1.62465369170068	0	0	0	0	1.96641593993274	Root480
OG0005077	7.0401659973696	0	0	0	5.21233297813824	1.96641593993274	Root480
OG0005078	0	0	0	0	0	0	Root480
OG0005081	0	0	0	0	0	0	Root480
OG0005087	5.17482286986141	0	0	0	0	1.96641593993274	Root480
OG0005099	24.911356606077	0.876670045914405	0	0	26.0616648906912	1.96641593993274	Root480
OG0005100	1.20344717903754	0	0	0	0	0	Root480
OG0005104	36.8655985845166	0.876670045914405	0	2.95221146449514	20.849331912553	13.7649115795292	Root480
OG0005105	100.247150013827	1.75334009182881	0	3.69026433061893	72.9726616939354	33.4290709788565	Root480
OG0005114	3.28942228936927	0	0	0	5.21233297813824	0	Root480
OG0005116	118.740121665037	3.50668018365762	0	1.47610573224757	83.3973276502118	39.3283187986547	Root480
OG0005117	62.6394256689039	2.63001013774322	0	4.42831719674272	52.1233297813824	15.7313275194619	Root480
OG0005118	2.08597511033173	0	0	0	0	0	Root480
OG0005123	261.368669833969	13.1500506887161	0	7.38052866123786	213.705652103668	86.5223013570404	Root480
OG0005130	402.934172994752	14.0267207346305	0	12.5468987241044	338.801643578986	149.447611434888	Root480
OG0005133	0.862470478310236	0	0	0	5.21233297813824	0	Root480
OG0005152	2.0057452983959	0	0	0	0	1.96641593993274	Root480
OG0005211	0.160459623871672	0	0	0	0	0	Root480
OG0005237	6.57884457873854	0	0	0	0	0	Root480
OG0005273	0	0	0	0	0	0	Root480
OG0005274	0.7822406663744	0	0	0	0	0	Root480
OG0005278	23.6276796151037	0	0	0	5.21233297813824	11.7984956395964	Root480
OG0005279	1.68482605065255	0	0	0	0	0	Root480
OG0005280	7.84246411672796	0	0	0	5.21233297813824	1.96641593993274	Root480
OG0005281	0	0	0	0	0	0	Root480
OG0005282	4.91407598106995	0	0	0	5.21233297813824	0	Root480
OG0005295	162.786288417811	3.50668018365762	0	3.69026433061893	125.095991475318	70.7909738375785	Root480
OG0005305	2.28654964017132	0	0	0	0	0	Root480
OG0005310	4.87396107510203	0	0	0	0	0	Root480
OG0005314	10.1089563039153	0	0	0	10.4246659562765	5.89924781979821	Root480
OG0005319	5.15476541687745	0	0	0.738052866123786	5.21233297813824	0	Root480
OG0005320	1.92551548646006	0	0	0	0	0	Root480
OG0005324	1.92551548646006	0	0	0.738052866123786	5.21233297813824	1.96641593993274	Root480
OG0005334	2.32666454613924	0	0	0.738052866123786	5.21233297813824	1.96641593993274	Root480
OG0005396	0.401149059679179	0	0	0	0	0	Root480
OG0005401	8.10321100551942	0	0	0	10.4246659562765	3.93283187986547	Root480
OG0005424	0.140402170887713	0	0	0	0	0	Root480
OG0005427	22.3841175300982	0.876670045914405	0	0	15.6369989344147	0	Root480
OG0005428	0	0	0	0	0	0	Root480
OG0005469	0	0	0	0	0	0	Root480
OG0005510	3.93126078485596	0	0	0	0	0	Root480
OG0005522	0	0	0	0	0	0	Root480
OG0005523	0	0	0	0	0	0	Root480
OG0005524	0	0	0	0	0	0	Root480
OG0005530	44.0862816587418	1.75334009182881	0	0.738052866123786	26.0616648906912	13.7649115795292	Root480
OG0005538	30.0059496640026	2.63001013774322	0	2.21415859837136	26.0616648906912	23.5969912791928	Root480
OG0005542	6.23786787801124	0	0	0.738052866123786	5.21233297813824	1.96641593993274	Root480
OG0005543	0.361034153711261	0	0	0.738052866123786	0	0	Root480
OG0005546	23.0259560255849	0.876670045914405	0	0.738052866123786	5.21233297813824	3.93283187986547	Root480
OG0005548	4.15189276767951	0	0	0	0	0	Root480
OG0005569	13.67918293506	0.876670045914405	0	0	5.21233297813824	5.89924781979821	Root480
OG0005571	0	0	0	0	0	0	Root480
OG0005573	10.1490712098832	0	0	1.47610573224757	5.21233297813824	7.86566375973094	Root480
OG0005581	11.713552542632	0	0	0.738052866123786	20.849331912553	1.96641593993274	Root480
OG0005587	590.651875471624	14.9033907805449	0	21.4035331175898	542.082629726377	237.936328731861	Root480
OG0005588	0.902585384278154	0	0	0	0	0	Root480
OG0005589	31.1893393900562	1.75334009182881	0	0.738052866123786	15.6369989344147	13.7649115795292	Root480
OG0005592	9.10608365471737	0	0	0	0	3.93283187986547	Root480
OG0005604	2.60746888791467	0	0	0.738052866123786	5.21233297813824	1.96641593993274	Root480
OG0005697	13.6190105761081	0.876670045914405	0	0	5.21233297813824	11.7984956395964	Root480
OG0005698	14.3009639775627	0.876670045914405	0	0	20.849331912553	3.93283187986547	Root480
OG0005703	10.9313118762576	0.876670045914405	0	0.738052866123786	15.6369989344147	0	Root480
OG0005705	3.93126078485596	0	0	0	0	0	Root480
OG0005734	0.58166613653481	0	0	0	5.21233297813824	0	Root480
OG0005748	6.1576380660754	0	0	0.738052866123786	10.4246659562765	3.93283187986547	Root480
OG0005750	3.00861794759385	0	0	0	0	0	Root480
OG0005757	1.30373444395733	0	0	0	0	1.96641593993274	Root480
OG0005818	2.7879859647703	0	0	0	10.4246659562765	0	Root480
OG0005822	19.5159017533921	0	0	0.738052866123786	20.849331912553	7.86566375973094	Root480
OG0005824	40.6765146514688	0	0	0.738052866123786	15.6369989344147	11.7984956395964	Root480
OG0005828	38.2094479344418	0	0	0.738052866123786	31.2739978688294	21.6305753392601	Root480
OG0005859	4.29229493856722	0	0	0.738052866123786	5.21233297813824	5.89924781979821	Root480
OG0005864	18.2723396683866	0.876670045914405	0	0	0	15.7313275194619	Root480
OG0005875	0	0	0	0	0	0	Root480
OG0005883	2.80804341775426	0.876670045914405	0	0	0	3.93283187986547	Root480
OG0005889	24.1491733926866	2.63001013774322	0	1.47610573224757	41.6986638251059	3.93283187986547	Root480
OG0005897	9.42700290246071	0	0	0	5.21233297813824	5.89924781979821	Root480
OG0005898	10.8310246113378	0	0	0	10.4246659562765	1.96641593993274	Root480
OG0005900	0.220631982823549	0	0	0	0	0	Root480
OG0005907	4.03154804977575	0	0	0.738052866123786	0	0	Root480
OG0005923	3.30947974235323	0	0	0	5.21233297813824	0	Root480
OG0005993	3.10890521251364	0	0	0	0	1.96641593993274	Root480
OG0006003	0	0	0	0	0	0	Root480
OG0006030	30.1664092878743	2.63001013774322	0	0.738052866123786	10.4246659562765	5.89924781979821	Root480
OG0006045	3.10890521251364	0	0	0	0	3.93283187986547	Root480
OG0006070	0.501436324598974	0	0	0	0	0	Root480
OG0006071	0.722068307422523	0	0	0	0	0	Root480
OG0006085	12.7364826448139	0	0	0	15.6369989344147	7.86566375973094	Root480
OG0006151	2.10603256331569	0	0	0	0	0	Root480
OG0006157	3.16907757146552	0	0	0	0	0	Root480
OG0006160	2.60746888791467	0	0	0.738052866123786	5.21233297813824	0	Root480
OG0006163	107.949211959667	3.50668018365762	0	4.42831719674272	57.3356627595207	33.4290709788565	Root480
OG0006167	0.942700290246071	0	0	0	0	0	Root480
OG0006171	1.30373444395733	0	0	0	0	0	Root480
OG0006182	1.96563039242798	0	0	0	0	0	Root480
OG0006184	1.72494095662047	0	0	0	0	1.96641593993274	Root480
OG0006194	76.4590107748516	2.63001013774322	0	0.738052866123786	83.3973276502118	37.361902858722	Root480
OG0006201	8.10321100551942	0	0	0.738052866123786	0	0	Root480
OG0006218	0.020057452983959	0	0	0	0	0	Root480
OG0006232	3.65045644308053	0	0	0	0	0	Root480
OG0006235	9.68774979125218	0	0	1.47610573224757	5.21233297813824	7.86566375973094	Root480
OG0006236	14.64194067829	0	0	1.47610573224757	0	1.96641593993274	Root480
OG0006261	11.8539547135197	0.876670045914405	0	1.47610573224757	0	3.93283187986547	Root480
OG0006262	4.15189276767951	0	0	0	0	0	Root480
OG0006263	0.401149059679179	0	0	0	0	0	Root480
OG0006266	1.9054580334761	0	0	0	0	0	Root480
OG0006275	19.2952697705685	0	0	0	15.6369989344147	7.86566375973094	Root480
OG0006276	1.464194067829	0	0	0	0	0	Root480
OG0006277	27.0374466223767	0.876670045914405	0	0.738052866123786	10.4246659562765	5.89924781979821	Root480
OG0006278	38.4300799172654	2.63001013774322	0	0	20.849331912553	13.7649115795292	Root480
OG0006282	28.5016406902057	0.876670045914405	0	1.47610573224757	10.4246659562765	11.7984956395964	Root480
OG0006301	0	0	0	0	0	0	Root480
OG0006412	3.85103097292012	0	0	0	0	0	Root480
OG0006413	7.88257902269587	0	0	1.47610573224757	0	3.93283187986547	Root480
OG0006441	15.8052729513597	0.876670045914405	0	0	5.21233297813824	1.96641593993274	Root480
OG0006450	1.26361953798942	0	0	0	0	0	Root480
OG0006451	2.3467219991232	0	0	0	5.21233297813824	0	Root480
OG0006513	11.7737249015839	0	0	0	5.21233297813824	3.93283187986547	Root480
OG0006520	5.8166613653481	0	0	0	5.21233297813824	3.93283187986547	Root480
OG0006535	7.50148741600065	0.876670045914405	0	0	5.21233297813824	0	Root480
OG0006540	1.58453878573276	0	0	0	0	3.93283187986547	Root480
OG0006541	1.00287264919795	0	0	0	0	0	Root480
OG0006543	0.641838495486687	0	0	0	0	0	Root480
OG0006550	31.5904884497354	0.876670045914405	0	1.47610573224757	26.0616648906912	9.83207969966368	Root480
OG0006556	6.89976382648188	0	0	0	5.21233297813824	3.93283187986547	Root480
OG0006557	2.0057452983959	0	0	0	5.21233297813824	5.89924781979821	Root480
OG0006571	19.1949825056487	1.75334009182881	0	0.738052866123786	5.21233297813824	7.86566375973094	Root480
OG0006594	2.10603256331569	0	0	0	0	0	Root480
OG0006595	10.6705649874662	0.876670045914405	0	0.738052866123786	15.6369989344147	3.93283187986547	Root480
OG0006607	25.412792930676	0.876670045914405	0	0.738052866123786	15.6369989344147	5.89924781979821	Root480
OG0006613	2.02580275137986	0	0	0	0	0	Root480
OG0006616	2.10603256331569	0	0	0	0	0	Root480
OG0006617	0	0	0	0	0	0	Root480
OG0006618	39.1722056776719	3.50668018365762	0	0	26.0616648906912	13.7649115795292	Root480
OG0006622	0.96275774323003	0	0	0	0	0	Root480
OG0006644	1.78511331557235	0	0	0	0	0	Root480
OG0006668	0.140402170887713	0	0	0	0	0	Root480
OG0006676	1.70488350363651	0	0	0	0	0	Root480
OG0006678	6.85964892051397	0	0	0	0	3.93283187986547	Root480
OG0006684	32.6535334578852	2.63001013774322	0	2.95221146449514	26.0616648906912	3.93283187986547	Root480
OG0006685	1.28367699097337	0	0	0	0	0	Root480
OG0006686	12.7364826448139	0.876670045914405	0	0.738052866123786	5.21233297813824	1.96641593993274	Root480
OG0006693	28.7423301260132	0.876670045914405	0	0.738052866123786	26.0616648906912	13.7649115795292	Root480
OG0006703	2.20631982823549	0	0	0	0	1.96641593993274	Root480
OG0006705	0	0	0	0	0	0	Root480
OG0006742	44.3069136415654	1.75334009182881	0	2.21415859837136	20.849331912553	13.7649115795292	Root480
OG0006769	23.1262432905047	0	0	0	20.849331912553	3.93283187986547	Root480
OG0006782	21.9027386584832	1.75334009182881	0	0.738052866123786	20.849331912553	9.83207969966368	Root480
OG0006790	3.51005427219282	0	0	0	0	3.93283187986547	Root480
OG0006854	0	0	0	0	0	0	Root480
OG0006864	9.98861158601157	0	0	0	5.21233297813824	7.86566375973094	Root480
OG0006866	25.3325631187402	2.63001013774322	0	0	26.0616648906912	3.93283187986547	Root480
OG0006889	3.63039899009657	0	0	0.738052866123786	5.21233297813824	0	Root480
OG0006938	10.6103926285143	0	0	0	26.0616648906912	1.96641593993274	Root480
OG0006945	0.361034153711261	0	0	0	0	0	Root480
OG0006953	11.733609995616	1.75334009182881	0	0	10.4246659562765	1.96641593993274	Root480
OG0006962	1.38396425589317	0	0	0	0	0	Root480
OG0006995	0.621781042502728	0	0	0	0	0	Root480
OG0007105	2.40689435807508	0	0	0	0	0	Root480
OG0007122	18.9141781638733	3.50668018365762	0	0.738052866123786	15.6369989344147	11.7984956395964	Root480
OG0007124	5.59602938252455	0.876670045914405	0	0	0	0	Root480
OG0007129	4.19200767364742	0.876670045914405	0	0	0	0	Root480
OG0007195	9.08602620173341	0	0	0	5.21233297813824	0	Root480
OG0007214	70.4217174266799	0.876670045914405	0	6.64247579511408	62.5479957376589	21.6305753392601	Root480
OG0007224	1.86534312750818	0	0	0	5.21233297813824	0	Root480
OG0007232	11.733609995616	0	0	0	5.21233297813824	3.93283187986547	Root480
OG0007240	5.87683372429998	0.876670045914405	0	0	10.4246659562765	3.93283187986547	Root480
OG0007242	19.8368210011354	0.876670045914405	0	0	26.0616648906912	5.89924781979821	Root480
OG0007253	5.65620174147643	0.876670045914405	0	0	10.4246659562765	0	Root480
OG0007254	622.90425986983	20.1634110560313	0	22.1415859837136	448.260636119889	235.969912791928	Root480
OG0007255	429.650700369385	15.7800608264593	0	12.5468987241044	286.678313797603	155.346859254686	Root480
OG0007256	2.64758379388258	0	0	0	0	1.96641593993274	Root480
OG0007257	4.37252475050305	0	0	0	5.21233297813824	5.89924781979821	Root480
OG0007258	6.23786787801124	0.876670045914405	0	0.738052866123786	5.21233297813824	0	Root480
OG0007259	14.8224577551457	0	0	0	10.4246659562765	7.86566375973094	Root480
OG0007260	3.22924993041739	0	0	0	0	0	Root480
OG0007261	10.2894733807709	0	0	0	15.6369989344147	1.96641593993274	Root480
OG0007262	2.66764124686654	0	0	0	5.21233297813824	1.96641593993274	Root480
OG0007263	22.6248069659057	1.75334009182881	0	0.738052866123786	10.4246659562765	11.7984956395964	Root480
OG0007264	1.40402170887713	0	0	0	0	0	Root480
[truncated: 433 more rows]
