# Supplementary material for: Genome-resolved metatranscriptomics reveals conserved root colonization determinants in a synthetic microbiota
Source: Nat Commun. 2023 Dec 13;14:8274. doi: 10.1038/s41467-023-43688-z (PMC10719396; doi:10.1038/s41467-023-43688-z)
Supplement: Supplementary file 11 — Source Data [file 41467_2023_43688_MOESM11_ESM.zip › Source Data/Main_figures/figure3/figures_b-c/Root630_normcounts_MvsR.csv]

	NumReads_A.sf	NumReads_B.sf	NumReads_Bpre.sf	NumReads_C.sf	NumReads_D.sf	NumReads_E.sf	Strain
OG0000000	0	0	0	0	0	0	Root630
OG0000001	0	0	0	0	0	0	Root630
OG0000002	0	0	0	0	0	0	Root630
OG0000003	0	0	0	0	0	0	Root630
OG0000004	0	0	0	0	0	0	Root630
OG0000005	0	0	0	0	0	0	Root630
OG0000006	0	0	0	0	0	0	Root630
OG0000007	0	0	0	0	0	0	Root630
OG0000008	0	0	0	0	0	0	Root630
OG0000010	0	0	0	0	0	0	Root630
OG0000011	0	0	0	0	0	0	Root630
OG0000012	0	0	0	0	0	0	Root630
OG0000013	0	0	0	0	0	0	Root630
OG0000014	0	0	0	0	0	0	Root630
OG0000015	0	0	0	0	0	0	Root630
OG0000016	0	0	0	0	0	0	Root630
OG0000017	0	0	0	0	0	0	Root630
OG0000018	0	0	0	0	0	0	Root630
OG0000019	0	0	0	0	0	0	Root630
OG0000021	0	0	0	0	0	0	Root630
OG0000022	0	0	0	0	0	0	Root630
OG0000023	0	0	0	0	0	0	Root630
OG0000025	0	0	0	0	0	0	Root630
OG0000027	0	0	0	0	0	0	Root630
OG0000029	0	0	0	0	0	0	Root630
OG0000030	0	0	0	0	0	0	Root630
OG0000033	0	0	0	0	0	0	Root630
OG0000034	0	0	0	0	0	0	Root630
OG0000035	0	0	0	0	0	0	Root630
OG0000037	0	0	0	0	0	0	Root630
OG0000038	0	0	0	0	0	0	Root630
OG0000039	0	0	0	0	0	0	Root630
OG0000041	0	0	0	0	0	0	Root630
OG0000042	0	0	0	0	0	0	Root630
OG0000043	0	0	0	0	0	0	Root630
OG0000044	0	0	0	0	0	0	Root630
OG0000045	0	0	0	0	0	0	Root630
OG0000047	0	0	0	0	0	0	Root630
OG0000048	0	0	0	0	0	0	Root630
OG0000049	0	0	0	0	0	0	Root630
OG0000050	0	0	0	0	0	0	Root630
OG0000051	0	0	0	0	0	0	Root630
OG0000052	0	0	0	0	0	0	Root630
OG0000053	0	0	0	0	0	0	Root630
OG0000055	0	0	0	0	0	0	Root630
OG0000056	0	0	0	0	0	0	Root630
OG0000058	0	0	0	0	0	0	Root630
OG0000059	0	0	0	0	0	0	Root630
OG0000060	0	0	0	0	0	0	Root630
OG0000061	0	0	0	0	0	0	Root630
OG0000062	0	0	0	0	0	0	Root630
OG0000063	0	0	0	0	0	0	Root630
OG0000064	0	0	0	0	0	0	Root630
OG0000066	0	0	0	0	0	0	Root630
OG0000067	0	0	0	0	0	0	Root630
OG0000068	0	0	0	0	0	0	Root630
OG0000070	0	0	0	0	0	0	Root630
OG0000071	0	0	0	0	0	0	Root630
OG0000072	0	0	0	0	0	0	Root630
OG0000073	0	0	0	0	0	0	Root630
OG0000074	0	0	0	0	0	0	Root630
OG0000075	0	0	0	0	0	0	Root630
OG0000076	0	0	0	0	0	0	Root630
OG0000077	0	0	0	0	0	0	Root630
OG0000078	0	0	0	0	0	0	Root630
OG0000079	0	0	0	0	0	0	Root630
OG0000081	0	0	0	0	0	0	Root630
OG0000083	0	0	0	0	0	0	Root630
OG0000084	0	0	0	0	0	0	Root630
OG0000085	0	0	0	0	0	0	Root630
OG0000086	0	0	0	0	0	0	Root630
OG0000087	0	0	0	0	0	0	Root630
OG0000088	0	0	0	0	0	0	Root630
OG0000089	0	0	0	0	0	0	Root630
OG0000090	0	0	0	0	0	0	Root630
OG0000092	0	0	0	0	0	0	Root630
OG0000095	0	0	0	0	0	0	Root630
OG0000097	0	0	0	0	0	0	Root630
OG0000098	0	0	0	0	0	0	Root630
OG0000099	0	0	0	0	0	0	Root630
OG0000100	0	0	0	0	0	0	Root630
OG0000101	0	0	0	0	0	0	Root630
OG0000102	0	0	0	0	0	0	Root630
OG0000103	0	0	0	0	0	0	Root630
OG0000104	0	0	0	0	0	0	Root630
OG0000105	0	0	0	0	0	0	Root630
OG0000106	0	0	0	0	0	0	Root630
OG0000107	0	0	0	0	0	0	Root630
OG0000108	0	0	0	0	0	0	Root630
OG0000109	0	0	0	0	0	0	Root630
OG0000112	0	0	0	0	0	0	Root630
OG0000113	0	0	0	0	0	0	Root630
OG0000114	0	0	0	0	0	0	Root630
OG0000115	0	0	0	0	0	0	Root630
OG0000116	0	0	0	0	0	0	Root630
OG0000117	0	0	0	0	0	0	Root630
OG0000118	0	0	0	0	0	0	Root630
OG0000120	0	0	0	0	0	0	Root630
OG0000121	0	0	0	0	0	0	Root630
OG0000122	0	0	0	0	0	0	Root630
OG0000124	0	0	0	0	0	0	Root630
OG0000125	0	0	0	0	0	0	Root630
OG0000126	0	0	0	0	0	0	Root630
OG0000127	0	0	0	0	0	0	Root630
OG0000128	0	0	0	0	0	0	Root630
OG0000130	0	0	0	0	0	0	Root630
OG0000131	0	0	0	0	0	0	Root630
OG0000132	0	0	0	0	0	0	Root630
OG0000133	0	0	0	0	0	0	Root630
OG0000135	0	0	0	0	0	0	Root630
OG0000136	0	0	0	0	0	0	Root630
OG0000138	0	0	0	0	0	0	Root630
OG0000139	0	0	0	0	0	0	Root630
OG0000140	0	0	0	0	0	0	Root630
OG0000141	0	0	0	0	0	0	Root630
OG0000143	0	0	0	0	0	0	Root630
OG0000144	0	0	0	0	0	0	Root630
OG0000145	0	0	0	0	0	0	Root630
OG0000146	0	0	0	0	0	0	Root630
OG0000148	0	0	0	0	0	0	Root630
OG0000149	0	0	0	0	0	0	Root630
OG0000150	0	0	0	0	0	0	Root630
OG0000151	0	0	0	0	0	0	Root630
OG0000152	0	0	0	0	0	0	Root630
OG0000153	0	0	0	0	0	0	Root630
OG0000154	0	0	0	0	0	0	Root630
OG0000155	0	0	0	0	0	0	Root630
OG0000156	0	0	0	0	0	0	Root630
OG0000157	0	0	0	0	0	0	Root630
OG0000158	0	0	0	0	0	0	Root630
OG0000159	0	0	0	0	0	0	Root630
OG0000160	0	0	0	0	0	0	Root630
OG0000161	0	0	0	0	0	0	Root630
OG0000162	0	0	0	0	0	0	Root630
OG0000163	0	0	0	0	0	0	Root630
OG0000164	0	0	0	0	0	0	Root630
OG0000165	0	0	0	0	0	0	Root630
OG0000166	0	0	0	0	0	0	Root630
OG0000168	0	0	0	0	0	0	Root630
OG0000170	0	0	0	0	0	0	Root630
OG0000171	0	0	0	0	0	0	Root630
OG0000172	0	0	0	0	0	0	Root630
OG0000173	0	0	0	0	0	0	Root630
OG0000174	0	0	0	0	0	0	Root630
OG0000175	0	0	0	0	0	0	Root630
OG0000176	0	0	0	0	0	0	Root630
OG0000177	0	0	0	0	0	0	Root630
OG0000178	0	0	0	0	0	0	Root630
OG0000179	0	0	0	0	0	0	Root630
OG0000180	0	0	0	0	0	0	Root630
OG0000181	0	0	0	0	0	0	Root630
OG0000182	0	0	0	0	0	0	Root630
OG0000183	0	0	0	0	0	0	Root630
OG0000185	0	0	0	0	0	0	Root630
OG0000186	0	0	0	0	0	0	Root630
OG0000187	0	0	0	0	0	0	Root630
OG0000188	0	0	0	0	0	0	Root630
OG0000189	0	0	0	0	0	0	Root630
OG0000190	0	0	0	0	0	0	Root630
OG0000191	0	0	0	0	0	0	Root630
OG0000192	0	0	0	0	0	0	Root630
OG0000193	0	0	0	0	0	0	Root630
OG0000194	0	0	0	0	0	0	Root630
OG0000196	0	0	0	0	0	0	Root630
OG0000197	0	0	0	0	0	0	Root630
OG0000199	0	0	0	0	0	0	Root630
OG0000200	0	0	0	0	0	0	Root630
OG0000201	0	0	0	0	0	0	Root630
OG0000202	0	0	0	0	0	0	Root630
OG0000204	0	0	0	0	0	0	Root630
OG0000205	0	0	0	0	0	0	Root630
OG0000206	0	0	0	0	0	0	Root630
OG0000207	0	0	0	0	0	0	Root630
OG0000208	0	0	0	0	0	0	Root630
OG0000209	0	0	0	0	0	0	Root630
OG0000210	0	0	0	0	0	0	Root630
OG0000211	0	0	0	0	0	0	Root630
OG0000212	0	0	0	0	0	0	Root630
OG0000213	0	0	0	0	0	0	Root630
OG0000214	0	0	0	0	0	0	Root630
OG0000215	0	0	0	0	0	0	Root630
OG0000216	0	0	0	0	0	0	Root630
OG0000217	0	0	0	0	0	0	Root630
OG0000218	0	0	0	0	0	0	Root630
OG0000219	0	0	0	0	0	0	Root630
OG0000220	0	0	0	0	0	0	Root630
OG0000224	0	0	0	0	0	0	Root630
OG0000226	0	0	0	0	0	0	Root630
OG0000227	0	0	0	0	0	0	Root630
OG0000228	0	0	0	0	0	0	Root630
OG0000229	0	0	0	0	0	0	Root630
OG0000230	0	0	0	0	0	0	Root630
OG0000231	0	0	0	0	0	0	Root630
OG0000232	0	0	0	0	0	0	Root630
OG0000233	0	0	0	0	0	0	Root630
OG0000234	0	0	0	0	0	0	Root630
OG0000235	0	0	0	0	0	0	Root630
OG0000236	0	0	0	0	0	0	Root630
OG0000238	0	0	0	0	0	0	Root630
OG0000239	0	0	0	0	0	0	Root630
OG0000240	0	0	0	0	0	0	Root630
OG0000242	0	0	0	0	0	0	Root630
OG0000243	0	0	0	0	0	0	Root630
OG0000244	0	0	0	0	0	0	Root630
OG0000245	0	0	0	0	0	0	Root630
OG0000246	0	0	0	0	0	0	Root630
OG0000247	0	0	0	0	0	0	Root630
OG0000249	0	0	0	0	0	0	Root630
OG0000250	0	0	0	0	0	0	Root630
OG0000251	0	0	0	0	0	0	Root630
OG0000253	0	0	0	0	0	0	Root630
OG0000254	0	0	0	0	0	0	Root630
OG0000255	0	0	0	0	0	0	Root630
OG0000256	0	0	0	0	0	0	Root630
OG0000257	0	0	0	0	0	0	Root630
OG0000259	0	0	0	0	0	0	Root630
OG0000260	0	0	0	0	0	0	Root630
OG0000261	0	0	0	0	0	0	Root630
OG0000262	0	0	0	0	0	0	Root630
OG0000265	0	0	0	0	0	0	Root630
OG0000266	0	0	0	0	0	0	Root630
OG0000267	0	0	0	0	0	0	Root630
OG0000268	0	0	0	0	0	0	Root630
OG0000269	0	0	0	0	0	0	Root630
OG0000270	0	0	0	0	0	0	Root630
OG0000271	0	0	0	0	0	0	Root630
OG0000272	0	0	0	0	0	0	Root630
OG0000273	0	0	0	0	0	0	Root630
OG0000274	0	0	0	0	0	0	Root630
OG0000275	0	0	0	0	0	0	Root630
OG0000276	0	0	0	0	0	0	Root630
OG0000277	0	0	0	0	0	0	Root630
OG0000279	0	0	0	0	0	0	Root630
OG0000280	0	0	0	0	0	0	Root630
OG0000281	0	0	0	0	0	0	Root630
OG0000283	0	0	0	0	0	0	Root630
OG0000284	0	0	0	0	0	0	Root630
OG0000285	0	0	0	0	0	0	Root630
OG0000286	0	0	0	0	0	0	Root630
OG0000287	0	0	0	0	0	0	Root630
OG0000289	0	0	0	0	0	0	Root630
OG0000290	0	0	0	0	0	0	Root630
OG0000293	0	0	0	0	0	0	Root630
OG0000294	0	0	0	0	0	0	Root630
OG0000295	0	0	0	0	0	0	Root630
OG0000296	0	0	0	0	0	0	Root630
OG0000297	0	0	0	0	0	0	Root630
OG0000300	0	0	0	0	0	0	Root630
OG0000301	686.676001092226	686.676001092226	686.676001092226	686.676001092226	686.676001092226	686.676001092226	Root630
OG0000302	0	0	0	0	0	0	Root630
OG0000303	0	0	0	0	0	0	Root630
OG0000304	0	0	0	0	0	0	Root630
OG0000305	0	0	0	0	0	0	Root630
OG0000306	0	0	0	0	0	0	Root630
OG0000307	0	0	0	0	0	0	Root630
OG0000308	0	0	0	0	0	0	Root630
OG0000309	0	0	0	0	0	0	Root630
OG0000312	0	0	0	0	0	0	Root630
OG0000313	0	0	0	0	0	0	Root630
OG0000314	0	0	0	0	0	0	Root630
OG0000315	0	0	0	0	0	0	Root630
OG0000316	0	0	0	0	0	0	Root630
OG0000317	0	0	0	0	0	0	Root630
OG0000319	0	0	0	0	0	0	Root630
OG0000320	0	0	0	0	0	0	Root630
OG0000321	0	0	0	0	0	0	Root630
OG0000322	0	0	0	0	0	0	Root630
OG0000325	0	0	0	0	0	0	Root630
OG0000326	0	0	0	0	0	0	Root630
OG0000328	0	0	0	0	0	0	Root630
OG0000329	0	0	0	0	0	0	Root630
OG0000332	0	0	0	0	0	0	Root630
OG0000333	0	0	0	0	0	0	Root630
OG0000334	0	0	0	0	0	0	Root630
OG0000335	0	0	0	0	0	0	Root630
OG0000337	0	0	0	0	0	0	Root630
OG0000338	0	0	0	0	0	0	Root630
OG0000339	0	0	0	0	0	0	Root630
OG0000341	0	0	0	0	0	0	Root630
OG0000342	0	0	0	0	0	0	Root630
OG0000343	0	0	0	0	0	0	Root630
OG0000344	0	0	0	0	0	0	Root630
OG0000345	0	0	0	0	0	0	Root630
OG0000346	0	0	0	0	0	0	Root630
OG0000348	0	0	0	0	0	0	Root630
OG0000350	0	0	0	0	0	0	Root630
OG0000351	0	0	0	0	0	0	Root630
OG0000352	0	0	0	0	0	0	Root630
OG0000354	0	0	0	0	0	0	Root630
OG0000355	0	0	0	0	0	0	Root630
OG0000356	0	0	0	0	0	0	Root630
OG0000358	0	0	0	0	0	0	Root630
OG0000359	0	0	0	0	0	0	Root630
OG0000360	0	0	0	0	0	0	Root630
OG0000361	0	0	0	0	0	0	Root630
OG0000363	0	0	0	0	0	0	Root630
OG0000364	0	0	0	0	0	0	Root630
OG0000365	0	0	0	0	0	0	Root630
OG0000366	0	0	0	0	0	0	Root630
OG0000367	0	0	0	0	0	0	Root630
OG0000368	0	0	0	0	0	0	Root630
OG0000369	0	0	0	0	0	0	Root630
OG0000370	0	0	0	0	0	0	Root630
OG0000371	0	0	0	0	0	0	Root630
OG0000373	0	0	0	0	0	0	Root630
OG0000374	0	0	0	0	0	0	Root630
OG0000375	0	0	0	0	0	0	Root630
OG0000376	0	0	0	0	0	0	Root630
OG0000377	0	0	0	0	0	0	Root630
OG0000378	0	0	0	0	0	0	Root630
OG0000379	0	0	0	0	0	0	Root630
OG0000380	0	0	0	0	0	0	Root630
OG0000381	0	0	0	0	0	0	Root630
OG0000383	0	0	0	0	0	0	Root630
OG0000385	0	0	0	0	0	0	Root630
OG0000386	0	0	0	0	0	0	Root630
OG0000387	0	0	0	0	0	0	Root630
OG0000388	0	0	0	0	0	0	Root630
OG0000389	0	0	0	0	0	0	Root630
OG0000390	0	0	0	0	0	0	Root630
OG0000391	0	0	0	0	0	0	Root630
OG0000393	0	0	0	0	0	0	Root630
OG0000394	0	0	0	0	0	0	Root630
OG0000395	0	0	0	0	0	0	Root630
OG0000396	0	0	0	0	0	0	Root630
OG0000397	0	0	0	0	0	0	Root630
OG0000398	0	0	0	0	0	0	Root630
OG0000399	0	0	0	0	0	0	Root630
OG0000400	0	0	0	0	0	0	Root630
OG0000401	0	0	0	0	0	0	Root630
OG0000402	0	0	0	0	0	0	Root630
OG0000403	0	0	0	0	0	0	Root630
OG0000404	0	0	0	0	0	0	Root630
OG0000405	0	0	0	0	0	0	Root630
OG0000406	0	0	0	0	0	0	Root630
OG0000407	0	0	0	0	0	0	Root630
OG0000408	0	0	0	0	0	0	Root630
OG0000413	0	0	0	0	0	0	Root630
OG0000414	0	0	0	0	0	0	Root630
OG0000415	0	0	0	0	0	0	Root630
OG0000416	0	0	0	0	0	0	Root630
OG0000417	0	0	0	0	0	0	Root630
OG0000418	0	0	0	0	0	0	Root630
OG0000419	0	0	0	0	0	0	Root630
OG0000420	0	0	0	0	0	0	Root630
OG0000422	0	0	0	0	0	0	Root630
OG0000423	0	0	0	0	0	0	Root630
OG0000424	0	0	0	0	0	0	Root630
OG0000425	0	0	0	0	0	0	Root630
OG0000426	0	0	0	0	0	0	Root630
OG0000427	0	0	0	0	0	0	Root630
OG0000428	0	0	0	0	0	0	Root630
OG0000432	0	0	0	0	0	0	Root630
OG0000433	0	0	0	0	0	0	Root630
OG0000434	0	0	0	0	0	0	Root630
OG0000436	0	0	0	0	0	0	Root630
OG0000437	0	0	0	0	0	0	Root630
OG0000440	0	0	0	0	0	0	Root630
OG0000441	0	0	0	0	0	0	Root630
OG0000442	0	0	0	0	0	0	Root630
OG0000443	0	0	0	0	0	0	Root630
OG0000444	0	0	0	0	0	0	Root630
OG0000447	0	0	0	0	0	0	Root630
OG0000448	0	0	0	0	0	0	Root630
OG0000450	0	0	0	0	0	0	Root630
OG0000451	0	0	0	0	0	0	Root630
OG0000452	0	0	0	0	0	0	Root630
OG0000453	0	0	0	0	0	0	Root630
OG0000454	0	0	0	0	0	0	Root630
OG0000455	0	0	0	0	0	0	Root630
OG0000456	0	0	0	0	0	0	Root630
OG0000457	0	0	0	0	0	0	Root630
OG0000458	0	0	0	0	0	0	Root630
OG0000460	0	0	0	0	0	0	Root630
OG0000461	0	0	0	0	0	0	Root630
OG0000463	0	0	0	0	0	0	Root630
OG0000464	0	0	0	0	0	0	Root630
OG0000465	0	0	0	0	0	0	Root630
OG0000466	0	0	0	0	0	0	Root630
OG0000467	0	0	0	0	0	0	Root630
OG0000469	0	0	0	0	0	0	Root630
OG0000471	0	0	0	0	0	0	Root630
OG0000473	0	0	0	0	0	0	Root630
OG0000474	0	0	0	0	0	0	Root630
OG0000479	0	0	0	0	0	0	Root630
OG0000480	0	0	0	0	0	0	Root630
OG0000481	0	0	0	0	0	0	Root630
OG0000482	0	0	0	0	0	0	Root630
OG0000483	0	0	0	0	0	0	Root630
OG0000485	0	0	0	0	0	0	Root630
OG0000486	0	0	0	0	0	0	Root630
OG0000488	0	0	0	0	0	0	Root630
OG0000489	0	0	0	0	0	0	Root630
OG0000492	0	0	0	0	0	0	Root630
OG0000493	0	0	0	0	0	0	Root630
OG0000494	0	0	0	0	0	0	Root630
OG0000495	0	0	0	0	0	0	Root630
OG0000497	0	0	0	0	0	0	Root630
OG0000498	0	0	0	0	0	0	Root630
OG0000499	0	0	0	0	0	0	Root630
OG0000501	0	0	0	0	0	0	Root630
OG0000502	0	0	0	0	0	0	Root630
OG0000503	0	0	0	0	0	0	Root630
OG0000504	0	0	0	0	0	0	Root630
OG0000507	0	0	0	0	0	0	Root630
OG0000508	0	0	0	0	0	0	Root630
OG0000509	0	0	0	0	0	0	Root630
OG0000510	0	0	0	0	0	0	Root630
OG0000514	0	0	0	0	0	0	Root630
OG0000515	0	0	0	0	0	0	Root630
OG0000516	0	0	0	0	0	0	Root630
OG0000517	0	0	0	0	0	0	Root630
OG0000519	0	0	0	0	0	0	Root630
OG0000520	0	0	0	0	0	0	Root630
OG0000521	0	0	0	0	0	0	Root630
OG0000522	0	0	0	0	0	0	Root630
OG0000523	0	0	0	0	0	0	Root630
OG0000525	0	0	0	0	0	0	Root630
OG0000526	0	0	0	0	0	0	Root630
OG0000528	0	0	0	0	0	0	Root630
OG0000529	0	0	0	0	0	0	Root630
OG0000532	0	0	0	0	0	0	Root630
OG0000533	0	0	0	0	0	0	Root630
OG0000534	0	0	0	0	0	0	Root630
OG0000536	0	0	0	0	0	0	Root630
OG0000537	0	0	0	0	0	0	Root630
OG0000538	0	0	0	0	0	0	Root630
OG0000540	0	0	0	0	0	0	Root630
OG0000541	0	0	0	0	0	0	Root630
OG0000542	0	0	0	0	0	0	Root630
OG0000543	0	0	0	0	0	0	Root630
OG0000545	0	0	0	0	0	0	Root630
OG0000546	0	0	0	0	0	0	Root630
OG0000547	0	0	0	0	0	0	Root630
OG0000548	0	0	0	0	0	0	Root630
OG0000549	0	0	0	0	0	0	Root630
OG0000550	0	0	0	0	0	0	Root630
OG0000551	0	0	0	0	0	0	Root630
OG0000552	0	0	0	0	0	0	Root630
OG0000553	0	0	0	0	0	0	Root630
OG0000554	0	0	0	0	0	0	Root630
OG0000555	0	0	0	0	0	0	Root630
OG0000557	0	0	0	0	0	0	Root630
OG0000558	0	0	0	0	0	0	Root630
OG0000560	0	0	0	0	0	0	Root630
OG0000561	0	0	0	0	0	0	Root630
OG0000562	0	0	0	0	0	0	Root630
OG0000563	0	0	0	0	0	0	Root630
OG0000565	0	0	0	0	0	0	Root630
OG0000566	0	0	0	0	0	0	Root630
OG0000568	0	0	0	0	0	0	Root630
OG0000571	0	0	0	0	0	0	Root630
OG0000572	0	0	0	0	0	0	Root630
OG0000575	0	0	0	0	0	0	Root630
OG0000576	0	0	0	0	0	0	Root630
OG0000577	0	0	0	0	0	0	Root630
OG0000578	0	0	0	0	0	0	Root630
OG0000579	0	0	0	0	0	0	Root630
OG0000580	0	0	0	0	0	0	Root630
OG0000581	0	0	0	0	0	0	Root630
OG0000582	0	0	0	0	0	0	Root630
OG0000583	0	0	0	0	0	0	Root630
OG0000584	0	0	0	0	0	0	Root630
OG0000585	0	0	0	0	0	0	Root630
OG0000586	0	0	0	0	0	0	Root630
OG0000588	0	0	0	0	0	0	Root630
OG0000589	0	0	0	0	0	0	Root630
OG0000590	0	0	0	0	0	0	Root630
OG0000591	0	0	0	0	0	0	Root630
OG0000592	0	0	0	0	0	0	Root630
OG0000593	0	0	0	0	0	0	Root630
OG0000595	0	0	0	0	0	0	Root630
OG0000596	0	0	0	0	0	0	Root630
OG0000597	0	0	0	0	0	0	Root630
OG0000598	0	0	0	0	0	0	Root630
OG0000599	0	0	0	0	0	0	Root630
OG0000600	0	0	0	0	0	0	Root630
OG0000601	0	0	0	0	0	0	Root630
OG0000602	0	0	0	0	0	0	Root630
OG0000603	0	0	0	0	0	0	Root630
OG0000604	0	0	0	0	0	0	Root630
OG0000605	0	0	0	0	0	0	Root630
OG0000606	0	0	0	0	0	0	Root630
OG0000607	0	0	0	0	0	0	Root630
OG0000608	0	0	0	0	0	0	Root630
OG0000609	0	0	0	0	0	0	Root630
OG0000611	0	0	0	0	0	0	Root630
OG0000612	0	0	0	0	0	0	Root630
OG0000613	0	0	0	0	0	0	Root630
OG0000615	0	0	0	0	0	0	Root630
OG0000616	0	0	0	0	0	0	Root630
OG0000618	0	0	0	0	0	0	Root630
OG0000619	0	0	0	0	0	0	Root630
OG0000620	0	0	0	0	0	0	Root630
OG0000621	0	0	0	0	0	0	Root630
OG0000622	0	0	0	0	0	0	Root630
OG0000624	0	0	0	0	0	0	Root630
OG0000625	0	0	0	0	0	0	Root630
OG0000626	0	0	0	0	0	0	Root630
OG0000627	0	0	0	0	0	0	Root630
OG0000628	0	0	0	0	0	0	Root630
OG0000629	0	0	0	0	0	0	Root630
OG0000630	0	0	0	0	0	0	Root630
OG0000633	0	0	0	0	0	0	Root630
OG0000634	0	0	0	0	0	0	Root630
OG0000635	0	0	0	0	0	0	Root630
OG0000636	0	0	0	0	0	0	Root630
OG0000639	0	0	0	0	0	0	Root630
OG0000641	0	0	0	0	0	0	Root630
OG0000643	0	0	0	0	0	0	Root630
OG0000644	0	0	0	0	0	0	Root630
OG0000645	0	0	0	0	0	0	Root630
OG0000648	0	0	0	0	0	0	Root630
OG0000649	0	0	0	0	0	0	Root630
OG0000650	0	0	0	0	0	0	Root630
OG0000651	0	0	0	0	0	0	Root630
OG0000652	0	0	0	0	0	0	Root630
OG0000653	0	0	0	0	0	0	Root630
OG0000655	0	0	0	0	0	0	Root630
OG0000656	0	0	0	0	0	0	Root630
OG0000657	0	0	0	0	0	0	Root630
OG0000658	0	0	0	0	0	0	Root630
OG0000659	0	0	0	0	0	0	Root630
OG0000660	0	0	0	0	0	0	Root630
OG0000663	0	0	0	0	0	0	Root630
OG0000665	0	0	0	0	0	0	Root630
OG0000668	0	0	0	0	0	0	Root630
OG0000669	0	0	0	0	0	0	Root630
OG0000670	0	0	0	0	0	0	Root630
OG0000671	0	0	0	0	0	0	Root630
OG0000672	0	0	0	0	0	0	Root630
OG0000673	0	0	0	0	0	0	Root630
OG0000674	0	0	0	0	0	0	Root630
OG0000675	0	0	0	0	0	0	Root630
OG0000676	0	0	0	0	0	0	Root630
OG0000678	0	0	0	0	0	0	Root630
OG0000680	0	0	0	0	0	0	Root630
OG0000681	0	0	0	0	0	0	Root630
OG0000683	0	0	0	0	0	0	Root630
OG0000684	0	0	0	0	0	0	Root630
OG0000685	0	0	0	0	0	0	Root630
OG0000687	0	0	0	0	0	0	Root630
OG0000689	0	0	0	0	0	0	Root630
OG0000690	0	0	0	0	0	0	Root630
OG0000692	0	0	0	0	0	0	Root630
OG0000693	0	0	0	0	0	0	Root630
OG0000694	0	0	0	0	0	0	Root630
OG0000695	0	0	0	0	0	0	Root630
OG0000697	0	0	0	0	0	0	Root630
OG0000698	0	0	0	0	0	0	Root630
OG0000699	0	0	0	0	0	0	Root630
OG0000700	0	0	0	0	0	0	Root630
OG0000701	0	0	0	0	0	0	Root630
OG0000702	0	0	0	0	0	0	Root630
OG0000703	0	0	0	0	0	0	Root630
OG0000705	0	0	0	0	0	0	Root630
OG0000706	0	0	0	0	0	0	Root630
OG0000707	0	0	0	0	0	0	Root630
OG0000709	0	0	0	0	0	0	Root630
OG0000710	0	0	0	0	0	0	Root630
OG0000711	0	0	0	0	0	0	Root630
OG0000712	0	0	0	0	0	0	Root630
OG0000713	0	0	0	0	0	0	Root630
OG0000714	0	0	0	0	0	0	Root630
OG0000715	0	0	0	0	0	0	Root630
OG0000717	0	0	0	0	0	0	Root630
OG0000718	0	0	0	0	0	0	Root630
OG0000719	0	0	0	0	0	0	Root630
OG0000720	0	0	0	0	0	0	Root630
OG0000721	0	0	0	0	0	0	Root630
OG0000722	0	0	0	0	0	0	Root630
OG0000724	0	0	0	0	0	0	Root630
OG0000725	0	0	0	0	0	0	Root630
OG0000727	0	0	0	0	0	0	Root630
OG0000728	0	0	0	0	0	0	Root630
OG0000729	0	0	0	0	0	0	Root630
OG0000730	0	0	0	0	0	0	Root630
OG0000732	0	0	0	0	0	0	Root630
OG0000733	0	0	0	0	0	0	Root630
OG0000737	0	0	0	0	0	0	Root630
OG0000738	0	0	0	0	0	0	Root630
OG0000740	0	0	0	0	0	0	Root630
OG0000742	0	0	0	0	0	0	Root630
OG0000743	0	0	0	0	0	0	Root630
OG0000744	0	0	0	0	0	0	Root630
OG0000745	0	0	0	0	0	0	Root630
OG0000748	0	0	0	0	0	0	Root630
OG0000749	0	0	0	0	0	0	Root630
OG0000750	0	0	0	0	0	0	Root630
OG0000751	0	0	0	0	0	0	Root630
OG0000753	0	0	0	0	0	0	Root630
OG0000754	0	0	0	0	0	0	Root630
OG0000755	0	0	0	0	0	0	Root630
OG0000757	0	0	0	0	0	0	Root630
OG0000758	0	0	0	0	0	0	Root630
OG0000760	0	0	0	0	0	0	Root630
OG0000761	0	0	0	0	0	0	Root630
OG0000762	0	0	0	0.579473418643229	0	0	Root630
OG0000763	0	0	0	0	0	0	Root630
OG0000764	0	0	0	0	0	0	Root630
OG0000765	0	0	0	0	0	0	Root630
OG0000767	0	0	0	0	0	0	Root630
OG0000769	0	0	0	0	0	0	Root630
OG0000770	0	0	0	0	0	0	Root630
OG0000771	0	0	0	0	0	0	Root630
OG0000772	0	0	0	0	0	0	Root630
OG0000774	0	0	0	0	0	0	Root630
OG0000776	0	0	0	0	0	0	Root630
OG0000777	0	0	0	0	0	0	Root630
OG0000778	0	0	0	0	0	0	Root630
OG0000779	0	0	0	0	0	0	Root630
OG0000780	0	0	0	0	0	0	Root630
OG0000781	0	0	0	0	0	0	Root630
OG0000782	0	0	0	0	0	0	Root630
OG0000783	0	0	0	0	0	0	Root630
OG0000786	0	0	0	0	0	0	Root630
OG0000787	0	0	0	0	0	0	Root630
OG0000789	0	0	0	0	0	0	Root630
OG0000790	0	0	0	0	0	0	Root630
OG0000791	0	0	0	0	0	0	Root630
OG0000792	0	0	0	0	0	0	Root630
OG0000793	0	0	0	0	0	0	Root630
OG0000794	0	0	0	0	0	0	Root630
OG0000795	0	0	0	0	0	0	Root630
OG0000796	0	0	0	0	0	0	Root630
OG0000798	0	0	0	0	0	0	Root630
OG0000799	0	0	0	0	0	0	Root630
OG0000800	0	0	0	0	0	0	Root630
OG0000801	0	0	0	0	0	0	Root630
OG0000803	0	0	0	0	0	0	Root630
OG0000804	0	0	0	0	0	0	Root630
OG0000806	0	0	0	0	0	0	Root630
OG0000807	0	0	0	0	0	0	Root630
OG0000808	0	0	0	0	0	0	Root630
OG0000809	0	0	0	0	0	0	Root630
OG0000810	0	0	0	0	0	0	Root630
OG0000811	0	0	0	0	0	0	Root630
OG0000812	0	0	0	0	0	0	Root630
OG0000813	0	0	0	0	0	0	Root630
OG0000814	0	0	0	0	0	0	Root630
OG0000815	0	0	0	0	0	0	Root630
OG0000816	0	0	0	0	0	0	Root630
OG0000817	0	0	0	0	0	0	Root630
OG0000818	0	0	0	0	0	0	Root630
OG0000819	0	0	0	0	0	0	Root630
OG0000820	0	0	0	0	0	0	Root630
OG0000821	0	0	0	0	0	0	Root630
OG0000822	0	0	0	0	0	0	Root630
OG0000823	0	0	0	0	0	0	Root630
OG0000825	0	0	0	0	0	0	Root630
OG0000829	0	0	0	0	0	0	Root630
OG0000833	0	0	0	0	0	0	Root630
OG0000834	0	0	0	0	0	0	Root630
OG0000835	0	0	0	0	0	0	Root630
OG0000836	0	0	0	0	0	0	Root630
OG0000837	0	0	0	0	0	0	Root630
OG0000840	0	0	0	0	0	0	Root630
OG0000841	0	0	0	0	0	0	Root630
OG0000842	0	0	0	0	0	0	Root630
OG0000843	0	0	0	0	0	0	Root630
OG0000844	0	0	0	0	0	0	Root630
OG0000845	0	0	0	0	0	0	Root630
OG0000846	0	0	0	0	0	0	Root630
OG0000847	0	0	0	0	0	0	Root630
OG0000848	0	0	0	0	0	0	Root630
OG0000849	0	0	0	0	0	0	Root630
OG0000850	0	0	0	0	0	0	Root630
OG0000851	0	0	0	0	0	0	Root630
OG0000852	0	0	0	0	0	0	Root630
OG0000853	0	0	0	0	0	0	Root630
OG0000854	0	0	0	0	0	0	Root630
OG0000855	0	0	0	0	0	0	Root630
OG0000856	0	0	0	0	0	0	Root630
OG0000857	0	0	0	0	0	0	Root630
OG0000858	0	0	0	0	0	0	Root630
OG0000859	0	0	0	0	0	0	Root630
OG0000862	0	0	0	0	0	0	Root630
OG0000863	0	0	0	0	0	0	Root630
OG0000864	0	0	0	0	0	0	Root630
OG0000865	0	0	0	0	0	0	Root630
OG0000866	0	0	0	0	0	0	Root630
OG0000867	0	0	0	0	0	0	Root630
OG0000868	0	0	0	0	0	0	Root630
OG0000869	0	0	0	0	0	0	Root630
OG0000870	0	0	0	0	0	0	Root630
OG0000871	0	0	0	0	0	0	Root630
OG0000872	0	0	0	0	0	0	Root630
OG0000875	0	0	0	0	0	0	Root630
OG0000877	0	0	0	0	0	0	Root630
OG0000878	0	0	0	0	0	0	Root630
OG0000880	0	0	0	0	0	0	Root630
OG0000881	0	0	0	0	0	0	Root630
OG0000882	0	0	0	0	0	0	Root630
OG0000883	0	0	0	0	0	0	Root630
OG0000884	0	0	0	0	0	0	Root630
OG0000885	0	0	0	0	0	0	Root630
OG0000886	0	0	0	0	0	0	Root630
OG0000887	0	0	0	0	0	0	Root630
OG0000888	0	0	0	0	0	0	Root630
OG0000889	0	0	0	0	0	0	Root630
OG0000890	0	0	0	0	0	0	Root630
OG0000891	0	0	0	0	0	0	Root630
OG0000892	0	0	0	0	0	0	Root630
OG0000893	0	0	0	0	0	0	Root630
OG0000894	0	0	0	0	0	0	Root630
OG0000895	0	0	0	0	0	0	Root630
OG0000896	0	0	0	0	0	0	Root630
OG0000897	0	0	0	0	0	0	Root630
OG0000898	0	0	0	0	0	0	Root630
OG0000899	0	0	0	0	0	0	Root630
OG0000900	0	0	0	0	0	0	Root630
OG0000902	0	0	0	0	0	0	Root630
OG0000904	0	0	0	0	0	0	Root630
OG0000907	0	0	0	0	0	0	Root630
OG0000908	0	0	0	0	0	0	Root630
OG0000909	0	0	0	0	0	0	Root630
OG0000910	0	0	0	0	0	0	Root630
OG0000911	0	0	0	0	0	0	Root630
OG0000913	0	0	0	0	0	0	Root630
OG0000914	0	0	0	0	0	0	Root630
OG0000915	0	0	0	0	0	0	Root630
OG0000916	0	0	0	0	0	0	Root630
OG0000917	0	0	0	0	0	0	Root630
OG0000918	0	0	0	0	0	0	Root630
OG0000919	0	0	0	0	0	0	Root630
OG0000920	0	0	0	0	0	0	Root630
OG0000921	0	0	0	0	0	0	Root630
OG0000923	0	0	0	0	0	0	Root630
OG0000924	0	0	0	0	0	0	Root630
OG0000925	0	0	0	0	0	0	Root630
OG0000926	0	0	0	0	0	0	Root630
OG0000928	0	0	0	0	0	0	Root630
OG0000929	0	0	0	0	0	0	Root630
OG0000930	0	0	0	0	0	0	Root630
OG0000931	0	0	0	0	0	0	Root630
OG0000932	0	0	0	0	0	0	Root630
OG0000933	0	0	0	0	0	0	Root630
OG0000934	0	0	0	0	0	0	Root630
OG0000935	0	0	0	0	0	0	Root630
OG0000936	0	0	0	0	0	0	Root630
OG0000937	0	0	0	0	0	0	Root630
OG0000938	0	0	0	0	0	0	Root630
OG0000939	0	0	0	0	0	0	Root630
OG0000940	0	0	0	0	0	0	Root630
OG0000941	0	0	0	0	0	0	Root630
OG0000942	0	0	0	0	0	0	Root630
OG0000943	0	0	0	0	0	0	Root630
OG0000944	0	0	0	0	0	0	Root630
OG0000945	0	0	0	0	0	0	Root630
OG0000947	0	0	0	0	0	0	Root630
OG0000948	0	0	0	0	0	0	Root630
OG0000949	0	0	0	0	0	0	Root630
OG0000950	0	0	0	0	0	0	Root630
OG0000951	0	0	0	0	0	0	Root630
OG0000952	0	0	0	0	0	0	Root630
OG0000953	0	0	0	0	0	0	Root630
OG0000954	0	0	0	0	0	0	Root630
OG0000955	0	0	0	0	0	0	Root630
OG0000956	0	0	0	0	0	0	Root630
OG0000957	0	0	0	0	0	0	Root630
OG0000959	0	0	0	0	0	0	Root630
OG0000960	0	0	0	0	0	0	Root630
OG0000961	0	0	0	0	0	0	Root630
OG0000962	0	0	0	0	0	0	Root630
OG0000964	0	0	0	0	0	0	Root630
OG0000965	0	0	0	0	0	0	Root630
OG0000966	0	0	0	0	0	0	Root630
OG0000967	0	0	0	0	0	0	Root630
OG0000968	0	0	0	0	0	0	Root630
OG0000969	0	0	0	0	0	0	Root630
OG0000970	0	0	0	0	0	0	Root630
OG0000971	0	0	0	0	0	0	Root630
OG0000972	0	0	0	0	0	0	Root630
OG0000973	0	0	0	0	0	0	Root630
OG0000974	0	0	0	0	0	0	Root630
OG0000975	0	0	0	0	0	0	Root630
OG0000976	0	0	0	0	0	0	Root630
OG0000977	2.93451282518045	0	0	0	0	0	Root630
OG0000978	0	0	0	0	0	0	Root630
OG0000979	0	0	0	0	0	0	Root630
OG0000980	0	0	0	0	0	0	Root630
OG0000981	0	0	0	0	0	0	Root630
OG0000982	0	0	0	0	0	0	Root630
OG0000983	0	0	0	0	0	0	Root630
OG0000984	0	0	0	0	0	0	Root630
OG0000985	0	0	0	0	0	0	Root630
OG0000986	0	0	0	0	0	0	Root630
OG0000987	0	0	0	0	0	0	Root630
OG0000988	0	0	0	0	0	0	Root630
OG0000989	0	0	0	0	0	0	Root630
OG0000990	0	0	0	0	0	0	Root630
OG0000991	0	0	0	0	0	0	Root630
OG0000992	0	0	0	0	0	0	Root630
OG0000993	0	0	0	0	0	0	Root630
OG0000994	0	0	0	0	0	0	Root630
OG0000995	0	0.642353602518453	0	0	0	0	Root630
OG0000996	0	0	0	0	0	0	Root630
OG0000997	0	0	0	0	0	0	Root630
OG0000998	0	0	0	0	0	0	Root630
OG0000999	0	0	0	0	0	0	Root630
OG0001000	0	0	0	0	0	0	Root630
OG0001001	0	0	0	0	0	0	Root630
OG0001002	0	0	0	0	0	0	Root630
OG0001003	0	0	0	0	0	0	Root630
OG0001004	0	0	0	0	0	0	Root630
OG0001005	0	0	0	0	0	0	Root630
OG0001006	0	0	0	0	0	0.421273620301979	Root630
OG0001007	0	0	0	0	0	0	Root630
OG0001008	0	0	0	0	0	0	Root630
OG0001009	0	0	0	0	0	0	Root630
OG0001010	0	0	0	0	0	0	Root630
OG0001011	0	0	0	0	0	0	Root630
OG0001012	0	0	0	0	0	0	Root630
OG0001013	0	0	0	0	0	0	Root630
OG0001014	0	0	0	0	0	0	Root630
OG0001015	0	0	0	0	0	0	Root630
OG0001016	0	0	0	0	0	0	Root630
OG0001017	0	0	0	0	0	0	Root630
OG0001018	0	0	0	0	0	0	Root630
OG0001019	0	0	0	0	0	0	Root630
OG0001020	0	0	0	0	0	0	Root630
OG0001021	0	0	0	0	0	0	Root630
OG0001022	0	0	0	0	0	0	Root630
OG0001023	0	0	0	0	0	0	Root630
OG0001024	0	0	0	0	0	0	Root630
OG0001025	0	0	0	0	0	0	Root630
OG0001026	0	0	0	0	0	0	Root630
OG0001027	0	0	0	0	0	0	Root630
OG0001028	0	0	0	0	0	0	Root630
OG0001029	0	0	0	0	0	0	Root630
OG0001030	0	0	0	0	0	0	Root630
OG0001031	0	0	0	0	0	0	Root630
OG0001032	0	0	0	0	0	0	Root630
OG0001033	0	0	0	0	0	0	Root630
OG0001034	0	0	0	0	0	0	Root630
OG0001035	0	0	0	0	0	0	Root630
OG0001036	0	0	0	0	0	0	Root630
OG0001037	0	0	0	0	0	0	Root630
OG0001038	0	0	0	0	0	0	Root630
OG0001039	0	0	0	0	0	0	Root630
OG0001040	0	0	0	0	0	0	Root630
OG0001041	0	0	0	0	0	0	Root630
OG0001042	0	0	0	0	0	0	Root630
OG0001043	0	0	0	0.579473418643229	0	0.421273620301979	Root630
OG0001044	0	0	0	0	0	0	Root630
OG0001045	0	0	0	0	0	0	Root630
OG0001046	0	0	0	0	0	0	Root630
OG0001047	0	0	0	0	0	0	Root630
OG0001048	0	0	0	0	0	0	Root630
OG0001050	0	0	0	0	0	0	Root630
OG0001051	0	0	0	0	0	0	Root630
OG0001052	0	0	0	0	0	0	Root630
OG0001053	0	0	0	0	0	0	Root630
OG0001054	0	0	0	0	0	0	Root630
OG0001055	0	0	0	0	0	0	Root630
OG0001056	0	0	0	0	0	0	Root630
OG0001057	0	0	0	0	0	0	Root630
OG0001058	0	0	0	0	0	0	Root630
OG0001059	0	0	0	0	0	0	Root630
OG0001060	0	0	0	0	0	0	Root630
OG0001061	0	0	0	0	0	0	Root630
OG0001062	0	0	0	0	0	0	Root630
OG0001063	0	0	0	0	0	0	Root630
OG0001064	0	0	0	0	0	0	Root630
OG0001065	0	0	0	0	0	0	Root630
OG0001066	0	0	0	0	0	0	Root630
OG0001067	0	0	0	0	0	0	Root630
OG0001068	0	0	0	0	0	0	Root630
OG0001069	0	0	0	0	0	0	Root630
OG0001070	0	0	0	0	0	0	Root630
OG0001071	0	0	0	0	0	0	Root630
OG0001072	0	0	0	0	0	0	Root630
OG0001073	0	0	0	0	0	0	Root630
OG0001074	0	0	0	0	0	0	Root630
OG0001075	0	0	0	0	0	0	Root630
OG0001076	0	0	0	0	0	0	Root630
OG0001077	0	0	0	0	0	0	Root630
OG0001078	0	0	0	0	0	0	Root630
OG0001079	0	0	0	0	0	0	Root630
OG0001080	0	0	0	0	0	0	Root630
OG0001081	0	0	0	0	0	0	Root630
OG0001082	0	0	0	0	0	0	Root630
OG0001083	0	0	0	0	0	0	Root630
OG0001084	0	0	0	0	0	0	Root630
OG0001085	0	0	2.41787324328249	0.579473418643229	0	0	Root630
OG0001086	0	0	0	0	0	0	Root630
OG0001087	0	0	0	0	0	0	Root630
OG0001088	0	0	0	0	0	0	Root630
OG0001089	0	0	0	0	0	0	Root630
OG0001090	0	0	0	0	0	0	Root630
OG0001092	0	0	0	0	0	0	Root630
OG0001093	0	0	0	0	0	0	Root630
OG0001094	0	0	0	0	0	0	Root630
OG0001095	0	0	0	0	0	0	Root630
OG0001097	0	0	0	0	0	0	Root630
OG0001098	0	0	0	0	0	0	Root630
OG0001099	0	0	0	0	0	0	Root630
OG0001102	0	0	0	0	0	0	Root630
OG0001103	0	0	0	0	0	0	Root630
OG0001105	0	0	0	0	0	0	Root630
OG0001107	0	0	0	0	0	0	Root630
OG0001108	0	0	0	0	0	0	Root630
OG0001109	0	0	0	0	0	0	Root630
OG0001110	0	0	0	0	0	0	Root630
OG0001112	0	0	0	0	0	0	Root630
OG0001113	0	0	0	0	0	0	Root630
OG0001114	0	0	0	0	0	0	Root630
OG0001116	0	0	0	0	0	0	Root630
OG0001119	0	0	0	0	0	0	Root630
OG0001120	0	0	0	0	0	0	Root630
OG0001121	0	0	0	0	0	0	Root630
OG0001122	0	0	0	0	0	0	Root630
OG0001124	0	0	0	0	0	0	Root630
OG0001125	0	0	0	0	0	0	Root630
OG0001127	0	0	0	0	0	0	Root630
OG0001128	0	0	0	0	0	0	Root630
OG0001129	0	0	0	0	0	0	Root630
OG0001131	0	0	0	0	0	0	Root630
OG0001133	0	0	0	0	0	0	Root630
OG0001134	0	0	0	0	0	0	Root630
OG0001135	0	0	0	0	0	0	Root630
OG0001136	0	0	0	0	0	0	Root630
OG0001137	0	0	0	0	0	0	Root630
OG0001139	0	0	0	0	0	0	Root630
OG0001140	0	0	0	0	0	0	Root630
OG0001142	0	0	0	0	0	0	Root630
OG0001143	0	0	0	0	0	0	Root630
OG0001145	0	0	0	0	0	0	Root630
OG0001147	0	0	0	0	0	0	Root630
OG0001148	0	0	0	0	0	0	Root630
OG0001149	0	0	0	0	0	0	Root630
OG0001150	0	0	0	0	0	0	Root630
OG0001151	0	0	0	0	0	0	Root630
OG0001153	0	0	0	0	0	0	Root630
OG0001157	0	0	0	0	0	0	Root630
OG0001159	0	0	0	0	0	0	Root630
OG0001160	0	0	0	0	0	0	Root630
OG0001161	0	0	0	0	0	0	Root630
OG0001162	0	0	0	0	0	0	Root630
OG0001165	0	0	0	0	0	0	Root630
OG0001167	0	0	0	0	0	0	Root630
OG0001168	0	0	0	0	0	0	Root630
OG0001169	0	0	0	0	0	0	Root630
OG0001170	0	0	0	0	0	0	Root630
OG0001172	0	0	0	0	0	0	Root630
OG0001173	0	0	0	0	0	0	Root630
OG0001174	0	0	0	0	0	0	Root630
OG0001175	0	0	0	0	0	0	Root630
OG0001182	0	0	0	0	0	0	Root630
OG0001183	0	0	0	0	0	0	Root630
OG0001184	0	0	0	0	0	0	Root630
OG0001185	0	0	0	0	0	0	Root630
OG0001187	0	0	0	0	0	0	Root630
OG0001188	0	0	0	0	0	0	Root630
OG0001191	0	0	0	0	0	0	Root630
OG0001193	0	0	0	0	0	0	Root630
OG0001194	0	0	0	0	0	0	Root630
OG0001197	0	0	0	0	0	0	Root630
OG0001198	0	0	0	0	0	0	Root630
OG0001199	0	0	0	0	0	0	Root630
OG0001201	0	0	0	0	0	0	Root630
OG0001204	0	0	0	0	0	0	Root630
OG0001205	0	0	0	0	0	0	Root630
OG0001206	0	0	0	0	0	0	Root630
OG0001207	0	0	0	0	0	0	Root630
OG0001208	0	0	0	0	0	0	Root630
OG0001211	0	0	0	0	0	0	Root630
OG0001212	0	0	0	0	0	0	Root630
OG0001213	0	0	0	0	0	0	Root630
OG0001216	0	0	0	0	0	0	Root630
OG0001220	0	0	0	0	0	0	Root630
OG0001221	0	0	0	0	0	0	Root630
OG0001224	0	0	0	0	0	0	Root630
OG0001226	0	0	0	0	0	0	Root630
OG0001228	0	0	0	0	0	0	Root630
OG0001229	0	0	0	0	0	0	Root630
OG0001230	0	0	0	0	0	0	Root630
OG0001231	0	0	0	0	0	0	Root630
OG0001233	0	0	0	0	0	0	Root630
OG0001234	0	0	0	0	0	0	Root630
OG0001235	0	0	0	0	0	0	Root630
OG0001236	0	0	0	0	0	0	Root630
OG0001237	0	0	0	0	0	0	Root630
OG0001238	0	0	0	0	0	0	Root630
OG0001239	0	0	0	0	0	0	Root630
OG0001241	0	0	0	0	0	0	Root630
OG0001242	0	0	0	0	0	0	Root630
OG0001243	0	0	0	0	0	0	Root630
OG0001244	0	0	0	0	0	0	Root630
OG0001247	0	0	0	0	0	0	Root630
OG0001248	0	0	0	0	0	0	Root630
OG0001249	0	0	0	0	0	0	Root630
OG0001250	0	0	0	0	0	0	Root630
OG0001253	0	0	0	0	0	0	Root630
OG0001255	0	0	0	0	0	0	Root630
OG0001257	0	0	0	0	0	0	Root630
OG0001260	0	0	0	0	0	0	Root630
OG0001261	0	0	0	0	0	0	Root630
OG0001263	0	0	0	0	0	0	Root630
OG0001264	0	0	0	0	0	0	Root630
OG0001265	0	0	0	0	0	0	Root630
OG0001266	0	0	0	0	0	0	Root630
OG0001268	0	0	0	0	0	0	Root630
OG0001269	0	0	0	0	0	0	Root630
OG0001270	0	0	0	0	0	0	Root630
OG0001274	0	0	0	0	0	0	Root630
OG0001275	0	0	0	0	0	0	Root630
OG0001276	0	0	0	0	0	0	Root630
OG0001277	0	0	0	0	0	0	Root630
OG0001281	0	0	0	0	0	0	Root630
OG0001284	0	0	0	0	0	0	Root630
OG0001287	0	0	0	0	0	0	Root630
OG0001288	0	0	0	0	0	0	Root630
OG0001289	0	0	0	0	0	0	Root630
OG0001290	0	0	0	0	0	0	Root630
OG0001293	0	0	0	0	0	0	Root630
OG0001294	0	0	0	0	0	0	Root630
OG0001295	0	0	0	0	0	0	Root630
OG0001296	0	0	0	0	0	0	Root630
OG0001297	0	0	0	0	0	0	Root630
OG0001298	0	0	0	0	0	0	Root630
OG0001300	0	0	0	0	0	0	Root630
OG0001304	0	0	0	0	0	0	Root630
OG0001305	0	0	0	0	0	0	Root630
OG0001306	0	0	0	0	0	0	Root630
OG0001307	0	0	0	0	0	0	Root630
OG0001309	0	0	0	0	0	0	Root630
OG0001310	0	0	0	0	0	0	Root630
OG0001317	0	0	0	0	0	0	Root630
OG0001319	0	0	0	0	0	0	Root630
OG0001320	0	0	0	0	0	0	Root630
OG0001321	0	0	0	0	0	0	Root630
OG0001322	0	0	0	0	0	0	Root630
OG0001324	0	0	0	0	0	0	Root630
OG0001325	0	0	0	0	0	0	Root630
OG0001326	0	0	0	0	0	0	Root630
OG0001331	0	0	0	0	0	0	Root630
OG0001332	0	0	0	0	0	0	Root630
OG0001333	0	0	0	0	0	0	Root630
OG0001334	0	0	0	0	0	0	Root630
OG0001335	0	0	0	0	0	0	Root630
OG0001336	0	0	0	0	0	0	Root630
OG0001337	0	0	0	0	0	0	Root630
OG0001342	0	0	0	0	0	0	Root630
OG0001343	0	0	0	0	0	0	Root630
OG0001344	0	0	0	0	0	0	Root630
OG0001345	0	0	0	0	0	0	Root630
OG0001348	0	0	0	0	0	0	Root630
OG0001349	0	0	0	0	0	0	Root630
OG0001350	0	0	0	0	0	0	Root630
OG0001352	0	0	0	0	0	0	Root630
OG0001353	0	0	0	0	0	0	Root630
OG0001354	0	0	0	0	0	0	Root630
OG0001357	0	0	0	0	0	0	Root630
OG0001359	0	0	0	0	0	0	Root630
OG0001360	0	0	0	0	0	0	Root630
OG0001362	0	0	0	0	0	0	Root630
OG0001363	0	0	0	0	0	0	Root630
OG0001364	0	0	0	0	0	0	Root630
OG0001368	0	0	0	0	0	0	Root630
OG0001369	0	0	0	0	0	0	Root630
OG0001370	0	0	0	0	0	0	Root630
OG0001372	0	0	0	0	0	0	Root630
OG0001373	0	0	0	0	0	0	Root630
OG0001376	0	0	0	0	0	0	Root630
OG0001378	0	0	0	0	0	0	Root630
OG0001379	0	0	0	0	0	0	Root630
OG0001384	0	0	0	0	0	0	Root630
OG0001385	0	0	0	0	0	0	Root630
OG0001386	0	0	0	0	0	0	Root630
OG0001389	0	0	0	0	0	0	Root630
OG0001390	0	0	0	0	0	0	Root630
OG0001392	0	0	0	0	0	0	Root630
OG0001400	0	0	0	0	0	0	Root630
OG0001402	0	0	0	0	0	0	Root630
OG0001403	0	0	0	0	0	0	Root630
OG0001404	0	0	0	0	0	0	Root630
OG0001406	0	0	0	0	0	0	Root630
OG0001407	0	0	0	0	0	0	Root630
OG0001409	0	0	0	0	0	0	Root630
OG0001410	0	0	0	0	0	0	Root630
OG0001411	0	0	0	0	0	0	Root630
OG0001412	0	0	0	0	0	0	Root630
OG0001414	0	0	0	0	0	0	Root630
OG0001416	0	0	0	0	0	0	Root630
OG0001417	0	0	0	0	0	0	Root630
OG0001418	0	0	0	0	0	0	Root630
OG0001419	0	0	0	0	0	0	Root630
OG0001420	0	0	0	0	0	0	Root630
OG0001423	0	0	0	0	0	0	Root630
OG0001425	0	0	0	0	0	0	Root630
OG0001428	0	0	0	0	0	0	Root630
OG0001431	0	0	0	0	0	0	Root630
OG0001433	0	0	0	0	0	0	Root630
OG0001436	0	0	0	0	0	0	Root630
OG0001439	0	0	0	0	0	0	Root630
OG0001441	0	0	0	0	0	0	Root630
OG0001442	0	0	0	0	0	0	Root630
OG0001445	0	0	0	0	0	0	Root630
OG0001447	0	0	0	0	0	0	Root630
OG0001448	0	0	0	0	0	0	Root630
OG0001449	0	0	0	0	0	0	Root630
OG0001452	0	0	0	0	0	0	Root630
OG0001455	0	0	0	0	0	0	Root630
OG0001460	0	0	0	0	0	0	Root630
OG0001461	0	0	0	0	0	0	Root630
OG0001463	0	0	0	0	0	0	Root630
OG0001464	0	0	0	0	0	0	Root630
OG0001465	0	0	0	0	0	0	Root630
OG0001466	0	0	0	0	0	0	Root630
OG0001470	0	0	0	0	0	0	Root630
OG0001471	0	0	0	0	0	0	Root630
OG0001472	0	0	0	0	0	0	Root630
OG0001473	0	0	0	0	0	0	Root630
OG0001474	0	0	0	0	0	0	Root630
OG0001475	0	0	0	0	0	0	Root630
OG0001479	0	0	0	0	0	0	Root630
OG0001480	0	0.642353602518453	0	0	0	0	Root630
OG0001484	0	0	0	0	0	0	Root630
OG0001486	0	0	0	0	0	0	Root630
OG0001488	0	0	0	0	0	0	Root630
OG0001489	0	0	0	0	0	0	Root630
OG0001493	0	0	0	0	0	0	Root630
OG0001495	0	0	0	0	0	0	Root630
OG0001497	0	0	0	0	0	0	Root630
OG0001498	0	0	0	0	0	0	Root630
OG0001499	0	0	0	0	0	0	Root630
OG0001503	0	0	0	0	0	0	Root630
OG0001504	0	0	0	0	0	0	Root630
OG0001506	0	0	0	0	0	0	Root630
OG0001507	0	0	0	0	0	0	Root630
OG0001509	0	0	0	0	0	0	Root630
OG0001514	0	0	0	0	0	0	Root630
OG0001515	0	0	0	0	0	0	Root630
OG0001517	0	0	0	0	0	0	Root630
OG0001520	0	0	0	0	0	0	Root630
OG0001522	0	0	0	0	0	0	Root630
OG0001523	0	0	0	0	0	0	Root630
OG0001524	0	0	0	0	0	0	Root630
OG0001525	0	0	0	0	0	0	Root630
OG0001526	0	0	0	0	0	0	Root630
OG0001527	0	0	0	0	0	0	Root630
OG0001529	0	0	0	0	0	0	Root630
OG0001532	0	0	0	0	0	0	Root630
OG0001533	0	0	0	0	0	0	Root630
OG0001534	0	0	0	0	0	0	Root630
OG0001536	0	0	0	0	0	0	Root630
OG0001538	0	0	0	0	0	0	Root630
OG0001540	0	0	0	0	0	0	Root630
OG0001541	0	0	0	0	0	0	Root630
OG0001543	0	0	0	0	0	0	Root630
OG0001545	0	0	0	0	0	0	Root630
OG0001549	0	0	0	0	0	0	Root630
OG0001550	0	0	0	0	0	0	Root630
OG0001554	0	0	0	0	0	0	Root630
OG0001556	0	0	0	0	0	0	Root630
OG0001559	0	0	0	0	0	0	Root630
OG0001560	0	0	0	0	0	0	Root630
OG0001561	0	0	0	0	0	0	Root630
OG0001562	0	0	0	0	0	0	Root630
OG0001564	0	0	0	0	0	0	Root630
OG0001565	0	0	0	0	0	0	Root630
OG0001566	0	0	0	0	0	0	Root630
OG0001568	0	0	0	0	0	0	Root630
OG0001569	0	0	0	0	0	0	Root630
OG0001570	0	0	0	0	0	0	Root630
OG0001572	0	0	0	0	0	0	Root630
OG0001573	0	0	0	0	0	0	Root630
OG0001575	0	0	0	0	0	0	Root630
OG0001576	0	0	0	0	0	0	Root630
OG0001579	0	0	0	0	0	0	Root630
OG0001582	0	0	0	0	0	0	Root630
OG0001583	0	0	0	0	0	0	Root630
OG0001586	0	0	0	0	0	0	Root630
OG0001591	0	0	0	0	0	0	Root630
OG0001593	0	0	0	0	0	0	Root630
OG0001596	0	0	0	0	0	0	Root630
OG0001597	0	0	0	0	0	0	Root630
OG0001598	0	0	0	0	0	0	Root630
OG0001599	0	0	0	0	0	0	Root630
OG0001601	0	0	0	0	0	0	Root630
OG0001602	0	0	0	0	0	0	Root630
OG0001603	0	0	0	0	0	0	Root630
OG0001604	0	0	0	0	0	0	Root630
OG0001605	0	0	0	0	0	0	Root630
OG0001606	0	0	0	0	0	0	Root630
OG0001612	0	0	0	0	0	0	Root630
OG0001613	0	0	0	0	0	0	Root630
OG0001615	0	0	0	0	0	0	Root630
OG0001616	0	0	0	0	0	0	Root630
OG0001617	0	0	0	0	0	0	Root630
OG0001621	0	0	0	0	0	0	Root630
OG0001623	0	0	0	0	0	0	Root630
OG0001624	0	0	0	0	0	0	Root630
OG0001626	0	0	0	0	0	0	Root630
OG0001629	0	0	0	0	0	0	Root630
OG0001631	0	0	0	0	0	0	Root630
OG0001632	0	0	0	0	0	0	Root630
OG0001633	0	0	0	0	0	0	Root630
OG0001637	0	0	0	0	0	0	Root630
OG0001638	0	0	0	0	0	0	Root630
OG0001640	0	0	0	0	0	0	Root630
OG0001641	0	0	0	0	0	0	Root630
OG0001642	0	0	0	0	0	0	Root630
OG0001643	0	0	0	0	0	0	Root630
OG0001647	0	0	0	0	0	0	Root630
OG0001648	0	0	0	0	0	0	Root630
OG0001651	0	0	0	0	0	0	Root630
OG0001652	0	0	0	0	0	0	Root630
OG0001654	0	0	0	0	0	0	Root630
OG0001656	0	0	0	0	0	0	Root630
OG0001657	0	0	0	0	0	0	Root630
OG0001658	0	0	0	0	0	0	Root630
OG0001660	0	0	0	0	0	0	Root630
OG0001662	0	0	0	0	0	0	Root630
OG0001663	0	0	0	0	0	0	Root630
OG0001667	0	0	0	0	0	0	Root630
OG0001669	0	0	0	0	0	0	Root630
OG0001670	0	0	0	0	0	0	Root630
OG0001671	0	0	0	0	0	0	Root630
OG0001674	0	0	0	0	0	0	Root630
OG0001676	0	0	0	0	0	0	Root630
OG0001677	0	0	0	0	0	0	Root630
OG0001678	0	0	0	0	0	0	Root630
OG0001679	0	0	0	0	0	0	Root630
OG0001681	0	0	0	0	0	0	Root630
OG0001682	0	0	0	0	0	0	Root630
OG0001683	0	0	0	0	0	0	Root630
OG0001684	0	0	0	0	0	0	Root630
OG0001686	0	0	0	0	0	0	Root630
OG0001689	0	0	0	0	0	0	Root630
OG0001695	0	0	0	0	0	0	Root630
OG0001696	0	0	0	0	0	0	Root630
OG0001699	0	0	0	0	0	0	Root630
OG0001702	0	0	0	0	0	0	Root630
OG0001704	0	0	0	0	0	0	Root630
OG0001705	0	0	0	0	0	0	Root630
OG0001706	0	0	0	0	0	0	Root630
OG0001707	0	0	0	0	0	0	Root630
OG0001708	0	0	0	0	0	0	Root630
OG0001710	0	0	0	0	0	0	Root630
OG0001712	0	0	0	0	0	0	Root630
OG0001714	0	0	0	0	0	0	Root630
OG0001715	0	0	0	0	0	0	Root630
OG0001716	0	0	0	0	0	0	Root630
OG0001717	0	0	0	0	0	0	Root630
OG0001721	0	0	0	0	0	0	Root630
OG0001723	0	0	0	0	0	0	Root630
OG0001724	0	0	0	0	0	0	Root630
OG0001725	0	0	0	0	0	0	Root630
OG0001726	0	0	0	0	0	0	Root630
OG0001727	0	0	0	0	0	0	Root630
OG0001729	0	0	0	0	0	0	Root630
OG0001730	0	0	0	0	0	0	Root630
OG0001731	0	0	0	0	0	0	Root630
OG0001735	0	0	0	0	0	0	Root630
OG0001737	0	0	0	0	0	0	Root630
OG0001739	0	0	0	0	0	0	Root630
OG0001740	0	0	0	0	0	0	Root630
OG0001741	0	0	0	0	0	0	Root630
OG0001742	0	0	0	0	0	0	Root630
OG0001743	0	0	0	0	0	0	Root630
OG0001744	0	0	0	0	0	0	Root630
OG0001750	0	0	0	0	0	0	Root630
OG0001751	0	0	0	0	0	0	Root630
OG0001755	0	0	0	0	0	0	Root630
OG0001756	0	0	0	0	0	0	Root630
OG0001757	0	0	0	0	0	0	Root630
OG0001761	0	0	0	0	0	0	Root630
OG0001762	0	0	0	0	0	0	Root630
OG0001763	0	0	0	0	0	0	Root630
OG0001764	0	0	0	0	0	0	Root630
OG0001765	0	0	0	0	0	0	Root630
OG0001766	0	0	0	0	0	0	Root630
OG0001767	0	0	0	0	0	0	Root630
OG0001770	0	0	0	0	0	0	Root630
OG0001771	0	0	0	0	0	0	Root630
OG0001772	0	0	0	0	0	0	Root630
OG0001773	0	0	0	0	0	0	Root630
OG0001774	0	0	0	0	0	0	Root630
OG0001775	0	0	0	0	0	0	Root630
OG0001776	0	0	0	0	0	0	Root630
OG0001782	0	0	0	0	0	0	Root630
OG0001783	0	0	0	0	0	0	Root630
OG0001785	0	0	0	0	0	0	Root630
OG0001786	0	0	0	0	0	0	Root630
OG0001787	0	0	0	0	0	0	Root630
OG0001789	0	0	0	0	0	0	Root630
OG0001791	0	0	0	0	0	0	Root630
OG0001797	0	0	0	0	0	0	Root630
OG0001798	0	0	0	0	0	0	Root630
OG0001799	0	0	0	0	0	0	Root630
OG0001800	0	0	0	0	0	0	Root630
OG0001801	0	0	0	0	0	0	Root630
OG0001802	0	0	0	0	0	0	Root630
OG0001803	0	0	0	0	0	0	Root630
OG0001804	0	0	0	0	0	0	Root630
OG0001805	0	0	0	0	0	0	Root630
OG0001808	0	0	0	0	0	0	Root630
OG0001809	0	0	0	0	0	0	Root630
OG0001810	0	0	0	0	0	0	Root630
OG0001811	0	0	0	0	0	0	Root630
OG0001812	0	0	0	0	0	0	Root630
OG0001814	0	0	0	0	0	0	Root630
OG0001815	0	0	0	0	0	0	Root630
OG0001816	0	0	0	0	0	0	Root630
OG0001817	0	0	0	0	0	0	Root630
OG0001818	0	0	0	0	0	0	Root630
OG0001819	0	0	0	0	0	0	Root630
OG0001824	0	0	0	0	0	0	Root630
OG0001828	0	0	0	0	0	0	Root630
OG0001831	0	0	0	0	0	0	Root630
OG0001835	0	0	0	0	0	0	Root630
OG0001836	0	0	0	0	0	0	Root630
OG0001837	0	0	0	0	0	0	Root630
OG0001839	0	0	0	0	0	0	Root630
OG0001841	0	0	0	0	0	0	Root630
OG0001842	0	0	0	0	0	0	Root630
OG0001843	0	0	0	0	0	0	Root630
OG0001844	0	0	0	0	0	0	Root630
OG0001846	0	0	0	0	0	0	Root630
OG0001847	0	0	0	0	0	0	Root630
OG0001849	0	0	0	0	0	0	Root630
OG0001850	0	0	0	0	0	0	Root630
OG0001851	0	0	0	0	0	0	Root630
OG0001852	0	0	0	0	0	0	Root630
OG0001854	0	0	0	0	0	0	Root630
OG0001858	0	0	0	0	0	0	Root630
OG0001859	0	0	0	0	0	0	Root630
OG0001865	0	0	0	0	0	0	Root630
OG0001867	0	0	0	0	0	0	Root630
OG0001869	0	0	0	0	0	0	Root630
OG0001871	0	0	0	0	0	0	Root630
OG0001874	0	0	0	0	0	0	Root630
OG0001875	0	0	0	0	0	0	Root630
OG0001878	0	0	0	0	0	0	Root630
OG0001880	0	0	0	0	0	0	Root630
OG0001881	0	0	0	0	0	0	Root630
OG0001885	0	0	0	0	0	0	Root630
OG0001886	0	0	0	0	0	0	Root630
OG0001888	0	0	0	0	0	0	Root630
OG0001889	0	0	0	0	0	0	Root630
OG0001890	0	0	0	0	0	0	Root630
OG0001891	0	0	0	0	0	0	Root630
OG0001894	0	0	0	0	0	0	Root630
OG0001895	0	0	0	0	0	0	Root630
OG0001896	0	0	0	0	0	0	Root630
OG0001897	0	0	0	0	0	0	Root630
OG0001899	0	0	0	0	0	0	Root630
OG0001902	0	0	0	0	0	0	Root630
OG0001905	0	0	0	0	0	0	Root630
OG0001909	0	0	0	0	0	0	Root630
OG0001910	0	0	0	0	0	0	Root630
OG0001911	0	0	0	0	0	0	Root630
OG0001912	0	0	0	0	0	0	Root630
OG0001913	0	0	0	0	0	0	Root630
OG0001915	0	0	0	0	0	0	Root630
OG0001918	0	0	0	0	0	0	Root630
OG0001920	0	0	0	0	0	0	Root630
OG0001922	0	0	0	0	0	0	Root630
OG0001923	0	0	0	0	0	0	Root630
OG0001925	0	0	0	0	0	0	Root630
OG0001926	0	0	0	0	0	0	Root630
OG0001929	0	0	0	0	0	0	Root630
OG0001930	0	0	0	0	0	0	Root630
OG0001936	0	0	0	0	0	0	Root630
OG0001938	0	0	0	0	0	0	Root630
OG0001939	0	0	0	0	0	0	Root630
OG0001943	0	0	0	0	0	0	Root630
OG0001945	0	0	0	0	0	0	Root630
OG0001946	0	0	0	0	0	0	Root630
OG0001947	0	0	0	0	0	0	Root630
OG0001948	0	0	0	0	0	0	Root630
OG0001950	0	0	0	0	0	0	Root630
OG0001953	0	0	0	0	0	0	Root630
OG0001954	0	0	0	0	0	0	Root630
OG0001957	0	0	0	0	0	0	Root630
OG0001963	0	0	0	0	0	0	Root630
OG0001964	0	0	0	0	0	0	Root630
OG0001965	0	0	0	0	0	0	Root630
OG0001970	0	0	0	0	0	0	Root630
OG0001974	0	0	0	0	0	0	Root630
OG0001977	0	0	0	0	0	0	Root630
OG0001978	0	0	0	0	0	0	Root630
OG0001981	0	0	0	0	0	0	Root630
OG0001983	0	0	0	0	0	0	Root630
OG0001988	0	0	0	0	0	0	Root630
OG0001991	0	0	0	0	0	0	Root630
OG0001992	0	0	0	0	0	0	Root630
OG0001994	0	0	0	0	0	0	Root630
OG0001995	0	0	0	0	0	0	Root630
OG0002004	0	0	0	0	0	0	Root630
OG0002006	0	0	0	0	0	0	Root630
OG0002007	0	0	0	0	0	0	Root630
OG0002008	0	0	0	0	0	0	Root630
OG0002014	0	0	0	0	0	0	Root630
OG0002015	0	0	0	0	0	0	Root630
OG0002017	0	0	0	0	0	0	Root630
OG0002019	0	0	0	0	0	0	Root630
OG0002021	0	0	0	0	0	0	Root630
OG0002024	0	0	0	0	0	0	Root630
OG0002026	0	0	0	0	0	0	Root630
OG0002027	0	0	0	0	0	0	Root630
OG0002028	0	0	0	0	0	0	Root630
OG0002029	0	0	0	0	0	0	Root630
OG0002030	0	0	0	0	0	0	Root630
OG0002032	0	0	0	0	0	0	Root630
OG0002033	0	0	0	0	0	0	Root630
OG0002034	0	0	0	0	0	0	Root630
OG0002042	0	0	0	0	0	0	Root630
OG0002043	0	0	0	0	0	0	Root630
OG0002044	0	0	0	0	0	0	Root630
OG0002046	0	0	0	0	0	0	Root630
OG0002049	0	0	0	0	0	0	Root630
OG0002050	0	0	0	0	0	0	Root630
OG0002053	0	0	0	0	0	0	Root630
OG0002054	0	0	0	0	0	0	Root630
OG0002057	0	0	0	0	0	0	Root630
OG0002059	0	0	0	0	0	0	Root630
OG0002061	0	0	0	0	0	0	Root630
OG0002065	0	0	0	0	0	0	Root630
OG0002067	0	0	0	0	0	0	Root630
OG0002068	0	0	0	0	0	0	Root630
OG0002070	0	0	0	0	0	0	Root630
OG0002082	0	0	0	0	0	0	Root630
OG0002083	0	0	0	0	0	0	Root630
OG0002089	0	0	0	0	0	0	Root630
OG0002091	0	0	0	0	0	0	Root630
OG0002095	0	0	0	0	0	0	Root630
OG0002097	0	0	0	0	0	0	Root630
OG0002104	0	0	0	0	0	0	Root630
OG0002105	0	0	0	0	0	0	Root630
OG0002107	0	0	0	0	0	0	Root630
OG0002110	0	0	0	0	0	0	Root630
OG0002114	0	0	0	0	0	0	Root630
OG0002115	0	0	0	0	0	0	Root630
OG0002123	0	0	0	0	0	0	Root630
OG0002124	0	0	0	0	0	0	Root630
OG0002128	0	0	0	0	0	0	Root630
OG0002130	0	0	0	0	0	0	Root630
OG0002133	0	0	0	0	0	0	Root630
OG0002135	0	0	0	0	0	0	Root630
OG0002136	0	0	0	0	0	0	Root630
OG0002137	0	0	0	0	0	0	Root630
OG0002140	0	0	0	0	0	0	Root630
OG0002142	0	0	0	0	0	0	Root630
OG0002144	0	0	0	0	0	0	Root630
OG0002145	0	0	0	0	0	0	Root630
OG0002147	0	0	0	0	0	0	Root630
OG0002148	0	0	0	0	0	0	Root630
OG0002150	0	0	0	0	0	0	Root630
OG0002157	0	0	0	0	0	0	Root630
OG0002162	0	0	0	0	0	0	Root630
OG0002163	0	0	0	0	0	0	Root630
OG0002165	0	0	0	0	0	0	Root630
OG0002167	0	0	0	0	0	0	Root630
OG0002170	0	0	0	0	0	0	Root630
OG0002171	0	0	0	0	0	0	Root630
OG0002177	0	0	0	0	0	0	Root630
OG0002180	0	0	0	0	0	0	Root630
OG0002182	0	0	0	0	0	0	Root630
OG0002185	0	0	0	0	0	0	Root630
OG0002186	0	0	0	0	0	0	Root630
OG0002189	0	0	0	0	0	0	Root630
OG0002190	0	0	0	0	0	0	Root630
OG0002191	0	0	0	0	0	0	Root630
OG0002192	0	0	0	0	0	0	Root630
OG0002195	0	0	0	0	0	0	Root630
OG0002196	0	0	0	0	0	0	Root630
OG0002198	0	0	0	0	0	0	Root630
OG0002202	0	0	0	0	0	0	Root630
OG0002207	0	0	0	0	0	0	Root630
OG0002211	0	0	0	0	0	0	Root630
OG0002212	0	0	0	0	0	0	Root630
OG0002219	0	0	0	0	0	0	Root630
OG0002220	0	0	0	0	0	0	Root630
OG0002221	0	0	0	0	0	0	Root630
OG0002225	0	0	0	0	0	0	Root630
OG0002226	0	0	0	0	0	0	Root630
OG0002227	0	0	0	0	0	0	Root630
OG0002228	0	0	0	0	0	0	Root630
OG0002230	0	0	0	0	0	0	Root630
OG0002234	0	0	0	0	0	0	Root630
OG0002242	0	0	0	0	0	0	Root630
OG0002252	0	0	0	0	0	0	Root630
OG0002258	0	0	0	0	0	0	Root630
OG0002261	0	0	0	0	0	0	Root630
OG0002264	0	0	0	0	0	0	Root630
OG0002265	0	0	0	0	0	0	Root630
OG0002276	0	0	0	0	0	0	Root630
OG0002280	0	0	0	0	0	0	Root630
OG0002282	0	0	0	0	0	0	Root630
OG0002283	0	0	0	0	0	0	Root630
OG0002286	0	0	0	0	0	0	Root630
OG0002287	0	0	0	0	0	0	Root630
OG0002288	0	0	0	0	0	0	Root630
OG0002293	0	0	0	0	0	0	Root630
OG0002294	0	0	0	0	0	0	Root630
OG0002296	0	0	0	0	0	0	Root630
OG0002298	0	0	0	0	0	0	Root630
OG0002302	0	0	0	0	0	0	Root630
OG0002311	0	0	0	0	0	0	Root630
OG0002313	0	0	0	0	0	0	Root630
OG0002319	0	0	0	0	0	0	Root630
OG0002320	0	0	0	0	0	0	Root630
OG0002323	0	0	0	0	0	0	Root630
OG0002324	0	0	0	0	0	0	Root630
OG0002327	0	0	0	0	0	0	Root630
OG0002329	0	0	0	0	0	0	Root630
OG0002331	0	0	0	0	0	0	Root630
OG0002336	0	0	0	0	0	0	Root630
OG0002338	0	0	0	0	0	0	Root630
OG0002345	0	0	0	0	0	0	Root630
OG0002346	0	0	0	0	0	0	Root630
OG0002349	0	0	0	0	0	0	Root630
OG0002351	0	0	0	0	0	0	Root630
OG0002352	0	0	0	0	0	0	Root630
OG0002355	0	0	0	0	0	0	Root630
OG0002356	0	0	0	0	0	0	Root630
OG0002358	0	0	0	0	0	0	Root630
OG0002359	0	0	0	0	0	0	Root630
OG0002360	0	0	0	0	0	0	Root630
OG0002361	0	0	0	0	0	0	Root630
OG0002363	0	0	0	0	0	0	Root630
OG0002365	0	0	0	0	0	0	Root630
OG0002366	0	0	0	0	0	0	Root630
OG0002374	0	0	0	0	0	0	Root630
OG0002378	0	0	0	0	0	0	Root630
OG0002379	0	0	0	0	0	0	Root630
OG0002383	0	0	0	0	0	0	Root630
OG0002390	0	0	0	0	0	0	Root630
OG0002391	0	0	0	0	0	0	Root630
OG0002392	0	0	0	0	0	0	Root630
OG0002397	0	0	0	0	0	0	Root630
OG0002406	0	0	0	0	0	0	Root630
OG0002410	0	0	0	0	0	0	Root630
OG0002413	0	0	0	0	0	0	Root630
OG0002414	0	0	0	0	0	0	Root630
OG0002421	0	0	0	0	0	0	Root630
OG0002422	0	0	0	0	0	0	Root630
OG0002425	0	0	0	0	0	0	Root630
OG0002427	0	0	0	0	0	0	Root630
OG0002439	0	0	0	0	0	0	Root630
OG0002440	0	0	0	0	0	0	Root630
OG0002442	0	0	0	0	0	0	Root630
OG0002444	0	0	0	0	0	0	Root630
OG0002453	0	0	0	0	0	0	Root630
OG0002454	0	0	0	0	0	0	Root630
OG0002460	0	0	0	0	0	0	Root630
OG0002461	0	0	0	0	0	0	Root630
OG0002467	0	0	0	0	0	0	Root630
OG0002470	0	0	0	0	0	0	Root630
OG0002475	0	0	0	0	0	0	Root630
OG0002481	0	0	0	0	0	0	Root630
OG0002492	0	0	0	0	0	0	Root630
OG0002494	0	0	0	0	0	0	Root630
OG0002496	0	0	0	0	0	0	Root630
OG0002502	0	0	0	0	0	0	Root630
OG0002504	0	0	0	0	0	0	Root630
OG0002534	0	0	0	0	0	0	Root630
OG0002535	0	0	0	0	0	0	Root630
OG0002542	0	0	0	0	0	0	Root630
OG0002545	0	0	0	0	0	0	Root630
OG0002554	0	0	0	0	0	0	Root630
OG0002555	0	0	0	0	0	0	Root630
OG0002557	0	0	0	0	0	0	Root630
OG0002558	0	0	0	0	0	0	Root630
OG0002562	0	0	0	0	0	0	Root630
OG0002564	0	0	0	0	0	0	Root630
OG0002565	0	0	0	0	0	0	Root630
OG0002584	0	0	0	0	0	0	Root630
OG0002585	0	0	0	0	0	0	Root630
OG0002591	0	0	0	0	0	0	Root630
OG0002592	0	0	0	0	0	0	Root630
OG0002601	0	0	0	0	0	0	Root630
OG0002603	0	0	0	0	0	0	Root630
OG0002616	0	0	0	0	0	0	Root630
OG0002618	0	0	0	0	0	0	Root630
OG0002619	0	0	0	0	0	0	Root630
OG0002621	0	0	0	0	0	0	Root630
OG0002624	0	0	0	0	0	0	Root630
OG0002625	0	0	0	0	0	0	Root630
OG0002626	0	0	0	0	0	0	Root630
OG0002627	0	0	0	0	0	0	Root630
OG0002628	0	0	0	0	0	0	Root630
OG0002629	0	0	0	0	0	0	Root630
OG0002630	0	0	0	0	0	0	Root630
OG0002632	0	0	0	0	0	0	Root630
OG0002636	0	0	0	0	0	0	Root630
OG0002637	0	0	0	0	0	0	Root630
OG0002640	0	0	0	0	0	0	Root630
OG0002651	0	0	0	0	0	0	Root630
OG0002666	0	0	0	0	0	0	Root630
OG0002668	0	0	0	0	0	0	Root630
OG0002672	0	0	0	0	0	0	Root630
OG0002675	0	0	0	0	0	0	Root630
OG0002677	0	0	0	0	0	0	Root630
OG0002678	0	0	0	0	0	0	Root630
OG0002679	0	0	0	0	0	0	Root630
OG0002682	0	0	0	0	0	0	Root630
OG0002693	0	0	0	0	0	0	Root630
OG0002694	0	0	0	0	0	0	Root630
OG0002697	0	0	0	0	0	0	Root630
OG0002700	0	0	0	0	0	0	Root630
OG0002711	0	0	0	0	0	0	Root630
OG0002720	0	0	0	0	0	0	Root630
OG0002723	0	0	0	0	0	0	Root630
OG0002730	0	0	0	0	0	0	Root630
OG0002731	0	0	0	0	0	0	Root630
OG0002742	0	0	0	0	0	0	Root630
OG0002743	0	0	0	0	0	0	Root630
OG0002748	0	0	0	0	0	0	Root630
OG0002749	0	0	0	0	0	0	Root630
OG0002750	0	0	0	0	0	0	Root630
OG0002751	0	0	0	0	0	0	Root630
OG0002754	0	0	0	0	0	0	Root630
OG0002755	0	0	0	0	0	0	Root630
OG0002756	0	0	0	0	0	0	Root630
OG0002757	0	0	0	0	0	0	Root630
OG0002766	0	0	0	0	0	0	Root630
OG0002772	0	0	0	0	0	0	Root630
OG0002773	0	0	0	0	0	0	Root630
OG0002779	0	0	0	0	0	0	Root630
OG0002781	0	0	0	0	0	0	Root630
OG0002783	0	0	0	0	0	0	Root630
OG0002789	0	0	0	0	0	0	Root630
OG0002796	0	0	0	0	0	0	Root630
OG0002800	0	0	0	0	0	0	Root630
OG0002804	0	0	0	0	0	0	Root630
OG0002815	0	0	0	0	0	0	Root630
OG0002820	0	0	0	0	0	0	Root630
OG0002823	0	0	0	0	0	0	Root630
OG0002825	0	0	0	0	0	0	Root630
OG0002831	0	0	0	0	0	0	Root630
OG0002838	0	0	0	0	0	0	Root630
OG0002841	0	0	0	0	0	0	Root630
OG0002842	0	0	0	0	0	0	Root630
OG0002843	0	0	0	0	0	0	Root630
OG0002855	0	0	0	0	0	0	Root630
OG0002888	0	0	0	0	0	0	Root630
OG0002898	0	0	0	0	0	0	Root630
OG0002899	0	0	0	0	0	0	Root630
OG0002905	0	0	0	0	0	0	Root630
OG0002907	0	0	0	0	0	0	Root630
OG0002909	0	0	0	0	0	0	Root630
OG0002914	0	0	0	0	0	0	Root630
OG0002922	0	0	0	0	0	0	Root630
OG0002926	0	0	0	0	0	0	Root630
OG0002936	0	0	0	0	0	0	Root630
OG0002945	0	0	0	0	0	0	Root630
OG0002951	0	0	0	0	0	0	Root630
OG0002956	0	0	0	0	0	0	Root630
OG0002965	0	0	0	0	0	0	Root630
OG0002972	0	0	0	0	0	0	Root630
OG0002973	0	0	0	0	0	0	Root630
OG0002977	0	0	0	0	0	0	Root630
OG0002978	0	0	0	0	0	0	Root630
OG0003004	0	0	0	0	0	0	Root630
OG0003029	0	0	0	0	0	0	Root630
OG0003057	0	0	0	0	0	0	Root630
OG0003069	0	0	0	0	0	0	Root630
OG0003070	0	0	0	0	0	0	Root630
OG0003074	0	0	0	0	0	0	Root630
OG0003075	0	0	0	0	0	0	Root630
OG0003082	0	0	0	0	0	0	Root630
OG0003083	0	0	0	0	0	0	Root630
OG0003084	0	0	0	0	0	0	Root630
OG0003086	0	0	0	0	0	0	Root630
OG0003089	0	0	0	0	0	0	Root630
OG0003091	0	0	0	0	0	0	Root630
OG0003092	0	0	0	0	0	0	Root630
OG0003113	0	0	0	0	0	0	Root630
OG0003136	0	0	0	0	0	0	Root630
OG0003158	0	0	0	0	0	0	Root630
OG0003188	0	0	0	0	0	0	Root630
OG0003189	0	0	0	0	0	0	Root630
OG0003194	0	0	0	0	0	0	Root630
OG0003195	0	0	0	0	0	0	Root630
OG0003206	0	0	0	0	0	0	Root630
OG0003213	0	0	0	0	0	0	Root630
OG0003218	0	0	0	0	0	0	Root630
OG0003219	0	0	0	0	0	0	Root630
OG0003220	0	0	0	0	0	0	Root630
OG0003221	0	0	0	0	0	0	Root630
OG0003226	0	0	0	0	0	0	Root630
OG0003231	0	0	0	0	0	0	Root630
OG0003236	0	0	0	0	0	0	Root630
OG0003259	0	0	0	0	0	0	Root630
OG0003270	0	0	0	0	0	0	Root630
OG0003283	0	0	0	0	0	0	Root630
OG0003285	0	0	0	0	0	0	Root630
OG0003287	0	0	0	0	0	0	Root630
OG0003288	0	0	0	0	0	0	Root630
OG0003289	0	0	0	0	0	0	Root630
OG0003292	0	0	0	0	0	0	Root630
OG0003293	0	0	0	0	0	0	Root630
OG0003298	0	0	0	0	0	0	Root630
OG0003306	0	0	0	0	0	0	Root630
OG0003309	0	0	0	0	0	0	Root630
OG0003310	0	0	0	0	0	0	Root630
OG0003317	0	0	0	0	0	0	Root630
OG0003318	0	0	0	0	0	0	Root630
OG0003319	0	0	0	0	0	0	Root630
OG0003320	0	0	0	0	0	0	Root630
OG0003321	0	0	0	0	0	0	Root630
OG0003322	0	0	0	0	0	0	Root630
OG0003355	0	0	0	0	0	0	Root630
OG0003365	0	0	0	0	0	0	Root630
OG0003373	0	0	0	0	0	0	Root630
OG0003383	0	0	0	0	0	0	Root630
OG0003386	0	0	0	0	0	0	Root630
OG0003390	0	0	0	0	0	0	Root630
OG0003391	0	0	0	0	0	0	Root630
OG0003398	0	0	0	0	0	0	Root630
OG0003399	0	0	0	0	0	0	Root630
OG0003406	0	0	0	0	0	0	Root630
OG0003407	0	0	0	0	0	0	Root630
OG0003409	0	0	0	0	0	0	Root630
OG0003412	0	0	0	0	0	0	Root630
OG0003414	0	0	0	0	0	0	Root630
OG0003415	0	0	0	0	0	0	Root630
OG0003416	0	0	0	0	0	0	Root630
OG0003417	0	0	0	0	0	0	Root630
OG0003419	0	0	0	0	0	0	Root630
OG0003426	0	0	0	0	0	0	Root630
OG0003427	0	0	0	0	0	0	Root630
OG0003437	0	0	0	0	0	0	Root630
OG0003454	0	0	0	0	0	0	Root630
OG0003462	0	0	0	0	0	0	Root630
OG0003468	0	0	0	0	0	0	Root630
OG0003477	0	0	0	0	0	0	Root630
OG0003480	0	0	0	0	0	0	Root630
OG0003483	0	0	0	0	0	0	Root630
OG0003489	0	0	0	0	0	0	Root630
OG0003490	0	0	0	0	0	0	Root630
OG0003495	0	0	0	0	0	0	Root630
OG0003496	0	0	0	0	0	0	Root630
OG0003500	0	0	0	0	0	0	Root630
OG0003501	0	0	0	0	0	0	Root630
OG0003502	0	0	0	0	0	0	Root630
OG0003503	0	0	0	0	0	0	Root630
OG0003510	0	0	0	0	0	0	Root630
OG0003516	0	0	0	0	0	0	Root630
OG0003517	0	0	0	0	0	0	Root630
OG0003518	0	0	0	0	0	0	Root630
OG0003519	0	0	0	0	0	0	Root630
OG0003525	0	0	0	0	0	0	Root630
OG0003550	0	0	0	0	0	0	Root630
OG0003579	0	0	0	0	0	0	Root630
OG0003585	0	0	0	0	0	0	Root630
OG0003596	0	0	0	0	0	0	Root630
OG0003606	0	0	0	0	0	0	Root630
OG0003610	0	0	0	0	0	0	Root630
OG0003611	0	0	0	0	0	0	Root630
OG0003612	0	0	0	0	0	0	Root630
OG0003625	0	0	0	0	0	0	Root630
OG0003626	0	0	0	0	0	0	Root630
OG0003632	0	0	0	0	0	0	Root630
OG0003633	0	0	0	0	0	0	Root630
OG0003635	0	0	0	0	0	0	Root630
OG0003637	0	0	0	0	0	0	Root630
OG0003641	0	0	0	0	0	0	Root630
OG0003654	0	0	0	0	0	0	Root630
OG0003699	0	0	0	0	0	0	Root630
OG0003707	0	0	0	0	0	0	Root630
OG0003713	0	0	0	0	0	0	Root630
OG0003714	0	0	0	0	0	0	Root630
OG0003727	0	0	0	0	0	0	Root630
OG0003733	0	0	0	0	0	0	Root630
OG0003736	0	0	0	0	0	0	Root630
OG0003737	0	0	0	0	0	0	Root630
OG0003741	0	0	0	0	0	0	Root630
OG0003748	0	0	0	0	0	0	Root630
OG0003749	0	0	0	0	0	0	Root630
OG0003752	0	0	0	0	0	0	Root630
OG0003753	0	0	0	0	0	0	Root630
OG0003754	0	0	0	0	0	0	Root630
OG0003756	0	0	0	0	0	0	Root630
OG0003762	0	0	0	0	0	0	Root630
OG0003777	0	0	0	0	0	0	Root630
OG0003784	0	0	0	0	0	0	Root630
OG0003789	0	0	0	0	0	0	Root630
OG0003794	0	0	0	0	0	0	Root630
OG0003801	0	0	0	0	0	0	Root630
OG0003821	0	0	0	0	0	0	Root630
OG0003825	0	0	0	0	0	0	Root630
OG0003834	0	0	0	0	0	0	Root630
OG0003843	0	0	0	0	0	0	Root630
OG0003844	0	0	0	0	0	0	Root630
OG0003855	0	0	0	0	0	0	Root630
OG0003859	0	0	0	0	0	0	Root630
OG0003860	0	0	0	0	0	0	Root630
OG0003867	0	0	0	0	0	0	Root630
OG0003868	0	0	0	0	0	0	Root630
OG0003869	0	0	0	0	0	0	Root630
OG0003870	0	0	0	0	0	0	Root630
OG0003875	0	0	0	0	0	0	Root630
OG0003876	0	0	0	0	0	0	Root630
OG0003877	0	0	0	0	0	0	Root630
OG0003878	0	0	0	0	0	0	Root630
OG0003879	0	0	0	0	0	0	Root630
OG0003883	0	0	0	0	0	0	Root630
OG0003885	0	0	0	0	0	0	Root630
OG0003891	0	0	0	0	0	0	Root630
OG0003892	0	0	0	0	0	0	Root630
OG0003893	0	0	0	0	0	0	Root630
OG0003896	0	0	0	0	0	0	Root630
OG0003897	0	0	0	0	0	0	Root630
OG0003898	0	0	0	0	0	0	Root630
OG0003909	0	0	0	0	0	0	Root630
OG0003942	0	0	0	0	0	0	Root630
OG0003958	0	0	0	0	0	0	Root630
OG0003964	0	0	0	0	0	0	Root630
OG0003973	0	0	0	0	0	0	Root630
OG0003981	0	0	0	0	0	0	Root630
OG0003982	0	0	0	0	0	0	Root630
OG0003985	0	0	0	0	0	0	Root630
OG0003986	0	0	0	0	0	0	Root630
OG0003987	0	0	0	0	0	0	Root630
OG0003988	0	0	0	0	0	0	Root630
OG0004002	0	0	0	0	0	0	Root630
OG0004004	0	0	0	0	0	0	Root630
OG0004005	0	0	0	0	0	0	Root630
OG0004006	0	0	0	0	0	0	Root630
OG0004007	0	0	0	0	0	0	Root630
OG0004008	0	0	0	0	0	0	Root630
OG0004012	0	0	0	0	0	0	Root630
OG0004015	0	0	0	0	0	0	Root630
OG0004034	0	0	0	0	0	0	Root630
OG0004043	0	0	0	0	0	0	Root630
OG0004064	0	0	0	0	0	0	Root630
OG0004085	0	0	0	0	0	0	Root630
OG0004133	0	0	0	0	0	0	Root630
OG0004137	0	0	0	0	0	0	Root630
OG0004139	0	0	0	0	0	0	Root630
OG0004149	0	0	0	0	0	0	Root630
OG0004151	0	0	0	0	0	0	Root630
OG0004152	0	0	0	0	0	0	Root630
OG0004153	0	0	0	0	0	0	Root630
OG0004155	0	0	0	0	0	0	Root630
OG0004156	0	0	0	0	0	0	Root630
OG0004157	0	0	0	0	0	0	Root630
OG0004163	0	0	0	0	0	0	Root630
OG0004165	0	0	0	0	0	0	Root630
OG0004170	0	0	0	0	0	0	Root630
OG0004175	0	0	0	0	0	0	Root630
OG0004180	0	0	0	0	0	0	Root630
OG0004187	0	0	0	0	0	0	Root630
OG0004206	0	0	0	0	0	0	Root630
OG0004234	0	0	0	0	0	0	Root630
OG0004239	0	0	0	0	0	0	Root630
OG0004241	0	0	0	0	0	0	Root630
OG0004242	0	0	0	0	0	0	Root630
OG0004247	0	0	0	0	0	0	Root630
OG0004268	0	0	0	0	0	0	Root630
OG0004274	0	0	0	0	0	0	Root630
OG0004287	0	0	0	0	0	0	Root630
OG0004307	0	0	0	0	0	0	Root630
OG0004308	0	0	0	0	0	0	Root630
OG0004310	0	0	0	0	0	0	Root630
OG0004311	0	0	0	0	0	0	Root630
OG0004312	0	0	0	0	0	0	Root630
OG0004313	0	0	0	0	0	0	Root630
OG0004314	0	0	0	0	0	0	Root630
OG0004319	0	0	0	0	0	0	Root630
OG0004322	0	0	0	0	0	0	Root630
OG0004333	0	0	0	0	0	0	Root630
OG0004341	0	0	0	0	0	0	Root630
OG0004356	0	0	0	0	0	0	Root630
OG0004383	0	0	0	0	0	0	Root630
OG0004390	0	0	0	0	0	0	Root630
OG0004403	0	0	0	0	0	0	Root630
OG0004443	0	0	0	0	0	0	Root630
OG0004463	0	0	0	0	0	0	Root630
OG0004464	0	0	0	0	0	0	Root630
OG0004465	0	0	0	0	0	0	Root630
OG0004466	0	0	0	0	0	0	Root630
OG0004467	0	0	0	0	0	0	Root630
OG0004468	0	0	0	0	0	0	Root630
OG0004470	0	0	0	0	0	0	Root630
OG0004471	0	0	0	0	0	0	Root630
OG0004472	0	0	0	0	0	0	Root630
OG0004473	0	0	0	0	0	0	Root630
OG0004476	0	0	0	0	0	0	Root630
OG0004477	0	0	0	0	0	0	Root630
OG0004478	0	0	0	0	0	0	Root630
OG0004479	0	0	0	0	0	0	Root630
OG0004484	0	0	0	0	0	0	Root630
OG0004486	0	0	0	0	0	0	Root630
OG0004494	0	0	0	0	0	0	Root630
OG0004498	0	0	0	0	0	0	Root630
OG0004536	0	0	0	0	0	0	Root630
OG0004539	0	0	0	0	0	0	Root630
OG0004550	0	0	0	0	0	0	Root630
OG0004596	0	0	0	0	0	0	Root630
OG0004609	0	0	0	0	0	0	Root630
OG0004610	0	0	0	0	0	0	Root630
OG0004636	0	0	0	0	0	0	Root630
OG0004648	0	0	0	0	0	0	Root630
OG0004649	0	0	0	0	0	0	Root630
OG0004651	0	0	0	0	0	0	Root630
OG0004653	0	0	0	0	0	0	Root630
OG0004655	0	0	0	0	0	0	Root630
OG0004656	0	0	0	0	0	0	Root630
OG0004658	0	0	0	0	0	0	Root630
OG0004659	0	0	0	0	0	0	Root630
OG0004660	0	0	0	0	0	0	Root630
OG0004661	0	0	0	0	0	0	Root630
OG0004663	0	0	0	0	0	0	Root630
OG0004664	0	0	0	0	0	0	Root630
OG0004665	0	0	0	0	0	0	Root630
OG0004681	0	0	0	0	0	0	Root630
OG0004683	0	0	0	0	0	0	Root630
OG0004684	0	0	0	0	0	0	Root630
OG0004693	0	0	0	0	0	0	Root630
OG0004694	0	0	0	0	0	0	Root630
OG0004697	0	0	0	0	0	0	Root630
OG0004709	0	0	0	0	0	0	Root630
OG0004751	0	0	0	0	0	0	Root630
OG0004762	0	0	0	0	0	0	Root630
OG0004779	0	0	0	0	0	0	Root630
OG0004780	0	0	0	0	0	0	Root630
OG0004784	0	0	0	0	0	0	Root630
OG0004787	0	0	0	0	0	0	Root630
OG0004802	0	0	0	0	0	0	Root630
OG0004803	0	0	0	0	0	0	Root630
OG0004833	0	0	0	0	0	0	Root630
OG0004838	0	0	0	0	0	0	Root630
OG0004839	0	0	0	0	0	0	Root630
OG0004840	0	0	0	0	0	0	Root630
OG0004841	0	0	0	0	0	0	Root630
OG0004845	0	0	0	0	0	0	Root630
OG0004846	0	0	0	0	0	0	Root630
OG0004850	0	0	0	0	0	0	Root630
OG0004851	0	0	0	0	0	0	Root630
OG0004852	0	0	0	0	0	0	Root630
OG0004854	0	0	0	0	0	0	Root630
OG0004855	0	0	0	0	0	0	Root630
OG0004856	0	0	0	0	0	0	Root630
OG0004860	0	0	0	0	0	0	Root630
OG0004869	0	0	0	0	0	0	Root630
OG0004870	0	0	0	0	0	0	Root630
OG0004871	0	0	0	0	0	0	Root630
OG0004875	0	0	0	0	0	0	Root630
OG0004878	0	0	0	0	0	0	Root630
OG0004880	0	0	0	0	0	0	Root630
OG0004881	0	0	0	0	0	0	Root630
OG0004882	0	0	0	0	0	0	Root630
OG0004916	0	0	0	0	0	0	Root630
OG0004949	0	0	0	0	0	0	Root630
OG0004957	0	0	0	0	0	0	Root630
OG0004990	0	0	0	0	0	0	Root630
OG0005005	0	0	0	0	0	0	Root630
OG0005008	0	0	0	0	0	0	Root630
OG0005010	0	0	0	0	0	0	Root630
OG0005015	0	0	0	0	0	0	Root630
OG0005017	0	0	0	0	0	0	Root630
OG0005061	0	0	0	0	0	0	Root630
OG0005064	0	0	0	0	0	0	Root630
OG0005065	0	0	0	0	0	0	Root630
OG0005066	0	0	0	0	0	0	Root630
OG0005067	0	0	0	0	0	0	Root630
OG0005068	0	0	0	0	0	0	Root630
OG0005070	0	0	0	0	0	0	Root630
OG0005071	0	0	0	0	0	0	Root630
OG0005072	0	0	0	0	0	0	Root630
OG0005074	0	0	0	0	0	0	Root630
OG0005075	0	0	0	0	0	0	Root630
OG0005076	0	0	0	0	0	0	Root630
OG0005077	0	0	0	0	0	0	Root630
OG0005078	0	0	0	0	0	0	Root630
OG0005081	0	0	0	0	0	0	Root630
OG0005082	0	0	0	0	0	0	Root630
OG0005088	0	0	0	0	0	0	Root630
OG0005092	0	0	0	0	0	0	Root630
OG0005099	0	0	0	0	0	0	Root630
OG0005104	0	0	0	0	0	0	Root630
OG0005105	0	0	0	0	0	0	Root630
OG0005116	0	0	0	0	0	0	Root630
OG0005117	0	0	0	0	0	0	Root630
OG0005119	0	0	0	0	0	0	Root630
OG0005122	0	0	0	0	0	0	Root630
OG0005123	0	0	0	0	0	0	Root630
OG0005126	0	0	0	0	0	0	Root630
OG0005127	0	0	0	0	0	0	Root630
OG0005130	0	0	0	0	0	0	Root630
OG0005133	0	0	0	0	0	0	Root630
OG0005146	0	0	0	0	0	0	Root630
OG0005170	0	0	0	0	0	0	Root630
OG0005215	0	0	0	0	0	0	Root630
OG0005250	0	0	0	0	0	0	Root630
OG0005277	0	0	0	0	0	0	Root630
OG0005278	0	0	0	0	0	0	Root630
OG0005279	0	0	0	0	0	0	Root630
OG0005280	0	0	0	0	0	0	Root630
OG0005282	0	0	0	0	0	0	Root630
OG0005283	0	0	0	0	0	0	Root630
OG0005291	0	0	0	0	0	0	Root630
OG0005294	0	0	0	0	0	0	Root630
[truncated: 1,021 more rows]
