# Supplementary material for: Genome-resolved metatranscriptomics reveals conserved root colonization determinants in a synthetic microbiota
Source: Nat Commun. 2023 Dec 13;14:8274. doi: 10.1038/s41467-023-43688-z (PMC10719396; doi:10.1038/s41467-023-43688-z)
Supplement: Supplementary file 11 — Source Data [file 41467_2023_43688_MOESM11_ESM.zip › Source Data/Main_figures/figure3/figures_b-c/Root102_normcounts_MvsR.csv]

	NumReads_A.sf	NumReads_B.sf	NumReads_Bpre.sf	NumReads_C.sf	NumReads_D.sf	NumReads_E.sf	Strain
OG0000000	111.662672220364	165.425967757348	67.9014227462167	62.9956757191549	13.3500284887997	2179.83148922636	Root102
OG0000001	73.8845825170669	66.7669301212043	143.724678146159	77.3751234376576	40.050085466399	9.12063384613538	Root102
OG0000002	44.130157883497	41.2991320337346	63.9405064193541	93.1240423674464	2603.25555531593	18.2412676922708	Root102
OG0000003	16.0473301394534	39.9224942992768	17.541200876106	0	0	0	Root102
OG0000004	41.1212834823494	41.9874509009635	19.2387364447614	64.0227791276194	53.4001139551987	975.907821536486	Root102
OG0000005	13.3727751162112	39.6930546768671	15.8436653074506	39.7146651272933	0	1924.45374153457	Root102
OG0000006	18.7218851626957	45.8879244819273	86.5743140014263	23.6233783946831	0	0	Root102
OG0000007	24.7396339649907	33.7276244942166	22.0679623925204	18.1454935495392	0	9.12063384613538	Root102
OG0000008	25.7425920987066	25.6972377098793	0	5.4778848451439	1628.70347563356	9.12063384613538	Root102
OG0000009	33.431937790528	47.0351225939755	16.4095104970024	14.0370799156813	0	9.12063384613538	Root102
OG0000010	29.7544246335699	47.9528810836141	5.65845189551806	14.0370799156813	0	18.2412676922708	Root102
OG0000011	8.357984447632	34.4159433614455	39.0433180790746	55.463584057082	1054.65225061517	0	Root102
OG0000012	16.3816495173587	20.4201263944577	0	0	13.3500284887997	0	Root102
OG0000013	0	6.65374904987946	0	17.8031257467177	0	0	Root102
OG0000014	20.7278014301274	10.7836622532529	0	30.1283666482915	13.3500284887997	27.3619015384061	Root102
OG0000015	0.33431937790528	44.2818471250599	0	40.0570329301148	0	0	Root102
OG0000016	66.5295562031507	38.3164169424093	16.4095104970024	31.155470056756	0	0	Root102
OG0000017	4.34615191276864	11.2425414980722	0	17.4607579438962	0	0	Root102
OG0000018	63.1863624240979	25.9266773322889	308.385628305734	92.0969389589819	1735.50370354396	3301.66945230101	Root102
OG0000019	32.7632990347174	12.1602999877107	0	0	13.3500284887997	9.12063384613538	Root102
OG0000020	397.505740329378	415.056276939033	122.22256094319	555.662943979285	213.600455820795	2982.44726768627	Root102
OG0000021	0	32.3509867597588	11.8827489805879	0	0	9.12063384613538	Root102
OG0000022	0	11.9308603653011	13.5802845492433	0.684735605642988	2750.10586869273	9.12063384613538	Root102
OG0000023	0	10.3247830084337	48.0968411119035	29.101263239827	13.3500284887997	9.12063384613538	Root102
OG0000024	35.772173435865	17.8962905479517	28.8581046671421	0.684735605642988	13.3500284887997	0	Root102
OG0000025	3.00887440114752	0	0	0	0	0	Root102
OG0000026	17.7189270289798	78.927230108915	31.1214854253493	28.7588954370055	547.351168040786	18.2412676922708	Root102
OG0000027	21.0621208080326	32.1215471373491	18.6728912552096	0	0	2708.82825230221	Root102
OG0000028	20.7278014301274	5.96543018265055	18.1070460656578	9.58629847900183	0	0	Root102
OG0000030	18.3875657847904	6.8831886722891	0.565845189551806	6.84735605642988	0	9.12063384613538	Root102
OG0000031	14.0414138720218	175.062431898553	38.4774728895228	14.0370799156813	13.3500284887997	0	Root102
OG0000032	0	11.9308603653011	37.911627699971	3.76604583103643	0	0	Root102
OG0000033	29.7544246335699	19.5023679048191	37.3457825104192	27.3894242257195	13.3500284887997	4131.64713229933	Root102
OG0000034	50.147906685792	25.23835846506	68.4672679357685	39.0299295216503	0	9.12063384613538	Root102
OG0000035	0	6.65374904987946	0	0	0	0	Root102
OG0000036	6.6863875581056	17.4374113031324	0	11.2981374931093	0	0	Root102
OG0000037	19.3905239185062	38.0869773199997	5.09260670596625	0.342367802821494	0	18.2412676922708	Root102
OG0000038	0	16.5196528134938	11.8827489805879	36.2909870990784	0	0	Root102
OG0000039	13.3727751162112	0	0	0	26.7000569775993	0	Root102
OG0000040	114.0029078657	173.456354541685	68.4672679357685	143.452109382206	66.7501424439983	72.9650707690831	Root102
OG0000041	0	3.44159433614455	3.96091632686264	0	0	0	Root102
OG0000042	29.4201052556646	16.2902131910842	29.9897950462457	14.7218155213242	0	0	Root102
OG0000043	0	14.9135754566264	0	6.50498825360839	13.3500284887997	0	Root102
OG0000044	0	6.65374904987946	64.5063516089059	5.8202526479654	13.3500284887997	0	Root102
OG0000045	0.66863875581056	21.1084452616866	71.8623390730793	4.79314923950092	1388.40296283517	4231.97410460682	Root102
OG0000046	0	9.86590376361438	5.65845189551806	0	0	0	Root102
OG0000047	183.541338469999	131.468903640722	36.7799373208674	76.0056522263717	53.4001139551987	9.12063384613538	Root102
OG0000048	47.4733516625498	15.3724547014457	17.541200876106	19.1725969580037	40.050085466399	0	Root102
OG0000049	0	24.3205999754215	246.708502644587	24.3081140003261	1174.80250701437	0	Root102
OG0000050	21.3964401859379	10.3247830084337	0	10.6134018874663	0	0	Root102
OG0000051	11.3668588487795	6.65374904987946	0	0	0	0	Root102
OG0000052	32.4289796568122	20.8790056392769	48.0968411119035	25.3352174087906	0	9.12063384613538	Root102
OG0000053	25.7425920987066	48.641199950843	70.7306486939757	32.5249412680419	13.3500284887997	0	Root102
OG0000054	18.3875657847904	0	2.82922594775903	0	0	0	Root102
OG0000055	0	0	0	11.2981374931093	13.3500284887997	0	Root102
OG0000056	0	0	0	14.7218155213242	0	0	Root102
OG0000057	0	0	0	0	0	0	Root102
OG0000058	0	25.23835846506	58.8478997133878	11.2981374931093	0	0	Root102
OG0000059	0	0	0	0	0	0	Root102
OG0000060	0	5.50655093783128	0	9.92866628182333	0	9.12063384613538	Root102
OG0000061	15.7130107615482	28.6799528012046	17.541200876106	35.9486192962569	13.3500284887997	0	Root102
OG0000062	42.1242416160653	2.98271509132528	0	5.13551704232241	1375.05293434637	118.56823999976	Root102
OG0000063	0	8.48926602915656	0	0	0	0	Root102
OG0000064	39.7840059707283	13.0780584773493	29.4239498566939	8.55919507053735	0	0	Root102
OG0000065	0	19.0434886599998	0	11.9828730987523	0	0	Root102
OG0000066	5.34911004648448	2.75327546891564	0	0	0	0	Root102
OG0000067	33.0976184126227	14.9135754566264	62.8088160402504	8.21682726771586	26.7000569775993	5016.34861537446	Root102
OG0000068	0.33431937790528	2.29439622409637	11.8827489805879	10.9557696902878	0	0	Root102
OG0000069	0	0	0	0	0	0	Root102
OG0000070	0	0	0	0	0	0	Root102
OG0000071	0	0.917758489638547	0	0	0	0	Root102
OG0000072	0	0	35.082401752212	0	0	0	Root102
OG0000073	0	0	0	14.3794477185027	0	0	Root102
OG0000074	0	13.0780584773493	56.5845189551806	11.9828730987523	0	0	Root102
OG0000076	0	0.229439622409637	9.6193682223807	6.50498825360839	0	0	Root102
OG0000077	0	15.3724547014457	5.65845189551806	0	13.3500284887997	0	Root102
OG0000078	5.0147906685792	26.3855565771082	0	0	0	0	Root102
OG0000079	2.00591626743168	58.736543336867	20.370426823865	18.1454935495392	0	0	Root102
OG0000080	0	6.42430942746983	0	0	0	0	Root102
OG0000081	44.7987966393075	19.2729282824095	123.354251322294	0	0	0	Root102
OG0000082	0	0	0	0	0	0	Root102
OG0000083	0	0	21.5021172029686	0	0	0	Root102
OG0000084	21.0621208080326	41.7580112785539	12.4485941701397	51.3551704232241	26.7000569775993	18.2412676922708	Root102
OG0000085	0	0	0	0	0	0	Root102
OG0000086	0	0	0	0	0	0	Root102
OG0000087	7.02070693601088	10.7836622532529	0	0	0	0	Root102
OG0000088	0	9.17758489638547	0	0	0	0	Root102
OG0000089	0.33431937790528	7.11262829469874	0	0	0	0	Root102
OG0000090	0	10.095343386024	0	0	26.7000569775993	0	Root102
OG0000091	189.893406650199	202.595186587709	76.9549457790456	270.128196426159	93.4501994215977	3055.41233845535	Root102
OG0000093	76.2248181624038	116.096448939276	74.1257198312866	76.3480200291932	2202.75470065194	27.3619015384061	Root102
OG0000094	0	0	14.711974928347	0	0	0	Root102
OG0000095	11.0325394708742	0	53.7552930074216	0	80.100170932798	2654.1044492254	Root102
OG0000096	0	0	16.9753556865542	0	0	0	Root102
OG0000097	5.0147906685792	31.8921075149395	33.9507113731083	17.1183901410747	40.050085466399	2945.96473230173	Root102
OG0000098	0	13.9958169669878	6.22429708506986	13.6947121128598	2336.25498553994	0	Root102
OG0000099	0	0	18.1070460656578	9.24393067618034	0	0	Root102
OG0000100	0	10.095343386024	0	3.76604583103643	13.3500284887997	0	Root102
OG0000101	1.00295813371584	0	0	0	0	0	Root102
OG0000102	0	0	16.9753556865542	0	0	0	Root102
OG0000103	0	0	0	0	0	0	Root102
OG0000104	49.4792679299814	49.3295188180719	22.6338075820722	62.6533079163334	13.3500284887997	36.4825353845415	Root102
OG0000105	0	3.90047358096382	0	0	0	82.0857046152184	Root102
OG0000106	8.69230382553728	10.3247830084337	0	0	13.3500284887997	0	Root102
OG0000107	0	0	10.1852134119325	0	0	0	Root102
OG0000108	0	0	0	9.92866628182333	0	0	Root102
OG0000109	0	0	0	0	0	0	Root102
OG0000110	0	27.0738754443371	0	12.6676087043953	0	0	Root102
OG0000111	0	0	0	0	0	0	Root102
OG0000112	0	0	0	0	0	0	Root102
OG0000113	59.8431686450451	65.6197320091561	16.9753556865542	48.9585958034736	0	0	Root102
OG0000115	24.0709952091802	9.63646414120474	41.8725440268336	26.7046886200765	0	9.12063384613538	Root102
OG0000116	18.3875657847904	17.8962905479517	39.6091632686264	37.3180905075428	13.3500284887997	9.12063384613538	Root102
OG0000117	13.3727751162112	2.523835846506	0	22.2539071833971	0	9.12063384613538	Root102
OG0000118	0	0	0	0	0	0	Root102
OG0000119	23.0680370754643	0	0	0	0	0	Root102
OG0000120	0	7.34206791710838	0.565845189551806	0	0	0	Root102
OG0000121	0	3.21215471373491	0	0	0	0	Root102
OG0000122	0	5.96543018265055	0	0	0	9.12063384613538	Root102
OG0000123	22.733717697559	3.90047358096382	13.5802845492433	0	0	0	Root102
OG0000124	0	0	27.1605690984867	0	0	0	Root102
OG0000125	0.66863875581056	20.6495660168673	174.280318381956	16.7760223382532	0	18.2412676922708	Root102
OG0000126	0	15.6018943238553	15.2778201178988	10.9557696902878	0	0	Root102
OG0000127	0	0.458879244819273	0	8.55919507053735	0	0	Root102
OG0000128	0	20.6495660168673	93.9303014655998	7.53209166207287	0	0	Root102
OG0000129	22.0650789417485	0	14.1461297387951	0	0	9.12063384613538	Root102
OG0000130	0	0	0	0	0	0	Root102
OG0000131	0	0	0	14.3794477185027	0	0	Root102
OG0000132	0	0	0	0	0	0	Root102
OG0000133	52.1538229532237	39.0047358096382	286.317665913214	0	13.3500284887997	2608.50127999472	Root102
OG0000134	18.7218851626957	0.229439622409637	0	0	0	0	Root102
OG0000135	50.4822260636973	21.7967641289155	29.9897950462457	16.0912867326102	0	0	Root102
OG0000136	14.0414138720218	15.3724547014457	58.8478997133878	19.1725969580037	0	9.12063384613538	Root102
OG0000137	12.3698169824954	0	0	11.2981374931093	13.3500284887997	0	Root102
OG0000138	5.34911004648448	3.44159433614455	16.9753556865542	19.1725969580037	0	0	Root102
OG0000139	16.715968895264	4.58879244819273	13.5802845492433	0	0	0	Root102
OG0000140	0	6.19486980506019	0	1.02710340846448	0	0	Root102
OG0000141	0	0	53.7552930074216	0	0	0	Root102
OG0000142	0	68.3730074780717	124.485941701397	8.21682726771586	0	0	Root102
OG0000143	127.375682981912	220.491477135661	87.7060043805299	145.163948396313	1428.45304830156	1851.48867076548	Root102
OG0000144	88.2603157669939	23.8617207306022	0.565845189551806	52.0399060288671	26.7000569775993	0	Root102
OG0000146	0.33431937790528	15.143015079036	0	0.342367802821494	13.3500284887997	0	Root102
OG0000147	0	5.50655093783128	0	0	0	0	Root102
OG0000148	0	0	0	0	0	0	Root102
OG0000149	0	1.83551697927709	20.370426823865	11.9828730987523	0	0	Root102
OG0000150	0	6.42430942746983	0	0.342367802821494	0	0	Root102
OG0000151	0	13.0780584773493	26.5947239089349	20.8844359721111	0	0	Root102
OG0000152	0	26.6149961995179	7.35598746417348	0.342367802821494	13.3500284887997	3110.13614153217	Root102
OG0000153	33.7662571684333	0	0	0	0	0	Root102
OG0000154	0	0	0	0	0	0	Root102
OG0000155	0	11.7014207428915	19.8045816343132	0	0	0	Root102
OG0000156	14.0414138720218	2.29439622409637	0	30.1283666482915	0	0	Root102
OG0000157	33.431937790528	79.3861093537343	20.370426823865	0	13.3500284887997	9.12063384613538	Root102
OG0000158	0.33431937790528	0	20.370426823865	0	0	2818.27585845583	Root102
OG0000159	0	0	0	0.342367802821494	0	2398.72670153361	Root102
OG0000160	0	0	0	0	0	0	Root102
OG0000161	15.3786913836429	6.65374904987946	44.1359247850409	48.9585958034736	0	0	Root102
OG0000162	0	0	0	0	0	0	Root102
OG0000163	0	0.229439622409637	0	0	0	0	Root102
OG0000164	0	0	0	0	0	0	Root102
OG0000165	0	17.666850925542	12.4485941701397	0.342367802821494	2776.80592567033	18.2412676922708	Root102
OG0000166	17.0502882731693	12.3897396101204	0	8.55919507053735	0	0	Root102
OG0000167	24.7396339649907	10.3247830084337	0	21.9115393805756	0	0	Root102
OG0000168	13.3727751162112	6.19486980506019	0	5.4778848451439	13.3500284887997	9.12063384613538	Root102
OG0000169	74.5532212728774	257.201816721203	110.339811962602	148.587626424528	40.050085466399	100.326972307489	Root102
OG0000170	8.357984447632	49.7883980628912	15.8436653074506	35.6062514934354	66.7501424439983	6995.52615998584	Root102
OG0000171	0	52.0827942869875	58.282054523836	30.1283666482915	13.3500284887997	0	Root102
OG0000172	12.7041363604006	16.2902131910842	0	0.342367802821494	13.3500284887997	0	Root102
OG0000173	0	17.2079716807228	57.1503641447324	0	0	0	Root102
OG0000174	0	7.11262829469874	0	17.8031257467177	0	0	Root102
OG0000175	0	7.57150753951801	0	0	0	0	Root102
OG0000176	0	5.73599056024092	46.9651507327999	0	0	0	Root102
OG0000177	15.0443720057376	0	0	0	0	0	Root102
OG0000178	4.01183253486336	8.48926602915656	0	0	0	0	Root102
OG0000179	0	42.4463301457828	8.48767784327709	14.7218155213242	3657.90780593111	0	Root102
OG0000180	0	0	0	0	0	0	Root102
OG0000181	27.7485083661382	49.3295188180719	50.9260670596625	6.16262045078689	0	0	Root102
OG0000182	10.3639007150637	49.5589584404815	0	27.047056422898	0	9.12063384613538	Root102
OG0000183	35.772173435865	13.7663773445782	49.2285314910071	1.36947121128598	13.3500284887997	9.12063384613538	Root102
OG0000184	0	1.60607735686746	0	0	0	0	Root102
OG0000185	0	0	0	2.73894242257195	0	0	Root102
OG0000186	0	0	0	0	0	0	Root102
OG0000187	0	0	0	0	0	0	Root102
OG0000188	0	9.40702451879511	35.6482469417638	11.6405052959308	0	18.2412676922708	Root102
OG0000189	0	7.34206791710838	5.65845189551806	6.84735605642988	13.3500284887997	0	Root102
OG0000190	0	7.80094716192765	20.370426823865	10.6134018874663	0	0	Root102
OG0000191	0	0	0	0	0	0	Root102
OG0000192	0	3.90047358096382	0	0	0	0	Root102
OG0000193	2.00591626743168	2.75327546891564	6.22429708506986	13.6947121128598	2309.55492856234	0	Root102
OG0000194	18.0532464068851	21.5673245065059	12.4485941701397	14.7218155213242	1014.60216514877	36.4825353845415	Root102
OG0000196	0	6.19486980506019	0	0	13.3500284887997	0	Root102
OG0000197	36.4408121916755	2.29439622409637	0	0	0	9.12063384613538	Root102
OG0000198	17.0502882731693	0	0	9.58629847900183	0	9.12063384613538	Root102
OG0000199	0	0	0	0	0	0	Root102
OG0000200	0	0	39.6091632686264	0	0	0	Root102
OG0000201	217.976234394243	178.504026234697	135.237000302882	170.499165805104	3057.15652393512	3028.05043691695	Root102
OG0000202	0	0.458879244819273	0	13.3523443100383	13.3500284887997	0	Root102
OG0000204	0	0	11.3169037910361	0	0	0	Root102
OG0000205	0	3.44159433614455	0	1.02710340846448	0	0	Root102
OG0000206	0	0	25.4630335298313	0	1388.40296283517	0	Root102
OG0000207	0	0	0	0	0	0	Root102
OG0000208	0	0	2.82922594775903	0	0	0	Root102
OG0000209	8.02366506972672	5.04767169301201	0	22.5962749862186	13.3500284887997	9.12063384613538	Root102
OG0000211	58.505891133424	31.4332282701202	0	80.1140658602296	13.3500284887997	18.2412676922708	Root102
OG0000212	14.0414138720218	12.1602999877107	0	0	0	9.12063384613538	Root102
OG0000213	35.4378540579597	10.3247830084337	0	52.7246416345101	13.3500284887997	2489.93303999496	Root102
OG0000214	0	5.27711131542164	0	0.342367802821494	0	0	Root102
OG0000215	0	6.42430942746983	0	30.470734451113	0	0	Root102
OG0000216	0	11.9308603653011	15.2778201178988	11.2981374931093	0	0	Root102
OG0000217	0	0	0	13.6947121128598	53.4001139551987	0	Root102
OG0000218	0	0	0	0	0	0	Root102
OG0000219	0	0	0	0	0	0	Root102
OG0000220	0	20.4201263944577	41.3066988372818	0	0	9.12063384613538	Root102
OG0000221	78.2307344298355	70.4379640797585	0	26.0199530144335	26.7000569775993	9.12063384613538	Root102
OG0000222	0	0	0	0	0	0	Root102
OG0000223	27.0798696103277	20.8790056392769	0	0	13.3500284887997	0	Root102
OG0000224	0	5.04767169301201	18.6728912552096	0	0	0	Root102
OG0000226	0	0	5.65845189551806	0	0	0	Root102
OG0000227	0	5.96543018265055	11.8827489805879	0	0	0	Root102
OG0000228	23.4023564533696	0.458879244819273	14.711974928347	18.4878613523607	0	0	Root102
OG0000229	0	2.75327546891564	0	0	0	0	Root102
OG0000230	0	0	0	0	0	0	Root102
OG0000231	2.00591626743168	9.17758489638547	28.8581046671421	0	0	0	Root102
OG0000232	0	0	0	0	0	0	Root102
OG0000233	0	3.67103395855419	0	0	0	0	Root102
OG0000234	11.0325394708742	7.80094716192765	24.8971883402795	14.0370799156813	0	0	Root102
OG0000235	0	0	0	0	0	0	Root102
OG0000236	18.3875657847904	0	0	0	0	0	Root102
OG0000237	0	0	0	0	0	0	Root102
OG0000239	0	0	0	0	0	0	Root102
OG0000240	0	0	103.54966968798	0	0	0	Root102
OG0000241	0	5.27711131542164	0	0	0	0	Root102
OG0000242	0	2.29439622409637	0	0	0	0	Root102
OG0000244	0	5.73599056024092	0	0	0	0	Root102
OG0000245	0	2.75327546891564	18.6728912552096	0	0	0	Root102
OG0000246	167.828327708451	388.670720361925	17.541200876106	122.567673410095	146.850313376796	54.7238030768123	Root102
OG0000247	0	13.0780584773493	241.615895938621	11.2981374931093	133.500284887997	4040.44079383797	Root102
OG0000248	0	7.34206791710838	41.3066988372818	32.1825734652204	0	0	Root102
OG0000249	0	0	0	0	0	0	Root102
OG0000250	0	0	0	0	0	0	Root102
OG0000251	0	2.75327546891564	64.5063516089059	0	0	0	Root102
OG0000252	23.7366758312749	14.6841358342168	0	0.342367802821494	26.7000569775993	0	Root102
OG0000253	0	4.58879244819273	13.0144393596915	0	66.7501424439983	118.56823999976	Root102
OG0000254	0	0	0	0	0	0	Root102
OG0000255	0	24.3205999754215	0	0	0	9.12063384613538	Root102
OG0000256	0	0	0	0	0	0	Root102
OG0000257	0	0	0	0	0	0	Root102
OG0000259	0	7.57150753951801	49.2285314910071	21.9115393805756	841.051794794379	0	Root102
OG0000260	0	0	0	0	0	0	Root102
OG0000261	0	0.229439622409637	0	10.6134018874663	0	0	Root102
OG0000263	0	0	0	0	0	0	Root102
OG0000264	4.34615191276864	22.4850829961444	0	28.7588954370055	13.3500284887997	0	Root102
OG0000265	15.0443720057376	0	7.35598746417348	11.9828730987523	0	0	Root102
OG0000266	0	0	36.7799373208674	0	0	0	Root102
OG0000267	76.5591375403091	84.6632206691559	20.370426823865	84.9072150997305	867.751851771978	18.2412676922708	Root102
OG0000268	0	0	10.1852134119325	0	0	0	Root102
OG0000270	0	0	0	0	0	0	Root102
OG0000271	17.3846076510746	59.1954225816863	28.8581046671421	32.8673090708634	26.7000569775993	9.12063384613538	Root102
OG0000272	0	0	0	0	0	0	Root102
OG0000273	0	5.96543018265055	13.5802845492433	13.0099765072168	0	0	Root102
OG0000276	0	0	0	0	0	0	Root102
OG0000277	0	0	0	0	0	0	Root102
OG0000278	0	0	0	0	0	0	Root102
OG0000279	0	10.3247830084337	0	8.21682726771586	0	0	Root102
OG0000280	0	12.1602999877107	0	0	0	0	Root102
OG0000281	0	8.48926602915656	0	6.84735605642988	0	9.12063384613538	Root102
OG0000282	0	5.50655093783128	0	0	0	0	Root102
OG0000283	0	0	0	0	0	0	Root102
OG0000284	0	13.7663773445782	42.4383892163854	0	13.3500284887997	45.6031692306769	Root102
OG0000286	0	0	0	0	0	0	Root102
OG0000287	0	0	0	0	0	0	Root102
OG0000288	21.3964401859379	2.75327546891564	0	0	0	0	Root102
OG0000289	0	15.8313339462649	12.4485941701397	22.2539071833971	13.3500284887997	9.12063384613538	Root102
OG0000290	41.4556028602547	13.9958169669878	69.5989583148721	0	13.3500284887997	27.3619015384061	Root102
OG0000291	38.7810478370125	57.1304659799995	19.2387364447614	42.4536075498653	13.3500284887997	0	Root102
OG0000292	0	2.98271509132528	1.13169037910361	5.8202526479654	0	9.12063384613538	Root102
OG0000293	0	9.17758489638547	0	0	0	0	Root102
OG0000295	18.7218851626957	16.5196528134938	0	0	0	0	Root102
OG0000296	0	0	0	0	0	0	Root102
OG0000297	9.36094258134784	14.2252565893975	0	0.342367802821494	0	0	Root102
OG0000298	0	0	72.994029452183	0	0	0	Root102
OG0000299	0	0	0	0	0	0	Root102
OG0000300	0	8.71870565156619	0	17.4607579438962	0	0	Root102
OG0000301	42.7928803718758	41.5285716561442	513.221586923488	3.42367802821494	814.35173781678	3575.28846768507	Root102
OG0000302	19.7248432964115	0.458879244819273	0	0	0	0	Root102
OG0000303	0	5.50655093783128	0	0	0	0	Root102
OG0000304	14.0414138720218	10.5542226308433	15.2778201178988	0.684735605642988	13.3500284887997	9.12063384613538	Root102
OG0000305	0	0	0	0	0	0	Root102
OG0000306	0	0	0	0	0	0	Root102
OG0000307	0	6.65374904987946	15.2778201178988	0	0	0	Root102
OG0000308	0	0	0	0	0	0	Root102
OG0000309	0	0	0	0	0	0	Root102
OG0000310	16.715968895264	0	6.79014227462167	0	0	0	Root102
OG0000311	22.0650789417485	13.3074980997589	11.3169037910361	17.1183901410747	0	9.12063384613538	Root102
OG0000312	0	0	0	0	0	0	Root102
OG0000313	10.698220092969	4.12991320337346	11.8827489805879	22.5962749862186	13.3500284887997	0	Root102
OG0000314	0	6.65374904987946	9.05352303282889	0	0	0	Root102
OG0000315	0	0	0	0	0	0	Root102
OG0000316	16.3816495173587	0	0	16.0912867326102	0	3018.92980307081	Root102
OG0000317	0	0	0	0	0	0	Root102
OG0000318	11.0325394708742	0	0	0	0	0	Root102
OG0000319	0	0	0	0	0	0	Root102
OG0000321	0	19.0434886599998	127.315167649156	0	13.3500284887997	0	Root102
OG0000322	15.7130107615482	0	17.541200876106	0	0	0	Root102
OG0000323	0	0	0	0	0	0	Root102
OG0000324	87.5916770111834	72.2734810590356	80.3500169163564	59.57199769094	26.7000569775993	9.12063384613538	Root102
OG0000325	0	10.095343386024	34.5165565626602	0	13.3500284887997	766.133243075372	Root102
OG0000326	0	2.523835846506	0	8.90156287335884	0	0	Root102
OG0000327	9.69526195925312	0	1.69753556865542	0	0	0	Root102
OG0000328	0.33431937790528	5.96543018265055	16.4095104970024	16.0912867326102	1708.80364656636	0	Root102
OG0000330	14.0414138720218	16.9785320583131	0	16.0912867326102	0	9.12063384613538	Root102
OG0000331	0	0	0	15.4065511269672	0	0	Root102
OG0000332	0	0	0	0	0	0	Root102
OG0000333	0	0	0	0	0	0	Root102
OG0000334	1158.7509638197	970.529602792763	844.806868000846	1248.95774469281	3030.45646695752	16453.6234584282	Root102
OG0000335	0	0	0	0	0	0	Root102
OG0000336	0	0	0	0	0	0	Root102
OG0000337	0	5.27711131542164	0	13.0099765072168	0	9.12063384613538	Root102
OG0000338	49.4792679299814	79.1566697313247	3.96091632686264	35.6062514934354	13.3500284887997	36.4825353845415	Root102
OG0000339	0	0	0	0	0	0	Root102
OG0000340	13.0384557383059	0	0	0	0	0	Root102
OG0000341	8.02366506972672	15.8313339462649	0	52.7246416345101	0	0	Root102
OG0000343	0.33431937790528	11.0131018756626	11.8827489805879	13.0099765072168	0	0	Root102
OG0000344	0	20.6495660168673	0	16.7760223382532	0	9.12063384613538	Root102
OG0000345	0	0	0	0	0	0	Root102
OG0000346	0	0	0	0	0	0	Root102
OG0000347	0	0	0	0	0	0	Root102
OG0000348	51.4851841974131	24.5500395978311	97.3253726029106	143.452109382206	0	45.6031692306769	Root102
OG0000349	0	0.229439622409637	20.370426823865	0	0	0	Root102
OG0000350	0	0	0	0	0	0	Root102
OG0000351	19.7248432964115	0	0	0	0	0	Root102
OG0000352	0	0	0	0	0	0	Root102
OG0000353	0	6.42430942746983	35.6482469417638	0	1068.00227910397	0	Root102
OG0000354	0	0	0	0	0	0	Root102
OG0000355	38.1124090812019	65.3902923867465	1163.94355490806	18.8302291551822	2189.40467216315	0	Root102
OG0000356	0	15.3724547014457	62.2429708506986	0	0	0	Root102
OG0000357	0	5.73599056024092	0	0	440.550940130389	0	Root102
OG0000358	0	0	0	0	0	0	Root102
OG0000360	0	6.8831886722891	40.1750084581782	9.58629847900183	133.500284887997	0	Root102
OG0000361	12.0354976045901	0	0	0	0	0	Root102
OG0000363	0	0.68831886722891	0	0	13.3500284887997	0	Root102
OG0000364	0	0	0	0	0	0	Root102
OG0000365	0	0	0	0	0	0	Root102
OG0000366	0	6.65374904987946	0	0	0	0	Root102
OG0000367	0	0	0	0	0	0	Root102
OG0000368	0	0	0	0	0	0	Root102
OG0000369	16.715968895264	0	0	0	13.3500284887997	0	Root102
OG0000370	0	0	0	0	0	0	Root102
OG0000371	0	10.095343386024	0	0.342367802821494	0	0	Root102
OG0000373	15.0443720057376	8.25982640674692	46.3993055432481	8.90156287335884	0	0	Root102
OG0000374	0	0	0	0	0	0	Root102
OG0000375	0	0	0	0	0	0	Root102
OG0000376	0	0	0	0	0	0	Root102
OG0000377	0	0	0	0	0	0	Root102
OG0000378	0	7.11262829469874	0	0	0	0	Root102
OG0000380	0	6.19486980506019	0	19.5149647608252	0	0	Root102
OG0000381	0	0	32.2531758044529	0	0	0	Root102
OG0000382	0.33431937790528	1.14719811204818	15.2778201178988	0	0	0	Root102
OG0000383	0	0	0	9.92866628182333	0	0	Root102
OG0000384	16.715968895264	0.229439622409637	0	16.0912867326102	0	9.12063384613538	Root102
OG0000385	17.7189270289798	6.19486980506019	0	5.8202526479654	0	0	Root102
OG0000386	0	0	0	0	0	0	Root102
OG0000387	0	5.27711131542164	13.5802845492433	0	0	0	Root102
OG0000388	0	0	0	0.684735605642988	0	0	Root102
OG0000389	0	0	0	0	0	0	Root102
OG0000390	0	0	0	0	0	0	Root102
OG0000392	0	6.19486980506019	0	33.2096768736849	0	1696.43789538118	Root102
OG0000393	0.33431937790528	19.0434886599998	77.5207909685974	28.416527634184	0	0	Root102
OG0000394	0	5.27711131542164	0	13.3523443100383	0	0	Root102
OG0000395	0	6.19486980506019	0	0	0	9.12063384613538	Root102
OG0000396	20.7278014301274	2.29439622409637	0	0	0	9.12063384613538	Root102
OG0000397	0	0	16.4095104970024	10.6134018874663	0	0	Root102
OG0000398	0	5.04767169301201	46.3993055432481	0	13.3500284887997	1176.56176615146	Root102
OG0000399	38.4467284591072	5.04767169301201	18.1070460656578	10.9557696902878	0	0	Root102
OG0000400	0	0	0	0	0	0	Root102
OG0000401	4.68047129067392	0	0	0	0	9.12063384613538	Root102
OG0000402	0	0.68831886722891	0	2.73894242257195	0	0	Root102
OG0000403	0	7.34206791710838	0	0	0	0	Root102
OG0000404	0	0	0	0	0	0	Root102
OG0000405	0	0	0	0	0	0	Root102
OG0000406	0	0	0	0	0	0	Root102
OG0000407	0	0	0	0	0	0	Root102
OG0000408	0	0	0	14.3794477185027	0	0	Root102
OG0000410	0.66863875581056	46.117364104337	20.9362720134168	72.9243420009782	40.050085466399	2234.55529230317	Root102
OG0000411	105.644923418068	16.5196528134938	135.802845492433	161.939970734567	53.4001139551987	1742.04106461186	Root102
OG0000412	0	11.9308603653011	0	0	0	9.12063384613538	Root102
OG0000413	11.7011782266848	17.2079716807228	0	27.047056422898	0	0	Root102
OG0000414	0	0.229439622409637	0	0	0	0	Root102
OG0000415	273.807570504424	89.9403319845776	109.77396677305	152.011304452743	3738.00797686391	145.930141538166	Root102
OG0000418	0	0	0	0	0	0	Root102
OG0000419	0	0	28.2922594775903	0	0	0	Root102
OG0000420	14.375733249927	1.83551697927709	28.8581046671421	28.416527634184	13.3500284887997	0	Root102
OG0000421	0	10.3247830084337	0	0	0	0	Root102
OG0000422	0	5.73599056024092	3.96091632686264	0	0	0	Root102
OG0000423	0	0	0	1.36947121128598	0	0	Root102
OG0000424	0.33431937790528	6.42430942746983	0	14.3794477185027	0	0	Root102
OG0000425	0	0	0	0	0	0	Root102
OG0000426	0	2.29439622409637	0	0	0	0	Root102
OG0000427	0	0	0	0	0	0	Root102
OG0000428	0	0	0	0.342367802821494	0	0	Root102
OG0000429	0	0	0	0	0	0	Root102
OG0000430	46.8047129067392	36.7103395855419	9.6193682223807	24.3081140003261	0	0	Root102
OG0000431	42.4585609939706	5.96543018265055	0	9.92866628182333	0	9.12063384613538	Root102
OG0000432	0	12.1602999877107	0	0	0	0	Root102
OG0000433	0	8.25982640674692	31.6873306149011	9.92866628182333	0	0	Root102
OG0000434	24.7396339649907	0	0	0	40.050085466399	1057.9935261517	Root102
OG0000435	0	0	0	0	0	0	Root102
OG0000436	0	0	32.2531758044529	0	0	0	Root102
OG0000439	0	0	0	0	0	0	Root102
OG0000440	0	3.90047358096382	0	15.7489189297887	0	0	Root102
OG0000441	0	0	0	0	0	0	Root102
OG0000442	0	0	0.565845189551806	8.21682726771586	0	9.12063384613538	Root102
OG0000444	0	0	0	0	0	0	Root102
OG0000445	0	17.666850925542	26.0288787193831	18.4878613523607	0	0	Root102
OG0000446	0	0	0	0	0	0	Root102
OG0000447	0	3.44159433614455	7.92183265372528	0	0	0	Root102
OG0000448	1.00295813371584	44.5112867474695	0	0	13.3500284887997	0	Root102
OG0000449	9.36094258134784	0	11.3169037910361	0	0	0	Root102
OG0000450	0	3.21215471373491	14.711974928347	0	0	0	Root102
OG0000451	16.3816495173587	0	0	0	13.3500284887997	9.12063384613538	Root102
OG0000452	0	0	0	0	0	0	Root102
OG0000453	28.7514664998541	11.2425414980722	15.2778201178988	0	26.7000569775993	9.12063384613538	Root102
OG0000454	0	0	0	0	0	0	Root102
OG0000455	0	0	35.6482469417638	26.362320817255	0	0	Root102
OG0000456	0	0	0	0	0	0	Root102
OG0000457	0	10.7836622532529	0	10.6134018874663	0	0	Root102
OG0000458	0	0	0	0	0	0	Root102
OG0000459	0	0	0	0	0	0	Root102
OG0000460	0	0	0	0	0	0	Root102
OG0000461	0	9.17758489638547	16.9753556865542	6.84735605642988	0	0	Root102
OG0000463	0	0	0	0	0	0	Root102
OG0000464	0	0	53.1894478178697	0	0	0	Root102
OG0000465	0	0	0	0	0	0	Root102
OG0000466	0	6.42430942746983	0	0	13.3500284887997	0	Root102
OG0000467	0	0	0	0	0	0	Root102
OG0000468	0	27.3033150667468	27.7264142880385	1.02710340846448	13.3500284887997	0	Root102
OG0000469	11.0325394708742	8.03038678433728	18.6728912552096	13.6947121128598	734.251566883982	18.2412676922708	Root102
OG0000470	0	0	0	0	0	0	Root102
OG0000471	47.1390322846445	12.1602999877107	0	54.0941128457961	26.7000569775993	0	Root102
OG0000473	0	0	0	0	0	0	Root102
OG0000474	0	0	13.5802845492433	0	0	0	Root102
OG0000475	0	0	0	0	0	0	Root102
OG0000478	18.7218851626957	0	0	0	13.3500284887997	0	Root102
OG0000479	0	0	0	0	0	0	Root102
OG0000480	0	20.4201263944577	22.0679623925204	0	13.3500284887997	0	Root102
OG0000481	0	2.98271509132528	0	0	0	0	Root102
OG0000482	0	36.2514603407226	27.7264142880385	22.2539071833971	13.3500284887997	18.2412676922708	Root102
OG0000483	0	0	10.7510586014843	0	0	0	Root102
OG0000484	0	5.50655093783128	0	22.2539071833971	13.3500284887997	0	Root102
OG0000485	19.3905239185062	0	0	12.3252409015738	13.3500284887997	0	Root102
OG0000486	0	0	0	0	0	0	Root102
OG0000487	0	0	0	0	0	0	Root102
OG0000488	0	0	0	0	0	0	Root102
OG0000489	12.3698169824954	33.0393056269877	182.767996225233	54.778848451439	2429.70518496154	0	Root102
OG0000490	219.982150661674	29.8271509132528	0	584.42183941629	106.800227910397	63.8444369229477	Root102
OG0000491	41.4556028602547	391.194556208431	36.7799373208674	94.1511457759108	146.850313376796	994.149089228757	Root102
OG0000492	0	0	27.1605690984867	14.3794477185027	0	0	Root102
OG0000493	0	0	0	0	0	0	Root102
OG0000495	0	0	0	0	0	0	Root102
OG0000496	0	0	0	0	0	0	Root102
OG0000497	0	0.917758489638547	0	29.4436310426485	160.200341865596	9.12063384613538	Root102
OG0000498	0	0	0	0	0	0	Root102
OG0000499	0	0	0	0	0	0	Root102
OG0000501	0	3.21215471373491	0	7.18972385925137	0	0	Root102
OG0000502	0	0	0	0	0	0	Root102
OG0000503	0	0	0	0	0	0	Root102
OG0000505	0	0	0	0	0	0	Root102
OG0000509	0	0	0	0	0	0	Root102
OG0000510	0	6.42430942746983	0	0	0	0	Root102
OG0000511	0.33431937790528	0	0	18.8302291551822	0	0	Root102
OG0000512	0.66863875581056	0	105.813050446188	0	5259.91122458707	82.0857046152184	Root102
OG0000513	0.33431937790528	0	0	0	1441.80307679036	0	Root102
OG0000514	0	4.12991320337346	10.1852134119325	0	0	0	Root102
OG0000515	0	0	0	0	0	0	Root102
OG0000516	0	0	0	0	0	0	Root102
OG0000517	0	0	0	0	0	0	Root102
OG0000518	0	0.229439622409637	0	15.4065511269672	0	9.12063384613538	Root102
OG0000519	0.33431937790528	2.98271509132528	0	0	0	4149.8883999916	Root102
OG0000520	0	25.4677980874697	36.2140921313156	18.4878613523607	13.3500284887997	9.12063384613538	Root102
OG0000521	19.3905239185062	2.98271509132528	87.1401591909781	0	0	0	Root102
OG0000522	0	0	0.565845189551806	30.8131022539345	13.3500284887997	2863.87902768651	Root102
OG0000523	43.1271997497811	38.0869773199997	43.570079595489	26.362320817255	26.7000569775993	9.12063384613538	Root102
OG0000524	0	7.34206791710838	74.6915650208384	0	0	0	Root102
OG0000525	0	0	0	0	0	0	Root102
OG0000526	1.6715968895264	8.48926602915656	0	0	0	0	Root102
OG0000527	0	0	0	0	0	0	Root102
OG0000528	0	10.095343386024	0	13.3523443100383	0	0	Root102
OG0000529	0	23.6322811081926	0	0	0	0	Root102
OG0000532	0	0	0	0	0	0	Root102
OG0000533	0	6.65374904987946	0	0	0	0	Root102
OG0000535	0	0	0	0	0	0	Root102
OG0000536	0	0	0	0	0	0	Root102
OG0000537	0	0	19.2387364447614	0	0	0	Root102
OG0000538	0	0	0	0	0	0	Root102
OG0000539	0	0	18.1070460656578	0	0	0	Root102
OG0000540	0	0	0	0	0	0	Root102
OG0000541	0	0	0	0	0	0	Root102
OG0000542	0	0	15.2778201178988	0	0	0	Root102
OG0000543	0	0	0	0	0	0	Root102
OG0000544	5.68342942438976	9.17758489638547	0	0	0	0	Root102
OG0000545	0	6.65374904987946	0	34.9215158877924	0	9.12063384613538	Root102
OG0000546	0	0	13.5802845492433	0.342367802821494	13.3500284887997	3766.82177845391	Root102
OG0000547	0	0	0	0	0	0	Root102
OG0000549	0	0.68831886722891	0	9.92866628182333	0	0	Root102
OG0000550	0	0	0	0	0	0	Root102
OG0000551	0	0	0	0	0	0	Root102
OG0000552	1.33727751162112	5.73599056024092	0	0	0	0	Root102
OG0000553	0	0	0	0	0	0	Root102
OG0000554	47.1390322846445	64.7019735195176	17.541200876106	39.0299295216503	2656.65566927113	36.4825353845415	Root102
OG0000555	0	8.25982640674692	0	0	0	0	Root102
OG0000556	3.00887440114752	0	0	0.342367802821494	0	0	Root102
OG0000557	0	0	0	7.87445946489436	0	0	Root102
OG0000558	0	0	0	0	0	0	Root102
OG0000559	0	0	0	0	0	0	Root102
OG0000560	0	0	0	0	0	0	Root102
OG0000561	0	34.8748226062648	0	0	13.3500284887997	18.2412676922708	Root102
OG0000562	0	0	0	9.92866628182333	0	9.12063384613538	Root102
OG0000563	0	0	0	0	0	0	Root102
OG0000564	0	0	0	0	0	0	Root102
OG0000565	0	0	0	0	0	0	Root102
OG0000566	0	0	0	0	0	0	Root102
OG0000567	0	5.04767169301201	37.3457825104192	0	0	0	Root102
OG0000568	0.33431937790528	10.7836622532529	0	0	0	9.12063384613538	Root102
OG0000569	0	7.11262829469874	0	0	0	0	Root102
OG0000570	0	0	0	0	0	0	Root102
OG0000572	0	0	36.7799373208674	0	0	0	Root102
OG0000574	0	0	0	0	0	0	Root102
OG0000575	0	10.3247830084337	0	0	0	9.12063384613538	Root102
OG0000576	19.056204540601	11.9308603653011	0	0	0	0	Root102
OG0000577	13.7070944941165	3.90047358096382	0	0	0	18.2412676922708	Root102
OG0000578	0	0	0	0	0	0	Root102
OG0000579	0	0	12.4485941701397	0	0	0	Root102
OG0000580	0	0	15.8436653074506	9.58629847900183	0	0	Root102
OG0000581	0	9.86590376361438	0	0.342367802821494	0	0	Root102
OG0000582	0	4.3593528257831	0	0	0	0	Root102
OG0000583	0	0	0	0	0	0	Root102
OG0000584	0	11.4719811204818	0	0	0	0	Root102
OG0000588	0	0.68831886722891	0	0	0	0	Root102
OG0000589	8.357984447632	7.11262829469874	0	16.4336545354317	0	0	Root102
OG0000590	13.7070944941165	21.1084452616866	9.6193682223807	0	13.3500284887997	0	Root102
OG0000591	0	3.90047358096382	4.52676151641445	6.84735605642988	0	0	Root102
OG0000592	0	0	11.8827489805879	0	0	0	Root102
OG0000593	0	0	0	0	0	0	Root102
OG0000594	0	0	0	0	0	0	Root102
OG0000595	0	0	7.35598746417348	10.6134018874663	13.3500284887997	0	Root102
OG0000596	0	0	0	0	0	0	Root102
OG0000598	0	13.5369377221686	0	11.9828730987523	13.3500284887997	0	Root102
OG0000599	3.3431937790528	2.523835846506	0	0	0	9.12063384613538	Root102
OG0000600	0	8.71870565156619	0	0	0	0	Root102
OG0000601	0	0	0	0	0	0	Root102
OG0000602	0	4.12991320337346	9.05352303282889	10.6134018874663	0	9.12063384613538	Root102
OG0000603	9.36094258134784	6.65374904987946	16.9753556865542	51.6975382260456	0	0	Root102
OG0000604	0	0	0	0	0	0	Root102
OG0000605	0	0.458879244819273	0	0	0	0	Root102
OG0000607	0	0	0	0	0	0	Root102
OG0000608	0	0	8.48767784327709	0	0	0	Root102
OG0000609	19.3905239185062	3.44159433614455	0	0	0	0	Root102
OG0000610	17.7189270289798	7.11262829469874	15.2778201178988	0.342367802821494	0	0	Root102
OG0000611	2.00591626743168	11.2425414980722	0	0	0	0	Root102
OG0000612	0.66863875581056	0	0	13.0099765072168	0	0	Root102
OG0000613	6.01774880229504	7.57150753951801	0	9.24393067618034	0	0	Root102
OG0000614	0	0	0	0	0	0	Root102
OG0000615	0	0	0	0.684735605642988	0	0	Root102
OG0000616	0	0	10.1852134119325	8.21682726771586	0	1012.39035692103	Root102
OG0000617	0	0	0	0	0	0	Root102
OG0000618	0	0.68831886722891	0	0	0	0	Root102
OG0000619	0	0	0	0	0	0	Root102
OG0000620	0	0	14.711974928347	0	0	0	Root102
OG0000621	0	0	0	0	0	0	Root102
OG0000622	10.0295813371584	6.8831886722891	0	0	0	0	Root102
OG0000624	0	8.03038678433728	0	0	0	0	Root102
OG0000626	0	2.75327546891564	0	0.342367802821494	0	0	Root102
OG0000627	0	0	0	0	0	0	Root102
OG0000628	0	0	0	7.87445946489436	0	0	Root102
OG0000629	0	0.68831886722891	10.1852134119325	0	0	45.6031692306769	Root102
OG0000630	0	4.12991320337346	0	0	0	0	Root102
OG0000631	209.283930568705	54.8360697559032	49.2285314910071	181.11256769257	106.800227910397	5554.46601229645	Root102
OG0000632	0	0	0	0	0	0	Root102
OG0000633	3.00887440114752	6.8831886722891	6.79014227462167	14.7218155213242	0	0	Root102
OG0000634	0	0	8.48767784327709	0	0	0	Root102
OG0000635	0	0	14.1461297387951	0	0	0	Root102
OG0000636	0	2.06495660168673	5.09260670596625	0	0	0	Root102
OG0000638	0	0.229439622409637	320.834222475874	0	360.450769197591	2918.60283076332	Root102
OG0000639	0	0	8.48767784327709	0	0	0	Root102
OG0000640	0	19.0434886599998	0.565845189551806	21.2268037749326	0	0	Root102
OG0000641	10.3639007150637	0	3.39507113731083	4.45078143667942	0	0	Root102
OG0000642	17.7189270289798	0	13.5802845492433	0	0	0	Root102
OG0000643	0	0	0	0	0	0	Root102
OG0000644	0	0	0	0	0	0	Root102
OG0000645	34.4348959242438	75.4856357727705	56.0186737656288	0	26.7000569775993	18.2412676922708	Root102
OG0000646	0	0	0	0	0	0	Root102
OG0000647	0	0	0	0	0	0	Root102
OG0000648	0	0	0	0	0	0	Root102
OG0000649	24.7396339649907	0	0	0	0	0	Root102
OG0000650	0	0	0	0	0	0	Root102
OG0000651	0	2.29439622409637	0	17.8031257467177	0	9.12063384613538	Root102
OG0000652	0	5.50655093783128	0	0	0	0	Root102
OG0000653	0	0	22.6338075820722	0	0	0	Root102
OG0000654	0	6.19486980506019	0	15.7489189297887	0	0	Root102
OG0000655	0	0	0	0	0	0	Root102
OG0000659	0	12.1602999877107	25.4630335298313	12.6676087043953	13.3500284887997	0	Root102
OG0000660	0	0	66.7697323671131	8.21682726771586	0	0	Root102
OG0000661	0	0	0	0	0	0	Root102
OG0000662	0	14.6841358342168	0	0	0	0	Root102
OG0000663	0	3.67103395855419	0	0	0	0	Root102
OG0000664	42.4585609939706	10.3247830084337	0	12.3252409015738	0	0	Root102
OG0000665	0	0	0	0	0	0	Root102
OG0000666	0	34.8748226062648	0	0	13.3500284887997	0	Root102
OG0000667	0	2.29439622409637	0	0	0	0	Root102
OG0000668	0	8.71870565156619	18.1070460656578	0	0	0	Root102
OG0000669	0	0	12.4485941701397	1.02710340846448	0	0	Root102
OG0000670	0	0.458879244819273	0	0	0	0	Root102
OG0000671	0	0	0	7.53209166207287	0	0	Root102
OG0000672	0	0	0	0	0	0	Root102
OG0000673	0	0	0	0	0	0	Root102
OG0000674	0.33431937790528	13.5369377221686	49.7943766805589	19.8573325636467	0	9.12063384613538	Root102
OG0000675	0	0	0	0	0	0	Root102
OG0000676	0	3.67103395855419	36.7799373208674	0	0	0	Root102
OG0000677	0	13.3074980997589	18.6728912552096	18.4878613523607	133.500284887997	0	Root102
OG0000678	0	0	10.1852134119325	0	0	0	Root102
OG0000679	0	0	0	0	0	0	Root102
OG0000680	0	6.65374904987946	0	0	0	0	Root102
OG0000681	0	0	0	0	0	0	Root102
OG0000682	0	0	0	0	0	0	Root102
OG0000683	0	0	0	0	0	0	Root102
OG0000685	0	0	0	0	0	0	Root102
OG0000687	0	0	43.570079595489	0	0	0	Root102
OG0000689	0	0	0	0	0	0	Root102
OG0000690	0	0	0	13.3523443100383	0	0	Root102
OG0000691	0	0	0	0	0	0	Root102
OG0000692	0	0	0	0	0	0	Root102
OG0000693	0	0	0	0	0	0	Root102
OG0000694	0	0	0	0	0	0	Root102
OG0000695	0	0.917758489638547	0.565845189551806	5.4778848451439	0	0	Root102
OG0000696	0	0	0	0	0	0	Root102
OG0000697	19.3905239185062	20.8790056392769	19.2387364447614	16.4336545354317	13.3500284887997	0	Root102
OG0000698	0	0	0	0	0	0	Root102
OG0000699	0	0	0	0	0	0	Root102
OG0000700	0	0	0	0	0	0	Root102
OG0000701	0	0	0	0	0	0	Root102
OG0000702	0	0	0	0	0	0	Root102
OG0000703	17.0502882731693	3.67103395855419	66.7697323671131	0	2149.35458669675	9.12063384613538	Root102
OG0000705	0	0	0	0	0	0	Root102
OG0000706	0	0	0	5.13551704232241	0	0	Root102
OG0000707	0	0	0	0	0	0	Root102
OG0000708	0	1.60607735686746	0	0	0	0	Root102
OG0000709	0.33431937790528	1.83551697927709	0	0	0	0	Root102
OG0000710	0.33431937790528	16.9785320583131	20.9362720134168	13.0099765072168	13.3500284887997	0	Root102
OG0000711	0	0.229439622409637	0	0	0	0	Root102
OG0000712	0	3.21215471373491	0	16.7760223382532	0	0	Root102
OG0000713	22.3993983196538	0	0	8.90156287335884	0	0	Root102
OG0000714	0	9.63646414120474	0	0	0	0	Root102
OG0000715	0	0	0	0	0	0	Root102
OG0000716	0	0	0	0	0	0	Root102
OG0000717	0	2.29439622409637	35.6482469417638	1.02710340846448	0	0	Root102
OG0000719	0	0.229439622409637	20.370426823865	0	0	0	Root102
OG0000720	0	37.8575376975901	28.8581046671421	23.9657461975046	26.7000569775993	0	Root102
OG0000721	204.269139900126	104.624467818794	103.54966968798	328.673090708634	106.800227910397	1714.67916307345	Root102
OG0000722	0	0	0	0	0	0	Root102
OG0000723	0	0	0	23.9657461975046	0	9.12063384613538	Root102
OG0000724	0	0	0	0	0	0	Root102
OG0000725	17.0502882731693	0	0	0	0	0	Root102
OG0000729	0	1.14719811204818	0	0	0	0	Root102
OG0000730	20.0591626743168	6.19486980506019	0	0	0	9.12063384613538	Root102
OG0000731	0	0	0	0	0	0	Root102
OG0000732	52.1538229532237	66.9963697436139	68.4672679357685	0	13.3500284887997	0	Root102
OG0000733	0	3.44159433614455	0	0	0	0	Root102
OG0000734	23.0680370754643	12.3897396101204	6.22429708506986	0	26.7000569775993	9.12063384613538	Root102
OG0000735	0	15.143015079036	19.8045816343132	32.5249412680419	0	0	Root102
OG0000736	63.1863624240979	41.069692411325	25.4630335298313	36.6333549018999	0	0	Root102
OG0000737	7.35502631391616	0	0	0	0	0	Root102
OG0000738	0	6.8831886722891	16.4095104970024	0	0	0	Root102
OG0000739	0	0	0	0	0	0	Root102
OG0000740	14.7100526278323	8.94814527397583	88.8376947596335	6.84735605642988	3284.10700824472	0	Root102
OG0000741	0	4.12991320337346	2.82922594775903	0	0	0	Root102
OG0000742	0	0	0	0	0	0	Root102
OG0000743	0	0	0	0	0	0	Root102
OG0000744	0	0	0	0	0	0	Root102
OG0000745	8.69230382553728	2.75327546891564	0	13.0099765072168	0	0	Root102
OG0000746	123.698169824954	0.229439622409637	0	175.634682847426	53.4001139551987	18.2412676922708	Root102
OG0000747	0	0	0	0	0	0	Root102
OG0000748	0	0	0	0	0	0	Root102
OG0000749	0	0	0	0	0	0	Root102
OG0000750	0	0	0	0	0	0	Root102
OG0000751	0	0	0	0	0	0	Root102
OG0000752	0	0	0	0	0	0	Root102
OG0000753	0	7.80094716192765	0	0	0	0	Root102
OG0000754	0.33431937790528	0	0	0	0	0	Root102
OG0000755	0	6.65374904987946	0	0	0	18.2412676922708	Root102
OG0000757	0	9.63646414120474	0	0	0	0	Root102
OG0000758	0	0	0	24.3081140003261	0	0	Root102
OG0000760	0	0	0	0	0	0	Root102
OG0000761	0	0	0	0	0	0	Root102
OG0000762	15.0443720057376	14.2252565893975	18.6728912552096	15.4065511269672	13.3500284887997	18.2412676922708	Root102
OG0000763	0	0	0	0	0	0	Root102
OG0000764	0	0	0	0	0	0	Root102
OG0000766	0	0	0	0	0	0	Root102
OG0000767	0	0	0	0	0	0	Root102
OG0000768	0	0	0	0	0	0	Root102
OG0000769	0	4.3593528257831	0	0	0	0	Root102
OG0000770	0	6.19486980506019	0	0	0	0	Root102
OG0000771	0	0	0	0	0	0	Root102
OG0000772	0	0	0	0	0	0	Root102
OG0000773	0	0	0	0	0	0	Root102
OG0000774	39.1153672149178	0	0	0	0	9.12063384613538	Root102
OG0000775	0	0	0	0	0	0	Root102
OG0000776	0	0	0	0	0	0	Root102
OG0000779	0	0	0	0	0	0	Root102
OG0000780	0	0	0	0	0	0	Root102
OG0000781	0	0.458879244819273	0	0	0	0	Root102
OG0000782	17.7189270289798	16.5196528134938	18.6728912552096	22.9386427890401	0	0	Root102
OG0000783	0	0	17.541200876106	0	0	0	Root102
OG0000785	0	2.523835846506	0	0	0	0	Root102
OG0000786	0	2.98271509132528	0	0	0	0	Root102
OG0000788	26.4112308545171	15.143015079036	15.2778201178988	8.55919507053735	0	18.2412676922708	Root102
OG0000789	0	0	0	0	0	0	Root102
OG0000790	0	0.229439622409637	0	10.9557696902878	0	0	Root102
OG0000791	0	0.229439622409637	20.370426823865	11.6405052959308	0	0	Root102
OG0000792	0	7.57150753951801	32.2531758044529	0	0	0	Root102
OG0000793	0	0	0	0	0	0	Root102
OG0000794	0	0	0	0	0	0	Root102
OG0000795	0	0	0	0	0	0	Root102
OG0000796	0	0	0	0	0	0	Root102
OG0000797	0	0	0	0	0	0	Root102
OG0000798	14.375733249927	6.19486980506019	0	9.58629847900183	13.3500284887997	3301.66945230101	Root102
OG0000799	0	4.3593528257831	0	0	0	9.12063384613538	Root102
OG0000800	0	0	0	0	0	0	Root102
OG0000801	0	18.8140490375902	0	0	0	0	Root102
OG0000802	0	0	0	0	0	0	Root102
OG0000803	0	0	0	0	0	0	Root102
OG0000804	0	3.67103395855419	13.0144393596915	0	0	0	Root102
OG0000805	17.3846076510746	0	0	0	0	0	Root102
OG0000806	0.33431937790528	0.229439622409637	0	0	13.3500284887997	3465.84086153145	Root102
OG0000807	16.715968895264	30.7449094028913	32.2531758044529	5.8202526479654	13.3500284887997	0	Root102
OG0000809	0	0	0	0	0	0	Root102
OG0000810	0	1.37663773445782	0	0	0	0	Root102
OG0000811	0	0	0	0	0	0	Root102
OG0000812	0	2.98271509132528	0	0	0	0	Root102
OG0000813	0	8.03038678433728	0	0	0	0	Root102
OG0000814	0	0	62.8088160402504	0	0	0	Root102
OG0000815	9.69526195925312	7.80094716192765	10.1852134119325	0	0	0	Root102
OG0000816	0	0	0	0	0	0	Root102
OG0000817	0	0	16.9753556865542	0	0	0	Root102
OG0000818	7.35502631391616	0.458879244819273	31.1214854253493	0	0	0	Root102
OG0000819	0	0	0	0	0	0	Root102
OG0000820	0	0	0	0	0	0	Root102
OG0000821	17.0502882731693	61.9486980506019	57.7162093342842	12.6676087043953	0	9.12063384613538	Root102
OG0000822	0	0.229439622409637	0	0	0	0	Root102
OG0000823	9.36094258134784	13.5369377221686	0.565845189551806	7.87445946489436	0	18.2412676922708	Root102
OG0000825	21.0621208080326	8.94814527397583	0	0	0	0	Root102
OG0000826	0	0	0	0	0	0	Root102
OG0000828	0	0	0	6.84735605642988	0	0	Root102
OG0000829	0	0	0	10.2710340846448	0	0	Root102
OG0000832	0	0	46.9651507327999	0	0	0	Root102
OG0000833	0	0	0	0	0	0	Root102
OG0000834	0	0	46.9651507327999	0	0	0	Root102
OG0000835	0	0	0	0	0	0	Root102
OG0000836	0	0	0	0	0	0	Root102
OG0000837	0	0	0	19.5149647608252	0	0	Root102
OG0000838	18.3875657847904	3.21215471373491	0	1.36947121128598	13.3500284887997	9.12063384613538	Root102
OG0000839	0	0.229439622409637	0	0	0	0	Root102
OG0000840	0	0	0	0	0	0	Root102
OG0000841	0	2.98271509132528	0	0	0	0	Root102
OG0000842	0	0	0	0	0	0	Root102
OG0000843	12.7041363604006	0	39.0433180790746	0	0	0	Root102
OG0000844	7.68934569182144	23.6322811081926	14.711974928347	41.0841363385793	0	0	Root102
OG0000845	0	6.42430942746983	21.5021172029686	37.3180905075428	0	9.12063384613538	Root102
OG0000846	0	8.71870565156619	0	0	13.3500284887997	0	Root102
OG0000847	0	0	0	0	0	0	Root102
OG0000848	0	6.8831886722891	0	0	13.3500284887997	9.12063384613538	Root102
OG0000849	0	0	0	0.342367802821494	0	3511.44403076212	Root102
OG0000850	0	6.42430942746983	10.7510586014843	0	0	0	Root102
OG0000851	0	10.095343386024	59.4137449029396	11.9828730987523	0	0	Root102
OG0000852	0	0	0	0	0	0	Root102
OG0000853	0	0	0	0	0	0	Root102
OG0000854	0	0	8.48767784327709	0	0	0	Root102
OG0000855	0	0	0	0	0	0	Root102
OG0000856	19.3905239185062	1.37663773445782	39.6091632686264	0	3297.45703673352	0	Root102
OG0000857	0	0	0	0	0	0	Root102
OG0000858	0	0	0	0	0	0	Root102
OG0000859	0	0	0	0	0	0	Root102
OG0000860	76.5591375403091	279.228020472528	19.8045816343132	91.7545711561604	66.7501424439983	1532.26648615074	Root102
OG0000861	28.0828277440435	0	0	4.79314923950092	0	0	Root102
OG0000862	0	0	0	0	0	0	Root102
OG0000863	0	0	0	0	0	0	Root102
OG0000864	0	13.3074980997589	66.2038871775613	0	0	0	Root102
OG0000865	0	0	0	0	0	0	Root102
OG0000866	28.0828277440435	0	0	0	0	9.12063384613538	Root102
OG0000867	0	0	0	0	0	0	Root102
OG0000868	23.4023564533696	2.06495660168673	70.7306486939757	10.6134018874663	0	2389.60606768747	Root102
OG0000869	0	13.0780584773493	5.65845189551806	0	0	9.12063384613538	Root102
OG0000870	0	0	0	0	0	0	Root102
OG0000871	0	0	0	0	0	0	Root102
OG0000872	0.33431937790528	31.2037886477106	132.973619544674	26.7046886200765	40.050085466399	1960.93627691911	Root102
OG0000874	0	5.73599056024092	0	13.6947121128598	26.7000569775993	0	Root102
OG0000876	0	0	0	0	0	0	Root102
OG0000877	0	0	0	0	0	0	Root102
OG0000878	0	3.90047358096382	0	0	0	0	Root102
OG0000879	530.230533357774	41.069692411325	40.74085364773	809.01511806719	173.550370354396	145.930141538166	Root102
OG0000880	26.0769114766118	0	0	15.4065511269672	13.3500284887997	18.2412676922708	Root102
OG0000881	0	0.229439622409637	16.4095104970024	6.84735605642988	0	0	Root102
OG0000882	0	0	0	0.342367802821494	0	0	Root102
OG0000883	0	0	0	0	0	0	Root102
OG0000884	0	3.90047358096382	0	0	0	0	Root102
OG0000885	0	12.1602999877107	24.3313431507277	0	0	0	Root102
OG0000886	0	0	31.1214854253493	10.6134018874663	0	0	Root102
OG0000887	0	8.25982640674692	28.8581046671421	0	0	0	Root102
OG0000888	0	0	0	0	0	0	Root102
OG0000889	0	11.7014207428915	0	0	0	0	Root102
OG0000890	0	0	0	0	0	0	Root102
OG0000891	0	20.6495660168673	17.541200876106	0	1214.85259248077	0	Root102
OG0000892	0	6.42430942746983	0	0	0	0	Root102
OG0000893	0	0	0	0	0	0	Root102
OG0000894	45.4674353951181	29.1388320460239	22.6338075820722	11.6405052959308	0	2307.52036307225	Root102
OG0000895	0	0	0	0	0	0	Root102
OG0000896	0.33431937790528	9.17758489638547	0	0	13.3500284887997	0	Root102
OG0000898	0	0	0	0	0	0	Root102
OG0000899	0	0	16.9753556865542	9.24393067618034	0	18.2412676922708	Root102
OG0000900	87.2573576332781	99.1179168809631	457.202913157859	115.377949550843	6341.26353217984	8536.91327998272	Root102
OG0000901	0	5.96543018265055	0	0	0	9.12063384613538	Root102
OG0000902	0	0	0	0	0	0	Root102
OG0000903	0	0	0	0	0	0	Root102
OG0000904	0	6.19486980506019	13.5802845492433	0	0	0	Root102
OG0000905	0	0	0	0	0	0	Root102
OG0000906	0	7.34206791710838	0	0	0	0	Root102
OG0000907	0	0	14.1461297387951	0	0	0	Root102
OG0000908	21.3964401859379	40.3813735440961	0	72.2396063953352	0	36.4825353845415	Root102
OG0000909	0	0	0	0	0	0	Root102
OG0000910	0	3.21215471373491	6.79014227462167	0	0	0	Root102
OG0000911	0	0	0	0	0	0	Root102
OG0000914	0	0	0	0	0	0	Root102
OG0000916	0	0	0	0	0	0	Root102
OG0000917	0	0	0	0	0	0	Root102
OG0000918	0	7.11262829469874	20.370426823865	17.1183901410747	13.3500284887997	0	Root102
OG0000919	7.35502631391616	30.286030158072	0	8.21682726771586	26.7000569775993	27.3619015384061	Root102
OG0000920	0	0.229439622409637	8.48767784327709	0	0	0	Root102
OG0000921	0	0	0	0	0	0	Root102
OG0000923	14.0414138720218	7.80094716192765	135.802845492433	23.9657461975046	0	0	Root102
OG0000924	0	0	0	0	0	0	Root102
OG0000925	0	0	13.5802845492433	0	0	0	Root102
OG0000926	22.733717697559	5.50655093783128	338.37542335198	0	347.100740708791	0	Root102
OG0000928	0	0.229439622409637	18.6728912552096	0	13.3500284887997	1577.86965538142	Root102
OG0000929	0	10.095343386024	0	0.684735605642988	0	9.12063384613538	Root102
OG0000930	0	0	0	0	0	0	Root102
OG0000931	4.01183253486336	0	55.452828576077	27.3894242257195	0	0	Root102
OG0000932	0	0	15.8436653074506	0	0	0	Root102
OG0000933	0	0	0	0	0	0	Root102
OG0000934	0	3.67103395855419	0	0	0	0	Root102
OG0000935	0	7.34206791710838	15.2778201178988	0	0	82.0857046152184	Root102
OG0000936	0	6.19486980506019	0	0	0	0	Root102
OG0000937	13.0384557383059	0	16.9753556865542	0	0	0	Root102
OG0000938	0.33431937790528	0	0	0	0	0	Root102
OG0000939	0	0	0	0	0	0	Root102
OG0000940	0	0	0	15.4065511269672	0	0	Root102
OG0000941	0	4.58879244819273	72.994029452183	0	0	0	Root102
OG0000942	0	0	0	0	0	0	Root102
OG0000943	0	6.65374904987946	0	0	0	0	Root102
OG0000944	0	0	0	0	0	0	Root102
OG0000945	15.3786913836429	4.81823207060237	11.8827489805879	0	0	9.12063384613538	Root102
OG0000946	0	0	0	0	0	0	Root102
OG0000947	0	0	0	0	0	0	Root102
OG0000948	0	0	0	0	0	0	Root102
OG0000949	0	0	0	0	0	0	Root102
OG0000950	0	6.42430942746983	10.7510586014843	0	0	0	Root102
OG0000951	0	0	0	0	0	0	Root102
OG0000952	53.4911004648448	3.90047358096382	0	0	13.3500284887997	9.12063384613538	Root102
OG0000953	4.68047129067392	8.94814527397583	85.4426236223227	17.4607579438962	13.3500284887997	0	Root102
OG0000955	0	0	0	0	0	0	Root102
OG0000956	0	0	0	0	0	0	Root102
OG0000957	0	0	24.3313431507277	0	0	0	Root102
OG0000958	0	6.19486980506019	0	0	0	0	Root102
OG0000959	0	0	0	0	0	0	Root102
OG0000960	0	6.65374904987946	0	0	13.3500284887997	0	Root102
OG0000961	0	8.71870565156619	0	0	0	0	Root102
OG0000962	0	2.29439622409637	0	0	0	0	Root102
OG0000963	0	0	0	0	0	0	Root102
OG0000964	0	5.27711131542164	92.2327658969444	28.0741598313625	0	0	Root102
OG0000965	0	0	0	0	0	1732.92043076572	Root102
OG0000966	0	5.27711131542164	11.8827489805879	0	0	0	Root102
OG0000967	0	0	13.5802845492433	1.36947121128598	0	0	Root102
OG0000968	0	3.67103395855419	0	0	0	0	Root102
OG0000969	0	0	0	0	0	0	Root102
OG0000970	0	0	0	0	0	0	Root102
OG0000971	0	7.80094716192765	0	6.50498825360839	0	0	Root102
OG0000972	0	0	0	0	0	0	Root102
OG0000973	86.9230382553728	25.4677980874697	0	89.7003643392314	53.4001139551987	9.12063384613538	Root102
OG0000974	0	0	7.35598746417348	0	0	0	Root102
OG0000975	3.00887440114752	0	22.0679623925204	0	0	0	Root102
OG0000976	0	4.3593528257831	52.6236026283179	0	0	0	Root102
OG0000977	9.02662320344256	25.0089188426504	327.624364750496	0	0	0	Root102
OG0000978	0	0	87.1401591909781	0	0	0	Root102
OG0000979	18.7218851626957	5.96543018265055	170.319402055094	0.684735605642988	0	0	Root102
OG0000980	26.7455502324224	10.5542226308433	37.3457825104192	0	13.3500284887997	0	Root102
OG0000981	0	0	0	0	0	0	Root102
OG0000982	0.33431937790528	13.3074980997589	15.8436653074506	0.342367802821494	0	0	Root102
OG0000983	0	0.229439622409637	42.4383892163854	0	1508.55321923436	0	Root102
OG0000984	0	5.96543018265055	0	0	0	0	Root102
OG0000985	9.02662320344256	6.19486980506019	32.2531758044529	0	0	0	Root102
OG0000986	0	0	0	0	0	0	Root102
OG0000987	0	0	0	0	0	0	Root102
OG0000988	18.7218851626957	24.0911603530119	35.6482469417638	68.1311927614773	26.7000569775993	0	Root102
OG0000989	0	0	161.265879022265	0	0	0	Root102
OG0000990	9.69526195925312	5.27711131542164	239.918360369966	0	2763.45589718153	0	Root102
OG0000991	0	0.229439622409637	165.226795349127	0	0	0	Root102
OG0000992	0	0.458879244819273	81.48170729546	5.8202526479654	0	0	Root102
OG0000993	0	2.75327546891564	27.7264142880385	0	0	0	Root102
OG0000994	0	0	35.082401752212	0	0	0	Root102
OG0000995	0	3.67103395855419	33.9507113731083	0	13.3500284887997	0	Root102
OG0000996	0	13.9958169669878	82.0475524850118	7.87445946489436	0	9.12063384613538	Root102
OG0000997	24.7396339649907	0	0	0	0	0	Root102
OG0000998	0	2.29439622409637	0	0	0	0	Root102
OG0000999	0	0	0	0	0	0	Root102
OG0001000	0	23.8617207306022	0	13.3523443100383	1922.40410238715	0	Root102
OG0001001	0	12.8486188549397	44.7017699745927	0	0	0	Root102
OG0001002	0	0	44.1359247850409	0	0	0	Root102
OG0001003	0	2.523835846506	18.6728912552096	0	0	0	Root102
OG0001004	0	8.48926602915656	49.7943766805589	0	13.3500284887997	346.584086153145	Root102
OG0001005	0	5.27711131542164	0	0	0	0	Root102
OG0001006	1.00295813371584	8.48926602915656	11.8827489805879	0.684735605642988	0	0	Root102
OG0001007	0	8.94814527397583	0	0	0	0	Root102
OG0001008	0	6.42430942746983	0	0	0	9.12063384613538	Root102
OG0001009	21.3964401859379	3.67103395855419	70.7306486939757	0	0	0	Root102
OG0001010	0	4.3593528257831	23.199652771624	0	0	0	Root102
OG0001011	4.68047129067392	4.3593528257831	261.420477572934	36.6333549018999	3123.90666637912	0	Root102
OG0001012	0	0	69.0331131253203	0	0	0	Root102
OG0001013	14.0414138720218	0	0	0	0	0	Root102
OG0001014	0	10.3247830084337	27.7264142880385	0	0	0	Root102
OG0001015	0	0	19.2387364447614	0	0	0	Root102
OG0001016	0	0	0	0	0	0	Root102
OG0001017	0	3.90047358096382	0	14.3794477185027	0	0	Root102
OG0001018	0	11.0131018756626	90.5352303282889	0	0	0	Root102
OG0001019	0	7.11262829469874	0	0	0	9.12063384613538	Root102
OG0001020	0	0	0	0	0	0	Root102
OG0001021	0	0	0	0	0	0	Root102
OG0001022	0	0	0	0	0	0	Root102
OG0001023	0	9.86590376361438	0	0	0	0	Root102
OG0001024	0	10.3247830084337	21.5021172029686	0	0	0	Root102
OG0001025	0	0	0	0	0	0	Root102
OG0001026	0	0	14.1461297387951	8.21682726771586	0	0	Root102
OG0001027	0	0	0	0	0	0	Root102
OG0001028	0	0	0	0	0	0	Root102
OG0001029	0	0	0	0	0	0	Root102
OG0001030	0	0	18.1070460656578	0	0	0	Root102
OG0001031	57.1686136218029	21.3378848840962	9.05352303282889	28.7588954370055	0	18.2412676922708	Root102
OG0001032	0	0.917758489638547	0	0	0	0	Root102
OG0001033	27.7485083661382	7.11262829469874	43.570079595489	0	13.3500284887997	18.2412676922708	Root102
OG0001034	7.68934569182144	25.23835846506	490.587779341416	0.684735605642988	13.3500284887997	2772.67268922516	Root102
OG0001035	0	0	0	0	0	0	Root102
OG0001036	0	0	19.2387364447614	0	0	0	Root102
OG0001037	0	0	0	0	0	0	Root102
OG0001038	0	5.73599056024092	0	0	0	0	Root102
OG0001039	0	0	0	0	0	0	Root102
OG0001040	0	0	0	0	0	0	Root102
OG0001041	0	11.4719811204818	26.0288787193831	0	0	0	Root102
OG0001042	0	0	23.7654979611758	0	0	0	Root102
OG0001043	3.3431937790528	15.3724547014457	232.562372905792	51.3551704232241	3457.65737859911	6575.97700306361	Root102
OG0001044	13.7070944941165	9.86590376361438	96.193682223807	18.4878613523607	0	9.12063384613538	Root102
OG0001045	0	0	0	0	0	0	Root102
OG0001046	0	0	0	0	0	0	Root102
OG0001047	38.7810478370125	27.0738754443371	134.67115511333	16.0912867326102	26.7000569775993	2909.48219691719	Root102
OG0001048	0	5.04767169301201	58.8478997133878	0	0	0	Root102
OG0001049	0	3.67103395855419	0	0	0	9.12063384613538	Root102
OG0001050	0	0	0	0	0	0	Root102
OG0001051	0	5.27711131542164	0	9.92866628182333	13.3500284887997	0	Root102
OG0001052	0	0	0	0	0	0	Root102
OG0001053	0	7.80094716192765	0	5.8202526479654	0	0	Root102
OG0001054	0	0.458879244819273	0	0	0	0	Root102
OG0001055	0	0	0	0	0	0	Root102
OG0001056	0	0	0	0	0	0	Root102
OG0001057	0	0	0	0	0	0	Root102
OG0001058	0	0	0	0	0	0	Root102
OG0001059	0	0	0	0	0	0	Root102
OG0001060	0	0	0	0	0	0	Root102
OG0001061	0	16.2902131910842	115.432418668568	11.2981374931093	3083.85658091272	0	Root102
OG0001062	19.7248432964115	0	196.348280774477	0	0	9.12063384613538	Root102
OG0001063	0	0	24.3313431507277	0	0	0	Root102
OG0001064	0	0	60.5454352820432	0	0	0	Root102
OG0001065	0	0	0	0	0	0	Root102
OG0001066	0	0	0	0	0	0	Root102
OG0001067	0	10.5542226308433	0	41.0841363385793	0	0	Root102
OG0001068	0	5.27711131542164	0	0	0	0	Root102
OG0001069	31.4260215230963	31.8921075149395	195.782435584925	23.6233783946831	0	0	Root102
OG0001070	0	0	0	0	0	0	Root102
OG0001071	0	7.11262829469874	55.452828576077	13.3523443100383	0	0	Root102
OG0001072	0	0	0	0	0	0	Root102
OG0001073	59.8431686450451	85.3515395363849	92.2327658969444	131.469236283454	26.7000569775993	36.4825353845415	Root102
OG0001074	0	24.0911603530119	212.191946081927	6.84735605642988	0	0	Root102
OG0001075	20.0591626743168	21.5673245065059	36.2140921313156	0	0	0	Root102
OG0001076	0	0	0	0	0	0	Root102
OG0001077	0	6.42430942746983	0	0	0	0	Root102
OG0001078	0	4.3593528257831	0	0	0	0	Root102
OG0001079	0	9.63646414120474	0	15.7489189297887	13.3500284887997	0	Root102
OG0001080	14.375733249927	0	10.1852134119325	0	0	0	Root102
OG0001081	0	9.40702451879511	241.050050749069	11.2981374931093	0	0	Root102
OG0001082	1.00295813371584	12.3897396101204	580.557164480153	0.342367802821494	5473.51168040786	2736.19015384061	Root102
OG0001083	0	9.40702451879511	435.134950765339	0	0	1322.49190768963	Root102
OG0001084	72.5473050054458	83.0571433122885	105.813050446188	47.5891245921877	53.4001139551987	18.2412676922708	Root102
OG0001085	42.1242416160653	54.3771905110839	381.379657757917	21.2268037749326	13.3500284887997	0	Root102
OG0001086	6.35206818020032	55.5243886231321	948.922382878378	32.5249412680419	13.3500284887997	4332.30107691431	Root102
OG0001087	0	21.3378848840962	67.3355775566649	10.6134018874663	13.3500284887997	5654.79298460394	Root102
OG0001088	0	0	0	0	0	0	Root102
OG0001089	0	0	0	0	0	0	Root102
OG0001090	0	0	0	0	0	0	Root102
OG0001091	0	0	0	0	0	0	Root102
OG0001092	0	0	0	0	0	0	Root102
OG0001093	12.3698169824954	3.67103395855419	0	13.0099765072168	40.050085466399	2918.60283076332	Root102
OG0001095	0	0	0	8.21682726771586	0	0	Root102
OG0001096	0	2.98271509132528	0	0	0	0	Root102
OG0001097	0	0	0	0	0	0	Root102
OG0001098	0	0	0	0	0	0	Root102
OG0001099	0	0	0	0	0	0	Root102
OG0001100	46.1360741509286	49.3295188180719	17.541200876106	57.517790874011	13.3500284887997	9.12063384613538	Root102
OG0001101	0	0	0	0	0	0	Root102
OG0001102	0	0	0	0	0	0	Root102
OG0001103	0.66863875581056	5.73599056024092	0	0	0	3821.54558153073	Root102
OG0001104	0	0	11.3169037910361	0.342367802821494	0	0	Root102
OG0001105	0	0	0	0	0	0	Root102
OG0001106	0	0	0	0	0	0	Root102
OG0001107	0	3.21215471373491	0	0	0	0	Root102
OG0001108	0	0	0	0	0	0	Root102
OG0001109	15.0443720057376	0	33.3848661835565	0	0	0	Root102
OG0001110	28.0828277440435	6.42430942746983	0	0	13.3500284887997	0	Root102
OG0001111	0	19.7318075272288	0	0	13.3500284887997	0	Root102
OG0001112	0	0	0	0	0	0	Root102
OG0001113	0	0	0	0	0	0	Root102
OG0001114	0	0	0.565845189551806	0	0	0	Root102
OG0001115	0	0	0	0	0	0	Root102
OG0001117	0	0	0	0	0	0	Root102
OG0001119	0	7.34206791710838	2.26338075820722	0	0	0	Root102
OG0001120	0	7.57150753951801	0	0	0	0	Root102
OG0001121	0	0	0	0	0	0	Root102
OG0001122	0	4.3593528257831	0	0	0	0	Root102
OG0001124	0	0	0	0	0	0	Root102
OG0001125	0	0	1.69753556865542	8.55919507053735	13.3500284887997	0	Root102
OG0001126	0.33431937790528	3.67103395855419	9.05352303282889	0	0	0	Root102
OG0001127	0	0	0	0	0	0	Root102
OG0001128	0	0	0	0	0	0	Root102
OG0001129	0	0	0	0	0	0	Root102
OG0001130	0	6.19486980506019	0	0	0	0	Root102
OG0001131	0	0	0	5.13551704232241	0	0	Root102
OG0001132	0	0	27.1605690984867	0	0	0	Root102
OG0001133	0	0	0	0	0	0	Root102
OG0001134	0	0	6.79014227462167	0	0	0	Root102
OG0001135	0	0	0	0	0	0	Root102
OG0001136	0	0	0	0	0	0	Root102
OG0001137	0	0.68831886722891	13.5802845492433	0	0	0	Root102
OG0001139	0	0	0	0	0	0	Root102
OG0001140	0	0	0	0	0	0	Root102
OG0001141	0	0	0	9.58629847900183	0	0	Root102
OG0001142	0	0	0	0	0	0	Root102
OG0001143	0	2.98271509132528	0	0	0	0	Root102
OG0001144	32.7632990347174	20.4201263944577	109.208121583499	81.4835370715156	0	9.12063384613538	Root102
OG0001145	0	0	0	0	0	0	Root102
OG0001146	0	4.58879244819273	0	0	0	0	Root102
OG0001147	19.7248432964115	0	13.0144393596915	7.87445946489436	0	0	Root102
OG0001149	0	6.19486980506019	18.1070460656578	0	0	0	Root102
OG0001150	0	0	13.0144393596915	10.2710340846448	0	0	Root102
OG0001151	0	5.27711131542164	0	0	0	0	Root102
OG0001152	9.69526195925312	7.80094716192765	27.7264142880385	38.3451939160073	0	0	Root102
OG0001153	0	0	0	0	0	0	Root102
OG0001154	0	0	0	0	0	0	Root102
OG0001155	0	0	0	0	0	0	Root102
OG0001157	0	0	7.92183265372528	0	0	0	Root102
OG0001158	0	0	0	0	0	0	Root102
OG0001159	0	0	0	0	0	0	Root102
OG0001160	0	0	14.1461297387951	5.13551704232241	0	0	Root102
OG0001161	15.0443720057376	0	0	0	0	0	Root102
OG0001162	0	0	0	0	0	0	Root102
OG0001163	0	0	0	0	0	0	Root102
OG0001164	0	45.1996056146984	0	0.684735605642988	0	0	Root102
OG0001165	0	6.42430942746983	0	0	0	0	Root102
OG0001166	0	0	0	0	0	0	Root102
OG0001167	0	0	0	0	0	0	Root102
OG0001168	0	0	0.565845189551806	0.342367802821494	0	0	Root102
OG0001169	10.3639007150637	0	0	0	26.7000569775993	0	Root102
OG0001170	0	0	15.2778201178988	0	0	0	Root102
OG0001171	0	2.06495660168673	147.685594473021	0	0	0	Root102
OG0001173	0	0	0	21.2268037749326	0	0	Root102
OG0001174	0	0	0	0	0	0	Root102
OG0001175	0	0	0	0	0	0	Root102
OG0001176	0	0	0	9.58629847900183	0	0	Root102
OG0001177	0	0	13.0144393596915	0	0	0	Root102
OG0001178	0	7.80094716192765	0	0.342367802821494	0	0	Root102
OG0001179	20.7278014301274	6.19486980506019	10.7510586014843	13.3523443100383	13.3500284887997	0	Root102
OG0001180	0	0	0	0	0	0	Root102
OG0001181	0	0	0	0	0	0	Root102
OG0001182	0	0.229439622409637	0	13.6947121128598	0	1568.74902153529	Root102
OG0001183	0	0	0	0	0	0	Root102
OG0001184	10.698220092969	0	0	0	0	0	Root102
OG0001185	0	0	0	0	0	0	Root102
OG0001188	0	3.67103395855419	0	0	0	0	Root102
OG0001189	0	5.73599056024092	7.35598746417348	0	0	0	Root102
OG0001190	44.4644772614022	10.3247830084337	11.8827489805879	38.6875617188288	0	0	Root102
OG0001191	0	0	0	0	0	0	Root102
OG0001192	0	0	0	0	0	0	Root102
OG0001193	14.375733249927	0	0	0	0	9.12063384613538	Root102
OG0001194	0	0	0	0	0	0	Root102
OG0001195	0	5.50655093783128	0	0	0	0	Root102
OG0001196	0	0	0	0	0	0	Root102
OG0001197	0	9.63646414120474	0	0	0	0	Root102
OG0001198	0	0	0	0	0	0	Root102
OG0001199	13.0384557383059	0	298.200414893802	0.342367802821494	2282.85487158474	3684.73607383869	Root102
OG0001200	0	8.48926602915656	0	0	0	0	Root102
OG0001201	0	0	0	0	0	0	Root102
OG0001202	0	0	0	0	0	0	Root102
OG0001205	0	14.6841358342168	76.3891005894938	1.02710340846448	0	0	Root102
OG0001206	45.4674353951181	38.0869773199997	69.5989583148721	24.3081140003261	13.3500284887997	9.12063384613538	Root102
OG0001207	0	0	9.05352303282889	0	0	0	Root102
OG0001208	0	0.229439622409637	0	0	0	0	Root102
OG0001209	0	0	0	0	0	0	Root102
OG0001210	29.4201052556646	272.344831800239	173.714473192404	11.6405052959308	40.050085466399	36.4825353845415	Root102
OG0001211	0	0	0	0	0	0	Root102
OG0001212	0	0	0	0	0	0	Root102
OG0001213	0	0	0	0	0	0	Root102
OG0001214	0	0	0	0	0	0	Root102
OG0001215	13.3727751162112	17.8962905479517	0	6.84735605642988	13.3500284887997	0	Root102
OG0001216	0	13.5369377221686	0	0	13.3500284887997	0	Root102
OG0001217	0	0	0	0	0	0	Root102
OG0001218	18.7218851626957	0.229439622409637	50.9260670596625	73.9514454094427	0	18.2412676922708	Root102
OG0001219	0	0	6.79014227462167	0	0	0	Root102
OG0001220	0	0	0	0	0	0	Root102
OG0001222	85.2514413658464	308.825731763371	0	131.469236283454	40.050085466399	72.9650707690831	Root102
OG0001223	0	0	0	0	0	0	Root102
OG0001225	0	0	0	0	0	0	Root102
OG0001226	0	0	0	0	0	0	Root102
OG0001227	27.0798696103277	0	0	6.16262045078689	0	0	Root102
OG0001228	0	5.27711131542164	0	0	0	82.0857046152184	Root102
OG0001229	0	5.73599056024092	0	0	0	0	Root102
OG0001230	0	0	0	0	0	0	Root102
OG0001231	0	0.229439622409637	0	0	0	0	Root102
OG0001232	0	0	0	0	0	0	Root102
OG0001233	0	0	0	0	0	0	Root102
OG0001234	0	0	0	0	0	0	Root102
OG0001235	6.6863875581056	7.11262829469874	0	4.45078143667942	0	9.12063384613538	Root102
OG0001236	0.66863875581056	4.3593528257831	0	0	0	0	Root102
OG0001237	0	0	7.92183265372528	0	0	0	Root102
OG0001238	0	0	0	0	0	0	Root102
OG0001239	0	6.42430942746983	0	0	0	0	Root102
OG0001240	0	0	0	0	0	0	Root102
OG0001241	0	0	0	0	0	0	Root102
OG0001242	22.0650789417485	5.96543018265055	15.2778201178988	0	0	0	Root102
OG0001244	0	0	0	0	0	0	Root102
OG0001245	15.3786913836429	0	33.3848661835565	0	0	0	Root102
OG0001246	19.3905239185062	0	0	7.18972385925137	0	0	Root102
OG0001247	0	0	0	0	0	0	Root102
OG0001248	0	19.2729282824095	1.69753556865542	13.6947121128598	13.3500284887997	9.12063384613538	Root102
OG0001249	0	7.80094716192765	0	8.90156287335884	13.3500284887997	0	Root102
OG0001250	0	0	0	0	0	0	Root102
OG0001251	0.33431937790528	0	0	1.02710340846448	0	0	Root102
OG0001252	0	0	0	15.0641833241457	0	0	Root102
OG0001253	0	0	0	0	0	0	Root102
OG0001254	0	0	0	0	0	0	Root102
OG0001255	161.47625952825	37.3986584527708	130.144393596915	184.193877917964	40.050085466399	18.2412676922708	Root102
OG0001257	0	4.3593528257831	0	0	0	0	Root102
OG0001258	0	8.71870565156619	0	0	0	0	Root102
OG0001259	0	0	0	0	0	0	Root102
OG0001260	0	0	0	0	0	0	Root102
OG0001261	0	0	0	0	0	0	Root102
OG0001262	0	0	0	0	0	0	Root102
OG0001263	0	6.19486980506019	0	0	0	0	Root102
OG0001264	0	0	0	0	0	0	Root102
OG0001265	0	0	0	0	0	0	Root102
OG0001266	0	0	0	0	0	0	Root102
OG0001267	0	0	23.199652771624	0	0	0	Root102
OG0001268	0	0	0	0	0	0	Root102
OG0001273	0	0	0	0	0	0	Root102
OG0001274	0	0	0	0	0	0	Root102
OG0001275	0	0	0	0	0	0	Root102
OG0001276	0	2.98271509132528	0	0	0	0	Root102
OG0001277	0	6.65374904987946	14.1461297387951	10.9557696902878	0	0	Root102
OG0001278	0	8.03038678433728	0	0	0	0	Root102
OG0001279	0	5.27711131542164	0	0.342367802821494	0	0	Root102
OG0001280	0	4.12991320337346	0	0	0	0	Root102
OG0001281	0	0	0	0	0	0	Root102
OG0001282	0	0	0	0	0	0	Root102
OG0001283	0	22.2556433737348	22.0679623925204	5.4778848451439	0	9.12063384613538	Root102
OG0001284	0	0.229439622409637	0	0	0	0	Root102
OG0001285	0	0	0	0	0	0	Root102
OG0001286	0	0	0	0	0	0	Root102
OG0001288	0	0	0	0	0	0	Root102
OG0001289	0	2.98271509132528	29.9897950462457	0	0	0	Root102
OG0001291	0	0	0	0	0	0	Root102
OG0001295	0	0	0	0	26.7000569775993	0	Root102
OG0001296	0	0	17.541200876106	0	0	0	Root102
OG0001297	0	0	24.3313431507277	0	0	0	Root102
OG0001298	0	0	9.05352303282889	0	0	0	Root102
OG0001301	0	9.40702451879511	0	0	0	0	Root102
OG0001302	0	0	0	0	0	0	Root102
OG0001303	0	0	0	0	0	0	Root102
OG0001304	0.33431937790528	0.458879244819273	0	7.53209166207287	0	0	Root102
OG0001305	0	15.143015079036	0	8.90156287335884	0	9.12063384613538	Root102
OG0001306	0	36.7103395855419	22.6338075820722	0.342367802821494	0	9.12063384613538	Root102
OG0001307	0	0	0	0	0	0	Root102
OG0001308	0	5.73599056024092	20.9362720134168	6.84735605642988	0	0	Root102
OG0001311	0	0	0	0	0	0	Root102
OG0001313	0	0	0	0	0	0	Root102
OG0001314	0	0	0	0	0	0	Root102
OG0001315	0	0	0	0	0	0	Root102
OG0001316	0	0	0	0	0	0	Root102
OG0001317	0	7.34206791710838	19.8045816343132	0	0	0	Root102
OG0001318	77.562095674025	43.3640886354213	93.9303014655998	33.5520446765064	26.7000569775993	9.12063384613538	Root102
OG0001319	0	0	0	0	0	0	Root102
OG0001320	0	0	0	0	0	0	Root102
OG0001321	0	0	0	0	0	0	Root102
OG0001322	0	4.81823207060237	0	0	0	0	Root102
OG0001323	0	0	0	0	0	0	Root102
OG0001324	0	0	0	0	0	0	Root102
OG0001325	0	0.917758489638547	0	7.53209166207287	13.3500284887997	0	Root102
OG0001328	0	0	0	0	0	0	Root102
OG0001329	13.3727751162112	0	0	0.342367802821494	0	0	Root102
OG0001331	0	0	22.0679623925204	0	0	0	Root102
OG0001333	0	0	0	0	0	0	Root102
OG0001334	0	0	0	0	0	0	Root102
OG0001335	0	0	0	0	0	0	Root102
OG0001336	0	0	0	0	0	0	Root102
OG0001337	0	0	0	0	0	0	Root102
OG0001338	0	0	21.5021172029686	0	0	0	Root102
OG0001339	0	0	0	0	0	0	Root102
OG0001340	0	0	0	0	0	0	Root102
OG0001341	0	11.7014207428915	18.6728912552096	0.342367802821494	0	9.12063384613538	Root102
OG0001342	0	0	0	0	0	0	Root102
OG0001343	0	0	0	0	0	0	Root102
OG0001344	0	0	0	0	0	0	Root102
OG0001345	0	0	0	0	0	0	Root102
OG0001346	0	0	0	0	0	0	Root102
OG0001347	0.33431937790528	35.7925810959033	0	22.2539071833971	0	0	Root102
OG0001348	24.0709952091802	4.58879244819273	0	4.79314923950092	0	0	Root102
OG0001349	0	0	0	0.342367802821494	0	0	Root102
OG0001350	0	0	0	0	0	0	Root102
OG0001351	0	0	0	0	0	0	Root102
OG0001352	0	5.04767169301201	0	0	0	0	Root102
OG0001355	0	7.57150753951801	41.8725440268336	0	40.050085466399	0	Root102
OG0001356	0	0	0	0	0	0	Root102
OG0001357	0	17.2079716807228	0	6.16262045078689	0	0	Root102
OG0001358	0	0	0	0	0	0	Root102
OG0001359	0	0	0	0	0	0	Root102
OG0001360	0	0	0	0	0	0	Root102
OG0001361	0	0	0	0	0	0	Root102
OG0001362	0	8.94814527397583	0	0	0	0	Root102
OG0001363	0	0	0	0	0	0	Root102
OG0001364	0	7.11262829469874	0	0	0	0	Root102
OG0001365	0	0	0	0	0	0	Root102
OG0001366	16.0473301394534	0.917758489638547	0	17.4607579438962	0	0	Root102
OG0001367	0	0	0	0	0	0	Root102
OG0001369	29.7544246335699	6.19486980506019	54.8869833865252	0	1081.35230759277	9.12063384613538	Root102
OG0001372	0	0	0	0.342367802821494	0	0	Root102
OG0001373	0	0	0	0	0	0	Root102
OG0001376	0	0	0	0	0	0	Root102
OG0001377	16.715968895264	0.229439622409637	0	0	0	0	Root102
OG0001378	0	0	0	0	0	0	Root102
OG0001379	0.66863875581056	3.44159433614455	0	4.79314923950092	0	0	Root102
OG0001380	0	0	0	0	0	0	Root102
OG0001381	0	0	0	0	0	0	Root102
OG0001382	0	0	0	0	0	0	Root102
OG0001383	0	0	0	0	0	0	Root102
OG0001384	0	0	18.1070460656578	0	0	0	Root102
OG0001385	17.0502882731693	0	0	0	0	0	Root102
OG0001386	0	3.21215471373491	0	0	0	0	Root102
OG0001387	0	0	0	0	0	0	Root102
OG0001392	0	13.5369377221686	10.7510586014843	0	0	9.12063384613538	Root102
OG0001393	79.5680119414566	89.9403319845776	24.3313431507277	50.3280670147596	13.3500284887997	0	Root102
OG0001394	0	0	0	0	0	0	Root102
OG0001396	0	3.67103395855419	0	0	0	0	Root102
OG0001397	0	0	0	0	0	0	Root102
OG0001398	0	8.25982640674692	0	1.36947121128598	13.3500284887997	9.12063384613538	Root102
OG0001399	0	0	0	0	0	0	Root102
OG0001400	0	0	0	0	0	0	Root102
OG0001401	0	9.86590376361438	17.541200876106	0.342367802821494	0	0	Root102
OG0001402	0	0	0	0	0	0	Root102
OG0001407	0	1.14719811204818	0	1.02710340846448	0	0	Root102
OG0001408	0	0	0	0	0	0	Root102
OG0001409	0	8.03038678433728	0	0	0	0	Root102
OG0001410	0	10.7836622532529	26.0288787193831	13.3523443100383	0	0	Root102
OG0001411	8.69230382553728	7.80094716192765	0	0	0	0	Root102
OG0001412	0	0	0	0	0	0	Root102
OG0001414	0	2.98271509132528	0	0	0	0	Root102
OG0001415	0	0	0	0	0	0	Root102
OG0001417	0	0	14.711974928347	7.87445946489436	0	0	Root102
OG0001418	0	0	0	0	0	0	Root102
OG0001421	0	0	0	0	0	0	Root102
OG0001422	0	5.50655093783128	0	0	0	0	Root102
OG0001423	0	0	0	0	0	0	Root102
OG0001424	0	0	16.9753556865542	0.684735605642988	0	0	Root102
OG0001426	7.02070693601088	18.8140490375902	0	15.7489189297887	0	2863.87902768651	Root102
OG0001427	10.698220092969	31.8921075149395	30.5556402357975	3.42367802821494	0	0	Root102
OG0001428	0	3.67103395855419	0	7.18972385925137	0	0	Root102
OG0001429	6.6863875581056	0.229439622409637	26.5947239089349	0	0	0	Root102
OG0001430	0	0	0	0	0	0	Root102
OG0001431	0	10.095343386024	0	0	0	0	Root102
OG0001432	0	3.21215471373491	0	0	0	0	Root102
OG0001433	0	0	0	0	0	0	Root102
OG0001435	0	11.9308603653011	0	16.7760223382532	0	0	Root102
OG0001436	0	0	0	0	0	0	Root102
OG0001437	0	0	0	0	0	0	Root102
OG0001438	0	0	0	0	0	0	Root102
OG0001439	0	4.58879244819273	0	0	0	0	Root102
OG0001441	0	0	15.8436653074506	5.4778848451439	13.3500284887997	0	Root102
OG0001442	0	0	28.8581046671421	0	0	0	Root102
OG0001443	28.7514664998541	14.4546962118071	0	11.9828730987523	13.3500284887997	0	Root102
OG0001448	0	0	0	0	0	0	Root102
OG0001449	0	6.19486980506019	0	0	0	0	Root102
OG0001450	0	7.80094716192765	0	0	0	0	Root102
OG0001451	0	0	0	0	0	0	Root102
OG0001452	22.733717697559	0	0	9.24393067618034	0	0	Root102
OG0001453	0	0	0	0	0	0	Root102
OG0001456	0	0	14.711974928347	0	0	0	Root102
OG0001457	0	0	0	0	0	0	Root102
OG0001458	0	0	0	0	0	0	Root102
OG0001459	0	0	4.52676151641445	0	0	0	Root102
OG0001460	0	0	0	0	0	0	Root102
OG0001461	0	0	0	0	0	0	Root102
OG0001462	142.754374365555	52.0827942869875	15.2778201178988	222.19670403115	93.4501994215977	27.3619015384061	Root102
OG0001463	0	0	0	0	0	0	Root102
OG0001464	0	0	0	0	0	0	Root102
OG0001465	0	13.5369377221686	0	0	0	9.12063384613538	Root102
OG0001466	0	0	0	0	0	0	Root102
OG0001467	0	0	0	0	0	0	Root102
OG0001468	0	0	0	9.58629847900183	0	0	Root102
OG0001469	32.4289796568122	12.61917923253	24.8971883402795	0	0	0	Root102
OG0001470	0	2.98271509132528	0	0	0	0	Root102
OG0001471	9.69526195925312	17.666850925542	69.5989583148721	0	0	0	Root102
OG0001472	0	0	0	0	0	0	Root102
OG0001473	0	0	0	0	0	0	Root102
OG0001474	0	0	0	0	0	0	Root102
OG0001475	0	0	0	0	0	0	Root102
OG0001481	0	0	0	0	0	0	Root102
OG0001482	7.02070693601088	3.90047358096382	0	44.8501821696157	0	3876.26938460754	Root102
OG0001483	0	3.44159433614455	0	0	0	0	Root102
OG0001484	0	0	0	0	0	0	Root102
OG0001485	0	0	0	0	0	0	Root102
OG0001486	0	0	0	0	0	0	Root102
OG0001487	0	0	0	0	0	0	Root102
OG0001488	6.01774880229504	46.117364104337	27.7264142880385	15.7489189297887	13.3500284887997	0	Root102
OG0001489	0	0	0	0	0	0	Root102
OG0001491	0	0	0	1.02710340846448	0	0	Root102
OG0001492	0	0	22.0679623925204	0	0	0	Root102
OG0001495	5.34911004648448	0	0	0	0	0	Root102
OG0001497	0	0	0	0	0	0	Root102
OG0001498	0	8.48926602915656	0	0	0	0	Root102
OG0001500	0	0	0	0	0	0	Root102
OG0001501	39.449686592823	44.2818471250599	19.8045816343132	20.1997003664681	13.3500284887997	9.12063384613538	Root102
OG0001502	0	4.12991320337346	0	0	0	0	Root102
OG0001503	0	0	13.0144393596915	0	0	0	Root102
OG0001504	15.0443720057376	0	9.6193682223807	0	0	0	Root102
OG0001505	0	12.3897396101204	0	0	0	9.12063384613538	Root102
OG0001506	0	7.34206791710838	0	0	0	0	Root102
OG0001507	0	0	0	0	0	0	Root102
OG0001508	0	0.229439622409637	0	18.4878613523607	0	0	Root102
OG0001509	0	0	0	0	0	0	Root102
OG0001510	0	0	0	0	0	0	Root102
OG0001511	21.3964401859379	5.73599056024092	0	27.047056422898	0	0	Root102
OG0001512	0	0	0	0	0	0	Root102
OG0001517	0	0	0	0	0	0	Root102
OG0001518	0	0	0	10.9557696902878	0	0	Root102
OG0001519	0	0	0	0	0	0	Root102
OG0001520	0	0	0	0	0	0	Root102
OG0001521	10.3639007150637	14.2252565893975	18.1070460656578	36.6333549018999	587.401253507185	0	Root102
OG0001522	0	0	0	0	0	0	Root102
OG0001523	0	9.40702451879511	0	0	0	0	Root102
OG0001524	0	0	0	0	0	0	Root102
OG0001525	74.8875406507827	47.4940018387948	121.090870564086	18.4878613523607	2923.65623904713	18.2412676922708	Root102
OG0001526	0	0	0	0	0	0	Root102
OG0001527	0	4.81823207060237	0	0	0	0	Root102
OG0001528	0	0	0	0	0	0	Root102
OG0001529	0	8.25982640674692	0	12.6676087043953	13.3500284887997	0	Root102
OG0001530	0	0	0	0	0	0	Root102
OG0001531	0	0	0	0	0	0	Root102
OG0001532	0	0	0	0	0	0	Root102
OG0001533	0	0	0	0	0	0	Root102
OG0001534	0	0	0	0	0	0	Root102
OG0001537	0.66863875581056	0	0	0	0	0	Root102
OG0001538	0	5.73599056024092	0	0	0	0	Root102
OG0001539	0	0	0	0	0	0	Root102
OG0001540	0	0.458879244819273	0	0	0	0	Root102
OG0001541	0	19.9612471496384	2.82922594775903	0	0	0	Root102
OG0001542	0	0	0	0	0	0	Root102
OG0001545	0	0	0	26.0199530144335	0	0	Root102
OG0001546	0	0	0	0	0	0	Root102
OG0001547	0	17.4374113031324	0	0	0	0	Root102
OG0001548	0.66863875581056	0	0	14.0370799156813	0	0	Root102
OG0001549	0	0	0	0	0	0	Root102
OG0001550	0	0	0	0	0	0	Root102
OG0001551	0	0	0	0	0	0	Root102
OG0001552	0	0	0	0	0	0	Root102
OG0001553	0	0	6.22429708506986	0	0	0	Root102
OG0001554	0	0	0	0	0	0	Root102
OG0001555	0	0	0	0	0	0	Root102
OG0001556	0	0	0	0	0	0	Root102
OG0001557	0	0	0	0	0	0	Root102
OG0001558	0	0	0	0	0	0	Root102
OG0001559	0	0	0	0	0	0	Root102
OG0001567	8.69230382553728	9.86590376361438	66.7697323671131	23.9657461975046	0	18.2412676922708	Root102
OG0001568	0	11.0131018756626	0	0	0	9.12063384613538	Root102
OG0001569	4.01183253486336	5.96543018265055	0	24.3081140003261	0	0	Root102
OG0001570	0	1.37663773445782	15.2778201178988	0	0	0	Root102
OG0001571	0	21.5673245065059	0	0	0	0	Root102
OG0001572	0	7.57150753951801	0	0	0	0	Root102
OG0001573	0	3.44159433614455	0	0	0	0	Root102
OG0001574	0	0	0	0	0	0	Root102
OG0001576	0	0	0	0	0	0	Root102
OG0001577	0	8.25982640674692	0	8.90156287335884	0	9.12063384613538	Root102
OG0001578	9.36094258134784	4.3593528257831	0	9.58629847900183	0	0	Root102
OG0001579	0	0	0	0	0	0	Root102
OG0001580	0	0	0	0	0	0	Root102
OG0001581	0	0	12.4485941701397	0	0	0	Root102
OG0001583	0	9.40702451879511	1.13169037910361	8.21682726771586	0	0	Root102
OG0001585	0	0	0	0	0	0	Root102
OG0001586	0	0.68831886722891	0	0	0	0	Root102
OG0001587	0	0	11.3169037910361	0	0	0	Root102
OG0001588	23.0680370754643	21.5673245065059	0	11.2981374931093	13.3500284887997	0	Root102
OG0001589	0	7.80094716192765	0	0	0	0	Root102
OG0001591	3.67751315695808	0	0	0	0	0	Root102
OG0001592	0	9.17758489638547	0	0	40.050085466399	0	Root102
OG0001593	9.02662320344256	26.8444358219275	0	0	0	9.12063384613538	Root102
OG0001594	0	0	0	0	0	0	Root102
OG0001595	7.68934569182144	15.6018943238553	19.2387364447614	45.1925499724372	13.3500284887997	0	Root102
OG0001596	0	0	0	0	0	0	Root102
OG0001597	0	0	0	0	0	0	Root102
OG0001598	0	0	0	0	0	0	Root102
OG0001599	0	0	0	0	0	0	Root102
OG0001600	1.33727751162112	3.90047358096382	0	6.16262045078689	0	0	Root102
OG0001601	0	14.9135754566264	31.6873306149011	44.5078143667942	0	9.12063384613538	Root102
OG0001604	0	0	0	0	0	0	Root102
OG0001605	0	0	0	0	0	0	Root102
OG0001607	11.3668588487795	0	0	0	0	0	Root102
OG0001608	0	0	0	0	0	0	Root102
OG0001609	0	0	0	0	0	0	Root102
OG0001610	0	0	0	0	0	0	Root102
OG0001611	0	0	0	0	0	0	Root102
OG0001612	23.7366758312749	6.42430942746983	0	0	26.7000569775993	1258.64747076668	Root102
OG0001613	0	0	0	0	0	0	Root102
OG0001614	0	0	0	0	0	0	Root102
OG0001615	0	0	0	0	0	0	Root102
OG0001616	0	0	0	0	0	0	Root102
OG0001617	0	0	0	0	0	0	Root102
OG0001618	0	0	0	0	0	0	Root102
OG0001619	0	0	0	0	0	0	Root102
OG0001620	0	0	21.5021172029686	0	0	0	Root102
OG0001621	0	0	0	0	0	0	Root102
OG0001622	0	0	0	13.0099765072168	0	0	Root102
OG0001627	10.0295813371584	1.37663773445782	0	0	0	0	Root102
OG0001630	0	0	0	0	0	0	Root102
OG0001631	0	0	0	0	0	0	Root102
OG0001632	0	0	0	0	0	0	Root102
OG0001635	0	7.80094716192765	0	0	0	0	Root102
OG0001636	0	36.4808999631322	0	0.684735605642988	0	9.12063384613538	Root102
OG0001637	0	0	9.6193682223807	0	0	0	Root102
OG0001638	0	6.19486980506019	0	0	0	9.12063384613538	Root102
OG0001639	45.1331160172128	16.2902131910842	0	82.5106404799801	53.4001139551987	9.12063384613538	Root102
OG0001640	0	0	0	0	0	0	Root102
OG0001641	0	6.42430942746983	0	0	13.3500284887997	9.12063384613538	Root102
OG0001642	0	0	0	0	0	0	Root102
OG0001643	0	22.9439622409637	96.193682223807	9.24393067618034	13.3500284887997	27.3619015384061	Root102
OG0001644	0	0	0	0	0	0	Root102
OG0001645	0	0	0	0	0	0	Root102
OG0001646	0	9.17758489638547	0	0	0	0	Root102
OG0001647	0	0	0	10.2710340846448	0	0	Root102
OG0001648	0	0	0	0	0	0	Root102
OG0001649	0	4.58879244819273	0	0	0	0	Root102
OG0001650	0	10.095343386024	0	0	0	0	Root102
OG0001651	0	0	0	0	0	0	Root102
OG0001652	0	0	19.8045816343132	28.7588954370055	0	9.12063384613538	Root102
OG0001654	0	3.21215471373491	22.0679623925204	0	0	0	Root102
OG0001655	0	0	0	0	0	0	Root102
OG0001656	0	10.095343386024	6.22429708506986	17.1183901410747	0	0	Root102
OG0001657	0	0	0	8.90156287335884	0	0	Root102
OG0001658	0	0	0	0	0	0	Root102
OG0001659	0	0	14.1461297387951	0	0	0	Root102
OG0001660	16.0473301394534	5.50655093783128	0	36.6333549018999	13.3500284887997	9.12063384613538	Root102
OG0001662	0	0.229439622409637	0	0	0	0	Root102
OG0001663	0	0	0	0	0	0	Root102
OG0001664	5.68342942438976	0	0	0	0	0	Root102
OG0001665	0	0	0	0	0	0	Root102
OG0001667	13.7070944941165	20.4201263944577	0	0	0	9.12063384613538	Root102
OG0001668	12.0354976045901	25.23835846506	0	9.58629847900183	0	0	Root102
OG0001669	0	0	19.2387364447614	0	0	0	Root102
OG0001671	0	0	0	0	0	0	Root102
OG0001672	0	0	0	0	0	0	Root102
OG0001673	0	0	17.541200876106	0	0	0	Root102
OG0001675	0	1.37663773445782	0	0	0	0	Root102
OG0001676	0	0	0	0	0	0	Root102
OG0001677	0	0	0	0	0	0	Root102
OG0001678	0	0	0	0	0	0	Root102
OG0001679	0	0	0	0	0	0	Root102
OG0001680	0	0	0	0	0	0	Root102
OG0001681	0	0	32.8190209940047	0	0	0	Root102
OG0001682	0	0.229439622409637	0	0	0	0	Root102
OG0001683	0	0	0	0	0	0	Root102
OG0001684	28.4171471219488	6.8831886722891	33.9507113731083	12.6676087043953	13.3500284887997	9.12063384613538	Root102
OG0001685	4.34615191276864	0	0	0	0	0	Root102
OG0001686	0	0	0	0	0	0	Root102
OG0001687	0	0	0	0	0	0	Root102
OG0001688	0	0	0	0	0	0	Root102
OG0001689	0	0	0	0	0	0	Root102
OG0001690	0	0	16.9753556865542	11.2981374931093	0	0	Root102
OG0001693	0	0	0	0	0	0	Root102
OG0001695	0	0	0	0	0	0	Root102
OG0001696	0	4.12991320337346	0	0	0	0	Root102
OG0001697	0	0	0	0	0	0	Root102
OG0001698	0	0	0	0	0	0	Root102
OG0001699	0	0	0	7.53209166207287	0	0	Root102
OG0001700	0	0	0	0	0	0	Root102
OG0001701	0	0	0	9.92866628182333	0	0	Root102
OG0001702	0	0	0	0	0	0	Root102
OG0001703	0	0	0	0	0	0	Root102
OG0001704	0	0	0	0	0	0	Root102
OG0001705	0.33431937790528	0	0	0	0	0	Root102
OG0001706	0	0	0	0	0	0	Root102
OG0001707	0	0	0	0	0	0	Root102
OG0001708	0	0	0	24.3081140003261	0	0	Root102
OG0001709	0	0	15.8436653074506	17.4607579438962	0	9.12063384613538	Root102
OG0001710	0	0	0	0	2750.10586869273	0	Root102
OG0001711	0	0	0	17.8031257467177	0	0	Root102
OG0001712	2.67455502324224	5.04767169301201	0	0	0	0	Root102
OG0001713	0	0	0	11.9828730987523	0	0	Root102
OG0001715	0	0	0	0	0	0	Root102
OG0001716	0	0	0	0	0	0	Root102
OG0001717	0	8.48926602915656	27.7264142880385	0	0	0	Root102
OG0001720	0	0	0	13.3523443100383	0	0	Root102
OG0001721	0	4.12991320337346	0	0.342367802821494	0	0	Root102
OG0001722	0	7.57150753951801	17.541200876106	25.3352174087906	0	0	Root102
OG0001724	0	0	0	0	0	0	Root102
OG0001725	0	0	0	0	0	0	Root102
OG0001726	0	15.3724547014457	0	0	0	0	Root102
OG0001727	0	0	0	0	0	0	Root102
OG0001728	0	0	0	0	0	0	Root102
OG0001729	0	4.81823207060237	0	0	0	0	Root102
OG0001730	0	0	0	0	0	0	Root102
OG0001731	0	0	0	0	0	0	Root102
OG0001732	0	0	0	0	0	0	Root102
OG0001733	0	0	14.1461297387951	2.39657461975046	0	0	Root102
OG0001734	0	0	0	0	0	0	Root102
OG0001735	0	0	0	0	0	0	Root102
OG0001736	0	0	0	0	0	0	Root102
OG0001737	0	0	0	0	0	0	Root102
OG0001738	0	0	0	0	0	0	Root102
OG0001739	0	1.37663773445782	44.1359247850409	10.9557696902878	0	63.8444369229477	Root102
OG0001740	0.33431937790528	0.68831886722891	0	20.1997003664681	0	9.12063384613538	Root102
OG0001742	0	0	0	0	0	0	Root102
OG0001743	0	0	16.9753556865542	0	0	0	Root102
OG0001744	0	0	0	0	0	0	Root102
OG0001750	8.357984447632	2.98271509132528	0	0	0	1331.61254153577	Root102
OG0001752	14.0414138720218	0	0	0	0	0	Root102
OG0001753	0	0	0	0	0	0	Root102
OG0001754	0	0	0	0	0	0	Root102
OG0001755	0	4.58879244819273	28.2922594775903	18.4878613523607	0	0	Root102
OG0001756	6.35206818020032	0	0	28.7588954370055	0	0	Root102
OG0001757	0.33431937790528	7.34206791710838	0	14.0370799156813	0	0	Root102
OG0001758	0	0	0	0	0	0	Root102
OG0001760	0	13.5369377221686	0	0	13.3500284887997	0	Root102
OG0001761	0	6.8831886722891	0	9.58629847900183	0	0	Root102
OG0001762	17.0502882731693	0.458879244819273	25.4630335298313	0	0	0	Root102
OG0001763	0	0.68831886722891	7.35598746417348	0	0	0	Root102
OG0001764	0	0	0	0	0	0	Root102
OG0001765	1.00295813371584	8.48926602915656	0	0	0	0	Root102
OG0001766	0	0	0	0	0	0	Root102
OG0001767	0	3.21215471373491	0	0	0	0	Root102
OG0001768	0	0	0	0	0	0	Root102
OG0001769	0	0	0	0	0	0	Root102
OG0001771	0	5.50655093783128	0	0	0	0	Root102
OG0001772	0	0	0	0	0	0	Root102
OG0001773	0	0	0	0	0	0	Root102
OG0001774	0	0	0	0	0	0	Root102
OG0001775	0	0	0	0	0	0	Root102
OG0001776	14.375733249927	0	0	0	0	9.12063384613538	Root102
OG0001777	0	0	0	0	0	0	Root102
OG0001778	0	0	0	0	0	0	Root102
OG0001782	0	0	0	0	0	0	Root102
OG0001784	0	4.3593528257831	0	0	0	0	Root102
OG0001785	0	0	0	0	0	0	Root102
OG0001790	9.36094258134784	0	0	0	0	0	Root102
OG0001791	0	0	0	0	0	0	Root102
OG0001792	0	0	0	0	0	0	Root102
OG0001793	0	0	0	0	0	0	Root102
OG0001794	0	0	0	0	0	0	Root102
OG0001795	0	0	0	0	0	0	Root102
OG0001796	0	0	0	0	0	0	Root102
OG0001797	0	10.095343386024	0	0	0	0	Root102
OG0001798	0	21.7967641289155	0.565845189551806	9.92866628182333	13.3500284887997	9.12063384613538	Root102
OG0001799	18.3875657847904	28.9093924236142	0	12.6676087043953	13.3500284887997	9.12063384613538	Root102
OG0001800	0	0	0	0	0	0	Root102
OG0001801	0	0	0	0	0	0	Root102
OG0001802	9.02662320344256	0	0	0	0	0	Root102
OG0001803	0	0	0	0	0	0	Root102
OG0001804	0	0	0	0	0	0	Root102
OG0001805	0	0	1.13169037910361	0	0	0	Root102
OG0001806	0	0	0	0	0	0	Root102
OG0001807	0	0	0	0	0	0	Root102
OG0001808	22.733717697559	31.8921075149395	100.720443740221	24.3081140003261	1735.50370354396	0	Root102
OG0001809	0	0	0	0	0	0	Root102
OG0001810	0	0	0	0	0	0	Root102
OG0001811	0.33431937790528	16.7490924359035	24.3313431507277	10.9557696902878	13.3500284887997	9.12063384613538	Root102
OG0001812	0	0	0	0	0	0	Root102
OG0001813	0	5.50655093783128	0	0	0	0	Root102
OG0001814	0	0	0	8.55919507053735	0	0	Root102
OG0001815	0	0	0	0	0	0	Root102
OG0001816	0	0	0	0	0	0	Root102
OG0001817	0	0	20.370426823865	0	0	0	Root102
OG0001818	0	0	0	6.50498825360839	0	0	Root102
OG0001819	1.33727751162112	0	0	0	0	0	Root102
OG0001821	0	0	21.5021172029686	0	0	0	Root102
OG0001822	0	0	0	0	0	0	Root102
OG0001823	0	0	0	10.9557696902878	0	0	Root102
OG0001824	0	0	0	0	0	0	Root102
OG0001825	0	0	0	0	0	0	Root102
OG0001826	0	0	0	0	0	0	Root102
OG0001829	0	0	0	0	0	0	Root102
OG0001830	0	0	0	0	0	0	Root102
OG0001835	0	0	0	0.342367802821494	0	0	Root102
OG0001836	0	1.60607735686746	0	0	0	0	Root102
OG0001838	0	0	13.0144393596915	0	0	0	Root102
OG0001839	0	0	0	0	0	0	Root102
OG0001840	0	0	0	0	0	0	Root102
OG0001841	0	0	0	0	0	0	Root102
OG0001842	0	0	0	0	0	0	Root102
OG0001843	0	0	0	0	0	0	Root102
OG0001844	0	0	0	0	0	0	Root102
OG0001845	8.69230382553728	13.9958169669878	0	7.53209166207287	0	9.12063384613538	Root102
OG0001846	0	0	0	0	0	0	Root102
OG0001847	0	0	0	0	0	0	Root102
OG0001848	0	0	0	0.684735605642988	0	0	Root102
OG0001849	112.665630354079	89.4814527397583	87.1401591909781	119.486363184701	53.4001139551987	9.12063384613538	Root102
OG0001850	0	0	0	0	0	0	Root102
OG0001851	0	0	0	0	0	0	Root102
OG0001852	0	0.458879244819273	0	0	0	0	Root102
OG0001853	6.35206818020032	20.8790056392769	29.9897950462457	19.1725969580037	2389.65509949514	0	Root102
OG0001859	0	0	0	0	0	0	Root102
OG0001860	0	11.2425414980722	0	0	0	0	Root102
OG0001866	0	0	0	0	0	0	Root102
OG0001868	13.7070944941165	0	0	0	0	0	Root102
OG0001871	0	8.03038678433728	74.6915650208384	0	0	0	Root102
OG0001872	0	24.0911603530119	0	0	13.3500284887997	0	Root102
OG0001873	0	0	0	0	0	0	Root102
OG0001874	0	0	0	0	0	0	Root102
OG0001875	0	5.50655093783128	0	0	0	0	Root102
OG0001876	0	12.8486188549397	33.9507113731083	0	0	0	Root102
OG0001877	0	2.75327546891564	24.3313431507277	19.1725969580037	0	0	Root102
OG0001878	0	4.3593528257831	4.52676151641445	0	0	0	Root102
OG0001879	13.0384557383059	0.458879244819273	0	11.6405052959308	13.3500284887997	0	Root102
OG0001880	0	0	0	3.76604583103643	0	0	Root102
OG0001881	0	0	0	0	0	0	Root102
OG0001882	11.7011782266848	11.2425414980722	48.6626863014553	7.53209166207287	0	3921.87255383821	Root102
OG0001883	0	0	0	0	0	0	Root102
OG0001884	0	0	0	0	13.3500284887997	2635.86318153313	Root102
OG0001885	0	0	35.6482469417638	0	0	0	Root102
OG0001886	0	0	0	0	0	0	Root102
OG0001888	0	0	0	0	0	0	Root102
OG0001889	0	0	20.9362720134168	0	0	2416.96796922588	Root102
OG0001891	0	0	0	0	0	0	Root102
OG0001892	0	0	0	0	0	0	Root102
OG0001897	0	0	0	0	0	0	Root102
OG0001898	0	0	0	0	0	0	Root102
OG0001906	0.66863875581056	28.450513178795	96.7595274133588	0	2656.65566927113	9.12063384613538	Root102
OG0001907	0	0	0	0	0	0	Root102
OG0001908	0	0	0.565845189551806	0	0	0	Root102
OG0001909	0	0	0	0	0	0	Root102
OG0001910	0	2.98271509132528	11.8827489805879	0	0	0	Root102
OG0001911	0	0	0	0	0	0	Root102
OG0001912	0	0	0	0	0	0	Root102
OG0001913	0	0	0	0	0	0	Root102
OG0001914	0	0	13.0144393596915	16.4336545354317	0	9.12063384613538	Root102
OG0001915	0	0	1.13169037910361	0	0	0	Root102
OG0001916	0	0	0	0	0	0	Root102
OG0001917	0	0	0	0	0	0	Root102
OG0001918	0	0	0	0	0	0	Root102
OG0001919	0.33431937790528	0	0	0	0	0	Root102
OG0001920	0	0	0	0	0	0	Root102
OG0001921	0	0	0	0	0	0	Root102
OG0001922	0	0	0	0	0	0	Root102
OG0001923	0	0	0	0	0	0	Root102
OG0001930	0	0	0	0	0	0	Root102
OG0001931	15.3786913836429	20.8790056392769	10.1852134119325	6.84735605642988	0	9.12063384613538	Root102
OG0001932	27.0798696103277	25.6972377098793	0	11.6405052959308	0	0	Root102
OG0001933	20.7278014301274	23.4028414857829	13.5802845492433	19.5149647608252	0	9.12063384613538	Root102
OG0001934	0	0	16.9753556865542	0	0	0	Root102
OG0001935	0	0	0	0	0	0	Root102
OG0001936	0	0	0	0	0	0	Root102
OG0001937	0	0	0	0	0	0	Root102
OG0001940	0	0	0	0	0	0	Root102
OG0001941	0	0	0	0	0	0	Root102
OG0001942	0	0	0	0	0	0	Root102
OG0001943	0	0	14.1461297387951	0	0	0	Root102
OG0001944	0	0	0	0	0	0	Root102
OG0001945	0	0	0	0	0	0	Root102
OG0001946	0	0	0	0	0	0	Root102
OG0001947	20.3934820522221	0	0	0.342367802821494	0	0	Root102
OG0001948	0	0	0	0	0	0	Root102
OG0001949	0	0	0	0	0	0	Root102
OG0001950	0	0	0	0	0	0	Root102
OG0001951	0	0	0	0	0	0	Root102
OG0001953	0	0	0	0	0	0	Root102
OG0001954	0	6.19486980506019	0	0	0	0	Root102
OG0001955	0	0	0	0	0	0	Root102
OG0001956	0.33431937790528	198.465273384336	0	23.2810105918616	93.4501994215977	18.2412676922708	Root102
OG0001957	0	0	0	0	0	0	Root102
OG0001958	0	0	0.565845189551806	4.79314923950092	0	0	Root102
OG0001959	0	0	0	0	0	0	Root102
OG0001960	0	0	0	0	0	0	Root102
OG0001962	0	0	0	0	0	0	Root102
OG0001971	0	0	0	0	0	0	Root102
OG0001976	0	0	0	0	0	0	Root102
OG0001977	0	0	14.711974928347	0	0	0	Root102
OG0001978	0	0	0	8.21682726771586	0	0	Root102
OG0001979	0	0	0	0	0	0	Root102
OG0001980	0	0	0	0	0	0	Root102
OG0001981	0	0	0	0	0	0	Root102
OG0001982	0	0	0	0	0	0	Root102
OG0001983	0	2.75327546891564	0	0	0	0	Root102
OG0001984	0	0	0	0	0	0	Root102
OG0001985	0	0	0	0	0	0	Root102
OG0001986	0	0	0	0	0	0	Root102
OG0001987	0	14.4546962118071	75.823255399942	0	13.3500284887997	0	Root102
OG0001988	13.7070944941165	3.90047358096382	0	0	0	0	Root102
OG0001989	0	7.34206791710838	0	0	13.3500284887997	0	Root102
OG0001990	0	48.1823207060237	7.35598746417348	27.047056422898	40.050085466399	0	Root102
OG0001991	0	0	0	0	0	0	Root102
OG0001992	0	0	0	0	0	0	Root102
OG0001993	0	13.9958169669878	0	0	26.7000569775993	3119.2567753783	Root102
OG0001994	0	0	0	0	0	0	Root102
OG0001996	0	0	0	0	0	0	Root102
OG0001997	0	2.06495660168673	0	0	0	0	Root102
OG0001998	0	0	15.8436653074506	0.342367802821494	0	0	Root102
OG0002000	0	0	0	0	0	0	Root102
OG0002002	0	0	0	0	0	0	Root102
OG0002003	12.7041363604006	0	0	7.18972385925137	0	0	Root102
OG0002005	0	7.34206791710838	0	15.0641833241457	0	0	Root102
OG0002006	0	0	0	0	0	0	Root102
OG0002007	0	0	0	0	0	0	Root102
OG0002008	0	0	0	0	0	0	Root102
OG0002009	0	0	0	0	0	0	Root102
OG0002019	0	0	0	0	0	0	Root102
OG0002020	1.00295813371584	0	0	0	0	0	Root102
OG0002021	0	0	0	0	0	0	Root102
OG0002022	9.02662320344256	8.03038678433728	0	6.50498825360839	0	0	Root102
OG0002024	60.1774880229504	30.5154697804817	0	16.4336545354317	40.050085466399	0	Root102
OG0002026	0	0	0	0	0	0	Root102
OG0002028	0	0	0	0	0	0	Root102
OG0002029	0	0	0	0	0	0	Root102
OG0002030	0	2.523835846506	13.5802845492433	0	0	0	Root102
OG0002031	0	8.03038678433728	0	0	0	0	Root102
OG0002032	0	5.27711131542164	1.69753556865542	0	0	0	Root102
OG0002033	0	5.04767169301201	0	0	0	0	Root102
OG0002034	0	0	0	0	0	0	Root102
OG0002035	0	0	0	0	0	0	Root102
OG0002036	0	24.5500395978311	0	0	0	9.12063384613538	Root102
OG0002037	0	4.81823207060237	0	0	0	0	Root102
OG0002038	0	0	0	16.4336545354317	13.3500284887997	0	Root102
OG0002039	0	0	0	0	0	0	Root102
OG0002040	0	0	0	0	0	0	Root102
OG0002041	10.698220092969	5.73599056024092	0	0	0	9.12063384613538	Root102
OG0002043	0	0	0	0	0	0	Root102
OG0002044	8.02366506972672	0	0	73.6090776066212	0	9.12063384613538	Root102
OG0002045	0	0	0	0	0	0	Root102
OG0002046	0	0	0	0	0	0	Root102
OG0002057	0	0	0	0	0	0	Root102
OG0002058	0	0	0	0	0	0	Root102
OG0002063	0	0	0	0	0	0	Root102
OG0002064	0	1.83551697927709	0	0	0	0	Root102
OG0002066	0	0.229439622409637	0	0	0	0	Root102
OG0002067	0	14.6841358342168	0	0	13.3500284887997	3493.20276306985	Root102
OG0002069	0	0	0	0	0	0	Root102
OG0002070	0	0	0	0	0	0	Root102
OG0002071	17.7189270289798	16.2902131910842	0	27.3894242257195	3110.55663789032	5627.43108306553	Root102
OG0002072	0	0	0	0	0	0	Root102
OG0002073	0	0	0	0	0	0	Root102
OG0002074	0	0	0	0	0	27.3619015384061	Root102
OG0002075	0	0	0	0	0	0	Root102
OG0002076	0	0	0	0	0	0	Root102
OG0002077	0	0	0	0	0	0	Root102
OG0002078	0	0	0	0	0	0	Root102
OG0002079	0	0	0	0	0	0	Root102
OG0002080	0	0	0	0	0	0	Root102
OG0002089	4.34615191276864	7.11262829469874	15.2778201178988	0	0	0	Root102
OG0002090	0	0	0	0	0	0	Root102
OG0002096	0	0	0	0	0	0	Root102
OG0002097	0	0	0	0	0	0	Root102
OG0002098	0	0	0	0	0	0	Root102
OG0002099	0	0	0	0	0	0	Root102
OG0002100	0	0	0	0	0	0	Root102
OG0002101	1.00295813371584	10.7836622532529	65.0721967984577	12.3252409015738	0	2872.99966153265	Root102
OG0002102	0	0	0	0	0	0	Root102
OG0002103	0	0	0	2.05420681692896	0	0	Root102
OG0002104	0	0	0	0	0	0	Root102
OG0002105	0	12.8486188549397	0	6.16262045078689	0	0	Root102
OG0002106	0	0	0	0.342367802821494	0	0	Root102
OG0002107	0	0	0	0	0	0	Root102
OG0002108	0	0	16.9753556865542	0	0	0	Root102
OG0002109	18.7218851626957	12.8486188549397	0	6.50498825360839	0	0	Root102
OG0002110	0	0	0	0	0	0	Root102
OG0002111	0	0	0	0	0	0	Root102
OG0002112	0	0	0	0	0	0	Root102
OG0002113	0	0	0	0	0	0	Root102
OG0002115	0	0	0	0	0	0	Root102
OG0002116	0	0	14.711974928347	0	0	0	Root102
OG0002126	0	1.14719811204818	0	0	0	0	Root102
OG0002127	0	0	0	0	0	0	Root102
OG0002128	0	5.96543018265055	0	0	0	0	Root102
OG0002129	0	0	0	0	0	0	Root102
OG0002130	0	0	0	0	0	0	Root102
OG0002131	0	4.3593528257831	0	0	0	0	Root102
OG0002139	0	0	0	0	0	0	Root102
OG0002140	0	0	0	0	0	0	Root102
OG0002141	0	6.65374904987946	0	14.3794477185027	13.3500284887997	0	Root102
OG0002142	0	0.68831886722891	0	0	0	0	Root102
OG0002143	12.7041363604006	13.5369377221686	0	7.87445946489436	0	18.2412676922708	Root102
OG0002145	0	0	0	0	0	0	Root102
OG0002146	0.66863875581056	27.0738754443371	0	16.7760223382532	0	9.12063384613538	Root102
OG0002147	0	0	0	0	0	0	Root102
OG0002148	0	0	0	0	0	0	Root102
OG0002149	0	3.67103395855419	0	0	0	0	Root102
OG0002150	0	0	0	0	0	0	Root102
OG0002151	0	0	23.199652771624	0	0	0	Root102
OG0002152	0	0	0	0	0	0	Root102
OG0002155	0	6.42430942746983	0	0	0	0	Root102
OG0002156	0	4.12991320337346	0	0	0	0	Root102
OG0002157	0	0	0	16.7760223382532	0	0	Root102
OG0002159	0	0	0	0	0	0	Root102
OG0002160	103.639007150637	11.0131018756626	0	144.136844987849	13.3500284887997	9.12063384613538	Root102
OG0002161	0	2.29439622409637	0	0	0	0	Root102
OG0002171	0	0	0	0	0	0	Root102
OG0002172	0	0	0	0	0	0	Root102
OG0002173	0	0	0	0	0	0	Root102
OG0002179	0	0	0	0	0	0	Root102
OG0002180	0	13.5369377221686	9.05352303282889	0	0	9.12063384613538	Root102
OG0002181	0	14.2252565893975	39.6091632686264	9.24393067618034	13.3500284887997	0	Root102
OG0002182	0	0	0	0	0	0	Root102
OG0002184	0	0	0	0	0	0	Root102
OG0002185	0	0	0	14.3794477185027	0	0	Root102
OG0002186	0	10.5542226308433	0	0	0	9.12063384613538	Root102
OG0002187	0	0	0	0	0	0	Root102
OG0002188	0	22.4850829961444	0	0	0	0	Root102
OG0002190	0	5.96543018265055	0	0	0	0	Root102
OG0002191	0	0.229439622409637	77.5207909685974	0	0	0	Root102
OG0002192	0	0	0	0	0	0	Root102
OG0002193	0	0	0	0	0	0	Root102
OG0002194	0	0.68831886722891	0	0	0	0	Root102
OG0002195	0	5.96543018265055	0	0	0	0	Root102
OG0002196	8.69230382553728	15.6018943238553	0	0	0	0	Root102
OG0002197	0	5.73599056024092	0	0	0	0	Root102
OG0002198	0	7.80094716192765	4.52676151641445	29.101263239827	40.050085466399	2727.06951999448	Root102
OG0002199	0	0	0	0	0	0	Root102
OG0002207	0	0	0	0	0	0	Root102
OG0002208	0	0	0	0	0	0	Root102
OG0002209	0	0	0	0	0	0	Root102
OG0002210	0	0	0	0	0	0	Root102
OG0002211	0	0	0	0	0	0	Root102
OG0002212	0	0	0	0	0	0	Root102
OG0002213	0	0	0	0	0	0	Root102
OG0002221	0.33431937790528	0.68831886722891	0	0	0	0	Root102
OG0002222	21.0621208080326	0	101.852134119325	6.84735605642988	120.150256399197	0	Root102
OG0002224	0	0	0	0	0	0	Root102
OG0002227	0	5.96543018265055	0	0	0	0	Root102
OG0002228	0	3.90047358096382	0	0	0	0	Root102
OG0002229	0	0	0	0	0	0	Root102
OG0002230	0	3.21215471373491	0	0	0	0	Root102
OG0002231	0	11.0131018756626	32.8190209940047	0	0	0	Root102
OG0002232	16.0473301394534	0	0	0	13.3500284887997	0	Root102
OG0002233	0	0	16.9753556865542	0	0	0	Root102
OG0002236	0	7.80094716192765	0	0	0	0	Root102
OG0002241	0	0	0	0	0	0	Root102
OG0002242	0	3.44159433614455	0	0	0	0	Root102
OG0002247	14.7100526278323	0	0	0	0	0	Root102
OG0002248	0	0	0	0	0	0	Root102
OG0002249	0	0	0	0	0	0	Root102
OG0002263	0	0	23.7654979611758	0	0	5071.07241845127	Root102
OG0002264	0	0	12.4485941701397	0	0	0	Root102
OG0002266	0	0	0	0	0	0	Root102
OG0002267	0	0	0	0	0	0	Root102
OG0002268	0.66863875581056	0	0	5.13551704232241	0	0	Root102
OG0002269	0	0	0	5.8202526479654	0	0	Root102
OG0002270	0	0	0	0	0	0	Root102
OG0002271	0	7.11262829469874	0	0	0	0	Root102
OG0002273	0.66863875581056	0	0	0	0	0	Root102
OG0002274	10.698220092969	0	0	0	0	0	Root102
OG0002275	0	0	0	0	0	0	Root102
OG0002276	0	0	0	0	0	0	Root102
OG0002277	0	0	0	0	0	0	Root102
OG0002279	0	0	0	0	0	0	Root102
OG0002288	0	7.57150753951801	0	14.3794477185027	26.7000569775993	0	Root102
OG0002289	0	5.96543018265055	0	0	0	0	Root102
OG0002295	0	0	0	0	0	0	Root102
OG0002296	0	8.71870565156619	13.5802845492433	0	0	0	Root102
OG0002297	0	5.04767169301201	30.5556402357975	0	0	0	Root102
OG0002299	0.33431937790528	7.34206791710838	40.1750084581782	0	13.3500284887997	3575.28846768507	Root102
OG0002300	0	5.27711131542164	0	0	0	0	Root102
OG0002301	0	4.12991320337346	0	0	0	0	Root102
OG0002303	0	0	0	0	0	0	Root102
OG0002304	0	0	16.9753556865542	0	0	91.2063384613538	Root102
OG0002305	0	0	0	0	0	0	Root102
OG0002307	24.0709952091802	0	12.4485941701397	0.684735605642988	0	0	Root102
OG0002308	0	0	0	15.0641833241457	0	0	Root102
OG0002309	0	0	0	0	0	0	Root102
OG0002310	9.69526195925312	12.1602999877107	16.9753556865542	34.2367802821494	0	0	Root102
OG0002312	0	0	0	0	0	0	Root102
OG0002313	0	0	0	0	0	0	Root102
OG0002314	0	0	0	0	0	0	Root102
OG0002316	0	0	0	0	0	0	Root102
OG0002317	0	0	18.1070460656578	0	0	0	Root102
OG0002318	0	0	0	0	0	0	Root102
OG0002327	0	0	36.7799373208674	0	0	0	Root102
OG0002328	0	0	0	0	0	0	Root102
OG0002329	0	0	0	0	0	0	Root102
OG0002330	0	0	0	0	0	0	Root102
OG0002331	0	0	9.05352303282889	0	0	0	Root102
OG0002339	0	0	0	0	0	0	Root102
OG0002340	29.0857858777594	0	0	16.7760223382532	0	0	Root102
OG0002341	0	0	0	0	0	0	Root102
OG0002343	0	0.229439622409637	0	0	0	0	Root102
OG0002344	0	0	0	0	0	0	Root102
OG0002345	0	3.21215471373491	0	5.4778848451439	0	0	Root102
OG0002346	0	0	0	0	0	0	Root102
OG0002347	0	2.29439622409637	23.199652771624	0	0	0	Root102
OG0002348	0	0	0	0	0	0	Root102
OG0002349	0	0	0	0	0	0	Root102
OG0002350	0	5.73599056024092	0	0	0	0	Root102
OG0002351	0	0	0	0	0	0	Root102
OG0002352	0	6.42430942746983	0	0	0	0	Root102
OG0002353	0.33431937790528	8.71870565156619	0	13.3523443100383	0	0	Root102
OG0002355	0	0	0	0	0	0	Root102
OG0002356	0	0	0	0	0	0	Root102
OG0002362	0	0	0	0	0	0	Root102
OG0002368	0	0	1.13169037910361	0	0	0	Root102
OG0002369	0	0	0	0	0	0	Root102
OG0002370	0	0	0	0	0	0	Root102
OG0002371	0	0	0	0	0	0	Root102
OG0002372	0	0	0	24.3081140003261	0	0	Root102
OG0002380	0	0	0	0	0	0	Root102
OG0002381	0	0	0	0	0	0	Root102
OG0002382	0	0	0	0	0	0	Root102
OG0002383	0	0	0	0	0	0	Root102
OG0002384	0	0	0	0	0	0	Root102
OG0002385	0	0	32.2531758044529	0	0	0	Root102
OG0002386	0	5.50655093783128	35.082401752212	0	0	0	Root102
OG0002387	0	0	0	0	0	0	Root102
OG0002388	0	0	0	0	0	0	Root102
OG0002390	0	0	0	0	0	0	Root102
OG0002392	0	0	0	0	0	0	Root102
OG0002393	0	0	0	12.6676087043953	0	0	Root102
OG0002394	0	0	0	0	0	0	Root102
OG0002395	0	0	0	0	0	0	Root102
OG0002396	0	4.58879244819273	9.6193682223807	0	0	0	Root102
OG0002398	1.00295813371584	0	0	0	0	0	Root102
OG0002399	0	13.3074980997589	27.7264142880385	0	0	0	Root102
OG0002401	0.66863875581056	24.0911603530119	0	0	0	0	Root102
OG0002402	0	4.81823207060237	0	26.362320817255	0	0	Root102
OG0002403	0	0	0	0	0	0	Root102
OG0002404	0	0	0	0	0	0	Root102
OG0002410	0	0	0	0	0	0	Root102
OG0002415	0	0	0	0	0	0	Root102
OG0002416	0	3.44159433614455	0	0	0	0	Root102
OG0002428	0	0	0	0	0	0	Root102
OG0002429	0	3.21215471373491	0	0	13.3500284887997	0	Root102
OG0002431	0	0	28.8581046671421	0	0	0	Root102
OG0002432	0	0	3.39507113731083	0	0	0	Root102
OG0002433	0	0	0	0	0	0	Root102
OG0002434	0	2.98271509132528	0	0	0	0	Root102
OG0002435	0	0	0	0	0	0	Root102
OG0002436	0	7.34206791710838	0	0	0	0	Root102
OG0002437	0	0	0	0	0	0	Root102
OG0002440	23.4023564533696	3.67103395855419	0	2.05420681692896	13.3500284887997	0	Root102
OG0002441	0	0	0	0	0	0	Root102
OG0002442	0	0	0	0	0	0	Root102
OG0002443	0	0	11.8827489805879	0	0	0	Root102
OG0002445	39.1153672149178	17.2079716807228	61.111280471595	16.0912867326102	26.7000569775993	27.3619015384061	Root102
OG0002446	0	7.57150753951801	0	0	0	0	Root102
OG0002447	0	0	0	0	0	0	Root102
OG0002448	0	0	0	0	0	0	Root102
OG0002449	0	1.37663773445782	0	0	0	0	Root102
OG0002450	0.33431937790528	3.67103395855419	29.4239498566939	0	0	2517.29494153337	Root102
OG0002452	0	8.71870565156619	0	0	0	0	Root102
OG0002455	0	0	0	0	0	0	Root102
OG0002458	0	0	0	0	0	0	Root102
OG0002459	0	0	0	0	0	0	Root102
OG0002460	0	0	0	0	0	0	Root102
OG0002471	0	0	5.65845189551806	0	0	0	Root102
OG0002472	0	0	0	0	0	0	Root102
OG0002473	0	23.4028414857829	0	16.4336545354317	0	0	Root102
OG0002474	0	0	0	0	0	0	Root102
OG0002475	0	0	0	0	0	0	Root102
OG0002476	0	0	0	0	0	0	Root102
OG0002477	0	0	0	0	0	0	Root102
OG0002478	0	0	0	7.87445946489436	0	0	Root102
OG0002479	0	0	0	0	0	0	Root102
OG0002480	0	0	45.2676151641445	0	0	0	Root102
OG0002481	0	0	52.0577574387661	15.7489189297887	0	0	Root102
OG0002482	0	0	0	0	0	0	Root102
OG0002483	9.69526195925312	2.29439622409637	0	0	0	0	Root102
OG0002484	0	0	0	0	0	0	Root102
OG0002485	0	1.83551697927709	0	0	0	0	Root102
OG0002486	0	3.21215471373491	0	0.342367802821494	13.3500284887997	0	Root102
OG0002487	0	0	0	6.16262045078689	0	0	Root102
OG0002488	0	0	0	0	0	0	Root102
OG0002489	0	0	0	0	0	0	Root102
OG0002490	0	0.458879244819273	0	0	0	0	Root102
OG0002491	0	0	0	0	0	0	Root102
OG0002492	0	0	0	0	0	0	Root102
OG0002493	0	0	0	0	0	0	Root102
OG0002495	0	0	0	0	0	0	Root102
OG0002496	18.0532464068851	0.458879244819273	0	1.36947121128598	0	0	Root102
[truncated: 1,785 more rows]
